# Supplementary material for: Identifying potential monkeypox virus inhibitors: an in silico study targeting the A42R protein
Source: Front Cell Infect Microbiol. 2024 Mar 4;14:1351737. doi: 10.3389/fcimb.2024.1351737 (PMC10945028; doi:10.3389/fcimb.2024.1351737)
Supplement: Supplementary file 2 [file DataSheet_2.zip]

Archive with 57 entries (49 files):
- Supplementary_Files/
- Supplementary_Files/11371962/
- Supplementary_Files/11371962/11371962_A42R_complex.gro
- Supplementary_Files/11371962/frame#00.gro
- Supplementary_Files/11371962/frame#01.gro
- Supplementary_Files/11371962/frame#02.gro
- Supplementary_Files/11371962/frame#03.gro
- Supplementary_Files/11371962/frame#04.gro
- Supplementary_Files/11371962/11371962.pdb
- Supplementary_Files/ZINC000000899909/
- Supplementary_Files/ZINC000000899909/ZINC000000899909_A42R_complex.gro
- Supplementary_Files/ZINC000000899909/frame#00.gro
- Supplementary_Files/ZINC000000899909/frame#01.gro
- Supplementary_Files/ZINC000000899909/frame#02.gro
- Supplementary_Files/ZINC000000899909/frame#03.gro
- Supplementary_Files/ZINC000000899909/frame#04.gro
- Supplementary_Files/ZINC000000899909/ZINC000000899909_H.pdb
- Supplementary_Files/ZINC000015151344/
- Supplementary_Files/ZINC000015151344/ZINC000015151344_H.pdb
- Supplementary_Files/ZINC000015151344/ZINC000015151344_A42R_complex.gro
- Supplementary_Files/ZINC000015151344/frame#00.gro
- Supplementary_Files/ZINC000015151344/frame#01.gro
- Supplementary_Files/ZINC000015151344/frame#02.gro
- Supplementary_Files/ZINC000015151344/frame#03.gro
- Supplementary_Files/ZINC000015151344/frame#04.gro
- Supplementary_Files/ZINC000013378519/
- Supplementary_Files/ZINC000013378519/ZINC000013378519_H.pdb
- Supplementary_Files/ZINC000013378519/ZINC000013378519_A42R_complex.gro
- Supplementary_Files/ZINC000013378519/frame#00.gro
- Supplementary_Files/ZINC000013378519/frame#01.gro
- Supplementary_Files/ZINC000013378519/frame#02.gro
- Supplementary_Files/ZINC000013378519/frame#03.gro
- Supplementary_Files/ZINC000013378519/frame#04.gro
- Supplementary_Files/ZINC000000086470/
- Supplementary_Files/ZINC000000086470/ZINC000000086470_A42R_complex.gro
- Supplementary_Files/ZINC000000086470/ZINC000000086470.pdb
- Supplementary_Files/ZINC000000086470/frame#00.gro
- Supplementary_Files/ZINC000000086470/frame#01.gro
- Supplementary_Files/ZINC000000086470/frame#02.gro
- Supplementary_Files/ZINC000000086470/frame#03.gro
- Supplementary_Files/ZINC000000086470/frame#04.gro
- Supplementary_Files/ZINC000001632866/
- Supplementary_Files/ZINC000001632866/ZINC000001632866_A42R_complex.gro
- Supplementary_Files/ZINC000001632866/frame#00.gro
- Supplementary_Files/ZINC000001632866/frame#01.gro
- Supplementary_Files/ZINC000001632866/frame#02.gro
- Supplementary_Files/ZINC000001632866/frame#03.gro
- Supplementary_Files/ZINC000001632866/frame#04.gro
- Supplementary_Files/ZINC000001632866/ZINC000001632866_H.pdb
- Supplementary_Files/ZINC000095486204/
- Supplementary_Files/ZINC000095486204/ZINC000095486204_A42R_complex.gro
- Supplementary_Files/ZINC000095486204/frame#00.gro
- Supplementary_Files/ZINC000095486204/frame#01.gro
- Supplementary_Files/ZINC000095486204/frame#02.gro
- Supplementary_Files/ZINC000095486204/frame#03.gro
- Supplementary_Files/ZINC000095486204/frame#04.gro
- Supplementary_Files/ZINC000095486204/ZINC000095486204.pdb
