# Supplementary material for: Identifying potential monkeypox virus inhibitors: an in silico study targeting the A42R protein
Source: Front Cell Infect Microbiol. 2024 Mar 4;14:1351737. doi: 10.3389/fcimb.2024.1351737 (PMC10945028; doi:10.3389/fcimb.2024.1351737)
Supplement: Supplementary file 2 [file DataSheet_2.zip › Supplementary_Files/11371962/frame#00.gro]

Generated by trjconv : Protein in water t=   0.00000
29795
    1MET      N    1   4.197   1.991   1.933
    1MET     H1    2   4.108   1.952   1.906
    1MET     H2    3   4.269   1.986   1.863
    1MET     H3    4   4.234   1.918   1.992
    1MET     CA    5   4.189   2.123   1.995
    1MET     HA    6   4.132   2.104   2.086
    1MET     CB    7   4.331   2.182   2.013
    1MET    HB1    8   4.397   2.095   2.022
    1MET    HB2    9   4.374   2.232   1.927
    1MET     CG   10   4.339   2.283   2.125
    1MET    HG1   11   4.287   2.373   2.094
    1MET    HG2   12   4.311   2.254   2.226
    1MET     SD   13   4.513   2.313   2.160
    1MET     CE   14   4.555   2.183   2.288
    1MET    HE1   15   4.486   2.186   2.372
    1MET    HE2   16   4.547   2.081   2.248
    1MET    HE3   17   4.661   2.189   2.313
    1MET      C   18   4.100   2.215   1.907
    1MET      O   19   4.032   2.300   1.965
    2ALA      N   20   4.092   2.192   1.774
    2ALA      H   21   4.156   2.127   1.731
    2ALA     CA   22   4.016   2.266   1.674
    2ALA     HA   23   4.056   2.367   1.672
    2ALA     CB   24   4.050   2.205   1.531
    2ALA    HB1   25   3.997   2.242   1.444
    2ALA    HB2   26   4.152   2.238   1.511
    2ALA    HB3   27   4.044   2.097   1.529
    2ALA      C   28   3.864   2.278   1.705
    2ALA      O   29   3.804   2.379   1.670
    3GLU      N   30   3.818   2.189   1.786
    3GLU      H   31   3.876   2.115   1.823
    3GLU     CA   32   3.674   2.187   1.819
    3GLU     HA   33   3.608   2.196   1.733
    3GLU     CB   34   3.635   2.051   1.895
    3GLU    HB1   35   3.705   2.016   1.971
    3GLU    HB2   36   3.549   2.057   1.962
    3GLU     CG   37   3.624   1.934   1.796
    3GLU    HG1   38   3.691   1.949   1.711
    3GLU    HG2   39   3.638   1.834   1.838
    3GLU     CD   40   3.489   1.924   1.724
    3GLU    OE1   41   3.386   1.956   1.788
    3GLU    OE2   42   3.482   1.883   1.606
    3GLU      C   43   3.634   2.291   1.914
    3GLU      O   44   3.513   2.324   1.926
    4TRP      N   45   3.732   2.342   1.994
    4TRP      H   46   3.829   2.316   1.979
    4TRP     CA   47   3.713   2.457   2.083
    4TRP     HA   48   3.629   2.437   2.150
    4TRP     CB   49   3.840   2.478   2.171
    4TRP    HB1   50   3.925   2.495   2.104
    4TRP    HB2   51   3.816   2.565   2.232
    4TRP     CG   52   3.876   2.373   2.272
    4TRP    CD1   53   3.998   2.326   2.293
    4TRP    HD1   54   4.085   2.370   2.248
    4TRP    CD2   55   3.793   2.294   2.358
    4TRP    NE1   56   4.001   2.231   2.392
    4TRP    HE1   57   4.082   2.181   2.426
    4TRP    CE2   58   3.876   2.217   2.445
    4TRP    CE3   59   3.654   2.281   2.385
    4TRP    HE3   60   3.581   2.336   2.328
    4TRP    CZ2   61   3.829   2.152   2.556
    4TRP    HZ2   62   3.889   2.097   2.627
    4TRP    CZ3   63   3.602   2.215   2.497
    4TRP    HZ3   64   3.498   2.192   2.516
    4TRP    CH2   65   3.693   2.152   2.587
    4TRP    HH2   66   3.656   2.103   2.676
    4TRP      C   67   3.672   2.578   2.006
    4TRP      O   68   3.570   2.639   2.037
    5HIS      N   69   3.745   2.605   1.902
    5HIS      H   70   3.831   2.554   1.886
    5HIS     CA   71   3.713   2.723   1.824
    5HIS     HA   72   3.687   2.806   1.889
    5HIS     CB   73   3.826   2.760   1.730
    5HIS    HB1   74   3.838   2.678   1.660
    5HIS    HB2   75   3.798   2.849   1.672
    5HIS     CG   76   3.961   2.792   1.799
    5HIS    ND1   77   4.003   2.917   1.844
    5HIS    CD2   78   4.073   2.709   1.811
    5HIS    HD2   79   4.088   2.604   1.790
    5HIS    CE1   80   4.124   2.909   1.892
    5HIS    HE1   81   4.174   2.990   1.942
    5HIS    NE2   82   4.174   2.791   1.864
    5HIS    HE2   83   4.273   2.776   1.876
    5HIS      C   84   3.592   2.703   1.733
    5HIS      O   85   3.524   2.806   1.714
    6LYS      N   86   3.558   2.580   1.690
    6LYS      H   87   3.640   2.524   1.708
    6LYS     CA   88   3.431   2.538   1.635
    6LYS     HA   89   3.427   2.603   1.548
    6LYS     CB   90   3.422   2.396   1.586
    6LYS    HB1   91   3.526   2.370   1.562
    6LYS    HB2   92   3.407   2.323   1.665
    6LYS     CG   93   3.321   2.375   1.479
    6LYS    HG1   94   3.230   2.428   1.505
    6LYS    HG2   95   3.360   2.426   1.391
    6LYS     CD   96   3.287   2.225   1.461
    6LYS    HD1   97   3.382   2.185   1.427
    6LYS    HD2   98   3.270   2.185   1.561
    6LYS     CE   99   3.177   2.197   1.358
    6LYS    HE1  100   3.150   2.091   1.365
    6LYS    HE2  101   3.083   2.243   1.388
    6LYS     NZ  102   3.205   2.234   1.224
    6LYS    HZ1  103   3.283   2.187   1.180
    6LYS    HZ2  104   3.122   2.208   1.173
    6LYS    HZ3  105   3.216   2.333   1.207
    6LYS      C  106   3.311   2.585   1.720
    6LYS      O  107   3.212   2.626   1.663
    7ILE      N  108   3.310   2.579   1.854
    7ILE      H  109   3.387   2.535   1.903
    7ILE     CA  110   3.203   2.627   1.941
    7ILE     HA  111   3.115   2.578   1.899
    7ILE     CB  112   3.202   2.589   2.091
    7ILE     HB  113   3.285   2.638   2.143
    7ILE    CG1  114   3.230   2.444   2.114
    7ILE   HG11  115   3.134   2.395   2.134
    7ILE   HG12  116   3.272   2.394   2.028
    7ILE    CG2  117   3.074   2.640   2.174
    7ILE   HG21  118   2.979   2.641   2.123
    7ILE   HG22  119   3.071   2.589   2.271
    7ILE   HG23  120   3.095   2.745   2.191
    7ILE     CD  121   3.328   2.417   2.236
    7ILE    HD1  122   3.339   2.309   2.247
    7ILE    HD2  123   3.421   2.473   2.221
    7ILE    HD3  124   3.281   2.445   2.330
    7ILE      C  125   3.184   2.780   1.925
    7ILE      O  126   3.076   2.823   1.884
    8ILE      N  127   3.288   2.858   1.937
    8ILE      H  128   3.368   2.807   1.970
    8ILE     CA  129   3.298   3.001   1.922
    8ILE     HA  130   3.222   3.049   1.982
    8ILE     CB  131   3.438   3.057   1.960
    8ILE     HB  132   3.506   2.971   1.951
    8ILE    CG1  133   3.461   3.099   2.113
    8ILE   HG11  134   3.561   3.133   2.141
    8ILE   HG12  135   3.392   3.181   2.132
    8ILE    CG2  136   3.501   3.176   1.877
    8ILE   HG21  137   3.482   3.174   1.769
    8ILE   HG22  138   3.466   3.273   1.912
    8ILE   HG23  139   3.609   3.188   1.887
    8ILE     CD  140   3.437   2.982   2.206
    8ILE    HD1  141   3.470   3.009   2.306
    8ILE    HD2  142   3.329   2.966   2.201
    8ILE    HD3  143   3.486   2.888   2.182
    8ILE      C  144   3.248   3.048   1.781
    8ILE      O  145   3.173   3.144   1.763
    9GLU      N  146   3.287   2.969   1.682
    9GLU      H  147   3.337   2.885   1.708
    9GLU     CA  148   3.246   2.991   1.546
    9GLU     HA  149   3.264   3.091   1.506
    9GLU     CB  150   3.320   2.891   1.460
    9GLU    HB1  151   3.423   2.876   1.492
    9GLU    HB2  152   3.283   2.789   1.466
    9GLU     CG  153   3.318   2.920   1.308
    9GLU    HG1  154   3.214   2.914   1.277
    9GLU    HG2  155   3.357   3.020   1.288
    9GLU     CD  156   3.412   2.840   1.221
    9GLU    OE1  157   3.362   2.735   1.175
    9GLU    OE2  158   3.520   2.892   1.190
    9GLU      C  159   3.095   2.976   1.523
    9GLU      O  160   3.042   3.041   1.436
   10ASP      N  161   3.036   2.882   1.601
   10ASP      H  162   3.089   2.857   1.683
   10ASP     CA  163   2.891   2.853   1.590
   10ASP     HA  164   2.856   2.853   1.486
   10ASP     CB  165   2.851   2.716   1.662
   10ASP    HB1  166   2.940   2.662   1.695
   10ASP    HB2  167   2.799   2.729   1.757
   10ASP     CG  168   2.772   2.614   1.587
   10ASP    OD1  169   2.830   2.554   1.493
   10ASP    OD2  170   2.659   2.585   1.633
   10ASP      C  171   2.814   2.968   1.663
   10ASP      O  172   2.721   3.029   1.609
   11ILE      N  173   2.852   2.997   1.782
   11ILE      H  174   2.923   2.937   1.822
   11ILE     CA  175   2.789   3.092   1.875
   11ILE     HA  176   2.684   3.063   1.886
   11ILE     CB  177   2.858   3.081   2.014
   11ILE     HB  178   2.965   3.092   1.997
   11ILE    CG1  179   2.835   2.945   2.085
   11ILE   HG11  180   2.868   2.865   2.019
   11ILE   HG12  181   2.905   2.938   2.168
   11ILE    CG2  182   2.825   3.195   2.105
   11ILE   HG21  183   2.724   3.231   2.084
   11ILE   HG22  184   2.838   3.176   2.212
   11ILE   HG23  185   2.891   3.276   2.076
   11ILE     CD  186   2.698   2.905   2.143
   11ILE    HD1  187   2.691   2.950   2.242
   11ILE    HD2  188   2.617   2.932   2.075
   11ILE    HD3  189   2.691   2.799   2.169
   11ILE      C  190   2.792   3.238   1.812
   11ILE      O  191   2.699   3.310   1.834
   12SER      N  192   2.899   3.268   1.743
   12SER      H  193   2.980   3.209   1.731
   12SER     CA  194   2.916   3.406   1.689
   12SER     HA  195   2.897   3.472   1.773
   12SER     CB  196   3.058   3.425   1.630
   12SER    HB1  197   3.129   3.420   1.713
   12SER    HB2  198   3.062   3.350   1.551
   12SER     OG  199   3.090   3.549   1.571
   12SER     HG  200   3.071   3.617   1.633
   12SER      C  201   2.825   3.432   1.570
   12SER      O  202   2.798   3.541   1.517
   13LYS      N  203   2.759   3.329   1.521
   13LYS      H  204   2.764   3.244   1.575
   13LYS     CA  205   2.659   3.340   1.412
   13LYS     HA  206   2.677   3.424   1.344
   13LYS     CB  207   2.661   3.208   1.330
   13LYS    HB1  208   2.611   3.133   1.393
   13LYS    HB2  209   2.599   3.225   1.242
   13LYS     CG  210   2.801   3.177   1.270
   13LYS    HG1  211   2.813   3.239   1.181
   13LYS    HG2  212   2.877   3.201   1.343
   13LYS     CD  213   2.799   3.034   1.232
   13LYS    HD1  214   2.789   2.973   1.322
   13LYS    HD2  215   2.703   3.012   1.187
   13LYS     CE  216   2.921   3.000   1.143
   13LYS    HE1  217   2.932   3.071   1.061
   13LYS    HE2  218   3.004   3.003   1.214
   13LYS     NZ  219   2.915   2.873   1.080
   13LYS    HZ1  220   3.001   2.841   1.039
   13LYS    HZ2  221   2.881   2.807   1.148
   13LYS    HZ3  222   2.844   2.876   1.007
   13LYS      C  223   2.518   3.367   1.475
   13LYS      O  224   2.429   3.411   1.399
   14ASN      N  225   2.493   3.344   1.608
   14ASN      H  226   2.567   3.325   1.675
   14ASN     CA  227   2.357   3.353   1.669
   14ASN     HA  228   2.283   3.351   1.589
   14ASN     CB  229   2.343   3.242   1.778
   14ASN    HB1  230   2.379   3.150   1.731
   14ASN    HB2  231   2.415   3.259   1.858
   14ASN     CG  232   2.202   3.222   1.828
   14ASN    OD1  233   2.123   3.320   1.834
   14ASN    ND2  234   2.158   3.100   1.840
   14ASN   HD21  235   2.219   3.021   1.827
   14ASN   HD22  236   2.077   3.087   1.898
   14ASN      C  237   2.356   3.489   1.747
   14ASN      O  238   2.435   3.524   1.839
   15ASN      N  239   2.272   3.577   1.700
   15ASN      H  240   2.205   3.542   1.634
   15ASN     CA  241   2.265   3.719   1.739
   15ASN     HA  242   2.362   3.766   1.723
   15ASN     CB  243   2.158   3.783   1.637
   15ASN    HB1  244   2.173   3.891   1.638
   15ASN    HB2  245   2.198   3.753   1.540
   15ASN     CG  246   2.016   3.740   1.635
   15ASN    OD1  247   1.972   3.631   1.677
   15ASN    ND2  248   1.932   3.831   1.591
   15ASN   HD21  249   1.971   3.914   1.548
   15ASN   HD22  250   1.836   3.806   1.575
   15ASN      C  251   2.225   3.743   1.887
   15ASN      O  252   2.235   3.851   1.945
   16LYS      N  253   2.175   3.635   1.957
   16LYS      H  254   2.186   3.551   1.902
   16LYS     CA  255   2.139   3.632   2.099
   16LYS     HA  256   2.062   3.708   2.118
   16LYS     CB  257   2.070   3.497   2.127
   16LYS    HB1  258   2.137   3.418   2.092
   16LYS    HB2  259   2.056   3.481   2.234
   16LYS     CG  260   1.927   3.475   2.069
   16LYS    HG1  261   1.852   3.542   2.112
   16LYS    HG2  262   1.938   3.508   1.966
   16LYS     CD  263   1.892   3.327   2.076
   16LYS    HD1  264   1.983   3.272   2.052
   16LYS    HD2  265   1.880   3.303   2.182
   16LYS     CE  266   1.774   3.285   1.986
   16LYS    HE1  267   1.695   3.358   1.967
   16LYS    HE2  268   1.814   3.255   1.890
   16LYS     NZ  269   1.695   3.176   2.044
   16LYS    HZ1  270   1.607   3.154   2.002
   16LYS    HZ2  271   1.751   3.092   2.043
   16LYS    HZ3  272   1.675   3.204   2.139
   16LYS      C  273   2.263   3.639   2.192
   16LYS      O  274   2.244   3.655   2.311
   17PHE      N  275   2.386   3.626   2.137
   17PHE      H  276   2.399   3.606   2.039
   17PHE     CA  277   2.499   3.630   2.223
   17PHE     HA  278   2.467   3.622   2.327
   17PHE     CB  279   2.581   3.495   2.206
   17PHE    HB1  280   2.619   3.476   2.106
   17PHE    HB2  281   2.661   3.499   2.280
   17PHE     CG  282   2.487   3.380   2.250
   17PHE    CD1  283   2.434   3.370   2.377
   17PHE    HD1  284   2.465   3.435   2.457
   17PHE    CD2  285   2.453   3.283   2.156
   17PHE    HD2  286   2.506   3.264   2.064
   17PHE    CE1  287   2.349   3.261   2.411
   17PHE    HE1  288   2.304   3.253   2.509
   17PHE    CE2  289   2.356   3.189   2.181
   17PHE    HE2  290   2.334   3.113   2.108
   17PHE     CZ  291   2.306   3.173   2.307
   17PHE     HZ  292   2.240   3.088   2.316
   17PHE      C  293   2.598   3.746   2.199
   17PHE      O  294   2.622   3.782   2.084
   18GLU      N  295   2.645   3.812   2.300
   18GLU      H  296   2.619   3.765   2.386
   18GLU     CA  297   2.745   3.913   2.297
   18GLU     HA  298   2.738   3.982   2.213
   18GLU     CB  299   2.713   4.008   2.410
   18GLU    HB1  300   2.611   4.044   2.399
   18GLU    HB2  301   2.706   3.945   2.499
   18GLU     CG  302   2.809   4.128   2.438
   18GLU    HG1  303   2.754   4.178   2.517
   18GLU    HG2  304   2.910   4.095   2.459
   18GLU     CD  305   2.829   4.228   2.322
   18GLU    OE1  306   2.742   4.240   2.233
   18GLU    OE2  307   2.938   4.289   2.316
   18GLU      C  308   2.884   3.850   2.310
   18GLU      O  309   2.974   3.902   2.245
   19ASP      N  310   2.904   3.756   2.403
   19ASP      H  311   2.829   3.730   2.465
   19ASP     CA  312   3.033   3.703   2.429
   19ASP     HA  313   3.098   3.719   2.343
   19ASP     CB  314   3.097   3.786   2.548
   19ASP    HB1  315   3.047   3.882   2.542
   19ASP    HB2  316   3.080   3.740   2.646
   19ASP     CG  317   3.247   3.810   2.540
   19ASP    OD1  318   3.322   3.721   2.491
   19ASP    OD2  319   3.284   3.910   2.602
   19ASP      C  320   3.034   3.548   2.441
   19ASP      O  321   2.943   3.489   2.489
   20ALA      N  322   3.152   3.486   2.417
   20ALA      H  323   3.231   3.549   2.409
   20ALA     CA  324   3.178   3.344   2.447
   20ALA     HA  325   3.124   3.329   2.541
   20ALA     CB  326   3.110   3.251   2.343
   20ALA    HB1  327   3.174   3.225   2.258
   20ALA    HB2  328   3.064   3.164   2.390
   20ALA    HB3  329   3.030   3.303   2.290
   20ALA      C  330   3.329   3.316   2.464
   20ALA      O  331   3.412   3.371   2.390
   21ALA      N  332   3.376   3.228   2.558
   21ALA      H  333   3.309   3.182   2.619
   21ALA     CA  334   3.510   3.167   2.562
   21ALA     HA  335   3.537   3.162   2.456
   21ALA     CB  336   3.611   3.246   2.647
   21ALA    HB1  337   3.708   3.198   2.657
   21ALA    HB2  338   3.622   3.344   2.600
   21ALA    HB3  339   3.586   3.256   2.752
   21ALA      C  340   3.509   3.023   2.617
   21ALA      O  341   3.419   2.996   2.700
   22ILE      N  342   3.607   2.941   2.575
   22ILE      H  343   3.681   2.985   2.522
   22ILE     CA  344   3.642   2.817   2.640
   22ILE     HA  345   3.565   2.798   2.715
   22ILE     CB  346   3.655   2.705   2.536
   22ILE     HB  347   3.740   2.726   2.471
   22ILE    CG1  348   3.530   2.693   2.442
   22ILE   HG11  349   3.509   2.780   2.380
   22ILE   HG12  350   3.547   2.611   2.372
   22ILE    CG2  351   3.691   2.567   2.600
   22ILE   HG21  352   3.710   2.489   2.526
   22ILE   HG22  353   3.778   2.570   2.666
   22ILE   HG23  354   3.617   2.523   2.667
   22ILE     CD  355   3.397   2.653   2.512
   22ILE    HD1  356   3.318   2.663   2.438
   22ILE    HD2  357   3.394   2.552   2.553
   22ILE    HD3  358   3.372   2.731   2.584
   22ILE      C  359   3.781   2.844   2.709
   22ILE      O  360   3.870   2.890   2.638
   23VAL      N  361   3.792   2.810   2.838
   23VAL      H  362   3.712   2.778   2.892
   23VAL     CA  363   3.913   2.839   2.922
   23VAL     HA  364   3.989   2.850   2.844
   23VAL     CB  365   3.898   2.961   3.007
   23VAL     HB  366   3.813   2.931   3.068
   23VAL    CG1  367   4.014   2.983   3.099
   23VAL   HG11  368   4.025   2.895   3.163
   23VAL   HG12  369   4.109   2.999   3.047
   23VAL   HG13  370   4.008   3.071   3.163
   23VAL    CG2  371   3.852   3.088   2.930
   23VAL   HG21  372   3.821   3.163   3.003
   23VAL   HG22  373   3.932   3.131   2.869
   23VAL   HG23  374   3.762   3.058   2.876
   23VAL      C  375   3.934   2.708   3.004
   23VAL      O  376   3.839   2.643   3.051
   24ASP      N  377   4.058   2.664   3.017
   24ASP      H  378   4.143   2.707   2.981
   24ASP     CA  379   4.097   2.544   3.093
   24ASP     HA  380   4.049   2.452   3.060
   24ASP     CB  381   4.253   2.512   3.064
   24ASP    HB1  382   4.262   2.471   2.964
   24ASP    HB2  383   4.297   2.612   3.067
   24ASP     CG  384   4.340   2.422   3.157
   24ASP    OD1  385   4.294   2.332   3.230
   24ASP    OD2  386   4.460   2.450   3.160
   24ASP      C  387   4.077   2.573   3.246
   24ASP      O  388   4.102   2.686   3.291
   25TYR      N  389   4.050   2.470   3.331
   25TYR      H  390   4.048   2.378   3.290
   25TYR     CA  391   4.053   2.477   3.478
   25TYR     HA  392   4.085   2.577   3.507
   25TYR     CB  393   3.910   2.473   3.535
   25TYR    HB1  394   3.917   2.494   3.642
   25TYR    HB2  395   3.845   2.547   3.488
   25TYR     CG  396   3.836   2.337   3.523
   25TYR    CD1  397   3.757   2.302   3.415
   25TYR    HD1  398   3.740   2.367   3.331
   25TYR    CD2  399   3.834   2.242   3.629
   25TYR    HD2  400   3.900   2.270   3.710
   25TYR    CE1  401   3.675   2.187   3.414
   25TYR    HE1  402   3.605   2.174   3.333
   25TYR    CE2  403   3.752   2.124   3.638
   25TYR    HE2  404   3.759   2.057   3.722
   25TYR     CZ  405   3.672   2.098   3.525
   25TYR     OH  406   3.591   1.990   3.517
   25TYR     HH  407   3.599   1.954   3.431
   25TYR      C  408   4.147   2.383   3.557
   25TYR      O  409   4.145   2.386   3.680
   26LYS      N  410   4.225   2.308   3.484
   26LYS      H  411   4.232   2.330   3.386
   26LYS     CA  412   4.309   2.199   3.527
   26LYS     HA  413   4.279   2.168   3.628
   26LYS     CB  414   4.282   2.073   3.440
   26LYS    HB1  415   4.179   2.079   3.405
   26LYS    HB2  416   4.348   2.070   3.354
   26LYS     CG  417   4.304   1.945   3.519
   26LYS    HG1  418   4.296   1.859   3.453
   26LYS    HG2  419   4.404   1.946   3.561
   26LYS     CD  420   4.195   1.923   3.629
   26LYS    HD1  421   4.217   2.001   3.702
   26LYS    HD2  422   4.094   1.943   3.593
   26LYS     CE  423   4.214   1.778   3.690
   26LYS    HE1  424   4.195   1.708   3.608
   26LYS    HE2  425   4.315   1.758   3.724
   26LYS     NZ  426   4.111   1.751   3.790
   26LYS    HZ1  427   4.123   1.653   3.811
   26LYS    HZ2  428   4.138   1.813   3.865
   26LYS    HZ3  429   4.017   1.775   3.759
   26LYS      C  430   4.461   2.228   3.530
   26LYS      O  431   4.525   2.222   3.640
   27THR      N  432   4.512   2.268   3.417
   27THR      H  433   4.442   2.283   3.345
   27THR     CA  434   4.652   2.281   3.386
   27THR     HA  435   4.715   2.243   3.466
   27THR     CB  436   4.695   2.184   3.269
   27THR     HB  437   4.799   2.199   3.242
   27THR    OG1  438   4.617   2.222   3.153
   27THR    HG1  439   4.543   2.267   3.189
   27THR    CG2  440   4.665   2.043   3.293
   27THR   HG21  441   4.563   2.006   3.288
   27THR   HG22  442   4.722   1.980   3.224
   27THR   HG23  443   4.706   2.004   3.386
   27THR      C  444   4.693   2.430   3.392
   27THR      O  445   4.674   2.489   3.503
   28THR      N  446   4.748   2.485   3.279
   28THR      H  447   4.759   2.416   3.206
   28THR     CA  448   4.795   2.622   3.260
   28THR     HA  449   4.888   2.643   3.313
   28THR     CB  450   4.833   2.632   3.110
   28THR     HB  451   4.749   2.608   3.045
   28THR    OG1  452   4.932   2.538   3.083
   28THR    HG1  453   5.002   2.559   3.142
   28THR    CG2  454   4.890   2.767   3.057
   28THR   HG21  455   4.962   2.791   3.135
   28THR   HG22  456   4.945   2.758   2.963
   28THR   HG23  457   4.822   2.849   3.033
   28THR      C  458   4.692   2.726   3.305
   28THR      O  459   4.724   2.832   3.346
   29LYS      N  460   4.567   2.695   3.267
   29LYS      H  461   4.547   2.600   3.240
   29LYS     CA  462   4.446   2.772   3.291
   29LYS     HA  463   4.365   2.701   3.280
   29LYS     CB  464   4.431   2.817   3.438
   29LYS    HB1  465   4.523   2.868   3.466
   29LYS    HB2  466   4.352   2.891   3.454
   29LYS     CG  467   4.391   2.713   3.529
   29LYS    HG1  468   4.291   2.688   3.495
   29LYS    HG2  469   4.444   2.622   3.500
   29LYS     CD  470   4.401   2.740   3.676
   29LYS    HD1  471   4.490   2.801   3.692
   29LYS    HD2  472   4.323   2.808   3.711
   29LYS     CE  473   4.420   2.616   3.758
   29LYS    HE1  474   4.420   2.647   3.863
   29LYS    HE2  475   4.340   2.543   3.743
   29LYS     NZ  476   4.554   2.553   3.757
   29LYS    HZ1  477   4.560   2.468   3.811
   29LYS    HZ2  478   4.577   2.529   3.662
   29LYS    HZ3  479   4.624   2.615   3.796
   29LYS      C  480   4.415   2.871   3.176
   29LYS      O  481   4.336   2.965   3.203
   30ASN      N  482   4.476   2.851   3.059
   30ASN      H  483   4.534   2.769   3.053
   30ASN     CA  484   4.478   2.942   2.945
   30ASN     HA  485   4.512   3.036   2.986
   30ASN     CB  486   4.581   2.906   2.831
   30ASN    HB1  487   4.561   2.977   2.751
   30ASN    HB2  488   4.680   2.938   2.863
   30ASN     CG  489   4.592   2.765   2.775
   30ASN    OD1  490   4.617   2.681   2.853
   30ASN    ND2  491   4.602   2.740   2.644
   30ASN   HD21  492   4.588   2.816   2.578
   30ASN   HD22  493   4.608   2.647   2.605
   30ASN      C  494   4.341   2.949   2.874
   30ASN      O  495   4.259   2.855   2.883
   31VAL      N  496   4.311   3.055   2.800
   31VAL      H  497   4.371   3.135   2.796
   31VAL     CA  498   4.189   3.069   2.718
   31VAL     HA  499   4.107   3.028   2.776
   31VAL     CB  500   4.180   3.221   2.686
   31VAL     HB  501   4.253   3.265   2.617
   31VAL    CG1  502   4.051   3.247   2.600
   31VAL   HG11  503   3.970   3.271   2.669
   31VAL   HG12  504   4.068   3.326   2.527
   31VAL   HG13  505   4.015   3.160   2.546
   31VAL    CG2  506   4.190   3.303   2.815
   31VAL   HG21  507   4.286   3.288   2.865
   31VAL   HG22  508   4.188   3.409   2.791
   31VAL   HG23  509   4.102   3.283   2.875
   31VAL      C  510   4.218   2.979   2.594
   31VAL      O  511   4.311   3.001   2.516
   32LEU      N  512   4.129   2.884   2.566
   32LEU      H  513   4.062   2.870   2.640
   32LEU     CA  514   4.148   2.790   2.451
   32LEU     HA  515   4.254   2.773   2.430
   32LEU     CB  516   4.094   2.654   2.488
   32LEU    HB1  517   3.986   2.646   2.479
   32LEU    HB2  518   4.118   2.583   2.408
   32LEU     CG  519   4.148   2.592   2.618
   32LEU     HG  520   4.177   2.670   2.688
   32LEU    CD1  521   4.041   2.511   2.683
   32LEU   HD11  522   4.078   2.425   2.740
   32LEU   HD12  523   3.988   2.565   2.762
   32LEU   HD13  524   3.966   2.474   2.613
   32LEU    CD2  525   4.276   2.513   2.594
   32LEU   HD21  526   4.355   2.569   2.545
   32LEU   HD22  527   4.320   2.475   2.686
   32LEU   HD23  528   4.258   2.423   2.535
   32LEU      C  529   4.075   2.839   2.326
   32LEU      O  530   4.120   2.798   2.221
   33ALA      N  531   3.975   2.925   2.335
   33ALA      H  532   3.944   2.948   2.428
   33ALA     CA  533   3.907   2.990   2.224
   33ALA     HA  534   3.975   3.035   2.152
   33ALA     CB  535   3.816   2.895   2.152
   33ALA    HB1  536   3.765   2.919   2.059
   33ALA    HB2  537   3.882   2.812   2.126
   33ALA    HB3  538   3.723   2.866   2.200
   33ALA      C  539   3.827   3.102   2.281
   33ALA      O  540   3.773   3.079   2.391
   34ALA      N  541   3.823   3.220   2.213
   34ALA      H  542   3.850   3.223   2.116
   34ALA     CA  543   3.725   3.324   2.252
   34ALA     HA  544   3.640   3.282   2.305
   34ALA     CB  545   3.789   3.401   2.363
   34ALA    HB1  546   3.818   3.339   2.448
   34ALA    HB2  547   3.880   3.448   2.326
   34ALA    HB3  548   3.715   3.471   2.402
   34ALA      C  549   3.668   3.398   2.125
   34ALA      O  550   3.732   3.388   2.020
   35ILE      N  551   3.557   3.472   2.140
   35ILE      H  552   3.512   3.472   2.230
   35ILE     CA  553   3.523   3.580   2.043
   35ILE     HA  554   3.523   3.533   1.944
   35ILE     CB  555   3.378   3.647   2.070
   35ILE     HB  556   3.385   3.703   2.163
   35ILE    CG1  557   3.276   3.545   2.112
   35ILE   HG11  558   3.308   3.490   2.200
   35ILE   HG12  559   3.186   3.596   2.146
   35ILE    CG2  560   3.334   3.723   1.943
   35ILE   HG21  561   3.334   3.666   1.850
   35ILE   HG22  562   3.238   3.772   1.959
   35ILE   HG23  563   3.403   3.805   1.923
   35ILE     CD  564   3.226   3.438   2.004
   35ILE    HD1  565   3.123   3.451   1.974
   35ILE    HD2  566   3.301   3.435   1.925
   35ILE    HD3  567   3.234   3.338   2.047
   35ILE      C  568   3.630   3.691   2.049
   35ILE      O  569   3.655   3.732   2.160
   36PRO      N  570   3.690   3.744   1.941
   36PRO     CA  571   3.798   3.839   1.957
   36PRO     HA  572   3.872   3.799   2.026
   36PRO     CB  573   3.864   3.844   1.823
   36PRO    HB1  574   3.905   3.940   1.794
   36PRO    HB2  575   3.957   3.788   1.828
   36PRO     CG  576   3.759   3.794   1.727
   36PRO    HG1  577   3.688   3.873   1.703
   36PRO    HG2  578   3.786   3.759   1.628
   36PRO     CD  579   3.680   3.693   1.805
   36PRO    HD1  580   3.572   3.704   1.793
   36PRO    HD2  581   3.712   3.589   1.798
   36PRO      C  582   3.753   3.980   1.989
   36PRO      O  583   3.647   4.018   1.944
   37ASN      N  584   3.839   4.055   2.056
   37ASN      H  585   3.933   4.024   2.076
   37ASN     CA  586   3.814   4.195   2.099
   37ASN     HA  587   3.908   4.227   2.144
   37ASN     CB  588   3.789   4.282   1.977
   37ASN    HB1  589   3.706   4.241   1.919
   37ASN    HB2  590   3.750   4.377   2.013
   37ASN     CG  591   3.902   4.315   1.882
   37ASN    OD1  592   3.979   4.227   1.841
   37ASN    ND2  593   3.929   4.439   1.859
   37ASN   HD21  594   3.885   4.510   1.917
   37ASN   HD22  595   4.021   4.457   1.823
   37ASN      C  596   3.709   4.218   2.211
   37ASN      O  597   3.683   4.332   2.247
   38ARG      N  598   3.650   4.112   2.265
   38ARG      H  599   3.680   4.019   2.238
   38ARG     CA  600   3.540   4.117   2.360
   38ARG     HA  601   3.488   4.212   2.350
   38ARG     CB  602   3.443   4.001   2.331
   38ARG    HB1  603   3.485   3.906   2.365
   38ARG    HB2  604   3.361   4.018   2.401
   38ARG     CG  605   3.387   3.998   2.188
   38ARG    HG1  606   3.464   3.952   2.127
   38ARG    HG2  607   3.301   3.931   2.187
   38ARG     CD  608   3.359   4.134   2.120
   38ARG    HD1  609   3.332   4.208   2.195
   38ARG    HD2  610   3.455   4.166   2.079
   38ARG     NE  611   3.263   4.124   2.012
   38ARG     HE  612   3.170   4.135   2.049
   38ARG     CZ  613   3.292   4.114   1.880
   38ARG    NH1  614   3.416   4.108   1.823
   38ARG   HH11  615   3.495   4.092   1.884
   38ARG   HH12  616   3.428   4.104   1.723
   38ARG    NH2  617   3.192   4.126   1.795
   38ARG   HH21  618   3.094   4.119   1.820
   38ARG   HH22  619   3.195   4.101   1.697
   38ARG      C  620   3.596   4.099   2.508
   38ARG      O  621   3.718   4.101   2.535
   39THR      N  622   3.510   4.083   2.607
   39THR      H  623   3.421   4.039   2.588
   39THR     CA  624   3.554   4.061   2.744
   39THR     HA  625   3.636   4.132   2.757
   39THR     CB  626   3.453   4.119   2.843
   39THR     HB  627   3.371   4.048   2.849
   39THR    OG1  628   3.396   4.239   2.793
   39THR    HG1  629   3.340   4.202   2.726
   39THR    CG2  630   3.518   4.148   2.977
   39THR   HG21  631   3.450   4.185   3.053
   39THR   HG22  632   3.542   4.053   3.024
   39THR   HG23  633   3.603   4.215   2.963
   39THR      C  634   3.602   3.919   2.785
   39THR      O  635   3.704   3.914   2.857
   40PHE      N  636   3.535   3.805   2.739
   40PHE      H  637   3.450   3.809   2.686
   40PHE     CA  638   3.577   3.666   2.783
   40PHE     HA  639   3.595   3.675   2.890
   40PHE     CB  640   3.468   3.563   2.756
   40PHE    HB1  641   3.449   3.548   2.650
   40PHE    HB2  642   3.515   3.467   2.778
   40PHE     CG  643   3.340   3.561   2.837
   40PHE    CD1  644   3.343   3.618   2.967
   40PHE    HD1  645   3.432   3.648   3.020
   40PHE    CD2  646   3.218   3.532   2.769
   40PHE    HD2  647   3.218   3.512   2.663
   40PHE    CE1  648   3.219   3.622   3.034
   40PHE    HE1  649   3.221   3.665   3.133
   40PHE    CE2  650   3.094   3.535   2.847
   40PHE    HE2  651   3.000   3.511   2.800
   40PHE     CZ  652   3.096   3.578   2.984
   40PHE     HZ  653   3.007   3.584   3.045
   40PHE      C  654   3.706   3.612   2.720
   40PHE      O  655   3.768   3.517   2.762
   41ALA      N  656   3.756   3.689   2.618
   41ALA      H  657   3.691   3.757   2.581
   41ALA     CA  658   3.894   3.679   2.559
   41ALA     HA  659   3.923   3.577   2.537
   41ALA     CB  660   3.887   3.756   2.430
   41ALA    HB1  661   3.984   3.773   2.383
   41ALA    HB2  662   3.817   3.708   2.361
   41ALA    HB3  663   3.843   3.854   2.448
   41ALA      C  664   4.006   3.735   2.660
   41ALA      O  665   4.124   3.722   2.631
   42LYS      N  666   3.977   3.794   2.778
   42LYS      H  667   3.878   3.791   2.793
   42LYS     CA  668   4.067   3.871   2.869
   42LYS     HA  669   4.156   3.891   2.810
   42LYS     CB  670   4.001   4.006   2.913
   42LYS    HB1  671   3.911   3.980   2.968
   42LYS    HB2  672   4.061   4.055   2.990
   42LYS     CG  673   3.986   4.104   2.800
   42LYS    HG1  674   4.079   4.127   2.747
   42LYS    HG2  675   3.909   4.063   2.734
   42LYS     CD  676   3.926   4.235   2.855
   42LYS    HD1  677   3.832   4.210   2.905
   42LYS    HD2  678   3.997   4.286   2.921
   42LYS     CE  679   3.912   4.339   2.744
   42LYS    HE1  680   4.009   4.342   2.693
   42LYS    HE2  681   3.841   4.303   2.670
   42LYS     NZ  682   3.885   4.475   2.803
   42LYS    HZ1  683   3.861   4.536   2.726
   42LYS    HZ2  684   3.804   4.458   2.861
   42LYS    HZ3  685   3.963   4.503   2.862
   42LYS      C  686   4.097   3.791   3.000
   42LYS      O  687   4.162   3.844   3.086
   43ILE      N  688   4.044   3.673   3.024
   43ILE      H  689   4.006   3.623   2.945
   43ILE     CA  690   4.066   3.581   3.138
   43ILE     HA  691   4.014   3.633   3.218
   43ILE     CB  692   3.982   3.456   3.121
   43ILE     HB  693   4.019   3.385   3.047
   43ILE    CG1  694   3.840   3.471   3.077
   43ILE   HG11  695   3.844   3.540   2.993
   43ILE   HG12  696   3.799   3.382   3.029
   43ILE    CG2  697   3.978   3.378   3.256
   43ILE   HG21  698   4.076   3.352   3.295
   43ILE   HG22  699   3.927   3.430   3.337
   43ILE   HG23  700   3.935   3.279   3.242
   43ILE     CD  701   3.742   3.547   3.169
   43ILE    HD1  702   3.639   3.564   3.138
   43ILE    HD2  703   3.736   3.501   3.268
   43ILE    HD3  704   3.775   3.646   3.201
   43ILE      C  705   4.210   3.549   3.166
   43ILE      O  706   4.296   3.528   3.080
   44ASN      N  707   4.243   3.563   3.297
   44ASN      H  708   4.167   3.585   3.360
   44ASN     CA  709   4.368   3.515   3.359
   44ASN     HA  710   4.433   3.486   3.277
   44ASN     CB  711   4.448   3.627   3.419
   44ASN    HB1  712   4.555   3.611   3.426
   44ASN    HB2  713   4.452   3.708   3.346
   44ASN     CG  714   4.382   3.692   3.549
   44ASN    OD1  715   4.363   3.623   3.654
   44ASN    ND2  716   4.342   3.820   3.546
   44ASN   HD21  717   4.374   3.882   3.472
   44ASN   HD22  718   4.271   3.856   3.607
   44ASN      C  719   4.336   3.395   3.455
   44ASN      O  720   4.234   3.399   3.529
   45PRO      N  721   4.430   3.299   3.471
   45PRO     CA  722   4.431   3.193   3.577
   45PRO     HA  723   4.361   3.114   3.548
   45PRO     CB  724   4.574   3.133   3.574
   45PRO    HB1  725   4.641   3.192   3.637
   45PRO    HB2  726   4.577   3.031   3.611
   45PRO     CG  727   4.621   3.148   3.437
   45PRO    HG1  728   4.729   3.160   3.427
   45PRO    HG2  729   4.589   3.060   3.381
   45PRO     CD  730   4.550   3.282   3.390
   45PRO    HD1  731   4.610   3.373   3.400
   45PRO    HD2  732   4.529   3.261   3.285
   45PRO      C  733   4.388   3.236   3.722
   45PRO      O  734   4.333   3.146   3.795
   46GLY      N  735   4.412   3.362   3.769
   46GLY      H  736   4.474   3.424   3.720
   46GLY     CA  737   4.381   3.401   3.909
   46GLY    HA1  738   4.390   3.320   3.981
   46GLY    HA2  739   4.448   3.479   3.945
   46GLY      C  740   4.241   3.447   3.922
   46GLY      O  741   4.193   3.467   4.032
   47GLU      N  742   4.168   3.463   3.808
   47GLU      H  743   4.206   3.472   3.715
   47GLU     CA  744   4.025   3.477   3.804
   47GLU     HA  745   3.989   3.528   3.893
   47GLU     CB  746   3.978   3.554   3.680
   47GLU    HB1  747   4.005   3.505   3.587
   47GLU    HB2  748   3.869   3.554   3.673
   47GLU     CG  749   4.037   3.697   3.687
   47GLU    HG1  750   3.979   3.735   3.770
   47GLU    HG2  751   4.141   3.696   3.719
   47GLU     CD  752   4.016   3.786   3.568
   47GLU    OE1  753   3.991   3.734   3.458
   47GLU    OE2  754   4.037   3.911   3.580
   47GLU      C  755   3.956   3.343   3.793
   47GLU      O  756   3.842   3.340   3.824
   48VAL      N  757   4.027   3.237   3.748
   48VAL      H  758   4.120   3.261   3.717
   48VAL     CA  759   3.964   3.102   3.720
   48VAL     HA  760   3.865   3.125   3.680
   48VAL     CB  761   4.060   3.024   3.627
   48VAL     HB  762   4.164   3.034   3.658
   48VAL    CG1  763   4.035   2.875   3.610
   48VAL   HG11  764   4.094   2.825   3.533
   48VAL   HG12  765   4.048   2.821   3.704
   48VAL   HG13  766   3.932   2.857   3.577
   48VAL    CG2  767   4.058   3.087   3.487
   48VAL   HG21  768   4.099   3.188   3.488
   48VAL   HG22  769   4.109   3.032   3.408
   48VAL   HG23  770   3.952   3.093   3.463
   48VAL      C  771   3.948   3.019   3.854
   48VAL      O  772   3.844   2.982   3.893
   49ILE      N  773   4.057   2.998   3.926
   49ILE      H  774   4.142   3.032   3.884
   49ILE     CA  775   4.075   2.931   4.054
   49ILE     HA  776   4.051   2.826   4.033
   49ILE     CB  777   4.222   2.923   4.092
   49ILE     HB  778   4.274   2.888   4.003
   49ILE    CG1  779   4.253   2.823   4.208
   49ILE   HG11  780   4.359   2.833   4.229
   49ILE   HG12  781   4.206   2.853   4.302
   49ILE    CG2  782   4.278   3.066   4.127
   49ILE   HG21  783   4.386   3.059   4.131
   49ILE   HG22  784   4.240   3.131   4.048
   49ILE   HG23  785   4.233   3.105   4.218
   49ILE     CD  786   4.216   2.680   4.177
   49ILE    HD1  787   4.113   2.662   4.144
   49ILE    HD2  788   4.271   2.627   4.099
   49ILE    HD3  789   4.220   2.607   4.257
   49ILE      C  790   3.974   2.964   4.163
   49ILE      O  791   3.922   2.865   4.212
   50PRO      N  792   3.930   3.089   4.192
   50PRO     CA  793   3.831   3.112   4.293
   50PRO     HA  794   3.874   3.065   4.382
   50PRO     CB  795   3.820   3.262   4.308
   50PRO    HB1  796   3.725   3.297   4.349
   50PRO    HB2  797   3.885   3.278   4.394
   50PRO     CG  798   3.883   3.328   4.187
   50PRO    HG1  799   3.808   3.344   4.110
   50PRO    HG2  800   3.922   3.426   4.215
   50PRO     CD  801   3.975   3.219   4.131
   50PRO    HD1  802   3.967   3.212   4.023
   50PRO    HD2  803   4.072   3.250   4.169
   50PRO      C  804   3.696   3.045   4.255
   50PRO      O  805   3.616   3.014   4.344
   51LEU      N  806   3.660   3.031   4.126
   51LEU      H  807   3.732   3.035   4.055
   51LEU     CA  808   3.525   2.987   4.094
   51LEU     HA  809   3.450   3.036   4.157
   51LEU     CB  810   3.485   3.030   3.946
   51LEU    HB1  811   3.557   2.996   3.872
   51LEU    HB2  812   3.400   2.967   3.919
   51LEU     CG  813   3.432   3.175   3.934
   51LEU     HG  814   3.371   3.199   4.021
   51LEU    CD1  815   3.543   3.275   3.932
   51LEU   HD11  816   3.492   3.371   3.928
   51LEU   HD12  817   3.612   3.280   4.016
   51LEU   HD13  818   3.614   3.251   3.852
   51LEU    CD2  819   3.333   3.203   3.821
   51LEU   HD21  820   3.381   3.206   3.723
   51LEU   HD22  821   3.261   3.122   3.828
   51LEU   HD23  822   3.277   3.296   3.832
   51LEU      C  823   3.503   2.837   4.107
   51LEU      O  824   3.395   2.795   4.143
   52ILE      N  825   3.599   2.749   4.090
   52ILE      H  826   3.687   2.789   4.061
   52ILE     CA  827   3.598   2.607   4.122
   52ILE     HA  828   3.497   2.564   4.119
   52ILE     CB  829   3.685   2.532   4.016
   52ILE     HB  830   3.692   2.426   4.042
   52ILE    CG1  831   3.831   2.586   4.017
   52ILE   HG11  832   3.836   2.686   3.972
   52ILE   HG12  833   3.861   2.611   4.119
   52ILE    CG2  834   3.630   2.526   3.869
   52ILE   HG21  835   3.689   2.458   3.808
   52ILE   HG22  836   3.531   2.483   3.858
   52ILE   HG23  837   3.636   2.628   3.830
   52ILE     CD  838   3.940   2.500   3.947
   52ILE    HD1  839   3.916   2.500   3.840
   52ILE    HD2  840   4.043   2.530   3.963
   52ILE    HD3  841   3.939   2.395   3.977
   52ILE      C  842   3.657   2.583   4.261
   52ILE      O  843   3.684   2.470   4.292
   53THR      N  844   3.672   2.677   4.347
   53THR      H  845   3.648   2.771   4.319
   53THR     CA  846   3.726   2.653   4.485
   53THR     HA  847   3.742   2.546   4.498
   53THR     CB  848   3.877   2.713   4.502
   53THR     HB  849   3.889   2.821   4.497
   53THR    OG1  850   3.962   2.666   4.402
   53THR    HG1  851   3.952   2.721   4.326
   53THR    CG2  852   3.948   2.661   4.632
   53THR   HG21  853   4.053   2.686   4.645
   53THR   HG22  854   3.899   2.700   4.721
   53THR   HG23  855   3.944   2.552   4.639
   53THR      C  856   3.622   2.705   4.581
   53THR      O  857   3.587   2.631   4.674
   54ASN      N  858   3.569   2.824   4.566
   54ASN      H  859   3.594   2.880   4.486
   54ASN     CA  860   3.488   2.890   4.663
   54ASN     HA  861   3.503   2.858   4.766
   54ASN     CB  862   3.503   3.039   4.649
   54ASN    HB1  863   3.606   3.068   4.626
   54ASN    HB2  864   3.465   3.066   4.551
   54ASN     CG  865   3.453   3.131   4.766
   54ASN    OD1  866   3.363   3.093   4.837
   54ASN    ND2  867   3.528   3.240   4.795
   54ASN   HD21  868   3.569   3.294   4.721
   54ASN   HD22  869   3.508   3.281   4.885
   54ASN      C  870   3.340   2.861   4.630
   54ASN      O  871   3.296   2.879   4.515
   55HIS      N  872   3.270   2.806   4.733
   55HIS      H  873   3.320   2.767   4.811
   55HIS     CA  874   3.135   2.778   4.718
   55HIS     HA  875   3.111   2.731   4.624
   55HIS     CB  876   3.080   2.691   4.838
   55HIS    HB1  877   3.100   2.756   4.923
   55HIS    HB2  878   2.972   2.682   4.824
   55HIS     CG  879   3.158   2.558   4.868
   55HIS    ND1  880   3.294   2.559   4.913
   55HIS    CD2  881   3.118   2.424   4.852
   55HIS    HD2  882   3.024   2.388   4.813
   55HIS    CE1  883   3.327   2.429   4.934
   55HIS    HE1  884   3.422   2.393   4.972
   55HIS    NE2  885   3.224   2.349   4.905
   55HIS    HE2  886   3.236   2.250   4.915
   55HIS      C  887   3.047   2.903   4.719
   55HIS      O  888   2.931   2.902   4.679
   56ASN      N  889   3.100   3.005   4.788
   56ASN      H  890   3.193   2.993   4.825
   56ASN     CA  891   3.037   3.136   4.822
   56ASN     HA  892   2.939   3.137   4.774
   56ASN     CB  893   3.020   3.153   4.970
   56ASN    HB1  894   3.117   3.138   5.019
   56ASN    HB2  895   2.995   3.254   5.004
   56ASN     CG  896   2.937   3.050   5.047
   56ASN    OD1  897   3.002   2.955   5.106
   56ASN    ND2  898   2.814   3.076   5.075
   56ASN   HD21  899   2.768   3.151   5.026
   56ASN   HD22  900   2.744   3.012   5.110
   56ASN      C  901   3.117   3.254   4.749
   56ASN      O  902   3.166   3.343   4.818
   57ILE      N  903   3.129   3.239   4.617
   57ILE      H  904   3.080   3.161   4.575
   57ILE     CA  905   3.169   3.352   4.529
   57ILE     HA  906   3.231   3.418   4.590
   57ILE     CB  907   3.266   3.302   4.416
   57ILE     HB  908   3.345   3.242   4.462
   57ILE    CG1  909   3.339   3.415   4.344
   57ILE   HG11  910   3.294   3.421   4.245
   57ILE   HG12  911   3.313   3.514   4.383
   57ILE    CG2  912   3.206   3.203   4.310
   57ILE   HG21  913   3.127   3.245   4.247
   57ILE   HG22  914   3.279   3.176   4.234
   57ILE   HG23  915   3.171   3.107   4.349
   57ILE     CD  916   3.491   3.393   4.345
   57ILE    HD1  917   3.532   3.463   4.272
   57ILE    HD2  918   3.535   3.409   4.444
   57ILE    HD3  919   3.517   3.292   4.312
   57ILE      C  920   3.044   3.418   4.488
   57ILE      O  921   2.963   3.360   4.418
   58LEU      N  922   3.019   3.538   4.533
   58LEU      H  923   3.094   3.576   4.589
   58LEU     CA  924   2.907   3.615   4.497
   58LEU     HA  925   2.830   3.553   4.452
   58LEU     CB  926   2.867   3.708   4.611
   58LEU    HB1  927   2.951   3.763   4.652
   58LEU    HB2  928   2.804   3.784   4.565
   58LEU     CG  929   2.777   3.646   4.724
   58LEU     HG  930   2.693   3.596   4.675
   58LEU    CD1  931   2.843   3.536   4.803
   58LEU   HD11  932   2.937   3.565   4.850
   58LEU   HD12  933   2.770   3.512   4.879
   58LEU   HD13  934   2.865   3.447   4.743
   58LEU    CD2  935   2.717   3.751   4.814
   58LEU   HD21  936   2.791   3.781   4.887
   58LEU   HD22  937   2.674   3.844   4.775
   58LEU   HD23  938   2.631   3.698   4.854
   58LEU      C  939   2.950   3.715   4.388
   58LEU      O  940   2.866   3.764   4.315
   59LYS      N  941   3.073   3.764   4.390
   59LYS      H  942   3.139   3.735   4.461
   59LYS     CA  943   3.113   3.872   4.308
   59LYS     HA  944   3.045   3.870   4.222
   59LYS     CB  945   3.101   4.007   4.370
   59LYS    HB1  946   2.999   4.034   4.398
   59LYS    HB2  947   3.164   3.998   4.459
   59LYS     CG  948   3.143   4.139   4.302
   59LYS    HG1  949   3.251   4.149   4.301
   59LYS    HG2  950   3.116   4.133   4.196
   59LYS     CD  951   3.072   4.265   4.356
   59LYS    HD1  952   2.966   4.245   4.343
   59LYS    HD2  953   3.086   4.260   4.464
   59LYS     CE  954   3.126   4.391   4.286
   59LYS    HE1  955   3.235   4.392   4.284
   59LYS    HE2  956   3.100   4.383   4.181
   59LYS     NZ  957   3.078   4.513   4.349
   59LYS    HZ1  958   3.107   4.518   4.446
   59LYS    HZ2  959   3.118   4.596   4.306
   59LYS    HZ3  960   2.979   4.520   4.330
   59LYS      C  961   3.253   3.837   4.259
   59LYS      O  962   3.355   3.885   4.314
   60PRO      N  963   3.270   3.750   4.153
   60PRO     CA  964   3.396   3.724   4.083
   60PRO     HA  965   3.469   3.704   4.162
   60PRO     CB  966   3.370   3.599   3.995
   60PRO    HB1  967   3.419   3.588   3.898
   60PRO    HB2  968   3.398   3.512   4.055
   60PRO     CG  969   3.220   3.601   3.978
   60PRO    HG1  970   3.182   3.659   3.893
   60PRO    HG2  971   3.176   3.503   3.961
   60PRO     CD  972   3.166   3.666   4.098
   60PRO    HD1  973   3.076   3.727   4.086
   60PRO    HD2  974   3.157   3.583   4.167
   60PRO      C  975   3.434   3.833   3.989
   60PRO      O  976   3.353   3.915   3.949
   61LEU      N  977   3.570   3.838   3.953
   61LEU      H  978   3.626   3.760   3.986
   61LEU     CA  979   3.620   3.916   3.836
   61LEU     HA  980   3.552   3.988   3.790
   61LEU     CB  981   3.759   3.973   3.857
   61LEU    HB1  982   3.809   3.897   3.918
   61LEU    HB2  983   3.811   3.985   3.762
   61LEU     CG  984   3.774   4.098   3.941
   61LEU     HG  985   3.880   4.119   3.934
   61LEU    CD1  986   3.707   4.217   3.878
   61LEU   HD11  987   3.728   4.230   3.772
   61LEU   HD12  988   3.599   4.212   3.894
   61LEU   HD13  989   3.734   4.313   3.920
   61LEU    CD2  990   3.739   4.073   4.091
   61LEU   HD21  991   3.758   4.162   4.151
   61LEU   HD22  992   3.633   4.054   4.107
   61LEU   HD23  993   3.790   3.986   4.131
   61LEU      C  994   3.631   3.814   3.718
   61LEU      O  995   3.653   3.695   3.745
   62ILE      N  996   3.605   3.852   3.592
   62ILE      H  997   3.563   3.943   3.580
   62ILE     CA  998   3.600   3.767   3.480
   62ILE     HA  999   3.679   3.692   3.484
   62ILE     CB 1000   3.459   3.696   3.453
   62ILE     HB 1001   3.386   3.777   3.453
   62ILE    CG1 1002   3.409   3.602   3.561
   62ILE   HG11 1003   3.469   3.512   3.574
   62ILE   HG12 1004   3.420   3.642   3.661
   62ILE    CG2 1005   3.454   3.621   3.315
   62ILE   HG21 1006   3.362   3.570   3.288
   62ILE   HG22 1007   3.477   3.693   3.235
   62ILE   HG23 1008   3.538   3.551   3.314
   62ILE     CD 1009   3.263   3.572   3.544
   62ILE    HD1 1010   3.233   3.493   3.614
   62ILE    HD2 1011   3.202   3.661   3.560
   62ILE    HD3 1012   3.223   3.544   3.447
   62ILE      C 1013   3.641   3.865   3.375
   62ILE      O 1014   3.557   3.930   3.307
   63GLY      N 1015   3.768   3.872   3.342
   63GLY      H 1016   3.839   3.821   3.392
   63GLY     CA 1017   3.815   3.953   3.230
   63GLY    HA1 1018   3.902   3.903   3.188
   63GLY    HA2 1019   3.744   3.954   3.148
   63GLY      C 1020   3.848   4.096   3.275
   63GLY      O 1021   3.839   4.191   3.193
   64GLN      N 1022   3.864   4.116   3.409
   64GLN      H 1023   3.871   4.038   3.472
   64GLN     CA 1024   3.898   4.240   3.477
   64GLN     HA 1025   3.917   4.197   3.575
   64GLN     CB 1026   4.035   4.308   3.432
   64GLN    HB1 1027   4.017   4.344   3.331
   64GLN    HB2 1028   4.057   4.398   3.489
   64GLN     CG 1029   4.167   4.223   3.442
   64GLN    HG1 1030   4.256   4.285   3.427
   64GLN    HG2 1031   4.185   4.177   3.540
   64GLN     CD 1032   4.186   4.130   3.323
   64GLN    OE1 1033   4.202   4.184   3.211
   64GLN    NE2 1034   4.179   4.003   3.345
   64GLN   HE21 1035   4.144   3.972   3.435
   64GLN   HE22 1036   4.169   3.939   3.268
   64GLN      C 1037   3.777   4.333   3.509
   64GLN      O 1038   3.801   4.438   3.569
   65LYS      N 1039   3.655   4.282   3.482
   65LYS      H 1040   3.660   4.193   3.434
   65LYS     CA 1041   3.520   4.340   3.505
   65LYS     HA 1042   3.512   4.435   3.557
   65LYS     CB 1043   3.443   4.362   3.371
   65LYS    HB1 1044   3.426   4.268   3.318
   65LYS    HB2 1045   3.348   4.404   3.401
   65LYS     CG 1046   3.532   4.445   3.276
   65LYS    HG1 1047   3.590   4.526   3.319
   65LYS    HG2 1048   3.603   4.375   3.231
   65LYS     CD 1049   3.447   4.504   3.171
   65LYS    HD1 1050   3.407   4.418   3.117
   65LYS    HD2 1051   3.368   4.559   3.222
   65LYS     CE 1052   3.524   4.601   3.067
   65LYS    HE1 1053   3.541   4.697   3.118
   65LYS    HE2 1054   3.627   4.568   3.051
   65LYS     NZ 1055   3.457   4.635   2.948
   65LYS    HZ1 1056   3.504   4.703   2.891
   65LYS    HZ2 1057   3.446   4.557   2.885
   65LYS    HZ3 1058   3.365   4.674   2.964
   65LYS      C 1059   3.431   4.253   3.596
   65LYS      O 1060   3.467   4.138   3.601
   66PHE      N 1061   3.338   4.304   3.674
   66PHE      H 1062   3.320   4.403   3.677
   66PHE     CA 1063   3.264   4.235   3.781
   66PHE     HA 1064   3.321   4.158   3.834
   66PHE     CB 1065   3.217   4.334   3.892
   66PHE    HB1 1066   3.176   4.419   3.837
   66PHE    HB2 1067   3.133   4.299   3.951
   66PHE     CG 1068   3.325   4.372   3.991
   66PHE    CD1 1069   3.386   4.274   4.068
   66PHE    HD1 1070   3.364   4.169   4.055
   66PHE    CD2 1071   3.346   4.506   4.024
   66PHE    HD2 1072   3.302   4.591   3.974
   66PHE    CE1 1073   3.481   4.306   4.161
   66PHE    HE1 1074   3.529   4.232   4.223
   66PHE    CE2 1075   3.453   4.539   4.112
   66PHE    HE2 1076   3.482   4.642   4.118
   66PHE     CZ 1077   3.523   4.440   4.181
   66PHE     HZ 1078   3.595   4.464   4.258
   66PHE      C 1079   3.125   4.175   3.727
   66PHE      O 1080   3.060   4.236   3.640
   67CYS      N 1081   3.077   4.063   3.790
   67CYS      H 1082   3.130   4.015   3.862
   67CYS     CA 1083   2.958   3.992   3.761
   67CYS     HA 1084   2.892   4.072   3.726
   67CYS     CB 1085   2.979   3.873   3.661
   67CYS    HB1 1086   3.064   3.808   3.683
   67CYS    HB2 1087   2.890   3.817   3.636
   67CYS     SG 1088   3.011   3.941   3.495
   67CYS     HG 1089   3.125   4.001   3.532
   67CYS      C 1090   2.893   3.947   3.895
   67CYS      O 1091   2.972   3.933   3.989
   68ILE      N 1092   2.757   3.927   3.899
   68ILE      H 1093   2.704   3.940   3.814
   68ILE     CA 1094   2.684   3.894   4.023
   68ILE     HA 1095   2.755   3.888   4.105
   68ILE     CB 1096   2.578   4.002   4.050
   68ILE     HB 1097   2.510   4.002   3.965
   68ILE    CG1 1098   2.636   4.139   4.064
   68ILE   HG11 1099   2.658   4.179   3.965
   68ILE   HG12 1100   2.546   4.188   4.102
   68ILE    CG2 1101   2.486   3.972   4.171
   68ILE   HG21 1102   2.544   3.958   4.262
   68ILE   HG22 1103   2.410   4.046   4.197
   68ILE   HG23 1104   2.439   3.877   4.143
   68ILE     CD 1105   2.748   4.170   4.154
   68ILE    HD1 1106   2.834   4.110   4.126
   68ILE    HD2 1107   2.777   4.274   4.141
   68ILE    HD3 1108   2.732   4.162   4.262
   68ILE      C 1109   2.624   3.752   3.999
   68ILE      O 1110   2.538   3.739   3.914
   69VAL      N 1111   2.665   3.646   4.077
   69VAL      H 1112   2.740   3.663   4.143
   69VAL     CA 1113   2.618   3.515   4.070
   69VAL     HA 1114   2.621   3.482   3.966
   69VAL     CB 1115   2.711   3.432   4.162
   69VAL     HB 1116   2.698   3.456   4.267
   69VAL    CG1 1117   2.682   3.274   4.158
   69VAL   HG11 1118   2.583   3.260   4.203
   69VAL   HG12 1119   2.687   3.247   4.053
   69VAL   HG13 1120   2.754   3.214   4.214
   69VAL    CG2 1121   2.863   3.453   4.118
   69VAL   HG21 1122   2.895   3.547   4.162
   69VAL   HG22 1123   2.927   3.386   4.176
   69VAL   HG23 1124   2.889   3.429   4.015
   69VAL      C 1125   2.473   3.513   4.127
   69VAL      O 1126   2.445   3.597   4.208
   70TYR      N 1127   2.402   3.410   4.087
   70TYR      H 1128   2.450   3.341   4.030
   70TYR     CA 1129   2.263   3.383   4.126
   70TYR     HA 1130   2.271   3.413   4.231
   70TYR     CB 1131   2.163   3.486   4.070
   70TYR    HB1 1132   2.073   3.484   4.130
   70TYR    HB2 1133   2.214   3.581   4.083
   70TYR     CG 1134   2.121   3.460   3.927
   70TYR    CD1 1135   2.188   3.520   3.819
   70TYR    HD1 1136   2.275   3.579   3.845
   70TYR    CD2 1137   2.020   3.366   3.899
   70TYR    HD2 1138   1.969   3.311   3.977
   70TYR    CE1 1139   2.149   3.492   3.687
   70TYR    HE1 1140   2.205   3.543   3.610
   70TYR    CE2 1141   1.986   3.335   3.771
   70TYR    HE2 1142   1.903   3.268   3.754
   70TYR     CZ 1143   2.050   3.400   3.663
   70TYR     OH 1144   2.023   3.362   3.534
   70TYR     HH 1145   1.991   3.274   3.518
   70TYR      C 1146   2.221   3.234   4.141
   70TYR      O 1147   2.121   3.212   4.211
   71THR      N 1148   2.290   3.141   4.074
   71THR      H 1149   2.358   3.176   4.008
   71THR     CA 1150   2.287   2.996   4.105
   71THR     HA 1151   2.261   2.971   4.208
   71THR     CB 1152   2.173   2.923   4.013
   71THR     HB 1153   2.157   2.822   4.050
   71THR    OG1 1154   2.213   2.916   3.881
   71THR    HG1 1155   2.135   2.923   3.828
   71THR    CG2 1156   2.023   2.973   4.035
   71THR   HG21 1157   1.956   2.914   3.972
   71THR   HG22 1158   1.990   2.958   4.137
   71THR   HG23 1159   2.006   3.079   4.016
   71THR      C 1160   2.431   2.938   4.092
   71THR      O 1161   2.503   2.982   4.006
   72ASN      N 1162   2.481   2.852   4.182
   72ASN      H 1163   2.426   2.820   4.260
   72ASN     CA 1164   2.610   2.781   4.167
   72ASN     HA 1165   2.654   2.802   4.070
   72ASN     CB 1166   2.693   2.828   4.287
   72ASN    HB1 1167   2.696   2.937   4.294
   72ASN    HB2 1168   2.654   2.790   4.382
   72ASN     CG 1169   2.837   2.796   4.263
   72ASN    OD1 1170   2.861   2.702   4.185
   72ASN    ND2 1171   2.929   2.864   4.329
   72ASN   HD21 1172   2.905   2.930   4.402
   72ASN   HD22 1173   3.021   2.822   4.333
   72ASN      C 1174   2.567   2.640   4.178
   72ASN      O 1175   2.545   2.592   4.290
   73SER      N 1176   2.572   2.561   4.071
   73SER      H 1177   2.585   2.598   3.978
   73SER     CA 1178   2.580   2.413   4.069
   73SER     HA 1179   2.617   2.362   4.157
   73SER     CB 1180   2.434   2.348   4.055
   73SER    HB1 1181   2.369   2.399   3.984
   73SER    HB2 1182   2.442   2.242   4.033
   73SER     OG 1183   2.360   2.363   4.177
   73SER     HG 1184   2.337   2.455   4.175
   73SER      C 1185   2.685   2.379   3.968
   73SER      O 1186   2.659   2.303   3.873
   74LEU      N 1187   2.801   2.439   3.983
   74LEU      H 1188   2.803   2.504   4.060
   74LEU     CA 1189   2.913   2.436   3.884
   74LEU     HA 1190   2.865   2.437   3.786
   74LEU     CB 1191   3.002   2.555   3.914
   74LEU    HB1 1192   2.939   2.644   3.913
   74LEU    HB2 1193   3.058   2.556   4.007
   74LEU     CG 1194   3.114   2.573   3.807
   74LEU     HG 1195   3.125   2.488   3.740
   74LEU    CD1 1196   3.097   2.697   3.715
   74LEU   HD11 1197   3.012   2.698   3.647
   74LEU   HD12 1198   3.090   2.788   3.775
   74LEU   HD13 1199   3.185   2.700   3.651
   74LEU    CD2 1200   3.251   2.588   3.879
   74LEU   HD21 1201   3.342   2.575   3.822
   74LEU   HD22 1202   3.260   2.673   3.947
   74LEU   HD23 1203   3.256   2.497   3.940
   74LEU      C 1204   3.000   2.309   3.917
   74LEU      O 1205   3.036   2.234   3.824
   75MET      N 1206   3.044   2.284   4.042
   75MET      H 1207   3.023   2.362   4.102
   75MET     CA 1208   3.120   2.173   4.085
   75MET     HA 1209   3.202   2.140   4.022
   75MET     CB 1210   3.190   2.208   4.218
   75MET    HB1 1211   3.113   2.233   4.291
   75MET    HB2 1212   3.238   2.120   4.261
   75MET     CG 1213   3.297   2.316   4.202
   75MET    HG1 1214   3.247   2.412   4.198
   75MET    HG2 1215   3.358   2.307   4.292
   75MET     SD 1216   3.418   2.291   4.066
   75MET     CE 1217   3.503   2.147   4.139
   75MET    HE1 1218   3.583   2.104   4.078
   75MET    HE2 1219   3.541   2.168   4.239
   75MET    HE3 1220   3.439   2.061   4.158
   75MET      C 1221   3.030   2.045   4.101
   75MET      O 1222   3.091   1.936   4.103
   76ASP      N 1223   2.895   2.063   4.109
   76ASP      H 1224   2.859   2.157   4.116
   76ASP     CA 1225   2.797   1.956   4.083
   76ASP     HA 1226   2.797   1.891   4.170
   76ASP     CB 1227   2.651   2.008   4.086
   76ASP    HB1 1228   2.624   2.065   4.175
   76ASP    HB2 1229   2.650   2.081   4.006
   76ASP     CG 1230   2.548   1.899   4.072
   76ASP    OD1 1231   2.484   1.888   3.964
   76ASP    OD2 1232   2.526   1.823   4.172
   76ASP      C 1233   2.828   1.890   3.944
   76ASP      O 1234   2.861   1.966   3.853
   77GLU      N 1235   2.817   1.756   3.935
   77GLU      H 1236   2.781   1.697   4.008
   77GLU     CA 1237   2.846   1.677   3.820
   77GLU     HA 1238   2.912   1.726   3.748
   77GLU     CB 1239   2.925   1.557   3.871
   77GLU    HB1 1240   2.859   1.512   3.945
   77GLU    HB2 1241   2.952   1.478   3.801
   77GLU     CG 1242   3.070   1.591   3.914
   77GLU    HG1 1243   3.073   1.682   3.974
   77GLU    HG2 1244   3.104   1.513   3.982
   77GLU     CD 1245   3.172   1.599   3.804
   77GLU    OE1 1246   3.163   1.683   3.712
   77GLU    OE2 1247   3.273   1.524   3.812
   77GLU      C 1248   2.725   1.629   3.746
   77GLU      O 1249   2.749   1.555   3.651
   78ASN      N 1250   2.600   1.665   3.784
   78ASN      H 1251   2.591   1.721   3.868
   78ASN     CA 1252   2.483   1.644   3.706
   78ASN     HA 1253   2.507   1.579   3.622
   78ASN     CB 1254   2.386   1.543   3.776
   78ASN    HB1 1255   2.304   1.526   3.706
   78ASN    HB2 1256   2.424   1.443   3.797
   78ASN     CG 1257   2.329   1.603   3.902
   78ASN    OD1 1258   2.254   1.701   3.895
   78ASN    ND2 1259   2.356   1.547   4.016
   78ASN   HD21 1260   2.412   1.463   4.020
   78ASN   HD22 1261   2.320   1.597   4.096
   78ASN      C 1262   2.417   1.769   3.646
   78ASN      O 1263   2.350   1.755   3.542
   79THR      N 1264   2.441   1.885   3.707
   79THR      H 1265   2.472   1.884   3.803
   79THR     CA 1266   2.400   2.013   3.658
   79THR     HA 1267   2.319   1.995   3.588
   79THR     CB 1268   2.352   2.099   3.777
   79THR     HB 1269   2.436   2.121   3.842
   79THR    OG1 1270   2.252   2.031   3.850
   79THR    HG1 1271   2.300   1.957   3.884
   79THR    CG2 1272   2.284   2.230   3.732
   79THR   HG21 1273   2.249   2.298   3.810
   79THR   HG22 1274   2.351   2.283   3.665
   79THR   HG23 1275   2.188   2.208   3.685
   79THR      C 1276   2.512   2.083   3.581
   79THR      O 1277   2.501   2.122   3.462
   80TYR      N 1278   2.630   2.098   3.649
   80TYR      H 1279   2.638   2.039   3.731
   80TYR     CA 1280   2.761   2.143   3.612
   80TYR     HA 1281   2.823   2.142   3.701
   80TYR     CB 1282   2.841   2.040   3.515
   80TYR    HB1 1283   2.930   2.088   3.474
   80TYR    HB2 1284   2.890   1.968   3.581
   80TYR     CG 1285   2.768   1.972   3.398
   80TYR    CD1 1286   2.759   2.035   3.272
   80TYR    HD1 1287   2.814   2.128   3.271
   80TYR    CD2 1288   2.694   1.858   3.418
   80TYR    HD2 1289   2.717   1.806   3.510
   80TYR    CE1 1290   2.687   1.986   3.162
   80TYR    HE1 1291   2.694   2.038   3.068
   80TYR    CE2 1292   2.615   1.807   3.311
   80TYR    HE2 1293   2.564   1.713   3.328
   80TYR     CZ 1294   2.613   1.874   3.186
   80TYR     OH 1295   2.538   1.811   3.088
   80TYR     HH 1296   2.506   1.723   3.105
   80TYR      C 1297   2.764   2.290   3.558
   80TYR      O 1298   2.842   2.318   3.464
   81ALA      N 1299   2.679   2.384   3.609
   81ALA      H 1300   2.634   2.359   3.696
   81ALA     CA 1301   2.672   2.523   3.562
   81ALA     HA 1302   2.771   2.546   3.521
   81ALA     CB 1303   2.592   2.543   3.430
   81ALA    HB1 1304   2.596   2.641   3.383
   81ALA    HB2 1305   2.622   2.464   3.362
   81ALA    HB3 1306   2.486   2.525   3.448
   81ALA      C 1307   2.652   2.629   3.672
   81ALA      O 1308   2.591   2.601   3.771
   82MET      N 1309   2.696   2.754   3.656
   82MET      H 1310   2.731   2.773   3.564
   82MET     CA 1311   2.675   2.874   3.740
   82MET     HA 1312   2.630   2.847   3.835
   82MET     CB 1313   2.808   2.937   3.784
   82MET    HB1 1314   2.870   2.853   3.815
   82MET    HB2 1315   2.872   2.976   3.705
   82MET     CG 1316   2.797   3.045   3.891
   82MET    HG1 1317   2.737   3.122   3.844
   82MET    HG2 1318   2.748   3.009   3.982
   82MET     SD 1319   2.956   3.129   3.924
   82MET     CE 1320   3.045   2.995   4.001
   82MET    HE1 1321   3.131   2.962   3.942
   82MET    HE2 1322   3.087   3.027   4.096
   82MET    HE3 1323   2.985   2.909   4.030
   82MET      C 1324   2.597   2.971   3.647
   82MET      O 1325   2.622   2.990   3.528
   83GLU      N 1326   2.499   3.040   3.701
   83GLU      H 1327   2.463   3.006   3.789
   83GLU     CA 1328   2.427   3.152   3.638
   83GLU     HA 1329   2.454   3.163   3.533
   83GLU     CB 1330   2.279   3.135   3.659
   83GLU    HB1 1331   2.252   3.147   3.764
   83GLU    HB2 1332   2.232   3.224   3.618
   83GLU     CG 1333   2.214   3.019   3.589
   83GLU    HG1 1334   2.229   3.040   3.483
   83GLU    HG2 1335   2.245   2.921   3.623
   83GLU     CD 1336   2.060   3.026   3.592
   83GLU    OE1 1337   2.000   2.959   3.678
   83GLU    OE2 1338   1.994   3.094   3.512
   83GLU      C 1339   2.476   3.287   3.706
   83GLU      O 1340   2.500   3.299   3.825
   84LEU      N 1341   2.493   3.392   3.622
   84LEU      H 1342   2.471   3.370   3.526
   84LEU     CA 1343   2.541   3.521   3.661
   84LEU     HA 1344   2.517   3.537   3.766
   84LEU     CB 1345   2.696   3.535   3.656
   84LEU    HB1 1346   2.732   3.555   3.555
   84LEU    HB2 1347   2.704   3.633   3.703
   84LEU     CG 1348   2.788   3.426   3.717
   84LEU     HG 1349   2.743   3.380   3.805
   84LEU    CD1 1350   2.825   3.329   3.597
   84LEU   HD11 1351   2.742   3.265   3.567
   84LEU   HD12 1352   2.866   3.382   3.511
   84LEU   HD13 1353   2.899   3.252   3.618
   84LEU    CD2 1354   2.919   3.487   3.756
   84LEU   HD21 1355   2.995   3.412   3.775
   84LEU   HD22 1356   2.967   3.547   3.679
   84LEU   HD23 1357   2.908   3.559   3.837
   84LEU      C 1358   2.473   3.630   3.577
   84LEU      O 1359   2.411   3.612   3.471
   85LEU      N 1360   2.481   3.752   3.624
   85LEU      H 1361   2.508   3.756   3.721
   85LEU     CA 1362   2.456   3.877   3.552
   85LEU     HA 1363   2.427   3.860   3.448
   85LEU     CB 1364   2.342   3.949   3.621
   85LEU    HB1 1365   2.381   3.978   3.719
   85LEU    HB2 1366   2.330   4.045   3.571
   85LEU     CG 1367   2.208   3.877   3.633
   85LEU     HG 1368   2.219   3.786   3.692
   85LEU    CD1 1369   2.113   3.962   3.730
   85LEU   HD11 1370   2.154   3.984   3.829
   85LEU   HD12 1371   2.095   4.062   3.690
   85LEU   HD13 1372   2.018   3.915   3.755
   85LEU    CD2 1373   2.138   3.850   3.499
   85LEU   HD21 1374   2.110   3.949   3.463
   85LEU   HD22 1375   2.205   3.801   3.429
   85LEU   HD23 1376   2.046   3.793   3.513
   85LEU      C 1377   2.582   3.962   3.553
   85LEU      O 1378   2.673   3.946   3.631
   86THR      N 1379   2.596   4.060   3.459
   86THR      H 1380   2.543   4.065   3.373
   86THR     CA 1381   2.699   4.161   3.458
   86THR     HA 1382   2.799   4.122   3.472
   86THR     CB 1383   2.695   4.241   3.323
   86THR     HB 1384   2.753   4.333   3.334
   86THR    OG1 1385   2.558   4.275   3.286
   86THR    HG1 1386   2.522   4.341   3.343
   86THR    CG2 1387   2.762   4.162   3.212
   86THR   HG21 1388   2.754   4.209   3.114
   86THR   HG22 1389   2.863   4.132   3.241
   86THR   HG23 1390   2.709   4.066   3.218
   86THR      C 1391   2.676   4.267   3.572
   86THR      O 1392   2.567   4.298   3.619
   87GLY      N 1393   2.784   4.327   3.622
   87GLY      H 1394   2.873   4.312   3.578
   87GLY     CA 1395   2.788   4.418   3.737
   87GLY    HA1 1396   2.695   4.416   3.794
   87GLY    HA2 1397   2.863   4.394   3.813
   87GLY      C 1398   2.825   4.553   3.678
   87GLY      O 1399   2.879   4.638   3.748
   88TYR      N 1400   2.812   4.573   3.542
   88TYR      H 1401   2.750   4.511   3.492
   88TYR     CA 1402   2.844   4.695   3.474
   88TYR     HA 1403   2.816   4.780   3.536
   88TYR     CB 1404   2.990   4.701   3.452
   88TYR    HB1 1405   3.009   4.801   3.413
   88TYR    HB2 1406   3.041   4.702   3.548
   88TYR     CG 1407   3.047   4.593   3.357
   88TYR    CD1 1408   3.068   4.461   3.400
   88TYR    HD1 1409   3.064   4.447   3.507
   88TYR    CD2 1410   3.062   4.624   3.218
   88TYR    HD2 1411   3.036   4.722   3.179
   88TYR    CE1 1412   3.098   4.358   3.309
   88TYR    HE1 1413   3.114   4.258   3.347
   88TYR    CE2 1414   3.098   4.524   3.124
   88TYR    HE2 1415   3.113   4.551   3.021
   88TYR     CZ 1416   3.112   4.389   3.171
   88TYR     OH 1417   3.140   4.292   3.086
   88TYR     HH 1418   3.144   4.318   2.995
   88TYR      C 1419   2.749   4.707   3.351
   88TYR      O 1420   2.712   4.602   3.301
   89ALA      N 1421   2.708   4.834   3.317
   89ALA      H 1422   2.709   4.909   3.384
   89ALA     CA 1423   2.635   4.861   3.193
   89ALA     HA 1424   2.623   4.969   3.192
   89ALA     CB 1425   2.724   4.830   3.068
   89ALA    HB1 1426   2.710   4.733   3.021
   89ALA    HB2 1427   2.700   4.906   2.994
   89ALA    HB3 1428   2.830   4.844   3.089
   89ALA      C 1429   2.492   4.818   3.191
   89ALA      O 1430   2.442   4.785   3.299
   90PRO      N 1431   2.422   4.797   3.078
   90PRO     CA 1432   2.298   4.713   3.081
   90PRO     HA 1433   2.220   4.758   3.142
   90PRO     CB 1434   2.233   4.730   2.942
   90PRO    HB1 1435   2.169   4.645   2.916
   90PRO    HB2 1436   2.166   4.816   2.937
   90PRO     CG 1437   2.348   4.764   2.854
   90PRO    HG1 1438   2.403   4.679   2.814
   90PRO    HG2 1439   2.313   4.824   2.770
   90PRO     CD 1440   2.452   4.828   2.936
   90PRO    HD1 1441   2.550   4.790   2.909
   90PRO    HD2 1442   2.444   4.935   2.915
   90PRO      C 1443   2.319   4.563   3.127
   90PRO      O 1444   2.417   4.500   3.090
   91VAL      N 1445   2.223   4.507   3.200
   91VAL      H 1446   2.133   4.551   3.191
   91VAL     CA 1447   2.225   4.382   3.270
   91VAL     HA 1448   2.321   4.374   3.321
   91VAL     CB 1449   2.110   4.384   3.374
   91VAL     HB 1450   2.016   4.394   3.319
   91VAL    CG1 1451   2.108   4.259   3.459
   91VAL   HG11 1452   2.025   4.256   3.529
   91VAL   HG12 1453   2.105   4.170   3.396
   91VAL   HG13 1454   2.199   4.245   3.517
   91VAL    CG2 1455   2.126   4.513   3.464
   91VAL   HG21 1456   2.062   4.519   3.552
   91VAL   HG22 1457   2.224   4.522   3.510
   91VAL   HG23 1458   2.093   4.595   3.400
   91VAL      C 1459   2.205   4.277   3.160
   91VAL      O 1460   2.095   4.245   3.112
   92SER      N 1461   2.315   4.220   3.122
   92SER      H 1462   2.403   4.235   3.170
   92SER     CA 1463   2.335   4.111   3.026
   92SER     HA 1464   2.261   4.116   2.946
   92SER     CB 1465   2.473   4.134   2.961
   92SER    HB1 1466   2.560   4.130   3.026
   92SER    HB2 1467   2.493   4.055   2.889
   92SER     OG 1468   2.468   4.260   2.898
   92SER     HG 1469   2.434   4.317   2.964
   92SER      C 1470   2.338   3.977   3.102
   92SER      O 1471   2.420   3.953   3.189
   93PRO      N 1472   2.249   3.881   3.065
   93PRO     CA 1473   2.241   3.745   3.123
   93PRO     HA 1474   2.236   3.762   3.231
   93PRO     CB 1475   2.106   3.688   3.068
   93PRO    HB1 1476   2.108   3.580   3.058
   93PRO    HB2 1477   2.017   3.721   3.123
   93PRO     CG 1478   2.102   3.754   2.933
   93PRO    HG1 1479   2.170   3.707   2.862
   93PRO    HG2 1480   2.007   3.763   2.880
   93PRO     CD 1481   2.158   3.894   2.953
   93PRO    HD1 1482   2.201   3.935   2.862
   93PRO    HD2 1483   2.079   3.962   2.986
   93PRO      C 1484   2.371   3.663   3.080
   93PRO      O 1485   2.408   3.655   2.963
   94ILE      N 1486   2.428   3.590   3.178
   94ILE      H 1487   2.389   3.590   3.271
   94ILE     CA 1488   2.542   3.502   3.159
   94ILE     HA 1489   2.556   3.488   3.052
   94ILE     CB 1490   2.679   3.561   3.211
   94ILE     HB 1491   2.654   3.579   3.315
   94ILE    CG1 1492   2.726   3.699   3.152
   94ILE   HG11 1493   2.759   3.688   3.049
   94ILE   HG12 1494   2.639   3.764   3.150
   94ILE    CG2 1495   2.792   3.459   3.216
   94ILE   HG21 1496   2.879   3.512   3.255
   94ILE   HG22 1497   2.779   3.379   3.289
   94ILE   HG23 1498   2.820   3.417   3.119
   94ILE     CD 1499   2.831   3.769   3.236
   94ILE    HD1 1500   2.933   3.733   3.222
   94ILE    HD2 1501   2.828   3.877   3.219
   94ILE    HD3 1502   2.790   3.749   3.335
   94ILE      C 1503   2.513   3.360   3.225
   94ILE      O 1504   2.449   3.347   3.325
   95VAL      N 1505   2.583   3.265   3.167
   95VAL      H 1506   2.626   3.277   3.076
   95VAL     CA 1507   2.591   3.124   3.220
   95VAL     HA 1508   2.581   3.124   3.328
   95VAL     CB 1509   2.479   3.035   3.168
   95VAL     HB 1510   2.503   3.012   3.064
   95VAL    CG1 1511   2.491   2.892   3.244
   95VAL   HG11 1512   2.414   2.820   3.216
   95VAL   HG12 1513   2.589   2.849   3.223
   95VAL   HG13 1514   2.472   2.906   3.350
   95VAL    CG2 1515   2.338   3.096   3.185
   95VAL   HG21 1516   2.324   3.180   3.118
   95VAL   HG22 1517   2.259   3.027   3.155
   95VAL   HG23 1518   2.318   3.128   3.287
   95VAL      C 1519   2.737   3.079   3.197
   95VAL      O 1520   2.796   3.114   3.092
   96ILE      N 1521   2.790   3.004   3.292
   96ILE      H 1522   2.741   2.989   3.379
   96ILE     CA 1523   2.919   2.937   3.279
   96ILE     HA 1524   2.955   2.955   3.178
   96ILE     CB 1525   3.030   2.999   3.378
   96ILE     HB 1526   2.997   2.968   3.477
   96ILE    CG1 1527   3.043   3.152   3.373
   96ILE   HG11 1528   3.063   3.180   3.270
   96ILE   HG12 1529   2.941   3.188   3.387
   96ILE    CG2 1530   3.172   2.922   3.360
   96ILE   HG21 1531   3.256   2.959   3.418
   96ILE   HG22 1532   3.179   2.813   3.358
   96ILE   HG23 1533   3.189   2.940   3.254
   96ILE     CD 1534   3.142   3.213   3.469
   96ILE    HD1 1535   3.155   3.321   3.461
   96ILE    HD2 1536   3.117   3.187   3.572
   96ILE    HD3 1537   3.246   3.183   3.462
   96ILE      C 1538   2.891   2.795   3.312
   96ILE      O 1539   2.833   2.764   3.417
   97ALA      N 1540   2.930   2.701   3.227
   97ALA      H 1541   2.985   2.722   3.145
   97ALA     CA 1542   2.917   2.557   3.248
   97ALA     HA 1543   2.871   2.525   3.341
   97ALA     CB 1544   2.829   2.503   3.137
   97ALA    HB1 1545   2.872   2.509   3.037
   97ALA    HB2 1546   2.800   2.401   3.160
   97ALA    HB3 1547   2.735   2.558   3.134
   97ALA      C 1548   3.051   2.504   3.244
   97ALA      O 1549   3.151   2.565   3.216
   98ARG      N 1550   3.066   2.376   3.284
   98ARG      H 1551   2.989   2.313   3.305
   98ARG     CA 1552   3.193   2.313   3.310
   98ARG     HA 1553   3.285   2.368   3.291
   98ARG     CB 1554   3.203   2.293   3.468
   98ARG    HB1 1555   3.183   2.390   3.513
   98ARG    HB2 1556   3.133   2.226   3.516
   98ARG     CG 1557   3.341   2.241   3.512
   98ARG    HG1 1558   3.344   2.137   3.479
   98ARG    HG2 1559   3.423   2.286   3.456
   98ARG     CD 1560   3.357   2.229   3.664
   98ARG    HD1 1561   3.463   2.213   3.687
   98ARG    HD2 1562   3.355   2.327   3.712
   98ARG     NE 1563   3.265   2.140   3.728
   98ARG     HE 1564   3.177   2.180   3.757
   98ARG     CZ 1565   3.282   2.011   3.756
   98ARG    NH1 1566   3.399   1.951   3.743
   98ARG   HH11 1567   3.484   1.995   3.712
   98ARG   HH12 1568   3.425   1.855   3.759
   98ARG    NH2 1569   3.176   1.940   3.809
   98ARG   HH21 1570   3.084   1.969   3.840
   98ARG   HH22 1571   3.186   1.841   3.824
   98ARG      C 1572   3.201   2.181   3.233
   98ARG      O 1573   3.109   2.098   3.246
   99THR      N 1574   3.305   2.154   3.157
   99THR      H 1575   3.380   2.222   3.154
   99THR     CA 1576   3.334   2.034   3.079
   99THR     HA 1577   3.247   1.985   3.035
   99THR     CB 1578   3.398   2.074   2.946
   99THR     HB 1579   3.373   1.992   2.878
   99THR    OG1 1580   3.540   2.085   2.953
   99THR    HG1 1581   3.583   2.011   2.913
   99THR    CG2 1582   3.335   2.196   2.879
   99THR   HG21 1583   3.228   2.174   2.875
   99THR   HG22 1584   3.347   2.291   2.931
   99THR   HG23 1585   3.373   2.215   2.778
   99THR      C 1586   3.415   1.938   3.177
   99THR      O 1587   3.405   1.960   3.299
  100HIS      N 1588   3.485   1.836   3.131
  100HIS      H 1589   3.504   1.821   3.033
  100HIS     CA 1590   3.569   1.756   3.214
  100HIS     HA 1591   3.525   1.751   3.314
  100HIS     CB 1592   3.589   1.614   3.158
  100HIS    HB1 1593   3.616   1.609   3.053
  100HIS    HB2 1594   3.663   1.562   3.219
  100HIS     CG 1595   3.469   1.525   3.169
  100HIS    ND1 1596   3.456   1.413   3.084
  100HIS    CD2 1597   3.364   1.525   3.257
  100HIS    HD2 1598   3.343   1.595   3.338
  100HIS    CE1 1599   3.342   1.358   3.126
  100HIS    HE1 1600   3.308   1.269   3.076
  100HIS    NE2 1601   3.282   1.418   3.227
  100HIS    HE2 1602   3.201   1.381   3.275
  100HIS      C 1603   3.710   1.821   3.234
  100HIS      O 1604   3.780   1.794   3.331
  101THR      N 1605   3.754   1.902   3.137
  101THR      H 1606   3.702   1.910   3.051
  101THR     CA 1607   3.876   1.980   3.146
  101THR     HA 1608   3.924   1.971   3.244
  101THR     CB 1609   3.968   1.913   3.041
  101THR     HB 1610   4.066   1.957   3.056
  101THR    OG1 1611   3.936   1.935   2.901
  101THR    HG1 1612   3.850   1.898   2.888
  101THR    CG2 1613   3.988   1.766   3.055
  101THR   HG21 1614   4.053   1.728   2.976
  101THR   HG22 1615   4.044   1.752   3.148
  101THR   HG23 1616   3.902   1.700   3.053
  101THR      C 1617   3.874   2.136   3.130
  101THR      O 1618   3.974   2.204   3.157
  102ALA      N 1619   3.759   2.186   3.092
  102ALA      H 1620   3.685   2.130   3.052
  102ALA     CA 1621   3.741   2.327   3.058
  102ALA     HA 1622   3.817   2.370   3.123
  102ALA     CB 1623   3.764   2.358   2.905
  102ALA    HB1 1624   3.868   2.344   2.877
  102ALA    HB2 1625   3.696   2.292   2.850
  102ALA    HB3 1626   3.729   2.458   2.880
  102ALA      C 1627   3.611   2.394   3.113
  102ALA      O 1628   3.521   2.321   3.158
  103LEU      N 1629   3.606   2.528   3.115
  103LEU      H 1630   3.672   2.582   3.060
  103LEU     CA 1631   3.493   2.606   3.159
  103LEU     HA 1632   3.405   2.548   3.188
  103LEU     CB 1633   3.534   2.711   3.260
  103LEU    HB1 1634   3.609   2.772   3.211
  103LEU    HB2 1635   3.449   2.778   3.272
  103LEU     CG 1636   3.583   2.667   3.399
  103LEU     HG 1637   3.676   2.614   3.378
  103LEU    CD1 1638   3.627   2.780   3.485
  103LEU   HD11 1639   3.538   2.837   3.511
  103LEU   HD12 1640   3.671   2.745   3.579
  103LEU   HD13 1641   3.704   2.850   3.451
  103LEU    CD2 1642   3.462   2.592   3.459
  103LEU   HD21 1643   3.489   2.560   3.560
  103LEU   HD22 1644   3.373   2.651   3.478
  103LEU   HD23 1645   3.432   2.504   3.402
  103LEU      C 1646   3.456   2.679   3.030
  103LEU      O 1647   3.544   2.735   2.962
  104ILE      N 1648   3.328   2.684   3.006
  104ILE      H 1649   3.264   2.642   3.071
  104ILE     CA 1650   3.267   2.749   2.892
  104ILE     HA 1651   3.349   2.790   2.833
  104ILE     CB 1652   3.191   2.642   2.805
  104ILE     HB 1653   3.276   2.583   2.771
  104ILE    CG1 1654   3.109   2.707   2.698
  104ILE   HG11 1655   3.026   2.769   2.733
  104ILE   HG12 1656   3.164   2.785   2.644
  104ILE    CG2 1657   3.094   2.555   2.884
  104ILE   HG21 1658   3.024   2.609   2.948
  104ILE   HG22 1659   3.030   2.490   2.825
  104ILE   HG23 1660   3.138   2.480   2.950
  104ILE     CD 1661   3.058   2.608   2.593
  104ILE    HD1 1662   2.959   2.566   2.612
  104ILE    HD2 1663   3.042   2.655   2.496
  104ILE    HD3 1664   3.125   2.524   2.580
  104ILE      C 1665   3.185   2.863   2.942
  104ILE      O 1666   3.086   2.843   3.008
  105PHE      N 1667   3.220   2.988   2.909
  105PHE      H 1668   3.288   2.997   2.835
  105PHE     CA 1669   3.143   3.109   2.952
  105PHE     HA 1670   3.070   3.096   3.032
  105PHE     CB 1671   3.249   3.221   2.980
  105PHE    HB1 1672   3.303   3.250   2.890
  105PHE    HB2 1673   3.204   3.315   3.010
  105PHE     CG 1674   3.355   3.201   3.086
  105PHE    CD1 1675   3.457   3.105   3.067
  105PHE    HD1 1676   3.454   3.049   2.975
  105PHE    CD2 1677   3.358   3.279   3.205
  105PHE    HD2 1678   3.274   3.344   3.223
  105PHE    CE1 1679   3.566   3.085   3.160
  105PHE    HE1 1680   3.634   3.003   3.141
  105PHE    CE2 1681   3.460   3.252   3.302
  105PHE    HE2 1682   3.458   3.293   3.402
  105PHE     CZ 1683   3.569   3.163   3.275
  105PHE     HZ 1684   3.650   3.152   3.345
  105PHE      C 1685   3.062   3.156   2.829
  105PHE      O 1686   3.111   3.143   2.714
  106LEU      N 1687   2.936   3.205   2.851
  106LEU      H 1688   2.907   3.196   2.947
  106LEU     CA 1689   2.845   3.240   2.741
  106LEU     HA 1690   2.902   3.267   2.652
  106LEU     CB 1691   2.752   3.127   2.706
  106LEU    HB1 1692   2.812   3.039   2.681
  106LEU    HB2 1693   2.702   3.092   2.797
  106LEU     CG 1694   2.655   3.158   2.591
  106LEU     HG 1695   2.592   3.243   2.614
  106LEU    CD1 1696   2.723   3.194   2.458
  106LEU   HD11 1697   2.750   3.300   2.461
  106LEU   HD12 1698   2.814   3.134   2.458
  106LEU   HD13 1699   2.669   3.174   2.365
  106LEU    CD2 1700   2.557   3.047   2.577
  106LEU   HD21 1701   2.613   2.954   2.585
  106LEU   HD22 1702   2.489   3.061   2.662
  106LEU   HD23 1703   2.495   3.043   2.488
  106LEU      C 1704   2.765   3.361   2.792
  106LEU      O 1705   2.698   3.345   2.895
  107MET      N 1706   2.774   3.479   2.729
  107MET      H 1707   2.826   3.489   2.642
  107MET     CA 1708   2.700   3.591   2.764
  107MET     HA 1709   2.647   3.581   2.859
  107MET     CB 1710   2.799   3.710   2.764
  107MET    HB1 1711   2.872   3.677   2.838
  107MET    HB2 1712   2.833   3.726   2.662
  107MET     CG 1713   2.741   3.850   2.807
  107MET    HG1 1714   2.648   3.869   2.753
  107MET    HG2 1715   2.706   3.849   2.910
  107MET     SD 1716   2.848   3.984   2.764
  107MET     CE 1717   2.967   3.954   2.891
  107MET    HE1 1718   3.023   4.047   2.899
  107MET    HE2 1719   2.921   3.951   2.990
  107MET    HE3 1720   3.026   3.863   2.876
  107MET      C 1721   2.596   3.621   2.655
  107MET      O 1722   2.630   3.628   2.531
  108GLY      N 1723   2.471   3.653   2.694
  108GLY      H 1724   2.455   3.651   2.793
  108GLY     CA 1725   2.363   3.695   2.611
  108GLY    HA1 1726   2.375   3.652   2.512
  108GLY    HA2 1727   2.272   3.661   2.661
  108GLY      C 1728   2.358   3.845   2.601
  108GLY      O 1729   2.411   3.913   2.685
  109LYS      N 1730   2.293   3.900   2.501
  109LYS      H 1731   2.251   3.841   2.431
  109LYS     CA 1732   2.263   4.044   2.496
  109LYS     HA 1733   2.351   4.103   2.522
  109LYS     CB 1734   2.219   4.090   2.360
  109LYS    HB1 1735   2.128   4.031   2.352
  109LYS    HB2 1736   2.196   4.197   2.354
  109LYS     CG 1737   2.295   4.039   2.241
  109LYS    HG1 1738   2.337   3.939   2.255
  109LYS    HG2 1739   2.219   4.018   2.165
  109LYS     CD 1740   2.401   4.144   2.195
  109LYS    HD1 1741   2.351   4.242   2.198
  109LYS    HD2 1742   2.471   4.147   2.279
  109LYS     CE 1743   2.474   4.109   2.064
  109LYS    HE1 1744   2.533   4.018   2.074
  109LYS    HE2 1745   2.403   4.104   1.982
  109LYS     NZ 1746   2.565   4.214   2.037
  109LYS    HZ1 1747   2.628   4.171   1.970
  109LYS    HZ2 1748   2.512   4.291   1.998
  109LYS    HZ3 1749   2.619   4.247   2.116
  109LYS      C 1750   2.151   4.069   2.604
  109LYS      O 1751   2.070   3.976   2.615
  110PRO      N 1752   2.142   4.188   2.671
  110PRO     CA 1753   2.033   4.227   2.757
  110PRO     HA 1754   2.055   4.186   2.856
  110PRO     CB 1755   2.048   4.379   2.756
  110PRO    HB1 1756   2.003   4.423   2.667
  110PRO    HB2 1757   2.010   4.427   2.846
  110PRO     CG 1758   2.197   4.403   2.754
  110PRO    HG1 1759   2.224   4.504   2.723
  110PRO    HG2 1760   2.241   4.375   2.850
  110PRO     CD 1761   2.239   4.301   2.654
  110PRO    HD1 1762   2.237   4.346   2.555
  110PRO    HD2 1763   2.341   4.266   2.673
  110PRO      C 1764   1.889   4.180   2.727
  110PRO      O 1765   1.806   4.186   2.819
  111THR      N 1766   1.860   4.161   2.598
  111THR      H 1767   1.940   4.158   2.536
  111THR     CA 1768   1.732   4.133   2.531
  111THR     HA 1769   1.652   4.187   2.582
  111THR     CB 1770   1.741   4.186   2.391
  111THR     HB 1771   1.668   4.133   2.329
  111THR    OG1 1772   1.869   4.152   2.330
  111THR    HG1 1773   1.921   4.231   2.330
  111THR    CG2 1774   1.718   4.335   2.373
  111THR   HG21 1775   1.724   4.353   2.265
  111THR   HG22 1776   1.616   4.357   2.404
  111THR   HG23 1777   1.790   4.401   2.422
  111THR      C 1778   1.706   3.980   2.522
  111THR      O 1779   1.597   3.951   2.474
  112THR      N 1780   1.800   3.889   2.544
  112THR      H 1781   1.892   3.925   2.563
  112THR     CA 1782   1.776   3.747   2.530
  112THR     HA 1783   1.694   3.723   2.462
  112THR     CB 1784   1.902   3.680   2.460
  112THR     HB 1785   1.932   3.741   2.375
  112THR    OG1 1786   1.877   3.540   2.430
  112THR    HG1 1787   1.796   3.531   2.383
  112THR    CG2 1788   2.025   3.672   2.550
  112THR   HG21 1789   2.000   3.628   2.646
  112THR   HG22 1790   2.100   3.612   2.498
  112THR   HG23 1791   2.068   3.772   2.560
  112THR      C 1792   1.736   3.679   2.663
  112THR      O 1793   1.753   3.735   2.771
  113SER      N 1794   1.662   3.564   2.659
  113SER      H 1795   1.653   3.501   2.580
  113SER     CA 1796   1.602   3.510   2.773
  113SER     HA 1797   1.565   3.593   2.834
  113SER     CB 1798   1.465   3.444   2.732
  113SER    HB1 1799   1.426   3.393   2.820
  113SER    HB2 1800   1.392   3.518   2.700
  113SER     OG 1801   1.477   3.344   2.629
  113SER     HG 1802   1.505   3.375   2.544
  113SER      C 1803   1.705   3.412   2.845
  113SER      O 1804   1.790   3.351   2.779
  114ARG      N 1805   1.679   3.391   2.973
  114ARG      H 1806   1.618   3.458   3.017
  114ARG     CA 1807   1.759   3.308   3.061
  114ARG     HA 1808   1.862   3.341   3.068
  114ARG     CB 1809   1.700   3.316   3.206
  114ARG    HB1 1810   1.704   3.420   3.238
  114ARG    HB2 1811   1.592   3.299   3.205
  114ARG     CG 1812   1.764   3.234   3.322
  114ARG    HG1 1813   1.743   3.129   3.299
  114ARG    HG2 1814   1.872   3.245   3.319
  114ARG     CD 1815   1.715   3.273   3.469
  114ARG    HD1 1816   1.762   3.369   3.490
  114ARG    HD2 1817   1.606   3.287   3.470
  114ARG     NE 1818   1.755   3.169   3.565
  114ARG     HE 1819   1.846   3.129   3.550
  114ARG     CZ 1820   1.704   3.148   3.687
  114ARG    NH1 1821   1.596   3.202   3.745
  114ARG   HH11 1822   1.567   3.292   3.711
  114ARG   HH12 1823   1.547   3.173   3.828
  114ARG    NH2 1824   1.769   3.059   3.764
  114ARG   HH21 1825   1.849   3.007   3.730
  114ARG   HH22 1826   1.727   3.031   3.851
  114ARG      C 1827   1.769   3.160   3.005
  114ARG      O 1828   1.880   3.094   2.999
  115ARG      N 1829   1.661   3.098   2.961
  115ARG      H 1830   1.577   3.154   2.972
  115ARG     CA 1831   1.649   2.965   2.903
  115ARG     HA 1832   1.680   2.891   2.977
  115ARG     CB 1833   1.501   2.939   2.873
  115ARG    HB1 1834   1.494   2.843   2.822
  115ARG    HB2 1835   1.436   2.932   2.960
  115ARG     CG 1836   1.424   3.032   2.770
  115ARG    HG1 1837   1.317   3.038   2.790
  115ARG    HG2 1838   1.459   3.135   2.782
  115ARG     CD 1839   1.443   2.996   2.626
  115ARG    HD1 1840   1.463   3.087   2.571
  115ARG    HD2 1841   1.524   2.925   2.605
  115ARG     NE 1842   1.326   2.939   2.572
  115ARG     HE 1843   1.259   2.904   2.639
  115ARG     CZ 1844   1.311   2.917   2.441
  115ARG    NH1 1845   1.410   2.936   2.351
  115ARG   HH11 1846   1.504   2.968   2.370
  115ARG   HH12 1847   1.405   2.903   2.256
  115ARG    NH2 1848   1.192   2.874   2.397
  115ARG   HH21 1849   1.116   2.875   2.462
  115ARG   HH22 1850   1.164   2.861   2.301
  115ARG      C 1851   1.734   2.933   2.785
  115ARG      O 1852   1.779   2.816   2.766
  116ASP      N 1853   1.762   3.037   2.701
  116ASP      H 1854   1.740   3.131   2.732
  116ASP     CA 1855   1.841   3.021   2.583
  116ASP     HA 1856   1.819   2.932   2.523
  116ASP     CB 1857   1.810   3.137   2.489
  116ASP    HB1 1858   1.802   3.237   2.530
  116ASP    HB2 1859   1.896   3.146   2.422
  116ASP     CG 1860   1.692   3.119   2.390
  116ASP    OD1 1861   1.646   3.003   2.366
  116ASP    OD2 1862   1.648   3.218   2.324
  116ASP      C 1863   1.987   3.028   2.618
  116ASP      O 1864   2.060   2.952   2.557
  117VAL      N 1865   2.033   3.109   2.716
  117VAL      H 1866   1.971   3.179   2.755
  117VAL     CA 1867   2.175   3.124   2.751
  117VAL     HA 1868   2.241   3.128   2.664
  117VAL     CB 1869   2.203   3.253   2.843
  117VAL     HB 1870   2.151   3.241   2.938
  117VAL    CG1 1871   2.356   3.270   2.870
  117VAL   HG11 1872   2.373   3.356   2.935
  117VAL   HG12 1873   2.400   3.188   2.928
  117VAL   HG13 1874   2.409   3.272   2.774
  117VAL    CG2 1875   2.133   3.383   2.786
  117VAL   HG21 1876   2.029   3.380   2.817
  117VAL   HG22 1877   2.171   3.469   2.842
  117VAL   HG23 1878   2.144   3.405   2.680
  117VAL      C 1879   2.217   2.997   2.819
  117VAL      O 1880   2.321   2.934   2.792
  118TYR      N 1881   2.126   2.952   2.912
  118TYR      H 1882   2.047   3.005   2.942
  118TYR     CA 1883   2.146   2.830   2.980
  118TYR     HA 1884   2.241   2.845   3.031
  118TYR     CB 1885   2.030   2.812   3.088
  118TYR    HB1 1886   2.011   2.897   3.154
  118TYR    HB2 1887   1.935   2.812   3.033
  118TYR     CG 1888   2.053   2.705   3.192
  118TYR    CD1 1889   2.008   2.573   3.171
  118TYR    HD1 1890   1.944   2.553   3.087
  118TYR    CD2 1891   2.142   2.735   3.300
  118TYR    HD2 1892   2.182   2.833   3.323
  118TYR    CE1 1893   2.035   2.467   3.266
  118TYR    HE1 1894   1.997   2.369   3.243
  118TYR    CE2 1895   2.169   2.639   3.393
  118TYR    HE2 1896   2.240   2.668   3.469
  118TYR     CZ 1897   2.116   2.504   3.378
  118TYR     OH 1898   2.149   2.407   3.466
  118TYR     HH 1899   2.159   2.438   3.555
  118TYR      C 1900   2.146   2.710   2.891
  118TYR      O 1901   2.252   2.641   2.906
  119ARG      N 1902   2.043   2.682   2.809
  119ARG      H 1903   1.960   2.735   2.830
  119ARG     CA 1904   2.052   2.570   2.723
  119ARG     HA 1905   2.059   2.490   2.797
  119ARG     CB 1906   1.910   2.546   2.650
  119ARG    HB1 1907   1.884   2.441   2.639
  119ARG    HB2 1908   1.835   2.577   2.724
  119ARG     CG 1909   1.894   2.619   2.521
  119ARG    HG1 1910   1.919   2.723   2.542
  119ARG    HG2 1911   1.970   2.597   2.446
  119ARG     CD 1912   1.762   2.615   2.447
  119ARG    HD1 1913   1.762   2.676   2.357
  119ARG    HD2 1914   1.729   2.515   2.420
  119ARG     NE 1915   1.648   2.653   2.535
  119ARG     HE 1916   1.670   2.712   2.614
  119ARG     CZ 1917   1.526   2.627   2.499
  119ARG    NH1 1918   1.499   2.595   2.373
  119ARG   HH11 1919   1.576   2.602   2.308
  119ARG   HH12 1920   1.410   2.565   2.338
  119ARG    NH2 1921   1.427   2.637   2.589
  119ARG   HH21 1922   1.448   2.661   2.685
  119ARG   HH22 1923   1.333   2.605   2.571
  119ARG      C 1924   2.168   2.571   2.630
  119ARG      O 1925   2.226   2.468   2.613
  120THR      N 1926   2.210   2.687   2.581
  120THR      H 1927   2.169   2.778   2.597
  120THR     CA 1928   2.318   2.687   2.482
  120THR     HA 1929   2.306   2.602   2.415
  120THR     CB 1930   2.313   2.821   2.408
  120THR     HB 1931   2.334   2.902   2.478
  120THR    OG1 1932   2.187   2.825   2.341
  120THR    HG1 1933   2.127   2.846   2.411
  120THR    CG2 1934   2.416   2.826   2.292
  120THR   HG21 1935   2.404   2.737   2.229
  120THR   HG22 1936   2.404   2.911   2.225
  120THR   HG23 1937   2.516   2.836   2.334
  120THR      C 1938   2.457   2.674   2.551
  120THR      O 1939   2.547   2.616   2.492
  121CYS      N 1940   2.469   2.718   2.680
  121CYS      H 1941   2.392   2.754   2.734
  121CYS     CA 1942   2.595   2.690   2.758
  121CYS     HA 1943   2.687   2.711   2.704
  121CYS     CB 1944   2.594   2.795   2.876
  121CYS    HB1 1945   2.585   2.887   2.819
  121CYS    HB2 1946   2.518   2.799   2.953
  121CYS     SG 1947   2.751   2.798   2.959
  121CYS     HG 1948   2.742   2.677   3.015
  121CYS      C 1949   2.603   2.547   2.806
  121CYS      O 1950   2.709   2.494   2.809
  122ARG      N 1951   2.489   2.490   2.840
  122ARG      H 1952   2.404   2.544   2.848
  122ARG     CA 1953   2.482   2.354   2.895
  122ARG     HA 1954   2.572   2.346   2.956
  122ARG     CB 1955   2.356   2.341   2.983
  122ARG    HB1 1956   2.332   2.425   3.048
  122ARG    HB2 1957   2.275   2.306   2.920
  122ARG     CG 1958   2.367   2.216   3.071
  122ARG    HG1 1959   2.374   2.129   3.007
  122ARG    HG2 1960   2.462   2.218   3.125
  122ARG     CD 1961   2.270   2.191   3.192
  122ARG    HD1 1962   2.274   2.263   3.274
  122ARG    HD2 1963   2.163   2.187   3.169
  122ARG     NE 1964   2.299   2.058   3.245
  122ARG     HE 1965   2.364   2.065   3.322
  122ARG     CZ 1966   2.252   1.939   3.216
  122ARG    NH1 1967   2.187   1.924   3.099
  122ARG   HH11 1968   2.169   1.996   3.031
  122ARG   HH12 1969   2.166   1.832   3.062
  122ARG    NH2 1970   2.263   1.837   3.296
  122ARG   HH21 1971   2.306   1.842   3.387
  122ARG   HH22 1972   2.232   1.746   3.265
  122ARG      C 1973   2.502   2.252   2.783
  122ARG      O 1974   2.588   2.164   2.790
  123ASP      N 1975   2.418   2.251   2.679
  123ASP      H 1976   2.349   2.325   2.672
  123ASP     CA 1977   2.426   2.156   2.568
  123ASP     HA 1978   2.413   2.055   2.607
  123ASP     CB 1979   2.300   2.177   2.472
  123ASP    HB1 1980   2.270   2.074   2.455
  123ASP    HB2 1981   2.216   2.229   2.517
  123ASP     CG 1982   2.318   2.225   2.333
  123ASP    OD1 1983   2.372   2.153   2.249
  123ASP    OD2 1984   2.254   2.330   2.303
  123ASP      C 1985   2.560   2.157   2.491
  123ASP      O 1986   2.607   2.051   2.447
  124HIS      N 1987   2.633   2.270   2.490
  124HIS      H 1988   2.592   2.355   2.527
  124HIS     CA 1989   2.770   2.276   2.441
  124HIS     HA 1990   2.781   2.211   2.354
  124HIS     CB 1991   2.802   2.419   2.401
  124HIS    HB1 1992   2.770   2.495   2.472
  124HIS    HB2 1993   2.911   2.428   2.397
  124HIS     CG 1994   2.757   2.461   2.262
  124HIS    ND1 1995   2.838   2.433   2.150
  124HIS    CD2 1996   2.640   2.522   2.213
  124HIS    HD2 1997   2.553   2.565   2.260
  124HIS    CE1 1998   2.773   2.485   2.045
  124HIS    HE1 1999   2.805   2.481   1.942
  124HIS    NE2 2000   2.652   2.534   2.076
  124HIS    HE2 2001   2.597   2.581   2.006
  124HIS      C 2002   2.871   2.228   2.549
  124HIS      O 2003   2.992   2.214   2.518
  125ALA      N 2004   2.829   2.190   2.669
  125ALA      H 2005   2.732   2.187   2.695
  125ALA     CA 2006   2.909   2.134   2.774
  125ALA     HA 2007   3.014   2.136   2.745
  125ALA     CB 2008   2.896   2.195   2.917
  125ALA    HB1 2009   2.948   2.132   2.989
  125ALA    HB2 2010   2.933   2.298   2.916
  125ALA    HB3 2011   2.798   2.195   2.963
  125ALA      C 2012   2.878   1.983   2.784
  125ALA      O 2013   2.963   1.902   2.826
  126THR      N 2014   2.751   1.944   2.763
  126THR      H 2015   2.679   2.012   2.784
  126THR     CA 2016   2.703   1.809   2.757
  126THR     HA 2017   2.720   1.758   2.852
  126THR     CB 2018   2.549   1.808   2.738
  126THR     HB 2019   2.529   1.844   2.637
  126THR    OG1 2020   2.487   1.884   2.847
  126THR    HG1 2021   2.515   1.848   2.929
  126THR    CG2 2022   2.482   1.669   2.759
  126THR   HG21 2023   2.514   1.642   2.860
  126THR   HG22 2024   2.374   1.677   2.769
  126THR   HG23 2025   2.512   1.581   2.703
  126THR      C 2026   2.780   1.728   2.649
  126THR      O 2027   2.808   1.617   2.680
  127ARG      N 2028   2.799   1.785   2.534
  127ARG      H 2029   2.743   1.867   2.514
  127ARG     CA 2030   2.845   1.706   2.422
  127ARG     HA 2031   2.782   1.618   2.411
  127ARG     CB 2032   2.831   1.787   2.291
  127ARG    HB1 2033   2.887   1.740   2.210
  127ARG    HB2 2034   2.729   1.792   2.252
  127ARG     CG 2035   2.881   1.932   2.291
  127ARG    HG1 2036   2.843   1.991   2.374
  127ARG    HG2 2037   2.988   1.927   2.307
  127ARG     CD 2038   2.856   2.008   2.156
  127ARG    HD1 2039   2.924   2.093   2.148
  127ARG    HD2 2040   2.878   1.944   2.070
  127ARG     NE 2041   2.727   2.073   2.156
  127ARG     HE 2042   2.657   2.037   2.219
  127ARG     CZ 2043   2.684   2.145   2.054
  127ARG    NH1 2044   2.745   2.161   1.931
  127ARG   HH11 2045   2.835   2.119   1.916
  127ARG   HH12 2046   2.717   2.221   1.855
  127ARG    NH2 2047   2.567   2.205   2.065
  127ARG   HH21 2048   2.497   2.181   2.133
  127ARG   HH22 2049   2.536   2.282   2.008
  127ARG      C 2050   2.993   1.665   2.441
  127ARG      O 2051   3.045   1.565   2.391
  128VAL      N 2052   3.076   1.752   2.503
  128VAL      H 2053   3.035   1.826   2.558
  128VAL     CA 2054   3.227   1.739   2.514
  128VAL     HA 2055   3.256   1.710   2.413
  128VAL     CB 2056   3.281   1.886   2.522
  128VAL     HB 2057   3.253   1.932   2.427
  128VAL    CG1 2058   3.220   1.963   2.646
  128VAL   HG11 2059   3.273   2.056   2.667
  128VAL   HG12 2060   3.112   1.977   2.642
  128VAL   HG13 2061   3.243   1.908   2.737
  128VAL    CG2 2062   3.435   1.885   2.534
  128VAL   HG21 2063   3.480   1.984   2.538
  128VAL   HG22 2064   3.467   1.837   2.627
  128VAL   HG23 2065   3.480   1.827   2.454
  128VAL      C 2066   3.254   1.642   2.631
  128VAL      O 2067   3.342   1.556   2.622
  129ARG      N 2068   3.159   1.645   2.737
  129ARG      H 2069   3.089   1.718   2.739
  129ARG     CA 2070   3.168   1.546   2.845
  129ARG     HA 2071   3.268   1.543   2.887
  129ARG     CB 2072   3.061   1.588   2.948
  129ARG    HB1 2073   2.969   1.619   2.900
  129ARG    HB2 2074   3.046   1.499   3.010
  129ARG     CG 2075   3.119   1.697   3.049
  129ARG    HG1 2076   3.211   1.659   3.094
  129ARG    HG2 2077   3.146   1.778   2.980
  129ARG     CD 2078   3.021   1.742   3.157
  129ARG    HD1 2079   2.948   1.806   3.106
  129ARG    HD2 2080   2.976   1.650   3.193
  129ARG     NE 2081   3.088   1.813   3.266
  129ARG     HE 2082   3.116   1.908   3.249
  129ARG     CZ 2083   3.108   1.760   3.388
  129ARG    NH1 2084   3.074   1.634   3.421
  129ARG   HH11 2085   3.046   1.562   3.357
  129ARG   HH12 2086   3.112   1.596   3.507
  129ARG    NH2 2087   3.152   1.840   3.491
  129ARG   HH21 2088   3.180   1.937   3.481
  129ARG   HH22 2089   3.162   1.794   3.580
  129ARG      C 2090   3.140   1.406   2.786
  129ARG      O 2091   3.185   1.305   2.842
  130ALA      N 2092   3.063   1.402   2.677
  130ALA      H 2093   3.007   1.481   2.650
  130ALA     CA 2094   3.041   1.279   2.604
  130ALA     HA 2095   3.056   1.197   2.675
  130ALA     CB 2096   2.906   1.276   2.544
  130ALA    HB1 2097   2.888   1.374   2.501
  130ALA    HB2 2098   2.877   1.205   2.466
  130ALA    HB3 2099   2.834   1.277   2.627
  130ALA      C 2100   3.151   1.246   2.496
  130ALA      O 2101   3.139   1.148   2.414
  131THR      N 2102   3.271   1.315   2.510
  131THR      H 2103   3.280   1.400   2.564
  131THR     CA 2104   3.401   1.278   2.444
  131THR     HA 2105   3.381   1.186   2.389
  131THR     CB 2106   3.448   1.379   2.334
  131THR     HB 2107   3.539   1.346   2.284
  131THR    OG1 2108   3.484   1.510   2.396
  131THR    HG1 2109   3.413   1.534   2.453
  131THR    CG2 2110   3.341   1.406   2.222
  131THR   HG21 2111   3.386   1.441   2.129
  131THR   HG22 2112   3.300   1.308   2.198
  131THR   HG23 2113   3.257   1.468   2.253
  131THR      C 2114   3.511   1.254   2.547
  131THR      O 2115   3.607   1.180   2.522
  132GLY      N 2116   3.501   1.313   2.669
  132GLY      H 2117   3.426   1.381   2.675
  132GLY     CA 2118   3.588   1.302   2.784
  132GLY    HA1 2119   3.530   1.301   2.876
  132GLY    HA2 2120   3.645   1.210   2.768
  132GLY      C 2121   3.681   1.427   2.790
  132GLY      O 2122   3.799   1.408   2.792
  133ASN      N 2123   3.632   1.548   2.767
  133ASN      H 2124   3.534   1.570   2.776
  133ASN     CA 2125   3.701   1.672   2.758
  133ASN     HA 2126   3.798   1.658   2.806
  133ASN     CB 2127   3.727   1.723   2.616
  133ASN    HB1 2128   3.631   1.734   2.566
  133ASN    HB2 2129   3.770   1.824   2.619
  133ASN     CG 2130   3.829   1.637   2.535
  133ASN    OD1 2131   3.953   1.650   2.549
  133ASN    ND2 2132   3.779   1.561   2.441
  133ASN   HD21 2133   3.679   1.557   2.430
  133ASN   HD22 2134   3.833   1.508   2.374
  133ASN      C 2135   3.627   1.771   2.842
  133ASN     O1 2136   3.508   1.756   2.871
  133ASN     O2 2137   3.685   1.872   2.886
  134UNK    N00 2138   3.206   1.814   1.929
  134UNK    N01 2139   3.080   1.778   1.879
  134UNK    C02 2140   3.234   1.812   2.059
  134UNK    C03 2141   3.025   1.652   1.900
  134UNK    C04 2142   2.876   1.673   1.897
  134UNK    C05 2143   2.868   1.790   1.795
  134UNK    C06 2144   2.756   1.578   1.867
  134UNK    C07 2145   2.718   1.835   1.779
  134UNK    C08 2146   2.987   1.870   1.836
  134UNK    C09 2147   2.631   1.803   1.908
  134UNK    C0A 2148   2.674   1.725   1.679
  134UNK    C0B 2149   2.643   1.653   1.949
  134UNK    C0C 2150   2.705   1.596   1.723
  134UNK    C0D 2151   3.375   1.834   2.105
  134UNK    C0E 2152   3.404   1.953   2.169
  134UNK    C0F 2153   3.533   1.965   2.223
  134UNK    C0G 2154   3.632   1.872   2.205
  134UNK    C0H 2155   3.596   1.749   2.147
  134UNK    C0I 2156   3.471   1.731   2.095
  134UNK    C0J 2157   3.769   1.891   2.252
  134UNK    O0K 2158   3.147   1.780   2.140
  134UNK    O0M 2159   3.089   1.549   1.930
  134UNK    O0N 2160   2.992   1.993   1.841
  134UNK    F0O 2161   3.854   1.785   2.238
  134UNK    F0P 2162   3.761   1.918   2.384
  134UNK    F0Q 2163   3.825   2.002   2.201
  134UNK    H0R 2164   3.272   1.871   1.878
  134UNK    H0S 2165   2.865   1.723   1.993
  134UNK    H0T 2166   2.903   1.754   1.698
  134UNK    H0U 2167   2.766   1.472   1.891
  134UNK    H0V 2168   2.707   1.936   1.738
  134UNK    H0W 2169   2.528   1.831   1.889
  134UNK    H0X 2170   2.666   1.863   1.993
  134UNK    H0Y 2171   2.631   1.760   1.587
  134UNK    H0Z 2172   2.674   1.643   2.053
  134UNK    H10 2173   2.546   1.607   1.933
  134UNK    H11 2174   2.694   1.509   1.661
  134UNK    H12 2175   3.327   2.028   2.176
  134UNK    H13 2176   3.557   2.052   2.281
  134UNK    H14 2177   3.668   1.669   2.155
  134UNK    H15 2178   3.434   1.637   2.058
  135SOL     OW 2179   2.689   3.053   4.755
  135SOL    HW1 2180   2.754   2.993   4.718
  135SOL    HW2 2181   2.663   3.108   4.681
  135SOL     MW 2182   2.694   3.052   4.740
  136SOL     OW 2183   3.377   5.738   1.008
  136SOL    HW1 2184   3.468   5.716   0.988
  136SOL    HW2 2185   3.327   5.704   0.934
  136SOL     MW 2186   3.382   5.731   0.996
  137SOL     OW 2187   0.455   1.365   4.839
  137SOL    HW1 2188   0.541   1.389   4.805
  137SOL    HW2 2189   0.452   1.269   4.832
  137SOL     MW 2190   0.465   1.356   4.834
  138SOL     OW 2191   2.375   1.997   0.822
  138SOL    HW1 2192   2.283   1.978   0.842
  138SOL    HW2 2193   2.388   2.087   0.852
  138SOL     MW 2194   2.365   2.007   0.828
  139SOL     OW 2195   1.243   2.686   5.967
  139SOL    HW1 2196   1.274   2.770   5.935
  139SOL    HW2 2197   1.221   2.702   6.059
  139SOL     MW 2198   1.244   2.699   5.975
  140SOL     OW 2199   1.906   0.699   0.785
  140SOL    HW1 2200   1.816   0.721   0.761
  140SOL    HW2 2201   1.933   0.769   0.844
  140SOL     MW 2202   1.898   0.710   0.789
  141SOL     OW 2203   6.099   4.356   0.728
  141SOL    HW1 2204   6.172   4.403   0.766
  141SOL    HW2 2205   6.050   4.422   0.679
  141SOL     MW 2206   6.102   4.370   0.726
  142SOL     OW 2207   2.140   5.181   0.577
  142SOL    HW1 2208   2.150   5.091   0.547
  142SOL    HW2 2209   2.058   5.211   0.537
  142SOL     MW 2210   2.131   5.174   0.568
  143SOL     OW 2211   0.509   5.668   5.094
  143SOL    HW1 2212   0.421   5.705   5.087
  143SOL    HW2 2213   0.515   5.605   5.023
  143SOL     MW 2214   0.499   5.665   5.084
  144SOL     OW 2215   0.400   5.541   5.902
  144SOL    HW1 2216   0.415   5.460   5.950
  144SOL    HW2 2217   0.349   5.596   5.962
  144SOL     MW 2218   0.395   5.538   5.915
  145SOL     OW 2219   3.833   3.763   1.190
  145SOL    HW1 2220   3.915   3.788   1.149
  145SOL    HW2 2221   3.856   3.744   1.281
  145SOL     MW 2222   3.846   3.764   1.197
  146SOL     OW 2223   0.663   1.566   1.372
  146SOL    HW1 2224   0.608   1.609   1.438
  146SOL    HW2 2225   0.612   1.491   1.344
  146SOL     MW 2226   0.649   1.562   1.377
  147SOL     OW 2227   0.830   5.493   5.826
  147SOL    HW1 2228   0.895   5.556   5.797
  147SOL    HW2 2229   0.750   5.544   5.837
  147SOL     MW 2230   0.828   5.508   5.824
  148SOL     OW 2231   4.287   5.917   2.749
  148SOL    HW1 2232   4.341   5.871   2.684
  148SOL    HW2 2233   4.292   6.009   2.722
  148SOL     MW 2234   4.295   5.923   2.737
  149SOL     OW 2235   1.526   4.770   2.605
  149SOL    HW1 2236   1.485   4.746   2.688
  149SOL    HW2 2237   1.620   4.764   2.622
  149SOL     MW 2238   1.533   4.766   2.618
  150SOL     OW 2239   6.041   4.679   0.757
  150SOL    HW1 2240   6.120   4.680   0.811
  150SOL    HW2 2241   5.979   4.733   0.804
  150SOL     MW 2242   6.043   4.686   0.770
  151SOL     OW 2243   1.656   0.707   0.694
  151SOL    HW1 2244   1.595   0.775   0.665
  151SOL    HW2 2245   1.603   0.648   0.748
  151SOL     MW 2246   1.642   0.708   0.697
  152SOL     OW 2247   3.210   1.641   0.693
  152SOL    HW1 2248   3.244   1.718   0.648
  152SOL    HW2 2249   3.133   1.615   0.642
  152SOL     MW 2250   3.205   1.647   0.681
  153SOL     OW 2251   0.532   5.900   2.947
  153SOL    HW1 2252   0.595   5.906   3.019
  153SOL    HW2 2253   0.552   5.975   2.891
  153SOL     MW 2254   0.543   5.910   2.949
  154SOL     OW 2255   2.012   3.240   0.294
  154SOL    HW1 2256   1.991   3.305   0.226
  154SOL    HW2 2257   2.080   3.281   0.346
  154SOL     MW 2258   2.018   3.254   0.292
  155SOL     OW 2259   0.678   5.661   2.476
  155SOL    HW1 2260   0.726   5.686   2.398
  155SOL    HW2 2261   0.652   5.570   2.461
  155SOL     MW 2262   0.681   5.652   2.464
  156SOL     OW 2263   0.816   0.295   2.129
  156SOL    HW1 2264   0.888   0.357   2.120
  156SOL    HW2 2265   0.858   0.215   2.163
  156SOL     MW 2266   0.831   0.293   2.132
  157SOL     OW 2267   2.674   4.189   5.827
  157SOL    HW1 2268   2.646   4.167   5.916
  157SOL    HW2 2269   2.627   4.270   5.806
  157SOL     MW 2270   2.665   4.197   5.836
  158SOL     OW 2271   0.206   3.617   1.880
  158SOL    HW1 2272   0.150   3.554   1.833
  158SOL    HW2 2273   0.144   3.677   1.921
  158SOL     MW 2274   0.191   3.617   1.879
  159SOL     OW 2275   0.995   1.476   4.815
  159SOL    HW1 2276   1.056   1.516   4.754
  159SOL    HW2 2277   1.034   1.391   4.836
  159SOL     MW 2278   1.008   1.470   4.810
  160SOL     OW 2279   5.873   0.950   0.661
  160SOL    HW1 2280   5.821   0.870   0.668
  160SOL    HW2 2281   5.962   0.923   0.684
  160SOL     MW 2282   5.878   0.937   0.665
  161SOL     OW 2283   0.425   1.456   0.592
  161SOL    HW1 2284   0.468   1.374   0.616
  161SOL    HW2 2285   0.340   1.452   0.636
  161SOL     MW 2286   0.419   1.445   0.601
  162SOL     OW 2287   0.447   3.024   5.822
  162SOL    HW1 2288   0.474   2.960   5.888
  162SOL    HW2 2289   0.515   3.022   5.756
  162SOL     MW 2290   0.459   3.016   5.822
  163SOL     OW 2291   3.906   5.212   2.337
  163SOL    HW1 2292   3.844   5.285   2.328
  163SOL    HW2 2293   3.920   5.183   2.247
  163SOL     MW 2294   3.899   5.218   2.324
  164SOL     OW 2295   2.394   1.140   1.449
  164SOL    HW1 2296   2.369   1.094   1.529
  164SOL    HW2 2297   2.481   1.107   1.428
  164SOL     MW 2298   2.402   1.130   1.456
  165SOL     OW 2299   2.570   2.658   0.277
  165SOL    HW1 2300   2.496   2.597   0.270
  165SOL    HW2 2301   2.646   2.601   0.293
  165SOL     MW 2302   2.571   2.643   0.278
  166SOL     OW 2303   1.457   0.344   1.059
  166SOL    HW1 2304   1.528   0.279   1.051
  166SOL    HW2 2305   1.399   0.307   1.125
  166SOL     MW 2306   1.458   0.331   1.066
  167SOL     OW 2307   1.209   5.826   0.225
  167SOL    HW1 2308   1.281   5.889   0.214
  167SOL    HW2 2309   1.174   5.814   0.137
  167SOL     MW 2310   1.214   5.833   0.213
  168SOL     OW 2311   2.055   4.768   0.198
  168SOL    HW1 2312   2.048   4.843   0.257
  168SOL    HW2 2313   1.970   4.763   0.154
  168SOL     MW 2314   2.043   4.777   0.200
  169SOL     OW 2315   2.520   2.986   5.344
  169SOL    HW1 2316   2.550   2.931   5.416
  169SOL    HW2 2317   2.505   3.072   5.383
  169SOL     MW 2318   2.522   2.990   5.358
  170SOL     OW 2319   5.691   1.620   2.368
  170SOL    HW1 2320   5.770   1.642   2.418
  170SOL    HW2 2321   5.707   1.532   2.335
  170SOL     MW 2322   5.703   1.612   2.370
  171SOL     OW 2323   0.282   3.416   0.194
  171SOL    HW1 2324   0.297   3.399   0.101
  171SOL    HW2 2325   0.229   3.342   0.224
  171SOL     MW 2326   0.277   3.404   0.186
  172SOL     OW 2327   0.425   3.618   0.994
  172SOL    HW1 2328   0.451   3.615   0.902
  172SOL    HW2 2329   0.364   3.692   0.999
  172SOL     MW 2330   0.420   3.627   0.983
  173SOL     OW 2331   0.752   4.710   5.954
  173SOL    HW1 2332   0.806   4.749   6.023
  173SOL    HW2 2333   0.698   4.782   5.922
  173SOL     MW 2334   0.752   4.724   5.959
  174SOL     OW 2335   0.978   3.387   0.994
  174SOL    HW1 2336   0.987   3.450   1.066
  174SOL    HW2 2337   0.922   3.432   0.930
  174SOL     MW 2338   0.972   3.401   0.995
  175SOL     OW 2339   3.361   0.750   1.159
  175SOL    HW1 2340   3.354   0.844   1.143
  175SOL    HW2 2341   3.416   0.717   1.088
  175SOL     MW 2342   3.367   0.757   1.148
  176SOL     OW 2343   1.958   0.635   0.203
  176SOL    HW1 2344   1.958   0.554   0.151
  176SOL    HW2 2345   2.020   0.692   0.158
  176SOL     MW 2346   1.966   0.632   0.191
  177SOL     OW 2347   2.556   4.299   1.195
  177SOL    HW1 2348   2.625   4.246   1.236
  177SOL    HW2 2349   2.480   4.288   1.253
  177SOL     MW 2350   2.555   4.291   1.208
  178SOL     OW 2351   5.754   1.068   1.907
  178SOL    HW1 2352   5.838   1.075   1.951
  178SOL    HW2 2353   5.755   1.138   1.841
  178SOL     MW 2354   5.765   1.078   1.904
  179SOL     OW 2355   1.124   4.812   1.614
  179SOL    HW1 2356   1.202   4.816   1.669
  179SOL    HW2 2357   1.058   4.862   1.663
  179SOL     MW 2358   1.126   4.819   1.627
  180SOL     OW 2359   1.679   3.131   1.459
  180SOL    HW1 2360   1.756   3.119   1.515
  180SOL    HW2 2361   1.647   3.219   1.482
  180SOL     MW 2362   1.685   3.141   1.469
  181SOL     OW 2363   1.165   6.065   1.732
  181SOL    HW1 2364   1.075   6.073   1.765
  181SOL    HW2 2365   1.196   6.155   1.724
  181SOL     MW 2366   1.157   6.077   1.735
  182SOL     OW 2367   3.040   3.638   0.937
  182SOL    HW1 2368   3.002   3.724   0.920
  182SOL    HW2 2369   2.993   3.606   1.014
  182SOL     MW 2370   3.029   3.645   0.945
  183SOL     OW 2371   0.160   5.047   2.063
  183SOL    HW1 2372   0.079   5.091   2.089
  183SOL    HW2 2373   0.132   4.980   2.000
  183SOL     MW 2374   0.146   5.044   2.058
  184SOL     OW 2375   2.864   0.348   1.367
  184SOL    HW1 2376   2.772   0.341   1.339
  184SOL    HW2 2377   2.906   0.271   1.329
  184SOL     MW 2378   2.858   0.337   1.359
  185SOL     OW 2379   2.836   4.976   4.289
  185SOL    HW1 2380   2.865   5.012   4.205
  185SOL    HW2 2381   2.823   5.053   4.345
  185SOL     MW 2382   2.838   4.990   4.286
  186SOL     OW 2383   4.890   0.081   5.671
  186SOL    HW1 2384   4.895   0.174   5.692
  186SOL    HW2 2385   4.963   0.042   5.719
  186SOL     MW 2386   4.900   0.088   5.680
  187SOL     OW 2387   0.217   2.351   1.656
  187SOL    HW1 2388   0.225   2.256   1.662
  187SOL    HW2 2389   0.171   2.377   1.735
  187SOL     MW 2390   0.212   2.342   1.667
  188SOL     OW 2391   0.512   2.200   1.768
  188SOL    HW1 2392   0.516   2.279   1.822
  188SOL    HW2 2393   0.426   2.163   1.784
  188SOL     MW 2394   0.502   2.206   1.777
  189SOL     OW 2395   4.794   4.213   0.009
  189SOL    HW1 2396   4.726   4.202   0.075
  189SOL    HW2 2397   4.804   4.127  -0.029
  189SOL     MW 2398   4.786   4.201   0.013
  190SOL     OW 2399   5.766   0.818   3.027
  190SOL    HW1 2400   5.852   0.855   3.007
  190SOL    HW2 2401   5.763   0.814   3.123
  190SOL     MW 2402   5.777   0.823   3.037
  191SOL     OW 2403   1.684   1.650   1.184
  191SOL    HW1 2404   1.763   1.596   1.177
  191SOL    HW2 2405   1.712   1.728   1.233
  191SOL     MW 2406   1.698   1.653   1.189
  192SOL     OW 2407   2.401   0.776   1.618
  192SOL    HW1 2408   2.489   0.767   1.654
  192SOL    HW2 2409   2.415   0.789   1.524
  192SOL     MW 2410   2.414   0.776   1.610
  193SOL     OW 2411   1.682   5.803   5.539
  193SOL    HW1 2412   1.615   5.849   5.489
  193SOL    HW2 2413   1.740   5.766   5.472
  193SOL     MW 2414   1.681   5.804   5.524
  194SOL     OW 2415   0.868   2.708   4.550
  194SOL    HW1 2416   0.926   2.715   4.474
  194SOL    HW2 2417   0.898   2.629   4.595
  194SOL     MW 2418   0.880   2.699   4.546
  195SOL     OW 2419   0.170   4.392   1.933
  195SOL    HW1 2420   0.263   4.414   1.926
  195SOL    HW2 2421   0.165   4.338   2.012
  195SOL     MW 2422   0.181   4.388   1.943
  196SOL     OW 2423   2.213   1.401   5.849
  196SOL    HW1 2424   2.255   1.452   5.781
  196SOL    HW2 2425   2.136   1.453   5.873
  196SOL     MW 2426   2.208   1.414   5.843
  197SOL     OW 2427   1.342   0.332   1.505
  197SOL    HW1 2428   1.407   0.401   1.488
  197SOL    HW2 2429   1.393   0.252   1.509
  197SOL     MW 2430   1.357   0.331   1.503
  198SOL     OW 2431   0.627   2.429   3.292
  198SOL    HW1 2432   0.624   2.358   3.356
  198SOL    HW2 2433   0.631   2.385   3.207
  198SOL     MW 2434   0.628   2.414   3.289
  199SOL     OW 2435   0.596   4.630   0.059
  199SOL    HW1 2436   0.517   4.684   0.052
  199SOL    HW2 2437   0.635   4.635  -0.028
  199SOL     MW 2438   0.591   4.638   0.047
  200SOL     OW 2439   1.154   0.690   4.884
  200SOL    HW1 2440   1.244   0.715   4.860
  200SOL    HW2 2441   1.145   0.601   4.850
  200SOL     MW 2442   1.165   0.682   4.877
  201SOL     OW 2443   5.499   0.815   0.549
  201SOL    HW1 2444   5.456   0.735   0.517
  201SOL    HW2 2445   5.569   0.832   0.486
  201SOL     MW 2446   5.503   0.807   0.537
  202SOL     OW 2447   0.733   5.219   1.907
  202SOL    HW1 2448   0.816   5.258   1.934
  202SOL    HW2 2449   0.703   5.172   1.985
  202SOL     MW 2450   0.740   5.218   1.921
  203SOL     OW 2451   5.306   0.840   2.972
  203SOL    HW1 2452   5.369   0.861   2.903
  203SOL    HW2 2453   5.332   0.752   3.002
  203SOL     MW 2454   5.317   0.831   2.967
  204SOL     OW 2455   5.432   1.318   2.971
  204SOL    HW1 2456   5.492   1.305   3.044
  204SOL    HW2 2457   5.365   1.250   2.981
  204SOL     MW 2458   5.431   1.308   2.981
  205SOL     OW 2459   0.830   2.635   0.737
  205SOL    HW1 2460   0.879   2.591   0.807
  205SOL    HW2 2461   0.785   2.564   0.691
  205SOL     MW 2462   0.831   2.620   0.740
  206SOL     OW 2463   2.121   1.678   2.988
  206SOL    HW1 2464   2.124   1.583   2.988
  206SOL    HW2 2465   2.083   1.701   2.903
  206SOL     MW 2466   2.116   1.669   2.977
  207SOL     OW 2467   5.849   0.018   2.149
  207SOL    HW1 2468   5.930   0.020   2.098
  207SOL    HW2 2469   5.780   0.001   2.084
  207SOL     MW 2470   5.850   0.016   2.134
  208SOL     OW 2471   5.994   0.831   0.397
  208SOL    HW1 2472   6.002   0.760   0.334
  208SOL    HW2 2473   6.071   0.886   0.382
  208SOL     MW 2474   6.004   0.829   0.387
  209SOL     OW 2475   2.195   5.527   5.256
  209SOL    HW1 2476   2.122   5.473   5.225
  209SOL    HW2 2477   2.215   5.492   5.343
  209SOL     MW 2478   2.189   5.516   5.263
  210SOL     OW 2479   1.770   0.341   1.667
  210SOL    HW1 2480   1.733   0.303   1.587
  210SOL    HW2 2481   1.701   0.330   1.733
  210SOL     MW 2482   1.756   0.335   1.665
  211SOL     OW 2483   5.466   3.600   0.631
  211SOL    HW1 2484   5.447   3.638   0.717
  211SOL    HW2 2485   5.533   3.533   0.649
  211SOL     MW 2486   5.472   3.596   0.645
  212SOL     OW 2487   0.887   5.141   4.361
  212SOL    HW1 2488   0.897   5.066   4.419
  212SOL    HW2 2489   0.972   5.185   4.363
  212SOL     MW 2490   0.899   5.137   4.369
  213SOL     OW 2491   5.086   0.535   1.246
  213SOL    HW1 2492   5.100   0.558   1.155
  213SOL    HW2 2493   5.127   0.606   1.295
  213SOL     MW 2494   5.093   0.547   1.241
  214SOL     OW 2495   1.526   1.036   0.345
  214SOL    HW1 2496   1.459   1.013   0.409
  214SOL    HW2 2497   1.502   1.123   0.314
  214SOL     MW 2498   1.514   1.044   0.349
  215SOL     OW 2499   5.769   0.084   1.162
  215SOL    HW1 2500   5.784   0.166   1.208
  215SOL    HW2 2501   5.778   0.016   1.229
  215SOL     MW 2502   5.772   0.086   1.176
  216SOL     OW 2503   1.838   5.905   1.232
  216SOL    HW1 2504   1.881   5.926   1.149
  216SOL    HW2 2505   1.745   5.919   1.213
  216SOL     MW 2506   1.831   5.910   1.219
  217SOL     OW 2507   0.405   4.417   0.902
  217SOL    HW1 2508   0.495   4.442   0.922
  217SOL    HW2 2509   0.411   4.327   0.869
  217SOL     MW 2510   0.417   4.408   0.901
  218SOL     OW 2511   2.844   0.921   5.320
  218SOL    HW1 2512   2.778   0.901   5.255
  218SOL    HW2 2513   2.852   0.842   5.373
  218SOL     MW 2514   2.837   0.909   5.319
  219SOL     OW 2515   5.444   3.001   1.081
  219SOL    HW1 2516   5.524   3.017   1.130
  219SOL    HW2 2517   5.393   3.082   1.092
  219SOL     MW 2518   5.447   3.014   1.088
  220SOL     OW 2519   0.328   1.927   1.096
  220SOL    HW1 2520   0.239   1.893   1.107
  220SOL    HW2 2521   0.334   2.001   1.157
  220SOL     MW 2522   0.317   1.932   1.105
  221SOL     OW 2523   0.893   4.678   1.350
  221SOL    HW1 2524   0.845   4.665   1.268
  221SOL    HW2 2525   0.984   4.659   1.327
  221SOL     MW 2526   0.898   4.674   1.337
  222SOL     OW 2527   5.881   1.583   0.986
  222SOL    HW1 2528   5.926   1.582   0.901
  222SOL    HW2 2529   5.807   1.523   0.974
  222SOL     MW 2530   5.878   1.575   0.974
  223SOL     OW 2531   1.562   4.714   0.678
  223SOL    HW1 2532   1.543   4.781   0.743
  223SOL    HW2 2533   1.479   4.699   0.634
  223SOL     MW 2534   1.549   4.721   0.681
  224SOL     OW 2535   2.007   1.070   1.394
  224SOL    HW1 2536   1.992   0.976   1.399
  224SOL    HW2 2537   1.975   1.104   1.477
  224SOL     MW 2538   2.001   1.062   1.405
  225SOL     OW 2539   0.731   0.403   1.240
  225SOL    HW1 2540   0.671   0.441   1.176
  225SOL    HW2 2541   0.801   0.363   1.187
  225SOL     MW 2542   0.732   0.402   1.225
  226SOL     OW 2543   5.448   1.180   1.960
  226SOL    HW1 2544   5.476   1.089   1.949
  226SOL    HW2 2545   5.475   1.223   1.879
  226SOL     MW 2546   5.455   1.174   1.948
  227SOL     OW 2547   1.735   0.866   5.805
  227SOL    HW1 2548   1.765   0.845   5.893
  227SOL    HW2 2549   1.656   0.814   5.793
  227SOL     MW 2550   1.729   0.857   5.814
  228SOL     OW 2551   3.507   6.100   5.097
  228SOL    HW1 2552   3.472   6.165   5.158
  228SOL    HW2 2553   3.549   6.035   5.154
  228SOL     MW 2554   3.508   6.100   5.112
  229SOL     OW 2555   1.442   6.066   0.410
  229SOL    HW1 2556   1.498   6.138   0.439
  229SOL    HW2 2557   1.476   5.989   0.456
  229SOL     MW 2558   1.453   6.065   0.420
  230SOL     OW 2559   2.382   0.542   5.791
  230SOL    HW1 2560   2.322   0.477   5.756
  230SOL    HW2 2561   2.385   0.611   5.725
  230SOL     MW 2562   2.375   0.542   5.778
  231SOL     OW 2563   0.309   5.539   0.789
  231SOL    HW1 2564   0.396   5.506   0.767
  231SOL    HW2 2565   0.306   5.626   0.749
  231SOL     MW 2566   0.320   5.546   0.781
  232SOL     OW 2567   6.013   1.611   0.748
  232SOL    HW1 2568   6.057   1.536   0.708
  232SOL    HW2 2569   5.930   1.618   0.700
  232SOL     MW 2570   6.008   1.602   0.737
  233SOL     OW 2571   1.845   0.379   6.044
  233SOL    HW1 2572   1.764   0.429   6.033
  233SOL    HW2 2573   1.914   0.436   6.011
  233SOL     MW 2574   1.843   0.393   6.039
  234SOL     OW 2575   2.480   1.668   4.984
  234SOL    HW1 2576   2.419   1.718   4.930
  234SOL    HW2 2577   2.553   1.728   5.000
  234SOL     MW 2578   2.482   1.682   4.979
  235SOL     OW 2579   1.314   0.751   0.966
  235SOL    HW1 2580   1.249   0.703   1.017
  235SOL    HW2 2581   1.373   0.788   1.032
  235SOL     MW 2582   1.313   0.749   0.981
  236SOL     OW 2583   2.030   1.701   5.242
  236SOL    HW1 2584   1.975   1.759   5.189
  236SOL    HW2 2585   2.064   1.758   5.312
  236SOL     MW 2586   2.028   1.716   5.244
  237SOL     OW 2587   5.219   0.270   4.375
  237SOL    HW1 2588   5.269   0.205   4.423
  237SOL    HW2 2589   5.284   0.328   4.336
  237SOL     MW 2590   5.233   0.269   4.376
  238SOL     OW 2591   2.237   1.120   1.223
  238SOL    HW1 2592   2.159   1.123   1.277
  238SOL    HW2 2593   2.310   1.119   1.285
  238SOL     MW 2594   2.237   1.120   1.238
  239SOL     OW 2595   0.285   0.749   5.899
  239SOL    HW1 2596   0.205   0.774   5.852
  239SOL    HW2 2597   0.262   0.667   5.943
  239SOL     MW 2598   0.272   0.742   5.899
  240SOL     OW 2599   5.639   5.514   0.845
  240SOL    HW1 2600   5.562   5.470   0.809
  240SOL    HW2 2601   5.657   5.585   0.784
  240SOL     MW 2602   5.631   5.517   0.833
  241SOL     OW 2603   4.676   2.899   0.493
  241SOL    HW1 2604   4.647   2.989   0.510
  241SOL    HW2 2605   4.768   2.907   0.470
  241SOL     MW 2606   4.684   2.911   0.493
  242SOL     OW 2607   1.969   1.480   5.929
  242SOL    HW1 2608   1.891   1.446   5.887
  242SOL    HW2 2609   1.978   1.429   6.010
  242SOL     MW 2610   1.960   1.469   5.934
  243SOL     OW 2611   1.837   0.426   0.692
  243SOL    HW1 2612   1.867   0.516   0.686
  243SOL    HW2 2613   1.873   0.383   0.614
  243SOL     MW 2614   1.845   0.432   0.681
  244SOL     OW 2615   4.063   2.600   0.590
  244SOL    HW1 2616   4.117   2.527   0.563
  244SOL    HW2 2617   4.095   2.674   0.539
  244SOL     MW 2618   4.074   2.600   0.580
  245SOL     OW 2619   1.352   0.988   1.893
  245SOL    HW1 2620   1.310   0.933   1.826
  245SOL    HW2 2621   1.316   0.955   1.975
  245SOL     MW 2622   1.342   0.977   1.895
  246SOL     OW 2623   6.040   0.182   1.384
  246SOL    HW1 2624   6.085   0.226   1.457
  246SOL    HW2 2625   6.100   0.193   1.310
  246SOL     MW 2626   6.053   0.189   1.384
  247SOL     OW 2627   0.642   5.864   1.368
  247SOL    HW1 2628   0.696   5.799   1.413
  247SOL    HW2 2629   0.605   5.817   1.294
  247SOL     MW 2630   0.645   5.850   1.365
  248SOL     OW 2631   0.880   0.613   2.561
  248SOL    HW1 2632   0.946   0.544   2.548
  248SOL    HW2 2633   0.814   0.595   2.494
  248SOL     MW 2634   0.880   0.602   2.551
  249SOL     OW 2635   2.645   1.623   5.359
  249SOL    HW1 2636   2.668   1.595   5.448
  249SOL    HW2 2637   2.609   1.545   5.317
  249SOL     MW 2638   2.643   1.610   5.365
  250SOL     OW 2639   6.027   0.664   2.535
  250SOL    HW1 2640   6.013   0.573   2.510
  250SOL    HW2 2641   6.122   0.670   2.549
  250SOL     MW 2642   6.038   0.653   2.534
  251SOL     OW 2643   0.445   5.286   0.863
  251SOL    HW1 2644   0.457   5.239   0.945
  251SOL    HW2 2645   0.362   5.254   0.829
  251SOL     MW 2646   0.436   5.276   0.869
  252SOL     OW 2647   2.622   1.149   1.266
  252SOL    HW1 2648   2.677   1.226   1.284
  252SOL    HW2 2649   2.680   1.074   1.281
  252SOL     MW 2650   2.637   1.149   1.270
  253SOL     OW 2651   0.751   5.769   6.082
  253SOL    HW1 2652   0.703   5.741   6.003
  253SOL    HW2 2653   0.705   5.726   6.154
  253SOL     MW 2654   0.738   5.760   6.081
  254SOL     OW 2655   4.876   1.846   0.978
  254SOL    HW1 2656   4.860   1.940   0.972
  254SOL    HW2 2657   4.878   1.816   0.887
  254SOL     MW 2658   4.874   1.854   0.966
  255SOL     OW 2659   0.783   0.957   0.940
  255SOL    HW1 2660   0.826   0.874   0.960
  255SOL    HW2 2661   0.769   0.999   1.024
  255SOL     MW 2662   0.787   0.952   0.953
  256SOL     OW 2663   1.008   4.012   0.843
  256SOL    HW1 2664   0.954   3.943   0.882
  256SOL    HW2 2665   0.957   4.092   0.855
  256SOL     MW 2666   0.994   4.014   0.850
  257SOL     OW 2667   5.848   5.938   0.184
  257SOL    HW1 2668   5.791   5.984   0.123
  257SOL    HW2 2669   5.851   5.848   0.153
  257SOL     MW 2670   5.842   5.933   0.172
  258SOL     OW 2671   0.078   5.715   1.115
  258SOL    HW1 2672   0.023   5.740   1.190
  258SOL    HW2 2673   0.023   5.657   1.063
  258SOL     MW 2674   0.064   5.711   1.118
  259SOL     OW 2675   5.850   5.168   1.711
  259SOL    HW1 2676   5.756   5.167   1.693
  259SOL    HW2 2677   5.858   5.135   1.800
  259SOL     MW 2678   5.839   5.164   1.720
  260SOL     OW 2679   3.806   3.243   5.280
  260SOL    HW1 2680   3.898   3.220   5.270
  260SOL    HW2 2681   3.765   3.165   5.315
  260SOL     MW 2682   3.813   3.230   5.283
  261SOL     OW 2683   0.776   5.784   0.429
  261SOL    HW1 2684   0.854   5.835   0.406
  261SOL    HW2 2685   0.721   5.845   0.477
  261SOL     MW 2686   0.779   5.799   0.432
  262SOL     OW 2687   1.110   2.476   2.010
  262SOL    HW1 2688   1.191   2.494   2.059
  262SOL    HW2 2689   1.140   2.457   1.921
  262SOL     MW 2690   1.124   2.476   2.005
  263SOL     OW 2691   0.342   5.353   5.430
  263SOL    HW1 2692   0.341   5.260   5.454
  263SOL    HW2 2693   0.266   5.363   5.372
  263SOL     MW 2694   0.332   5.342   5.425
  264SOL     OW 2695   1.715   0.229   2.323
  264SOL    HW1 2696   1.699   0.247   2.416
  264SOL    HW2 2697   1.711   0.134   2.316
  264SOL     MW 2698   1.712   0.219   2.334
  265SOL     OW 2699   1.136   1.980   5.232
  265SOL    HW1 2700   1.082   2.048   5.191
  265SOL    HW2 2701   1.225   1.998   5.202
  265SOL     MW 2702   1.140   1.991   5.222
  266SOL     OW 2703   1.525   1.569   2.841
  266SOL    HW1 2704   1.473   1.496   2.875
  266SOL    HW2 2705   1.601   1.573   2.899
  266SOL     MW 2706   1.528   1.560   2.853
  267SOL     OW 2707   1.485   0.408   5.942
  267SOL    HW1 2708   1.553   0.469   5.970
  267SOL    HW2 2709   1.530   0.348   5.882
  267SOL     MW 2710   1.500   0.408   5.938
  268SOL     OW 2711   1.857   0.765   2.623
  268SOL    HW1 2712   1.845   0.673   2.597
  268SOL    HW2 2713   1.835   0.815   2.545
  268SOL     MW 2714   1.852   0.760   2.610
  269SOL     OW 2715   0.485   4.891   1.233
  269SOL    HW1 2716   0.434   4.826   1.185
  269SOL    HW2 2717   0.477   4.866   1.325
  269SOL     MW 2718   0.477   4.880   1.239
  270SOL     OW 2719   5.696   1.090   6.104
  270SOL    HW1 2720   5.769   1.150   6.118
  270SOL    HW2 2721   5.656   1.120   6.023
  270SOL     MW 2722   5.700   1.101   6.096
  271SOL     OW 2723   2.029   1.082   2.432
  271SOL    HW1 2724   2.118   1.073   2.397
  271SOL    HW2 2725   2.042   1.121   2.519
  271SOL     MW 2726   2.042   1.086   2.439
  272SOL     OW 2727   2.596   5.943   1.823
  272SOL    HW1 2728   2.511   5.978   1.796
  272SOL    HW2 2729   2.635   5.910   1.742
  272SOL     MW 2730   2.590   5.943   1.809
  273SOL     OW 2731   2.133   5.917   2.014
  273SOL    HW1 2732   2.078   5.969   2.073
  273SOL    HW2 2733   2.190   5.981   1.971
  273SOL     MW 2734   2.133   5.932   2.016
  274SOL     OW 2735   1.957   0.332   1.939
  274SOL    HW1 2736   1.958   0.366   2.028
  274SOL    HW2 2737   1.987   0.405   1.885
  274SOL     MW 2738   1.961   0.345   1.943
  275SOL     OW 2739   2.076   0.828   0.620
  275SOL    HW1 2740   2.009   0.772   0.660
  275SOL    HW2 2741   2.157   0.778   0.629
  275SOL     MW 2742   2.078   0.814   0.626
  276SOL     OW 2743   1.913   1.296   3.969
  276SOL    HW1 2744   1.922   1.315   4.062
  276SOL    HW2 2745   1.978   1.351   3.926
  276SOL     MW 2746   1.922   1.305   3.975
  277SOL     OW 2747   1.675   1.012   2.173
  277SOL    HW1 2748   1.735   1.007   2.247
  277SOL    HW2 2749   1.589   1.030   2.212
  277SOL     MW 2750   1.671   1.014   2.187
  278SOL     OW 2751   1.333   0.111   0.905
  278SOL    HW1 2752   1.342   0.200   0.938
  278SOL    HW2 2753   1.309   0.059   0.982
  278SOL     MW 2754   1.331   0.116   0.919
  279SOL     OW 2755   0.904   0.561   0.401
  279SOL    HW1 2756   0.933   0.570   0.311
  279SOL    HW2 2757   0.928   0.644   0.443
  279SOL     MW 2758   0.910   0.573   0.395
  280SOL     OW 2759   2.162   1.097   0.671
  280SOL    HW1 2760   2.089   1.134   0.721
  280SOL    HW2 2761   2.141   1.004   0.664
  280SOL     MW 2762   2.150   1.090   0.677
  281SOL     OW 2763   1.338   4.890   1.772
  281SOL    HW1 2764   1.407   4.848   1.721
  281SOL    HW2 2765   1.364   4.877   1.863
  281SOL     MW 2766   1.350   4.883   1.777
  282SOL     OW 2767   0.603   1.251   0.671
  282SOL    HW1 2768   0.590   1.243   0.765
  282SOL    HW2 2769   0.557   1.175   0.633
  282SOL     MW 2770   0.595   1.240   0.678
  283SOL     OW 2771   2.170   1.968   1.764
  283SOL    HW1 2772   2.239   1.950   1.699
  283SOL    HW2 2773   2.216   1.965   1.848
  283SOL     MW 2774   2.185   1.965   1.767
  284SOL     OW 2775   0.551   4.979   0.762
  284SOL    HW1 2776   0.470   4.930   0.744
  284SOL    HW2 2777   0.555   5.044   0.693
  284SOL     MW 2778   0.541   4.981   0.751
  285SOL     OW 2779   0.811   0.082   0.384
  285SOL    HW1 2780   0.721   0.088   0.354
  285SOL    HW2 2781   0.838   0.172   0.400
  285SOL     MW 2782   0.803   0.094   0.382
  286SOL     OW 2783   1.220   1.227   5.321
  286SOL    HW1 2784   1.146   1.286   5.311
  286SOL    HW2 2785   1.247   1.207   5.231
  286SOL     MW 2786   1.214   1.232   5.308
  287SOL     OW 2787   1.588   3.494   1.540
  287SOL    HW1 2788   1.600   3.585   1.514
  287SOL    HW2 2789   1.677   3.463   1.559
  287SOL     MW 2790   1.601   3.501   1.539
  288SOL     OW 2791   5.574   1.004   1.012
  288SOL    HW1 2792   5.509   1.047   1.067
  288SOL    HW2 2793   5.538   1.009   0.923
  288SOL     MW 2794   5.561   1.010   1.007
  289SOL     OW 2795   5.490   0.433   1.140
  289SOL    HW1 2796   5.423   0.438   1.072
  289SOL    HW2 2797   5.562   0.385   1.099
  289SOL     MW 2798   5.491   0.428   1.126
  290SOL     OW 2799   1.341   3.686   5.674
  290SOL    HW1 2800   1.364   3.758   5.733
  290SOL    HW2 2801   1.325   3.612   5.732
  290SOL     MW 2802   1.342   3.686   5.689
  291SOL     OW 2803   2.020   2.805   0.155
  291SOL    HW1 2804   2.053   2.893   0.142
  291SOL    HW2 2805   1.969   2.810   0.237
  291SOL     MW 2806   2.018   2.817   0.164
  292SOL     OW 2807   2.572   1.110   1.019
  292SOL    HW1 2808   2.596   1.121   1.111
  292SOL    HW2 2809   2.524   1.190   0.997
  292SOL     MW 2810   2.569   1.121   1.028
  293SOL     OW 2811   0.386   2.678   0.487
  293SOL    HW1 2812   0.457   2.725   0.444
  293SOL    HW2 2813   0.312   2.684   0.426
  293SOL     MW 2814   0.386   2.684   0.474
  294SOL     OW 2815   5.921   5.674   2.876
  294SOL    HW1 2816   5.906   5.584   2.902
  294SOL    HW2 2817   5.941   5.720   2.957
  294SOL     MW 2818   5.921   5.669   2.890
  295SOL     OW 2819   2.827   5.858   3.176
  295SOL    HW1 2820   2.889   5.839   3.105
  295SOL    HW2 2821   2.753   5.900   3.132
  295SOL     MW 2822   2.826   5.861   3.161
  296SOL     OW 2823   5.842   5.857   0.553
  296SOL    HW1 2824   5.809   5.911   0.481
  296SOL    HW2 2825   5.885   5.783   0.510
  296SOL     MW 2826   5.843   5.855   0.538
  297SOL     OW 2827   0.684   2.056   1.291
  297SOL    HW1 2828   0.674   1.979   1.236
  297SOL    HW2 2829   0.709   2.021   1.377
  297SOL     MW 2830   0.686   2.042   1.295
  298SOL     OW 2831   3.290   0.942   5.298
  298SOL    HW1 2832   3.211   0.900   5.265
  298SOL    HW2 2833   3.267   0.971   5.386
  298SOL     MW 2834   3.277   0.940   5.305
  299SOL     OW 2835   2.478   5.616   2.256
  299SOL    HW1 2836   2.516   5.600   2.342
  299SOL    HW2 2837   2.517   5.548   2.200
  299SOL     MW 2838   2.488   5.605   2.260
  300SOL     OW 2839   2.089   1.007   5.972
  300SOL    HW1 2840   2.078   1.006   6.067
  300SOL    HW2 2841   2.137   1.088   5.955
  300SOL     MW 2842   2.094   1.017   5.982
  301SOL     OW 2843   0.427   2.557   5.379
  301SOL    HW1 2844   0.377   2.510   5.446
  301SOL    HW2 2845   0.511   2.511   5.374
  301SOL     MW 2846   0.431   2.545   5.387
  302SOL     OW 2847   5.702   3.849   1.197
  302SOL    HW1 2848   5.777   3.792   1.178
  302SOL    HW2 2849   5.695   3.906   1.120
  302SOL     MW 2850   5.711   3.849   1.184
  303SOL     OW 2851   0.592   3.541   0.053
  303SOL    HW1 2852   0.601   3.603   0.125
  303SOL    HW2 2853   0.553   3.463   0.093
  303SOL     MW 2854   0.588   3.539   0.067
  304SOL     OW 2855   1.679   5.488   4.153
  304SOL    HW1 2856   1.718   5.539   4.223
  304SOL    HW2 2857   1.647   5.408   4.196
  304SOL     MW 2858   1.680   5.484   4.168
  305SOL     OW 2859   1.719   1.631   0.372
  305SOL    HW1 2860   1.690   1.642   0.462
  305SOL    HW2 2861   1.754   1.716   0.347
  305SOL     MW 2862   1.720   1.643   0.380
  306SOL     OW 2863   1.746   1.193   0.069
  306SOL    HW1 2864   1.769   1.174  -0.022
  306SOL    HW2 2865   1.735   1.108   0.110
  306SOL     MW 2866   1.748   1.180   0.062
  307SOL     OW 2867   0.187   1.464   0.723
  307SOL    HW1 2868   0.197   1.484   0.816
  307SOL    HW2 2869   0.127   1.389   0.721
  307SOL     MW 2870   0.180   1.457   0.735
  308SOL     OW 2871   1.548   5.807   0.430
  308SOL    HW1 2872   1.627   5.768   0.393
  308SOL    HW2 2873   1.515   5.742   0.492
  308SOL     MW 2874   1.554   5.794   0.433
  309SOL     OW 2875   1.980   1.951   2.171
  309SOL    HW1 2876   2.010   1.920   2.256
  309SOL    HW2 2877   1.953   1.872   2.124
  309SOL     MW 2878   1.981   1.937   2.176
  310SOL     OW 2879   0.106   2.668   2.863
  310SOL    HW1 2880   0.194   2.704   2.847
  310SOL    HW2 2881   0.046   2.738   2.835
  310SOL     MW 2882   0.110   2.682   2.858
  311SOL     OW 2883   2.564   0.772   0.766
  311SOL    HW1 2884   2.585   0.849   0.714
  311SOL    HW2 2885   2.479   0.743   0.732
  311SOL     MW 2886   2.556   0.778   0.755
  312SOL     OW 2887   0.180   0.713   2.901
  312SOL    HW1 2888   0.098   0.679   2.867
  312SOL    HW2 2889   0.198   0.790   2.847
  312SOL     MW 2890   0.172   0.719   2.889
  313SOL     OW 2891   1.148   5.634   4.838
  313SOL    HW1 2892   1.128   5.601   4.926
  313SOL    HW2 2893   1.169   5.556   4.788
  313SOL     MW 2894   1.148   5.620   4.843
  314SOL     OW 2895   5.885   4.150   0.918
  314SOL    HW1 2896   5.978   4.130   0.908
  314SOL    HW2 2897   5.876   4.239   0.884
  314SOL     MW 2898   5.896   4.159   0.912
  315SOL     OW 2899   1.268   2.512   2.261
  315SOL    HW1 2900   1.186   2.544   2.299
  315SOL    HW2 2901   1.253   2.419   2.245
  315SOL     MW 2902   1.256   2.504   2.264
  316SOL     OW 2903   5.282   4.134   2.037
  316SOL    HW1 2904   5.265   4.041   2.055
  316SOL    HW2 2905   5.339   4.134   1.960
  316SOL     MW 2906   5.287   4.122   2.030
  317SOL     OW 2907   1.938   1.678   0.874
  317SOL    HW1 2908   1.968   1.652   0.961
  317SOL    HW2 2909   1.966   1.608   0.816
  317SOL     MW 2910   1.945   1.666   0.878
  318SOL     OW 2911   0.186   4.464   3.226
  318SOL    HW1 2912   0.214   4.555   3.241
  318SOL    HW2 2913   0.263   4.421   3.190
  318SOL     MW 2914   0.200   4.470   3.224
  319SOL     OW 2915   1.960   0.831   2.157
  319SOL    HW1 2916   1.989   0.818   2.247
  319SOL    HW2 2917   2.007   0.764   2.106
  319SOL     MW 2918   1.970   0.821   2.162
  320SOL     OW 2919   5.730   1.735   1.970
  320SOL    HW1 2920   5.738   1.641   1.984
  320SOL    HW2 2921   5.736   1.746   1.875
  320SOL     MW 2922   5.732   1.724   1.959
  321SOL     OW 2923   1.601   1.779   4.044
  321SOL    HW1 2924   1.590   1.809   3.954
  321SOL    HW2 2925   1.635   1.855   4.091
  321SOL     MW 2926   1.604   1.792   4.039
  322SOL     OW 2927   1.350   5.153   5.588
  322SOL    HW1 2928   1.409   5.136   5.662
  322SOL    HW2 2929   1.378   5.237   5.553
  322SOL     MW 2930   1.361   5.161   5.593
  323SOL     OW 2931   2.234   6.108   5.589
  323SOL    HW1 2932   2.329   6.110   5.598
  323SOL    HW2 2933   2.202   6.077   5.674
  323SOL     MW 2934   2.242   6.104   5.601
  324SOL     OW 2935   1.286   1.307   0.029
  324SOL    HW1 2936   1.238   1.367   0.085
  324SOL    HW2 2937   1.284   1.347  -0.057
  324SOL     MW 2938   1.280   1.320   0.025
  325SOL     OW 2939   4.446   0.519   5.640
  325SOL    HW1 2940   4.433   0.541   5.548
  325SOL    HW2 2941   4.365   0.474   5.665
  325SOL     MW 2942   4.434   0.516   5.631
  326SOL     OW 2943   0.949   0.329   1.087
  326SOL    HW1 2944   1.007   0.386   1.037
  326SOL    HW2 2945   0.975   0.240   1.061
  326SOL     MW 2946   0.960   0.325   1.077
  327SOL     OW 2947   3.038   1.089   5.980
  327SOL    HW1 2948   3.101   1.154   5.948
  327SOL    HW2 2949   3.014   1.039   5.902
  327SOL     MW 2950   3.043   1.090   5.966
  328SOL     OW 2951   1.871   2.704   4.996
  328SOL    HW1 2952   1.931   2.766   4.955
  328SOL    HW2 2953   1.793   2.706   4.940
  328SOL     MW 2954   1.868   2.713   4.983
  329SOL     OW 2955   2.175   0.597   1.510
  329SOL    HW1 2956   2.099   0.656   1.503
  329SOL    HW2 2957   2.245   0.645   1.467
  329SOL     MW 2958   2.174   0.611   1.504
  330SOL     OW 2959   1.446   5.619   0.615
  330SOL    HW1 2960   1.364   5.662   0.641
  330SOL    HW2 2961   1.485   5.590   0.697
  330SOL     MW 2962   1.441   5.621   0.629
  331SOL     OW 2963   0.339   0.479   2.877
  331SOL    HW1 2964   0.353   0.511   2.788
  331SOL    HW2 2965   0.283   0.545   2.918
  331SOL     MW 2966   0.333   0.491   2.871
  332SOL     OW 2967   1.452   1.523   1.116
  332SOL    HW1 2968   1.542   1.554   1.120
  332SOL    HW2 2969   1.399   1.603   1.117
  332SOL     MW 2970   1.457   1.538   1.116
  333SOL     OW 2971   4.186   0.912   1.802
  333SOL    HW1 2972   4.151   0.907   1.713
  333SOL    HW2 2973   4.109   0.926   1.858
  333SOL     MW 2974   4.172   0.913   1.798
  334SOL     OW 2975   1.573   5.987   1.124
  334SOL    HW1 2976   1.525   6.042   1.186
  334SOL    HW2 2977   1.620   6.049   1.068
  334SOL     MW 2978   1.573   6.002   1.125
  335SOL     OW 2979   5.914   5.061   1.954
  335SOL    HW1 2980   5.837   5.075   2.009
  335SOL    HW2 2981   5.928   4.966   1.956
  335SOL     MW 2982   5.906   5.050   1.961
  336SOL     OW 2983   1.981   2.162   1.693
  336SOL    HW1 2984   1.995   2.173   1.599
  336SOL    HW2 2985   2.039   2.090   1.718
  336SOL     MW 2986   1.990   2.154   1.684
  337SOL     OW 2987   0.491   4.357   5.950
  337SOL    HW1 2988   0.496   4.439   5.901
  337SOL    HW2 2989   0.412   4.314   5.917
  337SOL     MW 2990   0.482   4.362   5.939
  338SOL     OW 2991   6.089   4.785   0.391
  338SOL    HW1 2992   6.090   4.739   0.307
  338SOL    HW2 2993   6.047   4.725   0.451
  338SOL     MW 2994   6.084   4.772   0.388
  339SOL     OW 2995   6.045   5.896   0.977
  339SOL    HW1 2996   5.960   5.866   1.008
  339SOL    HW2 2997   6.108   5.839   1.021
  339SOL     MW 2998   6.042   5.885   0.986
  340SOL     OW 2999   0.139   0.848   1.039
  340SOL    HW1 3000   0.081   0.918   1.067
  340SOL    HW2 3001   0.170   0.809   1.121
  340SOL     MW 3002   0.136   0.852   1.053
  341SOL     OW 3003   0.491   1.974   5.703
  341SOL    HW1 3004   0.489   1.883   5.733
  341SOL    HW2 3005   0.502   2.026   5.782
  341SOL     MW 3006   0.492   1.969   5.717
  342SOL     OW 3007   0.118   5.571   2.061
  342SOL    HW1 3008   0.152   5.641   2.117
  342SOL    HW2 3009   0.091   5.502   2.122
  342SOL     MW 3010   0.119   5.571   2.076
  343SOL     OW 3011   0.240   0.398   2.052
  343SOL    HW1 3012   0.272   0.318   2.093
  343SOL    HW2 3013   0.149   0.379   2.030
  343SOL     MW 3014   0.233   0.385   2.054
  344SOL     OW 3015   0.666   2.402   4.791
  344SOL    HW1 3016   0.685   2.449   4.873
  344SOL    HW2 3017   0.657   2.310   4.818
  344SOL     MW 3018   0.668   2.396   4.805
  345SOL     OW 3019   4.631   0.968   2.038
  345SOL    HW1 3020   4.627   0.903   1.968
  345SOL    HW2 3021   4.688   0.930   2.104
  345SOL     MW 3022   4.638   0.955   2.037
  346SOL     OW 3023   0.311   0.480   4.996
  346SOL    HW1 3024   0.238   0.437   5.041
  346SOL    HW2 3025   0.334   0.419   4.926
  346SOL     MW 3026   0.304   0.466   4.993
  347SOL     OW 3027   3.896   1.969   0.958
  347SOL    HW1 3028   3.864   1.980   1.047
  347SOL    HW2 3029   3.825   1.923   0.913
  347SOL     MW 3030   3.882   1.965   0.964
  348SOL     OW 3031   5.842   0.244   0.105
  348SOL    HW1 3032   5.780   0.270   0.173
  348SOL    HW2 3033   5.910   0.196   0.153
  348SOL     MW 3034   5.843   0.241   0.120
  349SOL     OW 3035   2.602   2.841   5.116
  349SOL    HW1 3036   2.625   2.754   5.148
  349SOL    HW2 3037   2.539   2.875   5.180
  349SOL     MW 3038   2.597   2.834   5.128
  350SOL     OW 3039   2.356   0.996   0.080
  350SOL    HW1 3040   2.382   0.959   0.165
  350SOL    HW2 3041   2.437   1.001   0.030
  350SOL     MW 3042   2.370   0.992   0.085
  351SOL     OW 3043   2.853   0.633   5.440
  351SOL    HW1 3044   2.781   0.573   5.458
  351SOL    HW2 3045   2.885   0.658   5.527
  351SOL     MW 3046   2.848   0.629   5.454
  352SOL     OW 3047   1.525   5.908   2.896
  352SOL    HW1 3048   1.454   5.919   2.959
  352SOL    HW2 3049   1.487   5.933   2.812
  352SOL     MW 3050   1.511   5.913   2.894
  353SOL     OW 3051   1.217   5.046   2.083
  353SOL    HW1 3052   1.143   5.019   2.028
  353SOL    HW2 3053   1.178   5.103   2.149
  353SOL     MW 3054   1.203   5.049   2.084
  354SOL     OW 3055   1.663   3.246   1.165
  354SOL    HW1 3056   1.696   3.194   1.092
  354SOL    HW2 3057   1.702   3.204   1.243
  354SOL     MW 3058   1.672   3.234   1.166
  355SOL     OW 3059   1.047   2.135   2.863
  355SOL    HW1 3060   1.072   2.226   2.880
  355SOL    HW2 3061   1.111   2.104   2.799
  355SOL     MW 3062   1.058   2.143   2.857
  356SOL     OW 3063   2.464   3.111   5.709
  356SOL    HW1 3064   2.485   3.172   5.638
  356SOL    HW2 3065   2.547   3.067   5.729
  356SOL     MW 3066   2.477   3.113   5.703
  357SOL     OW 3067   0.073   0.434   2.926
  357SOL    HW1 3068   0.094   0.403   2.838
  357SOL    HW2 3069   0.004   0.499   2.912
  357SOL     MW 3070   0.067   0.439   2.913
  358SOL     OW 3071   0.392   5.307   0.417
  358SOL    HW1 3072   0.420   5.242   0.481
  358SOL    HW2 3073   0.315   5.347   0.457
  358SOL     MW 3074   0.386   5.304   0.430
  359SOL     OW 3075   2.329   4.596   0.520
  359SOL    HW1 3076   2.315   4.619   0.428
  359SOL    HW2 3077   2.249   4.550   0.546
  359SOL     MW 3078   2.317   4.593   0.512
  360SOL     OW 3079   5.958   5.447   2.192
  360SOL    HW1 3080   5.936   5.540   2.195
  360SOL    HW2 3081   5.873   5.402   2.198
  360SOL     MW 3082   5.944   5.453   2.193
  361SOL     OW 3083   0.340   5.935   1.075
  361SOL    HW1 3084   0.407   6.004   1.073
  361SOL    HW2 3085   0.296   5.942   0.990
  361SOL     MW 3086   0.343   5.945   1.064
  362SOL     OW 3087   6.101   6.118   2.399
  362SOL    HW1 3088   6.130   6.028   2.385
  362SOL    HW2 3089   6.087   6.125   2.493
  362SOL     MW 3090   6.103   6.107   2.409
  363SOL     OW 3091   1.307   4.410   2.631
  363SOL    HW1 3092   1.369   4.470   2.673
  363SOL    HW2 3093   1.223   4.430   2.672
  363SOL     MW 3094   1.305   4.421   2.641
  364SOL     OW 3095   2.593   1.450   2.480
  364SOL    HW1 3096   2.634   1.418   2.399
  364SOL    HW2 3097   2.586   1.372   2.536
  364SOL     MW 3098   2.597   1.436   2.477
  365SOL     OW 3099   0.516   0.551   2.165
  365SOL    HW1 3100   0.491   0.459   2.155
  365SOL    HW2 3101   0.543   0.578   2.077
  365SOL     MW 3102   0.516   0.543   2.152
  366SOL     OW 3103   5.273   1.894   3.732
  366SOL    HW1 3104   5.326   1.908   3.810
  366SOL    HW2 3105   5.335   1.896   3.659
  366SOL     MW 3106   5.287   1.896   3.732
  367SOL     OW 3107   0.346   1.646   1.165
  367SOL    HW1 3108   0.370   1.604   1.082
  367SOL    HW2 3109   0.348   1.740   1.146
  367SOL     MW 3110   0.350   1.653   1.152
  368SOL     OW 3111   2.051   5.094   3.692
  368SOL    HW1 3112   1.987   5.025   3.674
  368SOL    HW2 3113   2.116   5.052   3.749
  368SOL     MW 3114   2.051   5.080   3.697
  369SOL     OW 3115   1.609   0.643   3.776
  369SOL    HW1 3116   1.643   0.638   3.687
  369SOL    HW2 3117   1.515   0.629   3.768
  369SOL     MW 3118   1.602   0.641   3.764
  370SOL     OW 3119   1.307   0.469   2.256
  370SOL    HW1 3120   1.297   0.506   2.343
  370SOL    HW2 3121   1.378   0.405   2.264
  370SOL     MW 3122   1.314   0.465   2.268
  371SOL     OW 3123   1.835   0.811   6.068
  371SOL    HW1 3124   1.895   0.737   6.073
  371SOL    HW2 3125   1.844   0.854   6.153
  371SOL     MW 3126   1.844   0.807   6.080
  372SOL     OW 3127   1.399   4.911   2.231
  372SOL    HW1 3128   1.449   4.984   2.266
  372SOL    HW2 3129   1.332   4.952   2.175
  372SOL     MW 3130   1.397   4.926   2.228
  373SOL     OW 3131   3.949   5.990   2.996
  373SOL    HW1 3132   3.907   5.981   2.910
  373SOL    HW2 3133   3.960   6.084   3.008
  373SOL     MW 3134   3.945   6.001   2.986
  374SOL     OW 3135   0.402   5.319   3.160
  374SOL    HW1 3136   0.340   5.270   3.214
  374SOL    HW2 3137   0.421   5.262   3.086
  374SOL     MW 3138   0.396   5.306   3.158
  375SOL     OW 3139   4.215   0.521   2.851
  375SOL    HW1 3140   4.166   0.502   2.771
  375SOL    HW2 3141   4.160   0.582   2.900
  375SOL     MW 3142   4.202   0.526   2.847
  376SOL     OW 3143   0.531   6.061   2.203
  376SOL    HW1 3144   0.487   6.057   2.288
  376SOL    HW2 3145   0.624   6.072   2.224
  376SOL     MW 3146   0.537   6.062   2.217
  377SOL     OW 3147   1.791   1.333   1.789
  377SOL    HW1 3148   1.794   1.284   1.871
  377SOL    HW2 3149   1.835   1.277   1.725
  377SOL     MW 3150   1.797   1.320   1.791
  378SOL     OW 3151   0.296   5.399   2.358
  378SOL    HW1 3152   0.339   5.481   2.384
  378SOL    HW2 3153   0.203   5.422   2.353
  378SOL     MW 3154   0.289   5.413   2.360
  379SOL     OW 3155   1.066   1.469   2.639
  379SOL    HW1 3156   1.151   1.505   2.663
  379SOL    HW2 3157   1.005   1.505   2.703
  379SOL     MW 3158   1.069   1.478   2.650
  380SOL     OW 3159   0.783   5.850   4.474
  380SOL    HW1 3160   0.808   5.790   4.404
  380SOL    HW2 3161   0.864   5.864   4.524
  380SOL     MW 3162   0.797   5.844   4.472
  381SOL     OW 3163   5.876   2.757   4.198
  381SOL    HW1 3164   5.804   2.724   4.145
  381SOL    HW2 3165   5.953   2.747   4.143
  381SOL     MW 3166   5.876   2.751   4.184
  382SOL     OW 3167   6.081   4.476   1.073
  382SOL    HW1 3168   5.993   4.486   1.037
  382SOL    HW2 3169   6.068   4.433   1.158
  382SOL     MW 3170   6.069   4.472   1.080
  383SOL     OW 3171   3.045   1.302   4.267
  383SOL    HW1 3172   3.003   1.388   4.260
  383SOL    HW2 3173   3.008   1.264   4.346
  383SOL     MW 3174   3.035   1.308   4.276
  384SOL     OW 3175   0.110   5.884   3.499
  384SOL    HW1 3176   0.122   5.979   3.497
  384SOL    HW2 3177   0.167   5.855   3.569
  384SOL     MW 3178   0.119   5.893   3.508
  385SOL     OW 3179   0.738   0.415   5.695
  385SOL    HW1 3180   0.819   0.396   5.648
  385SOL    HW2 3181   0.688   0.333   5.692
  385SOL     MW 3182   0.742   0.402   5.689
  386SOL     OW 3183   1.371   0.953   2.607
  386SOL    HW1 3184   1.332   0.983   2.689
  386SOL    HW2 3185   1.462   0.982   2.612
  386SOL     MW 3186   1.378   0.961   2.618
  387SOL     OW 3187   0.642   4.189   2.301
  387SOL    HW1 3188   0.572   4.127   2.325
  387SOL    HW2 3189   0.668   4.162   2.213
  387SOL     MW 3190   0.636   4.177   2.293
  388SOL     OW 3191   0.685   4.973   2.089
  388SOL    HW1 3192   0.647   4.888   2.069
  388SOL    HW2 3193   0.774   4.969   2.055
  388SOL     MW 3194   0.691   4.962   2.082
  389SOL     OW 3195   4.727   5.613   3.054
  389SOL    HW1 3196   4.773   5.656   2.982
  389SOL    HW2 3197   4.634   5.627   3.036
  389SOL     MW 3198   4.721   5.620   3.042
  390SOL     OW 3199   1.717   4.381   3.502
  390SOL    HW1 3200   1.770   4.362   3.579
  390SOL    HW2 3201   1.701   4.295   3.462
  390SOL     MW 3202   1.722   4.368   3.506
  391SOL     OW 3203   2.781   1.052   3.299
  391SOL    HW1 3204   2.861   1.078   3.254
  391SOL    HW2 3205   2.719   1.123   3.279
  391SOL     MW 3206   2.783   1.065   3.291
  392SOL     OW 3207   3.005   0.977   1.283
  392SOL    HW1 3208   2.922   0.932   1.298
  392SOL    HW2 3209   3.069   0.906   1.275
  392SOL     MW 3210   3.002   0.962   1.284
  393SOL     OW 3211   3.760   5.575   1.154
  393SOL    HW1 3212   3.849   5.596   1.127
  393SOL    HW2 3213   3.753   5.608   1.243
  393SOL     MW 3214   3.770   5.582   1.162
  394SOL     OW 3215   3.812   0.964   0.141
  394SOL    HW1 3216   3.757   0.909   0.085
  394SOL    HW2 3217   3.815   1.048   0.096
  394SOL     MW 3218   3.805   0.968   0.128
  395SOL     OW 3219   2.335   1.020   3.573
  395SOL    HW1 3220   2.317   0.945   3.516
  395SOL    HW2 3221   2.426   1.042   3.556
  395SOL     MW 3222   2.344   1.013   3.563
  396SOL     OW 3223   2.070   1.621   4.683
  396SOL    HW1 3224   2.088   1.614   4.777
  396SOL    HW2 3225   1.974   1.621   4.677
  396SOL     MW 3226   2.060   1.620   4.694
  397SOL     OW 3227   0.613   1.581   3.055
  397SOL    HW1 3228   0.611   1.671   3.020
  397SOL    HW2 3229   0.694   1.544   3.021
  397SOL     MW 3230   0.623   1.588   3.046
  398SOL     OW 3231   1.541   2.241   2.554
  398SOL    HW1 3232   1.579   2.155   2.574
  398SOL    HW2 3233   1.589   2.270   2.476
  398SOL     MW 3234   1.552   2.233   2.546
  399SOL     OW 3235   1.106   0.231   4.098
  399SOL    HW1 3236   1.046   0.167   4.060
  399SOL    HW2 3237   1.157   0.263   4.024
  399SOL     MW 3238   1.105   0.227   4.084
  400SOL     OW 3239   1.201   2.440   3.662
  400SOL    HW1 3240   1.258   2.432   3.738
  400SOL    HW2 3241   1.129   2.379   3.680
  400SOL     MW 3242   1.199   2.431   3.674
  401SOL     OW 3243   1.149   0.499   1.868
  401SOL    HW1 3244   1.186   0.436   1.806
  401SOL    HW2 3245   1.224   0.532   1.917
  401SOL     MW 3246   1.163   0.495   1.866
  402SOL     OW 3247   4.815   0.297   3.911
  402SOL    HW1 3248   4.885   0.300   3.977
  402SOL    HW2 3249   4.753   0.233   3.945
  402SOL     MW 3250   4.816   0.289   3.924
  403SOL     OW 3251   1.152   1.848   2.048
  403SOL    HW1 3252   1.115   1.760   2.056
  403SOL    HW2 3253   1.234   1.835   2.001
  403SOL     MW 3254   1.158   1.835   2.043
  404SOL     OW 3255   0.603   5.911   5.291
  404SOL    HW1 3256   0.560   5.870   5.215
  404SOL    HW2 3257   0.634   5.837   5.343
  404SOL     MW 3258   0.601   5.896   5.288
  405SOL     OW 3259   2.378   0.964   3.079
  405SOL    HW1 3260   2.429   0.883   3.084
  405SOL    HW2 3261   2.333   0.959   2.994
  405SOL     MW 3262   2.379   0.953   3.069
  406SOL     OW 3263   6.007   3.502   2.713
  406SOL    HW1 3264   6.041   3.479   2.626
  406SOL    HW2 3265   6.080   3.547   2.756
  406SOL     MW 3266   6.021   3.505   2.707
  407SOL     OW 3267   1.658   1.064   5.471
  407SOL    HW1 3268   1.674   1.063   5.377
  407SOL    HW2 3269   1.733   1.017   5.509
  407SOL     MW 3270   1.670   1.058   5.464
  408SOL     OW 3271   1.249   0.766   2.861
  408SOL    HW1 3272   1.171   0.814   2.836
  408SOL    HW2 3273   1.281   0.811   2.939
  408SOL     MW 3274   1.243   0.778   2.868
  409SOL     OW 3275   0.599   5.445   1.872
  409SOL    HW1 3276   0.643   5.361   1.858
  409SOL    HW2 3277   0.507   5.423   1.884
  409SOL     MW 3278   0.593   5.432   1.871
  410SOL     OW 3279   2.270   1.917   2.025
  410SOL    HW1 3280   2.227   2.000   2.045
  410SOL    HW2 3281   2.345   1.914   2.085
  410SOL     MW 3282   2.274   1.927   2.036
  411SOL     OW 3283   1.307   1.767   3.822
  411SOL    HW1 3284   1.295   1.692   3.764
  411SOL    HW2 3285   1.262   1.742   3.903
  411SOL     MW 3286   1.300   1.754   3.825
  412SOL     OW 3287   1.041   1.874   0.293
  412SOL    HW1 3288   0.961   1.923   0.272
  412SOL    HW2 3289   1.094   1.935   0.344
  412SOL     MW 3290   1.037   1.888   0.297
  413SOL     OW 3291   0.774   3.811   3.923
  413SOL    HW1 3292   0.824   3.805   3.842
  413SOL    HW2 3293   0.707   3.744   3.916
  413SOL     MW 3294   0.772   3.802   3.912
  414SOL     OW 3295   1.296   1.862   2.298
  414SOL    HW1 3296   1.276   1.851   2.205
  414SOL    HW2 3297   1.366   1.927   2.300
  414SOL     MW 3298   1.302   1.869   2.286
  415SOL     OW 3299   0.143   5.775   1.469
  415SOL    HW1 3300   0.159   5.730   1.385
  415SOL    HW2 3301   0.211   5.741   1.527
  415SOL     MW 3302   0.154   5.765   1.465
  416SOL     OW 3303   0.239   0.060   1.450
  416SOL    HW1 3304   0.186   0.020   1.381
  416SOL    HW2 3305   0.257  -0.011   1.511
  416SOL     MW 3306   0.234   0.046   1.449
  417SOL     OW 3307   0.544   0.894   0.828
  417SOL    HW1 3308   0.623   0.922   0.874
  417SOL    HW2 3309   0.490   0.973   0.824
  417SOL     MW 3310   0.547   0.908   0.834
  418SOL     OW 3311   2.690   5.405   2.987
  418SOL    HW1 3312   2.713   5.430   3.076
  418SOL    HW2 3313   2.648   5.482   2.950
  418SOL     MW 3314   2.687   5.418   2.994
  419SOL     OW 3315   2.138   0.729   3.982
  419SOL    HW1 3316   2.103   0.814   3.957
  419SOL    HW2 3317   2.072   0.691   4.040
  419SOL     MW 3318   2.125   0.735   3.986
  420SOL     OW 3319   0.837   1.773   5.453
  420SOL    HW1 3320   0.754   1.768   5.501
  420SOL    HW2 3321   0.824   1.844   5.390
  420SOL     MW 3322   0.825   1.781   5.451
  421SOL     OW 3323   5.777   1.464   2.763
  421SOL    HW1 3324   5.767   1.537   2.824
  421SOL    HW2 3325   5.703   1.473   2.703
  421SOL     MW 3326   5.766   1.475   2.763
  422SOL     OW 3327   2.220   5.895   4.547
  422SOL    HW1 3328   2.147   5.909   4.606
  422SOL    HW2 3329   2.276   5.832   4.592
  422SOL     MW 3330   2.218   5.889   4.560
  423SOL     OW 3331   0.387   1.566   4.988
  423SOL    HW1 3332   0.385   1.494   4.926
  423SOL    HW2 3333   0.478   1.570   5.017
  423SOL     MW 3334   0.398   1.558   4.984
  424SOL     OW 3335   2.372   0.295   2.734
  424SOL    HW1 3336   2.377   0.303   2.638
  424SOL    HW2 3337   2.300   0.352   2.759
  424SOL     MW 3338   2.363   0.304   2.725
  425SOL     OW 3339   3.127   5.373   2.051
  425SOL    HW1 3340   3.048   5.328   2.080
  425SOL    HW2 3341   3.199   5.318   2.082
  425SOL     MW 3342   3.126   5.360   2.059
  426SOL     OW 3343   2.094   1.069   4.444
  426SOL    HW1 3344   2.026   1.042   4.382
  426SOL    HW2 3345   2.169   1.014   4.422
  426SOL     MW 3346   2.094   1.058   4.433
  427SOL     OW 3347   1.468   1.602   2.015
  427SOL    HW1 3348   1.482   1.573   1.925
  427SOL    HW2 3349   1.391   1.553   2.045
  427SOL     MW 3350   1.460   1.592   2.008
  428SOL     OW 3351   4.692   0.097   2.656
  428SOL    HW1 3352   4.747   0.025   2.687
  428SOL    HW2 3353   4.681   0.154   2.733
  428SOL     MW 3354   4.698   0.095   2.670
  429SOL     OW 3355   0.747   1.072   2.558
  429SOL    HW1 3356   0.659   1.088   2.524
  429SOL    HW2 3357   0.733   1.025   2.640
  429SOL     MW 3358   0.734   1.068   2.564
  430SOL     OW 3359   1.655   5.506   2.303
  430SOL    HW1 3360   1.731   5.557   2.330
  430SOL    HW2 3361   1.690   5.440   2.243
  430SOL     MW 3362   1.669   5.504   2.299
  431SOL     OW 3363   2.161   4.853   3.363
  431SOL    HW1 3364   2.252   4.825   3.347
  431SOL    HW2 3365   2.154   4.937   3.317
  431SOL     MW 3366   2.172   4.860   3.355
  432SOL     OW 3367   6.060   0.393   4.073
  432SOL    HW1 3368   6.049   0.480   4.112
  432SOL    HW2 3369   6.085   0.337   4.146
  432SOL     MW 3370   6.062   0.397   4.087
  433SOL     OW 3371   0.208   5.540   3.422
  433SOL    HW1 3372   0.243   5.480   3.356
  433SOL    HW2 3373   0.113   5.531   3.415
  433SOL     MW 3374   0.200   5.531   3.413
  434SOL     OW 3375   0.556   1.918   3.327
  434SOL    HW1 3376   0.556   1.936   3.421
  434SOL    HW2 3377   0.552   2.004   3.286
  434SOL     MW 3378   0.556   1.931   3.334
  435SOL     OW 3379   0.434   0.689   4.882
  435SOL    HW1 3380   0.373   0.755   4.849
  435SOL    HW2 3381   0.378   0.621   4.920
  435SOL     MW 3382   0.419   0.689   4.883
  436SOL     OW 3383   0.660   0.184   1.379
  436SOL    HW1 3384   0.591   0.215   1.438
  436SOL    HW2 3385   0.682   0.261   1.327
  436SOL     MW 3386   0.654   0.198   1.380
  437SOL     OW 3387   2.648   0.357   2.897
  437SOL    HW1 3388   2.558   0.361   2.930
  437SOL    HW2 3389   2.653   0.272   2.853
  437SOL     MW 3390   2.637   0.346   2.896
  438SOL     OW 3391   0.183   6.034   2.718
  438SOL    HW1 3392   0.192   5.983   2.799
  438SOL    HW2 3393   0.263   6.086   2.714
  438SOL     MW 3394   0.194   6.034   2.728
  439SOL     OW 3395   1.047   5.709   1.459
  439SOL    HW1 3396   1.101   5.734   1.384
  439SOL    HW2 3397   1.100   5.730   1.536
  439SOL     MW 3398   1.061   5.715   1.459
  440SOL     OW 3399   1.106   2.344   3.201
  440SOL    HW1 3400   1.189   2.352   3.248
  440SOL    HW2 3401   1.061   2.427   3.219
  440SOL     MW 3402   1.111   2.356   3.209
  441SOL     OW 3403   0.214   4.616   4.262
  441SOL    HW1 3404   0.221   4.603   4.357
  441SOL    HW2 3405   0.285   4.564   4.226
  441SOL     MW 3406   0.224   4.608   4.270
  442SOL     OW 3407   1.262   0.643   4.007
  442SOL    HW1 3408   1.333   0.580   3.995
  442SOL    HW2 3409   1.184   0.595   3.978
  442SOL     MW 3410   1.261   0.629   4.002
  443SOL     OW 3411   5.698   5.155   2.092
  443SOL    HW1 3412   5.607   5.154   2.064
  443SOL    HW2 3413   5.696   5.121   2.182
  443SOL     MW 3414   5.686   5.150   2.100
  444SOL     OW 3415   0.050   5.426   1.771
  444SOL    HW1 3416   0.019   5.515   1.789
  444SOL    HW2 3417   0.018   5.374   1.845
  444SOL     MW 3418   0.042   5.431   1.783
  445SOL     OW 3419   2.426   0.505   0.964
  445SOL    HW1 3420   2.429   0.414   0.993
  445SOL    HW2 3421   2.359   0.546   1.020
  445SOL     MW 3422   2.418   0.499   0.975
  446SOL     OW 3423   0.653   1.991   1.860
  446SOL    HW1 3424   0.607   2.064   1.818
  446SOL    HW2 3425   0.629   2.000   1.953
  446SOL     MW 3426   0.644   2.002   1.867
  447SOL     OW 3427   0.235   1.713   2.999
  447SOL    HW1 3428   0.213   1.621   3.017
  447SOL    HW2 3429   0.246   1.753   3.085
  447SOL     MW 3430   0.233   1.706   3.012
  448SOL     OW 3431   6.045   0.981   0.037
  448SOL    HW1 3432   5.977   0.923   0.002
  448SOL    HW2 3433   6.035   1.062  -0.012
  448SOL     MW 3434   6.035   0.984   0.026
  449SOL     OW 3435   0.389   0.117   2.723
  449SOL    HW1 3436   0.389   0.203   2.680
  449SOL    HW2 3437   0.355   0.135   2.811
  449SOL     MW 3438   0.384   0.130   2.729
  450SOL     OW 3439   1.002   5.344   2.504
  450SOL    HW1 3440   0.939   5.361   2.434
  450SOL    HW2 3441   1.019   5.430   2.542
  450SOL     MW 3442   0.996   5.357   2.500
  451SOL     OW 3443   0.821   2.602   3.373
  451SOL    HW1 3444   0.771   2.543   3.317
  451SOL    HW2 3445   0.771   2.684   3.373
  451SOL     MW 3446   0.808   2.605   3.366
  452SOL     OW 3447  -0.003   0.897   0.777
  452SOL    HW1 3448   0.071   0.887   0.717
  452SOL    HW2 3449   0.037   0.919   0.861
  452SOL     MW 3450   0.011   0.898   0.780
  453SOL     OW 3451   0.645   5.176   2.506
  453SOL    HW1 3452   0.572   5.120   2.481
  453SOL    HW2 3453   0.605   5.247   2.557
  453SOL     MW 3454   0.631   5.178   2.510
  454SOL     OW 3455   5.556   3.836   4.789
  454SOL    HW1 3456   5.576   3.851   4.882
  454SOL    HW2 3457   5.641   3.843   4.745
  454SOL     MW 3458   5.569   3.839   4.796
  455SOL     OW 3459   2.034   5.796   1.643
  455SOL    HW1 3460   2.122   5.833   1.651
  455SOL    HW2 3461   1.976   5.872   1.641
  455SOL     MW 3462   2.038   5.811   1.644
  456SOL     OW 3463   1.493   0.311   3.673
  456SOL    HW1 3464   1.558   0.317   3.743
  456SOL    HW2 3465   1.492   0.398   3.634
  456SOL     MW 3466   1.502   0.323   3.677
  457SOL     OW 3467   5.267   4.384   1.109
  457SOL    HW1 3468   5.316   4.344   1.181
  457SOL    HW2 3469   5.331   4.438   1.063
  457SOL     MW 3470   5.281   4.386   1.112
  458SOL     OW 3471   0.415   1.179   2.837
  458SOL    HW1 3472   0.409   1.243   2.767
  458SOL    HW2 3473   0.454   1.101   2.797
  458SOL     MW 3474   0.420   1.177   2.823
  459SOL     OW 3475   1.224   0.232   1.735
  459SOL    HW1 3476   1.129   0.246   1.726
  459SOL    HW2 3477   1.260   0.260   1.650
  459SOL     MW 3478   1.216   0.238   1.723
  460SOL     OW 3479   2.220   0.996   1.943
  460SOL    HW1 3480   2.157   1.024   2.009
  460SOL    HW2 3481   2.180   0.919   1.903
  460SOL     MW 3482   2.207   0.990   1.946
  461SOL     OW 3483   1.201   0.953   3.257
  461SOL    HW1 3484   1.120   0.929   3.303
  461SOL    HW2 3485   1.173   1.015   3.190
  461SOL     MW 3486   1.187   0.958   3.254
  462SOL     OW 3487   1.026   1.195   2.607
  462SOL    HW1 3488   0.951   1.159   2.560
  462SOL    HW2 3489   0.992   1.274   2.649
  462SOL     MW 3490   1.012   1.200   2.606
  463SOL     OW 3491   5.613   0.069   3.262
  463SOL    HW1 3492   5.617   0.114   3.178
  463SOL    HW2 3493   5.599  -0.023   3.240
  463SOL     MW 3494   5.612   0.063   3.249
  464SOL     OW 3495   0.823   5.832   3.899
  464SOL    HW1 3496   0.822   5.736   3.902
  464SOL    HW2 3497   0.742   5.859   3.942
  464SOL     MW 3498   0.813   5.823   3.905
  465SOL     OW 3499   0.247   0.349   3.381
  465SOL    HW1 3500   0.296   0.274   3.348
  465SOL    HW2 3501   0.243   0.410   3.307
  465SOL     MW 3502   0.253   0.347   3.367
  466SOL     OW 3503   1.110   1.399   0.911
  466SOL    HW1 3504   1.086   1.310   0.885
  466SOL    HW2 3505   1.163   1.388   0.990
  466SOL     MW 3506   1.114   1.386   0.918
  467SOL     OW 3507   1.653   5.973   4.950
  467SOL    HW1 3508   1.676   6.045   5.009
  467SOL    HW2 3509   1.733   5.920   4.944
  467SOL     MW 3510   1.666   5.975   4.957
  468SOL     OW 3511   5.252   1.543   0.976
  468SOL    HW1 3512   5.339   1.509   0.993
  468SOL    HW2 3513   5.240   1.533   0.881
  468SOL     MW 3514   5.261   1.537   0.966
  469SOL     OW 3515   1.787   4.728   2.221
  469SOL    HW1 3516   1.705   4.709   2.266
  469SOL    HW2 3517   1.805   4.649   2.170
  469SOL     MW 3518   1.779   4.715   2.220
  470SOL     OW 3519   2.940   6.101   3.666
  470SOL    HW1 3520   2.962   6.021   3.715
  470SOL    HW2 3521   3.020   6.153   3.667
  470SOL     MW 3522   2.953   6.097   3.673
  471SOL     OW 3523   2.489   0.226   3.740
  471SOL    HW1 3524   2.567   0.194   3.785
  471SOL    HW2 3525   2.514   0.313   3.708
  471SOL     MW 3526   2.503   0.233   3.741
  472SOL     OW 3527   0.556   4.876   1.519
  472SOL    HW1 3528   0.543   4.947   1.583
  472SOL    HW2 3529   0.641   4.896   1.479
  472SOL     MW 3530   0.565   4.888   1.522
  473SOL     OW 3531   4.522   1.638   0.331
  473SOL    HW1 3532   4.561   1.574   0.391
  473SOL    HW2 3533   4.458   1.588   0.281
  473SOL     MW 3534   4.519   1.623   0.332
  474SOL     OW 3535   1.854   5.283   3.746
  474SOL    HW1 3536   1.940   5.242   3.751
  474SOL    HW2 3537   1.855   5.350   3.814
  474SOL     MW 3538   1.865   5.286   3.755
  475SOL     OW 3539   4.429   1.148   3.269
  475SOL    HW1 3540   4.373   1.100   3.208
  475SOL    HW2 3541   4.391   1.131   3.355
  475SOL     MW 3542   4.417   1.140   3.272
  476SOL     OW 3543   1.708   6.084   2.178
  476SOL    HW1 3544   1.634   6.023   2.183
  476SOL    HW2 3545   1.785   6.028   2.191
  476SOL     MW 3546   1.708   6.069   2.180
  477SOL     OW 3547   0.375   1.627   2.233
  477SOL    HW1 3548   0.352   1.667   2.149
  477SOL    HW2 3549   0.471   1.619   2.229
  477SOL     MW 3550   0.384   1.631   2.222
  478SOL     OW 3551   0.848   5.180   5.159
  478SOL    HW1 3552   0.756   5.185   5.186
  478SOL    HW2 3553   0.868   5.268   5.127
  478SOL     MW 3554   0.839   5.192   5.158
  479SOL     OW 3555   0.627   0.257   3.224
  479SOL    HW1 3556   0.618   0.306   3.305
  479SOL    HW2 3557   0.694   0.191   3.243
  479SOL     MW 3558   0.634   0.255   3.237
  480SOL     OW 3559   0.935   1.245   2.211
  480SOL    HW1 3560   0.938   1.167   2.265
  480SOL    HW2 3561   0.978   1.313   2.263
  480SOL     MW 3562   0.941   1.244   2.224
  481SOL     OW 3563   0.499   3.823   3.296
  481SOL    HW1 3564   0.509   3.840   3.390
  481SOL    HW2 3565   0.449   3.741   3.291
  481SOL     MW 3566   0.494   3.815   3.307
  482SOL     OW 3567   1.574   1.775   4.915
  482SOL    HW1 3568   1.497   1.824   4.885
  482SOL    HW2 3569   1.556   1.757   5.007
  482SOL     MW 3570   1.562   1.779   4.923
  483SOL     OW 3571   5.059   0.585   2.881
  483SOL    HW1 3572   5.094   0.578   2.792
  483SOL    HW2 3573   5.132   0.620   2.933
  483SOL     MW 3574   5.073   0.588   2.876
  484SOL     OW 3575   0.259   5.658   2.721
  484SOL    HW1 3576   0.231   5.566   2.727
  484SOL    HW2 3577   0.226   5.698   2.801
  484SOL     MW 3578   0.251   5.651   2.732
  485SOL     OW 3579   2.504   2.317   4.979
  485SOL    HW1 3580   2.410   2.323   4.962
  485SOL    HW2 3581   2.515   2.233   5.024
  485SOL     MW 3582   2.493   2.307   4.982
  486SOL     OW 3583   1.545   5.563   3.866
  486SOL    HW1 3584   1.585   5.578   3.952
  486SOL    HW2 3585   1.593   5.621   3.807
  486SOL     MW 3586   1.556   5.572   3.870
  487SOL     OW 3587   2.300   1.099   2.361
  487SOL    HW1 3588   2.296   1.195   2.364
  487SOL    HW2 3589   2.340   1.079   2.277
  487SOL     MW 3590   2.304   1.109   2.351
  488SOL     OW 3591   1.563   1.914   2.912
  488SOL    HW1 3592   1.498   1.984   2.908
  488SOL    HW2 3593   1.592   1.902   2.822
  488SOL     MW 3594   1.558   1.921   2.900
  489SOL     OW 3595   2.239   4.772   2.228
  489SOL    HW1 3596   2.160   4.790   2.280
  489SOL    HW2 3597   2.291   4.851   2.236
  489SOL     MW 3598   2.236   4.784   2.236
  490SOL     OW 3599   0.402   2.606   1.369
  490SOL    HW1 3600   0.408   2.537   1.435
  490SOL    HW2 3601   0.483   2.657   1.382
  490SOL     MW 3602   0.413   2.604   1.379
  491SOL     OW 3603   0.357   4.415   1.177
  491SOL    HW1 3604   0.443   4.379   1.199
  491SOL    HW2 3605   0.358   4.423   1.081
  491SOL     MW 3606   0.369   4.411   1.167
  492SOL     OW 3607   5.140   5.151   3.198
  492SOL    HW1 3608   5.196   5.121   3.127
  492SOL    HW2 3609   5.158   5.092   3.270
  492SOL     MW 3610   5.149   5.140   3.198
  493SOL     OW 3611   2.972   6.087   4.107
  493SOL    HW1 3612   3.033   6.085   4.034
  493SOL    HW2 3613   2.984   6.002   4.151
  493SOL     MW 3614   2.981   6.076   4.103
  494SOL     OW 3615   1.112   4.669   0.638
  494SOL    HW1 3616   1.047   4.710   0.581
  494SOL    HW2 3617   1.193   4.669   0.587
  494SOL     MW 3618   1.114   4.674   0.625
  495SOL     OW 3619   0.948   5.302   0.658
  495SOL    HW1 3620   0.950   5.208   0.642
  495SOL    HW2 3621   0.862   5.318   0.698
  495SOL     MW 3622   0.937   5.292   0.661
  496SOL     OW 3623   1.040   1.688   5.615
  496SOL    HW1 3624   1.038   1.737   5.697
  496SOL    HW2 3625   0.964   1.720   5.566
  496SOL     MW 3626   1.030   1.698   5.619
  497SOL     OW 3627   0.075   4.629   2.055
  497SOL    HW1 3628   0.135   4.691   2.096
  497SOL    HW2 3629   0.132   4.559   2.022
  497SOL     MW 3630   0.090   4.628   2.056
  498SOL     OW 3631   2.277   1.858   0.329
  498SOL    HW1 3632   2.241   1.799   0.262
  498SOL    HW2 3633   2.371   1.837   0.331
  498SOL     MW 3634   2.285   1.847   0.321
  499SOL     OW 3635   5.933   2.125   1.768
  499SOL    HW1 3636   6.005   2.075   1.806
  499SOL    HW2 3637   5.966   2.153   1.682
  499SOL     MW 3638   5.947   2.122   1.762
  500SOL     OW 3639   4.221   0.155   3.719
  500SOL    HW1 3640   4.171   0.223   3.765
  500SOL    HW2 3641   4.165   0.129   3.646
  500SOL     MW 3642   4.207   0.161   3.716
  501SOL     OW 3643   0.015   0.039   3.449
  501SOL    HW1 3644  -0.005   0.090   3.371
  501SOL    HW2 3645  -0.067  -0.005   3.472
  501SOL     MW 3646   0.002   0.040   3.442
  502SOL     OW 3647   1.065   1.527   1.328
  502SOL    HW1 3648   1.029   1.550   1.242
  502SOL    HW2 3649   1.003   1.563   1.391
  502SOL     MW 3650   1.053   1.534   1.325
  503SOL     OW 3651   0.807   1.797   3.242
  503SOL    HW1 3652   0.729   1.840   3.277
  503SOL    HW2 3653   0.845   1.861   3.182
  503SOL     MW 3654   0.802   1.810   3.239
  504SOL     OW 3655   0.695   4.665   2.966
  504SOL    HW1 3656   0.610   4.684   2.926
  504SOL    HW2 3657   0.722   4.583   2.924
  504SOL     MW 3658   0.687   4.657   2.955
  505SOL     OW 3659   0.262   2.416   0.625
  505SOL    HW1 3660   0.202   2.342   0.615
  505SOL    HW2 3661   0.302   2.426   0.538
  505SOL     MW 3662   0.259   2.408   0.612
  506SOL     OW 3663   5.303   5.509   1.565
  506SOL    HW1 3664   5.292   5.514   1.470
  506SOL    HW2 3665   5.268   5.592   1.598
  506SOL     MW 3666   5.297   5.520   1.557
  507SOL     OW 3667   0.259   3.537   1.389
  507SOL    HW1 3668   0.261   3.509   1.297
  507SOL    HW2 3669   0.186   3.598   1.394
  507SOL     MW 3670   0.250   3.541   1.378
  508SOL     OW 3671   1.200   1.320   2.379
  508SOL    HW1 3672   1.243   1.405   2.382
  508SOL    HW2 3673   1.157   1.311   2.464
  508SOL     MW 3674   1.200   1.330   2.390
  509SOL     OW 3675   0.452   2.155   3.228
  509SOL    HW1 3676   0.365   2.124   3.203
  509SOL    HW2 3677   0.491   2.184   3.146
  509SOL     MW 3678   0.446   2.154   3.214
  510SOL     OW 3679   0.563   5.984   4.456
  510SOL    HW1 3680   0.644   5.937   4.438
  510SOL    HW2 3681   0.591   6.068   4.492
  510SOL     MW 3682   0.577   5.989   4.459
  511SOL     OW 3683   2.924   5.373   2.778
  511SOL    HW1 3684   2.875   5.395   2.858
  511SOL    HW2 3685   2.933   5.278   2.781
  511SOL     MW 3686   2.919   5.364   2.789
  512SOL     OW 3687   0.250   5.045   2.648
  512SOL    HW1 3688   0.298   5.087   2.720
  512SOL    HW2 3689   0.315   5.034   2.579
  512SOL     MW 3690   0.264   5.049   2.649
  513SOL     OW 3691   0.984   0.569   1.628
  513SOL    HW1 3692   0.990   0.475   1.646
  513SOL    HW2 3693   0.904   0.579   1.578
  513SOL     MW 3694   0.975   0.558   1.624
  514SOL     OW 3695   1.518   1.016   5.026
  514SOL    HW1 3696   1.573   0.943   5.052
  514SOL    HW2 3697   1.569   1.062   4.959
  514SOL     MW 3698   1.531   1.013   5.021
  515SOL     OW 3699   1.447   5.954   1.948
  515SOL    HW1 3700   1.356   5.927   1.942
  515SOL    HW2 3701   1.470   5.944   2.041
  515SOL     MW 3702   1.439   5.950   1.959
  516SOL     OW 3703   0.392   0.283   1.196
  516SOL    HW1 3704   0.385   0.296   1.290
  516SOL    HW2 3705   0.301   0.278   1.166
  516SOL     MW 3706   0.379   0.284   1.204
  517SOL     OW 3707   4.542   6.094   2.208
  517SOL    HW1 3708   4.514   6.127   2.293
  517SOL    HW2 3709   4.616   6.036   2.228
  517SOL     MW 3710   4.548   6.091   2.221
  518SOL     OW 3711   5.782   1.393   3.522
  518SOL    HW1 3712   5.833   1.417   3.599
  518SOL    HW2 3713   5.745   1.477   3.491
  518SOL     MW 3714   5.784   1.407   3.528
  519SOL     OW 3715   5.642   3.882   5.039
  519SOL    HW1 3716   5.589   3.960   5.060
  519SOL    HW2 3717   5.639   3.829   5.119
  519SOL     MW 3718   5.635   3.885   5.052
  520SOL     OW 3719   0.405   5.198   2.832
  520SOL    HW1 3720   0.452   5.262   2.779
  520SOL    HW2 3721   0.472   5.135   2.859
  520SOL     MW 3722   0.420   5.198   2.829
  521SOL     OW 3723   2.554   1.366   4.074
  521SOL    HW1 3724   2.615   1.295   4.051
  521SOL    HW2 3725   2.607   1.445   4.071
  521SOL     MW 3726   2.569   1.367   4.070
  522SOL     OW 3727   0.943   1.311   1.810
  522SOL    HW1 3728   1.013   1.334   1.749
  522SOL    HW2 3729   0.980   1.242   1.864
  522SOL     MW 3730   0.956   1.305   1.809
  523SOL     OW 3731   0.888   0.920   1.820
  523SOL    HW1 3732   0.949   0.904   1.748
  523SOL    HW2 3733   0.931   0.987   1.873
  523SOL     MW 3734   0.902   0.926   1.818
  524SOL     OW 3735   0.695   1.317   3.399
  524SOL    HW1 3736   0.609   1.349   3.372
  524SOL    HW2 3737   0.757   1.382   3.365
  524SOL     MW 3738   0.692   1.330   3.391
  525SOL     OW 3739   1.082   0.394   2.129
  525SOL    HW1 3740   1.089   0.455   2.056
  525SOL    HW2 3741   1.156   0.416   2.186
  525SOL     MW 3742   1.092   0.405   2.127
  526SOL     OW 3743   0.611   1.265   3.850
  526SOL    HW1 3744   0.597   1.217   3.931
  526SOL    HW2 3745   0.532   1.319   3.840
  526SOL     MW 3746   0.599   1.266   3.859
  527SOL     OW 3747   0.495   0.834   1.237
  527SOL    HW1 3748   0.454   0.817   1.152
  527SOL    HW2 3749   0.442   0.904   1.275
  527SOL     MW 3750   0.483   0.841   1.231
  528SOL     OW 3751   4.698   0.867   4.338
  528SOL    HW1 3752   4.613   0.909   4.326
  528SOL    HW2 3753   4.759   0.921   4.288
  528SOL     MW 3754   4.695   0.880   4.330
  529SOL     OW 3755   0.485   0.568   6.122
  529SOL    HW1 3756   0.555   0.537   6.064
  529SOL    HW2 3757   0.406   0.526   6.089
  529SOL     MW 3758   0.484   0.559   6.110
  530SOL     OW 3759   0.480   5.788   2.111
  530SOL    HW1 3760   0.393   5.758   2.137
  530SOL    HW2 3761   0.488   5.875   2.150
  530SOL     MW 3762   0.470   5.795   2.120
  531SOL     OW 3763   1.864   4.819   3.981
  531SOL    HW1 3764   1.951   4.780   3.990
  531SOL    HW2 3765   1.853   4.871   4.060
  531SOL     MW 3766   1.874   4.821   3.992
  532SOL     OW 3767   5.542   0.290   2.724
  532SOL    HW1 3768   5.508   0.264   2.639
  532SOL    HW2 3769   5.618   0.345   2.704
  532SOL     MW 3770   5.548   0.294   2.711
  533SOL     OW 3771   2.710   0.229   3.344
  533SOL    HW1 3772   2.763   0.162   3.386
  533SOL    HW2 3773   2.749   0.239   3.257
  533SOL     MW 3774   2.722   0.222   3.338
  534SOL     OW 3775   5.012   1.448   3.431
  534SOL    HW1 3776   4.925   1.487   3.438
  534SOL    HW2 3777   5.004   1.363   3.474
  534SOL     MW 3778   5.000   1.442   3.437
  535SOL     OW 3779   5.606   2.228   4.903
  535SOL    HW1 3780   5.647   2.252   4.820
  535SOL    HW2 3781   5.513   2.216   4.882
  535SOL     MW 3782   5.599   2.230   4.890
  536SOL     OW 3783   0.061   3.530   5.067
  536SOL    HW1 3784   0.153   3.538   5.042
  536SOL    HW2 3785   0.012   3.546   4.987
  536SOL     MW 3786   0.066   3.533   5.054
  537SOL     OW 3787   4.827   2.255   2.027
  537SOL    HW1 3788   4.743   2.261   1.979
  537SOL    HW2 3789   4.893   2.264   1.959
  537SOL     MW 3790   4.824   2.257   2.012
  538SOL     OW 3791   0.496   1.043   3.097
  538SOL    HW1 3792   0.410   1.013   3.128
  538SOL    HW2 3793   0.480   1.133   3.068
  538SOL     MW 3794   0.483   1.051   3.097
  539SOL     OW 3795   1.253   0.060   2.196
  539SOL    HW1 3796   1.187   0.094   2.136
  539SOL    HW2 3797   1.245   0.116   2.274
  539SOL     MW 3798   1.243   0.071   2.199
  540SOL     OW 3799   1.571   0.504   5.589
  540SOL    HW1 3800   1.545   0.584   5.635
  540SOL    HW2 3801   1.500   0.487   5.528
  540SOL     MW 3802   1.559   0.512   5.587
  541SOL     OW 3803   0.886   6.052   2.474
  541SOL    HW1 3804   0.904   5.958   2.472
  541SOL    HW2 3805   0.970   6.093   2.453
  541SOL     MW 3806   0.899   6.045   2.471
  542SOL     OW 3807   0.441   0.164   2.052
  542SOL    HW1 3808   0.523   0.175   2.006
  542SOL    HW2 3809   0.460   0.098   2.119
  542SOL     MW 3810   0.454   0.157   2.055
  543SOL     OW 3811   0.797   5.327   2.290
  543SOL    HW1 3812   0.732   5.373   2.238
  543SOL    HW2 3813   0.746   5.267   2.345
  543SOL     MW 3814   0.782   5.325   2.291
  544SOL     OW 3815   1.751   5.355   3.127
  544SOL    HW1 3816   1.805   5.430   3.102
  544SOL    HW2 3817   1.686   5.347   3.057
  544SOL     MW 3818   1.750   5.363   3.115
  545SOL     OW 3819   1.871   2.439   5.833
  545SOL    HW1 3820   1.891   2.475   5.746
  545SOL    HW2 3821   1.891   2.510   5.894
  545SOL     MW 3822   1.876   2.453   5.829
  546SOL     OW 3823   1.985   0.186   2.900
  546SOL    HW1 3824   1.946   0.108   2.938
  546SOL    HW2 3825   1.974   0.175   2.805
  546SOL     MW 3826   1.979   0.175   2.892
  547SOL     OW 3827   1.469   0.205   2.790
  547SOL    HW1 3828   1.510   0.237   2.870
  547SOL    HW2 3829   1.403   0.142   2.820
  547SOL     MW 3830   1.466   0.201   2.804
  548SOL     OW 3831   2.855   0.484   3.447
  548SOL    HW1 3832   2.797   0.551   3.411
  548SOL    HW2 3833   2.814   0.401   3.424
  548SOL     MW 3834   2.843   0.482   3.439
  549SOL     OW 3835   1.414   5.426   1.330
  549SOL    HW1 3836   1.323   5.457   1.325
  549SOL    HW2 3837   1.417   5.372   1.409
  549SOL     MW 3838   1.403   5.423   1.339
  550SOL     OW 3839   1.449   5.639   2.214
  550SOL    HW1 3840   1.475   5.652   2.123
  550SOL    HW2 3841   1.525   5.596   2.254
  550SOL     MW 3842   1.462   5.635   2.207
  551SOL     OW 3843   0.117   5.749   3.818
  551SOL    HW1 3844   0.143   5.840   3.831
  551SOL    HW2 3845   0.199   5.703   3.798
  551SOL     MW 3846   0.131   5.755   3.817
  552SOL     OW 3847   1.787   1.532   3.446
  552SOL    HW1 3848   1.722   1.546   3.378
  552SOL    HW2 3849   1.846   1.607   3.439
  552SOL     MW 3850   1.786   1.543   3.436
  553SOL     OW 3851   2.427   0.372   6.110
  553SOL    HW1 3852   2.427   0.304   6.177
  553SOL    HW2 3853   2.517   0.407   6.111
  553SOL     MW 3854   2.439   0.368   6.118
  554SOL     OW 3855   0.950   2.268   2.407
  554SOL    HW1 3856   0.942   2.275   2.312
  554SOL    HW2 3857   0.911   2.183   2.428
  554SOL     MW 3858   0.944   2.258   2.398
  555SOL     OW 3859   1.829   6.026   1.543
  555SOL    HW1 3860   1.810   6.025   1.637
  555SOL    HW2 3861   1.750   5.989   1.503
  555SOL     MW 3862   1.816   6.021   1.550
  556SOL     OW 3863   0.870   5.659   4.275
  556SOL    HW1 3864   0.958   5.627   4.254
  556SOL    HW2 3865   0.814   5.582   4.265
  556SOL     MW 3866   0.874   5.645   4.271
  557SOL     OW 3867   0.490   3.024   1.803
  557SOL    HW1 3868   0.508   3.069   1.885
  557SOL    HW2 3869   0.460   2.937   1.829
  557SOL     MW 3870   0.489   3.018   1.817
  558SOL     OW 3871   1.114   5.031   1.146
  558SOL    HW1 3872   1.020   5.044   1.160
  558SOL    HW2 3873   1.156   5.081   1.215
  558SOL     MW 3874   1.107   5.039   1.156
  559SOL     OW 3875   5.095   3.979   3.134
  559SOL    HW1 3876   5.001   3.977   3.155
  559SOL    HW2 3877   5.108   3.904   3.077
  559SOL     MW 3878   5.085   3.969   3.129
  560SOL     OW 3879   3.159   5.842   2.791
  560SOL    HW1 3880   3.201   5.788   2.724
  560SOL    HW2 3881   3.226   5.854   2.857
  560SOL     MW 3882   3.173   5.837   2.791
  561SOL     OW 3883   2.037   1.352   0.932
  561SOL    HW1 3884   2.126   1.367   0.964
  561SOL    HW2 3885   2.041   1.376   0.840
  561SOL     MW 3886   2.049   1.357   0.924
  562SOL     OW 3887   0.432   0.564   2.580
  562SOL    HW1 3888   0.356   0.598   2.532
  562SOL    HW2 3889   0.435   0.471   2.555
  562SOL     MW 3890   0.422   0.556   2.571
  563SOL     OW 3891   2.075   5.939   2.500
  563SOL    HW1 3892   2.156   5.891   2.517
  563SOL    HW2 3893   2.005   5.878   2.524
  563SOL     MW 3894   2.076   5.925   2.505
  564SOL     OW 3895   1.341   2.461   1.064
  564SOL    HW1 3896   1.266   2.518   1.082
  564SOL    HW2 3897   1.402   2.516   1.016
  564SOL     MW 3898   1.339   2.475   1.060
  565SOL     OW 3899   3.349   0.559   2.503
  565SOL    HW1 3900   3.400   0.614   2.564
  565SOL    HW2 3901   3.410   0.490   2.477
  565SOL     MW 3902   3.364   0.557   2.508
  566SOL     OW 3903   2.291   2.691   0.986
  566SOL    HW1 3904   2.258   2.663   0.901
  566SOL    HW2 3905   2.354   2.761   0.966
  566SOL     MW 3906   2.295   2.697   0.973
  567SOL     OW 3907   1.706   0.625   3.510
  567SOL    HW1 3908   1.648   0.575   3.453
  567SOL    HW2 3909   1.788   0.574   3.511
  567SOL     MW 3910   1.709   0.612   3.503
  568SOL     OW 3911   2.641   4.964   5.329
  568SOL    HW1 3912   2.707   4.905   5.294
  568SOL    HW2 3913   2.579   4.908   5.374
  568SOL     MW 3914   2.641   4.950   5.330
  569SOL     OW 3915   3.658   0.888   3.589
  569SOL    HW1 3916   3.571   0.881   3.548
  569SOL    HW2 3917   3.713   0.827   3.540
  569SOL     MW 3918   3.654   0.880   3.578
  570SOL     OW 3919   3.152   1.752   4.276
  570SOL    HW1 3920   3.109   1.771   4.360
  570SOL    HW2 3921   3.116   1.817   4.216
  570SOL     MW 3922   3.142   1.762   4.279
  571SOL     OW 3923   1.425   5.973   0.750
  571SOL    HW1 3924   1.367   6.043   0.778
  571SOL    HW2 3925   1.381   5.893   0.777
  571SOL     MW 3926   1.412   5.972   0.757
  572SOL     OW 3927   1.698   1.052   4.000
  572SOL    HW1 3928   1.691   1.075   3.908
  572SOL    HW2 3929   1.611   1.067   4.036
  572SOL     MW 3930   1.686   1.057   3.993
  573SOL     OW 3931   0.832   3.411   2.449
  573SOL    HW1 3932   0.817   3.498   2.487
  573SOL    HW2 3933   0.744   3.375   2.436
  573SOL     MW 3934   0.818   3.418   2.452
  574SOL     OW 3935   1.529   5.437   3.275
  574SOL    HW1 3936   1.612   5.426   3.228
  574SOL    HW2 3937   1.543   5.514   3.331
  574SOL     MW 3938   1.541   5.446   3.276
  575SOL     OW 3939   1.260   0.763   1.762
  575SOL    HW1 3940   1.199   0.705   1.807
  575SOL    HW2 3941   1.309   0.705   1.704
  575SOL     MW 3942   1.259   0.748   1.760
  576SOL     OW 3943   0.244   1.180   3.824
  576SOL    HW1 3944   0.177   1.113   3.841
  576SOL    HW2 3945   0.218   1.254   3.879
  576SOL     MW 3946   0.232   1.181   3.833
  577SOL     OW 3947   1.475   0.621   3.115
  577SOL    HW1 3948   1.409   0.584   3.057
  577SOL    HW2 3949   1.454   0.715   3.118
  577SOL     MW 3950   1.464   0.629   3.108
  578SOL     OW 3951   1.823   1.360   0.363
  578SOL    HW1 3952   1.918   1.362   0.378
  578SOL    HW2 3953   1.796   1.451   0.367
  578SOL     MW 3954   1.832   1.372   0.365
  579SOL     OW 3955   0.342   0.241   0.703
  579SOL    HW1 3956   0.299   0.172   0.653
  579SOL    HW2 3957   0.434   0.235   0.679
  579SOL     MW 3958   0.348   0.231   0.694
  580SOL     OW 3959   5.856   1.199   4.911
  580SOL    HW1 3960   5.855   1.283   4.864
  580SOL    HW2 3961   5.779   1.153   4.878
  580SOL     MW 3962   5.846   1.204   4.901
  581SOL     OW 3963   2.080   5.548   4.205
  581SOL    HW1 3964   2.095   5.643   4.207
  581SOL    HW2 3965   2.064   5.524   4.296
  581SOL     MW 3966   2.080   5.557   4.217
  582SOL     OW 3967   0.725   0.846   5.871
  582SOL    HW1 3968   0.790   0.864   5.803
  582SOL    HW2 3969   0.647   0.819   5.822
  582SOL     MW 3970   0.723   0.845   5.856
  583SOL     OW 3971   1.660   2.443   0.372
  583SOL    HW1 3972   1.677   2.379   0.303
  583SOL    HW2 3973   1.565   2.439   0.386
  583SOL     MW 3974   1.650   2.434   0.365
  584SOL     OW 3975   0.496   0.087   5.399
  584SOL    HW1 3976   0.485   0.130   5.315
  584SOL    HW2 3977   0.513  -0.005   5.377
  584SOL     MW 3978   0.497   0.081   5.386
  585SOL     OW 3979   0.243   6.078   5.929
  585SOL    HW1 3980   0.205   6.002   5.885
  585SOL    HW2 3981   0.169   6.137   5.943
  585SOL     MW 3982   0.229   6.076   5.925
  586SOL     OW 3983   0.352   1.034   2.022
  586SOL    HW1 3984   0.359   0.986   1.939
  586SOL    HW2 3985   0.329   0.967   2.086
  586SOL     MW 3986   0.350   1.019   2.020
  587SOL     OW 3987   4.671   5.649   0.487
  587SOL    HW1 3988   4.599   5.675   0.543
  587SOL    HW2 3989   4.665   5.707   0.411
  587SOL     MW 3990   4.661   5.660   0.484
  588SOL     OW 3991   1.795   5.407   0.273
  588SOL    HW1 3992   1.852   5.391   0.197
  588SOL    HW2 3993   1.765   5.497   0.262
  588SOL     MW 3994   1.799   5.416   0.262
  589SOL     OW 3995   1.969   1.322   4.749
  589SOL    HW1 3996   2.020   1.394   4.786
  589SOL    HW2 3997   2.032   1.251   4.737
  589SOL     MW 3998   1.983   1.322   4.752
  590SOL     OW 3999   0.442   0.637   3.239
  590SOL    HW1 4000   0.355   0.663   3.211
  590SOL    HW2 4001   0.468   0.702   3.303
  590SOL     MW 4002   0.434   0.648   3.243
  591SOL     OW 4003   6.104   5.947   0.061
  591SOL    HW1 4004   6.017   5.916   0.088
  591SOL    HW2 4005   6.111   5.922  -0.030
  591SOL     MW 4006   6.094   5.940   0.053
  592SOL     OW 4007   0.988   0.852   4.729
  592SOL    HW1 4008   0.947   0.771   4.697
  592SOL    HW2 4009   1.049   0.823   4.797
  592SOL     MW 4010   0.990   0.838   4.733
  593SOL     OW 4011   1.822   0.844   3.362
  593SOL    HW1 4012   1.806   0.803   3.277
  593SOL    HW2 4013   1.774   0.791   3.424
  593SOL     MW 4014   1.814   0.832   3.359
  594SOL     OW 4015   3.770   1.001   4.006
  594SOL    HW1 4016   3.767   0.938   3.933
  594SOL    HW2 4017   3.700   0.973   4.065
  594SOL     MW 4018   3.761   0.989   4.004
  595SOL     OW 4019   2.142   5.331   3.997
  595SOL    HW1 4020   2.146   5.393   4.070
  595SOL    HW2 4021   2.087   5.260   4.029
  595SOL     MW 4022   2.135   5.330   4.010
  596SOL     OW 4023   1.940   0.609   4.115
  596SOL    HW1 4024   1.888   0.677   4.073
  596SOL    HW2 4025   1.970   0.650   4.197
  596SOL     MW 4026   1.937   0.623   4.120
  597SOL     OW 4027   1.497   0.739   5.833
  597SOL    HW1 4028   1.446   0.801   5.781
  597SOL    HW2 4029   1.432   0.694   5.887
  597SOL     MW 4030   1.482   0.741   5.834
  598SOL     OW 4031   2.998   5.307   5.614
  598SOL    HW1 4032   2.941   5.382   5.596
  598SOL    HW2 4033   2.956   5.234   5.568
  598SOL     MW 4034   2.985   5.307   5.606
  599SOL     OW 4035   0.502   1.227   2.435
  599SOL    HW1 4036   0.549   1.284   2.373
  599SOL    HW2 4037   0.413   1.223   2.401
  599SOL     MW 4038   0.497   1.234   2.423
  600SOL     OW 4039   5.175   1.588   4.371
  600SOL    HW1 4040   5.117   1.658   4.340
  600SOL    HW2 4041   5.209   1.548   4.291
  600SOL     MW 4042   5.172   1.592   4.357
  601SOL     OW 4043   5.818   2.793   2.453
  601SOL    HW1 4044   5.913   2.805   2.449
  601SOL    HW2 4045   5.794   2.814   2.543
  601SOL     MW 4046   5.827   2.797   2.464
  602SOL     OW 4047   5.860   0.113   0.440
  602SOL    HW1 4048   5.789   0.100   0.377
  602SOL    HW2 4049   5.933   0.063   0.404
  602SOL     MW 4050   5.860   0.105   0.427
  603SOL     OW 4051   1.784   1.719   4.585
  603SOL    HW1 4052   1.805   1.673   4.504
  603SOL    HW2 4053   1.734   1.655   4.636
  603SOL     MW 4054   1.780   1.705   4.581
  604SOL     OW 4055   0.819   3.773   5.952
  604SOL    HW1 4056   0.879   3.847   5.935
  604SOL    HW2 4057   0.736   3.815   5.976
  604SOL     MW 4058   0.816   3.788   5.953
  605SOL     OW 4059   0.484   2.055   4.003
  605SOL    HW1 4060   0.436   2.048   3.920
  605SOL    HW2 4061   0.486   2.149   4.022
  605SOL     MW 4062   0.478   2.066   3.994
  606SOL     OW 4063   0.598   1.292   0.934
  606SOL    HW1 4064   0.681   1.273   0.977
  606SOL    HW2 4065   0.540   1.222   0.962
  606SOL     MW 4066   0.601   1.280   0.943
  607SOL     OW 4067   1.112   2.270   4.819
  607SOL    HW1 4068   1.073   2.284   4.905
  607SOL    HW2 4069   1.104   2.176   4.804
  607SOL     MW 4070   1.106   2.260   4.828
  608SOL     OW 4071   2.680   2.055   5.681
  608SOL    HW1 4072   2.651   2.134   5.634
  608SOL    HW2 4073   2.736   2.088   5.751
  608SOL     MW 4074   2.684   2.070   5.684
  609SOL     OW 4075   2.504   5.803   3.342
  609SOL    HW1 4076   2.431   5.744   3.323
  609SOL    HW2 4077   2.462   5.889   3.354
  609SOL     MW 4078   2.489   5.807   3.341
  610SOL     OW 4079   1.812   3.632   4.189
  610SOL    HW1 4080   1.861   3.652   4.269
  610SOL    HW2 4081   1.807   3.537   4.186
  610SOL     MW 4082   1.818   3.623   4.199
  611SOL     OW 4083   0.210   4.052   1.525
  611SOL    HW1 4084   0.205   4.130   1.580
  611SOL    HW2 4085   0.232   3.981   1.584
  611SOL     MW 4086   0.212   4.053   1.539
  612SOL     OW 4087   0.300   0.580   4.102
  612SOL    HW1 4088   0.241   0.565   4.175
  612SOL    HW2 4089   0.365   0.510   4.109
  612SOL     MW 4090   0.301   0.569   4.112
  613SOL     OW 4091   1.620   1.083   2.603
  613SOL    HW1 4092   1.676   1.133   2.663
  613SOL    HW2 4093   1.591   1.146   2.538
  613SOL     MW 4094   1.624   1.097   2.603
  614SOL     OW 4095   2.552   2.115   6.000
  614SOL    HW1 4096   2.540   2.020   6.001
  614SOL    HW2 4097   2.643   2.128   5.975
  614SOL     MW 4098   2.562   2.104   5.997
  615SOL     OW 4099   2.404   5.656   4.620
  615SOL    HW1 4100   2.429   5.573   4.579
  615SOL    HW2 4101   2.368   5.631   4.705
  615SOL     MW 4102   2.403   5.642   4.625
  616SOL     OW 4103   0.730   0.027   5.203
  616SOL    HW1 4104   0.672   0.067   5.138
  616SOL    HW2 4105   0.679  -0.044   5.239
  616SOL     MW 4106   0.716   0.023   5.199
  617SOL     OW 4107   3.003   0.104   5.410
  617SOL    HW1 4108   2.953   0.142   5.483
  617SOL    HW2 4109   2.940   0.100   5.338
  617SOL     MW 4110   2.988   0.108   5.410
  618SOL     OW 4111   5.241   0.200   2.599
  618SOL    HW1 4112   5.273   0.282   2.561
  618SOL    HW2 4113   5.318   0.143   2.600
  618SOL     MW 4114   5.255   0.203   2.594
  619SOL     OW 4115   4.131   2.015   0.692
  619SOL    HW1 4116   4.159   1.924   0.695
  619SOL    HW2 4117   4.084   2.023   0.610
  619SOL     MW 4118   4.129   2.005   0.682
  620SOL     OW 4119   5.133   1.248   3.012
  620SOL    HW1 4120   5.105   1.227   2.923
  620SOL    HW2 4121   5.114   1.169   3.062
  620SOL     MW 4122   5.127   1.235   3.007
  621SOL     OW 4123   0.093   2.559   5.013
  621SOL    HW1 4124   0.017   2.617   5.003
  621SOL    HW2 4125   0.118   2.537   4.923
  621SOL     MW 4126   0.087   2.564   5.000
  622SOL     OW 4127   5.910   1.122   3.289
  622SOL    HW1 4128   5.930   1.030   3.274
  622SOL    HW2 4129   5.995   1.166   3.286
  622SOL     MW 4130   5.924   1.116   3.287
  623SOL     OW 4131   4.587   0.147   2.005
  623SOL    HW1 4132   4.497   0.174   1.982
  623SOL    HW2 4133   4.578   0.100   2.087
  623SOL     MW 4134   4.574   0.145   2.012
  624SOL     OW 4135   1.121   5.158   5.736
  624SOL    HW1 4136   1.203   5.146   5.689
  624SOL    HW2 4137   1.079   5.233   5.693
  624SOL     MW 4138   1.126   5.166   5.725
  625SOL     OW 4139   3.285   1.097   3.350
  625SOL    HW1 4140   3.294   1.009   3.389
  625SOL    HW2 4141   3.200   1.096   3.308
  625SOL     MW 4142   3.276   1.085   3.350
  626SOL     OW 4143   1.183   2.025   3.094
  626SOL    HW1 4144   1.153   2.093   3.033
  626SOL    HW2 4145   1.228   2.074   3.163
  626SOL     MW 4146   1.185   2.040   3.095
  627SOL     OW 4147   0.751   1.048   4.245
  627SOL    HW1 4148   0.807   0.975   4.220
  627SOL    HW2 4149   0.786   1.123   4.197
  627SOL     MW 4150   0.762   1.048   4.236
  628SOL     OW 4151   1.645   3.785   4.818
  628SOL    HW1 4152   1.718   3.782   4.757
  628SOL    HW2 4153   1.570   3.812   4.765
  628SOL     MW 4154   1.644   3.788   4.803
  629SOL     OW 4155   1.359   0.870   0.150
  629SOL    HW1 4156   1.409   0.922   0.213
  629SOL    HW2 4157   1.323   0.934   0.089
  629SOL     MW 4158   1.361   0.885   0.150
  630SOL     OW 4159   5.354   1.675   5.173
  630SOL    HW1 4160   5.399   1.666   5.257
  630SOL    HW2 4161   5.417   1.721   5.117
  630SOL     MW 4162   5.368   1.680   5.177
  631SOL     OW 4163   1.623   0.480   4.759
  631SOL    HW1 4164   1.537   0.437   4.756
  631SOL    HW2 4165   1.644   0.496   4.667
  631SOL     MW 4166   1.614   0.476   4.747
  632SOL     OW 4167   1.545   1.100   3.345
  632SOL    HW1 4168   1.520   1.039   3.415
  632SOL    HW2 4169   1.624   1.143   3.378
  632SOL     MW 4170   1.552   1.097   3.358
  633SOL     OW 4171   0.386   4.393   5.137
  633SOL    HW1 4172   0.439   4.394   5.217
  633SOL    HW2 4173   0.430   4.330   5.081
  633SOL     MW 4174   0.399   4.385   5.140
  634SOL     OW 4175   1.748   0.302   2.596
  634SOL    HW1 4176   1.719   0.378   2.546
  634SOL    HW2 4177   1.751   0.333   2.687
  634SOL     MW 4178   1.745   0.315   2.602
  635SOL     OW 4179   0.948   0.016   3.988
  635SOL    HW1 4180   0.902  -0.012   4.067
  635SOL    HW2 4181   1.010  -0.054   3.970
  635SOL     MW 4182   0.950   0.003   3.996
  636SOL     OW 4183   1.918   2.147   1.164
  636SOL    HW1 4184   1.950   2.216   1.106
  636SOL    HW2 4185   1.824   2.145   1.150
  636SOL     MW 4186   1.910   2.156   1.154
  637SOL     OW 4187   2.009   2.454   4.943
  637SOL    HW1 4188   2.021   2.474   4.850
  637SOL    HW2 4189   1.974   2.535   4.981
  637SOL     MW 4190   2.006   2.467   4.936
  638SOL     OW 4191   0.582   4.976   2.821
  638SOL    HW1 4192   0.543   4.888   2.823
  638SOL    HW2 4193   0.630   4.979   2.738
  638SOL     MW 4194   0.583   4.965   2.810
  639SOL     OW 4195   5.470   0.105   4.508
  639SOL    HW1 4196   5.534   0.112   4.437
  639SOL    HW2 4197   5.497   0.171   4.571
  639SOL     MW 4198   5.482   0.114   4.507
  640SOL     OW 4199   3.028   0.896   3.891
  640SOL    HW1 4200   3.015   0.826   3.954
  640SOL    HW2 4201   3.037   0.975   3.945
  640SOL     MW 4202   3.027   0.897   3.906
  641SOL     OW 4203   1.694   5.667   3.435
  641SOL    HW1 4204   1.729   5.581   3.460
  641SOL    HW2 4205   1.687   5.663   3.340
  641SOL     MW 4206   1.698   5.655   3.426
  642SOL     OW 4207   3.920   1.277   0.750
  642SOL    HW1 4208   3.834   1.234   0.745
  642SOL    HW2 4209   3.916   1.345   0.683
  642SOL     MW 4210   3.909   1.280   0.741
  643SOL     OW 4211   2.009   1.909   4.390
  643SOL    HW1 4212   2.079   1.942   4.334
  643SOL    HW2 4213   1.951   1.861   4.331
  643SOL     MW 4214   2.010   1.907   4.375
  644SOL     OW 4215   0.283   5.908   5.369
  644SOL    HW1 4216   0.347   5.935   5.304
  644SOL    HW2 4217   0.243   5.829   5.332
  644SOL     MW 4218   0.286   5.901   5.356
  645SOL     OW 4219   1.684   5.156   5.442
  645SOL    HW1 4220   1.731   5.171   5.360
  645SOL    HW2 4221   1.642   5.240   5.461
  645SOL     MW 4222   1.685   5.169   5.434
  646SOL     OW 4223   2.892   0.283   4.545
  646SOL    HW1 4224   2.928   0.241   4.467
  646SOL    HW2 4225   2.868   0.371   4.516
  646SOL     MW 4226   2.894   0.289   4.531
  647SOL     OW 4227   1.092   0.161   4.626
  647SOL    HW1 4228   1.132   0.082   4.663
  647SOL    HW2 4229   1.163   0.205   4.580
  647SOL     MW 4230   1.106   0.156   4.625
  648SOL     OW 4231   2.387   0.432   5.122
  648SOL    HW1 4232   2.429   0.360   5.169
  648SOL    HW2 4233   2.376   0.400   5.033
  648SOL     MW 4234   2.391   0.419   5.117
  649SOL     OW 4235   2.198   5.978   5.118
  649SOL    HW1 4236   2.288   5.996   5.143
  649SOL    HW2 4237   2.178   6.042   5.050
  649SOL     MW 4238   2.207   5.988   5.112
  650SOL     OW 4239   1.098   5.940   4.336
  650SOL    HW1 4240   1.120   6.032   4.321
  650SOL    HW2 4241   1.141   5.893   4.264
  650SOL     MW 4242   1.107   5.946   4.325
  651SOL     OW 4243   2.207   1.995   4.193
  651SOL    HW1 4244   2.262   1.971   4.118
  651SOL    HW2 4245   2.146   2.060   4.157
  651SOL     MW 4246   2.207   2.000   4.179
  652SOL     OW 4247   1.809   1.234   4.932
  652SOL    HW1 4248   1.890   1.259   4.887
  652SOL    HW2 4249   1.768   1.317   4.957
  652SOL     MW 4250   1.814   1.248   4.929
  653SOL     OW 4251   2.213   3.442   4.796
  653SOL    HW1 4252   2.160   3.379   4.845
  653SOL    HW2 4253   2.152   3.513   4.774
  653SOL     MW 4254   2.198   3.443   4.799
  654SOL     OW 4255   2.297   1.194   5.712
  654SOL    HW1 4256   2.337   1.260   5.656
  654SOL    HW2 4257   2.243   1.244   5.773
  654SOL     MW 4258   2.295   1.209   5.712
  655SOL     OW 4259   2.721   4.670   4.674
  655SOL    HW1 4260   2.758   4.726   4.606
  655SOL    HW2 4261   2.670   4.730   4.729
  655SOL     MW 4262   2.719   4.685   4.672
  656SOL     OW 4263   2.307   0.272   4.892
  656SOL    HW1 4264   2.217   0.287   4.864
  656SOL    HW2 4265   2.303   0.191   4.943
  656SOL     MW 4266   2.295   0.263   4.895
  657SOL     OW 4267   5.758   3.098   5.610
  657SOL    HW1 4268   5.804   3.019   5.581
  657SOL    HW2 4269   5.729   3.140   5.529
  657SOL     MW 4270   5.760   3.093   5.596
  658SOL     OW 4271   5.799   5.570   1.275
  658SOL    HW1 4272   5.866   5.638   1.286
  658SOL    HW2 4273   5.755   5.593   1.193
  658SOL     MW 4274   5.802   5.582   1.266
  659SOL     OW 4275   2.306   0.907   4.465
  659SOL    HW1 4276   2.351   0.935   4.544
  659SOL    HW2 4277   2.371   0.915   4.395
  659SOL     MW 4278   2.320   0.911   4.466
  660SOL     OW 4279   2.392   5.203   4.272
  660SOL    HW1 4280   2.425   5.114   4.264
  660SOL    HW2 4281   2.446   5.255   4.212
  660SOL     MW 4282   2.403   5.199   4.263
  661SOL     OW 4283   1.048   0.284   3.625
  661SOL    HW1 4284   1.091   0.258   3.544
  661SOL    HW2 4285   1.022   0.201   3.666
  661SOL     MW 4286   1.050   0.270   3.620
  662SOL     OW 4287   0.838   5.972   5.674
  662SOL    HW1 4288   0.859   6.024   5.596
  662SOL    HW2 4289   0.743   5.979   5.682
  662SOL     MW 4290   0.829   5.980   5.665
  663SOL     OW 4291   4.906   4.796   4.378
  663SOL    HW1 4292   4.956   4.755   4.307
  663SOL    HW2 4293   4.857   4.866   4.335
  663SOL     MW 4294   4.906   4.799   4.363
  664SOL     OW 4295   0.742   1.408   4.783
  664SOL    HW1 4296   0.826   1.410   4.830
  664SOL    HW2 4297   0.749   1.331   4.727
  664SOL     MW 4298   0.754   1.398   4.782
  665SOL     OW 4299   0.970   1.159   5.845
  665SOL    HW1 4300   0.989   1.159   5.939
  665SOL    HW2 4301   0.973   1.251   5.820
  665SOL     MW 4302   0.973   1.171   5.854
  666SOL     OW 4303   0.355   4.114   5.355
  666SOL    HW1 4304   0.427   4.097   5.295
  666SOL    HW2 4305   0.301   4.035   5.352
  666SOL     MW 4306   0.357   4.102   5.347
  667SOL     OW 4307   5.913   0.533   1.859
  667SOL    HW1 4308   5.906   0.539   1.763
  667SOL    HW2 4309   5.913   0.625   1.888
  667SOL     MW 4310   5.912   0.546   1.850
  668SOL     OW 4311   0.556   0.657   1.927
  668SOL    HW1 4312   0.506   0.738   1.917
  668SOL    HW2 4313   0.569   0.626   1.837
  668SOL     MW 4314   0.552   0.663   1.914
  669SOL     OW 4315   5.929   2.417   4.329
  669SOL    HW1 4316   6.003   2.386   4.381
  669SOL    HW2 4317   5.921   2.353   4.258
  669SOL     MW 4318   5.938   2.405   4.327
  670SOL     OW 4319   1.757   0.237   3.220
  670SOL    HW1 4320   1.749   0.176   3.293
  670SOL    HW2 4321   1.818   0.194   3.159
  670SOL     MW 4322   1.764   0.224   3.221
  671SOL     OW 4323   2.491   5.567   2.863
  671SOL    HW1 4324   2.421   5.589   2.924
  671SOL    HW2 4325   2.447   5.529   2.787
  671SOL     MW 4326   2.477   5.565   2.861
  672SOL     OW 4327   5.253   0.778   3.522
  672SOL    HW1 4328   5.241   0.701   3.578
  672SOL    HW2 4329   5.255   0.741   3.433
  672SOL     MW 4330   5.251   0.763   3.518
  673SOL     OW 4331   0.265   0.905   4.118
  673SOL    HW1 4332   0.210   0.831   4.090
  673SOL    HW2 4333   0.354   0.879   4.094
  673SOL     MW 4334   0.269   0.892   4.112
  674SOL     OW 4335   5.766   1.103   3.850
  674SOL    HW1 4336   5.703   1.176   3.843
  674SOL    HW2 4337   5.742   1.045   3.777
  674SOL     MW 4338   5.755   1.105   3.840
  675SOL     OW 4339   0.810   0.721   5.422
  675SOL    HW1 4340   0.804   0.752   5.513
  675SOL    HW2 4341   0.743   0.652   5.417
  675SOL     MW 4342   0.801   0.716   5.433
  676SOL     OW 4343   2.452   0.711   5.563
  676SOL    HW1 4344   2.404   0.728   5.482
  676SOL    HW2 4345   2.470   0.798   5.599
  676SOL     MW 4346   2.448   0.724   5.557
  677SOL     OW 4347   1.265   2.475   4.709
  677SOL    HW1 4348   1.251   2.496   4.616
  677SOL    HW2 4349   1.181   2.439   4.738
  677SOL     MW 4350   1.253   2.473   4.700
  678SOL     OW 4351   1.515   0.858   5.516
  678SOL    HW1 4352   1.478   0.918   5.580
  678SOL    HW2 4353   1.575   0.911   5.464
  678SOL     MW 4354   1.518   0.872   5.517
  679SOL     OW 4355   0.707   5.377   0.193
  679SOL    HW1 4356   0.770   5.437   0.233
  679SOL    HW2 4357   0.734   5.371   0.101
  679SOL     MW 4358   0.718   5.384   0.187
  680SOL     OW 4359   2.633   3.948   5.664
  680SOL    HW1 4360   2.542   3.924   5.682
  680SOL    HW2 4361   2.638   4.041   5.687
  680SOL     MW 4362   2.622   3.957   5.670
  681SOL     OW 4363   0.481   6.012   3.703
  681SOL    HW1 4364   0.503   6.096   3.662
  681SOL    HW2 4365   0.558   5.957   3.690
  681SOL     MW 4366   0.494   6.016   3.696
  682SOL     OW 4367   2.271   5.430   5.530
  682SOL    HW1 4368   2.237   5.343   5.550
  682SOL    HW2 4369   2.363   5.415   5.507
  682SOL     MW 4370   2.279   5.417   5.530
  683SOL     OW 4371   1.975   5.677   0.062
  683SOL    HW1 4372   1.924   5.723  -0.005
  683SOL    HW2 4373   2.000   5.595   0.021
  683SOL     MW 4374   1.972   5.672   0.048
  684SOL     OW 4375   1.676   1.594   3.713
  684SOL    HW1 4376   1.672   1.506   3.752
  684SOL    HW2 4377   1.716   1.580   3.627
  684SOL     MW 4378   1.681   1.581   3.707
  685SOL     OW 4379   1.566   3.997   4.570
  685SOL    HW1 4380   1.657   4.019   4.587
  685SOL    HW2 4381   1.570   3.934   4.498
  685SOL     MW 4382   1.578   3.992   4.563
  686SOL     OW 4383   0.838   0.807   4.974
  686SOL    HW1 4384   0.920   0.848   5.002
  686SOL    HW2 4385   0.781   0.880   4.950
  686SOL     MW 4386   0.841   0.821   4.975
  687SOL     OW 4387   0.569   6.033   5.764
  687SOL    HW1 4388   0.565   6.032   5.860
  687SOL    HW2 4389   0.500   5.974   5.736
  687SOL     MW 4390   0.560   6.025   5.773
  688SOL     OW 4391   1.294   1.434   5.886
  688SOL    HW1 4392   1.259   1.394   5.807
  688SOL    HW2 4393   1.283   1.528   5.873
  688SOL     MW 4394   1.288   1.441   5.874
  689SOL     OW 4395   2.121   4.537   5.703
  689SOL    HW1 4396   2.041   4.501   5.664
  689SOL    HW2 4397   2.116   4.631   5.685
  689SOL     MW 4398   2.110   4.545   5.696
  690SOL     OW 4399   1.875   5.478   3.947
  690SOL    HW1 4400   1.824   5.466   4.027
  690SOL    HW2 4401   1.960   5.438   3.967
  690SOL     MW 4402   1.879   5.471   3.960
  691SOL     OW 4403   1.200   6.024   0.538
  691SOL    HW1 4404   1.278   6.042   0.485
  691SOL    HW2 4405   1.135   5.994   0.475
  691SOL     MW 4406   1.202   6.023   0.523
  692SOL     OW 4407   5.440   1.908   1.926
  692SOL    HW1 4408   5.398   1.841   1.873
  692SOL    HW2 4409   5.533   1.903   1.902
  692SOL     MW 4410   5.447   1.899   1.916
  693SOL     OW 4411   3.704   1.747   0.281
  693SOL    HW1 4412   3.704   1.707   0.194
  693SOL    HW2 4413   3.794   1.740   0.311
  693SOL     MW 4414   3.715   1.741   0.274
  694SOL     OW 4415   0.430   2.474   4.627
  694SOL    HW1 4416   0.500   2.447   4.687
  694SOL    HW2 4417   0.448   2.566   4.608
  694SOL     MW 4418   0.441   2.483   4.633
  695SOL     OW 4419   5.064   1.157   2.412
  695SOL    HW1 4420   5.082   1.090   2.478
  695SOL    HW2 4421   5.012   1.113   2.345
  695SOL     MW 4422   5.059   1.143   2.412
  696SOL     OW 4423   2.386   2.974   1.376
  696SOL    HW1 4424   2.333   2.914   1.325
  696SOL    HW2 4425   2.468   2.928   1.391
  696SOL     MW 4426   2.390   2.961   1.372
  697SOL     OW 4427   3.348   5.711   5.735
  697SOL    HW1 4428   3.414   5.779   5.741
  697SOL    HW2 4429   3.381   5.650   5.669
  697SOL     MW 4430   3.361   5.712   5.728
  698SOL     OW 4431   6.004   0.867   5.562
  698SOL    HW1 4432   6.053   0.912   5.630
  698SOL    HW2 4433   5.931   0.826   5.607
  698SOL     MW 4434   6.001   0.868   5.576
  699SOL     OW 4435   0.548   4.062   5.202
  699SOL    HW1 4436   0.588   3.980   5.230
  699SOL    HW2 4437   0.558   4.061   5.107
  699SOL     MW 4438   0.555   4.051   5.193
  700SOL     OW 4439   3.483   0.276   3.398
  700SOL    HW1 4440   3.395   0.249   3.374
  700SOL    HW2 4441   3.476   0.303   3.490
  700SOL     MW 4442   3.471   0.276   3.407
  701SOL     OW 4443   1.050   4.430   4.432
  701SOL    HW1 4444   1.022   4.497   4.493
  701SOL    HW2 4445   1.138   4.457   4.405
  701SOL     MW 4446   1.058   4.442   4.436
  702SOL     OW 4447   0.671   0.219   1.900
  702SOL    HW1 4448   0.667   0.301   1.851
  702SOL    HW2 4449   0.721   0.240   1.978
  702SOL     MW 4450   0.677   0.232   1.904
  703SOL     OW 4451   2.085   2.061   6.067
  703SOL    HW1 4452   2.100   2.005   5.990
  703SOL    HW2 4453   2.155   2.038   6.127
  703SOL     MW 4454   2.096   2.050   6.065
  704SOL     OW 4455   0.690   0.584   3.595
  704SOL    HW1 4456   0.737   0.518   3.645
  704SOL    HW2 4457   0.749   0.659   3.593
  704SOL     MW 4458   0.703   0.585   3.601
  705SOL     OW 4459   1.384   2.663   4.325
  705SOL    HW1 4460   1.452   2.595   4.320
  705SOL    HW2 4461   1.414   2.723   4.393
  705SOL     MW 4462   1.396   2.662   4.333
  706SOL     OW 4463   1.184   6.002   0.992
  706SOL    HW1 4464   1.239   6.022   1.067
  706SOL    HW2 4465   1.176   5.906   0.992
  706SOL     MW 4466   1.190   5.992   1.001
  707SOL     OW 4467   3.497   0.645   4.982
  707SOL    HW1 4468   3.526   0.686   4.901
  707SOL    HW2 4469   3.558   0.677   5.049
  707SOL     MW 4470   3.508   0.654   4.980
  708SOL     OW 4471   3.853   0.401   4.440
  708SOL    HW1 4472   3.887   0.420   4.352
  708SOL    HW2 4473   3.861   0.484   4.488
  708SOL     MW 4474   3.858   0.414   4.435
  709SOL     OW 4475   2.343   0.302   4.432
  709SOL    HW1 4476   2.312   0.211   4.433
  709SOL    HW2 4477   2.424   0.299   4.380
  709SOL     MW 4478   2.350   0.290   4.426
  710SOL     OW 4479   1.236   2.072   0.604
  710SOL    HW1 4480   1.326   2.098   0.588
  710SOL    HW2 4481   1.191   2.085   0.521
  710SOL     MW 4482   1.241   2.077   0.591
  711SOL     OW 4483   3.537   0.804   4.724
  711SOL    HW1 4484   3.597   0.878   4.711
  711SOL    HW2 4485   3.517   0.773   4.636
  711SOL     MW 4486   3.542   0.809   4.711
  712SOL     OW 4487   1.758   1.723   5.553
  712SOL    HW1 4488   1.727   1.659   5.489
  712SOL    HW2 4489   1.679   1.749   5.601
  712SOL     MW 4490   1.744   1.718   5.551
  713SOL     OW 4491   1.472   4.045   4.257
  713SOL    HW1 4492   1.475   3.954   4.288
  713SOL    HW2 4493   1.563   4.067   4.238
  713SOL     MW 4494   1.484   4.036   4.258
  714SOL     OW 4495   0.759   3.351   2.950
  714SOL    HW1 4496   0.685   3.376   2.896
  714SOL    HW2 4497   0.834   3.396   2.911
  714SOL     MW 4498   0.759   3.360   2.938
  715SOL     OW 4499   1.093   1.751   3.333
  715SOL    HW1 4500   1.010   1.799   3.328
  715SOL    HW2 4501   1.147   1.787   3.263
  715SOL     MW 4502   1.089   1.762   3.323
  716SOL     OW 4503   1.391   1.761   0.020
  716SOL    HW1 4504   1.442   1.691   0.062
  716SOL    HW2 4505   1.449   1.836   0.021
  716SOL     MW 4506   1.405   1.761   0.025
  717SOL     OW 4507   0.586   0.757   5.124
  717SOL    HW1 4508   0.675   0.758   5.089
  717SOL    HW2 4509   0.530   0.755   5.046
  717SOL     MW 4510   0.590   0.757   5.109
  718SOL     OW 4511   5.728   1.215   2.481
  718SOL    HW1 4512   5.661   1.186   2.544
  718SOL    HW2 4513   5.808   1.171   2.510
  718SOL     MW 4514   5.730   1.205   2.493
  719SOL     OW 4515   2.492   2.904   4.879
  719SOL    HW1 4516   2.551   2.972   4.846
  719SOL    HW2 4517   2.534   2.871   4.958
  719SOL     MW 4518   2.505   2.908   4.885
  720SOL     OW 4519   2.740   6.046   3.965
  720SOL    HW1 4520   2.658   6.040   4.014
  720SOL    HW2 4521   2.803   6.078   4.030
  720SOL     MW 4522   2.738   6.049   3.980
  721SOL     OW 4523   0.540   1.983   2.142
  721SOL    HW1 4524   0.448   2.005   2.160
  721SOL    HW2 4525   0.587   2.008   2.221
  721SOL     MW 4526   0.534   1.989   2.154
  722SOL     OW 4527   2.146   5.326   3.546
  722SOL    HW1 4528   2.110   5.241   3.574
  722SOL    HW2 4529   2.208   5.349   3.616
  722SOL     MW 4530   2.149   5.318   3.559
  723SOL     OW 4531   1.265   1.750   4.913
  723SOL    HW1 4532   1.193   1.743   4.851
  723SOL    HW2 4533   1.310   1.830   4.888
  723SOL     MW 4534   1.261   1.760   4.902
  724SOL     OW 4535   5.027   2.433   0.655
  724SOL    HW1 4536   5.079   2.398   0.582
  724SOL    HW2 4537   4.941   2.391   0.644
  724SOL     MW 4538   5.022   2.423   0.644
  725SOL     OW 4539   1.683   0.098   5.082
  725SOL    HW1 4540   1.764   0.131   5.120
  725SOL    HW2 4541   1.615   0.124   5.145
  725SOL     MW 4542   1.684   0.105   5.095
  726SOL     OW 4543   1.234   5.575   5.110
  726SOL    HW1 4544   1.316   5.620   5.089
  726SOL    HW2 4545   1.174   5.645   5.136
  726SOL     MW 4546   1.237   5.590   5.111
  727SOL     OW 4547   1.079   5.276   4.956
  727SOL    HW1 4548   1.017   5.344   4.983
  727SOL    HW2 4549   1.120   5.312   4.877
  727SOL     MW 4550   1.077   5.290   4.949
  728SOL     OW 4551   2.386   5.519   0.347
  728SOL    HW1 4552   2.296   5.495   0.325
  728SOL    HW2 4553   2.408   5.464   0.422
  728SOL     MW 4554   2.378   5.509   0.353
  729SOL     OW 4555   5.337   1.242   4.972
  729SOL    HW1 4556   5.249   1.215   4.998
  729SOL    HW2 4557   5.329   1.337   4.959
  729SOL     MW 4558   5.324   1.251   4.974
  730SOL     OW 4559   1.311   4.077   0.199
  730SOL    HW1 4560   1.320   4.167   0.231
  730SOL    HW2 4561   1.220   4.070   0.172
  730SOL     MW 4562   1.301   4.088   0.200
  731SOL     OW 4563   3.746   4.840   5.009
  731SOL    HW1 4564   3.826   4.838   5.061
  731SOL    HW2 4565   3.716   4.931   5.013
  731SOL     MW 4566   3.752   4.851   5.016
  732SOL     OW 4567   1.893   5.323   5.736
  732SOL    HW1 4568   1.839   5.400   5.718
  732SOL    HW2 4569   1.831   5.251   5.745
  732SOL     MW 4570   1.878   5.324   5.735
  733SOL     OW 4571   5.629   0.741   4.320
  733SOL    HW1 4572   5.703   0.739   4.381
  733SOL    HW2 4573   5.561   0.790   4.367
  733SOL     MW 4574   5.629   0.747   4.334
  734SOL     OW 4575   1.848   2.111   0.644
  734SOL    HW1 4576   1.780   2.063   0.596
  734SOL    HW2 4577   1.834   2.203   0.619
  734SOL     MW 4578   1.838   2.117   0.634
  735SOL     OW 4579   5.303   4.320   3.261
  735SOL    HW1 4580   5.271   4.281   3.342
  735SOL    HW2 4581   5.385   4.275   3.242
  735SOL     MW 4582   5.310   4.309   3.269
  736SOL     OW 4583   5.259   3.675   1.828
  736SOL    HW1 4584   5.302   3.733   1.765
  736SOL    HW2 4585   5.278   3.587   1.796
  736SOL     MW 4586   5.267   3.672   1.816
  737SOL     OW 4587   0.163   1.709   4.442
  737SOL    HW1 4588   0.206   1.633   4.482
  737SOL    HW2 4589   0.202   1.715   4.354
  737SOL     MW 4590   0.173   1.700   4.436
  738SOL     OW 4591   1.480   6.099   3.179
  738SOL    HW1 4592   1.553   6.153   3.147
  738SOL    HW2 4593   1.414   6.105   3.110
  738SOL     MW 4594   1.481   6.107   3.166
  739SOL     OW 4595   0.980   0.609   0.138
  739SOL    HW1 4596   1.034   0.682   0.167
  739SOL    HW2 4597   0.957   0.630   0.048
  739SOL     MW 4598   0.984   0.621   0.130
  740SOL     OW 4599   5.189   5.456   5.022
  740SOL    HW1 4600   5.204   5.545   5.054
  740SOL    HW2 4601   5.118   5.466   4.958
  740SOL     MW 4602   5.182   5.469   5.018
  741SOL     OW 4603   3.619   6.070   3.397
  741SOL    HW1 4604   3.675   6.146   3.385
  741SOL    HW2 4605   3.555   6.074   3.326
  741SOL     MW 4606   3.618   6.080   3.387
  742SOL     OW 4607   5.781   0.505   0.078
  742SOL    HW1 4608   5.804   0.414   0.096
  742SOL    HW2 4609   5.770   0.509  -0.017
  742SOL     MW 4610   5.782   0.494   0.068
  743SOL     OW 4611   1.136   0.725   2.237
  743SOL    HW1 4612   1.106   0.744   2.326
  743SOL    HW2 4613   1.203   0.658   2.248
  743SOL     MW 4614   1.141   0.719   2.250
  744SOL     OW 4615   4.793   2.933   3.855
  744SOL    HW1 4616   4.775   2.840   3.870
  744SOL    HW2 4617   4.873   2.951   3.904
  744SOL     MW 4618   4.801   2.924   3.863
  745SOL     OW 4619   5.843   5.825   5.947
  745SOL    HW1 4620   5.827   5.752   6.007
  745SOL    HW2 4621   5.935   5.816   5.923
  745SOL     MW 4622   5.853   5.814   5.951
  746SOL     OW 4623   6.065   5.458   3.445
  746SOL    HW1 4624   6.027   5.408   3.373
  746SOL    HW2 4625   6.094   5.392   3.508
  746SOL     MW 4626   6.064   5.444   3.444
  747SOL     OW 4627   2.884   1.014   5.748
  747SOL    HW1 4628   2.901   1.095   5.699
  747SOL    HW2 4629   2.788   1.009   5.754
  747SOL     MW 4630   2.874   1.024   5.743
  748SOL     OW 4631   1.461   5.725   5.015
  748SOL    HW1 4632   1.451   5.820   5.012
  748SOL    HW2 4633   1.457   5.696   4.924
  748SOL     MW 4634   1.459   5.733   5.003
  749SOL     OW 4635   4.311   0.605   4.837
  749SOL    HW1 4636   4.345   0.529   4.885
  749SOL    HW2 4637   4.340   0.680   4.889
  749SOL     MW 4638   4.319   0.605   4.850
  750SOL     OW 4639   5.550   1.338   1.052
  750SOL    HW1 4640   5.510   1.309   1.134
  750SOL    HW2 4641   5.510   1.282   0.985
  750SOL     MW 4642   5.540   1.327   1.054
  751SOL     OW 4643   1.478   2.532   5.961
  751SOL    HW1 4644   1.486   2.475   5.885
  751SOL    HW2 4645   1.401   2.587   5.943
  751SOL     MW 4646   1.469   2.532   5.949
  752SOL     OW 4647   5.753   0.897   5.103
  752SOL    HW1 4648   5.672   0.948   5.098
  752SOL    HW2 4649   5.820   0.959   5.130
  752SOL     MW 4650   5.751   0.911   5.106
  753SOL     OW 4651   1.958   0.517   3.502
  753SOL    HW1 4652   2.047   0.512   3.537
  753SOL    HW2 4653   1.971   0.531   3.408
  753SOL     MW 4654   1.971   0.518   3.495
  754SOL     OW 4655   0.349   4.582   5.459
  754SOL    HW1 4656   0.392   4.647   5.403
  754SOL    HW2 4657   0.258   4.582   5.430
  754SOL     MW 4658   0.343   4.591   5.448
  755SOL     OW 4659   2.290   1.006   3.860
  755SOL    HW1 4660   2.303   1.061   3.783
  755SOL    HW2 4661   2.358   0.939   3.853
  755SOL     MW 4662   2.300   1.004   3.849
  756SOL     OW 4663   0.931   2.467   4.681
  756SOL    HW1 4664   0.969   2.391   4.638
  756SOL    HW2 4665   0.844   2.437   4.708
  756SOL     MW 4666   0.924   2.453   4.679
  757SOL     OW 4667   1.497   1.804   4.360
  757SOL    HW1 4668   1.541   1.883   4.393
  757SOL    HW2 4669   1.526   1.796   4.269
  757SOL     MW 4670   1.507   1.813   4.353
  758SOL     OW 4671   1.632   2.046   5.597
  758SOL    HW1 4672   1.595   1.974   5.647
  758SOL    HW2 4673   1.618   2.123   5.653
  758SOL     MW 4674   1.626   2.047   5.611
  759SOL     OW 4675   1.379   0.982   5.722
  759SOL    HW1 4676   1.398   1.075   5.712
  759SOL    HW2 4677   1.290   0.972   5.689
  759SOL     MW 4678   1.370   0.992   5.717
  760SOL     OW 4679   1.918   1.964   5.148
  760SOL    HW1 4680   1.850   1.949   5.215
  760SOL    HW2 4681   1.886   1.918   5.071
  760SOL     MW 4682   1.905   1.956   5.147
  761SOL     OW 4683   2.386   5.767   5.597
  761SOL    HW1 4684   2.385   5.743   5.690
  761SOL    HW2 4685   2.294   5.778   5.574
  761SOL     MW 4686   2.374   5.765   5.606
  762SOL     OW 4687   1.049   5.817   4.571
  762SOL    HW1 4688   1.100   5.879   4.624
  762SOL    HW2 4689   1.067   5.843   4.481
  762SOL     MW 4690   1.058   5.828   4.567
  763SOL     OW 4691   1.264   1.123   5.072
  763SOL    HW1 4692   1.201   1.051   5.071
  763SOL    HW2 4693   1.350   1.081   5.065
  763SOL     MW 4694   1.267   1.108   5.071
  764SOL     OW 4695   1.805   2.535   3.770
  764SOL    HW1 4696   1.865   2.482   3.822
  764SOL    HW2 4697   1.787   2.481   3.693
  764SOL     MW 4698   1.810   2.521   3.767
  765SOL     OW 4699   1.957   0.543   3.208
  765SOL    HW1 4700   1.879   0.583   3.169
  765SOL    HW2 4701   1.953   0.451   3.181
  765SOL     MW 4702   1.947   0.536   3.200
  766SOL     OW 4703   2.081   2.150   3.997
  766SOL    HW1 4704   2.140   2.089   3.953
  766SOL    HW2 4705   1.996   2.106   3.998
  766SOL     MW 4706   2.078   2.137   3.991
  767SOL     OW 4707   4.576   1.286   4.664
  767SOL    HW1 4708   4.551   1.254   4.577
  767SOL    HW2 4709   4.589   1.206   4.715
  767SOL     MW 4710   4.575   1.272   4.659
  768SOL     OW 4711   1.963   1.419   5.479
  768SOL    HW1 4712   2.014   1.493   5.511
  768SOL    HW2 4713   1.925   1.380   5.557
  768SOL     MW 4714   1.965   1.424   5.493
  769SOL     OW 4715   1.074   5.710   2.945
  769SOL    HW1 4716   1.018   5.664   3.007
  769SOL    HW2 4717   1.147   5.650   2.931
  769SOL     MW 4718   1.077   5.696   2.951
  770SOL     OW 4719   5.380   1.009   3.430
  770SOL    HW1 4720   5.404   0.994   3.339
  770SOL    HW2 4721   5.333   0.930   3.456
  770SOL     MW 4722   5.377   0.997   3.422
  771SOL     OW 4723   1.511   5.227   5.830
  771SOL    HW1 4724   1.539   5.301   5.884
  771SOL    HW2 4725   1.455   5.175   5.888
  771SOL     MW 4726   1.508   5.230   5.845
  772SOL     OW 4727   5.852   4.611   5.685
  772SOL    HW1 4728   5.932   4.575   5.646
  772SOL    HW2 4729   5.856   4.705   5.667
  772SOL     MW 4730   5.863   4.618   5.678
  773SOL     OW 4731   0.277   3.427   1.115
  773SOL    HW1 4732   0.345   3.487   1.083
  773SOL    HW2 4733   0.316   3.340   1.106
  773SOL     MW 4734   0.291   3.424   1.110
  774SOL     OW 4735   0.616   4.811   3.971
  774SOL    HW1 4736   0.615   4.782   4.063
  774SOL    HW2 4737   0.652   4.737   3.923
  774SOL     MW 4738   0.621   4.798   3.977
  775SOL     OW 4739   0.912   1.234   4.120
  775SOL    HW1 4740   0.999   1.196   4.130
  775SOL    HW2 4741   0.911   1.268   4.030
  775SOL     MW 4742   0.923   1.234   4.110
  776SOL     OW 4743   1.652   2.337   4.856
  776SOL    HW1 4744   1.688   2.417   4.819
  776SOL    HW2 4745   1.711   2.315   4.928
  776SOL     MW 4746   1.664   2.345   4.861
  777SOL     OW 4747   2.797   5.699   5.850
  777SOL    HW1 4748   2.872   5.726   5.798
  777SOL    HW2 4749   2.835   5.665   5.931
  777SOL     MW 4750   2.811   5.698   5.854
  778SOL     OW 4751   5.654   5.733   3.820
  778SOL    HW1 4752   5.748   5.743   3.833
  778SOL    HW2 4753   5.623   5.823   3.805
  778SOL     MW 4754   5.662   5.746   3.820
  779SOL     OW 4755   0.515   0.940   3.819
  779SOL    HW1 4756   0.462   1.020   3.821
  779SOL    HW2 4757   0.595   0.965   3.774
  779SOL     MW 4758   0.518   0.954   3.813
  780SOL     OW 4759   5.037   2.021   3.393
  780SOL    HW1 4760   5.062   2.096   3.339
  780SOL    HW2 4761   4.994   2.060   3.469
  780SOL     MW 4762   5.034   2.036   3.396
  781SOL     OW 4763   0.094   1.230   3.348
  781SOL    HW1 4764   0.094   1.213   3.442
  781SOL    HW2 4765   0.115   1.323   3.341
  781SOL     MW 4766   0.097   1.240   3.359
  782SOL     OW 4767   2.804   1.415   3.103
  782SOL    HW1 4768   2.711   1.416   3.078
  782SOL    HW2 4769   2.848   1.373   3.029
  782SOL     MW 4770   2.797   1.410   3.090
  783SOL     OW 4771   3.315   0.672   2.962
  783SOL    HW1 4772   3.397   0.675   3.010
  783SOL    HW2 4773   3.311   0.583   2.927
  783SOL     MW 4774   3.325   0.661   2.964
  784SOL     OW 4775   0.394   5.962   5.101
  784SOL    HW1 4776   0.459   5.997   5.040
  784SOL    HW2 4777   0.337   6.037   5.121
  784SOL     MW 4778   0.395   5.976   5.096
  785SOL     OW 4779   2.750   0.464   4.974
  785SOL    HW1 4780   2.735   0.411   5.052
  785SOL    HW2 4781   2.757   0.400   4.903
  785SOL     MW 4782   2.749   0.449   4.975
  786SOL     OW 4783   1.941   0.942   1.770
  786SOL    HW1 4784   2.022   0.892   1.758
  786SOL    HW2 4785   1.872   0.876   1.771
  786SOL     MW 4786   1.943   0.927   1.769
  787SOL     OW 4787   0.304   4.800   5.693
  787SOL    HW1 4788   0.309   4.721   5.640
  787SOL    HW2 4789   0.363   4.784   5.766
  787SOL     MW 4790   0.312   4.788   5.695
  788SOL     OW 4791   1.539   0.534   0.390
  788SOL    HW1 4792   1.618   0.588   0.395
  788SOL    HW2 4793   1.493   0.566   0.312
  788SOL     MW 4794   1.543   0.545   0.381
  789SOL     OW 4795   6.079   2.054   5.218
  789SOL    HW1 4796   6.134   2.094   5.150
  789SOL    HW2 4797   6.123   1.972   5.239
  789SOL     MW 4798   6.092   2.049   5.212
  790SOL     OW 4799   4.814   0.996   2.618
  790SOL    HW1 4800   4.895   0.952   2.647
  790SOL    HW2 4801   4.804   1.069   2.678
  790SOL     MW 4802   4.823   1.000   2.629
  791SOL     OW 4803   2.736   2.198   5.292
  791SOL    HW1 4804   2.777   2.242   5.366
  791SOL    HW2 4805   2.650   2.240   5.284
  791SOL     MW 4806   2.730   2.209   5.301
  792SOL     OW 4807   0.762   1.076   0.430
  792SOL    HW1 4808   0.671   1.107   0.435
  792SOL    HW2 4809   0.791   1.073   0.521
  792SOL     MW 4810   0.754   1.080   0.442
  793SOL     OW 4811   1.306   2.423   5.691
  793SOL    HW1 4812   1.221   2.456   5.721
  793SOL    HW2 4813   1.301   2.328   5.703
  793SOL     MW 4814   1.295   2.415   5.696
  794SOL     OW 4815   2.522   5.244   4.634
  794SOL    HW1 4816   2.570   5.215   4.712
  794SOL    HW2 4817   2.560   5.195   4.562
  794SOL     MW 4818   2.533   5.234   4.635
  795SOL     OW 4819   4.528   0.311   4.762
  795SOL    HW1 4820   4.552   0.220   4.743
  795SOL    HW2 4821   4.433   0.308   4.775
  795SOL     MW 4822   4.519   0.299   4.761
  796SOL     OW 4823   0.161   1.382   3.986
  796SOL    HW1 4824   0.071   1.396   4.015
  796SOL    HW2 4825   0.212   1.447   4.035
  796SOL     MW 4826   0.156   1.392   3.996
  797SOL     OW 4827   2.294   0.835   5.368
  797SOL    HW1 4828   2.283   0.929   5.350
  797SOL    HW2 4829   2.220   0.813   5.424
  797SOL     MW 4830   2.283   0.844   5.373
  798SOL     OW 4831   0.368   3.917   0.513
  798SOL    HW1 4832   0.440   3.857   0.491
  798SOL    HW2 4833   0.353   3.904   0.606
  798SOL     MW 4834   0.375   3.908   0.522
  799SOL     OW 4835   5.176   0.922   5.237
  799SOL    HW1 4836   5.247   0.979   5.268
  799SOL    HW2 4837   5.221   0.847   5.198
  799SOL     MW 4838   5.191   0.920   5.236
  800SOL     OW 4839   0.022   2.528   5.613
  800SOL    HW1 4840  -0.049   2.517   5.676
  800SOL    HW2 4841  -0.022   2.555   5.532
  800SOL     MW 4842   0.007   2.530   5.611
  801SOL     OW 4843   0.986   4.316   1.500
  801SOL    HW1 4844   0.999   4.400   1.544
  801SOL    HW2 4845   1.007   4.333   1.408
  801SOL     MW 4846   0.990   4.329   1.494
  802SOL     OW 4847   0.763   2.269   1.123
  802SOL    HW1 4848   0.728   2.189   1.163
  802SOL    HW2 4849   0.699   2.336   1.144
  802SOL     MW 4850   0.750   2.267   1.131
  803SOL     OW 4851   0.107   1.811   4.828
  803SOL    HW1 4852   0.032   1.830   4.884
  803SOL    HW2 4853   0.101   1.717   4.811
  803SOL     MW 4854   0.097   1.801   4.833
  804SOL     OW 4855   1.141   2.945   6.062
  804SOL    HW1 4856   1.102   2.987   6.138
  804SOL    HW2 4857   1.221   2.996   6.045
  804SOL     MW 4858   1.146   2.957   6.070
  805SOL     OW 4859   1.184   5.812   1.272
  805SOL    HW1 4860   1.216   5.780   1.189
  805SOL    HW2 4861   1.256   5.865   1.307
  805SOL     MW 4862   1.197   5.815   1.266
  806SOL     OW 4863   0.692   0.742   0.140
  806SOL    HW1 4864   0.782   0.709   0.148
  806SOL    HW2 4865   0.645   0.703   0.213
  806SOL     MW 4866   0.698   0.733   0.150
  807SOL     OW 4867   1.612   2.129   5.236
  807SOL    HW1 4868   1.689   2.164   5.192
  807SOL    HW2 4869   1.643   2.052   5.283
  807SOL     MW 4870   1.626   2.123   5.237
  808SOL     OW 4871   5.173   1.398   0.199
  808SOL    HW1 4872   5.228   1.340   0.146
  808SOL    HW2 4873   5.136   1.340   0.265
  808SOL     MW 4874   5.175   1.383   0.200
  809SOL     OW 4875   4.353   2.049   5.128
  809SOL    HW1 4876   4.311   2.039   5.042
  809SOL    HW2 4877   4.417   2.119   5.116
  809SOL     MW 4878   4.355   2.056   5.115
  810SOL     OW 4879   1.157   0.149   5.297
  810SOL    HW1 4880   1.079   0.180   5.343
  810SOL    HW2 4881   1.229   0.197   5.338
  810SOL     MW 4882   1.156   0.159   5.308
  811SOL     OW 4883   0.694   4.778   1.095
  811SOL    HW1 4884   0.716   4.845   1.031
  811SOL    HW2 4885   0.625   4.818   1.149
  811SOL     MW 4886   0.688   4.792   1.094
  812SOL     OW 4887   0.675   0.619   4.314
  812SOL    HW1 4888   0.627   0.658   4.240
  812SOL    HW2 4889   0.692   0.529   4.287
  812SOL     MW 4890   0.671   0.613   4.301
  813SOL     OW 4891   1.367   0.207   5.558
  813SOL    HW1 4892   1.439   0.228   5.617
  813SOL    HW2 4893   1.313   0.286   5.557
  813SOL     MW 4894   1.369   0.220   5.565
  814SOL     OW 4895   1.531   1.242   5.650
  814SOL    HW1 4896   1.579   1.193   5.583
  814SOL    HW2 4897   1.480   1.306   5.601
  814SOL     MW 4898   1.531   1.244   5.635
  815SOL     OW 4899   0.614   5.716   0.193
  815SOL    HW1 4900   0.662   5.749   0.268
  815SOL    HW2 4901   0.567   5.639   0.226
  815SOL     MW 4902   0.614   5.710   0.207
  816SOL     OW 4903   2.656   0.131   4.542
  816SOL    HW1 4904   2.655   0.143   4.637
  816SOL    HW2 4905   2.728   0.187   4.512
  816SOL     MW 4906   2.665   0.139   4.550
  817SOL     OW 4907   1.489   1.380   4.606
  817SOL    HW1 4908   1.562   1.425   4.648
  817SOL    HW2 4909   1.528   1.337   4.530
  817SOL     MW 4910   1.503   1.380   4.602
  818SOL     OW 4911   2.976   0.635   1.073
  818SOL    HW1 4912   2.947   0.715   1.029
  818SOL    HW2 4913   2.909   0.619   1.140
  818SOL     MW 4914   2.964   0.643   1.076
  819SOL     OW 4915   0.331   5.780   0.676
  819SOL    HW1 4916   0.303   5.859   0.723
  819SOL    HW2 4917   0.424   5.794   0.659
  819SOL     MW 4918   0.339   5.792   0.680
  820SOL     OW 4919   1.937   2.681   2.034
  820SOL    HW1 4920   1.925   2.603   2.088
  820SOL    HW2 4921   2.027   2.708   2.052
  820SOL     MW 4922   1.947   2.675   2.043
  821SOL     OW 4923   1.773   1.855   1.341
  821SOL    HW1 4924   1.725   1.884   1.419
  821SOL    HW2 4925   1.845   1.917   1.333
  821SOL     MW 4926   1.776   1.866   1.350
  822SOL     OW 4927   2.066   0.092   3.960
  822SOL    HW1 4928   2.116   0.132   4.031
  822SOL    HW2 4929   2.001   0.038   4.005
  822SOL     MW 4930   2.064   0.090   3.975
  823SOL     OW 4931   1.226   0.147   0.034
  823SOL    HW1 4932   1.263   0.058   0.035
  823SOL    HW2 4933   1.160   0.146   0.104
  823SOL     MW 4934   1.222   0.135   0.043
  824SOL     OW 4935   2.866   1.247   0.008
  824SOL    HW1 4936   2.922   1.207  -0.058
  824SOL    HW2 4937   2.877   1.191   0.084
  824SOL     MW 4938   2.875   1.235   0.009
  825SOL     OW 4939   3.857   1.657   5.006
  825SOL    HW1 4940   3.766   1.669   4.981
  825SOL    HW2 4941   3.861   1.567   5.039
  825SOL     MW 4942   3.846   1.647   5.007
  826SOL     OW 4943   1.130   2.119   1.136
  826SOL    HW1 4944   1.067   2.070   1.083
  826SOL    HW2 4945   1.104   2.100   1.227
  826SOL     MW 4946   1.118   2.111   1.141
  827SOL     OW 4947   0.745   6.059   1.222
  827SOL    HW1 4948   0.705   5.983   1.264
  827SOL    HW2 4949   0.716   6.133   1.275
  827SOL     MW 4950   0.736   6.059   1.234
  828SOL     OW 4951   5.410   0.557   0.403
  828SOL    HW1 4952   5.448   0.545   0.316
  828SOL    HW2 4953   5.325   0.598   0.386
  828SOL     MW 4954   5.404   0.561   0.390
  829SOL     OW 4955   5.909   3.539   5.981
  829SOL    HW1 4956   5.871   3.574   5.900
  829SOL    HW2 4957   5.995   3.580   5.987
  829SOL     MW 4958   5.915   3.549   5.971
  830SOL     OW 4959   2.104   1.427   0.680
  830SOL    HW1 4960   2.088   1.391   0.593
  830SOL    HW2 4961   2.135   1.516   0.664
  830SOL     MW 4962   2.106   1.434   0.667
  831SOL     OW 4963   6.001   5.035   0.183
  831SOL    HW1 4964   5.975   4.973   0.114
  831SOL    HW2 4965   5.971   5.120   0.152
  831SOL     MW 4966   5.994   5.038   0.170
  832SOL     OW 4967   1.083   5.070   2.873
  832SOL    HW1 4968   1.099   4.976   2.888
  832SOL    HW2 4969   1.051   5.075   2.783
  832SOL     MW 4970   1.081   5.058   2.864
  833SOL     OW 4971   3.587   2.078   5.811
  833SOL    HW1 4972   3.592   2.131   5.891
  833SOL    HW2 4973   3.656   2.012   5.822
  833SOL     MW 4974   3.597   2.076   5.823
  834SOL     OW 4975   2.602   0.074   0.367
  834SOL    HW1 4976   2.575   0.003   0.425
  834SOL    HW2 4977   2.656   0.131   0.422
  834SOL     MW 4978   2.606   0.072   0.381
  835SOL     OW 4979   0.845   1.212   1.075
  835SOL    HW1 4980   0.889   1.291   1.046
  835SOL    HW2 4981   0.862   1.208   1.169
  835SOL     MW 4982   0.853   1.221   1.083
  836SOL     OW 4983   3.317   1.349   3.600
  836SOL    HW1 4984   3.311   1.427   3.655
  836SOL    HW2 4985   3.391   1.367   3.541
  836SOL     MW 4986   3.326   1.362   3.599
  837SOL     OW 4987   2.325   0.717   0.628
  837SOL    HW1 4988   2.342   0.718   0.534
  837SOL    HW2 4989   2.296   0.627   0.646
  837SOL     MW 4990   2.324   0.706   0.618
  838SOL     OW 4991   2.449   5.812   6.093
  838SOL    HW1 4992   2.387   5.873   6.133
  838SOL    HW2 4993   2.486   5.764   6.167
  838SOL     MW 4994   2.446   5.814   6.107
  839SOL     OW 4995   0.843   0.974   5.286
  839SOL    HW1 4996   0.811   0.890   5.320
  839SOL    HW2 4997   0.927   0.988   5.331
  839SOL     MW 4998   0.850   0.965   5.296
  840SOL     OW 4999   0.997   3.121   1.624
  840SOL    HW1 5000   1.066   3.157   1.568
  840SOL    HW2 5001   1.042   3.056   1.678
  840SOL     MW 5002   1.012   3.117   1.623
  841SOL     OW 5003   5.052   0.703   1.000
  841SOL    HW1 5004   5.140   0.735   0.976
  841SOL    HW2 5005   5.022   0.657   0.922
  841SOL     MW 5006   5.060   0.701   0.987
  842SOL     OW 5007   0.261   1.504   4.576
  842SOL    HW1 5008   0.356   1.513   4.583
  842SOL    HW2 5009   0.248   1.432   4.515
  842SOL     MW 5010   0.271   1.496   4.569
  843SOL     OW 5011   6.073   0.764   5.899
  843SOL    HW1 5012   6.028   0.698   5.847
  843SOL    HW2 5013   6.003   0.820   5.933
  843SOL     MW 5014   6.058   0.763   5.897
  844SOL     OW 5015   1.950   4.034   5.307
  844SOL    HW1 5016   1.988   3.947   5.301
  844SOL    HW2 5017   1.983   4.069   5.390
  844SOL     MW 5018   1.960   4.028   5.317
  845SOL     OW 5019   3.988   1.590   4.762
  845SOL    HW1 5020   4.080   1.585   4.788
  845SOL    HW2 5021   3.943   1.625   4.838
  845SOL     MW 5022   3.994   1.594   4.775
  846SOL     OW 5023   2.162   1.692   0.643
  846SOL    HW1 5024   2.131   1.779   0.620
  846SOL    HW2 5025   2.243   1.682   0.594
  846SOL     MW 5026   2.168   1.702   0.634
  847SOL     OW 5027   1.282   3.184   1.745
  847SOL    HW1 5028   1.245   3.246   1.808
  847SOL    HW2 5029   1.226   3.106   1.753
  847SOL     MW 5030   1.270   3.182   1.754
  848SOL     OW 5031   1.297   3.642   0.191
  848SOL    HW1 5032   1.385   3.667   0.220
  848SOL    HW2 5033   1.277   3.563   0.241
  848SOL     MW 5034   1.306   3.635   0.201
  849SOL     OW 5035   1.075   4.654   3.449
  849SOL    HW1 5036   1.143   4.625   3.510
  849SOL    HW2 5037   0.995   4.656   3.501
  849SOL     MW 5038   1.074   4.650   3.463
  850SOL     OW 5039   2.305   1.628   0.862
  850SOL    HW1 5040   2.257   1.656   0.784
  850SOL    HW2 5041   2.392   1.605   0.831
  850SOL     MW 5042   2.310   1.629   0.848
  851SOL     OW 5043   0.287   5.001   0.547
  851SOL    HW1 5044   0.372   5.023   0.509
  851SOL    HW2 5045   0.305   4.927   0.605
  851SOL     MW 5046   0.301   4.995   0.550
  852SOL     OW 5047   4.722   4.463   0.602
  852SOL    HW1 5048   4.783   4.414   0.546
  852SOL    HW2 5049   4.659   4.501   0.542
  852SOL     MW 5050   4.722   4.462   0.588
  853SOL     OW 5051   0.152   1.011   1.627
  853SOL    HW1 5052   0.062   0.999   1.658
  853SOL    HW2 5053   0.142   1.041   1.537
  853SOL     MW 5054   0.139   1.013   1.620
  854SOL     OW 5055   2.096   2.206   2.102
  854SOL    HW1 5056   2.165   2.223   2.167
  854SOL    HW2 5057   2.046   2.133   2.139
  854SOL     MW 5058   2.098   2.199   2.115
  855SOL     OW 5059   0.802   2.029   0.238
  855SOL    HW1 5060   0.740   1.966   0.201
  855SOL    HW2 5061   0.758   2.113   0.229
  855SOL     MW 5062   0.789   2.031   0.232
  856SOL     OW 5063   5.948   1.996   1.405
  856SOL    HW1 5064   6.007   2.056   1.359
  856SOL    HW2 5065   5.861   2.031   1.387
  856SOL     MW 5066   5.944   2.008   1.397
  857SOL     OW 5067   1.101   3.919   1.467
  857SOL    HW1 5068   1.042   3.967   1.525
  857SOL    HW2 5069   1.184   3.965   1.472
  857SOL     MW 5070   1.104   3.931   1.475
  858SOL     OW 5071   1.731   3.092   0.913
  858SOL    HW1 5072   1.802   3.107   0.850
  858SOL    HW2 5073   1.651   3.112   0.863
  858SOL     MW 5074   1.730   3.097   0.898
  859SOL     OW 5075   1.515   1.772   3.142
  859SOL    HW1 5076   1.420   1.764   3.145
  859SOL    HW2 5077   1.533   1.819   3.061
  859SOL     MW 5078   1.505   1.777   3.132
  860SOL     OW 5079   5.455   2.918   1.433
  860SOL    HW1 5080   5.372   2.929   1.388
  860SOL    HW2 5081   5.515   2.979   1.389
  860SOL     MW 5082   5.452   2.927   1.421
  861SOL     OW 5083   5.104   2.888   0.773
  861SOL    HW1 5084   5.069   2.867   0.859
  861SOL    HW2 5085   5.054   2.833   0.712
  861SOL     MW 5086   5.093   2.878   0.776
  862SOL     OW 5087   2.807   2.430   1.087
  862SOL    HW1 5088   2.761   2.402   1.167
  862SOL    HW2 5089   2.746   2.408   1.016
  862SOL     MW 5090   2.793   2.424   1.088
  863SOL     OW 5091   0.462   0.281   5.846
  863SOL    HW1 5092   0.500   0.230   5.775
  863SOL    HW2 5093   0.536   0.329   5.884
  863SOL     MW 5094   0.476   0.280   5.842
  864SOL     OW 5095   0.920   3.024   0.863
  864SOL    HW1 5096   0.836   3.006   0.822
  864SOL    HW2 5097   0.897   3.072   0.943
  864SOL     MW 5098   0.906   3.028   0.868
  865SOL     OW 5099   4.677   1.757   2.384
  865SOL    HW1 5100   4.695   1.685   2.445
  865SOL    HW2 5101   4.585   1.776   2.397
  865SOL     MW 5102   4.668   1.750   2.394
  866SOL     OW 5103   1.658   2.787   1.241
  866SOL    HW1 5104   1.585   2.845   1.262
  866SOL    HW2 5105   1.688   2.755   1.326
  866SOL     MW 5106   1.653   2.790   1.255
  867SOL     OW 5107   0.538   3.415   2.796
  867SOL    HW1 5108   0.471   3.347   2.797
  867SOL    HW2 5109   0.507   3.481   2.858
  867SOL     MW 5110   0.525   3.415   2.804
  868SOL     OW 5111   0.530   2.431   0.408
  868SOL    HW1 5112   0.474   2.392   0.342
  868SOL    HW2 5113   0.510   2.525   0.405
  868SOL     MW 5114   0.521   2.438   0.399
  869SOL     OW 5115   0.725   4.306   0.243
  869SOL    HW1 5116   0.706   4.360   0.320
  869SOL    HW2 5117   0.712   4.216   0.273
  869SOL     MW 5118   0.721   4.301   0.257
  870SOL     OW 5119   1.182   1.709   4.048
  870SOL    HW1 5120   1.121   1.640   4.072
  870SOL    HW2 5121   1.167   1.779   4.112
  870SOL     MW 5122   1.173   1.709   4.059
  871SOL     OW 5123   0.987   1.595   1.064
  871SOL    HW1 5124   0.973   1.665   1.001
  871SOL    HW2 5125   1.005   1.518   1.010
  871SOL     MW 5126   0.988   1.594   1.049
  872SOL     OW 5127   3.141   3.089   0.799
  872SOL    HW1 5128   3.220   3.050   0.763
  872SOL    HW2 5129   3.172   3.161   0.854
  872SOL     MW 5130   3.155   3.093   0.802
  873SOL     OW 5131   1.675   3.934   1.751
  873SOL    HW1 5132   1.711   3.882   1.823
  873SOL    HW2 5133   1.583   3.908   1.746
  873SOL     MW 5134   1.668   3.924   1.759
  874SOL     OW 5135   5.315   5.526   0.553
  874SOL    HW1 5136   5.235   5.488   0.517
  874SOL    HW2 5137   5.327   5.481   0.637
  874SOL     MW 5138   5.307   5.515   0.559
  875SOL     OW 5139   1.550   2.105   1.114
  875SOL    HW1 5140   1.484   2.059   1.165
  875SOL    HW2 5141   1.573   2.045   1.043
  875SOL     MW 5142   1.545   2.092   1.112
  876SOL     OW 5143   2.835   0.263   3.084
  876SOL    HW1 5144   2.858   0.178   3.046
  876SOL    HW2 5145   2.767   0.297   3.026
  876SOL     MW 5146   2.829   0.256   3.071
  877SOL     OW 5147   2.177   2.837   0.611
  877SOL    HW1 5148   2.172   2.748   0.645
  877SOL    HW2 5149   2.101   2.882   0.648
  877SOL     MW 5150   2.167   2.831   0.620
  878SOL     OW 5151   2.153   4.385   0.011
  878SOL    HW1 5152   2.204   4.383  -0.068
  878SOL    HW2 5153   2.078   4.328  -0.006
  878SOL     MW 5154   2.150   4.378  -0.001
  879SOL     OW 5155   3.555   4.841   2.776
  879SOL    HW1 5156   3.617   4.895   2.728
  879SOL    HW2 5157   3.502   4.798   2.708
  879SOL     MW 5158   3.556   4.842   2.761
  880SOL     OW 5159   5.305   1.844   0.025
  880SOL    HW1 5160   5.390   1.813  -0.008
  880SOL    HW2 5161   5.280   1.778   0.091
  880SOL     MW 5162   5.313   1.831   0.030
  881SOL     OW 5163   5.672   2.978   5.874
  881SOL    HW1 5164   5.602   2.914   5.858
  881SOL    HW2 5165   5.718   2.984   5.790
  881SOL     MW 5166   5.669   2.971   5.861
  882SOL     OW 5167   1.046   4.541   1.626
  882SOL    HW1 5168   1.079   4.628   1.605
  882SOL    HW2 5169   1.090   4.518   1.708
  882SOL     MW 5170   1.056   4.549   1.634
  883SOL     OW 5171   0.078   3.171   2.362
  883SOL    HW1 5172   0.018   3.225   2.310
  883SOL    HW2 5173   0.088   3.219   2.444
  883SOL     MW 5174   0.072   3.184   2.366
  884SOL     OW 5175   0.624   1.707   5.660
  884SOL    HW1 5176   0.648   1.632   5.714
  884SOL    HW2 5177   0.562   1.672   5.596
  884SOL     MW 5178   0.619   1.693   5.659
  885SOL     OW 5179   0.749   2.332   1.563
  885SOL    HW1 5180   0.745   2.241   1.532
  885SOL    HW2 5181   0.658   2.362   1.560
  885SOL     MW 5182   0.737   2.324   1.559
  886SOL     OW 5183   2.042   4.177   1.592
  886SOL    HW1 5184   1.987   4.125   1.651
  886SOL    HW2 5185   1.988   4.189   1.514
  886SOL     MW 5186   2.028   4.172   1.590
  887SOL     OW 5187   1.647   2.345   0.954
  887SOL    HW1 5188   1.614   2.284   1.020
  887SOL    HW2 5189   1.742   2.343   0.965
  887SOL     MW 5190   1.655   2.337   0.964
  888SOL     OW 5191   2.558   2.778   0.520
  888SOL    HW1 5192   2.535   2.721   0.447
  888SOL    HW2 5193   2.579   2.718   0.591
  888SOL     MW 5194   2.558   2.763   0.520
  889SOL     OW 5195   2.101   2.088   2.915
  889SOL    HW1 5196   2.131   2.059   2.829
  889SOL    HW2 5197   2.021   2.137   2.897
  889SOL     MW 5198   2.094   2.091   2.902
  890SOL     OW 5199   2.251   0.862   1.122
  890SOL    HW1 5200   2.244   0.952   1.154
  890SOL    HW2 5201   2.341   0.854   1.092
  890SOL     MW 5202   2.261   0.872   1.122
  891SOL     OW 5203   1.391   1.015   2.329
  891SOL    HW1 5204   1.387   0.978   2.417
  891SOL    HW2 5205   1.354   1.103   2.338
  891SOL     MW 5206   1.386   1.022   2.341
  892SOL     OW 5207   1.425   2.580   1.764
  892SOL    HW1 5208   1.441   2.604   1.673
  892SOL    HW2 5209   1.356   2.640   1.792
  892SOL     MW 5210   1.418   2.591   1.756
  893SOL     OW 5211   2.261   1.539   2.561
  893SOL    HW1 5212   2.280   1.631   2.545
  893SOL    HW2 5213   2.336   1.507   2.611
  893SOL     MW 5214   2.273   1.547   2.565
  894SOL     OW 5215   0.506   2.776   1.945
  894SOL    HW1 5216   0.568   2.721   1.898
  894SOL    HW2 5217   0.420   2.738   1.923
  894SOL     MW 5218   0.503   2.764   1.936
  895SOL     OW 5219   2.105   1.071   0.134
  895SOL    HW1 5220   2.076   1.059   0.225
  895SOL    HW2 5221   2.198   1.049   0.136
  895SOL     MW 5222   2.113   1.066   0.146
  896SOL     OW 5223   1.014   0.963   1.210
  896SOL    HW1 5224   0.924   0.931   1.198
  896SOL    HW2 5225   1.017   1.045   1.160
  896SOL     MW 5226   1.003   0.969   1.202
  897SOL     OW 5227   3.389   4.082   0.892
  897SOL    HW1 5228   3.348   4.001   0.922
  897SOL    HW2 5229   3.326   4.150   0.913
  897SOL     MW 5230   3.376   4.080   0.899
  898SOL     OW 5231   4.996   2.090   2.186
  898SOL    HW1 5232   4.944   2.154   2.137
  898SOL    HW2 5233   5.072   2.140   2.218
  898SOL     MW 5234   4.999   2.105   2.184
  899SOL     OW 5235   5.648   4.048   0.998
  899SOL    HW1 5236   5.590   4.060   0.923
  899SOL    HW2 5237   5.733   4.082   0.968
  899SOL     MW 5238   5.652   4.054   0.984
  900SOL     OW 5239   2.166   2.472   5.545
  900SOL    HW1 5240   2.206   2.396   5.588
  900SOL    HW2 5241   2.125   2.436   5.467
  900SOL     MW 5242   2.166   2.457   5.540
  901SOL     OW 5243   0.775   2.972   5.106
  901SOL    HW1 5244   0.837   2.991   5.176
  901SOL    HW2 5245   0.745   3.059   5.078
  901SOL     MW 5246   0.779   2.986   5.112
  902SOL     OW 5247   2.836   2.261   0.400
  902SOL    HW1 5248   2.752   2.243   0.357
  902SOL    HW2 5249   2.832   2.210   0.481
  902SOL     MW 5250   2.824   2.252   0.404
  903SOL     OW 5251   1.701   5.282   2.134
  903SOL    HW1 5252   1.615   5.262   2.098
  903SOL    HW2 5253   1.759   5.213   2.100
  903SOL     MW 5254   1.698   5.270   2.125
  904SOL     OW 5255   1.397   1.403   1.370
  904SOL    HW1 5256   1.405   1.447   1.285
  904SOL    HW2 5257   1.424   1.313   1.352
  904SOL     MW 5258   1.402   1.397   1.357
  905SOL     OW 5259   5.839   1.031   1.113
  905SOL    HW1 5260   5.745   1.020   1.098
  905SOL    HW2 5261   5.845   1.084   1.192
  905SOL     MW 5262   5.828   1.036   1.121
  906SOL     OW 5263   0.507   4.544   4.480
  906SOL    HW1 5264   0.443   4.498   4.533
  906SOL    HW2 5265   0.497   4.507   4.392
  906SOL     MW 5266   0.498   4.533   4.476
  907SOL     OW 5267   1.486   2.995   1.316
  907SOL    HW1 5268   1.473   3.030   1.228
  907SOL    HW2 5269   1.537   3.062   1.362
  907SOL     MW 5270   1.491   3.008   1.311
  908SOL     OW 5271   0.485   2.467   1.584
  908SOL    HW1 5272   0.428   2.408   1.633
  908SOL    HW2 5273   0.514   2.532   1.648
  908SOL     MW 5274   0.482   2.468   1.598
  909SOL     OW 5275   0.370   1.094   0.759
  909SOL    HW1 5276   0.295   1.141   0.797
  909SOL    HW2 5277   0.330   1.032   0.698
  909SOL     MW 5278   0.355   1.092   0.756
  910SOL     OW 5279   0.565   2.474   1.171
  910SOL    HW1 5280   0.567   2.539   1.101
  910SOL    HW2 5281   0.486   2.495   1.221
  910SOL     MW 5282   0.555   2.485   1.168
  911SOL     OW 5283   3.915   4.292   5.440
  911SOL    HW1 5284   3.902   4.287   5.535
  911SOL    HW2 5285   3.873   4.213   5.406
  911SOL     MW 5286   3.908   4.281   5.448
  912SOL     OW 5287   0.662   3.605   2.604
  912SOL    HW1 5288   0.620   3.547   2.668
  912SOL    HW2 5289   0.733   3.648   2.653
  912SOL     MW 5290   0.666   3.603   2.619
  913SOL     OW 5291   2.464   5.159   3.008
  913SOL    HW1 5292   2.518   5.172   2.930
  913SOL    HW2 5293   2.519   5.190   3.081
  913SOL     MW 5294   2.478   5.164   3.008
  914SOL     OW 5295   5.395   2.361   1.852
  914SOL    HW1 5296   5.313   2.410   1.858
  914SOL    HW2 5297   5.376   2.278   1.897
  914SOL     MW 5298   5.382   2.357   1.859
  915SOL     OW 5299   5.082   4.298   0.778
  915SOL    HW1 5300   5.022   4.345   0.836
  915SOL    HW2 5301   5.141   4.251   0.837
  915SOL     MW 5302   5.082   4.298   0.793
  916SOL     OW 5303   1.977   2.338   2.410
  916SOL    HW1 5304   2.072   2.330   2.414
  916SOL    HW2 5305   1.957   2.352   2.318
  916SOL     MW 5306   1.986   2.339   2.399
  917SOL     OW 5307   0.619   4.125   4.951
  917SOL    HW1 5308   0.683   4.184   4.991
  917SOL    HW2 5309   0.671   4.051   4.921
  917SOL     MW 5310   0.634   4.123   4.952
  918SOL     OW 5311   0.718   4.214   0.656
  918SOL    HW1 5312   0.727   4.297   0.609
  918SOL    HW2 5313   0.630   4.218   0.694
  918SOL     MW 5314   0.708   4.225   0.655
  919SOL     OW 5315   1.926   2.988   1.948
  919SOL    HW1 5316   1.845   2.952   1.911
  919SOL    HW2 5317   1.951   2.926   2.016
  919SOL     MW 5318   1.918   2.976   1.952
  920SOL     OW 5319   2.290   2.020   1.499
  920SOL    HW1 5320   2.341   1.984   1.426
  920SOL    HW2 5321   2.206   2.044   1.460
  920SOL     MW 5322   2.286   2.018   1.485
  921SOL     OW 5323   1.830   1.693   2.569
  921SOL    HW1 5324   1.774   1.614   2.566
  921SOL    HW2 5325   1.770   1.763   2.594
  921SOL     MW 5326   1.815   1.692   2.571
  922SOL     OW 5327   0.372   1.067   1.319
  922SOL    HW1 5328   0.300   1.103   1.372
  922SOL    HW2 5329   0.451   1.090   1.368
  922SOL     MW 5330   0.373   1.075   1.332
  923SOL     OW 5331   1.523   2.309   1.748
  923SOL    HW1 5332   1.479   2.386   1.785
  923SOL    HW2 5333   1.610   2.310   1.788
  923SOL     MW 5334   1.528   2.319   1.758
  924SOL     OW 5335   5.685   2.251   1.111
  924SOL    HW1 5336   5.733   2.204   1.043
  924SOL    HW2 5337   5.690   2.343   1.084
  924SOL     MW 5338   5.692   2.257   1.099
  925SOL     OW 5339   5.277   3.989   0.122
  925SOL    HW1 5340   5.221   4.014   0.196
  925SOL    HW2 5341   5.217   3.985   0.048
  925SOL     MW 5342   5.262   3.992   0.122
  926SOL     OW 5343   2.602   2.360   0.030
  926SOL    HW1 5344   2.530   2.383   0.089
  926SOL    HW2 5345   2.599   2.265   0.025
  926SOL     MW 5346   2.593   2.351   0.037
  927SOL     OW 5347   0.049   1.892   0.654
  927SOL    HW1 5348   0.093   1.863   0.734
  927SOL    HW2 5349   0.043   1.814   0.600
  927SOL     MW 5350   0.054   1.879   0.657
  928SOL     OW 5351   1.646   2.742   0.220
  928SOL    HW1 5352   1.705   2.754   0.294
  928SOL    HW2 5353   1.568   2.701   0.257
  928SOL     MW 5354   1.644   2.738   0.234
  929SOL     OW 5355   4.737   3.784   0.199
  929SOL    HW1 5356   4.770   3.854   0.255
  929SOL    HW2 5357   4.644   3.804   0.189
  929SOL     MW 5358   4.729   3.796   0.205
  930SOL     OW 5359   5.627   2.474   0.765
  930SOL    HW1 5360   5.626   2.379   0.749
  930SOL    HW2 5361   5.547   2.506   0.723
  930SOL     MW 5362   5.617   2.466   0.758
  931SOL     OW 5363   5.195   3.309   6.114
  931SOL    HW1 5364   5.223   3.263   6.193
  931SOL    HW2 5365   5.271   3.361   6.088
  931SOL     MW 5366   5.208   3.310   6.121
  932SOL     OW 5367   1.191   2.948   3.154
  932SOL    HW1 5368   1.133   3.022   3.169
  932SOL    HW2 5369   1.219   2.920   3.241
  932SOL     MW 5370   1.187   2.954   3.167
  933SOL     OW 5371   2.634   2.340   1.736
  933SOL    HW1 5372   2.634   2.279   1.662
  933SOL    HW2 5373   2.635   2.427   1.695
  933SOL     MW 5374   2.634   2.344   1.721
  934SOL     OW 5375   1.577   4.534   5.235
  934SOL    HW1 5376   1.500   4.488   5.270
  934SOL    HW2 5377   1.547   4.624   5.224
  934SOL     MW 5378   1.563   4.540   5.238
  935SOL     OW 5379   3.343   2.094   1.008
  935SOL    HW1 5380   3.371   2.013   1.051
  935SOL    HW2 5381   3.423   2.132   0.974
  935SOL     MW 5382   3.357   2.088   1.009
  936SOL     OW 5383   4.811   1.770   1.349
  936SOL    HW1 5384   4.867   1.739   1.278
  936SOL    HW2 5385   4.870   1.815   1.410
  936SOL     MW 5386   4.825   1.772   1.348
  937SOL     OW 5387   2.409   2.401   1.898
  937SOL    HW1 5388   2.319   2.372   1.880
  937SOL    HW2 5389   2.458   2.374   1.821
  937SOL     MW 5390   2.404   2.394   1.886
  938SOL     OW 5391   4.516   5.686   5.079
  938SOL    HW1 5392   4.494   5.637   5.158
  938SOL    HW2 5393   4.609   5.704   5.086
  938SOL     MW 5394   4.525   5.682   5.090
  939SOL     OW 5395   3.200   2.122   4.572
  939SOL    HW1 5396   3.197   2.063   4.498
  939SOL    HW2 5397   3.144   2.196   4.547
  939SOL     MW 5398   3.192   2.124   4.560
  940SOL     OW 5399   5.186   2.203   2.375
  940SOL    HW1 5400   5.211   2.152   2.452
  940SOL    HW2 5401   5.149   2.284   2.410
  940SOL     MW 5402   5.185   2.207   2.389
  941SOL     OW 5403   0.489   1.036   5.741
  941SOL    HW1 5404   0.570   1.043   5.691
  941SOL    HW2 5405   0.471   0.942   5.745
  941SOL     MW 5406   0.497   1.025   5.735
  942SOL     OW 5407   4.039   3.304   1.606
  942SOL    HW1 5408   4.041   3.360   1.528
  942SOL    HW2 5409   4.089   3.352   1.672
  942SOL     MW 5410   4.045   3.317   1.605
  943SOL     OW 5411   5.548   5.025   1.079
  943SOL    HW1 5412   5.554   4.933   1.104
  943SOL    HW2 5413   5.459   5.050   1.103
  943SOL     MW 5414   5.537   5.017   1.085
  944SOL     OW 5415   2.973   0.435   2.402
  944SOL    HW1 5416   3.033   0.507   2.383
  944SOL    HW2 5417   3.019   0.357   2.371
  944SOL     MW 5418   2.987   0.434   2.395
  945SOL     OW 5419   1.958   2.196   5.773
  945SOL    HW1 5420   1.928   2.286   5.787
  945SOL    HW2 5421   1.950   2.182   5.679
  945SOL     MW 5422   1.953   2.206   5.763
  946SOL     OW 5423   0.592   3.064   1.214
  946SOL    HW1 5424   0.652   3.127   1.254
  946SOL    HW2 5425   0.641   3.028   1.140
  946SOL     MW 5426   0.606   3.067   1.210
  947SOL     OW 5427   0.031   0.737   5.351
  947SOL    HW1 5428   0.014   0.792   5.428
  947SOL    HW2 5429   0.125   0.718   5.356
  947SOL     MW 5430   0.041   0.742   5.362
  948SOL     OW 5431   2.998   1.997   0.819
  948SOL    HW1 5432   3.008   1.924   0.880
  948SOL    HW2 5433   3.087   2.029   0.805
  948SOL     MW 5434   3.011   1.992   0.825
  949SOL     OW 5435   2.302   1.375   1.137
  949SOL    HW1 5436   2.290   1.290   1.180
  949SOL    HW2 5437   2.264   1.438   1.198
  949SOL     MW 5438   2.296   1.372   1.150
  950SOL     OW 5439   1.415   4.013   3.138
  950SOL    HW1 5440   1.454   4.064   3.068
  950SOL    HW2 5441   1.400   3.926   3.100
  950SOL     MW 5442   1.418   4.008   3.124
  951SOL     OW 5443   1.383   5.943   1.419
  951SOL    HW1 5444   1.462   5.890   1.424
  951SOL    HW2 5445   1.414   6.034   1.415
  951SOL     MW 5446   1.397   5.948   1.419
  952SOL     OW 5447   2.208   2.825   1.227
  952SOL    HW1 5448   2.249   2.759   1.172
  952SOL    HW2 5449   2.132   2.855   1.177
  952SOL     MW 5450   2.204   2.821   1.214
  953SOL     OW 5451   0.719   3.840   3.110
  953SOL    HW1 5452   0.671   3.873   3.186
  953SOL    HW2 5453   0.673   3.879   3.035
  953SOL     MW 5454   0.707   3.849   3.110
  954SOL     OW 5455   2.868   4.434   1.913
  954SOL    HW1 5456   2.926   4.442   1.837
  954SOL    HW2 5457   2.790   4.484   1.889
  954SOL     MW 5458   2.865   4.441   1.900
  955SOL     OW 5459   1.830   4.201   1.420
  955SOL    HW1 5460   1.746   4.210   1.374
  955SOL    HW2 5461   1.878   4.136   1.370
  955SOL     MW 5462   1.825   4.194   1.408
  956SOL     OW 5463   1.555   0.040   1.707
  956SOL    HW1 5464   1.498  -0.023   1.751
  956SOL    HW2 5465   1.597   0.088   1.779
  956SOL     MW 5466   1.553   0.038   1.722
  957SOL     OW 5467   2.079   3.134   1.421
  957SOL    HW1 5468   2.128   3.209   1.386
  957SOL    HW2 5469   2.020   3.108   1.350
  957SOL     MW 5470   2.078   3.140   1.407
  958SOL     OW 5471   2.293   1.382   2.354
  958SOL    HW1 5472   2.268   1.436   2.428
  958SOL    HW2 5473   2.361   1.432   2.309
  958SOL     MW 5474   2.299   1.395   2.358
  959SOL     OW 5475   2.670   3.283   4.978
  959SOL    HW1 5476   2.595   3.224   4.969
  959SOL    HW2 5477   2.687   3.314   4.889
  959SOL     MW 5478   2.662   3.279   4.965
  960SOL     OW 5479   1.322   0.037   1.207
  960SOL    HW1 5480   1.278   0.038   1.292
  960SOL    HW2 5481   1.386   0.108   1.212
  960SOL     MW 5482   1.324   0.046   1.218
  961SOL     OW 5483   1.282   1.053   1.255
  961SOL    HW1 5484   1.348   0.998   1.213
  961SOL    HW2 5485   1.198   1.016   1.227
  961SOL     MW 5486   1.280   1.041   1.246
  962SOL     OW 5487   0.776   3.511   0.804
  962SOL    HW1 5488   0.843   3.564   0.762
  962SOL    HW2 5489   0.791   3.422   0.772
  962SOL     MW 5490   0.787   3.506   0.795
  963SOL     OW 5491   1.945   2.957   0.731
  963SOL    HW1 5492   1.907   3.023   0.671
  963SOL    HW2 5493   1.878   2.889   0.737
  963SOL     MW 5494   1.931   2.957   0.724
  964SOL     OW 5495   0.283   2.906   2.609
  964SOL    HW1 5496   0.325   2.837   2.661
  964SOL    HW2 5497   0.355   2.955   2.571
  964SOL     MW 5498   0.297   2.903   2.611
  965SOL     OW 5499   0.642   2.855   2.539
  965SOL    HW1 5500   0.730   2.830   2.508
  965SOL    HW2 5501   0.584   2.788   2.504
  965SOL     MW 5502   0.646   2.843   2.531
  966SOL     OW 5503   0.720   2.378   2.135
  966SOL    HW1 5504   0.683   2.344   2.217
  966SOL    HW2 5505   0.807   2.337   2.129
  966SOL     MW 5506   0.727   2.368   2.144
  967SOL     OW 5507   0.643   3.777   1.475
  967SOL    HW1 5508   0.662   3.850   1.534
  967SOL    HW2 5509   0.630   3.818   1.389
  967SOL     MW 5510   0.644   3.792   1.471
  968SOL     OW 5511   0.894   2.010   3.093
  968SOL    HW1 5512   0.939   2.044   3.016
  968SOL    HW2 5513   0.908   2.077   3.160
  968SOL     MW 5514   0.901   2.023   3.092
  969SOL     OW 5515   5.349   2.423   1.338
  969SOL    HW1 5516   5.390   2.380   1.413
  969SOL    HW2 5517   5.349   2.356   1.270
  969SOL     MW 5518   5.354   2.409   1.339
  970SOL     OW 5519   1.071   1.576   1.990
  970SOL    HW1 5520   1.097   1.595   1.900
  970SOL    HW2 5521   1.138   1.516   2.022
  970SOL     MW 5522   1.083   1.571   1.983
  971SOL     OW 5523   1.188   2.737   1.665
  971SOL    HW1 5524   1.110   2.681   1.667
  971SOL    HW2 5525   1.202   2.754   1.572
  971SOL     MW 5526   1.180   2.732   1.654
  972SOL     OW 5527   4.954   5.002   0.631
  972SOL    HW1 5528   4.873   5.028   0.675
  972SOL    HW2 5529   4.999   4.947   0.695
  972SOL     MW 5530   4.949   4.998   0.645
  973SOL     OW 5531   0.796   3.216   1.350
  973SOL    HW1 5532   0.723   3.277   1.360
  973SOL    HW2 5533   0.870   3.259   1.394
  973SOL     MW 5534   0.797   3.229   1.357
  974SOL     OW 5535   1.379   5.348   2.225
  974SOL    HW1 5536   1.415   5.434   2.250
  974SOL    HW2 5537   1.374   5.352   2.129
  974SOL     MW 5538   1.383   5.360   2.216
  975SOL     OW 5539   5.979   4.150   0.411
  975SOL    HW1 5540   6.063   4.186   0.382
  975SOL    HW2 5541   5.927   4.144   0.331
  975SOL     MW 5542   5.983   4.154   0.397
  976SOL     OW 5543   4.877   2.432   2.694
  976SOL    HW1 5544   4.952   2.387   2.732
  976SOL    HW2 5545   4.803   2.408   2.749
  976SOL     MW 5546   4.877   2.424   2.706
  977SOL     OW 5547   0.996   2.464   0.201
  977SOL    HW1 5548   1.028   2.405   0.270
  977SOL    HW2 5549   0.961   2.540   0.249
  977SOL     MW 5550   0.995   2.466   0.216
  978SOL     OW 5551   1.578   0.711   1.410
  978SOL    HW1 5552   1.606   0.648   1.344
  978SOL    HW2 5553   1.650   0.715   1.472
  978SOL     MW 5554   1.591   0.704   1.410
  979SOL     OW 5555   1.162   2.661   0.109
  979SOL    HW1 5556   1.111   2.585   0.137
  979SOL    HW2 5557   1.253   2.635   0.118
  979SOL     MW 5558   1.167   2.648   0.114
  980SOL     OW 5559   1.829   2.668   1.789
  980SOL    HW1 5560   1.899   2.719   1.747
  980SOL    HW2 5561   1.845   2.678   1.883
  980SOL     MW 5562   1.840   2.676   1.795
  981SOL     OW 5563   5.862   3.090   0.954
  981SOL    HW1 5564   5.768   3.103   0.958
  981SOL    HW2 5565   5.874   3.022   0.888
  981SOL     MW 5566   5.852   3.083   0.946
  982SOL     OW 5567   1.998   0.272   0.497
  982SOL    HW1 5568   2.081   0.226   0.508
  982SOL    HW2 5569   1.941   0.209   0.454
  982SOL     MW 5570   2.001   0.258   0.493
  983SOL     OW 5571   1.572   2.956   0.020
  983SOL    HW1 5572   1.577   2.890  -0.049
  983SOL    HW2 5573   1.604   2.910   0.098
  983SOL     MW 5574   1.577   2.942   0.021
  984SOL     OW 5575   0.609   2.632   2.184
  984SOL    HW1 5576   0.640   2.543   2.168
  984SOL    HW2 5577   0.555   2.652   2.108
  984SOL     MW 5578   0.606   2.624   2.172
  985SOL     OW 5579   2.102   1.920   1.236
  985SOL    HW1 5580   2.173   1.876   1.189
  985SOL    HW2 5581   2.094   2.005   1.193
  985SOL     MW 5582   2.110   1.925   1.224
  986SOL     OW 5583   2.107   1.027   5.600
  986SOL    HW1 5584   2.066   1.062   5.521
  986SOL    HW2 5585   2.158   1.100   5.635
  986SOL     MW 5586   2.108   1.041   5.594
  987SOL     OW 5587   1.375   0.589   0.602
  987SOL    HW1 5588   1.429   0.569   0.525
  987SOL    HW2 5589   1.424   0.658   0.647
  987SOL     MW 5590   1.388   0.596   0.598
  988SOL     OW 5591   0.830   1.953   5.228
  988SOL    HW1 5592   0.878   1.931   5.149
  988SOL    HW2 5593   0.740   1.927   5.211
  988SOL     MW 5594   0.825   1.947   5.216
  989SOL     OW 5595   0.254   2.004   0.847
  989SOL    HW1 5596   0.295   1.979   0.930
  989SOL    HW2 5597   0.225   2.094   0.860
  989SOL     MW 5598   0.255   2.012   0.859
  990SOL     OW 5599   1.142   2.946   1.810
  990SOL    HW1 5600   1.069   2.911   1.861
  990SOL    HW2 5601   1.182   2.869   1.769
  990SOL     MW 5602   1.138   2.932   1.811
  991SOL     OW 5603   0.988   5.869   0.733
  991SOL    HW1 5604   0.947   5.917   0.805
  991SOL    HW2 5605   1.010   5.936   0.668
  991SOL     MW 5606   0.985   5.884   0.734
  992SOL     OW 5607   6.002   2.597   1.217
  992SOL    HW1 5608   6.009   2.636   1.304
  992SOL    HW2 5609   5.972   2.507   1.233
  992SOL     MW 5610   5.999   2.590   1.230
  993SOL     OW 5611   0.454   2.691   2.408
  993SOL    HW1 5612   0.504   2.686   2.326
  993SOL    HW2 5613   0.365   2.711   2.380
  993SOL     MW 5614   0.449   2.693   2.394
  994SOL     OW 5615   0.083   3.465   3.018
  994SOL    HW1 5616   0.168   3.426   3.038
  994SOL    HW2 5617   0.025   3.390   3.002
  994SOL     MW 5618   0.086   3.450   3.018
  995SOL     OW 5619   2.330   2.509   2.147
  995SOL    HW1 5620   2.307   2.443   2.212
  995SOL    HW2 5621   2.353   2.459   2.069
  995SOL     MW 5622   2.330   2.494   2.145
  996SOL     OW 5623   1.499   2.467   5.521
  996SOL    HW1 5624   1.592   2.452   5.537
  996SOL    HW2 5625   1.457   2.456   5.606
  996SOL     MW 5626   1.506   2.464   5.534
  997SOL     OW 5627   0.572   3.307   2.406
  997SOL    HW1 5628   0.553   3.349   2.322
  997SOL    HW2 5629   0.584   3.215   2.384
  997SOL     MW 5630   0.571   3.301   2.392
  998SOL     OW 5631   0.197   3.665   0.165
  998SOL    HW1 5632   0.214   3.571   0.174
  998SOL    HW2 5633   0.175   3.694   0.253
  998SOL     MW 5634   0.197   3.657   0.177
  999SOL     OW 5635   2.193   1.688   0.119
  999SOL    HW1 5636   2.106   1.699   0.081
  999SOL    HW2 5637   2.196   1.597   0.148
  999SOL     MW 5638   2.182   1.678   0.118
 1000SOL     OW 5639   4.323   3.862   0.427
 1000SOL    HW1 5640   4.247   3.811   0.457
 1000SOL    HW2 5641   4.386   3.796   0.399
 1000SOL     MW 5642   4.321   3.847   0.427
 1001SOL     OW 5643   0.049   1.999   0.076
 1001SOL    HW1 5644  -0.045   1.992   0.058
 1001SOL    HW2 5645   0.069   1.921   0.129
 1001SOL     MW 5646   0.040   1.988   0.080
 1002SOL     OW 5647   4.911   4.970   1.390
 1002SOL    HW1 5648   4.834   4.991   1.442
 1002SOL    HW2 5649   4.876   4.925   1.313
 1002SOL     MW 5650   4.897   4.967   1.387
 1003SOL     OW 5651   5.660   2.413   1.974
 1003SOL    HW1 5652   5.644   2.420   2.068
 1003SOL    HW2 5653   5.572   2.419   1.934
 1003SOL     MW 5654   5.646   2.414   1.981
 1004SOL     OW 5655   4.062   3.483   1.402
 1004SOL    HW1 5656   4.150   3.510   1.378
 1004SOL    HW2 5657   4.013   3.564   1.412
 1004SOL     MW 5658   4.067   3.497   1.400
 1005SOL     OW 5659   2.849   3.422   0.713
 1005SOL    HW1 5660   2.867   3.480   0.787
 1005SOL    HW2 5661   2.935   3.407   0.673
 1005SOL     MW 5662   2.862   3.428   0.717
 1006SOL     OW 5663   1.601   2.255   2.238
 1006SOL    HW1 5664   1.578   2.261   2.145
 1006SOL    HW2 5665   1.612   2.161   2.254
 1006SOL     MW 5666   1.600   2.244   2.228
 1007SOL     OW 5667   5.392   4.662   2.905
 1007SOL    HW1 5668   5.318   4.692   2.957
 1007SOL    HW2 5669   5.466   4.665   2.965
 1007SOL     MW 5670   5.392   4.666   2.919
 1008SOL     OW 5671   1.780   0.921   0.213
 1008SOL    HW1 5672   1.784   0.974   0.293
 1008SOL    HW2 5673   1.775   0.831   0.245
 1008SOL     MW 5674   1.780   0.916   0.228
 1009SOL     OW 5675   2.181   3.403   1.094
 1009SOL    HW1 5676   2.216   3.489   1.121
 1009SOL    HW2 5677   2.258   3.346   1.092
 1009SOL     MW 5678   2.196   3.407   1.097
 1010SOL     OW 5679   4.935   2.675   0.750
 1010SOL    HW1 5680   4.914   2.650   0.841
 1010SOL    HW2 5681   4.993   2.606   0.719
 1010SOL     MW 5682   4.939   2.663   0.758
 1011SOL     OW 5683   5.915   4.263   2.775
 1011SOL    HW1 5684   5.922   4.169   2.758
 1011SOL    HW2 5685   5.824   4.285   2.754
 1011SOL     MW 5686   5.904   4.254   2.770
 1012SOL     OW 5687   2.817   2.120   1.479
 1012SOL    HW1 5688   2.878   2.162   1.540
 1012SOL    HW2 5689   2.764   2.193   1.446
 1012SOL     MW 5690   2.818   2.135   1.483
 1013SOL     OW 5691   1.497   2.650   1.512
 1013SOL    HW1 5692   1.589   2.676   1.513
 1013SOL    HW2 5693   1.496   2.566   1.468
 1013SOL     MW 5694   1.509   2.643   1.507
 1014SOL     OW 5695   2.284   2.771   0.253
 1014SOL    HW1 5696   2.205   2.762   0.199
 1014SOL    HW2 5697   2.258   2.830   0.324
 1014SOL     MW 5698   2.270   2.777   0.255
 1015SOL     OW 5699   4.789   2.276   0.592
 1015SOL    HW1 5700   4.700   2.311   0.588
 1015SOL    HW2 5701   4.778   2.181   0.594
 1015SOL     MW 5702   4.776   2.268   0.591
 1016SOL     OW 5703   1.558   4.235   1.287
 1016SOL    HW1 5704   1.467   4.250   1.314
 1016SOL    HW2 5705   1.577   4.306   1.225
 1016SOL     MW 5706   1.548   4.246   1.283
 1017SOL     OW 5707   2.368   1.723   1.590
 1017SOL    HW1 5708   2.289   1.693   1.545
 1017SOL    HW2 5709   2.411   1.780   1.526
 1017SOL     MW 5710   2.364   1.727   1.576
 1018SOL     OW 5711   2.756   1.489   0.619
 1018SOL    HW1 5712   2.708   1.527   0.693
 1018SOL    HW2 5713   2.710   1.522   0.542
 1018SOL     MW 5714   2.744   1.498   0.619
 1019SOL     OW 5715   2.919   1.540   1.237
 1019SOL    HW1 5716   2.983   1.469   1.241
 1019SOL    HW2 5717   2.968   1.619   1.259
 1019SOL     MW 5718   2.934   1.541   1.240
 1020SOL     OW 5719   5.702   3.222   3.959
 1020SOL    HW1 5720   5.692   3.208   3.865
 1020SOL    HW2 5721   5.613   3.218   3.994
 1020SOL     MW 5722   5.689   3.220   3.952
 1021SOL     OW 5723   1.914   5.324   0.045
 1021SOL    HW1 5724   2.007   5.302   0.054
 1021SOL    HW2 5725   1.907   5.365  -0.041
 1021SOL     MW 5726   1.925   5.326   0.035
 1022SOL     OW 5727   5.417   1.854   3.165
 1022SOL    HW1 5728   5.419   1.758   3.164
 1022SOL    HW2 5729   5.379   1.876   3.250
 1022SOL     MW 5730   5.413   1.844   3.176
 1023SOL     OW 5731   0.339   3.794   2.284
 1023SOL    HW1 5732   0.361   3.887   2.278
 1023SOL    HW2 5733   0.387   3.753   2.212
 1023SOL     MW 5734   0.348   3.800   2.274
 1024SOL     OW 5735   4.742   2.779   1.503
 1024SOL    HW1 5736   4.690   2.759   1.425
 1024SOL    HW2 5737   4.717   2.869   1.525
 1024SOL     MW 5738   4.732   2.788   1.496
 1025SOL     OW 5739   1.263   2.861   0.555
 1025SOL    HW1 5740   1.246   2.895   0.467
 1025SOL    HW2 5741   1.197   2.793   0.567
 1025SOL     MW 5742   1.252   2.857   0.545
 1026SOL     OW 5743   5.415   3.760   2.973
 1026SOL    HW1 5744   5.445   3.822   3.041
 1026SOL    HW2 5745   5.389   3.816   2.900
 1026SOL     MW 5746   5.416   3.775   2.973
 1027SOL     OW 5747   2.791   4.825   0.531
 1027SOL    HW1 5748   2.738   4.784   0.462
 1027SOL    HW2 5749   2.876   4.839   0.490
 1027SOL     MW 5750   2.795   4.821   0.517
 1028SOL     OW 5751   2.615   4.861   1.035
 1028SOL    HW1 5752   2.659   4.778   1.051
 1028SOL    HW2 5753   2.677   4.912   0.983
 1028SOL     MW 5754   2.628   4.857   1.031
 1029SOL     OW 5755   1.898   4.262   0.643
 1029SOL    HW1 5756   1.867   4.351   0.625
 1029SOL    HW2 5757   1.926   4.228   0.558
 1029SOL     MW 5758   1.898   4.269   0.630
 1030SOL     OW 5759   0.970   5.031   0.696
 1030SOL    HW1 5760   1.060   5.022   0.727
 1030SOL    HW2 5761   0.965   4.972   0.620
 1030SOL     MW 5762   0.981   5.022   0.690
 1031SOL     OW 5763   5.132   2.500   1.483
 1031SOL    HW1 5764   5.199   2.497   1.415
 1031SOL    HW2 5765   5.150   2.424   1.538
 1031SOL     MW 5766   5.143   2.490   1.481
 1032SOL     OW 5767   2.914   2.092   0.027
 1032SOL    HW1 5768   2.936   1.999   0.013
 1032SOL    HW2 5769   2.830   2.090   0.072
 1032SOL     MW 5770   2.906   2.080   0.031
 1033SOL     OW 5771   0.515   2.386   1.962
 1033SOL    HW1 5772   0.597   2.357   2.003
 1033SOL    HW2 5773   0.450   2.383   2.033
 1033SOL     MW 5774   0.517   2.382   1.977
 1034SOL     OW 5775   0.424   3.564   4.507
 1034SOL    HW1 5776   0.484   3.606   4.568
 1034SOL    HW2 5777   0.395   3.635   4.449
 1034SOL     MW 5778   0.428   3.578   4.507
 1035SOL     OW 5779   1.916   3.231   0.704
 1035SOL    HW1 5780   1.970   3.242   0.626
 1035SOL    HW2 5781   1.828   3.257   0.676
 1035SOL     MW 5782   1.912   3.236   0.690
 1036SOL     OW 5783   5.439   2.472   4.010
 1036SOL    HW1 5784   5.437   2.405   4.079
 1036SOL    HW2 5785   5.521   2.519   4.026
 1036SOL     MW 5786   5.449   2.469   4.021
 1037SOL     OW 5787   0.708   3.107   4.315
 1037SOL    HW1 5788   0.734   3.150   4.397
 1037SOL    HW2 5789   0.702   3.178   4.251
 1037SOL     MW 5790   0.710   3.122   4.317
 1038SOL     OW 5791   4.530   2.724   0.832
 1038SOL    HW1 5792   4.586   2.694   0.760
 1038SOL    HW2 5793   4.442   2.701   0.805
 1038SOL     MW 5794   4.526   2.717   0.819
 1039SOL     OW 5795   1.644   2.333   0.684
 1039SOL    HW1 5796   1.605   2.331   0.771
 1039SOL    HW2 5797   1.576   2.298   0.626
 1039SOL     MW 5798   1.630   2.328   0.688
 1040SOL     OW 5799   1.611   3.397   0.219
 1040SOL    HW1 5800   1.575   3.461   0.158
 1040SOL    HW2 5801   1.674   3.347   0.167
 1040SOL     MW 5802   1.614   3.399   0.204
 1041SOL     OW 5803   1.716   2.031   1.546
 1041SOL    HW1 5804   1.797   2.066   1.584
 1041SOL    HW2 5805   1.674   2.107   1.506
 1041SOL     MW 5806   1.721   2.045   1.546
 1042SOL     OW 5807   0.626   4.073   5.730
 1042SOL    HW1 5808   0.587   4.049   5.814
 1042SOL    HW2 5809   0.552   4.105   5.678
 1042SOL     MW 5810   0.611   4.074   5.734
 1043SOL     OW 5811   0.863   2.910   1.550
 1043SOL    HW1 5812   0.916   2.990   1.549
 1043SOL    HW2 5813   0.924   2.840   1.528
 1043SOL     MW 5814   0.878   2.911   1.547
 1044SOL     OW 5815   0.975   3.775   1.101
 1044SOL    HW1 5816   1.006   3.701   1.152
 1044SOL    HW2 5817   1.003   3.852   1.151
 1044SOL     MW 5818   0.983   3.776   1.114
 1045SOL     OW 5819   1.341   2.013   1.482
 1045SOL    HW1 5820   1.407   2.083   1.490
 1045SOL    HW2 5821   1.351   1.983   1.391
 1045SOL     MW 5822   1.351   2.018   1.471
 1046SOL     OW 5823   1.071   3.999   1.214
 1046SOL    HW1 5824   1.085   3.975   1.305
 1046SOL    HW2 5825   1.132   4.072   1.199
 1046SOL     MW 5826   1.081   4.006   1.224
 1047SOL     OW 5827   2.146   2.336   1.859
 1047SOL    HW1 5828   2.090   2.288   1.798
 1047SOL    HW2 5829   2.129   2.296   1.945
 1047SOL     MW 5830   2.137   2.325   1.863
 1048SOL     OW 5831   0.213   2.831   0.303
 1048SOL    HW1 5832   0.216   2.899   0.370
 1048SOL    HW2 5833   0.257   2.869   0.227
 1048SOL     MW 5834   0.219   2.844   0.302
 1049SOL     OW 5835   1.070   0.896   1.603
 1049SOL    HW1 5836   1.090   0.986   1.576
 1049SOL    HW2 5837   1.150   0.865   1.645
 1049SOL     MW 5838   1.083   0.904   1.605
 1050SOL     OW 5839   2.414   3.775   5.742
 1050SOL    HW1 5840   2.350   3.705   5.727
 1050SOL    HW2 5841   2.451   3.755   5.828
 1050SOL     MW 5842   2.411   3.763   5.751
 1051SOL     OW 5843   1.087   5.055   0.055
 1051SOL    HW1 5844   1.098   4.960   0.056
 1051SOL    HW2 5845   1.162   5.087   0.006
 1051SOL     MW 5846   1.098   5.047   0.049
 1052SOL     OW 5847   0.857   1.327   0.342
 1052SOL    HW1 5848   0.847   1.323   0.437
 1052SOL    HW2 5849   0.826   1.242   0.311
 1052SOL     MW 5850   0.852   1.316   0.350
 1053SOL     OW 5851   2.115   1.963   0.880
 1053SOL    HW1 5852   2.072   2.048   0.875
 1053SOL    HW2 5853   2.072   1.910   0.813
 1053SOL     MW 5854   2.104   1.967   0.871
 1054SOL     OW 5855   2.573   1.593   0.802
 1054SOL    HW1 5856   2.556   1.502   0.825
 1054SOL    HW2 5857   2.604   1.633   0.884
 1054SOL     MW 5858   2.575   1.587   0.816
 1055SOL     OW 5859   0.226   1.445   3.093
 1055SOL    HW1 5860   0.225   1.450   3.189
 1055SOL    HW2 5861   0.249   1.354   3.074
 1055SOL     MW 5862   0.229   1.434   3.103
 1056SOL     OW 5863   5.858   5.177   0.470
 1056SOL    HW1 5864   5.791   5.203   0.532
 1056SOL    HW2 5865   5.836   5.087   0.447
 1056SOL     MW 5866   5.847   5.169   0.475
 1057SOL     OW 5867   0.334   3.315   1.963
 1057SOL    HW1 5868   0.426   3.289   1.973
 1057SOL    HW2 5869   0.327   3.342   1.871
 1057SOL     MW 5870   0.345   3.315   1.952
 1058SOL     OW 5871   5.216   3.366   0.294
 1058SOL    HW1 5872   5.273   3.356   0.370
 1058SOL    HW2 5873   5.150   3.298   0.305
 1058SOL     MW 5874   5.215   3.356   0.305
 1059SOL     OW 5875   5.965   4.007   5.368
 1059SOL    HW1 5876   6.031   3.997   5.299
 1059SOL    HW2 5877   5.994   3.948   5.438
 1059SOL     MW 5878   5.977   3.998   5.368
 1060SOL     OW 5879   2.244   5.018   4.630
 1060SOL    HW1 5880   2.236   5.114   4.629
 1060SOL    HW2 5881   2.261   4.997   4.722
 1060SOL     MW 5882   2.245   5.028   4.642
 1061SOL     OW 5883   6.023   1.939   3.172
 1061SOL    HW1 5884   5.953   1.874   3.175
 1061SOL    HW2 5885   6.079   1.917   3.246
 1061SOL     MW 5886   6.021   1.928   3.182
 1062SOL     OW 5887   0.891   3.439   3.240
 1062SOL    HW1 5888   0.878   3.401   3.327
 1062SOL    HW2 5889   0.806   3.477   3.217
 1062SOL     MW 5890   0.879   3.439   3.248
 1063SOL     OW 5891   1.119   0.457   2.604
 1063SOL    HW1 5892   1.208   0.438   2.574
 1063SOL    HW2 5893   1.125   0.456   2.700
 1063SOL     MW 5894   1.131   0.454   2.613
 1064SOL     OW 5895   1.392   3.946   2.264
 1064SOL    HW1 5896   1.316   3.973   2.316
 1064SOL    HW2 5897   1.467   3.965   2.320
 1064SOL     MW 5898   1.392   3.952   2.278
 1065SOL     OW 5899   0.344   1.352   1.905
 1065SOL    HW1 5900   0.394   1.396   1.837
 1065SOL    HW2 5901   0.272   1.310   1.859
 1065SOL     MW 5902   0.341   1.353   1.891
 1066SOL     OW 5903   5.748   2.693   3.589
 1066SOL    HW1 5904   5.782   2.781   3.574
 1066SOL    HW2 5905   5.663   2.707   3.632
 1066SOL     MW 5906   5.741   2.706   3.593
 1067SOL     OW 5907   0.788   2.863   2.224
 1067SOL    HW1 5908   0.752   2.947   2.253
 1067SOL    HW2 5909   0.712   2.809   2.207
 1067SOL     MW 5910   0.774   2.867   2.225
 1068SOL     OW 5911   1.459   1.068   6.046
 1068SOL    HW1 5912   1.526   1.049   5.981
 1068SOL    HW2 5913   1.450   1.163   6.045
 1068SOL     MW 5914   1.466   1.078   6.038
 1069SOL     OW 5915   0.912   2.948   1.966
 1069SOL    HW1 5916   0.855   2.929   2.041
 1069SOL    HW2 5917   0.854   2.943   1.890
 1069SOL     MW 5918   0.897   2.945   1.966
 1070SOL     OW 5919   0.842   5.486   3.857
 1070SOL    HW1 5920   0.865   5.415   3.917
 1070SOL    HW2 5921   0.845   5.446   3.770
 1070SOL     MW 5922   0.845   5.472   3.854
 1071SOL     OW 5923   1.369   4.246   5.624
 1071SOL    HW1 5924   1.313   4.182   5.579
 1071SOL    HW2 5925   1.368   4.219   5.715
 1071SOL     MW 5926   1.361   4.235   5.630
 1072SOL     OW 5927   0.612   0.129   4.525
 1072SOL    HW1 5928   0.564   0.155   4.446
 1072SOL    HW2 5929   0.704   0.130   4.498
 1072SOL     MW 5930   0.618   0.133   4.511
 1073SOL     OW 5931   5.254   1.658   0.209
 1073SOL    HW1 5932   5.279   1.665   0.301
 1073SOL    HW2 5933   5.225   1.567   0.199
 1073SOL     MW 5934   5.253   1.647   0.220
 1074SOL     OW 5935   5.333   2.668   3.503
 1074SOL    HW1 5936   5.388   2.739   3.534
 1074SOL    HW2 5937   5.385   2.625   3.435
 1074SOL     MW 5938   5.347   2.671   3.498
 1075SOL     OW 5939   5.872   1.589   4.850
 1075SOL    HW1 5940   5.956   1.602   4.893
 1075SOL    HW2 5941   5.813   1.652   4.892
 1075SOL     MW 5942   5.875   1.598   4.861
 1076SOL     OW 5943   2.308   1.781   1.085
 1076SOL    HW1 5944   2.404   1.782   1.094
 1076SOL    HW2 5945   2.291   1.730   1.007
 1076SOL     MW 5946   2.318   1.775   1.076
 1077SOL     OW 5947   0.047   4.356   4.636
 1077SOL    HW1 5948   0.028   4.265   4.660
 1077SOL    HW2 5949  -0.005   4.371   4.557
 1077SOL     MW 5950   0.038   4.347   4.629
 1078SOL     OW 5951   1.951   2.055   3.706
 1078SOL    HW1 5952   1.974   1.976   3.754
 1078SOL    HW2 5953   1.900   2.107   3.768
 1078SOL     MW 5954   1.947   2.052   3.720
 1079SOL     OW 5955   2.017   5.124   4.114
 1079SOL    HW1 5956   1.927   5.091   4.123
 1079SOL    HW2 5957   2.040   5.155   4.202
 1079SOL     MW 5958   2.008   5.124   4.126
 1080SOL     OW 5959   5.596   3.819   3.743
 1080SOL    HW1 5960   5.572   3.777   3.826
 1080SOL    HW2 5961   5.674   3.870   3.764
 1080SOL     MW 5962   5.603   3.820   3.756
 1081SOL     OW 5963   2.303   5.556   2.633
 1081SOL    HW1 5964   2.362   5.486   2.603
 1081SOL    HW2 5965   2.316   5.626   2.570
 1081SOL     MW 5966   2.312   5.556   2.621
 1082SOL     OW 5967   1.178   1.322   1.687
 1082SOL    HW1 5968   1.212   1.273   1.612
 1082SOL    HW2 5969   1.216   1.409   1.678
 1082SOL     MW 5970   1.187   1.326   1.677
 1083SOL     OW 5971   5.504   2.525   3.364
 1083SOL    HW1 5972   5.520   2.435   3.392
 1083SOL    HW2 5973   5.592   2.563   3.354
 1083SOL     MW 5974   5.517   2.518   3.366
 1084SOL     OW 5975   1.573   2.596   0.993
 1084SOL    HW1 5976   1.590   2.648   1.072
 1084SOL    HW2 5977   1.621   2.514   1.008
 1084SOL     MW 5978   1.581   2.592   1.005
 1085SOL     OW 5979   2.065   2.166   1.428
 1085SOL    HW1 5980   2.012   2.159   1.349
 1085SOL    HW2 5981   2.068   2.260   1.446
 1085SOL     MW 5982   2.059   2.177   1.420
 1086SOL     OW 5983   0.181   0.443   1.693
 1086SOL    HW1 5984   0.154   0.511   1.755
 1086SOL    HW2 5985   0.231   0.381   1.747
 1086SOL     MW 5986   0.184   0.444   1.708
 1087SOL     OW 5987   5.653   4.749   3.089
 1087SOL    HW1 5988   5.640   4.798   3.170
 1087SOL    HW2 5989   5.730   4.694   3.105
 1087SOL     MW 5990   5.661   4.748   3.101
 1088SOL     OW 5991   5.854   3.050   4.811
 1088SOL    HW1 5992   5.882   3.025   4.899
 1088SOL    HW2 5993   5.761   3.031   4.809
 1088SOL     MW 5994   5.846   3.045   4.822
 1089SOL     OW 5995   1.274   2.258   2.512
 1089SOL    HW1 5996   1.368   2.242   2.523
 1089SOL    HW2 5997   1.254   2.224   2.425
 1089SOL     MW 5998   1.284   2.252   2.502
 1090SOL     OW 5999   5.517   2.076   2.351
 1090SOL    HW1 6000   5.599   2.044   2.312
 1090SOL    HW2 6001   5.450   2.058   2.286
 1090SOL     MW 6002   5.519   2.070   2.338
 1091SOL     OW 6003   0.384   1.383   2.656
 1091SOL    HW1 6004   0.404   1.477   2.647
 1091SOL    HW2 6005   0.448   1.340   2.599
 1091SOL     MW 6006   0.395   1.390   2.647
 1092SOL     OW 6007   0.537   3.811   3.593
 1092SOL    HW1 6008   0.574   3.899   3.598
 1092SOL    HW2 6009   0.473   3.808   3.664
 1092SOL     MW 6010   0.533   3.822   3.602
 1093SOL     OW 6011   0.845   5.536   2.783
 1093SOL    HW1 6012   0.904   5.551   2.710
 1093SOL    HW2 6013   0.785   5.611   2.782
 1093SOL     MW 6014   0.845   5.548   2.774
 1094SOL     OW 6015   4.342   2.491   1.782
 1094SOL    HW1 6016   4.319   2.549   1.710
 1094SOL    HW2 6017   4.370   2.550   1.853
 1094SOL     MW 6018   4.343   2.506   1.782
 1095SOL     OW 6019   5.766   1.435   1.967
 1095SOL    HW1 6020   5.856   1.405   1.957
 1095SOL    HW2 6021   5.745   1.419   2.059
 1095SOL     MW 6022   5.775   1.429   1.977
 1096SOL     OW 6023   3.256   2.078   0.736
 1096SOL    HW1 6024   3.299   2.057   0.819
 1096SOL    HW2 6025   3.305   2.153   0.702
 1096SOL     MW 6026   3.268   2.085   0.743
 1097SOL     OW 6027   0.773   0.583   1.459
 1097SOL    HW1 6028   0.775   0.526   1.382
 1097SOL    HW2 6029   0.680   0.591   1.480
 1097SOL     MW 6030   0.761   0.577   1.452
 1098SOL     OW 6031   1.155   4.038   3.082
 1098SOL    HW1 6032   1.158   4.018   2.988
 1098SOL    HW2 6033   1.246   4.031   3.110
 1098SOL     MW 6034   1.167   4.035   3.073
 1099SOL     OW 6035   0.332   2.356   4.395
 1099SOL    HW1 6036   0.367   2.354   4.484
 1099SOL    HW2 6037   0.291   2.442   4.386
 1099SOL     MW 6038   0.331   2.367   4.405
 1100SOL     OW 6039   1.339   3.299   3.389
 1100SOL    HW1 6040   1.393   3.377   3.382
 1100SOL    HW2 6041   1.283   3.315   3.464
 1100SOL     MW 6042   1.339   3.311   3.398
 1101SOL     OW 6043   5.998   2.954   3.864
 1101SOL    HW1 6044   5.960   2.952   3.776
 1101SOL    HW2 6045   6.089   2.926   3.852
 1101SOL     MW 6046   6.005   2.950   3.851
 1102SOL     OW 6047   1.100   0.815   0.257
 1102SOL    HW1 6048   1.187   0.832   0.222
 1102SOL    HW2 6049   1.043   0.876   0.210
 1102SOL     MW 6050   1.104   0.825   0.247
 1103SOL     OW 6051   0.907   0.619   2.133
 1103SOL    HW1 6052   0.913   0.637   2.040
 1103SOL    HW2 6053   0.984   0.662   2.171
 1103SOL     MW 6054   0.918   0.627   2.126
 1104SOL     OW 6055   1.745   1.746   1.843
 1104SOL    HW1 6056   1.828   1.733   1.797
 1104SOL    HW2 6057   1.690   1.672   1.816
 1104SOL     MW 6058   1.748   1.735   1.834
 1105SOL     OW 6059   5.747   2.418   2.902
 1105SOL    HW1 6060   5.741   2.513   2.915
 1105SOL    HW2 6061   5.840   2.400   2.897
 1105SOL     MW 6062   5.758   2.428   2.903
 1106SOL     OW 6063   5.378   1.329   2.599
 1106SOL    HW1 6064   5.289   1.310   2.630
 1106SOL    HW2 6065   5.368   1.338   2.504
 1106SOL     MW 6066   5.365   1.328   2.591
 1107SOL     OW 6067   5.460   3.436   2.306
 1107SOL    HW1 6068   5.391   3.495   2.337
 1107SOL    HW2 6069   5.482   3.382   2.382
 1107SOL     MW 6070   5.454   3.437   2.320
 1108SOL     OW 6071   0.270   2.093   2.170
 1108SOL    HW1 6072   0.261   2.184   2.140
 1108SOL    HW2 6073   0.182   2.057   2.162
 1108SOL     MW 6074   0.257   2.100   2.166
 1109SOL     OW 6075   4.505   4.012   1.077
 1109SOL    HW1 6076   4.547   4.096   1.095
 1109SOL    HW2 6077   4.556   3.949   1.129
 1109SOL     MW 6078   4.517   4.014   1.086
 1110SOL     OW 6079   5.524   2.345   2.773
 1110SOL    HW1 6080   5.480   2.298   2.844
 1110SOL    HW2 6081   5.607   2.373   2.812
 1110SOL     MW 6082   5.529   2.343   2.787
 1111SOL     OW 6083   0.936   2.220   2.135
 1111SOL    HW1 6084   0.930   2.126   2.121
 1111SOL    HW2 6085   1.002   2.250   2.072
 1111SOL     MW 6086   0.943   2.212   2.125
 1112SOL     OW 6087   3.017   0.845   0.889
 1112SOL    HW1 6088   3.059   0.915   0.940
 1112SOL    HW2 6089   2.987   0.889   0.809
 1112SOL     MW 6090   3.019   0.860   0.885
 1113SOL     OW 6091   1.403   2.288   4.956
 1113SOL    HW1 6092   1.484   2.320   4.917
 1113SOL    HW2 6093   1.335   2.309   4.891
 1113SOL     MW 6094   1.404   2.295   4.942
 1114SOL     OW 6095   5.097   2.401   1.073
 1114SOL    HW1 6096   5.150   2.457   1.130
 1114SOL    HW2 6097   5.152   2.387   0.996
 1114SOL     MW 6098   5.111   2.407   1.070
 1115SOL     OW 6099   1.361   1.923   1.219
 1115SOL    HW1 6100   1.285   1.979   1.203
 1115SOL    HW2 6101   1.327   1.834   1.214
 1115SOL     MW 6102   1.347   1.919   1.216
 1116SOL     OW 6103   5.043   1.657   3.010
 1116SOL    HW1 6104   5.015   1.733   3.061
 1116SOL    HW2 6105   5.096   1.605   3.071
 1116SOL     MW 6106   5.047   1.660   3.025
 1117SOL     OW 6107   0.552   1.179   4.101
 1117SOL    HW1 6108   0.458   1.163   4.112
 1117SOL    HW2 6109   0.595   1.115   4.158
 1117SOL     MW 6110   0.546   1.169   4.110
 1118SOL     OW 6111   1.301   1.532   3.341
 1118SOL    HW1 6112   1.294   1.443   3.306
 1118SOL    HW2 6113   1.237   1.582   3.291
 1118SOL     MW 6114   1.292   1.527   3.330
 1119SOL     OW 6115   0.313   2.103   2.451
 1119SOL    HW1 6116   0.367   2.032   2.487
 1119SOL    HW2 6117   0.295   2.077   2.361
 1119SOL     MW 6118   0.318   2.091   2.444
 1120SOL     OW 6119   5.249   3.379   4.783
 1120SOL    HW1 6120   5.335   3.354   4.818
 1120SOL    HW2 6121   5.242   3.473   4.802
 1120SOL     MW 6122   5.259   3.388   4.790
 1121SOL     OW 6123   2.412   2.321   4.564
 1121SOL    HW1 6124   2.399   2.269   4.643
 1121SOL    HW2 6125   2.405   2.259   4.492
 1121SOL     MW 6126   2.409   2.307   4.565
 1122SOL     OW 6127   4.971   3.214   2.332
 1122SOL    HW1 6128   4.880   3.238   2.314
 1122SOL    HW2 6129   5.012   3.296   2.359
 1122SOL     MW 6130   4.964   3.228   2.333
 1123SOL     OW 6131   0.270   3.345   4.332
 1123SOL    HW1 6132   0.306   3.428   4.365
 1123SOL    HW2 6133   0.176   3.363   4.321
 1123SOL     MW 6134   0.262   3.358   4.335
 1124SOL     OW 6135   2.716   1.129   4.970
 1124SOL    HW1 6136   2.750   1.200   5.025
 1124SOL    HW2 6137   2.774   1.127   4.894
 1124SOL     MW 6138   2.728   1.138   4.967
 1125SOL     OW 6139   5.235   3.353   3.803
 1125SOL    HW1 6140   5.185   3.357   3.722
 1125SOL    HW2 6141   5.217   3.436   3.847
 1125SOL     MW 6142   5.226   3.364   3.798
 1126SOL     OW 6143   1.549   2.575   2.848
 1126SOL    HW1 6144   1.540   2.586   2.942
 1126SOL    HW2 6145   1.576   2.484   2.837
 1126SOL     MW 6146   1.552   2.565   2.858
 1127SOL     OW 6147   6.077   2.225   2.977
 1127SOL    HW1 6148   6.072   2.311   2.936
 1127SOL    HW2 6149   6.024   2.168   2.922
 1127SOL     MW 6150   6.070   2.229   2.965
 1128SOL     OW 6151   5.004   0.571   0.759
 1128SOL    HW1 6152   4.936   0.508   0.783
 1128SOL    HW2 6153   5.053   0.527   0.690
 1128SOL     MW 6154   5.002   0.557   0.754
 1129SOL     OW 6155   1.139   3.226   2.857
 1129SOL    HW1 6156   1.100   3.313   2.846
 1129SOL    HW2 6157   1.067   3.165   2.842
 1129SOL     MW 6158   1.125   3.230   2.854
 1130SOL     OW 6159   0.089   2.840   3.714
 1130SOL    HW1 6160   0.184   2.828   3.726
 1130SOL    HW2 6161   0.081   2.883   3.629
 1130SOL     MW 6162   0.100   2.844   3.705
 1131SOL     OW 6163   0.899   1.914   2.132
 1131SOL    HW1 6164   0.987   1.894   2.101
 1131SOL    HW2 6165   0.841   1.872   2.069
 1131SOL     MW 6166   0.903   1.906   2.120
 1132SOL     OW 6167   2.274   1.717   4.233
 1132SOL    HW1 6168   2.209   1.787   4.240
 1132SOL    HW2 6169   2.356   1.762   4.212
 1132SOL     MW 6170   2.276   1.732   4.231
 1133SOL     OW 6171   5.794   2.690   1.461
 1133SOL    HW1 6172   5.799   2.763   1.400
 1133SOL    HW2 6173   5.701   2.685   1.485
 1133SOL     MW 6174   5.783   2.699   1.457
 1134SOL     OW 6175   0.388   2.410   2.885
 1134SOL    HW1 6176   0.367   2.398   2.792
 1134SOL    HW2 6177   0.460   2.474   2.885
 1134SOL     MW 6178   0.395   2.417   2.873
 1135SOL     OW 6179   5.373   4.122   3.521
 1135SOL    HW1 6180   5.432   4.192   3.550
 1135SOL    HW2 6181   5.310   4.114   3.593
 1135SOL     MW 6182   5.372   4.130   3.534
 1136SOL     OW 6183   1.391   3.228   2.343
 1136SOL    HW1 6184   1.486   3.225   2.344
 1136SOL    HW2 6185   1.365   3.181   2.422
 1136SOL     MW 6186   1.400   3.221   2.353
 1137SOL     OW 6187   1.611   2.312   2.799
 1137SOL    HW1 6188   1.587   2.291   2.709
 1137SOL    HW2 6189   1.702   2.283   2.807
 1137SOL     MW 6190   1.620   2.306   2.789
 1138SOL     OW 6191   1.813   1.576   2.952
 1138SOL    HW1 6192   1.833   1.666   2.978
 1138SOL    HW2 6193   1.859   1.564   2.869
 1138SOL     MW 6194   1.822   1.586   2.945
 1139SOL     OW 6195   0.750   3.313   5.874
 1139SOL    HW1 6196   0.760   3.392   5.821
 1139SOL    HW2 6197   0.831   3.309   5.925
 1139SOL     MW 6198   0.762   3.323   5.874
 1140SOL     OW 6199   6.058   3.629   3.178
 1140SOL    HW1 6200   6.112   3.689   3.229
 1140SOL    HW2 6201   6.112   3.606   3.102
 1140SOL     MW 6202   6.072   3.633   3.175
 1141SOL     OW 6203   5.027   1.972   2.735
 1141SOL    HW1 6204   5.093   1.903   2.749
 1141SOL    HW2 6205   4.971   1.938   2.665
 1141SOL     MW 6206   5.028   1.959   2.728
 1142SOL     OW 6207   1.680   1.916   3.545
 1142SOL    HW1 6208   1.766   1.873   3.545
 1142SOL    HW2 6209   1.656   1.923   3.637
 1142SOL     MW 6210   1.688   1.912   3.556
 1143SOL     OW 6211   1.707   2.914   2.129
 1143SOL    HW1 6212   1.700   2.935   2.222
 1143SOL    HW2 6213   1.687   2.820   2.124
 1143SOL     MW 6214   1.703   2.904   2.140
 1144SOL     OW 6215   0.862   3.792   2.225
 1144SOL    HW1 6216   0.893   3.806   2.315
 1144SOL    HW2 6217   0.767   3.794   2.232
 1144SOL     MW 6218   0.854   3.794   2.237
 1145SOL     OW 6219   1.239   1.763   3.099
 1145SOL    HW1 6220   1.178   1.724   3.036
 1145SOL    HW2 6221   1.233   1.857   3.084
 1145SOL     MW 6222   1.231   1.770   3.089
 1146SOL     OW 6223   0.438   3.449   3.487
 1146SOL    HW1 6224   0.395   3.531   3.512
 1146SOL    HW2 6225   0.439   3.397   3.568
 1146SOL     MW 6226   0.432   3.453   3.501
 1147SOL     OW 6227   0.754   2.738   3.048
 1147SOL    HW1 6228   0.850   2.736   3.040
 1147SOL    HW2 6229   0.730   2.827   3.025
 1147SOL     MW 6230   0.763   2.749   3.044
 1148SOL     OW 6231   5.952   3.733   3.864
 1148SOL    HW1 6232   6.039   3.749   3.827
 1148SOL    HW2 6233   5.917   3.660   3.812
 1148SOL     MW 6234   5.958   3.726   3.852
 1149SOL     OW 6235   1.359   3.931   3.480
 1149SOL    HW1 6236   1.321   3.925   3.568
 1149SOL    HW2 6237   1.315   3.862   3.431
 1149SOL     MW 6238   1.349   3.921   3.485
 1150SOL     OW 6239   5.815   1.548   1.254
 1150SOL    HW1 6240   5.871   1.572   1.180
 1150SOL    HW2 6241   5.870   1.492   1.309
 1150SOL     MW 6242   5.829   1.544   1.252
 1151SOL     OW 6243   5.736   3.206   3.672
 1151SOL    HW1 6244   5.645   3.234   3.667
 1151SOL    HW2 6245   5.780   3.253   3.602
 1151SOL     MW 6246   5.730   3.216   3.663
 1152SOL     OW 6247   0.273   3.111   3.531
 1152SOL    HW1 6248   0.323   3.165   3.591
 1152SOL    HW2 6249   0.229   3.174   3.473
 1152SOL     MW 6250   0.274   3.126   3.531
 1153SOL     OW 6251   0.723   2.193   3.462
 1153SOL    HW1 6252   0.804   2.146   3.442
 1153SOL    HW2 6253   0.752   2.272   3.508
 1153SOL     MW 6254   0.737   2.197   3.465
 1154SOL     OW 6255   4.887   1.893   0.180
 1154SOL    HW1 6256   4.943   1.887   0.257
 1154SOL    HW2 6257   4.799   1.874   0.212
 1154SOL     MW 6258   4.883   1.890   0.194
 1155SOL     OW 6259   5.932   2.421   5.844
 1155SOL    HW1 6260   5.951   2.340   5.891
 1155SOL    HW2 6261   5.872   2.469   5.902
 1155SOL     MW 6262   5.927   2.417   5.858
 1156SOL     OW 6263   4.994   3.710   1.832
 1156SOL    HW1 6264   4.989   3.629   1.782
 1156SOL    HW2 6265   5.086   3.736   1.829
 1156SOL     MW 6266   5.005   3.703   1.825
 1157SOL     OW 6267   0.868   3.473   4.404
 1157SOL    HW1 6268   0.937   3.419   4.365
 1157SOL    HW2 6269   0.818   3.413   4.459
 1157SOL     MW 6270   0.870   3.459   4.406
 1158SOL     OW 6271   5.386   4.310   4.413
 1158SOL    HW1 6272   5.325   4.290   4.342
 1158SOL    HW2 6273   5.346   4.384   4.459
 1158SOL     MW 6274   5.373   4.317   4.410
 1159SOL     OW 6275   1.028   2.733   3.053
 1159SOL    HW1 6276   1.059   2.818   3.085
 1159SOL    HW2 6277   1.032   2.677   3.130
 1159SOL     MW 6278   1.033   2.737   3.067
 1160SOL     OW 6279   1.657   1.431   2.164
 1160SOL    HW1 6280   1.725   1.381   2.119
 1160SOL    HW2 6281   1.608   1.474   2.094
 1160SOL     MW 6282   1.659   1.430   2.149
 1161SOL     OW 6283   0.347   2.307   3.457
 1161SOL    HW1 6284   0.343   2.394   3.416
 1161SOL    HW2 6285   0.377   2.249   3.387
 1161SOL     MW 6286   0.350   2.311   3.443
 1162SOL     OW 6287   5.815   0.472   5.306
 1162SOL    HW1 6288   5.890   0.461   5.365
 1162SOL    HW2 6289   5.846   0.536   5.241
 1162SOL     MW 6290   5.829   0.479   5.305
 1163SOL     OW 6291   1.184   3.350   1.982
 1163SOL    HW1 6292   1.136   3.424   1.945
 1163SOL    HW2 6293   1.116   3.295   2.020
 1163SOL     MW 6294   1.169   3.353   1.982
 1164SOL     OW 6295   2.248   1.889   2.763
 1164SOL    HW1 6296   2.331   1.898   2.809
 1164SOL    HW2 6297   2.202   1.819   2.809
 1164SOL     MW 6298   2.253   1.882   2.775
 1165SOL     OW 6299   1.986   2.111   2.596
 1165SOL    HW1 6300   1.997   2.192   2.546
 1165SOL    HW2 6301   1.892   2.094   2.596
 1165SOL     MW 6302   1.976   2.119   2.590
 1166SOL     OW 6303   1.124   3.519   4.771
 1166SOL    HW1 6304   1.051   3.520   4.834
 1166SOL    HW2 6305   1.199   3.552   4.820
 1166SOL     MW 6306   1.124   3.523   4.785
 1167SOL     OW 6307   4.839   3.114   5.531
 1167SOL    HW1 6308   4.833   3.018   5.524
 1167SOL    HW2 6309   4.786   3.147   5.459
 1167SOL     MW 6310   4.832   3.106   5.521
 1168SOL     OW 6311   1.284   3.472   5.848
 1168SOL    HW1 6312   1.322   3.527   5.916
 1168SOL    HW2 6313   1.192   3.499   5.844
 1168SOL     MW 6314   1.277   3.482   5.856
 1169SOL     OW 6315   0.478   0.610   1.444
 1169SOL    HW1 6316   0.383   0.619   1.459
 1169SOL    HW2 6317   0.500   0.682   1.385
 1169SOL     MW 6318   0.468   0.621   1.439
 1170SOL     OW 6319   1.748   2.050   4.154
 1170SOL    HW1 6320   1.707   2.118   4.207
 1170SOL    HW2 6321   1.749   1.972   4.210
 1170SOL     MW 6322   1.743   2.049   4.168
 1171SOL     OW 6323   0.929   1.766   2.698
 1171SOL    HW1 6324   0.966   1.811   2.621
 1171SOL    HW2 6325   0.846   1.811   2.713
 1171SOL     MW 6326   0.923   1.778   2.690
 1172SOL     OW 6327   0.790   6.060   3.527
 1172SOL    HW1 6328   0.755   5.975   3.556
 1172SOL    HW2 6329   0.837   6.093   3.604
 1172SOL     MW 6330   0.792   6.053   3.541
 1173SOL     OW 6331   1.441   2.456   3.240
 1173SOL    HW1 6332   1.424   2.504   3.321
 1173SOL    HW2 6333   1.528   2.418   3.253
 1173SOL     MW 6334   1.450   2.458   3.252
 1174SOL     OW 6335   0.548   2.977   2.772
 1174SOL    HW1 6336   0.620   3.028   2.808
 1174SOL    HW2 6337   0.582   2.943   2.689
 1174SOL     MW 6338   0.561   2.979   2.766
 1175SOL     OW 6339   1.546   3.467   3.672
 1175SOL    HW1 6340   1.536   3.550   3.717
 1175SOL    HW2 6341   1.515   3.484   3.583
 1175SOL     MW 6342   1.541   3.480   3.666
 1176SOL     OW 6343   2.257   5.303   4.638
 1176SOL    HW1 6344   2.348   5.276   4.627
 1176SOL    HW2 6345   2.259   5.366   4.709
 1176SOL     MW 6346   2.269   5.307   4.646
 1177SOL     OW 6347   0.900   4.779   3.066
 1177SOL    HW1 6348   0.822   4.735   3.032
 1177SOL    HW2 6349   0.869   4.866   3.091
 1177SOL     MW 6350   0.886   4.784   3.064
 1178SOL     OW 6351   5.483   3.172   4.136
 1178SOL    HW1 6352   5.478   3.084   4.172
 1178SOL    HW2 6353   5.404   3.180   4.082
 1178SOL     MW 6354   5.472   3.162   4.133
 1179SOL     OW 6355   0.280   0.211   1.802
 1179SOL    HW1 6356   0.332   0.213   1.883
 1179SOL    HW2 6357   0.340   0.176   1.736
 1179SOL     MW 6358   0.294   0.207   1.804
 1180SOL     OW 6359   1.357   2.591   3.474
 1180SOL    HW1 6360   1.437   2.631   3.506
 1180SOL    HW2 6361   1.312   2.560   3.553
 1180SOL     MW 6362   1.361   2.592   3.488
 1181SOL     OW 6363   1.202   2.013   3.878
 1181SOL    HW1 6364   1.226   1.929   3.841
 1181SOL    HW2 6365   1.152   2.057   3.809
 1181SOL     MW 6366   1.198   2.008   3.865
 1182SOL     OW 6367   5.299   1.894   3.420
 1182SOL    HW1 6368   5.223   1.947   3.395
 1182SOL    HW2 6369   5.263   1.808   3.440
 1182SOL     MW 6370   5.284   1.890   3.419
 1183SOL     OW 6371   2.123   1.274   4.244
 1183SOL    HW1 6372   2.078   1.195   4.273
 1183SOL    HW2 6373   2.100   1.341   4.308
 1183SOL     MW 6374   2.114   1.272   4.256
 1184SOL     OW 6375   1.543   2.242   4.246
 1184SOL    HW1 6376   1.491   2.260   4.169
 1184SOL    HW2 6377   1.509   2.302   4.313
 1184SOL     MW 6378   1.532   2.252   4.245
 1185SOL     OW 6379   0.249   2.188   2.997
 1185SOL    HW1 6380   0.156   2.207   2.979
 1185SOL    HW2 6381   0.293   2.272   2.983
 1185SOL     MW 6382   0.242   2.201   2.993
 1186SOL     OW 6383   1.881   2.929   3.355
 1186SOL    HW1 6384   1.916   2.844   3.382
 1186SOL    HW2 6385   1.931   2.993   3.406
 1186SOL     MW 6386   1.892   2.926   3.365
 1187SOL     OW 6387   1.345   1.595   4.522
 1187SOL    HW1 6388   1.401   1.669   4.498
 1187SOL    HW2 6389   1.406   1.525   4.545
 1187SOL     MW 6390   1.360   1.596   4.522
 1188SOL     OW 6391   1.183   1.349   3.088
 1188SOL    HW1 6392   1.122   1.414   3.052
 1188SOL    HW2 6393   1.258   1.351   3.029
 1188SOL     MW 6394   1.185   1.358   3.076
 1189SOL     OW 6395   0.217   0.598   1.483
 1189SOL    HW1 6396   0.153   0.545   1.435
 1189SOL    HW2 6397   0.216   0.562   1.572
 1189SOL     MW 6398   0.209   0.586   1.488
 1190SOL     OW 6399   0.271   2.930   4.856
 1190SOL    HW1 6400   0.319   2.847   4.852
 1190SOL    HW2 6401   0.328   2.987   4.908
 1190SOL     MW 6402   0.285   2.927   4.862
 1191SOL     OW 6403   1.821   1.598   3.961
 1191SOL    HW1 6404   1.819   1.589   3.866
 1191SOL    HW2 6405   1.736   1.635   3.984
 1191SOL     MW 6406   1.810   1.601   3.952
 1192SOL     OW 6407   0.326   3.532   5.009
 1192SOL    HW1 6408   0.379   3.519   4.931
 1192SOL    HW2 6409   0.313   3.444   5.045
 1192SOL     MW 6410   0.331   3.520   5.004
 1193SOL     OW 6411   6.035   2.463   2.874
 1193SOL    HW1 6412   6.107   2.522   2.897
 1193SOL    HW2 6413   6.014   2.484   2.783
 1193SOL     MW 6414   6.042   2.473   2.866
 1194SOL     OW 6415   0.382   2.983   4.072
 1194SOL    HW1 6416   0.439   2.928   4.125
 1194SOL    HW2 6417   0.324   2.921   4.027
 1194SOL     MW 6418   0.382   2.968   4.073
 1195SOL     OW 6419   0.740   3.128   2.235
 1195SOL    HW1 6420   0.811   3.165   2.183
 1195SOL    HW2 6421   0.672   3.107   2.171
 1195SOL     MW 6422   0.740   3.130   2.220
 1196SOL     OW 6423   2.005   2.456   2.170
 1196SOL    HW1 6424   2.019   2.369   2.133
 1196SOL    HW2 6425   2.069   2.463   2.241
 1196SOL     MW 6426   2.015   2.446   2.174
 1197SOL     OW 6427   1.917   1.779   3.497
 1197SOL    HW1 6428   1.932   1.840   3.426
 1197SOL    HW2 6429   1.991   1.794   3.557
 1197SOL     MW 6430   1.929   1.788   3.496
 1198SOL     OW 6431   0.441   3.869   4.588
 1198SOL    HW1 6432   0.373   3.880   4.654
 1198SOL    HW2 6433   0.511   3.928   4.615
 1198SOL     MW 6434   0.441   3.878   4.600
 1199SOL     OW 6435   0.702   5.780   0.973
 1199SOL    HW1 6436   0.699   5.871   0.945
 1199SOL    HW2 6437   0.613   5.762   1.004
 1199SOL     MW 6438   0.690   5.789   0.973
 1200SOL     OW 6439   0.919   1.977   1.704
 1200SOL    HW1 6440   0.928   1.883   1.715
 1200SOL    HW2 6441   0.889   2.008   1.789
 1200SOL     MW 6442   0.916   1.969   1.716
 1201SOL     OW 6443   1.759   1.229   3.459
 1201SOL    HW1 6444   1.755   1.320   3.489
 1201SOL    HW2 6445   1.761   1.177   3.539
 1201SOL     MW 6446   1.758   1.234   3.473
 1202SOL     OW 6447   6.070   4.286   3.020
 1202SOL    HW1 6448   6.029   4.283   2.934
 1202SOL    HW2 6449   6.110   4.200   3.031
 1202SOL     MW 6450   6.070   4.275   3.011
 1203SOL     OW 6451   0.151   2.912   3.398
 1203SOL    HW1 6452   0.190   2.994   3.429
 1203SOL    HW2 6453   0.068   2.939   3.359
 1203SOL     MW 6454   0.145   2.926   3.397
 1204SOL     OW 6455   0.815   1.321   1.559
 1204SOL    HW1 6456   0.847   1.297   1.646
 1204SOL    HW2 6457   0.720   1.308   1.564
 1204SOL     MW 6458   0.807   1.316   1.571
 1205SOL     OW 6459   1.973   6.020   3.608
 1205SOL    HW1 6460   1.922   6.056   3.536
 1205SOL    HW2 6461   2.052   5.985   3.567
 1205SOL     MW 6462   1.977   6.020   3.594
 1206SOL     OW 6463   5.341   3.528   2.555
 1206SOL    HW1 6464   5.281   3.454   2.564
 1206SOL    HW2 6465   5.284   3.605   2.552
 1206SOL     MW 6466   5.326   3.529   2.556
 1207SOL     OW 6467   0.936   2.778   2.468
 1207SOL    HW1 6468   0.894   2.821   2.394
 1207SOL    HW2 6469   0.906   2.687   2.464
 1207SOL     MW 6470   0.927   2.772   2.458
 1208SOL     OW 6471   1.265   3.954   3.747
 1208SOL    HW1 6472   1.267   3.980   3.839
 1208SOL    HW2 6473   1.184   3.991   3.713
 1208SOL     MW 6474   1.255   3.962   3.755
 1209SOL     OW 6475   1.786   3.440   4.516
 1209SOL    HW1 6476   1.764   3.349   4.498
 1209SOL    HW2 6477   1.705   3.478   4.551
 1209SOL     MW 6478   1.773   3.433   4.518
 1210SOL     OW 6479   0.450   2.118   5.292
 1210SOL    HW1 6480   0.543   2.138   5.286
 1210SOL    HW2 6481   0.406   2.198   5.264
 1210SOL     MW 6482   0.456   2.131   5.288
 1211SOL     OW 6483   0.885   0.369   0.750
 1211SOL    HW1 6484   0.959   0.412   0.791
 1211SOL    HW2 6485   0.884   0.281   0.787
 1211SOL     MW 6486   0.894   0.364   0.760
 1212SOL     OW 6487   5.037   6.110   2.292
 1212SOL    HW1 6488   5.124   6.079   2.264
 1212SOL    HW2 6489   5.046   6.126   2.386
 1212SOL     MW 6490   5.050   6.108   2.300
 1213SOL     OW 6491   5.451   2.718   1.906
 1213SOL    HW1 6492   5.476   2.720   1.999
 1213SOL    HW2 6493   5.395   2.641   1.898
 1213SOL     MW 6494   5.447   2.709   1.917
 1214SOL     OW 6495   1.168   2.508   2.606
 1214SOL    HW1 6496   1.204   2.420   2.601
 1214SOL    HW2 6497   1.075   2.497   2.584
 1214SOL     MW 6498   1.161   2.496   2.602
 1215SOL     OW 6499   2.094   0.511   0.425
 1215SOL    HW1 6500   2.074   0.420   0.450
 1215SOL    HW2 6501   2.056   0.521   0.338
 1215SOL     MW 6502   2.087   0.500   0.417
 1216SOL     OW 6503   0.716   1.307   2.905
 1216SOL    HW1 6504   0.720   1.342   2.816
 1216SOL    HW2 6505   0.623   1.295   2.923
 1216SOL     MW 6506   0.705   1.310   2.896
 1217SOL     OW 6507   0.429   2.839   5.491
 1217SOL    HW1 6508   0.461   2.763   5.442
 1217SOL    HW2 6509   0.466   2.915   5.445
 1217SOL     MW 6510   0.438   2.839   5.479
 1218SOL     OW 6511   0.970   3.679   0.689
 1218SOL    HW1 6512   1.049   3.719   0.726
 1218SOL    HW2 6513   0.993   3.662   0.598
 1218SOL     MW 6514   0.983   3.682   0.682
 1219SOL     OW 6515   2.233   2.313   4.992
 1219SOL    HW1 6516   2.210   2.229   5.032
 1219SOL    HW2 6517   2.149   2.350   4.964
 1219SOL     MW 6518   2.219   2.307   4.993
 1220SOL     OW 6519   4.789   4.968   4.795
 1220SOL    HW1 6520   4.814   4.979   4.703
 1220SOL    HW2 6521   4.693   4.976   4.794
 1220SOL     MW 6522   4.780   4.970   4.783
 1221SOL     OW 6523   0.670   5.314   5.680
 1221SOL    HW1 6524   0.629   5.385   5.630
 1221SOL    HW2 6525   0.726   5.359   5.743
 1221SOL     MW 6526   0.672   5.329   5.681
 1222SOL     OW 6527   0.665   2.632   4.399
 1222SOL    HW1 6528   0.742   2.645   4.454
 1222SOL    HW2 6529   0.656   2.537   4.393
 1222SOL     MW 6530   0.674   2.622   4.405
 1223SOL     OW 6531   1.140   3.066   3.937
 1223SOL    HW1 6532   1.145   3.059   4.032
 1223SOL    HW2 6533   1.046   3.060   3.917
 1223SOL     MW 6534   1.128   3.064   3.946
 1224SOL     OW 6535   0.766   2.702   1.257
 1224SOL    HW1 6536   0.773   2.754   1.177
 1224SOL    HW2 6537   0.732   2.617   1.228
 1224SOL     MW 6538   0.763   2.698   1.243
 1225SOL     OW 6539   2.659   2.334   0.880
 1225SOL    HW1 6540   2.574   2.292   0.893
 1225SOL    HW2 6541   2.710   2.270   0.831
 1225SOL     MW 6542   2.654   2.321   0.876
 1226SOL     OW 6543   2.099   1.475   3.521
 1226SOL    HW1 6544   2.139   1.391   3.498
 1226SOL    HW2 6545   2.007   1.464   3.499
 1226SOL     MW 6546   2.092   1.463   3.515
 1227SOL     OW 6547   5.023   4.674   4.171
 1227SOL    HW1 6548   4.976   4.696   4.091
 1227SOL    HW2 6549   5.109   4.715   4.161
 1227SOL     MW 6550   5.028   4.682   4.160
 1228SOL     OW 6551   1.741   6.084   2.942
 1228SOL    HW1 6552   1.662   6.030   2.937
 1228SOL    HW2 6553   1.813   6.021   2.943
 1228SOL     MW 6554   1.740   6.069   2.942
 1229SOL     OW 6555   4.773   4.634   2.944
 1229SOL    HW1 6556   4.826   4.702   2.984
 1229SOL    HW2 6557   4.793   4.555   2.994
 1229SOL     MW 6558   4.782   4.632   2.955
 1230SOL     OW 6559   1.907   1.962   3.286
 1230SOL    HW1 6560   1.930   2.031   3.348
 1230SOL    HW2 6561   1.962   1.977   3.210
 1230SOL     MW 6562   1.917   1.973   3.284
 1231SOL     OW 6563   5.703   3.599   2.357
 1231SOL    HW1 6564   5.663   3.514   2.337
 1231SOL    HW2 6565   5.651   3.633   2.430
 1231SOL     MW 6566   5.691   3.592   2.364
 1232SOL     OW 6567   5.205   1.755   2.813
 1232SOL    HW1 6568   5.286   1.707   2.800
 1232SOL    HW2 6569   5.150   1.696   2.864
 1232SOL     MW 6570   5.208   1.741   2.818
 1233SOL     OW 6571   0.142   3.114   2.684
 1233SOL    HW1 6572   0.211   3.140   2.745
 1233SOL    HW2 6573   0.176   3.036   2.641
 1233SOL     MW 6574   0.155   3.107   2.686
 1234SOL     OW 6575   0.792   3.240   4.530
 1234SOL    HW1 6576   0.741   3.200   4.600
 1234SOL    HW2 6577   0.875   3.193   4.530
 1234SOL     MW 6578   0.796   3.229   4.539
 1235SOL     OW 6579   5.824   3.145   2.140
 1235SOL    HW1 6580   5.729   3.141   2.129
 1235SOL    HW2 6581   5.855   3.197   2.066
 1235SOL     MW 6582   5.816   3.151   2.129
 1236SOL     OW 6583   1.909   3.588   3.366
 1236SOL    HW1 6584   1.997   3.559   3.343
 1236SOL    HW2 6585   1.900   3.567   3.459
 1236SOL     MW 6586   1.919   3.582   3.375
 1237SOL     OW 6587   1.201   1.338   1.151
 1237SOL    HW1 6588   1.197   1.398   1.225
 1237SOL    HW2 6589   1.265   1.271   1.177
 1237SOL     MW 6590   1.209   1.337   1.164
 1238SOL     OW 6591   1.196   3.506   2.344
 1238SOL    HW1 6592   1.249   3.427   2.350
 1238SOL    HW2 6593   1.115   3.484   2.390
 1238SOL     MW 6594   1.193   3.493   2.351
 1239SOL     OW 6595   2.555   1.475   0.431
 1239SOL    HW1 6596   2.493   1.445   0.498
 1239SOL    HW2 6597   2.536   1.420   0.355
 1239SOL     MW 6598   2.545   1.464   0.430
 1240SOL     OW 6599   1.044   1.101   1.993
 1240SOL    HW1 6600   1.012   1.157   2.064
 1240SOL    HW2 6601   1.094   1.032   2.038
 1240SOL     MW 6602   1.046   1.099   2.008
 1241SOL     OW 6603   1.144   3.176   5.482
 1241SOL    HW1 6604   1.166   3.159   5.390
 1241SOL    HW2 6605   1.228   3.189   5.525
 1241SOL     MW 6606   1.157   3.175   5.475
 1242SOL     OW 6607   1.297   1.224   3.373
 1242SOL    HW1 6608   1.239   1.153   3.400
 1242SOL    HW2 6609   1.382   1.182   3.358
 1242SOL     MW 6610   1.300   1.210   3.374
 1243SOL     OW 6611   1.114   4.337   2.396
 1243SOL    HW1 6612   1.078   4.409   2.448
 1243SOL    HW2 6613   1.187   4.377   2.347
 1243SOL     MW 6614   1.119   4.351   2.396
 1244SOL     OW 6615   2.516   1.707   2.381
 1244SOL    HW1 6616   2.534   1.624   2.426
 1244SOL    HW2 6617   2.451   1.751   2.436
 1244SOL     MW 6618   2.510   1.702   2.394
 1245SOL     OW 6619   5.491   0.519   3.290
 1245SOL    HW1 6620   5.558   0.585   3.275
 1245SOL    HW2 6621   5.537   0.448   3.335
 1245SOL     MW 6622   5.505   0.518   3.294
 1246SOL     OW 6623   0.959   2.603   2.193
 1246SOL    HW1 6624   0.868   2.612   2.165
 1246SOL    HW2 6625   0.993   2.529   2.142
 1246SOL     MW 6626   0.952   2.595   2.183
 1247SOL     OW 6627   1.310   5.571   2.533
 1247SOL    HW1 6628   1.312   5.475   2.530
 1247SOL    HW2 6629   1.375   5.593   2.600
 1247SOL     MW 6630   1.319   5.562   2.541
 1248SOL     OW 6631   1.866   1.691   2.152
 1248SOL    HW1 6632   1.877   1.619   2.214
 1248SOL    HW2 6633   1.866   1.648   2.066
 1248SOL     MW 6634   1.867   1.676   2.149
 1249SOL     OW 6635   0.202   5.837   5.804
 1249SOL    HW1 6636   0.252   5.812   5.882
 1249SOL    HW2 6637   0.265   5.828   5.732
 1249SOL     MW 6638   0.217   5.833   5.805
 1250SOL     OW 6639   1.270   1.427   2.104
 1250SOL    HW1 6640   1.297   1.371   2.031
 1250SOL    HW2 6641   1.224   1.368   2.164
 1250SOL     MW 6642   1.268   1.412   2.102
 1251SOL     OW 6643   1.603   3.462   2.378
 1251SOL    HW1 6644   1.624   3.375   2.346
 1251SOL    HW2 6645   1.566   3.508   2.302
 1251SOL     MW 6646   1.601   3.457   2.364
 1252SOL     OW 6647   1.764   1.300   4.311
 1252SOL    HW1 6648   1.781   1.258   4.396
 1252SOL    HW2 6649   1.670   1.317   4.312
 1252SOL     MW 6650   1.754   1.297   4.322
 1253SOL     OW 6651   1.099   2.896   4.587
 1253SOL    HW1 6652   1.170   2.846   4.628
 1253SOL    HW2 6653   1.027   2.833   4.578
 1253SOL     MW 6654   1.099   2.881   4.591
 1254SOL     OW 6655   0.264   1.778   2.042
 1254SOL    HW1 6656   0.224   1.801   1.958
 1254SOL    HW2 6657   0.312   1.856   2.067
 1254SOL     MW 6658   0.265   1.791   2.034
 1255SOL     OW 6659   0.463   3.262   3.674
 1255SOL    HW1 6660   0.504   3.190   3.723
 1255SOL    HW2 6661   0.419   3.315   3.741
 1255SOL     MW 6662   0.463   3.260   3.689
 1256SOL     OW 6663   1.188   2.522   5.033
 1256SOL    HW1 6664   1.130   2.566   4.971
 1256SOL    HW2 6665   1.211   2.588   5.097
 1256SOL     MW 6666   1.184   2.536   5.033
 1257SOL     OW 6667   1.798   4.647   4.538
 1257SOL    HW1 6668   1.805   4.620   4.447
 1257SOL    HW2 6669   1.750   4.576   4.581
 1257SOL     MW 6670   1.792   4.635   4.532
 1258SOL     OW 6671   0.641   2.493   5.791
 1258SOL    HW1 6672   0.578   2.557   5.758
 1258SOL    HW2 6673   0.609   2.409   5.757
 1258SOL     MW 6674   0.629   2.490   5.782
 1259SOL     OW 6675   0.231   3.524   5.713
 1259SOL    HW1 6676   0.169   3.576   5.662
 1259SOL    HW2 6677   0.254   3.580   5.787
 1259SOL     MW 6678   0.226   3.537   5.716
 1260SOL     OW 6679   1.758   4.070   3.871
 1260SOL    HW1 6680   1.712   4.009   3.814
 1260SOL    HW2 6681   1.691   4.135   3.895
 1260SOL     MW 6682   1.744   4.071   3.867
 1261SOL     OW 6683   1.324   2.807   5.024
 1261SOL    HW1 6684   1.311   2.773   5.112
 1261SOL    HW2 6685   1.419   2.808   5.012
 1261SOL     MW 6686   1.335   2.803   5.034
 1262SOL     OW 6687   0.942   3.656   4.608
 1262SOL    HW1 6688   1.007   3.606   4.658
 1262SOL    HW2 6689   0.918   3.597   4.536
 1262SOL     MW 6690   0.947   3.642   4.605
 1263SOL     OW 6691   1.750   3.529   5.802
 1263SOL    HW1 6692   1.838   3.543   5.768
 1263SOL    HW2 6693   1.755   3.446   5.850
 1263SOL     MW 6694   1.762   3.520   5.804
 1264SOL     OW 6695   0.099   1.541   5.503
 1264SOL    HW1 6696   0.106   1.590   5.422
 1264SOL    HW2 6697   0.121   1.451   5.480
 1264SOL     MW 6698   0.102   1.536   5.490
 1265SOL     OW 6699   2.037   2.452   3.923
 1265SOL    HW1 6700   2.082   2.460   3.839
 1265SOL    HW2 6701   2.061   2.364   3.954
 1265SOL     MW 6702   2.046   2.441   3.916
 1266SOL     OW 6703   1.149   3.373   3.597
 1266SOL    HW1 6704   1.099   3.315   3.541
 1266SOL    HW2 6705   1.115   3.461   3.577
 1266SOL     MW 6706   1.138   3.377   3.587
 1267SOL     OW 6707   1.168   2.112   0.341
 1267SOL    HW1 6708   1.184   2.204   0.359
 1267SOL    HW2 6709   1.249   2.080   0.300
 1267SOL     MW 6710   1.180   2.120   0.338
 1268SOL     OW 6711   4.725   3.229   4.799
 1268SOL    HW1 6712   4.727   3.293   4.870
 1268SOL    HW2 6713   4.815   3.225   4.767
 1268SOL     MW 6714   4.736   3.236   4.804
 1269SOL     OW 6715   2.191   1.947   4.684
 1269SOL    HW1 6716   2.097   1.938   4.695
 1269SOL    HW2 6717   2.218   1.868   4.637
 1269SOL     MW 6718   2.183   1.936   4.679
 1270SOL     OW 6719   1.350   3.615   4.426
 1270SOL    HW1 6720   1.381   3.560   4.499
 1270SOL    HW2 6721   1.293   3.680   4.468
 1270SOL     MW 6722   1.347   3.616   4.441
 1271SOL     OW 6723   5.604   1.425   4.774
 1271SOL    HW1 6724   5.665   1.466   4.713
 1271SOL    HW2 6725   5.626   1.464   4.859
 1271SOL     MW 6726   5.615   1.436   4.777
 1272SOL     OW 6727   0.106   3.808   3.335
 1272SOL    HW1 6728   0.052   3.886   3.350
 1272SOL    HW2 6729   0.146   3.790   3.420
 1272SOL     MW 6730   0.104   3.816   3.348
 1273SOL     OW 6731   5.687   1.816   1.086
 1273SOL    HW1 6732   5.779   1.793   1.094
 1273SOL    HW2 6733   5.643   1.733   1.070
 1273SOL     MW 6734   5.693   1.803   1.085
 1274SOL     OW 6735   0.897   1.097   4.777
 1274SOL    HW1 6736   0.924   1.007   4.757
 1274SOL    HW2 6737   0.880   1.137   4.692
 1274SOL     MW 6738   0.898   1.090   4.764
 1275SOL     OW 6739   5.887   0.851   4.070
 1275SOL    HW1 6740   5.856   0.788   4.004
 1275SOL    HW2 6741   5.807   0.893   4.102
 1275SOL     MW 6742   5.873   0.848   4.066
 1276SOL     OW 6743   1.062   2.082   4.338
 1276SOL    HW1 6744   1.021   2.121   4.260
 1276SOL    HW2 6745   1.125   2.019   4.303
 1276SOL     MW 6746   1.065   2.079   4.324
 1277SOL     OW 6747   0.990   1.488   4.137
 1277SOL    HW1 6748   0.987   1.395   4.161
 1277SOL    HW2 6749   0.923   1.496   4.068
 1277SOL     MW 6750   0.981   1.477   4.131
 1278SOL     OW 6751   3.777   2.139   0.101
 1278SOL    HW1 6752   3.807   2.230   0.097
 1278SOL    HW2 6753   3.852   2.091   0.136
 1278SOL     MW 6754   3.791   2.144   0.105
 1279SOL     OW 6755   2.596   1.908   4.406
 1279SOL    HW1 6756   2.563   1.853   4.335
 1279SOL    HW2 6757   2.535   1.982   4.409
 1279SOL     MW 6758   2.583   1.911   4.397
 1280SOL     OW 6759   1.757   2.912   4.269
 1280SOL    HW1 6760   1.753   2.818   4.282
 1280SOL    HW2 6761   1.722   2.926   4.181
 1280SOL     MW 6762   1.752   2.902   4.260
 1281SOL     OW 6763   5.468   4.182   1.825
 1281SOL    HW1 6764   5.442   4.274   1.820
 1281SOL    HW2 6765   5.555   4.184   1.864
 1281SOL     MW 6766   5.476   4.194   1.829
 1282SOL     OW 6767   1.599   1.610   0.632
 1282SOL    HW1 6768   1.603   1.560   0.714
 1282SOL    HW2 6769   1.506   1.609   0.608
 1282SOL     MW 6770   1.587   1.603   0.639
 1283SOL     OW 6771   1.796   2.777   0.431
 1283SOL    HW1 6772   1.749   2.843   0.482
 1283SOL    HW2 6773   1.801   2.702   0.489
 1283SOL     MW 6774   1.791   2.776   0.445
 1284SOL     OW 6775   2.259   6.009   0.409
 1284SOL    HW1 6776   2.205   5.952   0.464
 1284SOL    HW2 6777   2.255   6.095   0.452
 1284SOL     MW 6778   2.251   6.013   0.421
 1285SOL     OW 6779   1.231   5.991   5.344
 1285SOL    HW1 6780   1.215   6.083   5.323
 1285SOL    HW2 6781   1.157   5.945   5.304
 1285SOL     MW 6782   1.219   5.997   5.336
 1286SOL     OW 6783   1.453   3.110   3.945
 1286SOL    HW1 6784   1.362   3.080   3.938
 1286SOL    HW2 6785   1.446   3.201   3.975
 1286SOL     MW 6786   1.440   3.118   3.948
 1287SOL     OW 6787   1.201   4.060   5.503
 1287SOL    HW1 6788   1.124   4.077   5.559
 1287SOL    HW2 6789   1.172   4.083   5.415
 1287SOL     MW 6790   1.187   4.065   5.499
 1288SOL     OW 6791   1.265   2.809   3.920
 1288SOL    HW1 6792   1.232   2.769   4.000
 1288SOL    HW2 6793   1.213   2.888   3.909
 1288SOL     MW 6794   1.254   2.814   3.929
 1289SOL     OW 6795   3.087   2.384   4.542
 1289SOL    HW1 6796   3.057   2.413   4.456
 1289SOL    HW2 6797   3.168   2.433   4.557
 1289SOL     MW 6798   3.093   2.394   4.533
 1290SOL     OW 6799   5.484   4.834   4.502
 1290SOL    HW1 6800   5.437   4.838   4.585
 1290SOL    HW2 6801   5.570   4.799   4.524
 1290SOL     MW 6802   5.489   4.830   4.515
 1291SOL     OW 6803   1.014   1.210   0.732
 1291SOL    HW1 6804   1.102   1.205   0.694
 1291SOL    HW2 6805   0.976   1.124   0.716
 1291SOL     MW 6806   1.020   1.198   0.725
 1292SOL     OW 6807   1.617   3.127   5.690
 1292SOL    HW1 6808   1.584   3.070   5.760
 1292SOL    HW2 6809   1.641   3.067   5.620
 1292SOL     MW 6810   1.616   3.112   5.690
 1293SOL     OW 6811   0.524   0.506   3.926
 1293SOL    HW1 6812   0.535   0.432   3.867
 1293SOL    HW2 6813   0.472   0.569   3.877
 1293SOL     MW 6814   0.519   0.504   3.912
 1294SOL     OW 6815   1.751   2.478   4.466
 1294SOL    HW1 6816   1.786   2.392   4.443
 1294SOL    HW2 6817   1.820   2.539   4.439
 1294SOL     MW 6818   1.765   2.475   4.459
 1295SOL     OW 6819   4.675   2.179   4.273
 1295SOL    HW1 6820   4.684   2.108   4.336
 1295SOL    HW2 6821   4.737   2.157   4.203
 1295SOL     MW 6822   4.684   2.167   4.272
 1296SOL     OW 6823   5.776   5.346   5.997
 1296SOL    HW1 6824   5.701   5.402   5.975
 1296SOL    HW2 6825   5.737   5.267   6.033
 1296SOL     MW 6826   5.761   5.343   5.999
 1297SOL     OW 6827   5.114   5.486   4.637
 1297SOL    HW1 6828   5.170   5.563   4.646
 1297SOL    HW2 6829   5.170   5.421   4.594
 1297SOL     MW 6830   5.129   5.487   4.633
 1298SOL     OW 6831   2.293   5.912   0.862
 1298SOL    HW1 6832   2.217   5.866   0.827
 1298SOL    HW2 6833   2.258   5.967   0.931
 1298SOL     MW 6834   2.279   5.913   0.866
 1299SOL     OW 6835   2.422   5.643   5.331
 1299SOL    HW1 6836   2.383   5.690   5.405
 1299SOL    HW2 6837   2.348   5.605   5.285
 1299SOL     MW 6838   2.408   5.644   5.335
 1300SOL     OW 6839   1.150   2.376   0.412
 1300SOL    HW1 6840   1.240   2.404   0.428
 1300SOL    HW2 6841   1.116   2.356   0.499
 1300SOL     MW 6842   1.157   2.377   0.425
 1301SOL     OW 6843   2.327   3.737   4.728
 1301SOL    HW1 6844   2.364   3.708   4.644
 1301SOL    HW2 6845   2.256   3.674   4.745
 1301SOL     MW 6846   2.323   3.725   4.719
 1302SOL     OW 6847   1.232   2.384   4.080
 1302SOL    HW1 6848   1.274   2.326   4.016
 1302SOL    HW2 6849   1.167   2.329   4.123
 1302SOL     MW 6850   1.229   2.370   4.077
 1303SOL     OW 6851   5.862   2.382   2.396
 1303SOL    HW1 6852   5.890   2.324   2.325
 1303SOL    HW2 6853   5.810   2.325   2.454
 1303SOL     MW 6854   5.859   2.367   2.395
 1304SOL     OW 6855   0.618   2.913   4.781
 1304SOL    HW1 6856   0.714   2.911   4.784
 1304SOL    HW2 6857   0.591   2.884   4.868
 1304SOL     MW 6858   0.627   2.909   4.793
 1305SOL     OW 6859   1.468   2.628   5.312
 1305SOL    HW1 6860   1.492   2.577   5.390
 1305SOL    HW2 6861   1.486   2.570   5.239
 1305SOL     MW 6862   1.474   2.614   5.313
 1306SOL     OW 6863   5.680   2.261   3.721
 1306SOL    HW1 6864   5.606   2.320   3.736
 1306SOL    HW2 6865   5.647   2.175   3.746
 1306SOL     MW 6866   5.666   2.258   3.726
 1307SOL     OW 6867   0.686   3.451   0.325
 1307SOL    HW1 6868   0.644   3.372   0.291
 1307SOL    HW2 6869   0.780   3.435   0.312
 1307SOL     MW 6870   0.693   3.439   0.319
 1308SOL     OW 6871   1.681   1.349   3.829
 1308SOL    HW1 6872   1.745   1.327   3.896
 1308SOL    HW2 6873   1.679   1.272   3.772
 1308SOL     MW 6874   1.689   1.336   3.830
 1309SOL     OW 6875   2.045   2.858   4.845
 1309SOL    HW1 6876   2.074   2.906   4.923
 1309SOL    HW2 6877   2.111   2.790   4.834
 1309SOL     MW 6878   2.057   2.855   4.854
 1310SOL     OW 6879   5.886   2.783   3.150
 1310SOL    HW1 6880   5.843   2.723   3.210
 1310SOL    HW2 6881   5.817   2.814   3.092
 1310SOL     MW 6882   5.872   2.780   3.150
 1311SOL     OW 6883   0.970   0.416   4.250
 1311SOL    HW1 6884   1.015   0.418   4.334
 1311SOL    HW2 6885   1.009   0.341   4.204
 1311SOL     MW 6886   0.981   0.407   4.255
 1312SOL     OW 6887   1.011   3.601   3.550
 1312SOL    HW1 6888   1.038   3.659   3.479
 1312SOL    HW2 6889   0.917   3.589   3.537
 1312SOL     MW 6890   1.002   3.607   3.539
 1313SOL     OW 6891   1.237   0.954   2.132
 1313SOL    HW1 6892   1.214   0.864   2.155
 1313SOL    HW2 6893   1.282   0.989   2.209
 1313SOL     MW 6894   1.240   0.947   2.145
 1314SOL     OW 6895   1.906   3.237   4.666
 1314SOL    HW1 6896   1.883   3.182   4.591
 1314SOL    HW2 6897   1.905   3.326   4.631
 1314SOL     MW 6898   1.903   3.242   4.652
 1315SOL     OW 6899   4.832   4.638   5.947
 1315SOL    HW1 6900   4.923   4.612   5.929
 1315SOL    HW2 6901   4.833   4.666   6.039
 1315SOL     MW 6902   4.844   4.638   5.956
 1316SOL     OW 6903   1.712   4.134   5.324
 1316SOL    HW1 6904   1.663   4.107   5.402
 1316SOL    HW2 6905   1.798   4.092   5.335
 1316SOL     MW 6906   1.717   4.125   5.335
 1317SOL     OW 6907   1.067   3.279   1.399
 1317SOL    HW1 6908   1.105   3.197   1.369
 1317SOL    HW2 6909   1.072   3.337   1.323
 1317SOL     MW 6910   1.072   3.276   1.385
 1318SOL     OW 6911   5.044   5.657   5.265
 1318SOL    HW1 6912   5.041   5.723   5.335
 1318SOL    HW2 6913   5.069   5.707   5.187
 1318SOL     MW 6914   5.047   5.672   5.264
 1319SOL     OW 6915   5.996   3.116   1.199
 1319SOL    HW1 6916   5.990   3.121   1.104
 1319SOL    HW2 6917   6.085   3.143   1.219
 1319SOL     MW 6918   6.006   3.120   1.190
 1320SOL     OW 6919   0.550   3.304   5.366
 1320SOL    HW1 6920   0.533   3.213   5.342
 1320SOL    HW2 6921   0.645   3.314   5.357
 1320SOL     MW 6922   0.560   3.293   5.362
 1321SOL     OW 6923   5.511   2.864   4.474
 1321SOL    HW1 6924   5.488   2.897   4.388
 1321SOL    HW2 6925   5.605   2.846   4.468
 1321SOL     MW 6926   5.520   2.866   4.462
 1322SOL     OW 6927   1.954   2.833   4.587
 1322SOL    HW1 6928   1.861   2.847   4.598
 1322SOL    HW2 6929   1.991   2.838   4.675
 1322SOL     MW 6930   1.947   2.835   4.599
 1323SOL     OW 6931   5.218   4.520   3.932
 1323SOL    HW1 6932   5.235   4.464   4.008
 1323SOL    HW2 6933   5.232   4.609   3.964
 1323SOL     MW 6934   5.222   4.524   3.946
 1324SOL     OW 6935   1.382   3.235   3.015
 1324SOL    HW1 6936   1.292   3.204   2.999
 1324SOL    HW2 6937   1.413   3.182   3.089
 1324SOL     MW 6938   1.374   3.224   3.023
 1325SOL     OW 6939   3.770   0.583   5.456
 1325SOL    HW1 6940   3.750   0.676   5.456
 1325SOL    HW2 6941   3.782   0.561   5.363
 1325SOL     MW 6942   3.769   0.592   5.444
 1326SOL     OW 6943   4.264   0.335   5.768
 1326SOL    HW1 6944   4.179   0.293   5.786
 1326SOL    HW2 6945   4.327   0.263   5.771
 1326SOL     MW 6946   4.261   0.320   5.771
 1327SOL     OW 6947   2.142   0.699   4.583
 1327SOL    HW1 6948   2.155   0.675   4.675
 1327SOL    HW2 6949   2.210   0.764   4.566
 1327SOL     MW 6950   2.153   0.704   4.593
 1328SOL     OW 6951   1.245   0.683   5.945
 1328SOL    HW1 6952   1.241   0.777   5.966
 1328SOL    HW2 6953   1.232   0.639   6.029
 1328SOL     MW 6954   1.243   0.690   5.958
 1329SOL     OW 6955   0.533   3.049   5.285
 1329SOL    HW1 6956   0.548   3.027   5.193
 1329SOL    HW2 6957   0.617   3.034   5.327
 1329SOL     MW 6958   0.546   3.044   5.279
 1330SOL     OW 6959   1.371   1.311   2.900
 1330SOL    HW1 6960   1.331   1.229   2.871
 1330SOL    HW2 6961   1.447   1.283   2.952
 1330SOL     MW 6962   1.376   1.297   2.903
 1331SOL     OW 6963   0.026   2.962   4.984
 1331SOL    HW1 6964   0.031   2.934   5.075
 1331SOL    HW2 6965   0.110   2.936   4.946
 1331SOL     MW 6966   0.037   2.956   4.990
 1332SOL     OW 6967   2.116   1.440   4.453
 1332SOL    HW1 6968   2.170   1.365   4.480
 1332SOL    HW2 6969   2.095   1.485   4.534
 1332SOL     MW 6970   2.121   1.436   4.467
 1333SOL     OW 6971   0.611   4.462   4.900
 1333SOL    HW1 6972   0.670   4.395   4.936
 1333SOL    HW2 6973   0.665   4.511   4.839
 1333SOL     MW 6974   0.626   4.459   4.897
 1334SOL     OW 6975   1.497   1.349   4.315
 1334SOL    HW1 6976   1.443   1.276   4.285
 1334SOL    HW2 6977   1.489   1.415   4.247
 1334SOL     MW 6978   1.489   1.348   4.303
 1335SOL     OW 6979   5.095   1.299   4.777
 1335SOL    HW1 6980   5.172   1.264   4.822
 1335SOL    HW2 6981   5.126   1.320   4.689
 1335SOL     MW 6982   5.109   1.297   4.772
 1336SOL     OW 6983   0.883   2.555   4.048
 1336SOL    HW1 6984   0.800   2.591   4.081
 1336SOL    HW2 6985   0.936   2.631   4.026
 1336SOL     MW 6986   0.879   2.569   4.050
 1337SOL     OW 6987   2.223   3.721   4.374
 1337SOL    HW1 6988   2.287   3.670   4.324
 1337SOL    HW2 6989   2.241   3.812   4.349
 1337SOL     MW 6990   2.234   3.726   4.364
 1338SOL     OW 6991   0.750   1.750   4.228
 1338SOL    HW1 6992   0.825   1.733   4.285
 1338SOL    HW2 6993   0.771   1.833   4.184
 1338SOL     MW 6994   0.763   1.759   4.230
 1339SOL     OW 6995   0.095   2.065   4.366
 1339SOL    HW1 6996   0.111   2.032   4.454
 1339SOL    HW2 6997   0.085   2.160   4.378
 1339SOL     MW 6998   0.096   2.073   4.379
 1340SOL     OW 6999   0.084   2.961   4.668
 1340SOL    HW1 7000   0.042   2.876   4.679
 1340SOL    HW2 7001   0.144   2.969   4.742
 1340SOL     MW 7002   0.086   2.951   4.679
 1341SOL     OW 7003   1.191   3.437   0.330
 1341SOL    HW1 7004   1.203   3.458   0.422
 1341SOL    HW2 7005   1.241   3.355   0.318
 1341SOL     MW 7006   1.199   3.429   0.340
 1342SOL     OW 7007   4.501   2.423   4.828
 1342SOL    HW1 7008   4.525   2.426   4.735
 1342SOL    HW2 7009   4.410   2.392   4.828
 1342SOL     MW 7010   4.492   2.419   4.816
 1343SOL     OW 7011   0.941   3.017   2.737
 1343SOL    HW1 7012   0.938   3.020   2.642
 1343SOL    HW2 7013   0.988   2.936   2.757
 1343SOL     MW 7014   0.947   3.007   2.728
 1344SOL     OW 7015   1.244   2.829   3.414
 1344SOL    HW1 7016   1.296   2.749   3.422
 1344SOL    HW2 7017   1.258   2.875   3.496
 1344SOL     MW 7018   1.252   2.825   3.425
 1345SOL     OW 7019   0.238   4.811   2.219
 1345SOL    HW1 7020   0.333   4.805   2.228
 1345SOL    HW2 7021   0.222   4.898   2.183
 1345SOL     MW 7022   0.248   4.821   2.215
 1346SOL     OW 7023   1.509   0.488   3.392
 1346SOL    HW1 7024   1.444   0.556   3.407
 1346SOL    HW2 7025   1.515   0.481   3.297
 1346SOL     MW 7026   1.501   0.496   3.382
 1347SOL     OW 7027   4.907   2.031   0.670
 1347SOL    HW1 7028   4.998   2.037   0.699
 1347SOL    HW2 7029   4.891   1.937   0.659
 1347SOL     MW 7030   4.916   2.020   0.672
 1348SOL     OW 7031   1.502   3.009   4.357
 1348SOL    HW1 7032   1.580   2.977   4.310
 1348SOL    HW2 7033   1.500   2.958   4.438
 1348SOL     MW 7034   1.512   2.998   4.361
 1349SOL     OW 7035   1.450   3.072   3.235
 1349SOL    HW1 7036   1.415   3.142   3.290
 1349SOL    HW2 7037   1.374   3.037   3.189
 1349SOL     MW 7038   1.436   3.076   3.236
 1350SOL     OW 7039   0.599   3.027   0.418
 1350SOL    HW1 7040   0.597   2.935   0.391
 1350SOL    HW2 7041   0.508   3.056   0.408
 1350SOL     MW 7042   0.587   3.019   0.413
 1351SOL     OW 7043   0.720   0.930   2.111
 1351SOL    HW1 7044   0.789   0.893   2.166
 1351SOL    HW2 7045   0.753   0.922   2.021
 1351SOL     MW 7046   0.733   0.924   2.106
 1352SOL     OW 7047   1.506   3.363   4.042
 1352SOL    HW1 7048   1.518   3.451   4.007
 1352SOL    HW2 7049   1.588   3.342   4.085
 1352SOL     MW 7050   1.518   3.372   4.043
 1353SOL     OW 7051   5.268   3.922   4.035
 1353SOL    HW1 7052   5.313   3.932   4.119
 1353SOL    HW2 7053   5.202   3.854   4.052
 1353SOL     MW 7054   5.265   3.914   4.048
 1354SOL     OW 7055   1.604   2.317   5.771
 1354SOL    HW1 7056   1.650   2.365   5.703
 1354SOL    HW2 7057   1.670   2.300   5.838
 1354SOL     MW 7058   1.618   2.321   5.771
 1355SOL     OW 7059   1.890   2.102   5.487
 1355SOL    HW1 7060   1.958   2.037   5.468
 1355SOL    HW2 7061   1.815   2.051   5.517
 1355SOL     MW 7062   1.889   2.087   5.488
 1356SOL     OW 7063   0.738   3.038   5.463
 1356SOL    HW1 7064   0.826   3.017   5.433
 1356SOL    HW2 7065   0.742   3.029   5.558
 1356SOL     MW 7066   0.750   3.034   5.472
 1357SOL     OW 7067   0.390   3.381   0.615
 1357SOL    HW1 7068   0.330   3.375   0.690
 1357SOL    HW2 7069   0.368   3.305   0.562
 1357SOL     MW 7070   0.379   3.370   0.618
 1358SOL     OW 7071   1.039   2.691   3.810
 1358SOL    HW1 7072   1.125   2.713   3.846
 1358SOL    HW2 7073   1.057   2.635   3.735
 1358SOL     MW 7074   1.052   2.687   3.805
 1359SOL     OW 7075   0.852   2.012   2.385
 1359SOL    HW1 7076   0.922   1.959   2.424
 1359SOL    HW2 7077   0.847   1.982   2.294
 1359SOL     MW 7078   0.861   2.002   2.378
 1360SOL     OW 7079   1.787   1.792   4.250
 1360SOL    HW1 7080   1.792   1.701   4.279
 1360SOL    HW2 7081   1.850   1.797   4.178
 1360SOL     MW 7082   1.796   1.781   4.244
 1361SOL     OW 7083   2.374   0.918   5.732
 1361SOL    HW1 7084   2.331   1.004   5.735
 1361SOL    HW2 7085   2.315   0.861   5.782
 1361SOL     MW 7086   2.361   0.922   5.739
 1362SOL     OW 7087   0.061   3.753   2.065
 1362SOL    HW1 7088  -0.022   3.705   2.070
 1362SOL    HW2 7089   0.106   3.732   2.146
 1362SOL     MW 7090   0.056   3.744   2.076
 1363SOL     OW 7091   2.483   3.398   4.690
 1363SOL    HW1 7092   2.511   3.481   4.652
 1363SOL    HW2 7093   2.390   3.408   4.705
 1363SOL     MW 7094   2.475   3.410   4.687
 1364SOL     OW 7095   1.730   0.102   3.481
 1364SOL    HW1 7096   1.778   0.175   3.519
 1364SOL    HW2 7097   1.679   0.066   3.554
 1364SOL     MW 7098   1.730   0.107   3.495
 1365SOL     OW 7099   0.048   3.565   4.025
 1365SOL    HW1 7100   0.026   3.496   4.088
 1365SOL    HW2 7101  -0.027   3.624   4.027
 1365SOL     MW 7102   0.036   3.563   4.033
 1366SOL     OW 7103   2.231   2.991   5.303
 1366SOL    HW1 7104   2.299   2.985   5.369
 1366SOL    HW2 7105   2.172   2.918   5.321
 1366SOL     MW 7106   2.232   2.981   5.314
 1367SOL     OW 7107   5.842   2.738   4.764
 1367SOL    HW1 7108   5.825   2.695   4.680
 1367SOL    HW2 7109   5.787   2.816   4.762
 1367SOL     MW 7110   5.833   2.742   4.753
 1368SOL     OW 7111   1.791   3.921   3.394
 1368SOL    HW1 7112   1.882   3.899   3.374
 1368SOL    HW2 7113   1.740   3.851   3.356
 1368SOL     MW 7114   1.796   3.909   3.387
 1369SOL     OW 7115   1.236   1.717   5.185
 1369SOL    HW1 7116   1.224   1.720   5.090
 1369SOL    HW2 7117   1.216   1.806   5.214
 1369SOL     MW 7118   1.232   1.729   5.176
 1370SOL     OW 7119   4.339   4.094   0.210
 1370SOL    HW1 7120   4.274   4.163   0.222
 1370SOL    HW2 7121   4.316   4.028   0.275
 1370SOL     MW 7122   4.328   4.094   0.220
 1371SOL     OW 7123   0.285   2.976   0.085
 1371SOL    HW1 7124   0.362   2.957   0.031
 1371SOL    HW2 7125   0.214   2.985   0.022
 1371SOL     MW 7126   0.286   2.975   0.070
 1372SOL     OW 7127   1.304   1.621   5.446
 1372SOL    HW1 7128   1.274   1.654   5.362
 1372SOL    HW2 7129   1.227   1.626   5.503
 1372SOL     MW 7130   1.291   1.626   5.443
 1373SOL     OW 7131   0.692   1.017   4.928
 1373SOL    HW1 7132   0.699   1.083   4.996
 1373SOL    HW2 7133   0.771   1.028   4.875
 1373SOL     MW 7134   0.703   1.027   4.930
 1374SOL     OW 7135   3.142   1.906   4.712
 1374SOL    HW1 7136   3.171   1.993   4.683
 1374SOL    HW2 7137   3.073   1.925   4.777
 1374SOL     MW 7138   3.137   1.920   4.717
 1375SOL     OW 7139   5.610   2.023   3.790
 1375SOL    HW1 7140   5.602   1.954   3.724
 1375SOL    HW2 7141   5.548   1.997   3.858
 1375SOL     MW 7142   5.601   2.011   3.790
 1376SOL     OW 7143   2.406   2.162   4.360
 1376SOL    HW1 7144   2.321   2.121   4.342
 1376SOL    HW2 7145   2.410   2.237   4.301
 1376SOL     MW 7146   2.396   2.166   4.350
 1377SOL     OW 7147   1.284   4.308   6.016
 1377SOL    HW1 7148   1.281   4.346   6.104
 1377SOL    HW2 7149   1.212   4.351   5.969
 1377SOL     MW 7150   1.274   4.319   6.021
 1378SOL     OW 7151   5.944   3.502   2.411
 1378SOL    HW1 7152   5.973   3.451   2.335
 1378SOL    HW2 7153   5.852   3.522   2.393
 1378SOL     MW 7154   5.936   3.498   2.399
 1379SOL     OW 7155   6.023   1.990   3.608
 1379SOL    HW1 7156   6.090   2.058   3.596
 1379SOL    HW2 7157   6.030   1.966   3.700
 1379SOL     MW 7158   6.033   1.996   3.618
 1380SOL     OW 7159   0.712   3.312   4.135
 1380SOL    HW1 7160   0.637   3.367   4.157
 1380SOL    HW2 7161   0.788   3.368   4.152
 1380SOL     MW 7162   0.712   3.326   4.140
 1381SOL     OW 7163   1.945   2.639   4.384
 1381SOL    HW1 7164   1.953   2.696   4.460
 1381SOL    HW2 7165   2.032   2.600   4.375
 1381SOL     MW 7166   1.957   2.641   4.393
 1382SOL     OW 7167   5.448   2.992   1.870
 1382SOL    HW1 7168   5.460   2.898   1.875
 1382SOL    HW2 7169   5.396   3.006   1.791
 1382SOL     MW 7170   5.443   2.982   1.861
 1383SOL     OW 7171   1.136   2.014   4.776
 1383SOL    HW1 7172   1.231   2.002   4.777
 1383SOL    HW2 7173   1.108   1.978   4.692
 1383SOL     MW 7174   1.145   2.008   4.765
 1384SOL     OW 7175   2.296   2.695   4.870
 1384SOL    HW1 7176   2.358   2.768   4.874
 1384SOL    HW2 7177   2.333   2.636   4.805
 1384SOL     MW 7178   2.308   2.697   4.862
 1385SOL     OW 7179   0.099   2.541   2.421
 1385SOL    HW1 7180   0.128   2.630   2.402
 1385SOL    HW2 7181   0.059   2.510   2.339
 1385SOL     MW 7182   0.098   2.548   2.408
 1386SOL     OW 7183   0.819   3.974   0.550
 1386SOL    HW1 7184   0.763   3.923   0.609
 1386SOL    HW2 7185   0.825   4.060   0.590
 1386SOL     MW 7186   0.813   3.978   0.563
 1387SOL     OW 7187   0.657   4.043   4.132
 1387SOL    HW1 7188   0.635   4.104   4.202
 1387SOL    HW2 7189   0.719   3.983   4.170
 1387SOL     MW 7190   0.662   4.043   4.146
 1388SOL     OW 7191   1.373   3.572   4.891
 1388SOL    HW1 7192   1.405   3.654   4.928
 1388SOL    HW2 7193   1.428   3.504   4.931
 1388SOL     MW 7194   1.384   3.574   4.901
 1389SOL     OW 7195   0.720   2.379   5.416
 1389SOL    HW1 7196   0.807   2.342   5.432
 1389SOL    HW2 7197   0.666   2.347   5.488
 1389SOL     MW 7198   0.724   2.370   5.427
 1390SOL     OW 7199   0.260   2.085   5.991
 1390SOL    HW1 7200   0.214   2.100   6.074
 1390SOL    HW2 7201   0.257   1.990   5.979
 1390SOL     MW 7202   0.254   2.075   6.000
 1391SOL     OW 7203   1.536   2.239   1.499
 1391SOL    HW1 7204   1.513   2.266   1.588
 1391SOL    HW2 7205   1.484   2.296   1.442
 1391SOL     MW 7206   1.527   2.250   1.503
 1392SOL     OW 7207   0.467   2.529   0.089
 1392SOL    HW1 7208   0.465   2.433   0.097
 1392SOL    HW2 7209   0.425   2.546   0.005
 1392SOL     MW 7210   0.461   2.519   0.079
 1393SOL     OW 7211   0.418   3.442   3.869
 1393SOL    HW1 7212   0.369   3.521   3.888
 1393SOL    HW2 7213   0.401   3.384   3.943
 1393SOL     MW 7214   0.410   3.445   3.881
 1394SOL     OW 7215   0.584   1.166   2.048
 1394SOL    HW1 7216   0.493   1.137   2.042
 1394SOL    HW2 7217   0.632   1.087   2.075
 1394SOL     MW 7218   0.578   1.152   2.051
 1395SOL     OW 7219   6.014   3.702   1.761
 1395SOL    HW1 7220   5.931   3.745   1.782
 1395SOL    HW2 7221   6.057   3.762   1.700
 1395SOL     MW 7222   6.009   3.716   1.756
 1396SOL     OW 7223   0.147   3.037   3.091
 1396SOL    HW1 7224   0.080   3.029   3.023
 1396SOL    HW2 7225   0.226   2.999   3.052
 1396SOL     MW 7226   0.149   3.031   3.077
 1397SOL     OW 7227   1.022   0.290   5.693
 1397SOL    HW1 7228   1.063   0.334   5.767
 1397SOL    HW2 7229   0.966   0.223   5.733
 1397SOL     MW 7230   1.020   0.287   5.708
 1398SOL     OW 7231   0.737   4.374   4.546
 1398SOL    HW1 7232   0.665   4.431   4.571
 1398SOL    HW2 7233   0.781   4.421   4.475
 1398SOL     MW 7234   0.734   4.387   4.540
 1399SOL     OW 7235   0.886   3.024   3.935
 1399SOL    HW1 7236   0.833   3.102   3.917
 1399SOL    HW2 7237   0.907   3.032   4.029
 1399SOL     MW 7238   0.882   3.035   3.945
 1400SOL     OW 7239   0.874   3.544   4.951
 1400SOL    HW1 7240   0.825   3.489   4.889
 1400SOL    HW2 7241   0.826   3.536   5.033
 1400SOL     MW 7242   0.861   3.536   4.953
 1401SOL     OW 7243   1.618   4.169   3.356
 1401SOL    HW1 7244   1.638   4.077   3.377
 1401SOL    HW2 7245   1.529   4.167   3.322
 1401SOL     MW 7246   1.609   4.157   3.354
 1402SOL     OW 7247   1.384   0.882   3.077
 1402SOL    HW1 7248   1.435   0.961   3.060
 1402SOL    HW2 7249   1.327   0.905   3.150
 1402SOL     MW 7250   1.383   0.895   3.084
 1403SOL     OW 7251   1.811   4.253   5.793
 1403SOL    HW1 7252   1.863   4.233   5.871
 1403SOL    HW2 7253   1.768   4.170   5.771
 1403SOL     MW 7254   1.813   4.240   5.800
 1404SOL     OW 7255   2.104   1.301   0.442
 1404SOL    HW1 7256   2.165   1.339   0.379
 1404SOL    HW2 7257   2.144   1.217   0.467
 1404SOL     MW 7258   2.117   1.295   0.437
 1405SOL     OW 7259   5.807   4.485   5.946
 1405SOL    HW1 7260   5.837   4.514   5.859
 1405SOL    HW2 7261   5.869   4.417   5.971
 1405SOL     MW 7262   5.819   4.480   5.938
 1406SOL     OW 7263   0.765   3.282   3.567
 1406SOL    HW1 7264   0.777   3.284   3.662
 1406SOL    HW2 7265   0.683   3.234   3.554
 1406SOL     MW 7266   0.756   3.276   3.577
 1407SOL     OW 7267   1.000   3.782   3.767
 1407SOL    HW1 7268   0.998   3.727   3.689
 1407SOL    HW2 7269   1.008   3.871   3.734
 1407SOL     MW 7270   1.001   3.787   3.753
 1408SOL     OW 7271   5.223   3.003   5.407
 1408SOL    HW1 7272   5.155   2.948   5.370
 1408SOL    HW2 7273   5.178   3.053   5.476
 1408SOL     MW 7274   5.208   3.002   5.411
 1409SOL     OW 7275   1.222   2.640   2.875
 1409SOL    HW1 7276   1.156   2.663   2.941
 1409SOL    HW2 7277   1.304   2.637   2.924
 1409SOL     MW 7278   1.224   2.642   2.890
 1410SOL     OW 7279   1.724   4.398   1.151
 1410SOL    HW1 7280   1.699   4.488   1.170
 1410SOL    HW2 7281   1.819   4.398   1.150
 1410SOL     MW 7282   1.733   4.409   1.153
 1411SOL     OW 7283   0.730   2.683   5.411
 1411SOL    HW1 7284   0.786   2.755   5.441
 1411SOL    HW2 7285   0.788   2.606   5.412
 1411SOL     MW 7286   0.745   2.682   5.415
 1412SOL     OW 7287   1.203   3.463   0.866
 1412SOL    HW1 7288   1.132   3.413   0.906
 1412SOL    HW2 7289   1.192   3.552   0.901
 1412SOL     MW 7290   1.193   3.468   0.876
 1413SOL     OW 7291   0.753   3.313   0.554
 1413SOL    HW1 7292   0.729   3.229   0.516
 1413SOL    HW2 7293   0.718   3.378   0.493
 1413SOL     MW 7294   0.745   3.311   0.541
 1414SOL     OW 7295   0.250   1.189   2.363
 1414SOL    HW1 7296   0.204   1.258   2.410
 1414SOL    HW2 7297   0.273   1.228   2.279
 1414SOL     MW 7298   0.247   1.203   2.358
 1415SOL     OW 7299   0.564   2.257   5.602
 1415SOL    HW1 7300   0.472   2.248   5.626
 1415SOL    HW2 7301   0.593   2.168   5.584
 1415SOL     MW 7302   0.556   2.245   5.603
 1416SOL     OW 7303   0.786   0.952   3.738
 1416SOL    HW1 7304   0.848   0.907   3.681
 1416SOL    HW2 7305   0.803   1.045   3.722
 1416SOL     MW 7306   0.796   0.958   3.728
 1417SOL     OW 7307   6.013   3.812   4.627
 1417SOL    HW1 7308   5.942   3.875   4.642
 1417SOL    HW2 7309   6.024   3.770   4.712
 1417SOL     MW 7310   6.005   3.815   4.640
 1418SOL     OW 7311   1.245   5.100   3.377
 1418SOL    HW1 7312   1.232   5.165   3.445
 1418SOL    HW2 7313   1.340   5.102   3.360
 1418SOL     MW 7314   1.256   5.109   3.383
 1419SOL     OW 7315   4.595   1.682   5.145
 1419SOL    HW1 7316   4.643   1.632   5.211
 1419SOL    HW2 7317   4.538   1.618   5.102
 1419SOL     MW 7318   4.594   1.668   5.148
 1420SOL     OW 7319   1.614   1.466   5.114
 1420SOL    HW1 7320   1.525   1.466   5.079
 1420SOL    HW2 7321   1.609   1.416   5.195
 1420SOL     MW 7322   1.602   1.460   5.120
 1421SOL     OW 7323   4.524   4.869   5.574
 1421SOL    HW1 7324   4.449   4.903   5.623
 1421SOL    HW2 7325   4.575   4.821   5.639
 1421SOL     MW 7326   4.521   4.867   5.589
 1422SOL     OW 7327   1.914   3.972   4.306
 1422SOL    HW1 7328   1.956   3.908   4.248
 1422SOL    HW2 7329   1.984   4.002   4.363
 1422SOL     MW 7330   1.929   3.967   4.306
 1423SOL     OW 7331   1.235   2.998   4.197
 1423SOL    HW1 7332   1.176   3.012   4.270
 1423SOL    HW2 7333   1.321   2.986   4.237
 1423SOL     MW 7334   1.239   2.998   4.211
 1424SOL     OW 7335   1.023   1.413   5.756
 1424SOL    HW1 7336   1.072   1.490   5.726
 1424SOL    HW2 7337   0.932   1.442   5.761
 1424SOL     MW 7338   1.017   1.426   5.753
 1425SOL     OW 7339   2.807   2.493   4.972
 1425SOL    HW1 7340   2.768   2.441   4.902
 1425SOL    HW2 7341   2.877   2.437   5.007
 1425SOL     MW 7342   2.811   2.479   4.968
 1426SOL     OW 7343   0.597   1.813   5.206
 1426SOL    HW1 7344   0.551   1.862   5.138
 1426SOL    HW2 7345   0.631   1.736   5.160
 1426SOL     MW 7346   0.596   1.809   5.191
 1427SOL     OW 7347   1.046   1.659   2.922
 1427SOL    HW1 7348   1.006   1.703   2.847
 1427SOL    HW2 7349   0.975   1.610   2.962
 1427SOL     MW 7350   1.032   1.658   2.917
 1428SOL     OW 7351   1.724   3.398   5.348
 1428SOL    HW1 7352   1.675   3.434   5.422
 1428SOL    HW2 7353   1.750   3.475   5.297
 1428SOL     MW 7354   1.721   3.413   5.351
 1429SOL     OW 7355   3.022   1.780   4.494
 1429SOL    HW1 7356   3.055   1.836   4.565
 1429SOL    HW2 7357   2.960   1.721   4.537
 1429SOL     MW 7358   3.018   1.780   4.509
 1430SOL     OW 7359   1.233   1.087   2.799
 1430SOL    HW1 7360   1.158   1.084   2.740
 1430SOL    HW2 7361   1.196   1.071   2.886
 1430SOL     MW 7362   1.219   1.084   2.802
 1431SOL     OW 7363   0.172   3.292   3.861
 1431SOL    HW1 7364   0.204   3.210   3.898
 1431SOL    HW2 7365   0.150   3.345   3.938
 1431SOL     MW 7366   0.173   3.288   3.876
 1432SOL     OW 7367   5.642   1.475   4.044
 1432SOL    HW1 7368   5.575   1.537   4.073
 1432SOL    HW2 7369   5.718   1.529   4.023
 1432SOL     MW 7370   5.643   1.490   4.045
 1433SOL     OW 7371   0.401   4.221   5.618
 1433SOL    HW1 7372   0.403   4.317   5.619
 1433SOL    HW2 7373   0.383   4.199   5.527
 1433SOL     MW 7374   0.399   4.231   5.606
 1434SOL     OW 7375   5.757   3.261   4.692
 1434SOL    HW1 7376   5.749   3.247   4.598
 1434SOL    HW2 7377   5.818   3.193   4.721
 1434SOL     MW 7378   5.764   3.250   4.684
 1435SOL     OW 7379   2.647   2.436   4.485
 1435SOL    HW1 7380   2.617   2.499   4.420
 1435SOL    HW2 7381   2.568   2.388   4.510
 1435SOL     MW 7382   2.633   2.438   4.480
 1436SOL     OW 7383   2.641   0.449   5.478
 1436SOL    HW1 7384   2.572   0.515   5.481
 1436SOL    HW2 7385   2.649   0.419   5.569
 1436SOL     MW 7386   2.633   0.454   5.490
 1437SOL     OW 7387   0.514   4.001   3.864
 1437SOL    HW1 7388   0.524   4.023   3.956
 1437SOL    HW2 7389   0.603   3.993   3.831
 1437SOL     MW 7390   0.527   4.003   3.871
 1438SOL     OW 7391   3.804   2.408   5.771
 1438SOL    HW1 7392   3.875   2.344   5.766
 1438SOL    HW2 7393   3.725   2.358   5.750
 1438SOL     MW 7394   3.803   2.394   5.768
 1439SOL     OW 7395   1.722   0.175   4.227
 1439SOL    HW1 7396   1.744   0.098   4.175
 1439SOL    HW2 7397   1.794   0.236   4.211
 1439SOL     MW 7398   1.734   0.173   4.219
 1440SOL     OW 7399   1.686   2.974   4.013
 1440SOL    HW1 7400   1.685   2.885   3.977
 1440SOL    HW2 7401   1.595   3.005   4.003
 1440SOL     MW 7402   1.674   2.967   4.007
 1441SOL     OW 7403   2.719   2.672   5.885
 1441SOL    HW1 7404   2.808   2.661   5.850
 1441SOL    HW2 7405   2.732   2.695   5.977
 1441SOL     MW 7406   2.732   2.674   5.892
 1442SOL     OW 7407   1.065   3.685   5.675
 1442SOL    HW1 7408   1.157   3.660   5.673
 1442SOL    HW2 7409   1.065   3.780   5.690
 1442SOL     MW 7410   1.077   3.694   5.676
 1443SOL     OW 7411   2.359   2.239   5.409
 1443SOL    HW1 7412   2.390   2.220   5.498
 1443SOL    HW2 7413   2.427   2.295   5.372
 1443SOL     MW 7414   2.372   2.244   5.416
 1444SOL     OW 7415   0.351   0.775   2.155
 1444SOL    HW1 7416   0.386   0.798   2.241
 1444SOL    HW2 7417   0.403   0.700   2.127
 1444SOL     MW 7418   0.362   0.768   2.162
 1445SOL     OW 7419   0.574   3.090   3.167
 1445SOL    HW1 7420   0.575   3.186   3.175
 1445SOL    HW2 7421   0.627   3.073   3.089
 1445SOL     MW 7422   0.581   3.100   3.158
 1446SOL     OW 7423   0.381   3.275   4.090
 1446SOL    HW1 7424   0.375   3.180   4.101
 1446SOL    HW2 7425   0.338   3.311   4.168
 1446SOL     MW 7426   0.375   3.267   4.101
 1447SOL     OW 7427   1.374   3.653   6.052
 1447SOL    HW1 7428   1.347   3.658   6.144
 1447SOL    HW2 7429   1.469   3.656   6.055
 1447SOL     MW 7430   1.382   3.654   6.065
 1448SOL     OW 7431   1.429   2.516   3.857
 1448SOL    HW1 7432   1.376   2.521   3.937
 1448SOL    HW2 7433   1.504   2.572   3.875
 1448SOL     MW 7434   1.432   2.524   3.870
 1449SOL     OW 7435   1.870   5.799   4.483
 1449SOL    HW1 7436   1.923   5.803   4.403
 1449SOL    HW2 7437   1.892   5.714   4.522
 1449SOL     MW 7438   1.879   5.789   4.477
 1450SOL     OW 7439   1.964   3.674   4.430
 1450SOL    HW1 7440   2.058   3.684   4.419
 1450SOL    HW2 7441   1.954   3.598   4.486
 1450SOL     MW 7442   1.974   3.666   4.436
 1451SOL     OW 7443   0.681   3.004   0.667
 1451SOL    HW1 7444   0.661   3.023   0.575
 1451SOL    HW2 7445   0.612   2.944   0.695
 1451SOL     MW 7446   0.670   2.999   0.659
 1452SOL     OW 7447   2.564   1.728   4.613
 1452SOL    HW1 7448   2.470   1.720   4.630
 1452SOL    HW2 7449   2.574   1.811   4.567
 1452SOL     MW 7450   2.554   1.737   4.609
 1453SOL     OW 7451   2.741   0.254   4.793
 1453SOL    HW1 7452   2.793   0.295   4.725
 1453SOL    HW2 7453   2.653   0.290   4.781
 1453SOL     MW 7454   2.737   0.264   4.783
 1454SOL     OW 7455   6.027   1.648   4.530
 1454SOL    HW1 7456   6.107   1.678   4.488
 1454SOL    HW2 7457   6.001   1.722   4.586
 1454SOL     MW 7458   6.034   1.662   4.532
 1455SOL     OW 7459   5.415   2.882   5.550
 1455SOL    HW1 7460   5.466   2.841   5.480
 1455SOL    HW2 7461   5.341   2.923   5.505
 1455SOL     MW 7462   5.412   2.882   5.535
 1456SOL     OW 7463   1.856   3.527   0.367
 1456SOL    HW1 7464   1.767   3.553   0.391
 1456SOL    HW2 7465   1.848   3.491   0.279
 1456SOL     MW 7466   1.843   3.526   0.359
 1457SOL     OW 7467   1.995   2.157   3.465
 1457SOL    HW1 7468   1.970   2.143   3.556
 1457SOL    HW2 7469   2.073   2.212   3.469
 1457SOL     MW 7470   2.002   2.163   3.477
 1458SOL     OW 7471   1.736   0.547   5.039
 1458SOL    HW1 7472   1.698   0.535   4.952
 1458SOL    HW2 7473   1.830   0.541   5.025
 1458SOL     MW 7474   1.743   0.544   5.026
 1459SOL     OW 7475   0.858   4.162   6.070
 1459SOL    HW1 7476   0.771   4.139   6.102
 1459SOL    HW2 7477   0.848   4.251   6.037
 1459SOL     MW 7478   0.846   4.171   6.070
 1460SOL     OW 7479   1.825   4.466   4.928
 1460SOL    HW1 7480   1.769   4.405   4.881
 1460SOL    HW2 7481   1.800   4.456   5.019
 1460SOL     MW 7482   1.815   4.457   4.933
 1461SOL     OW 7483   1.192   3.146   5.177
 1461SOL    HW1 7484   1.187   3.105   5.091
 1461SOL    HW2 7485   1.251   3.220   5.164
 1461SOL     MW 7486   1.199   3.150   5.164
 1462SOL     OW 7487   0.940   2.254   4.500
 1462SOL    HW1 7488   0.847   2.275   4.489
 1462SOL    HW2 7489   0.960   2.196   4.427
 1462SOL     MW 7490   0.930   2.249   4.489
 1463SOL     OW 7491   0.941   2.672   5.948
 1463SOL    HW1 7492   1.027   2.690   5.986
 1463SOL    HW2 7493   0.891   2.630   6.018
 1463SOL     MW 7494   0.945   2.669   5.961
 1464SOL     OW 7495   0.573   1.983   3.601
 1464SOL    HW1 7496   0.617   2.061   3.567
 1464SOL    HW2 7497   0.613   1.968   3.686
 1464SOL     MW 7498   0.584   1.991   3.607
 1465SOL     OW 7499   4.577   3.358   5.201
 1465SOL    HW1 7500   4.560   3.452   5.213
 1465SOL    HW2 7501   4.511   3.315   5.255
 1465SOL     MW 7502   4.566   3.365   5.209
 1466SOL     OW 7503   1.964   4.153   4.048
 1466SOL    HW1 7504   1.922   4.079   4.005
 1466SOL    HW2 7505   1.974   4.126   4.139
 1466SOL     MW 7506   1.960   4.140   4.054
 1467SOL     OW 7507   5.868   2.056   2.849
 1467SOL    HW1 7508   5.815   2.033   2.773
 1467SOL    HW2 7509   5.816   2.029   2.925
 1467SOL     MW 7510   5.855   2.049   2.849
 1468SOL     OW 7511   2.433   0.994   2.154
 1468SOL    HW1 7512   2.444   0.902   2.128
 1468SOL    HW2 7513   2.367   1.028   2.093
 1468SOL     MW 7514   2.426   0.986   2.143
 1469SOL     OW 7515   3.758   3.674   6.079
 1469SOL    HW1 7516   3.668   3.701   6.095
 1469SOL    HW2 7517   3.803   3.755   6.055
 1469SOL     MW 7518   3.752   3.688   6.078
 1470SOL     OW 7519   2.572   1.311   5.747
 1470SOL    HW1 7520   2.650   1.316   5.801
 1470SOL    HW2 7521   2.511   1.256   5.797
 1470SOL     MW 7522   2.574   1.305   5.760
 1471SOL     OW 7523   2.473   1.823   0.624
 1471SOL    HW1 7524   2.446   1.883   0.694
 1471SOL    HW2 7525   2.545   1.773   0.661
 1471SOL     MW 7526   2.479   1.825   0.637
 1472SOL     OW 7527   5.123   3.567   0.813
 1472SOL    HW1 7528   5.151   3.600   0.898
 1472SOL    HW2 7529   5.101   3.645   0.762
 1472SOL     MW 7530   5.123   3.581   0.817
 1473SOL     OW 7531   0.554   3.218   0.807
 1473SOL    HW1 7532   0.514   3.281   0.747
 1473SOL    HW2 7533   0.605   3.161   0.750
 1473SOL     MW 7534   0.556   3.219   0.792
 1474SOL     OW 7535   0.729   2.833   1.003
 1474SOL    HW1 7536   0.661   2.784   0.957
 1474SOL    HW2 7537   0.783   2.870   0.933
 1474SOL     MW 7538   0.727   2.832   0.988
 1475SOL     OW 7539   3.002   3.485   1.162
 1475SOL    HW1 7540   3.067   3.545   1.197
 1475SOL    HW2 7541   3.053   3.419   1.115
 1475SOL     MW 7542   3.017   3.484   1.160
 1476SOL     OW 7543   0.576   3.959   5.986
 1476SOL    HW1 7544   0.494   4.003   6.010
 1476SOL    HW2 7545   0.549   3.873   5.953
 1476SOL     MW 7546   0.562   3.953   5.985
 1477SOL     OW 7547   1.309   4.271   4.333
 1477SOL    HW1 7548   1.295   4.349   4.278
 1477SOL    HW2 7549   1.352   4.208   4.275
 1477SOL     MW 7550   1.313   4.273   4.319
 1478SOL     OW 7551   0.599   3.859   0.110
 1478SOL    HW1 7552   0.626   3.932   0.166
 1478SOL    HW2 7553   0.590   3.897   0.023
 1478SOL     MW 7554   0.602   3.873   0.106
 1479SOL     OW 7555   1.898   4.845   1.160
 1479SOL    HW1 7556   1.852   4.814   1.082
 1479SOL    HW2 7557   1.987   4.811   1.150
 1479SOL     MW 7558   1.903   4.837   1.149
 1480SOL     OW 7559   5.639   3.685   0.868
 1480SOL    HW1 7560   5.716   3.735   0.842
 1480SOL    HW2 7561   5.665   3.639   0.947
 1480SOL     MW 7562   5.652   3.686   0.875
 1481SOL     OW 7563   1.939   2.374   1.005
 1481SOL    HW1 7564   1.988   2.433   1.062
 1481SOL    HW2 7565   1.997   2.358   0.931
 1481SOL     MW 7566   1.952   2.379   1.003
 1482SOL     OW 7567   6.014   4.370   5.635
 1482SOL    HW1 7568   6.001   4.310   5.708
 1482SOL    HW2 7569   6.098   4.413   5.653
 1482SOL     MW 7570   6.023   4.368   5.646
 1483SOL     OW 7571   5.759   3.152   0.599
 1483SOL    HW1 7572   5.847   3.164   0.562
 1483SOL    HW2 7573   5.731   3.067   0.566
 1483SOL     MW 7574   5.767   3.143   0.590
 1484SOL     OW 7575   4.969   5.243   5.158
 1484SOL    HW1 7576   5.046   5.247   5.215
 1484SOL    HW2 7577   5.002   5.264   5.071
 1484SOL     MW 7578   4.983   5.246   5.154
 1485SOL     OW 7579   5.503   3.703   5.729
 1485SOL    HW1 7580   5.448   3.713   5.652
 1485SOL    HW2 7581   5.442   3.703   5.803
 1485SOL     MW 7582   5.488   3.704   5.729
 1486SOL     OW 7583   0.527   0.386   4.564
 1486SOL    HW1 7584   0.578   0.305   4.558
 1486SOL    HW2 7585   0.484   0.393   4.478
 1486SOL     MW 7586   0.528   0.376   4.552
 1487SOL     OW 7587   6.096   1.060   4.129
 1487SOL    HW1 7588   6.035   0.986   4.133
 1487SOL    HW2 7589   6.107   1.087   4.220
 1487SOL     MW 7590   6.089   1.054   4.141
 1488SOL     OW 7591   3.377   2.016   5.594
 1488SOL    HW1 7592   3.464   1.998   5.631
 1488SOL    HW2 7593   3.316   1.969   5.651
 1488SOL     MW 7594   3.381   2.008   5.606
 1489SOL     OW 7595   0.928   2.925   5.845
 1489SOL    HW1 7596   0.916   2.835   5.875
 1489SOL    HW2 7597   0.974   2.969   5.917
 1489SOL     MW 7598   0.932   2.919   5.858
 1490SOL     OW 7599   4.541   1.460   4.997
 1490SOL    HW1 7600   4.577   1.373   5.012
 1490SOL    HW2 7601   4.566   1.481   4.907
 1490SOL     MW 7602   4.549   1.452   4.987
 1491SOL     OW 7603   0.283   3.600   0.499
 1491SOL    HW1 7604   0.348   3.539   0.534
 1491SOL    HW2 7605   0.333   3.657   0.441
 1491SOL     MW 7606   0.298   3.599   0.496
 1492SOL     OW 7607   2.134   2.998   5.055
 1492SOL    HW1 7608   2.181   3.073   5.018
 1492SOL    HW2 7609   2.171   2.988   5.142
 1492SOL     MW 7610   2.145   3.007   5.061
 1493SOL     OW 7611   2.051   3.964   4.929
 1493SOL    HW1 7612   1.982   4.021   4.962
 1493SOL    HW2 7613   2.133   4.005   4.957
 1493SOL     MW 7614   2.053   3.977   4.937
 1494SOL     OW 7615   1.543   3.284   4.379
 1494SOL    HW1 7616   1.457   3.306   4.344
 1494SOL    HW2 7617   1.545   3.188   4.379
 1494SOL     MW 7618   1.532   3.275   4.375
 1495SOL     OW 7619   0.316   1.959   5.470
 1495SOL    HW1 7620   0.364   1.938   5.550
 1495SOL    HW2 7621   0.367   2.028   5.428
 1495SOL     MW 7622   0.329   1.965   5.475
 1496SOL     OW 7623   0.231   3.319   0.831
 1496SOL    HW1 7624   0.165   3.263   0.790
 1496SOL    HW2 7625   0.202   3.326   0.922
 1496SOL     MW 7626   0.219   3.313   0.838
 1497SOL     OW 7627   2.005   1.131   5.361
 1497SOL    HW1 7628   1.926   1.089   5.327
 1497SOL    HW2 7629   1.994   1.224   5.339
 1497SOL     MW 7630   1.993   1.138   5.354
 1498SOL     OW 7631   5.170   3.092   5.937
 1498SOL    HW1 7632   5.172   3.176   5.984
 1498SOL    HW2 7633   5.170   3.116   5.845
 1498SOL     MW 7634   5.170   3.106   5.931
 1499SOL     OW 7635   0.311   5.002   5.994
 1499SOL    HW1 7636   0.342   5.074   5.940
 1499SOL    HW2 7637   0.220   5.023   6.012
 1499SOL     MW 7638   0.303   5.014   5.990
 1500SOL     OW 7639   0.099   1.211   5.801
 1500SOL    HW1 7640   0.159   1.285   5.796
 1500SOL    HW2 7641   0.029   1.233   5.739
 1500SOL     MW 7642   0.098   1.223   5.793
 1501SOL     OW 7643   1.112   3.859   5.148
 1501SOL    HW1 7644   1.178   3.798   5.113
 1501SOL    HW2 7645   1.056   3.804   5.202
 1501SOL     MW 7646   1.114   3.844   5.150
 1502SOL     OW 7647   1.689   2.574   6.111
 1502SOL    HW1 7648   1.654   2.603   6.196
 1502SOL    HW2 7649   1.613   2.539   6.065
 1502SOL     MW 7650   1.675   2.573   6.116
 1503SOL     OW 7651   5.762   4.080   0.238
 1503SOL    HW1 7652   5.714   4.160   0.259
 1503SOL    HW2 7653   5.800   4.096   0.152
 1503SOL     MW 7654   5.761   4.092   0.230
 1504SOL     OW 7655   5.956   2.004   4.407
 1504SOL    HW1 7656   5.956   1.964   4.494
 1504SOL    HW2 7657   6.048   2.020   4.388
 1504SOL     MW 7658   5.968   2.001   4.416
 1505SOL     OW 7659   0.855   4.641   0.323
 1505SOL    HW1 7660   0.779   4.659   0.267
 1505SOL    HW2 7661   0.822   4.653   0.413
 1505SOL     MW 7662   0.841   4.645   0.328
 1506SOL     OW 7663   5.843   4.638   0.554
 1506SOL    HW1 7664   5.903   4.649   0.627
 1506SOL    HW2 7665   5.833   4.543   0.545
 1506SOL     MW 7666   5.850   4.627   0.562
 1507SOL     OW 7667   5.379   3.662   0.940
 1507SOL    HW1 7668   5.471   3.682   0.922
 1507SOL    HW2 7669   5.377   3.568   0.959
 1507SOL     MW 7670   5.390   3.653   0.940
 1508SOL     OW 7671   5.054   2.496   2.121
 1508SOL    HW1 7672   5.047   2.507   2.026
 1508SOL    HW2 7673   4.964   2.495   2.152
 1508SOL     MW 7674   5.042   2.498   2.113
 1509SOL     OW 7675   0.151   2.663   0.728
 1509SOL    HW1 7676   0.175   2.572   0.709
 1509SOL    HW2 7677   0.196   2.683   0.810
 1509SOL     MW 7678   0.160   2.654   0.736
 1510SOL     OW 7679   1.818   2.223   5.098
 1510SOL    HW1 7680   1.885   2.155   5.105
 1510SOL    HW2 7681   1.834   2.281   5.172
 1510SOL     MW 7682   1.828   2.222   5.109
 1511SOL     OW 7683   2.723   2.511   0.467
 1511SOL    HW1 7684   2.735   2.416   0.465
 1511SOL    HW2 7685   2.688   2.528   0.555
 1511SOL     MW 7686   2.720   2.501   0.478
 1512SOL     OW 7687   1.710   4.003   5.701
 1512SOL    HW1 7688   1.631   4.007   5.647
 1512SOL    HW2 7689   1.776   3.962   5.645
 1512SOL     MW 7690   1.708   3.999   5.687
 1513SOL     OW 7691   0.526   2.717   5.713
 1513SOL    HW1 7692   0.462   2.765   5.661
 1513SOL    HW2 7693   0.596   2.695   5.652
 1513SOL     MW 7694   0.527   2.720   5.699
 1514SOL     OW 7695   0.713   3.585   5.766
 1514SOL    HW1 7696   0.671   3.658   5.720
 1514SOL    HW2 7697   0.785   3.625   5.814
 1514SOL     MW 7698   0.717   3.599   5.766
 1515SOL     OW 7699   0.358   2.030   0.382
 1515SOL    HW1 7700   0.263   2.023   0.381
 1515SOL    HW2 7701   0.382   2.016   0.473
 1515SOL     MW 7702   0.349   2.028   0.393
 1516SOL     OW 7703   2.965   4.184   4.979
 1516SOL    HW1 7704   3.023   4.108   4.976
 1516SOL    HW2 7705   2.881   4.149   5.011
 1516SOL     MW 7706   2.961   4.170   4.983
 1517SOL     OW 7707   0.963   2.242   5.069
 1517SOL    HW1 7708   0.878   2.286   5.073
 1517SOL    HW2 7709   1.007   2.267   5.150
 1517SOL     MW 7710   0.958   2.250   5.080
 1518SOL     OW 7711   0.398   2.992   1.418
 1518SOL    HW1 7712   0.439   3.044   1.348
 1518SOL    HW2 7713   0.470   2.942   1.456
 1518SOL     MW 7714   0.412   2.992   1.414
 1519SOL     OW 7715   1.363   3.874   5.873
 1519SOL    HW1 7716   1.300   3.938   5.905
 1519SOL    HW2 7717   1.364   3.805   5.940
 1519SOL     MW 7718   1.355   3.873   5.886
 1520SOL     OW 7719   1.686   3.687   6.022
 1520SOL    HW1 7720   1.712   3.635   5.946
 1520SOL    HW2 7721   1.692   3.778   5.993
 1520SOL     MW 7722   1.690   3.692   6.009
 1521SOL     OW 7723   5.365   2.095   1.490
 1521SOL    HW1 7724   5.336   2.068   1.403
 1521SOL    HW2 7725   5.431   2.030   1.515
 1521SOL     MW 7726   5.370   2.083   1.482
 1522SOL     OW 7727   0.101   1.355   0.328
 1522SOL    HW1 7728   0.195   1.367   0.340
 1522SOL    HW2 7729   0.061   1.405   0.400
 1522SOL     MW 7730   0.108   1.363   0.339
 1523SOL     OW 7731   1.109   1.869   3.550
 1523SOL    HW1 7732   1.118   1.827   3.464
 1523SOL    HW2 7733   1.178   1.936   3.551
 1523SOL     MW 7734   1.119   1.872   3.539
 1524SOL     OW 7735   0.054   0.065   1.709
 1524SOL    HW1 7736   0.147   0.081   1.727
 1524SOL    HW2 7737   0.020   0.150   1.681
 1524SOL     MW 7738   0.062   0.078   1.708
 1525SOL     OW 7739   0.434   1.680   5.454
 1525SOL    HW1 7740   0.499   1.720   5.396
 1525SOL    HW2 7741   0.361   1.743   5.455
 1525SOL     MW 7742   0.433   1.693   5.447
 1526SOL     OW 7743   1.336   4.804   1.387
 1526SOL    HW1 7744   1.355   4.871   1.322
 1526SOL    HW2 7745   1.262   4.839   1.436
 1526SOL     MW 7746   1.329   4.817   1.385
 1527SOL     OW 7747   0.668   3.658   4.664
 1527SOL    HW1 7748   0.763   3.662   4.658
 1527SOL    HW2 7749   0.642   3.748   4.685
 1527SOL     MW 7750   0.677   3.670   4.666
 1528SOL     OW 7751   1.255   3.547   0.597
 1528SOL    HW1 7752   1.237   3.492   0.673
 1528SOL    HW2 7753   1.348   3.566   0.602
 1528SOL     MW 7754   1.264   3.543   0.607
 1529SOL     OW 7755   1.041   0.098   2.631
 1529SOL    HW1 7756   0.957   0.053   2.646
 1529SOL    HW2 7757   1.058   0.145   2.713
 1529SOL     MW 7758   1.032   0.098   2.644
 1530SOL     OW 7759   2.674   4.336   1.546
 1530SOL    HW1 7760   2.762   4.371   1.534
 1530SOL    HW2 7761   2.675   4.253   1.499
 1530SOL     MW 7762   2.685   4.330   1.538
 1531SOL     OW 7763   2.502   6.013   5.641
 1531SOL    HW1 7764   2.531   6.019   5.733
 1531SOL    HW2 7765   2.478   5.921   5.629
 1531SOL     MW 7766   2.503   6.002   5.651
 1532SOL     OW 7767   0.432   1.142   1.069
 1532SOL    HW1 7768   0.436   1.164   1.162
 1532SOL    HW2 7769   0.390   1.056   1.066
 1532SOL     MW 7770   0.427   1.134   1.080
 1533SOL     OW 7771   1.065   5.055   2.605
 1533SOL    HW1 7772   1.093   5.133   2.556
 1533SOL    HW2 7773   1.109   4.982   2.562
 1533SOL     MW 7774   1.074   5.056   2.593
 1534SOL     OW 7775   4.757   4.671   4.929
 1534SOL    HW1 7776   4.738   4.758   4.962
 1534SOL    HW2 7777   4.698   4.614   4.978
 1534SOL     MW 7778   4.747   4.674   4.939
 1535SOL     OW 7779   0.152   4.520   2.965
 1535SOL    HW1 7780   0.133   4.453   3.030
 1535SOL    HW2 7781   0.094   4.593   2.987
 1535SOL     MW 7782   0.142   4.521   2.976
 1536SOL     OW 7783   1.412   3.879   1.839
 1536SOL    HW1 7784   1.370   3.965   1.846
 1536SOL    HW2 7785   1.407   3.844   1.928
 1536SOL     MW 7786   1.406   3.886   1.852
 1537SOL     OW 7787   0.981   3.454   2.831
 1537SOL    HW1 7788   1.048   3.522   2.825
 1537SOL    HW2 7789   0.925   3.468   2.755
 1537SOL     MW 7790   0.982   3.464   2.820
 1538SOL     OW 7791   5.965   5.046   4.487
 1538SOL    HW1 7792   6.042   4.990   4.481
 1538SOL    HW2 7793   5.895   4.988   4.516
 1538SOL     MW 7794   5.966   5.032   4.490
 1539SOL     OW 7795   5.483   3.799   1.352
 1539SOL    HW1 7796   5.550   3.820   1.286
 1539SOL    HW2 7797   5.507   3.852   1.428
 1539SOL     MW 7798   5.495   3.809   1.353
 1540SOL     OW 7799   5.917   4.782   5.046
 1540SOL    HW1 7800   5.908   4.743   4.959
 1540SOL    HW2 7801   5.860   4.859   5.045
 1540SOL     MW 7802   5.909   4.787   5.035
 1541SOL     OW 7803   1.188   4.239   2.072
 1541SOL    HW1 7804   1.271   4.255   2.116
 1541SOL    HW2 7805   1.210   4.230   1.979
 1541SOL     MW 7806   1.201   4.240   2.066
 1542SOL     OW 7807   3.582   5.005   0.140
 1542SOL    HW1 7808   3.499   5.040   0.106
 1542SOL    HW2 7809   3.609   4.940   0.075
 1542SOL     MW 7810   3.575   5.001   0.127
 1543SOL     OW 7811   1.004   4.039   2.196
 1543SOL    HW1 7812   0.998   3.958   2.145
 1543SOL    HW2 7813   1.078   4.086   2.159
 1543SOL     MW 7814   1.013   4.035   2.185
 1544SOL     OW 7815   4.873   4.890   5.766
 1544SOL    HW1 7816   4.783   4.871   5.792
 1544SOL    HW2 7817   4.881   4.853   5.678
 1544SOL     MW 7818   4.863   4.883   5.758
 1545SOL     OW 7819   0.807   4.201   0.905
 1545SOL    HW1 7820   0.732   4.181   0.962
 1545SOL    HW2 7821   0.767   4.220   0.820
 1545SOL     MW 7822   0.792   4.201   0.901
 1546SOL     OW 7823   1.337   5.189   5.018
 1546SOL    HW1 7824   1.243   5.200   5.006
 1546SOL    HW2 7825   1.354   5.219   5.107
 1546SOL     MW 7826   1.327   5.194   5.028
 1547SOL     OW 7827   0.782   4.077   1.354
 1547SOL    HW1 7828   0.875   4.078   1.375
 1547SOL    HW2 7829   0.739   4.060   1.438
 1547SOL     MW 7830   0.788   4.075   1.367
 1548SOL     OW 7831   1.009   5.593   0.205
 1548SOL    HW1 7832   1.101   5.603   0.229
 1548SOL    HW2 7833   0.963   5.586   0.289
 1548SOL     MW 7834   1.015   5.593   0.219
 1549SOL     OW 7835   1.813   2.716   0.861
 1549SOL    HW1 7836   1.719   2.735   0.852
 1549SOL    HW2 7837   1.835   2.749   0.948
 1549SOL     MW 7838   1.803   2.723   0.871
 1550SOL     OW 7839   1.380   4.976   1.158
 1550SOL    HW1 7840   1.293   5.011   1.139
 1550SOL    HW2 7841   1.440   5.047   1.134
 1550SOL     MW 7842   1.377   4.990   1.152
 1551SOL     OW 7843   6.003   4.352   3.771
 1551SOL    HW1 7844   5.924   4.309   3.739
 1551SOL    HW2 7845   5.976   4.440   3.794
 1551SOL     MW 7846   5.990   4.358   3.770
 1552SOL     OW 7847   0.637   4.964   5.991
 1552SOL    HW1 7848   0.683   5.045   5.967
 1552SOL    HW2 7849   0.545   4.990   5.998
 1552SOL     MW 7850   0.631   4.978   5.989
 1553SOL     OW 7851   4.578   5.014   0.513
 1553SOL    HW1 7852   4.623   5.086   0.468
 1553SOL    HW2 7853   4.486   5.027   0.491
 1553SOL     MW 7854   4.572   5.025   0.504
 1554SOL     OW 7855   0.586   1.748   0.894
 1554SOL    HW1 7856   0.674   1.739   0.932
 1554SOL    HW2 7857   0.589   1.829   0.845
 1554SOL     MW 7858   0.598   1.757   0.893
 1555SOL     OW 7859   0.049   3.302   5.261
 1555SOL    HW1 7860   0.039   3.356   5.182
 1555SOL    HW2 7861   0.143   3.304   5.280
 1555SOL     MW 7862   0.060   3.309   5.253
 1556SOL     OW 7863   1.333   4.036   1.460
 1556SOL    HW1 7864   1.342   4.014   1.367
 1556SOL    HW2 7865   1.423   4.042   1.492
 1556SOL     MW 7866   1.346   4.034   1.452
 1557SOL     OW 7867   1.008   3.778   3.066
 1557SOL    HW1 7868   1.045   3.866   3.071
 1557SOL    HW2 7869   0.915   3.793   3.051
 1557SOL     MW 7870   1.001   3.791   3.065
 1558SOL     OW 7871   1.563   4.508   3.046
 1558SOL    HW1 7872   1.601   4.481   3.129
 1558SOL    HW2 7873   1.596   4.597   3.032
 1558SOL     MW 7874   1.572   4.516   3.055
 1559SOL     OW 7875   2.024   5.038   2.764
 1559SOL    HW1 7876   1.987   5.102   2.703
 1559SOL    HW2 7877   2.021   4.955   2.717
 1559SOL     MW 7878   2.019   5.035   2.750
 1560SOL     OW 7879   4.458   5.334   0.186
 1560SOL    HW1 7880   4.411   5.250   0.182
 1560SOL    HW2 7881   4.505   5.340   0.103
 1560SOL     MW 7882   4.458   5.324   0.175
 1561SOL     OW 7883   0.033   4.878   2.822
 1561SOL    HW1 7884   0.015   4.801   2.768
 1561SOL    HW2 7885   0.123   4.902   2.799
 1561SOL     MW 7886   0.042   4.871   2.812
 1562SOL     OW 7887   0.441   5.287   6.044
 1562SOL    HW1 7888   0.405   5.263   6.129
 1562SOL    HW2 7889   0.536   5.280   6.055
 1562SOL     MW 7890   0.448   5.283   6.056
 1563SOL     OW 7891   5.498   5.114   3.218
 1563SOL    HW1 7892   5.593   5.098   3.216
 1563SOL    HW2 7893   5.460   5.027   3.232
 1563SOL     MW 7894   5.505   5.101   3.219
 1564SOL     OW 7895   6.107   4.409   1.416
 1564SOL    HW1 7896   6.147   4.332   1.376
 1564SOL    HW2 7897   6.179   4.470   1.430
 1564SOL     MW 7898   6.121   4.407   1.413
 1565SOL     OW 7899   2.269   3.676   1.137
 1565SOL    HW1 7900   2.364   3.666   1.147
 1565SOL    HW2 7901   2.258   3.725   1.055
 1565SOL     MW 7902   2.280   3.681   1.128
 1566SOL     OW 7903   0.491   3.693   5.942
 1566SOL    HW1 7904   0.549   3.641   5.886
 1566SOL    HW2 7905   0.498   3.652   6.028
 1566SOL     MW 7906   0.499   3.681   5.946
 1567SOL     OW 7907   2.342   3.197   1.257
 1567SOL    HW1 7908   2.359   3.257   1.330
 1567SOL    HW2 7909   2.360   3.110   1.293
 1567SOL     MW 7910   2.346   3.194   1.271
 1568SOL     OW 7911   2.289   4.406   0.809
 1568SOL    HW1 7912   2.265   4.458   0.885
 1568SOL    HW2 7913   2.375   4.370   0.830
 1568SOL     MW 7914   2.297   4.408   0.821
 1569SOL     OW 7915   0.583   2.087   0.023
 1569SOL    HW1 7916   0.566   2.162   0.080
 1569SOL    HW2 7917   0.551   2.011   0.073
 1569SOL     MW 7918   0.577   2.087   0.037
 1570SOL     OW 7919   0.380   5.345   1.246
 1570SOL    HW1 7920   0.414   5.404   1.314
 1570SOL    HW2 7921   0.375   5.400   1.168
 1570SOL     MW 7922   0.384   5.360   1.245
 1571SOL     OW 7923   0.077   5.339   0.212
 1571SOL    HW1 7924  -0.007   5.343   0.168
 1571SOL    HW2 7925   0.066   5.271   0.279
 1571SOL     MW 7926   0.065   5.331   0.215
 1572SOL     OW 7927   6.007   3.860   0.250
 1572SOL    HW1 7928   6.102   3.854   0.240
 1572SOL    HW2 7929   5.989   3.953   0.255
 1572SOL     MW 7930   6.017   3.871   0.249
 1573SOL     OW 7931   0.992   2.583   0.946
 1573SOL    HW1 7932   0.986   2.505   1.000
 1573SOL    HW2 7933   1.053   2.641   0.993
 1573SOL     MW 7934   0.999   2.581   0.959
 1574SOL     OW 7935   0.031   1.592   1.921
 1574SOL    HW1 7936   0.025   1.614   2.014
 1574SOL    HW2 7937  -0.008   1.667   1.876
 1574SOL     MW 7938   0.025   1.604   1.927
 1575SOL     OW 7939   3.333   5.575   2.487
 1575SOL    HW1 7940   3.240   5.553   2.495
 1575SOL    HW2 7941   3.352   5.627   2.564
 1575SOL     MW 7942   3.324   5.578   2.498
 1576SOL     OW 7943   0.951   3.276   2.098
 1576SOL    HW1 7944   0.921   3.360   2.132
 1576SOL    HW2 7945   0.913   3.270   2.010
 1576SOL     MW 7946   0.942   3.286   2.091
 1577SOL     OW 7947   1.309   4.231   2.830
 1577SOL    HW1 7948   1.321   4.270   2.917
 1577SOL    HW2 7949   1.315   4.306   2.769
 1577SOL     MW 7950   1.311   4.246   2.833
 1578SOL     OW 7951   2.096   2.543   1.194
 1578SOL    HW1 7952   2.081   2.500   1.279
 1578SOL    HW2 7953   2.118   2.633   1.217
 1578SOL     MW 7954   2.097   2.549   1.208
 1579SOL     OW 7955   5.091   4.031   6.054
 1579SOL    HW1 7956   5.110   4.125   6.061
 1579SOL    HW2 7957   5.105   4.011   5.962
 1579SOL     MW 7958   5.096   4.041   6.043
 1580SOL     OW 7959   4.731   3.643   5.887
 1580SOL    HW1 7960   4.800   3.678   5.831
 1580SOL    HW2 7961   4.707   3.716   5.944
 1580SOL     MW 7962   4.737   3.657   5.887
 1581SOL     OW 7963   6.063   0.021   2.671
 1581SOL    HW1 7964   6.009   0.014   2.750
 1581SOL    HW2 7965   6.142  -0.028   2.692
 1581SOL     MW 7966   6.067   0.014   2.684
 1582SOL     OW 7967   0.882   0.101   5.812
 1582SOL    HW1 7968   0.885   0.014   5.773
 1582SOL    HW2 7969   0.877   0.085   5.906
 1582SOL     MW 7970   0.882   0.088   5.819
 1583SOL     OW 7971   2.803   5.192   1.883
 1583SOL    HW1 7972   2.825   5.237   1.964
 1583SOL    HW2 7973   2.758   5.112   1.911
 1583SOL     MW 7974   2.800   5.187   1.897
 1584SOL     OW 7975   0.788   4.264   5.098
 1584SOL    HW1 7976   0.866   4.280   5.046
 1584SOL    HW2 7977   0.815   4.199   5.163
 1584SOL     MW 7978   0.801   4.257   5.100
 1585SOL     OW 7979   1.773   4.461   3.234
 1585SOL    HW1 7980   1.763   4.366   3.229
 1585SOL    HW2 7981   1.760   4.482   3.326
 1585SOL     MW 7982   1.770   4.451   3.245
 1586SOL     OW 7983   1.127   1.689   4.685
 1586SOL    HW1 7984   1.195   1.657   4.626
 1586SOL    HW2 7985   1.082   1.757   4.634
 1586SOL     MW 7986   1.130   1.694   4.671
 1587SOL     OW 7987   1.186   3.041   1.366
 1587SOL    HW1 7988   1.179   3.001   1.279
 1587SOL    HW2 7989   1.268   3.089   1.364
 1587SOL     MW 7990   1.195   3.042   1.355
 1588SOL     OW 7991   0.075   3.655   6.025
 1588SOL    HW1 7992   0.006   3.719   6.042
 1588SOL    HW2 7993   0.125   3.653   6.107
 1588SOL     MW 7994   0.073   3.663   6.038
 1589SOL     OW 7995   2.259   3.444   5.119
 1589SOL    HW1 7996   2.221   3.479   5.038
 1589SOL    HW2 7997   2.350   3.475   5.118
 1589SOL     MW 7998   2.266   3.453   5.108
 1590SOL     OW 7999   2.893   2.984   0.746
 1590SOL    HW1 8000   2.983   3.016   0.747
 1590SOL    HW2 8001   2.844   3.053   0.702
 1590SOL     MW 8002   2.898   2.997   0.740
 1591SOL     OW 8003   5.743   1.199   0.354
 1591SOL    HW1 8004   5.742   1.231   0.444
 1591SOL    HW2 8005   5.802   1.259   0.308
 1591SOL     MW 8006   5.751   1.211   0.360
 1592SOL     OW 8007   0.060   4.191   2.116
 1592SOL    HW1 8008   0.025   4.232   2.195
 1592SOL    HW2 8009  -0.008   4.130   2.088
 1592SOL     MW 8010   0.047   4.189   2.122
 1593SOL     OW 8011   0.015   2.175   1.246
 1593SOL    HW1 8012  -0.056   2.228   1.280
 1593SOL    HW2 8013   0.088   2.236   1.236
 1593SOL     MW 8014   0.016   2.189   1.249
 1594SOL     OW 8015   6.062   0.883   3.258
 1594SOL    HW1 8016   6.156   0.885   3.278
 1594SOL    HW2 8017   6.033   0.797   3.289
 1594SOL     MW 8018   6.070   0.872   3.264
 1595SOL     OW 8019   0.490   3.533   1.521
 1595SOL    HW1 8020   0.513   3.626   1.529
 1595SOL    HW2 8021   0.399   3.534   1.491
 1595SOL     MW 8022   0.481   3.545   1.518
 1596SOL     OW 8023   1.915   2.917   6.028
 1596SOL    HW1 8024   1.826   2.888   6.008
 1596SOL    HW2 8025   1.936   2.874   6.112
 1596SOL     MW 8026   1.907   2.908   6.036
 1597SOL     OW 8027   0.838   4.265   3.646
 1597SOL    HW1 8028   0.841   4.229   3.735
 1597SOL    HW2 8029   0.779   4.340   3.651
 1597SOL     MW 8030   0.831   4.270   3.658
 1598SOL     OW 8031   4.465   4.824   2.303
 1598SOL    HW1 8032   4.483   4.842   2.396
 1598SOL    HW2 8033   4.552   4.817   2.263
 1598SOL     MW 8034   4.479   4.825   2.310
 1599SOL     OW 8035   5.833   3.777   3.054
 1599SOL    HW1 8036   5.906   3.715   3.054
 1599SOL    HW2 8037   5.798   3.773   3.143
 1599SOL     MW 8038   5.838   3.768   3.065
 1600SOL     OW 8039   6.096   0.012   1.988
 1600SOL    HW1 8040   6.064  -0.077   1.973
 1600SOL    HW2 8041   6.144   0.034   1.908
 1600SOL     MW 8042   6.098   0.003   1.976
 1601SOL     OW 8043   0.044   5.032   1.637
 1601SOL    HW1 8044  -0.037   5.060   1.679
 1601SOL    HW2 8045   0.025   5.035   1.544
 1601SOL     MW 8046   0.031   5.036   1.631
 1602SOL     OW 8047   0.851   5.618   4.696
 1602SOL    HW1 8048   0.888   5.690   4.644
 1602SOL    HW2 8049   0.879   5.637   4.785
 1602SOL     MW 8050   0.860   5.630   4.700
 1603SOL     OW 8051   0.953   4.833   0.498
 1603SOL    HW1 8052   0.860   4.846   0.517
 1603SOL    HW2 8053   0.956   4.815   0.404
 1603SOL     MW 8054   0.942   4.832   0.488
 1604SOL     OW 8055   0.402   0.845   3.449
 1604SOL    HW1 8056   0.467   0.912   3.433
 1604SOL    HW2 8057   0.426   0.806   3.533
 1604SOL     MW 8058   0.413   0.848   3.458
 1605SOL     OW 8059   0.459   2.841   0.720
 1605SOL    HW1 8060   0.417   2.914   0.765
 1605SOL    HW2 8061   0.398   2.817   0.651
 1605SOL     MW 8062   0.446   2.847   0.717
 1606SOL     OW 8063   0.130   4.204   1.027
 1606SOL    HW1 8064   0.113   4.194   1.121
 1606SOL    HW2 8065   0.098   4.292   1.006
 1606SOL     MW 8066   0.124   4.214   1.037
 1607SOL     OW 8067   5.867   3.614   5.299
 1607SOL    HW1 8068   5.864   3.531   5.251
 1607SOL    HW2 8069   5.960   3.636   5.303
 1607SOL     MW 8070   5.879   3.606   5.294
 1608SOL     OW 8071   1.228   4.837   2.527
 1608SOL    HW1 8072   1.185   4.764   2.482
 1608SOL    HW2 8073   1.307   4.853   2.477
 1608SOL     MW 8074   1.232   4.830   2.515
 1609SOL     OW 8075   1.154   2.970   1.125
 1609SOL    HW1 8076   1.089   3.035   1.097
 1609SOL    HW2 8077   1.233   2.994   1.078
 1609SOL     MW 8078   1.156   2.981   1.115
 1610SOL     OW 8079   6.049   3.414   1.436
 1610SOL    HW1 8080   6.118   3.430   1.501
 1610SOL    HW2 8081   6.094   3.370   1.364
 1610SOL     MW 8082   6.064   3.410   1.435
 1611SOL     OW 8083   3.225   4.328   0.672
 1611SOL    HW1 8084   3.153   4.338   0.610
 1611SOL    HW2 8085   3.287   4.270   0.627
 1611SOL     MW 8086   3.224   4.322   0.658
 1612SOL     OW 8087   5.123   5.678   2.367
 1612SOL    HW1 8088   5.041   5.631   2.383
 1612SOL    HW2 8089   5.162   5.634   2.291
 1612SOL     MW 8090   5.118   5.666   2.359
 1613SOL     OW 8091   1.482   3.458   0.972
 1613SOL    HW1 8092   1.503   3.413   1.054
 1613SOL    HW2 8093   1.405   3.511   0.993
 1613SOL     MW 8094   1.474   3.459   0.986
 1614SOL     OW 8095   0.611   4.858   2.353
 1614SOL    HW1 8096   0.648   4.872   2.440
 1614SOL    HW2 8097   0.655   4.922   2.297
 1614SOL     MW 8098   0.621   4.868   2.357
 1615SOL     OW 8099   0.199   2.794   1.000
 1615SOL    HW1 8100   0.235   2.867   0.950
 1615SOL    HW2 8101   0.209   2.822   1.092
 1615SOL     MW 8102   0.205   2.807   1.006
 1616SOL     OW 8103   1.690   3.853   2.075
 1616SOL    HW1 8104   1.754   3.799   2.029
 1616SOL    HW2 8105   1.610   3.801   2.074
 1616SOL     MW 8106   1.688   3.839   2.069
 1617SOL     OW 8107   0.267   2.756   3.204
 1617SOL    HW1 8108   0.235   2.814   3.273
 1617SOL    HW2 8109   0.194   2.696   3.187
 1617SOL     MW 8110   0.253   2.756   3.210
 1618SOL     OW 8111   0.139   4.941   3.707
 1618SOL    HW1 8112   0.209   4.936   3.772
 1618SOL    HW2 8113   0.128   4.851   3.677
 1618SOL     MW 8114   0.146   4.929   3.712
 1619SOL     OW 8115   0.641   4.833   1.804
 1619SOL    HW1 8116   0.632   4.924   1.777
 1619SOL    HW2 8117   0.552   4.804   1.824
 1619SOL     MW 8118   0.629   4.841   1.804
 1620SOL     OW 8119   1.209   4.049   5.989
 1620SOL    HW1 8120   1.240   4.133   6.025
 1620SOL    HW2 8121   1.163   4.008   6.062
 1620SOL     MW 8122   1.207   4.055   6.003
 1621SOL     OW 8123   2.159   3.557   5.346
 1621SOL    HW1 8124   2.090   3.497   5.374
 1621SOL    HW2 8125   2.185   3.525   5.260
 1621SOL     MW 8126   2.154   3.545   5.339
 1622SOL     OW 8127   0.180   2.924   5.473
 1622SOL    HW1 8128   0.273   2.903   5.463
 1622SOL    HW2 8129   0.178   3.020   5.479
 1622SOL     MW 8130   0.191   2.934   5.472
 1623SOL     OW 8131   0.067   4.272   5.269
 1623SOL    HW1 8132   0.063   4.358   5.310
 1623SOL    HW2 8133   0.153   4.237   5.292
 1623SOL     MW 8134   0.078   4.278   5.277
 1624SOL     OW 8135   5.561   1.380   1.792
 1624SOL    HW1 8136   5.509   1.460   1.795
 1624SOL    HW2 8137   5.637   1.397   1.847
 1624SOL     MW 8138   5.564   1.392   1.799
 1625SOL     OW 8139   4.725   3.711   1.617
 1625SOL    HW1 8140   4.795   3.648   1.599
 1625SOL    HW2 8141   4.649   3.678   1.568
 1625SOL     MW 8142   4.724   3.699   1.608
 1626SOL     OW 8143   5.441   4.767   0.146
 1626SOL    HW1 8144   5.466   4.740   0.058
 1626SOL    HW2 8145   5.402   4.688   0.185
 1626SOL     MW 8146   5.439   4.753   0.140
 1627SOL     OW 8147   0.885   0.971   0.199
 1627SOL    HW1 8148   0.807   0.935   0.155
 1627SOL    HW2 8149   0.859   0.981   0.290
 1627SOL     MW 8150   0.872   0.968   0.205
 1628SOL     OW 8151   5.460   5.177   5.371
 1628SOL    HW1 8152   5.398   5.231   5.323
 1628SOL    HW2 8153   5.411   5.098   5.394
 1628SOL     MW 8154   5.446   5.173   5.368
 1629SOL     OW 8155   0.043   3.927   5.626
 1629SOL    HW1 8156   0.098   3.993   5.583
 1629SOL    HW2 8157   0.102   3.879   5.683
 1629SOL     MW 8158   0.058   3.930   5.627
 1630SOL     OW 8159   5.630   5.338   2.549
 1630SOL    HW1 8160   5.671   5.299   2.626
 1630SOL    HW2 8161   5.648   5.276   2.478
 1630SOL     MW 8162   5.637   5.325   2.550
 1631SOL     OW 8163   2.548   3.561   0.874
 1631SOL    HW1 8164   2.534   3.557   0.969
 1631SOL    HW2 8165   2.552   3.470   0.846
 1631SOL     MW 8166   2.547   3.549   0.883
 1632SOL     OW 8167   2.984   3.147   5.579
 1632SOL    HW1 8168   2.905   3.129   5.528
 1632SOL    HW2 8169   3.015   3.232   5.548
 1632SOL     MW 8170   2.978   3.156   5.569
 1633SOL     OW 8171   1.959   2.835   1.621
 1633SOL    HW1 8172   1.950   2.930   1.613
 1633SOL    HW2 8173   2.044   2.815   1.581
 1633SOL     MW 8174   1.969   2.844   1.615
 1634SOL     OW 8175   0.043   4.400   0.424
 1634SOL    HW1 8176   0.091   4.483   0.429
 1634SOL    HW2 8177   0.086   4.344   0.489
 1634SOL     MW 8178   0.055   4.403   0.433
 1635SOL     OW 8179   0.270   1.431   5.786
 1635SOL    HW1 8180   0.353   1.387   5.805
 1635SOL    HW2 8181   0.277   1.457   5.694
 1635SOL     MW 8182   0.281   1.428   5.776
 1636SOL     OW 8183   1.898   3.102   1.617
 1636SOL    HW1 8184   1.969   3.115   1.554
 1636SOL    HW2 8185   1.906   3.176   1.677
 1636SOL     MW 8186   1.908   3.113   1.617
 1637SOL     OW 8187   3.500   1.101   0.173
 1637SOL    HW1 8188   3.514   1.076   0.264
 1637SOL    HW2 8189   3.415   1.064   0.150
 1637SOL     MW 8190   3.491   1.093   0.181
 1638SOL     OW 8191   0.955   5.161   5.955
 1638SOL    HW1 8192   1.032   5.168   5.898
 1638SOL    HW2 8193   0.980   5.098   6.022
 1638SOL     MW 8194   0.968   5.154   5.956
 1639SOL     OW 8195   2.412   5.950   2.284
 1639SOL    HW1 8196   2.347   6.005   2.239
 1639SOL    HW2 8197   2.452   5.899   2.214
 1639SOL     MW 8198   2.409   5.951   2.269
 1640SOL     OW 8199   2.115   4.453   0.616
 1640SOL    HW1 8200   2.168   4.432   0.694
 1640SOL    HW2 8201   2.151   4.397   0.547
 1640SOL     MW 8202   2.127   4.443   0.617
 1641SOL     OW 8203   5.449   3.110   5.269
 1641SOL    HW1 8204   5.359   3.076   5.278
 1641SOL    HW2 8205   5.446   3.167   5.193
 1641SOL     MW 8206   5.437   3.113   5.261
 1642SOL     OW 8207   0.322   4.091   0.203
 1642SOL    HW1 8208   0.384   4.093   0.130
 1642SOL    HW2 8209   0.369   4.133   0.275
 1642SOL     MW 8210   0.336   4.096   0.203
 1643SOL     OW 8211   0.888   0.665   1.873
 1643SOL    HW1 8212   0.869   0.755   1.846
 1643SOL    HW2 8213   0.970   0.643   1.828
 1643SOL     MW 8214   0.896   0.674   1.864
 1644SOL     OW 8215   1.023   3.964   2.584
 1644SOL    HW1 8216   1.054   3.998   2.668
 1644SOL    HW2 8217   1.092   3.988   2.522
 1644SOL     MW 8218   1.036   3.971   2.587
 1645SOL     OW 8219   1.862   3.838   5.556
 1645SOL    HW1 8220   1.938   3.863   5.609
 1645SOL    HW2 8221   1.900   3.808   5.473
 1645SOL     MW 8222   1.877   3.837   5.552
 1646SOL     OW 8223   1.567   4.568   5.761
 1646SOL    HW1 8224   1.535   4.648   5.720
 1646SOL    HW2 8225   1.661   4.568   5.744
 1646SOL     MW 8226   1.575   4.578   5.754
 1647SOL     OW 8227   4.335   3.669   2.793
 1647SOL    HW1 8228   4.254   3.671   2.742
 1647SOL    HW2 8229   4.310   3.630   2.877
 1647SOL     MW 8230   4.322   3.664   2.798
 1648SOL     OW 8231   5.573   3.041   2.574
 1648SOL    HW1 8232   5.521   2.999   2.642
 1648SOL    HW2 8233   5.538   3.006   2.492
 1648SOL     MW 8234   5.562   3.031   2.572
 1649SOL     OW 8235   5.457   2.338   1.572
 1649SOL    HW1 8236   5.425   2.345   1.662
 1649SOL    HW2 8237   5.409   2.264   1.535
 1649SOL     MW 8238   5.447   2.330   1.579
 1650SOL     OW 8239   5.300   3.592   3.991
 1650SOL    HW1 8240   5.393   3.614   3.993
 1650SOL    HW2 8241   5.276   3.580   4.083
 1650SOL     MW 8242   5.309   3.593   4.003
 1651SOL     OW 8243   1.186   2.433   0.704
 1651SOL    HW1 8244   1.196   2.338   0.700
 1651SOL    HW2 8245   1.151   2.450   0.791
 1651SOL     MW 8246   1.183   2.423   0.715
 1652SOL     OW 8247   0.872   4.119   5.633
 1652SOL    HW1 8248   0.792   4.094   5.679
 1652SOL    HW2 8249   0.855   4.207   5.601
 1652SOL     MW 8250   0.859   4.127   5.634
 1653SOL     OW 8251   2.163   5.781   5.439
 1653SOL    HW1 8252   2.104   5.846   5.400
 1653SOL    HW2 8253   2.125   5.697   5.415
 1653SOL     MW 8254   2.150   5.779   5.431
 1654SOL     OW 8255   3.118   4.722   2.195
 1654SOL    HW1 8256   3.113   4.795   2.134
 1654SOL    HW2 8257   3.046   4.665   2.170
 1654SOL     MW 8258   3.108   4.724   2.184
 1655SOL     OW 8259   0.530   1.394   4.271
 1655SOL    HW1 8260   0.577   1.328   4.220
 1655SOL    HW2 8261   0.469   1.434   4.209
 1655SOL     MW 8262   0.528   1.391   4.257
 1656SOL     OW 8263   0.312   3.685   5.384
 1656SOL    HW1 8264   0.269   3.599   5.387
 1656SOL    HW2 8265   0.368   3.681   5.307
 1656SOL     MW 8266   0.314   3.674   5.374
 1657SOL     OW 8267   0.513   5.044   3.094
 1657SOL    HW1 8268   0.575   5.016   3.027
 1657SOL    HW2 8269   0.528   4.982   3.166
 1657SOL     MW 8270   0.523   5.032   3.095
 1658SOL     OW 8271   1.410   2.592   0.724
 1658SOL    HW1 8272   1.469   2.555   0.790
 1658SOL    HW2 8273   1.326   2.551   0.742
 1658SOL     MW 8274   1.407   2.582   0.735
 1659SOL     OW 8275   2.676   5.141   0.784
 1659SOL    HW1 8276   2.747   5.097   0.830
 1659SOL    HW2 8277   2.698   5.133   0.691
 1659SOL     MW 8278   2.688   5.135   0.778
 1660SOL     OW 8279   1.170   1.652   0.175
 1660SOL    HW1 8280   1.115   1.724   0.205
 1660SOL    HW2 8281   1.228   1.691   0.110
 1660SOL     MW 8282   1.171   1.666   0.171
 1661SOL     OW 8283   0.616   1.742   1.767
 1661SOL    HW1 8284   0.701   1.714   1.800
 1661SOL    HW2 8285   0.610   1.834   1.792
 1661SOL     MW 8286   0.626   1.750   1.775
 1662SOL     OW 8287   1.440   4.275   2.160
 1662SOL    HW1 8288   1.438   4.253   2.253
 1662SOL    HW2 8289   1.525   4.244   2.129
 1662SOL     MW 8290   1.450   4.269   2.168
 1663SOL     OW 8291   4.855   4.354   5.362
 1663SOL    HW1 8292   4.911   4.431   5.367
 1663SOL    HW2 8293   4.904   4.291   5.310
 1663SOL     MW 8294   4.868   4.356   5.356
 1664SOL     OW 8295   0.113   3.887   2.547
 1664SOL    HW1 8296   0.036   3.919   2.595
 1664SOL    HW2 8297   0.077   3.829   2.480
 1664SOL     MW 8298   0.099   3.883   2.544
 1665SOL     OW 8299   0.139   4.285   2.537
 1665SOL    HW1 8300   0.209   4.243   2.587
 1665SOL    HW2 8301   0.096   4.343   2.600
 1665SOL     MW 8302   0.142   4.287   2.551
 1666SOL     OW 8303   0.736   5.328   6.042
 1666SOL    HW1 8304   0.808   5.272   6.010
 1666SOL    HW2 8305   0.742   5.407   5.988
 1666SOL     MW 8306   0.746   5.331   6.031
 1667SOL     OW 8307   2.466   5.633   5.849
 1667SOL    HW1 8308   2.496   5.685   5.925
 1667SOL    HW2 8309   2.372   5.625   5.862
 1667SOL     MW 8310   2.458   5.639   5.861
 1668SOL     OW 8311   1.745   5.118   0.090
 1668SOL    HW1 8312   1.819   5.176   0.074
 1668SOL    HW2 8313   1.767   5.037   0.044
 1668SOL     MW 8314   1.757   5.115   0.082
 1669SOL     OW 8315   2.114   3.439   1.419
 1669SOL    HW1 8316   2.027   3.424   1.381
 1669SOL    HW2 8317   2.171   3.451   1.344
 1669SOL     MW 8318   2.110   3.439   1.405
 1670SOL     OW 8319   0.139   3.595   2.777
 1670SOL    HW1 8320   0.114   3.666   2.836
 1670SOL    HW2 8321   0.139   3.517   2.831
 1670SOL     MW 8322   0.135   3.594   2.791
 1671SOL     OW 8323   2.291   1.816   6.026
 1671SOL    HW1 8324   2.220   1.817   5.962
 1671SOL    HW2 8325   2.256   1.763   6.099
 1671SOL     MW 8326   2.277   1.809   6.027
 1672SOL     OW 8327   1.418   3.303   1.476
 1672SOL    HW1 8328   1.368   3.271   1.551
 1672SOL    HW2 8329   1.463   3.381   1.509
 1672SOL     MW 8330   1.418   3.309   1.490
 1673SOL     OW 8331   1.162   4.064   0.603
 1673SOL    HW1 8332   1.151   3.985   0.550
 1673SOL    HW2 8333   1.114   4.046   0.684
 1673SOL     MW 8334   1.155   4.051   0.607
 1674SOL     OW 8335   6.053   2.920   2.428
 1674SOL    HW1 8336   6.144   2.892   2.416
 1674SOL    HW2 8337   6.054   3.014   2.407
 1674SOL     MW 8338   6.065   2.929   2.423
 1675SOL     OW 8339   5.875   4.930   1.560
 1675SOL    HW1 8340   5.874   4.934   1.465
 1675SOL    HW2 8341   5.865   5.021   1.588
 1675SOL     MW 8342   5.874   4.942   1.552
 1676SOL     OW 8343   1.141   5.204   2.298
 1676SOL    HW1 8344   1.219   5.253   2.273
 1676SOL    HW2 8345   1.095   5.261   2.359
 1676SOL     MW 8346   1.145   5.217   2.303
 1677SOL     OW 8347   0.272   3.836   1.063
 1677SOL    HW1 8348   0.336   3.850   1.133
 1677SOL    HW2 8349   0.191   3.874   1.096
 1677SOL     MW 8350   0.270   3.842   1.076
 1678SOL     OW 8351   0.623   4.585   1.405
 1678SOL    HW1 8352   0.623   4.492   1.386
 1678SOL    HW2 8353   0.714   4.604   1.430
 1678SOL     MW 8354   0.635   4.576   1.406
 1679SOL     OW 8355   0.491   2.758   4.570
 1679SOL    HW1 8356   0.544   2.706   4.509
 1679SOL    HW2 8357   0.555   2.797   4.629
 1679SOL     MW 8358   0.506   2.756   4.569
 1680SOL     OW 8359   4.647   0.169   3.128
 1680SOL    HW1 8360   4.739   0.165   3.153
 1680SOL    HW2 8361   4.623   0.078   3.111
 1680SOL     MW 8362   4.656   0.157   3.129
 1681SOL     OW 8363   0.098   3.341   2.562
 1681SOL    HW1 8364   0.185   3.379   2.560
 1681SOL    HW2 8365   0.106   3.266   2.620
 1681SOL     MW 8366   0.110   3.336   2.569
 1682SOL     OW 8367   0.562   4.637   0.327
 1682SOL    HW1 8368   0.571   4.609   0.236
 1682SOL    HW2 8369   0.528   4.726   0.322
 1682SOL     MW 8370   0.559   4.645   0.315
 1683SOL     OW 8371   5.782   1.193   2.848
 1683SOL    HW1 8372   5.820   1.186   2.760
 1683SOL    HW2 8373   5.770   1.287   2.861
 1683SOL     MW 8374   5.786   1.204   2.838
 1684SOL     OW 8375   1.251   2.937   0.295
 1684SOL    HW1 8376   1.188   3.006   0.274
 1684SOL    HW2 8377   1.229   2.866   0.234
 1684SOL     MW 8378   1.240   2.937   0.284
 1685SOL     OW 8379   0.035   5.093   3.202
 1685SOL    HW1 8380   0.009   5.011   3.245
 1685SOL    HW2 8381  -0.031   5.106   3.133
 1685SOL     MW 8382   0.023   5.084   3.198
 1686SOL     OW 8383   5.958   4.768   1.959
 1686SOL    HW1 8384   6.023   4.718   2.008
 1686SOL    HW2 8385   5.873   4.734   1.988
 1686SOL     MW 8386   5.955   4.757   1.969
 1687SOL     OW 8387   0.466   5.214   2.201
 1687SOL    HW1 8388   0.389   5.259   2.236
 1687SOL    HW2 8389   0.444   5.196   2.110
 1687SOL     MW 8390   0.453   5.218   2.194
 1688SOL     OW 8391   5.812   3.002   1.678
 1688SOL    HW1 8392   5.746   3.036   1.738
 1688SOL    HW2 8393   5.780   2.914   1.655
 1688SOL     MW 8394   5.799   2.995   1.683
 1689SOL     OW 8395   4.722   3.788   0.779
 1689SOL    HW1 8396   4.807   3.808   0.817
 1689SOL    HW2 8397   4.676   3.872   0.776
 1689SOL     MW 8398   4.727   3.801   0.783
 1690SOL     OW 8399   1.164   3.647   2.813
 1690SOL    HW1 8400   1.163   3.674   2.721
 1690SOL    HW2 8401   1.120   3.718   2.859
 1690SOL     MW 8402   1.158   3.660   2.807
 1691SOL     OW 8403   2.180   2.761   2.061
 1691SOL    HW1 8404   2.162   2.790   2.151
 1691SOL    HW2 8405   2.234   2.683   2.071
 1691SOL     MW 8406   2.185   2.755   2.074
 1692SOL     OW 8407   2.560   5.156   2.198
 1692SOL    HW1 8408   2.615   5.168   2.276
 1692SOL    HW2 8409   2.480   5.116   2.231
 1692SOL     MW 8410   2.557   5.153   2.213
 1693SOL     OW 8411   2.195   3.289   0.775
 1693SOL    HW1 8412   2.251   3.240   0.714
 1693SOL    HW2 8413   2.205   3.380   0.749
 1693SOL     MW 8414   2.204   3.294   0.764
 1694SOL     OW 8415   4.370   5.108   2.236
 1694SOL    HW1 8416   4.312   5.110   2.160
 1694SOL    HW2 8417   4.406   5.020   2.236
 1694SOL     MW 8418   4.367   5.097   2.226
 1695SOL     OW 8419   1.849   4.582   0.495
 1695SOL    HW1 8420   1.938   4.553   0.516
 1695SOL    HW2 8421   1.801   4.570   0.576
 1695SOL     MW 8422   1.854   4.577   0.508
 1696SOL     OW 8423   1.621   1.989   0.581
 1696SOL    HW1 8424   1.614   1.963   0.489
 1696SOL    HW2 8425   1.642   1.908   0.627
 1696SOL     MW 8426   1.622   1.975   0.575
 1697SOL     OW 8427   4.582   4.258   0.204
 1697SOL    HW1 8428   4.550   4.339   0.241
 1697SOL    HW2 8429   4.503   4.205   0.189
 1697SOL     MW 8430   4.568   4.261   0.207
 1698SOL     OW 8431   2.666   4.689   2.112
 1698SOL    HW1 8432   2.579   4.697   2.072
 1698SOL    HW2 8433   2.661   4.609   2.165
 1698SOL     MW 8434   2.654   4.680   2.114
 1699SOL     OW 8435   1.092   4.516   0.862
 1699SOL    HW1 8436   1.092   4.556   0.775
 1699SOL    HW2 8437   1.115   4.588   0.921
 1699SOL     MW 8438   1.095   4.531   0.858
 1700SOL     OW 8439   0.792   4.978   0.914
 1700SOL    HW1 8440   0.873   5.001   0.869
 1700SOL    HW2 8441   0.724   4.984   0.846
 1700SOL     MW 8442   0.794   4.982   0.899
 1701SOL     OW 8443   0.251   3.115   1.641
 1701SOL    HW1 8444   0.264   3.059   1.565
 1701SOL    HW2 8445   0.307   3.077   1.709
 1701SOL     MW 8446   0.259   3.103   1.640
 1702SOL     OW 8447   2.451   5.293   0.528
 1702SOL    HW1 8448   2.364   5.253   0.528
 1702SOL    HW2 8449   2.511   5.220   0.515
 1702SOL     MW 8450   2.448   5.279   0.527
 1703SOL     OW 8451   1.039   4.345   1.228
 1703SOL    HW1 8452   0.967   4.391   1.185
 1703SOL    HW2 8453   1.105   4.413   1.244
 1703SOL     MW 8454   1.038   4.360   1.224
 1704SOL     OW 8455   0.377   5.163   0.156
 1704SOL    HW1 8456   0.371   5.219   0.233
 1704SOL    HW2 8457   0.332   5.083   0.181
 1704SOL     MW 8458   0.371   5.160   0.169
 1705SOL     OW 8459   1.709   3.951   5.122
 1705SOL    HW1 8460   1.701   4.015   5.193
 1705SOL    HW2 8461   1.631   3.964   5.068
 1705SOL     MW 8462   1.698   3.961   5.124
 1706SOL     OW 8463   0.206   2.831   1.294
 1706SOL    HW1 8464   0.260   2.900   1.333
 1706SOL    HW2 8465   0.242   2.750   1.330
 1706SOL     MW 8466   0.218   2.829   1.304
 1707SOL     OW 8467   0.134   4.520   5.101
 1707SOL    HW1 8468   0.158   4.612   5.105
 1707SOL    HW2 8469   0.213   4.473   5.128
 1707SOL     MW 8470   0.147   4.526   5.105
 1708SOL     OW 8471   5.509   2.796   3.992
 1708SOL    HW1 8472   5.573   2.858   3.956
 1708SOL    HW2 8473   5.562   2.722   4.023
 1708SOL     MW 8474   5.524   2.795   3.991
 1709SOL     OW 8475   0.242   4.009   2.173
 1709SOL    HW1 8476   0.187   4.088   2.170
 1709SOL    HW2 8477   0.184   3.941   2.208
 1709SOL     MW 8478   0.227   4.011   2.177
 1710SOL     OW 8479   5.261   5.960   0.718
 1710SOL    HW1 8480   5.287   5.872   0.692
 1710SOL    HW2 8481   5.344   6.008   0.728
 1710SOL     MW 8482   5.275   5.955   0.716
 1711SOL     OW 8483   0.505   4.914   0.339
 1711SOL    HW1 8484   0.415   4.930   0.309
 1711SOL    HW2 8485   0.555   4.986   0.301
 1711SOL     MW 8486   0.500   4.925   0.330
 1712SOL     OW 8487   1.090   5.962   3.225
 1712SOL    HW1 8488   1.047   5.882   3.253
 1712SOL    HW2 8489   1.164   5.933   3.171
 1712SOL     MW 8490   1.094   5.948   3.221
 1713SOL     OW 8491   0.315   3.155   0.485
 1713SOL    HW1 8492   0.278   3.077   0.528
 1713SOL    HW2 8493   0.268   3.161   0.402
 1713SOL     MW 8494   0.304   3.146   0.480
 1714SOL     OW 8495   5.351   5.086   0.769
 1714SOL    HW1 8496   5.369   4.999   0.733
 1714SOL    HW2 8497   5.266   5.111   0.731
 1714SOL     MW 8498   5.342   5.078   0.759
 1715SOL     OW 8499   1.210   3.760   1.685
 1715SOL    HW1 8500   1.301   3.778   1.708
 1715SOL    HW2 8501   1.200   3.796   1.597
 1715SOL     MW 8502   1.220   3.767   1.676
 1716SOL     OW 8503   0.020   3.699   1.393
 1716SOL    HW1 8504  -0.014   3.758   1.459
 1716SOL    HW2 8505  -0.057   3.669   1.345
 1716SOL     MW 8506   0.006   3.702   1.395
 1717SOL     OW 8507   1.109   0.488   5.144
 1717SOL    HW1 8508   1.187   0.437   5.169
 1717SOL    HW2 8509   1.145   0.562   5.095
 1717SOL     MW 8510   1.124   0.491   5.141
 1718SOL     OW 8511   1.541   3.982   1.194
 1718SOL    HW1 8512   1.540   4.076   1.214
 1718SOL    HW2 8513   1.613   3.971   1.132
 1718SOL     MW 8514   1.550   3.993   1.188
 1719SOL     OW 8515   3.865   4.845   0.709
 1719SOL    HW1 8516   3.954   4.811   0.707
 1719SOL    HW2 8517   3.869   4.919   0.770
 1719SOL     MW 8518   3.877   4.850   0.717
 1720SOL     OW 8519   1.512   1.331   0.656
 1720SOL    HW1 8520   1.511   1.381   0.575
 1720SOL    HW2 8521   1.520   1.396   0.725
 1720SOL     MW 8522   1.513   1.345   0.655
 1721SOL     OW 8523   1.383   3.097   0.603
 1721SOL    HW1 8524   1.360   3.026   0.544
 1721SOL    HW2 8525   1.300   3.126   0.640
 1721SOL     MW 8526   1.370   3.092   0.601
 1722SOL     OW 8527   1.275   4.109   1.819
 1722SOL    HW1 8528   1.353   4.164   1.816
 1722SOL    HW2 8529   1.240   4.113   1.730
 1722SOL     MW 8530   1.281   4.116   1.807
 1723SOL     OW 8531   0.558   3.627   5.480
 1723SOL    HW1 8532   0.465   3.637   5.457
 1723SOL    HW2 8533   0.580   3.708   5.525
 1723SOL     MW 8534   0.549   3.638   5.483
 1724SOL     OW 8535   1.571   5.953   0.010
 1724SOL    HW1 8536   1.512   5.981  -0.059
 1724SOL    HW2 8537   1.618   6.032   0.035
 1724SOL     MW 8538   1.569   5.966   0.004
 1725SOL     OW 8539   5.402   2.566   0.642
 1725SOL    HW1 8540   5.335   2.553   0.574
 1725SOL    HW2 8541   5.368   2.637   0.696
 1725SOL     MW 8542   5.389   2.574   0.640
 1726SOL     OW 8543   2.101   0.606   2.016
 1726SOL    HW1 8544   2.132   0.656   1.941
 1726SOL    HW2 8545   2.175   0.552   2.042
 1726SOL     MW 8546   2.114   0.606   2.010
 1727SOL     OW 8547   1.536   4.702   2.330
 1727SOL    HW1 8548   1.545   4.730   2.421
 1727SOL    HW2 8549   1.487   4.773   2.288
 1727SOL     MW 8550   1.531   4.715   2.336
 1728SOL     OW 8551   4.971   2.825   1.884
 1728SOL    HW1 8552   4.971   2.871   1.801
 1728SOL    HW2 8553   4.884   2.838   1.920
 1728SOL     MW 8554   4.960   2.832   1.878
 1729SOL     OW 8555   5.806   0.656   4.600
 1729SOL    HW1 8556   5.866   0.594   4.560
 1729SOL    HW2 8557   5.836   0.664   4.691
 1729SOL     MW 8558   5.818   0.649   4.607
 1730SOL     OW 8559   2.284   4.595   4.949
 1730SOL    HW1 8560   2.327   4.511   4.957
 1730SOL    HW2 8561   2.270   4.606   4.854
 1730SOL     MW 8562   2.288   4.586   4.938
 1731SOL     OW 8563   3.310   4.060   6.059
 1731SOL    HW1 8564   3.367   4.113   6.114
 1731SOL    HW2 8565   3.221   4.083   6.087
 1731SOL     MW 8566   3.306   4.070   6.070
 1732SOL     OW 8567   5.171   5.683   1.066
 1732SOL    HW1 8568   5.264   5.671   1.049
 1732SOL    HW2 8569   5.162   5.778   1.081
 1732SOL     MW 8570   5.182   5.694   1.066
 1733SOL     OW 8571   4.849   2.385   1.627
 1733SOL    HW1 8572   4.913   2.442   1.670
 1733SOL    HW2 8573   4.822   2.323   1.696
 1733SOL     MW 8574   4.853   2.385   1.642
 1734SOL     OW 8575   0.241   5.088   4.290
 1734SOL    HW1 8576   0.334   5.075   4.309
 1734SOL    HW2 8577   0.201   5.106   4.375
 1734SOL     MW 8578   0.248   5.089   4.303
 1735SOL     OW 8579   2.632   2.568   0.733
 1735SOL    HW1 8580   2.705   2.621   0.765
 1735SOL    HW2 8581   2.645   2.482   0.772
 1735SOL     MW 8582   2.643   2.564   0.742
 1736SOL     OW 8583   4.432   2.705   1.946
 1736SOL    HW1 8584   4.483   2.740   1.873
 1736SOL    HW2 8585   4.416   2.781   2.003
 1736SOL     MW 8586   4.437   2.719   1.944
 1737SOL     OW 8587   2.824   4.934   5.605
 1737SOL    HW1 8588   2.774   4.863   5.565
 1737SOL    HW2 8589   2.796   5.013   5.558
 1737SOL     MW 8590   2.814   4.935   5.594
 1738SOL     OW 8591   2.942   3.505   0.093
 1738SOL    HW1 8592   2.939   3.502  -0.003
 1738SOL    HW2 8593   3.034   3.518   0.114
 1738SOL     MW 8594   2.953   3.506   0.083
 1739SOL     OW 8595   0.185   3.653   0.763
 1739SOL    HW1 8596   0.218   3.667   0.674
 1739SOL    HW2 8597   0.229   3.573   0.793
 1739SOL     MW 8598   0.195   3.645   0.755
 1740SOL     OW 8599   0.401   3.187   1.044
 1740SOL    HW1 8600   0.450   3.192   0.962
 1740SOL    HW2 8601   0.453   3.129   1.100
 1740SOL     MW 8602   0.414   3.180   1.041
 1741SOL     OW 8603   4.251   4.105   0.961
 1741SOL    HW1 8604   4.179   4.131   1.019
 1741SOL    HW2 8605   4.320   4.074   1.020
 1741SOL     MW 8606   4.250   4.104   0.976
 1742SOL     OW 8607   6.051   4.466   4.888
 1742SOL    HW1 8608   6.110   4.444   4.815
 1742SOL    HW2 8609   6.110   4.477   4.963
 1742SOL     MW 8610   6.066   4.465   4.888
 1743SOL     OW 8611   2.241   3.815   0.908
 1743SOL    HW1 8612   2.327   3.851   0.890
 1743SOL    HW2 8613   2.182   3.865   0.851
 1743SOL     MW 8614   2.244   3.826   0.899
 1744SOL     OW 8615   5.962   3.279   1.947
 1744SOL    HW1 8616   5.926   3.319   1.867
 1744SOL    HW2 8617   6.038   3.230   1.916
 1744SOL     MW 8618   5.967   3.278   1.933
 1745SOL     OW 8619   3.465   4.775   3.558
 1745SOL    HW1 8620   3.404   4.711   3.593
 1745SOL    HW2 8621   3.524   4.796   3.631
 1745SOL     MW 8622   3.465   4.770   3.572
 1746SOL     OW 8623   1.541   5.299   2.954
 1746SOL    HW1 8624   1.584   5.269   2.874
 1746SOL    HW2 8625   1.478   5.231   2.974
 1746SOL     MW 8626   1.539   5.287   2.946
 1747SOL     OW 8627   6.009   2.505   2.598
 1747SOL    HW1 8628   6.078   2.511   2.532
 1747SOL    HW2 8629   5.944   2.447   2.560
 1747SOL     MW 8630   6.010   2.499   2.585
 1748SOL     OW 8631   0.120   5.937   3.238
 1748SOL    HW1 8632   0.184   5.900   3.177
 1748SOL    HW2 8633   0.110   5.870   3.306
 1748SOL     MW 8634   0.127   5.924   3.239
 1749SOL     OW 8635   6.099   0.228   3.241
 1749SOL    HW1 8636   6.124   0.193   3.156
 1749SOL    HW2 8637   6.171   0.287   3.265
 1749SOL     MW 8638   6.111   0.231   3.233
 1750SOL     OW 8639   0.960   4.430   3.265
 1750SOL    HW1 8640   1.003   4.384   3.337
 1750SOL    HW2 8641   0.929   4.512   3.304
 1750SOL     MW 8642   0.961   4.434   3.280
 1751SOL     OW 8643   0.865   3.285   1.838
 1751SOL    HW1 8644   0.910   3.366   1.816
 1751SOL    HW2 8645   0.893   3.222   1.772
 1751SOL     MW 8646   0.875   3.287   1.827
 1752SOL     OW 8647   0.674   5.155   4.167
 1752SOL    HW1 8648   0.749   5.133   4.223
 1752SOL    HW2 8649   0.700   5.124   4.080
 1752SOL     MW 8650   0.687   5.148   4.163
 1753SOL     OW 8651   1.010   4.320   3.004
 1753SOL    HW1 8652   1.103   4.300   3.015
 1753SOL    HW2 8653   0.978   4.336   3.093
 1753SOL     MW 8654   1.018   4.320   3.017
 1754SOL     OW 8655   0.646   3.571   3.886
 1754SOL    HW1 8656   0.565   3.520   3.875
 1754SOL    HW2 8657   0.701   3.545   3.812
 1754SOL     MW 8658   0.643   3.561   3.875
 1755SOL     OW 8659   5.860   0.324   3.186
 1755SOL    HW1 8660   5.804   0.314   3.262
 1755SOL    HW2 8661   5.949   0.308   3.219
 1755SOL     MW 8662   5.864   0.321   3.200
 1756SOL     OW 8663   1.350   4.501   2.264
 1756SOL    HW1 8664   1.407   4.439   2.218
 1756SOL    HW2 8665   1.410   4.559   2.311
 1756SOL     MW 8666   1.365   4.500   2.264
 1757SOL     OW 8667   5.940   1.145   4.606
 1757SOL    HW1 8668   5.930   1.234   4.639
 1757SOL    HW2 8669   5.995   1.101   4.672
 1757SOL     MW 8670   5.946   1.150   4.619
 1758SOL     OW 8671   5.732   3.782   3.297
 1758SOL    HW1 8672   5.736   3.725   3.374
 1758SOL    HW2 8673   5.757   3.868   3.330
 1758SOL     MW 8674   5.736   3.785   3.311
 1759SOL     OW 8675   5.346   5.830   3.859
 1759SOL    HW1 8676   5.271   5.875   3.898
 1759SOL    HW2 8677   5.407   5.817   3.932
 1759SOL     MW 8678   5.344   5.835   3.874
 1760SOL     OW 8679   0.169   4.860   1.795
 1760SOL    HW1 8680   0.104   4.789   1.798
 1760SOL    HW2 8681   0.135   4.920   1.728
 1760SOL     MW 8682   0.156   4.858   1.787
 1761SOL     OW 8683   2.772   4.993   1.424
 1761SOL    HW1 8684   2.736   4.966   1.509
 1761SOL    HW2 8685   2.812   4.913   1.390
 1761SOL     MW 8686   2.773   4.979   1.431
 1762SOL     OW 8687   0.456   4.263   3.704
 1762SOL    HW1 8688   0.403   4.315   3.644
 1762SOL    HW2 8689   0.408   4.267   3.787
 1762SOL     MW 8690   0.443   4.270   3.707
 1763SOL     OW 8691   0.009   4.812   4.441
 1763SOL    HW1 8692   0.058   4.734   4.468
 1763SOL    HW2 8693  -0.073   4.778   4.407
 1763SOL     MW 8694   0.005   4.798   4.440
 1764SOL     OW 8695   5.651   4.353   2.712
 1764SOL    HW1 8696   5.625   4.276   2.660
 1764SOL    HW2 8697   5.577   4.413   2.704
 1764SOL     MW 8698   5.638   4.351   2.704
 1765SOL     OW 8699   3.222   5.250   3.764
 1765SOL    HW1 8700   3.128   5.258   3.783
 1765SOL    HW2 8701   3.244   5.331   3.718
 1765SOL     MW 8702   3.212   5.261   3.760
 1766SOL     OW 8703   5.340   3.423   1.800
 1766SOL    HW1 8704   5.312   3.386   1.884
 1766SOL    HW2 8705   5.427   3.458   1.817
 1766SOL     MW 8706   5.348   3.423   1.813
 1767SOL     OW 8707   5.985   4.009   2.672
 1767SOL    HW1 8708   5.957   4.044   2.587
 1767SOL    HW2 8709   5.937   3.927   2.681
 1767SOL     MW 8710   5.975   4.003   2.662
 1768SOL     OW 8711   1.270   4.002   0.910
 1768SOL    HW1 8712   1.264   4.066   0.981
 1768SOL    HW2 8713   1.180   3.997   0.876
 1768SOL     MW 8714   1.258   4.010   0.915
 1769SOL     OW 8715   5.663   4.290   2.393
 1769SOL    HW1 8716   5.681   4.342   2.315
 1769SOL    HW2 8717   5.569   4.276   2.392
 1769SOL     MW 8718   5.654   4.295   2.383
 1770SOL     OW 8719   1.820   3.413   1.612
 1770SOL    HW1 8720   1.831   3.387   1.521
 1770SOL    HW2 8721   1.896   3.469   1.631
 1770SOL     MW 8722   1.831   3.417   1.603
 1771SOL     OW 8723   1.545   5.225   3.898
 1771SOL    HW1 8724   1.532   5.140   3.939
 1771SOL    HW2 8725   1.552   5.286   3.971
 1771SOL     MW 8726   1.545   5.222   3.913
 1772SOL     OW 8727   5.600   4.483   4.460
 1772SOL    HW1 8728   5.638   4.497   4.373
 1772SOL    HW2 8729   5.546   4.405   4.451
 1772SOL     MW 8730   5.598   4.475   4.448
 1773SOL     OW 8731   2.441   0.670   4.003
 1773SOL    HW1 8732   2.456   0.698   3.913
 1773SOL    HW2 8733   2.352   0.698   4.023
 1773SOL     MW 8734   2.432   0.677   3.994
 1774SOL     OW 8735   1.159   3.768   3.380
 1774SOL    HW1 8736   1.138   3.716   3.302
 1774SOL    HW2 8737   1.113   3.851   3.367
 1774SOL     MW 8738   1.150   3.772   3.369
 1775SOL     OW 8739   0.932   4.678   3.691
 1775SOL    HW1 8740   0.898   4.753   3.643
 1775SOL    HW2 8741   0.857   4.647   3.743
 1775SOL     MW 8742   0.918   4.683   3.692
 1776SOL     OW 8743   1.396   3.006   1.030
 1776SOL    HW1 8744   1.412   3.092   0.990
 1776SOL    HW2 8745   1.437   2.944   0.970
 1776SOL     MW 8746   1.404   3.009   1.017
 1777SOL     OW 8747   3.668   5.035   2.599
 1777SOL    HW1 8748   3.661   5.065   2.508
 1777SOL    HW2 8749   3.669   5.115   2.651
 1777SOL     MW 8750   3.668   5.049   2.594
 1778SOL     OW 8751   1.328   4.347   3.088
 1778SOL    HW1 8752   1.398   4.412   3.096
 1778SOL    HW2 8753   1.321   4.310   3.176
 1778SOL     MW 8754   1.336   4.350   3.101
 1779SOL     OW 8755   0.722   0.569   3.306
 1779SOL    HW1 8756   0.638   0.524   3.294
 1779SOL    HW2 8757   0.728   0.584   3.400
 1779SOL     MW 8758   0.712   0.565   3.317
 1780SOL     OW 8759   5.581   5.519   3.017
 1780SOL    HW1 8760   5.532   5.581   2.964
 1780SOL    HW2 8761   5.613   5.570   3.091
 1780SOL     MW 8762   5.579   5.533   3.020
 1781SOL     OW 8763   3.556   2.930   5.756
 1781SOL    HW1 8764   3.527   2.863   5.817
 1781SOL    HW2 8765   3.476   2.969   5.722
 1781SOL     MW 8766   3.542   2.927   5.759
 1782SOL     OW 8767   4.950   3.864   2.136
 1782SOL    HW1 8768   5.035   3.865   2.180
 1782SOL    HW2 8769   4.939   3.773   2.108
 1782SOL     MW 8770   4.960   3.852   2.138
 1783SOL     OW 8771   4.105   4.416   2.231
 1783SOL    HW1 8772   4.173   4.433   2.297
 1783SOL    HW2 8773   4.148   4.361   2.166
 1783SOL     MW 8774   4.119   4.411   2.231
 1784SOL     OW 8775   2.563   0.071   2.294
 1784SOL    HW1 8776   2.535  -0.020   2.304
 1784SOL    HW2 8777   2.482   0.119   2.276
 1784SOL     MW 8778   2.549   0.066   2.293
 1785SOL     OW 8779   1.135   4.800   2.966
 1785SOL    HW1 8780   1.056   4.801   3.020
 1785SOL    HW2 8781   1.206   4.789   3.029
 1785SOL     MW 8782   1.134   4.799   2.981
 1786SOL     OW 8783   0.353   3.187   2.864
 1786SOL    HW1 8784   0.321   3.212   2.951
 1786SOL    HW2 8785   0.378   3.095   2.873
 1786SOL     MW 8786   0.352   3.178   2.877
 1787SOL     OW 8787   1.436   3.271   2.094
 1787SOL    HW1 8788   1.354   3.290   2.049
 1787SOL    HW2 8789   1.409   3.245   2.182
 1787SOL     MW 8790   1.422   3.270   2.100
 1788SOL     OW 8791   1.323   0.031   2.930
 1788SOL    HW1 8792   1.305  -0.061   2.914
 1788SOL    HW2 8793   1.237   0.073   2.928
 1788SOL     MW 8794   1.310   0.025   2.927
 1789SOL     OW 8795   3.087   5.434   2.415
 1789SOL    HW1 8796   3.007   5.475   2.382
 1789SOL    HW2 8797   3.078   5.437   2.510
 1789SOL     MW 8798   3.075   5.440   2.423
 1790SOL     OW 8799   5.084   4.707   2.751
 1790SOL    HW1 8800   4.991   4.713   2.728
 1790SOL    HW2 8801   5.129   4.742   2.675
 1790SOL     MW 8802   5.078   4.712   2.738
 1791SOL     OW 8803   1.484   3.057   1.891
 1791SOL    HW1 8804   1.549   3.011   1.839
 1791SOL    HW2 8805   1.418   3.086   1.828
 1791SOL     MW 8806   1.484   3.055   1.877
 1792SOL     OW 8807   5.145   2.801   4.286
 1792SOL    HW1 8808   5.159   2.711   4.256
 1792SOL    HW2 8809   5.142   2.795   4.381
 1792SOL     MW 8810   5.146   2.789   4.294
 1793SOL     OW 8811   5.631   4.991   4.822
 1793SOL    HW1 8812   5.581   4.913   4.844
 1793SOL    HW2 8813   5.641   5.037   4.906
 1793SOL     MW 8814   5.626   4.987   4.836
 1794SOL     OW 8815   1.522   5.131   3.324
 1794SOL    HW1 8816   1.583   5.074   3.278
 1794SOL    HW2 8817   1.570   5.213   3.337
 1794SOL     MW 8818   1.536   5.134   3.320
 1795SOL     OW 8819   5.824   3.354   3.443
 1795SOL    HW1 8820   5.769   3.317   3.374
 1795SOL    HW2 8821   5.905   3.378   3.400
 1795SOL     MW 8822   5.827   3.352   3.429
 1796SOL     OW 8823   1.785   4.726   1.762
 1796SOL    HW1 8824   1.839   4.798   1.796
 1796SOL    HW2 8825   1.823   4.706   1.677
 1796SOL     MW 8826   1.797   4.733   1.755
 1797SOL     OW 8827   1.135   0.851   4.350
 1797SOL    HW1 8828   1.187   0.771   4.338
 1797SOL    HW2 8829   1.058   0.821   4.398
 1797SOL     MW 8830   1.132   0.837   4.354
 1798SOL     OW 8831   1.537   5.776   1.746
 1798SOL    HW1 8832   1.534   5.707   1.813
 1798SOL    HW2 8833   1.552   5.857   1.796
 1798SOL     MW 8834   1.538   5.778   1.761
 1799SOL     OW 8835   6.016   4.521   2.233
 1799SOL    HW1 8836   5.983   4.608   2.256
 1799SOL    HW2 8837   6.085   4.538   2.169
 1799SOL     MW 8838   6.020   4.535   2.228
 1800SOL     OW 8839   4.842   5.113   2.115
 1800SOL    HW1 8840   4.842   5.208   2.101
 1800SOL    HW2 8841   4.931   5.086   2.091
 1800SOL     MW 8842   4.854   5.122   2.110
 1801SOL     OW 8843   5.818   3.860   1.853
 1801SOL    HW1 8844   5.882   3.919   1.894
 1801SOL    HW2 8845   5.756   3.919   1.810
 1801SOL     MW 8846   5.818   3.875   1.853
 1802SOL     OW 8847   0.327   5.390   4.280
 1802SOL    HW1 8848   0.272   5.425   4.211
 1802SOL    HW2 8849   0.313   5.295   4.277
 1802SOL     MW 8850   0.318   5.382   4.271
 1803SOL     OW 8851   1.393   3.780   2.988
 1803SOL    HW1 8852   1.344   3.726   2.926
 1803SOL    HW2 8853   1.470   3.728   3.009
 1803SOL     MW 8854   1.396   3.766   2.982
 1804SOL     OW 8855   0.276   4.901   3.019
 1804SOL    HW1 8856   0.341   4.969   3.004
 1804SOL    HW2 8857   0.198   4.947   3.049
 1804SOL     MW 8858   0.274   4.915   3.021
 1805SOL     OW 8859   1.030   5.445   3.165
 1805SOL    HW1 8860   1.117   5.407   3.173
 1805SOL    HW2 8861   0.974   5.388   3.217
 1805SOL     MW 8862   1.034   5.433   3.172
 1806SOL     OW 8863   1.761   4.915   2.631
 1806SOL    HW1 8864   1.742   4.962   2.712
 1806SOL    HW2 8865   1.830   4.853   2.655
 1806SOL     MW 8866   1.768   4.913   2.644
 1807SOL     OW 8867   4.645   2.950   5.201
 1807SOL    HW1 8868   4.672   3.015   5.266
 1807SOL    HW2 8869   4.713   2.883   5.206
 1807SOL     MW 8870   4.657   2.950   5.210
 1808SOL     OW 8871   0.673   2.734   5.145
 1808SOL    HW1 8872   0.719   2.814   5.120
 1808SOL    HW2 8873   0.672   2.736   5.241
 1808SOL     MW 8874   0.679   2.745   5.154
 1809SOL     OW 8875   1.444   5.628   4.766
 1809SOL    HW1 8876   1.516   5.594   4.712
 1809SOL    HW2 8877   1.365   5.611   4.714
 1809SOL     MW 8878   1.443   5.621   4.753
 1810SOL     OW 8879   0.743   4.900   2.594
 1810SOL    HW1 8880   0.821   4.953   2.609
 1810SOL    HW2 8881   0.750   4.828   2.656
 1810SOL     MW 8882   0.754   4.898   2.604
 1811SOL     OW 8883   2.222   5.218   5.220
 1811SOL    HW1 8884   2.218   5.126   5.195
 1811SOL    HW2 8885   2.315   5.233   5.240
 1811SOL     MW 8886   2.234   5.208   5.219
 1812SOL     OW 8887   1.887   5.120   3.096
[truncated: 940,892 more chars]
