# Supplementary material for: Identifying potential monkeypox virus inhibitors: an in silico study targeting the A42R protein
Source: Front Cell Infect Microbiol. 2024 Mar 4;14:1351737. doi: 10.3389/fcimb.2024.1351737 (PMC10945028; doi:10.3389/fcimb.2024.1351737)
Supplement: Supplementary file 2 [file DataSheet_2.zip › Supplementary_Files/11371962/frame#01.gro]

Generated by trjconv : Protein in water t= 25000.00000
29795
    1MET      N    1   4.353   2.326   1.719
    1MET     H1    2   4.308   2.251   1.769
    1MET     H2    3   4.325   2.328   1.622
    1MET     H3    4   4.452   2.306   1.722
    1MET     CA    5   4.321   2.453   1.777
    1MET     HA    6   4.384   2.532   1.736
    1MET     CB    7   4.169   2.486   1.766
    1MET    HB1    8   4.147   2.445   1.668
    1MET    HB2    9   4.113   2.422   1.834
    1MET     CG   10   4.122   2.635   1.773
    1MET    HG1   11   4.159   2.704   1.698
    1MET    HG2   12   4.014   2.623   1.777
    1MET     SD   13   4.157   2.713   1.931
    1MET     CE   14   4.054   2.861   1.916
    1MET    HE1   15   4.057   2.921   2.007
    1MET    HE2   16   4.096   2.927   1.839
    1MET    HE3   17   3.948   2.838   1.905
    1MET      C   18   4.372   2.456   1.923
    1MET      O   19   4.338   2.366   2.002
    2ALA      N   20   4.450   2.555   1.970
    2ALA      H   21   4.478   2.621   1.899
    2ALA     CA   22   4.514   2.573   2.100
    2ALA     HA   23   4.452   2.512   2.167
    2ALA     CB   24   4.655   2.517   2.104
    2ALA    HB1   25   4.706   2.548   2.195
    2ALA    HB2   26   4.656   2.409   2.089
    2ALA    HB3   27   4.713   2.569   2.028
    2ALA      C   28   4.514   2.720   2.146
    2ALA      O   29   4.577   2.764   2.250
    3GLU      N   30   4.455   2.799   2.060
    3GLU      H   31   4.410   2.756   1.981
    3GLU     CA   32   4.477   2.942   2.056
    3GLU     HA   33   4.571   2.967   2.105
    3GLU     CB   34   4.479   2.996   1.913
    3GLU    HB1   35   4.384   2.965   1.869
    3GLU    HB2   36   4.486   3.105   1.920
    3GLU     CG   37   4.604   2.959   1.826
    3GLU    HG1   38   4.624   3.020   1.738
    3GLU    HG2   39   4.692   2.968   1.889
    3GLU     CD   40   4.603   2.810   1.774
    3GLU    OE1   41   4.489   2.749   1.768
    3GLU    OE2   42   4.712   2.751   1.754
    3GLU      C   43   4.370   3.016   2.135
    3GLU      O   44   4.320   3.117   2.095
    4TRP      N   45   4.316   2.948   2.237
    4TRP      H   46   4.363   2.861   2.258
    4TRP     CA   47   4.212   2.985   2.335
    4TRP     HA   48   4.117   2.967   2.286
    4TRP     CB   49   4.229   2.885   2.453
    4TRP    HB1   50   4.327   2.917   2.490
    4TRP    HB2   51   4.152   2.899   2.529
    4TRP     CG   52   4.242   2.737   2.417
    4TRP    CD1   53   4.350   2.667   2.453
    4TRP    HD1   54   4.435   2.704   2.508
    4TRP    CD2   55   4.138   2.645   2.357
    4TRP    NE1   56   4.317   2.536   2.435
    4TRP    HE1   57   4.369   2.454   2.462
    4TRP    CE2   58   4.196   2.511   2.369
    4TRP    CE3   59   4.006   2.663   2.300
    4TRP    HE3   60   3.965   2.761   2.322
    4TRP    CZ2   61   4.121   2.404   2.324
    4TRP    HZ2   62   4.150   2.301   2.337
    4TRP    CZ3   63   3.928   2.552   2.267
    4TRP    HZ3   64   3.823   2.557   2.246
    4TRP    CH2   65   3.990   2.422   2.270
    4TRP    HH2   66   3.930   2.340   2.233
    4TRP      C   67   4.212   3.127   2.385
    4TRP      O   68   4.107   3.183   2.424
    5HIS      N   69   4.333   3.188   2.393
    5HIS      H   70   4.419   3.134   2.386
    5HIS     CA   71   4.356   3.332   2.421
    5HIS     HA   72   4.313   3.351   2.520
    5HIS     CB   73   4.503   3.371   2.426
    5HIS    HB1   74   4.499   3.475   2.458
    5HIS    HB2   75   4.538   3.319   2.515
    5HIS     CG   76   4.596   3.345   2.303
    5HIS    ND1   77   4.623   3.220   2.256
    5HIS    CD2   78   4.646   3.441   2.217
    5HIS    HD2   79   4.628   3.547   2.211
    5HIS    CE1   80   4.697   3.240   2.143
    5HIS    HE1   81   4.736   3.160   2.082
    5HIS    NE2   82   4.707   3.369   2.116
    5HIS    HE2   83   4.748   3.412   2.034
    5HIS      C   84   4.282   3.423   2.317
    5HIS      O   85   4.235   3.533   2.356
    6LYS      N   86   4.267   3.380   2.191
    6LYS      H   87   4.326   3.299   2.174
    6LYS     CA   88   4.211   3.449   2.075
    6LYS     HA   89   4.248   3.551   2.061
    6LYS     CB   90   4.249   3.374   1.947
    6LYS    HB1   91   4.232   3.267   1.959
    6LYS    HB2   92   4.187   3.404   1.863
    6LYS     CG   93   4.392   3.386   1.893
    6LYS    HG1   94   4.455   3.362   1.978
    6LYS    HG2   95   4.409   3.313   1.814
    6LYS     CD   96   4.421   3.524   1.836
    6LYS    HD1   97   4.352   3.572   1.766
    6LYS    HD2   98   4.411   3.595   1.918
    6LYS     CE   99   4.566   3.522   1.770
    6LYS    HE1  100   4.629   3.458   1.831
    6LYS    HE2  101   4.555   3.478   1.671
    6LYS     NZ  102   4.623   3.651   1.758
    6LYS    HZ1  103   4.574   3.703   1.687
    6LYS    HZ2  104   4.612   3.705   1.843
    6LYS    HZ3  105   4.722   3.655   1.740
    6LYS      C  106   4.061   3.450   2.097
    6LYS      O  107   3.997   3.543   2.049
    7ILE      N  108   3.997   3.357   2.165
    7ILE      H  109   4.063   3.291   2.203
    7ILE     CA  110   3.861   3.371   2.216
    7ILE     HA  111   3.800   3.410   2.135
    7ILE     CB  112   3.812   3.234   2.263
    7ILE     HB  113   3.867   3.206   2.352
    7ILE    CG1  114   3.854   3.126   2.168
    7ILE   HG11  115   3.813   3.140   2.068
    7ILE   HG12  116   3.963   3.119   2.164
    7ILE    CG2  117   3.656   3.224   2.278
    7ILE   HG21  118   3.613   3.284   2.358
    7ILE   HG22  119   3.618   3.257   2.181
    7ILE   HG23  120   3.618   3.123   2.298
    7ILE     CD  121   3.813   2.993   2.221
    7ILE    HD1  122   3.715   2.969   2.178
    7ILE    HD2  123   3.877   2.915   2.179
    7ILE    HD3  124   3.811   2.986   2.330
    7ILE      C  125   3.845   3.471   2.332
    7ILE      O  126   3.755   3.558   2.328
    8ILE      N  127   3.938   3.472   2.427
    8ILE      H  128   4.004   3.395   2.428
    8ILE     CA  129   3.953   3.580   2.531
    8ILE     HA  130   3.855   3.585   2.578
    8ILE     CB  131   4.059   3.544   2.633
    8ILE     HB  132   4.160   3.543   2.592
    8ILE    CG1  133   4.033   3.408   2.709
    8ILE   HG11  134   4.038   3.322   2.643
    8ILE   HG12  135   4.108   3.388   2.785
    8ILE    CG2  136   4.078   3.650   2.747
    8ILE   HG21  137   4.126   3.737   2.703
    8ILE   HG22  138   3.986   3.694   2.786
    8ILE   HG23  139   4.151   3.625   2.824
    8ILE     CD  140   3.894   3.410   2.786
    8ILE    HD1  141   3.878   3.326   2.854
    8ILE    HD2  142   3.892   3.493   2.856
    8ILE    HD3  143   3.805   3.407   2.724
    8ILE      C  144   3.980   3.720   2.473
    8ILE      O  145   3.920   3.813   2.524
    9GLU      N  146   4.055   3.731   2.364
    9GLU      H  147   4.071   3.640   2.325
    9GLU     CA  148   4.077   3.853   2.286
    9GLU     HA  149   4.107   3.938   2.349
    9GLU     CB  150   4.189   3.814   2.192
    9GLU    HB1  151   4.268   3.753   2.236
    9GLU    HB2  152   4.144   3.757   2.111
    9GLU     CG  153   4.260   3.930   2.122
    9GLU    HG1  154   4.334   3.897   2.049
    9GLU    HG2  155   4.186   3.986   2.065
    9GLU     CD  156   4.340   4.015   2.216
    9GLU    OE1  157   4.368   4.128   2.178
    9GLU    OE2  158   4.375   3.968   2.322
    9GLU      C  159   3.955   3.899   2.204
    9GLU      O  160   3.937   4.015   2.167
   10ASP      N  161   3.862   3.802   2.171
   10ASP      H  162   3.885   3.710   2.206
   10ASP     CA  163   3.738   3.834   2.105
   10ASP     HA  164   3.748   3.918   2.037
   10ASP     CB  165   3.689   3.707   2.039
   10ASP    HB1  166   3.766   3.657   1.982
   10ASP    HB2  167   3.653   3.627   2.103
   10ASP     CG  168   3.578   3.739   1.934
   10ASP    OD1  169   3.471   3.671   1.940
   10ASP    OD2  170   3.598   3.826   1.845
   10ASP      C  171   3.629   3.868   2.205
   10ASP      O  172   3.529   3.940   2.174
   11ILE      N  173   3.635   3.819   2.326
   11ILE      H  174   3.695   3.740   2.347
   11ILE     CA  175   3.548   3.864   2.432
   11ILE     HA  176   3.446   3.871   2.394
   11ILE     CB  177   3.542   3.759   2.547
   11ILE     HB  178   3.644   3.739   2.580
   11ILE    CG1  179   3.484   3.626   2.488
   11ILE   HG11  180   3.380   3.646   2.461
   11ILE   HG12  181   3.523   3.597   2.391
   11ILE    CG2  182   3.462   3.804   2.677
   11ILE   HG21  183   3.484   3.904   2.712
   11ILE   HG22  184   3.356   3.803   2.651
   11ILE   HG23  185   3.485   3.745   2.766
   11ILE     CD  186   3.506   3.498   2.573
   11ILE    HD1  187   3.439   3.418   2.540
   11ILE    HD2  188   3.607   3.457   2.558
   11ILE    HD3  189   3.487   3.502   2.680
   11ILE      C  190   3.586   4.001   2.487
   11ILE      O  191   3.499   4.087   2.501
   12SER      N  192   3.718   4.030   2.504
   12SER      H  193   3.785   3.956   2.488
   12SER     CA  194   3.782   4.150   2.550
   12SER     HA  195   3.743   4.178   2.648
   12SER     CB  196   3.930   4.128   2.573
   12SER    HB1  197   3.984   4.097   2.484
   12SER    HB2  198   3.980   4.222   2.599
   12SER     OG  199   3.966   4.034   2.673
   12SER     HG  200   3.963   3.953   2.623
   12SER      C  201   3.754   4.277   2.466
   12SER      O  202   3.768   4.389   2.519
   13LYS      N  203   3.716   4.264   2.337
   13LYS      H  204   3.716   4.170   2.301
   13LYS     CA  205   3.699   4.378   2.239
   13LYS     HA  206   3.791   4.436   2.249
   13LYS     CB  207   3.709   4.327   2.090
   13LYS    HB1  208   3.756   4.399   2.023
   13LYS    HB2  209   3.785   4.248   2.092
   13LYS     CG  210   3.576   4.269   2.040
   13LYS    HG1  211   3.530   4.200   2.111
   13LYS    HG2  212   3.506   4.352   2.025
   13LYS     CD  213   3.594   4.193   1.907
   13LYS    HD1  214   3.607   4.263   1.825
   13LYS    HD2  215   3.679   4.125   1.919
   13LYS     CE  216   3.464   4.123   1.886
   13LYS    HE1  217   3.429   4.053   1.961
   13LYS    HE2  218   3.379   4.190   1.894
   13LYS     NZ  219   3.468   4.049   1.760
   13LYS    HZ1  220   3.522   3.966   1.781
   13LYS    HZ2  221   3.378   4.019   1.725
   13LYS    HZ3  222   3.513   4.111   1.694
   13LYS      C  223   3.575   4.468   2.274
   13LYS      O  224   3.541   4.569   2.204
   14ASN      N  225   3.493   4.416   2.368
   14ASN      H  226   3.524   4.335   2.419
   14ASN     CA  227   3.364   4.473   2.410
   14ASN     HA  228   3.366   4.578   2.379
   14ASN     CB  229   3.256   4.415   2.324
   14ASN    HB1  230   3.288   4.411   2.220
   14ASN    HB2  231   3.235   4.312   2.352
   14ASN     CG  232   3.134   4.505   2.319
   14ASN    OD1  233   3.060   4.516   2.414
   14ASN    ND2  234   3.105   4.568   2.204
   14ASN   HD21  235   3.170   4.544   2.131
   14ASN   HD22  236   3.020   4.619   2.186
   14ASN      C  237   3.332   4.467   2.562
   14ASN      O  238   3.352   4.361   2.623
   15ASN      N  239   3.308   4.588   2.622
   15ASN      H  240   3.337   4.670   2.572
   15ASN     CA  241   3.267   4.608   2.758
   15ASN     HA  242   3.344   4.566   2.822
   15ASN     CB  243   3.265   4.764   2.779
   15ASN    HB1  244   3.225   4.781   2.879
   15ASN    HB2  245   3.370   4.792   2.771
   15ASN     CG  246   3.174   4.834   2.679
   15ASN    OD1  247   3.050   4.829   2.686
   15ASN    ND2  248   3.243   4.895   2.583
   15ASN   HD21  249   3.344   4.899   2.587
   15ASN   HD22  250   3.197   4.940   2.505
   15ASN      C  251   3.125   4.545   2.800
   15ASN      O  252   3.087   4.556   2.914
   16LYS      N  253   3.040   4.492   2.705
   16LYS      H  254   3.055   4.493   2.605
   16LYS     CA  255   2.908   4.432   2.741
   16LYS     HA  256   2.863   4.495   2.818
   16LYS     CB  257   2.824   4.414   2.609
   16LYS    HB1  258   2.719   4.422   2.635
   16LYS    HB2  259   2.847   4.504   2.552
   16LYS     CG  260   2.854   4.293   2.527
   16LYS    HG1  261   2.961   4.280   2.507
   16LYS    HG2  262   2.817   4.203   2.575
   16LYS     CD  263   2.776   4.309   2.402
   16LYS    HD1  264   2.670   4.295   2.422
   16LYS    HD2  265   2.803   4.406   2.360
   16LYS     CE  266   2.815   4.197   2.310
   16LYS    HE1  267   2.921   4.196   2.285
   16LYS    HE2  268   2.795   4.104   2.364
   16LYS     NZ  269   2.746   4.196   2.187
   16LYS    HZ1  270   2.755   4.280   2.130
   16LYS    HZ2  271   2.775   4.119   2.129
   16LYS    HZ3  272   2.648   4.189   2.212
   16LYS      C  273   2.924   4.298   2.810
   16LYS      O  274   2.842   4.259   2.893
   17PHE      N  275   3.036   4.234   2.782
   17PHE      H  276   3.083   4.272   2.701
   17PHE     CA  277   3.076   4.113   2.852
   17PHE     HA  278   2.988   4.050   2.861
   17PHE     CB  279   3.187   4.056   2.763
   17PHE    HB1  280   3.271   4.123   2.773
   17PHE    HB2  281   3.209   3.956   2.801
   17PHE     CG  282   3.130   4.019   2.622
   17PHE    CD1  283   3.030   3.923   2.591
   17PHE    HD1  284   2.988   3.871   2.676
   17PHE    CD2  285   3.190   4.082   2.508
   17PHE    HD2  286   3.280   4.143   2.512
   17PHE    CE1  287   2.985   3.899   2.459
   17PHE    HE1  288   2.909   3.828   2.430
   17PHE    CE2  289   3.157   4.046   2.380
   17PHE    HE2  290   3.198   4.096   2.294
   17PHE     CZ  291   3.058   3.955   2.353
   17PHE     HZ  292   3.033   3.919   2.254
   17PHE      C  293   3.129   4.135   2.993
   17PHE      O  294   3.164   4.249   3.032
   18GLU      N  295   3.145   4.029   3.066
   18GLU      H  296   3.099   3.948   3.026
   18GLU     CA  297   3.202   4.021   3.202
   18GLU     HA  298   3.250   4.116   3.223
   18GLU     CB  299   3.079   4.006   3.296
   18GLU    HB1  300   3.003   4.075   3.259
   18GLU    HB2  301   3.027   3.917   3.263
   18GLU     CG  302   3.094   4.028   3.444
   18GLU    HG1  303   2.995   4.022   3.489
   18GLU    HG2  304   3.160   3.959   3.497
   18GLU     CD  305   3.147   4.170   3.459
   18GLU    OE1  306   3.078   4.265   3.420
   18GLU    OE2  307   3.265   4.182   3.498
   18GLU      C  308   3.300   3.907   3.205
   18GLU      O  309   3.394   3.897   3.125
   19ASP      N  310   3.281   3.817   3.296
   19ASP      H  311   3.214   3.845   3.366
   19ASP     CA  312   3.369   3.702   3.311
   19ASP     HA  313   3.462   3.750   3.339
   19ASP     CB  314   3.316   3.609   3.427
   19ASP    HB1  315   3.207   3.606   3.434
   19ASP    HB2  316   3.338   3.503   3.413
   19ASP     CG  317   3.371   3.661   3.568
   19ASP    OD1  318   3.304   3.742   3.636
   19ASP    OD2  319   3.490   3.635   3.600
   19ASP      C  320   3.387   3.608   3.189
   19ASP      O  321   3.299   3.589   3.109
   20ALA      N  322   3.506   3.544   3.179
   20ALA      H  323   3.581   3.568   3.242
   20ALA     CA  324   3.535   3.434   3.082
   20ALA     HA  325   3.450   3.367   3.095
   20ALA     CB  326   3.542   3.480   2.943
   20ALA    HB1  327   3.445   3.516   2.910
   20ALA    HB2  328   3.624   3.549   2.922
   20ALA    HB3  329   3.574   3.398   2.879
   20ALA      C  330   3.656   3.342   3.119
   20ALA      O  331   3.761   3.384   3.162
   21ALA      N  332   3.641   3.213   3.091
   21ALA      H  333   3.552   3.196   3.045
   21ALA     CA  334   3.744   3.110   3.084
   21ALA     HA  335   3.837   3.151   3.043
   21ALA     CB  336   3.776   3.061   3.228
   21ALA    HB1  337   3.680   3.038   3.276
   21ALA    HB2  338   3.821   2.962   3.226
   21ALA    HB3  339   3.835   3.137   3.279
   21ALA      C  340   3.711   2.998   2.985
   21ALA      O  341   3.589   2.967   2.963
   22ILE      N  342   3.818   2.934   2.930
   22ILE      H  343   3.910   2.972   2.947
   22ILE     CA  344   3.822   2.804   2.857
   22ILE     HA  345   3.723   2.776   2.819
   22ILE     CB  346   3.917   2.818   2.731
   22ILE     HB  347   4.011   2.867   2.755
   22ILE    CG1  348   3.855   2.902   2.621
   22ILE   HG11  349   3.924   2.881   2.540
   22ILE   HG12  350   3.756   2.864   2.594
   22ILE    CG2  351   3.947   2.682   2.663
   22ILE   HG21  352   3.850   2.650   2.622
   22ILE   HG22  353   4.030   2.687   2.593
   22ILE   HG23  354   3.968   2.598   2.729
   22ILE     CD  355   3.857   3.055   2.645
   22ILE    HD1  356   3.957   3.089   2.672
   22ILE    HD2  357   3.821   3.112   2.559
   22ILE    HD3  358   3.795   3.088   2.729
   22ILE      C  359   3.874   2.700   2.960
   22ILE      O  360   3.985   2.714   3.012
   23VAL      N  361   3.794   2.592   2.981
   23VAL      H  362   3.700   2.597   2.946
   23VAL     CA  363   3.831   2.475   3.063
   23VAL     HA  364   3.935   2.482   3.095
   23VAL     CB  365   3.748   2.467   3.196
   23VAL     HB  366   3.647   2.429   3.181
   23VAL    CG1  367   3.805   2.379   3.300
   23VAL   HG11  368   3.842   2.284   3.261
   23VAL   HG12  369   3.879   2.431   3.360
   23VAL   HG13  370   3.728   2.342   3.368
   23VAL    CG2  371   3.728   2.611   3.255
   23VAL   HG21  372   3.650   2.669   3.205
   23VAL   HG22  373   3.711   2.611   3.363
   23VAL   HG23  374   3.814   2.676   3.238
   23VAL      C  375   3.833   2.349   2.982
   23VAL      O  376   3.748   2.334   2.896
   24ASP      N  377   3.926   2.252   3.004
   24ASP      H  378   3.988   2.254   3.084
   24ASP     CA  379   3.924   2.121   2.924
   24ASP     HA  380   3.919   2.139   2.817
   24ASP     CB  381   4.061   2.054   2.953
   24ASP    HB1  382   4.145   2.119   2.927
   24ASP    HB2  383   4.077   2.044   3.061
   24ASP     CG  384   4.096   1.913   2.898
   24ASP    OD1  385   4.045   1.869   2.790
   24ASP    OD2  386   4.178   1.845   2.958
   24ASP      C  387   3.809   2.027   2.972
   24ASP      O  388   3.765   2.040   3.089
   25TYR      N  389   3.779   1.919   2.893
   25TYR      H  390   3.847   1.904   2.820
   25TYR     CA  391   3.720   1.796   2.951
   25TYR     HA  392   3.747   1.793   3.057
   25TYR     CB  393   3.563   1.801   2.957
   25TYR    HB1  394   3.518   1.723   3.018
   25TYR    HB2  395   3.536   1.896   3.001
   25TYR     CG  396   3.493   1.790   2.820
   25TYR    CD1  397   3.495   1.906   2.741
   25TYR    HD1  398   3.558   1.993   2.752
   25TYR    CD2  399   3.424   1.672   2.785
   25TYR    HD2  400   3.409   1.591   2.855
   25TYR    CE1  401   3.436   1.907   2.614
   25TYR    HE1  402   3.442   1.997   2.556
   25TYR    CE2  403   3.352   1.677   2.660
   25TYR    HE2  404   3.296   1.591   2.625
   25TYR     CZ  405   3.361   1.789   2.580
   25TYR     OH  406   3.296   1.788   2.461
   25TYR     HH  407   3.319   1.861   2.405
   25TYR      C  408   3.778   1.668   2.899
   25TYR      O  409   3.738   1.561   2.940
   26LYS      N  410   3.875   1.671   2.806
   26LYS      H  411   3.921   1.759   2.788
   26LYS     CA  412   3.920   1.554   2.726
   26LYS     HA  413   3.840   1.481   2.729
   26LYS     CB  414   3.954   1.602   2.580
   26LYS    HB1  415   3.927   1.705   2.555
   26LYS    HB2  416   4.062   1.615   2.574
   26LYS     CG  417   3.918   1.509   2.457
   26LYS    HG1  418   3.963   1.552   2.367
   26LYS    HG2  419   3.969   1.415   2.478
   26LYS     CD  420   3.765   1.487   2.434
   26LYS    HD1  421   3.721   1.423   2.510
   26LYS    HD2  422   3.712   1.582   2.436
   26LYS     CE  423   3.741   1.420   2.298
   26LYS    HE1  424   3.798   1.479   2.227
   26LYS    HE2  425   3.800   1.329   2.297
   26LYS     NZ  426   3.601   1.402   2.265
   26LYS    HZ1  427   3.540   1.379   2.342
   26LYS    HZ2  428   3.558   1.489   2.239
   26LYS    HZ3  429   3.594   1.333   2.192
   26LYS      C  430   4.037   1.493   2.789
   26LYS      O  431   4.056   1.372   2.777
   27THR      N  432   4.118   1.569   2.853
   27THR      H  433   4.098   1.668   2.859
   27THR     CA  434   4.240   1.533   2.913
   27THR     HA  435   4.251   1.424   2.906
   27THR     CB  436   4.362   1.580   2.838
   27THR     HB  437   4.455   1.537   2.874
   27THR    OG1  438   4.386   1.720   2.844
   27THR    HG1  439   4.309   1.757   2.884
   27THR    CG2  440   4.355   1.538   2.692
   27THR   HG21  441   4.332   1.432   2.689
   27THR   HG22  442   4.286   1.596   2.630
   27THR   HG23  443   4.452   1.551   2.645
   27THR      C  444   4.241   1.552   3.065
   27THR      O  445   4.199   1.468   3.136
   28THR      N  446   4.303   1.658   3.114
   28THR      H  447   4.354   1.725   3.058
   28THR     CA  448   4.330   1.673   3.261
   28THR     HA  449   4.317   1.570   3.296
   28THR     CB  450   4.473   1.709   3.281
   28THR     HB  451   4.494   1.739   3.383
   28THR    OG1  452   4.515   1.812   3.194
   28THR    HG1  453   4.474   1.892   3.224
   28THR    CG2  454   4.573   1.590   3.258
   28THR   HG21  455   4.553   1.500   3.316
   28THR   HG22  456   4.576   1.550   3.156
   28THR   HG23  457   4.672   1.628   3.284
   28THR      C  458   4.233   1.767   3.335
   28THR      O  459   4.228   1.769   3.457
   29LYS      N  460   4.136   1.824   3.261
   29LYS      H  461   4.128   1.811   3.161
   29LYS     CA  462   4.015   1.898   3.313
   29LYS     HA  463   3.958   1.903   3.220
   29LYS     CB  464   3.931   1.805   3.403
   29LYS    HB1  465   3.992   1.781   3.490
   29LYS    HB2  466   3.852   1.867   3.445
   29LYS     CG  467   3.879   1.683   3.327
   29LYS    HG1  468   3.777   1.682   3.366
   29LYS    HG2  469   3.893   1.701   3.220
   29LYS     CD  470   3.962   1.551   3.363
   29LYS    HD1  471   4.066   1.569   3.335
   29LYS    HD2  472   3.967   1.545   3.472
   29LYS     CE  473   3.918   1.426   3.289
   29LYS    HE1  474   3.829   1.374   3.323
   29LYS    HE2  475   3.887   1.444   3.186
   29LYS     NZ  476   4.021   1.322   3.290
   29LYS    HZ1  477   4.094   1.353   3.227
   29LYS    HZ2  478   4.049   1.314   3.386
   29LYS    HZ3  479   3.972   1.236   3.272
   29LYS      C  480   4.040   2.041   3.372
   29LYS      O  481   3.942   2.090   3.430
   30ASN      N  482   4.160   2.096   3.363
   30ASN      H  483   4.223   2.051   3.299
   30ASN     CA  484   4.204   2.222   3.416
   30ASN     HA  485   4.139   2.235   3.503
   30ASN     CB  486   4.356   2.226   3.440
   30ASN    HB1  487   4.393   2.328   3.453
   30ASN    HB2  488   4.385   2.166   3.526
   30ASN     CG  489   4.446   2.165   3.330
   30ASN    OD1  490   4.458   2.040   3.331
   30ASN    ND2  491   4.510   2.250   3.243
   30ASN   HD21  492   4.478   2.346   3.239
   30ASN   HD22  493   4.564   2.205   3.170
   30ASN      C  494   4.166   2.348   3.327
   30ASN      O  495   4.122   2.335   3.214
   31VAL      N  496   4.192   2.471   3.367
   31VAL      H  497   4.210   2.482   3.466
   31VAL     CA  498   4.181   2.593   3.287
   31VAL     HA  499   4.083   2.598   3.239
   31VAL     CB  500   4.211   2.718   3.374
   31VAL     HB  501   4.310   2.694   3.413
   31VAL    CG1  502   4.219   2.854   3.297
   31VAL   HG11  503   4.122   2.882   3.257
   31VAL   HG12  504   4.259   2.926   3.368
   31VAL   HG13  505   4.286   2.851   3.212
   31VAL    CG2  506   4.104   2.734   3.487
   31VAL   HG21  507   4.119   2.827   3.543
   31VAL   HG22  508   4.004   2.726   3.444
   31VAL   HG23  509   4.134   2.670   3.571
   31VAL      C  510   4.292   2.591   3.182
   31VAL      O  511   4.405   2.556   3.202
   32LEU      N  512   4.260   2.625   3.055
   32LEU      H  513   4.166   2.661   3.047
   32LEU     CA  514   4.348   2.624   2.938
   32LEU     HA  515   4.443   2.577   2.963
   32LEU     CB  516   4.278   2.551   2.818
   32LEU    HB1  517   4.188   2.607   2.791
   32LEU    HB2  518   4.337   2.559   2.726
   32LEU     CG  519   4.232   2.405   2.837
   32LEU     HG  520   4.161   2.401   2.919
   32LEU    CD1  521   4.176   2.357   2.704
   32LEU   HD11  522   4.258   2.324   2.639
   32LEU   HD12  523   4.121   2.263   2.713
   32LEU   HD13  524   4.126   2.435   2.648
   32LEU    CD2  525   4.346   2.310   2.882
   32LEU   HD21  526   4.437   2.344   2.834
   32LEU   HD22  527   4.369   2.301   2.988
   32LEU   HD23  528   4.323   2.206   2.855
   32LEU      C  529   4.394   2.765   2.897
   32LEU      O  530   4.487   2.789   2.827
   33ALA      N  531   4.310   2.865   2.921
   33ALA      H  532   4.228   2.840   2.974
   33ALA     CA  533   4.326   3.007   2.905
   33ALA     HA  534   4.428   3.020   2.942
   33ALA     CB  535   4.307   3.048   2.754
   33ALA    HB1  536   4.207   3.030   2.716
   33ALA    HB2  537   4.324   3.156   2.742
   33ALA    HB3  538   4.383   2.997   2.694
   33ALA      C  539   4.218   3.077   2.996
   33ALA      O  540   4.109   3.021   3.018
   34ALA      N  541   4.232   3.207   3.029
   34ALA      H  542   4.314   3.258   2.998
   34ALA     CA  543   4.126   3.284   3.102
   34ALA     HA  544   4.033   3.271   3.047
   34ALA     CB  545   4.109   3.238   3.246
   34ALA    HB1  546   4.071   3.136   3.243
   34ALA    HB2  547   4.207   3.243   3.293
   34ALA    HB3  548   4.024   3.280   3.300
   34ALA      C  549   4.154   3.431   3.110
   34ALA      O  550   4.274   3.464   3.095
   35ILE      N  551   4.059   3.526   3.139
   35ILE      H  552   3.970   3.490   3.170
   35ILE     CA  553   4.087   3.659   3.193
   35ILE     HA  554   4.161   3.709   3.130
   35ILE     CB  555   3.956   3.746   3.188
   35ILE     HB  556   3.868   3.687   3.211
   35ILE    CG1  557   3.934   3.788   3.042
   35ILE   HG11  558   4.017   3.853   3.014
   35ILE   HG12  559   3.953   3.700   2.981
   35ILE    CG2  560   3.975   3.883   3.265
   35ILE   HG21  561   3.986   3.881   3.373
   35ILE   HG22  562   4.054   3.937   3.213
   35ILE   HG23  563   3.899   3.956   3.239
   35ILE     CD  564   3.789   3.842   2.999
   35ILE    HD1  565   3.772   3.826   2.893
   35ILE    HD2  566   3.706   3.806   3.061
   35ILE    HD3  567   3.782   3.950   3.009
   35ILE      C  568   4.141   3.651   3.333
   35ILE      O  569   4.075   3.587   3.422
   36PRO      N  570   4.262   3.704   3.357
   36PRO     CA  571   4.327   3.674   3.489
   36PRO     HA  572   4.325   3.566   3.503
   36PRO     CB  573   4.475   3.713   3.464
   36PRO    HB1  574   4.531   3.748   3.550
   36PRO    HB2  575   4.516   3.615   3.440
   36PRO     CG  576   4.479   3.811   3.350
   36PRO    HG1  577   4.473   3.911   3.391
   36PRO    HG2  578   4.573   3.815   3.295
   36PRO     CD  579   4.358   3.775   3.272
   36PRO    HD1  580   4.314   3.869   3.238
   36PRO    HD2  581   4.391   3.712   3.189
   36PRO      C  582   4.264   3.761   3.601
   36PRO      O  583   4.205   3.865   3.576
   37ASN      N  584   4.277   3.710   3.729
   37ASN      H  585   4.341   3.632   3.737
   37ASN     CA  586   4.246   3.787   3.851
   37ASN     HA  587   4.312   3.734   3.921
   37ASN     CB  588   4.276   3.938   3.852
   37ASN    HB1  589   4.352   3.950   3.776
   37ASN    HB2  590   4.190   3.998   3.822
   37ASN     CG  591   4.334   3.993   3.977
   37ASN    OD1  592   4.454   4.013   3.983
   37ASN    ND2  593   4.250   4.020   4.076
   37ASN   HD21  594   4.151   4.007   4.063
   37ASN   HD22  595   4.288   4.057   4.162
   37ASN      C  596   4.110   3.754   3.910
   37ASN      O  597   4.081   3.794   4.019
   38ARG      N  598   4.028   3.670   3.845
   38ARG      H  599   4.060   3.652   3.751
   38ARG     CA  600   3.884   3.636   3.868
   38ARG     HA  601   3.848   3.707   3.942
   38ARG     CB  602   3.818   3.674   3.735
   38ARG    HB1  603   3.865   3.616   3.655
   38ARG    HB2  604   3.720   3.629   3.723
   38ARG     CG  605   3.826   3.818   3.698
   38ARG    HG1  606   3.773   3.875   3.775
   38ARG    HG2  607   3.931   3.847   3.698
   38ARG     CD  608   3.770   3.862   3.566
   38ARG    HD1  609   3.808   3.962   3.546
   38ARG    HD2  610   3.785   3.792   3.483
   38ARG     NE  611   3.622   3.883   3.575
   38ARG     HE  612   3.577   3.809   3.626
   38ARG     CZ  613   3.548   3.990   3.539
   38ARG    NH1  614   3.601   4.094   3.483
   38ARG   HH11  615   3.700   4.099   3.464
   38ARG   HH12  616   3.553   4.178   3.455
   38ARG    NH2  617   3.417   3.984   3.555
   38ARG   HH21  618   3.373   3.903   3.596
   38ARG   HH22  619   3.358   4.059   3.522
   38ARG      C  620   3.853   3.488   3.911
   38ARG      O  621   3.948   3.406   3.919
   39THR      N  622   3.736   3.465   3.951
   39THR      H  623   3.663   3.534   3.940
   39THR     CA  624   3.694   3.336   4.013
   39THR     HA  625   3.762   3.317   4.096
   39THR     CB  626   3.552   3.355   4.066
   39THR     HB  627   3.517   3.261   4.109
   39THR    OG1  628   3.463   3.384   3.963
   39THR    HG1  629   3.459   3.476   3.941
   39THR    CG2  630   3.544   3.456   4.189
   39THR   HG21  631   3.572   3.560   4.170
   39THR   HG22  632   3.441   3.457   4.225
   39THR   HG23  633   3.605   3.419   4.271
   39THR      C  634   3.707   3.216   3.919
   39THR      O  635   3.735   3.104   3.970
   40PHE      N  636   3.686   3.238   3.786
   40PHE      H  637   3.645   3.325   3.755
   40PHE     CA  638   3.682   3.137   3.678
   40PHE     HA  639   3.636   3.046   3.715
   40PHE     CB  640   3.601   3.201   3.556
   40PHE    HB1  641   3.630   3.303   3.531
   40PHE    HB2  642   3.614   3.145   3.464
   40PHE     CG  643   3.449   3.212   3.562
   40PHE    CD1  644   3.373   3.232   3.443
   40PHE    HD1  645   3.421   3.260   3.351
   40PHE    CD2  646   3.374   3.214   3.684
   40PHE    HD2  647   3.424   3.217   3.780
   40PHE    CE1  648   3.231   3.233   3.451
   40PHE    HE1  649   3.178   3.225   3.357
   40PHE    CE2  650   3.232   3.220   3.682
   40PHE    HE2  651   3.169   3.215   3.770
   40PHE     CZ  652   3.157   3.231   3.565
   40PHE     HZ  653   3.049   3.235   3.566
   40PHE      C  654   3.824   3.114   3.624
   40PHE      O  655   3.847   3.012   3.571
   41ALA      N  656   3.926   3.190   3.668
   41ALA      H  657   3.908   3.269   3.728
   41ALA     CA  658   4.064   3.165   3.647
   41ALA     HA  659   4.082   3.107   3.556
   41ALA     CB  660   4.133   3.300   3.636
   41ALA    HB1  661   4.118   3.349   3.540
   41ALA    HB2  662   4.106   3.368   3.717
   41ALA    HB3  663   4.242   3.298   3.637
   41ALA      C  664   4.126   3.081   3.766
   41ALA      O  665   4.250   3.086   3.785
   42LYS      N  666   4.051   3.020   3.856
   42LYS      H  667   3.951   3.031   3.849
   42LYS     CA  668   4.104   2.932   3.957
   42LYS     HA  669   4.195   2.879   3.926
   42LYS     CB  670   4.142   3.013   4.081
   42LYS    HB1  671   4.178   2.946   4.160
   42LYS    HB2  672   4.233   3.069   4.063
   42LYS     CG  673   4.027   3.092   4.149
   42LYS    HG1  674   3.977   3.159   4.079
   42LYS    HG2  675   3.948   3.027   4.187
   42LYS     CD  676   4.077   3.177   4.265
   42LYS    HD1  677   4.141   3.255   4.226
   42LYS    HD2  678   3.983   3.220   4.300
   42LYS     CE  679   4.131   3.094   4.380
   42LYS    HE1  680   4.064   3.009   4.396
   42LYS    HE2  681   4.229   3.058   4.349
   42LYS     NZ  682   4.141   3.160   4.510
   42LYS    HZ1  683   4.202   3.241   4.512
   42LYS    HZ2  684   4.052   3.188   4.549
   42LYS    HZ3  685   4.182   3.097   4.577
   42LYS      C  686   4.018   2.801   3.982
   42LYS      O  687   4.017   2.734   4.083
   43ILE      N  688   3.955   2.765   3.869
   43ILE      H  689   3.983   2.818   3.787
   43ILE     CA  690   3.878   2.637   3.854
   43ILE     HA  691   3.805   2.642   3.935
   43ILE     CB  692   3.802   2.633   3.716
   43ILE     HB  693   3.873   2.660   3.638
   43ILE    CG1  694   3.694   2.743   3.719
   43ILE   HG11  695   3.624   2.711   3.797
   43ILE   HG12  696   3.738   2.838   3.750
   43ILE    CG2  697   3.730   2.497   3.697
   43ILE   HG21  698   3.656   2.501   3.616
   43ILE   HG22  699   3.799   2.416   3.676
   43ILE   HG23  700   3.673   2.468   3.785
   43ILE     CD  701   3.615   2.764   3.593
   43ILE    HD1  702   3.674   2.809   3.513
   43ILE    HD2  703   3.567   2.672   3.562
   43ILE    HD3  704   3.538   2.839   3.612
   43ILE      C  705   3.967   2.516   3.878
   43ILE      O  706   4.069   2.497   3.818
   44ASN      N  707   3.922   2.421   3.962
   44ASN      H  708   3.828   2.436   3.995
   44ASN     CA  709   3.976   2.293   3.993
   44ASN     HA  710   4.082   2.308   4.015
   44ASN     CB  711   3.900   2.237   4.118
   44ASN    HB1  712   3.870   2.319   4.182
   44ASN    HB2  713   3.804   2.194   4.088
   44ASN     CG  714   3.982   2.138   4.202
   44ASN    OD1  715   4.092   2.160   4.251
   44ASN    ND2  716   3.939   2.015   4.211
   44ASN   HD21  717   3.842   1.996   4.187
   44ASN   HD22  718   3.999   1.940   4.244
   44ASN      C  719   3.956   2.191   3.875
   44ASN      O  720   3.845   2.185   3.829
   45PRO      N  721   4.064   2.104   3.848
   45PRO     CA  722   4.047   1.986   3.767
   45PRO     HA  723   4.003   2.007   3.669
   45PRO     CB  724   4.190   1.922   3.750
   45PRO    HB1  725   4.178   1.814   3.743
   45PRO    HB2  726   4.243   1.945   3.658
   45PRO     CG  727   4.269   1.979   3.867
   45PRO    HG1  728   4.291   1.903   3.942
   45PRO    HG2  729   4.368   2.010   3.832
   45PRO     CD  730   4.193   2.098   3.910
   45PRO    HD1  731   4.182   2.095   4.019
   45PRO    HD2  732   4.255   2.186   3.891
   45PRO      C  733   3.948   1.887   3.831
   45PRO      O  734   3.957   1.844   3.945
   46GLY      N  735   3.848   1.847   3.754
   46GLY      H  736   3.840   1.901   3.669
   46GLY     CA  737   3.737   1.751   3.777
   46GLY    HA1  738   3.735   1.687   3.688
   46GLY    HA2  739   3.752   1.681   3.859
   46GLY      C  740   3.600   1.817   3.801
   46GLY      O  741   3.498   1.751   3.821
   47GLU      N  742   3.595   1.951   3.815
   47GLU      H  743   3.679   1.992   3.778
   47GLU     CA  744   3.482   2.029   3.839
   47GLU     HA  745   3.438   1.987   3.929
   47GLU     CB  746   3.534   2.177   3.856
   47GLU    HB1  747   3.612   2.185   3.931
   47GLU    HB2  748   3.574   2.203   3.758
   47GLU     CG  749   3.439   2.283   3.898
   47GLU    HG1  750   3.495   2.377   3.893
   47GLU    HG2  751   3.353   2.276   3.832
   47GLU     CD  752   3.388   2.279   4.042
   47GLU    OE1  753   3.312   2.188   4.083
   47GLU    OE2  754   3.429   2.362   4.124
   47GLU      C  755   3.385   2.022   3.722
   47GLU      O  756   3.263   2.041   3.750
   48VAL      N  757   3.423   1.997   3.595
   48VAL      H  758   3.522   1.995   3.576
   48VAL     CA  759   3.338   1.988   3.479
   48VAL     HA  760   3.284   2.083   3.477
   48VAL     CB  761   3.424   2.000   3.352
   48VAL     HB  762   3.356   2.012   3.268
   48VAL    CG1  763   3.502   2.135   3.351
   48VAL   HG11  764   3.566   2.151   3.264
   48VAL   HG12  765   3.439   2.224   3.351
   48VAL   HG13  766   3.552   2.159   3.445
   48VAL    CG2  767   3.540   1.892   3.344
   48VAL   HG21  768   3.499   1.791   3.353
   48VAL   HG22  769   3.593   1.905   3.249
   48VAL   HG23  770   3.608   1.887   3.429
   48VAL      C  771   3.247   1.865   3.469
   48VAL      O  772   3.132   1.869   3.418
   49ILE      N  773   3.293   1.748   3.523
   49ILE      H  774   3.372   1.765   3.583
   49ILE     CA  775   3.233   1.618   3.517
   49ILE     HA  776   3.240   1.587   3.413
   49ILE     CB  777   3.325   1.512   3.587
   49ILE     HB  778   3.308   1.552   3.687
   49ILE    CG1  779   3.482   1.521   3.558
   49ILE   HG11  780   3.519   1.621   3.581
   49ILE   HG12  781   3.522   1.443   3.623
   49ILE    CG2  782   3.268   1.370   3.570
   49ILE   HG21  783   3.331   1.283   3.589
   49ILE   HG22  784   3.176   1.366   3.629
   49ILE   HG23  785   3.243   1.361   3.464
   49ILE     CD  786   3.519   1.485   3.414
   49ILE    HD1  787   3.457   1.547   3.349
   49ILE    HD2  788   3.625   1.510   3.408
   49ILE    HD3  789   3.503   1.380   3.391
   49ILE      C  790   3.081   1.602   3.541
   49ILE      O  791   3.016   1.558   3.454
   50PRO      N  792   3.022   1.651   3.653
   50PRO     CA  793   2.881   1.633   3.676
   50PRO     HA  794   2.852   1.535   3.637
   50PRO     CB  795   2.868   1.645   3.830
   50PRO    HB1  796   2.777   1.696   3.864
   50PRO    HB2  797   2.862   1.548   3.880
   50PRO     CG  798   2.986   1.742   3.876
   50PRO    HG1  799   2.955   1.846   3.887
   50PRO    HG2  800   3.017   1.715   3.977
   50PRO     CD  801   3.094   1.719   3.771
   50PRO    HD1  802   3.130   1.816   3.736
   50PRO    HD2  803   3.168   1.657   3.821
   50PRO      C  804   2.792   1.729   3.594
   50PRO      O  805   2.678   1.696   3.564
   51LEU      N  806   2.846   1.850   3.559
   51LEU      H  807   2.934   1.881   3.597
   51LEU     CA  808   2.785   1.949   3.464
   51LEU     HA  809   2.695   1.993   3.508
   51LEU     CB  810   2.866   2.079   3.442
   51LEU    HB1  811   2.954   2.071   3.378
   51LEU    HB2  812   2.793   2.143   3.394
   51LEU     CG  813   2.916   2.162   3.574
   51LEU     HG  814   2.995   2.106   3.623
   51LEU    CD1  815   2.966   2.305   3.532
   51LEU   HD11  816   3.024   2.347   3.613
   51LEU   HD12  817   3.027   2.297   3.442
   51LEU   HD13  818   2.880   2.370   3.519
   51LEU    CD2  819   2.810   2.174   3.678
   51LEU   HD21  820   2.725   2.239   3.655
   51LEU   HD22  821   2.775   2.075   3.707
   51LEU   HD23  822   2.848   2.224   3.767
   51LEU      C  823   2.749   1.890   3.331
   51LEU      O  824   2.652   1.934   3.274
   52ILE      N  825   2.823   1.782   3.288
   52ILE      H  826   2.910   1.768   3.337
   52ILE     CA  827   2.808   1.707   3.162
   52ILE     HA  828   2.711   1.732   3.119
   52ILE     CB  829   2.925   1.749   3.063
   52ILE     HB  830   2.915   1.685   2.975
   52ILE    CG1  831   3.065   1.715   3.112
   52ILE   HG11  832   3.088   1.756   3.210
   52ILE   HG12  833   3.083   1.609   3.129
   52ILE    CG2  834   2.908   1.889   3.002
   52ILE   HG21  835   2.804   1.899   2.971
   52ILE   HG22  836   2.939   1.966   3.073
   52ILE   HG23  837   2.972   1.902   2.915
   52ILE     CD  838   3.174   1.766   3.018
   52ILE    HD1  839   3.266   1.714   3.041
   52ILE    HD2  840   3.153   1.732   2.916
   52ILE    HD3  841   3.189   1.874   3.015
   52ILE      C  842   2.786   1.556   3.190
   52ILE      O  843   2.776   1.478   3.096
   53THR      N  844   2.761   1.507   3.311
   53THR      H  845   2.765   1.574   3.386
   53THR     CA  846   2.724   1.366   3.348
   53THR     HA  847   2.689   1.320   3.255
   53THR     CB  848   2.846   1.281   3.377
   53THR     HB  849   2.819   1.181   3.409
   53THR    OG1  850   2.913   1.320   3.493
   53THR    HG1  851   2.949   1.407   3.482
   53THR    CG2  852   2.940   1.253   3.266
   53THR   HG21  853   2.888   1.237   3.171
   53THR   HG22  854   3.005   1.338   3.245
   53THR   HG23  855   3.005   1.172   3.299
   53THR      C  856   2.605   1.355   3.441
   53THR      O  857   2.565   1.245   3.476
   54ASN      N  858   2.539   1.468   3.481
   54ASN      H  859   2.562   1.559   3.443
   54ASN     CA  860   2.413   1.465   3.552
   54ASN     HA  861   2.372   1.367   3.529
   54ASN     CB  862   2.435   1.485   3.708
   54ASN    HB1  863   2.524   1.432   3.744
   54ASN    HB2  864   2.462   1.588   3.727
   54ASN     CG  865   2.311   1.450   3.793
   54ASN    OD1  866   2.233   1.534   3.829
   54ASN    ND2  867   2.292   1.324   3.825
   54ASN   HD21  868   2.342   1.250   3.778
   54ASN   HD22  869   2.209   1.285   3.868
   54ASN      C  870   2.318   1.579   3.498
   54ASN      O  871   2.377   1.671   3.438
   55HIS      N  872   2.188   1.570   3.510
   55HIS      H  873   2.142   1.494   3.558
   55HIS     CA  874   2.098   1.662   3.445
   55HIS     HA  875   2.149   1.755   3.419
   55HIS     CB  876   2.049   1.596   3.319
   55HIS    HB1  877   2.124   1.529   3.277
   55HIS    HB2  878   1.967   1.527   3.343
   55HIS     CG  879   2.011   1.683   3.203
   55HIS    ND1  880   1.970   1.627   3.079
   55HIS    CD2  881   2.000   1.819   3.201
   55HIS    HD2  882   2.007   1.896   3.276
   55HIS    CE1  883   1.931   1.733   3.006
   55HIS    HE1  884   1.896   1.733   2.904
   55HIS    NE2  885   1.950   1.845   3.074
   55HIS    HE2  886   1.926   1.930   3.025
   55HIS      C  887   1.989   1.710   3.550
   55HIS      O  888   1.874   1.716   3.517
   56ASN      N  889   2.032   1.721   3.672
   56ASN      H  890   2.126   1.690   3.693
   56ASN     CA  891   1.958   1.770   3.792
   56ASN     HA  892   1.873   1.832   3.764
   56ASN     CB  893   1.910   1.651   3.883
   56ASN    HB1  894   1.874   1.565   3.825
   56ASN    HB2  895   1.988   1.609   3.947
   56ASN     CG  896   1.795   1.685   3.970
   56ASN    OD1  897   1.701   1.750   3.923
   56ASN    ND2  898   1.783   1.648   4.100
   56ASN   HD21  899   1.864   1.596   4.133
   56ASN   HD22  900   1.715   1.685   4.165
   56ASN      C  901   2.052   1.868   3.865
   56ASN      O  902   2.069   1.854   3.988
   57ILE      N  903   2.100   1.971   3.791
   57ILE      H  904   2.066   1.969   3.696
   57ILE     CA  905   2.173   2.088   3.832
   57ILE     HA  906   2.204   2.068   3.935
   57ILE     CB  907   2.296   2.101   3.742
   57ILE     HB  908   2.257   2.123   3.643
   57ILE    CG1  909   2.397   1.980   3.731
   57ILE   HG11  910   2.334   1.892   3.721
   57ILE   HG12  911   2.447   1.983   3.634
   57ILE    CG2  912   2.370   2.234   3.764
   57ILE   HG21  913   2.455   2.243   3.832
   57ILE   HG22  914   2.419   2.260   3.670
   57ILE   HG23  915   2.310   2.322   3.783
   57ILE     CD  916   2.475   1.954   3.864
   57ILE    HD1  917   2.403   1.935   3.943
   57ILE    HD2  918   2.545   1.871   3.863
   57ILE    HD3  919   2.519   2.046   3.903
   57ILE      C  920   2.068   2.203   3.817
   57ILE      O  921   2.033   2.229   3.704
   58LEU      N  922   2.031   2.266   3.925
   58LEU      H  923   2.085   2.244   4.007
   58LEU     CA  924   1.946   2.384   3.925
   58LEU     HA  925   1.922   2.415   3.823
   58LEU     CB  926   1.815   2.346   3.989
   58LEU    HB1  927   1.830   2.273   4.068
   58LEU    HB2  928   1.773   2.434   4.037
   58LEU     CG  929   1.706   2.296   3.893
   58LEU     HG  930   1.709   2.350   3.798
   58LEU    CD1  931   1.713   2.139   3.867
   58LEU   HD11  932   1.698   2.086   3.962
   58LEU   HD12  933   1.626   2.107   3.810
   58LEU   HD13  934   1.806   2.107   3.820
   58LEU    CD2  935   1.563   2.335   3.945
   58LEU   HD21  936   1.528   2.289   4.038
   58LEU   HD22  937   1.544   2.442   3.957
   58LEU   HD23  938   1.493   2.304   3.868
   58LEU      C  939   2.011   2.512   3.989
   58LEU      O  940   2.010   2.620   3.927
   59LYS      N  941   2.062   2.499   4.109
   59LYS      H  942   2.079   2.406   4.144
   59LYS     CA  943   2.144   2.603   4.171
   59LYS     HA  944   2.144   2.696   4.114
   59LYS     CB  945   2.069   2.640   4.308
   59LYS    HB1  946   2.035   2.545   4.348
   59LYS    HB2  947   2.140   2.669   4.386
   59LYS     CG  948   1.959   2.757   4.307
   59LYS    HG1  949   1.952   2.784   4.412
   59LYS    HG2  950   2.001   2.843   4.254
   59LYS     CD  951   1.820   2.716   4.260
   59LYS    HD1  952   1.831   2.697   4.154
   59LYS    HD2  953   1.777   2.625   4.301
   59LYS     CE  954   1.717   2.824   4.292
   59LYS    HE1  955   1.670   2.798   4.387
   59LYS    HE2  956   1.760   2.924   4.296
   59LYS     NZ  957   1.607   2.822   4.187
   59LYS    HZ1  958   1.558   2.910   4.182
   59LYS    HZ2  959   1.645   2.797   4.096
   59LYS    HZ3  960   1.539   2.749   4.202
   59LYS      C  961   2.290   2.553   4.201
   59LYS      O  962   2.313   2.484   4.305
   60PRO      N  963   2.383   2.565   4.103
   60PRO     CA  964   2.527   2.536   4.120
   60PRO     HA  965   2.551   2.461   4.195
   60PRO     CB  966   2.568   2.495   3.975
   60PRO    HB1  967   2.676   2.497   3.961
   60PRO    HB2  968   2.540   2.390   3.968
   60PRO     CG  969   2.488   2.590   3.886
   60PRO    HG1  970   2.546   2.682   3.882
   60PRO    HG2  971   2.473   2.561   3.782
   60PRO     CD  972   2.355   2.604   3.963
   60PRO    HD1  973   2.308   2.701   3.953
   60PRO    HD2  974   2.293   2.533   3.908
   60PRO      C  975   2.598   2.656   4.172
   60PRO      O  976   2.541   2.767   4.170
   61LEU      N  977   2.720   2.637   4.222
   61LEU      H  978   2.749   2.540   4.217
   61LEU     CA  979   2.817   2.732   4.283
   61LEU     HA  980   2.752   2.814   4.315
   61LEU     CB  981   2.864   2.667   4.419
   61LEU    HB1  982   2.794   2.593   4.459
   61LEU    HB2  983   2.940   2.594   4.391
   61LEU     CG  984   2.917   2.753   4.531
   61LEU     HG  985   2.927   2.851   4.485
   61LEU    CD1  986   2.819   2.773   4.645
   61LEU   HD11  987   2.727   2.825   4.618
   61LEU   HD12  988   2.798   2.687   4.709
   61LEU   HD13  989   2.862   2.844   4.716
   61LEU    CD2  990   3.053   2.701   4.570
   61LEU   HD21  991   3.107   2.763   4.641
   61LEU   HD22  992   3.059   2.594   4.593
   61LEU   HD23  993   3.123   2.711   4.487
   61LEU      C  994   2.927   2.781   4.183
   61LEU      O  995   3.043   2.789   4.226
   62ILE      N  996   2.901   2.788   4.050
   62ILE      H  997   2.806   2.789   4.016
   62ILE     CA  998   2.999   2.815   3.949
   62ILE     HA  999   3.079   2.740   3.956
   62ILE     CB 1000   2.946   2.787   3.808
   62ILE     HB 1001   2.860   2.852   3.792
   62ILE    CG1 1002   2.870   2.649   3.801
   62ILE   HG11 1003   2.924   2.564   3.842
   62ILE   HG12 1004   2.782   2.650   3.865
   62ILE    CG2 1005   3.053   2.819   3.703
   62ILE   HG21 1006   3.028   2.787   3.602
   62ILE   HG22 1007   3.082   2.924   3.696
   62ILE   HG23 1008   3.141   2.757   3.718
   62ILE     CD 1009   2.818   2.604   3.660
   62ILE    HD1 1010   2.749   2.669   3.607
   62ILE    HD2 1011   2.897   2.613   3.585
   62ILE    HD3 1012   2.782   2.501   3.659
   62ILE      C 1013   3.050   2.958   3.958
   62ILE      O 1014   2.970   3.052   3.929
   63GLY      N 1015   3.163   2.990   4.013
   63GLY      H 1016   3.230   2.919   4.041
   63GLY     CA 1017   3.200   3.124   4.051
   63GLY    HA1 1018   3.293   3.145   3.997
   63GLY    HA2 1019   3.125   3.196   4.020
   63GLY      C 1020   3.215   3.146   4.202
   63GLY      O 1021   3.228   3.258   4.245
   64GLN      N 1022   3.204   3.040   4.285
   64GLN      H 1023   3.173   2.957   4.236
   64GLN     CA 1024   3.229   3.032   4.430
   64GLN     HA 1025   3.231   2.923   4.436
   64GLN     CB 1026   3.372   3.088   4.464
   64GLN    HB1 1027   3.386   3.196   4.476
   64GLN    HB2 1028   3.388   3.063   4.569
   64GLN     CG 1029   3.493   3.022   4.391
   64GLN    HG1 1030   3.483   2.914   4.380
   64GLN    HG2 1031   3.496   3.051   4.286
   64GLN     CD 1032   3.632   3.045   4.454
   64GLN    OE1 1033   3.729   2.979   4.415
   64GLN    NE2 1034   3.655   3.143   4.543
   64GLN   HE21 1035   3.591   3.193   4.602
   64GLN   HE22 1036   3.750   3.158   4.573
   64GLN      C 1037   3.115   3.097   4.510
   64GLN      O 1038   3.134   3.161   4.613
   65LYS      N 1039   2.993   3.090   4.452
   65LYS      H 1040   2.984   3.031   4.371
   65LYS     CA 1041   2.867   3.148   4.497
   65LYS     HA 1042   2.846   3.103   4.593
   65LYS     CB 1043   2.869   3.299   4.522
   65LYS    HB1 1044   2.783   3.320   4.587
   65LYS    HB2 1045   2.952   3.319   4.590
   65LYS     CG 1046   2.889   3.388   4.400
   65LYS    HG1 1047   2.957   3.343   4.328
   65LYS    HG2 1048   2.796   3.396   4.344
   65LYS     CD 1049   2.942   3.523   4.423
   65LYS    HD1 1050   2.935   3.573   4.326
   65LYS    HD2 1051   2.881   3.577   4.496
   65LYS     CE 1052   3.081   3.533   4.483
   65LYS    HE1 1053   3.092   3.639   4.504
   65LYS    HE2 1054   3.097   3.474   4.573
   65LYS     NZ 1055   3.191   3.507   4.379
   65LYS    HZ1 1056   3.283   3.536   4.409
   65LYS    HZ2 1057   3.199   3.410   4.351
   65LYS    HZ3 1058   3.180   3.573   4.303
   65LYS      C 1059   2.759   3.100   4.396
   65LYS      O 1060   2.785   3.068   4.275
   66PHE      N 1061   2.643   3.078   4.451
   66PHE      H 1062   2.629   3.095   4.550
   66PHE     CA 1063   2.534   3.019   4.379
   66PHE     HA 1064   2.573   2.926   4.337
   66PHE     CB 1065   2.419   2.974   4.475
   66PHE    HB1 1066   2.390   3.056   4.540
   66PHE    HB2 1067   2.333   2.945   4.416
   66PHE     CG 1068   2.447   2.860   4.577
   66PHE    CD1 1069   2.459   2.887   4.711
   66PHE    HD1 1070   2.450   2.988   4.749
   66PHE    CD2 1071   2.451   2.728   4.528
   66PHE    HD2 1072   2.447   2.696   4.425
   66PHE    CE1 1073   2.480   2.786   4.804
   66PHE    HE1 1074   2.478   2.805   4.910
   66PHE    CE2 1075   2.458   2.627   4.629
   66PHE    HE2 1076   2.460   2.525   4.593
   66PHE     CZ 1077   2.485   2.650   4.766
   66PHE     HZ 1078   2.488   2.573   4.842
   66PHE      C 1079   2.488   3.118   4.268
   66PHE      O 1080   2.490   3.238   4.281
   67CYS      N 1081   2.460   3.061   4.150
   67CYS      H 1082   2.457   2.960   4.150
   67CYS     CA 1083   2.392   3.113   4.041
   67CYS     HA 1084   2.357   3.213   4.068
   67CYS     CB 1085   2.486   3.118   3.922
   67CYS    HB1 1086   2.442   3.168   3.836
   67CYS    HB2 1087   2.571   3.179   3.953
   67CYS     SG 1088   2.559   2.957   3.878
   67CYS     HG 1089   2.536   2.892   3.992
   67CYS      C 1090   2.269   3.021   4.022
   67CYS      O 1091   2.258   2.918   4.096
   68ILE      N 1092   2.167   3.072   3.948
   68ILE      H 1093   2.179   3.152   3.887
   68ILE     CA 1094   2.044   2.996   3.921
   68ILE     HA 1095   2.024   2.914   3.991
   68ILE     CB 1096   1.930   3.093   3.920
   68ILE     HB 1097   1.964   3.166   3.847
   68ILE    CG1 1098   1.917   3.172   4.052
   68ILE   HG11 1099   1.853   3.111   4.116
   68ILE   HG12 1100   2.014   3.193   4.098
   68ILE    CG2 1101   1.794   3.035   3.871
   68ILE   HG21 1102   1.801   2.994   3.770
   68ILE   HG22 1103   1.751   2.965   3.942
   68ILE   HG23 1104   1.710   3.104   3.863
   68ILE     CD 1105   1.855   3.308   4.033
   68ILE    HD1 1106   1.773   3.320   3.962
   68ILE    HD2 1107   1.830   3.365   4.122
   68ILE    HD3 1108   1.935   3.372   3.995
   68ILE      C 1109   2.075   2.941   3.774
   68ILE      O 1110   2.110   3.020   3.682
   69VAL      N 1111   2.064   2.815   3.750
   69VAL      H 1112   2.054   2.750   3.827
   69VAL     CA 1113   2.051   2.752   3.618
   69VAL     HA 1114   2.107   2.804   3.540
   69VAL     CB 1115   2.116   2.606   3.620
   69VAL     HB 1116   2.102   2.550   3.713
   69VAL    CG1 1117   2.060   2.492   3.521
   69VAL   HG11 1118   2.111   2.396   3.532
   69VAL   HG12 1119   1.958   2.471   3.555
   69VAL   HG13 1120   2.066   2.519   3.416
   69VAL    CG2 1121   2.265   2.613   3.614
   69VAL   HG21 1122   2.317   2.518   3.614
   69VAL   HG22 1123   2.300   2.671   3.529
   69VAL   HG23 1124   2.294   2.674   3.701
   69VAL      C 1125   1.897   2.748   3.587
   69VAL      O 1126   1.816   2.730   3.675
   70TYR      N 1127   1.862   2.783   3.466
   70TYR      H 1128   1.933   2.832   3.413
   70TYR     CA 1129   1.725   2.789   3.412
   70TYR     HA 1130   1.669   2.731   3.485
   70TYR     CB 1131   1.653   2.924   3.432
   70TYR    HB1 1132   1.549   2.907   3.406
   70TYR    HB2 1133   1.661   2.947   3.538
   70TYR     CG 1134   1.704   3.055   3.361
   70TYR    CD1 1135   1.835   3.067   3.299
   70TYR    HD1 1136   1.888   2.974   3.281
   70TYR    CD2 1137   1.620   3.161   3.369
   70TYR    HD2 1138   1.520   3.150   3.408
   70TYR    CE1 1139   1.882   3.199   3.271
   70TYR    HE1 1140   1.974   3.216   3.218
   70TYR    CE2 1141   1.658   3.285   3.318
   70TYR    HE2 1142   1.592   3.369   3.323
   70TYR     CZ 1143   1.792   3.306   3.273
   70TYR     OH 1144   1.829   3.435   3.227
   70TYR     HH 1145   1.919   3.457   3.206
   70TYR      C 1146   1.712   2.729   3.275
   70TYR      O 1147   1.603   2.677   3.252
   71THR      N 1148   1.822   2.700   3.205
   71THR      H 1149   1.908   2.743   3.238
   71THR     CA 1150   1.824   2.601   3.094
   71THR     HA 1151   1.749   2.522   3.107
   71THR     CB 1152   1.768   2.672   2.959
   71THR     HB 1153   1.666   2.703   2.982
   71THR    OG1 1154   1.759   2.572   2.861
   71THR    HG1 1155   1.841   2.534   2.833
   71THR    CG2 1156   1.849   2.785   2.902
   71THR   HG21 1157   1.858   2.871   2.968
   71THR   HG22 1158   1.948   2.740   2.897
   71THR   HG23 1159   1.817   2.831   2.809
   71THR      C 1160   1.957   2.530   3.093
   71THR      O 1161   2.064   2.587   3.070
   72ASN      N 1162   1.943   2.396   3.101
   72ASN      H 1163   1.855   2.346   3.098
   72ASN     CA 1164   2.067   2.309   3.085
   72ASN     HA 1165   2.157   2.358   3.048
   72ASN     CB 1166   2.097   2.245   3.225
   72ASN    HB1 1167   2.100   2.327   3.297
   72ASN    HB2 1168   2.018   2.174   3.248
   72ASN     CG 1169   2.220   2.152   3.211
   72ASN    OD1 1170   2.315   2.167   3.141
   72ASN    ND2 1171   2.212   2.054   3.293
   72ASN   HD21 1172   2.142   2.045   3.364
   72ASN   HD22 1173   2.289   1.990   3.277
   72ASN      C 1174   2.039   2.201   2.981
   72ASN      O 1175   1.949   2.120   2.996
   73SER      N 1176   2.124   2.193   2.879
   73SER      H 1177   2.192   2.267   2.870
   73SER     CA 1178   2.139   2.080   2.793
   73SER     HA 1179   2.111   1.984   2.836
   73SER     CB 1180   2.036   2.091   2.674
   73SER    HB1 1181   2.071   2.032   2.589
   73SER    HB2 1182   1.933   2.069   2.703
   73SER     OG 1183   2.032   2.220   2.612
   73SER     HG 1184   2.112   2.243   2.567
   73SER      C 1185   2.288   2.068   2.757
   73SER      O 1186   2.324   2.063   2.642
   74LEU      N 1187   2.378   2.090   2.854
   74LEU      H 1188   2.343   2.100   2.948
   74LEU     CA 1189   2.522   2.109   2.831
   74LEU     HA 1190   2.534   2.182   2.751
   74LEU     CB 1191   2.573   2.174   2.959
   74LEU    HB1 1192   2.513   2.263   2.979
   74LEU    HB2 1193   2.539   2.121   3.048
   74LEU     CG 1194   2.722   2.221   2.968
   74LEU     HG 1195   2.791   2.143   2.937
   74LEU    CD1 1196   2.754   2.336   2.868
   74LEU   HD11 1197   2.857   2.370   2.875
   74LEU   HD12 1198   2.735   2.293   2.770
   74LEU   HD13 1199   2.683   2.416   2.887
   74LEU    CD2 1200   2.752   2.248   3.115
   74LEU   HD21 1201   2.677   2.309   3.166
   74LEU   HD22 1202   2.742   2.153   3.167
   74LEU   HD23 1203   2.846   2.296   3.142
   74LEU      C 1204   2.588   1.972   2.796
   74LEU      O 1205   2.685   1.977   2.722
   75MET      N 1206   2.525   1.866   2.840
   75MET      H 1207   2.439   1.886   2.890
   75MET     CA 1208   2.551   1.729   2.789
   75MET     HA 1209   2.659   1.715   2.794
   75MET     CB 1210   2.476   1.632   2.885
   75MET    HB1 1211   2.502   1.683   2.978
   75MET    HB2 1212   2.372   1.647   2.856
   75MET     CG 1213   2.524   1.482   2.877
   75MET    HG1 1214   2.525   1.442   2.776
   75MET    HG2 1215   2.618   1.484   2.933
   75MET     SD 1216   2.411   1.377   2.963
   75MET     CE 1217   2.365   1.477   3.106
   75MET    HE1 1218   2.307   1.561   3.069
   75MET    HE2 1219   2.326   1.403   3.176
   75MET    HE3 1220   2.452   1.523   3.155
   75MET      C 1221   2.516   1.695   2.645
   75MET      O 1222   2.588   1.609   2.581
   76ASP      N 1223   2.402   1.746   2.591
   76ASP      H 1224   2.341   1.804   2.647
   76ASP     CA 1225   2.359   1.720   2.457
   76ASP     HA 1226   2.342   1.614   2.436
   76ASP     CB 1227   2.217   1.784   2.430
   76ASP    HB1 1228   2.157   1.762   2.519
   76ASP    HB2 1229   2.218   1.893   2.436
   76ASP     CG 1230   2.165   1.749   2.296
   76ASP    OD1 1231   2.104   1.643   2.281
   76ASP    OD2 1232   2.161   1.827   2.200
   76ASP      C 1233   2.457   1.769   2.352
   76ASP      O 1234   2.528   1.862   2.377
   77GLU      N 1235   2.443   1.720   2.229
   77GLU      H 1236   2.372   1.649   2.223
   77GLU     CA 1237   2.532   1.743   2.113
   77GLU     HA 1238   2.622   1.798   2.138
   77GLU     CB 1239   2.589   1.600   2.076
   77GLU    HB1 1240   2.629   1.557   2.168
   77GLU    HB2 1241   2.515   1.534   2.032
   77GLU     CG 1242   2.705   1.595   1.974
   77GLU    HG1 1243   2.743   1.493   1.961
   77GLU    HG2 1244   2.661   1.625   1.879
   77GLU     CD 1245   2.832   1.672   2.001
   77GLU    OE1 1246   2.852   1.706   2.116
   77GLU    OE2 1247   2.916   1.686   1.914
   77GLU      C 1248   2.468   1.820   2.001
   77GLU      O 1249   2.548   1.870   1.917
   78ASN      N 1250   2.343   1.859   2.006
   78ASN      H 1251   2.293   1.832   2.090
   78ASN     CA 1252   2.275   1.955   1.915
   78ASN     HA 1253   2.338   1.990   1.833
   78ASN     CB 1254   2.138   1.900   1.873
   78ASN    HB1 1255   2.149   1.794   1.849
   78ASN    HB2 1256   2.071   1.905   1.959
   78ASN     CG 1257   2.077   1.981   1.759
   78ASN    OD1 1258   2.013   2.083   1.780
   78ASN    ND2 1259   2.095   1.940   1.633
   78ASN   HD21 1260   2.164   1.869   1.616
   78ASN   HD22 1261   2.065   1.993   1.553
   78ASN      C 1262   2.262   2.089   1.986
   78ASN      O 1263   2.272   2.196   1.924
   79THR      N 1264   2.240   2.090   2.116
   79THR      H 1265   2.208   2.000   2.150
   79THR     CA 1266   2.201   2.194   2.211
   79THR     HA 1267   2.212   2.291   2.162
   79THR     CB 1268   2.049   2.174   2.236
   79THR     HB 1269   2.021   2.255   2.304
   79THR    OG1 1270   2.018   2.052   2.310
   79THR    HG1 1271   2.055   1.975   2.268
   79THR    CG2 1272   1.957   2.190   2.118
   79THR   HG21 1273   1.972   2.106   2.051
   79THR   HG22 1274   1.851   2.197   2.145
   79THR   HG23 1275   1.990   2.282   2.069
   79THR      C 1276   2.304   2.224   2.323
   79THR      O 1277   2.261   2.272   2.433
   80TYR      N 1278   2.433   2.193   2.301
   80TYR      H 1279   2.447   2.131   2.223
   80TYR     CA 1280   2.552   2.189   2.389
   80TYR     HA 1281   2.541   2.109   2.462
   80TYR     CB 1282   2.677   2.144   2.313
   80TYR    HB1 1283   2.765   2.155   2.377
   80TYR    HB2 1284   2.671   2.036   2.299
   80TYR     CG 1285   2.708   2.220   2.175
   80TYR    CD1 1286   2.721   2.365   2.164
   80TYR    HD1 1287   2.725   2.425   2.253
   80TYR    CD2 1288   2.693   2.145   2.057
   80TYR    HD2 1289   2.665   2.041   2.059
   80TYR    CE1 1290   2.748   2.423   2.041
   80TYR    HE1 1291   2.790   2.523   2.037
   80TYR    CE2 1292   2.699   2.209   1.931
   80TYR    HE2 1293   2.680   2.154   1.841
   80TYR     CZ 1294   2.735   2.343   1.923
   80TYR     OH 1295   2.750   2.401   1.794
   80TYR     HH 1296   2.761   2.494   1.785
   80TYR      C 1297   2.577   2.310   2.482
   80TYR      O 1298   2.693   2.361   2.480
   81ALA      N 1299   2.481   2.364   2.561
   81ALA      H 1300   2.401   2.303   2.566
   81ALA     CA 1301   2.490   2.493   2.632
   81ALA     HA 1302   2.594   2.505   2.663
   81ALA     CB 1303   2.458   2.613   2.537
   81ALA    HB1 1304   2.495   2.707   2.578
   81ALA    HB2 1305   2.512   2.611   2.443
   81ALA    HB3 1306   2.352   2.617   2.514
   81ALA      C 1307   2.410   2.491   2.763
   81ALA      O 1308   2.293   2.449   2.765
   82MET      N 1309   2.468   2.548   2.869
   82MET      H 1310   2.562   2.585   2.865
   82MET     CA 1311   2.390   2.586   2.985
   82MET     HA 1312   2.289   2.547   2.981
   82MET     CB 1313   2.467   2.541   3.110
   82MET    HB1 1314   2.485   2.434   3.099
   82MET    HB2 1315   2.563   2.593   3.122
   82MET     CG 1316   2.392   2.558   3.243
   82MET    HG1 1317   2.357   2.659   3.261
   82MET    HG2 1318   2.301   2.498   3.246
   82MET     SD 1319   2.505   2.516   3.378
   82MET     CE 1320   2.476   2.343   3.397
   82MET    HE1 1321   2.499   2.275   3.315
   82MET    HE2 1322   2.514   2.289   3.484
   82MET    HE3 1323   2.369   2.323   3.401
   82MET      C 1324   2.374   2.742   2.991
   82MET      O 1325   2.475   2.807   2.963
   83GLU      N 1326   2.263   2.794   3.028
   83GLU      H 1327   2.190   2.731   3.058
   83GLU     CA 1328   2.242   2.938   3.051
   83GLU     HA 1329   2.339   2.987   3.039
   83GLU     CB 1330   2.149   3.001   2.948
   83GLU    HB1 1331   2.167   2.958   2.850
   83GLU    HB2 1332   2.045   2.983   2.975
   83GLU     CG 1333   2.152   3.154   2.942
   83GLU    HG1 1334   2.150   3.183   3.048
   83GLU    HG2 1335   2.244   3.194   2.898
   83GLU     CD 1336   2.034   3.227   2.884
   83GLU    OE1 1337   2.033   3.353   2.884
   83GLU    OE2 1338   1.950   3.159   2.826
   83GLU      C 1339   2.183   2.959   3.191
   83GLU      O 1340   2.111   2.874   3.243
   84LEU      N 1341   2.243   3.056   3.258
   84LEU      H 1342   2.309   3.115   3.210
   84LEU     CA 1343   2.232   3.080   3.404
   84LEU     HA 1344   2.161   3.012   3.450
   84LEU     CB 1345   2.365   3.051   3.478
   84LEU    HB1 1346   2.442   3.129   3.480
   84LEU    HB2 1347   2.345   3.045   3.585
   84LEU     CG 1348   2.439   2.919   3.442
   84LEU     HG 1349   2.367   2.845   3.407
   84LEU    CD1 1350   2.540   2.929   3.331
   84LEU   HD11 1351   2.498   2.976   3.242
   84LEU   HD12 1352   2.626   2.991   3.352
   84LEU   HD13 1353   2.573   2.831   3.296
   84LEU    CD2 1354   2.513   2.864   3.562
   84LEU   HD21 1355   2.582   2.941   3.597
   84LEU   HD22 1356   2.449   2.861   3.651
   84LEU   HD23 1357   2.572   2.773   3.552
   84LEU      C 1358   2.184   3.229   3.415
   84LEU      O 1359   2.199   3.309   3.320
   85LEU      N 1360   2.111   3.262   3.526
   85LEU      H 1361   2.096   3.187   3.592
   85LEU     CA 1362   2.113   3.391   3.579
   85LEU     HA 1363   2.150   3.472   3.516
   85LEU     CB 1364   1.963   3.419   3.620
   85LEU    HB1 1365   1.903   3.387   3.535
   85LEU    HB2 1366   1.930   3.361   3.707
   85LEU     CG 1367   1.943   3.574   3.640
   85LEU     HG 1368   2.025   3.611   3.702
   85LEU    CD1 1369   1.941   3.659   3.505
   85LEU   HD11 1370   1.844   3.628   3.468
   85LEU   HD12 1371   1.937   3.765   3.530
   85LEU   HD13 1372   2.028   3.645   3.439
   85LEU    CD2 1373   1.816   3.607   3.720
   85LEU   HD21 1374   1.819   3.554   3.814
   85LEU   HD22 1375   1.821   3.714   3.741
   85LEU   HD23 1376   1.726   3.587   3.662
   85LEU      C 1377   2.201   3.389   3.712
   85LEU      O 1378   2.221   3.282   3.769
   86THR      N 1379   2.264   3.501   3.747
   86THR      H 1380   2.258   3.591   3.701
   86THR     CA 1381   2.329   3.518   3.878
   86THR     HA 1382   2.410   3.447   3.895
   86THR     CB 1383   2.407   3.648   3.875
   86THR     HB 1384   2.443   3.672   3.975
   86THR    OG1 1385   2.316   3.748   3.833
   86THR    HG1 1386   2.265   3.772   3.910
   86THR    CG2 1387   2.529   3.641   3.778
   86THR   HG21 1388   2.572   3.741   3.776
   86THR   HG22 1389   2.607   3.581   3.823
   86THR   HG23 1390   2.507   3.614   3.674
   86THR      C 1391   2.223   3.514   3.990
   86THR      O 1392   2.112   3.561   3.981
   87GLY      N 1393   2.260   3.471   4.110
   87GLY      H 1394   2.357   3.441   4.108
   87GLY     CA 1395   2.174   3.448   4.233
   87GLY    HA1 1396   2.068   3.468   4.224
   87GLY    HA2 1397   2.183   3.339   4.236
   87GLY      C 1398   2.227   3.522   4.355
   87GLY      O 1399   2.155   3.590   4.429
   88TYR      N 1400   2.361   3.508   4.375
   88TYR      H 1401   2.405   3.436   4.320
   88TYR     CA 1402   2.440   3.574   4.481
   88TYR     HA 1403   2.379   3.606   4.566
   88TYR     CB 1404   2.553   3.475   4.533
   88TYR    HB1 1405   2.599   3.421   4.450
   88TYR    HB2 1406   2.631   3.532   4.583
   88TYR     CG 1407   2.504   3.383   4.647
   88TYR    CD1 1408   2.585   3.347   4.761
   88TYR    HD1 1409   2.681   3.388   4.789
   88TYR    CD2 1410   2.379   3.311   4.632
   88TYR    HD2 1411   2.318   3.320   4.544
   88TYR    CE1 1412   2.538   3.260   4.864
   88TYR    HE1 1413   2.602   3.226   4.944
   88TYR    CE2 1414   2.336   3.224   4.730
   88TYR    HE2 1415   2.239   3.178   4.719
   88TYR     CZ 1416   2.413   3.202   4.844
   88TYR     OH 1417   2.375   3.115   4.936
   88TYR     HH 1418   2.450   3.078   4.980
   88TYR      C 1419   2.502   3.711   4.426
   88TYR      O 1420   2.595   3.765   4.485
   89ALA      N 1421   2.443   3.763   4.317
   89ALA      H 1422   2.360   3.718   4.283
   89ALA     CA 1423   2.483   3.883   4.245
   89ALA     HA 1424   2.514   3.941   4.331
   89ALA     CB 1425   2.599   3.847   4.156
   89ALA    HB1 1426   2.607   3.741   4.131
   89ALA    HB2 1427   2.588   3.898   4.060
   89ALA    HB3 1428   2.696   3.865   4.201
   89ALA      C 1429   2.359   3.932   4.168
   89ALA      O 1430   2.277   3.846   4.131
   90PRO      N 1431   2.343   4.064   4.151
   90PRO     CA 1432   2.227   4.129   4.084
   90PRO     HA 1433   2.138   4.107   4.142
   90PRO     CB 1434   2.255   4.281   4.089
   90PRO    HB1 1435   2.241   4.325   3.991
   90PRO    HB2 1436   2.181   4.322   4.157
   90PRO     CG 1437   2.395   4.301   4.140
   90PRO    HG1 1438   2.458   4.332   4.056
   90PRO    HG2 1439   2.409   4.374   4.220
   90PRO     CD 1440   2.445   4.168   4.200
   90PRO    HD1 1441   2.547   4.140   4.177
   90PRO    HD2 1442   2.422   4.164   4.307
   90PRO      C 1443   2.222   4.084   3.940
   90PRO      O 1444   2.327   4.064   3.882
   91VAL      N 1445   2.096   4.063   3.889
   91VAL      H 1446   2.022   4.107   3.942
   91VAL     CA 1447   2.044   3.987   3.778
   91VAL     HA 1448   2.047   3.882   3.805
   91VAL     CB 1449   1.889   4.014   3.773
   91VAL     HB 1450   1.842   3.953   3.696
   91VAL    CG1 1451   1.822   3.968   3.904
   91VAL   HG11 1452   1.822   4.033   3.991
   91VAL   HG12 1453   1.721   3.944   3.870
   91VAL   HG13 1454   1.868   3.875   3.937
   91VAL    CG2 1455   1.845   4.160   3.748
   91VAL   HG21 1456   1.737   4.152   3.729
   91VAL   HG22 1457   1.842   4.236   3.826
   91VAL   HG23 1458   1.897   4.195   3.659
   91VAL      C 1459   2.121   3.994   3.648
   91VAL      O 1460   2.057   4.035   3.555
   92SER      N 1461   2.240   3.938   3.636
   92SER      H 1462   2.267   3.891   3.721
   92SER     CA 1463   2.321   3.938   3.515
   92SER     HA 1464   2.290   4.018   3.448
   92SER     CB 1465   2.471   3.967   3.552
   92SER    HB1 1466   2.512   3.871   3.583
   92SER    HB2 1467   2.543   4.010   3.482
   92SER     OG 1468   2.474   4.071   3.654
   92SER     HG 1469   2.396   4.057   3.706
   92SER      C 1470   2.324   3.800   3.448
   92SER      O 1471   2.312   3.698   3.521
   93PRO      N 1472   2.341   3.783   3.315
   93PRO     CA 1473   2.344   3.656   3.246
   93PRO     HA 1474   2.261   3.588   3.268
   93PRO     CB 1475   2.324   3.691   3.093
   93PRO    HB1 1476   2.397   3.646   3.026
   93PRO    HB2 1477   2.227   3.669   3.047
   93PRO     CG 1478   2.338   3.841   3.084
   93PRO    HG1 1479   2.442   3.856   3.054
   93PRO    HG2 1480   2.272   3.888   3.012
   93PRO     CD 1481   2.328   3.894   3.223
   93PRO    HD1 1482   2.412   3.964   3.225
   93PRO    HD2 1483   2.242   3.960   3.232
   93PRO      C 1484   2.483   3.589   3.248
   93PRO      O 1485   2.581   3.655   3.226
   94ILE      N 1486   2.484   3.457   3.248
   94ILE      H 1487   2.400   3.403   3.262
   94ILE     CA 1488   2.600   3.375   3.232
   94ILE     HA 1489   2.690   3.421   3.189
   94ILE     CB 1490   2.654   3.302   3.358
   94ILE     HB 1491   2.616   3.201   3.352
   94ILE    CG1 1492   2.612   3.364   3.493
   94ILE   HG11 1493   2.636   3.470   3.486
   94ILE   HG12 1494   2.503   3.359   3.482
   94ILE    CG2 1495   2.801   3.279   3.353
   94ILE   HG21 1496   2.834   3.195   3.414
   94ILE   HG22 1497   2.850   3.258   3.258
   94ILE   HG23 1498   2.863   3.361   3.391
   94ILE     CD 1499   2.655   3.298   3.622
   94ILE    HD1 1500   2.623   3.194   3.624
   94ILE    HD2 1501   2.761   3.301   3.648
   94ILE    HD3 1502   2.596   3.349   3.699
   94ILE      C 1503   2.558   3.270   3.131
   94ILE      O 1504   2.446   3.217   3.132
   95VAL      N 1505   2.652   3.224   3.049
   95VAL      H 1506   2.745   3.265   3.049
   95VAL     CA 1507   2.639   3.124   2.951
   95VAL     HA 1508   2.560   3.057   2.985
   95VAL     CB 1509   2.589   3.175   2.815
   95VAL     HB 1510   2.490   3.219   2.828
   95VAL    CG1 1511   2.672   3.285   2.764
   95VAL   HG11 1512   2.685   3.373   2.827
   95VAL   HG12 1513   2.777   3.256   2.753
   95VAL   HG13 1514   2.630   3.314   2.668
   95VAL    CG2 1515   2.569   3.066   2.711
   95VAL   HG21 1516   2.668   3.022   2.704
   95VAL   HG22 1517   2.496   2.986   2.725
   95VAL   HG23 1518   2.549   3.109   2.613
   95VAL      C 1519   2.767   3.033   2.954
   95VAL      O 1520   2.876   3.091   2.962
   96ILE      N 1521   2.748   2.903   2.939
   96ILE      H 1522   2.657   2.859   2.933
   96ILE     CA 1523   2.861   2.810   2.937
   96ILE     HA 1524   2.955   2.861   2.918
   96ILE     CB 1525   2.863   2.731   3.073
   96ILE     HB 1526   2.768   2.681   3.095
   96ILE    CG1 1527   2.882   2.827   3.194
   96ILE   HG11 1528   2.979   2.876   3.185
   96ILE   HG12 1529   2.822   2.917   3.206
   96ILE    CG2 1530   2.968   2.618   3.063
   96ILE   HG21 1531   3.068   2.661   3.053
   96ILE   HG22 1532   2.970   2.549   3.147
   96ILE   HG23 1533   2.961   2.548   2.980
   96ILE     CD 1534   2.887   2.761   3.331
   96ILE    HD1 1535   2.956   2.677   3.323
   96ILE    HD2 1536   2.918   2.838   3.402
   96ILE    HD3 1537   2.790   2.727   3.368
   96ILE      C 1538   2.821   2.723   2.816
   96ILE      O 1539   2.710   2.668   2.814
   97ALA      N 1540   2.913   2.704   2.721
   97ALA      H 1541   3.008   2.737   2.736
   97ALA     CA 1542   2.892   2.629   2.595
   97ALA     HA 1543   2.814   2.554   2.609
   97ALA     CB 1544   2.852   2.714   2.472
   97ALA    HB1 1545   2.933   2.773   2.428
   97ALA    HB2 1546   2.817   2.641   2.399
   97ALA    HB3 1547   2.760   2.769   2.493
   97ALA      C 1548   3.008   2.527   2.576
   97ALA      O 1549   3.106   2.544   2.650
   98ARG      N 1550   3.000   2.421   2.489
   98ARG      H 1551   2.914   2.404   2.438
   98ARG     CA 1552   3.089   2.302   2.488
   98ARG     HA 1553   3.181   2.328   2.538
   98ARG     CB 1554   3.023   2.184   2.562
   98ARG    HB1 1555   2.988   2.231   2.654
   98ARG    HB2 1556   2.937   2.166   2.498
   98ARG     CG 1557   3.102   2.050   2.585
   98ARG    HG1 1558   3.148   2.009   2.495
   98ARG    HG2 1559   3.180   2.070   2.657
   98ARG     CD 1560   3.003   1.939   2.632
   98ARG    HD1 1561   3.055   1.851   2.669
   98ARG    HD2 1562   2.955   1.981   2.720
   98ARG     NE 1563   2.900   1.904   2.529
   98ARG     HE 1564   2.803   1.911   2.554
   98ARG     CZ 1565   2.918   1.817   2.427
   98ARG    NH1 1566   3.035   1.777   2.385
   98ARG   HH11 1567   3.119   1.797   2.437
   98ARG   HH12 1568   3.048   1.720   2.303
   98ARG    NH2 1569   2.809   1.789   2.353
   98ARG   HH21 1570   2.714   1.809   2.380
   98ARG   HH22 1571   2.825   1.728   2.275
   98ARG      C 1572   3.137   2.277   2.345
   98ARG      O 1573   3.050   2.273   2.256
   99THR      N 1574   3.264   2.251   2.325
   99THR      H 1575   3.322   2.266   2.406
   99THR     CA 1576   3.323   2.206   2.202
   99THR     HA 1577   3.248   2.221   2.124
   99THR     CB 1578   3.438   2.309   2.176
   99THR     HB 1579   3.458   2.296   2.069
   99THR    OG1 1580   3.556   2.289   2.257
   99THR    HG1 1581   3.610   2.237   2.200
   99THR    CG2 1582   3.404   2.463   2.192
   99THR   HG21 1583   3.318   2.490   2.131
   99THR   HG22 1584   3.389   2.492   2.296
   99THR   HG23 1585   3.485   2.514   2.141
   99THR      C 1586   3.357   2.058   2.213
   99THR      O 1587   3.335   1.996   2.315
  100HIS      N 1588   3.415   1.993   2.109
  100HIS      H 1589   3.458   2.040   2.030
  100HIS     CA 1590   3.446   1.852   2.112
  100HIS     HA 1591   3.354   1.796   2.130
  100HIS     CB 1592   3.490   1.805   1.965
  100HIS    HB1 1593   3.590   1.838   1.937
  100HIS    HB2 1594   3.522   1.701   1.960
  100HIS     CG 1595   3.384   1.820   1.860
  100HIS    ND1 1596   3.272   1.730   1.856
  100HIS    CD2 1597   3.385   1.885   1.737
  100HIS    HD2 1598   3.455   1.956   1.697
  100HIS    CE1 1599   3.210   1.747   1.740
  100HIS    HE1 1600   3.125   1.686   1.715
  100HIS    NE2 1601   3.274   1.835   1.663
  100HIS    HE2 1602   3.241   1.880   1.579
  100HIS      C 1603   3.553   1.829   2.229
  100HIS      O 1604   3.570   1.714   2.268
  101THR      N 1605   3.639   1.924   2.269
  101THR      H 1606   3.633   2.010   2.217
  101THR     CA 1607   3.753   1.905   2.356
  101THR     HA 1608   3.735   1.809   2.406
  101THR     CB 1609   3.885   1.897   2.270
  101THR     HB 1610   3.957   1.861   2.343
  101THR    OG1 1611   3.907   2.028   2.222
  101THR    HG1 1612   3.826   2.047   2.178
  101THR    CG2 1613   3.885   1.809   2.148
  101THR   HG21 1614   3.803   1.812   2.076
  101THR   HG22 1615   3.974   1.834   2.090
  101THR   HG23 1616   3.884   1.708   2.188
  101THR      C 1617   3.757   1.999   2.480
  101THR      O 1618   3.841   1.967   2.564
  102ALA      N 1619   3.680   2.112   2.489
  102ALA      H 1620   3.620   2.132   2.410
  102ALA     CA 1621   3.678   2.218   2.595
  102ALA     HA 1622   3.701   2.163   2.686
  102ALA     CB 1623   3.780   2.326   2.557
  102ALA    HB1 1624   3.755   2.369   2.460
  102ALA    HB2 1625   3.778   2.408   2.629
  102ALA    HB3 1626   3.878   2.280   2.546
  102ALA      C 1627   3.536   2.278   2.618
  102ALA      O 1628   3.442   2.254   2.546
  103LEU      N 1629   3.529   2.354   2.726
  103LEU      H 1630   3.620   2.362   2.769
  103LEU     CA 1631   3.410   2.422   2.780
  103LEU     HA 1632   3.318   2.402   2.725
  103LEU     CB 1633   3.378   2.366   2.919
  103LEU    HB1 1634   3.471   2.351   2.973
  103LEU    HB2 1635   3.335   2.446   2.979
  103LEU     CG 1636   3.275   2.247   2.911
  103LEU     HG 1637   3.277   2.192   2.817
  103LEU    CD1 1638   3.319   2.145   3.013
  103LEU   HD11 1639   3.395   2.078   2.971
  103LEU   HD12 1640   3.342   2.201   3.103
  103LEU   HD13 1641   3.231   2.085   3.034
  103LEU    CD2 1642   3.129   2.286   2.922
  103LEU   HD21 1643   3.096   2.359   2.848
  103LEU   HD22 1644   3.064   2.199   2.919
  103LEU   HD23 1645   3.105   2.316   3.024
  103LEU      C 1646   3.448   2.568   2.785
  103LEU      O 1647   3.543   2.607   2.848
  104ILE      N 1648   3.378   2.648   2.708
  104ILE      H 1649   3.297   2.602   2.669
  104ILE     CA 1650   3.396   2.791   2.704
  104ILE     HA 1651   3.497   2.817   2.734
  104ILE     CB 1652   3.369   2.847   2.559
  104ILE     HB 1653   3.264   2.827   2.537
  104ILE    CG1 1654   3.440   2.770   2.447
  104ILE   HG11 1655   3.547   2.782   2.462
  104ILE   HG12 1656   3.430   2.662   2.455
  104ILE    CG2 1657   3.387   3.004   2.547
  104ILE   HG21 1658   3.334   3.048   2.632
  104ILE   HG22 1659   3.495   3.012   2.559
  104ILE   HG23 1660   3.362   3.046   2.450
  104ILE     CD 1661   3.392   2.826   2.306
  104ILE    HD1 1662   3.444   2.919   2.281
  104ILE    HD2 1663   3.410   2.749   2.231
  104ILE    HD3 1664   3.284   2.840   2.307
  104ILE      C 1665   3.289   2.851   2.797
  104ILE      O 1666   3.171   2.831   2.774
  105PHE      N 1667   3.322   2.926   2.905
  105PHE      H 1668   3.422   2.942   2.912
  105PHE     CA 1669   3.236   2.988   3.006
  105PHE     HA 1670   3.139   2.937   3.004
  105PHE     CB 1671   3.294   2.967   3.151
  105PHE    HB1 1672   3.399   2.996   3.151
  105PHE    HB2 1673   3.268   3.046   3.222
  105PHE     CG 1674   3.291   2.825   3.211
  105PHE    CD1 1675   3.356   2.720   3.145
  105PHE    HD1 1676   3.413   2.735   3.055
  105PHE    CD2 1677   3.227   2.811   3.337
  105PHE    HD2 1678   3.179   2.893   3.388
  105PHE    CE1 1679   3.356   2.590   3.217
  105PHE    HE1 1680   3.413   2.509   3.175
  105PHE    CE2 1681   3.225   2.685   3.394
  105PHE    HE2 1682   3.186   2.669   3.494
  105PHE     CZ 1683   3.291   2.570   3.344
  105PHE     HZ 1684   3.296   2.476   3.397
  105PHE      C 1685   3.236   3.135   2.971
  105PHE      O 1686   3.339   3.197   2.958
  106LEU      N 1687   3.119   3.204   2.962
  106LEU      H 1688   3.036   3.151   2.982
  106LEU     CA 1689   3.109   3.350   2.922
  106LEU     HA 1690   3.203   3.398   2.949
  106LEU     CB 1691   3.095   3.367   2.771
  106LEU    HB1 1692   3.188   3.328   2.729
  106LEU    HB2 1693   3.015   3.305   2.729
  106LEU     CG 1694   3.067   3.508   2.715
  106LEU     HG 1695   2.962   3.517   2.743
  106LEU    CD1 1696   3.172   3.614   2.760
  106LEU   HD11 1697   3.179   3.630   2.868
  106LEU   HD12 1698   3.269   3.576   2.729
  106LEU   HD13 1699   3.148   3.708   2.709
  106LEU    CD2 1700   3.066   3.503   2.559
  106LEU   HD21 1701   3.026   3.594   2.514
  106LEU   HD22 1702   3.163   3.473   2.518
  106LEU   HD23 1703   2.999   3.423   2.529
  106LEU      C 1704   2.991   3.412   3.004
  106LEU      O 1705   2.882   3.355   3.012
  107MET      N 1706   3.014   3.535   3.051
  107MET      H 1707   3.100   3.582   3.026
  107MET     CA 1708   2.919   3.615   3.129
  107MET     HA 1709   2.823   3.564   3.140
  107MET     CB 1710   2.989   3.624   3.268
  107MET    HB1 1711   3.038   3.530   3.293
  107MET    HB2 1712   3.072   3.695   3.266
  107MET     CG 1713   2.882   3.669   3.378
  107MET    HG1 1714   2.833   3.765   3.366
  107MET    HG2 1715   2.802   3.596   3.361
  107MET     SD 1716   2.949   3.661   3.551
  107MET     CE 1717   2.838   3.776   3.632
  107MET    HE1 1718   2.847   3.760   3.739
  107MET    HE2 1719   2.836   3.880   3.601
  107MET    HE3 1720   2.734   3.747   3.619
  107MET      C 1721   2.901   3.742   3.068
  107MET      O 1722   2.988   3.801   3.010
  108GLY      N 1723   2.780   3.796   3.085
  108GLY      H 1724   2.712   3.746   3.141
  108GLY     CA 1725   2.742   3.930   3.043
  108GLY    HA1 1726   2.832   3.978   3.005
  108GLY    HA2 1727   2.664   3.940   2.967
  108GLY      C 1728   2.708   4.017   3.165
  108GLY      O 1729   2.687   3.969   3.280
  109LYS      N 1730   2.694   4.145   3.151
  109LYS      H 1731   2.722   4.192   3.065
  109LYS     CA 1732   2.645   4.246   3.246
  109LYS     HA 1733   2.691   4.230   3.344
  109LYS     CB 1734   2.689   4.385   3.207
  109LYS    HB1 1735   2.689   4.399   3.099
  109LYS    HB2 1736   2.627   4.467   3.243
  109LYS     CG 1737   2.829   4.419   3.267
  109LYS    HG1 1738   2.800   4.451   3.367
  109LYS    HG2 1739   2.894   4.332   3.277
  109LYS     CD 1740   2.892   4.532   3.182
  109LYS    HD1 1741   2.891   4.503   3.077
  109LYS    HD2 1742   2.834   4.624   3.190
  109LYS     CE 1743   3.036   4.558   3.229
  109LYS    HE1 1744   3.090   4.635   3.174
  109LYS    HE2 1745   3.042   4.577   3.336
  109LYS     NZ 1746   3.117   4.441   3.211
  109LYS    HZ1 1747   3.111   4.395   3.121
  109LYS    HZ2 1748   3.212   4.473   3.223
  109LYS    HZ3 1749   3.101   4.362   3.272
  109LYS      C 1750   2.491   4.259   3.246
  109LYS      O 1751   2.425   4.214   3.150
  110PRO      N 1752   2.425   4.314   3.354
  110PRO     CA 1753   2.277   4.334   3.363
  110PRO     HA 1754   2.210   4.255   3.328
  110PRO     CB 1755   2.250   4.342   3.520
  110PRO    HB1 1756   2.150   4.383   3.537
  110PRO    HB2 1757   2.248   4.239   3.555
  110PRO     CG 1758   2.373   4.419   3.568
  110PRO    HG1 1759   2.346   4.523   3.555
  110PRO    HG2 1760   2.392   4.399   3.674
  110PRO     CD 1761   2.490   4.370   3.480
  110PRO    HD1 1762   2.568   4.443   3.459
  110PRO    HD2 1763   2.541   4.293   3.538
  110PRO      C 1764   2.221   4.448   3.279
  110PRO      O 1765   2.098   4.462   3.258
  111THR      N 1766   2.306   4.533   3.225
  111THR      H 1767   2.406   4.536   3.240
  111THR     CA 1768   2.273   4.643   3.132
  111THR     HA 1769   2.172   4.682   3.145
  111THR     CB 1770   2.371   4.758   3.162
  111THR     HB 1771   2.348   4.842   3.097
  111THR    OG1 1772   2.505   4.714   3.145
  111THR    HG1 1773   2.562   4.787   3.163
  111THR    CG2 1774   2.362   4.799   3.314
  111THR   HG21 1775   2.261   4.837   3.333
  111THR   HG22 1776   2.385   4.711   3.374
  111THR   HG23 1777   2.427   4.883   3.337
  111THR      C 1778   2.294   4.609   2.985
  111THR      O 1779   2.303   4.697   2.904
  112THR      N 1780   2.300   4.483   2.942
  112THR      H 1781   2.312   4.406   3.007
  112THR     CA 1782   2.293   4.432   2.809
  112THR     HA 1783   2.258   4.514   2.746
  112THR     CB 1784   2.438   4.388   2.755
  112THR     HB 1785   2.501   4.477   2.762
  112THR    OG1 1786   2.435   4.349   2.617
  112THR    HG1 1787   2.415   4.422   2.560
  112THR    CG2 1788   2.515   4.270   2.818
  112THR   HG21 1789   2.597   4.232   2.757
  112THR   HG22 1790   2.561   4.301   2.912
  112THR   HG23 1791   2.445   4.189   2.841
  112THR      C 1792   2.182   4.320   2.794
  112THR      O 1793   2.132   4.267   2.893
  113SER      N 1794   2.158   4.265   2.676
  113SER      H 1795   2.221   4.295   2.603
  113SER     CA 1796   2.057   4.158   2.640
  113SER     HA 1797   1.962   4.177   2.690
  113SER     CB 1798   2.024   4.177   2.484
  113SER    HB1 1799   2.111   4.155   2.422
  113SER    HB2 1800   1.966   4.092   2.451
  113SER     OG 1801   1.946   4.289   2.458
  113SER     HG 1802   1.999   4.362   2.485
  113SER      C 1803   2.111   4.020   2.656
  113SER      O 1804   2.209   3.979   2.590
  114ARG      N 1805   2.057   3.936   2.748
  114ARG      H 1806   1.990   3.970   2.815
  114ARG     CA 1807   2.093   3.795   2.766
  114ARG     HA 1808   2.194   3.801   2.808
  114ARG     CB 1809   1.995   3.719   2.855
  114ARG    HB1 1810   2.046   3.627   2.883
  114ARG    HB2 1811   1.973   3.762   2.953
  114ARG     CG 1812   1.871   3.668   2.787
  114ARG    HG1 1813   1.821   3.735   2.717
  114ARG    HG2 1814   1.917   3.588   2.731
  114ARG     CD 1815   1.766   3.601   2.882
  114ARG    HD1 1816   1.743   3.647   2.979
  114ARG    HD2 1817   1.676   3.598   2.821
  114ARG     NE 1818   1.790   3.456   2.907
  114ARG     HE 1819   1.886   3.426   2.903
  114ARG     CZ 1820   1.702   3.365   2.954
  114ARG    NH1 1821   1.584   3.403   3.005
  114ARG   HH11 1822   1.576   3.497   3.041
  114ARG   HH12 1823   1.529   3.329   3.047
  114ARG    NH2 1824   1.733   3.240   2.952
  114ARG   HH21 1825   1.811   3.204   2.899
  114ARG   HH22 1826   1.688   3.173   3.013
  114ARG      C 1827   2.120   3.718   2.639
  114ARG      O 1828   2.213   3.640   2.634
  115ARG      N 1829   2.036   3.737   2.538
  115ARG      H 1830   1.958   3.801   2.548
  115ARG     CA 1831   2.033   3.659   2.408
  115ARG     HA 1832   2.019   3.555   2.438
  115ARG     CB 1833   1.906   3.695   2.333
  115ARG    HB1 1834   1.829   3.676   2.408
  115ARG    HB2 1835   1.920   3.799   2.303
  115ARG     CG 1836   1.874   3.607   2.208
  115ARG    HG1 1837   1.959   3.607   2.140
  115ARG    HG2 1838   1.863   3.503   2.238
  115ARG     CD 1839   1.754   3.660   2.132
  115ARG    HD1 1840   1.687   3.707   2.204
  115ARG    HD2 1841   1.779   3.733   2.056
  115ARG     NE 1842   1.677   3.555   2.061
  115ARG     HE 1843   1.740   3.497   2.008
  115ARG     CZ 1844   1.545   3.546   2.032
  115ARG    NH1 1845   1.461   3.632   2.083
  115ARG   HH11 1846   1.484   3.716   2.133
  115ARG   HH12 1847   1.363   3.617   2.063
  115ARG    NH2 1848   1.509   3.438   1.960
  115ARG   HH21 1849   1.573   3.393   1.896
  115ARG   HH22 1850   1.415   3.423   1.928
  115ARG      C 1851   2.160   3.690   2.330
  115ARG      O 1852   2.208   3.602   2.258
  116ASP      N 1853   2.220   3.812   2.338
  116ASP      H 1854   2.172   3.874   2.401
  116ASP     CA 1855   2.343   3.852   2.267
  116ASP     HA 1856   2.314   3.823   2.167
  116ASP     CB 1857   2.354   4.004   2.284
  116ASP    HB1 1858   2.268   4.064   2.253
  116ASP    HB2 1859   2.370   4.038   2.387
  116ASP     CG 1860   2.464   4.079   2.201
  116ASP    OD1 1861   2.531   4.014   2.123
  116ASP    OD2 1862   2.476   4.201   2.211
  116ASP      C 1863   2.466   3.781   2.322
  116ASP      O 1864   2.540   3.717   2.246
  117VAL      N 1865   2.478   3.792   2.455
  117VAL      H 1866   2.411   3.844   2.509
  117VAL     CA 1867   2.574   3.714   2.537
  117VAL     HA 1868   2.677   3.734   2.510
  117VAL     CB 1869   2.559   3.746   2.688
  117VAL     HB 1870   2.473   3.694   2.729
  117VAL    CG1 1871   2.680   3.702   2.763
  117VAL   HG11 1872   2.672   3.696   2.872
  117VAL   HG12 1873   2.712   3.602   2.732
  117VAL   HG13 1874   2.762   3.767   2.733
  117VAL    CG2 1875   2.528   3.898   2.717
  117VAL   HG21 1876   2.609   3.968   2.698
  117VAL   HG22 1877   2.446   3.936   2.657
  117VAL   HG23 1878   2.489   3.909   2.818
  117VAL      C 1879   2.556   3.564   2.499
  117VAL      O 1880   2.666   3.504   2.468
  118TYR      N 1881   2.437   3.505   2.510
  118TYR      H 1882   2.357   3.560   2.540
  118TYR     CA 1883   2.405   3.366   2.477
  118TYR     HA 1884   2.463   3.317   2.555
  118TYR     CB 1885   2.253   3.330   2.501
  118TYR    HB1 1886   2.220   3.348   2.603
  118TYR    HB2 1887   2.188   3.399   2.448
  118TYR     CG 1888   2.225   3.187   2.468
  118TYR    CD1 1889   2.205   3.140   2.335
  118TYR    HD1 1890   2.213   3.200   2.245
  118TYR    CD2 1891   2.214   3.090   2.574
  118TYR    HD2 1892   2.217   3.112   2.680
  118TYR    CE1 1893   2.193   3.008   2.304
  118TYR    HE1 1894   2.183   2.985   2.199
  118TYR    CE2 1895   2.201   2.958   2.542
  118TYR    HE2 1896   2.194   2.892   2.627
  118TYR     CZ 1897   2.192   2.915   2.411
  118TYR     OH 1898   2.189   2.786   2.376
  118TYR     HH 1899   2.143   2.735   2.441
  118TYR      C 1900   2.462   3.331   2.342
  118TYR      O 1901   2.539   3.236   2.328
  119ARG      N 1902   2.417   3.406   2.237
  119ARG      H 1903   2.360   3.485   2.264
  119ARG     CA 1904   2.452   3.389   2.090
  119ARG     HA 1905   2.398   3.298   2.066
  119ARG     CB 1906   2.393   3.506   2.014
  119ARG    HB1 1907   2.290   3.523   2.047
  119ARG    HB2 1908   2.439   3.602   2.036
  119ARG     CG 1909   2.388   3.481   1.863
  119ARG    HG1 1910   2.460   3.414   1.816
  119ARG    HG2 1911   2.298   3.425   1.841
  119ARG     CD 1912   2.404   3.611   1.779
  119ARG    HD1 1913   2.404   3.578   1.676
  119ARG    HD2 1914   2.324   3.683   1.799
  119ARG     NE 1915   2.539   3.671   1.787
  119ARG     HE 1916   2.597   3.617   1.725
  119ARG     CZ 1917   2.571   3.774   1.858
  119ARG    NH1 1918   2.484   3.842   1.935
  119ARG   HH11 1919   2.384   3.833   1.928
  119ARG   HH12 1920   2.513   3.917   1.997
  119ARG    NH2 1921   2.698   3.820   1.855
  119ARG   HH21 1922   2.772   3.772   1.805
  119ARG   HH22 1923   2.720   3.890   1.925
  119ARG      C 1924   2.605   3.380   2.063
  119ARG      O 1925   2.655   3.309   1.974
  120THR      N 1926   2.671   3.473   2.138
  120THR      H 1927   2.612   3.514   2.209
  120THR     CA 1928   2.813   3.496   2.121
  120THR     HA 1929   2.831   3.522   2.017
  120THR     CB 1930   2.861   3.613   2.210
  120THR     HB 1931   2.834   3.581   2.311
  120THR    OG1 1932   2.799   3.734   2.171
  120THR    HG1 1933   2.708   3.731   2.196
  120THR    CG2 1934   3.009   3.653   2.207
  120THR   HG21 1935   3.066   3.560   2.208
  120THR   HG22 1936   3.033   3.719   2.123
  120THR   HG23 1937   3.036   3.697   2.303
  120THR      C 1938   2.894   3.373   2.152
  120THR      O 1939   2.980   3.336   2.076
  121CYS      N 1940   2.853   3.303   2.261
  121CYS      H 1941   2.765   3.328   2.303
  121CYS     CA 1942   2.918   3.183   2.319
  121CYS     HA 1943   3.027   3.191   2.325
  121CYS     CB 1944   2.857   3.161   2.461
  121CYS    HB1 1945   2.840   3.255   2.513
  121CYS    HB2 1946   2.766   3.101   2.455
  121CYS     SG 1947   2.970   3.065   2.568
  121CYS     HG 1948   3.075   3.148   2.559
  121CYS      C 1949   2.878   3.062   2.234
  121CYS      O 1950   2.960   2.977   2.201
  122ARG      N 1951   2.745   3.060   2.192
  122ARG      H 1952   2.677   3.128   2.223
  122ARG     CA 1953   2.692   2.955   2.100
  122ARG     HA 1954   2.700   2.854   2.140
  122ARG     CB 1955   2.542   2.974   2.083
  122ARG    HB1 1956   2.496   2.992   2.180
  122ARG    HB2 1957   2.509   3.062   2.027
  122ARG     CG 1958   2.479   2.855   2.003
  122ARG    HG1 1959   2.384   2.900   1.976
  122ARG    HG2 1960   2.527   2.830   1.909
  122ARG     CD 1961   2.432   2.746   2.095
  122ARG    HD1 1962   2.518   2.696   2.140
  122ARG    HD2 1963   2.366   2.784   2.172
  122ARG     NE 1964   2.348   2.649   2.018
  122ARG     HE 1965   2.402   2.610   1.943
  122ARG     CZ 1966   2.215   2.630   2.014
  122ARG    NH1 1967   2.136   2.710   2.082
  122ARG   HH11 1968   2.181   2.769   2.150
  122ARG   HH12 1969   2.037   2.700   2.101
  122ARG    NH2 1970   2.168   2.531   1.941
  122ARG   HH21 1971   2.213   2.467   1.877
  122ARG   HH22 1972   2.067   2.531   1.928
  122ARG      C 1973   2.771   2.961   1.969
  122ARG      O 1974   2.819   2.854   1.923
  123ASP      N 1975   2.789   3.075   1.899
  123ASP      H 1976   2.741   3.159   1.929
  123ASP     CA 1977   2.870   3.098   1.781
  123ASP     HA 1978   2.819   3.029   1.713
  123ASP     CB 1979   2.858   3.243   1.736
  123ASP    HB1 1980   2.762   3.240   1.685
  123ASP    HB2 1981   2.854   3.313   1.820
  123ASP     CG 1982   2.969   3.290   1.641
  123ASP    OD1 1983   3.016   3.405   1.667
  123ASP    OD2 1984   3.003   3.230   1.539
  123ASP      C 1985   3.017   3.056   1.804
  123ASP      O 1986   3.061   2.973   1.727
  124HIS      N 1987   3.078   3.102   1.916
  124HIS      H 1988   3.030   3.163   1.981
  124HIS     CA 1989   3.216   3.065   1.951
  124HIS     HA 1990   3.282   3.104   1.874
  124HIS     CB 1991   3.261   3.123   2.082
  124HIS    HB1 1992   3.177   3.119   2.153
  124HIS    HB2 1993   3.343   3.066   2.124
  124HIS     CG 1994   3.302   3.262   2.086
  124HIS    ND1 1995   3.294   3.332   2.211
  124HIS    CD2 1996   3.344   3.346   1.987
  124HIS    HD2 1997   3.367   3.340   1.882
  124HIS    CE1 1998   3.318   3.453   2.170
  124HIS    HE1 1999   3.304   3.538   2.235
  124HIS    NE2 2000   3.346   3.471   2.044
  124HIS    HE2 2001   3.374   3.562   2.009
  124HIS      C 2002   3.234   2.910   1.954
  124HIS      O 2003   3.323   2.858   1.892
  125ALA      N 2004   3.148   2.841   2.031
  125ALA      H 2005   3.083   2.894   2.087
  125ALA     CA 2006   3.145   2.697   2.041
  125ALA     HA 2007   3.244   2.665   2.072
  125ALA     CB 2008   3.039   2.655   2.148
  125ALA    HB1 2009   3.054   2.552   2.181
  125ALA    HB2 2010   3.048   2.714   2.240
  125ALA    HB3 2011   2.936   2.662   2.113
  125ALA      C 2012   3.111   2.624   1.911
  125ALA      O 2013   3.165   2.518   1.899
  126THR      N 2014   3.036   2.680   1.821
  126THR      H 2015   2.991   2.767   1.845
  126THR     CA 2016   3.011   2.622   1.689
  126THR     HA 2017   2.993   2.519   1.720
  126THR     CB 2018   2.887   2.684   1.631
  126THR     HB 2019   2.892   2.791   1.609
  126THR    OG1 2020   2.780   2.671   1.725
  126THR    HG1 2021   2.804   2.731   1.795
  126THR    CG2 2022   2.839   2.610   1.505
  126THR   HG21 2023   2.816   2.505   1.525
  126THR   HG22 2024   2.754   2.653   1.454
  126THR   HG23 2025   2.918   2.598   1.431
  126THR      C 2026   3.136   2.650   1.601
  126THR      O 2027   3.179   2.557   1.527
  127ARG      N 2028   3.199   2.767   1.596
  127ARG      H 2029   3.171   2.839   1.662
  127ARG     CA 2030   3.314   2.784   1.503
  127ARG     HA 2031   3.291   2.737   1.408
  127ARG     CB 2032   3.334   2.934   1.486
  127ARG    HB1 2033   3.326   2.984   1.583
  127ARG    HB2 2034   3.436   2.961   1.456
  127ARG     CG 2035   3.235   2.999   1.386
  127ARG    HG1 2036   3.252   2.936   1.299
  127ARG    HG2 2037   3.132   2.979   1.417
  127ARG     CD 2038   3.260   3.149   1.358
  127ARG    HD1 2039   3.360   3.150   1.314
  127ARG    HD2 2040   3.198   3.186   1.276
  127ARG     NE 2041   3.242   3.238   1.475
  127ARG     HE 2042   3.149   3.229   1.513
  127ARG     CZ 2043   3.305   3.353   1.510
  127ARG    NH1 2044   3.419   3.393   1.452
  127ARG   HH11 2045   3.435   3.348   1.364
  127ARG   HH12 2046   3.463   3.484   1.461
  127ARG    NH2 2047   3.264   3.434   1.608
  127ARG   HH21 2048   3.174   3.413   1.649
  127ARG   HH22 2049   3.303   3.521   1.639
  127ARG      C 2050   3.441   2.709   1.554
  127ARG      O 2051   3.519   2.650   1.477
  128VAL      N 2052   3.456   2.698   1.690
  128VAL      H 2053   3.394   2.742   1.756
  128VAL     CA 2054   3.559   2.614   1.747
  128VAL     HA 2055   3.652   2.635   1.695
  128VAL     CB 2056   3.583   2.648   1.896
  128VAL     HB 2057   3.486   2.616   1.935
  128VAL    CG1 2058   3.700   2.570   1.969
  128VAL   HG11 2059   3.681   2.463   1.963
  128VAL   HG12 2060   3.803   2.589   1.938
  128VAL   HG13 2061   3.696   2.590   2.076
  128VAL    CG2 2062   3.614   2.797   1.910
  128VAL   HG21 2063   3.718   2.826   1.894
  128VAL   HG22 2064   3.571   2.856   1.830
  128VAL   HG23 2065   3.580   2.839   2.005
  128VAL      C 2066   3.542   2.461   1.713
  128VAL      O 2067   3.639   2.388   1.681
  129ARG      N 2068   3.416   2.414   1.722
  129ARG      H 2069   3.347   2.484   1.743
  129ARG     CA 2070   3.376   2.280   1.672
  129ARG     HA 2071   3.431   2.201   1.723
  129ARG     CB 2072   3.226   2.264   1.710
  129ARG    HB1 2073   3.170   2.354   1.687
  129ARG    HB2 2074   3.171   2.193   1.648
  129ARG     CG 2075   3.210   2.233   1.859
  129ARG    HG1 2076   3.257   2.136   1.878
  129ARG    HG2 2077   3.265   2.295   1.930
  129ARG     CD 2078   3.058   2.228   1.897
  129ARG    HD1 2079   3.024   2.328   1.921
  129ARG    HD2 2080   3.003   2.191   1.811
  129ARG     NE 2081   3.034   2.139   2.016
  129ARG     HE 2082   3.022   2.188   2.103
  129ARG     CZ 2083   3.011   2.009   2.003
  129ARG    NH1 2084   2.997   1.947   1.887
  129ARG   HH11 2085   2.988   1.996   1.799
  129ARG   HH12 2086   2.965   1.851   1.881
  129ARG    NH2 2087   3.001   1.934   2.115
  129ARG   HH21 2088   3.016   1.966   2.210
  129ARG   HH22 2089   2.960   1.842   2.104
  129ARG      C 2090   3.389   2.259   1.523
  129ARG      O 2091   3.395   2.144   1.477
  130ALA      N 2092   3.379   2.368   1.448
  130ALA      H 2093   3.337   2.445   1.498
  130ALA     CA 2094   3.382   2.362   1.297
  130ALA     HA 2095   3.334   2.273   1.259
  130ALA     CB 2096   3.304   2.490   1.241
  130ALA    HB1 2097   3.339   2.585   1.282
  130ALA    HB2 2098   3.302   2.489   1.132
  130ALA    HB3 2099   3.201   2.486   1.277
  130ALA      C 2100   3.529   2.358   1.253
  130ALA      O 2101   3.553   2.313   1.138
  131THR      N 2102   3.621   2.398   1.342
  131THR      H 2103   3.583   2.426   1.431
  131THR     CA 2104   3.766   2.381   1.329
  131THR     HA 2105   3.801   2.392   1.226
  131THR     CB 2106   3.835   2.477   1.429
  131THR     HB 2107   3.799   2.470   1.531
  131THR    OG1 2108   3.791   2.611   1.413
  131THR    HG1 2109   3.698   2.603   1.398
  131THR    CG2 2110   3.980   2.472   1.395
  131THR   HG21 2111   4.044   2.522   1.466
  131THR   HG22 2112   4.023   2.373   1.404
  131THR   HG23 2113   4.005   2.505   1.294
  131THR      C 2114   3.806   2.238   1.384
  131THR      O 2115   3.902   2.178   1.326
  132GLY      N 2116   3.721   2.191   1.480
  132GLY      H 2117   3.648   2.253   1.513
  132GLY     CA 2118   3.724   2.059   1.523
  132GLY    HA1 2119   3.625   2.015   1.538
  132GLY    HA2 2120   3.773   1.991   1.454
  132GLY      C 2121   3.802   2.057   1.655
  132GLY      O 2122   3.902   1.977   1.667
  133ASN      N 2123   3.774   2.147   1.742
  133ASN      H 2124   3.697   2.211   1.732
  133ASN     CA 2125   3.814   2.129   1.876
  133ASN     HA 2126   3.855   2.029   1.888
  133ASN     CB 2127   3.931   2.222   1.923
  133ASN    HB1 2128   3.928   2.302   1.850
  133ASN    HB2 2129   3.916   2.269   2.020
  133ASN     CG 2130   4.069   2.155   1.922
  133ASN    OD1 2131   4.141   2.167   1.820
  133ASN    ND2 2132   4.112   2.091   2.028
  133ASN   HD21 2133   4.047   2.080   2.105
  133ASN   HD22 2134   4.201   2.043   2.026
  133ASN      C 2135   3.690   2.124   1.966
  133ASN     O1 2136   3.578   2.107   1.912
  133ASN     O2 2137   3.707   2.126   2.088
  134UNK    N00 2138   3.775   2.962   1.321
  134UNK    N01 2139   3.754   3.038   1.427
  134UNK    C02 2140   3.680   2.933   1.229
  134UNK    C03 2141   3.767   3.175   1.421
  134UNK    C04 2142   3.724   3.222   1.556
  134UNK    C05 2143   3.765   3.106   1.639
  134UNK    C06 2144   3.766   3.350   1.649
  134UNK    C07 2145   3.739   3.127   1.787
  134UNK    C08 2146   3.748   2.987   1.555
  134UNK    C09 2147   3.626   3.232   1.821
  134UNK    C0A 2148   3.861   3.218   1.825
  134UNK    C0B 2149   3.648   3.365   1.744
  134UNK    C0C 2150   3.880   3.322   1.747
  134UNK    C0D 2151   3.700   2.813   1.142
  134UNK    C0E 2152   3.826   2.785   1.079
  134UNK    C0F 2153   3.843   2.673   0.999
  134UNK    C0G 2154   3.742   2.588   0.973
  134UNK    C0H 2155   3.614   2.621   1.021
  134UNK    C0I 2156   3.590   2.732   1.108
  134UNK    C0J 2157   3.765   2.460   0.895
  134UNK    O0K 2158   3.572   2.990   1.233
  134UNK    O0M 2159   3.784   3.247   1.322
  134UNK    O0N 2160   3.730   2.871   1.588
  134UNK    F0O 2161   3.815   2.498   0.776
  134UNK    F0P 2162   3.662   2.378   0.867
  134UNK    F0Q 2163   3.859   2.383   0.952
  134UNK    H0R 2164   3.862   2.912   1.325
  134UNK    H0S 2165   3.616   3.227   1.540
  134UNK    H0T 2166   3.873   3.100   1.630
  134UNK    H0U 2167   3.784   3.434   1.582
  134UNK    H0V 2168   3.746   3.036   1.848
  134UNK    H0W 2169   3.606   3.233   1.928
  134UNK    H0X 2170   3.531   3.199   1.778
  134UNK    H0Y 2171   3.936   3.194   1.899
  134UNK    H0Z 2172   3.553   3.397   1.700
  134UNK    H10 2173   3.664   3.438   1.823
  134UNK    H11 2174   3.964   3.389   1.756
  134UNK    H12 2175   3.913   2.845   1.104
  134UNK    H13 2176   3.937   2.664   0.947
  134UNK    H14 2177   3.528   2.561   0.994
  134UNK    H15 2178   3.491   2.757   1.143
  135SOL     OW 2179   3.248   4.311   0.582
  135SOL    HW1 2180   3.337   4.322   0.614
  135SOL    HW2 2181   3.246   4.357   0.498
  135SOL     MW 2182   3.259   4.318   0.575
  136SOL     OW 2183   3.759   5.710   5.651
  136SOL    HW1 2184   3.772   5.726   5.557
  136SOL    HW2 2185   3.701   5.781   5.679
  136SOL     MW 2186   3.753   5.721   5.642
  137SOL     OW 2187   3.647   0.626   1.481
  137SOL    HW1 2188   3.664   0.718   1.498
  137SOL    HW2 2189   3.566   0.626   1.430
  137SOL     MW 2190   3.639   0.638   1.477
  138SOL     OW 2191   1.116   3.471   0.460
  138SOL    HW1 2192   1.057   3.457   0.386
  138SOL    HW2 2193   1.170   3.392   0.463
  138SOL     MW 2194   1.115   3.459   0.451
  139SOL     OW 2195   0.446   0.778   0.207
  139SOL    HW1 2196   0.461   0.698   0.258
  139SOL    HW2 2197   0.371   0.820   0.250
  139SOL     MW 2198   0.439   0.773   0.219
  140SOL     OW 2199   1.838   4.591   4.719
  140SOL    HW1 2200   1.916   4.546   4.752
  140SOL    HW2 2201   1.839   4.676   4.762
  140SOL     MW 2202   1.848   4.596   4.728
  141SOL     OW 2203   3.206   4.680   4.853
  141SOL    HW1 2204   3.250   4.764   4.842
  141SOL    HW2 2205   3.276   4.620   4.878
  141SOL     MW 2206   3.221   4.683   4.855
  142SOL     OW 2207   1.439   1.516   2.841
  142SOL    HW1 2208   1.357   1.541   2.799
  142SOL    HW2 2209   1.488   1.469   2.773
  142SOL     MW 2210   1.435   1.513   2.827
  143SOL     OW 2211   0.037   0.067   5.986
  143SOL    HW1 2212   0.048   0.026   5.900
  143SOL    HW2 2213   0.083   0.151   5.980
  143SOL     MW 2214   0.044   0.073   5.975
  144SOL     OW 2215   2.717   4.744   4.413
  144SOL    HW1 2216   2.669   4.672   4.373
  144SOL    HW2 2217   2.795   4.704   4.451
  144SOL     MW 2218   2.721   4.730   4.413
  145SOL     OW 2219   1.353   3.992   3.985
  145SOL    HW1 2220   1.411   3.940   4.040
  145SOL    HW2 2221   1.379   3.970   3.895
  145SOL     MW 2222   1.364   3.982   3.980
  146SOL     OW 2223   2.565   2.178   1.415
  146SOL    HW1 2224   2.494   2.166   1.478
  146SOL    HW2 2225   2.591   2.089   1.392
  146SOL     MW 2226   2.559   2.165   1.420
  147SOL     OW 2227   0.845   5.352   4.664
  147SOL    HW1 2228   0.870   5.441   4.637
  147SOL    HW2 2229   0.928   5.305   4.672
  147SOL     MW 2230   0.859   5.358   4.661
  148SOL     OW 2231   4.632   1.990   0.727
  148SOL    HW1 2232   4.559   1.950   0.773
  148SOL    HW2 2233   4.625   2.084   0.747
  148SOL     MW 2234   4.622   1.997   0.735
  149SOL     OW 2235   6.092   3.765   2.831
  149SOL    HW1 2236   6.184   3.792   2.827
  149SOL    HW2 2237   6.057   3.784   2.743
  149SOL     MW 2238   6.099   3.771   2.819
  150SOL     OW 2239   2.373   4.644   5.109
  150SOL    HW1 2240   2.394   4.734   5.084
  150SOL    HW2 2241   2.312   4.614   5.041
  150SOL     MW 2242   2.368   4.651   5.097
  151SOL     OW 2243   3.567   4.903   1.678
  151SOL    HW1 2244   3.559   4.904   1.582
  151SOL    HW2 2245   3.477   4.894   1.709
  151SOL     MW 2246   3.555   4.902   1.669
  152SOL     OW 2247   5.364   3.604   5.133
  152SOL    HW1 2248   5.342   3.534   5.070
  152SOL    HW2 2249   5.458   3.594   5.148
  152SOL     MW 2250   5.373   3.594   5.127
  153SOL     OW 2251   5.061   5.816   3.550
  153SOL    HW1 2252   5.027   5.750   3.610
  153SOL    HW2 2253   4.994   5.884   3.548
  153SOL     MW 2254   5.048   5.816   3.558
  154SOL     OW 2255   4.798   3.607   2.483
  154SOL    HW1 2256   4.781   3.664   2.558
  154SOL    HW2 2257   4.804   3.519   2.521
  154SOL     MW 2258   4.796   3.603   2.497
  155SOL     OW 2259   5.770   3.488   0.786
  155SOL    HW1 2260   5.805   3.565   0.742
  155SOL    HW2 2261   5.678   3.486   0.762
  155SOL     MW 2262   5.763   3.498   0.777
  156SOL     OW 2263   3.903   3.785   4.759
  156SOL    HW1 2264   3.884   3.826   4.675
  156SOL    HW2 2265   3.845   3.709   4.763
  156SOL     MW 2266   3.893   3.780   4.749
  157SOL     OW 2267   5.423   0.963   0.158
  157SOL    HW1 2268   5.471   1.034   0.115
  157SOL    HW2 2269   5.488   0.894   0.170
  157SOL     MW 2270   5.437   0.963   0.154
  158SOL     OW 2271   5.861   2.871   3.566
  158SOL    HW1 2272   5.956   2.867   3.576
  158SOL    HW2 2273   5.831   2.920   3.643
  158SOL     MW 2274   5.869   2.877   3.577
  159SOL     OW 2275   5.087   2.847   0.554
  159SOL    HW1 2276   5.111   2.896   0.633
  159SOL    HW2 2277   4.992   2.839   0.559
  159SOL     MW 2278   5.078   2.852   0.565
  160SOL     OW 2279   5.297   0.997   4.257
  160SOL    HW1 2280   5.390   1.002   4.236
  160SOL    HW2 2281   5.294   0.943   4.336
  160SOL     MW 2282   5.309   0.991   4.265
  161SOL     OW 2283   4.783   1.336   1.081
  161SOL    HW1 2284   4.815   1.358   0.993
  161SOL    HW2 2285   4.863   1.313   1.130
  161SOL     MW 2286   4.798   1.336   1.076
  162SOL     OW 2287   0.061   3.564   0.578
  162SOL    HW1 2288   0.141   3.539   0.625
  162SOL    HW2 2289   0.050   3.657   0.596
  162SOL     MW 2290   0.070   3.573   0.586
  163SOL     OW 2291   0.994   2.701   2.661
  163SOL    HW1 2292   0.943   2.692   2.580
  163SOL    HW2 2293   1.076   2.655   2.643
  163SOL     MW 2294   0.998   2.694   2.649
  164SOL     OW 2295   3.219   0.590   6.020
  164SOL    HW1 2296   3.243   0.671   5.974
  164SOL    HW2 2297   3.151   0.617   6.082
  164SOL     MW 2298   3.214   0.604   6.022
  165SOL     OW 2299   3.796   0.733   4.434
  165SOL    HW1 2300   3.701   0.717   4.434
  165SOL    HW2 2301   3.806   0.815   4.384
  165SOL     MW 2302   3.785   0.742   4.428
  166SOL     OW 2303   0.445   4.538   4.196
  166SOL    HW1 2304   0.370   4.481   4.184
  166SOL    HW2 2305   0.409   4.627   4.188
  166SOL     MW 2306   0.431   4.542   4.193
  167SOL     OW 2307   3.207   2.438   0.210
  167SOL    HW1 2308   3.158   2.361   0.179
  167SOL    HW2 2309   3.249   2.473   0.132
  167SOL     MW 2310   3.206   2.432   0.196
  168SOL     OW 2311   0.919   3.493   5.558
  168SOL    HW1 2312   0.940   3.481   5.650
  168SOL    HW2 2313   0.844   3.436   5.543
  168SOL     MW 2314   0.912   3.484   5.568
  169SOL     OW 2315   5.836   4.162   3.317
  169SOL    HW1 2316   5.769   4.178   3.384
  169SOL    HW2 2317   5.856   4.068   3.326
  169SOL     MW 2318   5.830   4.152   3.327
  170SOL     OW 2319   4.827   0.486   2.725
  170SOL    HW1 2320   4.893   0.555   2.719
  170SOL    HW2 2321   4.852   0.436   2.803
  170SOL     MW 2322   4.839   0.488   2.734
  171SOL     OW 2323   6.103   1.803   5.857
  171SOL    HW1 2324   6.090   1.880   5.912
  171SOL    HW2 2325   6.031   1.744   5.882
  171SOL     MW 2326   6.092   1.805   5.868
  172SOL     OW 2327   0.084   4.886   0.904
  172SOL    HW1 2328   0.047   4.967   0.867
  172SOL    HW2 2329   0.021   4.818   0.880
  172SOL     MW 2330   0.071   4.888   0.896
  173SOL     OW 2331   5.765   0.629   5.284
  173SOL    HW1 2332   5.684   0.583   5.260
  173SOL    HW2 2333   5.833   0.562   5.280
  173SOL     MW 2334   5.763   0.615   5.280
  174SOL     OW 2335   3.584   3.914   6.058
  174SOL    HW1 2336   3.633   3.965   6.121
  174SOL    HW2 2337   3.603   3.823   6.080
  174SOL     MW 2338   3.592   3.909   6.069
  175SOL     OW 2339   5.316   5.675   3.657
  175SOL    HW1 2340   5.242   5.647   3.711
  175SOL    HW2 2341   5.299   5.637   3.571
  175SOL     MW 2342   5.305   5.667   3.653
  176SOL     OW 2343   3.501   5.709   3.136
  176SOL    HW1 2344   3.552   5.790   3.130
  176SOL    HW2 2345   3.448   5.708   3.056
  176SOL     MW 2346   3.501   5.719   3.125
  177SOL     OW 2347   5.474   1.545   4.013
  177SOL    HW1 2348   5.519   1.516   3.934
  177SOL    HW2 2349   5.456   1.638   3.999
  177SOL     MW 2350   5.477   1.553   4.001
  178SOL     OW 2351   1.288   3.625   3.830
  178SOL    HW1 2352   1.276   3.666   3.916
  178SOL    HW2 2353   1.204   3.583   3.810
  178SOL     MW 2354   1.276   3.625   3.839
  179SOL     OW 2355   0.178   3.368   4.489
  179SOL    HW1 2356   0.085   3.390   4.498
  179SOL    HW2 2357   0.223   3.453   4.485
  179SOL     MW 2358   0.172   3.382   4.489
  180SOL     OW 2359   4.689   4.225   2.837
  180SOL    HW1 2360   4.764   4.175   2.869
  180SOL    HW2 2361   4.614   4.166   2.849
  180SOL     MW 2362   4.689   4.211   2.843
  181SOL     OW 2363   0.445   5.187   2.005
  181SOL    HW1 2364   0.394   5.144   1.936
  181SOL    HW2 2365   0.523   5.133   2.015
  181SOL     MW 2366   0.448   5.174   1.998
  182SOL     OW 2367   3.387   4.871   4.315
  182SOL    HW1 2368   3.451   4.830   4.257
  182SOL    HW2 2369   3.328   4.801   4.340
  182SOL     MW 2370   3.388   4.857   4.311
  183SOL     OW 2371   2.309   1.746   1.572
  183SOL    HW1 2372   2.258   1.673   1.610
  183SOL    HW2 2373   2.400   1.719   1.582
  183SOL     MW 2374   2.314   1.733   1.578
  184SOL     OW 2375   3.240   3.389   0.962
  184SOL    HW1 2376   3.177   3.325   0.993
  184SOL    HW2 2377   3.188   3.464   0.934
  184SOL     MW 2378   3.226   3.390   0.962
  185SOL     OW 2379   4.154   3.428   0.870
  185SOL    HW1 2380   4.153   3.519   0.841
  185SOL    HW2 2381   4.101   3.428   0.950
  185SOL     MW 2382   4.147   3.439   0.877
  186SOL     OW 2383   4.762   4.357   0.730
  186SOL    HW1 2384   4.738   4.266   0.749
  186SOL    HW2 2385   4.856   4.361   0.749
  186SOL     MW 2386   4.771   4.346   0.735
  187SOL     OW 2387   1.313   5.983   5.700
  187SOL    HW1 2388   1.278   6.043   5.635
  187SOL    HW2 2389   1.320   5.899   5.654
  187SOL     MW 2390   1.310   5.980   5.686
  188SOL     OW 2391   4.368   2.822   5.107
  188SOL    HW1 2392   4.282   2.789   5.081
  188SOL    HW2 2393   4.352   2.911   5.137
  188SOL     MW 2394   4.355   2.829   5.107
  189SOL     OW 2395   0.351   0.173   1.775
  189SOL    HW1 2396   0.422   0.197   1.715
  189SOL    HW2 2397   0.309   0.098   1.733
  189SOL     MW 2398   0.355   0.167   1.762
  190SOL     OW 2399   2.229   5.762   2.471
  190SOL    HW1 2400   2.299   5.715   2.517
  190SOL    HW2 2401   2.148   5.720   2.501
  190SOL     MW 2402   2.228   5.751   2.481
  191SOL     OW 2403   1.920   5.971   4.660
  191SOL    HW1 2404   1.899   5.978   4.753
  191SOL    HW2 2405   1.958   5.884   4.651
  191SOL     MW 2406   1.922   5.961   4.671
  192SOL     OW 2407   1.754   0.202   5.541
  192SOL    HW1 2408   1.680   0.263   5.541
  192SOL    HW2 2409   1.808   0.230   5.615
  192SOL     MW 2410   1.751   0.213   5.550
  193SOL     OW 2411   2.332   5.815   3.285
  193SOL    HW1 2412   2.357   5.723   3.292
  193SOL    HW2 2413   2.415   5.862   3.274
  193SOL     MW 2414   2.345   5.809   3.284
  194SOL     OW 2415   5.085   0.986   2.349
  194SOL    HW1 2416   5.102   0.909   2.403
  194SOL    HW2 2417   5.101   1.060   2.407
  194SOL     MW 2418   5.089   0.986   2.364
  195SOL     OW 2419   0.747   3.607   0.826
  195SOL    HW1 2420   0.749   3.700   0.804
  195SOL    HW2 2421   0.718   3.605   0.918
  195SOL     MW 2422   0.743   3.618   0.835
  196SOL     OW 2423   0.470   0.760   3.814
  196SOL    HW1 2424   0.441   0.671   3.835
  196SOL    HW2 2425   0.514   0.790   3.894
  196SOL     MW 2426   0.472   0.752   3.827
  197SOL     OW 2427   4.238   2.135   0.055
  197SOL    HW1 2428   4.284   2.108  -0.024
  197SOL    HW2 2429   4.157   2.084   0.055
  197SOL     MW 2430   4.233   2.125   0.045
  198SOL     OW 2431   4.073   6.039   0.498
  198SOL    HW1 2432   4.169   6.039   0.495
  198SOL    HW2 2433   4.049   5.946   0.494
  198SOL     MW 2434   4.082   6.027   0.497
  199SOL     OW 2435   5.294   4.590   2.402
  199SOL    HW1 2436   5.218   4.618   2.453
  199SOL    HW2 2437   5.305   4.658   2.336
  199SOL     MW 2438   5.286   4.602   2.400
  200SOL     OW 2439   3.063   2.241   5.098
  200SOL    HW1 2440   3.004   2.222   5.171
  200SOL    HW2 2441   3.125   2.168   5.097
  200SOL     MW 2442   3.063   2.229   5.107
  201SOL     OW 2443   1.856   0.767   1.549
  201SOL    HW1 2444   1.848   0.676   1.579
  201SOL    HW2 2445   1.861   0.760   1.454
  201SOL     MW 2446   1.856   0.754   1.541
  202SOL     OW 2447   1.424   1.406   3.909
  202SOL    HW1 2448   1.346   1.426   3.961
  202SOL    HW2 2449   1.437   1.484   3.855
  202SOL     MW 2450   1.415   1.419   3.909
  203SOL     OW 2451   4.414   1.032   0.473
  203SOL    HW1 2452   4.371   0.954   0.508
  203SOL    HW2 2453   4.496   0.998   0.436
  203SOL     MW 2454   4.419   1.017   0.473
  204SOL     OW 2455   3.711   5.446   0.704
  204SOL    HW1 2456   3.700   5.375   0.641
  204SOL    HW2 2457   3.648   5.513   0.677
  204SOL     MW 2458   3.702   5.446   0.693
  205SOL     OW 2459   2.343   4.380   2.322
  205SOL    HW1 2460   2.400   4.318   2.278
  205SOL    HW2 2461   2.402   4.442   2.365
  205SOL     MW 2462   2.358   4.380   2.322
  206SOL     OW 2463   0.627   1.774   2.746
  206SOL    HW1 2464   0.609   1.750   2.655
  206SOL    HW2 2465   0.583   1.858   2.758
  206SOL     MW 2466   0.619   1.781   2.736
  207SOL     OW 2467   3.300   4.873   2.218
  207SOL    HW1 2468   3.263   4.866   2.131
  207SOL    HW2 2469   3.255   4.947   2.259
  207SOL     MW 2470   3.290   4.882   2.212
  208SOL     OW 2471   2.201   3.866   1.922
  208SOL    HW1 2472   2.146   3.884   1.998
  208SOL    HW2 2473   2.169   3.782   1.889
  208SOL     MW 2474   2.190   3.857   1.927
  209SOL     OW 2475   2.953   1.422   4.303
  209SOL    HW1 2476   3.001   1.355   4.352
  209SOL    HW2 2477   2.865   1.421   4.339
  209SOL     MW 2478   2.948   1.413   4.314
  210SOL     OW 2479   4.733   3.477   4.064
  210SOL    HW1 2480   4.808   3.446   4.115
  210SOL    HW2 2481   4.658   3.431   4.101
  210SOL     MW 2482   4.733   3.467   4.075
  211SOL     OW 2483   5.040   2.864   3.923
  211SOL    HW1 2484   5.106   2.927   3.954
  211SOL    HW2 2485   5.084   2.816   3.853
  211SOL     MW 2486   5.054   2.866   3.918
  212SOL     OW 2487   0.865   2.007   3.117
  212SOL    HW1 2488   0.918   1.944   3.068
  212SOL    HW2 2489   0.911   2.090   3.108
  212SOL     MW 2490   0.878   2.009   3.110
  213SOL     OW 2491   0.096   4.204   2.457
  213SOL    HW1 2492   0.004   4.186   2.438
  213SOL    HW2 2493   0.139   4.119   2.454
  213SOL     MW 2494   0.090   4.191   2.454
  214SOL     OW 2495   0.431   4.234   0.531
  214SOL    HW1 2496   0.452   4.265   0.619
  214SOL    HW2 2497   0.458   4.142   0.531
  214SOL     MW 2498   0.437   4.226   0.542
  215SOL     OW 2499   4.931   4.147   2.964
  215SOL    HW1 2500   4.947   4.211   3.034
  215SOL    HW2 2501   4.897   4.070   3.010
  215SOL     MW 2502   4.929   4.145   2.979
  216SOL     OW 2503   3.207   0.265   5.377
  216SOL    HW1 2504   3.233   0.321   5.303
  216SOL    HW2 2505   3.137   0.211   5.342
  216SOL     MW 2506   3.202   0.266   5.363
  217SOL     OW 2507   4.841   1.819   1.166
  217SOL    HW1 2508   4.797   1.894   1.128
  217SOL    HW2 2509   4.827   1.748   1.103
  217SOL     MW 2510   4.834   1.819   1.153
  218SOL     OW 2511   5.886   3.681   0.962
  218SOL    HW1 2512   5.808   3.627   0.954
  218SOL    HW2 2513   5.954   3.632   0.916
  218SOL     MW 2514   5.885   3.668   0.955
  219SOL     OW 2515   0.478   4.922   0.440
  219SOL    HW1 2516   0.446   5.012   0.435
  219SOL    HW2 2517   0.540   4.922   0.513
  219SOL     MW 2518   0.482   4.933   0.449
  220SOL     OW 2519   5.219   1.714   0.733
  220SOL    HW1 2520   5.220   1.653   0.660
  220SOL    HW2 2521   5.194   1.798   0.694
  220SOL     MW 2522   5.216   1.717   0.719
  221SOL     OW 2523   5.695   4.261   3.106
  221SOL    HW1 2524   5.715   4.180   3.059
  221SOL    HW2 2525   5.734   4.248   3.193
  221SOL     MW 2526   5.703   4.249   3.111
  222SOL     OW 2527   5.004   3.101   0.816
  222SOL    HW1 2528   5.071   3.117   0.750
  222SOL    HW2 2529   5.041   3.134   0.897
  222SOL     MW 2530   5.017   3.108   0.818
  223SOL     OW 2531   4.071   0.870   1.721
  223SOL    HW1 2532   4.088   0.894   1.812
  223SOL    HW2 2533   4.158   0.865   1.681
  223SOL     MW 2534   4.084   0.873   1.728
  224SOL     OW 2535   1.089   1.101   5.964
  224SOL    HW1 2536   1.015   1.044   5.984
  224SOL    HW2 2537   1.164   1.057   6.004
  224SOL     MW 2538   1.089   1.088   5.972
  225SOL     OW 2539   4.809   1.157   4.356
  225SOL    HW1 2540   4.879   1.133   4.417
  225SOL    HW2 2541   4.803   1.084   4.295
  225SOL     MW 2542   4.817   1.145   4.356
  226SOL     OW 2543   1.827   5.079   3.804
  226SOL    HW1 2544   1.885   5.066   3.878
  226SOL    HW2 2545   1.809   4.991   3.771
  226SOL     MW 2546   1.832   5.066   3.809
  227SOL     OW 2547   2.400   5.247   3.284
  227SOL    HW1 2548   2.442   5.168   3.318
  227SOL    HW2 2549   2.308   5.223   3.272
  227SOL     MW 2550   2.394   5.234   3.287
  228SOL     OW 2551   5.843   4.673   2.657
  228SOL    HW1 2552   5.774   4.674   2.724
  228SOL    HW2 2553   5.812   4.735   2.591
  228SOL     MW 2554   5.830   4.681   2.657
  229SOL     OW 2555   0.486   0.965   0.585
  229SOL    HW1 2556   0.569   0.928   0.557
  229SOL    HW2 2557   0.486   0.957   0.680
  229SOL     MW 2558   0.496   0.959   0.594
  230SOL     OW 2559   4.269   4.426   3.328
  230SOL    HW1 2560   4.333   4.490   3.358
  230SOL    HW2 2561   4.203   4.477   3.281
  230SOL     MW 2562   4.268   4.440   3.326
  231SOL     OW 2563   1.039   5.181   3.956
  231SOL    HW1 2564   1.129   5.157   3.934
  231SOL    HW2 2565   0.986   5.142   3.886
  231SOL     MW 2566   1.044   5.173   3.944
  232SOL     OW 2567   1.836   4.583   2.247
  232SOL    HW1 2568   1.792   4.562   2.330
  232SOL    HW2 2569   1.928   4.561   2.263
  232SOL     MW 2570   1.842   4.577   2.260
  233SOL     OW 2571   0.264   1.651   0.393
  233SOL    HW1 2572   0.249   1.668   0.486
  233SOL    HW2 2573   0.176   1.643   0.355
  233SOL     MW 2574   0.251   1.652   0.400
  234SOL     OW 2575   4.932   2.024   1.466
  234SOL    HW1 2576   4.935   1.929   1.474
  234SOL    HW2 2577   4.999   2.056   1.527
  234SOL     MW 2578   4.941   2.016   1.475
  235SOL     OW 2579   4.332   2.238   4.338
  235SOL    HW1 2580   4.365   2.297   4.270
  235SOL    HW2 2581   4.252   2.201   4.301
  235SOL     MW 2582   4.326   2.241   4.325
  236SOL     OW 2583   1.545   5.147   3.103
  236SOL    HW1 2584   1.557   5.169   3.195
  236SOL    HW2 2585   1.581   5.059   3.094
  236SOL     MW 2586   1.551   5.139   3.114
  237SOL     OW 2587   3.323   5.732   5.987
  237SOL    HW1 2588   3.361   5.700   5.905
  237SOL    HW2 2589   3.271   5.658   6.019
  237SOL     MW 2590   3.321   5.718   5.980
  238SOL     OW 2591   0.240   3.090   1.681
  238SOL    HW1 2592   0.201   3.013   1.724
  238SOL    HW2 2593   0.311   3.054   1.627
  238SOL     MW 2594   0.244   3.075   1.680
  239SOL     OW 2595   4.884   3.984   2.284
  239SOL    HW1 2596   4.898   4.070   2.246
  239SOL    HW2 2597   4.883   3.999   2.378
  239SOL     MW 2598   4.886   3.997   2.291
  240SOL     OW 2599   0.450   2.432   2.095
  240SOL    HW1 2600   0.379   2.496   2.105
  240SOL    HW2 2601   0.518   2.462   2.155
  240SOL     MW 2602   0.449   2.444   2.104
  241SOL     OW 2603   1.400   2.457   0.775
  241SOL    HW1 2604   1.480   2.405   0.775
  241SOL    HW2 2605   1.408   2.515   0.699
  241SOL     MW 2606   1.411   2.458   0.765
  242SOL     OW 2607   5.013   0.043   2.473
  242SOL    HW1 2608   4.962   0.105   2.420
  242SOL    HW2 2609   4.996  -0.043   2.433
  242SOL     MW 2610   5.005   0.040   2.461
  243SOL     OW 2611   5.433   0.083   2.143
  243SOL    HW1 2612   5.380   0.019   2.094
  243SOL    HW2 2613   5.375   0.113   2.213
  243SOL     MW 2614   5.419   0.079   2.146
  244SOL     OW 2615   0.059   0.775   3.372
  244SOL    HW1 2616  -0.010   0.775   3.440
  244SOL    HW2 2617   0.026   0.715   3.305
  244SOL     MW 2618   0.046   0.767   3.372
  245SOL     OW 2619   1.297   3.184   2.666
  245SOL    HW1 2620   1.251   3.138   2.736
  245SOL    HW2 2621   1.232   3.195   2.597
  245SOL     MW 2622   1.283   3.179   2.666
  246SOL     OW 2623   5.882   4.864   4.862
  246SOL    HW1 2624   5.788   4.875   4.849
  246SOL    HW2 2625   5.897   4.888   4.953
  246SOL     MW 2626   5.872   4.868   4.872
  247SOL     OW 2627   1.650   6.085   4.400
  247SOL    HW1 2628   1.722   6.143   4.423
  247SOL    HW2 2629   1.692   6.003   4.375
  247SOL     MW 2630   1.665   6.082   4.399
  248SOL     OW 2631   5.835   5.336   4.142
  248SOL    HW1 2632   5.787   5.374   4.068
  248SOL    HW2 2633   5.773   5.274   4.180
  248SOL     MW 2634   5.821   5.333   4.137
  249SOL     OW 2635   4.976   2.948   5.951
  249SOL    HW1 2636   4.985   2.972   6.043
  249SOL    HW2 2637   4.912   3.010   5.916
  249SOL     MW 2638   4.969   2.959   5.959
  250SOL     OW 2639   0.747   4.757   5.765
  250SOL    HW1 2640   0.786   4.810   5.695
  250SOL    HW2 2641   0.672   4.808   5.794
  250SOL     MW 2642   0.743   4.770   5.760
  251SOL     OW 2643   0.243   3.998   1.023
  251SOL    HW1 2644   0.300   3.968   1.095
  251SOL    HW2 2645   0.250   4.093   1.025
  251SOL     MW 2646   0.251   4.006   1.032
  252SOL     OW 2647   0.745   2.959   2.786
  252SOL    HW1 2648   0.826   2.920   2.819
  252SOL    HW2 2649   0.766   3.052   2.777
  252SOL     MW 2650   0.758   2.966   2.789
  253SOL     OW 2651   4.488   4.380   0.246
  253SOL    HW1 2652   4.423   4.322   0.206
  253SOL    HW2 2653   4.547   4.321   0.293
  253SOL     MW 2654   4.488   4.365   0.247
  254SOL     OW 2655   5.226   1.942   5.932
  254SOL    HW1 2656   5.272   1.950   5.849
  254SOL    HW2 2657   5.226   1.848   5.950
  254SOL     MW 2658   5.232   1.931   5.924
  255SOL     OW 2659   2.603   2.552   1.237
  255SOL    HW1 2660   2.683   2.507   1.265
  255SOL    HW2 2661   2.615   2.565   1.143
  255SOL     MW 2662   2.615   2.548   1.229
  256SOL     OW 2663   0.877   0.977   3.336
  256SOL    HW1 2664   0.808   0.919   3.303
  256SOL    HW2 2665   0.852   1.064   3.306
  256SOL     MW 2666   0.865   0.981   3.328
  257SOL     OW 2667   4.713   5.377   2.895
  257SOL    HW1 2668   4.650   5.403   2.828
  257SOL    HW2 2669   4.690   5.431   2.971
  257SOL     MW 2670   4.702   5.387   2.896
  258SOL     OW 2671   4.462   0.759   4.692
  258SOL    HW1 2672   4.453   0.663   4.691
  258SOL    HW2 2673   4.446   0.786   4.602
  258SOL     MW 2674   4.459   0.750   4.681
  259SOL     OW 2675   0.818   4.574   4.315
  259SOL    HW1 2676   0.886   4.564   4.249
  259SOL    HW2 2677   0.842   4.510   4.383
  259SOL     MW 2678   0.830   4.565   4.315
  260SOL     OW 2679   2.827   5.603   3.334
  260SOL    HW1 2680   2.816   5.674   3.397
  260SOL    HW2 2681   2.909   5.560   3.359
  260SOL     MW 2682   2.836   5.606   3.345
  261SOL     OW 2683   1.318   1.266   4.756
  261SOL    HW1 2684   1.309   1.359   4.778
  261SOL    HW2 2685   1.269   1.255   4.675
  261SOL     MW 2686   1.311   1.277   4.749
  262SOL     OW 2687   2.551   5.406   0.784
  262SOL    HW1 2688   2.602   5.328   0.763
  262SOL    HW2 2689   2.588   5.438   0.867
  262SOL     MW 2690   2.562   5.400   0.792
  263SOL     OW 2691   3.766   3.714   1.640
  263SOL    HW1 2692   3.852   3.697   1.680
  263SOL    HW2 2693   3.708   3.731   1.714
  263SOL     MW 2694   3.770   3.714   1.655
  264SOL     OW 2695   3.010   5.399   1.454
  264SOL    HW1 2696   2.983   5.308   1.445
  264SOL    HW2 2697   3.094   5.403   1.408
  264SOL     MW 2698   3.017   5.388   1.447
  265SOL     OW 2699   1.121   5.112   5.409
  265SOL    HW1 2700   1.060   5.185   5.400
  265SOL    HW2 2701   1.205   5.154   5.427
  265SOL     MW 2702   1.124   5.127   5.410
  266SOL     OW 2703   1.800   5.859   3.559
  266SOL    HW1 2704   1.875   5.832   3.613
  266SOL    HW2 2705   1.839   5.912   3.489
  266SOL     MW 2706   1.815   5.863   3.557
  267SOL     OW 2707   0.471   3.908   1.432
  267SOL    HW1 2708   0.486   3.818   1.461
  267SOL    HW2 2709   0.548   3.929   1.379
  267SOL     MW 2710   0.482   3.899   1.429
  268SOL     OW 2711   5.147   3.467   2.462
  268SOL    HW1 2712   5.135   3.543   2.519
  268SOL    HW2 2713   5.224   3.489   2.408
  268SOL     MW 2714   5.156   3.479   2.462
  269SOL     OW 2715   0.531   4.220   5.573
  269SOL    HW1 2716   0.541   4.299   5.625
  269SOL    HW2 2717   0.564   4.244   5.486
  269SOL     MW 2718   0.537   4.233   5.568
  270SOL     OW 2719   0.116   0.455   0.535
  270SOL    HW1 2720   0.167   0.374   0.549
  270SOL    HW2 2721   0.033   0.439   0.580
  270SOL     MW 2722   0.112   0.442   0.542
  271SOL     OW 2723   3.563   0.627   2.738
  271SOL    HW1 2724   3.475   0.591   2.747
  271SOL    HW2 2725   3.558   0.713   2.778
  271SOL     MW 2726   3.551   0.633   2.744
  272SOL     OW 2727   5.521   5.507   0.631
  272SOL    HW1 2728   5.476   5.487   0.713
  272SOL    HW2 2729   5.609   5.471   0.642
  272SOL     MW 2730   5.526   5.499   0.643
  273SOL     OW 2731   0.806   0.338   3.125
  273SOL    HW1 2732   0.746   0.359   3.053
  273SOL    HW2 2733   0.891   0.368   3.094
  273SOL     MW 2734   0.809   0.345   3.112
  274SOL     OW 2735   4.726   0.399   2.454
  274SOL    HW1 2736   4.768   0.438   2.530
  274SOL    HW2 2737   4.797   0.353   2.409
  274SOL     MW 2738   4.740   0.398   2.458
  275SOL     OW 2739   5.739   5.920   5.274
  275SOL    HW1 2740   5.759   5.946   5.185
  275SOL    HW2 2741   5.805   5.854   5.296
  275SOL     MW 2742   5.750   5.915   5.266
  276SOL     OW 2743   3.796   4.915   3.264
  276SOL    HW1 2744   3.872   4.857   3.277
  276SOL    HW2 2745   3.723   4.868   3.304
  276SOL     MW 2746   3.797   4.901   3.271
  277SOL     OW 2747   4.288   5.678   0.684
  277SOL    HW1 2748   4.229   5.746   0.716
  277SOL    HW2 2749   4.252   5.597   0.719
  277SOL     MW 2750   4.276   5.676   0.693
  278SOL     OW 2751   3.976   1.145   3.975
  278SOL    HW1 2752   4.061   1.133   4.019
  278SOL    HW2 2753   3.972   1.238   3.956
  278SOL     MW 2754   3.987   1.155   3.979
  279SOL     OW 2755   0.223   1.327   2.626
  279SOL    HW1 2756   0.240   1.288   2.712
  279SOL    HW2 2757   0.310   1.338   2.587
  279SOL     MW 2758   0.236   1.324   2.632
  280SOL     OW 2759   5.929   5.425   0.293
  280SOL    HW1 2760   5.990   5.497   0.285
  280SOL    HW2 2761   5.892   5.414   0.205
  280SOL     MW 2762   5.932   5.433   0.281
  281SOL     OW 2763   2.798   0.825   1.598
  281SOL    HW1 2764   2.867   0.867   1.650
  281SOL    HW2 2765   2.763   0.757   1.656
  281SOL     MW 2766   2.802   0.822   1.612
  282SOL     OW 2767   4.900   4.516   1.457
  282SOL    HW1 2768   4.891   4.506   1.552
  282SOL    HW2 2769   4.993   4.500   1.440
  282SOL     MW 2770   4.911   4.512   1.467
  283SOL     OW 2771   0.302   2.290   5.126
  283SOL    HW1 2772   0.277   2.253   5.041
  283SOL    HW2 2773   0.246   2.367   5.136
  283SOL     MW 2774   0.291   2.295   5.116
  284SOL     OW 2775   2.131   2.903   1.401
  284SOL    HW1 2776   2.148   2.883   1.309
  284SOL    HW2 2777   2.052   2.853   1.422
  284SOL     MW 2778   2.123   2.894   1.392
  285SOL     OW 2779   4.607   0.531   3.861
  285SOL    HW1 2780   4.613   0.473   3.937
  285SOL    HW2 2781   4.598   0.471   3.786
  285SOL     MW 2782   4.607   0.516   3.861
  286SOL     OW 2783   5.227   1.731   0.251
  286SOL    HW1 2784   5.189   1.666   0.309
  286SOL    HW2 2785   5.215   1.814   0.297
  286SOL     MW 2786   5.221   1.734   0.264
  287SOL     OW 2787   5.023   3.945   4.036
  287SOL    HW1 2788   4.940   3.899   4.047
  287SOL    HW2 2789   5.003   4.017   3.976
  287SOL     MW 2790   5.010   3.948   4.029
  288SOL     OW 2791   0.263   1.091   0.702
  288SOL    HW1 2792   0.228   1.003   0.712
  288SOL    HW2 2793   0.326   1.085   0.630
  288SOL     MW 2794   0.266   1.079   0.694
  289SOL     OW 2795   3.779   1.164   4.543
  289SOL    HW1 2796   3.760   1.100   4.476
  289SOL    HW2 2797   3.846   1.221   4.504
  289SOL     MW 2798   3.785   1.163   4.530
  290SOL     OW 2799   0.277   2.891   4.339
  290SOL    HW1 2800   0.276   2.895   4.434
  290SOL    HW2 2801   0.195   2.847   4.316
  290SOL     MW 2802   0.267   2.886   4.348
  291SOL     OW 2803   0.137   2.617   4.845
  291SOL    HW1 2804   0.094   2.628   4.760
  291SOL    HW2 2805   0.094   2.541   4.884
  291SOL     MW 2806   0.126   2.608   4.839
  292SOL     OW 2807   5.055   1.421   1.138
  292SOL    HW1 2808   5.119   1.360   1.176
  292SOL    HW2 2809   5.104   1.465   1.068
  292SOL     MW 2810   5.070   1.419   1.133
  293SOL     OW 2811   2.476   6.104   2.098
  293SOL    HW1 2812   2.559   6.128   2.141
  293SOL    HW2 2813   2.503   6.049   2.024
  293SOL     MW 2814   2.490   6.100   2.094
  294SOL     OW 2815   2.530   5.810   2.108
  294SOL    HW1 2816   2.571   5.746   2.167
  294SOL    HW2 2817   2.475   5.863   2.166
  294SOL     MW 2818   2.528   5.808   2.123
  295SOL     OW 2819   3.085   4.432   4.370
  295SOL    HW1 2820   2.999   4.472   4.377
  295SOL    HW2 2821   3.122   4.437   4.458
  295SOL     MW 2822   3.079   4.438   4.382
  296SOL     OW 2823   1.168   3.552   1.798
  296SOL    HW1 2824   1.083   3.511   1.783
  296SOL    HW2 2825   1.155   3.644   1.779
  296SOL     MW 2826   1.156   3.558   1.794
  297SOL     OW 2827   1.333   1.489   5.699
  297SOL    HW1 2828   1.379   1.475   5.617
  297SOL    HW2 2829   1.348   1.409   5.749
  297SOL     MW 2830   1.341   1.477   5.695
  298SOL     OW 2831   5.196   3.088   3.971
  298SOL    HW1 2832   5.229   3.146   3.902
  298SOL    HW2 2833   5.274   3.062   4.020
  298SOL     MW 2834   5.211   3.092   3.968
  299SOL     OW 2835   6.083   2.795   6.047
  299SOL    HW1 2836   6.094   2.846   6.127
  299SOL    HW2 2837   6.029   2.720   6.073
  299SOL     MW 2838   6.078   2.792   6.060
  300SOL     OW 2839   3.643   1.797   5.582
  300SOL    HW1 2840   3.617   1.851   5.507
  300SOL    HW2 2841   3.672   1.714   5.542
  300SOL     MW 2842   3.644   1.793   5.567
  301SOL     OW 2843   1.534   0.940   4.211
  301SOL    HW1 2844   1.544   0.932   4.306
  301SOL    HW2 2845   1.620   0.971   4.180
  301SOL     MW 2846   1.547   0.943   4.219
  302SOL     OW 2847   5.382   0.103   1.673
  302SOL    HW1 2848   5.346   0.015   1.659
  302SOL    HW2 2849   5.468   0.088   1.711
  302SOL     MW 2850   5.388   0.090   1.676
  303SOL     OW 2851   5.761   3.278   1.938
  303SOL    HW1 2852   5.719   3.275   2.024
  303SOL    HW2 2853   5.806   3.193   1.931
  303SOL     MW 2854   5.761   3.266   1.948
  304SOL     OW 2855   5.578   0.710   0.792
  304SOL    HW1 2856   5.545   0.633   0.839
  304SOL    HW2 2857   5.530   0.711   0.710
  304SOL     MW 2858   5.567   0.700   0.788
  305SOL     OW 2859   0.037   0.670   2.804
  305SOL    HW1 2860  -0.043   0.619   2.815
  305SOL    HW2 2861   0.098   0.610   2.761
  305SOL     MW 2862   0.035   0.656   2.800
  306SOL     OW 2863   1.798   1.322   1.072
  306SOL    HW1 2864   1.742   1.246   1.084
  306SOL    HW2 2865   1.859   1.297   1.002
  306SOL     MW 2866   1.799   1.309   1.064
  307SOL     OW 2867   4.741   4.708   2.666
  307SOL    HW1 2868   4.729   4.613   2.676
  307SOL    HW2 2869   4.713   4.725   2.576
  307SOL     MW 2870   4.736   4.698   2.656
  308SOL     OW 2871   3.943   4.054   4.917
  308SOL    HW1 2872   3.893   4.020   4.991
  308SOL    HW2 2873   4.027   4.080   4.954
  308SOL     MW 2874   3.948   4.053   4.931
  309SOL     OW 2875   1.777   1.636   1.428
  309SOL    HW1 2876   1.790   1.575   1.501
  309SOL    HW2 2877   1.832   1.603   1.358
  309SOL     MW 2878   1.785   1.624   1.428
  310SOL     OW 2879   4.392   4.478   2.988
  310SOL    HW1 2880   4.482   4.456   3.012
  310SOL    HW2 2881   4.356   4.396   2.955
  310SOL     MW 2882   4.399   4.465   2.987
  311SOL     OW 2883   6.047   5.670   3.664
  311SOL    HW1 2884   6.117   5.645   3.602
  311SOL    HW2 2885   6.086   5.656   3.750
  311SOL     MW 2886   6.061   5.665   3.667
  312SOL     OW 2887   2.184   0.842   3.611
  312SOL    HW1 2888   2.129   0.917   3.634
  312SOL    HW2 2889   2.123   0.778   3.574
  312SOL     MW 2890   2.169   0.843   3.609
  313SOL     OW 2891   5.142   2.812   4.204
  313SOL    HW1 2892   5.175   2.774   4.286
  313SOL    HW2 2893   5.114   2.736   4.152
  313SOL     MW 2894   5.143   2.797   4.208
  314SOL     OW 2895   3.415   0.056   5.132
  314SOL    HW1 2896   3.445   0.113   5.203
  314SOL    HW2 2897   3.330   0.022   5.161
  314SOL     MW 2898   3.408   0.059   5.145
  315SOL     OW 2899   1.062   4.604   5.784
  315SOL    HW1 2900   1.120   4.653   5.725
  315SOL    HW2 2901   1.027   4.671   5.843
  315SOL     MW 2902   1.065   4.619   5.784
  316SOL     OW 2903   2.072   4.240   2.097
  316SOL    HW1 2904   2.157   4.227   2.055
  316SOL    HW2 2905   2.072   4.332   2.123
  316SOL     MW 2906   2.083   4.250   2.095
  317SOL     OW 2907   4.825   2.783   5.724
  317SOL    HW1 2908   4.900   2.748   5.676
  317SOL    HW2 2909   4.785   2.846   5.664
  317SOL     MW 2910   4.829   2.787   5.710
  318SOL     OW 2911   6.024   1.349   0.634
  318SOL    HW1 2912   6.104   1.378   0.590
  318SOL    HW2 2913   6.029   1.253   0.633
  318SOL     MW 2914   6.035   1.340   0.628
  319SOL     OW 2915   3.788   5.825   3.657
  319SOL    HW1 2916   3.695   5.802   3.650
  319SOL    HW2 2917   3.824   5.805   3.570
  319SOL     MW 2918   3.781   5.819   3.645
  320SOL     OW 2919   1.471   4.140   4.239
  320SOL    HW1 2920   1.430   4.194   4.307
  320SOL    HW2 2921   1.426   4.164   4.158
  320SOL     MW 2922   1.460   4.150   4.237
  321SOL     OW 2923   0.365   5.541   5.495
  321SOL    HW1 2924   0.311   5.501   5.426
  321SOL    HW2 2925   0.366   5.477   5.565
  321SOL     MW 2926   0.358   5.528   5.495
  322SOL     OW 2927   0.005   3.855   5.171
  322SOL    HW1 2928   0.070   3.914   5.133
  322SOL    HW2 2929  -0.072   3.910   5.186
  322SOL     MW 2930   0.003   3.870   5.168
  323SOL     OW 2931   2.184   0.344   5.881
  323SOL    HW1 2932   2.125   0.406   5.922
  323SOL    HW2 2933   2.214   0.287   5.952
  323SOL     MW 2934   2.181   0.344   5.895
  324SOL     OW 2935   1.650   4.540   2.436
  324SOL    HW1 2936   1.606   4.462   2.402
  324SOL    HW2 2937   1.673   4.517   2.526
  324SOL     MW 2938   1.647   4.527   2.443
  325SOL     OW 2939   1.641   1.988   5.005
  325SOL    HW1 2940   1.625   1.966   4.913
  325SOL    HW2 2941   1.717   2.046   5.003
  325SOL     MW 2942   1.649   1.993   4.993
  326SOL     OW 2943   2.925   0.326   2.175
  326SOL    HW1 2944   2.994   0.319   2.109
  326SOL    HW2 2945   2.968   0.367   2.250
  326SOL     MW 2946   2.940   0.331   2.176
  327SOL     OW 2947   5.925   2.580   0.011
  327SOL    HW1 2948   5.844   2.632   0.012
  327SOL    HW2 2949   5.904   2.504  -0.042
  327SOL     MW 2950   5.912   2.577   0.005
  328SOL     OW 2951   5.674   3.558   1.912
  328SOL    HW1 2952   5.650   3.580   1.822
  328SOL    HW2 2953   5.723   3.476   1.904
  328SOL     MW 2954   5.677   3.551   1.900
  329SOL     OW 2955   5.177   4.104   3.601
  329SOL    HW1 2956   5.263   4.127   3.636
  329SOL    HW2 2957   5.147   4.185   3.558
  329SOL     MW 2958   5.184   4.118   3.600
  330SOL     OW 2959   0.870   4.538   5.570
  330SOL    HW1 2960   0.889   4.560   5.662
  330SOL    HW2 2961   0.952   4.553   5.525
  330SOL     MW 2962   0.883   4.542   5.576
  331SOL     OW 2963   0.988   2.989   1.058
  331SOL    HW1 2964   1.029   2.912   1.098
  331SOL    HW2 2965   0.988   2.969   0.964
  331SOL     MW 2966   0.994   2.977   1.051
  332SOL     OW 2967   1.817   5.557   0.824
  332SOL    HW1 2968   1.858   5.536   0.741
  332SOL    HW2 2969   1.851   5.492   0.885
  332SOL     MW 2970   1.827   5.546   0.821
  333SOL     OW 2971   4.995   5.578   1.789
  333SOL    HW1 2972   5.051   5.519   1.738
  333SOL    HW2 2973   5.053   5.614   1.856
  333SOL     MW 2974   5.010   5.575   1.791
  334SOL     OW 2975   5.622   3.510   1.070
  334SOL    HW1 2976   5.682   3.466   1.129
  334SOL    HW2 2977   5.599   3.444   1.005
  334SOL     MW 2978   5.626   3.496   1.069
  335SOL     OW 2979   1.108   2.766   0.026
  335SOL    HW1 2980   1.060   2.684   0.018
  335SOL    HW2 2981   1.132   2.788  -0.064
  335SOL     MW 2982   1.104   2.758   0.013
  336SOL     OW 2983   5.604   5.005   6.027
  336SOL    HW1 2984   5.526   4.950   6.031
  336SOL    HW2 2985   5.575   5.089   6.062
  336SOL     MW 2986   5.590   5.009   6.032
  337SOL     OW 2987   2.703   2.173   4.627
  337SOL    HW1 2988   2.730   2.124   4.705
  337SOL    HW2 2989   2.641   2.116   4.583
  337SOL     MW 2990   2.699   2.160   4.632
  338SOL     OW 2991   5.360   5.568   1.192
  338SOL    HW1 2992   5.409   5.609   1.263
  338SOL    HW2 2993   5.288   5.629   1.175
  338SOL     MW 2994   5.357   5.581   1.199
  339SOL     OW 2995   4.365   0.028   4.578
  339SOL    HW1 2996   4.351   0.089   4.506
  339SOL    HW2 2997   4.401  -0.050   4.535
  339SOL     MW 2998   4.368   0.025   4.563
  340SOL     OW 2999   1.555   5.947   2.246
  340SOL    HW1 3000   1.555   5.983   2.335
  340SOL    HW2 3001   1.573   6.021   2.189
  340SOL     MW 3002   1.557   5.961   2.250
  341SOL     OW 3003   3.727   5.180   5.048
  341SOL    HW1 3004   3.684   5.101   5.014
  341SOL    HW2 3005   3.775   5.215   4.973
  341SOL     MW 3006   3.727   5.174   5.034
  342SOL     OW 3007   4.532   5.823   0.589
  342SOL    HW1 3008   4.514   5.895   0.650
  342SOL    HW2 3009   4.470   5.755   0.614
  342SOL     MW 3010   4.522   5.824   0.600
  343SOL     OW 3011   0.038   2.837   0.623
  343SOL    HW1 3012   0.054   2.844   0.528
  343SOL    HW2 3013   0.052   2.744   0.642
  343SOL     MW 3014   0.042   2.826   0.613
  344SOL     OW 3015   0.808   4.899   1.347
  344SOL    HW1 3016   0.717   4.886   1.323
  344SOL    HW2 3017   0.806   4.918   1.441
  344SOL     MW 3018   0.796   4.900   1.356
  345SOL     OW 3019   2.052   3.350   6.005
  345SOL    HW1 3020   2.004   3.360   6.088
  345SOL    HW2 3021   2.033   3.261   5.977
  345SOL     MW 3022   2.043   3.340   6.012
  346SOL     OW 3023   3.356   0.528   3.702
  346SOL    HW1 3024   3.400   0.490   3.778
  346SOL    HW2 3025   3.420   0.521   3.631
  346SOL     MW 3026   3.369   0.522   3.703
  347SOL     OW 3027   5.964   5.027   2.286
  347SOL    HW1 3028   6.012   5.096   2.239
  347SOL    HW2 3029   5.919   5.074   2.357
  347SOL     MW 3030   5.965   5.042   2.289
  348SOL     OW 3031   2.075   1.529   4.655
  348SOL    HW1 3032   1.988   1.510   4.619
  348SOL    HW2 3033   2.067   1.617   4.693
  348SOL     MW 3034   2.063   1.538   4.655
  349SOL     OW 3035   0.246   3.027   2.720
  349SOL    HW1 3036   0.197   3.029   2.802
  349SOL    HW2 3037   0.332   2.991   2.743
  349SOL     MW 3038   0.251   3.022   2.734
  350SOL     OW 3039   4.783   1.367   2.194
  350SOL    HW1 3040   4.822   1.442   2.240
  350SOL    HW2 3041   4.848   1.343   2.129
  350SOL     MW 3042   4.796   1.374   2.192
  351SOL     OW 3043   3.847   1.967   0.407
  351SOL    HW1 3044   3.893   1.889   0.438
  351SOL    HW2 3045   3.762   1.935   0.378
  351SOL     MW 3046   3.842   1.953   0.408
  352SOL     OW 3047   5.572   3.026   5.972
  352SOL    HW1 3048   5.652   3.031   6.024
  352SOL    HW2 3049   5.534   2.941   5.995
  352SOL     MW 3050   5.577   3.016   5.982
  353SOL     OW 3051   4.416   4.757   4.055
  353SOL    HW1 3052   4.320   4.760   4.058
  353SOL    HW2 3053   4.439   4.791   3.969
  353SOL     MW 3054   4.407   4.762   4.045
  354SOL     OW 3055   3.190   1.879   5.941
  354SOL    HW1 3056   3.240   1.916   5.868
  354SOL    HW2 3057   3.138   1.952   5.974
  354SOL     MW 3058   3.190   1.893   5.936
  355SOL     OW 3059   3.093   0.165   3.536
  355SOL    HW1 3060   3.172   0.155   3.590
  355SOL    HW2 3061   3.062   0.254   3.556
  355SOL     MW 3062   3.099   0.175   3.546
  356SOL     OW 3063   4.567   3.546   5.240
  356SOL    HW1 3064   4.556   3.630   5.285
  356SOL    HW2 3065   4.659   3.544   5.215
  356SOL     MW 3066   4.578   3.557   5.243
  357SOL     OW 3067   5.590   2.574   2.792
  357SOL    HW1 3068   5.632   2.652   2.757
  357SOL    HW2 3069   5.635   2.558   2.875
  357SOL     MW 3070   5.601   2.582   2.798
  358SOL     OW 3071   4.909   4.692   4.540
  358SOL    HW1 3072   4.858   4.768   4.513
  358SOL    HW2 3073   4.863   4.617   4.502
  358SOL     MW 3074   4.897   4.692   4.532
  359SOL     OW 3075   1.778   1.611   4.770
  359SOL    HW1 3076   1.846   1.646   4.828
  359SOL    HW2 3077   1.758   1.524   4.807
  359SOL     MW 3078   1.784   1.604   4.782
  360SOL     OW 3079   1.943   4.962   1.373
  360SOL    HW1 3080   1.966   4.968   1.466
  360SOL    HW2 3081   1.875   5.028   1.361
  360SOL     MW 3082   1.937   4.971   1.383
  361SOL     OW 3083   1.276   1.679   1.955
  361SOL    HW1 3084   1.355   1.728   1.933
  361SOL    HW2 3085   1.272   1.608   1.892
  361SOL     MW 3086   1.285   1.677   1.944
  362SOL     OW 3087   4.581   1.391   5.598
  362SOL    HW1 3088   4.587   1.434   5.683
  362SOL    HW2 3089   4.557   1.300   5.618
  362SOL     MW 3090   4.579   1.385   5.612
  363SOL     OW 3091   4.873   2.297   1.799
  363SOL    HW1 3092   4.874   2.230   1.868
  363SOL    HW2 3093   4.906   2.376   1.842
  363SOL     MW 3094   4.877   2.298   1.814
  364SOL     OW 3095   5.545   2.191   4.146
  364SOL    HW1 3096   5.554   2.169   4.239
  364SOL    HW2 3097   5.480   2.129   4.113
  364SOL     MW 3098   5.538   2.180   4.154
  365SOL     OW 3099   1.453   5.356   3.609
  365SOL    HW1 3100   1.388   5.309   3.662
  365SOL    HW2 3101   1.462   5.441   3.651
  365SOL     MW 3102   1.446   5.361   3.621
  366SOL     OW 3103   4.976   0.544   1.275
  366SOL    HW1 3104   5.052   0.528   1.331
  366SOL    HW2 3105   4.906   0.567   1.335
  366SOL     MW 3106   4.977   0.545   1.290
  367SOL     OW 3107   5.150   2.589   0.656
  367SOL    HW1 3108   5.126   2.681   0.641
  367SOL    HW2 3109   5.132   2.575   0.749
  367SOL     MW 3110   5.145   2.599   0.666
  368SOL     OW 3111   2.348   4.731   2.316
  368SOL    HW1 3112   2.322   4.739   2.407
  368SOL    HW2 3113   2.281   4.780   2.267
  368SOL     MW 3114   2.336   4.739   2.321
  369SOL     OW 3115   2.658   5.621   2.243
  369SOL    HW1 3116   2.636   5.532   2.270
  369SOL    HW2 3117   2.714   5.609   2.165
  369SOL     MW 3118   2.663   5.608   2.236
  370SOL     OW 3119   0.105   5.060   2.523
  370SOL    HW1 3120   0.161   5.055   2.601
  370SOL    HW2 3121   0.017   5.075   2.558
  370SOL     MW 3122   0.101   5.061   2.538
  371SOL     OW 3123   3.015   2.503   4.995
  371SOL    HW1 3124   3.035   2.409   4.998
  371SOL    HW2 3125   3.089   2.544   5.040
  371SOL     MW 3126   3.027   2.496   5.001
  372SOL     OW 3127   0.701   3.772   3.012
  372SOL    HW1 3128   0.784   3.775   3.059
  372SOL    HW2 3129   0.711   3.833   2.939
  372SOL     MW 3130   0.713   3.780   3.009
  373SOL     OW 3131   0.955   5.943   0.627
  373SOL    HW1 3132   0.952   6.028   0.670
  373SOL    HW2 3133   0.969   5.880   0.699
  373SOL     MW 3134   0.956   5.946   0.642
  374SOL     OW 3135   2.215   5.061   2.087
  374SOL    HW1 3136   2.151   5.044   2.017
  374SOL    HW2 3137   2.170   5.034   2.167
  374SOL     MW 3138   2.201   5.055   2.088
  375SOL     OW 3139   4.546   2.578   1.000
  375SOL    HW1 3140   4.462   2.619   0.982
  375SOL    HW2 3141   4.537   2.488   0.968
  375SOL     MW 3142   4.534   2.571   0.994
  376SOL     OW 3143   4.294   1.356   3.861
  376SOL    HW1 3144   4.333   1.277   3.824
  376SOL    HW2 3145   4.319   1.426   3.801
  376SOL     MW 3146   4.302   1.355   3.849
  377SOL     OW 3147   6.052   2.977   2.152
  377SOL    HW1 3148   5.996   2.901   2.146
  377SOL    HW2 3149   5.998   3.045   2.191
  377SOL     MW 3150   6.038   2.976   2.156
  378SOL     OW 3151   0.919   3.393   5.831
  378SOL    HW1 3152   0.857   3.352   5.771
  378SOL    HW2 3153   0.994   3.334   5.833
  378SOL     MW 3154   0.921   3.380   5.824
  379SOL     OW 3155   5.171   2.732   4.831
  379SOL    HW1 3156   5.250   2.787   4.831
  379SOL    HW2 3157   5.178   2.679   4.910
  379SOL     MW 3158   5.182   2.732   4.841
  380SOL     OW 3159   1.572   5.225   2.641
  380SOL    HW1 3160   1.659   5.185   2.629
  380SOL    HW2 3161   1.566   5.289   2.570
  380SOL     MW 3162   1.583   5.228   2.630
  381SOL     OW 3163   1.530   1.711   4.833
  381SOL    HW1 3164   1.524   1.705   4.929
  381SOL    HW2 3165   1.610   1.664   4.811
  381SOL     MW 3166   1.540   1.704   4.843
  382SOL     OW 3167   1.488   1.976   0.186
  382SOL    HW1 3168   1.508   2.047   0.125
  382SOL    HW2 3169   1.451   1.906   0.131
  382SOL     MW 3170   1.486   1.976   0.171
  383SOL     OW 3171   0.343   0.596   4.856
  383SOL    HW1 3172   0.294   0.676   4.837
  383SOL    HW2 3173   0.339   0.545   4.775
  383SOL     MW 3174   0.337   0.599   4.843
  384SOL     OW 3175   4.266   0.811   0.587
  384SOL    HW1 3176   4.181   0.838   0.552
  384SOL    HW2 3177   4.258   0.824   0.682
  384SOL     MW 3178   4.254   0.816   0.595
  385SOL     OW 3179   4.727   5.286   4.815
  385SOL    HW1 3180   4.788   5.325   4.753
  385SOL    HW2 3181   4.730   5.344   4.891
  385SOL     MW 3182   4.735   5.299   4.817
  386SOL     OW 3183   4.899   3.866   3.720
  386SOL    HW1 3184   4.855   3.789   3.757
  386SOL    HW2 3185   4.922   3.839   3.631
  386SOL     MW 3186   4.896   3.852   3.713
  387SOL     OW 3187   4.119   5.573   2.723
  387SOL    HW1 3188   4.063   5.584   2.800
  387SOL    HW2 3189   4.072   5.510   2.668
  387SOL     MW 3190   4.106   5.567   2.726
  388SOL     OW 3191   4.669   2.455   2.516
  388SOL    HW1 3192   4.597   2.397   2.494
  388SOL    HW2 3193   4.656   2.477   2.608
  388SOL     MW 3194   4.658   2.450   2.525
  389SOL     OW 3195   0.622   5.190   0.517
  389SOL    HW1 3196   0.584   5.169   0.432
  389SOL    HW2 3197   0.692   5.126   0.528
  389SOL     MW 3198   0.626   5.179   0.508
  390SOL     OW 3199   2.731   4.100   3.763
  390SOL    HW1 3200   2.776   4.149   3.695
  390SOL    HW2 3201   2.641   4.092   3.731
  390SOL     MW 3202   2.725   4.105   3.750
  391SOL     OW 3203   2.839   3.955   0.200
  391SOL    HW1 3204   2.918   3.904   0.216
  391SOL    HW2 3205   2.871   4.043   0.177
  391SOL     MW 3206   2.853   3.960   0.199
  392SOL     OW 3207   0.992   2.226   2.267
  392SOL    HW1 3208   0.956   2.166   2.332
  392SOL    HW2 3209   0.980   2.313   2.306
  392SOL     MW 3210   0.985   2.230   2.280
  393SOL     OW 3211   0.016   3.529   0.920
  393SOL    HW1 3212   0.101   3.560   0.889
  393SOL    HW2 3213   0.033   3.497   1.008
  393SOL     MW 3214   0.029   3.529   0.927
  394SOL     OW 3215   6.072   4.787   2.143
  394SOL    HW1 3216   6.030   4.863   2.184
  394SOL    HW2 3217   6.147   4.768   2.200
  394SOL     MW 3218   6.076   4.795   2.156
  395SOL     OW 3219   5.524   2.128   4.413
  395SOL    HW1 3220   5.434   2.106   4.440
  395SOL    HW2 3221   5.568   2.154   4.494
  395SOL     MW 3222   5.518   2.128   4.427
  396SOL     OW 3223   5.832   2.852   4.580
  396SOL    HW1 3224   5.861   2.907   4.507
  396SOL    HW2 3225   5.818   2.766   4.541
  396SOL     MW 3226   5.834   2.848   4.566
  397SOL     OW 3227   2.417   2.842   1.587
  397SOL    HW1 3228   2.343   2.789   1.558
  397SOL    HW2 3229   2.465   2.786   1.647
  397SOL     MW 3230   2.413   2.828   1.591
  398SOL     OW 3231   2.825   0.897   4.045
  398SOL    HW1 3232   2.850   0.856   3.962
  398SOL    HW2 3233   2.809   0.824   4.104
  398SOL     MW 3234   2.826   0.883   4.042
  399SOL     OW 3235   5.712   4.054   2.944
  399SOL    HW1 3236   5.724   3.974   2.996
  399SOL    HW2 3237   5.800   4.083   2.923
  399SOL     MW 3238   5.724   4.047   2.948
  400SOL     OW 3239   3.656   1.683   4.109
  400SOL    HW1 3240   3.745   1.665   4.077
  400SOL    HW2 3241   3.599   1.632   4.052
  400SOL     MW 3242   3.660   1.674   4.098
  401SOL     OW 3243   3.247   5.585   0.389
  401SOL    HW1 3244   3.342   5.579   0.379
  401SOL    HW2 3245   3.224   5.671   0.355
  401SOL     MW 3246   3.256   5.595   0.384
  402SOL     OW 3247   5.744   4.611   2.277
  402SOL    HW1 3248   5.704   4.618   2.363
  402SOL    HW2 3249   5.678   4.567   2.223
  402SOL     MW 3250   5.730   4.606   2.281
  403SOL     OW 3251   0.246   3.950   1.300
  403SOL    HW1 3252   0.324   3.932   1.353
  403SOL    HW2 3253   0.174   3.948   1.363
  403SOL     MW 3254   0.247   3.947   1.315
  404SOL     OW 3255   2.574   0.459   5.013
  404SOL    HW1 3256   2.573   0.390   5.079
  404SOL    HW2 3257   2.657   0.505   5.027
  404SOL     MW 3258   2.585   0.456   5.023
  405SOL     OW 3259   3.823   5.750   3.109
  405SOL    HW1 3260   3.875   5.684   3.063
  405SOL    HW2 3261   3.852   5.834   3.073
  405SOL     MW 3262   3.833   5.752   3.099
  406SOL     OW 3263   3.940   3.651   0.559
  406SOL    HW1 3264   3.967   3.571   0.604
  406SOL    HW2 3265   3.898   3.620   0.479
  406SOL     MW 3266   3.938   3.637   0.555
  407SOL     OW 3267   0.477   2.462   5.745
  407SOL    HW1 3268   0.442   2.411   5.818
  407SOL    HW2 3269   0.571   2.463   5.759
  407SOL     MW 3270   0.484   2.456   5.756
  408SOL     OW 3271   3.722   1.100   0.960
  408SOL    HW1 3272   3.759   1.096   0.872
  408SOL    HW2 3273   3.696   1.010   0.980
  408SOL     MW 3274   3.723   1.088   0.951
  409SOL     OW 3275   3.692   5.956   1.736
  409SOL    HW1 3276   3.716   6.034   1.787
  409SOL    HW2 3277   3.697   5.985   1.645
  409SOL     MW 3278   3.696   5.970   1.731
  410SOL     OW 3279   3.725   2.281   4.851
  410SOL    HW1 3280   3.811   2.299   4.890
  410SOL    HW2 3281   3.738   2.300   4.758
  410SOL     MW 3282   3.738   2.286   4.844
  411SOL     OW 3283   3.400   6.004   4.492
  411SOL    HW1 3284   3.350   5.967   4.565
  411SOL    HW2 3285   3.392   5.939   4.422
  411SOL     MW 3286   3.392   5.991   4.492
  412SOL     OW 3287   2.972   4.354   0.381
  412SOL    HW1 3288   2.933   4.306   0.307
  412SOL    HW2 3289   2.920   4.435   0.387
  412SOL     MW 3290   2.960   4.358   0.372
  413SOL     OW 3291   3.477   5.443   2.834
  413SOL    HW1 3292   3.504   5.427   2.744
  413SOL    HW2 3293   3.427   5.525   2.830
  413SOL     MW 3294   3.474   5.451   2.822
  414SOL     OW 3295   3.819   3.476   5.681
  414SOL    HW1 3296   3.904   3.443   5.710
  414SOL    HW2 3297   3.766   3.481   5.760
  414SOL     MW 3298   3.823   3.472   5.695
  415SOL     OW 3299   4.148   1.080   6.069
  415SOL    HW1 3300   4.080   1.142   6.097
  415SOL    HW2 3301   4.215   1.087   6.137
  415SOL     MW 3302   4.148   1.089   6.081
  416SOL     OW 3303   2.016   5.678   1.258
  416SOL    HW1 3304   1.955   5.708   1.190
  416SOL    HW2 3305   1.960   5.656   1.332
  416SOL     MW 3306   2.001   5.679   1.259
  417SOL     OW 3307   5.720   3.906   2.681
  417SOL    HW1 3308   5.689   3.956   2.756
  417SOL    HW2 3309   5.687   3.955   2.605
  417SOL     MW 3310   5.712   3.919   2.681
  418SOL     OW 3311   5.104   0.965   0.761
  418SOL    HW1 3312   5.080   0.934   0.849
  418SOL    HW2 3313   5.041   0.922   0.703
  418SOL     MW 3314   5.093   0.956   0.765
  419SOL     OW 3315   2.759   3.732   1.024
  419SOL    HW1 3316   2.693   3.664   1.041
  419SOL    HW2 3317   2.807   3.739   1.106
  419SOL     MW 3318   2.756   3.724   1.037
  420SOL     OW 3319   4.007   5.437   4.102
  420SOL    HW1 3320   3.978   5.357   4.147
  420SOL    HW2 3321   4.040   5.406   4.017
  420SOL     MW 3322   4.008   5.422   4.097
  421SOL     OW 3323   0.763   2.978   1.706
  421SOL    HW1 3324   0.750   2.943   1.617
  421SOL    HW2 3325   0.675   2.999   1.736
  421SOL     MW 3326   0.750   2.976   1.698
  422SOL     OW 3327   3.183   1.974   0.279
  422SOL    HW1 3328   3.100   1.931   0.299
  422SOL    HW2 3329   3.164   2.027   0.201
  422SOL     MW 3330   3.170   1.975   0.271
  423SOL     OW 3331   3.660   0.058   5.951
  423SOL    HW1 3332   3.571   0.081   5.980
  423SOL    HW2 3333   3.652  -0.030   5.915
  423SOL     MW 3334   3.647   0.050   5.950
  424SOL     OW 3335   3.288   5.952   4.723
  424SOL    HW1 3336   3.278   6.020   4.789
  424SOL    HW2 3337   3.289   5.870   4.774
  424SOL     MW 3338   3.287   5.950   4.738
  425SOL     OW 3339   5.580   3.661   5.833
  425SOL    HW1 3340   5.563   3.705   5.750
  425SOL    HW2 3341   5.676   3.660   5.840
  425SOL     MW 3342   5.590   3.667   5.824
  426SOL     OW 3343   1.662   5.483   3.227
  426SOL    HW1 3344   1.588   5.423   3.220
  426SOL    HW2 3345   1.686   5.502   3.136
  426SOL     MW 3346   1.656   5.478   3.214
  427SOL     OW 3347   3.929   2.320   5.047
  427SOL    HW1 3348   3.997   2.258   5.018
  427SOL    HW2 3349   3.970   2.406   5.040
  427SOL     MW 3350   3.943   2.323   5.043
  428SOL     OW 3351   0.611   5.403   3.261
  428SOL    HW1 3352   0.556   5.478   3.239
  428SOL    HW2 3353   0.549   5.334   3.283
  428SOL     MW 3354   0.596   5.404   3.261
  429SOL     OW 3355   0.998   4.995   3.658
  429SOL    HW1 3356   0.956   5.081   3.668
  429SOL    HW2 3357   0.933   4.934   3.692
  429SOL     MW 3358   0.984   4.999   3.664
  430SOL     OW 3359   0.965   4.843   4.662
  430SOL    HW1 3360   0.925   4.833   4.749
  430SOL    HW2 3361   0.896   4.817   4.601
  430SOL     MW 3362   0.951   4.838   4.665
  431SOL     OW 3363   2.536   5.740   3.688
  431SOL    HW1 3364   2.442   5.759   3.688
  431SOL    HW2 3365   2.545   5.663   3.631
  431SOL     MW 3366   2.525   5.732   3.681
  432SOL     OW 3367   5.606   2.161   6.040
  432SOL    HW1 3368   5.609   2.103   5.964
  432SOL    HW2 3369   5.645   2.110   6.111
  432SOL     MW 3370   5.612   2.147   6.039
  433SOL     OW 3371   4.877   5.202   0.753
  433SOL    HW1 3372   4.786   5.182   0.778
  433SOL    HW2 3373   4.880   5.183   0.659
  433SOL     MW 3374   4.865   5.197   0.744
  434SOL     OW 3375   6.083   4.534   1.467
  434SOL    HW1 3376   6.072   4.503   1.557
  434SOL    HW2 3377   6.155   4.596   1.471
  434SOL     MW 3378   6.091   4.538   1.479
  435SOL     OW 3379   0.661   0.075   0.229
  435SOL    HW1 3380   0.665   0.030   0.145
  435SOL    HW2 3381   0.574   0.055   0.263
  435SOL     MW 3382   0.651   0.067   0.222
  436SOL     OW 3383   2.487   3.460   5.499
  436SOL    HW1 3384   2.527   3.410   5.570
  436SOL    HW2 3385   2.559   3.476   5.438
  436SOL     MW 3386   2.501   3.456   5.501
  437SOL     OW 3387   3.426   0.180   2.979
  437SOL    HW1 3388   3.521   0.186   2.983
  437SOL    HW2 3389   3.410   0.098   2.932
  437SOL     MW 3390   3.436   0.170   2.973
  438SOL     OW 3391   1.270   4.756   5.680
  438SOL    HW1 3392   1.351   4.707   5.694
  438SOL    HW2 3393   1.254   4.748   5.586
  438SOL     MW 3394   1.278   4.749   5.669
  439SOL     OW 3395   2.949   5.001   1.024
  439SOL    HW1 3396   2.861   5.004   0.986
  439SOL    HW2 3397   2.961   5.087   1.064
  439SOL     MW 3398   2.940   5.012   1.025
  440SOL     OW 3399   0.060   5.408   0.512
  440SOL    HW1 3400   0.036   5.438   0.424
  440SOL    HW2 3401   0.133   5.348   0.498
  440SOL     MW 3402   0.066   5.404   0.499
  441SOL     OW 3403   0.400   4.521   1.328
  441SOL    HW1 3404   0.444   4.558   1.252
  441SOL    HW2 3405   0.328   4.582   1.347
  441SOL     MW 3406   0.396   4.534   1.321
  442SOL     OW 3407   5.646   3.226   2.184
  442SOL    HW1 3408   5.601   3.159   2.133
  442SOL    HW2 3409   5.714   3.178   2.232
  442SOL     MW 3410   5.649   3.211   2.184
  443SOL     OW 3411   5.060   3.480   5.054
  443SOL    HW1 3412   5.097   3.392   5.061
  443SOL    HW2 3413   5.092   3.526   5.131
  443SOL     MW 3414   5.069   3.474   5.064
  444SOL     OW 3415   5.222   3.223   5.310
  444SOL    HW1 3416   5.315   3.204   5.317
  444SOL    HW2 3417   5.180   3.137   5.308
  444SOL     MW 3418   5.228   3.210   5.310
  445SOL     OW 3419   2.941   2.978   0.754
  445SOL    HW1 3420   2.955   3.071   0.771
  445SOL    HW2 3421   3.020   2.952   0.705
  445SOL     MW 3422   2.953   2.987   0.750
  446SOL     OW 3423   3.875   6.056   6.089
  446SOL    HW1 3424   3.866   6.097   6.175
  446SOL    HW2 3425   3.800   6.088   6.039
  446SOL     MW 3426   3.864   6.066   6.094
  447SOL     OW 3427   0.745   5.570   0.682
  447SOL    HW1 3428   0.770   5.632   0.750
  447SOL    HW2 3429   0.652   5.585   0.668
  447SOL     MW 3430   0.737   5.580   0.689
  448SOL     OW 3431   3.583   0.381   3.558
  448SOL    HW1 3432   3.558   0.313   3.496
  448SOL    HW2 3433   3.669   0.354   3.590
  448SOL     MW 3434   3.591   0.369   3.554
  449SOL     OW 3435   5.409   0.714   0.569
  449SOL    HW1 3436   5.459   0.635   0.548
  449SOL    HW2 3437   5.325   0.701   0.525
  449SOL     MW 3438   5.405   0.702   0.560
  450SOL     OW 3439   6.111   4.958   3.520
  450SOL    HW1 3440   6.096   4.891   3.586
  450SOL    HW2 3441   6.025   4.974   3.483
  450SOL     MW 3442   6.098   4.951   3.523
  451SOL     OW 3443   4.418   1.977   2.990
  451SOL    HW1 3444   4.332   1.944   2.965
  451SOL    HW2 3445   4.468   1.899   3.015
  451SOL     MW 3446   4.413   1.963   2.990
  452SOL     OW 3447   1.891   4.641   1.771
  452SOL    HW1 3448   1.954   4.704   1.806
  452SOL    HW2 3449   1.841   4.611   1.847
  452SOL     MW 3450   1.892   4.645   1.785
  453SOL     OW 3451   4.384   3.621   4.864
  453SOL    HW1 3452   4.377   3.555   4.932
  453SOL    HW2 3453   4.301   3.615   4.816
  453SOL     MW 3454   4.373   3.612   4.866
  454SOL     OW 3455   4.209   5.238   2.820
  454SOL    HW1 3456   4.230   5.322   2.780
  454SOL    HW2 3457   4.157   5.192   2.754
  454SOL     MW 3458   4.205   5.243   2.806
  455SOL     OW 3459   5.752   3.157   4.801
  455SOL    HW1 3460   5.697   3.165   4.879
  455SOL    HW2 3461   5.814   3.088   4.822
  455SOL     MW 3462   5.753   3.149   4.814
  456SOL     OW 3463   3.342   5.836   1.963
  456SOL    HW1 3464   3.276   5.783   1.918
  456SOL    HW2 3465   3.419   5.779   1.970
  456SOL     MW 3466   3.344   5.822   1.958
  457SOL     OW 3467   0.160   1.942   0.364
  457SOL    HW1 3468   0.194   1.941   0.453
  457SOL    HW2 3469   0.065   1.947   0.374
  457SOL     MW 3470   0.152   1.943   0.376
  458SOL     OW 3471   3.401   5.465   1.946
  458SOL    HW1 3472   3.457   5.541   1.960
  458SOL    HW2 3473   3.326   5.479   2.005
  458SOL     MW 3474   3.398   5.477   1.956
  459SOL     OW 3475   4.674   4.961   3.645
  459SOL    HW1 3476   4.769   4.954   3.658
  459SOL    HW2 3477   4.656   5.055   3.650
  459SOL     MW 3478   4.684   4.972   3.647
  460SOL     OW 3479   2.634   1.846   4.870
  460SOL    HW1 3480   2.592   1.772   4.825
  460SOL    HW2 3481   2.563   1.888   4.918
  460SOL     MW 3482   2.620   1.842   4.870
  461SOL     OW 3483   4.479   0.676   4.075
  461SOL    HW1 3484   4.439   0.757   4.042
  461SOL    HW2 3485   4.526   0.640   4.000
  461SOL     MW 3486   4.480   0.682   4.061
  462SOL     OW 3487   1.084   5.506   2.030
  462SOL    HW1 3488   1.046   5.421   2.049
  462SOL    HW2 3489   1.139   5.525   2.106
  462SOL     MW 3490   1.086   5.498   2.042
  463SOL     OW 3491   2.065   1.413   2.845
  463SOL    HW1 3492   2.112   1.390   2.765
  463SOL    HW2 3493   2.002   1.480   2.817
  463SOL     MW 3494   2.063   1.419   2.831
  464SOL     OW 3495   1.016   4.616   3.911
  464SOL    HW1 3496   1.047   4.677   3.844
  464SOL    HW2 3497   0.933   4.583   3.877
  464SOL     MW 3498   1.009   4.620   3.898
  465SOL     OW 3499   5.190   0.186   4.194
  465SOL    HW1 3500   5.156   0.127   4.261
  465SOL    HW2 3501   5.250   0.131   4.143
  465SOL     MW 3502   5.194   0.171   4.196
  466SOL     OW 3503   1.930   4.824   1.134
  466SOL    HW1 3504   1.908   4.826   1.227
  466SOL    HW2 3505   1.858   4.869   1.091
  466SOL     MW 3506   1.918   4.830   1.141
  467SOL     OW 3507   5.486   0.359   2.806
  467SOL    HW1 3508   5.427   0.321   2.872
  467SOL    HW2 3509   5.510   0.444   2.842
  467SOL     MW 3510   5.481   0.365   2.819
  468SOL     OW 3511   5.604   5.893   3.367
  468SOL    HW1 3512   5.647   5.905   3.282
  468SOL    HW2 3513   5.677   5.883   3.428
  468SOL     MW 3514   5.619   5.893   3.364
  469SOL     OW 3515   1.638   0.153   4.781
  469SOL    HW1 3516   1.732   0.156   4.762
  469SOL    HW2 3517   1.618   0.059   4.785
  469SOL     MW 3518   1.648   0.141   4.779
  470SOL     OW 3519   2.435   1.501   5.091
  470SOL    HW1 3520   2.503   1.455   5.140
  470SOL    HW2 3521   2.353   1.475   5.133
  470SOL     MW 3522   2.433   1.492   5.103
  471SOL     OW 3523   0.765   4.481   0.558
  471SOL    HW1 3524   0.839   4.532   0.527
  471SOL    HW2 3525   0.799   4.435   0.635
  471SOL     MW 3526   0.779   4.482   0.564
  472SOL     OW 3527   1.941   4.339   3.081
  472SOL    HW1 3528   2.009   4.318   3.017
  472SOL    HW2 3529   1.987   4.346   3.164
  472SOL     MW 3530   1.955   4.338   3.083
  473SOL     OW 3531   5.325   5.039   1.454
  473SOL    HW1 3532   5.362   5.008   1.372
  473SOL    HW2 3533   5.278   4.964   1.490
  473SOL     MW 3534   5.323   5.026   1.448
  474SOL     OW 3535   5.609   1.774   0.579
  474SOL    HW1 3536   5.563   1.828   0.514
  474SOL    HW2 3537   5.554   1.780   0.657
  474SOL     MW 3538   5.596   1.782   0.580
  475SOL     OW 3539   5.501   3.588   2.571
  475SOL    HW1 3540   5.572   3.612   2.631
  475SOL    HW2 3541   5.512   3.646   2.496
  475SOL     MW 3542   5.511   3.598   2.569
  476SOL     OW 3543   2.887   2.408   0.827
  476SOL    HW1 3544   2.903   2.314   0.834
  476SOL    HW2 3545   2.849   2.420   0.740
  476SOL     MW 3546   2.884   2.398   0.817
  477SOL     OW 3547   5.456   2.373   4.980
  477SOL    HW1 3548   5.502   2.333   5.053
  477SOL    HW2 3549   5.367   2.387   5.012
  477SOL     MW 3550   5.450   2.370   4.993
  478SOL     OW 3551   1.856   0.415   2.991
  478SOL    HW1 3552   1.933   0.466   3.015
  478SOL    HW2 3553   1.891   0.335   2.952
  478SOL     MW 3554   1.870   0.411   2.989
  479SOL     OW 3555   4.317   0.901   4.006
  479SOL    HW1 3556   4.233   0.860   4.027
  479SOL    HW2 3557   4.308   0.990   4.038
  479SOL     MW 3558   4.305   0.907   4.013
  480SOL     OW 3559   0.258   2.199   0.297
  480SOL    HW1 3560   0.243   2.209   0.203
  480SOL    HW2 3561   0.220   2.113   0.317
  480SOL     MW 3562   0.251   2.189   0.288
  481SOL     OW 3563   3.559   0.589   4.441
  481SOL    HW1 3564   3.469   0.620   4.451
  481SOL    HW2 3565   3.563   0.551   4.353
  481SOL     MW 3566   3.548   0.588   4.431
  482SOL     OW 3567   0.417   0.243   1.475
  482SOL    HW1 3568   0.355   0.308   1.441
  482SOL    HW2 3569   0.454   0.201   1.397
  482SOL     MW 3570   0.414   0.246   1.460
  483SOL     OW 3571   5.351   2.467   0.134
  483SOL    HW1 3572   5.282   2.401   0.141
  483SOL    HW2 3573   5.305   2.550   0.129
  483SOL     MW 3574   5.337   2.469   0.134
  484SOL     OW 3575   3.352   0.105   4.852
  484SOL    HW1 3576   3.381   0.098   4.943
  484SOL    HW2 3577   3.429   0.138   4.804
  484SOL     MW 3578   3.366   0.109   4.857
  485SOL     OW 3579   3.720   2.829   0.038
  485SOL    HW1 3580   3.626   2.833   0.019
  485SOL    HW2 3581   3.748   2.744   0.004
  485SOL     MW 3582   3.712   2.819   0.031
  486SOL     OW 3583   2.022   2.407   1.052
  486SOL    HW1 3584   1.987   2.366   0.973
  486SOL    HW2 3585   2.117   2.400   1.043
  486SOL     MW 3586   2.030   2.401   1.041
  487SOL     OW 3587   3.446   0.368   2.071
  487SOL    HW1 3588   3.523   0.388   2.018
  487SOL    HW2 3589   3.455   0.275   2.093
  487SOL     MW 3590   3.457   0.359   2.067
  488SOL     OW 3591   6.011   3.168   3.179
  488SOL    HW1 3592   5.953   3.102   3.217
  488SOL    HW2 3593   6.040   3.220   3.254
  488SOL     MW 3594   6.007   3.166   3.193
  489SOL     OW 3595   3.536   1.250   0.825
  489SOL    HW1 3596   3.579   1.318   0.773
  489SOL    HW2 3597   3.604   1.218   0.884
  489SOL     MW 3598   3.550   1.255   0.826
  490SOL     OW 3599   2.202   5.936   1.540
  490SOL    HW1 3600   2.224   5.906   1.628
  490SOL    HW2 3601   2.115   5.973   1.548
  490SOL     MW 3602   2.194   5.937   1.552
  491SOL     OW 3603   0.907   5.506   5.823
  491SOL    HW1 3604   0.835   5.556   5.863
  491SOL    HW2 3605   0.978   5.510   5.887
  491SOL     MW 3606   0.907   5.513   5.836
  492SOL     OW 3607   5.530   5.084   3.496
  492SOL    HW1 3608   5.449   5.134   3.485
  492SOL    HW2 3609   5.528   5.053   3.586
  492SOL     MW 3610   5.520   5.087   3.506
  493SOL     OW 3611   3.877   0.122   5.712
  493SOL    HW1 3612   3.867   0.116   5.617
  493SOL    HW2 3613   3.791   0.099   5.747
  493SOL     MW 3614   3.865   0.118   5.704
  494SOL     OW 3615   2.534   3.562   1.004
  494SOL    HW1 3616   2.581   3.485   1.035
  494SOL    HW2 3617   2.531   3.552   0.909
  494SOL     MW 3618   2.540   3.551   0.996
  495SOL     OW 3619   3.148   6.095   1.250
  495SOL    HW1 3620   3.111   6.026   1.306
  495SOL    HW2 3621   3.151   6.172   1.307
  495SOL     MW 3622   3.143   6.096   1.264
  496SOL     OW 3623   0.867   1.225   4.947
  496SOL    HW1 3624   0.902   1.135   4.943
  496SOL    HW2 3625   0.943   1.281   4.933
  496SOL     MW 3626   0.881   1.220   4.945
  497SOL     OW 3627   3.370   0.187   3.236
  497SOL    HW1 3628   3.369   0.196   3.141
  497SOL    HW2 3629   3.368   0.277   3.269
  497SOL     MW 3630   3.369   0.200   3.228
  498SOL     OW 3631   4.070   4.062   5.464
  498SOL    HW1 3632   4.104   4.147   5.437
  498SOL    HW2 3633   4.055   4.014   5.383
  498SOL     MW 3634   4.072   4.067   5.450
  499SOL     OW 3635   3.381   4.230   1.113
  499SOL    HW1 3636   3.307   4.172   1.131
  499SOL    HW2 3637   3.458   4.172   1.117
  499SOL     MW 3638   3.382   4.215   1.116
  500SOL     OW 3639   3.737   3.843   1.084
  500SOL    HW1 3640   3.713   3.869   0.995
  500SOL    HW2 3641   3.729   3.923   1.135
  500SOL     MW 3642   3.733   3.856   1.079
  501SOL     OW 3643   0.693   4.206   3.470
  501SOL    HW1 3644   0.747   4.127   3.467
  501SOL    HW2 3645   0.634   4.192   3.543
  501SOL     MW 3646   0.693   4.194   3.479
  502SOL     OW 3647   3.130   0.696   2.286
  502SOL    HW1 3648   3.195   0.738   2.230
  502SOL    HW2 3649   3.047   0.737   2.261
  502SOL     MW 3650   3.128   0.707   2.276
  503SOL     OW 3651   0.821   3.222   2.799
  503SOL    HW1 3652   0.854   3.308   2.825
  503SOL    HW2 3653   0.801   3.230   2.706
  503SOL     MW 3654   0.822   3.234   2.791
  504SOL     OW 3655   5.307   5.923   4.248
  504SOL    HW1 3656   5.294   5.834   4.216
  504SOL    HW2 3657   5.396   5.923   4.283
  504SOL     MW 3658   5.317   5.911   4.249
  505SOL     OW 3659   5.602   2.331   2.652
  505SOL    HW1 3660   5.618   2.409   2.706
  505SOL    HW2 3661   5.615   2.257   2.711
  505SOL     MW 3662   5.606   2.332   2.666
  506SOL     OW 3663   0.903   0.827   5.201
  506SOL    HW1 3664   0.844   0.900   5.221
  506SOL    HW2 3665   0.989   0.866   5.193
  506SOL     MW 3666   0.906   0.841   5.203
  507SOL     OW 3667   5.414   2.915   4.831
  507SOL    HW1 3668   5.460   2.912   4.915
  507SOL    HW2 3669   5.477   2.878   4.769
  507SOL     MW 3670   5.428   2.910   4.834
  508SOL     OW 3671   2.179   4.957   0.348
  508SOL    HW1 3672   2.273   4.973   0.351
  508SOL    HW2 3673   2.147   4.982   0.435
  508SOL     MW 3674   2.187   4.963   0.359
  509SOL     OW 3675   2.212   3.063   0.832
  509SOL    HW1 3676   2.227   3.114   0.753
  509SOL    HW2 3677   2.253   3.113   0.902
  509SOL     MW 3678   2.219   3.076   0.831
  510SOL     OW 3679   2.448   0.539   2.815
  510SOL    HW1 3680   2.413   0.594   2.886
  510SOL    HW2 3681   2.535   0.514   2.846
  510SOL     MW 3682   2.455   0.543   2.828
  511SOL     OW 3683   3.508   0.934   4.633
  511SOL    HW1 3684   3.526   0.928   4.727
  511SOL    HW2 3685   3.590   0.910   4.591
  511SOL     MW 3686   3.521   0.930   4.640
  512SOL     OW 3687   5.561   2.507   5.364
  512SOL    HW1 3688   5.613   2.442   5.317
  512SOL    HW2 3689   5.563   2.478   5.455
  512SOL     MW 3690   5.568   2.495   5.370
  513SOL     OW 3691   5.267   2.379   5.510
  513SOL    HW1 3692   5.272   2.372   5.415
  513SOL    HW2 3693   5.275   2.473   5.527
  513SOL     MW 3694   5.269   2.390   5.500
  514SOL     OW 3695   0.780   5.784   2.162
  514SOL    HW1 3696   0.758   5.712   2.222
  514SOL    HW2 3697   0.816   5.741   2.085
  514SOL     MW 3698   0.782   5.769   2.160
  515SOL     OW 3699   0.378   4.239   3.028
  515SOL    HW1 3700   0.469   4.210   3.025
  515SOL    HW2 3701   0.327   4.163   2.999
  515SOL     MW 3702   0.383   4.226   3.024
  516SOL     OW 3703   5.950   2.977   4.834
  516SOL    HW1 3704   5.947   2.922   4.756
  516SOL    HW2 3705   6.030   2.951   4.879
  516SOL     MW 3706   5.960   2.967   4.830
  517SOL     OW 3707   1.034   3.785   0.240
  517SOL    HW1 3708   1.037   3.783   0.144
  517SOL    HW2 3709   1.100   3.722   0.268
  517SOL     MW 3710   1.043   3.776   0.231
  518SOL     OW 3711   0.204   3.696   1.245
  518SOL    HW1 3712   0.220   3.790   1.250
  518SOL    HW2 3713   0.119   3.684   1.288
  518SOL     MW 3714   0.195   3.706   1.251
  519SOL     OW 3715   3.190   4.210   5.355
  519SOL    HW1 3716   3.102   4.194   5.322
  519SOL    HW2 3717   3.179   4.223   5.449
  519SOL     MW 3718   3.177   4.210   5.363
  520SOL     OW 3719   5.678   5.737   0.749
  520SOL    HW1 3720   5.621   5.683   0.694
  520SOL    HW2 3721   5.627   5.752   0.829
  520SOL     MW 3722   5.664   5.732   0.752
  521SOL     OW 3723   4.726   5.441   5.515
  521SOL    HW1 3724   4.701   5.526   5.478
  521SOL    HW2 3725   4.811   5.458   5.557
  521SOL     MW 3726   4.734   5.454   5.516
  522SOL     OW 3727   0.694   5.787   3.167
  522SOL    HW1 3728   0.760   5.722   3.143
  522SOL    HW2 3729   0.614   5.736   3.178
  522SOL     MW 3730   0.692   5.772   3.165
  523SOL     OW 3731   5.627   3.040   0.776
  523SOL    HW1 3732   5.611   2.955   0.736
  523SOL    HW2 3733   5.702   3.026   0.833
  523SOL     MW 3734   5.634   3.027   0.778
  524SOL     OW 3735   0.910   0.527   1.769
  524SOL    HW1 3736   0.954   0.459   1.718
  524SOL    HW2 3737   0.951   0.609   1.739
  524SOL     MW 3738   0.921   0.529   1.758
  525SOL     OW 3739   5.915   0.063   4.667
  525SOL    HW1 3740   5.963  -0.006   4.620
  525SOL    HW2 3741   5.977   0.135   4.674
  525SOL     MW 3742   5.929   0.063   4.662
  526SOL     OW 3743   1.209   5.742   3.418
  526SOL    HW1 3744   1.168   5.762   3.334
  526SOL    HW2 3745   1.175   5.657   3.442
  526SOL     MW 3746   1.200   5.734   3.410
  527SOL     OW 3747   5.817   5.162   3.076
  527SOL    HW1 3748   5.866   5.224   3.130
  527SOL    HW2 3749   5.859   5.078   3.093
  527SOL     MW 3750   5.829   5.159   3.085
  528SOL     OW 3751   1.619   3.855   5.984
  528SOL    HW1 3752   1.573   3.937   5.996
  528SOL    HW2 3753   1.699   3.878   5.936
  528SOL     MW 3754   1.623   3.868   5.980
  529SOL     OW 3755   2.292   4.739   5.856
  529SOL    HW1 3756   2.250   4.653   5.865
  529SOL    HW2 3757   2.254   4.777   5.777
  529SOL     MW 3758   2.282   4.733   5.847
  530SOL     OW 3759   0.463   3.376   5.247
  530SOL    HW1 3760   0.450   3.436   5.174
  530SOL    HW2 3761   0.555   3.390   5.272
  530SOL     MW 3762   0.473   3.385   5.241
  531SOL     OW 3763   5.739   3.614   2.177
  531SOL    HW1 3764   5.698   3.581   2.096
  531SOL    HW2 3765   5.666   3.634   2.235
  531SOL     MW 3766   5.724   3.612   2.174
  532SOL     OW 3767   0.815   0.774   4.502
  532SOL    HW1 3768   0.761   0.737   4.432
  532SOL    HW2 3769   0.767   0.752   4.582
  532SOL     MW 3770   0.802   0.766   4.503
  533SOL     OW 3771   3.131   4.824   5.506
  533SOL    HW1 3772   3.101   4.769   5.578
  533SOL    HW2 3773   3.113   4.913   5.534
  533SOL     MW 3774   3.125   4.828   5.519
  534SOL     OW 3775   5.882   2.191   4.429
  534SOL    HW1 3776   5.921   2.119   4.379
  534SOL    HW2 3777   5.833   2.241   4.364
  534SOL     MW 3778   5.880   2.188   4.414
  535SOL     OW 3779   2.804   4.473   1.419
  535SOL    HW1 3780   2.804   4.387   1.461
  535SOL    HW2 3781   2.854   4.529   1.478
  535SOL     MW 3782   2.810   4.469   1.432
  536SOL     OW 3783   3.306   1.579   1.384
  536SOL    HW1 3784   3.372   1.576   1.315
  536SOL    HW2 3785   3.357   1.579   1.466
  536SOL     MW 3786   3.321   1.579   1.386
  537SOL     OW 3787   5.585   5.753   3.657
  537SOL    HW1 3788   5.597   5.847   3.668
  537SOL    HW2 3789   5.490   5.740   3.661
  537SOL     MW 3790   5.574   5.763   3.659
  538SOL     OW 3791   2.400   5.734   4.317
  538SOL    HW1 3792   2.419   5.697   4.231
  538SOL    HW2 3793   2.486   5.742   4.359
  538SOL     MW 3794   2.414   5.730   4.311
  539SOL     OW 3795   5.963   1.813   0.396
  539SOL    HW1 3796   6.022   1.762   0.452
  539SOL    HW2 3797   5.908   1.747   0.353
  539SOL     MW 3798   5.963   1.798   0.398
  540SOL     OW 3799   4.325   5.144   5.578
  540SOL    HW1 3800   4.236   5.171   5.600
  540SOL    HW2 3801   4.314   5.062   5.530
  540SOL     MW 3802   4.312   5.137   5.574
  541SOL     OW 3803   4.730   4.100   0.764
  541SOL    HW1 3804   4.819   4.073   0.739
  541SOL    HW2 3805   4.674   4.060   0.698
  541SOL     MW 3806   4.735   4.091   0.752
  542SOL     OW 3807   2.803   4.167   4.867
  542SOL    HW1 3808   2.875   4.105   4.878
  542SOL    HW2 3809   2.816   4.231   4.937
  542SOL     MW 3810   2.814   4.167   4.878
  543SOL     OW 3811   3.178   2.408   0.905
  543SOL    HW1 3812   3.230   2.478   0.865
  543SOL    HW2 3813   3.087   2.429   0.881
  543SOL     MW 3814   3.173   2.420   0.897
  544SOL     OW 3815   3.107   2.636   0.644
  544SOL    HW1 3816   3.195   2.599   0.654
  544SOL    HW2 3817   3.085   2.621   0.552
  544SOL     MW 3818   3.115   2.629   0.634
  545SOL     OW 3819   3.884   4.080   0.815
  545SOL    HW1 3820   3.855   4.133   0.890
  545SOL    HW2 3821   3.974   4.056   0.837
  545SOL     MW 3822   3.892   4.084   0.828
  546SOL     OW 3823   0.928   5.755   0.342
  546SOL    HW1 3824   0.959   5.703   0.416
  546SOL    HW2 3825   0.880   5.828   0.383
  546SOL     MW 3826   0.925   5.758   0.357
  547SOL     OW 3827   4.303   5.108   2.391
  547SOL    HW1 3828   4.233   5.045   2.409
  547SOL    HW2 3829   4.359   5.105   2.469
  547SOL     MW 3830   4.301   5.099   2.403
  548SOL     OW 3831   2.529   5.455   5.025
  548SOL    HW1 3832   2.549   5.422   4.938
  548SOL    HW2 3833   2.592   5.412   5.083
  548SOL     MW 3834   2.540   5.446   5.022
  549SOL     OW 3835   4.538   4.868   0.440
  549SOL    HW1 3836   4.576   4.922   0.371
  549SOL    HW2 3837   4.606   4.862   0.507
  549SOL     MW 3838   4.552   4.874   0.439
  550SOL     OW 3839   4.277   4.052   2.586
  550SOL    HW1 3840   4.300   4.027   2.496
  550SOL    HW2 3841   4.182   4.043   2.590
  550SOL     MW 3842   4.268   4.048   2.575
  551SOL     OW 3843   4.351   1.578   3.687
  551SOL    HW1 3844   4.393   1.664   3.679
  551SOL    HW2 3845   4.273   1.584   3.631
  551SOL     MW 3846   4.346   1.590   3.678
  552SOL     OW 3847   1.337   5.236   5.492
  552SOL    HW1 3848   1.302   5.299   5.555
  552SOL    HW2 3849   1.400   5.288   5.441
  552SOL     MW 3850   1.341   5.251   5.493
  553SOL     OW 3851   2.397   0.942   0.505
  553SOL    HW1 3852   2.335   0.959   0.576
  553SOL    HW2 3853   2.483   0.955   0.545
  553SOL     MW 3854   2.400   0.946   0.519
  554SOL     OW 3855   0.933   4.388   0.944
  554SOL    HW1 3856   0.958   4.341   0.864
  554SOL    HW2 3857   0.867   4.332   0.985
  554SOL     MW 3858   0.927   4.375   0.939
  555SOL     OW 3859   3.048   5.867   2.562
  555SOL    HW1 3860   3.066   5.786   2.610
  555SOL    HW2 3861   3.046   5.841   2.470
  555SOL     MW 3862   3.050   5.853   2.557
  556SOL     OW 3863   0.773   2.282   4.913
  556SOL    HW1 3864   0.823   2.239   4.982
  556SOL    HW2 3865   0.823   2.361   4.892
  556SOL     MW 3866   0.786   2.287   4.919
  557SOL     OW 3867   1.784   3.222   0.337
  557SOL    HW1 3868   1.875   3.248   0.351
  557SOL    HW2 3869   1.736   3.304   0.329
  557SOL     MW 3870   1.789   3.235   0.338
  558SOL     OW 3871   1.379   2.010   5.756
  558SOL    HW1 3872   1.309   2.066   5.722
  558SOL    HW2 3873   1.336   1.926   5.773
  558SOL     MW 3874   1.364   2.006   5.754
  559SOL     OW 3875   3.131   3.836   3.801
  559SOL    HW1 3876   3.180   3.797   3.729
  559SOL    HW2 3877   3.179   3.915   3.824
  559SOL     MW 3878   3.143   3.841   3.795
  560SOL     OW 3879   5.773   3.335   1.233
  560SOL    HW1 3880   5.774   3.382   1.316
  560SOL    HW2 3881   5.765   3.243   1.257
  560SOL     MW 3882   5.772   3.330   1.247
  561SOL     OW 3883   5.428   3.484   3.795
  561SOL    HW1 3884   5.406   3.398   3.759
  561SOL    HW2 3885   5.345   3.519   3.827
  561SOL     MW 3886   5.415   3.478   3.794
  562SOL     OW 3887   5.970   4.684   3.278
  562SOL    HW1 3888   6.045   4.691   3.337
  562SOL    HW2 3889   5.972   4.765   3.227
  562SOL     MW 3890   5.980   4.695   3.279
  563SOL     OW 3891   4.596   5.525   1.521
  563SOL    HW1 3892   4.597   5.596   1.585
  563SOL    HW2 3893   4.600   5.445   1.573
  563SOL     MW 3894   4.596   5.524   1.536
  564SOL     OW 3895   5.531   2.342   2.311
  564SOL    HW1 3896   5.484   2.263   2.285
  564SOL    HW2 3897   5.531   2.340   2.406
  564SOL     MW 3898   5.525   2.331   2.320
  565SOL     OW 3899   5.399   1.786   3.263
  565SOL    HW1 3900   5.399   1.714   3.325
  565SOL    HW2 3901   5.485   1.826   3.271
  565SOL     MW 3902   5.410   1.782   3.272
  566SOL     OW 3903   0.028   0.754   2.511
  566SOL    HW1 3904  -0.034   0.687   2.538
  566SOL    HW2 3905   0.022   0.821   2.578
  566SOL     MW 3906   0.019   0.754   2.523
  567SOL     OW 3907   5.715   2.794   1.926
  567SOL    HW1 3908   5.623   2.814   1.945
  567SOL    HW2 3909   5.712   2.740   1.847
  567SOL     MW 3910   5.703   2.790   1.918
  568SOL     OW 3911   5.690   5.219   1.836
  568SOL    HW1 3912   5.675   5.135   1.878
  568SOL    HW2 3913   5.765   5.204   1.778
  568SOL     MW 3914   5.697   5.207   1.834
  569SOL     OW 3915   3.839   4.988   3.011
  569SOL    HW1 3916   3.920   4.938   3.001
  569SOL    HW2 3917   3.818   4.984   3.104
  569SOL     MW 3918   3.847   4.981   3.021
  570SOL     OW 3919   5.711   3.616   2.749
  570SOL    HW1 3920   5.751   3.603   2.835
  570SOL    HW2 3921   5.704   3.711   2.741
  570SOL     MW 3922   5.715   3.627   2.759
  571SOL     OW 3923   0.987   1.969   5.916
  571SOL    HW1 3924   0.973   1.891   5.862
  571SOL    HW2 3925   0.917   1.968   5.980
  571SOL     MW 3926   0.976   1.959   5.917
  572SOL     OW 3927   4.323   0.764   5.954
  572SOL    HW1 3928   4.336   0.781   5.861
  572SOL    HW2 3929   4.230   0.780   5.968
  572SOL     MW 3930   4.313   0.768   5.944
  573SOL     OW 3931   1.561   4.716   2.097
  573SOL    HW1 3932   1.598   4.721   2.185
  573SOL    HW2 3933   1.618   4.656   2.050
  573SOL     MW 3934   1.573   4.709   2.103
  574SOL     OW 3935   0.162   4.942   5.168
  574SOL    HW1 3936   0.255   4.938   5.188
  574SOL    HW2 3937   0.141   4.856   5.132
  574SOL     MW 3938   0.171   4.930   5.166
  575SOL     OW 3939   2.455   0.037   3.728
  575SOL    HW1 3940   2.531   0.002   3.775
  575SOL    HW2 3941   2.379   0.008   3.779
  575SOL     MW 3942   2.455   0.029   3.740
  576SOL     OW 3943   5.149   2.880   0.284
  576SOL    HW1 3944   5.123   2.875   0.376
  576SOL    HW2 3945   5.244   2.888   0.286
  576SOL     MW 3946   5.158   2.880   0.296
  577SOL     OW 3947   0.432   0.821   5.176
  577SOL    HW1 3948   0.434   0.872   5.257
  577SOL    HW2 3949   0.410   0.732   5.204
  577SOL     MW 3950   0.430   0.816   5.190
  578SOL     OW 3951   3.015   5.244   3.591
  578SOL    HW1 3952   2.954   5.170   3.593
  578SOL    HW2 3953   2.997   5.293   3.671
  578SOL     MW 3954   3.005   5.241   3.602
  579SOL     OW 3955   5.639   5.917   2.032
  579SOL    HW1 3956   5.691   5.997   2.038
  579SOL    HW2 3957   5.704   5.847   2.023
  579SOL     MW 3958   5.654   5.918   2.032
  580SOL     OW 3959   2.114   1.425   0.751
  580SOL    HW1 3960   2.045   1.489   0.736
  580SOL    HW2 3961   2.149   1.406   0.664
  580SOL     MW 3962   2.109   1.431   0.738
  581SOL     OW 3963   2.429   5.360   1.157
  581SOL    HW1 3964   2.401   5.336   1.069
  581SOL    HW2 3965   2.462   5.450   1.148
  581SOL     MW 3966   2.430   5.369   1.144
  582SOL     OW 3967   5.897   1.772   1.960
  582SOL    HW1 3968   5.938   1.713   1.896
  582SOL    HW2 3969   5.965   1.786   2.026
  582SOL     MW 3970   5.911   1.766   1.960
  583SOL     OW 3971   4.916   6.065   3.533
  583SOL    HW1 3972   4.944   6.142   3.582
  583SOL    HW2 3973   4.822   6.061   3.547
  583SOL     MW 3974   4.908   6.074   3.541
  584SOL     OW 3975   3.132   5.304   0.756
  584SOL    HW1 3976   3.190   5.263   0.820
  584SOL    HW2 3977   3.071   5.234   0.732
  584SOL     MW 3978   3.132   5.290   0.761
  585SOL     OW 3979   1.355   3.518   1.166
  585SOL    HW1 3980   1.443   3.490   1.144
  585SOL    HW2 3981   1.322   3.451   1.226
  585SOL     MW 3982   1.362   3.506   1.171
  586SOL     OW 3983   4.088   0.084   2.403
  586SOL    HW1 3984   4.117   0.104   2.492
  586SOL    HW2 3985   4.121  -0.004   2.386
  586SOL     MW 3986   4.096   0.075   2.412
  587SOL     OW 3987   4.596   2.153   2.720
  587SOL    HW1 3988   4.522   2.192   2.674
  587SOL    HW2 3989   4.558   2.076   2.763
  587SOL     MW 3990   4.581   2.148   2.720
  588SOL     OW 3991   1.362   2.969   0.519
  588SOL    HW1 3992   1.333   3.060   0.511
  588SOL    HW2 3993   1.288   2.916   0.491
  588SOL     MW 3994   1.349   2.974   0.515
  589SOL     OW 3995   4.969   5.315   5.342
  589SOL    HW1 3996   4.917   5.335   5.420
  589SOL    HW2 3997   4.905   5.305   5.273
  589SOL     MW 3998   4.955   5.317   5.344
  590SOL     OW 3999   4.702   1.486   4.913
  590SOL    HW1 4000   4.790   1.454   4.894
  590SOL    HW2 4001   4.658   1.488   4.828
  590SOL     MW 4002   4.708   1.482   4.900
  591SOL     OW 4003   0.839   5.685   1.479
  591SOL    HW1 4004   0.755   5.646   1.504
  591SOL    HW2 4005   0.896   5.610   1.465
  591SOL     MW 4006   0.835   5.671   1.480
  592SOL     OW 4007   1.209   2.613   3.486
  592SOL    HW1 4008   1.254   2.635   3.568
  592SOL    HW2 4009   1.119   2.597   3.512
  592SOL     MW 4010   1.204   2.614   3.500
  593SOL     OW 4011   1.670   1.181   4.439
  593SOL    HW1 4012   1.757   1.149   4.411
  593SOL    HW2 4013   1.653   1.255   4.381
  593SOL     MW 4014   1.679   1.186   4.428
  594SOL     OW 4015   1.730   1.263   5.297
  594SOL    HW1 4016   1.653   1.227   5.253
  594SOL    HW2 4017   1.740   1.209   5.375
  594SOL     MW 4018   1.721   1.252   5.301
  595SOL     OW 4019   2.783   5.451   1.032
  595SOL    HW1 4020   2.787   5.498   1.116
  595SOL    HW2 4021   2.874   5.445   1.003
  595SOL     MW 4022   2.795   5.456   1.039
  596SOL     OW 4023   3.055   3.811   0.315
  596SOL    HW1 4024   3.010   3.813   0.400
  596SOL    HW2 4025   3.143   3.845   0.333
  596SOL     MW 4026   3.060   3.815   0.328
  597SOL     OW 4027   1.242   3.469   2.515
  597SOL    HW1 4028   1.233   3.418   2.434
  597SOL    HW2 4029   1.188   3.547   2.500
  597SOL     MW 4030   1.234   3.472   2.503
  598SOL     OW 4031   5.322   5.169   3.984
  598SOL    HW1 4032   5.285   5.098   4.037
  598SOL    HW2 4033   5.290   5.248   4.026
  598SOL     MW 4034   5.313   5.170   3.996
  599SOL     OW 4035   0.218   4.974   4.677
  599SOL    HW1 4036   0.275   4.968   4.601
  599SOL    HW2 4037   0.176   4.888   4.683
  599SOL     MW 4038   0.220   4.962   4.668
  600SOL     OW 4039   5.028   0.660   5.812
  600SOL    HW1 4040   4.977   0.733   5.778
  600SOL    HW2 4041   5.118   0.693   5.814
  600SOL     MW 4042   5.033   0.674   5.808
  601SOL     OW 4043   5.476   0.383   3.233
  601SOL    HW1 4044   5.407   0.441   3.203
  601SOL    HW2 4045   5.449   0.296   3.203
  601SOL     MW 4046   5.464   0.379   3.225
  602SOL     OW 4047   0.145   0.903   5.991
  602SOL    HW1 4048   0.084   0.846   5.944
  602SOL    HW2 4049   0.188   0.954   5.923
  602SOL     MW 4050   0.143   0.902   5.976
  603SOL     OW 4051   0.420   0.892   2.499
  603SOL    HW1 4052   0.381   0.881   2.412
  603SOL    HW2 4053   0.466   0.976   2.495
  603SOL     MW 4054   0.421   0.901   2.487
  604SOL     OW 4055   1.572   1.044   4.661
  604SOL    HW1 4056   1.488   1.059   4.704
  604SOL    HW2 4057   1.571   1.103   4.586
  604SOL     MW 4058   1.561   1.054   4.657
  605SOL     OW 4059   2.952   4.718   0.911
  605SOL    HW1 4060   2.868   4.673   0.902
  605SOL    HW2 4061   2.931   4.799   0.958
  605SOL     MW 4062   2.938   4.723   0.916
  606SOL     OW 4063   4.399   4.863   3.386
  606SOL    HW1 4064   4.491   4.839   3.397
  606SOL    HW2 4065   4.366   4.871   3.476
  606SOL     MW 4066   4.406   4.861   3.399
  607SOL     OW 4067   5.345   5.531   1.909
  607SOL    HW1 4068   5.299   5.468   1.965
  607SOL    HW2 4069   5.401   5.477   1.853
  607SOL     MW 4070   5.346   5.516   1.909
  608SOL     OW 4071   5.875   2.440   3.540
  608SOL    HW1 4072   5.934   2.490   3.597
  608SOL    HW2 4073   5.791   2.442   3.586
  608SOL     MW 4074   5.872   2.446   3.553
  609SOL     OW 4075   4.655   4.429   3.013
  609SOL    HW1 4076   4.724   4.495   3.000
  609SOL    HW2 4077   4.681   4.356   2.958
  609SOL     MW 4078   4.667   4.428   3.004
  610SOL     OW 4079   1.037   0.640   4.415
  610SOL    HW1 4080   1.007   0.595   4.336
  610SOL    HW2 4081   0.959   0.685   4.448
  610SOL     MW 4082   1.023   0.640   4.409
  611SOL     OW 4083   3.353   5.938   1.539
  611SOL    HW1 4084   3.357   5.947   1.444
  611SOL    HW2 4085   3.395   5.854   1.557
  611SOL     MW 4086   3.359   5.928   1.530
  612SOL     OW 4087   4.210   4.152   4.689
  612SOL    HW1 4088   4.285   4.195   4.731
  612SOL    HW2 4089   4.133   4.193   4.729
  612SOL     MW 4090   4.210   4.163   4.700
  613SOL     OW 4091   3.526   4.651   3.057
  613SOL    HW1 4092   3.557   4.696   3.136
  613SOL    HW2 4093   3.559   4.704   2.984
  613SOL     MW 4094   3.534   4.663   3.058
  614SOL     OW 4095   2.077   4.667   3.561
  614SOL    HW1 4096   2.042   4.638   3.645
  614SOL    HW2 4097   2.126   4.747   3.582
  614SOL     MW 4098   2.079   4.673   3.574
  615SOL     OW 4099   5.988   5.109   5.660
  615SOL    HW1 4100   5.932   5.126   5.584
  615SOL    HW2 4101   5.930   5.115   5.735
  615SOL     MW 4102   5.974   5.112   5.660
  616SOL     OW 4103   4.392   0.672   0.402
  616SOL    HW1 4104   4.354   0.730   0.468
  616SOL    HW2 4105   4.346   0.695   0.321
  616SOL     MW 4106   4.381   0.682   0.400
  617SOL     OW 4107   4.711   5.383   3.899
  617SOL    HW1 4108   4.693   5.326   3.825
  617SOL    HW2 4109   4.763   5.328   3.959
  617SOL     MW 4110   4.716   5.368   3.897
  618SOL     OW 4111   4.764   4.698   1.003
  618SOL    HW1 4112   4.797   4.769   1.058
  618SOL    HW2 4113   4.758   4.623   1.061
  618SOL     MW 4114   4.768   4.698   1.017
  619SOL     OW 4115   1.820   5.829   1.471
  619SOL    HW1 4116   1.866   5.878   1.403
  619SOL    HW2 4117   1.888   5.806   1.535
  619SOL     MW 4118   1.834   5.832   1.471
  620SOL     OW 4119   4.825   0.928   5.345
  620SOL    HW1 4120   4.730   0.931   5.355
  620SOL    HW2 4121   4.856   1.008   5.388
  620SOL     MW 4122   4.817   0.939   5.352
  621SOL     OW 4123   0.935   5.246   3.369
  621SOL    HW1 4124   0.865   5.198   3.323
  621SOL    HW2 4125   1.011   5.238   3.311
  621SOL     MW 4126   0.935   5.239   3.355
  622SOL     OW 4127   0.502   4.134   1.862
  622SOL    HW1 4128   0.419   4.096   1.834
  622SOL    HW2 4129   0.503   4.221   1.823
  622SOL     MW 4130   0.492   4.140   1.854
  623SOL     OW 4131   0.824   3.602   1.468
  623SOL    HW1 4132   0.863   3.515   1.480
  623SOL    HW2 4133   0.888   3.650   1.416
  623SOL     MW 4134   0.837   3.597   1.463
  624SOL     OW 4135   0.609   4.160   4.759
  624SOL    HW1 4136   0.610   4.201   4.846
  624SOL    HW2 4137   0.696   4.119   4.751
  624SOL     MW 4138   0.620   4.160   4.769
  625SOL     OW 4139   3.222   4.125   0.039
  625SOL    HW1 4140   3.208   4.052   0.100
  625SOL    HW2 4141   3.225   4.083  -0.047
  625SOL     MW 4142   3.220   4.110   0.036
  626SOL     OW 4143   4.548   1.798   4.271
  626SOL    HW1 4144   4.605   1.801   4.348
  626SOL    HW2 4145   4.503   1.714   4.277
  626SOL     MW 4146   4.550   1.788   4.281
  627SOL     OW 4147   5.402   4.155   3.733
  627SOL    HW1 4148   5.496   4.155   3.752
  627SOL    HW2 4149   5.371   4.239   3.766
  627SOL     MW 4150   5.410   4.166   3.739
  628SOL     OW 4151   5.001   5.157   3.434
  628SOL    HW1 4152   5.096   5.169   3.439
  628SOL    HW2 4153   4.966   5.207   3.507
  628SOL     MW 4154   5.009   5.165   3.444
  629SOL     OW 4155   2.973   2.077   4.399
  629SOL    HW1 4156   3.037   2.115   4.338
  629SOL    HW2 4157   2.949   2.150   4.456
  629SOL     MW 4158   2.978   2.092   4.398
  630SOL     OW 4159   3.731   5.724   4.218
  630SOL    HW1 4160   3.776   5.717   4.302
  630SOL    HW2 4161   3.752   5.812   4.186
  630SOL     MW 4162   3.739   5.734   4.224
  631SOL     OW 4163   5.772   3.146   4.518
  631SOL    HW1 4164   5.758   3.140   4.613
  631SOL    HW2 4165   5.867   3.141   4.508
  631SOL     MW 4166   5.783   3.144   4.529
  632SOL     OW 4167   5.841   3.073   2.301
  632SOL    HW1 4168   5.888   3.131   2.361
  632SOL    HW2 4169   5.815   2.998   2.355
  632SOL     MW 4170   5.844   3.071   2.316
  633SOL     OW 4171   0.562   1.068   1.235
  633SOL    HW1 4172   0.578   1.028   1.320
  633SOL    HW2 4173   0.534   1.157   1.255
  633SOL     MW 4174   0.561   1.074   1.248
  634SOL     OW 4175   1.628   0.705   0.029
  634SOL    HW1 4176   1.561   0.754  -0.019
  634SOL    HW2 4177   1.580   0.657   0.096
  634SOL     MW 4178   1.614   0.705   0.031
  635SOL     OW 4179   0.500   0.511   0.726
  635SOL    HW1 4180   0.429   0.572   0.704
  635SOL    HW2 4181   0.552   0.556   0.792
  635SOL     MW 4182   0.497   0.524   0.731
  636SOL     OW 4183   0.550   3.712   4.365
  636SOL    HW1 4184   0.482   3.777   4.343
  636SOL    HW2 4185   0.515   3.629   4.331
  636SOL     MW 4186   0.537   3.710   4.358
  637SOL     OW 4187   4.447   2.605   5.687
  637SOL    HW1 4188   4.501   2.538   5.644
  637SOL    HW2 4189   4.456   2.682   5.631
  637SOL     MW 4190   4.455   2.606   5.674
  638SOL     OW 4191   4.668   4.725   5.845
  638SOL    HW1 4192   4.637   4.651   5.897
  638SOL    HW2 4193   4.599   4.739   5.780
  638SOL     MW 4194   4.655   4.717   5.843
  639SOL     OW 4195   0.421   0.866   0.873
  639SOL    HW1 4196   0.336   0.829   0.850
  639SOL    HW2 4197   0.404   0.921   0.949
  639SOL     MW 4198   0.408   0.868   0.880
  640SOL     OW 4199   0.506   3.312   3.225
  640SOL    HW1 4200   0.533   3.251   3.294
  640SOL    HW2 4201   0.477   3.390   3.272
  640SOL     MW 4202   0.505   3.314   3.240
  641SOL     OW 4203   0.775   1.062   2.637
  641SOL    HW1 4204   0.766   1.038   2.545
  641SOL    HW2 4205   0.813   0.985   2.679
  641SOL     MW 4206   0.779   1.049   2.631
  642SOL     OW 4207   0.669   5.241   2.898
  642SOL    HW1 4208   0.743   5.210   2.845
  642SOL    HW2 4209   0.709   5.302   2.960
  642SOL     MW 4210   0.684   5.245   2.899
  643SOL     OW 4211   0.523   1.748   0.297
  643SOL    HW1 4212   0.586   1.770   0.366
  643SOL    HW2 4213   0.455   1.699   0.343
  643SOL     MW 4214   0.523   1.744   0.312
  644SOL     OW 4215   1.237   5.207   0.158
  644SOL    HW1 4216   1.272   5.134   0.107
  644SOL    HW2 4217   1.196   5.165   0.234
  644SOL     MW 4218   1.236   5.192   0.162
  645SOL     OW 4219   3.978   5.317   1.243
  645SOL    HW1 4220   3.936   5.403   1.237
  645SOL    HW2 4221   4.071   5.336   1.251
  645SOL     MW 4222   3.984   5.330   1.243
  646SOL     OW 4223   4.822   4.454   3.271
  646SOL    HW1 4224   4.850   4.384   3.212
  646SOL    HW2 4225   4.740   4.486   3.232
  646SOL     MW 4226   4.815   4.449   3.258
  647SOL     OW 4227   2.715   0.125   4.021
  647SOL    HW1 4228   2.746   0.184   3.952
  647SOL    HW2 4229   2.794   0.083   4.054
  647SOL     MW 4230   2.729   0.127   4.016
  648SOL     OW 4231   0.747   5.777   5.437
  648SOL    HW1 4232   0.787   5.739   5.358
  648SOL    HW2 4233   0.722   5.701   5.490
  648SOL     MW 4234   0.749   5.762   5.433
  649SOL     OW 4235   4.150   3.504   1.596
  649SOL    HW1 4236   4.108   3.585   1.623
  649SOL    HW2 4237   4.128   3.496   1.503
  649SOL     MW 4238   4.142   3.513   1.587
  650SOL     OW 4239   0.707   3.250   2.552
  650SOL    HW1 4240   0.666   3.336   2.564
  650SOL    HW2 4241   0.705   3.236   2.457
  650SOL     MW 4242   0.702   3.259   2.541
  651SOL     OW 4243   1.299   4.065   5.508
  651SOL    HW1 4244   1.332   3.975   5.503
  651SOL    HW2 4245   1.273   4.075   5.600
  651SOL     MW 4246   1.300   4.055   5.519
  652SOL     OW 4247   0.639   0.854   1.832
  652SOL    HW1 4248   0.607   0.808   1.909
  652SOL    HW2 4249   0.732   0.868   1.850
  652SOL     MW 4250   0.647   0.850   1.844
  653SOL     OW 4251   6.085   1.235   3.508
  653SOL    HW1 4252   6.111   1.173   3.439
  653SOL    HW2 4253   6.070   1.181   3.585
  653SOL     MW 4254   6.086   1.220   3.509
  654SOL     OW 4255   3.089   4.896   4.502
  654SOL    HW1 4256   3.118   4.806   4.512
  654SOL    HW2 4257   3.150   4.947   4.556
  654SOL     MW 4258   3.101   4.891   4.510
  655SOL     OW 4259   4.134   0.080   1.616
  655SOL    HW1 4260   4.114   0.152   1.675
  655SOL    HW2 4261   4.158   0.123   1.533
  655SOL     MW 4262   4.135   0.095   1.613
  656SOL     OW 4263   5.774   5.688   1.990
  656SOL    HW1 4264   5.853   5.664   2.038
  656SOL    HW2 4265   5.793   5.664   1.899
  656SOL     MW 4266   5.786   5.682   1.984
  657SOL     OW 4267   4.104   4.909   2.960
  657SOL    HW1 4268   4.132   4.902   3.051
  657SOL    HW2 4269   4.114   5.002   2.938
  657SOL     MW 4270   4.109   4.920   2.969
  658SOL     OW 4271   3.384   1.969   1.294
  658SOL    HW1 4272   3.313   1.996   1.237
  658SOL    HW2 4273   3.382   2.032   1.367
  658SOL     MW 4274   3.375   1.980   1.296
  659SOL     OW 4275   2.938   4.167   1.670
  659SOL    HW1 4276   2.861   4.110   1.665
  659SOL    HW2 4277   3.013   4.107   1.662
  659SOL     MW 4278   2.938   4.152   1.668
  660SOL     OW 4279   1.471   2.846   4.851
  660SOL    HW1 4280   1.424   2.823   4.771
  660SOL    HW2 4281   1.407   2.832   4.921
  660SOL     MW 4282   1.457   2.841   4.850
  661SOL     OW 4283   5.065   3.606   1.261
  661SOL    HW1 4284   5.070   3.656   1.343
  661SOL    HW2 4285   5.156   3.583   1.241
  661SOL     MW 4286   5.077   3.610   1.269
  662SOL     OW 4287   1.478   0.284   3.047
  662SOL    HW1 4288   1.550   0.241   3.092
  662SOL    HW2 4289   1.493   0.378   3.061
  662SOL     MW 4290   1.489   0.291   3.055
  663SOL     OW 4291   3.939   0.958   2.153
  663SOL    HW1 4292   3.866   1.006   2.115
  663SOL    HW2 4293   4.003   0.950   2.082
  663SOL     MW 4294   3.938   0.963   2.139
  664SOL     OW 4295   5.122   4.877   5.506
  664SOL    HW1 4296   5.113   4.940   5.434
  664SOL    HW2 4297   5.050   4.899   5.566
  664SOL     MW 4298   5.111   4.888   5.504
  665SOL     OW 4299   1.638   4.686   1.010
  665SOL    HW1 4300   1.569   4.680   0.944
  665SOL    HW2 4301   1.717   4.655   0.965
  665SOL     MW 4302   1.639   4.681   0.995
  666SOL     OW 4303   0.046   5.236   0.983
  666SOL    HW1 4304   0.019   5.237   0.891
  666SOL    HW2 4305  -0.034   5.217   1.032
  666SOL     MW 4306   0.033   5.234   0.977
  667SOL     OW 4307   1.791   3.310   5.143
  667SOL    HW1 4308   1.877   3.342   5.170
  667SOL    HW2 4309   1.759   3.376   5.081
  667SOL     MW 4310   1.798   3.322   5.138
  668SOL     OW 4311   1.917   0.161   2.935
  668SOL    HW1 4312   1.860   0.092   2.901
  668SOL    HW2 4313   1.920   0.146   3.029
  668SOL     MW 4314   1.910   0.151   2.942
  669SOL     OW 4315   1.928   0.864   2.440
  669SOL    HW1 4316   1.934   0.951   2.399
  669SOL    HW2 4317   1.883   0.810   2.375
  669SOL     MW 4318   1.923   0.868   2.426
  670SOL     OW 4319   4.271   0.815   3.438
  670SOL    HW1 4320   4.274   0.807   3.343
  670SOL    HW2 4321   4.179   0.803   3.461
  670SOL     MW 4322   4.260   0.812   3.429
  671SOL     OW 4323   1.675   2.859   5.560
  671SOL    HW1 4324   1.703   2.909   5.483
  671SOL    HW2 4325   1.746   2.867   5.622
  671SOL     MW 4326   1.687   2.866   5.558
  672SOL     OW 4327   1.829   0.156   4.485
  672SOL    HW1 4328   1.768   0.230   4.491
  672SOL    HW2 4329   1.851   0.136   4.576
  672SOL     MW 4330   1.824   0.163   4.497
  673SOL     OW 4331   3.365   4.595   3.616
  673SOL    HW1 4332   3.455   4.588   3.583
  673SOL    HW2 4333   3.374   4.631   3.704
  673SOL     MW 4334   3.377   4.599   3.623
  674SOL     OW 4335   0.172   0.628   2.321
  674SOL    HW1 4336   0.087   0.616   2.277
  674SOL    HW2 4337   0.150   0.672   2.403
  674SOL     MW 4338   0.158   0.632   2.326
  675SOL     OW 4339   1.652   5.501   5.439
  675SOL    HW1 4340   1.746   5.516   5.449
  675SOL    HW2 4341   1.618   5.501   5.529
  675SOL     MW 4342   1.660   5.503   5.452
  676SOL     OW 4343   4.441   0.786   5.265
  676SOL    HW1 4344   4.373   0.745   5.318
  676SOL    HW2 4345   4.446   0.731   5.187
  676SOL     MW 4346   4.433   0.774   5.262
  677SOL     OW 4347   5.736   1.639   3.757
  677SOL    HW1 4348   5.755   1.726   3.724
  677SOL    HW2 4349   5.745   1.647   3.852
  677SOL     MW 4350   5.740   1.651   3.765
  678SOL     OW 4351   2.214   1.109   2.322
  678SOL    HW1 4352   2.185   1.177   2.382
  678SOL    HW2 4353   2.139   1.093   2.265
  678SOL     MW 4354   2.201   1.115   2.322
  679SOL     OW 4355   1.507   1.640   1.399
  679SOL    HW1 4356   1.477   1.631   1.489
  679SOL    HW2 4357   1.601   1.623   1.403
  679SOL     MW 4358   1.516   1.637   1.411
  680SOL     OW 4359   4.114   4.450   1.564
  680SOL    HW1 4360   4.042   4.482   1.510
  680SOL    HW2 4361   4.147   4.372   1.518
  680SOL     MW 4362   4.109   4.444   1.551
  681SOL     OW 4363   4.787   5.445   5.079
  681SOL    HW1 4364   4.743   5.366   5.110
  681SOL    HW2 4365   4.878   5.419   5.068
  681SOL     MW 4366   4.793   5.432   5.081
  682SOL     OW 4367   4.019   4.291   3.695
  682SOL    HW1 4368   4.015   4.255   3.784
  682SOL    HW2 4369   4.061   4.221   3.644
  682SOL     MW 4370   4.024   4.277   3.700
  683SOL     OW 4371   5.706   4.055   0.042
  683SOL    HW1 4372   5.702   3.961   0.062
  683SOL    HW2 4373   5.799   4.077   0.048
  683SOL     MW 4374   5.717   4.046   0.045
  684SOL     OW 4375   0.422   0.030   3.621
  684SOL    HW1 4376   0.508   0.054   3.655
  684SOL    HW2 4377   0.433   0.028   3.526
  684SOL     MW 4378   0.434   0.033   3.614
  685SOL     OW 4379   2.945   1.873   0.416
  685SOL    HW1 4380   2.982   1.881   0.504
  685SOL    HW2 4381   2.874   1.937   0.414
  685SOL     MW 4382   2.941   1.882   0.427
  686SOL     OW 4383   4.314   0.831   3.157
  686SOL    HW1 4384   4.261   0.904   3.126
  686SOL    HW2 4385   4.295   0.759   3.096
  686SOL     MW 4386   4.305   0.831   3.145
  687SOL     OW 4387   0.093   3.324   4.811
  687SOL    HW1 4388   0.156   3.338   4.881
  687SOL    HW2 4389   0.104   3.400   4.753
  687SOL     MW 4390   0.102   3.336   4.812
  688SOL     OW 4391   0.440   4.003   5.360
  688SOL    HW1 4392   0.438   4.071   5.427
  688SOL    HW2 4393   0.434   4.051   5.277
  688SOL     MW 4394   0.439   4.018   5.358
  689SOL     OW 4395   5.950   0.327   1.655
  689SOL    HW1 4396   5.965   0.421   1.648
  689SOL    HW2 4397   5.956   0.309   1.748
  689SOL     MW 4398   5.953   0.337   1.666
  690SOL     OW 4399   5.483   6.033   2.644
  690SOL    HW1 4400   5.487   6.125   2.617
  690SOL    HW2 4401   5.431   5.990   2.576
  690SOL     MW 4402   5.477   6.039   2.632
  691SOL     OW 4403   2.119   4.048   5.258
  691SOL    HW1 4404   2.030   4.081   5.244
  691SOL    HW2 4405   2.138   3.995   5.180
  691SOL     MW 4406   2.110   4.046   5.246
  692SOL     OW 4407   1.679   0.796   5.802
  692SOL    HW1 4408   1.707   0.849   5.727
  692SOL    HW2 4409   1.708   0.707   5.781
  692SOL     MW 4410   1.686   0.792   5.790
  693SOL     OW 4411   3.201   3.445   5.521
  693SOL    HW1 4412   3.222   3.481   5.435
  693SOL    HW2 4413   3.115   3.403   5.509
  693SOL     MW 4414   3.193   3.444   5.508
  694SOL     OW 4415   3.803   1.920   5.813
  694SOL    HW1 4416   3.760   1.873   5.741
  694SOL    HW2 4417   3.752   2.000   5.822
  694SOL     MW 4418   3.791   1.924   5.805
  695SOL     OW 4419   0.380   1.361   3.346
  695SOL    HW1 4420   0.404   1.449   3.316
  695SOL    HW2 4421   0.313   1.332   3.283
  695SOL     MW 4422   0.374   1.369   3.334
  696SOL     OW 4423   1.802   0.280   5.210
  696SOL    HW1 4424   1.717   0.235   5.214
  696SOL    HW2 4425   1.835   0.277   5.300
  696SOL     MW 4426   1.795   0.274   5.222
  697SOL     OW 4427   5.401   3.292   3.135
  697SOL    HW1 4428   5.328   3.322   3.188
  697SOL    HW2 4429   5.363   3.228   3.074
  697SOL     MW 4430   5.387   3.288   3.134
  698SOL     OW 4431   4.592   3.339   5.824
  698SOL    HW1 4432   4.646   3.416   5.841
  698SOL    HW2 4433   4.539   3.329   5.904
  698SOL     MW 4434   4.592   3.348   5.837
  699SOL     OW 4435   2.415   0.552   4.637
  699SOL    HW1 4436   2.505   0.548   4.669
  699SOL    HW2 4437   2.363   0.516   4.708
  699SOL     MW 4438   2.420   0.547   4.650
  700SOL     OW 4439   3.522   3.794   5.656
  700SOL    HW1 4440   3.596   3.848   5.682
  700SOL    HW2 4441   3.559   3.731   5.594
  700SOL     MW 4442   3.536   3.793   5.651
  701SOL     OW 4443   5.620   2.493   0.233
  701SOL    HW1 4444   5.539   2.450   0.207
  701SOL    HW2 4445   5.637   2.557   0.163
  701SOL     MW 4446   5.612   2.496   0.220
  702SOL     OW 4447   3.150   1.476   5.367
  702SOL    HW1 4448   3.156   1.518   5.281
  702SOL    HW2 4449   3.226   1.510   5.416
  702SOL     MW 4450   3.161   1.486   5.362
  703SOL     OW 4451   3.583   0.419   5.540
  703SOL    HW1 4452   3.504   0.403   5.488
  703SOL    HW2 4453   3.559   0.391   5.629
  703SOL     MW 4454   3.570   0.414   5.545
  704SOL     OW 4455   5.357   4.154   1.322
  704SOL    HW1 4456   5.421   4.213   1.361
  704SOL    HW2 4457   5.354   4.079   1.382
  704SOL     MW 4458   5.365   4.152   1.335
  705SOL     OW 4459   2.210   4.673   0.310
  705SOL    HW1 4460   2.160   4.634   0.238
  705SOL    HW2 4461   2.185   4.765   0.309
  705SOL     MW 4462   2.200   4.680   0.300
  706SOL     OW 4463   3.576   1.939   4.856
  706SOL    HW1 4464   3.558   1.846   4.838
  706SOL    HW2 4465   3.644   1.963   4.793
  706SOL     MW 4466   3.582   1.930   4.845
  707SOL     OW 4467   4.571   2.149   1.775
  707SOL    HW1 4468   4.615   2.176   1.695
  707SOL    HW2 4469   4.592   2.218   1.838
  707SOL     MW 4470   4.579   2.161   1.773
  708SOL     OW 4471   5.387   5.954   0.664
  708SOL    HW1 4472   5.338   6.023   0.709
  708SOL    HW2 4473   5.474   5.957   0.704
  708SOL     MW 4474   5.392   5.963   0.675
  709SOL     OW 4475   5.179   1.644   5.653
  709SOL    HW1 4476   5.166   1.554   5.682
  709SOL    HW2 4477   5.202   1.692   5.733
  709SOL     MW 4478   5.180   1.639   5.667
  710SOL     OW 4479   2.354   4.536   4.780
  710SOL    HW1 4480   2.369   4.550   4.686
  710SOL    HW2 4481   2.413   4.464   4.803
  710SOL     MW 4482   2.364   4.528   4.771
  711SOL     OW 4483   2.945   5.459   2.432
  711SOL    HW1 4484   2.860   5.415   2.423
  711SOL    HW2 4485   2.951   5.515   2.354
  711SOL     MW 4486   2.935   5.460   2.421
  712SOL     OW 4487   2.648   0.712   0.194
  712SOL    HW1 4488   2.696   0.688   0.116
  712SOL    HW2 4489   2.556   0.705   0.169
  712SOL     MW 4490   2.642   0.708   0.181
  713SOL     OW 4491   5.655   6.001   0.687
  713SOL    HW1 4492   5.681   6.034   0.773
  713SOL    HW2 4493   5.646   5.906   0.700
  713SOL     MW 4494   5.657   5.993   0.700
  714SOL     OW 4495   0.762   4.812   1.622
  714SOL    HW1 4496   0.711   4.743   1.580
  714SOL    HW2 4497   0.729   4.816   1.712
  714SOL     MW 4498   0.752   4.804   1.628
  715SOL     OW 4499   0.272   2.615   2.812
  715SOL    HW1 4500   0.362   2.631   2.784
  715SOL    HW2 4501   0.276   2.620   2.907
  715SOL     MW 4502   0.284   2.618   2.821
  716SOL     OW 4503   2.632   3.994   5.344
  716SOL    HW1 4504   2.684   4.006   5.423
  716SOL    HW2 4505   2.629   4.081   5.304
  716SOL     MW 4506   2.638   4.007   5.349
  717SOL     OW 4507   4.409   5.929   4.199
  717SOL    HW1 4508   4.341   5.866   4.225
  717SOL    HW2 4509   4.364   6.013   4.200
  717SOL     MW 4510   4.394   5.932   4.202
  718SOL     OW 4511   0.161   0.728   0.086
  718SOL    HW1 4512   0.130   0.796   0.025
  718SOL    HW2 4513   0.190   0.657   0.029
  718SOL     MW 4514   0.160   0.728   0.071
  719SOL     OW 4515   6.020   1.173   4.166
  719SOL    HW1 4516   5.936   1.209   4.193
  719SOL    HW2 4517   6.062   1.147   4.248
  719SOL     MW 4518   6.015   1.174   4.180
  720SOL     OW 4519   1.914   1.701   5.385
  720SOL    HW1 4520   1.949   1.764   5.448
  720SOL    HW2 4521   1.828   1.736   5.361
  720SOL     MW 4522   1.907   1.713   5.390
  721SOL     OW 4523   2.760   6.063   0.807
  721SOL    HW1 4524   2.837   6.118   0.821
  721SOL    HW2 4525   2.689   6.125   0.790
  721SOL     MW 4526   2.761   6.078   0.807
  722SOL     OW 4527   4.943   3.221   3.340
  722SOL    HW1 4528   5.025   3.266   3.321
  722SOL    HW2 4529   4.932   3.229   3.435
  722SOL     MW 4530   4.952   3.228   3.350
  723SOL     OW 4531   3.180   4.360   4.618
  723SOL    HW1 4532   3.089   4.350   4.644
  723SOL    HW2 4533   3.214   4.270   4.613
  723SOL     MW 4534   3.173   4.347   4.621
  724SOL     OW 4535   5.107   3.797   4.960
  724SOL    HW1 4536   5.034   3.738   4.978
  724SOL    HW2 4537   5.079   3.845   4.882
  724SOL     MW 4538   5.094   3.795   4.952
  725SOL     OW 4539   4.362   2.109   1.051
  725SOL    HW1 4540   4.299   2.091   0.981
  725SOL    HW2 4541   4.309   2.148   1.121
  725SOL     MW 4542   4.347   2.112   1.051
  726SOL     OW 4543   1.871   2.812   2.179
  726SOL    HW1 4544   1.884   2.738   2.238
  726SOL    HW2 4545   1.783   2.798   2.142
  726SOL     MW 4546   1.861   2.801   2.181
  727SOL     OW 4547   2.648   4.455   2.112
  727SOL    HW1 4548   2.586   4.429   2.044
  727SOL    HW2 4549   2.702   4.523   2.072
  727SOL     MW 4550   2.647   4.460   2.098
  728SOL     OW 4551   1.686   5.131   1.563
  728SOL    HW1 4552   1.693   5.107   1.656
  728SOL    HW2 4553   1.592   5.132   1.546
  728SOL     MW 4554   1.675   5.128   1.573
  729SOL     OW 4555   2.847   3.196   5.651
  729SOL    HW1 4556   2.868   3.206   5.744
  729SOL    HW2 4557   2.887   3.112   5.627
  729SOL     MW 4558   2.855   3.186   5.660
  730SOL     OW 4559   1.813   2.738   0.843
  730SOL    HW1 4560   1.842   2.829   0.846
  730SOL    HW2 4561   1.786   2.719   0.933
  730SOL     MW 4562   1.814   2.747   0.855
  731SOL     OW 4563   1.977   0.362   1.175
  731SOL    HW1 4564   1.919   0.303   1.125
  731SOL    HW2 4565   1.942   0.449   1.159
  731SOL     MW 4566   1.965   0.365   1.167
  732SOL     OW 4567   3.851   5.881   5.196
  732SOL    HW1 4568   3.763   5.919   5.194
  732SOL    HW2 4569   3.910   5.956   5.186
  732SOL     MW 4570   3.847   5.895   5.194
  733SOL     OW 4571   2.838   2.344   5.770
  733SOL    HW1 4572   2.755   2.305   5.742
  733SOL    HW2 4573   2.831   2.436   5.745
  733SOL     MW 4574   2.826   2.350   5.763
  734SOL     OW 4575   5.645   0.455   1.896
  734SOL    HW1 4576   5.734   0.486   1.916
  734SOL    HW2 4577   5.639   0.370   1.941
  734SOL     MW 4578   5.656   0.448   1.904
  735SOL     OW 4579   2.590   0.281   2.618
  735SOL    HW1 4580   2.639   0.322   2.690
  735SOL    HW2 4581   2.500   0.278   2.649
  735SOL     MW 4582   2.585   0.286   2.631
  736SOL     OW 4583   3.110   2.751   4.892
  736SOL    HW1 4584   3.190   2.719   4.852
  736SOL    HW2 4585   3.045   2.683   4.875
  736SOL     MW 4586   3.112   2.738   4.885
  737SOL     OW 4587   2.847   0.187   1.453
  737SOL    HW1 4588   2.871   0.171   1.362
  737SOL    HW2 4589   2.869   0.106   1.499
  737SOL     MW 4590   2.853   0.175   1.448
  738SOL     OW 4591   2.610   4.812   1.803
  738SOL    HW1 4592   2.667   4.749   1.758
  738SOL    HW2 4593   2.645   4.898   1.779
  738SOL     MW 4594   2.622   4.815   1.794
  739SOL     OW 4595   4.760   0.428   1.656
  739SOL    HW1 4596   4.752   0.495   1.588
  739SOL    HW2 4597   4.752   0.476   1.738
  739SOL     MW 4598   4.758   0.443   1.658
  740SOL     OW 4599   4.947   5.469   5.655
  740SOL    HW1 4600   4.986   5.549   5.620
  740SOL    HW2 4601   5.020   5.408   5.665
  740SOL     MW 4602   4.961   5.471   5.652
  741SOL     OW 4603   5.325   3.082   5.676
  741SOL    HW1 4604   5.272   3.125   5.743
  741SOL    HW2 4605   5.368   3.153   5.629
  741SOL     MW 4606   5.324   3.096   5.678
  742SOL     OW 4607   0.318   2.761   1.255
  742SOL    HW1 4608   0.331   2.677   1.211
  742SOL    HW2 4609   0.246   2.802   1.208
  742SOL     MW 4610   0.310   2.755   1.244
  743SOL     OW 4611   1.257   2.069   4.862
  743SOL    HW1 4612   1.293   2.037   4.944
  743SOL    HW2 4613   1.166   2.038   4.861
  743SOL     MW 4614   1.250   2.061   4.872
  744SOL     OW 4615   4.966   2.172   1.230
  744SOL    HW1 4616   4.940   2.116   1.303
  744SOL    HW2 4617   5.062   2.169   1.230
  744SOL     MW 4618   4.975   2.165   1.240
  745SOL     OW 4619   5.147   2.302   2.259
  745SOL    HW1 4620   5.158   2.396   2.277
  745SOL    HW2 4621   5.184   2.290   2.172
  745SOL     MW 4622   5.153   2.313   2.250
  746SOL     OW 4623   2.852   0.785   3.788
  746SOL    HW1 4624   2.804   0.861   3.758
  746SOL    HW2 4625   2.928   0.779   3.730
  746SOL     MW 4626   2.856   0.794   3.777
  747SOL     OW 4627   2.010   3.976   4.533
  747SOL    HW1 4628   2.046   3.902   4.581
  747SOL    HW2 4629   2.086   4.031   4.514
  747SOL     MW 4630   2.024   3.974   4.536
  748SOL     OW 4631   1.397   4.180   1.676
  748SOL    HW1 4632   1.424   4.268   1.649
  748SOL    HW2 4633   1.387   4.187   1.771
  748SOL     MW 4634   1.399   4.192   1.685
  749SOL     OW 4635   1.314   4.595   2.073
  749SOL    HW1 4636   1.287   4.638   2.155
  749SOL    HW2 4637   1.395   4.640   2.049
  749SOL     MW 4638   1.321   4.606   2.081
  750SOL     OW 4639   2.978   0.561   1.185
  750SOL    HW1 4640   3.038   0.499   1.226
  750SOL    HW2 4641   3.034   0.614   1.127
  750SOL     MW 4642   2.993   0.560   1.183
  751SOL     OW 4643   3.734   1.078   0.056
  751SOL    HW1 4644   3.704   1.085  -0.035
  751SOL    HW2 4645   3.723   0.986   0.078
  751SOL     MW 4646   3.728   1.067   0.047
  752SOL     OW 4647   0.575   1.677   0.015
  752SOL    HW1 4648   0.588   1.714   0.103
  752SOL    HW2 4649   0.659   1.690  -0.029
  752SOL     MW 4650   0.588   1.684   0.021
  753SOL     OW 4651   3.641   0.905   4.882
  753SOL    HW1 4652   3.712   0.908   4.818
  753SOL    HW2 4653   3.617   0.997   4.896
  753SOL     MW 4654   3.647   0.917   4.875
  754SOL     OW 4655   5.470   5.982   4.544
  754SOL    HW1 4656   5.530   5.931   4.490
  754SOL    HW2 4657   5.404   5.918   4.573
  754SOL     MW 4658   5.469   5.967   4.541
  755SOL     OW 4659   2.407   1.929   5.787
  755SOL    HW1 4660   2.458   1.942   5.708
  755SOL    HW2 4661   2.441   1.849   5.825
  755SOL     MW 4662   2.418   1.921   5.782
  756SOL     OW 4663   1.178   0.835   4.849
  756SOL    HW1 4664   1.173   0.746   4.884
  756SOL    HW2 4665   1.094   0.847   4.804
  756SOL     MW 4666   1.166   0.825   4.848
  757SOL     OW 4667   0.066   4.632   5.405
  757SOL    HW1 4668   0.042   4.723   5.423
  757SOL    HW2 4669   0.027   4.613   5.320
  757SOL     MW 4670   0.058   4.641   5.397
  758SOL     OW 4671   0.237   5.677   4.811
  758SOL    HW1 4672   0.206   5.609   4.751
  758SOL    HW2 4673   0.287   5.629   4.877
  758SOL     MW 4674   0.239   5.662   4.811
  759SOL     OW 4675   3.754   4.396   1.632
  759SOL    HW1 4676   3.831   4.405   1.687
  759SOL    HW2 4677   3.728   4.486   1.612
  759SOL     MW 4678   3.760   4.409   1.636
  760SOL     OW 4679   1.114   4.187   5.132
  760SOL    HW1 4680   1.102   4.126   5.059
  760SOL    HW2 4681   1.072   4.268   5.102
  760SOL     MW 4682   1.107   4.190   5.119
  761SOL     OW 4683   1.604   0.601   3.442
  761SOL    HW1 4684   1.532   0.559   3.394
  761SOL    HW2 4685   1.604   0.558   3.527
  761SOL     MW 4686   1.595   0.590   3.447
  762SOL     OW 4687   3.592   0.127   3.819
  762SOL    HW1 4688   3.589   0.079   3.902
  762SOL    HW2 4689   3.555   0.213   3.840
  762SOL     MW 4690   3.587   0.132   3.833
  763SOL     OW 4691   3.348   0.287   4.139
  763SOL    HW1 4692   3.275   0.277   4.201
  763SOL    HW2 4693   3.390   0.369   4.164
  763SOL     MW 4694   3.344   0.296   4.150
  764SOL     OW 4695   2.238   4.920   4.107
  764SOL    HW1 4696   2.171   4.853   4.118
  764SOL    HW2 4697   2.190   5.002   4.105
  764SOL     MW 4698   2.223   4.922   4.108
  765SOL     OW 4699   5.337   4.289   4.938
  765SOL    HW1 4700   5.368   4.335   5.017
  765SOL    HW2 4701   5.389   4.325   4.867
  765SOL     MW 4702   5.347   4.299   4.939
  766SOL     OW 4703   5.082   1.359   5.293
  766SOL    HW1 4704   5.048   1.298   5.227
  766SOL    HW2 4705   5.004   1.391   5.338
  766SOL     MW 4706   5.068   1.355   5.291
  767SOL     OW 4707   1.556   2.095   0.641
  767SOL    HW1 4708   1.486   2.030   0.648
  767SOL    HW2 4709   1.627   2.049   0.597
  767SOL     MW 4710   1.556   2.081   0.636
  768SOL     OW 4711   4.392   5.604   2.540
  768SOL    HW1 4712   4.371   5.551   2.463
  768SOL    HW2 4713   4.312   5.654   2.558
  768SOL     MW 4714   4.379   5.604   2.533
  769SOL     OW 4715   3.859   3.404   3.467
  769SOL    HW1 4716   3.952   3.426   3.463
  769SOL    HW2 4717   3.850   3.327   3.411
  769SOL     MW 4718   3.870   3.397   3.459
  770SOL     OW 4719   4.311   0.273   2.962
  770SOL    HW1 4720   4.349   0.186   2.977
  770SOL    HW2 4721   4.370   0.315   2.900
  770SOL     MW 4722   4.323   0.267   2.956
  771SOL     OW 4723   5.630   0.341   0.257
  771SOL    HW1 4724   5.683   0.287   0.316
  771SOL    HW2 4725   5.582   0.277   0.204
  771SOL     MW 4726   5.631   0.326   0.258
  772SOL     OW 4727   1.974   5.679   4.667
  772SOL    HW1 4728   1.972   5.584   4.679
  772SOL    HW2 4729   2.056   5.706   4.709
  772SOL     MW 4730   1.984   5.670   4.674
  773SOL     OW 4731   2.823   3.486   6.092
  773SOL    HW1 4732   2.841   3.576   6.065
  773SOL    HW2 4733   2.822   3.489   6.188
  773SOL     MW 4734   2.825   3.498   6.101
  774SOL     OW 4735   5.394   3.389   4.948
  774SOL    HW1 4736   5.324   3.385   4.883
  774SOL    HW2 4737   5.462   3.331   4.913
  774SOL     MW 4738   5.394   3.381   4.935
  775SOL     OW 4739   5.249   0.419   5.976
  775SOL    HW1 4740   5.237   0.375   5.892
  775SOL    HW2 4741   5.165   0.413   6.020
  775SOL     MW 4742   5.237   0.413   5.971
  776SOL     OW 4743   4.826   1.064   2.492
  776SOL    HW1 4744   4.879   1.061   2.412
  776SOL    HW2 4745   4.833   1.155   2.522
  776SOL     MW 4746   4.834   1.075   2.486
  777SOL     OW 4747   0.590   0.274   4.688
  777SOL    HW1 4748   0.569   0.190   4.646
  777SOL    HW2 4749   0.683   0.267   4.709
  777SOL     MW 4750   0.599   0.262   4.686
  778SOL     OW 4751   4.068   4.919   5.238
  778SOL    HW1 4752   4.132   4.986   5.213
  778SOL    HW2 4753   3.986   4.967   5.250
  778SOL     MW 4754   4.066   4.934   5.236
  779SOL     OW 4755   4.289   2.800   0.707
  779SOL    HW1 4756   4.215   2.860   0.695
  779SOL    HW2 4757   4.298   2.792   0.802
  779SOL     MW 4758   4.280   2.807   0.717
  780SOL     OW 4759   1.903   5.990   1.275
  780SOL    HW1 4760   1.825   5.953   1.234
  780SOL    HW2 4761   1.869   6.054   1.338
  780SOL     MW 4762   1.888   5.994   1.278
  781SOL     OW 4763   6.059   4.837   3.775
  781SOL    HW1 4764   6.005   4.902   3.820
  781SOL    HW2 4765   6.027   4.752   3.808
  781SOL     MW 4766   6.048   4.834   3.785
  782SOL     OW 4767   4.169   6.006   0.824
  782SOL    HW1 4768   4.201   6.022   0.913
  782SOL    HW2 4769   4.216   6.069   0.770
  782SOL     MW 4770   4.179   6.016   0.829
  783SOL     OW 4771   5.222   6.012   3.694
  783SOL    HW1 4772   5.176   5.948   3.640
  783SOL    HW2 4773   5.169   6.091   3.688
  783SOL     MW 4774   5.209   6.014   3.686
  784SOL     OW 4775   1.625   0.935   5.349
  784SOL    HW1 4776   1.643   0.841   5.352
  784SOL    HW2 4777   1.600   0.952   5.259
  784SOL     MW 4778   1.624   0.925   5.338
  785SOL     OW 4779   1.917   5.918   3.323
  785SOL    HW1 4780   2.002   5.917   3.365
  785SOL    HW2 4781   1.886   5.827   3.330
  785SOL     MW 4782   1.924   5.906   3.329
  786SOL     OW 4783   1.656   3.669   4.027
  786SOL    HW1 4784   1.748   3.651   4.046
  786SOL    HW2 4785   1.622   3.585   3.995
  786SOL     MW 4786   1.663   3.656   4.025
  787SOL     OW 4787   4.594   2.144   0.259
  787SOL    HW1 4788   4.515   2.091   0.247
  787SOL    HW2 4789   4.648   2.094   0.320
  787SOL     MW 4790   4.591   2.131   0.265
  788SOL     OW 4791   4.285   4.186   0.167
  788SOL    HW1 4792   4.203   4.149   0.134
  788SOL    HW2 4793   4.343   4.188   0.091
  788SOL     MW 4794   4.282   4.182   0.153
  789SOL     OW 4795   1.618   3.752   4.659
  789SOL    HW1 4796   1.655   3.769   4.572
  789SOL    HW2 4797   1.583   3.836   4.687
  789SOL     MW 4798   1.619   3.765   4.651
  790SOL     OW 4799   4.143   3.145   1.309
  790SOL    HW1 4800   4.209   3.090   1.266
  790SOL    HW2 4801   4.127   3.101   1.393
  790SOL     MW 4802   4.149   3.132   1.315
  791SOL     OW 4803   1.436   2.944   3.782
  791SOL    HW1 4804   1.433   2.853   3.751
  791SOL    HW2 4805   1.439   2.937   3.877
  791SOL     MW 4806   1.436   2.931   3.790
  792SOL     OW 4807   2.941   0.154   0.796
  792SOL    HW1 4808   2.941   0.247   0.773
  792SOL    HW2 4809   2.997   0.149   0.873
  792SOL     MW 4810   2.948   0.166   0.803
  793SOL     OW 4811   2.191   2.895   0.341
  793SOL    HW1 4812   2.244   2.882   0.262
  793SOL    HW2 4813   2.223   2.829   0.403
  793SOL     MW 4814   2.202   2.885   0.338
  794SOL     OW 4815   5.719   1.032   5.930
  794SOL    HW1 4816   5.660   1.093   5.888
  794SOL    HW2 4817   5.701   0.948   5.887
  794SOL     MW 4818   5.709   1.029   5.919
  795SOL     OW 4819   5.569   4.926   0.791
  795SOL    HW1 4820   5.544   5.011   0.756
  795SOL    HW2 4821   5.495   4.869   0.771
  795SOL     MW 4822   5.556   4.930   0.784
  796SOL     OW 4823   3.219   2.983   5.493
  796SOL    HW1 4824   3.282   2.912   5.506
  796SOL    HW2 4825   3.181   2.965   5.406
  796SOL     MW 4826   3.222   2.972   5.483
  797SOL     OW 4827   0.204   3.121   2.065
  797SOL    HW1 4828   0.204   3.197   2.006
  797SOL    HW2 4829   0.139   3.144   2.132
  797SOL     MW 4830   0.195   3.134   2.066
  798SOL     OW 4831   1.918   4.330   4.066
  798SOL    HW1 4832   1.955   4.378   4.140
  798SOL    HW2 4833   1.831   4.303   4.095
  798SOL     MW 4834   1.912   4.332   4.079
  799SOL     OW 4835   5.875   0.322   0.116
  799SOL    HW1 4836   5.783   0.348   0.111
  799SOL    HW2 4837   5.923   0.404   0.101
  799SOL     MW 4838   5.869   0.336   0.113
  800SOL     OW 4839   4.999   0.722   1.824
  800SOL    HW1 4840   5.047   0.678   1.753
  800SOL    HW2 4841   5.058   0.791   1.854
  800SOL     MW 4842   5.012   0.725   1.819
  801SOL     OW 4843   2.070   2.661   0.769
  801SOL    HW1 4844   1.988   2.686   0.812
  801SOL    HW2 4845   2.134   2.660   0.840
  801SOL     MW 4846   2.067   2.664   0.784
  802SOL     OW 4847   1.652   1.113   3.680
  802SOL    HW1 4848   1.566   1.155   3.684
  802SOL    HW2 4849   1.633   1.021   3.664
  802SOL     MW 4850   1.638   1.107   3.679
  803SOL     OW 4851   3.176   4.639   4.565
  803SOL    HW1 4852   3.230   4.644   4.644
  803SOL    HW2 4853   3.088   4.623   4.598
  803SOL     MW 4854   3.172   4.638   4.580
  804SOL     OW 4855   0.172   3.537   3.809
  804SOL    HW1 4856   0.229   3.468   3.774
  804SOL    HW2 4857   0.135   3.579   3.731
  804SOL     MW 4858   0.175   3.534   3.794
  805SOL     OW 4859   1.799   3.064   1.087
  805SOL    HW1 4860   1.818   2.973   1.113
  805SOL    HW2 4861   1.804   3.063   0.992
  805SOL     MW 4862   1.802   3.052   1.078
  806SOL     OW 4863   2.128   0.952   4.316
  806SOL    HW1 4864   2.133   0.936   4.222
  806SOL    HW2 4865   2.210   0.916   4.351
  806SOL     MW 4866   2.139   0.945   4.309
  807SOL     OW 4867   6.115   1.380   5.646
  807SOL    HW1 4868   6.103   1.462   5.597
  807SOL    HW2 4869   6.029   1.363   5.684
  807SOL     MW 4870   6.102   1.389   5.645
  808SOL     OW 4871   4.155   3.261   5.154
  808SOL    HW1 4872   4.195   3.225   5.233
  808SOL    HW2 4873   4.129   3.184   5.104
  808SOL     MW 4874   4.156   3.246   5.158
  809SOL     OW 4875   0.519   4.577   0.913
  809SOL    HW1 4876   0.447   4.604   0.857
  809SOL    HW2 4877   0.598   4.602   0.864
  809SOL     MW 4878   0.520   4.584   0.899
  810SOL     OW 4879   0.437   3.161   5.997
  810SOL    HW1 4880   0.354   3.156   6.045
  810SOL    HW2 4881   0.449   3.073   5.963
  810SOL     MW 4882   0.428   3.149   5.999
  811SOL     OW 4883   5.875   2.794   5.457
  811SOL    HW1 4884   5.919   2.726   5.508
  811SOL    HW2 4885   5.946   2.852   5.428
  811SOL     MW 4886   5.890   2.793   5.460
  812SOL     OW 4887   2.267   2.864   5.652
  812SOL    HW1 4888   2.229   2.934   5.599
  812SOL    HW2 4889   2.325   2.909   5.713
  812SOL     MW 4890   2.270   2.879   5.653
  813SOL     OW 4891   4.281   5.707   1.215
  813SOL    HW1 4892   4.353   5.754   1.172
  813SOL    HW2 4893   4.323   5.649   1.278
  813SOL     MW 4894   4.295   5.706   1.218
  814SOL     OW 4895   0.031   5.727   5.093
  814SOL    HW1 4896   0.026   5.639   5.054
  814SOL    HW2 4897  -0.034   5.726   5.163
  814SOL     MW 4898   0.022   5.715   5.097
  815SOL     OW 4899   3.042   4.918   5.153
  815SOL    HW1 4900   2.986   4.841   5.148
  815SOL    HW2 4901   3.051   4.947   5.062
  815SOL     MW 4902   3.036   4.912   5.141
  816SOL     OW 4903   4.031   6.063   5.134
  816SOL    HW1 4904   4.016   6.147   5.176
  816SOL    HW2 4905   4.117   6.035   5.165
  816SOL     MW 4906   4.040   6.070   5.143
  817SOL     OW 4907   4.385   3.864   5.020
  817SOL    HW1 4908   4.381   3.785   4.966
  817SOL    HW2 4909   4.427   3.930   4.965
  817SOL     MW 4910   4.390   3.863   5.006
  818SOL     OW 4911   5.329   2.031   4.067
  818SOL    HW1 4912   5.350   1.943   4.037
  818SOL    HW2 4913   5.299   2.020   4.157
  818SOL     MW 4914   5.328   2.019   4.075
  819SOL     OW 4915   2.591   0.369   6.000
  819SOL    HW1 4916   2.540   0.411   6.069
  819SOL    HW2 4917   2.573   0.275   6.011
  819SOL     MW 4918   2.583   0.362   6.010
  820SOL     OW 4919   2.260   1.417   5.964
  820SOL    HW1 4920   2.263   1.479   5.891
  820SOL    HW2 4921   2.237   1.333   5.924
  820SOL     MW 4922   2.258   1.414   5.950
  821SOL     OW 4923   1.425   0.915   2.685
  821SOL    HW1 4924   1.499   0.974   2.672
  821SOL    HW2 4925   1.465   0.829   2.696
  821SOL     MW 4926   1.440   0.912   2.685
  822SOL     OW 4927   0.677   5.762   0.022
  822SOL    HW1 4928   0.626   5.682   0.029
  822SOL    HW2 4929   0.768   5.732   0.011
  822SOL     MW 4930   0.682   5.748   0.022
  823SOL     OW 4931   2.203   0.907   4.045
  823SOL    HW1 4932   2.299   0.906   4.044
  823SOL    HW2 4933   2.179   0.977   3.984
  823SOL     MW 4934   2.212   0.916   4.037
  824SOL     OW 4935   1.751   4.305   4.624
  824SOL    HW1 4936   1.785   4.394   4.625
  824SOL    HW2 4937   1.777   4.271   4.537
  824SOL     MW 4938   1.759   4.312   4.613
  825SOL     OW 4939   0.882   5.234   3.622
  825SOL    HW1 4940   0.905   5.235   3.529
  825SOL    HW2 4941   0.840   5.318   3.637
  825SOL     MW 4942   0.879   5.245   3.612
  826SOL     OW 4943   3.130   0.909   2.505
  826SOL    HW1 4944   3.164   0.824   2.478
  826SOL    HW2 4945   3.204   0.969   2.496
  826SOL     MW 4946   3.144   0.906   2.501
  827SOL     OW 4947   2.019   5.880   0.675
  827SOL    HW1 4948   2.035   5.970   0.647
  827SOL    HW2 4949   2.060   5.874   0.761
  827SOL     MW 4950   2.026   5.890   0.683
  828SOL     OW 4951   5.906   4.041   4.246
  828SOL    HW1 4952   5.943   4.042   4.158
  828SOL    HW2 4953   5.839   3.972   4.243
  828SOL     MW 4954   5.902   4.032   4.235
  829SOL     OW 4955   1.729   1.411   2.969
  829SOL    HW1 4956   1.810   1.460   2.983
  829SOL    HW2 4957   1.717   1.409   2.874
  829SOL     MW 4958   1.738   1.417   2.959
  830SOL     OW 4959   2.116   2.620   5.171
  830SOL    HW1 4960   2.209   2.631   5.189
  830SOL    HW2 4961   2.080   2.588   5.254
  830SOL     MW 4962   2.123   2.617   5.184
  831SOL     OW 4963   1.876   0.601   4.482
  831SOL    HW1 4964   1.796   0.565   4.521
  831SOL    HW2 4965   1.862   0.696   4.481
  831SOL     MW 4966   1.864   0.609   4.487
  832SOL     OW 4967   2.709   4.884   0.163
  832SOL    HW1 4968   2.742   4.917   0.080
  832SOL    HW2 4969   2.771   4.916   0.229
  832SOL     MW 4970   2.721   4.893   0.161
  833SOL     OW 4971   0.987   3.004   3.790
  833SOL    HW1 4972   1.004   2.926   3.844
  833SOL    HW2 4973   0.925   3.055   3.841
  833SOL     MW 4974   0.981   3.000   3.804
  834SOL     OW 4975   0.351   3.974   2.125
  834SOL    HW1 4976   0.420   4.041   2.126
  834SOL    HW2 4977   0.272   4.021   2.153
  834SOL     MW 4978   0.349   3.989   2.129
  835SOL     OW 4979   5.930   3.673   5.494
  835SOL    HW1 4980   5.835   3.670   5.495
  835SOL    HW2 4981   5.951   3.767   5.495
  835SOL     MW 4982   5.921   3.685   5.494
  836SOL     OW 4983   5.710   4.278   5.804
  836SOL    HW1 4984   5.763   4.296   5.882
  836SOL    HW2 4985   5.696   4.183   5.806
  836SOL     MW 4986   5.715   4.268   5.814
  837SOL     OW 4987   4.345   5.476   2.857
  837SOL    HW1 4988   4.428   5.466   2.810
  837SOL    HW2 4989   4.285   5.511   2.791
  837SOL     MW 4990   4.348   5.479   2.842
  838SOL     OW 4991   0.533   2.247   0.218
  838SOL    HW1 4992   0.449   2.237   0.263
  838SOL    HW2 4993   0.553   2.159   0.185
  838SOL     MW 4994   0.525   2.234   0.220
  839SOL     OW 4995   0.699   0.513   3.344
  839SOL    HW1 4996   0.610   0.497   3.376
  839SOL    HW2 4997   0.718   0.438   3.288
  839SOL     MW 4998   0.690   0.501   3.341
  840SOL     OW 4999   2.225   5.410   1.460
  840SOL    HW1 5000   2.204   5.375   1.373
  840SOL    HW2 5001   2.229   5.504   1.448
  840SOL     MW 5002   2.223   5.417   1.447
  841SOL     OW 5003   1.307   3.461   5.742
  841SOL    HW1 5004   1.327   3.444   5.650
  841SOL    HW2 5005   1.237   3.527   5.739
  841SOL     MW 5006   1.301   3.468   5.730
  842SOL     OW 5007   4.483   3.331   3.288
  842SOL    HW1 5008   4.506   3.247   3.248
  842SOL    HW2 5009   4.403   3.358   3.244
  842SOL     MW 5010   4.476   3.323   3.277
  843SOL     OW 5011   2.205   4.930   3.567
  843SOL    HW1 5012   2.217   4.958   3.658
  843SOL    HW2 5013   2.133   4.985   3.535
  843SOL     MW 5014   2.197   4.941   3.574
  844SOL     OW 5015   5.224   3.133   0.284
  844SOL    HW1 5016   5.295   3.076   0.313
  844SOL    HW2 5017   5.170   3.078   0.228
  844SOL     MW 5018   5.226   3.119   0.281
  845SOL     OW 5019   5.091   5.769   5.964
  845SOL    HW1 5020   5.078   5.817   6.046
  845SOL    HW2 5021   5.010   5.719   5.953
  845SOL     MW 5022   5.079   5.768   5.973
  846SOL     OW 5023   5.517   0.942   3.302
  846SOL    HW1 5024   5.492   1.020   3.352
  846SOL    HW2 5025   5.588   0.903   3.352
  846SOL     MW 5026   5.523   0.947   3.315
  847SOL     OW 5027   1.495   4.213   0.252
  847SOL    HW1 5028   1.443   4.293   0.253
  847SOL    HW2 5029   1.540   4.212   0.337
  847SOL     MW 5030   1.494   4.223   0.263
  848SOL     OW 5031   4.850   5.485   3.268
  848SOL    HW1 5032   4.844   5.444   3.354
  848SOL    HW2 5033   4.864   5.578   3.286
  848SOL     MW 5034   4.851   5.492   3.281
  849SOL     OW 5035   2.368   0.407   4.862
  849SOL    HW1 5036   2.450   0.421   4.909
  849SOL    HW2 5037   2.382   0.326   4.813
  849SOL     MW 5038   2.380   0.398   4.861
  850SOL     OW 5039   2.726   0.110   2.446
  850SOL    HW1 5040   2.796   0.056   2.484
  850SOL    HW2 5041   2.723   0.188   2.501
  850SOL     MW 5042   2.734   0.113   2.458
  851SOL     OW 5043   1.853   3.760   5.602
  851SOL    HW1 5044   1.795   3.685   5.595
  851SOL    HW2 5045   1.909   3.754   5.524
  851SOL     MW 5046   1.853   3.750   5.591
  852SOL     OW 5047   1.889   2.545   1.931
  852SOL    HW1 5048   1.848   2.561   1.846
  852SOL    HW2 5049   1.817   2.552   1.994
  852SOL     MW 5050   1.874   2.548   1.928
  853SOL     OW 5051   5.590   0.980   4.174
  853SOL    HW1 5052   5.656   0.992   4.106
  853SOL    HW2 5053   5.567   0.888   4.170
  853SOL     MW 5054   5.595   0.970   4.165
  854SOL     OW 5055   3.570   5.452   2.246
  854SOL    HW1 5056   3.534   5.375   2.201
  854SOL    HW2 5057   3.636   5.416   2.305
  854SOL     MW 5058   3.574   5.437   2.248
  855SOL     OW 5059   0.523   5.255   4.881
  855SOL    HW1 5060   0.458   5.217   4.940
  855SOL    HW2 5061   0.573   5.180   4.848
  855SOL     MW 5062   0.521   5.241   4.884
  856SOL     OW 5063   2.395   0.685   2.037
  856SOL    HW1 5064   2.425   0.605   2.078
  856SOL    HW2 5065   2.337   0.656   1.966
  856SOL     MW 5066   2.391   0.671   2.033
  857SOL     OW 5067   2.085   1.166   3.948
  857SOL    HW1 5068   1.996   1.194   3.967
  857SOL    HW2 5069   2.140   1.215   4.009
  857SOL     MW 5070   2.081   1.176   3.958
  858SOL     OW 5071   3.174   0.445   0.690
  858SOL    HW1 5072   3.173   0.394   0.771
  858SOL    HW2 5073   3.124   0.392   0.627
  858SOL     MW 5074   3.168   0.432   0.692
  859SOL     OW 5075   5.478   2.976   2.180
  859SOL    HW1 5076   5.404   2.995   2.123
  859SOL    HW2 5077   5.450   3.008   2.266
  859SOL     MW 5078   5.465   2.983   2.184
  860SOL     OW 5079   2.592   3.977   4.819
  860SOL    HW1 5080   2.535   3.973   4.896
  860SOL    HW2 5081   2.631   4.064   4.822
  860SOL     MW 5082   2.590   3.987   4.829
  861SOL     OW 5083   0.734   3.192   3.634
  861SOL    HW1 5084   0.817   3.144   3.639
  861SOL    HW2 5085   0.742   3.262   3.699
  861SOL     MW 5086   0.745   3.194   3.643
  862SOL     OW 5087   5.446   1.784   0.108
  862SOL    HW1 5088   5.355   1.789   0.138
  862SOL    HW2 5089   5.459   1.691   0.087
  862SOL     MW 5090   5.436   1.772   0.109
  863SOL     OW 5091   5.335   1.629   5.187
  863SOL    HW1 5092   5.262   1.637   5.248
  863SOL    HW2 5093   5.332   1.538   5.158
  863SOL     MW 5094   5.325   1.619   5.191
  864SOL     OW 5095   3.658   0.800   1.887
  864SOL    HW1 5096   3.697   0.778   1.971
  864SOL    HW2 5097   3.652   0.716   1.840
  864SOL     MW 5098   3.662   0.786   1.892
  865SOL     OW 5099   0.279   3.588   0.729
  865SOL    HW1 5100   0.324   3.503   0.728
  865SOL    HW2 5101   0.325   3.640   0.663
  865SOL     MW 5102   0.291   3.584   0.720
  866SOL     OW 5103   4.520   5.287   0.081
  866SOL    HW1 5104   4.509   5.241  -0.003
  866SOL    HW2 5105   4.433   5.322   0.101
  866SOL     MW 5106   4.508   5.286   0.073
  867SOL     OW 5107   0.156   4.258   0.464
  867SOL    HW1 5108   0.249   4.233   0.464
  867SOL    HW2 5109   0.151   4.331   0.402
  867SOL     MW 5110   0.167   4.264   0.456
  868SOL     OW 5111   1.475   3.986   4.672
  868SOL    HW1 5112   1.499   3.998   4.580
  868SOL    HW2 5113   1.447   4.073   4.701
  868SOL     MW 5114   1.475   3.999   4.664
  869SOL     OW 5115   0.622   0.422   6.104
  869SOL    HW1 5116   0.585   0.508   6.121
  869SOL    HW2 5117   0.616   0.376   6.187
  869SOL     MW 5118   0.616   0.427   6.117
  870SOL     OW 5119   0.929   4.323   4.449
  870SOL    HW1 5120   0.947   4.297   4.359
  870SOL    HW2 5121   0.839   4.294   4.465
  870SOL     MW 5122   0.920   4.316   4.440
  871SOL     OW 5123   1.956   5.822   4.931
  871SOL    HW1 5124   2.047   5.805   4.908
  871SOL    HW2 5125   1.956   5.912   4.965
  871SOL     MW 5126   1.967   5.832   4.932
  872SOL     OW 5127   6.026   3.206   5.038
  872SOL    HW1 5128   6.055   3.216   4.947
  872SOL    HW2 5129   6.100   3.235   5.090
  872SOL     MW 5130   6.039   3.211   5.033
  873SOL     OW 5131   0.604   0.175   5.850
  873SOL    HW1 5132   0.601   0.255   5.902
  873SOL    HW2 5133   0.656   0.114   5.902
  873SOL     MW 5134   0.610   0.177   5.863
  874SOL     OW 5135   2.387   4.701   0.527
  874SOL    HW1 5136   2.371   4.659   0.612
  874SOL    HW2 5137   2.308   4.683   0.476
  874SOL     MW 5138   2.375   4.693   0.531
  875SOL     OW 5139   5.833   2.995   6.053
  875SOL    HW1 5140   5.869   2.951   6.130
  875SOL    HW2 5141   5.820   2.925   5.989
  875SOL     MW 5142   5.836   2.981   6.055
  876SOL     OW 5143   4.427   1.495   1.744
  876SOL    HW1 5144   4.451   1.545   1.666
  876SOL    HW2 5145   4.494   1.517   1.808
  876SOL     MW 5146   4.438   1.504   1.742
  877SOL     OW 5147   1.371   1.481   0.157
  877SOL    HW1 5148   1.294   1.535   0.138
  877SOL    HW2 5149   1.441   1.521   0.106
  877SOL     MW 5150   1.370   1.493   0.148
  878SOL     OW 5151   1.683   2.364   6.006
  878SOL    HW1 5152   1.603   2.416   6.017
  878SOL    HW2 5153   1.702   2.368   5.912
  878SOL     MW 5154   1.675   2.371   5.995
  879SOL     OW 5155   1.875   1.109   5.037
  879SOL    HW1 5156   1.814   1.075   4.972
  879SOL    HW2 5157   1.821   1.131   5.112
  879SOL     MW 5158   1.860   1.107   5.038
  880SOL     OW 5159   0.742   0.524   2.217
  880SOL    HW1 5160   0.726   0.438   2.254
  880SOL    HW2 5161   0.826   0.516   2.173
  880SOL     MW 5162   0.751   0.512   2.216
  881SOL     OW 5163   3.932   4.674   4.720
  881SOL    HW1 5164   3.894   4.762   4.718
  881SOL    HW2 5165   3.892   4.628   4.646
  881SOL     MW 5166   3.922   4.679   4.710
  882SOL     OW 5167   1.425   4.361   2.091
  882SOL    HW1 5168   1.421   4.456   2.092
  882SOL    HW2 5169   1.436   4.336   2.183
  882SOL     MW 5170   1.426   4.370   2.103
  883SOL     OW 5171   0.819   5.324   0.308
  883SOL    HW1 5172   0.845   5.349   0.397
  883SOL    HW2 5173   0.893   5.351   0.253
  883SOL     MW 5174   0.832   5.330   0.313
  884SOL     OW 5175   4.434   0.635   5.051
  884SOL    HW1 5176   4.495   0.575   5.093
  884SOL    HW2 5177   4.348   0.601   5.074
  884SOL     MW 5178   4.431   0.623   5.059
  885SOL     OW 5179   4.753   6.023   0.505
  885SOL    HW1 5180   4.726   5.934   0.525
  885SOL    HW2 5181   4.708   6.044   0.423
  885SOL     MW 5182   4.744   6.015   0.497
  886SOL     OW 5183   5.256   1.098   5.950
  886SOL    HW1 5184   5.197   1.078   5.877
  886SOL    HW2 5185   5.238   1.029   6.015
  886SOL     MW 5186   5.246   1.086   5.949
  887SOL     OW 5187   5.883   0.093   6.015
  887SOL    HW1 5188   5.964   0.046   5.995
  887SOL    HW2 5189   5.912   0.169   6.067
  887SOL     MW 5190   5.897   0.097   6.019
  888SOL     OW 5191   3.546   0.177   4.685
  888SOL    HW1 5192   3.565   0.270   4.695
  888SOL    HW2 5193   3.494   0.172   4.605
  888SOL     MW 5194   3.542   0.189   4.676
  889SOL     OW 5195   2.960   1.854   5.452
  889SOL    HW1 5196   2.979   1.940   5.491
  889SOL    HW2 5197   2.931   1.800   5.525
  889SOL     MW 5198   2.959   1.858   5.466
  890SOL     OW 5199   4.449   1.583   5.743
  890SOL    HW1 5200   4.465   1.609   5.652
  890SOL    HW2 5201   4.420   1.664   5.786
  890SOL     MW 5202   4.447   1.597   5.737
  891SOL     OW 5203   4.129   3.013   0.350
  891SOL    HW1 5204   4.093   2.939   0.301
  891SOL    HW2 5205   4.073   3.020   0.427
  891SOL     MW 5206   4.117   3.004   0.354
  892SOL     OW 5207   4.518   3.608   5.618
  892SOL    HW1 5208   4.509   3.526   5.570
  892SOL    HW2 5209   4.612   3.614   5.637
  892SOL     MW 5210   4.529   3.598   5.614
  893SOL     OW 5211   3.331   1.093   2.480
  893SOL    HW1 5212   3.410   1.108   2.531
  893SOL    HW2 5213   3.361   1.090   2.390
  893SOL     MW 5214   3.345   1.095   2.475
  894SOL     OW 5215   3.130   0.363   0.953
  894SOL    HW1 5216   3.172   0.279   0.972
  894SOL    HW2 5217   3.041   0.355   0.988
  894SOL     MW 5218   3.124   0.352   0.960
  895SOL     OW 5219   1.499   5.329   2.399
  895SOL    HW1 5220   1.570   5.301   2.341
  895SOL    HW2 5221   1.441   5.253   2.403
  895SOL     MW 5222   1.501   5.316   2.392
  896SOL     OW 5223   3.016   0.947   1.679
  896SOL    HW1 5224   3.076   0.878   1.652
  896SOL    HW2 5225   3.066   1.028   1.671
  896SOL     MW 5226   3.030   0.948   1.675
  897SOL     OW 5227   0.467   4.918   4.892
  897SOL    HW1 5228   0.419   4.849   4.847
  897SOL    HW2 5229   0.400   4.963   4.944
  897SOL     MW 5230   0.452   4.915   4.893
  898SOL     OW 5231   0.274   2.393   1.675
  898SOL    HW1 5232   0.360   2.388   1.717
  898SOL    HW2 5233   0.279   2.470   1.618
  898SOL     MW 5234   0.285   2.402   1.673
  899SOL     OW 5235   3.594   5.502   1.501
  899SOL    HW1 5236   3.582   5.408   1.518
  899SOL    HW2 5237   3.599   5.509   1.406
  899SOL     MW 5238   3.593   5.491   1.491
  900SOL     OW 5239   0.990   4.255   3.791
  900SOL    HW1 5240   0.947   4.320   3.736
  900SOL    HW2 5241   0.940   4.255   3.872
  900SOL     MW 5242   0.979   4.264   3.794
  901SOL     OW 5243   2.095   3.781   4.809
  901SOL    HW1 5244   2.162   3.721   4.843
  901SOL    HW2 5245   2.018   3.726   4.796
  901SOL     MW 5246   2.094   3.767   4.812
  902SOL     OW 5247   5.804   3.804   4.863
  902SOL    HW1 5248   5.725   3.765   4.825
  902SOL    HW2 5249   5.783   3.817   4.955
  902SOL     MW 5250   5.791   3.801   4.870
  903SOL     OW 5251   4.685   1.472   1.917
  903SOL    HW1 5252   4.763   1.482   1.861
  903SOL    HW2 5253   4.697   1.387   1.960
  903SOL     MW 5254   4.697   1.462   1.916
  904SOL     OW 5255   5.004   3.201   2.175
  904SOL    HW1 5256   5.032   3.293   2.172
  904SOL    HW2 5257   5.080   3.152   2.144
  904SOL     MW 5258   5.017   3.207   2.171
  905SOL     OW 5259   4.648   5.471   2.126
  905SOL    HW1 5260   4.554   5.485   2.129
  905SOL    HW2 5261   4.665   5.405   2.194
  905SOL     MW 5262   4.638   5.464   2.135
  906SOL     OW 5263   2.740   0.605   0.638
  906SOL    HW1 5264   2.719   0.659   0.713
  906SOL    HW2 5265   2.706   0.518   0.660
  906SOL     MW 5266   2.733   0.601   0.650
  907SOL     OW 5267   3.653   2.788   4.113
  907SOL    HW1 5268   3.718   2.853   4.088
  907SOL    HW2 5269   3.678   2.760   4.201
  907SOL     MW 5270   3.665   2.792   4.121
  908SOL     OW 5271   4.690   3.727   3.849
  908SOL    HW1 5272   4.622   3.700   3.787
  908SOL    HW2 5273   4.712   3.647   3.896
  908SOL     MW 5274   4.684   3.713   3.847
  909SOL     OW 5275   3.776   4.888   1.386
  909SOL    HW1 5276   3.790   4.970   1.433
  909SOL    HW2 5277   3.795   4.820   1.450
  909SOL     MW 5278   3.781   4.890   1.400
  910SOL     OW 5279   0.247   1.366   0.506
  910SOL    HW1 5280   0.312   1.322   0.450
  910SOL    HW2 5281   0.266   1.459   0.495
  910SOL     MW 5282   0.258   1.372   0.498
  911SOL     OW 5283   1.917   5.204   2.896
  911SOL    HW1 5284   1.933   5.258   2.973
  911SOL    HW2 5285   1.974   5.128   2.907
  911SOL     MW 5286   1.927   5.201   2.907
  912SOL     OW 5287   5.363   1.485   5.882
  912SOL    HW1 5288   5.397   1.406   5.923
  912SOL    HW2 5289   5.298   1.454   5.819
  912SOL     MW 5290   5.359   1.471   5.879
  913SOL     OW 5291   1.090   5.613   0.508
  913SOL    HW1 5292   1.158   5.574   0.453
  913SOL    HW2 5293   1.021   5.547   0.511
  913SOL     MW 5294   1.090   5.599   0.501
  914SOL     OW 5295   1.186   0.228   5.821
  914SOL    HW1 5296   1.259   0.172   5.846
  914SOL    HW2 5297   1.223   0.316   5.816
  914SOL     MW 5298   1.200   0.232   5.823
  915SOL     OW 5299   3.531   5.937   3.913
  915SOL    HW1 5300   3.459   5.875   3.896
  915SOL    HW2 5301   3.605   5.881   3.937
  915SOL     MW 5302   3.531   5.922   3.914
  916SOL     OW 5303   4.579   0.561   3.259
  916SOL    HW1 5304   4.526   0.641   3.253
  916SOL    HW2 5305   4.593   0.534   3.169
  916SOL     MW 5306   4.574   0.568   3.247
  917SOL     OW 5307   5.099   3.717   0.291
  917SOL    HW1 5308   5.004   3.710   0.282
  917SOL    HW2 5309   5.112   3.763   0.373
  917SOL     MW 5310   5.089   3.722   0.300
  918SOL     OW 5311   3.184   0.696   0.788
  918SOL    HW1 5312   3.158   0.616   0.742
  918SOL    HW2 5313   3.205   0.668   0.877
  918SOL     MW 5314   3.183   0.682   0.793
  919SOL     OW 5315   4.257   3.235   1.587
  919SOL    HW1 5316   4.208   3.310   1.622
  919SOL    HW2 5317   4.347   3.249   1.618
  919SOL     MW 5318   4.263   3.246   1.596
  920SOL     OW 5319   1.310   4.658   0.646
  920SOL    HW1 5320   1.258   4.735   0.669
  920SOL    HW2 5321   1.246   4.588   0.632
  920SOL     MW 5322   1.296   4.659   0.648
  921SOL     OW 5323   2.193   1.463   5.190
  921SOL    HW1 5324   2.164   1.550   5.217
  921SOL    HW2 5325   2.199   1.413   5.272
  921SOL     MW 5326   2.190   1.467   5.204
  922SOL     OW 5327   3.076   5.980   4.357
  922SOL    HW1 5328   3.034   5.996   4.272
  922SOL    HW2 5329   3.157   5.933   4.335
  922SOL     MW 5330   3.081   5.976   4.343
  923SOL     OW 5331   5.066   4.619   5.988
  923SOL    HW1 5332   5.037   4.710   5.992
  923SOL    HW2 5333   5.071   4.592   6.080
  923SOL     MW 5334   5.063   4.627   6.000
  924SOL     OW 5335   0.287   5.389   4.192
  924SOL    HW1 5336   0.232   5.339   4.252
  924SOL    HW2 5337   0.365   5.410   4.243
  924SOL     MW 5338   0.290   5.385   4.206
  925SOL     OW 5339   5.650   1.460   2.716
  925SOL    HW1 5340   5.577   1.437   2.774
  925SOL    HW2 5341   5.698   1.528   2.763
  925SOL     MW 5342   5.647   1.466   2.729
  926SOL     OW 5343   1.186   2.298   0.511
  926SOL    HW1 5344   1.276   2.272   0.490
  926SOL    HW2 5345   1.179   2.283   0.605
  926SOL     MW 5346   1.197   2.292   0.521
  927SOL     OW 5347   2.392   3.633   1.214
  927SOL    HW1 5348   2.449   3.609   1.141
  927SOL    HW2 5349   2.307   3.650   1.174
  927SOL     MW 5350   2.388   3.632   1.200
  928SOL     OW 5351   0.105   1.182   5.500
  928SOL    HW1 5352   0.039   1.116   5.478
  928SOL    HW2 5353   0.056   1.253   5.540
  928SOL     MW 5354   0.090   1.182   5.502
  929SOL     OW 5355   3.414   1.089   1.678
  929SOL    HW1 5356   3.385   1.026   1.743
  929SOL    HW2 5357   3.335   1.140   1.658
  929SOL     MW 5358   3.400   1.088   1.684
  930SOL     OW 5359   0.018   1.195   6.021
  930SOL    HW1 5360   0.111   1.185   6.002
  930SOL    HW2 5361   0.006   1.290   6.029
  930SOL     MW 5362   0.028   1.206   6.019
  931SOL     OW 5363   4.292   1.401   4.128
  931SOL    HW1 5364   4.270   1.402   4.035
  931SOL    HW2 5365   4.207   1.393   4.172
  931SOL     MW 5366   4.278   1.400   4.122
  932SOL     OW 5367   5.648   4.219   5.315
  932SOL    HW1 5368   5.559   4.193   5.293
  932SOL    HW2 5369   5.641   4.261   5.401
  932SOL     MW 5370   5.636   4.221   5.323
  933SOL     OW 5371   0.219   0.426   5.384
  933SOL    HW1 5372   0.186   0.507   5.424
  933SOL    HW2 5373   0.140   0.374   5.366
  933SOL     MW 5374   0.204   0.430   5.387
  934SOL     OW 5375   5.586   4.020   1.010
  934SOL    HW1 5376   5.576   3.966   0.931
  934SOL    HW2 5377   5.541   4.101   0.989
  934SOL     MW 5378   5.579   4.023   0.997
  935SOL     OW 5379   3.816   0.965   0.454
  935SOL    HW1 5380   3.817   1.046   0.403
  935SOL    HW2 5381   3.731   0.925   0.435
  935SOL     MW 5382   3.805   0.971   0.445
  936SOL     OW 5383   3.483   0.702   4.030
  936SOL    HW1 5384   3.435   0.722   3.949
  936SOL    HW2 5385   3.441   0.756   4.097
  936SOL     MW 5386   3.471   0.711   4.028
  937SOL     OW 5387   3.231   5.574   0.840
  937SOL    HW1 5388   3.315   5.603   0.804
  937SOL    HW2 5389   3.196   5.514   0.775
  937SOL     MW 5390   3.237   5.570   0.827
  938SOL     OW 5391   5.845   2.766   2.162
  938SOL    HW1 5392   5.801   2.728   2.085
  938SOL    HW2 5393   5.774   2.796   2.218
  938SOL     MW 5394   5.831   2.765   2.159
  939SOL     OW 5395   0.962   4.204   3.210
  939SOL    HW1 5396   0.935   4.211   3.119
  939SOL    HW2 5397   1.057   4.218   3.208
  939SOL     MW 5398   0.971   4.207   3.198
  940SOL     OW 5399   5.697   1.620   3.373
  940SOL    HW1 5400   5.706   1.539   3.324
  940SOL    HW2 5401   5.785   1.640   3.402
  940SOL     MW 5402   5.709   1.613   3.370
  941SOL     OW 5403   0.888   2.748   3.107
  941SOL    HW1 5404   0.825   2.801   3.157
  941SOL    HW2 5405   0.922   2.685   3.171
  941SOL     MW 5406   0.885   2.747   3.122
  942SOL     OW 5407   5.937   5.130   1.097
  942SOL    HW1 5408   5.942   5.082   1.180
  942SOL    HW2 5409   5.897   5.068   1.036
  942SOL     MW 5410   5.932   5.116   1.100
  943SOL     OW 5411   4.555   5.612   0.943
  943SOL    HW1 5412   4.585   5.558   1.016
  943SOL    HW2 5413   4.496   5.676   0.982
  943SOL     MW 5414   4.551   5.613   0.957
  944SOL     OW 5415   2.594   1.372   4.705
  944SOL    HW1 5416   2.605   1.323   4.786
  944SOL    HW2 5417   2.521   1.431   4.722
  944SOL     MW 5418   2.586   1.373   4.718
  945SOL     OW 5419   4.659   5.616   0.191
  945SOL    HW1 5420   4.700   5.683   0.246
  945SOL    HW2 5421   4.593   5.577   0.248
  945SOL     MW 5422   4.656   5.620   0.206
  946SOL     OW 5423   5.024   5.427   2.919
  946SOL    HW1 5424   5.034   5.513   2.880
  946SOL    HW2 5425   4.931   5.406   2.907
  946SOL     MW 5426   5.013   5.435   2.912
  947SOL     OW 5427   2.270   0.797   4.842
  947SOL    HW1 5428   2.175   0.806   4.851
  947SOL    HW2 5429   2.281   0.730   4.774
  947SOL     MW 5430   2.259   0.790   4.834
  948SOL     OW 5431   3.552   4.835   2.287
  948SOL    HW1 5432   3.465   4.873   2.279
  948SOL    HW2 5433   3.542   4.745   2.259
  948SOL     MW 5434   3.540   4.828   2.283
  949SOL     OW 5435   0.367   5.574   3.730
  949SOL    HW1 5436   0.454   5.561   3.769
  949SOL    HW2 5437   0.361   5.669   3.718
  949SOL     MW 5438   0.378   5.585   3.733
  950SOL     OW 5439   2.412   0.467   2.197
  950SOL    HW1 5440   2.505   0.477   2.220
  950SOL    HW2 5441   2.374   0.419   2.271
  950SOL     MW 5442   2.419   0.463   2.210
  951SOL     OW 5443   6.064   5.063   4.682
  951SOL    HW1 5444   6.157   5.053   4.661
  951SOL    HW2 5445   6.042   4.983   4.730
  951SOL     MW 5446   6.073   5.052   4.686
  952SOL     OW 5447   0.405   5.198   5.432
  952SOL    HW1 5448   0.419   5.122   5.375
  952SOL    HW2 5449   0.350   5.257   5.381
  952SOL     MW 5450   0.400   5.196   5.418
  953SOL     OW 5451   5.137   3.880   5.488
  953SOL    HW1 5452   5.133   3.975   5.488
  953SOL    HW2 5453   5.164   3.857   5.577
  953SOL     MW 5454   5.140   3.889   5.500
  954SOL     OW 5455   2.045   1.997   5.447
  954SOL    HW1 5456   2.135   2.030   5.446
  954SOL    HW2 5457   2.010   2.021   5.361
  954SOL     MW 5458   2.052   2.005   5.435
  955SOL     OW 5459   2.033   4.164   6.088
  955SOL    HW1 5460   1.989   4.082   6.113
  955SOL    HW2 5461   2.119   4.158   6.131
  955SOL     MW 5462   2.039   4.153   6.097
  956SOL     OW 5463   5.902   1.805   5.517
  956SOL    HW1 5464   5.995   1.783   5.523
  956SOL    HW2 5465   5.888   1.826   5.425
  956SOL     MW 5466   5.912   1.805   5.506
  957SOL     OW 5467   3.608   5.809   4.937
  957SOL    HW1 5468   3.595   5.743   4.869
  957SOL    HW2 5469   3.624   5.890   4.890
  957SOL     MW 5470   3.609   5.811   4.922
  958SOL     OW 5471   2.559   4.562   2.360
  958SOL    HW1 5472   2.567   4.504   2.285
  958SOL    HW2 5473   2.487   4.621   2.337
  958SOL     MW 5474   2.551   4.562   2.348
  959SOL     OW 5475   5.436   4.928   1.228
  959SOL    HW1 5476   5.430   5.020   1.200
  959SOL    HW2 5477   5.528   4.906   1.218
  959SOL     MW 5478   5.447   4.937   1.223
  960SOL     OW 5479   1.875   4.368   0.062
  960SOL    HW1 5480   1.892   4.358   0.156
  960SOL    HW2 5481   1.932   4.304   0.020
  960SOL     MW 5482   1.884   4.359   0.069
  961SOL     OW 5483   1.329   1.318   2.039
  961SOL    HW1 5484   1.276   1.311   2.119
  961SOL    HW2 5485   1.274   1.368   1.979
  961SOL     MW 5486   1.315   1.323   2.042
  962SOL     OW 5487   3.332   1.338   3.066
  962SOL    HW1 5488   3.298   1.266   3.119
  962SOL    HW2 5489   3.272   1.343   2.992
  962SOL     MW 5490   3.320   1.329   3.063
  963SOL     OW 5491   3.785   6.093   1.058
  963SOL    HW1 5492   3.820   6.179   1.035
  963SOL    HW2 5493   3.812   6.036   0.985
  963SOL     MW 5494   3.793   6.096   1.045
  964SOL     OW 5495   0.332   2.619   3.931
  964SOL    HW1 5496   0.408   2.624   3.990
  964SOL    HW2 5497   0.293   2.534   3.949
  964SOL     MW 5498   0.337   2.609   3.941
  965SOL     OW 5499   4.859   1.492   0.222
  965SOL    HW1 5500   4.889   1.562   0.164
  965SOL    HW2 5501   4.806   1.436   0.165
  965SOL     MW 5502   4.856   1.494   0.207
  966SOL     OW 5503   4.180   4.894   3.212
  966SOL    HW1 5504   4.117   4.826   3.234
  966SOL    HW2 5505   4.259   4.871   3.261
  966SOL     MW 5506   4.182   4.883   3.221
  967SOL     OW 5507   2.600   5.070   4.672
  967SOL    HW1 5508   2.557   5.055   4.588
  967SOL    HW2 5509   2.603   4.983   4.713
  967SOL     MW 5510   2.595   5.057   4.666
  968SOL     OW 5511   3.986   5.255   4.334
  968SOL    HW1 5512   3.937   5.176   4.356
  968SOL    HW2 5513   3.923   5.326   4.349
  968SOL     MW 5514   3.972   5.254   4.339
  969SOL     OW 5515   3.255   1.049   2.011
  969SOL    HW1 5516   3.168   1.035   2.048
  969SOL    HW2 5517   3.308   1.081   2.084
  969SOL     MW 5518   3.251   1.052   2.025
  970SOL     OW 5519   5.648   4.190   2.044
  970SOL    HW1 5520   5.617   4.101   2.061
  970SOL    HW2 5521   5.621   4.240   2.121
  970SOL     MW 5522   5.641   4.185   2.056
  971SOL     OW 5523   2.229   3.511   5.572
  971SOL    HW1 5524   2.192   3.449   5.634
  971SOL    HW2 5525   2.306   3.467   5.536
  971SOL     MW 5526   2.234   3.498   5.575
  972SOL     OW 5527   3.578   0.581   1.738
  972SOL    HW1 5528   3.624   0.501   1.764
  972SOL    HW2 5529   3.600   0.593   1.646
  972SOL     MW 5530   3.586   0.572   1.730
  973SOL     OW 5531   0.873   2.785   5.134
  973SOL    HW1 5532   0.873   2.880   5.119
  973SOL    HW2 5533   0.784   2.765   5.163
  973SOL     MW 5534   0.862   2.795   5.136
  974SOL     OW 5535   4.447   4.798   2.742
  974SOL    HW1 5536   4.515   4.794   2.675
  974SOL    HW2 5537   4.454   4.887   2.777
  974SOL     MW 5538   4.457   4.809   2.738
  975SOL     OW 5539   0.771   5.029   0.848
  975SOL    HW1 5540   0.711   5.103   0.856
  975SOL    HW2 5541   0.723   4.964   0.796
  975SOL     MW 5542   0.757   5.030   0.842
  976SOL     OW 5543   2.860   2.803   5.348
  976SOL    HW1 5544   2.798   2.855   5.297
  976SOL    HW2 5545   2.870   2.851   5.430
  976SOL     MW 5546   2.853   2.816   5.352
  977SOL     OW 5547   3.347   4.527   5.042
  977SOL    HW1 5548   3.324   4.531   5.135
  977SOL    HW2 5549   3.411   4.456   5.036
  977SOL     MW 5550   3.353   4.518   5.053
  978SOL     OW 5551   3.809   5.547   1.687
  978SOL    HW1 5552   3.870   5.478   1.663
  978SOL    HW2 5553   3.732   5.531   1.631
  978SOL     MW 5554   3.807   5.536   1.677
  979SOL     OW 5555   5.474   1.987   0.460
  979SOL    HW1 5556   5.402   1.972   0.399
  979SOL    HW2 5557   5.538   2.037   0.410
  979SOL     MW 5558   5.473   1.992   0.446
  980SOL     OW 5559   4.305   2.507   3.707
  980SOL    HW1 5560   4.345   2.426   3.740
  980SOL    HW2 5561   4.219   2.509   3.750
  980SOL     MW 5562   4.299   2.497   3.717
  981SOL     OW 5563   1.989   2.281   0.659
  981SOL    HW1 5564   2.000   2.197   0.615
  981SOL    HW2 5565   2.011   2.346   0.593
  981SOL     MW 5566   1.993   2.279   0.645
  982SOL     OW 5567   4.451   2.424   4.181
  982SOL    HW1 5568   4.545   2.405   4.189
  982SOL    HW2 5569   4.441   2.455   4.090
  982SOL     MW 5570   4.462   2.426   4.170
  983SOL     OW 5571   5.520   0.474   4.269
  983SOL    HW1 5572   5.548   0.543   4.330
  983SOL    HW2 5573   5.449   0.430   4.314
  983SOL     MW 5574   5.515   0.477   4.282
  984SOL     OW 5575   5.283   0.720   1.201
  984SOL    HW1 5576   5.213   0.699   1.139
  984SOL    HW2 5577   5.351   0.656   1.181
  984SOL     MW 5578   5.282   0.709   1.190
  985SOL     OW 5579   2.586   1.823   0.283
  985SOL    HW1 5580   2.502   1.802   0.324
  985SOL    HW2 5581   2.562   1.875   0.206
  985SOL     MW 5582   2.572   1.827   0.278
  986SOL     OW 5583   1.149   0.569   4.955
  986SOL    HW1 5584   1.201   0.516   5.015
  986SOL    HW2 5585   1.059   0.543   4.972
  986SOL     MW 5586   1.144   0.559   4.965
  987SOL     OW 5587   4.694   3.171   2.696
  987SOL    HW1 5588   4.704   3.076   2.689
  987SOL    HW2 5589   4.769   3.206   2.647
  987SOL     MW 5590   4.705   3.163   2.689
  988SOL     OW 5591   0.196   1.050   5.769
  988SOL    HW1 5592   0.193   1.137   5.729
  988SOL    HW2 5593   0.145   0.994   5.710
  988SOL     MW 5594   0.189   1.054   5.756
  989SOL     OW 5595   1.505   0.668   2.669
  989SOL    HW1 5596   1.418   0.634   2.650
  989SOL    HW2 5597   1.539   0.610   2.737
  989SOL     MW 5598   1.498   0.657   2.675
  990SOL     OW 5599   3.216   2.858   0.431
  990SOL    HW1 5600   3.219   2.887   0.522
  990SOL    HW2 5601   3.138   2.804   0.425
  990SOL     MW 5602   3.207   2.855   0.442
  991SOL     OW 5603   2.071   1.326   3.592
  991SOL    HW1 5604   1.987   1.281   3.579
  991SOL    HW2 5605   2.136   1.264   3.558
  991SOL     MW 5606   2.068   1.312   3.586
  992SOL     OW 5607   3.093   0.800   5.270
  992SOL    HW1 5608   3.174   0.802   5.321
  992SOL    HW2 5609   3.110   0.737   5.200
  992SOL     MW 5610   3.105   0.792   5.267
  993SOL     OW 5611   6.067   4.192   5.210
  993SOL    HW1 5612   6.111   4.141   5.143
  993SOL    HW2 5613   6.058   4.279   5.171
  993SOL     MW 5614   6.071   4.197   5.196
  994SOL     OW 5615   6.112   4.411   4.233
  994SOL    HW1 5616   6.145   4.491   4.275
  994SOL    HW2 5617   6.058   4.369   4.300
  994SOL     MW 5618   6.110   4.416   4.247
  995SOL     OW 5619   1.322   0.829   2.344
  995SOL    HW1 5620   1.295   0.920   2.360
  995SOL    HW2 5621   1.417   0.829   2.360
  995SOL     MW 5622   1.331   0.841   2.348
  996SOL     OW 5623   0.293   3.154   0.893
  996SOL    HW1 5624   0.302   3.083   0.829
  996SOL    HW2 5625   0.231   3.120   0.957
  996SOL     MW 5626   0.286   3.140   0.893
  997SOL     OW 5627   4.008   3.650   1.778
  997SOL    HW1 5628   4.071   3.718   1.802
  997SOL    HW2 5629   3.976   3.617   1.862
  997SOL     MW 5630   4.012   3.655   1.792
  998SOL     OW 5631   3.082   0.024   0.614
  998SOL    HW1 5632   3.044   0.068   0.691
  998SOL    HW2 5633   3.019  -0.044   0.593
  998SOL     MW 5634   3.069   0.021   0.621
  999SOL     OW 5635   3.838   6.103   2.401
  999SOL    HW1 5636   3.926   6.142   2.400
  999SOL    HW2 5637   3.798   6.138   2.480
  999SOL     MW 5638   3.844   6.113   2.411
 1000SOL     OW 5639   2.224   1.673   0.907
 1000SOL    HW1 5640   2.265   1.588   0.923
 1000SOL    HW2 5641   2.134   1.662   0.937
 1000SOL     MW 5642   2.218   1.661   0.913
 1001SOL     OW 5643   3.025   2.070   5.608
 1001SOL    HW1 5644   3.061   2.158   5.609
 1001SOL    HW2 5645   2.994   2.056   5.697
 1001SOL     MW 5646   3.026   2.079   5.619
 1002SOL     OW 5647   3.991   5.307   0.020
 1002SOL    HW1 5648   3.996   5.240   0.089
 1002SOL    HW2 5649   4.000   5.390   0.067
 1002SOL     MW 5650   3.993   5.309   0.035
 1003SOL     OW 5651   3.818   5.543   1.220
 1003SOL    HW1 5652   3.775   5.580   1.143
 1003SOL    HW2 5653   3.829   5.617   1.279
 1003SOL     MW 5654   3.814   5.557   1.218
 1004SOL     OW 5655   5.029   5.276   1.147
 1004SOL    HW1 5656   5.066   5.207   1.093
 1004SOL    HW2 5657   5.101   5.303   1.204
 1004SOL     MW 5658   5.043   5.271   1.148
 1005SOL     OW 5659   0.182   1.349   1.286
 1005SOL    HW1 5660   0.145   1.316   1.204
 1005SOL    HW2 5661   0.147   1.438   1.294
 1005SOL     MW 5662   0.173   1.356   1.276
 1006SOL     OW 5663   5.923   0.808   2.336
 1006SOL    HW1 5664   5.874   0.745   2.389
 1006SOL    HW2 5665   5.997   0.832   2.391
 1006SOL     MW 5666   5.926   0.803   2.350
 1007SOL     OW 5667   1.086   5.440   3.995
 1007SOL    HW1 5668   1.066   5.350   3.971
 1007SOL    HW2 5669   1.003   5.486   3.987
 1007SOL     MW 5670   1.073   5.435   3.991
 1008SOL     OW 5671   2.895   2.243   5.330
 1008SOL    HW1 5672   2.920   2.227   5.421
 1008SOL    HW2 5673   2.875   2.336   5.327
 1008SOL     MW 5674   2.896   2.252   5.341
 1009SOL     OW 5675   1.318   2.801   5.070
 1009SOL    HW1 5676   1.310   2.875   5.130
 1009SOL    HW2 5677   1.255   2.737   5.103
 1009SOL     MW 5678   1.309   2.803   5.082
 1010SOL     OW 5679   5.682   2.677   3.534
 1010SOL    HW1 5680   5.692   2.630   3.451
 1010SOL    HW2 5681   5.749   2.746   3.530
 1010SOL     MW 5682   5.692   2.680   3.523
 1011SOL     OW 5683   2.673   5.077   1.835
 1011SOL    HW1 5684   2.579   5.073   1.855
 1011SOL    HW2 5685   2.677   5.091   1.741
 1011SOL     MW 5686   2.661   5.078   1.826
 1012SOL     OW 5687   4.213   1.046   1.463
 1012SOL    HW1 5688   4.291   1.081   1.420
 1012SOL    HW2 5689   4.169   0.996   1.394
 1012SOL     MW 5690   4.217   1.044   1.448
 1013SOL     OW 5691   2.634   6.004   3.885
 1013SOL    HW1 5692   2.680   6.062   3.945
 1013SOL    HW2 5693   2.693   5.996   3.809
 1013SOL     MW 5694   2.647   6.010   3.883
 1014SOL     OW 5695   3.287   2.317   4.780
 1014SOL    HW1 5696   3.338   2.248   4.824
 1014SOL    HW2 5697   3.303   2.304   4.687
 1014SOL     MW 5698   3.296   2.306   4.774
 1015SOL     OW 5699   5.910   5.566   4.236
 1015SOL    HW1 5700   5.912   5.579   4.331
 1015SOL    HW2 5701   5.880   5.476   4.225
 1015SOL     MW 5702   5.907   5.556   4.247
 1016SOL     OW 5703   3.546   4.775   3.856
 1016SOL    HW1 5704   3.560   4.809   3.768
 1016SOL    HW2 5705   3.454   4.795   3.875
 1016SOL     MW 5706   3.536   4.782   3.847
 1017SOL     OW 5707   4.916   5.333   1.487
 1017SOL    HW1 5708   4.917   5.325   1.392
 1017SOL    HW2 5709   4.890   5.246   1.518
 1017SOL     MW 5710   4.912   5.321   1.479
 1018SOL     OW 5711   3.952   5.330   0.808
 1018SOL    HW1 5712   3.921   5.312   0.897
 1018SOL    HW2 5713   3.875   5.365   0.762
 1018SOL     MW 5714   3.938   5.332   0.814
 1019SOL     OW 5715   3.092   0.703   4.021
 1019SOL    HW1 5716   3.054   0.697   3.933
 1019SOL    HW2 5717   3.117   0.796   4.029
 1019SOL     MW 5718   3.091   0.714   4.011
 1020SOL     OW 5719   5.977   4.133   2.881
 1020SOL    HW1 5720   6.035   4.196   2.924
 1020SOL    HW2 5721   6.036   4.065   2.848
 1020SOL     MW 5722   5.992   4.132   2.882
 1021SOL     OW 5723   4.341   6.010   5.522
 1021SOL    HW1 5724   4.251   5.981   5.510
 1021SOL    HW2 5725   4.349   6.027   5.616
 1021SOL     MW 5726   4.331   6.009   5.533
 1022SOL     OW 5727   1.066   5.848   5.108
 1022SOL    HW1 5728   1.023   5.790   5.171
 1022SOL    HW2 5729   1.016   5.836   5.027
 1022SOL     MW 5730   1.054   5.839   5.106
 1023SOL     OW 5731   2.293   5.301   2.512
 1023SOL    HW1 5732   2.303   5.342   2.426
 1023SOL    HW2 5733   2.347   5.354   2.570
 1023SOL     MW 5734   2.301   5.313   2.508
 1024SOL     OW 5735   4.859   3.807   0.678
 1024SOL    HW1 5736   4.766   3.788   0.671
 1024SOL    HW2 5737   4.869   3.851   0.762
 1024SOL     MW 5738   4.849   3.810   0.688
 1025SOL     OW 5739   1.215   2.853   2.215
 1025SOL    HW1 5740   1.150   2.915   2.250
 1025SOL    HW2 5741   1.167   2.805   2.147
 1025SOL     MW 5742   1.200   2.855   2.211
 1026SOL     OW 5743   3.362   2.774   5.562
 1026SOL    HW1 5744   3.367   2.803   5.653
 1026SOL    HW2 5745   3.453   2.763   5.534
 1026SOL     MW 5746   3.374   2.776   5.570
 1027SOL     OW 5747   2.647   2.097   5.299
 1027SOL    HW1 5748   2.627   2.135   5.213
 1027SOL    HW2 5749   2.710   2.158   5.338
 1027SOL     MW 5750   2.652   2.110   5.293
 1028SOL     OW 5751   1.347   1.143   4.105
 1028SOL    HW1 5752   1.426   1.094   4.130
 1028SOL    HW2 5753   1.380   1.227   4.074
 1028SOL     MW 5754   1.362   1.147   4.104
 1029SOL     OW 5755   1.981   2.816   6.019
 1029SOL    HW1 5756   1.974   2.805   6.114
 1029SOL    HW2 5757   2.049   2.754   5.993
 1029SOL     MW 5758   1.989   2.807   6.028
 1030SOL     OW 5759   0.776   1.593   1.830
 1030SOL    HW1 5760   0.749   1.541   1.754
 1030SOL    HW2 5761   0.714   1.567   1.899
 1030SOL     MW 5762   0.764   1.583   1.829
 1031SOL     OW 5763   0.172   1.671   3.659
 1031SOL    HW1 5764   0.257   1.671   3.702
 1031SOL    HW2 5765   0.176   1.597   3.598
 1031SOL     MW 5766   0.183   1.662   3.656
 1032SOL     OW 5767   4.495   4.718   0.942
 1032SOL    HW1 5768   4.591   4.723   0.949
 1032SOL    HW2 5769   4.466   4.809   0.948
 1032SOL     MW 5770   4.504   4.731   0.944
 1033SOL     OW 5771   2.853   1.632   0.428
 1033SOL    HW1 5772   2.837   1.611   0.520
 1033SOL    HW2 5773   2.890   1.720   0.430
 1033SOL     MW 5774   2.856   1.641   0.440
 1034SOL     OW 5775   1.894   0.076   3.217
 1034SOL    HW1 5776   1.923  -0.008   3.253
 1034SOL    HW2 5777   1.800   0.067   3.208
 1034SOL     MW 5778   1.886   0.064   3.220
 1035SOL     OW 5779   2.379   2.572   0.114
 1035SOL    HW1 5780   2.380   2.662   0.081
 1035SOL    HW2 5781   2.302   2.569   0.171
 1035SOL     MW 5782   2.369   2.583   0.117
 1036SOL     OW 5783   5.438   0.349   5.621
 1036SOL    HW1 5784   5.467   0.435   5.651
 1036SOL    HW2 5785   5.381   0.317   5.690
 1036SOL     MW 5786   5.435   0.356   5.633
 1037SOL     OW 5787   3.568   4.160   4.772
 1037SOL    HW1 5788   3.550   4.081   4.824
 1037SOL    HW2 5789   3.593   4.226   4.836
 1037SOL     MW 5790   3.569   4.158   4.787
 1038SOL     OW 5791   3.324   4.723   3.273
 1038SOL    HW1 5792   3.262   4.796   3.277
 1038SOL    HW2 5793   3.367   4.733   3.188
 1038SOL     MW 5794   3.322   4.734   3.263
 1039SOL     OW 5795   2.555   5.833   2.975
 1039SOL    HW1 5796   2.557   5.795   2.887
 1039SOL    HW2 5797   2.531   5.924   2.961
 1039SOL     MW 5798   2.553   5.840   2.962
 1040SOL     OW 5799   0.653   0.355   5.633
 1040SOL    HW1 5800   0.663   0.263   5.657
 1040SOL    HW2 5801   0.684   0.404   5.709
 1040SOL     MW 5802   0.658   0.350   5.646
 1041SOL     OW 5803   3.967   2.665   5.274
 1041SOL    HW1 5804   4.002   2.727   5.338
 1041SOL    HW2 5805   4.036   2.657   5.209
 1041SOL     MW 5806   3.981   2.672   5.274
 1042SOL     OW 5807   5.836   3.780   1.214
 1042SOL    HW1 5808   5.741   3.774   1.209
 1042SOL    HW2 5809   5.867   3.738   1.134
 1042SOL     MW 5810   5.828   3.774   1.203
 1043SOL     OW 5811   1.679   3.556   5.562
 1043SOL    HW1 5812   1.638   3.583   5.644
 1043SOL    HW2 5813   1.609   3.561   5.497
 1043SOL     MW 5814   1.665   3.560   5.564
 1044SOL     OW 5815   2.849   4.898   4.051
 1044SOL    HW1 5816   2.865   4.805   4.032
 1044SOL    HW2 5817   2.892   4.913   4.135
 1044SOL     MW 5818   2.857   4.888   4.059
 1045SOL     OW 5819   5.577   4.763   3.148
 1045SOL    HW1 5820   5.558   4.673   3.123
 1045SOL    HW2 5821   5.514   4.816   3.099
 1045SOL     MW 5822   5.566   4.758   3.139
 1046SOL     OW 5823   4.145   2.290   5.825
 1046SOL    HW1 5824   4.114   2.262   5.739
 1046SOL    HW2 5825   4.088   2.246   5.887
 1046SOL     MW 5826   4.134   2.281   5.822
 1047SOL     OW 5827   2.082   5.258   1.644
 1047SOL    HW1 5828   2.090   5.164   1.626
 1047SOL    HW2 5829   2.143   5.300   1.583
 1047SOL     MW 5830   2.091   5.251   1.634
 1048SOL     OW 5831   0.020   1.227   0.359
 1048SOL    HW1 5832  -0.004   1.179   0.439
 1048SOL    HW2 5833   0.098   1.276   0.384
 1048SOL     MW 5834   0.027   1.227   0.372
 1049SOL     OW 5835   4.502   5.130   2.590
 1049SOL    HW1 5836   4.487   5.105   2.681
 1049SOL    HW2 5837   4.597   5.125   2.579
 1049SOL     MW 5838   4.513   5.126   2.600
 1050SOL     OW 5839   3.482   0.575   5.065
 1050SOL    HW1 5840   3.569   0.545   5.093
 1050SOL    HW2 5841   3.492   0.590   4.971
 1050SOL     MW 5842   3.495   0.573   5.056
 1051SOL     OW 5843   3.031   5.220   2.544
 1051SOL    HW1 5844   2.951   5.201   2.592
 1051SOL    HW2 5845   3.020   5.310   2.514
 1051SOL     MW 5846   3.020   5.229   2.546
 1052SOL     OW 5847   2.167   0.744   2.470
 1052SOL    HW1 5848   2.198   0.775   2.385
 1052SOL    HW2 5849   2.074   0.769   2.472
 1052SOL     MW 5850   2.159   0.751   2.459
 1053SOL     OW 5851   0.915   5.126   5.693
 1053SOL    HW1 5852   1.010   5.126   5.702
 1053SOL    HW2 5853   0.883   5.089   5.776
 1053SOL     MW 5854   0.923   5.121   5.705
 1054SOL     OW 5855   1.217   1.129   4.983
 1054SOL    HW1 5856   1.168   1.066   4.929
 1054SOL    HW2 5857   1.264   1.183   4.920
 1054SOL     MW 5858   1.217   1.127   4.968
 1055SOL     OW 5859   1.475   1.873   2.670
 1055SOL    HW1 5860   1.509   1.919   2.746
 1055SOL    HW2 5861   1.383   1.857   2.691
 1055SOL     MW 5862   1.468   1.877   2.682
 1056SOL     OW 5863   5.283   5.195   0.741
 1056SOL    HW1 5864   5.227   5.149   0.804
 1056SOL    HW2 5865   5.279   5.143   0.661
 1056SOL     MW 5866   5.276   5.183   0.739
 1057SOL     OW 5867   5.180   2.295   2.850
 1057SOL    HW1 5868   5.254   2.329   2.901
 1057SOL    HW2 5869   5.219   2.271   2.766
 1057SOL     MW 5870   5.195   2.296   2.846
 1058SOL     OW 5871   0.156   3.423   2.595
 1058SOL    HW1 5872   0.084   3.475   2.560
 1058SOL    HW2 5873   0.218   3.487   2.629
 1058SOL     MW 5874   0.155   3.438   2.595
 1059SOL     OW 5875   0.045   3.127   4.185
 1059SOL    HW1 5876   0.131   3.092   4.164
 1059SOL    HW2 5877  -0.006   3.117   4.104
 1059SOL     MW 5878   0.049   3.122   4.172
 1060SOL     OW 5879   1.852   5.737   1.050
 1060SOL    HW1 5880   1.761   5.759   1.069
 1060SOL    HW2 5881   1.848   5.684   0.971
 1060SOL     MW 5882   1.840   5.733   1.043
 1061SOL     OW 5883   1.655   4.989   6.019
 1061SOL    HW1 5884   1.640   5.079   5.990
 1061SOL    HW2 5885   1.630   4.989   6.112
 1061SOL     MW 5886   1.650   5.001   6.027
 1062SOL     OW 5887   3.323   0.164   0.752
 1062SOL    HW1 5888   3.370   0.197   0.676
 1062SOL    HW2 5889   3.356   0.217   0.825
 1062SOL     MW 5890   3.333   0.175   0.752
 1063SOL     OW 5891   1.935   2.192   5.273
 1063SOL    HW1 5892   1.984   2.252   5.217
 1063SOL    HW2 5893   1.873   2.247   5.320
 1063SOL     MW 5894   1.933   2.206   5.272
 1064SOL     OW 5895   1.568   0.476   6.003
 1064SOL    HW1 5896   1.583   0.554   6.057
 1064SOL    HW2 5897   1.613   0.496   5.921
 1064SOL     MW 5898   1.576   0.489   6.000
 1065SOL     OW 5899   5.068   3.827   2.809
 1065SOL    HW1 5900   4.973   3.828   2.796
 1065SOL    HW2 5901   5.086   3.903   2.864
 1065SOL     MW 5902   5.058   3.837   2.814
 1066SOL     OW 5903   4.483   1.753   2.392
 1066SOL    HW1 5904   4.510   1.783   2.479
 1066SOL    HW2 5905   4.405   1.803   2.372
 1066SOL     MW 5906   4.477   1.763   2.401
 1067SOL     OW 5907   5.185   1.387   5.698
 1067SOL    HW1 5908   5.223   1.335   5.627
 1067SOL    HW2 5909   5.113   1.333   5.731
 1067SOL     MW 5910   5.181   1.373   5.694
 1068SOL     OW 5911   1.399   4.866   0.829
 1068SOL    HW1 5912   1.367   4.948   0.867
 1068SOL    HW2 5913   1.411   4.887   0.736
 1068SOL     MW 5914   1.396   4.880   0.822
 1069SOL     OW 5915   3.874   0.360   3.622
 1069SOL    HW1 5916   3.860   0.270   3.590
 1069SOL    HW2 5917   3.863   0.414   3.544
 1069SOL     MW 5918   3.871   0.355   3.608
 1070SOL     OW 5919   4.348   2.080   2.587
 1070SOL    HW1 5920   4.265   2.033   2.592
 1070SOL    HW2 5921   4.414   2.016   2.615
 1070SOL     MW 5922   4.346   2.066   2.591
 1071SOL     OW 5923   5.484   3.884   5.686
 1071SOL    HW1 5924   5.512   3.899   5.596
 1071SOL    HW2 5925   5.398   3.841   5.677
 1071SOL     MW 5926   5.476   3.880   5.673
 1072SOL     OW 5927   4.387   5.953   0.392
 1072SOL    HW1 5928   4.426   5.896   0.459
 1072SOL    HW2 5929   4.395   6.041   0.428
 1072SOL     MW 5930   4.393   5.957   0.405
 1073SOL     OW 5931   3.170   0.283   4.774
 1073SOL    HW1 5932   3.209   0.202   4.809
 1073SOL    HW2 5933   3.120   0.319   4.847
 1073SOL     MW 5934   3.169   0.277   4.788
 1074SOL     OW 5935   4.779   1.526   5.791
 1074SOL    HW1 5936   4.853   1.466   5.795
 1074SOL    HW2 5937   4.721   1.497   5.861
 1074SOL     MW 5938   4.781   1.514   5.800
 1075SOL     OW 5939   5.829   5.480   4.828
 1075SOL    HW1 5940   5.844   5.573   4.848
 1075SOL    HW2 5941   5.900   5.435   4.872
 1075SOL     MW 5942   5.840   5.486   4.837
 1076SOL     OW 5943   0.135   3.276   5.452
 1076SOL    HW1 5944   0.226   3.302   5.468
 1076SOL    HW2 5945   0.083   3.335   5.507
 1076SOL     MW 5946   0.140   3.287   5.461
 1077SOL     OW 5947   4.272   3.012   1.114
 1077SOL    HW1 5948   4.275   3.030   1.020
 1077SOL    HW2 5949   4.361   2.985   1.135
 1077SOL     MW 5950   4.284   3.011   1.105
 1078SOL     OW 5951   0.665   4.795   1.887
 1078SOL    HW1 5952   0.595   4.828   1.830
 1078SOL    HW2 5953   0.619   4.749   1.957
 1078SOL     MW 5954   0.650   4.794   1.889
 1079SOL     OW 5955   0.889   2.693   3.522
 1079SOL    HW1 5956   0.924   2.628   3.583
 1079SOL    HW2 5957   0.891   2.649   3.437
 1079SOL     MW 5958   0.894   2.679   3.519
 1080SOL     OW 5959   2.421   2.387   1.316
 1080SOL    HW1 5960   2.486   2.456   1.303
 1080SOL    HW2 5961   2.473   2.306   1.322
 1080SOL     MW 5962   2.436   2.385   1.315
 1081SOL     OW 5963   1.405   0.532   0.200
 1081SOL    HW1 5964   1.359   0.616   0.192
 1081SOL    HW2 5965   1.425   0.525   0.293
 1081SOL     MW 5966   1.401   0.542   0.211
 1082SOL     OW 5967   0.283   1.461   4.012
 1082SOL    HW1 5968   0.263   1.509   4.092
 1082SOL    HW2 5969   0.208   1.476   3.955
 1082SOL     MW 5970   0.271   1.469   4.015
 1083SOL     OW 5971   0.777   5.451   2.646
 1083SOL    HW1 5972   0.856   5.438   2.700
 1083SOL    HW2 5973   0.779   5.377   2.585
 1083SOL     MW 5974   0.788   5.440   2.645
 1084SOL     OW 5975   1.110   0.744   1.709
 1084SOL    HW1 5976   1.160   0.667   1.737
 1084SOL    HW2 5977   1.117   0.744   1.614
 1084SOL     MW 5978   1.117   0.734   1.701
 1085SOL     OW 5979   5.494   0.259   1.483
 1085SOL    HW1 5980   5.429   0.219   1.541
 1085SOL    HW2 5981   5.564   0.289   1.541
 1085SOL     MW 5982   5.495   0.258   1.498
 1086SOL     OW 5983   1.264   0.615   2.546
 1086SOL    HW1 5984   1.294   0.691   2.497
 1086SOL    HW2 5985   1.282   0.541   2.488
 1086SOL     MW 5986   1.270   0.615   2.532
 1087SOL     OW 5987   1.133   3.955   3.325
 1087SOL    HW1 5988   1.086   3.879   3.293
 1087SOL    HW2 5989   1.081   4.030   3.295
 1087SOL     MW 5990   1.120   3.955   3.317
 1088SOL     OW 5991   5.310   3.112   2.969
 1088SOL    HW1 5992   5.352   3.068   2.895
 1088SOL    HW2 5993   5.237   3.160   2.931
 1088SOL     MW 5994   5.306   3.112   2.955
 1089SOL     OW 5995   4.736   5.576   3.688
 1089SOL    HW1 5996   4.664   5.633   3.662
 1089SOL    HW2 5997   4.701   5.523   3.759
 1089SOL     MW 5998   4.722   5.576   3.694
 1090SOL     OW 5999   3.421   1.225   5.894
 1090SOL    HW1 6000   3.432   1.178   5.811
 1090SOL    HW2 6001   3.410   1.155   5.959
 1090SOL     MW 6002   3.421   1.210   5.892
 1091SOL     OW 6003   2.846   0.276   5.132
 1091SOL    HW1 6004   2.795   0.226   5.068
 1091SOL    HW2 6005   2.884   0.211   5.190
 1091SOL     MW 6006   2.844   0.261   5.131
 1092SOL     OW 6007   3.204   4.782   1.928
 1092SOL    HW1 6008   3.142   4.709   1.924
 1092SOL    HW2 6009   3.285   4.743   1.960
 1092SOL     MW 6010   3.206   4.768   1.931
 1093SOL     OW 6011   0.857   1.457   5.339
 1093SOL    HW1 6012   0.883   1.430   5.427
 1093SOL    HW2 6013   0.791   1.525   5.353
 1093SOL     MW 6014   0.852   1.462   5.352
 1094SOL     OW 6015   4.701   5.225   5.216
 1094SOL    HW1 6016   4.719   5.134   5.192
 1094SOL    HW2 6017   4.645   5.219   5.292
 1094SOL     MW 6018   4.696   5.212   5.222
 1095SOL     OW 6019   3.782   1.590   5.437
 1095SOL    HW1 6020   3.738   1.526   5.382
 1095SOL    HW2 6021   3.824   1.539   5.506
 1095SOL     MW 6022   3.782   1.576   5.439
 1096SOL     OW 6023   4.245   5.999   4.792
 1096SOL    HW1 6024   4.270   6.028   4.704
 1096SOL    HW2 6025   4.325   5.960   4.827
 1096SOL     MW 6026   4.259   5.997   4.785
 1097SOL     OW 6027   5.352   0.111   4.532
 1097SOL    HW1 6028   5.399   0.029   4.547
 1097SOL    HW2 6029   5.399   0.176   4.584
 1097SOL     MW 6030   5.364   0.109   4.541
 1098SOL     OW 6031   0.009   4.344   3.864
 1098SOL    HW1 6032   0.089   4.396   3.860
 1098SOL    HW2 6033   0.010   4.292   3.784
 1098SOL     MW 6034   0.020   4.344   3.853
 1099SOL     OW 6035   2.341   4.962   2.830
 1099SOL    HW1 6036   2.427   4.993   2.804
 1099SOL    HW2 6037   2.346   4.867   2.822
 1099SOL     MW 6038   2.352   4.954   2.825
 1100SOL     OW 6039   5.128   4.167   1.584
 1100SOL    HW1 6040   5.153   4.075   1.580
 1100SOL    HW2 6041   5.191   4.207   1.644
 1100SOL     MW 6042   5.139   4.161   1.591
 1101SOL     OW 6043   4.925   2.244   4.949
 1101SOL    HW1 6044   4.887   2.158   4.963
 1101SOL    HW2 6045   4.997   2.250   5.012
 1101SOL     MW 6046   4.929   2.234   4.959
 1102SOL     OW 6047   1.983   0.096   3.859
 1102SOL    HW1 6048   1.909   0.110   3.800
 1102SOL    HW2 6049   1.990   0.001   3.867
 1102SOL     MW 6050   1.974   0.086   3.853
 1103SOL     OW 6051   4.235   4.263   1.987
 1103SOL    HW1 6052   4.243   4.355   2.014
 1103SOL    HW2 6053   4.284   4.214   2.053
 1103SOL     MW 6054   4.242   4.269   1.999
 1104SOL     OW 6055   1.346   0.390   4.503
 1104SOL    HW1 6056   1.367   0.484   4.501
 1104SOL    HW2 6057   1.431   0.346   4.507
 1104SOL     MW 6058   1.360   0.397   4.503
 1105SOL     OW 6059   5.149   1.857   1.673
 1105SOL    HW1 6060   5.058   1.860   1.642
 1105SOL    HW2 6061   5.149   1.909   1.753
 1105SOL     MW 6062   5.137   1.864   1.679
 1106SOL     OW 6063   4.897   0.335   2.950
 1106SOL    HW1 6064   4.974   0.331   3.007
 1106SOL    HW2 6065   4.827   0.364   3.008
 1106SOL     MW 6066   4.898   0.338   2.965
 1107SOL     OW 6067   5.585   3.723   1.236
 1107SOL    HW1 6068   5.582   3.635   1.200
 1107SOL    HW2 6069   5.498   3.759   1.216
 1107SOL     MW 6070   5.573   3.717   1.229
 1108SOL     OW 6071   1.039   1.810   0.428
 1108SOL    HW1 6072   0.996   1.797   0.344
 1108SOL    HW2 6073   1.045   1.905   0.438
 1108SOL     MW 6074   1.034   1.821   0.419
 1109SOL     OW 6075   0.230   0.597   0.755
 1109SOL    HW1 6076   0.238   0.524   0.816
 1109SOL    HW2 6077   0.211   0.556   0.670
 1109SOL     MW 6078   0.228   0.582   0.752
 1110SOL     OW 6079   6.068   4.739   5.762
 1110SOL    HW1 6080   5.982   4.781   5.761
 1110SOL    HW2 6081   6.090   4.733   5.855
 1110SOL     MW 6082   6.060   4.744   5.774
 1111SOL     OW 6083   2.892   3.995   5.512
 1111SOL    HW1 6084   2.852   3.957   5.590
 1111SOL    HW2 6085   2.908   3.919   5.455
 1111SOL     MW 6086   2.889   3.980   5.514
 1112SOL     OW 6087   1.435   0.527   4.804
 1112SOL    HW1 6088   1.381   0.532   4.726
 1112SOL    HW2 6089   1.383   0.475   4.866
 1112SOL     MW 6090   1.422   0.521   4.802
 1113SOL     OW 6091   0.506   1.948   0.093
 1113SOL    HW1 6092   0.526   1.891   0.168
 1113SOL    HW2 6093   0.416   1.925   0.069
 1113SOL     MW 6094   0.497   1.938   0.100
 1114SOL     OW 6095   3.792   4.458   3.136
 1114SOL    HW1 6096   3.813   4.532   3.078
 1114SOL    HW2 6097   3.784   4.497   3.223
 1114SOL     MW 6098   3.793   4.472   3.140
 1115SOL     OW 6099   6.005   0.499   1.925
 1115SOL    HW1 6100   6.028   0.566   1.860
 1115SOL    HW2 6101   6.062   0.425   1.903
 1115SOL     MW 6102   6.016   0.498   1.914
 1116SOL     OW 6103   0.547   2.716   4.485
 1116SOL    HW1 6104   0.505   2.769   4.553
 1116SOL    HW2 6105   0.523   2.758   4.403
 1116SOL     MW 6106   0.538   2.728   4.483
 1117SOL     OW 6107   2.456   3.993   5.688
 1117SOL    HW1 6108   2.432   4.065   5.747
 1117SOL    HW2 6109   2.394   4.000   5.616
 1117SOL     MW 6110   2.445   4.003   5.686
 1118SOL     OW 6111   2.610   5.613   0.516
 1118SOL    HW1 6112   2.608   5.522   0.547
 1118SOL    HW2 6113   2.607   5.666   0.595
 1118SOL     MW 6114   2.609   5.608   0.530
 1119SOL     OW 6115   2.557   5.640   5.523
 1119SOL    HW1 6116   2.555   5.662   5.430
 1119SOL    HW2 6117   2.465   5.641   5.550
 1119SOL     MW 6118   2.545   5.643   5.514
 1120SOL     OW 6119   3.812   2.173   0.577
 1120SOL    HW1 6120   3.748   2.227   0.531
 1120SOL    HW2 6121   3.841   2.108   0.512
 1120SOL     MW 6122   3.808   2.171   0.563
 1121SOL     OW 6123   4.816   1.217   2.854
 1121SOL    HW1 6124   4.882   1.179   2.912
 1121SOL    HW2 6125   4.741   1.158   2.862
 1121SOL     MW 6126   4.815   1.204   2.863
 1122SOL     OW 6127   4.998   4.129   0.702
 1122SOL    HW1 6128   5.022   4.199   0.762
 1122SOL    HW2 6129   5.053   4.055   0.728
 1122SOL     MW 6130   5.008   4.128   0.713
 1123SOL     OW 6131   2.447   3.079   1.219
 1123SOL    HW1 6132   2.506   3.137   1.268
 1123SOL    HW2 6133   2.457   2.994   1.260
 1123SOL     MW 6134   2.456   3.076   1.230
 1124SOL     OW 6135   1.047   1.005   2.916
 1124SOL    HW1 6136   0.986   0.937   2.887
 1124SOL    HW2 6137   0.991   1.079   2.938
 1124SOL     MW 6138   1.032   1.006   2.915
 1125SOL     OW 6139   5.764   3.594   3.039
 1125SOL    HW1 6140   5.804   3.531   3.098
 1125SOL    HW2 6141   5.673   3.567   3.032
 1125SOL     MW 6142   5.757   3.583   3.046
 1126SOL     OW 6143   2.434   2.435   5.108
 1126SOL    HW1 6144   2.490   2.400   5.039
 1126SOL    HW2 6145   2.461   2.389   5.187
 1126SOL     MW 6146   2.444   2.425   5.109
 1127SOL     OW 6147   5.559   3.000   3.311
 1127SOL    HW1 6148   5.508   2.986   3.231
 1127SOL    HW2 6149   5.646   2.966   3.292
 1127SOL     MW 6150   5.563   2.994   3.299
 1128SOL     OW 6151   0.839   4.265   5.527
 1128SOL    HW1 6152   0.928   4.254   5.492
 1128SOL    HW2 6153   0.843   4.348   5.575
 1128SOL     MW 6154   0.851   4.274   5.529
 1129SOL     OW 6155   5.378   1.378   4.419
 1129SOL    HW1 6156   5.418   1.398   4.335
 1129SOL    HW2 6157   5.338   1.292   4.407
 1129SOL     MW 6158   5.378   1.369   4.407
 1130SOL     OW 6159   3.157   1.078   5.547
 1130SOL    HW1 6160   3.158   1.104   5.639
 1130SOL    HW2 6161   3.117   0.991   5.547
 1130SOL     MW 6162   3.152   1.070   5.558
 1131SOL     OW 6163   5.980   4.305   1.671
 1131SOL    HW1 6164   5.978   4.248   1.594
 1131SOL    HW2 6165   5.944   4.251   1.741
 1131SOL     MW 6166   5.975   4.291   1.670
 1132SOL     OW 6167   3.672   1.270   5.590
 1132SOL    HW1 6168   3.752   1.279   5.643
 1132SOL    HW2 6169   3.618   1.345   5.616
 1132SOL     MW 6170   3.675   1.281   5.600
 1133SOL     OW 6171   2.943   4.989   2.135
 1133SOL    HW1 6172   2.870   5.050   2.125
 1133SOL    HW2 6173   3.002   5.010   2.063
 1133SOL     MW 6174   2.941   4.999   2.124
 1134SOL     OW 6175   2.283   6.013   0.540
 1134SOL    HW1 6176   2.262   5.920   0.537
 1134SOL    HW2 6177   2.372   6.016   0.575
 1134SOL     MW 6178   2.291   6.001   0.544
 1135SOL     OW 6179   1.202   4.891   5.101
 1135SOL    HW1 6180   1.215   4.817   5.161
 1135SOL    HW2 6181   1.144   4.857   5.033
 1135SOL     MW 6182   1.196   4.877   5.100
 1136SOL     OW 6183   2.559   4.774   2.716
 1136SOL    HW1 6184   2.638   4.808   2.673
 1136SOL    HW2 6185   2.585   4.689   2.751
 1136SOL     MW 6186   2.573   4.768   2.715
 1137SOL     OW 6187   5.076   2.711   1.480
 1137SOL    HW1 6188   5.145   2.652   1.452
 1137SOL    HW2 6189   5.001   2.690   1.424
 1137SOL     MW 6190   5.075   2.701   1.469
 1138SOL     OW 6191   2.346   4.536   0.732
 1138SOL    HW1 6192   2.390   4.519   0.816
 1138SOL    HW2 6193   2.388   4.475   0.671
 1138SOL     MW 6194   2.357   4.526   0.735
 1139SOL     OW 6195   4.565   2.484   0.265
 1139SOL    HW1 6196   4.483   2.464   0.221
 1139SOL    HW2 6197   4.556   2.574   0.295
 1139SOL     MW 6198   4.554   2.493   0.264
 1140SOL     OW 6199   2.314   3.308   5.139
 1140SOL    HW1 6200   2.336   3.273   5.225
 1140SOL    HW2 6201   2.358   3.249   5.078
 1140SOL     MW 6202   2.322   3.296   5.142
 1141SOL     OW 6203   1.266   1.320   3.033
 1141SOL    HW1 6204   1.323   1.380   3.081
 1141SOL    HW2 6205   1.313   1.237   3.031
 1141SOL     MW 6206   1.279   1.317   3.039
 1142SOL     OW 6207   3.487   1.347   4.555
 1142SOL    HW1 6208   3.577   1.345   4.522
 1142SOL    HW2 6209   3.437   1.385   4.483
 1142SOL     MW 6210   3.492   1.352   4.541
 1143SOL     OW 6211   5.460   0.281   5.358
 1143SOL    HW1 6212   5.430   0.195   5.329
 1143SOL    HW2 6213   5.417   0.296   5.442
 1143SOL     MW 6214   5.451   0.272   5.365
 1144SOL     OW 6215   1.727   4.238   2.287
 1144SOL    HW1 6216   1.650   4.269   2.334
 1144SOL    HW2 6217   1.800   4.261   2.343
 1144SOL     MW 6218   1.726   4.245   2.300
 1145SOL     OW 6219   2.546   5.970   3.279
 1145SOL    HW1 6220   2.552   5.982   3.374
 1145SOL    HW2 6221   2.515   6.054   3.246
 1145SOL     MW 6222   2.543   5.982   3.287
 1146SOL     OW 6223   0.984   3.045   5.337
 1146SOL    HW1 6224   1.003   2.952   5.344
 1146SOL    HW2 6225   1.064   3.089   5.364
 1146SOL     MW 6226   0.996   3.039   5.341
 1147SOL     OW 6227   5.373   0.197   3.671
 1147SOL    HW1 6228   5.397   0.262   3.605
 1147SOL    HW2 6229   5.433   0.124   3.655
 1147SOL     MW 6230   5.384   0.196   3.660
 1148SOL     OW 6231   5.279   0.423   2.416
 1148SOL    HW1 6232   5.285   0.328   2.405
 1148SOL    HW2 6233   5.259   0.435   2.508
 1148SOL     MW 6234   5.277   0.412   2.426
 1149SOL     OW 6235   1.107   1.960   1.783
 1149SOL    HW1 6236   1.162   1.894   1.740
 1149SOL    HW2 6237   1.079   1.918   1.865
 1149SOL     MW 6238   1.110   1.946   1.788
 1150SOL     OW 6239   4.705   4.538   2.097
 1150SOL    HW1 6240   4.643   4.511   2.165
 1150SOL    HW2 6241   4.687   4.632   2.086
 1150SOL     MW 6242   4.694   4.547   2.105
 1151SOL     OW 6243   0.541   2.021   2.366
 1151SOL    HW1 6244   0.566   1.947   2.312
 1151SOL    HW2 6245   0.487   2.076   2.310
 1151SOL     MW 6246   0.537   2.019   2.352
 1152SOL     OW 6247   5.483   5.654   1.430
 1152SOL    HW1 6248   5.571   5.621   1.453
 1152SOL    HW2 6249   5.432   5.641   1.510
 1152SOL     MW 6250   5.488   5.648   1.443
 1153SOL     OW 6251   1.041   2.435   1.739
 1153SOL    HW1 6252   0.991   2.441   1.820
 1153SOL    HW2 6253   1.088   2.518   1.734
 1153SOL     MW 6254   1.041   2.446   1.749
 1154SOL     OW 6255   1.475   0.409   1.416
 1154SOL    HW1 6256   1.534   0.389   1.344
 1154SOL    HW2 6257   1.394   0.362   1.396
 1154SOL     MW 6258   1.472   0.401   1.404
 1155SOL     OW 6259   5.698   5.850   2.393
 1155SOL    HW1 6260   5.668   5.819   2.479
 1155SOL    HW2 6261   5.618   5.853   2.340
 1155SOL     MW 6262   5.684   5.847   2.397
 1156SOL     OW 6263   3.728   3.762   4.252
 1156SOL    HW1 6264   3.718   3.853   4.225
 1156SOL    HW2 6265   3.806   3.762   4.308
 1156SOL     MW 6266   3.737   3.774   4.256
 1157SOL     OW 6267   4.588   1.845   1.948
 1157SOL    HW1 6268   4.632   1.782   2.005
 1157SOL    HW2 6269   4.502   1.857   1.988
 1157SOL     MW 6270   4.582   1.838   1.961
 1158SOL     OW 6271   0.185   3.671   5.336
 1158SOL    HW1 6272   0.154   3.748   5.385
 1158SOL    HW2 6273   0.279   3.669   5.353
 1158SOL     MW 6274   0.193   3.681   5.345
 1159SOL     OW 6275   5.546   0.492   0.483
 1159SOL    HW1 6276   5.579   0.471   0.396
 1159SOL    HW2 6277   5.476   0.429   0.499
 1159SOL     MW 6278   5.541   0.482   0.474
 1160SOL     OW 6279   5.730   0.126   3.958
 1160SOL    HW1 6280   5.774   0.143   3.875
 1160SOL    HW2 6281   5.738   0.208   4.007
 1160SOL     MW 6282   5.737   0.139   3.954
 1161SOL     OW 6283   5.406   5.072   5.038
 1161SOL    HW1 6284   5.391   5.050   5.130
 1161SOL    HW2 6285   5.413   4.987   4.995
 1161SOL     MW 6286   5.405   5.058   5.044
 1162SOL     OW 6287   5.353   1.198   3.410
 1162SOL    HW1 6288   5.380   1.236   3.326
 1162SOL    HW2 6289   5.319   1.112   3.387
 1162SOL     MW 6290   5.352   1.192   3.396
 1163SOL     OW 6291   0.292   2.616   3.074
 1163SOL    HW1 6292   0.349   2.684   3.109
 1163SOL    HW2 6293   0.329   2.534   3.107
 1163SOL     MW 6294   0.304   2.614   3.082
 1164SOL     OW 6295   3.273   5.270   2.323
 1164SOL    HW1 6296   3.329   5.240   2.395
 1164SOL    HW2 6297   3.186   5.239   2.347
 1164SOL     MW 6298   3.269   5.262   2.335
 1165SOL     OW 6299   4.146   0.229   4.980
 1165SOL    HW1 6300   4.192   0.236   4.896
 1165SOL    HW2 6301   4.121   0.136   4.986
 1165SOL     MW 6302   4.149   0.218   4.970
 1166SOL     OW 6303   0.860   5.881   5.817
 1166SOL    HW1 6304   0.780   5.860   5.866
 1166SOL    HW2 6305   0.847   5.971   5.787
 1166SOL     MW 6306   0.848   5.890   5.820
 1167SOL     OW 6307   3.071   0.137   4.558
 1167SOL    HW1 6308   3.076   0.185   4.641
 1167SOL    HW2 6309   3.161   0.113   4.539
 1167SOL     MW 6310   3.083   0.140   4.566
 1168SOL     OW 6311   4.946   1.805   4.557
 1168SOL    HW1 6312   4.958   1.715   4.587
 1168SOL    HW2 6313   4.918   1.852   4.636
 1168SOL     MW 6314   4.944   1.800   4.571
 1169SOL     OW 6315   3.110   0.933   5.946
 1169SOL    HW1 6316   3.060   0.879   6.007
 1169SOL    HW2 6317   3.142   0.871   5.880
 1169SOL     MW 6318   3.108   0.918   5.945
 1170SOL     OW 6319   1.108   2.786   2.916
 1170SOL    HW1 6320   1.034   2.784   2.976
 1170SOL    HW2 6321   1.073   2.757   2.832
 1170SOL     MW 6322   1.094   2.782   2.913
 1171SOL     OW 6323   0.787   0.711   0.129
 1171SOL    HW1 6324   0.756   0.761   0.204
 1171SOL    HW2 6325   0.709   0.699   0.075
 1171SOL     MW 6326   0.773   0.716   0.132
 1172SOL     OW 6327   2.179   3.104   5.531
 1172SOL    HW1 6328   2.128   3.090   5.452
 1172SOL    HW2 6329   2.265   3.131   5.500
 1172SOL     MW 6330   2.183   3.105   5.517
 1173SOL     OW 6331   3.189   5.526   6.095
 1173SOL    HW1 6332   3.269   5.482   6.125
 1173SOL    HW2 6333   3.134   5.530   6.173
 1173SOL     MW 6334   3.192   5.520   6.109
 1174SOL     OW 6335   5.515   5.327   4.159
 1174SOL    HW1 6336   5.428   5.366   4.154
 1174SOL    HW2 6337   5.560   5.360   4.081
 1174SOL     MW 6338   5.510   5.336   4.148
 1175SOL     OW 6339   2.903   3.904   3.927
 1175SOL    HW1 6340   2.861   3.970   3.873
 1175SOL    HW2 6341   2.982   3.880   3.878
 1175SOL     MW 6342   2.908   3.910   3.914
 1176SOL     OW 6343   0.233   6.063   1.050
 1176SOL    HW1 6344   0.226   6.038   0.958
 1176SOL    HW2 6345   0.281   6.145   1.048
 1176SOL     MW 6346   0.238   6.070   1.038
 1177SOL     OW 6347   5.977   1.428   5.999
 1177SOL    HW1 6348   5.949   1.353   5.947
 1177SOL    HW2 6349   5.953   1.406   6.089
 1177SOL     MW 6350   5.970   1.416   6.004
 1178SOL     OW 6351   2.332   1.275   1.135
 1178SOL    HW1 6352   2.328   1.320   1.051
 1178SOL    HW2 6353   2.396   1.325   1.186
 1178SOL     MW 6354   2.340   1.287   1.131
 1179SOL     OW 6355   5.645   4.783   1.458
 1179SOL    HW1 6356   5.590   4.838   1.514
 1179SOL    HW2 6357   5.583   4.724   1.415
 1179SOL     MW 6358   5.630   4.783   1.459
 1180SOL     OW 6359   5.189   5.850   3.031
 1180SOL    HW1 6360   5.228   5.929   2.994
 1180SOL    HW2 6361   5.220   5.848   3.121
 1180SOL     MW 6362   5.198   5.860   3.038
 1181SOL     OW 6363   3.235   2.237   5.906
 1181SOL    HW1 6364   3.201   2.247   5.817
 1181SOL    HW2 6365   3.302   2.169   5.898
 1181SOL     MW 6366   3.239   2.229   5.893
 1182SOL     OW 6367   0.925   2.565   3.296
 1182SOL    HW1 6368   0.858   2.508   3.259
 1182SOL    HW2 6369   0.999   2.506   3.312
 1182SOL     MW 6370   0.926   2.550   3.293
 1183SOL     OW 6371   2.279   5.997   2.860
 1183SOL    HW1 6372   2.199   5.972   2.814
 1183SOL    HW2 6373   2.348   5.944   2.820
 1183SOL     MW 6374   2.278   5.987   2.849
 1184SOL     OW 6375   3.655   1.717   1.507
 1184SOL    HW1 6376   3.645   1.774   1.431
 1184SOL    HW2 6377   3.719   1.652   1.480
 1184SOL     MW 6378   3.662   1.716   1.494
 1185SOL     OW 6379   4.282   1.846   1.530
 1185SOL    HW1 6380   4.232   1.831   1.610
 1185SOL    HW2 6381   4.366   1.803   1.546
 1185SOL     MW 6382   4.286   1.838   1.542
 1186SOL     OW 6383   3.713   0.560   0.260
 1186SOL    HW1 6384   3.778   0.511   0.210
 1186SOL    HW2 6385   3.708   0.645   0.215
 1186SOL     MW 6386   3.721   0.565   0.248
 1187SOL     OW 6387   3.309   0.641   4.473
 1187SOL    HW1 6388   3.253   0.679   4.541
 1187SOL    HW2 6389   3.297   0.547   4.482
 1187SOL     MW 6390   3.300   0.634   4.483
 1188SOL     OW 6391   0.306   2.371   2.460
 1188SOL    HW1 6392   0.346   2.315   2.528
 1188SOL    HW2 6393   0.292   2.455   2.504
 1188SOL     MW 6394   0.309   2.375   2.474
 1189SOL     OW 6395   1.862   1.547   2.199
 1189SOL    HW1 6396   1.940   1.571   2.249
 1189SOL    HW2 6397   1.789   1.576   2.253
 1189SOL     MW 6398   1.863   1.554   2.213
 1190SOL     OW 6399   0.459   6.032   4.925
 1190SOL    HW1 6400   0.523   6.003   4.990
 1190SOL    HW2 6401   0.486   5.990   4.844
 1190SOL     MW 6402   0.471   6.023   4.923
 1191SOL     OW 6403   0.386   0.416   3.454
 1191SOL    HW1 6404   0.336   0.448   3.379
 1191SOL    HW2 6405   0.323   0.365   3.505
 1191SOL     MW 6406   0.372   0.413   3.451
 1192SOL     OW 6407   4.934   5.497   4.416
 1192SOL    HW1 6408   4.967   5.436   4.350
 1192SOL    HW2 6409   4.857   5.537   4.376
 1192SOL     MW 6410   4.928   5.494   4.403
 1193SOL     OW 6411   5.863   3.026   1.927
 1193SOL    HW1 6412   5.952   3.012   1.960
 1193SOL    HW2 6413   5.823   2.939   1.929
 1193SOL     MW 6414   5.869   3.013   1.931
 1194SOL     OW 6415   1.018   5.581   2.824
 1194SOL    HW1 6416   0.927   5.599   2.850
 1194SOL    HW2 6417   1.020   5.604   2.731
 1194SOL     MW 6418   1.006   5.586   2.815
 1195SOL     OW 6419   5.945   2.821   4.082
 1195SOL    HW1 6420   6.011   2.791   4.145
 1195SOL    HW2 6421   5.869   2.845   4.136
 1195SOL     MW 6422   5.944   2.821   4.097
 1196SOL     OW 6423   0.906   3.901   3.945
 1196SOL    HW1 6424   0.886   3.899   3.851
 1196SOL    HW2 6425   0.868   3.820   3.979
 1196SOL     MW 6426   0.898   3.890   3.938
 1197SOL     OW 6427   5.732   4.929   4.476
 1197SOL    HW1 6428   5.732   4.861   4.543
 1197SOL    HW2 6429   5.785   4.892   4.405
 1197SOL     MW 6430   5.739   4.916   4.475
 1198SOL     OW 6431   4.764   2.238   4.049
 1198SOL    HW1 6432   4.771   2.284   4.132
 1198SOL    HW2 6433   4.670   2.220   4.039
 1198SOL     MW 6434   4.753   2.241   4.058
 1199SOL     OW 6435   0.722   3.714   4.038
 1199SOL    HW1 6436   0.666   3.757   4.103
 1199SOL    HW2 6437   0.754   3.636   4.083
 1199SOL     MW 6438   0.719   3.710   4.052
 1200SOL     OW 6439   3.201   2.994   0.667
 1200SOL    HW1 6440   3.264   2.960   0.731
 1200SOL    HW2 6441   3.254   3.045   0.606
 1200SOL     MW 6442   3.216   2.997   0.667
 1201SOL     OW 6443   0.683   1.112   4.593
 1201SOL    HW1 6444   0.652   1.047   4.656
 1201SOL    HW2 6445   0.659   1.076   4.507
 1201SOL     MW 6446   0.676   1.099   4.590
 1202SOL     OW 6447   5.334   2.937   5.389
 1202SOL    HW1 6448   5.298   2.986   5.463
 1202SOL    HW2 6449   5.428   2.934   5.406
 1202SOL     MW 6450   5.341   2.943   5.401
 1203SOL     OW 6451   5.466   2.643   3.947
 1203SOL    HW1 6452   5.463   2.696   3.868
 1203SOL    HW2 6453   5.379   2.603   3.953
 1203SOL     MW 6454   5.455   2.644   3.938
 1204SOL     OW 6455   0.012   4.787   2.848
 1204SOL    HW1 6456   0.056   4.718   2.799
 1204SOL    HW2 6457  -0.025   4.844   2.780
 1204SOL     MW 6458   0.013   4.786   2.833
 1205SOL     OW 6459   0.526   0.625   2.487
 1205SOL    HW1 6460   0.498   0.714   2.508
 1205SOL    HW2 6461   0.622   0.631   2.481
 1205SOL     MW 6462   0.535   0.637   2.489
 1206SOL     OW 6463   4.750   3.615   4.534
 1206SOL    HW1 6464   4.686   3.668   4.487
 1206SOL    HW2 6465   4.714   3.607   4.623
 1206SOL     MW 6466   4.737   3.621   4.539
 1207SOL     OW 6467   3.855   0.900   3.096
 1207SOL    HW1 6468   3.763   0.893   3.122
 1207SOL    HW2 6469   3.852   0.933   3.006
 1207SOL     MW 6470   3.843   0.904   3.087
 1208SOL     OW 6471   1.162   5.926   0.133
 1208SOL    HW1 6472   1.128   5.851   0.085
 1208SOL    HW2 6473   1.253   5.904   0.152
 1208SOL     MW 6474   1.169   5.914   0.129
 1209SOL     OW 6475   5.565   2.845   4.631
 1209SOL    HW1 6476   5.653   2.878   4.613
 1209SOL    HW2 6477   5.507   2.906   4.585
 1209SOL     MW 6478   5.569   2.857   4.623
 1210SOL     OW 6479   3.202   0.741   5.783
 1210SOL    HW1 6480   3.158   0.763   5.701
 1210SOL    HW2 6481   3.286   0.705   5.756
 1210SOL     MW 6482   3.207   0.739   5.769
 1211SOL     OW 6483   1.609   1.176   5.652
 1211SOL    HW1 6484   1.652   1.259   5.632
 1211SOL    HW2 6485   1.678   1.110   5.644
 1211SOL     MW 6486   1.623   1.178   5.648
 1212SOL     OW 6487   2.729   3.890   5.708
 1212SOL    HW1 6488   2.726   3.856   5.798
 1212SOL    HW2 6489   2.645   3.933   5.696
 1212SOL     MW 6490   2.718   3.891   5.718
 1213SOL     OW 6491   1.323   5.968   5.188
 1213SOL    HW1 6492   1.236   5.933   5.168
 1213SOL    HW2 6493   1.339   6.032   5.119
 1213SOL     MW 6494   1.314   5.972   5.177
 1214SOL     OW 6495   0.918   3.645   4.940
 1214SOL    HW1 6496   0.872   3.580   4.993
 1214SOL    HW2 6497   1.008   3.645   4.975
 1214SOL     MW 6498   0.924   3.637   4.952
 1215SOL     OW 6499   0.696   2.914   4.041
 1215SOL    HW1 6500   0.730   3.003   4.030
 1215SOL    HW2 6501   0.610   2.925   4.079
 1215SOL     MW 6502   0.690   2.927   4.045
 1216SOL     OW 6503   2.239   0.587   3.930
 1216SOL    HW1 6504   2.297   0.651   3.888
 1216SOL    HW2 6505   2.281   0.503   3.914
 1216SOL     MW 6506   2.252   0.585   3.922
 1217SOL     OW 6507   6.001   3.718   1.683
 1217SOL    HW1 6508   5.946   3.773   1.627
 1217SOL    HW2 6509   6.090   3.751   1.669
 1217SOL     MW 6510   6.006   3.730   1.674
 1218SOL     OW 6511   3.393   5.228   1.852
 1218SOL    HW1 6512   3.406   5.317   1.884
 1218SOL    HW2 6513   3.303   5.228   1.818
 1218SOL     MW 6514   3.383   5.240   1.852
 1219SOL     OW 6515   4.303   1.046   4.661
 1219SOL    HW1 6516   4.216   1.026   4.696
 1219SOL    HW2 6517   4.355   1.071   4.738
 1219SOL     MW 6518   4.299   1.046   4.676
 1220SOL     OW 6519   2.376   4.874   4.961
 1220SOL    HW1 6520   2.431   4.850   4.887
 1220SOL    HW2 6521   2.415   4.955   4.994
 1220SOL     MW 6522   2.388   4.881   4.956
 1221SOL     OW 6523   2.085   4.223   4.760
 1221SOL    HW1 6524   2.016   4.163   4.788
 1221SOL    HW2 6525   2.155   4.211   4.824
 1221SOL     MW 6526   2.085   4.214   4.772
 1222SOL     OW 6527   4.385   1.593   4.300
 1222SOL    HW1 6528   4.377   1.549   4.384
 1222SOL    HW2 6529   4.386   1.523   4.235
 1222SOL     MW 6530   4.384   1.579   4.303
 1223SOL     OW 6531   4.981   0.142   0.029
 1223SOL    HW1 6532   5.053   0.088   0.062
 1223SOL    HW2 6533   4.932   0.166   0.107
 1223SOL     MW 6534   4.984   0.138   0.043
 1224SOL     OW 6535   5.856   4.024   4.722
 1224SOL    HW1 6536   5.804   4.031   4.642
 1224SOL    HW2 6537   5.832   3.939   4.758
 1224SOL     MW 6538   5.846   4.014   4.716
 1225SOL     OW 6539   4.317   2.369   0.175
 1225SOL    HW1 6540   4.278   2.319   0.247
 1225SOL    HW2 6541   4.319   2.307   0.102
 1225SOL     MW 6542   4.312   2.355   0.175
 1226SOL     OW 6543   0.836   0.771   5.863
 1226SOL    HW1 6544   0.910   0.789   5.805
 1226SOL    HW2 6545   0.852   0.824   5.941
 1226SOL     MW 6546   0.847   0.780   5.865
 1227SOL     OW 6547   5.522   1.240   0.079
 1227SOL    HW1 6548   5.500   1.232  -0.014
 1227SOL    HW2 6549   5.609   1.201   0.086
 1227SOL     MW 6550   5.530   1.234   0.068
 1228SOL     OW 6551   1.640   3.351   5.896
 1228SOL    HW1 6552   1.728   3.363   5.932
 1228SOL    HW2 6553   1.617   3.436   5.859
 1228SOL     MW 6554   1.648   3.363   5.896
 1229SOL     OW 6555   4.923   6.032   2.072
 1229SOL    HW1 6556   4.939   6.001   2.161
 1229SOL    HW2 6557   5.010   6.051   2.037
 1229SOL     MW 6558   4.936   6.030   2.079
 1230SOL     OW 6559   3.533   4.644   0.169
 1230SOL    HW1 6560   3.610   4.594   0.141
 1230SOL    HW2 6561   3.569   4.713   0.225
 1230SOL     MW 6562   3.548   4.646   0.173
 1231SOL     OW 6563   0.088   5.220   5.107
 1231SOL    HW1 6564   0.155   5.152   5.118
 1231SOL    HW2 6565   0.014   5.187   5.158
 1231SOL     MW 6566   0.087   5.207   5.115
 1232SOL     OW 6567   1.908   5.668   3.785
 1232SOL    HW1 6568   1.990   5.630   3.815
 1232SOL    HW2 6569   1.852   5.592   3.767
 1232SOL     MW 6570   1.911   5.653   3.786
 1233SOL     OW 6571   4.755   2.653   3.946
 1233SOL    HW1 6572   4.837   2.621   3.984
 1233SOL    HW2 6573   4.694   2.580   3.955
 1233SOL     MW 6574   4.758   2.639   3.952
 1234SOL     OW 6575   0.610   4.613   1.164
 1234SOL    HW1 6576   0.582   4.553   1.095
 1234SOL    HW2 6577   0.630   4.695   1.117
 1234SOL     MW 6578   0.609   4.616   1.149
 1235SOL     OW 6579   0.590   4.567   5.501
 1235SOL    HW1 6580   0.681   4.578   5.527
 1235SOL    HW2 6581   0.593   4.558   5.406
 1235SOL     MW 6582   0.602   4.567   5.492
 1236SOL     OW 6583   2.719   5.543   4.722
 1236SOL    HW1 6584   2.676   5.458   4.713
 1236SOL    HW2 6585   2.716   5.580   4.633
 1236SOL     MW 6586   2.713   5.537   4.709
 1237SOL     OW 6587   1.385   3.706   3.590
 1237SOL    HW1 6588   1.357   3.677   3.676
 1237SOL    HW2 6589   1.404   3.625   3.542
 1237SOL     MW 6590   1.384   3.692   3.595
 1238SOL     OW 6591   3.371   0.797   0.570
 1238SOL    HW1 6592   3.326   0.763   0.492
 1238SOL    HW2 6593   3.375   0.722   0.630
 1238SOL     MW 6594   3.366   0.783   0.568
 1239SOL     OW 6595   3.505   3.940   4.935
 1239SOL    HW1 6596   3.509   3.846   4.918
 1239SOL    HW2 6597   3.480   3.946   5.028
 1239SOL     MW 6598   3.502   3.929   4.945
 1240SOL     OW 6599   4.223   1.708   6.070
 1240SOL    HW1 6600   4.267   1.764   6.006
 1240SOL    HW2 6601   4.249   1.744   6.155
 1240SOL     MW 6602   4.232   1.720   6.073
 1241SOL     OW 6603   0.470   0.194   4.922
 1241SOL    HW1 6604   0.502   0.212   4.833
 1241SOL    HW2 6605   0.494   0.103   4.939
 1241SOL     MW 6606   0.477   0.185   4.913
 1242SOL     OW 6607   5.982   5.140   0.778
 1242SOL    HW1 6608   5.933   5.220   0.761
 1242SOL    HW2 6609   5.916   5.077   0.808
 1242SOL     MW 6610   5.967   5.142   0.780
 1243SOL     OW 6611   1.301   0.657   5.517
 1243SOL    HW1 6612   1.380   0.624   5.474
 1243SOL    HW2 6613   1.230   0.610   5.474
 1243SOL     MW 6614   1.302   0.647   5.506
 1244SOL     OW 6615   3.480   5.698   1.623
 1244SOL    HW1 6616   3.550   5.762   1.606
 1244SOL    HW2 6617   3.503   5.622   1.568
 1244SOL     MW 6618   3.492   5.696   1.614
 1245SOL     OW 6619   2.652   3.833   0.032
 1245SOL    HW1 6620   2.589   3.783   0.084
 1245SOL    HW2 6621   2.714   3.868   0.096
 1245SOL     MW 6622   2.652   3.831   0.047
 1246SOL     OW 6623   5.269   5.301   3.729
 1246SOL    HW1 6624   5.305   5.380   3.770
 1246SOL    HW2 6625   5.284   5.232   3.794
 1246SOL     MW 6626   5.276   5.302   3.743
 1247SOL     OW 6627   1.888   5.211   4.490
 1247SOL    HW1 6628   1.871   5.293   4.537
 1247SOL    HW2 6629   1.919   5.240   4.404
 1247SOL     MW 6630   1.890   5.225   4.485
 1248SOL     OW 6631   3.848   5.034   4.403
 1248SOL    HW1 6632   3.908   4.960   4.408
 1248SOL    HW2 6633   3.761   4.995   4.413
 1248SOL     MW 6634   3.844   5.020   4.405
 1249SOL     OW 6635   5.448   3.309   5.593
 1249SOL    HW1 6636   5.483   3.327   5.680
 1249SOL    HW2 6637   5.513   3.347   5.533
 1249SOL     MW 6638   5.461   3.316   5.597
 1250SOL     OW 6639   1.396   4.916   3.795
 1250SOL    HW1 6640   1.333   4.870   3.740
 1250SOL    HW2 6641   1.413   4.855   3.867
 1250SOL     MW 6642   1.390   4.902   3.797
 1251SOL     OW 6643   5.150   3.936   5.979
 1251SOL    HW1 6644   5.118   4.025   5.998
 1251SOL    HW2 6645   5.191   3.908   6.061
 1251SOL     MW 6646   5.151   3.944   5.992
 1252SOL     OW 6647   0.282   5.132   4.938
 1252SOL    HW1 6648   0.209   5.187   4.966
 1252SOL    HW2 6649   0.253   5.097   4.853
 1252SOL     MW 6650   0.269   5.135   4.930
 1253SOL     OW 6651   0.635   4.214   3.066
 1253SOL    HW1 6652   0.666   4.302   3.086
 1253SOL    HW2 6653   0.616   4.174   3.151
 1253SOL     MW 6654   0.636   4.220   3.079
 1254SOL     OW 6655   6.020   4.224   0.576
 1254SOL    HW1 6656   6.013   4.143   0.627
 1254SOL    HW2 6657   6.110   4.254   0.590
 1254SOL     MW 6658   6.030   4.218   0.584
 1255SOL     OW 6659   3.429   5.396   0.131
 1255SOL    HW1 6660   3.416   5.306   0.100
 1255SOL    HW2 6661   3.514   5.422   0.096
 1255SOL     MW 6662   3.438   5.388   0.123
 1256SOL     OW 6663   5.642   3.675   5.419
 1256SOL    HW1 6664   5.667   3.656   5.328
 1256SOL    HW2 6665   5.609   3.765   5.416
 1256SOL     MW 6666   5.641   3.684   5.407
 1257SOL     OW 6667   0.029   1.918   3.601
 1257SOL    HW1 6668   0.102   1.978   3.584
 1257SOL    HW2 6669   0.070   1.834   3.618
 1257SOL     MW 6670   0.043   1.915   3.601
 1258SOL     OW 6671   0.765   3.448   4.589
 1258SOL    HW1 6672   0.716   3.443   4.671
 1258SOL    HW2 6673   0.775   3.357   4.562
 1258SOL     MW 6674   0.760   3.436   4.596
 1259SOL     OW 6675   2.442   1.026   5.528
 1259SOL    HW1 6676   2.394   1.079   5.464
 1259SOL    HW2 6677   2.384   0.953   5.547
 1259SOL     MW 6678   2.429   1.023   5.522
 1260SOL     OW 6679   1.527   2.519   1.557
 1260SOL    HW1 6680   1.591   2.549   1.621
 1260SOL    HW2 6681   1.578   2.495   1.480
 1260SOL     MW 6682   1.542   2.520   1.555
 1261SOL     OW 6683   3.679   5.502   5.117
 1261SOL    HW1 6684   3.659   5.521   5.208
 1261SOL    HW2 6685   3.758   5.553   5.099
 1261SOL     MW 6686   3.686   5.511   5.126
 1262SOL     OW 6687   0.592   0.865   4.116
 1262SOL    HW1 6688   0.607   0.784   4.165
 1262SOL    HW2 6689   0.500   0.886   4.133
 1262SOL     MW 6690   0.582   0.857   4.124
 1263SOL     OW 6691   3.447   0.530   0.685
 1263SOL    HW1 6692   3.367   0.482   0.707
 1263SOL    HW2 6693   3.485   0.553   0.770
 1263SOL     MW 6694   3.441   0.527   0.699
 1264SOL     OW 6695   1.666   0.258   1.559
 1264SOL    HW1 6696   1.590   0.268   1.501
 1264SOL    HW2 6697   1.728   0.323   1.526
 1264SOL     MW 6698   1.664   0.268   1.547
 1265SOL     OW 6699   0.432   3.016   1.300
 1265SOL    HW1 6700   0.416   3.086   1.237
 1265SOL    HW2 6701   0.367   2.949   1.278
 1265SOL     MW 6702   0.422   3.016   1.289
 1266SOL     OW 6703   0.727   1.285   5.173
 1266SOL    HW1 6704   0.780   1.330   5.238
 1266SOL    HW2 6705   0.790   1.249   5.111
 1266SOL     MW 6706   0.742   1.286   5.173
 1267SOL     OW 6707   3.122   1.633   2.100
 1267SOL    HW1 6708   3.036   1.647   2.062
 1267SOL    HW2 6709   3.182   1.636   2.025
 1267SOL     MW 6710   3.119   1.635   2.086
 1268SOL     OW 6711   0.922   1.147   4.432
 1268SOL    HW1 6712   0.877   1.198   4.365
 1268SOL    HW2 6713   0.854   1.129   4.497
 1268SOL     MW 6714   0.907   1.151   4.432
 1269SOL     OW 6715   0.463   0.043   5.297
 1269SOL    HW1 6716   0.510   0.013   5.374
 1269SOL    HW2 6717   0.373   0.015   5.311
 1269SOL     MW 6718   0.458   0.035   5.308
 1270SOL     OW 6719   2.028   2.043   4.860
 1270SOL    HW1 6720   2.095   2.109   4.877
 1270SOL    HW2 6721   1.945   2.088   4.875
 1270SOL     MW 6722   2.026   2.057   4.864
 1271SOL     OW 6723   1.907   2.118   0.320
 1271SOL    HW1 6724   1.865   2.193   0.360
 1271SOL    HW2 6725   1.943   2.152   0.238
 1271SOL     MW 6726   1.907   2.132   0.314
 1272SOL     OW 6727   2.763   1.813   5.286
 1272SOL    HW1 6728   2.841   1.808   5.342
 1272SOL    HW2 6729   2.743   1.906   5.281
 1272SOL     MW 6730   2.771   1.824   5.292
 1273SOL     OW 6731   5.471   1.522   2.532
 1273SOL    HW1 6732   5.529   1.486   2.599
 1273SOL    HW2 6733   5.525   1.524   2.452
 1273SOL     MW 6734   5.486   1.518   2.530
 1274SOL     OW 6735   3.459   2.770   0.051
 1274SOL    HW1 6736   3.436   2.678   0.037
 1274SOL    HW2 6737   3.379   2.818   0.032
 1274SOL     MW 6738   3.446   2.764   0.047
 1275SOL     OW 6739   4.643   4.756   3.482
 1275SOL    HW1 6740   4.677   4.824   3.541
 1275SOL    HW2 6741   4.712   4.690   3.480
 1275SOL     MW 6742   4.656   4.756   3.490
 1276SOL     OW 6743   0.622   1.057   2.108
 1276SOL    HW1 6744   0.567   0.982   2.085
 1276SOL    HW2 6745   0.562   1.118   2.151
 1276SOL     MW 6746   0.607   1.055   2.111
 1277SOL     OW 6747   5.140   5.445   1.609
 1277SOL    HW1 6748   5.068   5.396   1.569
 1277SOL    HW2 6749   5.203   5.378   1.634
 1277SOL     MW 6750   5.139   5.430   1.607
 1278SOL     OW 6751   5.698   3.995   5.876
 1278SOL    HW1 6752   5.633   3.929   5.852
 1278SOL    HW2 6753   5.672   4.024   5.963
 1278SOL     MW 6754   5.686   3.990   5.884
 1279SOL     OW 6755   0.903   2.246   2.003
 1279SOL    HW1 6756   0.875   2.156   1.989
 1279SOL    HW2 6757   0.951   2.244   2.086
 1279SOL     MW 6758   0.906   2.234   2.012
 1280SOL     OW 6759   5.179   5.615   4.489
 1280SOL    HW1 6760   5.218   5.575   4.567
 1280SOL    HW2 6761   5.101   5.563   4.472
 1280SOL     MW 6762   5.174   5.603   4.497
 1281SOL     OW 6763   0.314   2.749   5.752
 1281SOL    HW1 6764   0.305   2.655   5.762
 1281SOL    HW2 6765   0.256   2.786   5.819
 1281SOL     MW 6766   0.306   2.742   5.762
 1282SOL     OW 6767   2.168   2.859   1.112
 1282SOL    HW1 6768   2.168   2.926   1.043
 1282SOL    HW2 6769   2.198   2.780   1.068
 1282SOL     MW 6770   2.171   2.858   1.098
 1283SOL     OW 6771   5.293   5.567   2.362
 1283SOL    HW1 6772   5.236   5.529   2.429
 1283SOL    HW2 6773   5.380   5.567   2.402
 1283SOL     MW 6774   5.297   5.562   2.376
 1284SOL     OW 6775   3.421   6.012   1.276
 1284SOL    HW1 6776   3.431   5.932   1.224
 1284SOL    HW2 6777   3.346   6.057   1.237
 1284SOL     MW 6778   3.413   6.007   1.265
 1285SOL     OW 6779   2.220   4.522   6.008
 1285SOL    HW1 6780   2.147   4.512   5.947
 1285SOL    HW2 6781   2.179   4.545   6.091
 1285SOL     MW 6782   2.205   4.523   6.011
 1286SOL     OW 6783   0.192   4.679   1.396
 1286SOL    HW1 6784   0.180   4.737   1.321
 1286SOL    HW2 6785   0.226   4.737   1.465
 1286SOL     MW 6786   0.195   4.694   1.395
 1287SOL     OW 6787   5.749   4.630   0.777
 1287SOL    HW1 6788   5.798   4.561   0.733
 1287SOL    HW2 6789   5.722   4.690   0.707
 1287SOL     MW 6790   5.752   4.629   0.763
 1288SOL     OW 6791   5.611   5.052   5.750
 1288SOL    HW1 6792   5.601   5.033   5.843
 1288SOL    HW2 6793   5.539   5.005   5.708
 1288SOL     MW 6794   5.601   5.043   5.756
 1289SOL     OW 6795   5.513   5.037   5.309
 1289SOL    HW1 6796   5.573   5.057   5.237
 1289SOL    HW2 6797   5.520   4.942   5.319
 1289SOL     MW 6798   5.521   5.027   5.301
 1290SOL     OW 6799   1.806   3.065   0.577
 1290SOL    HW1 6800   1.761   2.985   0.547
 1290SOL    HW2 6801   1.849   3.098   0.498
 1290SOL     MW 6802   1.806   3.059   0.563
 1291SOL     OW 6803   2.986   1.126   3.846
 1291SOL    HW1 6804   2.974   1.083   3.930
 1291SOL    HW2 6805   3.079   1.114   3.825
 1291SOL     MW 6806   2.996   1.119   3.854
 1292SOL     OW 6807   5.424   4.529   2.077
 1292SOL    HW1 6808   5.380   4.590   2.136
 1292SOL    HW2 6809   5.364   4.455   2.069
 1292SOL     MW 6810   5.411   4.527   2.083
 1293SOL     OW 6811   0.367   4.721   4.731
 1293SOL    HW1 6812   0.356   4.630   4.761
 1293SOL    HW2 6813   0.447   4.719   4.678
 1293SOL     MW 6814   0.376   4.709   4.728
 1294SOL     OW 6815   3.934   4.648   2.161
 1294SOL    HW1 6816   4.008   4.594   2.186
 1294SOL    HW2 6817   3.885   4.661   2.243
 1294SOL     MW 6818   3.937   4.643   2.175
 1295SOL     OW 6819   3.866   0.671   2.952
 1295SOL    HW1 6820   3.862   0.737   3.021
 1295SOL    HW2 6821   3.787   0.619   2.963
 1295SOL     MW 6822   3.856   0.673   2.962
 1296SOL     OW 6823   4.149   3.223   0.204
 1296SOL    HW1 6824   4.061   3.258   0.190
 1296SOL    HW2 6825   4.136   3.148   0.262
 1296SOL     MW 6826   4.136   3.218   0.209
 1297SOL     OW 6827   0.344   0.067   6.109
 1297SOL    HW1 6828   0.342   0.074   6.014
 1297SOL    HW2 6829   0.313   0.152   6.140
 1297SOL     MW 6830   0.340   0.079   6.101
 1298SOL     OW 6831   0.015   4.416   2.964
 1298SOL    HW1 6832   0.051   4.445   2.880
 1298SOL    HW2 6833   0.091   4.412   3.022
 1298SOL     MW 6834   0.030   4.420   2.961
 1299SOL     OW 6835   4.221   1.524   5.084
 1299SOL    HW1 6836   4.134   1.515   5.123
 1299SOL    HW2 6837   4.224   1.456   5.017
 1299SOL     MW 6838   4.210   1.515   5.080
 1300SOL     OW 6839   4.601   0.396   4.080
 1300SOL    HW1 6840   4.544   0.319   4.076
 1300SOL    HW2 6841   4.679   0.364   4.126
 1300SOL     MW 6842   4.604   0.382   4.086
 1301SOL     OW 6843   5.222   3.271   2.633
 1301SOL    HW1 6844   5.227   3.195   2.575
 1301SOL    HW2 6845   5.209   3.345   2.574
 1301SOL     MW 6846   5.221   3.271   2.618
 1302SOL     OW 6847   0.510   0.651   1.701
 1302SOL    HW1 6848   0.551   0.572   1.735
 1302SOL    HW2 6849   0.563   0.723   1.735
 1302SOL     MW 6850   0.522   0.650   1.709
 1303SOL     OW 6851   0.448   1.204   0.394
 1303SOL    HW1 6852   0.483   1.190   0.482
 1303SOL    HW2 6853   0.525   1.202   0.337
 1303SOL     MW 6854   0.463   1.202   0.398
 1304SOL     OW 6855   3.482   4.011   5.452
 1304SOL    HW1 6856   3.514   3.954   5.521
 1304SOL    HW2 6857   3.529   3.983   5.373
 1304SOL     MW 6858   3.492   4.000   5.450
 1305SOL     OW 6859   0.179   0.059   2.103
 1305SOL    HW1 6860   0.251   0.113   2.072
 1305SOL    HW2 6861   0.126   0.117   2.157
 1305SOL     MW 6862   0.181   0.073   2.106
 1306SOL     OW 6863   3.205   1.478   5.888
 1306SOL    HW1 6864   3.259   1.413   5.843
 1306SOL    HW2 6865   3.217   1.558   5.838
 1306SOL     MW 6866   3.213   1.480   5.876
 1307SOL     OW 6867   5.578   5.719   3.942
 1307SOL    HW1 6868   5.586   5.692   3.851
 1307SOL    HW2 6869   5.660   5.766   3.960
 1307SOL     MW 6870   5.590   5.722   3.932
 1308SOL     OW 6871   0.841   0.339   0.594
 1308SOL    HW1 6872   0.904   0.301   0.532
 1308SOL    HW2 6873   0.872   0.428   0.608
 1308SOL     MW 6874   0.853   0.345   0.588
 1309SOL     OW 6875   4.909   4.245   4.612
 1309SOL    HW1 6876   4.946   4.314   4.667
 1309SOL    HW2 6877   4.983   4.214   4.559
 1309SOL     MW 6878   4.923   4.250   4.612
 1310SOL     OW 6879   0.750   4.794   3.736
 1310SOL    HW1 6880   0.746   4.803   3.831
 1310SOL    HW2 6881   0.692   4.862   3.703
 1310SOL     MW 6882   0.742   4.804   3.744
 1311SOL     OW 6883   0.707   4.736   2.535
 1311SOL    HW1 6884   0.666   4.650   2.543
 1311SOL    HW2 6885   0.706   4.771   2.625
 1311SOL     MW 6886   0.702   4.730   2.548
 1312SOL     OW 6887   5.903   2.214   1.755
 1312SOL    HW1 6888   5.912   2.285   1.693
 1312SOL    HW2 6889   5.883   2.257   1.839
 1312SOL     MW 6890   5.901   2.228   1.758
 1313SOL     OW 6891   5.826   3.075   0.977
 1313SOL    HW1 6892   5.875   3.001   0.941
 1313SOL    HW2 6893   5.876   3.152   0.951
 1313SOL     MW 6894   5.839   3.075   0.969
 1314SOL     OW 6895   3.050   1.371   4.044
 1314SOL    HW1 6896   3.028   1.380   4.136
 1314SOL    HW2 6897   2.981   1.315   4.008
 1314SOL     MW 6898   3.038   1.365   4.051
 1315SOL     OW 6899   1.628   4.148   2.663
 1315SOL    HW1 6900   1.540   4.146   2.624
 1315SOL    HW2 6901   1.623   4.086   2.735
 1315SOL     MW 6902   1.616   4.140   2.667
 1316SOL     OW 6903   1.141   2.899   4.266
 1316SOL    HW1 6904   1.120   2.823   4.213
 1316SOL    HW2 6905   1.134   2.868   4.356
 1316SOL     MW 6906   1.137   2.886   4.271
 1317SOL     OW 6907   1.867   0.868   4.479
 1317SOL    HW1 6908   1.875   0.937   4.544
 1317SOL    HW2 6909   1.936   0.886   4.416
 1317SOL     MW 6910   1.877   0.879   4.479
 1318SOL     OW 6911   4.711   2.172   3.059
 1318SOL    HW1 6912   4.676   2.215   2.981
 1318SOL    HW2 6913   4.806   2.181   3.051
 1318SOL     MW 6914   4.719   2.179   3.048
 1319SOL     OW 6915   3.828   5.657   4.905
 1319SOL    HW1 6916   3.765   5.592   4.871
 1319SOL    HW2 6917   3.773   5.723   4.948
 1319SOL     MW 6918   3.813   5.657   4.906
 1320SOL     OW 6919   0.605   4.464   2.578
 1320SOL    HW1 6920   0.623   4.465   2.672
 1320SOL    HW2 6921   0.510   4.473   2.571
 1320SOL     MW 6922   0.596   4.465   2.589
 1321SOL     OW 6923   3.601   5.542   3.377
 1321SOL    HW1 6924   3.655   5.466   3.354
 1321SOL    HW2 6925   3.552   5.561   3.297
 1321SOL     MW 6926   3.602   5.535   3.364
 1322SOL     OW 6927   5.228   0.044   0.131
 1322SOL    HW1 6928   5.265   0.057   0.044
 1322SOL    HW2 6929   5.268  -0.037   0.162
 1322SOL     MW 6930   5.238   0.035   0.124
 1323SOL     OW 6931   0.292   4.720   0.340
 1323SOL    HW1 6932   0.198   4.734   0.343
 1323SOL    HW2 6933   0.330   4.801   0.374
 1323SOL     MW 6934   0.285   4.732   0.345
 1324SOL     OW 6935   3.031   3.242   1.068
 1324SOL    HW1 6936   3.005   3.301   1.139
 1324SOL    HW2 6937   3.032   3.155   1.108
 1324SOL     MW 6938   3.028   3.238   1.083
 1325SOL     OW 6939   4.187   4.535   3.666
 1325SOL    HW1 6940   4.158   4.444   3.664
 1325SOL    HW2 6941   4.268   4.536   3.616
 1325SOL     MW 6942   4.193   4.524   3.660
 1326SOL     OW 6943   4.675   6.016   1.743
 1326SOL    HW1 6944   4.609   6.062   1.691
 1326SOL    HW2 6945   4.674   6.061   1.828
 1326SOL     MW 6946   4.666   6.028   1.747
 1327SOL     OW 6947   1.175   2.636   2.391
 1327SOL    HW1 6948   1.250   2.600   2.438
 1327SOL    HW2 6949   1.204   2.721   2.359
 1327SOL     MW 6950   1.188   2.642   2.393
 1328SOL     OW 6951   2.718   2.664   0.726
 1328SOL    HW1 6952   2.722   2.586   0.670
 1328SOL    HW2 6953   2.792   2.655   0.786
 1328SOL     MW 6954   2.728   2.653   0.727
 1329SOL     OW 6955   5.813   1.617   2.856
 1329SOL    HW1 6956   5.791   1.710   2.862
 1329SOL    HW2 6957   5.793   1.581   2.942
 1329SOL     MW 6958   5.807   1.624   2.868
 1330SOL     OW 6959   4.186   4.889   1.219
 1330SOL    HW1 6960   4.274   4.918   1.244
 1330SOL    HW2 6961   4.155   4.956   1.159
 1330SOL     MW 6962   4.193   4.901   1.215
 1331SOL     OW 6963   0.578   1.110   5.844
 1331SOL    HW1 6964   0.659   1.084   5.800
 1331SOL    HW2 6965   0.604   1.185   5.898
 1331SOL     MW 6966   0.592   1.117   5.845
 1332SOL     OW 6967   4.782   0.020   1.270
 1332SOL    HW1 6968   4.780   0.023   1.174
 1332SOL    HW2 6969   4.856  -0.036   1.291
 1332SOL     MW 6970   4.791   0.014   1.260
 1333SOL     OW 6971   2.569   5.976   3.542
 1333SOL    HW1 6972   2.512   6.036   3.589
 1333SOL    HW2 6973   2.545   5.889   3.574
 1333SOL     MW 6974   2.559   5.972   3.552
 1334SOL     OW 6975   1.605   4.435   3.089
 1334SOL    HW1 6976   1.633   4.456   3.178
 1334SOL    HW2 6977   1.642   4.348   3.072
 1334SOL     MW 6978   1.613   4.426   3.098
 1335SOL     OW 6979   2.523   1.989   5.546
 1335SOL    HW1 6980   2.557   1.900   5.539
 1335SOL    HW2 6981   2.555   2.033   5.467
 1335SOL     MW 6982   2.531   1.984   5.535
 1336SOL     OW 6983   2.846   1.023   5.023
 1336SOL    HW1 6984   2.926   1.044   5.071
 1336SOL    HW2 6985   2.873   0.955   4.962
 1336SOL     MW 6986   2.860   1.017   5.021
 1337SOL     OW 6987   2.609   1.031   1.637
 1337SOL    HW1 6988   2.679   0.966   1.626
 1337SOL    HW2 6989   2.538   0.982   1.680
 1337SOL     MW 6990   2.609   1.016   1.641
 1338SOL     OW 6991   2.039   5.366   2.544
 1338SOL    HW1 6992   2.020   5.447   2.497
 1338SOL    HW2 6993   2.133   5.353   2.533
 1338SOL     MW 6994   2.049   5.375   2.537
 1339SOL     OW 6995   0.368   5.824   4.602
 1339SOL    HW1 6996   0.320   5.845   4.682
 1339SOL    HW2 6997   0.304   5.778   4.547
 1339SOL     MW 6998   0.354   5.821   4.605
 1340SOL     OW 6999   4.556   2.369   4.885
 1340SOL    HW1 7000   4.514   2.436   4.831
 1340SOL    HW2 7001   4.492   2.351   4.953
 1340SOL     MW 7002   4.543   2.375   4.886
 1341SOL     OW 7003   0.605   1.934   3.115
 1341SOL    HW1 7004   0.700   1.946   3.109
 1341SOL    HW2 7005   0.592   1.841   3.101
 1341SOL     MW 7006   0.616   1.924   3.113
 1342SOL     OW 7007   5.130   6.003   1.047
 1342SOL    HW1 7008   5.154   5.962   0.964
 1342SOL    HW2 7009   5.075   5.939   1.091
 1342SOL     MW 7010   5.126   5.990   1.042
 1343SOL     OW 7011   1.251   1.749   5.199
 1343SOL    HW1 7012   1.206   1.729   5.117
 1343SOL    HW2 7013   1.256   1.665   5.244
 1343SOL     MW 7014   1.246   1.736   5.194
 1344SOL     OW 7015   5.505   4.349   0.452
 1344SOL    HW1 7016   5.559   4.273   0.476
 1344SOL    HW2 7017   5.567   4.412   0.415
 1344SOL     MW 7018   5.520   4.347   0.451
 1345SOL     OW 7019   3.540   5.731   2.246
 1345SOL    HW1 7020   3.542   5.637   2.262
 1345SOL    HW2 7021   3.632   5.757   2.240
 1345SOL     MW 7022   3.552   5.723   2.247
 1346SOL     OW 7023   0.254   0.817   4.400
 1346SOL    HW1 7024   0.308   0.739   4.388
 1346SOL    HW2 7025   0.284   0.855   4.483
 1346SOL     MW 7026   0.265   0.812   4.409
 1347SOL     OW 7027   5.702   4.703   3.642
 1347SOL    HW1 7028   5.660   4.767   3.585
 1347SOL    HW2 7029   5.675   4.728   3.731
 1347SOL     MW 7030   5.693   4.714   3.646
 1348SOL     OW 7031   1.210   3.785   2.970
 1348SOL    HW1 7032   1.178   3.782   2.880
 1348SOL    HW2 7033   1.138   3.751   3.023
 1348SOL     MW 7034   1.197   3.780   2.966
 1349SOL     OW 7035   0.372   0.872   5.610
 1349SOL    HW1 7036   0.453   0.859   5.659
 1349SOL    HW2 7037   0.323   0.935   5.662
 1349SOL     MW 7038   0.376   0.878   5.623
 1350SOL     OW 7039   4.822   5.151   4.272
 1350SOL    HW1 7040   4.749   5.188   4.322
 1350SOL    HW2 7041   4.836   5.065   4.311
 1350SOL     MW 7042   4.814   5.145   4.283
 1351SOL     OW 7043   1.567   2.343   4.688
 1351SOL    HW1 7044   1.662   2.347   4.691
 1351SOL    HW2 7045   1.547   2.257   4.650
 1351SOL     MW 7046   1.576   2.332   4.684
 1352SOL     OW 7047   0.432   3.010   3.781
 1352SOL    HW1 7048   0.390   2.986   3.864
 1352SOL    HW2 7049   0.514   2.962   3.781
 1352SOL     MW 7050   0.437   3.001   3.792
 1353SOL     OW 7051   3.526   0.979   0.434
 1353SOL    HW1 7052   3.541   1.055   0.490
 1353SOL    HW2 7053   3.471   0.921   0.486
 1353SOL     MW 7054   3.521   0.981   0.448
 1354SOL     OW 7055   2.024   0.096   0.560
 1354SOL    HW1 7056   2.095   0.137   0.608
 1354SOL    HW2 7057   2.050   0.104   0.468
 1354SOL     MW 7058   2.036   0.102   0.554
 1355SOL     OW 7059   0.408   1.628   3.272
 1355SOL    HW1 7060   0.321   1.661   3.253
 1355SOL    HW2 7061   0.457   1.640   3.190
 1355SOL     MW 7062   0.403   1.634   3.259
 1356SOL     OW 7063   4.839   1.238   3.554
 1356SOL    HW1 7064   4.794   1.246   3.470
 1356SOL    HW2 7065   4.932   1.246   3.532
 1356SOL     MW 7066   4.845   1.240   3.541
 1357SOL     OW 7067   1.555   3.791   3.782
 1357SOL    HW1 7068   1.581   3.735   3.855
 1357SOL    HW2 7069   1.546   3.732   3.708
 1357SOL     MW 7070   1.557   3.777   3.782
 1358SOL     OW 7071   3.441   5.090   2.986
 1358SOL    HW1 7072   3.498   5.156   3.027
 1358SOL    HW2 7073   3.425   5.124   2.898
 1358SOL     MW 7074   3.447   5.103   2.980
 1359SOL     OW 7075   3.899   0.160   2.958
 1359SOL    HW1 7076   3.947   0.205   2.889
 1359SOL    HW2 7077   3.939   0.073   2.962
 1359SOL     MW 7078   3.911   0.155   2.950
 1360SOL     OW 7079   2.467   1.090   4.319
 1360SOL    HW1 7080   2.547   1.098   4.372
 1360SOL    HW2 7081   2.446   0.997   4.322
 1360SOL     MW 7082   2.475   1.079   4.326
 1361SOL     OW 7083   5.999   2.557   4.273
 1361SOL    HW1 7084   6.043   2.496   4.332
 1361SOL    HW2 7085   6.039   2.641   4.292
 1361SOL     MW 7086   6.010   2.560   4.283
 1362SOL     OW 7087   0.824   3.126   1.288
 1362SOL    HW1 7088   0.888   3.077   1.236
 1362SOL    HW2 7089   0.742   3.077   1.278
 1362SOL     MW 7090   0.822   3.113   1.280
 1363SOL     OW 7091   3.188   3.988   0.632
 1363SOL    HW1 7092   3.162   3.946   0.550
 1363SOL    HW2 7093   3.115   4.046   0.653
 1363SOL     MW 7094   3.175   3.990   0.624
 1364SOL     OW 7095   0.698   5.704   2.585
 1364SOL    HW1 7096   0.607   5.689   2.612
 1364SOL    HW2 7097   0.744   5.625   2.615
 1364SOL     MW 7098   0.692   5.692   2.592
 1365SOL     OW 7099   0.274   5.136   6.094
 1365SOL    HW1 7100   0.215   5.200   6.055
 1365SOL    HW2 7101   0.288   5.071   6.026
 1365SOL     MW 7102   0.268   5.136   6.081
 1366SOL     OW 7103   1.855   4.063   4.820
 1366SOL    HW1 7104   1.860   4.029   4.730
 1366SOL    HW2 7105   1.816   3.991   4.870
 1366SOL     MW 7106   1.850   4.049   4.815
 1367SOL     OW 7107   4.673   4.091   4.351
 1367SOL    HW1 7108   4.726   4.072   4.429
 1367SOL    HW2 7109   4.729   4.148   4.298
 1367SOL     MW 7110   4.687   4.096   4.354
 1368SOL     OW 7111   2.852   6.061   5.731
 1368SOL    HW1 7112   2.777   6.109   5.694
 1368SOL    HW2 7113   2.838   5.971   5.704
 1368SOL     MW 7114   2.840   6.056   5.723
 1369SOL     OW 7115   1.732   1.317   2.273
 1369SOL    HW1 7116   1.700   1.247   2.215
 1369SOL    HW2 7117   1.788   1.370   2.217
 1369SOL     MW 7118   1.735   1.315   2.258
 1370SOL     OW 7119   5.849   5.584   1.740
 1370SOL    HW1 7120   5.787   5.571   1.668
 1370SOL    HW2 7121   5.924   5.626   1.700
 1370SOL     MW 7122   5.851   5.588   1.726
 1371SOL     OW 7123   4.550   3.261   3.601
 1371SOL    HW1 7124   4.593   3.333   3.555
 1371SOL    HW2 7125   4.537   3.194   3.533
 1371SOL     MW 7126   4.554   3.261   3.586
 1372SOL     OW 7127   4.861   5.066   0.505
 1372SOL    HW1 7128   4.813   5.110   0.435
 1372SOL    HW2 7129   4.947   5.047   0.467
 1372SOL     MW 7130   4.866   5.069   0.491
 1373SOL     OW 7131   1.559   1.917   1.323
 1373SOL    HW1 7132   1.577   1.931   1.416
 1373SOL    HW2 7133   1.549   1.822   1.315
 1373SOL     MW 7134   1.560   1.907   1.334
 1374SOL     OW 7135   4.800   3.965   5.015
 1374SOL    HW1 7136   4.819   3.871   5.008
 1374SOL    HW2 7137   4.883   4.008   4.993
 1374SOL     MW 7138   4.813   3.959   5.011
 1375SOL     OW 7139   4.071   1.110   2.653
 1375SOL    HW1 7140   4.161   1.086   2.633
 1375SOL    HW2 7141   4.077   1.190   2.705
 1375SOL     MW 7142   4.083   1.117   2.657
 1376SOL     OW 7143   1.846   3.950   0.069
 1376SOL    HW1 7144   1.755   3.919   0.066
 1376SOL    HW2 7145   1.898   3.876   0.038
 1376SOL     MW 7146   1.841   3.937   0.065
 1377SOL     OW 7147   5.659   4.009   2.378
 1377SOL    HW1 7148   5.621   4.089   2.340
 1377SOL    HW2 7149   5.724   3.981   2.313
 1377SOL     MW 7150   5.662   4.016   2.365
 1378SOL     OW 7151   0.889   3.568   1.879
 1378SOL    HW1 7152   0.850   3.643   1.833
 1378SOL    HW2 7153   0.837   3.493   1.851
 1378SOL     MW 7154   0.878   3.568   1.869
 1379SOL     OW 7155   5.944   0.680   3.924
 1379SOL    HW1 7156   5.950   0.604   3.981
 1379SOL    HW2 7157   5.945   0.755   3.983
 1379SOL     MW 7158   5.945   0.680   3.939
 1380SOL     OW 7159   5.243   1.748   4.765
 1380SOL    HW1 7160   5.246   1.690   4.841
 1380SOL    HW2 7161   5.288   1.699   4.696
 1380SOL     MW 7162   5.249   1.734   4.766
 1381SOL     OW 7163   2.722   5.553   1.801
 1381SOL    HW1 7164   2.676   5.637   1.802
 1381SOL    HW2 7165   2.664   5.495   1.751
 1381SOL     MW 7166   2.708   5.557   1.795
 1382SOL     OW 7167   4.340   4.033   1.811
 1382SOL    HW1 7168   4.291   4.091   1.753
 1382SOL    HW2 7169   4.409   3.996   1.756
 1382SOL     MW 7170   4.342   4.036   1.797
 1383SOL     OW 7171   3.598   0.209   0.243
 1383SOL    HW1 7172   3.561   0.129   0.206
 1383SOL    HW2 7173   3.557   0.279   0.194
 1383SOL     MW 7174   3.588   0.207   0.232
 1384SOL     OW 7175   0.831   5.604   3.432
 1384SOL    HW1 7176   0.922   5.586   3.455
 1384SOL    HW2 7177   0.830   5.603   3.336
 1384SOL     MW 7178   0.842   5.602   3.423
 1385SOL     OW 7179   2.537   5.861   2.503
 1385SOL    HW1 7180   2.548   5.954   2.523
 1385SOL    HW2 7181   2.625   5.825   2.512
 1385SOL     MW 7182   2.549   5.869   2.507
 1386SOL     OW 7183   1.758   4.253   4.964
 1386SOL    HW1 7184   1.804   4.337   4.961
 1386SOL    HW2 7185   1.790   4.204   4.888
 1386SOL     MW 7186   1.768   4.257   4.954
 1387SOL     OW 7187   4.993   5.568   4.826
 1387SOL    HW1 7188   5.052   5.638   4.852
 1387SOL    HW2 7189   4.926   5.612   4.774
 1387SOL     MW 7190   4.992   5.583   4.822
 1388SOL     OW 7191   3.476   2.480   4.924
 1388SOL    HW1 7192   3.390   2.447   4.899
 1388SOL    HW2 7193   3.538   2.419   4.885
 1388SOL     MW 7194   3.473   2.468   4.916
 1389SOL     OW 7195   1.198   0.917   3.999
 1389SOL    HW1 7196   1.216   0.841   4.055
 1389SOL    HW2 7197   1.258   0.985   4.030
 1389SOL     MW 7198   1.208   0.916   4.010
 1390SOL     OW 7199   1.149   4.481   1.786
 1390SOL    HW1 7200   1.066   4.471   1.740
 1390SOL    HW2 7201   1.168   4.394   1.820
 1390SOL     MW 7202   1.141   4.469   1.785
 1391SOL     OW 7203   5.037   3.018   5.366
 1391SOL    HW1 7204   5.031   2.985   5.455
 1391SOL    HW2 7205   5.036   2.940   5.311
 1391SOL     MW 7206   5.036   3.004   5.370
 1392SOL     OW 7207   3.190   6.061   3.178
 1392SOL    HW1 7208   3.132   6.079   3.252
 1392SOL    HW2 7209   3.250   6.136   3.177
 1392SOL     MW 7210   3.190   6.073   3.188
 1393SOL     OW 7211   5.165   2.638   1.781
 1393SOL    HW1 7212   5.125   2.695   1.716
 1393SOL    HW2 7213   5.195   2.562   1.732
 1393SOL     MW 7214   5.164   2.635   1.767
 1394SOL     OW 7215   5.560   1.766   2.468
 1394SOL    HW1 7216   5.514   1.846   2.493
 1394SOL    HW2 7217   5.516   1.697   2.516
 1394SOL     MW 7218   5.549   1.768   2.477
 1395SOL     OW 7219   0.659   5.008   2.082
 1395SOL    HW1 7220   0.675   4.954   2.005
 1395SOL    HW2 7221   0.659   4.947   2.155
 1395SOL     MW 7222   0.661   4.994   2.082
 1396SOL     OW 7223   1.359   5.084   1.997
 1396SOL    HW1 7224   1.372   5.161   1.941
 1396SOL    HW2 7225   1.446   5.046   2.006
 1396SOL     MW 7226   1.371   5.089   1.991
 1397SOL     OW 7227   4.119   1.679   1.141
 1397SOL    HW1 7228   4.207   1.640   1.144
 1397SOL    HW2 7229   4.117   1.736   1.218
 1397SOL     MW 7230   4.130   1.681   1.151
 1398SOL     OW 7231   1.658   1.889   5.378
 1398SOL    HW1 7232   1.625   1.964   5.427
 1398SOL    HW2 7233   1.657   1.917   5.286
 1398SOL     MW 7234   1.654   1.902   5.372
 1399SOL     OW 7235   0.936   1.747   3.657
 1399SOL    HW1 7236   0.961   1.682   3.591
 1399SOL    HW2 7237   0.937   1.699   3.739
 1399SOL     MW 7238   0.939   1.733   3.659
 1400SOL     OW 7239   2.925   1.041   0.082
 1400SOL    HW1 7240   2.942   0.952   0.050
 1400SOL    HW2 7241   2.946   1.097   0.008
 1400SOL     MW 7242   2.930   1.037   0.068
 1401SOL     OW 7243   4.878   6.085   5.114
 1401SOL    HW1 7244   4.951   6.141   5.089
 1401SOL    HW2 7245   4.888   6.073   5.208
 1401SOL     MW 7246   4.888   6.091   5.123
 1402SOL     OW 7247   5.938   1.335   0.190
 1402SOL    HW1 7248   5.880   1.267   0.155
 1402SOL    HW2 7249   5.988   1.292   0.259
 1402SOL     MW 7250   5.937   1.321   0.194
 1403SOL     OW 7251   1.249   0.617   2.853
 1403SOL    HW1 7252   1.242   0.701   2.897
 1403SOL    HW2 7253   1.262   0.638   2.761
 1403SOL     MW 7254   1.249   0.630   2.847
 1404SOL     OW 7255   1.031   5.398   5.145
 1404SOL    HW1 7256   1.080   5.325   5.108
 1404SOL    HW2 7257   0.979   5.431   5.072
 1404SOL     MW 7258   1.030   5.393   5.131
 1405SOL     OW 7259   3.608   4.022   4.512
 1405SOL    HW1 7260   3.607   4.082   4.587
 1405SOL    HW2 7261   3.556   4.067   4.445
 1405SOL     MW 7262   3.601   4.036   4.513
 1406SOL     OW 7263   3.672   4.142   3.919
 1406SOL    HW1 7264   3.670   4.213   3.854
 1406SOL    HW2 7265   3.596   4.088   3.898
 1406SOL     MW 7266   3.662   4.145   3.908
 1407SOL     OW 7267   1.158   3.240   5.804
 1407SOL    HW1 7268   1.227   3.306   5.807
 1407SOL    HW2 7269   1.178   3.180   5.876
 1407SOL     MW 7270   1.170   3.241   5.813
 1408SOL     OW 7271   3.738   3.740   5.261
 1408SOL    HW1 7272   3.829   3.724   5.286
 1408SOL    HW2 7273   3.689   3.670   5.303
 1408SOL     MW 7274   3.744   3.729   5.270
 1409SOL     OW 7275   2.528   3.632   0.204
 1409SOL    HW1 7276   2.510   3.580   0.126
 1409SOL    HW2 7277   2.483   3.587   0.275
 1409SOL     MW 7278   2.520   3.620   0.203
 1410SOL     OW 7279   4.861   3.332   2.518
 1410SOL    HW1 7280   4.843   3.252   2.467
 1410SOL    HW2 7281   4.955   3.346   2.507
 1410SOL     MW 7282   4.870   3.323   2.510
 1411SOL     OW 7283   2.188   2.556   0.339
 1411SOL    HW1 7284   2.246   2.589   0.407
 1411SOL    HW2 7285   2.101   2.587   0.364
 1411SOL     MW 7286   2.185   2.564   0.351
 1412SOL     OW 7287   2.433   0.918   2.949
 1412SOL    HW1 7288   2.507   0.867   2.917
 1412SOL    HW2 7289   2.472   0.982   3.009
 1412SOL     MW 7290   2.447   0.920   2.953
 1413SOL     OW 7291   2.405   3.796   5.325
 1413SOL    HW1 7292   2.427   3.720   5.379
 1413SOL    HW2 7293   2.481   3.854   5.331
 1413SOL     MW 7294   2.417   3.794   5.332
 1414SOL     OW 7295   1.447   2.275   2.572
 1414SOL    HW1 7296   1.482   2.197   2.529
 1414SOL    HW2 7297   1.501   2.285   2.651
 1414SOL     MW 7298   1.458   2.266   2.577
 1415SOL     OW 7299   4.779   3.379   3.777
 1415SOL    HW1 7300   4.685   3.365   3.774
 1415SOL    HW2 7301   4.797   3.400   3.869
 1415SOL     MW 7302   4.769   3.380   3.789
 1416SOL     OW 7303   0.716   4.465   3.099
 1416SOL    HW1 7304   0.644   4.503   3.149
 1416SOL    HW2 7305   0.790   4.524   3.117
 1416SOL     MW 7306   0.717   4.478   3.108
 1417SOL     OW 7307   1.582   4.319   0.672
 1417SOL    HW1 7308   1.671   4.319   0.706
 1417SOL    HW2 7309   1.555   4.227   0.675
 1417SOL     MW 7310   1.590   4.307   0.677
 1418SOL     OW 7311   1.979   0.563   5.681
 1418SOL    HW1 7312   2.043   0.501   5.714
 1418SOL    HW2 7313   2.028   0.644   5.668
 1418SOL     MW 7314   1.993   0.566   5.684
 1419SOL     OW 7315   5.640   1.363   5.585
 1419SOL    HW1 7316   5.579   1.398   5.520
 1419SOL    HW2 7317   5.708   1.430   5.593
 1419SOL     MW 7318   5.641   1.376   5.577
 1420SOL     OW 7319   4.471   3.365   4.577
 1420SOL    HW1 7320   4.516   3.434   4.626
 1420SOL    HW2 7321   4.408   3.412   4.523
 1420SOL     MW 7322   4.469   3.380   4.577
 1421SOL     OW 7323   5.314   4.949   2.477
 1421SOL    HW1 7324   5.392   4.956   2.423
 1421SOL    HW2 7325   5.244   4.923   2.417
 1421SOL     MW 7326   5.315   4.947   2.463
 1422SOL     OW 7327   1.642   4.978   2.027
 1422SOL    HW1 7328   1.667   5.032   2.102
 1422SOL    HW2 7329   1.617   4.894   2.065
 1422SOL     MW 7330   1.642   4.974   2.041
 1423SOL     OW 7331   2.357   5.139   0.615
 1423SOL    HW1 7332   2.346   5.177   0.702
 1423SOL    HW2 7333   2.423   5.070   0.628
 1423SOL     MW 7334   2.364   5.135   0.628
 1424SOL     OW 7335   0.393   4.768   1.138
 1424SOL    HW1 7336   0.324   4.804   1.082
 1424SOL    HW2 7337   0.473   4.781   1.089
 1424SOL     MW 7338   0.394   4.774   1.125
 1425SOL     OW 7339   3.839   2.604   4.993
 1425SOL    HW1 7340   3.804   2.561   5.071
 1425SOL    HW2 7341   3.768   2.658   4.961
 1425SOL     MW 7342   3.826   2.605   4.999
 1426SOL     OW 7343   2.083   4.973   0.622
 1426SOL    HW1 7344   2.164   4.945   0.666
 1426SOL    HW2 7345   2.067   5.061   0.655
 1426SOL     MW 7346   2.091   4.980   0.632
 1427SOL     OW 7347   0.783   4.479   1.312
 1427SOL    HW1 7348   0.872   4.464   1.280
 1427SOL    HW2 7349   0.741   4.529   1.243
 1427SOL     MW 7350   0.789   4.483   1.299
 1428SOL     OW 7351   3.002   3.410   1.293
 1428SOL    HW1 7352   3.013   3.492   1.341
 1428SOL    HW2 7353   2.964   3.350   1.357
 1428SOL     MW 7354   2.999   3.413   1.307
 1429SOL     OW 7355   2.432   0.090   4.065
 1429SOL    HW1 7356   2.523   0.082   4.037
 1429SOL    HW2 7357   2.433   0.071   4.159
 1429SOL     MW 7358   2.444   0.087   4.073
 1430SOL     OW 7359   1.398   4.877   2.281
 1430SOL    HW1 7360   1.418   4.823   2.204
 1430SOL    HW2 7361   1.480   4.878   2.331
 1430SOL     MW 7362   1.411   4.870   2.278
 1431SOL     OW 7363   2.644   1.742   5.535
 1431SOL    HW1 7364   2.670   1.752   5.444
 1431SOL    HW2 7365   2.601   1.656   5.539
 1431SOL     MW 7366   2.642   1.732   5.524
 1432SOL     OW 7367   2.445   3.255   0.429
 1432SOL    HW1 7368   2.490   3.250   0.344
 1432SOL    HW2 7369   2.516   3.255   0.494
 1432SOL     MW 7370   2.460   3.254   0.426
 1433SOL     OW 7371   5.507   0.548   2.212
 1433SOL    HW1 7372   5.449   0.554   2.289
 1433SOL    HW2 7373   5.477   0.618   2.154
 1433SOL     MW 7374   5.496   0.558   2.215
 1434SOL     OW 7375   4.766   4.013   4.625
 1434SOL    HW1 7376   4.798   4.104   4.628
 1434SOL    HW2 7377   4.826   3.965   4.681
 1434SOL     MW 7378   4.778   4.019   4.633
 1435SOL     OW 7379   0.790   3.325   0.810
 1435SOL    HW1 7380   0.810   3.320   0.903
 1435SOL    HW2 7381   0.776   3.418   0.793
 1435SOL     MW 7382   0.791   3.336   0.819
 1436SOL     OW 7383   5.521   2.413   6.022
 1436SOL    HW1 7384   5.557   2.328   6.049
 1436SOL    HW2 7385   5.468   2.440   6.097
 1436SOL     MW 7386   5.519   2.406   6.035
 1437SOL     OW 7387   2.632   0.805   2.813
 1437SOL    HW1 7388   2.619   0.730   2.755
 1437SOL    HW2 7389   2.727   0.816   2.816
 1437SOL     MW 7390   2.643   0.797   2.806
 1438SOL     OW 7391   0.107   4.214   4.082
 1438SOL    HW1 7392   0.079   4.265   4.006
 1438SOL    HW2 7393   0.069   4.259   4.157
 1438SOL     MW 7394   0.099   4.226   4.082
 1439SOL     OW 7395   2.353   3.681   4.922
 1439SOL    HW1 7396   2.315   3.615   4.981
 1439SOL    HW2 7397   2.443   3.650   4.907
 1439SOL     MW 7398   2.360   3.668   4.928
 1440SOL     OW 7399   3.824   5.191   1.442
 1440SOL    HW1 7400   3.876   5.229   1.372
 1440SOL    HW2 7401   3.874   5.208   1.522
 1440SOL     MW 7402   3.837   5.198   1.443
 1441SOL     OW 7403   4.697   0.740   4.223
 1441SOL    HW1 7404   4.619   0.715   4.174
 1441SOL    HW2 7405   4.764   0.677   4.195
 1441SOL     MW 7406   4.696   0.728   4.213
 1442SOL     OW 7407   3.383   0.115   2.084
 1442SOL    HW1 7408   3.389   0.081   1.995
 1442SOL    HW2 7409   3.397   0.039   2.140
 1442SOL     MW 7410   3.385   0.101   2.080
 1443SOL     OW 7411   5.388   5.309   4.675
 1443SOL    HW1 7412   5.383   5.402   4.652
 1443SOL    HW2 7413   5.298   5.277   4.665
 1443SOL     MW 7414   5.376   5.317   4.671
 1444SOL     OW 7415   3.670   0.351   1.922
 1444SOL    HW1 7416   3.666   0.256   1.928
 1444SOL    HW2 7417   3.758   0.369   1.887
 1444SOL     MW 7418   3.681   0.341   1.918
 1445SOL     OW 7419   1.560   3.031   3.042
 1445SOL    HW1 7420   1.563   2.948   3.090
 1445SOL    HW2 7421   1.509   3.011   2.963
 1445SOL     MW 7422   1.554   3.018   3.038
 1446SOL     OW 7423   4.785   2.416   0.395
 1446SOL    HW1 7424   4.697   2.408   0.357
 1446SOL    HW2 7425   4.839   2.447   0.323
 1446SOL     MW 7426   4.781   2.419   0.381
 1447SOL     OW 7427   0.783   5.388   1.865
 1447SOL    HW1 7428   0.795   5.353   1.777
 1447SOL    HW2 7429   0.832   5.470   1.865
 1447SOL     MW 7430   0.790   5.394   1.854
 1448SOL     OW 7431   5.960   2.928   2.665
 1448SOL    HW1 7432   5.927   3.007   2.708
 1448SOL    HW2 7433   6.038   2.956   2.618
 1448SOL     MW 7434   5.966   2.942   2.664
 1449SOL     OW 7435   3.245   1.530   4.785
 1449SOL    HW1 7436   3.325   1.580   4.772
 1449SOL    HW2 7437   3.267   1.441   4.757
 1449SOL     MW 7438   3.258   1.525   4.780
 1450SOL     OW 7439   2.800   2.510   5.332
 1450SOL    HW1 7440   2.853   2.587   5.354
 1450SOL    HW2 7441   2.718   2.523   5.379
 1450SOL     MW 7442   2.796   2.522   5.341
 1451SOL     OW 7443   6.005   4.505   6.072
 1451SOL    HW1 7444   6.045   4.446   6.008
 1451SOL    HW2 7445   6.055   4.586   6.065
 1451SOL     MW 7446   6.016   4.508   6.063
 1452SOL     OW 7447   5.435   0.945   0.891
 1452SOL    HW1 7448   5.417   0.957   0.984
 1452SOL    HW2 7449   5.479   0.861   0.885
 1452SOL     MW 7450   5.438   0.936   0.902
 1453SOL     OW 7451   5.853   1.853   0.964
 1453SOL    HW1 7452   5.827   1.866   0.873
 1453SOL    HW2 7453   5.906   1.930   0.985
 1453SOL     MW 7454   5.856   1.864   0.955
 1454SOL     OW 7455   4.186   2.206   5.383
 1454SOL    HW1 7456   4.213   2.126   5.337
 1454SOL    HW2 7457   4.179   2.272   5.314
 1454SOL     MW 7458   4.188   2.204   5.368
 1455SOL     OW 7459   4.908   3.868   5.857
 1455SOL    HW1 7460   4.979   3.884   5.918
 1455SOL    HW2 7461   4.887   3.954   5.820
 1455SOL     MW 7462   4.914   3.881   5.860
 1456SOL     OW 7463   3.575   3.612   5.435
 1456SOL    HW1 7464   3.486   3.614   5.401
 1456SOL    HW2 7465   3.603   3.521   5.424
 1456SOL     MW 7466   3.567   3.601   5.430
 1457SOL     OW 7467   4.468   5.842   1.075
 1457SOL    HW1 7468   4.407   5.914   1.087
 1457SOL    HW2 7469   4.529   5.849   1.148
 1457SOL     MW 7470   4.468   5.852   1.086
 1458SOL     OW 7471   0.620   3.504   3.639
 1458SOL    HW1 7472   0.651   3.548   3.560
 1458SOL    HW2 7473   0.571   3.572   3.686
 1458SOL     MW 7474   0.618   3.519   3.635
 1459SOL     OW 7475   0.763   0.346   1.237
 1459SOL    HW1 7476   0.771   0.325   1.144
 1459SOL    HW2 7477   0.801   0.434   1.245
 1459SOL     MW 7478   0.769   0.355   1.226
 1460SOL     OW 7479   1.852   5.167   2.629
 1460SOL    HW1 7480   1.848   5.176   2.724
 1460SOL    HW2 7481   1.905   5.241   2.599
 1460SOL     MW 7482   1.858   5.177   2.637
 1461SOL     OW 7483   3.268   1.113   3.820
 1461SOL    HW1 7484   3.279   1.070   3.735
 1461SOL    HW2 7485   3.297   1.203   3.805
 1461SOL     MW 7486   3.273   1.119   3.807
 1462SOL     OW 7487   3.901   5.057   0.476
 1462SOL    HW1 7488   3.817   5.101   0.472
 1462SOL    HW2 7489   3.932   5.070   0.566
 1462SOL     MW 7490   3.894   5.064   0.487
 1463SOL     OW 7491   4.152   3.970   0.873
 1463SOL    HW1 7492   4.208   4.037   0.834
 1463SOL    HW2 7493   4.153   3.989   0.967
 1463SOL     MW 7494   4.159   3.981   0.880
 1464SOL     OW 7495   5.766   1.052   4.528
 1464SOL    HW1 7496   5.746   0.979   4.470
 1464SOL    HW2 7497   5.854   1.034   4.560
 1464SOL     MW 7498   5.775   1.040   4.525
 1465SOL     OW 7499   4.207   4.279   5.402
 1465SOL    HW1 7500   4.231   4.339   5.472
 1465SOL    HW2 7501   4.291   4.246   5.369
 1465SOL     MW 7502   4.221   4.283   5.406
 1466SOL     OW 7503   4.540   4.122   1.974
 1466SOL    HW1 7504   4.493   4.118   2.057
 1466SOL    HW2 7505   4.474   4.100   1.908
 1466SOL     MW 7506   4.525   4.119   1.976
 1467SOL     OW 7507   1.366   5.474   4.319
 1467SOL    HW1 7508   1.423   5.421   4.374
 1467SOL    HW2 7509   1.417   5.552   4.300
 1467SOL     MW 7510   1.380   5.477   4.323
 1468SOL     OW 7511   2.464   0.112   3.246
 1468SOL    HW1 7512   2.511   0.192   3.271
 1468SOL    HW2 7513   2.372   0.132   3.264
 1468SOL     MW 7514   2.458   0.125   3.251
 1469SOL     OW 7515   1.120   5.050   4.746
 1469SOL    HW1 7516   1.063   4.979   4.717
 1469SOL    HW2 7517   1.204   5.007   4.762
 1469SOL     MW 7518   1.124   5.035   4.745
 1470SOL     OW 7519   2.110   4.662   5.013
 1470SOL    HW1 7520   2.090   4.685   4.923
 1470SOL    HW2 7521   2.045   4.709   5.065
 1470SOL     MW 7522   2.099   4.671   5.008
 1471SOL     OW 7523   2.161   2.327   5.131
 1471SOL    HW1 7524   2.211   2.246   5.129
 1471SOL    HW2 7525   2.223   2.394   5.104
 1471SOL     MW 7526   2.175   2.325   5.127
 1472SOL     OW 7527   0.664   0.300   2.384
 1472SOL    HW1 7528   0.576   0.329   2.405
 1472SOL    HW2 7529   0.651   0.221   2.332
 1472SOL     MW 7530   0.651   0.294   2.380
 1473SOL     OW 7531   3.208   1.292   1.872
 1473SOL    HW1 7532   3.206   1.216   1.931
 1473SOL    HW2 7533   3.117   1.322   1.868
 1473SOL     MW 7534   3.196   1.286   1.879
 1474SOL     OW 7535   2.848   4.740   4.874
 1474SOL    HW1 7536   2.878   4.829   4.857
 1474SOL    HW2 7537   2.753   4.746   4.872
 1474SOL     MW 7538   2.840   4.752   4.872
 1475SOL     OW 7539   5.483   5.962   1.397
 1475SOL    HW1 7540   5.571   6.000   1.398
 1475SOL    HW2 7541   5.495   5.874   1.364
 1475SOL     MW 7542   5.496   5.956   1.393
 1476SOL     OW 7543   5.325   0.375   3.868
 1476SOL    HW1 7544   5.350   0.316   3.796
 1476SOL    HW2 7545   5.241   0.411   3.840
 1476SOL     MW 7546   5.317   0.372   3.855
 1477SOL     OW 7547   1.544   3.664   0.638
 1477SOL    HW1 7548   1.498   3.672   0.721
 1477SOL    HW2 7549   1.500   3.725   0.579
 1477SOL     MW 7550   1.533   3.673   0.641
 1478SOL     OW 7551   0.494   3.111   4.082
 1478SOL    HW1 7552   0.507   3.165   4.004
 1478SOL    HW2 7553   0.510   3.170   4.155
 1478SOL     MW 7554   0.498   3.126   4.081
 1479SOL     OW 7555   0.045   4.839   0.600
 1479SOL    HW1 7556   0.016   4.804   0.515
 1479SOL    HW2 7557   0.055   4.933   0.584
 1479SOL     MW 7558   0.042   4.847   0.587
 1480SOL     OW 7559   1.163   2.769   0.530
 1480SOL    HW1 7560   1.100   2.721   0.583
 1480SOL    HW2 7561   1.123   2.774   0.443
 1480SOL     MW 7562   1.150   2.763   0.526
 1481SOL     OW 7563   2.519   4.288   4.810
 1481SOL    HW1 7564   2.575   4.298   4.888
 1481SOL    HW2 7565   2.432   4.270   4.846
 1481SOL     MW 7566   2.515   4.287   4.825
 1482SOL     OW 7567   5.722   3.783   0.113
 1482SOL    HW1 7568   5.800   3.767   0.061
 1482SOL    HW2 7569   5.649   3.764   0.053
 1482SOL     MW 7570   5.722   3.778   0.098
 1483SOL     OW 7571   3.905   5.012   5.655
 1483SOL    HW1 7572   3.933   4.922   5.672
 1483SOL    HW2 7573   3.985   5.064   5.663
 1483SOL     MW 7574   3.919   5.007   5.658
 1484SOL     OW 7575   1.427   0.134   0.855
 1484SOL    HW1 7576   1.437   0.063   0.918
 1484SOL    HW2 7577   1.353   0.107   0.801
 1484SOL     MW 7578   1.419   0.121   0.856
 1485SOL     OW 7579   2.345   1.291   5.691
 1485SOL    HW1 7580   2.310   1.248   5.612
 1485SOL    HW2 7581   2.342   1.223   5.758
 1485SOL     MW 7582   2.340   1.277   5.689
 1486SOL     OW 7583   3.990   1.260   3.011
 1486SOL    HW1 7584   3.896   1.244   3.000
 1486SOL    HW2 7585   4.016   1.303   2.929
 1486SOL     MW 7586   3.981   1.264   2.999
 1487SOL     OW 7587   4.170   3.663   6.069
 1487SOL    HW1 7588   4.131   3.708   6.144
 1487SOL    HW2 7589   4.188   3.733   6.006
 1487SOL     MW 7590   4.167   3.678   6.070
 1488SOL     OW 7591   3.502   5.051   0.699
 1488SOL    HW1 7592   3.426   5.053   0.641
 1488SOL    HW2 7593   3.550   4.973   0.672
 1488SOL     MW 7594   3.498   5.041   0.688
 1489SOL     OW 7595   4.558   3.857   1.404
 1489SOL    HW1 7596   4.477   3.813   1.431
 1489SOL    HW2 7597   4.627   3.792   1.419
 1489SOL     MW 7598   4.556   3.843   1.409
 1490SOL     OW 7599   4.946   4.947   3.713
 1490SOL    HW1 7600   5.019   4.919   3.656
 1490SOL    HW2 7601   4.959   4.897   3.793
 1490SOL     MW 7602   4.957   4.937   3.716
 1491SOL     OW 7603   4.743   5.032   3.047
 1491SOL    HW1 7604   4.798   5.098   3.089
 1491SOL    HW2 7605   4.723   5.069   2.961
 1491SOL     MW 7606   4.747   5.045   3.041
 1492SOL     OW 7607   0.215   1.840   0.103
 1492SOL    HW1 7608   0.136   1.886   0.129
 1492SOL    HW2 7609   0.252   1.807   0.184
 1492SOL     MW 7610   0.210   1.842   0.116
 1493SOL     OW 7611   0.950   3.598   3.591
 1493SOL    HW1 7612   0.878   3.569   3.535
 1493SOL    HW2 7613   0.921   3.682   3.626
 1493SOL     MW 7614   0.937   3.605   3.588
 1494SOL     OW 7615   1.035   1.919   4.660
 1494SOL    HW1 7616   0.983   1.839   4.654
 1494SOL    HW2 7617   1.015   1.953   4.748
 1494SOL     MW 7618   1.025   1.913   4.671
 1495SOL     OW 7619   4.002   1.967   0.070
 1495SOL    HW1 7620   3.999   1.903   0.141
 1495SOL    HW2 7621   3.949   1.927   0.000
 1495SOL     MW 7622   3.995   1.953   0.070
 1496SOL     OW 7623   1.980   3.072   5.332
 1496SOL    HW1 7624   2.026   3.023   5.264
 1496SOL    HW2 7625   2.019   3.160   5.328
 1496SOL     MW 7626   1.991   3.077   5.323
 1497SOL     OW 7627   1.876   0.791   0.388
 1497SOL    HW1 7628   1.905   0.831   0.470
 1497SOL    HW2 7629   1.799   0.843   0.362
 1497SOL     MW 7630   1.870   0.803   0.395
 1498SOL     OW 7631   3.742   5.306   3.322
 1498SOL    HW1 7632   3.705   5.283   3.237
 1498SOL    HW2 7633   3.748   5.223   3.369
 1498SOL     MW 7634   3.738   5.293   3.317
 1499SOL     OW 7635   1.981   3.832   3.177
 1499SOL    HW1 7636   2.011   3.744   3.200
 1499SOL    HW2 7637   1.937   3.864   3.256
 1499SOL     MW 7638   1.979   3.825   3.190
 1500SOL     OW 7639   4.379   3.729   1.565
 1500SOL    HW1 7640   4.290   3.754   1.540
 1500SOL    HW2 7641   4.392   3.643   1.525
 1500SOL     MW 7642   4.369   3.721   1.557
 1501SOL     OW 7643   1.362   4.162   0.969
 1501SOL    HW1 7644   1.417   4.206   0.904
 1501SOL    HW2 7645   1.423   4.108   1.019
 1501SOL     MW 7646   1.377   4.161   0.967
 1502SOL     OW 7647   4.450   2.315   3.825
 1502SOL    HW1 7648   4.480   2.249   3.887
 1502SOL    HW2 7649   4.530   2.341   3.778
 1502SOL     MW 7650   4.464   2.310   3.827
 1503SOL     OW 7651   1.482   2.260   1.606
 1503SOL    HW1 7652   1.390   2.260   1.631
 1503SOL    HW2 7653   1.499   2.350   1.576
 1503SOL     MW 7654   1.472   2.272   1.605
 1504SOL     OW 7655   0.712   0.510   5.864
 1504SOL    HW1 7656   0.756   0.593   5.879
 1504SOL    HW2 7657   0.721   0.462   5.947
 1504SOL     MW 7658   0.719   0.514   5.876
 1505SOL     OW 7659   3.467   5.103   2.728
 1505SOL    HW1 7660   3.497   5.019   2.694
 1505SOL    HW2 7661   3.473   5.162   2.652
 1505SOL     MW 7662   3.472   5.100   2.714
 1506SOL     OW 7663   2.489   5.423   2.684
 1506SOL    HW1 7664   2.414   5.453   2.735
 1506SOL    HW2 7665   2.517   5.342   2.727
 1506SOL     MW 7666   2.483   5.416   2.696
 1507SOL     OW 7667   2.141   1.486   1.273
 1507SOL    HW1 7668   2.171   1.404   1.236
 1507SOL    HW2 7669   2.055   1.500   1.233
 1507SOL     MW 7670   2.133   1.478   1.263
 1508SOL     OW 7671   1.546   2.256   2.142
 1508SOL    HW1 7672   1.596   2.258   2.060
 1508SOL    HW2 7673   1.463   2.298   2.120
 1508SOL     MW 7674   1.542   2.262   2.128
 1509SOL     OW 7675   4.622   0.864   1.879
 1509SOL    HW1 7676   4.634   0.888   1.971
 1509SOL    HW2 7677   4.667   0.933   1.830
 1509SOL     MW 7678   4.629   0.876   1.884
 1510SOL     OW 7679   5.778   4.827   5.653
 1510SOL    HW1 7680   5.721   4.767   5.605
 1510SOL    HW2 7681   5.723   4.904   5.668
 1510SOL     MW 7682   5.764   4.829   5.649
 1511SOL     OW 7683   5.937   0.000   4.359
 1511SOL    HW1 7684   5.858   0.053   4.366
 1511SOL    HW2 7685   5.929  -0.045   4.275
 1511SOL     MW 7686   5.926   0.001   4.349
 1512SOL     OW 7687   1.084   0.378   1.046
 1512SOL    HW1 7688   1.086   0.419   1.132
 1512SOL    HW2 7689   1.175   0.382   1.015
 1512SOL     MW 7690   1.096   0.384   1.053
 1513SOL     OW 7691   2.384   5.854   1.136
 1513SOL    HW1 7692   2.367   5.791   1.066
 1513SOL    HW2 7693   2.298   5.889   1.159
 1513SOL     MW 7694   2.371   5.850   1.130
 1514SOL     OW 7695   1.644   5.681   5.237
 1514SOL    HW1 7696   1.659   5.619   5.308
 1514SOL    HW2 7697   1.552   5.708   5.247
 1514SOL     MW 7698   1.634   5.677   5.247
 1515SOL     OW 7699   2.509   2.532   0.357
 1515SOL    HW1 7700   2.484   2.536   0.265
 1515SOL    HW2 7701   2.601   2.561   0.357
 1515SOL     MW 7702   2.518   2.536   0.345
 1516SOL     OW 7703   2.551   4.710   1.417
 1516SOL    HW1 7704   2.567   4.729   1.324
 1516SOL    HW2 7705   2.456   4.721   1.427
 1516SOL     MW 7706   2.541   4.714   1.406
 1517SOL     OW 7707   2.543   0.135   0.802
 1517SOL    HW1 7708   2.475   0.191   0.841
 1517SOL    HW2 7709   2.508   0.110   0.717
 1517SOL     MW 7710   2.529   0.139   0.796
 1518SOL     OW 7711   0.999   5.490   1.392
 1518SOL    HW1 7712   0.917   5.443   1.382
 1518SOL    HW2 7713   1.066   5.426   1.367
 1518SOL     MW 7714   0.997   5.476   1.388
 1519SOL     OW 7715   0.899   5.111   2.793
 1519SOL    HW1 7716   0.962   5.130   2.862
 1519SOL    HW2 7717   0.952   5.083   2.719
 1519SOL     MW 7718   0.913   5.110   2.792
 1520SOL     OW 7719   3.095   1.793   4.924
 1520SOL    HW1 7720   3.101   1.856   4.853
 1520SOL    HW2 7721   3.013   1.816   4.970
 1520SOL     MW 7722   3.085   1.804   4.921
 1521SOL     OW 7723   4.652   5.832   5.331
 1521SOL    HW1 7724   4.558   5.815   5.340
 1521SOL    HW2 7725   4.690   5.800   5.412
 1521SOL     MW 7726   4.645   5.826   5.342
 1522SOL     OW 7727   2.472   4.856   2.057
 1522SOL    HW1 7728   2.485   4.824   1.968
 1522SOL    HW2 7729   2.544   4.917   2.071
 1522SOL     MW 7730   2.483   4.859   2.047
 1523SOL     OW 7731   4.966   0.920   0.127
 1523SOL    HW1 7732   4.970   0.825   0.140
 1523SOL    HW2 7733   4.995   0.956   0.211
 1523SOL     MW 7734   4.971   0.912   0.140
 1524SOL     OW 7735   0.102   5.239   2.309
 1524SOL    HW1 7736   0.027   5.297   2.296
 1524SOL    HW2 7737   0.109   5.229   2.404
 1524SOL     MW 7738   0.094   5.245   2.320
 1525SOL     OW 7739   4.913   1.833   0.509
 1525SOL    HW1 7740   4.957   1.754   0.478
 1525SOL    HW2 7741   4.826   1.803   0.536
 1525SOL     MW 7742   4.907   1.819   0.508
 1526SOL     OW 7743   4.878   2.443   1.229
 1526SOL    HW1 7744   4.853   2.432   1.137
 1526SOL    HW2 7745   4.908   2.356   1.256
 1526SOL     MW 7746   4.878   2.430   1.221
 1527SOL     OW 7747   3.525   5.915   0.866
 1527SOL    HW1 7748   3.464   5.981   0.832
 1527SOL    HW2 7749   3.611   5.946   0.840
 1527SOL     MW 7750   3.528   5.927   0.858
 1528SOL     OW 7751   1.170   5.991   3.644
 1528SOL    HW1 7752   1.197   6.069   3.595
 1528SOL    HW2 7753   1.160   5.923   3.577
 1528SOL     MW 7754   1.172   5.992   3.629
 1529SOL     OW 7755   4.536   3.977   5.607
 1529SOL    HW1 7756   4.459   3.921   5.605
 1529SOL    HW2 7757   4.609   3.917   5.624
 1529SOL     MW 7758   4.536   3.962   5.609
 1530SOL     OW 7759   1.380   5.995   3.848
 1530SOL    HW1 7760   1.446   6.063   3.859
 1530SOL    HW2 7761   1.317   6.033   3.785
 1530SOL     MW 7762   1.380   6.009   3.841
 1531SOL     OW 7763   3.781   4.182   3.138
 1531SOL    HW1 7764   3.785   4.277   3.152
 1531SOL    HW2 7765   3.824   4.169   3.053
 1531SOL     MW 7766   3.787   4.193   3.129
 1532SOL     OW 7767   5.340   4.074   5.820
 1532SOL    HW1 7768   5.286   4.031   5.885
 1532SOL    HW2 7769   5.397   4.005   5.786
 1532SOL     MW 7770   5.341   4.060   5.824
 1533SOL     OW 7771   1.148   4.535   4.550
 1533SOL    HW1 7772   1.138   4.620   4.507
 1533SOL    HW2 7773   1.105   4.474   4.490
 1533SOL     MW 7774   1.141   4.538   4.537
 1534SOL     OW 7775   4.184   0.161   2.643
 1534SOL    HW1 7776   4.142   0.199   2.720
 1534SOL    HW2 7777   4.252   0.104   2.678
 1534SOL     MW 7778   4.188   0.159   2.657
 1535SOL     OW 7779   4.972   2.552   2.544
 1535SOL    HW1 7780   4.893   2.607   2.550
 1535SOL    HW2 7781   4.950   2.474   2.595
 1535SOL     MW 7782   4.959   2.549   2.551
 1536SOL     OW 7783   3.196   0.159   1.520
 1536SOL    HW1 7784   3.162   0.106   1.591
 1536SOL    HW2 7785   3.138   0.235   1.516
 1536SOL     MW 7786   3.184   0.162   1.528
 1537SOL     OW 7787   4.750   0.990   4.148
 1537SOL    HW1 7788   4.843   0.994   4.127
 1537SOL    HW2 7789   4.736   0.900   4.178
 1537SOL     MW 7790   4.760   0.979   4.149
 1538SOL     OW 7791   4.934   2.357   2.728
 1538SOL    HW1 7792   5.018   2.350   2.774
 1538SOL    HW2 7793   4.923   2.273   2.684
 1538SOL     MW 7794   4.944   2.345   2.728
 1539SOL     OW 7795   5.942   1.487   3.648
 1539SOL    HW1 7796   5.973   1.412   3.699
 1539SOL    HW2 7797   5.881   1.532   3.706
 1539SOL     MW 7798   5.938   1.483   3.662
 1540SOL     OW 7799   3.636   4.862   6.061
 1540SOL    HW1 7800   3.668   4.787   6.012
 1540SOL    HW2 7801   3.575   4.905   6.001
 1540SOL     MW 7802   3.632   4.858   6.047
 1541SOL     OW 7803   1.731   3.521   4.988
 1541SOL    HW1 7804   1.677   3.578   5.044
 1541SOL    HW2 7805   1.669   3.483   4.926
 1541SOL     MW 7806   1.716   3.523   4.987
 1542SOL     OW 7807   3.130   1.893   1.426
 1542SOL    HW1 7808   3.061   1.833   1.398
 1542SOL    HW2 7809   3.206   1.870   1.373
 1542SOL     MW 7810   3.131   1.883   1.416
 1543SOL     OW 7811   0.197   1.461   0.084
 1543SOL    HW1 7812   0.249   1.388   0.050
 1543SOL    HW2 7813   0.206   1.530   0.019
 1543SOL     MW 7814   0.205   1.460   0.071
 1544SOL     OW 7815   1.690   1.850   0.608
 1544SOL    HW1 7816   1.734   1.875   0.689
 1544SOL    HW2 7817   1.620   1.790   0.635
 1544SOL     MW 7818   1.687   1.845   0.622
 1545SOL     OW 7819   0.308   5.604   1.674
 1545SOL    HW1 7820   0.258   5.623   1.753
 1545SOL    HW2 7821   0.399   5.605   1.702
 1545SOL     MW 7822   0.313   5.607   1.687
 1546SOL     OW 7823   4.853   2.703   2.839
 1546SOL    HW1 7824   4.848   2.612   2.808
 1546SOL    HW2 7825   4.945   2.728   2.826
 1546SOL     MW 7826   4.864   2.694   2.833
 1547SOL     OW 7827   4.212   1.140   4.121
 1547SOL    HW1 7828   4.253   1.225   4.135
 1547SOL    HW2 7829   4.212   1.099   4.208
 1547SOL     MW 7830   4.217   1.145   4.134
 1548SOL     OW 7831   5.491   4.366   4.742
 1548SOL    HW1 7832   5.586   4.374   4.753
 1548SOL    HW2 7833   5.480   4.288   4.688
 1548SOL     MW 7834   5.502   4.357   4.737
 1549SOL     OW 7835   3.568   2.102   0.179
 1549SOL    HW1 7836   3.507   2.166   0.215
 1549SOL    HW2 7837   3.574   2.034   0.246
 1549SOL     MW 7838   3.561   2.101   0.192
 1550SOL     OW 7839   1.662   5.511   5.941
 1550SOL    HW1 7840   1.631   5.462   6.016
 1550SOL    HW2 7841   1.677   5.600   5.975
 1550SOL     MW 7842   1.660   5.516   5.955
 1551SOL     OW 7843   3.018   4.433   1.647
 1551SOL    HW1 7844   3.017   4.338   1.655
 1551SOL    HW2 7845   3.057   4.449   1.561
 1551SOL     MW 7846   3.023   4.423   1.637
 1552SOL     OW 7847   0.901   0.727   5.445
 1552SOL    HW1 7848   0.892   0.754   5.353
 1552SOL    HW2 7849   0.814   0.693   5.468
 1552SOL     MW 7850   0.889   0.726   5.436
 1553SOL     OW 7851   4.057   5.492   5.615
 1553SOL    HW1 7852   4.002   5.563   5.581
 1553SOL    HW2 7853   4.068   5.512   5.708
 1553SOL     MW 7854   4.051   5.504   5.623
 1554SOL     OW 7855   1.336   4.532   1.172
 1554SOL    HW1 7856   1.422   4.515   1.211
 1554SOL    HW2 7857   1.325   4.627   1.180
 1554SOL     MW 7858   1.346   4.542   1.178
 1555SOL     OW 7859   3.428   4.968   0.951
 1555SOL    HW1 7860   3.461   5.000   0.866
 1555SOL    HW2 7861   3.463   4.880   0.959
 1555SOL     MW 7862   3.437   4.961   0.941
 1556SOL     OW 7863   2.800   0.153   3.737
 1556SOL    HW1 7864   2.760   0.141   3.650
 1556SOL    HW2 7865   2.870   0.088   3.739
 1556SOL     MW 7866   2.804   0.143   3.726
 1557SOL     OW 7867   0.170   3.538   3.396
 1557SOL    HW1 7868   0.141   3.578   3.478
 1557SOL    HW2 7869   0.260   3.509   3.414
 1557SOL     MW 7870   0.178   3.540   3.408
 1558SOL     OW 7871   1.375   5.346   4.686
 1558SOL    HW1 7872   1.397   5.254   4.703
 1558SOL    HW2 7873   1.405   5.392   4.764
 1558SOL     MW 7874   1.382   5.340   4.698
 1559SOL     OW 7875   1.438   1.513   3.113
 1559SOL    HW1 7876   1.520   1.515   3.163
 1559SOL    HW2 7877   1.465   1.504   3.022
 1559SOL     MW 7878   1.452   1.512   3.108
 1560SOL     OW 7879   2.257   1.660   4.074
 1560SOL    HW1 7880   2.240   1.590   4.010
 1560SOL    HW2 7881   2.204   1.733   4.043
 1560SOL     MW 7882   2.248   1.660   4.062
 1561SOL     OW 7883   2.673   5.183   3.090
 1561SOL    HW1 7884   2.578   5.195   3.102
 1561SOL    HW2 7885   2.690   5.217   3.002
 1561SOL     MW 7886   2.663   5.189   3.080
 1562SOL     OW 7887   0.308   3.578   1.002
 1562SOL    HW1 7888   0.306   3.619   0.916
 1562SOL    HW2 7889   0.254   3.635   1.057
 1562SOL     MW 7890   0.301   3.591   0.998
 1563SOL     OW 7891   5.202   1.555   2.544
 1563SOL    HW1 7892   5.284   1.509   2.530
 1563SOL    HW2 7893   5.177   1.535   2.634
 1563SOL     MW 7894   5.209   1.547   2.554
 1564SOL     OW 7895   2.892   5.916   0.628
 1564SOL    HW1 7896   2.844   5.959   0.698
 1564SOL    HW2 7897   2.894   5.823   0.654
 1564SOL     MW 7898   2.886   5.909   0.640
 1565SOL     OW 7899   2.030   3.513   1.406
 1565SOL    HW1 7900   2.059   3.422   1.408
 1565SOL    HW2 7901   2.072   3.554   1.481
 1565SOL     MW 7902   2.039   3.507   1.416
 1566SOL     OW 7903   1.247   0.222   4.105
 1566SOL    HW1 7904   1.174   0.177   4.063
 1566SOL    HW2 7905   1.265   0.298   4.049
 1566SOL     MW 7906   1.240   0.226   4.092
 1567SOL     OW 7907   0.035   1.077   5.151
 1567SOL    HW1 7908  -0.030   1.079   5.080
 1567SOL    HW2 7909   0.090   1.153   5.135
 1567SOL     MW 7910   0.034   1.087   5.139
 1568SOL     OW 7911   2.031   1.205   0.160
 1568SOL    HW1 7912   1.941   1.192   0.188
 1568SOL    HW2 7913   2.050   1.129   0.105
 1568SOL     MW 7914   2.022   1.194   0.157
 1569SOL     OW 7915   2.879   1.492   5.077
 1569SOL    HW1 7916   2.883   1.402   5.044
 1569SOL    HW2 7917   2.969   1.525   5.068
 1569SOL     MW 7918   2.891   1.484   5.072
 1570SOL     OW 7919   0.623   0.978   1.485
 1570SOL    HW1 7920   0.533   0.986   1.516
 1570SOL    HW2 7921   0.675   1.029   1.547
 1570SOL     MW 7922   0.618   0.985   1.497
 1571SOL     OW 7923   1.230   4.237   3.113
 1571SOL    HW1 7924   1.224   4.325   3.077
 1571SOL    HW2 7925   1.275   4.249   3.197
 1571SOL     MW 7926   1.235   4.250   3.119
 1572SOL     OW 7927   1.142   2.050   3.448
 1572SOL    HW1 7928   1.202   1.983   3.480
 1572SOL    HW2 7929   1.056   2.022   3.479
 1572SOL     MW 7930   1.139   2.038   3.456
 1573SOL     OW 7931   1.773   0.019   3.704
 1573SOL    HW1 7932   1.707   0.050   3.766
 1573SOL    HW2 7933   1.800  -0.066   3.739
 1573SOL     MW 7934   1.768   0.012   3.717
 1574SOL     OW 7935   6.047   3.537   2.453
 1574SOL    HW1 7936   6.022   3.628   2.472
 1574SOL    HW2 7937   5.989   3.485   2.507
 1574SOL     MW 7938   6.037   3.542   2.462
 1575SOL     OW 7939   5.813   5.788   4.031
 1575SOL    HW1 7940   5.858   5.872   4.040
 1575SOL    HW2 7941   5.861   5.729   4.089
 1575SOL     MW 7942   5.825   5.791   4.040
 1576SOL     OW 7943   1.711   1.836   2.336
 1576SOL    HW1 7944   1.792   1.864   2.295
 1576SOL    HW2 7945   1.661   1.917   2.350
 1576SOL     MW 7946   1.715   1.850   2.333
 1577SOL     OW 7947   2.823   0.976   3.051
 1577SOL    HW1 7948   2.865   0.945   3.131
 1577SOL    HW2 7949   2.893   1.015   3.000
 1577SOL     MW 7950   2.837   0.977   3.055
 1578SOL     OW 7951   0.702   3.654   1.096
 1578SOL    HW1 7952   0.680   3.746   1.081
 1578SOL    HW2 7953   0.691   3.642   1.191
 1578SOL     MW 7954   0.698   3.665   1.106
 1579SOL     OW 7955   3.568   1.007   3.817
 1579SOL    HW1 7956   3.488   0.955   3.822
 1579SOL    HW2 7957   3.628   0.965   3.878
 1579SOL     MW 7958   3.566   0.995   3.826
 1580SOL     OW 7959   1.515   0.298   2.596
 1580SOL    HW1 7960   1.481   0.258   2.676
 1580SOL    HW2 7961   1.593   0.346   2.624
 1580SOL     MW 7962   1.521   0.299   2.610
 1581SOL     OW 7963   4.355   5.505   1.396
 1581SOL    HW1 7964   4.320   5.464   1.475
 1581SOL    HW2 7965   4.444   5.531   1.419
 1581SOL     MW 7966   4.362   5.503   1.409
 1582SOL     OW 7967   2.085   2.114   1.417
 1582SOL    HW1 7968   2.126   2.100   1.331
 1582SOL    HW2 7969   2.007   2.058   1.416
 1582SOL     MW 7970   2.080   2.105   1.406
 1583SOL     OW 7971   1.172   4.781   3.745
 1583SOL    HW1 7972   1.192   4.726   3.669
 1583SOL    HW2 7973   1.119   4.852   3.709
 1583SOL     MW 7974   1.168   4.783   3.731
 1584SOL     OW 7975   2.996   2.248   4.765
 1584SOL    HW1 7976   2.955   2.283   4.685
 1584SOL    HW2 7977   3.077   2.298   4.774
 1584SOL     MW 7978   3.001   2.259   4.756
 1585SOL     OW 7979   0.996   2.761   3.917
 1585SOL    HW1 7980   0.909   2.753   3.879
 1585SOL    HW2 7981   0.983   2.746   4.011
 1585SOL     MW 7982   0.983   2.758   3.924
 1586SOL     OW 7983   1.261   2.206   4.031
 1586SOL    HW1 7984   1.333   2.156   3.994
 1586SOL    HW2 7985   1.183   2.153   4.014
 1586SOL     MW 7986   1.260   2.193   4.024
 1587SOL     OW 7987   1.947   1.665   0.945
 1587SOL    HW1 7988   1.914   1.612   0.873
 1587SOL    HW2 7989   1.948   1.754   0.911
 1587SOL     MW 7990   1.943   1.670   0.932
 1588SOL     OW 7991   4.995   2.003   6.060
 1588SOL    HW1 7992   5.069   1.981   6.003
 1588SOL    HW2 7993   4.919   1.963   6.017
 1588SOL     MW 7994   4.994   1.995   6.047
 1589SOL     OW 7995   2.546   5.060   5.087
 1589SOL    HW1 7996   2.522   5.066   5.180
 1589SOL    HW2 7997   2.589   5.144   5.068
 1589SOL     MW 7998   2.549   5.072   5.097
 1590SOL     OW 7999   3.116   5.435   2.925
 1590SOL    HW1 8000   3.153   5.368   2.868
 1590SOL    HW2 8001   3.153   5.418   3.011
 1590SOL     MW 8002   3.125   5.424   2.928
 1591SOL     OW 8003   0.102   5.627   1.910
 1591SOL    HW1 8004   0.172   5.616   1.975
 1591SOL    HW2 8005   0.028   5.660   1.961
 1591SOL     MW 8006   0.101   5.630   1.925
 1592SOL     OW 8007   6.085   2.654   4.597
 1592SOL    HW1 8008   6.021   2.723   4.611
 1592SOL    HW2 8009   6.034   2.578   4.568
 1592SOL     MW 8010   6.070   2.653   4.595
 1593SOL     OW 8011   3.465   5.040   5.920
 1593SOL    HW1 8012   3.383   4.999   5.893
 1593SOL    HW2 8013   3.500   5.079   5.840
 1593SOL     MW 8014   3.459   5.040   5.906
 1594SOL     OW 8015   2.546   1.655   1.600
 1594SOL    HW1 8016   2.607   1.710   1.649
 1594SOL    HW2 8017   2.595   1.629   1.522
 1594SOL     MW 8018   2.560   1.659   1.596
 1595SOL     OW 8019   0.935   4.744   0.886
 1595SOL    HW1 8020   1.011   4.686   0.895
 1595SOL    HW2 8021   0.937   4.798   0.965
 1595SOL     MW 8022   0.945   4.744   0.897
 1596SOL     OW 8023   1.501   1.996   1.056
 1596SOL    HW1 8024   1.543   2.000   1.141
 1596SOL    HW2 8025   1.533   1.915   1.016
 1596SOL     MW 8026   1.510   1.986   1.062
 1597SOL     OW 8027   1.417   2.187   0.419
 1597SOL    HW1 8028   1.463   2.161   0.499
 1597SOL    HW2 8029   1.394   2.105   0.376
 1597SOL     MW 8030   1.420   2.174   0.423
 1598SOL     OW 8031   2.451   1.854   1.115
 1598SOL    HW1 8032   2.500   1.889   1.189
 1598SOL    HW2 8033   2.497   1.885   1.038
 1598SOL     MW 8034   2.463   1.862   1.115
 1599SOL     OW 8035   5.552   2.828   0.575
 1599SOL    HW1 8036   5.643   2.814   0.549
 1599SOL    HW2 8037   5.528   2.748   0.622
 1599SOL     MW 8038   5.560   2.816   0.578
 1600SOL     OW 8039   1.557   1.004   5.108
 1600SOL    HW1 8040   1.506   1.081   5.081
 1600SOL    HW2 8041   1.593   0.968   5.027
 1600SOL     MW 8042   1.555   1.009   5.094
 1601SOL     OW 8043   5.409   1.649   1.922
 1601SOL    HW1 8044   5.333   1.675   1.870
 1601SOL    HW2 8045   5.381   1.665   2.013
 1601SOL     MW 8046   5.395   1.655   1.927
 1602SOL     OW 8047   1.431   5.155   1.041
 1602SOL    HW1 8048   1.472   5.212   1.105
 1602SOL    HW2 8049   1.346   5.133   1.079
 1602SOL     MW 8050   1.425   5.159   1.054
 1603SOL     OW 8051   0.204   2.616   1.468
 1603SOL    HW1 8052   0.216   2.665   1.386
 1603SOL    HW2 8053   0.214   2.681   1.537
 1603SOL     MW 8054   0.207   2.630   1.466
 1604SOL     OW 8055   3.152   3.353   0.573
 1604SOL    HW1 8056   3.090   3.411   0.529
 1604SOL    HW2 8057   3.099   3.310   0.641
 1604SOL     MW 8058   3.137   3.355   0.576
 1605SOL     OW 8059   5.983   0.459   4.093
 1605SOL    HW1 8060   5.923   0.388   4.117
 1605SOL    HW2 8061   6.029   0.479   4.174
 1605SOL     MW 8062   5.981   0.452   4.107
 1606SOL     OW 8063   0.776   4.515   3.825
 1606SOL    HW1 8064   0.732   4.591   3.787
 1606SOL    HW2 8065   0.712   4.479   3.886
 1606SOL     MW 8066   0.762   4.520   3.828
 1607SOL     OW 8067   6.009   5.593   2.093
 1607SOL    HW1 8068   6.038   5.535   2.163
 1607SOL    HW2 8069   5.968   5.535   2.029
 1607SOL     MW 8070   6.007   5.578   2.094
 1608SOL     OW 8071   5.457   5.209   1.245
 1608SOL    HW1 8072   5.454   5.273   1.174
 1608SOL    HW2 8073   5.385   5.234   1.303
 1608SOL     MW 8074   5.447   5.221   1.243
 1609SOL     OW 8075   0.529   4.128   3.302
 1609SOL    HW1 8076   0.548   4.035   3.298
 1609SOL    HW2 8077   0.584   4.161   3.373
 1609SOL     MW 8078   0.539   4.121   3.310
 1610SOL     OW 8079   1.720   2.608   5.277
 1610SOL    HW1 8080   1.744   2.692   5.239
 1610SOL    HW2 8081   1.754   2.612   5.367
 1610SOL     MW 8082   1.728   2.619   5.284
 1611SOL     OW 8083   4.425   4.215   0.550
 1611SOL    HW1 8084   4.520   4.215   0.538
 1611SOL    HW2 8085   4.391   4.175   0.470
 1611SOL     MW 8086   4.433   4.210   0.539
 1612SOL     OW 8087   5.768   2.220   2.250
 1612SOL    HW1 8088   5.787   2.280   2.178
 1612SOL    HW2 8089   5.677   2.236   2.272
 1612SOL     MW 8090   5.759   2.229   2.244
 1613SOL     OW 8091   5.793   4.888   1.760
 1613SOL    HW1 8092   5.700   4.867   1.748
 1613SOL    HW2 8093   5.831   4.809   1.799
 1613SOL     MW 8094   5.786   4.875   1.763
 1614SOL     OW 8095   4.158  -0.002   0.123
 1614SOL    HW1 8096   4.183   0.039   0.040
 1614SOL    HW2 8097   4.140   0.071   0.182
 1614SOL     MW 8098   4.159   0.012   0.120
 1615SOL     OW 8099   1.671   0.987   3.386
 1615SOL    HW1 8100   1.635   0.919   3.328
 1615SOL    HW2 8101   1.618   0.980   3.466
 1615SOL     MW 8102   1.660   0.977   3.389
 1616SOL     OW 8103   4.115   2.111   1.535
 1616SOL    HW1 8104   4.101   2.097   1.628
 1616SOL    HW2 8105   4.209   2.103   1.523
 1616SOL     MW 8106   4.125   2.108   1.545
 1617SOL     OW 8107   1.492   0.208   4.999
 1617SOL    HW1 8108   1.411   0.185   4.954
 1617SOL    HW2 8109   1.556   0.220   4.928
 1617SOL     MW 8110   1.490   0.207   4.984
 1618SOL     OW 8111   1.618   1.330   1.932
 1618SOL    HW1 8112   1.627   1.424   1.917
 1618SOL    HW2 8113   1.523   1.317   1.941
 1618SOL     MW 8114   1.607   1.340   1.931
 1619SOL     OW 8115   5.304   2.942   0.758
 1619SOL    HW1 8116   5.296   3.035   0.780
 1619SOL    HW2 8117   5.363   2.940   0.683
 1619SOL     MW 8118   5.310   2.953   0.751
 1620SOL     OW 8119   1.727   3.815   4.930
 1620SOL    HW1 8120   1.709   3.772   4.846
 1620SOL    HW2 8121   1.667   3.772   4.992
 1620SOL     MW 8122   1.717   3.804   4.927
 1621SOL     OW 8123   1.384   1.296   0.348
 1621SOL    HW1 8124   1.448   1.328   0.413
 1621SOL    HW2 8125   1.385   1.363   0.279
 1621SOL     MW 8126   1.393   1.309   0.348
 1622SOL     OW 8127   2.181   3.765   1.580
 1622SOL    HW1 8128   2.126   3.841   1.597
 1622SOL    HW2 8129   2.239   3.792   1.509
 1622SOL     MW 8130   2.181   3.778   1.573
 1623SOL     OW 8131   5.061   2.194   1.626
 1623SOL    HW1 8132   4.990   2.236   1.676
 1623SOL    HW2 8133   5.113   2.149   1.692
 1623SOL     MW 8134   5.058   2.194   1.641
 1624SOL     OW 8135   0.008   5.248   1.437
 1624SOL    HW1 8136  -0.069   5.218   1.389
 1624SOL    HW2 8137  -0.027   5.304   1.507
 1624SOL     MW 8138  -0.006   5.251   1.440
 1625SOL     OW 8139   4.238   3.888   4.753
 1625SOL    HW1 8140   4.168   3.864   4.813
 1625SOL    HW2 8141   4.212   3.973   4.718
 1625SOL     MW 8142   4.226   3.896   4.756
 1626SOL     OW 8143   0.454   4.651   2.866
 1626SOL    HW1 8144   0.450   4.708   2.789
 1626SOL    HW2 8145   0.534   4.600   2.855
 1626SOL     MW 8146   0.464   4.652   2.855
 1627SOL     OW 8147   4.545   0.223   1.315
 1627SOL    HW1 8148   4.609   0.154   1.295
 1627SOL    HW2 8149   4.568   0.251   1.404
 1627SOL     MW 8150   4.556   0.218   1.324
 1628SOL     OW 8151   0.898   4.732   2.161
 1628SOL    HW1 8152   0.835   4.661   2.175
 1628SOL    HW2 8153   0.929   4.718   2.072
 1628SOL     MW 8154   0.894   4.721   2.151
 1629SOL     OW 8155   3.107   5.933   2.118
 1629SOL    HW1 8156   3.090   6.012   2.170
 1629SOL    HW2 8157   3.201   5.936   2.099
 1629SOL     MW 8158   3.117   5.943   2.122
 1630SOL     OW 8159   0.190   2.109   2.772
 1630SOL    HW1 8160   0.231   2.066   2.696
 1630SOL    HW2 8161   0.235   2.072   2.848
 1630SOL     MW 8162   0.201   2.098   2.772
 1631SOL     OW 8163   5.967   0.458   5.199
 1631SOL    HW1 8164   6.041   0.509   5.168
 1631SOL    HW2 8165   6.003   0.402   5.267
 1631SOL     MW 8166   5.981   0.457   5.204
 1632SOL     OW 8167   4.958   5.027   1.826
 1632SOL    HW1 8168   4.921   5.069   1.748
 1632SOL    HW2 8169   5.021   5.091   1.860
 1632SOL     MW 8170   4.961   5.041   1.820
 1633SOL     OW 8171   1.505   2.979   1.413
 1633SOL    HW1 8172   1.456   2.901   1.386
 1633SOL    HW2 8173   1.474   2.996   1.502
 1633SOL     MW 8174   1.495   2.971   1.421
 1634SOL     OW 8175   6.027   3.582   1.355
 1634SOL    HW1 8176   5.984   3.654   1.310
 1634SOL    HW2 8177   5.970   3.561   1.429
 1634SOL     MW 8178   6.014   3.588   1.358
 1635SOL     OW 8179   4.494   0.409   5.212
 1635SOL    HW1 8180   4.546   0.354   5.154
 1635SOL    HW2 8181   4.416   0.357   5.231
 1635SOL     MW 8182   4.490   0.396   5.207
 1636SOL     OW 8183   0.971   3.997   3.693
 1636SOL    HW1 8184   1.062   3.979   3.670
 1636SOL    HW2 8185   0.968   4.091   3.713
 1636SOL     MW 8186   0.982   4.007   3.693
 1637SOL     OW 8187   1.850   2.823   2.473
 1637SOL    HW1 8188   1.766   2.865   2.454
 1637SOL    HW2 8189   1.908   2.895   2.499
 1637SOL     MW 8190   1.847   2.838   2.474
 1638SOL     OW 8191   3.968   4.754   2.604
 1638SOL    HW1 8192   4.044   4.728   2.656
 1638SOL    HW2 8193   3.935   4.833   2.648
 1638SOL     MW 8194   3.973   4.761   2.616
 1639SOL     OW 8195   1.223   0.129   3.549
 1639SOL    HW1 8196   1.310   0.164   3.533
 1639SOL    HW2 8197   1.178   0.198   3.599
 1639SOL     MW 8198   1.228   0.143   3.554
 1640SOL     OW 8199   1.204   1.058   2.403
 1640SOL    HW1 8200   1.166   1.020   2.482
 1640SOL    HW2 8201   1.259   1.130   2.435
 1640SOL     MW 8202   1.206   1.063   2.417
 1641SOL     OW 8203   5.034   2.684   5.552
 1641SOL    HW1 8204   5.127   2.666   5.564
 1641SOL    HW2 8205   5.028   2.718   5.462
 1641SOL     MW 8206   5.045   2.686   5.542
 1642SOL     OW 8207   5.194   2.563   5.055
 1642SOL    HW1 8208   5.238   2.623   5.115
 1642SOL    HW2 8209   5.117   2.532   5.104
 1642SOL     MW 8210   5.190   2.566   5.069
 1643SOL     OW 8211   1.394   1.264   5.978
 1643SOL    HW1 8212   1.366   1.177   6.006
 1643SOL    HW2 8213   1.406   1.312   6.059
 1643SOL     MW 8214   1.392   1.259   5.992
 1644SOL     OW 8215   4.950   2.800   1.949
 1644SOL    HW1 8216   4.898   2.809   2.029
 1644SOL    HW2 8217   4.887   2.781   1.880
 1644SOL     MW 8218   4.935   2.798   1.951
 1645SOL     OW 8219   5.141   0.216   1.762
 1645SOL    HW1 8220   5.077   0.216   1.690
 1645SOL    HW2 8221   5.212   0.160   1.731
 1645SOL     MW 8222   5.142   0.209   1.749
 1646SOL     OW 8223   4.755   1.307   2.599
 1646SOL    HW1 8224   4.785   1.304   2.690
 1646SOL    HW2 8225   4.766   1.398   2.573
 1646SOL     MW 8226   4.760   1.318   2.607
 1647SOL     OW 8227   2.787   4.392   5.895
 1647SOL    HW1 8228   2.811   4.300   5.881
 1647SOL    HW2 8229   2.861   4.428   5.945
 1647SOL     MW 8230   2.800   4.385   5.899
 1648SOL     OW 8231   2.749   2.645   0.332
 1648SOL    HW1 8232   2.709   2.730   0.312
 1648SOL    HW2 8233   2.801   2.624   0.255
 1648SOL     MW 8234   2.751   2.653   0.320
 1649SOL     OW 8235   0.698   4.198   0.143
 1649SOL    HW1 8236   0.640   4.123   0.158
 1649SOL    HW2 8237   0.687   4.218   0.050
 1649SOL     MW 8238   0.689   4.191   0.133
 1650SOL     OW 8239   4.098   5.588   1.780
 1650SOL    HW1 8240   4.004   5.600   1.765
 1650SOL    HW2 8241   4.138   5.666   1.742
 1650SOL     MW 8242   4.091   5.599   1.773
 1651SOL     OW 8243   0.983   4.193   5.916
 1651SOL    HW1 8244   0.997   4.287   5.918
 1651SOL    HW2 8245   0.988   4.165   6.008
 1651SOL     MW 8246   0.985   4.201   5.928
 1652SOL     OW 8247   2.091   0.140   4.324
 1652SOL    HW1 8248   2.059   0.209   4.382
 1652SOL    HW2 8249   2.151   0.184   4.264
 1652SOL     MW 8250   2.095   0.154   4.324
 1653SOL     OW 8251   3.099   2.335   5.635
 1653SOL    HW1 8252   3.016   2.341   5.682
 1653SOL    HW2 8253   3.126   2.426   5.624
 1653SOL     MW 8254   3.092   2.348   5.640
 1654SOL     OW 8255   5.289   2.575   1.402
 1654SOL    HW1 8256   5.384   2.575   1.388
 1654SOL    HW2 8257   5.275   2.510   1.471
 1654SOL     MW 8258   5.300   2.566   1.409
 1655SOL     OW 8259   5.605   1.473   3.617
 1655SOL    HW1 8260   5.638   1.509   3.535
 1655SOL    HW2 8261   5.650   1.523   3.685
 1655SOL     MW 8262   5.615   1.484   3.615
 1656SOL     OW 8263   2.196   1.948   1.165
 1656SOL    HW1 8264   2.269   1.889   1.145
 1656SOL    HW2 8265   2.145   1.901   1.230
 1656SOL     MW 8266   2.199   1.935   1.171
 1657SOL     OW 8267   4.978   5.125   5.013
 1657SOL    HW1 8268   5.049   5.117   4.949
 1657SOL    HW2 8269   4.903   5.085   4.970
 1657SOL     MW 8270   4.978   5.119   4.999
 1658SOL     OW 8271   4.311   1.866   2.042
 1658SOL    HW1 8272   4.302   1.771   2.039
 1658SOL    HW2 8273   4.283   1.891   2.130
 1658SOL     MW 8274   4.306   1.857   2.053
 1659SOL     OW 8275   1.677   4.905   3.091
 1659SOL    HW1 8276   1.746   4.915   3.157
 1659SOL    HW2 8277   1.610   4.852   3.134
 1659SOL     MW 8278   1.677   4.899   3.105
 1660SOL     OW 8279   2.628   5.530   3.570
 1660SOL    HW1 8280   2.662   5.524   3.481
 1660SOL    HW2 8281   2.551   5.474   3.570
 1660SOL     MW 8282   2.623   5.522   3.559
 1661SOL     OW 8283   3.459   0.684   4.811
 1661SOL    HW1 8284   3.374   0.699   4.852
 1661SOL    HW2 8285   3.510   0.762   4.832
 1661SOL     MW 8286   3.455   0.696   4.819
 1662SOL     OW 8287   5.051   6.020   4.268
 1662SOL    HW1 8288   5.059   6.057   4.356
 1662SOL    HW2 8289   5.134   5.975   4.253
 1662SOL     MW 8290   5.062   6.019   4.277
 1663SOL     OW 8291   1.146   2.502   0.879
 1663SOL    HW1 8292   1.229   2.466   0.849
 1663SOL    HW2 8293   1.082   2.434   0.859
 1663SOL     MW 8294   1.148   2.489   0.873
 1664SOL     OW 8295   0.423   4.793   2.644
 1664SOL    HW1 8296   0.378   4.873   2.671
 1664SOL    HW2 8297   0.487   4.821   2.579
 1664SOL     MW 8298   0.426   4.807   2.639
 1665SOL     OW 8299   3.427   3.300   0.775
 1665SOL    HW1 8300   3.367   3.351   0.829
 1665SOL    HW2 8301   3.428   3.214   0.815
 1665SOL     MW 8302   3.419   3.296   0.787
 1666SOL     OW 8303   1.973   6.073   1.640
 1666SOL    HW1 8304   1.953   5.985   1.674
 1666SOL    HW2 8305   1.996   6.124   1.718
 1666SOL     MW 8306   1.973   6.068   1.655
 1667SOL     OW 8307   1.820   2.621   5.547
 1667SOL    HW1 8308   1.789   2.711   5.548
 1667SOL    HW2 8309   1.911   2.627   5.575
 1667SOL     MW 8310   1.828   2.633   5.551
 1668SOL     OW 8311   0.731   5.602   4.363
 1668SOL    HW1 8312   0.700   5.516   4.332
 1668SOL    HW2 8313   0.818   5.584   4.398
 1668SOL     MW 8314   0.738   5.588   4.364
 1669SOL     OW 8315   1.876   4.826   0.688
 1669SOL    HW1 8316   1.821   4.904   0.682
 1669SOL    HW2 8317   1.966   4.860   0.689
 1669SOL     MW 8318   1.881   4.840   0.687
 1670SOL     OW 8319   4.878   3.798   1.256
 1670SOL    HW1 8320   4.932   3.876   1.263
 1670SOL    HW2 8321   4.938   3.730   1.226
 1670SOL     MW 8322   4.893   3.799   1.253
 1671SOL     OW 8323   1.166   4.733   2.299
 1671SOL    HW1 8324   1.098   4.795   2.273
 1671SOL    HW2 8325   1.239   4.788   2.329
 1671SOL     MW 8326   1.167   4.748   2.299
 1672SOL     OW 8327   0.859   4.280   4.034
 1672SOL    HW1 8328   0.792   4.342   4.060
 1672SOL    HW2 8329   0.911   4.266   4.113
 1672SOL     MW 8330   0.857   4.286   4.047
 1673SOL     OW 8331   5.827   1.135   0.038
 1673SOL    HW1 8332   5.915   1.099   0.038
 1673SOL    HW2 8333   5.784   1.095  -0.038
 1673SOL     MW 8334   5.833   1.125   0.028
 1674SOL     OW 8335   3.236   5.040   4.691
 1674SOL    HW1 8336   3.316   5.040   4.639
 1674SOL    HW2 8337   3.202   5.129   4.682
 1674SOL     MW 8338   3.242   5.051   4.683
 1675SOL     OW 8339   1.957   5.038   0.235
 1675SOL    HW1 8340   1.925   4.973   0.172
 1675SOL    HW2 8341   2.044   5.007   0.259
 1675SOL     MW 8342   1.964   5.026   0.230
 1676SOL     OW 8343   4.219   3.801   1.811
 1676SOL    HW1 8344   4.281   3.778   1.741
 1676SOL    HW2 8345   4.236   3.893   1.828
 1676SOL     MW 8346   4.229   3.810   1.804
 1677SOL     OW 8347   1.716   0.538   1.744
 1677SOL    HW1 8348   1.701   0.451   1.781
 1677SOL    HW2 8349   1.633   0.561   1.702
 1677SOL     MW 8350   1.703   0.530   1.743
 1678SOL     OW 8351   5.770   0.964   1.231
 1678SOL    HW1 8352   5.759   0.875   1.198
 1678SOL    HW2 8353   5.797   0.953   1.322
 1678SOL     MW 8354   5.772   0.951   1.239
 1679SOL     OW 8355   6.038   2.559   3.719
 1679SOL    HW1 8356   6.108   2.623   3.711
 1679SOL    HW2 8357   5.969   2.605   3.767
 1679SOL     MW 8358   6.038   2.573   3.724
 1680SOL     OW 8359   0.233   4.434   5.958
 1680SOL    HW1 8360   0.260   4.430   5.866
 1680SOL    HW2 8361   0.281   4.508   5.994
 1680SOL     MW 8362   0.243   4.443   5.951
 1681SOL     OW 8363   4.057   2.146   0.738
 1681SOL    HW1 8364   3.965   2.152   0.713
 1681SOL    HW2 8365   4.055   2.143   0.834
 1681SOL     MW 8366   4.045   2.146   0.747
 1682SOL     OW 8367   5.792   3.507   4.344
 1682SOL    HW1 8368   5.862   3.499   4.409
 1682SOL    HW2 8369   5.833   3.552   4.270
 1682SOL     MW 8370   5.806   3.512   4.343
 1683SOL     OW 8371   4.893   4.471   1.180
 1683SOL    HW1 8372   4.882   4.479   1.275
 1683SOL    HW2 8373   4.825   4.409   1.153
 1683SOL     MW 8374   4.883   4.464   1.189
 1684SOL     OW 8375   1.919   0.034   2.199
 1684SOL    HW1 8376   1.983   0.099   2.231
 1684SOL    HW2 8377   1.837   0.083   2.193
 1684SOL     MW 8378   1.917   0.049   2.202
 1685SOL     OW 8379   0.499   2.380   1.187
 1685SOL    HW1 8380   0.593   2.363   1.183
 1685SOL    HW2 8381   0.471   2.341   1.269
 1685SOL     MW 8382   0.508   2.373   1.197
 1686SOL     OW 8383   3.949   0.738   1.384
 1686SOL    HW1 8384   3.863   0.748   1.423
 1686SOL    HW2 8385   3.958   0.644   1.369
 1686SOL     MW 8386   3.939   0.727   1.387
 1687SOL     OW 8387   1.228   5.587   2.980
 1687SOL    HW1 8388   1.159   5.624   2.925
 1687SOL    HW2 8389   1.289   5.659   2.994
 1687SOL     MW 8390   1.227   5.601   2.975
 1688SOL     OW 8391   1.667   0.911   1.670
 1688SOL    HW1 8392   1.736   0.879   1.612
 1688SOL    HW2 8393   1.590   0.921   1.614
 1688SOL     MW 8394   1.666   0.908   1.655
 1689SOL     OW 8395   0.041   4.730   6.033
 1689SOL    HW1 8396  -0.030   4.786   6.065
 1689SOL    HW2 8397   0.118   4.758   6.081
 1689SOL     MW 8398   0.042   4.741   6.043
 1690SOL     OW 8399   4.045   4.434   0.831
 1690SOL    HW1 8400   4.127   4.484   0.837
 1690SOL    HW2 8401   3.981   4.496   0.797
 1690SOL     MW 8402   4.047   4.448   0.828
 1691SOL     OW 8403   1.142   0.825   1.452
 1691SOL    HW1 8404   1.189   0.860   1.376
 1691SOL    HW2 8405   1.052   0.811   1.420
 1691SOL     MW 8406   1.136   0.828   1.438
 1692SOL     OW 8407   1.412   5.587   0.156
 1692SOL    HW1 8408   1.398   5.655   0.222
 1692SOL    HW2 8409   1.387   5.628   0.073
 1692SOL     MW 8410   1.407   5.601   0.154
 1693SOL     OW 8411   1.009   4.987   2.223
 1693SOL    HW1 8412   0.985   5.060   2.166
 1693SOL    HW2 8413   0.941   4.922   2.209
 1693SOL     MW 8414   0.998   4.988   2.214
 1694SOL     OW 8415   3.697   4.834   2.014
 1694SOL    HW1 8416   3.717   4.916   2.060
 1694SOL    HW2 8417   3.762   4.772   2.048
 1694SOL     MW 8418   3.708   4.837   2.025
 1695SOL     OW 8419   1.916   1.552   1.176
 1695SOL    HW1 8420   1.877   1.474   1.137
 1695SOL    HW2 8421   1.935   1.609   1.101
 1695SOL     MW 8422   1.914   1.549   1.161
 1696SOL     OW 8423   4.942   4.612   0.814
 1696SOL    HW1 8424   4.871   4.640   0.872
 1696SOL    HW2 8425   4.900   4.601   0.729
 1696SOL     MW 8426   4.927   4.614   0.811
 1697SOL     OW 8427   0.099   5.811   3.183
 1697SOL    HW1 8428   0.157   5.818   3.259
 1697SOL    HW2 8429   0.158   5.801   3.108
 1697SOL     MW 8430   0.114   5.811   3.183
 1698SOL     OW 8431   2.276   1.838   3.000
 1698SOL    HW1 8432   2.319   1.840   3.085
 1698SOL    HW2 8433   2.200   1.782   3.012
 1698SOL     MW 8434   2.272   1.831   3.012
 1699SOL     OW 8435   2.504   0.006   2.634
 1699SOL    HW1 8436   2.489  -0.005   2.728
 1699SOL    HW2 8437   2.570   0.075   2.628
 1699SOL     MW 8438   2.511   0.013   2.645
 1700SOL     OW 8439   2.690   0.995   5.322
 1700SOL    HW1 8440   2.627   0.987   5.394
 1700SOL    HW2 8441   2.757   1.054   5.357
 1700SOL     MW 8442   2.690   1.002   5.336
 1701SOL     OW 8443   5.307   4.407   5.377
 1701SOL    HW1 8444   5.282   4.372   5.462
 1701SOL    HW2 8445   5.271   4.496   5.376
 1701SOL     MW 8446   5.299   4.414   5.388
 1702SOL     OW 8447   2.831   1.157   4.155
 1702SOL    HW1 8448   2.763   1.216   4.121
 1702SOL    HW2 8449   2.825   1.079   4.100
 1702SOL     MW 8450   2.822   1.155   4.144
 1703SOL     OW 8451   4.451   3.222   6.017
 1703SOL    HW1 8452   4.504   3.195   6.092
 1703SOL    HW2 8453   4.376   3.163   6.017
 1703SOL     MW 8454   4.448   3.211   6.027
 1704SOL     OW 8455   0.709   1.620   0.550
 1704SOL    HW1 8456   0.712   1.715   0.539
 1704SOL    HW2 8457   0.736   1.585   0.465
 1704SOL     MW 8458   0.713   1.628   0.538
 1705SOL     OW 8459   5.388   2.960   4.117
 1705SOL    HW1 8460   5.308   2.914   4.144
 1705SOL    HW2 8461   5.432   2.982   4.199
 1705SOL     MW 8462   5.383   2.957   4.131
 1706SOL     OW 8463   4.348   2.734   4.563
 1706SOL    HW1 8464   4.426   2.727   4.508
 1706SOL    HW2 8465   4.356   2.821   4.604
 1706SOL     MW 8466   4.359   2.744   4.562
 1707SOL     OW 8467   5.061   1.666   3.025
 1707SOL    HW1 8468   5.028   1.597   3.083
 1707SOL    HW2 8469   5.020   1.746   3.056
 1707SOL     MW 8470   5.052   1.667   3.036
 1708SOL     OW 8471   1.577   2.306   3.550
 1708SOL    HW1 8472   1.580   2.223   3.598
 1708SOL    HW2 8473   1.493   2.305   3.505
 1708SOL     MW 8474   1.567   2.295   3.551
 1709SOL     OW 8475   2.083   0.054   0.269
 1709SOL    HW1 8476   2.024   0.130   0.264
 1709SOL    HW2 8477   2.131   0.056   0.187
 1709SOL     MW 8478   2.081   0.064   0.258
 1710SOL     OW 8479   5.328   3.636   4.541
 1710SOL    HW1 8480   5.349   3.642   4.448
 1710SOL    HW2 8481   5.232   3.636   4.545
 1710SOL     MW 8482   5.318   3.637   4.530
 1711SOL     OW 8483   2.924   0.834   2.777
 1711SOL    HW1 8484   2.948   0.842   2.685
 1711SOL    HW2 8485   2.992   0.881   2.825
 1711SOL     MW 8486   2.936   0.841   2.771
 1712SOL     OW 8487   2.796   0.688   2.030
 1712SOL    HW1 8488   2.777   0.781   2.047
 1712SOL    HW2 8489   2.763   0.672   1.942
 1712SOL     MW 8490   2.790   0.698   2.021
 1713SOL     OW 8491   1.120   0.467   1.303
 1713SOL    HW1 8492   1.038   0.501   1.339
 1713SOL    HW2 8493   1.178   0.543   1.303
 1713SOL     MW 8494   1.117   0.481   1.308
 1714SOL     OW 8495   0.151   3.737   4.731
 1714SOL    HW1 8496   0.097   3.701   4.802
 1714SOL    HW2 8497   0.187   3.818   4.766
 1714SOL     MW 8498   0.149   3.743   4.745
 1715SOL     OW 8499   0.287   6.072   1.574
 1715SOL    HW1 8500   0.371   6.031   1.553
 1715SOL    HW2 8501   0.286   6.153   1.524
 1715SOL     MW 8502   0.297   6.077   1.565
 1716SOL     OW 8503   5.343   0.052   5.987
 1716SOL    HW1 8504   5.330  -0.031   5.941
 1716SOL    HW2 8505   5.438   0.060   5.995
 1716SOL     MW 8506   5.354   0.042   5.982
 1717SOL     OW 8507   2.451   5.727   0.290
 1717SOL    HW1 8508   2.379   5.754   0.348
 1717SOL    HW2 8509   2.514   5.685   0.348
 1717SOL     MW 8510   2.450   5.725   0.305
 1718SOL     OW 8511   4.903   4.357   0.198
 1718SOL    HW1 8512   4.897   4.291   0.130
 1718SOL    HW2 8513   4.902   4.307   0.280
 1718SOL     MW 8514   4.902   4.342   0.200
 1719SOL     OW 8515   1.703   4.942   1.016
 1719SOL    HW1 8516   1.675   4.850   1.014
 1719SOL    HW2 8517   1.626   4.990   1.046
 1719SOL     MW 8518   1.690   4.936   1.020
 1720SOL     OW 8519   5.179   0.638   0.438
 1720SOL    HW1 8520   5.240   0.632   0.364
 1720SOL    HW2 8521   5.172   0.548   0.470
 1720SOL     MW 8522   5.186   0.626   0.432
 1721SOL     OW 8523   4.618   0.050   5.068
 1721SOL    HW1 8524   4.711   0.056   5.091
 1721SOL    HW2 8525   4.572   0.076   5.148
 1721SOL     MW 8526   4.624   0.054   5.081
 1722SOL     OW 8527   2.482   5.020   0.286
 1722SOL    HW1 8528   2.545   5.067   0.340
 1722SOL    HW2 8529   2.534   4.955   0.239
 1722SOL     MW 8530   2.497   5.018   0.287
 1723SOL     OW 8531   5.252   1.225   1.213
 1723SOL    HW1 8532   5.318   1.278   1.168
 1723SOL    HW2 8533   5.254   1.141   1.168
 1723SOL     MW 8534   5.261   1.221   1.202
 1724SOL     OW 8535   2.316   0.162   4.628
 1724SOL    HW1 8536   2.315   0.214   4.548
 1724SOL    HW2 8537   2.252   0.093   4.613
 1724SOL     MW 8538   2.308   0.160   4.616
 1725SOL     OW 8539   5.679   3.428   1.485
 1725SOL    HW1 8540   5.659   3.376   1.563
 1725SOL    HW2 8541   5.597   3.474   1.465
 1725SOL     MW 8542   5.666   3.427   1.492
 1726SOL     OW 8543   0.786   0.358   4.260
 1726SOL    HW1 8544   0.776   0.302   4.337
 1726SOL    HW2 8545   0.697   0.375   4.231
 1726SOL     MW 8546   0.774   0.353   4.266
 1727SOL     OW 8547   5.696   1.769   4.862
 1727SOL    HW1 8548   5.610   1.807   4.845
 1727SOL    HW2 8549   5.689   1.732   4.950
 1727SOL     MW 8550   5.684   1.769   4.871
 1728SOL     OW 8551   3.322   0.045   3.700
 1728SOL    HW1 8552   3.352   0.071   3.787
 1728SOL    HW2 8553   3.391  -0.012   3.667
 1728SOL     MW 8554   3.335   0.041   3.707
 1729SOL     OW 8555   5.218   3.785   3.895
 1729SOL    HW1 8556   5.221   3.798   3.801
 1729SOL    HW2 8557   5.156   3.850   3.927
 1729SOL     MW 8558   5.210   3.795   3.887
 1730SOL     OW 8559   2.722   0.571   2.453
 1730SOL    HW1 8560   2.716   0.555   2.359
 1730SOL    HW2 8561   2.631   0.576   2.483
 1730SOL     MW 8562   2.710   0.570   2.445
 1731SOL     OW 8563   2.795   5.510   5.538
 1731SOL    HW1 8564   2.712   5.556   5.551
 1731SOL    HW2 8565   2.835   5.507   5.625
 1731SOL     MW 8566   2.790   5.516   5.551
 1732SOL     OW 8567   4.715   1.889   3.029
 1732SOL    HW1 8568   4.700   1.982   3.046
 1732SOL    HW2 8569   4.661   1.844   3.093
 1732SOL     MW 8570   4.706   1.895   3.039
 1733SOL     OW 8571   1.744   0.750   1.900
 1733SOL    HW1 8572   1.725   0.678   1.840
 1733SOL    HW2 8573   1.766   0.823   1.843
 1733SOL     MW 8574   1.744   0.750   1.885
 1734SOL     OW 8575   4.552   0.573   2.345
 1734SOL    HW1 8576   4.586   0.586   2.256
 1734SOL    HW2 8577   4.617   0.518   2.387
 1734SOL     MW 8578   4.564   0.567   2.339
 1735SOL     OW 8579   0.741   5.419   1.341
 1735SOL    HW1 8580   0.700   5.439   1.258
 1735SOL    HW2 8581   0.703   5.335   1.368
 1735SOL     MW 8582   0.731   5.411   1.334
 1736SOL     OW 8583   2.599   4.784   5.395
 1736SOL    HW1 8584   2.510   4.753   5.409
 1736SOL    HW2 8585   2.611   4.853   5.459
 1736SOL     MW 8586   2.589   4.789   5.405
 1737SOL     OW 8587   0.935   1.919   1.527
 1737SOL    HW1 8588   0.982   1.897   1.607
 1737SOL    HW2 8589   0.984   1.993   1.490
 1737SOL     MW 8590   0.947   1.925   1.533
 1738SOL     OW 8591   3.396   4.895   3.479
 1738SOL    HW1 8592   3.328   4.828   3.470
 1738SOL    HW2 8593   3.347   4.977   3.489
 1738SOL     MW 8594   3.381   4.897   3.479
 1739SOL     OW 8595   5.087   5.996   1.756
 1739SOL    HW1 8596   5.027   6.059   1.716
 1739SOL    HW2 8597   5.159   5.989   1.694
 1739SOL     MW 8598   5.088   6.003   1.743
 1740SOL     OW 8599   3.676   0.776   5.987
 1740SOL    HW1 8600   3.771   0.775   5.998
 1740SOL    HW2 8601   3.655   0.689   5.954
 1740SOL     MW 8602   3.685   0.765   5.984
 1741SOL     OW 8603   0.728   2.328   5.684
 1741SOL    HW1 8604   0.664   2.260   5.664
 1741SOL    HW2 8605   0.732   2.330   5.779
 1741SOL     MW 8606   0.720   2.320   5.693
 1742SOL     OW 8607   4.443   4.485   4.014
 1742SOL    HW1 8608   4.474   4.452   4.099
 1742SOL    HW2 8609   4.452   4.580   4.021
 1742SOL     MW 8610   4.448   4.493   4.026
 1743SOL     OW 8611   0.082   4.291   1.846
 1743SOL    HW1 8612   0.142   4.355   1.884
 1743SOL    HW2 8613   0.013   4.345   1.807
 1743SOL     MW 8614   0.081   4.306   1.846
 1744SOL     OW 8615   5.630   3.271   1.703
 1744SOL    HW1 8616   5.548   3.224   1.710
 1744SOL    HW2 8617   5.667   3.269   1.791
 1744SOL     MW 8618   5.625   3.265   1.715
 1745SOL     OW 8619   2.194   4.744   1.252
 1745SOL    HW1 8620   2.179   4.650   1.252
 1745SOL    HW2 8621   2.117   4.781   1.209
 1745SOL     MW 8622   2.182   4.737   1.246
 1746SOL     OW 8623   0.039   2.460   1.783
 1746SOL    HW1 8624   0.052   2.403   1.858
 1746SOL    HW2 8625   0.120   2.453   1.733
 1746SOL     MW 8626   0.051   2.452   1.786
 1747SOL     OW 8627   2.249   1.310   4.115
 1747SOL    HW1 8628   2.229   1.283   4.205
 1747SOL    HW2 8629   2.335   1.272   4.096
 1747SOL     MW 8630   2.257   1.301   4.124
 1748SOL     OW 8631   4.996   4.792   1.698
 1748SOL    HW1 8632   4.975   4.866   1.753
 1748SOL    HW2 8633   4.926   4.789   1.633
 1748SOL     MW 8634   4.985   4.801   1.696
 1749SOL     OW 8635   3.256   0.673   1.055
 1749SOL    HW1 8636   3.285   0.758   1.086
 1749SOL    HW2 8637   3.279   0.612   1.125
 1749SOL     MW 8638   3.263   0.676   1.068
 1750SOL     OW 8639   4.144   4.783   4.062
 1750SOL    HW1 8640   4.056   4.796   4.097
 1750SOL    HW2 8641   4.131   4.759   3.971
 1750SOL     MW 8642   4.131   4.782   4.055
 1751SOL     OW 8643   5.606   4.328   5.553
 1751SOL    HW1 8644   5.662   4.307   5.628
 1751SOL    HW2 8645   5.517   4.318   5.587
 1751SOL     MW 8646   5.602   4.324   5.567
 1752SOL     OW 8647   2.205   3.854   0.098
 1752SOL    HW1 8648   2.261   3.909   0.042
 1752SOL    HW2 8649   2.233   3.874   0.187
 1752SOL     MW 8650   2.215   3.864   0.102
 1753SOL     OW 8651   3.367   5.695   2.849
 1753SOL    HW1 8652   3.276   5.714   2.872
 1753SOL    HW2 8653   3.366   5.687   2.754
 1753SOL     MW 8654   3.355   5.696   2.840
 1754SOL     OW 8655   3.384   0.857   4.215
 1754SOL    HW1 8656   3.323   0.914   4.168
 1754SOL    HW2 8657   3.329   0.797   4.265
 1754SOL     MW 8658   3.369   0.857   4.215
 1755SOL     OW 8659   5.978   6.090   1.540
 1755SOL    HW1 8660   6.035   6.146   1.487
 1755SOL    HW2 8661   6.037   6.023   1.574
 1755SOL     MW 8662   5.993   6.088   1.537
 1756SOL     OW 8663   4.858   4.717   0.574
 1756SOL    HW1 8664   4.815   4.654   0.516
 1756SOL    HW2 8665   4.925   4.758   0.520
 1756SOL     MW 8666   4.861   4.715   0.560
 1757SOL     OW 8667   2.173   2.699   4.693
 1757SOL    HW1 8668   2.129   2.767   4.642
 1757SOL    HW2 8669   2.263   2.730   4.701
 1757SOL     MW 8670   2.179   2.712   4.687
 1758SOL     OW 8671   1.955   0.621   4.211
 1758SOL    HW1 8672   1.937   0.532   4.183
 1758SOL    HW2 8673   1.926   0.625   4.302
 1758SOL     MW 8674   1.949   0.610   4.219
 1759SOL     OW 8675   4.828   1.574   2.601
 1759SOL    HW1 8676   4.778   1.627   2.663
 1759SOL    HW2 8677   4.870   1.639   2.543
 1759SOL     MW 8678   4.827   1.589   2.601
 1760SOL     OW 8679   4.066   6.105   5.925
 1760SOL    HW1 8680   4.030   6.112   5.836
 1760SOL    HW2 8681   3.989   6.113   5.982
 1760SOL     MW 8682   4.051   6.107   5.921
 1761SOL     OW 8683   1.897   4.057   0.612
 1761SOL    HW1 8684   1.946   4.052   0.530
 1761SOL    HW2 8685   1.936   3.988   0.667
 1761SOL     MW 8686   1.908   4.047   0.609
 1762SOL     OW 8687   2.165   2.002   4.457
 1762SOL    HW1 8688   2.204   1.932   4.405
 1762SOL    HW2 8689   2.231   2.072   4.456
 1762SOL     MW 8690   2.179   2.002   4.451
 1763SOL     OW 8691   2.880   0.389   3.849
 1763SOL    HW1 8692   2.967   0.409   3.815
 1763SOL    HW2 8693   2.850   0.314   3.797
 1763SOL     MW 8694   2.887   0.382   3.838
 1764SOL     OW 8695   0.847   1.605   4.298
 1764SOL    HW1 8696   0.875   1.646   4.216
 1764SOL    HW2 8697   0.906   1.531   4.309
 1764SOL     MW 8698   0.858   1.601   4.289
 1765SOL     OW 8699   1.480   4.977   0.582
 1765SOL    HW1 8700   1.512   4.925   0.509
 1765SOL    HW2 8701   1.438   5.053   0.541
 1765SOL     MW 8702   1.479   4.980   0.568
 1766SOL     OW 8703   0.552   5.909   1.714
 1766SOL    HW1 8704   0.472   5.917   1.767
 1766SOL    HW2 8705   0.614   5.968   1.757
 1766SOL     MW 8706   0.550   5.918   1.727
 1767SOL     OW 8707   1.455   3.479   0.466
 1767SOL    HW1 8708   1.514   3.471   0.391
 1767SOL    HW2 8709   1.495   3.547   0.521
 1767SOL     MW 8710   1.468   3.487   0.463
 1768SOL     OW 8711   5.760   2.925   2.983
 1768SOL    HW1 8712   5.827   2.992   2.975
 1768SOL    HW2 8713   5.751   2.890   2.894
 1768SOL     MW 8714   5.767   2.929   2.970
 1769SOL     OW 8715   5.234   5.826   5.119
 1769SOL    HW1 8716   5.316   5.779   5.134
 1769SOL    HW2 8717   5.221   5.878   5.198
 1769SOL     MW 8718   5.243   5.827   5.131
 1770SOL     OW 8719   0.349   5.830   3.414
 1770SOL    HW1 8720   0.332   5.818   3.508
 1770SOL    HW2 8721   0.413   5.901   3.410
 1770SOL     MW 8722   0.355   5.838   3.426
 1771SOL     OW 8723   1.081   5.613   1.163
 1771SOL    HW1 8724   1.070   5.595   1.256
 1771SOL    HW2 8725   1.144   5.686   1.160
 1771SOL     MW 8726   1.088   5.620   1.174
 1772SOL     OW 8727   1.344   5.201   5.936
 1772SOL    HW1 8728   1.429   5.232   5.907
 1772SOL    HW2 8729   1.363   5.129   5.995
 1772SOL     MW 8730   1.357   5.196   5.940
 1773SOL     OW 8731   4.938   1.497   4.516
 1773SOL    HW1 8732   4.945   1.491   4.421
 1773SOL    HW2 8733   4.845   1.512   4.532
 1773SOL     MW 8734   4.927   1.498   4.506
 1774SOL     OW 8735   4.836   4.619   5.506
 1774SOL    HW1 8736   4.869   4.571   5.582
 1774SOL    HW2 8737   4.743   4.596   5.502
 1774SOL     MW 8738   4.828   4.610   5.515
 1775SOL     OW 8739   6.043   0.126   3.451
 1775SOL    HW1 8740   6.111   0.186   3.480
 1775SOL    HW2 8741   6.090   0.050   3.418
 1775SOL     MW 8742   6.057   0.124   3.451
 1776SOL     OW 8743   5.658   1.442   1.902
 1776SOL    HW1 8744   5.640   1.360   1.856
 1776SOL    HW2 8745   5.628   1.511   1.843
 1776SOL     MW 8746   5.652   1.440   1.889
 1777SOL     OW 8747   4.216   1.611   2.090
 1777SOL    HW1 8748   4.258   1.569   2.165
 1777SOL    HW2 8749   4.127   1.576   2.090
 1777SOL     MW 8750   4.210   1.601   2.100
 1778SOL     OW 8751   3.345   0.848   3.115
 1778SOL    HW1 8752   3.322   0.937   3.139
 1778SOL    HW2 8753   3.280   0.793   3.160
 1778SOL     MW 8754   3.334   0.852   3.124
 1779SOL     OW 8755   1.274   0.337   2.845
 1779SOL    HW1 8756   1.328   0.306   2.918
 1779SOL    HW2 8757   1.277   0.432   2.850
 1779SOL     MW 8758   1.281   0.345   2.855
 1780SOL     OW 8759   4.111   5.600   0.035
 1780SOL    HW1 8760   4.144   5.589  -0.054
 1780SOL    HW2 8761   4.064   5.684   0.033
 1780SOL     MW 8762   4.109   5.610   0.024
 1781SOL     OW 8763   6.063   0.268   3.012
 1781SOL    HW1 8764   6.104   0.268   2.925
 1781SOL    HW2 8765   6.030   0.357   3.022
 1781SOL     MW 8766   6.064   0.279   3.002
 1782SOL     OW 8767   1.063   0.259   3.719
 1782SOL    HW1 8768   0.987   0.230   3.669
 1782SOL    HW2 8769   1.065   0.202   3.796
 1782SOL     MW 8770   1.054   0.248   3.722
 1783SOL     OW 8771   3.398   3.830   1.094
 1783SOL    HW1 8772   3.436   3.850   1.180
 1783SOL    HW2 8773   3.464   3.858   1.031
 1783SOL     MW 8774   3.411   3.836   1.097
 1784SOL     OW 8775   2.031   3.118   5.853
 1784SOL    HW1 8776   2.120   3.087   5.869
 1784SOL    HW2 8777   1.979   3.080   5.925
 1784SOL     MW 8778   2.036   3.109   5.864
 1785SOL     OW 8779   1.964   3.268   0.806
 1785SOL    HW1 8780   2.025   3.194   0.812
 1785SOL    HW2 8781   1.879   3.231   0.827
 1785SOL     MW 8782   1.961   3.254   0.809
 1786SOL     OW 8783   0.345   4.172   6.000
 1786SOL    HW1 8784   0.332   4.266   5.998
 1786SOL    HW2 8785   0.440   4.160   5.997
 1786SOL     MW 8786   0.355   4.182   5.999
 1787SOL     OW 8787   4.745   1.793   2.751
 1787SOL    HW1 8788   4.804   1.868   2.748
 1787SOL    HW2 8789   4.688   1.810   2.826
 1787SOL     MW 8790   4.745   1.805   2.760
 1788SOL     OW 8791   1.298   1.546   4.831
 1788SOL    HW1 8792   1.376   1.601   4.839
 1788SOL    HW2 8793   1.273   1.555   4.739
 1788SOL     MW 8794   1.305   1.554   4.820
 1789SOL     OW 8795   0.341   3.317   0.680
 1789SOL    HW1 8796   0.268   3.318   0.618
 1789SOL    HW2 8797   0.313   3.258   0.749
 1789SOL     MW 8798   0.328   3.310   0.681
 1790SOL     OW 8799   0.593   3.267   0.593
 1790SOL    HW1 8800   0.653   3.292   0.664
 1790SOL    HW2 8801   0.508   3.301   0.621
 1790SOL     MW 8802   0.590   3.275   0.606
 1791SOL     OW 8803   3.888   5.304   2.748
 1791SOL    HW1 8804   3.913   5.286   2.838
 1791SOL    HW2 8805   3.955   5.260   2.695
 1791SOL     MW 8806   3.900   5.296   2.753
 1792SOL     OW 8807   1.742   1.132   1.395
 1792SOL    HW1 8808   1.693   1.142   1.313
 1792SOL    HW2 8809   1.688   1.176   1.461
 1792SOL     MW 8810   1.729   1.139   1.393
 1793SOL     OW 8811   6.014   4.483   2.551
 1793SOL    HW1 8812   5.952   4.537   2.600
 1793SOL    HW2 8813   5.963   4.451   2.476
 1793SOL     MW 8814   6.000   4.486   2.548
 1794SOL     OW 8815   5.494   6.024   3.595
 1794SOL    HW1 8816   5.402   6.031   3.619
 1794SOL    HW2 8817   5.495   6.023   3.500
 1794SOL     MW 8818   5.483   6.025   3.586
 1795SOL     OW 8819   1.441   4.875   4.115
 1795SOL    HW1 8820   1.351   4.854   4.140
 1795SOL    HW2 8821   1.463   4.954   4.163
 1795SOL     MW 8822   1.433   4.882   4.124
 1796SOL     OW 8823   4.336   1.820   5.815
 1796SOL    HW1 8824   4.246   1.845   5.795
 1796SOL    HW2 8825   4.370   1.892   5.867
 1796SOL     MW 8826   4.329   1.832   5.819
 1797SOL     OW 8827   1.597   2.567   3.714
 1797SOL    HW1 8828   1.679   2.602   3.681
 1797SOL    HW2 8829   1.591   2.479   3.676
 1797SOL     MW 8830   1.606   2.560   3.705
 1798SOL     OW 8831   2.243   0.165   1.627
 1798SOL    HW1 8832   2.263   0.121   1.544
 1798SOL    HW2 8833   2.205   0.249   1.601
 1798SOL     MW 8834   2.241   0.170   1.613
 1799SOL     OW 8835   1.949   5.229   2.332
 1799SOL    HW1 8836   1.966   5.264   2.419
 1799SOL    HW2 8837   1.986   5.294   2.272
 1799SOL     MW 8838   1.956   5.242   2.335
 1800SOL     OW 8839   5.637   5.251   0.009
 1800SOL    HW1 8840   5.665   5.271   0.098
 1800SOL    HW2 8841   5.573   5.319  -0.012
 1800SOL     MW 8842   5.632   5.262   0.018
 1801SOL     OW 8843   4.929   5.750   5.416
 1801SOL    HW1 8844   4.889   5.814   5.357
 1801SOL    HW2 8845   5.012   5.728   5.374
 1801SOL     MW 8846   4.934   5.755   5.403
 1802SOL     OW 8847   1.217   2.563   2.117
 1802SOL    HW1 8848   1.232   2.576   2.211
 1802SOL    HW2 8849   1.129   2.595   2.102
 1802SOL     MW 8850   1.208   2.569   2.127
 1803SOL     OW 8851   1.108   2.686   5.200
 1803SOL    HW1 8852   1.103   2.689   5.295
 1803SOL    HW2 8853   1.030   2.731   5.170
 1803SOL     MW 8854   1.098   2.692   5.208
 1804SOL     OW 8855   4.787   3.345   0.256
 1804SOL    HW1 8856   4.811   3.364   0.165
 1804SOL    HW2 8857   4.693   3.331   0.254
 1804SOL     MW 8858   4.778   3.346   0.244
 1805SOL     OW 8859   5.523   1.837   2.193
 1805SOL    HW1 8860   5.583   1.768   2.166
 1805SOL    HW2 8861   5.507   1.820   2.286
 1805SOL     MW 8862   5.528   1.826   2.202
 1806SOL     OW 8863   2.584   4.162   1.902
 1806SOL    HW1 8864   2.543   4.115   1.830
 1806SOL    HW2 8865   2.572   4.105   1.978
 1806SOL     MW 8866   2.577   4.149   1.902
 1807SOL     OW 8867   2.791   2.233   1.551
 1807SOL    HW1 8868   2.706   2.220   1.510
 1807SOL    HW2 8869   2.771   2.275   1.635
 1807SOL     MW 8870   2.778   2.237   1.557
 1808SOL     OW 8871   5.018   1.558   3.733
 1808SOL    HW1 8872   5.003   1.476   3.781
 1808SOL    HW2 8873   5.054   1.618   3.798
 1808SOL     MW 8874   5.021   1.555   3.747
 1809SOL     OW 8875   4.733   5.441   0.013
 1809SOL    HW1 8876   4.656   5.384   0.008
 1809SOL    HW2 8877   4.701   5.520   0.055
 1809SOL     MW 8878   4.719   5.444   0.018
 1810SOL     OW 8879   2.192   1.425   0.490
 1810SOL    HW1 8880   2.284   1.402   0.505
 1810SOL    HW2 8881   2.146   1.341   0.490
 1810SOL     MW 8882   2.198   1.412   0.492
 1811SOL     OW 8883   2.513   2.768   5.915
 1811SOL    HW1 8884   2.573   2.789   5.987
 1811SOL    HW2 8885   2.467   2.850   5.898
 1811SOL     MW 8886   2.515   2.782   5.923
 1812SOL     OW 8887   2.876   1.339   4.640
[truncated: 940,892 more chars]
