# Supplementary material for: Identifying potential monkeypox virus inhibitors: an in silico study targeting the A42R protein
Source: Front Cell Infect Microbiol. 2024 Mar 4;14:1351737. doi: 10.3389/fcimb.2024.1351737 (PMC10945028; doi:10.3389/fcimb.2024.1351737)
Supplement: Supplementary file 2 [file DataSheet_2.zip › Supplementary_Files/11371962/frame#02.gro]

Generated by trjconv : Protein in water t= 50000.00000
29795
    1MET      N    1   2.912   1.194   1.928
    1MET     H1    2   2.912   1.093   1.933
    1MET     H2    3   2.915   1.215   1.829
    1MET     H3    4   3.000   1.231   1.960
    1MET     CA    5   2.799   1.258   1.993
    1MET     HA    6   2.709   1.211   1.955
    1MET     CB    7   2.809   1.251   2.148
    1MET    HB1    8   2.814   1.146   2.177
    1MET    HB2    9   2.904   1.288   2.186
    1MET     CG   10   2.688   1.302   2.228
    1MET    HG1   11   2.599   1.273   2.173
    1MET    HG2   12   2.686   1.248   2.323
    1MET     SD   13   2.674   1.478   2.269
    1MET     CE   14   2.805   1.490   2.391
    1MET    HE1   15   2.894   1.529   2.340
    1MET    HE2   16   2.777   1.554   2.475
    1MET    HE3   17   2.828   1.392   2.432
    1MET      C   18   2.794   1.408   1.955
    1MET      O   19   2.895   1.480   1.963
    2ALA      N   20   2.675   1.453   1.911
    2ALA      H   21   2.597   1.390   1.918
    2ALA     CA   22   2.645   1.595   1.901
    2ALA     HA   23   2.714   1.641   1.971
    2ALA     CB   24   2.689   1.638   1.757
    2ALA    HB1   25   2.626   1.589   1.683
    2ALA    HB2   26   2.675   1.743   1.734
    2ALA    HB3   27   2.793   1.616   1.731
    2ALA      C   28   2.496   1.629   1.929
    2ALA      O   29   2.431   1.683   1.845
    3GLU      N   30   2.447   1.585   2.049
    3GLU      H   31   2.513   1.539   2.110
    3GLU     CA   32   2.313   1.597   2.103
    3GLU     HA   33   2.244   1.607   2.020
    3GLU     CB   34   2.294   1.472   2.201
    3GLU    HB1   35   2.349   1.382   2.174
    3GLU    HB2   36   2.347   1.500   2.292
    3GLU     CG   37   2.150   1.438   2.228
    3GLU    HG1   38   2.146   1.366   2.310
    3GLU    HG2   39   2.093   1.527   2.254
    3GLU     CD   40   2.096   1.373   2.103
    3GLU    OE1   41   2.000   1.421   2.047
    3GLU    OE2   42   2.154   1.266   2.063
    3GLU      C   43   2.307   1.729   2.190
    3GLU      O   44   2.235   1.732   2.289
    4TRP      N   45   2.380   1.835   2.149
    4TRP      H   46   2.437   1.811   2.069
    4TRP     CA   47   2.405   1.958   2.220
    4TRP     HA   48   2.464   1.923   2.304
    4TRP     CB   49   2.503   2.051   2.149
    4TRP    HB1   50   2.451   2.106   2.070
    4TRP    HB2   51   2.546   2.121   2.221
    4TRP     CG   52   2.622   1.983   2.093
    4TRP    CD1   53   2.643   1.951   1.965
    4TRP    HD1   54   2.576   1.974   1.883
    4TRP    CD2   55   2.747   1.946   2.167
    4TRP    NE1   56   2.778   1.912   1.948
    4TRP    HE1   57   2.826   1.897   1.861
    4TRP    CE2   58   2.847   1.909   2.068
    4TRP    CE3   59   2.785   1.946   2.304
    4TRP    HE3   60   2.715   1.975   2.381
    4TRP    CZ2   61   2.978   1.873   2.110
    4TRP    HZ2   62   3.043   1.825   2.038
    4TRP    CZ3   63   2.914   1.907   2.341
    4TRP    HZ3   64   2.931   1.916   2.447
    4TRP    CH2   65   3.015   1.882   2.243
    4TRP    HH2   66   3.113   1.858   2.280
    4TRP      C   67   2.271   2.034   2.248
    4TRP      O   68   2.260   2.097   2.352
    5HIS      N   69   2.172   2.023   2.158
    5HIS      H   70   2.197   1.990   2.066
    5HIS     CA   71   2.038   2.073   2.179
    5HIS     HA   72   2.045   2.181   2.196
    5HIS     CB   73   1.952   2.030   2.057
    5HIS    HB1   74   1.859   2.085   2.068
    5HIS    HB2   75   1.978   2.078   1.963
    5HIS     CG   76   1.917   1.879   2.049
    5HIS    ND1   77   1.805   1.825   2.111
    5HIS    CD2   78   1.986   1.774   1.991
    5HIS    HD2   79   2.072   1.771   1.926
    5HIS    CE1   80   1.800   1.698   2.087
    5HIS    HE1   81   1.734   1.620   2.122
    5HIS    NE2   82   1.913   1.662   2.026
    5HIS    HE2   83   1.935   1.565   2.011
    5HIS      C   84   1.975   2.046   2.318
    5HIS      O   85   1.898   2.133   2.370
    6LYS      N   86   1.997   1.928   2.375
    6LYS      H   87   2.056   1.863   2.325
    6LYS     CA   88   1.940   1.880   2.501
    6LYS     HA   89   1.831   1.889   2.502
    6LYS     CB   90   1.973   1.728   2.525
    6LYS    HB1   91   2.074   1.701   2.493
    6LYS    HB2   92   1.970   1.698   2.629
    6LYS     CG   93   1.869   1.649   2.443
    6LYS    HG1   94   1.770   1.692   2.456
    6LYS    HG2   95   1.897   1.655   2.338
    6LYS     CD   96   1.864   1.501   2.474
    6LYS    HD1   97   1.967   1.464   2.476
    6LYS    HD2   98   1.822   1.487   2.573
    6LYS     CE   99   1.780   1.425   2.367
    6LYS    HE1  100   1.690   1.487   2.366
    6LYS    HE2  101   1.818   1.420   2.266
    6LYS     NZ  102   1.750   1.286   2.417
    6LYS    HZ1  103   1.706   1.230   2.344
    6LYS    HZ2  104   1.839   1.244   2.439
    6LYS    HZ3  105   1.686   1.283   2.495
    6LYS      C  106   1.991   1.952   2.623
    6LYS      O  107   1.917   1.955   2.723
    7ILE      N  108   2.111   2.005   2.620
    7ILE      H  109   2.161   1.997   2.532
    7ILE     CA  110   2.177   2.073   2.732
    7ILE     HA  111   2.167   2.028   2.830
    7ILE     CB  112   2.327   2.085   2.689
    7ILE     HB  113   2.332   2.159   2.609
    7ILE    CG1  114   2.382   1.951   2.630
    7ILE   HG11  115   2.370   1.877   2.710
    7ILE   HG12  116   2.337   1.925   2.535
    7ILE    CG2  117   2.413   2.129   2.807
    7ILE   HG21  118   2.501   2.176   2.761
    7ILE   HG22  119   2.375   2.197   2.883
    7ILE   HG23  120   2.459   2.049   2.865
    7ILE     CD  121   2.535   1.949   2.612
    7ILE    HD1  122   2.591   1.943   2.706
    7ILE    HD2  123   2.557   1.860   2.553
    7ILE    HD3  124   2.567   2.030   2.547
    7ILE      C  125   2.103   2.212   2.741
    7ILE      O  126   2.083   2.264   2.855
    8ILE      N  127   2.073   2.281   2.632
    8ILE      H  128   2.102   2.239   2.545
    8ILE     CA  129   1.992   2.404   2.625
    8ILE     HA  130   2.037   2.468   2.701
    8ILE     CB  131   2.001   2.459   2.481
    8ILE     HB  132   1.970   2.381   2.411
    8ILE    CG1  133   2.147   2.511   2.454
    8ILE   HG11  134   2.223   2.443   2.493
    8ILE   HG12  135   2.154   2.515   2.345
    8ILE    CG2  136   1.910   2.576   2.444
    8ILE   HG21  137   1.901   2.653   2.520
    8ILE   HG22  138   1.939   2.616   2.347
    8ILE   HG23  139   1.809   2.538   2.432
    8ILE     CD  140   2.181   2.652   2.508
    8ILE    HD1  141   2.123   2.726   2.453
    8ILE    HD2  142   2.167   2.663   2.615
    8ILE    HD3  143   2.283   2.682   2.484
    8ILE      C  144   1.841   2.379   2.660
    8ILE      O  145   1.777   2.463   2.718
    9GLU      N  146   1.781   2.265   2.633
    9GLU      H  147   1.835   2.187   2.599
    9GLU     CA  148   1.642   2.221   2.675
    9GLU     HA  149   1.564   2.295   2.655
    9GLU     CB  150   1.605   2.089   2.594
    9GLU    HB1  151   1.636   2.102   2.491
    9GLU    HB2  152   1.664   2.013   2.644
    9GLU     CG  153   1.463   2.034   2.592
    9GLU    HG1  154   1.395   2.103   2.543
    9GLU    HG2  155   1.449   1.952   2.522
    9GLU     CD  156   1.406   1.986   2.730
    9GLU    OE1  157   1.473   1.895   2.794
    9GLU    OE2  158   1.312   2.045   2.780
    9GLU      C  159   1.636   2.199   2.829
    9GLU      O  160   1.539   2.243   2.886
   10ASP      N  161   1.739   2.133   2.889
   10ASP      H  162   1.807   2.094   2.826
   10ASP     CA  163   1.759   2.123   3.030
   10ASP     HA  164   1.677   2.059   3.064
   10ASP     CB  165   1.887   2.043   3.066
   10ASP    HB1  166   1.882   1.943   3.024
   10ASP    HB2  167   1.978   2.093   3.032
   10ASP     CG  168   1.902   2.036   3.216
   10ASP    OD1  169   2.012   2.068   3.266
   10ASP    OD2  170   1.803   1.998   3.279
   10ASP      C  171   1.751   2.255   3.105
   10ASP      O  172   1.657   2.283   3.182
   11ILE      N  173   1.848   2.338   3.066
   11ILE      H  174   1.913   2.303   2.997
   11ILE     CA  175   1.882   2.478   3.121
   11ILE     HA  176   1.900   2.464   3.228
   11ILE     CB  177   2.006   2.540   3.052
   11ILE     HB  178   1.989   2.543   2.945
   11ILE    CG1  179   2.130   2.468   3.089
   11ILE   HG11  180   2.150   2.468   3.196
   11ILE   HG12  181   2.115   2.364   3.061
   11ILE    CG2  182   2.027   2.685   3.089
   11ILE   HG21  183   2.049   2.694   3.196
   11ILE   HG22  184   2.118   2.723   3.043
   11ILE   HG23  185   1.955   2.765   3.070
   11ILE     CD  186   2.250   2.498   2.996
   11ILE    HD1  187   2.331   2.426   3.000
   11ILE    HD2  188   2.228   2.530   2.895
   11ILE    HD3  189   2.295   2.588   3.036
   11ILE      C  190   1.759   2.569   3.108
   11ILE      O  191   1.743   2.657   3.192
   12SER      N  192   1.680   2.555   2.998
   12SER      H  193   1.700   2.483   2.931
   12SER     CA  194   1.553   2.626   2.976
   12SER     HA  195   1.562   2.735   2.980
   12SER     CB  196   1.518   2.605   2.829
   12SER    HB1  197   1.521   2.497   2.815
   12SER    HB2  198   1.422   2.648   2.804
   12SER     OG  199   1.613   2.671   2.743
   12SER     HG  200   1.676   2.606   2.716
   12SER      C  201   1.426   2.600   3.065
   12SER      O  202   1.314   2.635   3.036
   13LYS      N  203   1.442   2.530   3.177
   13LYS      H  204   1.538   2.507   3.197
   13LYS     CA  205   1.351   2.510   3.285
   13LYS     HA  206   1.255   2.546   3.248
   13LYS     CB  207   1.333   2.356   3.318
   13LYS    HB1  208   1.426   2.308   3.350
   13LYS    HB2  209   1.267   2.345   3.404
   13LYS     CG  210   1.275   2.278   3.202
   13LYS    HG1  211   1.190   2.323   3.150
   13LYS    HG2  212   1.353   2.291   3.127
   13LYS     CD  213   1.265   2.126   3.235
   13LYS    HD1  214   1.351   2.108   3.300
   13LYS    HD2  215   1.174   2.106   3.290
   13LYS     CE  216   1.280   2.032   3.112
   13LYS    HE1  217   1.277   1.929   3.147
   13LYS    HE2  218   1.207   2.063   3.037
   13LYS     NZ  219   1.419   2.039   3.056
   13LYS    HZ1  220   1.491   1.988   3.106
   13LYS    HZ2  221   1.414   1.995   2.966
   13LYS    HZ3  222   1.456   2.131   3.035
   13LYS      C  223   1.384   2.593   3.411
   13LYS      O  224   1.309   2.588   3.513
   14ASN      N  225   1.487   2.678   3.400
   14ASN      H  226   1.530   2.689   3.309
   14ASN     CA  227   1.542   2.763   3.507
   14ASN     HA  228   1.476   2.757   3.593
   14ASN     CB  229   1.682   2.715   3.552
   14ASN    HB1  230   1.728   2.650   3.478
   14ASN    HB2  231   1.752   2.798   3.543
   14ASN     CG  232   1.693   2.646   3.688
   14ASN    OD1  233   1.691   2.721   3.788
   14ASN    ND2  234   1.703   2.510   3.696
   14ASN   HD21  235   1.713   2.458   3.610
   14ASN   HD22  236   1.701   2.464   3.786
   14ASN      C  237   1.539   2.907   3.461
   14ASN      O  238   1.580   2.937   3.348
   15ASN      N  239   1.478   2.999   3.537
   15ASN      H  240   1.458   2.973   3.633
   15ASN     CA  241   1.447   3.134   3.488
   15ASN     HA  242   1.418   3.130   3.383
   15ASN     CB  243   1.318   3.175   3.556
   15ASN    HB1  244   1.243   3.097   3.545
   15ASN    HB2  245   1.337   3.203   3.660
   15ASN     CG  246   1.254   3.300   3.485
   15ASN    OD1  247   1.226   3.298   3.366
   15ASN    ND2  248   1.249   3.418   3.553
   15ASN   HD21  249   1.287   3.413   3.646
   15ASN   HD22  250   1.211   3.501   3.510
   15ASN      C  251   1.565   3.227   3.538
   15ASN      O  252   1.578   3.334   3.485
   16LYS      N  253   1.647   3.177   3.631
   16LYS      H  254   1.627   3.080   3.649
   16LYS     CA  255   1.764   3.236   3.702
   16LYS     HA  256   1.744   3.336   3.741
   16LYS     CB  257   1.786   3.147   3.833
   16LYS    HB1  258   1.827   3.209   3.913
   16LYS    HB2  259   1.686   3.121   3.866
   16LYS     CG  260   1.866   3.019   3.831
   16LYS    HG1  261   1.842   2.961   3.742
   16LYS    HG2  262   1.967   3.058   3.817
   16LYS     CD  263   1.856   2.942   3.963
   16LYS    HD1  264   1.883   3.017   4.038
   16LYS    HD2  265   1.752   2.914   3.974
   16LYS     CE  266   1.937   2.811   3.970
   16LYS    HE1  267   1.926   2.760   3.874
   16LYS    HE2  268   2.046   2.824   3.970
   16LYS     NZ  269   1.906   2.729   4.083
   16LYS    HZ1  270   1.899   2.774   4.173
   16LYS    HZ2  271   1.827   2.670   4.061
   16LYS    HZ3  272   1.990   2.673   4.073
   16LYS      C  273   1.895   3.212   3.621
   16LYS      O  274   1.995   3.271   3.657
   17PHE      N  275   1.886   3.140   3.511
   17PHE      H  276   1.798   3.101   3.482
   17PHE     CA  277   1.992   3.148   3.411
   17PHE     HA  278   2.087   3.190   3.444
   17PHE     CB  279   2.037   3.003   3.371
   17PHE    HB1  280   1.961   2.958   3.308
   17PHE    HB2  281   2.126   3.012   3.308
   17PHE     CG  282   2.079   2.911   3.485
   17PHE    CD1  283   2.153   2.958   3.601
   17PHE    HD1  284   2.176   3.063   3.615
   17PHE    CD2  285   2.022   2.779   3.490
   17PHE    HD2  286   1.953   2.745   3.413
   17PHE    CE1  287   2.193   2.870   3.700
   17PHE    HE1  288   2.243   2.897   3.791
   17PHE    CE2  289   2.064   2.688   3.590
   17PHE    HE2  290   2.022   2.589   3.584
   17PHE     CZ  291   2.149   2.731   3.693
   17PHE     HZ  292   2.161   2.655   3.769
   17PHE      C  293   1.936   3.236   3.303
   17PHE      O  294   1.821   3.213   3.261
   18GLU      N  295   2.011   3.333   3.246
   18GLU      H  296   2.110   3.315   3.246
   18GLU     CA  297   1.963   3.431   3.152
   18GLU     HA  298   1.857   3.447   3.170
   18GLU     CB  299   2.041   3.567   3.177
   18GLU    HB1  300   2.023   3.606   3.278
   18GLU    HB2  301   2.150   3.566   3.169
   18GLU     CG  302   2.014   3.675   3.072
   18GLU    HG1  303   2.073   3.762   3.100
   18GLU    HG2  304   2.045   3.643   2.972
   18GLU     CD  305   1.865   3.710   3.057
   18GLU    OE1  306   1.809   3.751   3.157
   18GLU    OE2  307   1.808   3.703   2.946
   18GLU      C  308   1.991   3.373   3.009
   18GLU      O  309   1.903   3.362   2.926
   19ASP      N  310   2.115   3.334   2.979
   19ASP      H  311   2.181   3.338   3.056
   19ASP     CA  312   2.170   3.287   2.851
   19ASP     HA  313   2.083   3.248   2.799
   19ASP     CB  314   2.221   3.408   2.770
   19ASP    HB1  315   2.265   3.473   2.846
   19ASP    HB2  316   2.306   3.372   2.713
   19ASP     CG  317   2.120   3.472   2.679
   19ASP    OD1  318   2.113   3.599   2.678
   19ASP    OD2  319   2.052   3.405   2.600
   19ASP      C  320   2.271   3.173   2.871
   19ASP      O  321   2.343   3.166   2.966
   20ALA      N  322   2.282   3.086   2.769
   20ALA      H  323   2.232   3.117   2.686
   20ALA     CA  324   2.374   2.973   2.756
   20ALA     HA  325   2.469   3.013   2.791
   20ALA     CB  326   2.329   2.848   2.829
   20ALA    HB1  327   2.413   2.781   2.851
   20ALA    HB2  328   2.268   2.870   2.917
   20ALA    HB3  329   2.260   2.780   2.780
   20ALA      C  330   2.395   2.959   2.605
   20ALA      O  331   2.309   2.988   2.521
   21ALA      N  332   2.503   2.891   2.568
   21ALA      H  333   2.563   2.868   2.645
   21ALA     CA  334   2.537   2.849   2.428
   21ALA     HA  335   2.441   2.807   2.399
   21ALA     CB  336   2.574   2.965   2.336
   21ALA    HB1  337   2.616   2.927   2.243
   21ALA    HB2  338   2.494   3.038   2.320
   21ALA    HB3  339   2.651   3.028   2.380
   21ALA      C  340   2.644   2.745   2.424
   21ALA      O  341   2.733   2.759   2.508
   22ILE      N  342   2.637   2.642   2.340
   22ILE      H  343   2.560   2.641   2.275
   22ILE     CA  344   2.742   2.548   2.323
   22ILE     HA  345   2.820   2.546   2.399
   22ILE     CB  346   2.680   2.410   2.298
   22ILE     HB  347   2.642   2.412   2.196
   22ILE    CG1  348   2.562   2.374   2.387
   22ILE   HG11  349   2.474   2.426   2.349
   22ILE   HG12  350   2.547   2.266   2.378
   22ILE    CG2  351   2.787   2.299   2.299
   22ILE   HG21  352   2.759   2.213   2.238
   22ILE   HG22  353   2.877   2.336   2.249
   22ILE   HG23  354   2.817   2.261   2.396
   22ILE     CD  355   2.594   2.397   2.535
   22ILE    HD1  356   2.526   2.335   2.593
   22ILE    HD2  357   2.686   2.344   2.561
   22ILE    HD3  358   2.607   2.501   2.564
   22ILE      C  359   2.808   2.596   2.195
   22ILE      O  360   2.746   2.598   2.086
   23VAL      N  361   2.938   2.637   2.197
   23VAL      H  362   3.000   2.623   2.275
   23VAL     CA  363   3.015   2.692   2.091
   23VAL     HA  364   2.948   2.698   2.005
   23VAL     CB  365   3.069   2.837   2.130
   23VAL     HB  366   3.151   2.819   2.200
   23VAL    CG1  367   3.123   2.915   2.006
   23VAL   HG11  368   3.156   3.014   2.038
   23VAL   HG12  369   3.212   2.864   1.970
   23VAL   HG13  370   3.047   2.921   1.928
   23VAL    CG2  371   2.969   2.927   2.205
   23VAL   HG21  372   2.999   3.029   2.226
   23VAL   HG22  373   2.877   2.941   2.148
   23VAL   HG23  374   2.934   2.873   2.293
   23VAL      C  375   3.127   2.589   2.054
   23VAL      O  376   3.175   2.522   2.143
   24ASP      N  377   3.152   2.560   1.927
   24ASP      H  378   3.099   2.618   1.863
   24ASP     CA  379   3.265   2.487   1.858
   24ASP     HA  380   3.285   2.395   1.912
   24ASP     CB  381   3.241   2.458   1.711
   24ASP    HB1  382   3.156   2.391   1.698
   24ASP    HB2  383   3.228   2.536   1.636
   24ASP     CG  384   3.356   2.368   1.654
   24ASP    OD1  385   3.367   2.245   1.688
   24ASP    OD2  386   3.433   2.414   1.571
   24ASP      C  387   3.391   2.571   1.866
   24ASP      O  388   3.374   2.693   1.861
   25TYR      N  389   3.510   2.514   1.878
   25TYR      H  390   3.509   2.417   1.852
   25TYR     CA  391   3.635   2.590   1.869
   25TYR     HA  392   3.624   2.688   1.822
   25TYR     CB  393   3.675   2.626   2.012
   25TYR    HB1  394   3.740   2.714   2.013
   25TYR    HB2  395   3.588   2.671   2.059
   25TYR     CG  396   3.724   2.519   2.106
   25TYR    CD1  397   3.643   2.461   2.207
   25TYR    HD1  398   3.537   2.480   2.210
   25TYR    CD2  399   3.859   2.477   2.091
   25TYR    HD2  400   3.922   2.525   2.018
   25TYR    CE1  401   3.693   2.358   2.289
   25TYR    HE1  402   3.638   2.312   2.371
   25TYR    CE2  403   3.908   2.374   2.173
   25TYR    HE2  404   4.006   2.330   2.162
   25TYR     CZ  405   3.825   2.317   2.276
   25TYR     OH  406   3.882   2.240   2.371
   25TYR     HH  407   3.817   2.196   2.424
   25TYR      C  408   3.742   2.527   1.784
   25TYR      O  409   3.854   2.576   1.783
   26LYS      N  410   3.709   2.420   1.709
   26LYS      H  411   3.613   2.387   1.704
   26LYS     CA  412   3.814   2.343   1.652
   26LYS     HA  413   3.898   2.407   1.625
   26LYS     CB  414   3.885   2.252   1.755
   26LYS    HB1  415   3.959   2.193   1.700
   26LYS    HB2  416   3.940   2.311   1.828
   26LYS     CG  417   3.799   2.147   1.836
   26LYS    HG1  418   3.731   2.188   1.912
   26LYS    HG2  419   3.743   2.090   1.762
   26LYS     CD  420   3.882   2.029   1.890
   26LYS    HD1  421   3.815   1.950   1.923
   26LYS    HD2  422   3.940   1.983   1.809
   26LYS     CE  423   3.970   2.068   2.005
   26LYS    HE1  424   4.033   2.154   1.982
   26LYS    HE2  425   3.914   2.101   2.093
   26LYS     NZ  426   4.063   1.963   2.056
   26LYS    HZ1  427   4.140   1.994   2.113
   26LYS    HZ2  428   4.017   1.883   2.096
   26LYS    HZ3  429   4.117   1.933   1.976
   26LYS      C  430   3.783   2.276   1.519
   26LYS      O  431   3.869   2.212   1.460
   27THR      N  432   3.660   2.291   1.463
   27THR      H  433   3.591   2.348   1.511
   27THR     CA  434   3.619   2.218   1.337
   27THR     HA  435   3.707   2.195   1.277
   27THR     CB  436   3.547   2.082   1.366
   27THR     HB  437   3.521   2.030   1.274
   27THR    OG1  438   3.430   2.102   1.436
   27THR    HG1  439   3.446   2.153   1.514
   27THR    CG2  440   3.635   1.986   1.444
   27THR   HG21  441   3.575   1.895   1.456
   27THR   HG22  442   3.722   1.952   1.389
   27THR   HG23  443   3.662   2.015   1.546
   27THR      C  444   3.546   2.318   1.244
   27THR      O  445   3.547   2.296   1.123
   28THR      N  446   3.482   2.424   1.296
   28THR      H  447   3.479   2.438   1.396
   28THR     CA  448   3.398   2.521   1.228
   28THR     HA  449   3.443   2.535   1.130
   28THR     CB  450   3.265   2.447   1.197
   28THR     HB  451   3.286   2.364   1.129
   28THR    OG1  452   3.168   2.518   1.124
   28THR    HG1  453   3.133   2.584   1.183
   28THR    CG2  454   3.191   2.378   1.323
   28THR   HG21  455   3.101   2.327   1.291
   28THR   HG22  456   3.241   2.302   1.382
   28THR   HG23  457   3.153   2.453   1.392
   28THR      C  458   3.387   2.657   1.309
   28THR      O  459   3.361   2.760   1.251
   29LYS      N  460   3.399   2.655   1.442
   29LYS      H  461   3.407   2.570   1.495
   29LYS     CA  462   3.432   2.772   1.531
   29LYS     HA  463   3.455   2.718   1.623
   29LYS     CB  464   3.565   2.845   1.492
   29LYS    HB1  465   3.569   2.876   1.387
   29LYS    HB2  466   3.573   2.940   1.546
   29LYS     CG  467   3.682   2.757   1.520
   29LYS    HG1  468   3.713   2.775   1.623
   29LYS    HG2  469   3.659   2.651   1.510
   29LYS     CD  470   3.806   2.797   1.444
   29LYS    HD1  471   3.784   2.794   1.337
   29LYS    HD2  472   3.837   2.897   1.475
   29LYS     CE  473   3.922   2.703   1.469
   29LYS    HE1  474   3.964   2.708   1.570
   29LYS    HE2  475   3.885   2.601   1.464
   29LYS     NZ  476   4.030   2.710   1.370
   29LYS    HZ1  477   4.078   2.622   1.377
   29LYS    HZ2  478   4.000   2.710   1.273
   29LYS    HZ3  479   4.093   2.785   1.394
   29LYS      C  480   3.313   2.857   1.574
   29LYS      O  481   3.319   2.947   1.661
   30ASN      N  482   3.195   2.827   1.518
   30ASN      H  483   3.194   2.753   1.449
   30ASN     CA  484   3.069   2.891   1.542
   30ASN     HA  485   3.067   3.000   1.545
   30ASN     CB  486   2.983   2.863   1.415
   30ASN    HB1  487   2.891   2.920   1.427
   30ASN    HB2  488   3.029   2.922   1.336
   30ASN     CG  489   2.968   2.723   1.366
   30ASN    OD1  490   3.051   2.675   1.291
   30ASN    ND2  491   2.866   2.645   1.403
   30ASN   HD21  492   2.796   2.681   1.467
   30ASN   HD22  493   2.867   2.546   1.387
   30ASN      C  494   3.006   2.824   1.668
   30ASN      O  495   3.045   2.723   1.723
   31VAL      N  496   2.886   2.875   1.698
   31VAL      H  497   2.857   2.962   1.656
   31VAL     CA  498   2.789   2.830   1.797
   31VAL     HA  499   2.834   2.823   1.896
   31VAL     CB  500   2.669   2.934   1.810
   31VAL     HB  501   2.626   2.955   1.712
   31VAL    CG1  502   2.549   2.886   1.888
   31VAL   HG11  503   2.579   2.861   1.990
   31VAL   HG12  504   2.473   2.961   1.909
   31VAL   HG13  505   2.500   2.798   1.848
   31VAL    CG2  506   2.725   3.064   1.868
   31VAL   HG21  507   2.643   3.134   1.882
   31VAL   HG22  508   2.790   3.046   1.953
   31VAL   HG23  509   2.789   3.108   1.792
   31VAL      C  510   2.729   2.702   1.739
   31VAL      O  511   2.671   2.710   1.634
   32LEU      N  512   2.748   2.592   1.812
   32LEU      H  513   2.800   2.607   1.897
   32LEU     CA  514   2.686   2.459   1.783
   32LEU     HA  515   2.678   2.445   1.675
   32LEU     CB  516   2.761   2.344   1.850
   32LEU    HB1  517   2.765   2.361   1.957
   32LEU    HB2  518   2.696   2.258   1.834
   32LEU     CG  519   2.899   2.311   1.799
   32LEU     HG  520   2.948   2.408   1.794
   32LEU    CD1  521   2.981   2.252   1.914
   32LEU   HD11  522   3.086   2.254   1.886
   32LEU   HD12  523   2.994   2.314   2.003
   32LEU   HD13  524   2.948   2.152   1.942
   32LEU    CD2  525   2.896   2.238   1.670
   32LEU   HD21  526   2.832   2.151   1.687
   32LEU   HD22  527   2.846   2.290   1.588
   32LEU   HD23  528   2.990   2.199   1.632
   32LEU      C  529   2.539   2.457   1.816
   32LEU      O  530   2.457   2.431   1.729
   33ALA      N  531   2.494   2.502   1.935
   33ALA      H  532   2.559   2.550   1.995
   33ALA     CA  533   2.358   2.523   1.978
   33ALA     HA  534   2.311   2.551   1.884
   33ALA     CB  535   2.300   2.386   2.022
   33ALA    HB1  536   2.320   2.311   1.946
   33ALA    HB2  537   2.337   2.358   2.121
   33ALA    HB3  538   2.194   2.409   2.034
   33ALA      C  539   2.330   2.635   2.081
   33ALA      O  540   2.419   2.667   2.158
   34ALA      N  541   2.213   2.692   2.067
   34ALA      H  542   2.140   2.656   2.008
   34ALA     CA  543   2.170   2.815   2.135
   34ALA     HA  544   2.165   2.803   2.244
   34ALA     CB  545   2.271   2.926   2.112
   34ALA    HB1  546   2.269   2.960   2.008
   34ALA    HB2  547   2.272   3.007   2.184
   34ALA    HB3  548   2.374   2.890   2.119
   34ALA      C  549   2.028   2.853   2.098
   34ALA      O  550   1.967   2.813   1.999
   35ILE      N  551   1.964   2.934   2.177
   35ILE      H  552   2.008   2.953   2.266
   35ILE     CA  553   1.829   2.994   2.156
   35ILE     HA  554   1.765   2.913   2.122
   35ILE     CB  555   1.762   3.043   2.291
   35ILE     HB  556   1.820   3.119   2.342
   35ILE    CG1  557   1.747   2.930   2.394
   35ILE   HG11  558   1.846   2.900   2.428
   35ILE   HG12  559   1.703   2.981   2.480
   35ILE    CG2  560   1.624   3.118   2.267
   35ILE   HG21  561   1.634   3.194   2.190
   35ILE   HG22  562   1.548   3.050   2.229
   35ILE   HG23  563   1.586   3.168   2.356
   35ILE     CD  564   1.674   2.799   2.352
   35ILE    HD1  565   1.654   2.737   2.440
   35ILE    HD2  566   1.586   2.812   2.289
   35ILE    HD3  567   1.745   2.736   2.300
   35ILE      C  568   1.843   3.116   2.061
   35ILE      O  569   1.927   3.203   2.090
   36PRO      N  570   1.770   3.124   1.947
   36PRO     CA  571   1.787   3.229   1.844
   36PRO     HA  572   1.890   3.250   1.814
   36PRO     CB  573   1.708   3.179   1.725
   36PRO    HB1  574   1.655   3.257   1.669
   36PRO    HB2  575   1.771   3.128   1.652
   36PRO     CG  576   1.607   3.082   1.779
   36PRO    HG1  577   1.511   3.132   1.791
   36PRO    HG2  578   1.607   2.999   1.708
   36PRO     CD  579   1.657   3.038   1.917
   36PRO    HD1  580   1.571   3.035   1.984
   36PRO    HD2  581   1.691   2.940   1.886
   36PRO      C  582   1.734   3.365   1.888
   36PRO      O  583   1.627   3.377   1.953
   37ASN      N  584   1.794   3.470   1.836
   37ASN      H  585   1.874   3.452   1.777
   37ASN     CA  586   1.760   3.613   1.852
   37ASN     HA  587   1.817   3.658   1.770
   37ASN     CB  588   1.616   3.661   1.822
   37ASN    HB1  589   1.588   3.608   1.731
   37ASN    HB2  590   1.537   3.633   1.891
   37ASN     CG  591   1.591   3.811   1.800
   37ASN    OD1  592   1.640   3.871   1.698
   37ASN    ND2  593   1.519   3.872   1.896
   37ASN   HD21  594   1.485   3.825   1.978
   37ASN   HD22  595   1.495   3.969   1.884
   37ASN      C  596   1.813   3.673   1.986
   37ASN      O  597   1.746   3.756   2.045
   38ARG      N  598   1.931   3.632   2.024
   38ARG      H  599   1.973   3.577   1.950
   38ARG     CA  600   1.997   3.648   2.154
   38ARG     HA  601   1.966   3.746   2.192
   38ARG     CB  602   1.954   3.540   2.250
   38ARG    HB1  603   1.991   3.441   2.225
   38ARG    HB2  604   2.010   3.544   2.344
   38ARG     CG  605   1.805   3.531   2.288
   38ARG    HG1  606   1.755   3.625   2.310
   38ARG    HG2  607   1.757   3.494   2.198
   38ARG     CD  608   1.778   3.434   2.400
   38ARG    HD1  609   1.670   3.420   2.401
   38ARG    HD2  610   1.816   3.332   2.393
   38ARG     NE  611   1.825   3.489   2.526
   38ARG     HE  612   1.913   3.455   2.562
   38ARG     CZ  613   1.772   3.579   2.611
   38ARG    NH1  614   1.647   3.622   2.600
   38ARG   HH11  615   1.587   3.599   2.523
   38ARG   HH12  616   1.597   3.667   2.675
   38ARG    NH2  617   1.848   3.608   2.712
   38ARG   HH21  618   1.947   3.587   2.715
   38ARG   HH22  619   1.823   3.664   2.792
   38ARG      C  620   2.149   3.653   2.153
   38ARG      O  621   2.206   3.610   2.054
   39THR      N  622   2.211   3.732   2.243
   39THR      H  623   2.150   3.750   2.321
   39THR     CA  624   2.348   3.780   2.231
   39THR     HA  625   2.354   3.824   2.132
   39THR     CB  626   2.374   3.881   2.339
   39THR     HB  627   2.477   3.918   2.339
   39THR    OG1  628   2.344   3.835   2.473
   39THR    HG1  629   2.250   3.827   2.483
   39THR    CG2  630   2.285   4.003   2.314
   39THR   HG21  631   2.312   4.055   2.222
   39THR   HG22  632   2.177   3.992   2.319
   39THR   HG23  633   2.302   4.086   2.383
   39THR      C  634   2.453   3.669   2.254
   39THR      O  635   2.557   3.677   2.183
   40PHE      N  636   2.429   3.558   2.338
   40PHE      H  637   2.346   3.552   2.395
   40PHE     CA  638   2.529   3.446   2.340
   40PHE     HA  639   2.625   3.497   2.328
   40PHE     CB  640   2.527   3.372   2.478
   40PHE    HB1  641   2.425   3.349   2.507
   40PHE    HB2  642   2.571   3.272   2.480
   40PHE     CG  643   2.582   3.459   2.594
   40PHE    CD1  644   2.683   3.408   2.665
   40PHE    HD1  645   2.723   3.310   2.644
   40PHE    CD2  646   2.512   3.573   2.640
   40PHE    HD2  647   2.417   3.600   2.596
   40PHE    CE1  648   2.727   3.463   2.779
   40PHE    HE1  649   2.800   3.414   2.842
   40PHE    CE2  650   2.572   3.647   2.750
   40PHE    HE2  651   2.533   3.739   2.792
   40PHE     CZ  652   2.677   3.586   2.823
   40PHE     HZ  653   2.715   3.634   2.913
   40PHE      C  654   2.503   3.349   2.223
   40PHE      O  655   2.575   3.253   2.199
   41ALA      N  656   2.399   3.374   2.145
   41ALA      H  657   2.345   3.456   2.166
   41ALA     CA  658   2.384   3.316   2.012
   41ALA     HA  659   2.424   3.215   2.001
   41ALA     CB  660   2.238   3.304   1.983
   41ALA    HB1  661   2.199   3.260   2.075
   41ALA    HB2  662   2.192   3.399   1.956
   41ALA    HB3  663   2.218   3.243   1.895
   41ALA      C  664   2.434   3.415   1.900
   41ALA      O  665   2.436   3.380   1.784
   42LYS      N  666   2.495   3.533   1.934
   42LYS      H  667   2.497   3.563   2.030
   42LYS     CA  668   2.544   3.639   1.835
   42LYS     HA  669   2.513   3.619   1.733
   42LYS     CB  670   2.473   3.771   1.880
   42LYS    HB1  671   2.370   3.762   1.914
   42LYS    HB2  672   2.542   3.814   1.953
   42LYS     CG  673   2.461   3.865   1.762
   42LYS    HG1  674   2.564   3.881   1.729
   42LYS    HG2  675   2.399   3.815   1.688
   42LYS     CD  676   2.398   4.003   1.780
   42LYS    HD1  677   2.290   3.990   1.788
   42LYS    HD2  678   2.433   4.059   1.866
   42LYS     CE  679   2.430   4.106   1.662
   42LYS    HE1  680   2.538   4.119   1.655
   42LYS    HE2  681   2.405   4.056   1.568
   42LYS     NZ  682   2.382   4.248   1.673
   42LYS    HZ1  683   2.427   4.299   1.748
   42LYS    HZ2  684   2.404   4.287   1.582
   42LYS    HZ3  685   2.282   4.263   1.676
   42LYS      C  686   2.695   3.652   1.851
   42LYS      O  687   2.757   3.755   1.831
   43ILE      N  688   2.752   3.535   1.886
   43ILE      H  689   2.688   3.457   1.885
   43ILE     CA  690   2.897   3.511   1.879
   43ILE     HA  691   2.944   3.605   1.906
   43ILE     CB  692   2.933   3.405   1.981
   43ILE     HB  693   2.880   3.312   1.958
   43ILE    CG1  694   2.896   3.461   2.123
   43ILE   HG11  695   2.946   3.558   2.128
   43ILE   HG12  696   2.789   3.478   2.131
   43ILE    CG2  697   3.078   3.368   1.974
   43ILE   HG21  698   3.120   3.293   2.042
   43ILE   HG22  699   3.097   3.327   1.875
   43ILE   HG23  700   3.137   3.459   1.980
   43ILE     CD  701   2.930   3.384   2.251
   43ILE    HD1  702   2.864   3.410   2.334
   43ILE    HD2  703   2.917   3.277   2.236
   43ILE    HD3  704   3.027   3.409   2.293
   43ILE      C  705   2.940   3.485   1.734
   43ILE      O  706   2.885   3.398   1.668
   44ASN      N  707   3.055   3.550   1.692
   44ASN      H  708   3.093   3.620   1.753
   44ASN     CA  709   3.116   3.546   1.557
   44ASN     HA  710   3.039   3.531   1.481
   44ASN     CB  711   3.191   3.679   1.534
   44ASN    HB1  712   3.120   3.760   1.546
   44ASN    HB2  713   3.272   3.684   1.608
   44ASN     CG  714   3.259   3.704   1.398
   44ASN    OD1  715   3.362   3.641   1.374
   44ASN    ND2  716   3.212   3.797   1.318
   44ASN   HD21  717   3.133   3.852   1.350
   44ASN   HD22  718   3.252   3.817   1.228
   44ASN      C  719   3.212   3.424   1.558
   44ASN      O  720   3.274   3.396   1.664
   45PRO      N  721   3.246   3.351   1.445
   45PRO     CA  722   3.329   3.234   1.448
   45PRO     HA  723   3.316   3.173   1.537
   45PRO     CB  724   3.301   3.157   1.317
   45PRO    HB1  725   3.383   3.093   1.286
   45PRO    HB2  726   3.217   3.088   1.327
   45PRO     CG  727   3.253   3.268   1.219
   45PRO    HG1  728   3.343   3.308   1.173
   45PRO    HG2  729   3.192   3.236   1.135
   45PRO     CD  730   3.188   3.372   1.311
   45PRO    HD1  731   3.211   3.470   1.271
   45PRO    HD2  732   3.082   3.343   1.311
   45PRO      C  733   3.475   3.280   1.447
   45PRO      O  734   3.517   3.340   1.348
   46GLY      N  735   3.549   3.261   1.555
   46GLY      H  736   3.502   3.232   1.640
   46GLY     CA  737   3.693   3.287   1.573
   46GLY    HA1  738   3.739   3.188   1.582
   46GLY    HA2  739   3.731   3.332   1.481
   46GLY      C  740   3.723   3.363   1.702
   46GLY      O  741   3.839   3.387   1.739
   47GLU      N  742   3.617   3.416   1.770
   47GLU      H  743   3.538   3.426   1.709
   47GLU     CA  744   3.611   3.488   1.899
   47GLU     HA  745   3.666   3.581   1.889
   47GLU     CB  746   3.465   3.516   1.930
   47GLU    HB1  747   3.414   3.562   1.846
   47GLU    HB2  748   3.419   3.426   1.970
   47GLU     CG  749   3.429   3.600   2.060
   47GLU    HG1  750   3.321   3.609   2.074
   47GLU    HG2  751   3.464   3.551   2.151
   47GLU     CD  752   3.471   3.744   2.035
   47GLU    OE1  753   3.428   3.793   1.928
   47GLU    OE2  754   3.553   3.792   2.116
   47GLU      C  755   3.679   3.409   2.016
   47GLU      O  756   3.744   3.468   2.105
   48VAL      N  757   3.662   3.278   2.016
   48VAL      H  758   3.601   3.245   1.942
   48VAL     CA  759   3.695   3.185   2.131
   48VAL     HA  760   3.671   3.217   2.232
   48VAL     CB  761   3.608   3.059   2.108
   48VAL     HB  762   3.632   2.992   2.191
   48VAL    CG1  763   3.460   3.084   2.126
   48VAL   HG11  764   3.404   2.991   2.120
   48VAL   HG12  765   3.438   3.133   2.221
   48VAL   HG13  766   3.423   3.153   2.049
   48VAL    CG2  767   3.620   2.993   1.967
   48VAL   HG21  768   3.611   3.057   1.880
   48VAL   HG22  769   3.720   2.956   1.943
   48VAL   HG23  770   3.543   2.919   1.947
   48VAL      C  771   3.847   3.152   2.138
   48VAL      O  772   3.894   3.121   2.247
   49ILE      N  773   3.920   3.161   2.023
   49ILE      H  774   3.873   3.202   1.943
   49ILE     CA  775   4.063   3.132   2.007
   49ILE     HA  776   4.073   3.025   2.026
   49ILE     CB  777   4.102   3.158   1.852
   49ILE     HB  778   4.092   3.263   1.823
   49ILE    CG1  779   4.008   3.096   1.748
   49ILE   HG11  780   3.906   3.134   1.762
   49ILE   HG12  781   4.042   3.117   1.647
   49ILE    CG2  782   4.252   3.118   1.832
   49ILE   HG21  783   4.269   3.010   1.840
   49ILE   HG22  784   4.273   3.145   1.729
   49ILE   HG23  785   4.322   3.174   1.893
   49ILE     CD  786   4.003   2.951   1.761
   49ILE    HD1  787   4.098   2.901   1.746
   49ILE    HD2  788   3.972   2.906   1.856
   49ILE    HD3  789   3.931   2.909   1.691
   49ILE      C  790   4.152   3.205   2.116
   49ILE      O  791   4.215   3.128   2.196
   50PRO      N  792   4.149   3.338   2.136
   50PRO     CA  793   4.239   3.402   2.231
   50PRO     HA  794   4.341   3.370   2.209
   50PRO     CB  795   4.224   3.558   2.212
   50PRO    HB1  796   4.202   3.615   2.303
   50PRO    HB2  797   4.314   3.602   2.169
   50PRO     CG  798   4.118   3.569   2.104
   50PRO    HG1  799   4.030   3.621   2.140
   50PRO    HG2  800   4.152   3.625   2.017
   50PRO     CD  801   4.083   3.430   2.048
   50PRO    HD1  802   3.977   3.414   2.029
   50PRO    HD2  803   4.131   3.414   1.952
   50PRO      C  804   4.206   3.366   2.376
   50PRO      O  805   4.299   3.361   2.461
   51LEU      N  806   4.085   3.313   2.413
   51LEU      H  807   4.008   3.314   2.348
   51LEU     CA  808   4.062   3.276   2.546
   51LEU     HA  809   4.105   3.350   2.613
   51LEU     CB  810   3.910   3.255   2.579
   51LEU    HB1  811   3.864   3.192   2.503
   51LEU    HB2  812   3.906   3.197   2.672
   51LEU     CG  813   3.824   3.388   2.602
   51LEU     HG  814   3.889   3.447   2.667
   51LEU    CD1  815   3.786   3.464   2.478
   51LEU   HD11  816   3.712   3.544   2.486
   51LEU   HD12  817   3.871   3.508   2.427
   51LEU   HD13  818   3.732   3.393   2.415
   51LEU    CD2  819   3.693   3.357   2.672
   51LEU   HD21  820   3.699   3.277   2.746
   51LEU   HD22  821   3.658   3.449   2.718
   51LEU   HD23  822   3.630   3.331   2.586
   51LEU      C  823   4.130   3.139   2.575
   51LEU      O  824   4.140   3.117   2.691
   52ILE      N  825   4.162   3.055   2.475
   52ILE      H  826   4.139   3.085   2.381
   52ILE     CA  827   4.222   2.923   2.498
   52ILE     HA  828   4.232   2.905   2.605
   52ILE     CB  829   4.119   2.817   2.446
   52ILE     HB  830   4.182   2.730   2.467
   52ILE    CG1  831   4.091   2.833   2.302
   52ILE   HG11  832   4.037   2.917   2.258
   52ILE   HG12  833   4.187   2.849   2.251
   52ILE    CG2  834   3.996   2.818   2.536
   52ILE   HG21  835   3.923   2.893   2.505
   52ILE   HG22  836   3.959   2.715   2.531
   52ILE   HG23  837   4.023   2.839   2.639
   52ILE     CD  838   4.049   2.708   2.232
   52ILE    HD1  839   3.951   2.669   2.258
   52ILE    HD2  840   4.053   2.720   2.123
   52ILE    HD3  841   4.116   2.623   2.246
   52ILE      C  842   4.367   2.926   2.436
   52ILE      O  843   4.429   2.816   2.420
   53THR      N  844   4.428   3.038   2.409
   53THR      H  845   4.381   3.124   2.435
   53THR     CA  846   4.567   3.053   2.371
   53THR     HA  847   4.622   2.968   2.411
   53THR     CB  848   4.577   3.047   2.219
   53THR     HB  849   4.671   3.095   2.192
   53THR    OG1  850   4.474   3.125   2.163
   53THR    HG1  851   4.391   3.095   2.195
   53THR    CG2  852   4.580   2.915   2.151
   53THR   HG21  853   4.484   2.865   2.165
   53THR   HG22  854   4.596   2.922   2.043
   53THR   HG23  855   4.664   2.856   2.187
   53THR      C  856   4.645   3.167   2.427
   53THR      O  857   4.769   3.179   2.407
   54ASN      N  858   4.578   3.251   2.509
   54ASN      H  859   4.479   3.241   2.528
   54ASN     CA  860   4.646   3.352   2.588
   54ASN     HA  861   4.750   3.322   2.600
   54ASN     CB  862   4.667   3.494   2.518
   54ASN    HB1  863   4.727   3.556   2.585
   54ASN    HB2  864   4.733   3.491   2.432
   54ASN     CG  865   4.546   3.584   2.496
   54ASN    OD1  866   4.485   3.637   2.589
   54ASN    ND2  867   4.514   3.613   2.371
   54ASN   HD21  868   4.568   3.584   2.290
   54ASN   HD22  869   4.434   3.672   2.355
   54ASN      C  870   4.583   3.358   2.728
   54ASN      O  871   4.459   3.341   2.742
   55HIS      N  872   4.660   3.378   2.830
   55HIS      H  873   4.759   3.391   2.812
   55HIS     CA  874   4.619   3.405   2.966
   55HIS     HA  875   4.520   3.362   2.984
   55HIS     CB  876   4.712   3.343   3.073
   55HIS    HB1  877   4.726   3.237   3.057
   55HIS    HB2  878   4.810   3.391   3.066
   55HIS     CG  879   4.657   3.359   3.218
   55HIS    ND1  880   4.522   3.343   3.260
   55HIS    CD2  881   4.732   3.375   3.331
   55HIS    HD2  882   4.839   3.383   3.341
   55HIS    CE1  883   4.520   3.348   3.391
   55HIS    HE1  884   4.431   3.340   3.452
   55HIS    NE2  885   4.645   3.354   3.442
   55HIS    HE2  886   4.665   3.355   3.541
   55HIS      C  887   4.602   3.563   2.984
   55HIS      O  888   4.551   3.612   3.086
   56ASN      N  889   4.647   3.634   2.881
   56ASN      H  890   4.695   3.591   2.803
   56ASN     CA  891   4.652   3.783   2.876
   56ASN     HA  892   4.706   3.810   2.967
   56ASN     CB  893   4.725   3.829   2.743
   56ASN    HB1  894   4.816   3.774   2.720
   56ASN    HB2  895   4.656   3.821   2.658
   56ASN     CG  896   4.774   3.976   2.752
   56ASN    OD1  897   4.794   4.036   2.858
   56ASN    ND2  898   4.807   4.037   2.638
   56ASN   HD21  899   4.794   3.988   2.550
   56ASN   HD22  900   4.839   4.132   2.631
   56ASN      C  901   4.515   3.848   2.897
   56ASN      O  902   4.498   3.960   2.954
   57ILE      N  903   4.410   3.794   2.836
   57ILE      H  904   4.430   3.712   2.780
   57ILE     CA  905   4.276   3.842   2.821
   57ILE     HA  906   4.283   3.937   2.768
   57ILE     CB  907   4.186   3.744   2.738
   57ILE     HB  908   4.238   3.734   2.643
   57ILE    CG1  909   4.044   3.799   2.699
   57ILE   HG11  910   3.973   3.755   2.769
   57ILE   HG12  911   4.042   3.903   2.731
   57ILE    CG2  912   4.183   3.596   2.785
   57ILE   HG21  913   4.094   3.551   2.741
   57ILE   HG22  914   4.276   3.547   2.756
   57ILE   HG23  915   4.169   3.579   2.892
   57ILE     CD  916   4.012   3.773   2.548
   57ILE    HD1  917   4.082   3.823   2.480
   57ILE    HD2  918   4.017   3.668   2.520
   57ILE    HD3  919   3.916   3.816   2.517
   57ILE      C  920   4.209   3.868   2.955
   57ILE      O  921   4.206   3.781   3.047
   58LEU      N  922   4.162   3.989   2.984
   58LEU      H  923   4.188   4.059   2.915
   58LEU     CA  924   4.096   4.027   3.114
   58LEU     HA  925   4.072   3.932   3.163
   58LEU     CB  926   4.203   4.104   3.200
   58LEU    HB1  927   4.248   4.176   3.132
   58LEU    HB2  928   4.160   4.165   3.279
   58LEU     CG  929   4.312   4.024   3.277
   58LEU     HG  930   4.354   3.948   3.211
   58LEU    CD1  931   4.429   4.118   3.329
   58LEU   HD11  932   4.477   4.173   3.248
   58LEU   HD12  933   4.386   4.205   3.379
   58LEU   HD13  934   4.506   4.068   3.388
   58LEU    CD2  935   4.248   3.946   3.394
   58LEU   HD21  936   4.201   4.027   3.450
   58LEU   HD22  937   4.169   3.876   3.369
   58LEU   HD23  938   4.323   3.890   3.450
   58LEU      C  939   3.956   4.105   3.099
   58LEU      O  940   3.879   4.108   3.195
   59LYS      N  941   3.933   4.162   2.981
   59LYS      H  942   4.017   4.164   2.925
   59LYS     CA  943   3.814   4.252   2.945
   59LYS     HA  944   3.748   4.236   3.030
   59LYS     CB  945   3.850   4.402   2.972
   59LYS    HB1  946   3.761   4.462   2.955
   59LYS    HB2  947   3.885   4.414   3.074
   59LYS     CG  948   3.959   4.477   2.898
   59LYS    HG1  949   4.055   4.444   2.937
   59LYS    HG2  950   3.964   4.449   2.793
   59LYS     CD  951   3.943   4.622   2.904
   59LYS    HD1  952   3.846   4.651   2.864
   59LYS    HD2  953   3.936   4.648   3.010
   59LYS     CE  954   4.049   4.707   2.838
   59LYS    HE1  955   4.140   4.656   2.871
   59LYS    HE2  956   4.043   4.679   2.732
   59LYS     NZ  957   4.038   4.852   2.853
   59LYS    HZ1  958   4.047   4.875   2.951
   59LYS    HZ2  959   4.114   4.892   2.800
   59LYS    HZ3  960   3.951   4.876   2.808
   59LYS      C  961   3.745   4.220   2.812
   59LYS      O  962   3.754   4.301   2.722
   60PRO      N  963   3.687   4.097   2.787
   60PRO     CA  964   3.616   4.068   2.656
   60PRO     HA  965   3.663   4.115   2.571
   60PRO     CB  966   3.606   3.913   2.641
   60PRO    HB1  967   3.522   3.882   2.580
   60PRO    HB2  968   3.696   3.870   2.596
   60PRO     CG  969   3.590   3.875   2.792
   60PRO    HG1  970   3.489   3.881   2.832
   60PRO    HG2  971   3.619   3.772   2.817
   60PRO     CD  972   3.676   3.981   2.870
   60PRO    HD1  973   3.633   3.999   2.969
   60PRO    HD2  974   3.775   3.940   2.891
   60PRO      C  975   3.471   4.133   2.661
   60PRO      O  976   3.433   4.204   2.752
   61LEU      N  977   3.395   4.112   2.555
   61LEU      H  978   3.433   4.065   2.474
   61LEU     CA  979   3.256   4.147   2.544
   61LEU     HA  980   3.209   4.174   2.638
   61LEU     CB  981   3.235   4.263   2.439
   61LEU    HB1  982   3.273   4.225   2.345
   61LEU    HB2  983   3.130   4.280   2.415
   61LEU     CG  984   3.302   4.400   2.473
   61LEU     HG  985   3.299   4.419   2.581
   61LEU    CD1  986   3.449   4.414   2.429
   61LEU   HD11  987   3.478   4.517   2.408
   61LEU   HD12  988   3.518   4.382   2.507
   61LEU   HD13  989   3.451   4.362   2.334
   61LEU    CD2  990   3.220   4.522   2.418
   61LEU   HD21  991   3.114   4.502   2.432
   61LEU   HD22  992   3.237   4.615   2.473
   61LEU   HD23  993   3.245   4.545   2.315
   61LEU      C  994   3.185   4.014   2.510
   61LEU      O  995   3.110   4.005   2.415
   62ILE      N  996   3.205   3.912   2.597
   62ILE      H  997   3.253   3.929   2.685
   62ILE     CA  998   3.120   3.796   2.594
   62ILE     HA  999   3.119   3.748   2.497
   62ILE     CB 1000   3.168   3.687   2.695
   62ILE     HB 1001   3.158   3.717   2.799
   62ILE    CG1 1002   3.313   3.652   2.677
   62ILE   HG11 1003   3.368   3.741   2.707
   62ILE   HG12 1004   3.345   3.568   2.739
   62ILE    CG2 1005   3.081   3.555   2.698
   62ILE   HG21 1006   3.060   3.519   2.597
   62ILE   HG22 1007   3.103   3.480   2.773
   62ILE   HG23 1008   2.980   3.574   2.733
   62ILE     CD 1009   3.355   3.617   2.528
   62ILE    HD1 1010   3.444   3.558   2.510
   62ILE    HD2 1011   3.270   3.569   2.480
   62ILE    HD3 1012   3.372   3.710   2.474
   62ILE      C 1013   2.974   3.844   2.626
   62ILE      O 1014   2.940   3.883   2.737
   63GLY      N 1015   2.878   3.847   2.531
   63GLY      H 1016   2.916   3.849   2.437
   63GLY     CA 1017   2.740   3.878   2.551
   63GLY    HA1 1018   2.684   3.815   2.482
   63GLY    HA2 1019   2.710   3.879   2.656
   63GLY      C 1020   2.712   4.018   2.484
   63GLY      O 1021   2.616   4.086   2.525
   64GLN      N 1022   2.801   4.066   2.398
   64GLN      H 1023   2.880   4.006   2.377
   64GLN     CA 1024   2.808   4.197   2.331
   64GLN     HA 1025   2.887   4.176   2.260
   64GLN     CB 1026   2.674   4.215   2.243
   64GLN    HB1 1027   2.589   4.232   2.310
   64GLN    HB2 1028   2.693   4.309   2.191
   64GLN     CG 1029   2.651   4.106   2.138
   64GLN    HG1 1030   2.666   4.007   2.180
   64GLN    HG2 1031   2.547   4.116   2.107
   64GLN     CD 1032   2.753   4.119   2.024
   64GLN    OE1 1033   2.772   4.224   1.969
   64GLN    NE2 1034   2.831   4.018   1.989
   64GLN   HE21 1035   2.838   3.934   2.045
   64GLN   HE22 1036   2.903   4.023   1.918
   64GLN      C 1037   2.849   4.316   2.416
   64GLN      O 1038   2.863   4.422   2.354
   65LYS      N 1039   2.859   4.299   2.548
   65LYS      H 1040   2.875   4.204   2.578
   65LYS     CA 1041   2.886   4.400   2.644
   65LYS     HA 1042   2.919   4.487   2.588
   65LYS     CB 1043   2.751   4.439   2.715
   65LYS    HB1 1044   2.723   4.347   2.765
   65LYS    HB2 1045   2.766   4.494   2.807
   65LYS     CG 1046   2.635   4.511   2.628
   65LYS    HG1 1047   2.664   4.615   2.610
   65LYS    HG2 1048   2.625   4.458   2.534
   65LYS     CD 1049   2.494   4.502   2.685
   65LYS    HD1 1050   2.469   4.585   2.751
   65LYS    HD2 1051   2.434   4.518   2.595
   65LYS     CE 1052   2.448   4.364   2.737
   65LYS    HE1 1053   2.478   4.288   2.665
   65LYS    HE2 1054   2.483   4.355   2.840
   65LYS     NZ 1055   2.297   4.363   2.749
   65LYS    HZ1 1056   2.259   4.270   2.764
   65LYS    HZ2 1057   2.271   4.432   2.819
   65LYS    HZ3 1058   2.259   4.392   2.660
   65LYS      C 1059   2.991   4.366   2.747
   65LYS      O 1060   3.005   4.250   2.788
   66PHE      N 1061   3.079   4.461   2.774
   66PHE      H 1062   3.057   4.553   2.739
   66PHE     CA 1063   3.197   4.466   2.853
   66PHE     HA 1064   3.281   4.426   2.796
   66PHE     CB 1065   3.222   4.611   2.879
   66PHE    HB1 1066   3.258   4.658   2.788
   66PHE    HB2 1067   3.128   4.654   2.916
   66PHE     CG 1068   3.322   4.650   2.992
   66PHE    CD1 1069   3.288   4.761   3.070
   66PHE    HD1 1070   3.203   4.819   3.037
   66PHE    CD2 1071   3.439   4.579   3.020
   66PHE    HD2 1072   3.462   4.499   2.950
   66PHE    CE1 1073   3.368   4.800   3.181
   66PHE    HE1 1074   3.327   4.884   3.235
   66PHE    CE2 1075   3.522   4.613   3.130
   66PHE    HE2 1076   3.604   4.550   3.161
   66PHE     CZ 1077   3.479   4.722   3.213
   66PHE     HZ 1078   3.542   4.737   3.299
   66PHE      C 1079   3.185   4.388   2.985
   66PHE      O 1080   3.090   4.403   3.064
   67CYS      N 1081   3.269   4.283   2.996
   67CYS      H 1082   3.345   4.276   2.930
   67CYS     CA 1083   3.279   4.201   3.110
   67CYS     HA 1084   3.229   4.249   3.194
   67CYS     CB 1085   3.210   4.065   3.086
   67CYS    HB1 1086   3.258   3.993   3.153
   67CYS    HB2 1087   3.105   4.082   3.108
   67CYS     SG 1088   3.235   3.993   2.923
   67CYS     HG 1089   3.143   4.061   2.855
   67CYS      C 1090   3.419   4.193   3.163
   67CYS      O 1091   3.518   4.200   3.097
   68ILE      N 1092   3.429   4.193   3.299
   68ILE      H 1093   3.343   4.207   3.350
   68ILE     CA 1094   3.542   4.169   3.383
   68ILE     HA 1095   3.632   4.221   3.348
   68ILE     CB 1096   3.505   4.230   3.522
   68ILE     HB 1097   3.430   4.164   3.566
   68ILE    CG1 1098   3.438   4.367   3.507
   68ILE   HG11 1099   3.527   4.424   3.479
   68ILE   HG12 1100   3.367   4.386   3.427
   68ILE    CG2 1101   3.620   4.222   3.628
   68ILE   HG21 1102   3.705   4.288   3.612
   68ILE   HG22 1103   3.593   4.261   3.727
   68ILE   HG23 1104   3.659   4.121   3.642
   68ILE     CD 1105   3.373   4.423   3.638
   68ILE    HD1 1106   3.450   4.409   3.714
   68ILE    HD2 1107   3.345   4.527   3.619
   68ILE    HD3 1108   3.293   4.361   3.678
   68ILE      C 1109   3.560   4.017   3.402
   68ILE      O 1110   3.471   3.954   3.461
   69VAL      N 1111   3.673   3.961   3.353
   69VAL      H 1112   3.729   4.030   3.305
   69VAL     CA 1113   3.728   3.826   3.389
   69VAL     HA 1114   3.643   3.759   3.389
   69VAL     CB 1115   3.847   3.792   3.293
   69VAL     HB 1116   3.919   3.874   3.297
   69VAL    CG1 1117   3.912   3.657   3.332
   69VAL   HG11 1118   3.996   3.631   3.268
   69VAL   HG12 1119   3.949   3.649   3.435
   69VAL   HG13 1120   3.838   3.579   3.317
   69VAL    CG2 1121   3.791   3.785   3.148
   69VAL   HG21 1122   3.713   3.709   3.139
   69VAL   HG22 1123   3.760   3.885   3.119
   69VAL   HG23 1124   3.864   3.751   3.074
   69VAL      C 1125   3.786   3.834   3.533
   69VAL      O 1126   3.858   3.928   3.565
   70TYR      N 1127   3.744   3.741   3.619
   70TYR      H 1128   3.693   3.664   3.578
   70TYR     CA 1129   3.797   3.732   3.757
   70TYR     HA 1130   3.870   3.812   3.764
   70TYR     CB 1131   3.694   3.780   3.862
   70TYR    HB1 1132   3.744   3.780   3.958
   70TYR    HB2 1133   3.672   3.885   3.844
   70TYR     CG 1134   3.573   3.691   3.883
   70TYR    CD1 1135   3.584   3.577   3.963
   70TYR    HD1 1136   3.681   3.560   4.008
   70TYR    CD2 1137   3.449   3.711   3.821
   70TYR    HD2 1138   3.430   3.798   3.760
   70TYR    CE1 1139   3.488   3.477   3.990
   70TYR    HE1 1140   3.505   3.392   4.054
   70TYR    CE2 1141   3.349   3.617   3.852
   70TYR    HE2 1142   3.250   3.627   3.811
   70TYR     CZ 1143   3.361   3.505   3.932
   70TYR     OH 1144   3.263   3.410   3.947
   70TYR     HH 1145   3.304   3.324   3.954
   70TYR      C 1146   3.872   3.603   3.792
   70TYR      O 1147   3.935   3.604   3.899
   71THR      N 1148   3.874   3.493   3.717
   71THR      H 1149   3.819   3.479   3.634
   71THR     CA 1150   3.966   3.381   3.727
   71THR     HA 1151   4.068   3.419   3.733
   71THR     CB 1152   3.924   3.284   3.844
   71THR     HB 1153   3.966   3.325   3.935
   71THR    OG1 1154   3.988   3.152   3.845
   71THR    HG1 1155   4.082   3.151   3.840
   71THR    CG2 1156   3.775   3.244   3.857
   71THR   HG21 1157   3.765   3.183   3.946
   71THR   HG22 1158   3.726   3.340   3.873
   71THR   HG23 1159   3.728   3.185   3.778
   71THR      C 1160   3.952   3.311   3.588
   71THR      O 1161   3.846   3.308   3.528
   72ASN      N 1162   4.060   3.255   3.539
   72ASN      H 1163   4.138   3.268   3.601
   72ASN     CA 1164   4.080   3.192   3.409
   72ASN     HA 1165   3.989   3.139   3.379
   72ASN     CB 1166   4.125   3.296   3.306
   72ASN    HB1 1167   4.061   3.384   3.317
   72ASN    HB2 1168   4.220   3.344   3.332
   72ASN     CG 1169   4.134   3.237   3.165
   72ASN    OD1 1170   4.069   3.139   3.131
   72ASN    ND2 1171   4.222   3.298   3.087
   72ASN   HD21 1172   4.264   3.388   3.105
   72ASN   HD22 1173   4.243   3.263   2.994
   72ASN      C 1174   4.179   3.082   3.424
   72ASN      O 1175   4.284   3.108   3.483
   73SER      N 1176   4.150   2.962   3.381
   73SER      H 1177   4.059   2.940   3.341
   73SER     CA 1178   4.255   2.858   3.352
   73SER     HA 1179   4.343   2.901   3.306
   73SER     CB 1180   4.298   2.789   3.477
   73SER    HB1 1181   4.363   2.705   3.451
   73SER    HB2 1182   4.356   2.865   3.530
   73SER     OG 1183   4.192   2.735   3.555
   73SER     HG 1184   4.162   2.670   3.494
   73SER      C 1185   4.198   2.769   3.239
   73SER      O 1186   4.223   2.651   3.236
   74LEU      N 1187   4.110   2.830   3.149
   74LEU      H 1188   4.107   2.930   3.148
   74LEU     CA 1189   4.033   2.766   3.034
   74LEU     HA 1190   3.983   2.679   3.077
   74LEU     CB 1191   3.949   2.876   2.974
   74LEU    HB1 1192   3.911   2.945   3.049
   74LEU    HB2 1193   4.017   2.934   2.912
   74LEU     CG 1194   3.835   2.840   2.877
   74LEU     HG 1195   3.875   2.771   2.803
   74LEU    CD1 1196   3.726   2.756   2.953
   74LEU   HD11 1197   3.771   2.671   3.005
   74LEU   HD12 1198   3.667   2.825   3.013
   74LEU   HD13 1199   3.646   2.717   2.889
   74LEU    CD2 1200   3.780   2.960   2.800
   74LEU   HD21 1201   3.753   3.033   2.876
   74LEU   HD22 1202   3.864   3.011   2.752
   74LEU   HD23 1203   3.697   2.948   2.731
   74LEU      C 1204   4.131   2.704   2.934
   74LEU      O 1205   4.093   2.642   2.833
   75MET      N 1206   4.265   2.730   2.947
   75MET      H 1207   4.282   2.774   3.036
   75MET     CA 1208   4.371   2.671   2.862
   75MET     HA 1209   4.335   2.671   2.759
   75MET     CB 1210   4.508   2.750   2.873
   75MET    HB1 1211   4.485   2.856   2.865
   75MET    HB2 1212   4.556   2.724   2.968
   75MET     CG 1213   4.607   2.723   2.757
   75MET    HG1 1214   4.645   2.621   2.752
   75MET    HG2 1215   4.549   2.739   2.666
   75MET     SD 1216   4.749   2.834   2.753
   75MET     CE 1217   4.843   2.761   2.614
   75MET    HE1 1218   4.874   2.661   2.646
   75MET    HE2 1219   4.782   2.756   2.524
   75MET    HE3 1220   4.940   2.798   2.580
   75MET      C 1221   4.397   2.530   2.914
   75MET      O 1222   4.457   2.451   2.842
   76ASP      N 1223   4.368   2.496   3.042
   76ASP      H 1224   4.335   2.562   3.111
   76ASP     CA 1225   4.403   2.369   3.105
   76ASP     HA 1226   4.494   2.331   3.059
   76ASP     CB 1227   4.425   2.391   3.256
   76ASP    HB1 1228   4.506   2.461   3.277
   76ASP    HB2 1229   4.335   2.416   3.312
   76ASP     CG 1230   4.474   2.270   3.333
   76ASP    OD1 1231   4.409   2.225   3.427
   76ASP    OD2 1232   4.592   2.234   3.318
   76ASP      C 1233   4.298   2.257   3.086
   76ASP      O 1234   4.183   2.284   3.041
   77GLU      N 1235   4.339   2.131   3.110
   77GLU      H 1236   4.436   2.128   3.137
   77GLU     CA 1237   4.265   2.007   3.090
   77GLU     HA 1238   4.196   2.021   3.007
   77GLU     CB 1239   4.368   1.901   3.042
   77GLU    HB1 1240   4.425   1.954   2.966
   77GLU    HB2 1241   4.456   1.899   3.107
   77GLU     CG 1242   4.327   1.760   3.000
   77GLU    HG1 1243   4.411   1.712   2.950
   77GLU    HG2 1244   4.326   1.712   3.098
   77GLU     CD 1245   4.212   1.759   2.912
   77GLU    OE1 1246   4.138   1.655   2.914
   77GLU    OE2 1247   4.195   1.849   2.825
   77GLU      C 1248   4.192   1.962   3.222
   77GLU      O 1249   4.101   1.884   3.213
   78ASN      N 1250   4.242   2.001   3.345
   78ASN      H 1251   4.317   2.067   3.352
   78ASN     CA 1252   4.185   1.954   3.471
   78ASN     HA 1253   4.129   1.861   3.454
   78ASN     CB 1254   4.304   1.924   3.568
   78ASN    HB1 1255   4.377   1.860   3.518
   78ASN    HB2 1256   4.363   2.012   3.592
   78ASN     CG 1257   4.261   1.851   3.693
   78ASN    OD1 1258   4.282   1.903   3.804
   78ASN    ND2 1259   4.228   1.723   3.686
   78ASN   HD21 1260   4.213   1.679   3.596
   78ASN   HD22 1261   4.210   1.667   3.768
   78ASN      C 1262   4.102   2.070   3.524
   78ASN      O 1263   3.988   2.055   3.559
   79THR      N 1264   4.157   2.193   3.528
   79THR      H 1265   4.249   2.200   3.487
   79THR     CA 1266   4.089   2.318   3.571
   79THR     HA 1267   4.014   2.293   3.645
   79THR     CB 1268   4.204   2.397   3.648
   79THR     HB 1269   4.178   2.502   3.664
   79THR    OG1 1270   4.331   2.419   3.583
   79THR    HG1 1271   4.356   2.349   3.525
   79THR    CG2 1272   4.244   2.311   3.776
   79THR   HG21 1273   4.167   2.251   3.826
   79THR   HG22 1274   4.324   2.242   3.749
   79THR   HG23 1275   4.276   2.380   3.853
   79THR      C 1276   4.023   2.386   3.450
   79THR      O 1277   4.046   2.504   3.426
   80TYR      N 1278   3.954   2.311   3.361
   80TYR      H 1279   3.928   2.215   3.381
   80TYR     CA 1280   3.904   2.356   3.231
   80TYR     HA 1281   3.980   2.389   3.159
   80TYR     CB 1282   3.866   2.222   3.149
   80TYR    HB1 1283   3.819   2.252   3.055
   80TYR    HB2 1284   3.950   2.156   3.134
   80TYR     CG 1285   3.760   2.141   3.220
   80TYR    CD1 1286   3.620   2.172   3.228
   80TYR    HD1 1287   3.584   2.263   3.182
   80TYR    CD2 1288   3.805   2.020   3.273
   80TYR    HD2 1289   3.907   1.988   3.258
   80TYR    CE1 1290   3.531   2.086   3.288
   80TYR    HE1 1291   3.426   2.109   3.277
   80TYR    CE2 1292   3.712   1.936   3.335
   80TYR    HE2 1293   3.750   1.850   3.389
   80TYR     CZ 1294   3.577   1.968   3.340
   80TYR     OH 1295   3.492   1.875   3.383
   80TYR     HH 1296   3.539   1.793   3.384
   80TYR      C 1297   3.802   2.467   3.215
   80TYR      O 1298   3.711   2.465   3.129
   81ALA      N 1299   3.808   2.573   3.300
   81ALA      H 1300   3.889   2.570   3.361
   81ALA     CA 1301   3.702   2.673   3.314
   81ALA     HA 1302   3.637   2.669   3.226
   81ALA     CB 1303   3.602   2.627   3.419
   81ALA    HB1 1304   3.556   2.536   3.382
   81ALA    HB2 1305   3.645   2.605   3.517
   81ALA    HB3 1306   3.519   2.697   3.432
   81ALA      C 1307   3.748   2.815   3.325
   81ALA      O 1308   3.864   2.843   3.349
   82MET      N 1309   3.659   2.907   3.303
   82MET      H 1310   3.571   2.871   3.269
   82MET     CA 1311   3.678   3.052   3.317
   82MET     HA 1312   3.770   3.068   3.373
   82MET     CB 1313   3.682   3.136   3.186
   82MET    HB1 1314   3.755   3.090   3.119
   82MET    HB2 1315   3.580   3.132   3.146
   82MET     CG 1316   3.730   3.291   3.195
   82MET    HG1 1317   3.651   3.339   3.252
   82MET    HG2 1318   3.829   3.291   3.241
   82MET     SD 1319   3.739   3.407   3.057
   82MET     CE 1320   3.890   3.360   2.965
   82MET    HE1 1321   3.978   3.409   3.006
   82MET    HE2 1322   3.896   3.252   2.955
   82MET    HE3 1323   3.883   3.410   2.868
   82MET      C 1324   3.550   3.099   3.393
   82MET      O 1325   3.441   3.044   3.382
   83GLU      N 1326   3.560   3.213   3.464
   83GLU      H 1327   3.648   3.248   3.501
   83GLU     CA 1328   3.452   3.283   3.528
   83GLU     HA 1329   3.361   3.255   3.475
   83GLU     CB 1330   3.447   3.258   3.680
   83GLU    HB1 1331   3.545   3.285   3.719
   83GLU    HB2 1332   3.372   3.323   3.727
   83GLU     CG 1333   3.434   3.113   3.719
   83GLU    HG1 1334   3.351   3.055   3.677
   83GLU    HG2 1335   3.520   3.061   3.677
   83GLU     CD 1336   3.430   3.094   3.867
   83GLU    OE1 1337   3.351   3.157   3.941
   83GLU    OE2 1338   3.514   3.016   3.911
   83GLU      C 1339   3.470   3.436   3.502
   83GLU      O 1340   3.581   3.492   3.506
   84LEU      N 1341   3.357   3.501   3.477
   84LEU      H 1342   3.273   3.445   3.472
   84LEU     CA 1343   3.345   3.648   3.448
   84LEU     HA 1344   3.436   3.698   3.482
   84LEU     CB 1345   3.341   3.672   3.288
   84LEU    HB1 1346   3.234   3.671   3.267
   84LEU    HB2 1347   3.376   3.774   3.270
   84LEU     CG 1348   3.418   3.574   3.188
   84LEU     HG 1349   3.510   3.541   3.236
   84LEU    CD1 1350   3.346   3.449   3.148
   84LEU   HD11 1351   3.287   3.407   3.229
   84LEU   HD12 1352   3.273   3.466   3.070
   84LEU   HD13 1353   3.401   3.367   3.102
   84LEU    CD2 1354   3.445   3.651   3.058
   84LEU   HD21 1355   3.356   3.673   2.999
   84LEU   HD22 1356   3.502   3.736   3.095
   84LEU   HD23 1357   3.506   3.593   2.989
   84LEU      C 1358   3.215   3.707   3.512
   84LEU      O 1359   3.129   3.629   3.541
   85LEU      N 1360   3.217   3.838   3.540
   85LEU      H 1361   3.298   3.892   3.515
   85LEU     CA 1362   3.115   3.930   3.596
   85LEU     HA 1363   3.025   3.868   3.592
   85LEU     CB 1364   3.161   3.966   3.736
   85LEU    HB1 1365   3.164   3.875   3.796
   85LEU    HB2 1366   3.264   4.002   3.730
   85LEU     CG 1367   3.062   4.072   3.796
   85LEU     HG 1368   3.065   4.160   3.733
   85LEU    CD1 1369   2.916   4.029   3.811
   85LEU   HD11 1370   2.880   4.097   3.888
   85LEU   HD12 1371   2.863   4.045   3.718
   85LEU   HD13 1372   2.908   3.927   3.848
   85LEU    CD2 1373   3.124   4.118   3.929
   85LEU   HD21 1374   3.219   4.169   3.915
   85LEU   HD22 1375   3.065   4.192   3.983
   85LEU   HD23 1376   3.136   4.034   3.997
   85LEU      C 1377   3.095   4.047   3.502
   85LEU      O 1378   3.198   4.109   3.461
   86THR      N 1379   2.971   4.084   3.477
   86THR      H 1380   2.903   4.033   3.532
   86THR     CA 1381   2.934   4.201   3.401
   86THR     HA 1382   2.973   4.182   3.301
   86THR     CB 1383   2.783   4.207   3.376
   86THR     HB 1384   2.756   4.305   3.336
   86THR    OG1 1385   2.728   4.191   3.507
   86THR    HG1 1386   2.772   4.254   3.563
   86THR    CG2 1387   2.738   4.100   3.279
   86THR   HG21 1388   2.637   4.115   3.240
   86THR   HG22 1389   2.787   4.109   3.182
   86THR   HG23 1390   2.756   3.996   3.305
   86THR      C 1391   2.997   4.332   3.450
   86THR      O 1392   3.005   4.359   3.567
   87GLY      N 1393   3.027   4.422   3.350
   87GLY      H 1394   3.016   4.395   3.253
   87GLY     CA 1395   3.097   4.547   3.366
   87GLY    HA1 1396   3.145   4.562   3.463
   87GLY    HA2 1397   3.175   4.549   3.291
   87GLY      C 1398   3.000   4.662   3.328
   87GLY      O 1399   3.004   4.767   3.392
   88TYR      N 1400   2.905   4.644   3.231
   88TYR      H 1401   2.903   4.552   3.188
   88TYR     CA 1402   2.812   4.739   3.186
   88TYR     HA 1403   2.839   4.832   3.236
   88TYR     CB 1404   2.823   4.748   3.035
   88TYR    HB1 1405   2.918   4.792   3.005
   88TYR    HB2 1406   2.818   4.649   2.991
   88TYR     CG 1407   2.716   4.837   2.966
   88TYR    CD1 1408   2.616   4.771   2.896
   88TYR    HD1 1409   2.610   4.663   2.890
   88TYR    CD2 1410   2.725   4.976   2.962
   88TYR    HD2 1411   2.792   5.031   3.027
   88TYR    CE1 1412   2.523   4.846   2.832
   88TYR    HE1 1413   2.451   4.804   2.764
   88TYR    CE2 1414   2.626   5.059   2.898
   88TYR    HE2 1415   2.645   5.165   2.900
   88TYR     CZ 1416   2.523   4.988   2.830
   88TYR     OH 1417   2.418   5.066   2.788
   88TYR     HH 1418   2.347   5.007   2.767
   88TYR      C 1419   2.674   4.691   3.222
   88TYR      O 1420   2.586   4.772   3.244
   89ALA      N 1421   2.641   4.560   3.236
   89ALA      H 1422   2.704   4.487   3.207
   89ALA     CA 1423   2.509   4.517   3.290
   89ALA     HA 1424   2.432   4.590   3.263
   89ALA     CB 1425   2.464   4.385   3.217
   89ALA    HB1 1426   2.454   4.419   3.113
   89ALA    HB2 1427   2.547   4.314   3.215
   89ALA    HB3 1428   2.374   4.335   3.252
   89ALA      C 1429   2.529   4.501   3.443
   89ALA      O 1430   2.640   4.489   3.492
   90PRO      N 1431   2.417   4.503   3.526
   90PRO     CA 1432   2.417   4.480   3.672
   90PRO     HA 1433   2.493   4.546   3.715
   90PRO     CB 1434   2.272   4.512   3.722
   90PRO    HB1 1435   2.221   4.451   3.797
   90PRO    HB2 1436   2.288   4.605   3.775
   90PRO     CG 1437   2.185   4.526   3.595
   90PRO    HG1 1438   2.108   4.451   3.579
   90PRO    HG2 1439   2.140   4.625   3.603
   90PRO     CD 1440   2.284   4.546   3.478
   90PRO    HD1 1441   2.241   4.494   3.392
   90PRO    HD2 1442   2.273   4.650   3.446
   90PRO      C 1443   2.458   4.335   3.695
   90PRO      O 1444   2.416   4.250   3.617
   91VAL      N 1445   2.539   4.316   3.800
   91VAL      H 1446   2.550   4.395   3.862
   91VAL     CA 1447   2.608   4.193   3.853
   91VAL     HA 1448   2.711   4.207   3.821
   91VAL     CB 1449   2.604   4.208   4.007
   91VAL     HB 1450   2.651   4.121   4.050
   91VAL    CG1 1451   2.688   4.334   4.054
   91VAL   HG11 1452   2.710   4.336   4.161
   91VAL   HG12 1453   2.792   4.327   4.023
   91VAL   HG13 1454   2.648   4.433   4.035
   91VAL    CG2 1455   2.462   4.210   4.065
   91VAL   HG21 1456   2.409   4.292   4.015
   91VAL   HG22 1457   2.410   4.116   4.045
   91VAL   HG23 1458   2.460   4.236   4.171
   91VAL      C 1459   2.569   4.049   3.811
   91VAL      O 1460   2.537   3.966   3.899
   92SER      N 1461   2.558   4.016   3.685
   92SER      H 1462   2.599   4.078   3.617
   92SER     CA 1463   2.525   3.887   3.627
   92SER     HA 1464   2.453   3.829   3.685
   92SER     CB 1465   2.474   3.909   3.484
   92SER    HB1 1466   2.549   3.959   3.422
   92SER    HB2 1467   2.464   3.814   3.433
   92SER     OG 1468   2.345   3.983   3.483
   92SER     HG 1469   2.360   4.071   3.515
   92SER      C 1470   2.659   3.809   3.605
   92SER      O 1471   2.752   3.852   3.537
   93PRO      N 1472   2.671   3.684   3.648
   93PRO     CA 1473   2.794   3.606   3.629
   93PRO     HA 1474   2.884   3.668   3.628
   93PRO     CB 1475   2.791   3.507   3.750
   93PRO    HB1 1476   2.855   3.422   3.728
   93PRO    HB2 1477   2.838   3.562   3.831
   93PRO     CG 1478   2.641   3.484   3.788
   93PRO    HG1 1479   2.598   3.396   3.739
   93PRO    HG2 1480   2.632   3.468   3.896
   93PRO     CD 1481   2.575   3.616   3.741
   93PRO    HD1 1482   2.480   3.595   3.693
   93PRO    HD2 1483   2.566   3.678   3.830
   93PRO      C 1484   2.786   3.526   3.500
   93PRO      O 1485   2.681   3.465   3.463
   94ILE      N 1486   2.901   3.520   3.423
   94ILE      H 1487   2.979   3.574   3.457
   94ILE     CA 1488   2.925   3.428   3.314
   94ILE     HA 1489   2.832   3.383   3.278
   94ILE     CB 1490   2.992   3.497   3.190
   94ILE     HB 1491   3.090   3.531   3.221
   94ILE    CG1 1492   2.902   3.615   3.153
   94ILE   HG11 1493   2.904   3.645   3.048
   94ILE   HG12 1494   2.799   3.593   3.181
   94ILE    CG2 1495   3.007   3.405   3.062
   94ILE   HG21 1496   2.909   3.359   3.046
   94ILE   HG22 1497   3.013   3.470   2.975
   94ILE   HG23 1498   3.094   3.340   3.073
   94ILE     CD 1499   2.953   3.735   3.225
   94ILE    HD1 1500   2.895   3.824   3.199
   94ILE    HD2 1501   2.953   3.733   3.334
   94ILE    HD3 1502   3.053   3.765   3.193
   94ILE      C 1503   3.023   3.320   3.365
   94ILE      O 1504   3.116   3.351   3.436
   95VAL      N 1505   2.988   3.196   3.330
   95VAL      H 1506   2.901   3.186   3.280
   95VAL     CA 1507   3.076   3.081   3.351
   95VAL     HA 1508   3.177   3.107   3.383
   95VAL     CB 1509   3.007   2.980   3.453
   95VAL     HB 1510   2.910   2.946   3.416
   95VAL    CG1 1511   3.105   2.869   3.478
   95VAL   HG11 1512   3.119   2.814   3.385
   95VAL   HG12 1513   3.204   2.904   3.509
   95VAL   HG13 1514   3.061   2.795   3.544
   95VAL    CG2 1515   2.972   3.047   3.589
   95VAL   HG21 1516   3.053   3.108   3.628
   95VAL   HG22 1517   2.897   3.124   3.570
   95VAL   HG23 1518   2.929   2.989   3.671
   95VAL      C 1519   3.100   3.014   3.217
   95VAL      O 1520   3.008   2.998   3.134
   96ILE      N 1521   3.222   2.977   3.187
   96ILE      H 1522   3.294   2.987   3.258
   96ILE     CA 1523   3.258   2.901   3.067
   96ILE     HA 1524   3.165   2.875   3.016
   96ILE     CB 1525   3.352   2.984   2.969
   96ILE     HB 1526   3.447   2.986   3.022
   96ILE    CG1 1527   3.298   3.123   2.945
   96ILE   HG11 1528   3.199   3.122   2.898
   96ILE   HG12 1529   3.285   3.173   3.041
   96ILE    CG2 1530   3.370   2.913   2.838
   96ILE   HG21 1531   3.405   2.811   2.852
   96ILE   HG22 1532   3.278   2.890   2.784
   96ILE   HG23 1533   3.431   2.963   2.762
   96ILE     CD 1534   3.402   3.218   2.879
   96ILE    HD1 1535   3.495   3.220   2.937
   96ILE    HD2 1536   3.424   3.178   2.780
   96ILE    HD3 1537   3.364   3.318   2.862
   96ILE      C 1538   3.318   2.765   3.116
   96ILE      O 1539   3.389   2.766   3.216
   97ALA      N 1540   3.293   2.655   3.058
   97ALA      H 1541   3.230   2.663   2.980
   97ALA     CA 1542   3.362   2.528   3.078
   97ALA     HA 1543   3.457   2.547   3.128
   97ALA     CB 1544   3.285   2.434   3.174
   97ALA    HB1 1545   3.282   2.488   3.269
   97ALA    HB2 1546   3.190   2.400   3.135
   97ALA    HB3 1547   3.352   2.352   3.200
   97ALA      C 1548   3.392   2.460   2.941
   97ALA      O 1549   3.297   2.445   2.855
   98ARG      N 1550   3.522   2.422   2.920
   98ARG      H 1551   3.573   2.406   3.005
   98ARG     CA 1552   3.590   2.375   2.802
   98ARG     HA 1553   3.536   2.417   2.717
   98ARG     CB 1554   3.736   2.430   2.797
   98ARG    HB1 1555   3.751   2.538   2.792
   98ARG    HB2 1556   3.786   2.399   2.889
   98ARG     CG 1557   3.815   2.374   2.675
   98ARG    HG1 1558   3.828   2.267   2.690
   98ARG    HG2 1559   3.748   2.382   2.590
   98ARG     CD 1560   3.957   2.430   2.660
   98ARG    HD1 1561   3.956   2.539   2.659
   98ARG    HD2 1562   4.025   2.393   2.736
   98ARG     NE 1563   4.037   2.385   2.542
   98ARG     HE 1564   3.984   2.341   2.469
   98ARG     CZ 1565   4.160   2.423   2.512
   98ARG    NH1 1566   4.234   2.478   2.602
   98ARG   HH11 1567   4.192   2.486   2.694
   98ARG   HH12 1568   4.323   2.518   2.576
   98ARG    NH2 1569   4.214   2.398   2.393
   98ARG   HH21 1570   4.179   2.319   2.340
   98ARG   HH22 1571   4.300   2.431   2.353
   98ARG      C 1572   3.583   2.222   2.798
   98ARG      O 1573   3.636   2.158   2.893
   99THR      N 1574   3.524   2.157   2.695
   99THR      H 1575   3.473   2.209   2.625
   99THR     CA 1576   3.544   2.019   2.665
   99THR     HA 1577   3.597   1.965   2.744
   99THR     CB 1578   3.406   1.958   2.659
   99THR     HB 1579   3.417   1.850   2.658
   99THR    OG1 1580   3.345   1.983   2.529
   99THR    HG1 1581   3.351   1.903   2.479
   99THR    CG2 1582   3.314   1.995   2.771
   99THR   HG21 1583   3.225   2.046   2.732
   99THR   HG22 1584   3.274   1.906   2.820
   99THR   HG23 1585   3.351   2.049   2.857
   99THR      C 1586   3.645   1.995   2.553
   99THR      O 1587   3.699   2.094   2.507
  100HIS      N 1588   3.680   1.869   2.511
  100HIS      H 1589   3.631   1.793   2.555
  100HIS     CA 1590   3.784   1.838   2.407
  100HIS     HA 1591   3.876   1.893   2.425
  100HIS     CB 1592   3.802   1.682   2.399
  100HIS    HB1 1593   3.709   1.625   2.396
  100HIS    HB2 1594   3.850   1.663   2.303
  100HIS     CG 1595   3.898   1.628   2.502
  100HIS    ND1 1596   3.930   1.489   2.520
  100HIS    CD2 1597   3.965   1.694   2.602
  100HIS    HD2 1598   3.967   1.797   2.637
  100HIS    CE1 1599   4.007   1.483   2.626
  100HIS    HE1 1600   4.055   1.391   2.657
  100HIS    NE2 1601   4.041   1.603   2.674
  100HIS    HE2 1602   4.100   1.620   2.755
  100HIS      C 1603   3.733   1.895   2.274
  100HIS      O 1604   3.817   1.919   2.195
  101THR      N 1605   3.602   1.922   2.256
  101THR      H 1606   3.545   1.892   2.334
  101THR     CA 1607   3.542   1.968   2.135
  101THR     HA 1608   3.620   1.992   2.062
  101THR     CB 1609   3.463   1.858   2.068
  101THR     HB 1610   3.408   1.886   1.978
  101THR    OG1 1611   3.356   1.806   2.147
  101THR    HG1 1612   3.385   1.798   2.236
  101THR    CG2 1613   3.559   1.750   2.025
  101THR   HG21 1614   3.605   1.692   2.105
  101THR   HG22 1615   3.504   1.686   1.955
  101THR   HG23 1616   3.644   1.789   1.969
  101THR      C 1617   3.467   2.097   2.140
  101THR      O 1618   3.466   2.171   2.042
  102ALA      N 1619   3.406   2.135   2.253
  102ALA      H 1620   3.419   2.096   2.345
  102ALA     CA 1621   3.314   2.249   2.255
  102ALA     HA 1622   3.340   2.315   2.172
  102ALA     CB 1623   3.167   2.203   2.227
  102ALA    HB1 1624   3.175   2.124   2.152
  102ALA    HB2 1625   3.117   2.166   2.316
  102ALA    HB3 1626   3.104   2.285   2.192
  102ALA      C 1627   3.313   2.325   2.387
  102ALA      O 1628   3.333   2.266   2.493
  103LEU      N 1629   3.288   2.458   2.374
  103LEU      H 1630   3.261   2.497   2.285
  103LEU     CA 1631   3.277   2.542   2.498
  103LEU     HA 1632   3.326   2.494   2.582
  103LEU     CB 1633   3.334   2.680   2.460
  103LEU    HB1 1634   3.301   2.713   2.361
  103LEU    HB2 1635   3.305   2.760   2.528
  103LEU     CG 1636   3.487   2.686   2.467
  103LEU     HG 1637   3.533   2.597   2.423
  103LEU    CD1 1638   3.536   2.804   2.379
  103LEU   HD11 1639   3.498   2.900   2.413
  103LEU   HD12 1640   3.645   2.812   2.388
  103LEU   HD13 1641   3.493   2.784   2.282
  103LEU    CD2 1642   3.544   2.716   2.613
  103LEU   HD21 1643   3.507   2.810   2.654
  103LEU   HD22 1644   3.506   2.642   2.683
  103LEU   HD23 1645   3.653   2.715   2.607
  103LEU      C 1646   3.130   2.566   2.536
  103LEU      O 1647   3.050   2.612   2.453
  104ILE      N 1648   3.096   2.532   2.663
  104ILE      H 1649   3.168   2.486   2.717
  104ILE     CA 1650   2.970   2.571   2.727
  104ILE     HA 1651   2.895   2.576   2.648
  104ILE     CB 1652   2.927   2.463   2.833
  104ILE     HB 1653   3.003   2.463   2.911
  104ILE    CG1 1654   2.941   2.319   2.768
  104ILE   HG11 1655   2.893   2.306   2.671
  104ILE   HG12 1656   3.048   2.299   2.756
  104ILE    CG2 1657   2.778   2.484   2.881
  104ILE   HG21 1658   2.742   2.413   2.956
  104ILE   HG22 1659   2.759   2.578   2.934
  104ILE   HG23 1660   2.701   2.454   2.810
  104ILE     CD 1661   2.881   2.208   2.858
  104ILE    HD1 1662   2.774   2.190   2.860
  104ILE    HD2 1663   2.939   2.117   2.841
  104ILE    HD3 1664   2.905   2.235   2.961
  104ILE      C 1665   2.983   2.704   2.795
  104ILE      O 1666   3.054   2.707   2.897
  105PHE      N 1667   2.917   2.803   2.744
  105PHE      H 1668   2.865   2.783   2.659
  105PHE     CA 1669   2.898   2.939   2.802
  105PHE     HA 1670   2.980   2.962   2.869
  105PHE     CB 1671   2.897   3.035   2.683
  105PHE    HB1 1672   2.824   2.998   2.611
  105PHE    HB2 1673   2.868   3.136   2.714
  105PHE     CG 1674   3.026   3.064   2.605
  105PHE    CD1 1675   3.096   3.182   2.630
  105PHE    HD1 1676   3.045   3.253   2.694
  105PHE    CD2 1677   3.084   2.974   2.510
  105PHE    HD2 1678   3.032   2.881   2.494
  105PHE    CE1 1679   3.222   3.206   2.563
  105PHE    HE1 1680   3.269   3.300   2.590
  105PHE    CE2 1681   3.220   2.993   2.459
  105PHE    HE2 1682   3.252   2.911   2.397
  105PHE     CZ 1683   3.286   3.108   2.484
  105PHE     HZ 1684   3.376   3.127   2.427
  105PHE      C 1685   2.760   2.935   2.873
  105PHE      O 1686   2.665   2.890   2.816
  106LEU      N 1687   2.751   2.974   3.001
  106LEU      H 1688   2.840   2.988   3.048
  106LEU     CA 1689   2.631   2.977   3.085
  106LEU     HA 1690   2.544   2.981   3.019
  106LEU     CB 1691   2.635   2.861   3.188
  106LEU    HB1 1692   2.719   2.793   3.174
  106LEU    HB2 1693   2.646   2.904   3.288
  106LEU     CG 1694   2.509   2.776   3.178
  106LEU     HG 1695   2.483   2.747   3.076
  106LEU    CD1 1696   2.540   2.645   3.247
  106LEU   HD11 1697   2.536   2.669   3.353
  106LEU   HD12 1698   2.475   2.560   3.223
  106LEU   HD13 1699   2.642   2.613   3.226
  106LEU    CD2 1700   2.389   2.839   3.247
  106LEU   HD21 1701   2.417   2.870   3.347
  106LEU   HD22 1702   2.354   2.924   3.188
  106LEU   HD23 1703   2.310   2.765   3.260
  106LEU      C 1704   2.630   3.116   3.155
  106LEU      O 1705   2.732   3.146   3.222
  107MET      N 1706   2.524   3.192   3.147
  107MET      H 1707   2.459   3.166   3.073
  107MET     CA 1708   2.510   3.319   3.213
  107MET     HA 1709   2.598   3.361   3.262
  107MET     CB 1710   2.463   3.418   3.105
  107MET    HB1 1711   2.511   3.398   3.009
  107MET    HB2 1712   2.358   3.390   3.102
  107MET     CG 1713   2.460   3.563   3.158
  107MET    HG1 1714   2.416   3.568   3.258
  107MET    HG2 1715   2.561   3.604   3.156
  107MET     SD 1716   2.375   3.690   3.062
  107MET     CE 1717   2.448   3.848   3.117
  107MET    HE1 1718   2.554   3.858   3.138
  107MET    HE2 1719   2.443   3.907   3.026
  107MET    HE3 1720   2.399   3.888   3.206
  107MET      C 1721   2.406   3.298   3.326
  107MET      O 1722   2.309   3.221   3.309
  108GLY      N 1723   2.416   3.382   3.433
  108GLY      H 1724   2.496   3.443   3.444
  108GLY     CA 1725   2.319   3.391   3.537
  108GLY    HA1 1726   2.245   3.312   3.523
  108GLY    HA2 1727   2.365   3.382   3.635
  108GLY      C 1728   2.248   3.532   3.533
  108GLY      O 1729   2.290   3.625   3.458
  109LYS      N 1730   2.140   3.541   3.615
  109LYS      H 1731   2.117   3.464   3.676
  109LYS     CA 1732   2.078   3.668   3.634
  109LYS     HA 1733   2.069   3.729   3.545
  109LYS     CB 1734   1.935   3.634   3.678
  109LYS    HB1 1735   1.942   3.554   3.752
  109LYS    HB2 1736   1.877   3.706   3.736
  109LYS     CG 1737   1.841   3.583   3.562
  109LYS    HG1 1738   1.895   3.507   3.505
  109LYS    HG2 1739   1.757   3.529   3.607
  109LYS     CD 1740   1.777   3.693   3.481
  109LYS    HD1 1741   1.752   3.785   3.533
  109LYS    HD2 1742   1.847   3.730   3.406
  109LYS     CE 1743   1.652   3.653   3.406
  109LYS    HE1 1744   1.662   3.572   3.334
  109LYS    HE2 1745   1.578   3.622   3.479
  109LYS     NZ 1746   1.614   3.765   3.322
  109LYS    HZ1 1747   1.611   3.851   3.376
  109LYS    HZ2 1748   1.683   3.755   3.249
  109LYS    HZ3 1749   1.529   3.758   3.269
  109LYS      C 1750   2.145   3.757   3.746
  109LYS      O 1751   2.231   3.705   3.819
  110PRO      N 1752   2.111   3.887   3.768
  110PRO     CA 1753   2.167   3.974   3.873
  110PRO     HA 1754   2.275   3.976   3.860
  110PRO     CB 1755   2.121   4.119   3.833
  110PRO    HB1 1756   2.112   4.189   3.916
  110PRO    HB2 1757   2.192   4.154   3.759
  110PRO     CG 1758   1.999   4.108   3.745
  110PRO    HG1 1759   1.916   4.110   3.815
  110PRO    HG2 1760   1.994   4.189   3.672
  110PRO     CD 1761   2.005   3.964   3.688
  110PRO    HD1 1762   1.907   3.916   3.693
  110PRO    HD2 1763   2.032   3.974   3.583
  110PRO      C 1764   2.119   3.946   4.016
  110PRO      O 1765   2.187   3.953   4.116
  111THR      N 1766   1.992   3.916   4.025
  111THR      H 1767   1.943   3.909   3.937
  111THR     CA 1768   1.926   3.871   4.147
  111THR     HA 1769   1.947   3.943   4.226
  111THR     CB 1770   1.778   3.898   4.120
  111THR     HB 1771   1.715   3.858   4.199
  111THR    OG1 1772   1.738   3.821   4.005
  111THR    HG1 1773   1.696   3.742   4.035
  111THR    CG2 1774   1.745   4.044   4.092
  111THR   HG21 1775   1.640   4.071   4.091
  111THR   HG22 1776   1.789   4.113   4.165
  111THR   HG23 1777   1.791   4.081   4.001
  111THR      C 1778   1.963   3.728   4.190
  111THR      O 1779   1.888   3.667   4.268
  112THR      N 1780   2.086   3.677   4.143
  112THR      H 1781   2.148   3.737   4.091
  112THR     CA 1782   2.146   3.544   4.183
  112THR     HA 1783   2.116   3.522   4.286
  112THR     CB 1784   2.072   3.422   4.112
  112THR     HB 1785   1.967   3.448   4.123
  112THR    OG1 1786   2.108   3.305   4.176
  112THR    HG1 1787   2.050   3.287   4.249
  112THR    CG2 1788   2.110   3.403   3.963
  112THR   HG21 1789   2.216   3.394   3.940
  112THR   HG22 1790   2.055   3.328   3.906
  112THR   HG23 1791   2.076   3.493   3.912
  112THR      C 1792   2.302   3.550   4.190
  112THR      O 1793   2.358   3.657   4.162
  113SER      N 1794   2.362   3.434   4.226
  113SER      H 1795   2.307   3.350   4.227
  113SER     CA 1796   2.509   3.431   4.243
  113SER     HA 1797   2.543   3.530   4.213
  113SER     CB 1798   2.536   3.402   4.390
  113SER    HB1 1799   2.479   3.470   4.452
  113SER    HB2 1800   2.494   3.304   4.412
  113SER     OG 1801   2.672   3.394   4.432
  113SER     HG 1802   2.727   3.464   4.400
  113SER      C 1803   2.552   3.316   4.142
  113SER      O 1804   2.475   3.239   4.095
  114ARG      N 1805   2.685   3.305   4.120
  114ARG      H 1806   2.736   3.380   4.164
  114ARG     CA 1807   2.756   3.216   4.032
  114ARG     HA 1808   2.723   3.243   3.932
  114ARG     CB 1809   2.906   3.259   4.048
  114ARG    HB1 1810   2.918   3.353   3.994
  114ARG    HB2 1811   2.928   3.282   4.152
  114ARG     CG 1812   3.017   3.160   4.000
  114ARG    HG1 1813   2.987   3.104   3.911
  114ARG    HG2 1814   3.105   3.216   3.966
  114ARG     CD 1815   3.075   3.074   4.112
  114ARG    HD1 1816   3.091   3.127   4.206
  114ARG    HD2 1817   3.001   2.999   4.143
  114ARG     NE 1818   3.195   3.005   4.083
  114ARG     HE 1819   3.260   3.061   4.029
  114ARG     CZ 1820   3.239   2.891   4.133
  114ARG    NH1 1821   3.170   2.837   4.232
  114ARG   HH11 1822   3.095   2.883   4.280
  114ARG   HH12 1823   3.204   2.756   4.282
  114ARG    NH2 1824   3.357   2.840   4.094
  114ARG   HH21 1825   3.406   2.895   4.024
  114ARG   HH22 1826   3.398   2.754   4.128
  114ARG      C 1827   2.742   3.069   4.069
  114ARG      O 1828   2.751   2.987   3.982
  115ARG      N 1829   2.724   3.036   4.195
  115ARG      H 1830   2.728   3.124   4.245
  115ARG     CA 1831   2.728   2.903   4.258
  115ARG     HA 1832   2.832   2.870   4.256
  115ARG     CB 1833   2.685   2.904   4.409
  115ARG    HB1 1834   2.726   2.987   4.466
  115ARG    HB2 1835   2.582   2.936   4.423
  115ARG     CG 1836   2.727   2.771   4.479
  115ARG    HG1 1837   2.654   2.692   4.463
  115ARG    HG2 1838   2.822   2.736   4.440
  115ARG     CD 1839   2.749   2.780   4.633
  115ARG    HD1 1840   2.826   2.852   4.661
  115ARG    HD2 1841   2.663   2.829   4.679
  115ARG     NE 1842   2.763   2.644   4.697
  115ARG     HE 1843   2.732   2.566   4.642
  115ARG     CZ 1844   2.809   2.610   4.817
  115ARG    NH1 1845   2.851   2.701   4.907
  115ARG   HH11 1846   2.840   2.800   4.890
  115ARG   HH12 1847   2.894   2.667   4.992
  115ARG    NH2 1848   2.817   2.479   4.845
  115ARG   HH21 1849   2.768   2.416   4.784
  115ARG   HH22 1850   2.830   2.450   4.941
  115ARG      C 1851   2.666   2.780   4.186
  115ARG      O 1852   2.741   2.691   4.145
  116ASP      N 1853   2.533   2.790   4.167
  116ASP      H 1854   2.493   2.870   4.215
  116ASP     CA 1855   2.451   2.695   4.092
  116ASP     HA 1856   2.491   2.598   4.121
  116ASP     CB 1857   2.306   2.713   4.139
  116ASP    HB1 1858   2.291   2.759   4.237
  116ASP    HB2 1859   2.252   2.778   4.071
  116ASP     CG 1860   2.236   2.581   4.143
  116ASP    OD1 1861   2.131   2.567   4.071
  116ASP    OD2 1862   2.282   2.482   4.201
  116ASP      C 1863   2.464   2.712   3.939
  116ASP      O 1864   2.459   2.607   3.878
  117VAL      N 1865   2.496   2.838   3.892
  117VAL      H 1866   2.530   2.904   3.961
  117VAL     CA 1867   2.545   2.857   3.755
  117VAL     HA 1868   2.475   2.813   3.684
  117VAL     CB 1869   2.564   3.006   3.728
  117VAL     HB 1870   2.656   3.030   3.781
  117VAL    CG1 1871   2.576   3.034   3.576
  117VAL   HG11 1872   2.653   2.979   3.523
  117VAL   HG12 1873   2.480   3.021   3.527
  117VAL   HG13 1874   2.600   3.140   3.572
  117VAL    CG2 1875   2.454   3.093   3.789
  117VAL   HG21 1876   2.482   3.198   3.786
  117VAL   HG22 1877   2.359   3.091   3.736
  117VAL   HG23 1878   2.422   3.071   3.891
  117VAL      C 1879   2.679   2.786   3.730
  117VAL      O 1880   2.690   2.723   3.620
  118TYR      N 1881   2.774   2.781   3.829
  118TYR      H 1882   2.768   2.847   3.905
  118TYR     CA 1883   2.905   2.722   3.801
  118TYR     HA 1884   2.940   2.761   3.705
  118TYR     CB 1885   3.013   2.778   3.895
  118TYR    HB1 1886   3.016   2.886   3.881
  118TYR    HB2 1887   2.974   2.772   3.997
  118TYR     CG 1888   3.148   2.710   3.873
  118TYR    CD1 1889   3.197   2.601   3.957
  118TYR    HD1 1890   3.144   2.564   4.043
  118TYR    CD2 1891   3.230   2.764   3.771
  118TYR    HD2 1892   3.196   2.853   3.720
  118TYR    CE1 1893   3.323   2.539   3.921
  118TYR    HE1 1894   3.362   2.451   3.970
  118TYR    CE2 1895   3.358   2.712   3.741
  118TYR    HE2 1896   3.417   2.747   3.658
  118TYR     CZ 1897   3.399   2.600   3.816
  118TYR     OH 1898   3.524   2.556   3.796
  118TYR     HH 1899   3.587   2.626   3.784
  118TYR      C 1900   2.887   2.572   3.809
  118TYR      O 1901   2.935   2.509   3.712
  119ARG      N 1902   2.803   2.521   3.901
  119ARG      H 1903   2.745   2.583   3.955
  119ARG     CA 1904   2.773   2.382   3.921
  119ARG     HA 1905   2.867   2.335   3.948
  119ARG     CB 1906   2.685   2.374   4.047
  119ARG    HB1 1907   2.743   2.426   4.123
  119ARG    HB2 1908   2.593   2.428   4.024
  119ARG     CG 1909   2.650   2.231   4.104
  119ARG    HG1 1910   2.619   2.167   4.022
  119ARG    HG2 1911   2.740   2.190   4.149
  119ARG     CD 1912   2.545   2.231   4.214
  119ARG    HD1 1913   2.549   2.138   4.271
  119ARG    HD2 1914   2.573   2.305   4.288
  119ARG     NE 1915   2.410   2.256   4.165
  119ARG     HE 1916   2.375   2.351   4.165
  119ARG     CZ 1917   2.334   2.171   4.088
  119ARG    NH1 1918   2.375   2.047   4.060
  119ARG   HH11 1919   2.470   2.021   4.083
  119ARG   HH12 1920   2.327   1.996   3.988
  119ARG    NH2 1921   2.217   2.214   4.040
  119ARG   HH21 1922   2.198   2.313   4.042
  119ARG   HH22 1923   2.149   2.150   4.001
  119ARG      C 1924   2.720   2.318   3.794
  119ARG      O 1925   2.761   2.210   3.751
  120THR      N 1926   2.627   2.392   3.732
  120THR      H 1927   2.602   2.479   3.777
  120THR     CA 1928   2.547   2.344   3.620
  120THR     HA 1929   2.496   2.250   3.643
  120THR     CB 1930   2.429   2.450   3.588
  120THR     HB 1931   2.463   2.553   3.578
  120THR    OG1 1932   2.343   2.440   3.700
  120THR    HG1 1933   2.368   2.503   3.765
  120THR    CG2 1934   2.329   2.407   3.478
  120THR   HG21 1935   2.305   2.303   3.502
  120THR   HG22 1936   2.236   2.462   3.472
  120THR   HG23 1937   2.369   2.391   3.378
  120THR      C 1938   2.633   2.335   3.486
  120THR      O 1939   2.621   2.251   3.401
  121CYS      N 1940   2.736   2.426   3.483
  121CYS      H 1941   2.748   2.484   3.565
  121CYS     CA 1942   2.833   2.433   3.378
  121CYS     HA 1943   2.778   2.399   3.290
  121CYS     CB 1944   2.888   2.582   3.361
  121CYS    HB1 1945   2.806   2.652   3.378
  121CYS    HB2 1946   2.965   2.606   3.434
  121CYS     SG 1947   2.935   2.623   3.190
  121CYS     HG 1948   2.808   2.631   3.148
  121CYS      C 1949   2.947   2.339   3.397
  121CYS      O 1950   2.981   2.263   3.305
  122ARG      N 1951   3.008   2.330   3.516
  122ARG      H 1952   2.994   2.391   3.595
  122ARG     CA 1953   3.098   2.224   3.543
  122ARG     HA 1954   3.178   2.228   3.469
  122ARG     CB 1955   3.166   2.246   3.679
  122ARG    HB1 1956   3.215   2.344   3.677
  122ARG    HB2 1957   3.091   2.237   3.757
  122ARG     CG 1958   3.272   2.141   3.718
  122ARG    HG1 1959   3.276   2.151   3.826
  122ARG    HG2 1960   3.252   2.036   3.698
  122ARG     CD 1961   3.418   2.176   3.665
  122ARG    HD1 1962   3.419   2.201   3.559
  122ARG    HD2 1963   3.461   2.253   3.729
  122ARG     NE 1964   3.504   2.054   3.666
  122ARG     HE 1965   3.462   1.973   3.709
  122ARG     CZ 1966   3.632   2.024   3.650
  122ARG    NH1 1967   3.733   2.112   3.637
  122ARG   HH11 1968   3.717   2.211   3.644
  122ARG   HH12 1969   3.829   2.084   3.627
  122ARG    NH2 1970   3.661   1.896   3.649
  122ARG   HH21 1971   3.593   1.834   3.692
  122ARG   HH22 1972   3.758   1.874   3.663
  122ARG      C 1973   3.034   2.087   3.525
  122ARG      O 1974   3.096   1.993   3.477
  123ASP      N 1975   2.909   2.065   3.559
  123ASP      H 1976   2.850   2.135   3.602
  123ASP     CA 1977   2.833   1.937   3.561
  123ASP     HA 1978   2.887   1.867   3.624
  123ASP     CB 1979   2.691   1.949   3.632
  123ASP    HB1 1980   2.713   1.976   3.735
  123ASP    HB2 1981   2.636   2.031   3.586
  123ASP     CG 1982   2.603   1.826   3.633
  123ASP    OD1 1983   2.654   1.716   3.614
  123ASP    OD2 1984   2.481   1.835   3.647
  123ASP      C 1985   2.827   1.881   3.413
  123ASP      O 1986   2.895   1.784   3.377
  124HIS      N 1987   2.747   1.939   3.329
  124HIS      H 1988   2.701   2.021   3.366
  124HIS     CA 1989   2.731   1.914   3.189
  124HIS     HA 1990   2.698   1.811   3.174
  124HIS     CB 1991   2.632   2.020   3.130
  124HIS    HB1 1992   2.661   2.119   3.164
  124HIS    HB2 1993   2.644   2.025   3.022
  124HIS     CG 1994   2.486   2.005   3.151
  124HIS    ND1 1995   2.421   1.896   3.097
  124HIS    CD2 1996   2.397   2.079   3.222
  124HIS    HD2 1997   2.407   2.177   3.268
  124HIS    CE1 1998   2.291   1.911   3.126
  124HIS    HE1 1999   2.208   1.847   3.100
  124HIS    NE2 2000   2.275   2.016   3.209
  124HIS    HE2 2001   2.182   2.053   3.223
  124HIS      C 2002   2.867   1.905   3.112
  124HIS      O 2003   2.900   1.812   3.042
  125ALA      N 2004   2.966   1.998   3.145
  125ALA      H 2005   2.938   2.068   3.211
  125ALA     CA 2006   3.106   1.992   3.100
  125ALA     HA 2007   3.115   2.003   2.992
  125ALA     CB 2008   3.176   2.119   3.153
  125ALA    HB1 2009   3.278   2.113   3.116
  125ALA    HB2 2010   3.127   2.212   3.123
  125ALA    HB3 2011   3.189   2.114   3.261
  125ALA      C 2012   3.184   1.867   3.150
  125ALA      O 2013   3.261   1.815   3.070
  126THR      N 2014   3.173   1.828   3.279
  126THR      H 2015   3.120   1.880   3.348
  126THR     CA 2016   3.217   1.697   3.327
  126THR     HA 2017   3.325   1.694   3.318
  126THR     CB 2018   3.200   1.689   3.480
  126THR     HB 2019   3.095   1.715   3.499
  126THR    OG1 2020   3.266   1.791   3.550
  126THR    HG1 2021   3.255   1.865   3.492
  126THR    CG2 2022   3.246   1.562   3.553
  126THR   HG21 2023   3.214   1.474   3.497
  126THR   HG22 2024   3.355   1.560   3.558
  126THR   HG23 2025   3.196   1.556   3.650
  126THR      C 2026   3.153   1.576   3.250
  126THR      O 2027   3.220   1.484   3.207
  127ARG      N 2028   3.020   1.574   3.234
  127ARG      H 2029   2.971   1.655   3.271
  127ARG     CA 2030   2.946   1.469   3.165
  127ARG     HA 2031   2.976   1.377   3.216
  127ARG     CB 2032   2.790   1.490   3.172
  127ARG    HB1 2033   2.765   1.592   3.144
  127ARG    HB2 2034   2.740   1.415   3.111
  127ARG     CG 2035   2.742   1.468   3.319
  127ARG    HG1 2036   2.794   1.374   3.339
  127ARG    HG2 2037   2.794   1.544   3.376
  127ARG     CD 2038   2.591   1.459   3.358
  127ARG    HD1 2039   2.537   1.405   3.280
  127ARG    HD2 2040   2.588   1.389   3.442
  127ARG     NE 2041   2.530   1.590   3.399
  127ARG     HE 2042   2.583   1.640   3.469
  127ARG     CZ 2043   2.409   1.638   3.362
  127ARG    NH1 2044   2.331   1.558   3.287
  127ARG   HH11 2045   2.351   1.463   3.262
  127ARG   HH12 2046   2.242   1.594   3.256
  127ARG    NH2 2047   2.362   1.758   3.401
  127ARG   HH21 2048   2.406   1.799   3.482
  127ARG   HH22 2049   2.280   1.801   3.360
  127ARG      C 2050   2.978   1.450   3.014
  127ARG      O 2051   2.992   1.340   2.962
  128VAL      N 2052   3.005   1.556   2.943
  128VAL      H 2053   3.006   1.641   2.998
  128VAL     CA 2054   3.045   1.569   2.803
  128VAL     HA 2055   2.987   1.498   2.743
  128VAL     CB 2056   3.012   1.715   2.758
  128VAL     HB 2057   3.040   1.786   2.836
  128VAL    CG1 2058   3.085   1.744   2.624
  128VAL   HG11 2059   3.027   1.701   2.543
  128VAL   HG12 2060   3.086   1.846   2.585
  128VAL   HG13 2061   3.193   1.730   2.622
  128VAL    CG2 2062   2.858   1.734   2.736
  128VAL   HG21 2063   2.819   1.654   2.673
  128VAL   HG22 2064   2.797   1.739   2.826
  128VAL   HG23 2065   2.844   1.831   2.688
  128VAL      C 2066   3.186   1.521   2.784
  128VAL      O 2067   3.217   1.438   2.695
  129ARG      N 2068   3.274   1.552   2.881
  129ARG      H 2069   3.247   1.614   2.956
  129ARG     CA 2070   3.406   1.492   2.884
  129ARG     HA 2071   3.454   1.505   2.786
  129ARG     CB 2072   3.491   1.567   2.992
  129ARG    HB1 2073   3.433   1.603   3.078
  129ARG    HB2 2074   3.574   1.510   3.032
  129ARG     CG 2075   3.551   1.700   2.930
  129ARG    HG1 2076   3.612   1.683   2.841
  129ARG    HG2 2077   3.481   1.765   2.879
  129ARG     CD 2078   3.625   1.793   3.028
  129ARG    HD1 2079   3.543   1.845   3.078
  129ARG    HD2 2080   3.685   1.755   3.110
  129ARG     NE 2081   3.721   1.885   2.959
  129ARG     HE 2082   3.697   1.983   2.966
  129ARG     CZ 2083   3.842   1.840   2.922
  129ARG    NH1 2084   3.881   1.713   2.930
  129ARG   HH11 2085   3.821   1.637   2.958
  129ARG   HH12 2086   3.979   1.691   2.919
  129ARG    NH2 2087   3.932   1.928   2.873
  129ARG   HH21 2088   3.930   2.028   2.865
  129ARG   HH22 2089   4.029   1.903   2.856
  129ARG      C 2090   3.404   1.341   2.917
  129ARG      O 2091   3.487   1.262   2.868
  130ALA      N 2092   3.315   1.299   3.004
  130ALA      H 2093   3.258   1.374   3.040
  130ALA     CA 2094   3.297   1.163   3.040
  130ALA     HA 2095   3.390   1.116   3.071
  130ALA     CB 2096   3.213   1.154   3.174
  130ALA    HB1 2097   3.110   1.190   3.177
  130ALA    HB2 2098   3.213   1.051   3.208
  130ALA    HB3 2099   3.254   1.209   3.259
  130ALA      C 2100   3.226   1.077   2.932
  130ALA      O 2101   3.235   0.950   2.930
  131THR      N 2102   3.176   1.140   2.830
  131THR      H 2103   3.168   1.241   2.837
  131THR     CA 2104   3.126   1.075   2.714
  131THR     HA 2105   3.089   0.976   2.739
  131THR     CB 2106   3.017   1.173   2.657
  131THR     HB 2107   3.061   1.272   2.644
  131THR    OG1 2108   2.916   1.191   2.759
  131THR    HG1 2109   2.951   1.236   2.834
  131THR    CG2 2110   2.952   1.127   2.531
  131THR   HG21 2111   2.937   1.019   2.534
  131THR   HG22 2112   2.848   1.160   2.537
  131THR   HG23 2113   2.994   1.161   2.437
  131THR      C 2114   3.247   1.074   2.610
  131THR      O 2115   3.261   0.978   2.531
  132GLY      N 2116   3.332   1.178   2.608
  132GLY      H 2117   3.316   1.264   2.658
  132GLY     CA 2118   3.453   1.179   2.522
  132GLY    HA1 2119   3.542   1.205   2.578
  132GLY    HA2 2120   3.463   1.085   2.468
  132GLY      C 2121   3.441   1.289   2.417
  132GLY      O 2122   3.455   1.267   2.295
  133ASN      N 2123   3.411   1.414   2.467
  133ASN      H 2124   3.394   1.422   2.566
  133ASN     CA 2125   3.386   1.538   2.393
  133ASN     HA 2126   3.448   1.543   2.303
  133ASN     CB 2127   3.235   1.562   2.358
  133ASN    HB1 2128   3.170   1.539   2.442
  133ASN    HB2 2129   3.215   1.667   2.336
  133ASN     CG 2130   3.200   1.470   2.244
  133ASN    OD1 2131   3.136   1.363   2.265
  133ASN    ND2 2132   3.230   1.508   2.122
  133ASN   HD21 2133   3.247   1.605   2.098
  133ASN   HD22 2134   3.213   1.440   2.050
  133ASN      C 2135   3.439   1.656   2.464
  133ASN     O1 2136   3.516   1.626   2.559
  133ASN     O2 2137   3.422   1.765   2.413
  134UNK    N00 2138   2.649   1.144   2.865
  134UNK    N01 2139   2.565   1.234   2.810
  134UNK    C02 2140   2.630   1.080   2.977
  134UNK    C03 2141   2.429   1.207   2.782
  134UNK    C04 2142   2.375   1.349   2.772
  134UNK    C05 2143   2.494   1.440   2.729
  134UNK    C06 2144   2.233   1.406   2.724
  134UNK    C07 2145   2.434   1.582   2.737
  134UNK    C08 2146   2.600   1.370   2.806
  134UNK    C09 2147   2.338   1.599   2.862
  134UNK    C0A 2148   2.356   1.586   2.604
  134UNK    C0B 2149   2.207   1.513   2.831
  134UNK    C0C 2150   2.249   1.499   2.604
  134UNK    C0D 2151   2.747   1.006   3.037
  134UNK    C0E 2152   2.839   0.936   2.958
  134UNK    C0F 2153   2.944   0.872   3.028
  134UNK    C0G 2154   2.955   0.880   3.165
  134UNK    C0H 2155   2.869   0.965   3.238
  134UNK    C0I 2156   2.762   1.024   3.175
  134UNK    C0J 2157   3.065   0.806   3.231
  134UNK    O0K 2158   2.530   1.096   3.043
  134UNK    O0M 2159   2.359   1.104   2.778
  134UNK    O0N 2160   2.698   1.416   2.857
  134UNK    F0O 2161   3.154   0.749   3.148
  134UNK    F0P 2162   3.008   0.710   3.306
  134UNK    F0Q 2163   3.115   0.898   3.324
  134UNK    H0R 2164   2.745   1.152   2.835
  134UNK    H0S 2165   2.362   1.351   2.880
  134UNK    H0T 2166   2.514   1.417   2.624
  134UNK    H0U 2167   2.154   1.333   2.711
  134UNK    H0V 2168   2.516   1.653   2.741
  134UNK    H0W 2169   2.315   1.704   2.883
  134UNK    H0X 2170   2.394   1.569   2.950
  134UNK    H0Y 2171   2.381   1.655   2.526
  134UNK    H0Z 2172   2.182   1.458   2.922
  134UNK    H10 2173   2.126   1.585   2.813
  134UNK    H11 2174   2.182   1.486   2.521
  134UNK    H12 2175   2.830   0.931   2.851
  134UNK    H13 2176   3.010   0.810   2.970
  134UNK    H14 2177   2.887   0.974   3.344
  134UNK    H15 2178   2.682   1.060   3.238
  135SOL     OW 2179   3.622   3.025   6.039
  135SOL    HW1 2180   3.601   3.030   6.133
  135SOL    HW2 2181   3.587   3.106   6.003
  135SOL     MW 2182   3.615   3.036   6.047
  136SOL     OW 2183   1.235   2.041   1.563
  136SOL    HW1 2184   1.311   2.052   1.506
  136SOL    HW2 2185   1.188   1.967   1.526
  136SOL     MW 2186   1.239   2.033   1.551
  137SOL     OW 2187   6.102   5.686   4.469
  137SOL    HW1 2188   6.189   5.722   4.488
  137SOL    HW2 2189   6.112   5.592   4.483
  137SOL     MW 2190   6.115   5.679   4.473
  138SOL     OW 2191   3.683   4.564   5.618
  138SOL    HW1 2192   3.663   4.517   5.699
  138SOL    HW2 2193   3.663   4.655   5.637
  138SOL     MW 2194   3.678   4.569   5.631
  139SOL     OW 2195   0.761   3.665   4.926
  139SOL    HW1 2196   0.735   3.757   4.921
  139SOL    HW2 2197   0.687   3.616   4.891
  139SOL     MW 2198   0.749   3.670   4.921
  140SOL     OW 2199   1.795   2.754   5.289
  140SOL    HW1 2200   1.817   2.664   5.266
  140SOL    HW2 2201   1.749   2.788   5.212
  140SOL     MW 2202   1.792   2.747   5.276
  141SOL     OW 2203   5.608   1.889   0.713
  141SOL    HW1 2204   5.695   1.924   0.695
  141SOL    HW2 2205   5.552   1.926   0.644
  141SOL     MW 2206   5.612   1.898   0.702
  142SOL     OW 2207   5.115   5.120   1.200
  142SOL    HW1 2208   5.042   5.116   1.262
  142SOL    HW2 2209   5.189   5.085   1.249
  142SOL     MW 2210   5.115   5.115   1.214
  143SOL     OW 2211   0.469   2.016   1.005
  143SOL    HW1 2212   0.385   2.008   0.959
  143SOL    HW2 2213   0.534   1.982   0.943
  143SOL     MW 2214   0.467   2.011   0.991
  144SOL     OW 2215   0.504   0.472   3.496
  144SOL    HW1 2216   0.569   0.436   3.556
  144SOL    HW2 2217   0.436   0.508   3.553
  144SOL     MW 2218   0.503   0.472   3.511
  145SOL     OW 2219   3.578   0.078   5.884
  145SOL    HW1 2220   3.528   0.159   5.871
  145SOL    HW2 2221   3.667   0.101   5.856
  145SOL     MW 2222   3.583   0.092   5.879
  146SOL     OW 2223   4.017   0.878   2.106
  146SOL    HW1 2224   4.078   0.846   2.172
  146SOL    HW2 2225   3.952   0.928   2.156
  146SOL     MW 2226   4.016   0.881   2.121
  147SOL     OW 2227   4.953   4.561   2.671
  147SOL    HW1 2228   5.034   4.533   2.629
  147SOL    HW2 2229   4.886   4.503   2.635
  147SOL     MW 2230   4.955   4.550   2.661
  148SOL     OW 2231   2.445   4.840   2.512
  148SOL    HW1 2232   2.415   4.897   2.442
  148SOL    HW2 2233   2.433   4.751   2.478
  148SOL     MW 2234   2.440   4.836   2.499
  149SOL     OW 2235   2.596   0.092   3.975
  149SOL    HW1 2236   2.568   0.152   3.906
  149SOL    HW2 2237   2.648   0.145   4.034
  149SOL     MW 2238   2.599   0.106   3.974
  150SOL     OW 2239   3.470   2.089   5.720
  150SOL    HW1 2240   3.534   2.152   5.689
  150SOL    HW2 2241   3.394   2.142   5.744
  150SOL     MW 2242   3.468   2.104   5.719
  151SOL     OW 2243   5.489   4.629   0.330
  151SOL    HW1 2244   5.457   4.540   0.321
  151SOL    HW2 2245   5.492   4.663   0.240
  151SOL     MW 2246   5.485   4.622   0.317
  152SOL     OW 2247   0.111   2.805   4.741
  152SOL    HW1 2248   0.156   2.811   4.657
  152SOL    HW2 2249   0.041   2.869   4.736
  152SOL     MW 2250   0.108   2.814   4.730
  153SOL     OW 2251   1.926   5.025   3.168
  153SOL    HW1 2252   1.993   5.044   3.103
  153SOL    HW2 2253   1.883   5.109   3.185
  153SOL     MW 2254   1.929   5.038   3.162
  154SOL     OW 2255   5.874   2.714   5.786
  154SOL    HW1 2256   5.956   2.761   5.770
  154SOL    HW2 2257   5.897   2.646   5.849
  154SOL     MW 2258   5.887   2.711   5.792
  155SOL     OW 2259   3.512   4.912   0.493
  155SOL    HW1 2260   3.507   4.968   0.415
  155SOL    HW2 2261   3.488   4.825   0.461
  155SOL     MW 2262   3.508   4.908   0.479
  156SOL     OW 2263   5.219   1.735   0.441
  156SOL    HW1 2264   5.132   1.696   0.439
  156SOL    HW2 2265   5.232   1.762   0.532
  156SOL     MW 2266   5.209   1.733   0.453
  157SOL     OW 2267   0.282   3.472   3.674
  157SOL    HW1 2268   0.285   3.389   3.722
  157SOL    HW2 2269   0.280   3.446   3.582
  157SOL     MW 2270   0.282   3.458   3.669
  158SOL     OW 2271   0.951   2.782   4.724
  158SOL    HW1 2272   0.947   2.802   4.818
  158SOL    HW2 2273   0.910   2.695   4.717
  158SOL     MW 2274   0.945   2.773   4.735
  159SOL     OW 2275   1.770   0.259   4.210
  159SOL    HW1 2276   1.707   0.263   4.138
  159SOL    HW2 2277   1.839   0.321   4.186
  159SOL     MW 2278   1.771   0.267   4.198
  160SOL     OW 2279   5.184   5.441   0.811
  160SOL    HW1 2280   5.218   5.383   0.879
  160SOL    HW2 2281   5.090   5.421   0.807
  160SOL     MW 2282   5.176   5.431   0.819
  161SOL     OW 2283   4.756   2.322   5.561
  161SOL    HW1 2284   4.848   2.344   5.574
  161SOL    HW2 2285   4.744   2.239   5.608
  161SOL     MW 2286   4.766   2.314   5.569
  162SOL     OW 2287   6.112   4.125   4.337
  162SOL    HW1 2288   6.021   4.124   4.306
  162SOL    HW2 2289   6.151   4.201   4.295
  162SOL     MW 2290   6.105   4.134   4.328
  163SOL     OW 2291   5.982   2.848   5.385
  163SOL    HW1 2292   5.920   2.840   5.458
  163SOL    HW2 2293   6.064   2.813   5.419
  163SOL     MW 2294   5.984   2.843   5.398
  164SOL     OW 2295   3.761   1.695   0.091
  164SOL    HW1 2296   3.855   1.712   0.093
  164SOL    HW2 2297   3.744   1.665   0.001
  164SOL     MW 2298   3.771   1.693   0.080
  165SOL     OW 2299   1.318   3.345   5.698
  165SOL    HW1 2300   1.319   3.404   5.773
  165SOL    HW2 2301   1.375   3.273   5.724
  165SOL     MW 2302   1.326   3.343   5.711
  166SOL     OW 2303   3.358   2.302   0.747
  166SOL    HW1 2304   3.299   2.326   0.676
  166SOL    HW2 2305   3.354   2.207   0.751
  166SOL     MW 2306   3.350   2.293   0.738
  167SOL     OW 2307   1.270   5.846   1.032
  167SOL    HW1 2308   1.186   5.892   1.041
  167SOL    HW2 2309   1.330   5.912   0.999
  167SOL     MW 2310   1.267   5.861   1.029
  168SOL     OW 2311   1.337   4.174   2.740
  168SOL    HW1 2312   1.408   4.231   2.768
  168SOL    HW2 2313   1.303   4.215   2.660
  168SOL     MW 2314   1.342   4.186   2.733
  169SOL     OW 2315   1.425   4.243   0.102
  169SOL    HW1 2316   1.457   4.178   0.040
  169SOL    HW2 2317   1.400   4.318   0.047
  169SOL     MW 2318   1.426   4.245   0.087
  170SOL     OW 2319   2.542   0.499   3.515
  170SOL    HW1 2320   2.526   0.480   3.607
  170SOL    HW2 2321   2.588   0.421   3.482
  170SOL     MW 2322   2.546   0.486   3.522
  171SOL     OW 2323   0.706   2.143   6.093
  171SOL    HW1 2324   0.703   2.170   6.185
  171SOL    HW2 2325   0.751   2.059   6.094
  171SOL     MW 2326   0.712   2.136   6.105
  172SOL     OW 2327   1.223   1.106   4.310
  172SOL    HW1 2328   1.169   1.181   4.333
  172SOL    HW2 2329   1.312   1.132   4.335
  172SOL     MW 2330   1.228   1.119   4.316
  173SOL     OW 2331   3.172   1.580   5.284
  173SOL    HW1 2332   3.124   1.578   5.367
  173SOL    HW2 2333   3.263   1.596   5.309
  173SOL     MW 2334   3.178   1.582   5.298
  174SOL     OW 2335   4.646   5.377   3.528
  174SOL    HW1 2336   4.608   5.410   3.446
  174SOL    HW2 2337   4.593   5.417   3.597
  174SOL     MW 2338   4.634   5.387   3.526
  175SOL     OW 2339   1.451   3.787   5.603
  175SOL    HW1 2340   1.448   3.697   5.570
  175SOL    HW2 2341   1.397   3.837   5.540
  175SOL     MW 2342   1.443   3.782   5.591
  176SOL     OW 2343   2.306   5.320   2.824
  176SOL    HW1 2344   2.368   5.258   2.786
  176SOL    HW2 2345   2.335   5.330   2.915
  176SOL     MW 2346   2.318   5.313   2.831
  177SOL     OW 2347   5.128   2.072   3.949
  177SOL    HW1 2348   5.159   2.008   4.014
  177SOL    HW2 2349   5.191   2.065   3.877
  177SOL     MW 2350   5.140   2.063   3.948
  178SOL     OW 2351   6.054   0.887   1.245
  178SOL    HW1 2352   6.025   0.847   1.163
  178SOL    HW2 2353   6.137   0.930   1.223
  178SOL     MW 2354   6.061   0.887   1.232
  179SOL     OW 2355   3.998   5.578   4.277
  179SOL    HW1 2356   3.978   5.521   4.351
  179SOL    HW2 2357   3.929   5.558   4.213
  179SOL     MW 2358   3.986   5.568   4.278
  180SOL     OW 2359   1.435   4.245   2.170
  180SOL    HW1 2360   1.389   4.165   2.193
  180SOL    HW2 2361   1.383   4.315   2.210
  180SOL     MW 2362   1.422   4.244   2.178
  181SOL     OW 2363   4.754   4.372   3.567
  181SOL    HW1 2364   4.790   4.308   3.505
  181SOL    HW2 2365   4.734   4.320   3.646
  181SOL     MW 2366   4.756   4.357   3.569
  182SOL     OW 2367   3.868   0.286   3.596
  182SOL    HW1 2368   3.816   0.360   3.628
  182SOL    HW2 2369   3.910   0.250   3.674
  182SOL     MW 2370   3.867   0.291   3.610
  183SOL     OW 2371   1.678   5.276   2.301
  183SOL    HW1 2372   1.635   5.361   2.296
  183SOL    HW2 2373   1.695   5.263   2.394
  183SOL     MW 2374   1.674   5.285   2.312
  184SOL     OW 2375   1.925   5.319   5.362
  184SOL    HW1 2376   1.945   5.326   5.455
  184SOL    HW2 2377   2.003   5.354   5.318
  184SOL     MW 2378   1.938   5.325   5.368
  185SOL     OW 2379   0.501   0.696   4.856
  185SOL    HW1 2380   0.566   0.736   4.799
  185SOL    HW2 2381   0.421   0.694   4.804
  185SOL     MW 2382   0.499   0.701   4.842
  186SOL     OW 2383   1.129   0.881   4.754
  186SOL    HW1 2384   1.062   0.915   4.695
  186SOL    HW2 2385   1.093   0.892   4.841
  186SOL     MW 2386   1.116   0.887   4.757
  187SOL     OW 2387   1.238   0.828   4.011
  187SOL    HW1 2388   1.327   0.862   4.020
  187SOL    HW2 2389   1.223   0.778   4.091
  187SOL     MW 2390   1.247   0.826   4.022
  188SOL     OW 2391   2.817   2.318   0.330
  188SOL    HW1 2392   2.857   2.370   0.260
  188SOL    HW2 2393   2.723   2.321   0.311
  188SOL     MW 2394   2.810   2.325   0.318
  189SOL     OW 2395   1.367   1.756   4.555
  189SOL    HW1 2396   1.336   1.834   4.509
  189SOL    HW2 2397   1.292   1.727   4.607
  189SOL     MW 2398   1.353   1.762   4.556
  190SOL     OW 2399   5.805   5.578   0.244
  190SOL    HW1 2400   5.853   5.620   0.316
  190SOL    HW2 2401   5.796   5.486   0.272
  190SOL     MW 2402   5.810   5.571   0.257
  191SOL     OW 2403   3.177   5.882   0.378
  191SOL    HW1 2404   3.159   5.975   0.367
  191SOL    HW2 2405   3.271   5.877   0.394
  191SOL     MW 2406   3.187   5.893   0.379
  192SOL     OW 2407   1.324   2.241   0.515
  192SOL    HW1 2408   1.291   2.176   0.454
  192SOL    HW2 2409   1.384   2.294   0.463
  192SOL     MW 2410   1.328   2.239   0.501
  193SOL     OW 2411   3.646   0.902   3.013
  193SOL    HW1 2412   3.631   0.973   3.075
  193SOL    HW2 2413   3.697   0.837   3.062
  193SOL     MW 2414   3.651   0.903   3.027
  194SOL     OW 2415   5.468   2.873   5.382
  194SOL    HW1 2416   5.422   2.794   5.408
  194SOL    HW2 2417   5.404   2.944   5.396
  194SOL     MW 2418   5.454   2.872   5.387
  195SOL     OW 2419   4.673   2.640   4.859
  195SOL    HW1 2420   4.725   2.670   4.785
  195SOL    HW2 2421   4.721   2.670   4.936
  195SOL     MW 2422   4.686   2.648   4.859
  196SOL     OW 2423   4.712   1.524   4.457
  196SOL    HW1 2424   4.778   1.455   4.462
  196SOL    HW2 2425   4.645   1.498   4.521
  196SOL     MW 2426   4.712   1.512   4.466
  197SOL     OW 2427   5.676   3.142   0.288
  197SOL    HW1 2428   5.722   3.193   0.222
  197SOL    HW2 2429   5.693   3.051   0.263
  197SOL     MW 2430   5.684   3.137   0.276
  198SOL     OW 2431   5.604   2.795   5.792
  198SOL    HW1 2432   5.691   2.754   5.790
  198SOL    HW2 2433   5.544   2.722   5.809
  198SOL     MW 2434   5.608   2.780   5.794
  199SOL     OW 2435   0.699   4.690   2.573
  199SOL    HW1 2436   0.708   4.657   2.662
  199SOL    HW2 2437   0.775   4.747   2.561
  199SOL     MW 2438   0.710   4.693   2.583
  200SOL     OW 2439   2.033   5.917   3.817
  200SOL    HW1 2440   2.007   5.851   3.753
  200SOL    HW2 2441   1.969   5.988   3.806
  200SOL     MW 2442   2.021   5.918   3.808
  201SOL     OW 2443   0.831   3.603   4.464
  201SOL    HW1 2444   0.861   3.604   4.373
  201SOL    HW2 2445   0.838   3.511   4.490
  201SOL     MW 2446   0.836   3.592   4.456
  202SOL     OW 2447   3.956   0.315   4.212
  202SOL    HW1 2448   3.887   0.314   4.278
  202SOL    HW2 2449   4.037   0.331   4.262
  202SOL     MW 2450   3.958   0.317   4.227
  203SOL     OW 2451   3.900   1.772   1.543
  203SOL    HW1 2452   3.920   1.735   1.628
  203SOL    HW2 2453   3.962   1.730   1.483
  203SOL     MW 2454   3.911   1.762   1.546
  204SOL     OW 2455   5.943   4.423   2.717
  204SOL    HW1 2456   5.946   4.472   2.635
  204SOL    HW2 2457   6.006   4.352   2.705
  204SOL     MW 2458   5.951   4.420   2.705
  205SOL     OW 2459   4.808   1.317   0.254
  205SOL    HW1 2460   4.846   1.326   0.167
  205SOL    HW2 2461   4.879   1.340   0.314
  205SOL     MW 2462   4.822   1.321   0.250
  206SOL     OW 2463   1.480   2.683   0.098
  206SOL    HW1 2464   1.539   2.636   0.157
  206SOL    HW2 2465   1.538   2.732   0.040
  206SOL     MW 2466   1.495   2.683   0.098
  207SOL     OW 2467   4.308   1.669   5.154
  207SOL    HW1 2468   4.266   1.752   5.131
  207SOL    HW2 2469   4.309   1.620   5.071
  207SOL     MW 2470   4.303   1.674   5.140
  208SOL     OW 2471   4.391   3.130   4.036
  208SOL    HW1 2472   4.340   3.193   4.086
  208SOL    HW2 2473   4.389   3.050   4.089
  208SOL     MW 2474   4.384   3.128   4.049
  209SOL     OW 2475   1.308   2.231   4.733
  209SOL    HW1 2476   1.259   2.154   4.761
  209SOL    HW2 2477   1.400   2.204   4.735
  209SOL     MW 2478   1.313   2.218   4.737
  210SOL     OW 2479   3.468   0.644   4.301
  210SOL    HW1 2480   3.541   0.634   4.239
  210SOL    HW2 2481   3.507   0.627   4.387
  210SOL     MW 2482   3.483   0.641   4.304
  211SOL     OW 2483   1.249   6.034   1.934
  211SOL    HW1 2484   1.246   6.018   2.029
  211SOL    HW2 2485   1.243   5.947   1.895
  211SOL     MW 2486   1.248   6.021   1.942
  212SOL     OW 2487   1.032   3.911   3.268
  212SOL    HW1 2488   0.938   3.909   3.246
  212SOL    HW2 2489   1.075   3.934   3.186
  212SOL     MW 2490   1.025   3.914   3.254
  213SOL     OW 2491   4.031   4.714   3.385
  213SOL    HW1 2492   3.980   4.732   3.306
  213SOL    HW2 2493   4.040   4.619   3.387
  213SOL     MW 2494   4.026   4.704   3.375
  214SOL     OW 2495   3.464   3.584   0.346
  214SOL    HW1 2496   3.507   3.649   0.289
  214SOL    HW2 2497   3.526   3.572   0.418
  214SOL     MW 2498   3.478   3.591   0.348
  215SOL     OW 2499   4.482   2.477   2.141
  215SOL    HW1 2500   4.402   2.529   2.151
  215SOL    HW2 2501   4.529   2.520   2.070
  215SOL     MW 2502   4.478   2.489   2.133
  216SOL     OW 2503   3.665   0.581   1.253
  216SOL    HW1 2504   3.692   0.647   1.316
  216SOL    HW2 2505   3.570   0.574   1.265
  216SOL     MW 2506   3.656   0.588   1.263
  217SOL     OW 2507   1.864   4.070   4.725
  217SOL    HW1 2508   1.954   4.104   4.725
  217SOL    HW2 2509   1.812   4.141   4.762
  217SOL     MW 2510   1.869   4.084   4.730
  218SOL     OW 2511   0.901   4.146   0.399
  218SOL    HW1 2512   0.989   4.174   0.425
  218SOL    HW2 2513   0.845   4.220   0.423
  218SOL     MW 2514   0.905   4.159   0.406
  219SOL     OW 2515   5.258   3.899   5.768
  219SOL    HW1 2516   5.327   3.959   5.794
  219SOL    HW2 2517   5.271   3.822   5.824
  219SOL     MW 2518   5.269   3.897   5.779
  220SOL     OW 2519   4.553   0.339   3.980
  220SOL    HW1 2520   4.492   0.412   3.977
  220SOL    HW2 2521   4.570   0.325   4.073
  220SOL     MW 2522   4.547   0.346   3.991
  221SOL     OW 2523   2.255   0.275   1.886
  221SOL    HW1 2524   2.259   0.366   1.915
  221SOL    HW2 2525   2.257   0.224   1.968
  221SOL     MW 2526   2.256   0.280   1.900
  222SOL     OW 2527   0.218   2.703   3.513
  222SOL    HW1 2528   0.186   2.627   3.562
  222SOL    HW2 2529   0.162   2.775   3.541
  222SOL     MW 2530   0.207   2.703   3.523
  223SOL     OW 2531   2.305   5.409   3.334
  223SOL    HW1 2532   2.372   5.478   3.329
  223SOL    HW2 2533   2.226   5.450   3.299
  223SOL     MW 2534   2.304   5.423   3.329
  224SOL     OW 2535   0.671   2.298   4.112
  224SOL    HW1 2536   0.745   2.265   4.062
  224SOL    HW2 2537   0.601   2.234   4.096
  224SOL     MW 2538   0.671   2.286   4.104
  225SOL     OW 2539   4.172   4.733   5.658
  225SOL    HW1 2540   4.227   4.806   5.685
  225SOL    HW2 2541   4.094   4.774   5.621
  225SOL     MW 2542   4.169   4.747   5.657
  226SOL     OW 2543   1.766   4.753   4.996
  226SOL    HW1 2544   1.771   4.678   4.938
  226SOL    HW2 2545   1.797   4.826   4.943
  226SOL     MW 2546   1.771   4.753   4.982
  227SOL     OW 2547   5.218   3.229   0.984
  227SOL    HW1 2548   5.143   3.187   0.941
  227SOL    HW2 2549   5.264   3.158   1.029
  227SOL     MW 2550   5.214   3.215   0.984
  228SOL     OW 2551   2.974   4.394   0.760
  228SOL    HW1 2552   2.985   4.399   0.855
  228SOL    HW2 2553   2.912   4.323   0.747
  228SOL     MW 2554   2.967   4.386   0.771
  229SOL     OW 2555   5.880   4.106   0.882
  229SOL    HW1 2556   5.826   4.056   0.821
  229SOL    HW2 2557   5.970   4.080   0.863
  229SOL     MW 2558   5.885   4.097   0.872
  230SOL     OW 2559   1.046   1.121   0.624
  230SOL    HW1 2560   0.987   1.049   0.600
  230SOL    HW2 2561   1.070   1.161   0.540
  230SOL     MW 2562   1.041   1.117   0.610
  231SOL     OW 2563   4.075   5.570   3.375
  231SOL    HW1 2564   4.033   5.494   3.417
  231SOL    HW2 2565   4.153   5.533   3.332
  231SOL     MW 2566   4.079   5.555   3.375
  232SOL     OW 2567   4.079   0.989   1.408
  232SOL    HW1 2568   4.075   1.058   1.343
  232SOL    HW2 2569   4.149   0.931   1.377
  232SOL     MW 2570   4.088   0.990   1.396
  233SOL     OW 2571   1.450   1.673   0.494
  233SOL    HW1 2572   1.495   1.601   0.450
  233SOL    HW2 2573   1.408   1.632   0.570
  233SOL     MW 2574   1.450   1.659   0.498
  234SOL     OW 2575   4.241   0.069   2.768
  234SOL    HW1 2576   4.271  -0.016   2.798
  234SOL    HW2 2577   4.296   0.089   2.692
  234SOL     MW 2578   4.252   0.061   2.762
  235SOL     OW 2579   0.539   1.017   4.472
  235SOL    HW1 2580   0.531   1.089   4.535
  235SOL    HW2 2581   0.602   1.047   4.408
  235SOL     MW 2582   0.546   1.030   4.472
  236SOL     OW 2583   4.321   3.836   0.267
  236SOL    HW1 2584   4.378   3.854   0.193
  236SOL    HW2 2585   4.232   3.840   0.232
  236SOL     MW 2586   4.317   3.838   0.253
  237SOL     OW 2587   3.007   3.960   1.781
  237SOL    HW1 2588   3.082   4.014   1.756
  237SOL    HW2 2589   2.952   3.956   1.703
  237SOL     MW 2590   3.010   3.966   1.768
  238SOL     OW 2591   1.490   2.647   1.638
  238SOL    HW1 2592   1.511   2.711   1.570
  238SOL    HW2 2593   1.476   2.700   1.717
  238SOL     MW 2594   1.491   2.662   1.640
  239SOL     OW 2595   0.298   4.242   4.076
  239SOL    HW1 2596   0.292   4.166   4.018
  239SOL    HW2 2597   0.332   4.312   4.020
  239SOL     MW 2598   0.302   4.241   4.061
  240SOL     OW 2599   5.065   2.983   3.375
  240SOL    HW1 2600   4.986   2.971   3.427
  240SOL    HW2 2601   5.137   2.970   3.437
  240SOL     MW 2602   5.064   2.980   3.390
  241SOL     OW 2603   0.345   0.140   0.769
  241SOL    HW1 2604   0.359   0.232   0.791
  241SOL    HW2 2605   0.251   0.134   0.752
  241SOL     MW 2606   0.335   0.151   0.769
  242SOL     OW 2607   4.562   2.740   3.299
  242SOL    HW1 2608   4.524   2.721   3.385
  242SOL    HW2 2609   4.574   2.835   3.298
  242SOL     MW 2610   4.559   2.750   3.310
  243SOL     OW 2611   0.995   2.190   3.477
  243SOL    HW1 2612   0.944   2.145   3.409
  243SOL    HW2 2613   1.010   2.277   3.442
  243SOL     MW 2614   0.990   2.195   3.464
  244SOL     OW 2615   4.880   4.289   5.201
  244SOL    HW1 2616   4.873   4.383   5.181
  244SOL    HW2 2617   4.970   4.278   5.230
  244SOL     MW 2618   4.890   4.300   5.202
  245SOL     OW 2619   4.341   5.528   4.875
  245SOL    HW1 2620   4.347   5.617   4.909
  245SOL    HW2 2621   4.283   5.535   4.799
  245SOL     MW 2622   4.334   5.540   4.870
  246SOL     OW 2623   0.243   4.296   0.723
  246SOL    HW1 2624   0.215   4.283   0.632
  246SOL    HW2 2625   0.198   4.376   0.750
  246SOL     MW 2626   0.234   4.305   0.715
  247SOL     OW 2627   0.105   0.117   5.528
  247SOL    HW1 2628   0.154   0.102   5.609
  247SOL    HW2 2629   0.066   0.204   5.538
  247SOL     MW 2630   0.106   0.126   5.540
  248SOL     OW 2631   5.505   6.107   3.215
  248SOL    HW1 2632   5.499   6.137   3.124
  248SOL    HW2 2633   5.516   6.012   3.207
  248SOL     MW 2634   5.506   6.099   3.202
  249SOL     OW 2635   0.883   5.590   0.686
  249SOL    HW1 2636   0.935   5.565   0.762
  249SOL    HW2 2637   0.874   5.685   0.693
  249SOL     MW 2638   0.888   5.598   0.697
  250SOL     OW 2639   5.536   5.290   3.431
  250SOL    HW1 2640   5.606   5.248   3.481
  250SOL    HW2 2641   5.478   5.327   3.498
  250SOL     MW 2642   5.537   5.289   3.446
  251SOL     OW 2643   3.852   2.416   4.481
  251SOL    HW1 2644   3.918   2.484   4.493
  251SOL    HW2 2645   3.882   2.366   4.405
  251SOL     MW 2646   3.865   2.419   4.473
  252SOL     OW 2647   5.080   0.079   0.707
  252SOL    HW1 2648   5.110   0.040   0.625
  252SOL    HW2 2649   5.043   0.164   0.681
  252SOL     MW 2650   5.079   0.085   0.693
  253SOL     OW 2651   5.043   2.619   5.741
  253SOL    HW1 2652   5.078   2.589   5.825
  253SOL    HW2 2653   5.112   2.673   5.703
  253SOL     MW 2654   5.056   2.622   5.747
  254SOL     OW 2655   0.312   0.641   3.653
  254SOL    HW1 2656   0.270   0.727   3.647
  254SOL    HW2 2657   0.346   0.637   3.743
  254SOL     MW 2658   0.311   0.652   3.664
  255SOL     OW 2659   3.101   5.718   4.754
  255SOL    HW1 2660   3.063   5.804   4.740
  255SOL    HW2 2661   3.098   5.705   4.849
  255SOL     MW 2662   3.096   5.727   4.764
  256SOL     OW 2663   5.659   0.010   2.453
  256SOL    HW1 2664   5.641   0.090   2.502
  256SOL    HW2 2665   5.748  -0.015   2.479
  256SOL     MW 2666   5.668   0.017   2.463
  257SOL     OW 2667   3.580   3.099   0.702
  257SOL    HW1 2668   3.618   3.014   0.677
  257SOL    HW2 2669   3.656   3.156   0.714
  257SOL     MW 2670   3.594   3.095   0.700
  258SOL     OW 2671   0.189   6.067   3.442
  258SOL    HW1 2672   0.253   6.105   3.502
  258SOL    HW2 2673   0.105   6.104   3.470
  258SOL     MW 2674   0.186   6.076   3.453
  259SOL     OW 2675   3.969   5.911   2.875
  259SOL    HW1 2676   4.017   5.923   2.793
  259SOL    HW2 2677   3.959   5.816   2.883
  259SOL     MW 2678   3.974   5.900   2.865
  260SOL     OW 2679   6.105   3.533   2.831
  260SOL    HW1 2680   6.111   3.460   2.892
  260SOL    HW2 2681   6.087   3.610   2.886
  260SOL     MW 2682   6.103   3.534   2.846
  261SOL     OW 2683   4.763   3.918   0.340
  261SOL    HW1 2684   4.707   3.887   0.411
  261SOL    HW2 2685   4.844   3.866   0.349
  261SOL     MW 2686   4.766   3.907   0.350
  262SOL     OW 2687   1.936   0.485   3.611
  262SOL    HW1 2688   1.916   0.468   3.519
  262SOL    HW2 2689   2.011   0.544   3.608
  262SOL     MW 2690   1.943   0.490   3.599
  263SOL     OW 2691   4.492   2.577   4.124
  263SOL    HW1 2692   4.407   2.547   4.093
  263SOL    HW2 2693   4.485   2.578   4.219
  263SOL     MW 2694   4.481   2.573   4.132
  264SOL     OW 2695   5.572   2.915   1.316
  264SOL    HW1 2696   5.596   2.993   1.265
  264SOL    HW2 2697   5.656   2.882   1.349
  264SOL     MW 2698   5.586   2.921   1.314
  265SOL     OW 2699   5.177   2.338   1.574
  265SOL    HW1 2700   5.211   2.401   1.638
  265SOL    HW2 2701   5.190   2.253   1.616
  265SOL     MW 2702   5.183   2.335   1.588
  266SOL     OW 2703   1.901   5.703   2.026
  266SOL    HW1 2704   1.911   5.659   2.110
  266SOL    HW2 2705   1.848   5.643   1.973
  266SOL     MW 2706   1.896   5.690   2.030
  267SOL     OW 2707   0.159   0.630   0.323
  267SOL    HW1 2708   0.214   0.557   0.295
  267SOL    HW2 2709   0.153   0.687   0.246
  267SOL     MW 2710   0.165   0.628   0.309
  268SOL     OW 2711   2.836   0.953   0.563
  268SOL    HW1 2712   2.875   0.866   0.559
  268SOL    HW2 2713   2.878   0.995   0.638
  268SOL     MW 2714   2.846   0.948   0.572
  269SOL     OW 2715   0.111   5.965   0.124
  269SOL    HW1 2716   0.023   5.987   0.095
  269SOL    HW2 2717   0.166   5.974   0.046
  269SOL     MW 2718   0.107   5.969   0.111
  270SOL     OW 2719   5.786   4.313   1.311
  270SOL    HW1 2720   5.864   4.257   1.318
  270SOL    HW2 2721   5.778   4.330   1.217
  270SOL     MW 2722   5.795   4.308   1.300
  271SOL     OW 2723   2.056   4.650   5.278
  271SOL    HW1 2724   2.001   4.572   5.282
  271SOL    HW2 2725   2.073   4.663   5.184
  271SOL     MW 2726   2.051   4.641   5.266
  272SOL     OW 2727   4.547   3.005   4.880
  272SOL    HW1 2728   4.566   2.960   4.962
  272SOL    HW2 2729   4.492   2.943   4.832
  272SOL     MW 2730   4.542   2.991   4.884
  273SOL     OW 2731   3.438   3.570   5.746
  273SOL    HW1 2732   3.348   3.575   5.713
  273SOL    HW2 2733   3.428   3.562   5.841
  273SOL     MW 2734   3.425   3.570   5.754
  274SOL     OW 2735   4.775   5.176   1.579
  274SOL    HW1 2736   4.693   5.131   1.598
  274SOL    HW2 2737   4.748   5.258   1.537
  274SOL     MW 2738   4.761   5.181   1.576
  275SOL     OW 2739   1.984   3.912   5.720
  275SOL    HW1 2740   1.986   3.886   5.628
  275SOL    HW2 2741   1.891   3.921   5.741
  275SOL     MW 2742   1.972   3.910   5.711
  276SOL     OW 2743   3.469   4.066   1.190
  276SOL    HW1 2744   3.398   4.066   1.126
  276SOL    HW2 2745   3.426   4.045   1.273
  276SOL     MW 2746   3.454   4.063   1.193
  277SOL     OW 2747   4.942   3.409   3.618
  277SOL    HW1 2748   5.015   3.379   3.564
  277SOL    HW2 2749   4.946   3.505   3.614
  277SOL     MW 2750   4.952   3.417   3.610
  278SOL     OW 2751   2.616   1.997   1.525
  278SOL    HW1 2752   2.705   1.967   1.509
  278SOL    HW2 2753   2.561   1.929   1.486
  278SOL     MW 2754   2.620   1.985   1.518
  279SOL     OW 2755   0.753   1.456   4.563
  279SOL    HW1 2756   0.790   1.414   4.486
  279SOL    HW2 2757   0.678   1.402   4.586
  279SOL     MW 2758   0.748   1.443   4.556
  280SOL     OW 2759   3.020   2.066   5.771
  280SOL    HW1 2760   3.043   2.031   5.685
  280SOL    HW2 2761   2.931   2.099   5.761
  280SOL     MW 2762   3.012   2.066   5.759
  281SOL     OW 2763   4.827   5.249   2.887
  281SOL    HW1 2764   4.912   5.275   2.923
  281SOL    HW2 2765   4.827   5.153   2.894
  281SOL     MW 2766   4.838   5.240   2.893
  282SOL     OW 2767   4.299   1.033   0.785
  282SOL    HW1 2768   4.266   0.967   0.724
  282SOL    HW2 2769   4.337   1.101   0.729
  282SOL     MW 2770   4.300   1.033   0.770
  283SOL     OW 2771   1.045   2.680   3.221
  283SOL    HW1 2772   1.008   2.631   3.148
  283SOL    HW2 2773   0.973   2.737   3.250
  283SOL     MW 2774   1.031   2.681   3.216
  284SOL     OW 2775   4.705   2.276   1.175
  284SOL    HW1 2776   4.617   2.268   1.212
  284SOL    HW2 2777   4.694   2.335   1.100
  284SOL     MW 2778   4.692   2.283   1.170
  285SOL     OW 2779   3.294   0.054   3.288
  285SOL    HW1 2780   3.292   0.011   3.203
  285SOL    HW2 2781   3.278  -0.016   3.352
  285SOL     MW 2782   3.291   0.040   3.286
  286SOL     OW 2783   6.094   3.341   4.720
  286SOL    HW1 2784   6.018   3.319   4.666
  286SOL    HW2 2785   6.170   3.318   4.665
  286SOL     MW 2786   6.094   3.336   4.706
  287SOL     OW 2787   0.728   0.469   1.258
  287SOL    HW1 2788   0.685   0.510   1.333
  287SOL    HW2 2789   0.665   0.404   1.226
  287SOL     MW 2790   0.714   0.466   1.263
  288SOL     OW 2791   5.755   1.950   0.198
  288SOL    HW1 2792   5.691   2.021   0.196
  288SOL    HW2 2793   5.739   1.901   0.118
  288SOL     MW 2794   5.745   1.953   0.187
  289SOL     OW 2795   2.102   4.299   5.528
  289SOL    HW1 2796   2.151   4.307   5.610
  289SOL    HW2 2797   2.011   4.301   5.554
  289SOL     MW 2798   2.097   4.301   5.542
  290SOL     OW 2799   3.103   1.253   4.116
  290SOL    HW1 2800   3.131   1.232   4.026
  290SOL    HW2 2801   3.149   1.190   4.171
  290SOL     MW 2802   3.113   1.243   4.111
  291SOL     OW 2803   1.556   4.984   4.431
  291SOL    HW1 2804   1.596   4.907   4.472
  291SOL    HW2 2805   1.628   5.046   4.421
  291SOL     MW 2806   1.570   4.982   4.435
  292SOL     OW 2807   3.794   3.912   4.840
  292SOL    HW1 2808   3.856   3.971   4.798
  292SOL    HW2 2809   3.820   3.912   4.932
  292SOL     MW 2810   3.805   3.920   4.846
  293SOL     OW 2811   4.526   1.164   1.463
  293SOL    HW1 2812   4.563   1.204   1.384
  293SOL    HW2 2813   4.502   1.075   1.436
  293SOL     MW 2814   4.528   1.158   1.449
  294SOL     OW 2815   5.418   0.251   2.176
  294SOL    HW1 2816   5.410   0.315   2.105
  294SOL    HW2 2817   5.450   0.301   2.251
  294SOL     MW 2818   5.421   0.265   2.176
  295SOL     OW 2819   3.421   5.767   4.047
  295SOL    HW1 2820   3.425   5.862   4.036
  295SOL    HW2 2821   3.422   5.754   4.142
  295SOL     MW 2822   3.421   5.777   4.058
  296SOL     OW 2823   4.625   2.821   6.060
  296SOL    HW1 2824   4.547   2.766   6.056
  296SOL    HW2 2825   4.690   2.774   6.007
  296SOL     MW 2826   4.623   2.808   6.052
  297SOL     OW 2827   3.753   4.743   4.936
  297SOL    HW1 2828   3.846   4.717   4.941
  297SOL    HW2 2829   3.749   4.826   4.983
  297SOL     MW 2830   3.765   4.750   4.943
  298SOL     OW 2831   5.522   5.388   5.334
  298SOL    HW1 2832   5.603   5.396   5.284
  298SOL    HW2 2833   5.454   5.373   5.267
  298SOL     MW 2834   5.524   5.387   5.319
  299SOL     OW 2835   0.655   2.975   4.581
  299SOL    HW1 2836   0.668   2.925   4.661
  299SOL    HW2 2837   0.708   2.930   4.516
  299SOL     MW 2838   0.663   2.963   4.583
  300SOL     OW 2839   2.896   0.490   3.146
  300SOL    HW1 2840   2.825   0.549   3.119
  300SOL    HW2 2841   2.950   0.480   3.068
  300SOL     MW 2842   2.894   0.496   3.133
  301SOL     OW 2843   0.923   2.914   0.279
  301SOL    HW1 2844   0.982   2.987   0.258
  301SOL    HW2 2845   0.916   2.915   0.374
  301SOL     MW 2846   0.930   2.923   0.289
  302SOL     OW 2847   3.225   0.563   4.226
  302SOL    HW1 2848   3.318   0.585   4.234
  302SOL    HW2 2849   3.193   0.621   4.156
  302SOL     MW 2850   3.233   0.573   4.218
  303SOL     OW 2851   1.807   1.090   5.797
  303SOL    HW1 2852   1.886   1.137   5.824
  303SOL    HW2 2853   1.831   1.049   5.714
  303SOL     MW 2854   1.820   1.090   5.790
  304SOL     OW 2855   0.298   1.474   4.292
  304SOL    HW1 2856   0.215   1.518   4.274
  304SOL    HW2 2857   0.327   1.511   4.376
  304SOL     MW 2858   0.291   1.485   4.301
  305SOL     OW 2859   2.701   1.772   5.328
  305SOL    HW1 2860   2.773   1.778   5.266
  305SOL    HW2 2861   2.691   1.679   5.346
  305SOL     MW 2862   2.709   1.761   5.323
  306SOL     OW 2863   4.016   5.994   2.015
  306SOL    HW1 2864   4.039   5.934   2.087
  306SOL    HW2 2865   4.074   5.967   1.943
  306SOL     MW 2866   4.027   5.983   2.015
  307SOL     OW 2867   1.765   1.640   0.945
  307SOL    HW1 2868   1.766   1.615   0.852
  307SOL    HW2 2869   1.857   1.650   0.968
  307SOL     MW 2870   1.777   1.638   0.936
  308SOL     OW 2871   5.980   0.253   0.474
  308SOL    HW1 2872   5.943   0.192   0.411
  308SOL    HW2 2873   6.012   0.326   0.421
  308SOL     MW 2874   5.979   0.255   0.459
  309SOL     OW 2875   1.004   3.739   3.662
  309SOL    HW1 2876   1.060   3.714   3.588
  309SOL    HW2 2877   0.969   3.824   3.638
  309SOL     MW 2878   1.006   3.747   3.649
  310SOL     OW 2879   2.606   6.065   3.569
  310SOL    HW1 2880   2.673   6.101   3.627
  310SOL    HW2 2881   2.539   6.031   3.628
  310SOL     MW 2882   2.606   6.065   3.584
  311SOL     OW 2883   1.764   5.834   5.112
  311SOL    HW1 2884   1.845   5.885   5.117
  311SOL    HW2 2885   1.792   5.743   5.123
  311SOL     MW 2886   1.778   5.829   5.114
  312SOL     OW 2887   5.945   0.109   4.390
  312SOL    HW1 2888   5.907   0.196   4.383
  312SOL    HW2 2889   5.884   0.052   4.343
  312SOL     MW 2890   5.932   0.113   4.383
  313SOL     OW 2891   2.257   0.369   4.522
  313SOL    HW1 2892   2.276   0.366   4.616
  313SOL    HW2 2893   2.225   0.458   4.507
  313SOL     MW 2894   2.256   0.380   4.532
  314SOL     OW 2895   5.391   2.194   2.586
  314SOL    HW1 2896   5.435   2.132   2.644
  314SOL    HW2 2897   5.312   2.148   2.557
  314SOL     MW 2898   5.387   2.180   2.589
  315SOL     OW 2899   5.439   5.569   0.397
  315SOL    HW1 2900   5.452   5.502   0.464
  315SOL    HW2 2901   5.512   5.630   0.409
  315SOL     MW 2902   5.450   5.568   0.407
  316SOL     OW 2903   2.030   3.482   0.778
  316SOL    HW1 2904   2.020   3.392   0.807
  316SOL    HW2 2905   2.111   3.512   0.819
  316SOL     MW 2906   2.039   3.475   0.787
  317SOL     OW 2907   5.737   4.341   1.037
  317SOL    HW1 2908   5.643   4.341   1.055
  317SOL    HW2 2909   5.747   4.287   0.958
  317SOL     MW 2910   5.727   4.334   1.030
  318SOL     OW 2911   0.640   4.696   5.901
  318SOL    HW1 2912   0.683   4.625   5.854
  318SOL    HW2 2913   0.664   4.775   5.853
  318SOL     MW 2914   0.648   4.697   5.889
  319SOL     OW 2915   1.028   1.241   4.641
  319SOL    HW1 2916   1.022   1.314   4.703
  319SOL    HW2 2917   1.066   1.169   4.692
  319SOL     MW 2918   1.032   1.241   4.656
  320SOL     OW 2919   3.735   3.878   1.398
  320SOL    HW1 2920   3.792   3.807   1.427
  320SOL    HW2 2921   3.663   3.878   1.461
  320SOL     MW 2922   3.733   3.869   1.410
  321SOL     OW 2923   1.789   0.640   2.377
  321SOL    HW1 2924   1.701   0.656   2.342
  321SOL    HW2 2925   1.847   0.676   2.310
  321SOL     MW 2926   1.785   0.647   2.364
  322SOL     OW 2927   3.641   2.808   5.793
  322SOL    HW1 2928   3.691   2.838   5.869
  322SOL    HW2 2929   3.551   2.834   5.812
  322SOL     MW 2930   3.636   2.815   5.805
  323SOL     OW 2931   5.767   6.097   3.421
  323SOL    HW1 2932   5.823   6.098   3.343
  323SOL    HW2 2933   5.706   6.169   3.408
  323SOL     MW 2934   5.766   6.106   3.409
  324SOL     OW 2935   2.355   1.345   5.803
  324SOL    HW1 2936   2.403   1.357   5.721
  324SOL    HW2 2937   2.286   1.411   5.800
  324SOL     MW 2938   2.352   1.355   5.792
  325SOL     OW 2939   0.326   5.333   1.126
  325SOL    HW1 2940   0.368   5.386   1.057
  325SOL    HW2 2941   0.380   5.254   1.132
  325SOL     MW 2942   0.339   5.330   1.118
  326SOL     OW 2943   3.370   4.045   1.449
  326SOL    HW1 2944   3.279   4.074   1.447
  326SOL    HW2 2945   3.412   4.099   1.516
  326SOL     MW 2946   3.364   4.056   1.457
  327SOL     OW 2947   1.721   4.097   1.493
  327SOL    HW1 2948   1.787   4.105   1.423
  327SOL    HW2 2949   1.667   4.023   1.465
  327SOL     MW 2950   1.723   4.089   1.480
  328SOL     OW 2951   3.357   5.161   4.899
  328SOL    HW1 2952   3.281   5.115   4.935
  328SOL    HW2 2953   3.347   5.155   4.804
  328SOL     MW 2954   3.346   5.154   4.892
  329SOL     OW 2955   4.858   4.190   6.112
  329SOL    HW1 2956   4.849   4.232   6.027
  329SOL    HW2 2957   4.812   4.249   6.173
  329SOL     MW 2958   4.851   4.203   6.109
  330SOL     OW 2959   2.783   4.699   0.296
  330SOL    HW1 2960   2.842   4.676   0.225
  330SOL    HW2 2961   2.773   4.618   0.346
  330SOL     MW 2962   2.789   4.685   0.294
  331SOL     OW 2963   2.602   2.232   4.814
  331SOL    HW1 2964   2.538   2.177   4.770
  331SOL    HW2 2965   2.553   2.274   4.885
  331SOL     MW 2966   2.588   2.230   4.818
  332SOL     OW 2967   5.164   0.278   2.435
  332SOL    HW1 2968   5.137   0.286   2.343
  332SOL    HW2 2969   5.102   0.217   2.473
  332SOL     MW 2970   5.153   0.271   2.428
  333SOL     OW 2971   1.552   2.372   0.418
  333SOL    HW1 2972   1.546   2.434   0.345
  333SOL    HW2 2973   1.617   2.410   0.477
  333SOL     MW 2974   1.559   2.385   0.416
  334SOL     OW 2975   1.150   4.082   6.047
  334SOL    HW1 2976   1.183   4.131   5.971
  334SOL    HW2 2977   1.109   4.148   6.102
  334SOL     MW 2978   1.149   4.096   6.044
  335SOL     OW 2979   2.359   0.509   6.068
  335SOL    HW1 2980   2.283   0.469   6.111
  335SOL    HW2 2981   2.351   0.602   6.087
  335SOL     MW 2982   2.349   0.516   6.076
  336SOL     OW 2983   0.333   2.967   0.147
  336SOL    HW1 2984   0.311   3.059   0.161
  336SOL    HW2 2985   0.398   2.969   0.076
  336SOL     MW 2986   0.339   2.979   0.139
  337SOL     OW 2987   1.010   6.076   0.034
  337SOL    HW1 2988   0.950   6.135   0.080
  337SOL    HW2 2989   1.021   6.116  -0.053
  337SOL     MW 2990   1.004   6.089   0.028
  338SOL     OW 2991   3.418   2.694   5.156
  338SOL    HW1 2992   3.450   2.700   5.246
  338SOL    HW2 2993   3.477   2.631   5.114
  338SOL     MW 2994   3.430   2.687   5.162
  339SOL     OW 2995   0.817   4.617   0.336
  339SOL    HW1 2996   0.888   4.681   0.329
  339SOL    HW2 2997   0.777   4.634   0.421
  339SOL     MW 2998   0.821   4.627   0.346
  340SOL     OW 2999   5.187   4.453   2.591
  340SOL    HW1 3000   5.238   4.392   2.538
  340SOL    HW2 3001   5.217   4.437   2.681
  340SOL     MW 3002   5.198   4.443   2.596
  341SOL     OW 3003   2.114   6.030   2.851
  341SOL    HW1 3004   2.190   6.087   2.858
  341SOL    HW2 3005   2.119   5.993   2.763
  341SOL     MW 3006   2.124   6.033   2.841
  342SOL     OW 3007   5.982   1.061   4.851
  342SOL    HW1 3008   6.026   1.146   4.848
  342SOL    HW2 3009   6.024   1.010   4.780
  342SOL     MW 3010   5.993   1.065   4.841
  343SOL     OW 3011   1.453   0.474   0.004
  343SOL    HW1 3012   1.396   0.455  -0.071
  343SOL    HW2 3013   1.404   0.539   0.055
  343SOL     MW 3014   1.439   0.480   0.001
  344SOL     OW 3015   1.210   5.593   4.706
  344SOL    HW1 3016   1.217   5.503   4.738
  344SOL    HW2 3017   1.123   5.598   4.668
  344SOL     MW 3018   1.200   5.582   4.705
  345SOL     OW 3019   1.876   4.896   4.104
  345SOL    HW1 3020   1.908   4.844   4.177
  345SOL    HW2 3021   1.923   4.979   4.111
  345SOL     MW 3022   1.886   4.900   4.114
  346SOL     OW 3023   4.050   3.944   4.245
  346SOL    HW1 3024   3.965   3.901   4.247
  346SOL    HW2 3025   4.110   3.876   4.213
  346SOL     MW 3026   4.047   3.930   4.241
  347SOL     OW 3027   1.646   0.810   5.469
  347SOL    HW1 3028   1.720   0.774   5.420
  347SOL    HW2 3029   1.568   0.776   5.426
  347SOL     MW 3030   1.646   0.801   5.457
  348SOL     OW 3031   3.144   5.113   5.981
  348SOL    HW1 3032   3.129   5.069   6.065
  348SOL    HW2 3033   3.222   5.070   5.946
  348SOL     MW 3034   3.152   5.102   5.988
  349SOL     OW 3035   5.960   4.487   2.422
  349SOL    HW1 3036   5.947   4.570   2.467
  349SOL    HW2 3037   5.917   4.498   2.337
  349SOL     MW 3038   5.953   4.499   2.417
  350SOL     OW 3039   0.006   3.947   5.330
  350SOL    HW1 3040   0.056   3.902   5.398
  350SOL    HW2 3041   0.005   4.038   5.357
  350SOL     MW 3042   0.012   3.953   5.342
  351SOL     OW 3043   2.025   5.857   5.452
  351SOL    HW1 3044   1.941   5.864   5.406
  351SOL    HW2 3045   2.065   5.943   5.442
  351SOL     MW 3046   2.019   5.869   5.445
  352SOL     OW 3047   4.301   2.269   0.165
  352SOL    HW1 3048   4.397   2.263   0.171
  352SOL    HW2 3049   4.285   2.305   0.078
  352SOL     MW 3050   4.311   2.273   0.155
  353SOL     OW 3051   3.150   1.328   6.000
  353SOL    HW1 3052   3.129   1.259   6.062
  353SOL    HW2 3053   3.234   1.363   6.029
  353SOL     MW 3054   3.158   1.324   6.012
  354SOL     OW 3055   1.842   0.376   3.364
  354SOL    HW1 3056   1.867   0.369   3.272
  354SOL    HW2 3057   1.838   0.286   3.396
  354SOL     MW 3058   1.845   0.364   3.357
  355SOL     OW 3059   5.225   0.834   2.527
  355SOL    HW1 3060   5.306   0.817   2.478
  355SOL    HW2 3061   5.222   0.929   2.536
  355SOL     MW 3062   5.235   0.844   2.522
  356SOL     OW 3063   4.211   3.585   3.473
  356SOL    HW1 3064   4.285   3.626   3.517
  356SOL    HW2 3065   4.238   3.579   3.381
  356SOL     MW 3066   4.224   3.589   3.467
  357SOL     OW 3067   5.749   4.553   0.576
  357SOL    HW1 3068   5.762   4.537   0.670
  357SOL    HW2 3069   5.680   4.619   0.572
  357SOL     MW 3070   5.742   4.559   0.588
  358SOL     OW 3071   0.702   5.048   1.012
  358SOL    HW1 3072   0.635   5.096   1.060
  358SOL    HW2 3073   0.676   4.957   1.017
  358SOL     MW 3074   0.690   5.043   1.019
  359SOL     OW 3075   2.041   2.656   4.476
  359SOL    HW1 3076   2.062   2.632   4.567
  359SOL    HW2 3077   2.022   2.573   4.433
  359SOL     MW 3078   2.041   2.642   4.482
  360SOL     OW 3079   1.486   2.875   2.623
  360SOL    HW1 3080   1.549   2.835   2.682
  360SOL    HW2 3081   1.416   2.907   2.681
  360SOL     MW 3082   1.485   2.874   2.638
  361SOL     OW 3083   3.225   4.199   5.763
  361SOL    HW1 3084   3.279   4.165   5.692
  361SOL    HW2 3085   3.186   4.121   5.803
  361SOL     MW 3086   3.227   4.185   5.759
  362SOL     OW 3087   5.226   2.666   1.116
  362SOL    HW1 3088   5.230   2.727   1.042
  362SOL    HW2 3089   5.311   2.622   1.117
  362SOL     MW 3090   5.237   2.668   1.107
  363SOL     OW 3091   5.547   4.235   4.445
  363SOL    HW1 3092   5.564   4.157   4.391
  363SOL    HW2 3093   5.579   4.308   4.391
  363SOL     MW 3094   5.554   4.234   4.431
  364SOL     OW 3095   5.441   2.143   1.181
  364SOL    HW1 3096   5.374   2.127   1.248
  364SOL    HW2 3097   5.497   2.065   1.184
  364SOL     MW 3098   5.440   2.131   1.190
  365SOL     OW 3099   1.355   4.442   6.037
  365SOL    HW1 3100   1.275   4.494   6.049
  365SOL    HW2 3101   1.338   4.390   5.958
  365SOL     MW 3102   1.342   4.442   6.028
  366SOL     OW 3103   3.194   0.150   2.951
  366SOL    HW1 3104   3.224   0.236   2.983
  366SOL    HW2 3105   3.102   0.163   2.931
  366SOL     MW 3106   3.186   0.163   2.953
  367SOL     OW 3107   1.600   4.360   0.317
  367SOL    HW1 3108   1.542   4.435   0.306
  367SOL    HW2 3109   1.565   4.294   0.257
  367SOL     MW 3110   1.588   4.361   0.308
  368SOL     OW 3111   5.561   5.613   1.559
  368SOL    HW1 3112   5.633   5.567   1.515
  368SOL    HW2 3113   5.563   5.702   1.522
  368SOL     MW 3114   5.571   5.619   1.548
  369SOL     OW 3115   5.634   3.098   1.536
  369SOL    HW1 3116   5.611   3.157   1.464
  369SOL    HW2 3117   5.590   3.016   1.515
  369SOL     MW 3118   5.625   3.095   1.524
  370SOL     OW 3119   0.751   0.640   0.740
  370SOL    HW1 3120   0.664   0.630   0.702
  370SOL    HW2 3121   0.806   0.579   0.690
  370SOL     MW 3122   0.747   0.631   0.729
  371SOL     OW 3123   3.034   0.454   5.158
  371SOL    HW1 3124   2.981   0.532   5.175
  371SOL    HW2 3125   3.060   0.424   5.245
  371SOL     MW 3126   3.030   0.460   5.172
  372SOL     OW 3127   1.502   4.309   4.215
  372SOL    HW1 3128   1.431   4.364   4.181
  372SOL    HW2 3129   1.471   4.281   4.301
  372SOL     MW 3130   1.489   4.312   4.222
  373SOL     OW 3131   4.388   5.626   3.131
  373SOL    HW1 3132   4.461   5.595   3.184
  373SOL    HW2 3133   4.365   5.551   3.076
  373SOL     MW 3134   4.394   5.612   3.131
  374SOL     OW 3135   0.414   4.711   2.843
  374SOL    HW1 3136   0.367   4.628   2.846
  374SOL    HW2 3137   0.440   4.721   2.751
  374SOL     MW 3138   0.411   4.702   2.831
  375SOL     OW 3139   0.140   3.269   2.715
  375SOL    HW1 3140   0.182   3.216   2.782
  375SOL    HW2 3141   0.141   3.358   2.751
  375SOL     MW 3142   0.145   3.274   2.729
  376SOL     OW 3143   2.065   1.005   5.435
  376SOL    HW1 3144   1.979   1.031   5.468
  376SOL    HW2 3145   2.123   1.015   5.509
  376SOL     MW 3146   2.061   1.010   5.449
  377SOL     OW 3147   1.979   5.642   4.719
  377SOL    HW1 3148   2.023   5.725   4.697
  377SOL    HW2 3149   1.995   5.632   4.813
  377SOL     MW 3150   1.987   5.652   4.729
  378SOL     OW 3151   2.796   5.237   5.610
  378SOL    HW1 3152   2.756   5.158   5.574
  378SOL    HW2 3153   2.808   5.218   5.703
  378SOL     MW 3154   2.793   5.224   5.618
  379SOL     OW 3155   0.412   0.604   2.528
  379SOL    HW1 3156   0.504   0.580   2.516
  379SOL    HW2 3157   0.381   0.621   2.439
  379SOL     MW 3158   0.420   0.603   2.515
  380SOL     OW 3159   4.022   0.830   3.492
  380SOL    HW1 3160   4.088   0.895   3.514
  380SOL    HW2 3161   4.039   0.809   3.400
  380SOL     MW 3162   4.032   0.836   3.483
  381SOL     OW 3163   4.373   4.311   5.309
  381SOL    HW1 3164   4.455   4.271   5.338
  381SOL    HW2 3165   4.306   4.245   5.326
  381SOL     MW 3166   4.375   4.298   5.315
  382SOL     OW 3167   4.593   3.851   4.449
  382SOL    HW1 3168   4.528   3.840   4.518
  382SOL    HW2 3169   4.546   3.831   4.368
  382SOL     MW 3170   4.578   3.847   4.447
  383SOL     OW 3171   3.677   4.411   5.830
  383SOL    HW1 3172   3.650   4.404   5.921
  383SOL    HW2 3173   3.773   4.409   5.833
  383SOL     MW 3174   3.686   4.410   5.842
  384SOL     OW 3175   1.944   6.028   5.142
  384SOL    HW1 3176   2.010   6.051   5.208
  384SOL    HW2 3177   1.865   6.073   5.170
  384SOL     MW 3178   1.943   6.036   5.154
  385SOL     OW 3179   5.771   0.006   4.159
  385SOL    HW1 3180   5.706   0.061   4.204
  385SOL    HW2 3181   5.745  -0.083   4.180
  385SOL     MW 3182   5.760   0.002   4.168
  386SOL     OW 3183   1.566   0.250   0.372
  386SOL    HW1 3184   1.496   0.313   0.389
  386SOL    HW2 3185   1.625   0.259   0.446
  386SOL     MW 3186   1.565   0.259   0.383
  387SOL     OW 3187   2.909   3.625   5.804
  387SOL    HW1 3188   2.859   3.664   5.732
  387SOL    HW2 3189   2.974   3.570   5.760
  387SOL     MW 3190   2.911   3.623   5.789
  388SOL     OW 3191   4.818   5.528   1.226
  388SOL    HW1 3192   4.813   5.440   1.189
  388SOL    HW2 3193   4.732   5.565   1.211
  388SOL     MW 3194   4.807   5.521   1.219
  389SOL     OW 3195   1.740   5.122   2.831
  389SOL    HW1 3196   1.750   5.171   2.750
  389SOL    HW2 3197   1.789   5.041   2.817
  389SOL     MW 3198   1.747   5.118   2.819
  390SOL     OW 3199   2.595   1.890   4.122
  390SOL    HW1 3200   2.532   1.821   4.102
  390SOL    HW2 3201   2.665   1.877   4.058
  390SOL     MW 3202   2.596   1.880   4.111
  391SOL     OW 3203   0.864   1.934   3.044
  391SOL    HW1 3204   0.815   1.867   2.997
  391SOL    HW2 3205   0.943   1.948   2.991
  391SOL     MW 3206   0.868   1.927   3.031
  392SOL     OW 3207   0.020   1.654   4.395
  392SOL    HW1 3208   0.008   1.737   4.350
  392SOL    HW2 3209   0.104   1.663   4.441
  392SOL     MW 3210   0.029   1.665   4.395
  393SOL     OW 3211   0.729   5.534   3.342
  393SOL    HW1 3212   0.690   5.490   3.417
  393SOL    HW2 3213   0.669   5.515   3.270
  393SOL     MW 3214   0.716   5.526   3.342
  394SOL     OW 3215   3.138   1.841   5.230
  394SOL    HW1 3216   3.168   1.752   5.245
  394SOL    HW2 3217   3.133   1.881   5.317
  394SOL     MW 3218   3.141   1.835   5.243
  395SOL     OW 3219   0.902   5.452   5.110
  395SOL    HW1 3220   0.979   5.418   5.064
  395SOL    HW2 3221   0.870   5.377   5.161
  395SOL     MW 3222   0.908   5.438   5.111
  396SOL     OW 3223   0.521   5.167   3.272
  396SOL    HW1 3224   0.461   5.178   3.345
  396SOL    HW2 3225   0.464   5.145   3.198
  396SOL     MW 3226   0.506   5.165   3.272
  397SOL     OW 3227   4.747   1.600   0.830
  397SOL    HW1 3228   4.837   1.631   0.822
  397SOL    HW2 3229   4.694   1.679   0.838
  397SOL     MW 3230   4.752   1.614   0.830
  398SOL     OW 3231   5.828   0.377   4.467
  398SOL    HW1 3232   5.872   0.463   4.462
  398SOL    HW2 3233   5.735   0.398   4.469
  398SOL     MW 3234   5.822   0.391   4.467
  399SOL     OW 3235   2.606   1.182   5.945
  399SOL    HW1 3236   2.533   1.200   5.885
  399SOL    HW2 3237   2.617   1.263   5.995
  399SOL     MW 3238   2.598   1.194   5.944
  400SOL     OW 3239   1.605   4.750   1.652
  400SOL    HW1 3240   1.696   4.756   1.680
  400SOL    HW2 3241   1.585   4.835   1.614
  400SOL     MW 3242   1.614   4.762   1.651
  401SOL     OW 3243   4.748   4.988   3.206
  401SOL    HW1 3244   4.714   4.903   3.233
  401SOL    HW2 3245   4.807   5.014   3.277
  401SOL     MW 3246   4.751   4.980   3.218
  402SOL     OW 3247   5.225   2.440   4.737
  402SOL    HW1 3248   5.242   2.386   4.814
  402SOL    HW2 3249   5.312   2.469   4.708
  402SOL     MW 3250   5.238   2.437   4.743
  403SOL     OW 3251   1.830   6.022   6.065
  403SOL    HW1 3252   1.799   6.032   6.155
  403SOL    HW2 3253   1.781   5.947   6.031
  403SOL     MW 3254   1.820   6.014   6.072
  404SOL     OW 3255   4.251   5.939   3.296
  404SOL    HW1 3256   4.273   6.028   3.325
  404SOL    HW2 3257   4.156   5.933   3.310
  404SOL     MW 3258   4.241   5.950   3.301
  405SOL     OW 3259   0.688   1.964   1.852
  405SOL    HW1 3260   0.765   1.917   1.820
  405SOL    HW2 3261   0.677   1.934   1.942
  405SOL     MW 3262   0.696   1.954   1.860
  406SOL     OW 3263   1.427   3.693   1.468
  406SOL    HW1 3264   1.382   3.704   1.384
  406SOL    HW2 3265   1.465   3.779   1.486
  406SOL     MW 3266   1.426   3.705   1.460
  407SOL     OW 3267   2.311   1.239   3.535
  407SOL    HW1 3268   2.322   1.318   3.588
  407SOL    HW2 3269   2.222   1.209   3.555
  407SOL     MW 3270   2.301   1.245   3.544
  408SOL     OW 3271   3.933   3.635   1.761
  408SOL    HW1 3272   3.898   3.548   1.779
  408SOL    HW2 3273   3.879   3.694   1.814
  408SOL     MW 3274   3.922   3.631   1.770
  409SOL     OW 3275   4.570   0.718   0.202
  409SOL    HW1 3276   4.572   0.785   0.134
  409SOL    HW2 3277   4.638   0.745   0.264
  409SOL     MW 3278   4.579   0.730   0.201
  410SOL     OW 3279   6.042   3.299   1.804
  410SOL    HW1 3280   6.027   3.379   1.754
  410SOL    HW2 3281   5.995   3.231   1.756
  410SOL     MW 3282   6.034   3.300   1.792
  411SOL     OW 3283   6.047   0.484   0.336
  411SOL    HW1 3284   6.132   0.521   0.310
  411SOL    HW2 3285   6.004   0.462   0.253
  411SOL     MW 3286   6.053   0.486   0.322
  412SOL     OW 3287   1.754   5.544   1.868
  412SOL    HW1 3288   1.681   5.587   1.913
  412SOL    HW2 3289   1.782   5.476   1.929
  412SOL     MW 3290   1.748   5.541   1.882
  413SOL     OW 3291   4.134   3.073   0.277
  413SOL    HW1 3292   4.138   3.036   0.189
  413SOL    HW2 3293   4.041   3.066   0.301
  413SOL     MW 3294   4.122   3.067   0.269
  414SOL     OW 3295   4.350   1.509   2.665
  414SOL    HW1 3296   4.339   1.467   2.751
  414SOL    HW2 3297   4.437   1.547   2.668
  414SOL     MW 3298   4.360   1.508   2.677
  415SOL     OW 3299   1.393   4.719   5.406
  415SOL    HW1 3300   1.322   4.782   5.396
  415SOL    HW2 3301   1.424   4.732   5.495
  415SOL     MW 3302   1.388   4.729   5.416
  416SOL     OW 3303   3.481   4.852   3.711
  416SOL    HW1 3304   3.454   4.798   3.786
  416SOL    HW2 3305   3.402   4.857   3.657
  416SOL     MW 3306   3.467   4.846   3.714
  417SOL     OW 3307   1.067   3.326   1.910
  417SOL    HW1 3308   1.116   3.401   1.945
  417SOL    HW2 3309   0.976   3.345   1.933
  417SOL     MW 3310   1.061   3.338   1.917
  418SOL     OW 3311   4.591   3.825   5.830
  418SOL    HW1 3312   4.683   3.848   5.818
  418SOL    HW2 3313   4.590   3.729   5.827
  418SOL     MW 3314   4.603   3.815   5.828
  419SOL     OW 3315   5.178   2.956   5.691
  419SOL    HW1 3316   5.118   2.977   5.620
  419SOL    HW2 3317   5.251   3.017   5.680
  419SOL     MW 3318   5.180   2.966   5.681
  420SOL     OW 3319   4.548   4.562   3.745
  420SOL    HW1 3320   4.478   4.496   3.751
  420SOL    HW2 3321   4.622   4.516   3.705
  420SOL     MW 3322   4.548   4.548   3.741
  421SOL     OW 3323   5.708   4.305   4.705
  421SOL    HW1 3324   5.674   4.393   4.721
  421SOL    HW2 3325   5.670   4.279   4.621
  421SOL     MW 3326   5.699   4.313   4.696
  422SOL     OW 3327   2.885   3.388   0.787
  422SOL    HW1 3328   2.970   3.396   0.829
  422SOL    HW2 3329   2.888   3.450   0.714
  422SOL     MW 3330   2.896   3.397   0.783
  423SOL     OW 3331   0.232   4.235   2.543
  423SOL    HW1 3332   0.183   4.272   2.616
  423SOL    HW2 3333   0.304   4.295   2.530
  423SOL     MW 3334   0.235   4.247   2.550
  424SOL     OW 3335   0.346   3.880   2.682
  424SOL    HW1 3336   0.337   3.969   2.648
  424SOL    HW2 3337   0.266   3.835   2.651
  424SOL     MW 3338   0.334   3.886   2.673
  425SOL     OW 3339   3.875   1.094   1.027
  425SOL    HW1 3340   3.819   1.022   1.054
  425SOL    HW2 3341   3.938   1.104   1.099
  425SOL     MW 3342   3.876   1.086   1.040
  426SOL     OW 3343   4.656   1.015   3.646
  426SOL    HW1 3344   4.739   0.980   3.676
  426SOL    HW2 3345   4.631   1.079   3.713
  426SOL     MW 3346   4.663   1.019   3.658
  427SOL     OW 3347   3.850   1.422   1.458
  427SOL    HW1 3348   3.847   1.398   1.366
  427SOL    HW2 3349   3.905   1.500   1.461
  427SOL     MW 3350   3.857   1.429   1.447
  428SOL     OW 3351   2.211   5.546   3.580
  428SOL    HW1 3352   2.202   5.616   3.515
  428SOL    HW2 3353   2.135   5.556   3.637
  428SOL     MW 3354   2.200   5.557   3.579
  429SOL     OW 3355   3.151   0.727   4.022
  429SOL    HW1 3356   3.201   0.666   3.967
  429SOL    HW2 3357   3.180   0.814   3.994
  429SOL     MW 3358   3.161   0.730   4.011
  430SOL     OW 3359   4.357   5.145   4.427
  430SOL    HW1 3360   4.301   5.209   4.384
  430SOL    HW2 3361   4.435   5.194   4.453
  430SOL     MW 3362   4.360   5.159   4.425
  431SOL     OW 3363   5.710   5.046   5.603
  431SOL    HW1 3364   5.781   5.011   5.548
  431SOL    HW2 3365   5.671   4.968   5.644
  431SOL     MW 3366   5.714   5.031   5.601
  432SOL     OW 3367   4.959   0.526   5.075
  432SOL    HW1 3368   4.864   0.514   5.063
  432SOL    HW2 3369   4.998   0.454   5.026
  432SOL     MW 3370   4.952   0.516   5.067
  433SOL     OW 3371   5.487   4.436   1.107
  433SOL    HW1 3372   5.550   4.508   1.112
  433SOL    HW2 3373   5.442   4.437   1.192
  433SOL     MW 3374   5.489   4.446   1.119
  434SOL     OW 3375   5.954   3.556   0.306
  434SOL    HW1 3376   5.953   3.608   0.225
  434SOL    HW2 3377   5.880   3.591   0.357
  434SOL     MW 3378   5.944   3.567   0.302
  435SOL     OW 3379   0.488   4.016   4.722
  435SOL    HW1 3380   0.499   3.929   4.760
  435SOL    HW2 3381   0.468   4.000   4.630
  435SOL     MW 3382   0.487   4.003   4.715
  436SOL     OW 3383   0.543   3.718   3.711
  436SOL    HW1 3384   0.633   3.717   3.744
  436SOL    HW2 3385   0.506   3.799   3.746
  436SOL     MW 3386   0.550   3.728   3.720
  437SOL     OW 3387   0.407   1.593   5.177
  437SOL    HW1 3388   0.323   1.639   5.176
  437SOL    HW2 3389   0.471   1.659   5.205
  437SOL     MW 3390   0.405   1.607   5.181
  438SOL     OW 3391   2.601   0.772   3.610
  438SOL    HW1 3392   2.599   0.709   3.539
  438SOL    HW2 3393   2.628   0.855   3.569
  438SOL     MW 3394   2.604   0.775   3.596
  439SOL     OW 3395   4.097   2.743   5.091
  439SOL    HW1 3396   4.131   2.812   5.147
  439SOL    HW2 3397   4.126   2.662   5.132
  439SOL     MW 3398   4.105   2.742   5.103
  440SOL     OW 3399   3.682   0.653   4.826
  440SOL    HW1 3400   3.667   0.566   4.790
  440SOL    HW2 3401   3.704   0.638   4.918
  440SOL     MW 3402   3.683   0.640   4.833
  441SOL     OW 3403   0.103   2.026   2.618
  441SOL    HW1 3404   0.070   1.961   2.680
  441SOL    HW2 3405   0.041   2.023   2.545
  441SOL     MW 3406   0.091   2.017   2.617
  442SOL     OW 3407   6.008   2.259   1.045
  442SOL    HW1 3408   6.055   2.194   1.098
  442SOL    HW2 3409   6.077   2.314   1.008
  442SOL     MW 3410   6.023   2.257   1.047
  443SOL     OW 3411   2.994   1.131   0.736
  443SOL    HW1 3412   2.973   1.205   0.679
  443SOL    HW2 3413   2.948   1.149   0.818
  443SOL     MW 3414   2.985   1.143   0.739
  444SOL     OW 3415   3.841   3.866   1.886
  444SOL    HW1 3416   3.876   3.874   1.975
  444SOL    HW2 3417   3.761   3.919   1.886
  444SOL     MW 3418   3.836   3.874   1.897
  445SOL     OW 3419   1.123   4.917   1.952
  445SOL    HW1 3420   1.144   4.976   2.025
  445SOL    HW2 3421   1.028   4.924   1.943
  445SOL     MW 3422   1.114   4.925   1.960
  446SOL     OW 3423   5.800   2.027   1.504
  446SOL    HW1 3424   5.814   1.933   1.491
  446SOL    HW2 3425   5.863   2.051   1.571
  446SOL     MW 3426   5.810   2.018   1.511
  447SOL     OW 3427   1.607   4.365   1.014
  447SOL    HW1 3428   1.573   4.455   1.018
  447SOL    HW2 3429   1.564   4.327   0.937
  447SOL     MW 3430   1.597   4.372   1.005
  448SOL     OW 3431   3.377   3.381   0.191
  448SOL    HW1 3432   3.300   3.351   0.239
  448SOL    HW2 3433   3.419   3.444   0.250
  448SOL     MW 3434   3.372   3.385   0.204
  449SOL     OW 3435   6.109   3.154   1.043
  449SOL    HW1 3436   6.036   3.094   1.059
  449SOL    HW2 3437   6.119   3.202   1.125
  449SOL     MW 3438   6.101   3.153   1.055
  450SOL     OW 3439   4.342   1.340   0.361
  450SOL    HW1 3440   4.261   1.296   0.334
  450SOL    HW2 3441   4.331   1.430   0.331
  450SOL     MW 3442   4.330   1.346   0.354
  451SOL     OW 3443   4.542   1.848   1.608
  451SOL    HW1 3444   4.546   1.766   1.560
  451SOL    HW2 3445   4.619   1.897   1.581
  451SOL     MW 3446   4.552   1.844   1.599
  452SOL     OW 3447   4.907   4.454   4.665
  452SOL    HW1 3448   4.943   4.446   4.577
  452SOL    HW2 3449   4.877   4.365   4.686
  452SOL     MW 3450   4.908   4.441   4.657
  453SOL     OW 3451   1.565   6.036   1.590
  453SOL    HW1 3452   1.584   5.942   1.594
  453SOL    HW2 3453   1.648   6.076   1.564
  453SOL     MW 3454   1.578   6.029   1.587
  454SOL     OW 3455   3.680   1.162   5.805
  454SOL    HW1 3456   3.754   1.167   5.866
  454SOL    HW2 3457   3.682   1.245   5.758
  454SOL     MW 3458   3.690   1.173   5.807
  455SOL     OW 3459   1.361   0.727   0.119
  455SOL    HW1 3460   1.439   0.756   0.165
  455SOL    HW2 3461   1.345   0.794   0.053
  455SOL     MW 3462   1.369   0.739   0.117
  456SOL     OW 3463   3.153   0.646   4.829
  456SOL    HW1 3464   3.077   0.628   4.774
  456SOL    HW2 3465   3.204   0.710   4.779
  456SOL     MW 3466   3.149   0.652   4.815
  457SOL     OW 3467   0.049   0.195   1.630
  457SOL    HW1 3468   0.112   0.267   1.619
  457SOL    HW2 3469   0.025   0.171   1.541
  457SOL     MW 3470   0.054   0.201   1.617
  458SOL     OW 3471   4.626   5.870   5.955
  458SOL    HW1 3472   4.687   5.858   6.028
  458SOL    HW2 3473   4.682   5.887   5.879
  458SOL     MW 3474   4.641   5.871   5.955
  459SOL     OW 3475   4.240   4.154   5.873
  459SOL    HW1 3476   4.275   4.111   5.951
  459SOL    HW2 3477   4.272   4.100   5.800
  459SOL     MW 3478   4.249   4.141   5.873
  460SOL     OW 3479   0.027   0.165   5.178
  460SOL    HW1 3480  -0.019   0.241   5.213
  460SOL    HW2 3481   0.116   0.174   5.210
  460SOL     MW 3482   0.032   0.176   5.186
  461SOL     OW 3483   6.101   1.940   6.052
  461SOL    HW1 3484   6.009   1.946   6.077
  461SOL    HW2 3485   6.098   1.913   5.960
  461SOL     MW 3486   6.089   1.937   6.043
  462SOL     OW 3487   0.088   3.852   5.083
  462SOL    HW1 3488   0.069   3.900   5.163
  462SOL    HW2 3489   0.110   3.764   5.112
  462SOL     MW 3490   0.088   3.847   5.097
  463SOL     OW 3491   1.634   0.621   4.633
  463SOL    HW1 3492   1.605   0.613   4.724
  463SOL    HW2 3493   1.620   0.533   4.596
  463SOL     MW 3494   1.628   0.608   4.640
  464SOL     OW 3495   1.599   5.841   4.900
  464SOL    HW1 3496   1.509   5.814   4.917
  464SOL    HW2 3497   1.645   5.825   4.983
  464SOL     MW 3498   1.594   5.836   4.913
  465SOL     OW 3499   5.325   2.915   1.657
  465SOL    HW1 3500   5.260   2.953   1.717
  465SOL    HW2 3501   5.311   2.960   1.574
  465SOL     MW 3502   5.315   2.926   1.654
  466SOL     OW 3503   4.390   0.590   4.827
  466SOL    HW1 3504   4.467   0.600   4.771
  466SOL    HW2 3505   4.325   0.548   4.770
  466SOL     MW 3506   4.391   0.586   4.812
  467SOL     OW 3507   5.691   5.725   2.606
  467SOL    HW1 3508   5.782   5.717   2.576
  467SOL    HW2 3509   5.639   5.712   2.527
  467SOL     MW 3510   5.696   5.722   2.592
  468SOL     OW 3511   1.740   2.958   2.947
  468SOL    HW1 3512   1.645   2.958   2.960
  468SOL    HW2 3513   1.771   2.881   2.994
  468SOL     MW 3514   1.732   2.948   2.955
  469SOL     OW 3515   0.936   5.827   2.302
  469SOL    HW1 3516   1.001   5.893   2.279
  469SOL    HW2 3517   0.918   5.842   2.395
  469SOL     MW 3518   0.942   5.837   2.311
  470SOL     OW 3519   3.782   1.991   5.798
  470SOL    HW1 3520   3.719   2.015   5.866
  470SOL    HW2 3521   3.865   1.981   5.844
  470SOL     MW 3522   3.784   1.993   5.812
  471SOL     OW 3523   0.541   3.194   5.733
  471SOL    HW1 3524   0.624   3.231   5.762
  471SOL    HW2 3525   0.488   3.270   5.708
  471SOL     MW 3526   0.545   3.209   5.734
  472SOL     OW 3527   5.733   4.407   3.573
  472SOL    HW1 3528   5.752   4.477   3.636
  472SOL    HW2 3529   5.809   4.348   3.578
  472SOL     MW 3530   5.745   4.408   3.582
  473SOL     OW 3531   4.039   3.892   0.247
  473SOL    HW1 3532   3.974   3.868   0.312
  473SOL    HW2 3533   3.989   3.937   0.179
  473SOL     MW 3534   4.024   3.895   0.246
  474SOL     OW 3535   1.336   5.771   4.893
  474SOL    HW1 3536   1.253   5.818   4.904
  474SOL    HW2 3537   1.315   5.698   4.834
  474SOL     MW 3538   1.323   5.767   4.887
  475SOL     OW 3539   0.144   4.210   4.556
  475SOL    HW1 3540   0.229   4.216   4.512
  475SOL    HW2 3541   0.084   4.179   4.488
  475SOL     MW 3542   0.148   4.207   4.542
  476SOL     OW 3543   4.458   2.051   4.795
  476SOL    HW1 3544   4.494   2.072   4.881
  476SOL    HW2 3545   4.425   1.961   4.805
  476SOL     MW 3546   4.458   2.042   4.808
  477SOL     OW 3547   2.208   3.237   4.956
  477SOL    HW1 3548   2.130   3.184   4.938
  477SOL    HW2 3549   2.191   3.277   5.041
  477SOL     MW 3550   2.196   3.235   4.965
  478SOL     OW 3551   0.258   3.575   1.780
  478SOL    HW1 3552   0.288   3.585   1.871
  478SOL    HW2 3553   0.240   3.482   1.771
  478SOL     MW 3554   0.260   3.565   1.791
  479SOL     OW 3555   1.133   0.168   0.459
  479SOL    HW1 3556   1.145   0.092   0.516
  479SOL    HW2 3557   1.220   0.207   0.453
  479SOL     MW 3558   1.145   0.163   0.465
  480SOL     OW 3559   3.389   0.218   0.329
  480SOL    HW1 3560   3.454   0.258   0.388
  480SOL    HW2 3561   3.310   0.210   0.382
  480SOL     MW 3562   3.387   0.222   0.343
  481SOL     OW 3563   3.447   1.094   6.090
  481SOL    HW1 3564   3.450   1.034   6.165
  481SOL    HW2 3565   3.443   1.036   6.014
  481SOL     MW 3566   3.447   1.079   6.090
  482SOL     OW 3567   0.541   2.491   2.912
  482SOL    HW1 3568   0.598   2.542   2.855
  482SOL    HW2 3569   0.466   2.549   2.928
  482SOL     MW 3570   0.538   2.505   2.907
  483SOL     OW 3571   5.755   5.500   3.005
  483SOL    HW1 3572   5.698   5.476   2.932
  483SOL    HW2 3573   5.699   5.493   3.083
  483SOL     MW 3574   5.741   5.496   3.006
  484SOL     OW 3575   5.647   4.377   2.645
  484SOL    HW1 3576   5.732   4.357   2.685
  484SOL    HW2 3577   5.598   4.296   2.651
  484SOL     MW 3578   5.652   4.364   2.651
  485SOL     OW 3579   6.093   5.074   4.071
  485SOL    HW1 3580   6.157   5.050   4.004
  485SOL    HW2 3581   6.145   5.100   4.147
  485SOL     MW 3582   6.107   5.074   4.072
  486SOL     OW 3583   5.702   1.300   2.252
  486SOL    HW1 3584   5.674   1.290   2.161
  486SOL    HW2 3585   5.651   1.374   2.285
  486SOL     MW 3586   5.692   1.308   2.245
  487SOL     OW 3587   5.816   5.478   5.621
  487SOL    HW1 3588   5.724   5.468   5.600
  487SOL    HW2 3589   5.828   5.429   5.703
  487SOL     MW 3590   5.806   5.470   5.629
  488SOL     OW 3591   1.145   5.733   1.271
  488SOL    HW1 3592   1.086   5.809   1.266
  488SOL    HW2 3593   1.229   5.766   1.237
  488SOL     MW 3594   1.148   5.747   1.266
  489SOL     OW 3595   2.989   4.839   4.162
  489SOL    HW1 3596   3.054   4.873   4.101
  489SOL    HW2 3597   2.941   4.917   4.191
  489SOL     MW 3598   2.991   4.854   4.158
  490SOL     OW 3599   0.636   0.252   1.604
  490SOL    HW1 3600   0.724   0.233   1.636
  490SOL    HW2 3601   0.635   0.218   1.514
  490SOL     MW 3602   0.647   0.245   1.597
  491SOL     OW 3603   0.120   3.047   4.179
  491SOL    HW1 3604   0.168   3.129   4.184
  491SOL    HW2 3605   0.078   3.038   4.264
  491SOL     MW 3606   0.120   3.057   4.190
  492SOL     OW 3607   1.329   3.773   2.068
  492SOL    HW1 3608   1.321   3.678   2.059
  492SOL    HW2 3609   1.267   3.808   2.004
  492SOL     MW 3610   1.320   3.765   2.059
  493SOL     OW 3611   0.462   3.931   4.455
  493SOL    HW1 3612   0.540   3.943   4.401
  493SOL    HW2 3613   0.458   3.837   4.471
  493SOL     MW 3614   0.472   3.920   4.450
  494SOL     OW 3615   4.399   4.713   2.338
  494SOL    HW1 3616   4.375   4.805   2.338
  494SOL    HW2 3617   4.484   4.710   2.293
  494SOL     MW 3618   4.407   4.724   2.332
  495SOL     OW 3619   3.809   1.671   4.646
  495SOL    HW1 3620   3.883   1.617   4.620
  495SOL    HW2 3621   3.836   1.712   4.728
  495SOL     MW 3622   3.822   1.669   4.653
  496SOL     OW 3623   0.586   3.176   2.966
  496SOL    HW1 3624   0.610   3.174   3.059
  496SOL    HW2 3625   0.554   3.088   2.948
  496SOL     MW 3626   0.585   3.165   2.976
  497SOL     OW 3627   4.490   3.600   5.149
  497SOL    HW1 3628   4.399   3.621   5.125
  497SOL    HW2 3629   4.510   3.520   5.101
  497SOL     MW 3630   4.481   3.593   5.139
  498SOL     OW 3631   4.419   0.113   0.112
  498SOL    HW1 3632   4.384   0.177   0.175
  498SOL    HW2 3633   4.368   0.034   0.127
  498SOL     MW 3634   4.408   0.111   0.122
  499SOL     OW 3635   4.587   0.584   1.775
  499SOL    HW1 3636   4.680   0.597   1.758
  499SOL    HW2 3637   4.574   0.490   1.762
  499SOL     MW 3638   4.598   0.573   1.771
  500SOL     OW 3639   5.581   5.713   0.686
  500SOL    HW1 3640   5.528   5.693   0.762
  500SOL    HW2 3641   5.616   5.629   0.658
  500SOL     MW 3642   5.579   5.700   0.692
  501SOL     OW 3643   4.744   0.708   1.497
  501SOL    HW1 3644   4.829   0.751   1.505
  501SOL    HW2 3645   4.684   0.761   1.549
  501SOL     MW 3646   4.747   0.720   1.504
  502SOL     OW 3647   0.951   5.776   0.018
  502SOL    HW1 3648   1.031   5.754  -0.029
  502SOL    HW2 3649   0.946   5.871   0.014
  502SOL     MW 3650   0.961   5.785   0.011
  503SOL     OW 3651   5.381   5.908   1.185
  503SOL    HW1 3652   5.408   5.874   1.099
  503SOL    HW2 3653   5.355   5.830   1.234
  503SOL     MW 3654   5.382   5.894   1.180
  504SOL     OW 3655   1.411   5.071   4.667
  504SOL    HW1 3656   1.466   5.040   4.739
  504SOL    HW2 3657   1.458   5.048   4.588
  504SOL     MW 3658   1.424   5.064   4.666
  505SOL     OW 3659   5.172   4.139   4.878
  505SOL    HW1 3660   5.264   4.155   4.857
  505SOL    HW2 3661   5.152   4.201   4.949
  505SOL     MW 3662   5.181   4.149   4.885
  506SOL     OW 3663   4.909   2.640   0.694
  506SOL    HW1 3664   5.001   2.648   0.671
  506SOL    HW2 3665   4.864   2.633   0.610
  506SOL     MW 3666   4.915   2.640   0.681
  507SOL     OW 3667   1.384   0.019   4.425
  507SOL    HW1 3668   1.360   0.055   4.339
  507SOL    HW2 3669   1.444   0.084   4.461
  507SOL     MW 3670   1.388   0.032   4.418
  508SOL     OW 3671   0.549   3.479   4.980
  508SOL    HW1 3672   0.497   3.478   4.900
  508SOL    HW2 3673   0.516   3.406   5.032
  508SOL     MW 3674   0.538   3.470   4.977
  509SOL     OW 3675   4.849   4.776   0.734
  509SOL    HW1 3676   4.812   4.859   0.705
  509SOL    HW2 3677   4.775   4.728   0.772
  509SOL     MW 3678   4.835   4.780   0.735
  510SOL     OW 3679   3.178   3.743   1.878
  510SOL    HW1 3680   3.273   3.752   1.887
  510SOL    HW2 3681   3.155   3.807   1.811
  510SOL     MW 3682   3.188   3.753   1.871
  511SOL     OW 3683   5.231   2.583   4.062
  511SOL    HW1 3684   5.260   2.598   3.972
  511SOL    HW2 3685   5.137   2.567   4.055
  511SOL     MW 3686   5.223   2.583   4.050
  512SOL     OW 3687   1.349   3.478   2.885
  512SOL    HW1 3688   1.330   3.384   2.879
  512SOL    HW2 3689   1.444   3.482   2.896
  512SOL     MW 3690   1.359   3.466   2.886
  513SOL     OW 3691   0.240   5.838   0.567
  513SOL    HW1 3692   0.301   5.911   0.576
  513SOL    HW2 3693   0.197   5.832   0.652
  513SOL     MW 3694   0.242   5.847   0.579
  514SOL     OW 3695   5.476   1.325   4.481
  514SOL    HW1 3696   5.419   1.340   4.556
  514SOL    HW2 3697   5.455   1.397   4.421
  514SOL     MW 3698   5.466   1.336   4.483
  515SOL     OW 3699   5.131   5.817   0.945
  515SOL    HW1 3700   5.093   5.883   0.886
  515SOL    HW2 3701   5.225   5.837   0.946
  515SOL     MW 3702   5.138   5.828   0.937
  516SOL     OW 3703   4.645   0.214   2.845
  516SOL    HW1 3704   4.591   0.201   2.924
  516SOL    HW2 3705   4.734   0.193   2.874
  516SOL     MW 3706   4.649   0.210   2.859
  517SOL     OW 3707   1.958   3.700   4.647
  517SOL    HW1 3708   2.016   3.696   4.724
  517SOL    HW2 3709   1.996   3.768   4.592
  517SOL     MW 3710   1.970   3.708   4.650
  518SOL     OW 3711   5.595   4.770   5.730
  518SOL    HW1 3712   5.509   4.806   5.753
  518SOL    HW2 3713   5.596   4.684   5.773
  518SOL     MW 3714   5.584   4.763   5.739
  519SOL     OW 3715   4.333   3.258   1.121
  519SOL    HW1 3716   4.244   3.291   1.135
  519SOL    HW2 3717   4.385   3.297   1.192
  519SOL     MW 3718   4.328   3.267   1.132
  520SOL     OW 3719   4.889   0.238   3.229
  520SOL    HW1 3720   4.971   0.211   3.270
  520SOL    HW2 3721   4.911   0.250   3.137
  520SOL     MW 3722   4.903   0.236   3.222
  521SOL     OW 3723   0.775   4.132   2.684
  521SOL    HW1 3724   0.773   4.042   2.716
  521SOL    HW2 3725   0.736   4.128   2.598
  521SOL     MW 3726   0.770   4.120   2.677
  522SOL     OW 3727   3.204   3.936   5.808
  522SOL    HW1 3728   3.272   3.928   5.875
  522SOL    HW2 3729   3.123   3.912   5.853
  522SOL     MW 3730   3.202   3.932   5.822
  523SOL     OW 3731   5.462   3.882   3.123
  523SOL    HW1 3732   5.417   3.922   3.197
  523SOL    HW2 3733   5.441   3.789   3.129
  523SOL     MW 3734   5.454   3.875   3.133
  524SOL     OW 3735   1.299   4.542   4.206
  524SOL    HW1 3736   1.215   4.496   4.197
  524SOL    HW2 3737   1.304   4.599   4.129
  524SOL     MW 3738   1.289   4.543   4.195
  525SOL     OW 3739   2.888   3.910   0.930
  525SOL    HW1 3740   2.924   3.999   0.936
  525SOL    HW2 3741   2.854   3.904   0.841
  525SOL     MW 3742   2.888   3.921   0.919
  526SOL     OW 3743   5.886   2.804   0.973
  526SOL    HW1 3744   5.880   2.849   0.889
  526SOL    HW2 3745   5.874   2.873   1.038
  526SOL     MW 3746   5.884   2.819   0.971
  527SOL     OW 3747   3.700   1.473   4.172
  527SOL    HW1 3748   3.768   1.436   4.229
  527SOL    HW2 3749   3.669   1.398   4.121
  527SOL     MW 3750   3.705   1.458   4.173
  528SOL     OW 3751   0.756   4.703   4.378
  528SOL    HW1 3752   0.666   4.673   4.387
  528SOL    HW2 3753   0.761   4.782   4.432
  528SOL     MW 3754   0.745   4.709   4.386
  529SOL     OW 3755   1.206   4.799   1.559
  529SOL    HW1 3756   1.208   4.703   1.564
  529SOL    HW2 3757   1.274   4.828   1.620
  529SOL     MW 3758   1.215   4.790   1.567
  530SOL     OW 3759   4.718   3.918   2.386
  530SOL    HW1 3760   4.772   3.839   2.388
  530SOL    HW2 3761   4.632   3.887   2.357
  530SOL     MW 3762   4.714   3.904   2.383
  531SOL     OW 3763   2.946   5.693   5.395
  531SOL    HW1 3764   2.931   5.619   5.454
  531SOL    HW2 3765   3.010   5.747   5.441
  531SOL     MW 3766   2.952   5.691   5.409
  532SOL     OW 3767   3.679   4.952   2.520
  532SOL    HW1 3768   3.599   4.948   2.573
  532SOL    HW2 3769   3.691   4.862   2.489
  532SOL     MW 3770   3.670   4.940   2.523
  533SOL     OW 3771   2.990   3.803   5.984
  533SOL    HW1 3772   3.060   3.778   6.044
  533SOL    HW2 3773   2.985   3.732   5.921
  533SOL     MW 3774   2.998   3.791   5.984
  534SOL     OW 3775   5.738   5.834   5.481
  534SOL    HW1 3776   5.667   5.770   5.487
  534SOL    HW2 3777   5.730   5.888   5.560
  534SOL     MW 3778   5.728   5.833   5.492
  535SOL     OW 3779   3.073   0.596   1.895
  535SOL    HW1 3780   2.998   0.590   1.836
  535SOL    HW2 3781   3.116   0.510   1.886
  535SOL     MW 3782   3.069   0.584   1.886
  536SOL     OW 3783   0.100   4.199   3.360
  536SOL    HW1 3784   0.073   4.122   3.410
  536SOL    HW2 3785   0.177   4.172   3.311
  536SOL     MW 3786   0.106   4.186   3.360
  537SOL     OW 3787   5.418   1.096   5.282
  537SOL    HW1 3788   5.398   1.119   5.191
  537SOL    HW2 3789   5.333   1.073   5.320
  537SOL     MW 3790   5.404   1.096   5.275
  538SOL     OW 3791   1.743   1.222   4.076
  538SOL    HW1 3792   1.658   1.213   4.032
  538SOL    HW2 3793   1.723   1.265   4.159
  538SOL     MW 3794   1.730   1.226   4.081
  539SOL     OW 3795   1.720   4.261   4.843
  539SOL    HW1 3796   1.651   4.195   4.831
  539SOL    HW2 3797   1.751   4.247   4.932
  539SOL     MW 3798   1.715   4.250   4.853
  540SOL     OW 3799   3.209   2.858   6.097
  540SOL    HW1 3800   3.277   2.868   6.031
  540SOL    HW2 3801   3.242   2.905   6.174
  540SOL     MW 3802   3.222   2.865   6.099
  541SOL     OW 3803   5.991   2.038   2.006
  541SOL    HW1 3804   6.064   2.098   2.012
  541SOL    HW2 3805   5.976   2.028   1.911
  541SOL     MW 3806   5.998   2.044   1.994
  542SOL     OW 3807   0.351   0.602   1.543
  542SOL    HW1 3808   0.445   0.614   1.533
  542SOL    HW2 3809   0.328   0.656   1.619
  542SOL     MW 3810   0.360   0.610   1.552
  543SOL     OW 3811   3.644   5.743   5.290
  543SOL    HW1 3812   3.569   5.709   5.242
  543SOL    HW2 3813   3.661   5.677   5.357
  543SOL     MW 3814   3.636   5.731   5.292
  544SOL     OW 3815   4.808   1.456   5.704
  544SOL    HW1 3816   4.889   1.496   5.735
  544SOL    HW2 3817   4.831   1.364   5.687
  544SOL     MW 3818   4.821   1.449   5.706
  545SOL     OW 3819   4.190   2.076   2.687
  545SOL    HW1 3820   4.192   1.994   2.735
  545SOL    HW2 3821   4.282   2.102   2.680
  545SOL     MW 3822   4.202   2.069   2.692
  546SOL     OW 3823   2.880   5.884   1.471
  546SOL    HW1 3824   2.937   5.807   1.474
  546SOL    HW2 3825   2.895   5.929   1.554
  546SOL     MW 3826   2.889   5.880   1.482
  547SOL     OW 3827   1.936   1.643   1.176
  547SOL    HW1 3828   2.007   1.581   1.191
  547SOL    HW2 3829   1.948   1.711   1.242
  547SOL     MW 3830   1.946   1.644   1.186
  548SOL     OW 3831   0.358   1.922   2.822
  548SOL    HW1 3832   0.418   1.995   2.832
  548SOL    HW2 3833   0.414   1.844   2.815
  548SOL     MW 3834   0.373   1.921   2.822
  549SOL     OW 3835   6.108   2.770   5.108
  549SOL    HW1 3836   6.101   2.857   5.067
  549SOL    HW2 3837   6.017   2.746   5.126
  549SOL     MW 3838   6.095   2.778   5.105
  550SOL     OW 3839   1.536   2.181   3.675
  550SOL    HW1 3840   1.533   2.091   3.641
  550SOL    HW2 3841   1.446   2.212   3.671
  550SOL     MW 3842   1.524   2.173   3.670
  551SOL     OW 3843   3.065   4.114   5.218
  551SOL    HW1 3844   3.009   4.183   5.253
  551SOL    HW2 3845   3.062   4.128   5.123
  551SOL     MW 3846   3.058   4.125   5.210
  552SOL     OW 3847   3.376   2.028   4.199
  552SOL    HW1 3848   3.402   1.996   4.286
  552SOL    HW2 3849   3.347   2.118   4.215
  552SOL     MW 3850   3.375   2.035   4.212
  553SOL     OW 3851   2.495   2.249   0.982
  553SOL    HW1 3852   2.524   2.158   0.972
  553SOL    HW2 3853   2.570   2.293   1.022
  553SOL     MW 3854   2.508   2.243   0.986
  554SOL     OW 3855   4.971   4.422   3.209
  554SOL    HW1 3856   5.034   4.355   3.236
  554SOL    HW2 3857   5.014   4.467   3.137
  554SOL     MW 3858   4.985   4.419   3.204
  555SOL     OW 3859   2.673   0.414   1.640
  555SOL    HW1 3860   2.672   0.318   1.636
  555SOL    HW2 3861   2.581   0.439   1.641
  555SOL     MW 3862   2.661   0.405   1.639
  556SOL     OW 3863   1.555   3.370   0.040
  556SOL    HW1 3864   1.504   3.307  -0.010
  556SOL    HW2 3865   1.553   3.336   0.130
  556SOL     MW 3866   1.548   3.358   0.045
  557SOL     OW 3867   1.753   3.068   5.772
  557SOL    HW1 3868   1.738   3.017   5.692
  557SOL    HW2 3869   1.734   3.007   5.843
  557SOL     MW 3870   1.748   3.054   5.770
  558SOL     OW 3871   4.871   0.012   5.584
  558SOL    HW1 3872   4.908  -0.065   5.539
  558SOL    HW2 3873   4.947   0.057   5.621
  558SOL     MW 3874   4.886   0.008   5.583
  559SOL     OW 3875   3.531   0.583   4.556
  559SOL    HW1 3876   3.560   0.662   4.601
  559SOL    HW2 3877   3.439   0.600   4.534
  559SOL     MW 3878   3.523   0.595   4.559
  560SOL     OW 3879   4.770   2.062   3.418
  560SOL    HW1 3880   4.705   2.132   3.420
  560SOL    HW2 3881   4.825   2.078   3.495
  560SOL     MW 3882   4.769   2.073   3.428
  561SOL     OW 3883   1.628   3.348   5.350
  561SOL    HW1 3884   1.673   3.322   5.430
  561SOL    HW2 3885   1.677   3.304   5.280
  561SOL     MW 3886   1.640   3.339   5.351
  562SOL     OW 3887   3.625   3.765   5.644
  562SOL    HW1 3888   3.595   3.674   5.654
  562SOL    HW2 3889   3.682   3.763   5.568
  562SOL     MW 3890   3.628   3.753   5.636
  563SOL     OW 3891   3.761   0.107   1.792
  563SOL    HW1 3892   3.842   0.109   1.842
  563SOL    HW2 3893   3.737   0.014   1.790
  563SOL     MW 3894   3.768   0.095   1.798
  564SOL     OW 3895   2.283   1.477   4.819
  564SOL    HW1 3896   2.330   1.400   4.788
  564SOL    HW2 3897   2.300   1.481   4.913
  564SOL     MW 3898   2.291   1.468   4.827
  565SOL     OW 3899   2.126   0.890   3.787
  565SOL    HW1 3900   2.062   0.852   3.847
  565SOL    HW2 3901   2.205   0.838   3.800
  565SOL     MW 3902   2.128   0.878   3.796
  566SOL     OW 3903   1.316   3.818   2.484
  566SOL    HW1 3904   1.385   3.847   2.543
  566SOL    HW2 3905   1.337   3.727   2.464
  566SOL     MW 3906   1.327   3.810   2.489
  567SOL     OW 3907   0.766   1.583   0.092
  567SOL    HW1 3908   0.742   1.636   0.168
  567SOL    HW2 3909   0.792   1.498   0.129
  567SOL     MW 3910   0.766   1.579   0.107
  568SOL     OW 3911   2.972   3.872   0.503
  568SOL    HW1 3912   3.015   3.796   0.543
  568SOL    HW2 3913   2.901   3.893   0.564
  568SOL     MW 3914   2.969   3.865   0.516
  569SOL     OW 3915   1.015   1.309   4.375
  569SOL    HW1 3916   1.066   1.389   4.379
  569SOL    HW2 3917   1.022   1.271   4.462
  569SOL     MW 3918   1.022   1.314   4.387
  570SOL     OW 3919   2.272   5.838   4.167
  570SOL    HW1 3920   2.300   5.923   4.132
  570SOL    HW2 3921   2.256   5.784   4.089
  570SOL     MW 3922   2.274   5.842   4.153
  571SOL     OW 3923   0.026   1.629   1.223
  571SOL    HW1 3924   0.077   1.549   1.238
  571SOL    HW2 3925   0.074   1.675   1.153
  571SOL     MW 3926   0.039   1.624   1.216
  572SOL     OW 3927   1.377   2.771   0.681
  572SOL    HW1 3928   1.317   2.702   0.651
  572SOL    HW2 3929   1.397   2.821   0.602
  572SOL     MW 3930   1.372   2.768   0.667
  573SOL     OW 3931   4.300   5.382   3.492
  573SOL    HW1 3932   4.259   5.338   3.567
  573SOL    HW2 3933   4.361   5.444   3.531
  573SOL     MW 3934   4.302   5.384   3.506
  574SOL     OW 3935   5.971   3.408   5.294
  574SOL    HW1 3936   6.021   3.345   5.241
  574SOL    HW2 3937   5.906   3.443   5.234
  574SOL     MW 3938   5.969   3.404   5.280
  575SOL     OW 3939   0.543   0.897   0.205
  575SOL    HW1 3940   0.541   0.805   0.230
  575SOL    HW2 3941   0.628   0.928   0.235
  575SOL     MW 3942   0.553   0.889   0.212
  576SOL     OW 3943   3.810   5.435   1.224
  576SOL    HW1 3944   3.873   5.460   1.157
  576SOL    HW2 3945   3.855   5.369   1.277
  576SOL     MW 3946   3.823   5.430   1.222
  577SOL     OW 3947   1.514   3.517   4.247
  577SOL    HW1 3948   1.426   3.499   4.213
  577SOL    HW2 3949   1.508   3.603   4.288
  577SOL     MW 3950   1.502   3.526   4.248
  578SOL     OW 3951   2.060   2.999   2.417
  578SOL    HW1 3952   2.025   3.056   2.485
  578SOL    HW2 3953   2.150   2.981   2.445
  578SOL     MW 3954   2.067   3.004   2.429
  579SOL     OW 3955   3.371   1.007   1.365
  579SOL    HW1 3956   3.310   1.075   1.393
  579SOL    HW2 3957   3.394   1.031   1.275
  579SOL     MW 3958   3.366   1.018   1.357
  580SOL     OW 3959   5.369   1.883   5.784
  580SOL    HW1 3960   5.290   1.937   5.777
  580SOL    HW2 3961   5.358   1.815   5.718
  580SOL     MW 3962   5.358   1.881   5.775
  581SOL     OW 3963   0.682   2.168   4.559
  581SOL    HW1 3964   0.744   2.201   4.494
  581SOL    HW2 3965   0.630   2.103   4.512
  581SOL     MW 3966   0.683   2.164   4.545
  582SOL     OW 3967   0.105   6.103   4.644
  582SOL    HW1 3968   0.097   6.153   4.726
  582SOL    HW2 3969   0.186   6.053   4.654
  582SOL     MW 3970   0.114   6.103   4.656
  583SOL     OW 3971   4.055   6.006   2.632
  583SOL    HW1 3972   4.080   6.082   2.683
  583SOL    HW2 3973   3.988   6.038   2.571
  583SOL     MW 3974   4.050   6.020   2.631
  584SOL     OW 3975   4.992   4.522   3.718
  584SOL    HW1 3976   5.049   4.468   3.664
  584SOL    HW2 3977   4.906   4.515   3.677
  584SOL     MW 3978   4.989   4.514   3.706
  585SOL     OW 3979   5.162   0.897   3.062
  585SOL    HW1 3980   5.165   0.840   2.985
  585SOL    HW2 3981   5.157   0.986   3.026
  585SOL     MW 3982   5.162   0.901   3.048
  586SOL     OW 3983   1.922   5.056   0.977
  586SOL    HW1 3984   1.853   5.112   0.941
  586SOL    HW2 3985   1.956   5.008   0.901
  586SOL     MW 3986   1.918   5.057   0.962
  587SOL     OW 3987   3.728   4.029   5.495
  587SOL    HW1 3988   3.794   3.997   5.556
  587SOL    HW2 3989   3.686   4.101   5.541
  587SOL     MW 3990   3.731   4.034   5.509
  588SOL     OW 3991   0.809   3.340   2.054
  588SOL    HW1 3992   0.727   3.348   2.004
  588SOL    HW2 3993   0.791   3.273   2.119
  588SOL     MW 3994   0.796   3.333   2.056
  589SOL     OW 3995   0.670   4.290   4.384
  589SOL    HW1 3996   0.668   4.289   4.288
  589SOL    HW2 3997   0.721   4.212   4.407
  589SOL     MW 3998   0.676   4.280   4.374
  590SOL     OW 3999   0.947   1.472   4.756
  590SOL    HW1 4000   0.891   1.505   4.826
  590SOL    HW2 4001   0.888   1.456   4.683
  590SOL     MW 4002   0.932   1.474   4.756
  591SOL     OW 4003   4.557   2.250   1.545
  591SOL    HW1 4004   4.619   2.179   1.533
  591SOL    HW2 4005   4.471   2.208   1.545
  591SOL     MW 4006   4.554   2.236   1.543
  592SOL     OW 4007   2.426   4.243   4.451
  592SOL    HW1 4008   2.375   4.272   4.526
  592SOL    HW2 4009   2.361   4.225   4.383
  592SOL     MW 4010   2.411   4.244   4.452
  593SOL     OW 4011   4.932   5.861   3.538
  593SOL    HW1 4012   4.965   5.780   3.579
  593SOL    HW2 4013   4.883   5.831   3.462
  593SOL     MW 4014   4.930   5.846   3.533
  594SOL     OW 4015   3.762   0.396   1.754
  594SOL    HW1 4016   3.784   0.303   1.745
  594SOL    HW2 4017   3.740   0.423   1.665
  594SOL     MW 4018   3.762   0.387   1.741
  595SOL     OW 4019   4.219   0.975   3.217
  595SOL    HW1 4020   4.280   0.954   3.146
  595SOL    HW2 4021   4.274   0.987   3.294
  595SOL     MW 4022   4.234   0.974   3.217
  596SOL     OW 4023   5.790   0.834   2.238
  596SOL    HW1 4024   5.837   0.800   2.314
  596SOL    HW2 4025   5.733   0.903   2.273
  596SOL     MW 4026   5.789   0.839   2.252
  597SOL     OW 4027   1.320   2.480   3.781
  597SOL    HW1 4028   1.338   2.519   3.695
  597SOL    HW2 4029   1.316   2.554   3.841
  597SOL     MW 4030   1.322   2.495   3.778
  598SOL     OW 4031   4.562   2.188   3.641
  598SOL    HW1 4032   4.506   2.200   3.565
  598SOL    HW2 4033   4.587   2.095   3.638
  598SOL     MW 4034   4.558   2.177   3.631
  599SOL     OW 4035   5.017   1.522   3.259
  599SOL    HW1 4036   4.931   1.539   3.296
  599SOL    HW2 4037   5.048   1.607   3.229
  599SOL     MW 4038   5.010   1.535   3.260
  600SOL     OW 4039   4.231   0.946   4.792
  600SOL    HW1 4040   4.241   0.921   4.883
  600SOL    HW2 4041   4.173   1.022   4.794
  600SOL     MW 4042   4.225   0.953   4.804
  601SOL     OW 4043   4.129   2.136   5.083
  601SOL    HW1 4044   4.149   2.173   4.996
  601SOL    HW2 4045   4.115   2.213   5.138
  601SOL     MW 4046   4.130   2.151   5.079
  602SOL     OW 4047   0.866   1.243   1.512
  602SOL    HW1 4048   0.885   1.161   1.558
  602SOL    HW2 4049   0.798   1.285   1.564
  602SOL     MW 4050   0.860   1.238   1.524
  603SOL     OW 4051   0.144   1.028   0.255
  603SOL    HW1 4052   0.232   1.042   0.291
  603SOL    HW2 4053   0.101   0.972   0.319
  603SOL     MW 4054   0.150   1.023   0.268
  604SOL     OW 4055   2.347   5.082   1.012
  604SOL    HW1 4056   2.317   5.107   0.925
  604SOL    HW2 4057   2.285   5.015   1.041
  604SOL     MW 4058   2.335   5.076   1.005
  605SOL     OW 4059   0.032   3.249   5.152
  605SOL    HW1 4060   0.101   3.261   5.086
  605SOL    HW2 4061   0.050   3.162   5.189
  605SOL     MW 4062   0.043   3.239   5.149
  606SOL     OW 4063   1.396   0.355   4.988
  606SOL    HW1 4064   1.476   0.363   4.936
  606SOL    HW2 4065   1.394   0.436   5.040
  606SOL     MW 4066   1.406   0.366   4.988
  607SOL     OW 4067   0.355   3.538   2.687
  607SOL    HW1 4068   0.443   3.566   2.660
  607SOL    HW2 4069   0.330   3.472   2.622
  607SOL     MW 4070   0.363   3.533   2.675
  608SOL     OW 4071   0.011   2.586   4.342
  608SOL    HW1 4072   0.048   2.533   4.413
  608SOL    HW2 4073   0.065   2.565   4.266
  608SOL     MW 4074   0.022   2.576   4.341
  609SOL     OW 4075   3.401   0.270   2.153
  609SOL    HW1 4076   3.470   0.268   2.087
  609SOL    HW2 4077   3.389   0.363   2.172
  609SOL     MW 4078   3.408   0.282   2.147
  610SOL     OW 4079   1.708   5.219   1.150
  610SOL    HW1 4080   1.783   5.184   1.198
  610SOL    HW2 4081   1.744   5.246   1.065
  610SOL     MW 4082   1.722   5.218   1.145
  611SOL     OW 4083   3.286   5.456   4.131
  611SOL    HW1 4084   3.220   5.403   4.085
  611SOL    HW2 4085   3.239   5.496   4.203
  611SOL     MW 4086   3.272   5.454   4.134
  612SOL     OW 4087   3.975   3.302   5.680
  612SOL    HW1 4088   3.999   3.330   5.768
  612SOL    HW2 4089   4.035   3.350   5.622
  612SOL     MW 4090   3.986   3.312   5.684
  613SOL     OW 4091   0.746   4.915   4.010
  613SOL    HW1 4092   0.743   4.998   4.058
  613SOL    HW2 4093   0.795   4.936   3.930
  613SOL     MW 4094   0.752   4.928   4.006
  614SOL     OW 4095   5.530   0.966   1.313
  614SOL    HW1 4096   5.619   0.949   1.284
  614SOL    HW2 4097   5.475   0.946   1.238
  614SOL     MW 4098   5.534   0.962   1.300
  615SOL     OW 4099   5.686   3.605   2.971
  615SOL    HW1 4100   5.670   3.695   2.941
  615SOL    HW2 4101   5.636   3.597   3.051
  615SOL     MW 4102   5.678   3.616   2.977
  616SOL     OW 4103   0.718   3.666   0.836
  616SOL    HW1 4104   0.717   3.679   0.931
  616SOL    HW2 4105   0.792   3.719   0.805
  616SOL     MW 4106   0.727   3.675   0.844
  617SOL     OW 4107   4.770   6.029   2.071
  617SOL    HW1 4108   4.795   6.113   2.110
  617SOL    HW2 4109   4.842   5.971   2.094
  617SOL     MW 4110   4.782   6.033   2.079
  618SOL     OW 4111   2.309   2.564   1.224
  618SOL    HW1 4112   2.272   2.512   1.153
  618SOL    HW2 4113   2.320   2.502   1.296
  618SOL     MW 4114   2.306   2.549   1.224
  619SOL     OW 4115   1.074   3.428   1.663
  619SOL    HW1 4116   0.990   3.400   1.627
  619SOL    HW2 4117   1.066   3.413   1.758
  619SOL     MW 4118   1.062   3.422   1.671
  620SOL     OW 4119   5.867   2.509   0.792
  620SOL    HW1 4120   5.803   2.559   0.742
  620SOL    HW2 4121   5.867   2.549   0.879
  620SOL     MW 4122   5.859   2.520   0.797
  621SOL     OW 4123   4.694   1.714   5.181
  621SOL    HW1 4124   4.702   1.741   5.089
  621SOL    HW2 4125   4.649   1.787   5.224
  621SOL     MW 4126   4.689   1.727   5.175
  622SOL     OW 4127   5.682   2.701   2.763
  622SOL    HW1 4128   5.776   2.690   2.749
  622SOL    HW2 4129   5.675   2.779   2.818
  622SOL     MW 4130   5.693   2.710   2.768
  623SOL     OW 4131   0.032   2.796   6.053
  623SOL    HW1 4132   0.057   2.889   6.047
  623SOL    HW2 4133   0.102   2.756   6.105
  623SOL     MW 4134   0.044   2.803   6.059
  624SOL     OW 4135   1.336   5.089   5.212
  624SOL    HW1 4136   1.325   5.059   5.122
  624SOL    HW2 4137   1.318   5.183   5.208
  624SOL     MW 4138   1.332   5.097   5.200
  625SOL     OW 4139   1.973   0.926   2.316
  625SOL    HW1 4140   2.025   0.960   2.243
  625SOL    HW2 4141   2.017   0.958   2.395
  625SOL     MW 4142   1.985   0.935   2.317
  626SOL     OW 4143   1.502   5.188   4.136
  626SOL    HW1 4144   1.487   5.167   4.043
  626SOL    HW2 4145   1.487   5.105   4.181
  626SOL     MW 4146   1.498   5.175   4.130
  627SOL     OW 4147   1.932   4.758   1.148
  627SOL    HW1 4148   1.872   4.757   1.073
  627SOL    HW2 4149   1.939   4.666   1.174
  627SOL     MW 4150   1.926   4.746   1.142
  628SOL     OW 4151   2.104   2.302   5.653
  628SOL    HW1 4152   2.060   2.227   5.693
  628SOL    HW2 4153   2.186   2.310   5.702
  628SOL     MW 4154   2.109   2.294   5.665
  629SOL     OW 4155   1.716   5.369   3.600
  629SOL    HW1 4156   1.808   5.350   3.583
  629SOL    HW2 4157   1.715   5.402   3.690
  629SOL     MW 4158   1.728   5.371   3.609
  630SOL     OW 4159   6.093   1.284   5.421
  630SOL    HW1 4160   6.080   1.264   5.328
  630SOL    HW2 4161   6.160   1.352   5.422
  630SOL     MW 4162   6.100   1.290   5.409
  631SOL     OW 4163   5.253   1.529   5.263
  631SOL    HW1 4164   5.166   1.555   5.294
  631SOL    HW2 4165   5.282   1.603   5.210
  631SOL     MW 4166   5.245   1.542   5.260
  632SOL     OW 4167   5.182   0.819   2.813
  632SOL    HW1 4168   5.244   0.830   2.740
  632SOL    HW2 4169   5.097   0.812   2.771
  632SOL     MW 4170   5.179   0.820   2.798
  633SOL     OW 4171   5.798   3.468   4.903
  633SOL    HW1 4172   5.759   3.530   4.841
  633SOL    HW2 4173   5.873   3.515   4.940
  633SOL     MW 4174   5.802   3.482   4.900
  634SOL     OW 4175   5.906   2.435   1.991
  634SOL    HW1 4176   5.919   2.530   1.993
  634SOL    HW2 4177   5.846   2.417   2.063
  634SOL     MW 4178   5.900   2.445   2.000
  635SOL     OW 4179   0.424   5.901   2.206
  635SOL    HW1 4180   0.516   5.875   2.203
  635SOL    HW2 4181   0.416   5.952   2.287
  635SOL     MW 4182   0.434   5.904   2.216
  636SOL     OW 4183   0.120   4.665   5.992
  636SOL    HW1 4184   0.110   4.760   5.989
  636SOL    HW2 4185   0.211   4.650   5.967
  636SOL     MW 4186   0.130   4.675   5.989
  637SOL     OW 4187   1.690   3.122   0.900
  637SOL    HW1 4188   1.742   3.041   0.903
  637SOL    HW2 4189   1.618   3.106   0.960
  637SOL     MW 4190   1.687   3.109   0.908
  638SOL     OW 4191   1.034   2.619   0.943
  638SOL    HW1 4192   1.052   2.712   0.932
  638SOL    HW2 4193   0.951   2.605   0.898
  638SOL     MW 4194   1.026   2.629   0.936
  639SOL     OW 4195   4.026   5.650   6.053
  639SOL    HW1 4196   4.015   5.561   6.018
  639SOL    HW2 4197   4.119   5.655   6.077
  639SOL     MW 4198   4.037   5.639   6.052
  640SOL     OW 4199   3.040   2.026   5.433
  640SOL    HW1 4200   2.994   2.041   5.351
  640SOL    HW2 4201   3.035   2.110   5.478
  640SOL     MW 4202   3.034   2.039   5.429
  641SOL     OW 4203   4.655   0.380   0.852
  641SOL    HW1 4204   4.632   0.446   0.918
  641SOL    HW2 4205   4.660   0.429   0.770
  641SOL     MW 4206   4.652   0.395   0.850
  642SOL     OW 4207   3.922   0.115   5.328
  642SOL    HW1 4208   3.977   0.140   5.402
  642SOL    HW2 4209   3.859   0.053   5.364
  642SOL     MW 4210   3.921   0.110   5.342
  643SOL     OW 4211   0.347   5.802   0.239
  643SOL    HW1 4212   0.412   5.844   0.296
  643SOL    HW2 4213   0.325   5.720   0.283
  643SOL     MW 4214   0.353   5.797   0.252
  644SOL     OW 4215   4.942   3.926   3.077
  644SOL    HW1 4216   4.904   3.941   2.990
  644SOL    HW2 4217   4.913   3.839   3.102
  644SOL     MW 4218   4.934   3.917   3.069
  645SOL     OW 4219   5.241   0.100   0.922
  645SOL    HW1 4220   5.250   0.195   0.932
  645SOL    HW2 4221   5.188   0.088   0.843
  645SOL     MW 4222   5.235   0.111   0.913
  646SOL     OW 4223   4.215   2.408   0.611
  646SOL    HW1 4224   4.305   2.429   0.587
  646SOL    HW2 4225   4.166   2.417   0.529
  646SOL     MW 4226   4.220   2.412   0.597
  647SOL     OW 4227   0.382   1.507   3.891
  647SOL    HW1 4228   0.441   1.581   3.879
  647SOL    HW2 4229   0.367   1.473   3.803
  647SOL     MW 4230   0.387   1.512   3.878
  648SOL     OW 4231   2.435   5.317   0.652
  648SOL    HW1 4232   2.408   5.387   0.710
  648SOL    HW2 4233   2.373   5.320   0.579
  648SOL     MW 4234   2.424   5.326   0.650
  649SOL     OW 4235   5.506   3.633   0.887
  649SOL    HW1 4236   5.435   3.577   0.856
  649SOL    HW2 4237   5.494   3.716   0.841
  649SOL     MW 4238   5.495   3.636   0.877
  650SOL     OW 4239   1.238   2.456   0.814
  650SOL    HW1 4240   1.170   2.507   0.858
  650SOL    HW2 4241   1.251   2.502   0.731
  650SOL     MW 4242   1.231   2.469   0.809
  651SOL     OW 4243   5.283   1.190   1.178
  651SOL    HW1 4244   5.327   1.112   1.145
  651SOL    HW2 4245   5.348   1.233   1.233
  651SOL     MW 4246   5.297   1.186   1.181
  652SOL     OW 4247   0.328   1.135   1.119
  652SOL    HW1 4248   0.278   1.093   1.189
  652SOL    HW2 4249   0.392   1.190   1.165
  652SOL     MW 4250   0.330   1.137   1.134
  653SOL     OW 4251   2.144   0.795   4.401
  653SOL    HW1 4252   2.092   0.856   4.454
  653SOL    HW2 4253   2.189   0.741   4.465
  653SOL     MW 4254   2.143   0.796   4.416
  654SOL     OW 4255   0.697   4.154   5.157
  654SOL    HW1 4256   0.643   4.075   5.169
  654SOL    HW2 4257   0.675   4.185   5.070
  654SOL     MW 4258   0.687   4.148   5.148
  655SOL     OW 4259   2.186   3.349   2.374
  655SOL    HW1 4260   2.177   3.255   2.363
  655SOL    HW2 4261   2.146   3.368   2.459
  655SOL     MW 4262   2.179   3.340   2.383
  656SOL     OW 4263   3.931   2.350   3.865
  656SOL    HW1 4264   3.971   2.437   3.878
  656SOL    HW2 4265   3.854   2.367   3.811
  656SOL     MW 4266   3.926   2.364   3.860
  657SOL     OW 4267   5.702   1.993   4.480
  657SOL    HW1 4268   5.787   1.950   4.491
  657SOL    HW2 4269   5.705   2.029   4.392
  657SOL     MW 4270   5.713   1.992   4.470
  658SOL     OW 4271   5.953   2.439   4.667
  658SOL    HW1 4272   5.889   2.375   4.634
  658SOL    HW2 4273   5.990   2.397   4.745
  658SOL     MW 4274   5.949   2.425   4.673
  659SOL     OW 4275   0.013   5.512   5.441
  659SOL    HW1 4276  -0.014   5.423   5.465
  659SOL    HW2 4277  -0.068   5.562   5.440
  659SOL     MW 4278  -0.001   5.507   5.444
  660SOL     OW 4279   2.853   0.967   0.082
  660SOL    HW1 4280   2.855   0.876   0.111
  660SOL    HW2 4281   2.773   0.973   0.030
  660SOL     MW 4282   2.843   0.956   0.079
  661SOL     OW 4283   1.842   0.334   5.525
  661SOL    HW1 4284   1.785   0.259   5.540
  661SOL    HW2 4285   1.782   0.408   5.510
  661SOL     MW 4286   1.827   0.334   5.525
  662SOL     OW 4287   5.987   2.822   4.305
  662SOL    HW1 4288   5.906   2.810   4.355
  662SOL    HW2 4289   6.034   2.739   4.315
  662SOL     MW 4290   5.982   2.810   4.313
  663SOL     OW 4291   5.993   1.582   5.827
  663SOL    HW1 4292   6.031   1.545   5.907
  663SOL    HW2 4293   6.052   1.553   5.758
  663SOL     MW 4294   6.006   1.573   5.829
  664SOL     OW 4295   5.111   1.803   3.173
  664SOL    HW1 4296   5.159   1.808   3.090
  664SOL    HW2 4297   5.040   1.866   3.163
  664SOL     MW 4298   5.108   1.812   3.161
  665SOL     OW 4299   5.115   3.506   1.463
  665SOL    HW1 4300   5.168   3.585   1.466
  665SOL    HW2 4301   5.141   3.463   1.382
  665SOL     MW 4302   5.125   3.511   1.453
  666SOL     OW 4303   0.356   2.505   4.086
  666SOL    HW1 4304   0.297   2.581   4.094
  666SOL    HW2 4305   0.346   2.460   4.170
  666SOL     MW 4306   0.347   2.509   4.098
  667SOL     OW 4307   2.290   5.064   3.932
  667SOL    HW1 4308   2.218   5.005   3.910
  667SOL    HW2 4309   2.367   5.025   3.890
  667SOL     MW 4310   2.291   5.051   3.924
  668SOL     OW 4311   4.266   0.159   5.983
  668SOL    HW1 4312   4.299   0.139   6.071
  668SOL    HW2 4313   4.280   0.254   5.974
  668SOL     MW 4314   4.272   0.169   5.993
  669SOL     OW 4315   1.802   1.165   1.097
  669SOL    HW1 4316   1.756   1.227   1.040
  669SOL    HW2 4317   1.772   1.186   1.185
  669SOL     MW 4318   1.792   1.175   1.101
  670SOL     OW 4319   4.511   5.066   3.084
  670SOL    HW1 4320   4.592   5.037   3.126
  670SOL    HW2 4321   4.535   5.078   2.992
  670SOL     MW 4322   4.525   5.064   3.077
  671SOL     OW 4323   0.507   4.501   1.441
  671SOL    HW1 4324   0.462   4.418   1.427
  671SOL    HW2 4325   0.513   4.539   1.353
  671SOL     MW 4326   0.502   4.495   1.428
  672SOL     OW 4327   5.626   2.790   3.646
  672SOL    HW1 4328   5.613   2.705   3.687
  672SOL    HW2 4329   5.566   2.848   3.691
  672SOL     MW 4330   5.617   2.786   3.657
  673SOL     OW 4331   0.038   1.302   1.027
  673SOL    HW1 4332  -0.047   1.262   1.043
  673SOL    HW2 4333   0.101   1.231   1.042
  673SOL     MW 4334   0.035   1.288   1.031
  674SOL     OW 4335   1.501   3.007   3.101
  674SOL    HW1 4336   1.415   3.047   3.115
  674SOL    HW2 4337   1.517   2.955   3.179
  674SOL     MW 4338   1.492   3.006   3.113
  675SOL     OW 4339   0.713   5.899   1.212
  675SOL    HW1 4340   0.755   5.843   1.277
  675SOL    HW2 4341   0.625   5.913   1.246
  675SOL     MW 4342   0.707   5.893   1.225
  676SOL     OW 4343   0.721   0.603   4.068
  676SOL    HW1 4344   0.697   0.622   3.977
  676SOL    HW2 4345   0.791   0.665   4.088
  676SOL     MW 4346   0.727   0.613   4.059
  677SOL     OW 4347   1.799   5.870   3.985
  677SOL    HW1 4348   1.760   5.784   3.966
  677SOL    HW2 4349   1.883   5.868   3.940
  677SOL     MW 4350   1.805   5.858   3.977
  678SOL     OW 4351   3.842   5.580   2.756
  678SOL    HW1 4352   3.814   5.599   2.666
  678SOL    HW2 4353   3.771   5.616   2.811
  678SOL     MW 4354   3.829   5.587   2.752
  679SOL     OW 4355   2.743   5.042   4.653
  679SOL    HW1 4356   2.666   5.077   4.698
  679SOL    HW2 4357   2.801   5.013   4.723
  679SOL     MW 4358   2.741   5.043   4.668
  680SOL     OW 4359   2.524   5.189   2.566
  680SOL    HW1 4360   2.494   5.132   2.636
  680SOL    HW2 4361   2.585   5.249   2.608
  680SOL     MW 4362   2.528   5.190   2.580
  681SOL     OW 4363   2.015   1.462   6.074
  681SOL    HW1 4364   1.990   1.526   6.141
  681SOL    HW2 4365   2.110   1.461   6.076
  681SOL     MW 4366   2.024   1.470   6.083
  682SOL     OW 4367   4.674   4.416   2.345
  682SOL    HW1 4368   4.709   4.330   2.323
  682SOL    HW2 4369   4.747   4.477   2.329
  682SOL     MW 4370   4.687   4.413   2.340
  683SOL     OW 4371   1.925   1.022   0.094
  683SOL    HW1 4372   1.903   0.936   0.056
  683SOL    HW2 4373   1.960   1.072   0.021
  683SOL     MW 4374   1.926   1.017   0.080
  684SOL     OW 4375   3.489   0.293   4.120
  684SOL    HW1 4376   3.410   0.302   4.066
  684SOL    HW2 4377   3.456   0.279   4.209
  684SOL     MW 4378   3.475   0.292   4.125
  685SOL     OW 4379   0.155   0.928   0.645
  685SOL    HW1 4380   0.235   0.952   0.598
  685SOL    HW2 4381   0.093   0.904   0.576
  685SOL     MW 4382   0.158   0.928   0.630
  686SOL     OW 4383   0.149   4.207   5.100
  686SOL    HW1 4384   0.096   4.177   5.026
  686SOL    HW2 4385   0.220   4.143   5.106
  686SOL     MW 4386   0.151   4.195   5.091
  687SOL     OW 4387   5.036   5.933   5.488
  687SOL    HW1 4388   5.038   5.838   5.501
  687SOL    HW2 4389   5.120   5.953   5.447
  687SOL     MW 4390   5.047   5.924   5.485
  688SOL     OW 4391   5.950   2.918   4.046
  688SOL    HW1 4392   5.936   2.888   4.136
  688SOL    HW2 4393   5.981   2.841   3.999
  688SOL     MW 4394   5.952   2.904   4.052
  689SOL     OW 4395   0.744   2.524   3.813
  689SOL    HW1 4396   0.810   2.545   3.879
  689SOL    HW2 4397   0.780   2.449   3.766
  689SOL     MW 4398   0.757   2.517   3.815
  690SOL     OW 4399   4.333   3.915   5.465
  690SOL    HW1 4400   4.351   3.978   5.535
  690SOL    HW2 4401   4.411   3.860   5.461
  690SOL     MW 4402   4.345   3.916   5.474
  691SOL     OW 4403   3.959   0.608   4.445
  691SOL    HW1 4404   3.978   0.655   4.526
  691SOL    HW2 4405   3.923   0.675   4.386
  691SOL     MW 4406   3.957   0.623   4.447
  692SOL     OW 4407   0.523   3.607   5.934
  692SOL    HW1 4408   0.567   3.596   6.018
  692SOL    HW2 4409   0.493   3.698   5.935
  692SOL     MW 4410   0.525   3.617   5.945
  693SOL     OW 4411   0.866   0.314   2.147
  693SOL    HW1 4412   0.876   0.231   2.194
  693SOL    HW2 4413   0.955   0.342   2.128
  693SOL     MW 4414   0.878   0.307   2.150
  694SOL     OW 4415   4.133   3.791   5.629
  694SOL    HW1 4416   4.176   3.766   5.711
  694SOL    HW2 4417   4.205   3.806   5.568
  694SOL     MW 4418   4.148   3.790   5.632
  695SOL     OW 4419   0.660   5.142   3.713
  695SOL    HW1 4420   0.692   5.084   3.644
  695SOL    HW2 4421   0.684   5.230   3.684
  695SOL     MW 4422   0.667   5.146   3.701
  696SOL     OW 4423   3.434   4.674   3.897
  696SOL    HW1 4424   3.523   4.638   3.892
  696SOL    HW2 4425   3.380   4.601   3.926
  696SOL     MW 4426   3.439   4.660   3.900
  697SOL     OW 4427   0.280   5.920   4.763
  697SOL    HW1 4428   0.236   5.882   4.839
  697SOL    HW2 4429   0.365   5.948   4.797
  697SOL     MW 4430   0.285   5.919   4.777
  698SOL     OW 4431   4.534   1.728   5.598
  698SOL    HW1 4432   4.484   1.766   5.526
  698SOL    HW2 4433   4.597   1.670   5.555
  698SOL     MW 4434   4.536   1.725   5.583
  699SOL     OW 4435   3.943   5.664   3.171
  699SOL    HW1 4436   3.929   5.581   3.127
  699SOL    HW2 4437   3.981   5.641   3.256
  699SOL     MW 4438   3.946   5.651   3.176
  700SOL     OW 4439   5.469   3.587   0.078
  700SOL    HW1 4440   5.504   3.641   0.148
  700SOL    HW2 4441   5.480   3.640  -0.001
  700SOL     MW 4442   5.475   3.600   0.077
  701SOL     OW 4443   0.132   2.448   0.967
  701SOL    HW1 4444   0.143   2.439   0.873
  701SOL    HW2 4445   0.217   2.477   0.999
  701SOL     MW 4446   0.144   2.450   0.959
  702SOL     OW 4447   5.307   3.971   4.254
  702SOL    HW1 4448   5.298   3.953   4.348
  702SOL    HW2 4449   5.400   3.988   4.242
  702SOL     MW 4450   5.318   3.971   4.265
  703SOL     OW 4451   1.208   1.634   5.181
  703SOL    HW1 4452   1.128   1.686   5.169
  703SOL    HW2 4453   1.179   1.558   5.231
  703SOL     MW 4454   1.194   1.631   5.186
  704SOL     OW 4455   4.274   0.815   0.640
  704SOL    HW1 4456   4.290   0.721   0.627
  704SOL    HW2 4457   4.300   0.855   0.557
  704SOL     MW 4458   4.280   0.808   0.628
  705SOL     OW 4459   5.814   2.387   0.443
  705SOL    HW1 4460   5.805   2.388   0.348
  705SOL    HW2 4461   5.908   2.372   0.459
  705SOL     MW 4462   5.825   2.386   0.433
  706SOL     OW 4463   4.394   3.784   4.637
  706SOL    HW1 4464   4.436   3.869   4.656
  706SOL    HW2 4465   4.304   3.807   4.614
  706SOL     MW 4466   4.388   3.798   4.636
  707SOL     OW 4467   1.462   0.760   2.019
  707SOL    HW1 4468   1.380   0.801   2.043
  707SOL    HW2 4469   1.529   0.826   2.036
  707SOL     MW 4470   1.460   0.774   2.024
  708SOL     OW 4471   1.363   1.501   2.186
  708SOL    HW1 4472   1.406   1.417   2.202
  708SOL    HW2 4473   1.325   1.492   2.098
  708SOL     MW 4474   1.364   1.489   2.177
  709SOL     OW 4475   3.960   3.174   4.554
  709SOL    HW1 4476   3.958   3.096   4.610
  709SOL    HW2 4477   3.984   3.141   4.468
  709SOL     MW 4478   3.962   3.160   4.550
  710SOL     OW 4479   1.596   4.844   4.028
  710SOL    HW1 4480   1.545   4.845   4.108
  710SOL    HW2 4481   1.683   4.873   4.054
  710SOL     MW 4482   1.600   4.848   4.041
  711SOL     OW 4483   4.757   1.989   5.940
  711SOL    HW1 4484   4.822   1.926   5.970
  711SOL    HW2 4485   4.675   1.960   5.980
  711SOL     MW 4486   4.755   1.977   5.949
  712SOL     OW 4487   2.348   2.673   0.880
  712SOL    HW1 4488   2.367   2.720   0.961
  712SOL    HW2 4489   2.431   2.672   0.832
  712SOL     MW 4490   2.361   2.679   0.884
  713SOL     OW 4491   2.956   4.214   5.985
  713SOL    HW1 4492   2.966   4.284   5.921
  713SOL    HW2 4493   3.036   4.218   6.037
  713SOL     MW 4494   2.967   4.224   5.983
  714SOL     OW 4495   1.079   5.068   1.576
  714SOL    HW1 4496   1.076   4.981   1.616
  714SOL    HW2 4497   1.160   5.069   1.525
  714SOL     MW 4498   1.089   5.057   1.574
  715SOL     OW 4499   2.247   0.114   0.784
  715SOL    HW1 4500   2.269   0.206   0.795
  715SOL    HW2 4501   2.261   0.076   0.871
  715SOL     MW 4502   2.252   0.121   0.797
  716SOL     OW 4503   5.875   4.852   5.453
  716SOL    HW1 4504   5.917   4.878   5.371
  716SOL    HW2 4505   5.790   4.815   5.426
  716SOL     MW 4506   5.869   4.851   5.439
  717SOL     OW 4507   5.765   4.992   4.651
  717SOL    HW1 4508   5.685   4.970   4.602
  717SOL    HW2 4509   5.751   4.954   4.738
  717SOL     MW 4510   5.753   4.984   4.656
  718SOL     OW 4511   5.705   3.866  -0.004
  718SOL    HW1 4512   5.796   3.841   0.011
  718SOL    HW2 4513   5.659   3.834   0.074
  718SOL     MW 4514   5.711   3.859   0.008
  719SOL     OW 4515   0.533   5.331   2.461
  719SOL    HW1 4516   0.506   5.271   2.391
  719SOL    HW2 4517   0.586   5.277   2.519
  719SOL     MW 4518   0.536   5.317   2.459
  720SOL     OW 4519   0.916   4.796   3.188
  720SOL    HW1 4520   0.948   4.711   3.217
  720SOL    HW2 4521   0.937   4.799   3.095
  720SOL     MW 4522   0.923   4.786   3.180
  721SOL     OW 4523   1.278   0.604   3.858
  721SOL    HW1 4524   1.257   0.678   3.915
  721SOL    HW2 4525   1.371   0.589   3.872
  721SOL     MW 4526   1.287   0.612   3.867
  722SOL     OW 4527   2.356   5.562   0.775
  722SOL    HW1 4528   2.347   5.600   0.862
  722SOL    HW2 4529   2.268   5.529   0.754
  722SOL     MW 4530   2.343   5.563   0.783
  723SOL     OW 4531   0.482   3.969   3.798
  723SOL    HW1 4532   0.458   4.020   3.721
  723SOL    HW2 4533   0.403   3.971   3.853
  723SOL     MW 4534   0.469   3.976   3.795
  724SOL     OW 4535   4.617   1.979   3.811
  724SOL    HW1 4536   4.689   2.033   3.845
  724SOL    HW2 4537   4.621   1.899   3.863
  724SOL     MW 4538   4.627   1.976   3.822
  725SOL     OW 4539   2.105   0.292   3.160
  725SOL    HW1 4540   2.137   0.367   3.109
  725SOL    HW2 4541   2.146   0.303   3.246
  725SOL     MW 4542   2.114   0.303   3.165
  726SOL     OW 4543   4.051   0.204   2.909
  726SOL    HW1 4544   4.132   0.171   2.869
  726SOL    HW2 4545   4.038   0.149   2.986
  726SOL     MW 4546   4.060   0.193   2.913
  727SOL     OW 4547   4.735   2.795   4.027
  727SOL    HW1 4548   4.763   2.868   3.973
  727SOL    HW2 4549   4.656   2.762   3.984
  727SOL     MW 4550   4.729   2.800   4.015
  728SOL     OW 4551   3.078   5.329   4.623
  728SOL    HW1 4552   3.098   5.402   4.566
  728SOL    HW2 4553   3.035   5.368   4.699
  728SOL     MW 4554   3.075   5.343   4.625
  729SOL     OW 4555   5.202   4.190   5.938
  729SOL    HW1 4556   5.288   4.189   5.895
  729SOL    HW2 4557   5.140   4.168   5.869
  729SOL     MW 4558   5.205   4.187   5.924
  730SOL     OW 4559   1.096   4.574   1.849
  730SOL    HW1 4560   1.017   4.523   1.830
  730SOL    HW2 4561   1.159   4.508   1.881
  730SOL     MW 4562   1.094   4.559   1.851
  731SOL     OW 4563   1.412   1.138   1.840
  731SOL    HW1 4564   1.495   1.128   1.793
  731SOL    HW2 4565   1.438   1.154   1.931
  731SOL     MW 4566   1.426   1.139   1.845
  732SOL     OW 4567   5.691   3.301   5.480
  732SOL    HW1 4568   5.678   3.233   5.414
  732SOL    HW2 4569   5.622   3.284   5.544
  732SOL     MW 4570   5.680   3.290   5.479
  733SOL     OW 4571   2.745   3.876   5.932
  733SOL    HW1 4572   2.731   3.946   5.869
  733SOL    HW2 4573   2.838   3.856   5.926
  733SOL     MW 4574   2.755   3.882   5.923
  734SOL     OW 4575   3.040   4.196   1.223
  734SOL    HW1 4576   3.085   4.127   1.173
  734SOL    HW2 4577   2.947   4.185   1.200
  734SOL     MW 4578   3.034   4.186   1.214
  735SOL     OW 4579   5.345   1.641   2.874
  735SOL    HW1 4580   5.258   1.602   2.888
  735SOL    HW2 4581   5.406   1.578   2.913
  735SOL     MW 4582   5.341   1.628   2.881
  736SOL     OW 4583   0.535   3.103   4.203
  736SOL    HW1 4584   0.505   3.032   4.147
  736SOL    HW2 4585   0.630   3.104   4.191
  736SOL     MW 4586   0.544   3.094   4.194
  737SOL     OW 4587   2.476   5.572   3.628
  737SOL    HW1 4588   2.493   5.576   3.534
  737SOL    HW2 4589   2.383   5.550   3.634
  737SOL     MW 4590   2.466   5.570   3.616
  738SOL     OW 4591   4.590   0.547   0.609
  738SOL    HW1 4592   4.498   0.569   0.621
  738SOL    HW2 4593   4.590   0.483   0.538
  738SOL     MW 4594   4.578   0.542   0.601
  739SOL     OW 4595   5.286   4.162   5.353
  739SOL    HW1 4596   5.342   4.110   5.294
  739SOL    HW2 4597   5.223   4.098   5.387
  739SOL     MW 4598   5.285   4.147   5.350
  740SOL     OW 4599   2.117   1.631   0.955
  740SOL    HW1 4600   2.065   1.558   0.921
  740SOL    HW2 4601   2.085   1.644   1.044
  740SOL     MW 4602   2.106   1.623   0.962
  741SOL     OW 4603   1.043   3.557   0.195
  741SOL    HW1 4604   1.032   3.558   0.290
  741SOL    HW2 4605   0.987   3.485   0.165
  741SOL     MW 4606   1.034   3.548   0.203
  742SOL     OW 4607   2.244   1.683   3.670
  742SOL    HW1 4608   2.320   1.739   3.657
  742SOL    HW2 4609   2.279   1.594   3.667
  742SOL     MW 4610   2.258   1.679   3.668
  743SOL     OW 4611   0.656   3.789   1.994
  743SOL    HW1 4612   0.730   3.732   2.013
  743SOL    HW2 4613   0.636   3.773   1.901
  743SOL     MW 4614   0.663   3.780   1.984
  744SOL     OW 4615   5.609   2.050   3.691
  744SOL    HW1 4616   5.679   2.003   3.736
  744SOL    HW2 4617   5.631   2.042   3.598
  744SOL     MW 4618   5.621   2.043   3.685
  745SOL     OW 4619   0.964   4.277   2.252
  745SOL    HW1 4620   0.902   4.349   2.241
  745SOL    HW2 4621   0.970   4.264   2.347
  745SOL     MW 4622   0.957   4.284   2.263
  746SOL     OW 4623   2.187   1.338   3.908
  746SOL    HW1 4624   2.102   1.319   3.869
  746SOL    HW2 4625   2.231   1.253   3.913
  746SOL     MW 4626   2.182   1.325   3.904
  747SOL     OW 4627   1.053   5.329   0.098
  747SOL    HW1 4628   1.025   5.290   0.016
  747SOL    HW2 4629   0.977   5.322   0.156
  747SOL     MW 4630   1.040   5.323   0.095
  748SOL     OW 4631   1.289   0.719   3.526
  748SOL    HW1 4632   1.343   0.761   3.459
  748SOL    HW2 4633   1.312   0.764   3.607
  748SOL     MW 4634   1.299   0.730   3.528
  749SOL     OW 4635   1.912   2.493   5.687
  749SOL    HW1 4636   1.831   2.481   5.637
  749SOL    HW2 4637   1.974   2.432   5.648
  749SOL     MW 4638   1.910   2.484   5.676
  750SOL     OW 4639   4.574   0.454   5.716
  750SOL    HW1 4640   4.490   0.415   5.692
  750SOL    HW2 4641   4.625   0.380   5.749
  750SOL     MW 4642   4.570   0.440   5.717
  751SOL     OW 4643   1.801   1.523   5.424
  751SOL    HW1 4644   1.844   1.469   5.357
  751SOL    HW2 4645   1.730   1.469   5.457
  751SOL     MW 4646   1.798   1.509   5.420
  752SOL     OW 4647   3.583   3.808   0.195
  752SOL    HW1 4648   3.602   3.902   0.191
  752SOL    HW2 4649   3.572   3.781   0.104
  752SOL     MW 4650   3.584   3.817   0.183
  753SOL     OW 4651   2.786   4.174   0.758
  753SOL    HW1 4652   2.707   4.213   0.719
  753SOL    HW2 4653   2.781   4.198   0.851
  753SOL     MW 4654   2.775   4.182   0.765
  754SOL     OW 4655   5.347   3.982   3.345
  754SOL    HW1 4656   5.356   3.968   3.440
  754SOL    HW2 4657   5.324   4.074   3.336
  754SOL     MW 4658   5.345   3.992   3.356
  755SOL     OW 4659   3.010   2.283   5.485
  755SOL    HW1 4660   3.079   2.350   5.485
  755SOL    HW2 4661   2.929   2.332   5.469
  755SOL     MW 4662   3.009   2.298   5.483
  756SOL     OW 4663   4.249   4.478   2.718
  756SOL    HW1 4664   4.321   4.504   2.775
  756SOL    HW2 4665   4.291   4.432   2.645
  756SOL     MW 4666   4.263   4.475   2.716
  757SOL     OW 4667   5.419   1.541   1.547
  757SOL    HW1 4668   5.356   1.569   1.614
  757SOL    HW2 4669   5.429   1.617   1.490
  757SOL     MW 4670   5.412   1.554   1.548
  758SOL     OW 4671   2.808   2.140   1.180
  758SOL    HW1 4672   2.810   2.220   1.127
  758SOL    HW2 4673   2.777   2.169   1.265
  758SOL     MW 4674   2.805   2.154   1.184
  759SOL     OW 4675   3.880   2.651   4.173
  759SOL    HW1 4676   3.865   2.655   4.267
  759SOL    HW2 4677   3.933   2.728   4.154
  759SOL     MW 4678   3.885   2.661   4.183
  760SOL     OW 4679   0.934   4.831   2.560
  760SOL    HW1 4680   0.943   4.911   2.507
  760SOL    HW2 4681   1.016   4.825   2.609
  760SOL     MW 4682   0.946   4.841   2.559
  761SOL     OW 4683   5.012   1.570   1.731
  761SOL    HW1 4684   4.976   1.532   1.812
  761SOL    HW2 4685   4.971   1.656   1.726
  761SOL     MW 4686   5.002   1.576   1.741
  762SOL     OW 4687   5.510   5.061   2.607
  762SOL    HW1 4688   5.569   5.070   2.532
  762SOL    HW2 4689   5.522   5.142   2.657
  762SOL     MW 4690   5.519   5.073   2.604
  763SOL     OW 4691   0.342   2.291   5.635
  763SOL    HW1 4692   0.283   2.270   5.707
  763SOL    HW2 4693   0.429   2.287   5.673
  763SOL     MW 4694   0.346   2.288   5.649
  764SOL     OW 4695   0.806   3.902   0.362
  764SOL    HW1 4696   0.839   3.990   0.343
  764SOL    HW2 4697   0.842   3.847   0.292
  764SOL     MW 4698   0.815   3.906   0.350
  765SOL     OW 4699   5.957   5.174   4.602
  765SOL    HW1 4700   5.908   5.255   4.585
  765SOL    HW2 4701   5.891   5.105   4.598
  765SOL     MW 4702   5.942   5.176   4.599
  766SOL     OW 4703   2.575   4.679   4.225
  766SOL    HW1 4704   2.581   4.639   4.311
  766SOL    HW2 4705   2.662   4.668   4.186
  766SOL     MW 4706   2.587   4.673   4.231
  767SOL     OW 4707   5.508   5.953   4.696
  767SOL    HW1 4708   5.520   5.961   4.791
  767SOL    HW2 4709   5.527   5.861   4.677
  767SOL     MW 4710   5.512   5.942   4.706
  768SOL     OW 4711   6.035   3.985   4.648
  768SOL    HW1 4712   5.980   3.908   4.634
  768SOL    HW2 4713   6.098   3.984   4.576
  768SOL     MW 4714   6.036   3.975   4.637
  769SOL     OW 4715   4.470   5.539   5.856
  769SOL    HW1 4716   4.405   5.608   5.867
  769SOL    HW2 4717   4.501   5.521   5.944
  769SOL     MW 4718   4.466   5.546   5.869
  770SOL     OW 4719   4.600   5.394   2.267
  770SOL    HW1 4720   4.692   5.416   2.285
  770SOL    HW2 4721   4.584   5.429   2.180
  770SOL     MW 4722   4.610   5.401   2.258
  771SOL     OW 4723   3.315   1.041   0.384
  771SOL    HW1 4724   3.380   1.073   0.322
  771SOL    HW2 4725   3.258   1.116   0.400
  771SOL     MW 4726   3.316   1.054   0.378
  772SOL     OW 4727   3.804   6.054   4.307
  772SOL    HW1 4728   3.738   5.997   4.347
  772SOL    HW2 4729   3.759   6.095   4.233
  772SOL     MW 4730   3.790   6.052   4.303
  773SOL     OW 4731   4.046   4.647   1.316
  773SOL    HW1 4732   4.110   4.580   1.339
  773SOL    HW2 4733   4.040   4.642   1.220
  773SOL     MW 4734   4.054   4.638   1.306
  774SOL     OW 4735   2.736   4.608   2.229
  774SOL    HW1 4736   2.783   4.685   2.262
  774SOL    HW2 4737   2.775   4.534   2.276
  774SOL     MW 4738   2.747   4.609   2.239
  775SOL     OW 4739   2.124   3.974   5.206
  775SOL    HW1 4740   2.200   3.957   5.262
  775SOL    HW2 4741   2.105   3.889   5.166
  775SOL     MW 4742   2.132   3.961   5.208
  776SOL     OW 4743   0.706   0.919   0.791
  776SOL    HW1 4744   0.740   0.835   0.823
  776SOL    HW2 4745   0.730   0.982   0.859
  776SOL     MW 4746   0.714   0.916   0.804
  777SOL     OW 4747   1.725   4.049   5.428
  777SOL    HW1 4748   1.704   3.975   5.370
  777SOL    HW2 4749   1.807   4.084   5.394
  777SOL     MW 4750   1.733   4.044   5.416
  778SOL     OW 4751   2.261   2.366   4.763
  778SOL    HW1 4752   2.217   2.448   4.742
  778SOL    HW2 4753   2.330   2.391   4.825
  778SOL     MW 4754   2.264   2.380   4.769
  779SOL     OW 4755   4.687   0.558   4.345
  779SOL    HW1 4756   4.642   0.486   4.300
  779SOL    HW2 4757   4.617   0.604   4.392
  779SOL     MW 4758   4.672   0.554   4.345
  780SOL     OW 4759   3.945   4.182   3.934
  780SOL    HW1 4760   3.992   4.130   3.999
  780SOL    HW2 4761   3.960   4.135   3.852
  780SOL     MW 4762   3.953   4.169   3.932
  781SOL     OW 4763   0.814   1.435   5.292
  781SOL    HW1 4764   0.797   1.391   5.208
  781SOL    HW2 4765   0.767   1.381   5.356
  781SOL     MW 4766   0.806   1.422   5.289
  782SOL     OW 4767   2.424   6.005   1.928
  782SOL    HW1 4768   2.452   5.951   1.854
  782SOL    HW2 4769   2.454   6.093   1.906
  782SOL     MW 4770   2.431   6.009   1.916
  783SOL     OW 4771   2.231   5.375   1.340
  783SOL    HW1 4772   2.266   5.451   1.386
  783SOL    HW2 4773   2.279   5.373   1.257
  783SOL     MW 4774   2.241   5.385   1.335
  784SOL     OW 4775   4.677   4.071   1.806
  784SOL    HW1 4776   4.592   4.114   1.800
  784SOL    HW2 4777   4.740   4.134   1.771
  784SOL     MW 4778   4.674   4.084   1.801
  785SOL     OW 4779   0.173   2.931   3.704
  785SOL    HW1 4780   0.258   2.948   3.744
  785SOL    HW2 4781   0.111   2.985   3.753
  785SOL     MW 4782   0.176   2.940   3.715
  786SOL     OW 4783   0.561   1.131   3.305
  786SOL    HW1 4784   0.564   1.060   3.370
  786SOL    HW2 4785   0.499   1.194   3.341
  786SOL     MW 4786   0.554   1.130   3.318
  787SOL     OW 4787   2.475   0.681   4.261
  787SOL    HW1 4788   2.561   0.656   4.227
  787SOL    HW2 4789   2.426   0.599   4.264
  787SOL     MW 4790   2.480   0.667   4.257
  788SOL     OW 4791   0.534   4.224   5.794
  788SOL    HW1 4792   0.501   4.268   5.873
  788SOL    HW2 4793   0.521   4.288   5.725
  788SOL     MW 4794   0.528   4.238   5.796
  789SOL     OW 4795   1.153   5.111   2.159
  789SOL    HW1 4796   1.171   5.073   2.244
  789SOL    HW2 4797   1.238   5.146   2.130
  789SOL     MW 4798   1.167   5.111   2.166
  790SOL     OW 4799   0.630   4.253   3.127
  790SOL    HW1 4800   0.542   4.235   3.093
  790SOL    HW2 4801   0.679   4.172   3.109
  790SOL     MW 4802   0.625   4.240   3.120
  791SOL     OW 4803   4.536   1.870   0.171
  791SOL    HW1 4804   4.520   1.777   0.184
  791SOL    HW2 4805   4.576   1.899   0.253
  791SOL     MW 4806   4.539   1.862   0.183
  792SOL     OW 4807   1.568   0.248   4.017
  792SOL    HW1 4808   1.563   0.267   3.923
  792SOL    HW2 4809   1.557   0.153   4.023
  792SOL     MW 4810   1.566   0.238   4.006
  793SOL     OW 4811   5.763   4.721   6.113
  793SOL    HW1 4812   5.763   4.633   6.075
  793SOL    HW2 4813   5.856   4.745   6.117
  793SOL     MW 4814   5.775   4.713   6.108
  794SOL     OW 4815   5.175   5.689   1.646
  794SOL    HW1 4816   5.111   5.685   1.574
  794SOL    HW2 4817   5.124   5.715   1.722
  794SOL     MW 4818   5.160   5.692   1.647
  795SOL     OW 4819   0.839   2.558   1.872
  795SOL    HW1 4820   0.907   2.621   1.848
  795SOL    HW2 4821   0.886   2.477   1.892
  795SOL     MW 4822   0.854   2.556   1.872
  796SOL     OW 4823   0.811   0.625   3.256
  796SOL    HW1 4824   0.866   0.703   3.250
  796SOL    HW2 4825   0.725   0.655   3.227
  796SOL     MW 4826   0.807   0.639   3.252
  797SOL     OW 4827   0.144   2.108   3.384
  797SOL    HW1 4828   0.129   2.100   3.478
  797SOL    HW2 4829   0.239   2.119   3.375
  797SOL     MW 4830   0.154   2.108   3.395
  798SOL     OW 4831   2.786   0.057   3.764
  798SOL    HW1 4832   2.745   0.044   3.850
  798SOL    HW2 4833   2.837  -0.023   3.750
  798SOL     MW 4834   2.787   0.045   3.773
  799SOL     OW 4835   1.810   4.396   2.446
  799SOL    HW1 4836   1.753   4.324   2.474
  799SOL    HW2 4837   1.899   4.360   2.451
  799SOL     MW 4838   1.814   4.382   2.450
  800SOL     OW 4839   3.224   5.585   0.384
  800SOL    HW1 4840   3.160   5.646   0.346
  800SOL    HW2 4841   3.215   5.506   0.331
  800SOL     MW 4842   3.214   5.583   0.372
  801SOL     OW 4843   1.636   0.747   5.732
  801SOL    HW1 4844   1.642   0.781   5.643
  801SOL    HW2 4845   1.568   0.801   5.773
  801SOL     MW 4846   1.628   0.758   5.726
  802SOL     OW 4847   1.737   2.481   0.665
  802SOL    HW1 4848   1.731   2.389   0.691
  802SOL    HW2 4849   1.677   2.526   0.724
  802SOL     MW 4850   1.729   2.475   0.676
  803SOL     OW 4851   5.462   6.067   1.771
  803SOL    HW1 4852   5.404   6.133   1.808
  803SOL    HW2 4853   5.403   6.008   1.724
  803SOL     MW 4854   5.447   6.068   1.769
  804SOL     OW 4855   2.437   5.842   4.380
  804SOL    HW1 4856   2.388   5.837   4.297
  804SOL    HW2 4857   2.528   5.829   4.355
  804SOL     MW 4858   2.442   5.840   4.366
  805SOL     OW 4859   1.199   5.450   1.957
  805SOL    HW1 4860   1.140   5.525   1.954
  805SOL    HW2 4861   1.151   5.381   1.910
  805SOL     MW 4862   1.185   5.451   1.951
  806SOL     OW 4863   0.096   4.456   5.310
  806SOL    HW1 4864   0.010   4.494   5.331
  806SOL    HW2 4865   0.123   4.501   5.230
  806SOL     MW 4866   0.088   4.466   5.302
  807SOL     OW 4867   3.802   3.781   4.247
  807SOL    HW1 4868   3.777   3.789   4.339
  807SOL    HW2 4869   3.837   3.692   4.239
  807SOL     MW 4870   3.803   3.770   4.258
  808SOL     OW 4871   3.683   4.920   3.038
  808SOL    HW1 4872   3.738   4.855   3.081
  808SOL    HW2 4873   3.641   4.968   3.110
  808SOL     MW 4874   3.684   4.918   3.053
  809SOL     OW 4875   1.592   0.192   2.578
  809SOL    HW1 4876   1.546   0.251   2.638
  809SOL    HW2 4877   1.547   0.203   2.494
  809SOL     MW 4878   1.580   0.201   2.575
  810SOL     OW 4879   0.096   5.966   3.074
  810SOL    HW1 4880   0.156   6.029   3.115
  810SOL    HW2 4881   0.010   6.005   3.085
  810SOL     MW 4882   0.093   5.979   3.081
  811SOL     OW 4883   5.670   3.984   0.303
  811SOL    HW1 4884   5.629   4.054   0.253
  811SOL    HW2 4885   5.759   3.979   0.269
  811SOL     MW 4886   5.676   3.992   0.292
  812SOL     OW 4887   5.048   5.844   5.072
  812SOL    HW1 4888   5.116   5.870   5.135
  812SOL    HW2 4889   5.088   5.861   4.987
  812SOL     MW 4890   5.062   5.850   5.070
  813SOL     OW 4891   2.314   5.805   0.080
  813SOL    HW1 4892   2.394   5.852   0.057
  813SOL    HW2 4893   2.339   5.713   0.084
  813SOL     MW 4894   2.327   5.799   0.078
  814SOL     OW 4895   2.446   4.791   2.144
  814SOL    HW1 4896   2.363   4.838   2.138
  814SOL    HW2 4897   2.458   4.753   2.057
  814SOL     MW 4898   2.437   4.792   2.132
  815SOL     OW 4899   4.177   2.185   0.738
  815SOL    HW1 4900   4.102   2.212   0.791
  815SOL    HW2 4901   4.215   2.267   0.706
  815SOL     MW 4902   4.172   2.199   0.741
  816SOL     OW 4903   5.769   1.757   1.552
  816SOL    HW1 4904   5.798   1.676   1.510
  816SOL    HW2 4905   5.821   1.763   1.632
  816SOL     MW 4906   5.780   1.748   1.557
  817SOL     OW 4907   5.862   0.812   3.159
  817SOL    HW1 4908   5.793   0.765   3.111
  817SOL    HW2 4909   5.818   0.889   3.194
  817SOL     MW 4910   5.847   0.816   3.157
  818SOL     OW 4911   0.299   5.771   1.014
  818SOL    HW1 4912   0.263   5.850   0.973
  818SOL    HW2 4913   0.257   5.698   0.968
  818SOL     MW 4914   0.289   5.772   1.003
  819SOL     OW 4915   4.529   3.920   5.089
  819SOL    HW1 4916   4.532   3.856   5.017
  819SOL    HW2 4917   4.600   3.893   5.148
  819SOL     MW 4918   4.538   3.908   5.087
  820SOL     OW 4919   3.929   2.465   6.105
  820SOL    HW1 4920   3.837   2.462   6.133
  820SOL    HW2 4921   3.973   2.400   6.160
  820SOL     MW 4922   3.923   2.457   6.116
  821SOL     OW 4923   0.930   3.079   4.939
  821SOL    HW1 4924   0.870   3.153   4.940
  821SOL    HW2 4925   0.883   3.009   4.986
  821SOL     MW 4926   0.916   3.079   4.945
  822SOL     OW 4927   3.674   4.914   5.937
  822SOL    HW1 4928   3.766   4.890   5.943
  822SOL    HW2 4929   3.674   5.008   5.919
  822SOL     MW 4930   3.686   4.923   5.936
  823SOL     OW 4931   3.544   6.101   0.269
  823SOL    HW1 4932   3.491   6.171   0.308
  823SOL    HW2 4933   3.575   6.139   0.187
  823SOL     MW 4934   3.541   6.115   0.263
  824SOL     OW 4935   1.423   1.683   2.393
  824SOL    HW1 4936   1.477   1.750   2.350
  824SOL    HW2 4937   1.406   1.618   2.325
  824SOL     MW 4938   1.428   1.683   2.379
  825SOL     OW 4939   0.283   2.640   0.640
  825SOL    HW1 4940   0.189   2.635   0.628
  825SOL    HW2 4941   0.320   2.603   0.559
  825SOL     MW 4942   0.276   2.634   0.628
  826SOL     OW 4943   3.152   4.281   4.802
  826SOL    HW1 4944   3.087   4.214   4.825
  826SOL    HW2 4945   3.222   4.270   4.866
  826SOL     MW 4946   3.152   4.271   4.813
  827SOL     OW 4947   5.188   2.564   1.407
  827SOL    HW1 4948   5.199   2.633   1.473
  827SOL    HW2 4949   5.167   2.486   1.458
  827SOL     MW 4950   5.186   2.563   1.422
  828SOL     OW 4951   5.143   1.569   4.632
  828SOL    HW1 4952   5.123   1.538   4.544
  828SOL    HW2 4953   5.185   1.654   4.619
  828SOL     MW 4954   5.146   1.576   4.619
  829SOL     OW 4955   2.584   4.654   1.633
  829SOL    HW1 4956   2.651   4.661   1.701
  829SOL    HW2 4957   2.630   4.613   1.559
  829SOL     MW 4958   2.599   4.649   1.632
  830SOL     OW 4959   1.019   3.180   5.180
  830SOL    HW1 4960   1.107   3.216   5.197
  830SOL    HW2 4961   1.007   3.189   5.086
  830SOL     MW 4962   1.029   3.186   5.170
  831SOL     OW 4963   1.182   5.218   4.657
  831SOL    HW1 4964   1.275   5.194   4.658
  831SOL    HW2 4965   1.137   5.136   4.675
  831SOL     MW 4966   1.188   5.204   4.659
  832SOL     OW 4967   2.037   4.545   2.394
  832SOL    HW1 4968   1.957   4.521   2.347
  832SOL    HW2 4969   2.018   4.631   2.432
  832SOL     MW 4970   2.024   4.553   2.393
  833SOL     OW 4971   4.183   2.505   1.417
  833SOL    HW1 4972   4.201   2.426   1.468
  833SOL    HW2 4973   4.215   2.485   1.329
  833SOL     MW 4974   4.189   2.492   1.412
  834SOL     OW 4975   2.004   4.683   5.884
  834SOL    HW1 4976   1.932   4.629   5.852
  834SOL    HW2 4977   2.075   4.669   5.820
  834SOL     MW 4978   2.004   4.675   5.871
  835SOL     OW 4979   0.351   1.884   5.625
  835SOL    HW1 4980   0.341   1.881   5.720
  835SOL    HW2 4981   0.372   1.793   5.601
  835SOL     MW 4982   0.352   1.872   5.634
  836SOL     OW 4983   0.505   4.680   0.097
  836SOL    HW1 4984   0.455   4.759   0.080
  836SOL    HW2 4985   0.593   4.710   0.120
  836SOL     MW 4986   0.510   4.694   0.098
  837SOL     OW 4987   2.079   2.881   5.087
  837SOL    HW1 4988   2.050   2.917   5.171
  837SOL    HW2 4989   2.036   2.935   5.021
  837SOL     MW 4990   2.070   2.893   5.089
  838SOL     OW 4991   5.778   4.886   4.012
  838SOL    HW1 4992   5.778   4.958   4.075
  838SOL    HW2 4993   5.862   4.842   4.028
  838SOL     MW 4994   5.789   4.890   4.022
  839SOL     OW 4995   2.338   2.987   5.205
  839SOL    HW1 4996   2.329   2.991   5.300
  839SOL    HW2 4997   2.249   3.002   5.173
  839SOL     MW 4998   2.325   2.990   5.213
  840SOL     OW 4999   3.934   5.930   3.716
  840SOL    HW1 5000   3.852   5.978   3.723
  840SOL    HW2 5001   4.000   5.990   3.750
  840SOL     MW 5002   3.932   5.944   3.721
  841SOL     OW 5003   6.025   2.401   3.003
  841SOL    HW1 5004   6.025   2.358   2.918
  841SOL    HW2 5005   5.935   2.394   3.034
  841SOL     MW 5006   6.014   2.394   2.996
  842SOL     OW 5007   0.483   3.684   1.348
  842SOL    HW1 5008   0.390   3.706   1.340
  842SOL    HW2 5009   0.491   3.645   1.435
  842SOL     MW 5010   0.472   3.681   1.358
  843SOL     OW 5011   3.885   6.099   2.401
  843SOL    HW1 5012   3.902   6.183   2.358
  843SOL    HW2 5013   3.865   6.039   2.330
  843SOL     MW 5014   3.884   6.102   2.387
  844SOL     OW 5015   5.649   1.540   4.660
  844SOL    HW1 5016   5.638   1.603   4.589
  844SOL    HW2 5017   5.621   1.456   4.621
  844SOL     MW 5018   5.644   1.537   4.646
  845SOL     OW 5019   1.473   5.739   2.019
  845SOL    HW1 5020   1.420   5.795   1.962
  845SOL    HW2 5021   1.426   5.739   2.103
  845SOL     MW 5022   1.460   5.746   2.022
  846SOL     OW 5023   1.740   5.875   3.488
  846SOL    HW1 5024   1.725   5.921   3.406
  846SOL    HW2 5025   1.681   5.801   3.486
  846SOL     MW 5026   1.731   5.872   3.478
  847SOL     OW 5027   0.725   1.708   2.932
  847SOL    HW1 5028   0.783   1.661   2.872
  847SOL    HW2 5029   0.663   1.753   2.875
  847SOL     MW 5030   0.724   1.708   2.917
  848SOL     OW 5031   1.186   3.494   0.947
  848SOL    HW1 5032   1.273   3.487   0.909
  848SOL    HW2 5033   1.129   3.446   0.887
  848SOL     MW 5034   1.190   3.487   0.934
  849SOL     OW 5035   1.875   0.969   3.256
  849SOL    HW1 5036   1.787   0.933   3.255
  849SOL    HW2 5037   1.922   0.917   3.321
  849SOL     MW 5038   1.870   0.958   3.264
  850SOL     OW 5039   2.577   4.728   4.604
  850SOL    HW1 5040   2.571   4.634   4.589
  850SOL    HW2 5041   2.658   4.755   4.560
  850SOL     MW 5042   2.587   4.719   4.597
  851SOL     OW 5043   5.167   1.229   3.852
  851SOL    HW1 5044   5.158   1.199   3.943
  851SOL    HW2 5045   5.232   1.170   3.813
  851SOL     MW 5046   5.174   1.218   3.859
  852SOL     OW 5047   4.715   0.618   1.213
  852SOL    HW1 5048   4.700   0.646   1.303
  852SOL    HW2 5049   4.799   0.571   1.216
  852SOL     MW 5050   4.724   0.616   1.225
  853SOL     OW 5051   4.099   4.027   1.703
  853SOL    HW1 5052   4.138   3.976   1.774
  853SOL    HW2 5053   4.033   4.082   1.747
  853SOL     MW 5054   4.096   4.028   1.718
  854SOL     OW 5055   0.008   0.865   0.426
  854SOL    HW1 5056   0.021   0.785   0.375
  854SOL    HW2 5057  -0.085   0.884   0.418
  854SOL     MW 5058  -0.002   0.857   0.418
  855SOL     OW 5059   0.031   4.536   0.303
  855SOL    HW1 5060  -0.003   4.526   0.214
  855SOL    HW2 5061   0.119   4.573   0.291
  855SOL     MW 5062   0.038   4.540   0.290
  856SOL     OW 5063   1.063   5.734   0.874
  856SOL    HW1 5064   1.118   5.733   0.953
  856SOL    HW2 5065   0.977   5.763   0.906
  856SOL     MW 5066   1.059   5.737   0.888
  857SOL     OW 5067   2.972   4.795   1.353
  857SOL    HW1 5068   3.002   4.843   1.430
  857SOL    HW2 5069   3.029   4.825   1.282
  857SOL     MW 5070   2.983   4.805   1.354
  858SOL     OW 5071   1.446   2.029   2.207
  858SOL    HW1 5072   1.475   2.087   2.137
  858SOL    HW2 5073   1.448   1.941   2.168
  858SOL     MW 5074   1.450   2.025   2.193
  859SOL     OW 5075   5.786   3.706   1.023
  859SOL    HW1 5076   5.780   3.802   1.016
  859SOL    HW2 5077   5.699   3.675   0.996
  859SOL     MW 5078   5.774   3.715   1.018
  860SOL     OW 5079   1.697   1.517   1.760
  860SOL    HW1 5080   1.771   1.556   1.713
  860SOL    HW2 5081   1.736   1.447   1.812
  860SOL     MW 5082   1.712   1.513   1.761
  861SOL     OW 5083   5.122   3.806   3.341
  861SOL    HW1 5084   5.194   3.865   3.321
  861SOL    HW2 5085   5.123   3.798   3.436
  861SOL     MW 5086   5.131   3.812   3.350
  862SOL     OW 5087   3.406   2.908   5.920
  862SOL    HW1 5088   3.372   2.990   5.883
  862SOL    HW2 5089   3.470   2.937   5.986
  862SOL     MW 5090   3.410   2.922   5.924
  863SOL     OW 5091   5.845   3.756   0.647
  863SOL    HW1 5092   5.886   3.799   0.571
  863SOL    HW2 5093   5.919   3.718   0.695
  863SOL     MW 5094   5.860   3.757   0.643
  864SOL     OW 5095   1.552   3.142   1.429
  864SOL    HW1 5096   1.503   3.195   1.367
  864SOL    HW2 5097   1.634   3.189   1.442
  864SOL     MW 5098   1.556   3.154   1.423
  865SOL     OW 5099   3.694   5.402   5.705
  865SOL    HW1 5100   3.744   5.427   5.783
  865SOL    HW2 5101   3.739   5.324   5.673
  865SOL     MW 5102   3.706   5.395   5.711
  866SOL     OW 5103   3.677   5.788   3.150
  866SOL    HW1 5104   3.769   5.768   3.132
  866SOL    HW2 5105   3.665   5.766   3.243
  866SOL     MW 5106   3.687   5.783   3.160
  867SOL     OW 5107   5.135   4.607   1.323
  867SOL    HW1 5108   5.075   4.534   1.337
  867SOL    HW2 5109   5.079   4.684   1.317
  867SOL     MW 5110   5.120   4.607   1.324
  868SOL     OW 5111   4.628   1.536   6.055
  868SOL    HW1 5112   4.610   1.599   5.985
  868SOL    HW2 5113   4.619   1.450   6.014
  868SOL     MW 5114   4.625   1.533   6.041
  869SOL     OW 5115   5.926   1.819   1.224
  869SOL    HW1 5116   5.984   1.743   1.213
  869SOL    HW2 5117   5.986   1.894   1.228
  869SOL     MW 5118   5.941   1.819   1.223
  870SOL     OW 5119   3.071   5.933   2.662
  870SOL    HW1 5120   3.030   5.985   2.592
  870SOL    HW2 5121   3.005   5.866   2.683
  870SOL     MW 5122   3.057   5.931   2.655
  871SOL     OW 5123   2.978   4.605   3.684
  871SOL    HW1 5124   2.983   4.520   3.641
  871SOL    HW2 5125   2.894   4.642   3.655
  871SOL     MW 5126   2.968   4.599   3.675
  872SOL     OW 5127   0.097   2.799   5.496
  872SOL    HW1 5128   0.162   2.798   5.427
  872SOL    HW2 5129   0.144   2.836   5.571
  872SOL     MW 5130   0.111   2.804   5.497
  873SOL     OW 5131   4.867   3.855   5.773
  873SOL    HW1 5132   4.910   3.769   5.772
  873SOL    HW2 5133   4.897   3.895   5.855
  873SOL     MW 5134   4.877   3.849   5.784
  874SOL     OW 5135   4.232   3.873   3.781
  874SOL    HW1 5136   4.281   3.830   3.710
  874SOL    HW2 5137   4.298   3.908   3.840
  874SOL     MW 5138   4.246   3.872   3.779
  875SOL     OW 5139   4.894   0.357   5.331
  875SOL    HW1 5140   4.939   0.344   5.415
  875SOL    HW2 5141   4.953   0.321   5.266
  875SOL     MW 5142   4.907   0.351   5.333
  876SOL     OW 5143   1.536   1.464   1.557
  876SOL    HW1 5144   1.591   1.457   1.635
  876SOL    HW2 5145   1.447   1.480   1.591
  876SOL     MW 5146   1.531   1.465   1.571
  877SOL     OW 5147   1.116   5.249   1.775
  877SOL    HW1 5148   1.023   5.239   1.797
  877SOL    HW2 5149   1.128   5.196   1.697
  877SOL     MW 5150   1.105   5.241   1.768
  878SOL     OW 5151   3.683   4.873   2.021
  878SOL    HW1 5152   3.698   4.825   1.940
  878SOL    HW2 5153   3.658   4.805   2.084
  878SOL     MW 5154   3.682   4.858   2.019
  879SOL     OW 5155   4.946   3.016   4.656
  879SOL    HW1 5156   4.958   3.035   4.749
  879SOL    HW2 5157   4.851   3.019   4.642
  879SOL     MW 5158   4.935   3.019   4.666
  880SOL     OW 5159   2.684   5.127   1.720
  880SOL    HW1 5160   2.601   5.142   1.675
  880SOL    HW2 5161   2.749   5.120   1.650
  880SOL     MW 5162   2.682   5.128   1.705
  881SOL     OW 5163   3.682   1.516   0.322
  881SOL    HW1 5164   3.598   1.521   0.368
  881SOL    HW2 5165   3.705   1.607   0.304
  881SOL     MW 5166   3.675   1.528   0.326
  882SOL     OW 5167   3.087   5.027   0.113
  882SOL    HW1 5168   3.022   5.097   0.105
  882SOL    HW2 5169   3.156   5.064   0.167
  882SOL     MW 5170   3.087   5.040   0.119
  883SOL     OW 5171   1.259   2.977   2.746
  883SOL    HW1 5172   1.200   2.934   2.808
  883SOL    HW2 5173   1.203   3.004   2.674
  883SOL     MW 5174   1.245   2.975   2.745
  884SOL     OW 5175   5.033   2.285   3.370
  884SOL    HW1 5176   4.949   2.319   3.340
  884SOL    HW2 5177   5.043   2.318   3.459
  884SOL     MW 5178   5.024   2.293   3.377
  885SOL     OW 5179   1.977   0.173   0.737
  885SOL    HW1 5180   1.998   0.267   0.743
  885SOL    HW2 5181   2.061   0.129   0.746
  885SOL     MW 5182   1.990   0.180   0.739
  886SOL     OW 5183   3.956   5.316   4.637
  886SOL    HW1 5184   4.023   5.248   4.632
  886SOL    HW2 5185   3.942   5.329   4.731
  886SOL     MW 5186   3.963   5.309   4.648
  887SOL     OW 5187   2.140   1.581   4.536
  887SOL    HW1 5188   2.049   1.553   4.528
  887SOL    HW2 5189   2.164   1.611   4.448
  887SOL     MW 5190   2.131   1.582   4.524
  888SOL     OW 5191   2.538   3.672   1.006
  888SOL    HW1 5192   2.512   3.727   1.080
  888SOL    HW2 5193   2.629   3.647   1.025
  888SOL     MW 5194   2.547   3.676   1.018
  889SOL     OW 5195   0.103   0.144   2.382
  889SOL    HW1 5196   0.010   0.149   2.357
  889SOL    HW2 5197   0.105   0.179   2.471
  889SOL     MW 5198   0.091   0.149   2.390
  890SOL     OW 5199   5.980   5.815   2.243
  890SOL    HW1 5200   5.973   5.766   2.161
  890SOL    HW2 5201   5.983   5.907   2.217
  890SOL     MW 5202   5.980   5.820   2.229
  891SOL     OW 5203   3.808   4.176   1.221
  891SOL    HW1 5204   3.894   4.144   1.248
  891SOL    HW2 5205   3.756   4.097   1.207
  891SOL     MW 5206   3.812   4.162   1.223
  892SOL     OW 5207   3.579   4.833   5.300
  892SOL    HW1 5208   3.549   4.867   5.216
  892SOL    HW2 5209   3.501   4.835   5.356
  892SOL     MW 5210   3.565   4.838   5.297
  893SOL     OW 5211   0.444   5.641   5.977
  893SOL    HW1 5212   0.526   5.644   5.927
  893SOL    HW2 5213   0.396   5.567   5.939
  893SOL     MW 5214   0.449   5.632   5.966
  894SOL     OW 5215   0.017   3.711   1.162
  894SOL    HW1 5216  -0.018   3.627   1.135
  894SOL    HW2 5217   0.017   3.764   1.083
  894SOL     MW 5218   0.013   3.707   1.149
  895SOL     OW 5219   2.283   0.793   0.591
  895SOL    HW1 5220   2.191   0.777   0.610
  895SOL    HW2 5221   2.304   0.735   0.519
  895SOL     MW 5222   2.274   0.784   0.584
  896SOL     OW 5223   5.069   1.007   1.345
  896SOL    HW1 5224   4.975   1.020   1.358
  896SOL    HW2 5225   5.084   1.032   1.253
  896SOL     MW 5226   5.059   1.012   1.335
  897SOL     OW 5227   5.623   1.205   5.560
  897SOL    HW1 5228   5.599   1.235   5.647
  897SOL    HW2 5229   5.622   1.109   5.567
  897SOL     MW 5230   5.620   1.196   5.572
  898SOL     OW 5231   2.288   3.319   0.433
  898SOL    HW1 5232   2.312   3.388   0.495
  898SOL    HW2 5233   2.364   3.312   0.375
  898SOL     MW 5234   2.301   3.327   0.434
  899SOL     OW 5235   0.123   5.948   0.877
  899SOL    HW1 5236   0.039   5.922   0.839
  899SOL    HW2 5237   0.115   6.043   0.890
  899SOL     MW 5238   0.111   5.957   0.874
  900SOL     OW 5239   0.686   0.790   1.706
  900SOL    HW1 5240   0.681   0.708   1.756
  900SOL    HW2 5241   0.597   0.806   1.676
  900SOL     MW 5242   0.674   0.781   1.708
  901SOL     OW 5243   0.768   2.646   0.814
  901SOL    HW1 5244   0.712   2.633   0.890
  901SOL    HW2 5245   0.751   2.737   0.788
  901SOL     MW 5246   0.758   2.656   0.821
  902SOL     OW 5247   2.182   0.879   2.592
  902SOL    HW1 5248   2.211   0.950   2.534
  902SOL    HW2 5249   2.259   0.859   2.645
  902SOL     MW 5250   2.196   0.885   2.591
  903SOL     OW 5251   5.789   3.551   1.422
  903SOL    HW1 5252   5.849   3.541   1.497
  903SOL    HW2 5253   5.837   3.606   1.361
  903SOL     MW 5254   5.803   3.557   1.424
  904SOL     OW 5255   1.189   3.203   1.577
  904SOL    HW1 5256   1.163   3.295   1.586
  904SOL    HW2 5257   1.269   3.195   1.630
  904SOL     MW 5258   1.196   3.214   1.585
  905SOL     OW 5259   0.493   1.088   3.013
  905SOL    HW1 5260   0.461   1.003   3.042
  905SOL    HW2 5261   0.518   1.133   3.094
  905SOL     MW 5262   0.492   1.083   3.027
  906SOL     OW 5263   0.819   2.544   5.895
  906SOL    HW1 5264   0.811   2.639   5.886
  906SOL    HW2 5265   0.783   2.525   5.982
  906SOL     MW 5266   0.813   2.554   5.905
  907SOL     OW 5267   3.909   3.937   2.150
  907SOL    HW1 5268   3.835   3.997   2.146
  907SOL    HW2 5269   3.876   3.860   2.197
  907SOL     MW 5270   3.895   3.935   2.156
  908SOL     OW 5271   2.566   5.937   0.066
  908SOL    HW1 5272   2.567   6.002  -0.004
  908SOL    HW2 5273   2.656   5.908   0.074
  908SOL     MW 5274   2.577   5.942   0.058
  909SOL     OW 5275   5.579   1.987   1.847
  909SOL    HW1 5276   5.602   1.896   1.864
  909SOL    HW2 5277   5.630   2.037   1.911
  909SOL     MW 5278   5.588   1.982   1.858
  910SOL     OW 5279   4.580   5.975   3.465
  910SOL    HW1 5280   4.505   5.996   3.521
  910SOL    HW2 5281   4.596   5.882   3.479
  910SOL     MW 5282   4.572   5.966   3.474
  911SOL     OW 5283   0.723   5.118   2.573
  911SOL    HW1 5284   0.778   5.055   2.527
  911SOL    HW2 5285   0.782   5.160   2.636
  911SOL     MW 5286   0.738   5.115   2.575
  912SOL     OW 5287   4.140   0.441   2.456
  912SOL    HW1 5288   4.097   0.525   2.470
  912SOL    HW2 5289   4.234   0.461   2.466
  912SOL     MW 5290   4.147   0.455   2.459
  913SOL     OW 5291   5.575   1.124   3.806
  913SOL    HW1 5292   5.610   1.145   3.719
  913SOL    HW2 5293   5.631   1.053   3.837
  913SOL     MW 5294   5.587   1.118   3.799
  914SOL     OW 5295   5.970   1.949   0.919
  914SOL    HW1 5296   5.906   2.001   0.969
  914SOL    HW2 5297   5.943   1.858   0.933
  914SOL     MW 5298   5.958   1.944   0.928
  915SOL     OW 5299   1.337   4.992   0.288
  915SOL    HW1 5300   1.288   5.072   0.269
  915SOL    HW2 5301   1.289   4.951   0.361
  915SOL     MW 5302   1.325   4.997   0.295
  916SOL     OW 5303   1.746   0.710   1.049
  916SOL    HW1 5304   1.770   0.688   0.959
  916SOL    HW2 5305   1.653   0.730   1.045
  916SOL     MW 5306   1.737   0.710   1.037
  917SOL     OW 5307   5.449   1.387   1.321
  917SOL    HW1 5308   5.542   1.404   1.306
  917SOL    HW2 5309   5.428   1.438   1.399
  917SOL     MW 5310   5.459   1.396   1.329
  918SOL     OW 5311   4.861   1.927   3.176
  918SOL    HW1 5312   4.808   1.850   3.155
  918SOL    HW2 5313   4.827   1.958   3.260
  918SOL     MW 5314   4.850   1.921   3.184
  919SOL     OW 5315   4.234   1.478   2.421
  919SOL    HW1 5316   4.139   1.472   2.437
  919SOL    HW2 5317   4.273   1.476   2.509
  919SOL     MW 5318   4.227   1.477   2.435
  920SOL     OW 5319   4.161   4.142   4.110
  920SOL    HW1 5320   4.145   4.063   4.163
  920SOL    HW2 5321   4.231   4.116   4.050
  920SOL     MW 5322   4.167   4.128   4.109
  921SOL     OW 5323   4.261   3.092   5.461
  921SOL    HW1 5324   4.247   3.019   5.521
  921SOL    HW2 5325   4.173   3.123   5.439
  921SOL     MW 5326   4.248   3.087   5.466
  922SOL     OW 5327   1.948   0.872   1.896
  922SOL    HW1 5328   1.862   0.857   1.856
  922SOL    HW2 5329   1.969   0.963   1.875
  922SOL     MW 5330   1.939   0.882   1.888
  923SOL     OW 5331   3.747   4.311   2.010
  923SOL    HW1 5332   3.709   4.226   2.032
  923SOL    HW2 5333   3.793   4.338   2.089
  923SOL     MW 5334   3.748   4.304   2.023
  924SOL     OW 5335   4.398   0.048   2.070
  924SOL    HW1 5336   4.439  -0.024   2.021
  924SOL    HW2 5337   4.461   0.119   2.066
  924SOL     MW 5338   4.411   0.048   2.063
  925SOL     OW 5339   2.748   1.625   4.153
  925SOL    HW1 5340   2.733   1.558   4.086
  925SOL    HW2 5341   2.670   1.621   4.208
  925SOL     MW 5342   2.736   1.616   4.151
  926SOL     OW 5343   1.146   3.354   0.529
  926SOL    HW1 5344   1.179   3.430   0.481
  926SOL    HW2 5345   1.153   3.379   0.621
  926SOL     MW 5346   1.152   3.367   0.535
  927SOL     OW 5347   5.014   3.847   2.500
  927SOL    HW1 5348   5.046   3.785   2.435
  927SOL    HW2 5349   5.018   3.800   2.583
  927SOL     MW 5350   5.019   3.833   2.502
  928SOL     OW 5351   0.047   2.685   1.041
  928SOL    HW1 5352  -0.041   2.718   1.021
  928SOL    HW2 5353   0.057   2.609   0.985
  928SOL     MW 5354   0.037   2.680   1.032
  929SOL     OW 5355   1.726   5.564   5.424
  929SOL    HW1 5356   1.651   5.524   5.380
  929SOL    HW2 5357   1.757   5.498   5.485
  929SOL     MW 5358   1.721   5.551   5.426
  930SOL     OW 5359   2.461   3.249   1.548
  930SOL    HW1 5360   2.481   3.155   1.553
  930SOL    HW2 5361   2.419   3.269   1.631
  930SOL     MW 5362   2.458   3.239   1.559
  931SOL     OW 5363   4.581   0.282   2.573
  931SOL    HW1 5364   4.646   0.254   2.509
  931SOL    HW2 5365   4.623   0.270   2.657
  931SOL     MW 5366   4.595   0.277   2.575
  932SOL     OW 5367   4.091   0.313   3.461
  932SOL    HW1 5368   4.074   0.365   3.382
  932SOL    HW2 5369   4.011   0.322   3.513
  932SOL     MW 5370   4.079   0.321   3.457
  933SOL     OW 5371   4.682   1.258   5.977
  933SOL    HW1 5372   4.609   1.214   6.022
  933SOL    HW2 5373   4.671   1.236   5.885
  933SOL     MW 5374   4.671   1.250   5.971
  934SOL     OW 5375   2.537   5.983   3.109
  934SOL    HW1 5376   2.606   6.010   3.170
  934SOL    HW2 5377   2.475   6.055   3.110
  934SOL     MW 5378   2.538   5.996   3.117
  935SOL     OW 5379   3.082   0.466   2.911
  935SOL    HW1 5380   3.085   0.426   2.824
  935SOL    HW2 5381   3.118   0.554   2.899
  935SOL     MW 5382   3.087   0.472   2.899
  936SOL     OW 5383   1.794   2.431   1.495
  936SOL    HW1 5384   1.718   2.415   1.440
  936SOL    HW2 5385   1.758   2.464   1.577
  936SOL     MW 5386   1.780   2.433   1.499
  937SOL     OW 5387   2.642   0.024   2.614
  937SOL    HW1 5388   2.660  -0.005   2.704
  937SOL    HW2 5389   2.565  -0.026   2.587
  937SOL     MW 5390   2.635   0.014   2.622
  938SOL     OW 5391   1.051   3.567   5.544
  938SOL    HW1 5392   1.098   3.483   5.544
  938SOL    HW2 5393   0.966   3.546   5.506
  938SOL     MW 5394   1.046   3.553   5.539
  939SOL     OW 5395   1.876   5.539   0.497
  939SOL    HW1 5396   1.914   5.624   0.521
  939SOL    HW2 5397   1.855   5.497   0.580
  939SOL     MW 5398   1.878   5.544   0.511
  940SOL     OW 5399   4.441   5.809   5.637
  940SOL    HW1 5400   4.500   5.775   5.569
  940SOL    HW2 5401   4.409   5.892   5.600
  940SOL     MW 5402   4.445   5.815   5.623
  941SOL     OW 5403   0.173   1.068   5.181
  941SOL    HW1 5404   0.108   1.135   5.161
  941SOL    HW2 5405   0.140   1.025   5.260
  941SOL     MW 5406   0.160   1.071   5.189
  942SOL     OW 5407   0.237   5.169   0.754
  942SOL    HW1 5408   0.326   5.134   0.751
  942SOL    HW2 5409   0.243   5.252   0.707
  942SOL     MW 5410   0.249   5.175   0.748
  943SOL     OW 5411   5.821   5.894   1.554
  943SOL    HW1 5412   5.827   5.937   1.640
  943SOL    HW2 5413   5.897   5.927   1.506
  943SOL     MW 5414   5.832   5.904   1.559
  944SOL     OW 5415   1.281   5.043   6.010
  944SOL    HW1 5416   1.186   5.047   6.024
  944SOL    HW2 5417   1.311   5.133   6.023
  944SOL     MW 5418   1.272   5.055   6.013
  945SOL     OW 5419   2.265   3.058   0.937
  945SOL    HW1 5420   2.337   3.028   0.991
  945SOL    HW2 5421   2.199   3.088   0.999
  945SOL     MW 5422   2.266   3.058   0.952
  946SOL     OW 5423   5.215   3.328   1.674
  946SOL    HW1 5424   5.310   3.321   1.688
  946SOL    HW2 5425   5.206   3.387   1.600
  946SOL     MW 5426   5.226   3.334   1.667
  947SOL     OW 5427   6.078   1.879   4.244
  947SOL    HW1 5428   6.085   1.959   4.296
  947SOL    HW2 5429   5.991   1.882   4.206
  947SOL     MW 5430   6.068   1.890   4.246
  948SOL     OW 5431   4.354   4.498   3.478
  948SOL    HW1 5432   4.333   4.591   3.473
  948SOL    HW2 5433   4.444   4.491   3.447
  948SOL     MW 5434   4.363   4.509   3.474
  949SOL     OW 5435   4.048   5.564   4.995
  949SOL    HW1 5436   3.996   5.563   5.075
  949SOL    HW2 5437   4.008   5.633   4.942
  949SOL     MW 5438   4.036   5.573   4.998
  950SOL     OW 5439   1.142   3.084   2.141
  950SOL    HW1 5440   1.113   3.151   2.202
  950SOL    HW2 5441   1.188   3.133   2.073
  950SOL     MW 5442   1.144   3.099   2.140
  951SOL     OW 5443   3.316   0.124   1.853
  951SOL    HW1 5444   3.226   0.091   1.857
  951SOL    HW2 5445   3.346   0.100   1.765
  951SOL     MW 5446   3.308   0.116   1.842
  952SOL     OW 5447   2.833   5.379   3.496
  952SOL    HW1 5448   2.815   5.445   3.428
  952SOL    HW2 5449   2.924   5.354   3.481
  952SOL     MW 5450   2.842   5.384   3.485
  953SOL     OW 5451   4.225   5.507   2.044
  953SOL    HW1 5452   4.162   5.496   2.115
  953SOL    HW2 5453   4.231   5.421   2.003
  953SOL     MW 5454   4.218   5.495   2.048
  954SOL     OW 5455   0.435   2.502   0.923
  954SOL    HW1 5456   0.461   2.591   0.898
  954SOL    HW2 5457   0.517   2.455   0.936
  954SOL     MW 5458   0.449   2.508   0.921
  955SOL     OW 5459   0.178   3.893   4.324
  955SOL    HW1 5460   0.255   3.949   4.315
  955SOL    HW2 5461   0.104   3.954   4.321
  955SOL     MW 5462   0.178   3.908   4.322
  956SOL     OW 5463   3.112   0.978   1.045
  956SOL    HW1 5464   3.158   1.029   0.978
  956SOL    HW2 5465   3.100   0.892   1.005
  956SOL     MW 5466   3.116   0.974   1.031
  957SOL     OW 5467   0.091   3.117   1.484
  957SOL    HW1 5468   0.163   3.096   1.544
  957SOL    HW2 5469   0.021   3.057   1.508
  957SOL     MW 5470   0.092   3.107   1.495
  958SOL     OW 5471   0.889   2.308   1.960
  958SOL    HW1 5472   0.959   2.243   1.950
  958SOL    HW2 5473   0.813   2.266   1.921
  958SOL     MW 5474   0.889   2.294   1.954
  959SOL     OW 5475   0.683   3.674   3.207
  959SOL    HW1 5476   0.689   3.629   3.123
  959SOL    HW2 5477   0.753   3.636   3.260
  959SOL     MW 5478   0.693   3.664   3.203
  960SOL     OW 5479   2.231   2.074   5.817
  960SOL    HW1 5480   2.176   2.028   5.755
  960SOL    HW2 5481   2.171   2.129   5.867
  960SOL     MW 5482   2.217   2.075   5.816
  961SOL     OW 5483   3.367   4.155   5.548
  961SOL    HW1 5484   3.390   4.191   5.463
  961SOL    HW2 5485   3.364   4.061   5.534
  961SOL     MW 5486   3.370   4.148   5.535
  962SOL     OW 5487   0.992   2.695   5.275
  962SOL    HW1 5488   1.055   2.768   5.279
  962SOL    HW2 5489   0.933   2.711   5.349
  962SOL     MW 5490   0.993   2.707   5.285
  963SOL     OW 5491   2.480   5.975   4.772
  963SOL    HW1 5492   2.405   5.919   4.748
  963SOL    HW2 5493   2.521   5.997   4.688
  963SOL     MW 5494   2.475   5.971   4.758
  964SOL     OW 5495   0.797   5.530   1.112
  964SOL    HW1 5496   0.797   5.616   1.070
  964SOL    HW2 5497   0.784   5.468   1.040
  964SOL     MW 5498   0.795   5.533   1.097
  965SOL     OW 5499   5.643   0.679   3.022
  965SOL    HW1 5500   5.564   0.726   3.047
  965SOL    HW2 5501   5.618   0.586   3.029
  965SOL     MW 5502   5.630   0.673   3.026
  966SOL     OW 5503   4.700   5.286   0.400
  966SOL    HW1 5504   4.609   5.258   0.398
  966SOL    HW2 5505   4.716   5.307   0.493
  966SOL     MW 5506   4.690   5.285   0.412
  967SOL     OW 5507   3.191   4.376   1.380
  967SOL    HW1 5508   3.280   4.347   1.364
  967SOL    HW2 5509   3.138   4.325   1.318
  967SOL     MW 5510   3.195   4.366   1.370
  968SOL     OW 5511   5.156   2.440   5.086
  968SOL    HW1 5512   5.115   2.387   5.018
  968SOL    HW2 5513   5.149   2.530   5.053
  968SOL     MW 5514   5.150   2.445   5.073
  969SOL     OW 5515   5.238   0.600   2.024
  969SOL    HW1 5516   5.205   0.648   2.100
  969SOL    HW2 5517   5.159   0.580   1.973
  969SOL     MW 5518   5.224   0.604   2.027
  970SOL     OW 5519   2.345   1.448   3.698
  970SOL    HW1 5520   2.293   1.412   3.770
  970SOL    HW2 5521   2.423   1.484   3.740
  970SOL     MW 5522   2.348   1.448   3.713
  971SOL     OW 5523   1.271   1.532   1.915
  971SOL    HW1 5524   1.240   1.489   1.835
  971SOL    HW2 5525   1.192   1.570   1.954
  971SOL     MW 5526   1.257   1.531   1.910
  972SOL     OW 5527   1.073   5.909   3.040
  972SOL    HW1 5528   1.149   5.863   3.005
  972SOL    HW2 5529   1.046   5.968   2.970
  972SOL     MW 5530   1.079   5.910   3.026
  973SOL     OW 5531   3.548   6.033   3.019
  973SOL    HW1 5532   3.597   5.961   3.058
  973SOL    HW2 5533   3.567   6.027   2.926
  973SOL     MW 5534   3.556   6.023   3.012
  974SOL     OW 5535   5.592   0.155   0.847
  974SOL    HW1 5536   5.619   0.235   0.801
  974SOL    HW2 5537   5.526   0.116   0.790
  974SOL     MW 5538   5.587   0.160   0.834
  975SOL     OW 5539   3.803   1.507   3.211
  975SOL    HW1 5540   3.890   1.532   3.179
  975SOL    HW2 5541   3.790   1.419   3.177
  975SOL     MW 5542   3.813   1.499   3.202
  976SOL     OW 5543   0.103   4.548   0.766
  976SOL    HW1 5544   0.047   4.590   0.699
  976SOL    HW2 5545   0.050   4.550   0.845
  976SOL     MW 5546   0.089   4.554   0.767
  977SOL     OW 5547   4.788   2.148   3.912
  977SOL    HW1 5548   4.705   2.194   3.906
  977SOL    HW2 5549   4.835   2.192   3.983
  977SOL     MW 5550   4.784   2.159   3.920
  978SOL     OW 5551   2.881   3.215   4.448
  978SOL    HW1 5552   2.805   3.272   4.461
  978SOL    HW2 5553   2.955   3.275   4.437
  978SOL     MW 5554   2.881   3.230   4.448
  979SOL     OW 5555   3.708   3.460   4.471
  979SOL    HW1 5556   3.618   3.482   4.448
  979SOL    HW2 5557   3.705   3.368   4.495
  979SOL     MW 5558   3.696   3.451   4.471
  980SOL     OW 5559   5.228   2.229   4.549
  980SOL    HW1 5560   5.213   2.284   4.626
  980SOL    HW2 5561   5.316   2.255   4.519
  980SOL     MW 5562   5.238   2.239   4.555
  981SOL     OW 5563   5.771   3.778   1.849
  981SOL    HW1 5564   5.860   3.768   1.816
  981SOL    HW2 5565   5.730   3.693   1.836
  981SOL     MW 5566   5.777   3.766   1.843
  982SOL     OW 5567   3.066   3.413   4.351
  982SOL    HW1 5568   3.153   3.389   4.320
  982SOL    HW2 5569   3.082   3.450   4.438
  982SOL     MW 5570   3.079   3.415   4.358
  983SOL     OW 5571   1.929   2.006   5.444
  983SOL    HW1 5572   1.861   2.064   5.478
  983SOL    HW2 5573   1.880   1.934   5.403
  983SOL     MW 5574   1.914   2.004   5.443
  984SOL     OW 5575   5.613   0.249   2.627
  984SOL    HW1 5576   5.546   0.283   2.567
  984SOL    HW2 5577   5.567   0.236   2.710
  984SOL     MW 5578   5.598   0.252   2.630
  985SOL     OW 5579   4.595   1.715   5.870
  985SOL    HW1 5580   4.560   1.703   5.782
  985SOL    HW2 5581   4.542   1.786   5.908
  985SOL     MW 5582   4.584   1.723   5.864
  986SOL     OW 5583   3.467   2.269   5.234
  986SOL    HW1 5584   3.398   2.203   5.228
  986SOL    HW2 5585   3.473   2.306   5.146
  986SOL     MW 5586   3.459   2.265   5.222
  987SOL     OW 5587   1.393   2.850   5.429
  987SOL    HW1 5588   1.381   2.832   5.521
  987SOL    HW2 5589   1.391   2.945   5.422
  987SOL     MW 5590   1.391   2.860   5.440
  988SOL     OW 5591   1.639   5.406   1.336
  988SOL    HW1 5592   1.664   5.351   1.262
  988SOL    HW2 5593   1.705   5.476   1.338
  988SOL     MW 5594   1.650   5.408   1.327
  989SOL     OW 5595   5.611   6.062   2.730
  989SOL    HW1 5596   5.598   5.973   2.763
  989SOL    HW2 5597   5.614   6.051   2.635
  989SOL     MW 5598   5.610   6.049   2.722
  990SOL     OW 5599   0.580   5.269   3.952
  990SOL    HW1 5600   0.625   5.258   3.868
  990SOL    HW2 5601   0.490   5.242   3.934
  990SOL     MW 5602   0.574   5.264   3.939
  991SOL     OW 5603   5.240   0.375   5.938
  991SOL    HW1 5604   5.294   0.318   5.884
  991SOL    HW2 5605   5.186   0.424   5.876
  991SOL     MW 5606   5.240   0.374   5.923
  992SOL     OW 5607   2.691   0.642   3.029
  992SOL    HW1 5608   2.656   0.682   2.949
  992SOL    HW2 5609   2.643   0.684   3.100
  992SOL     MW 5610   2.680   0.652   3.028
  993SOL     OW 5611   1.106   4.120   1.532
  993SOL    HW1 5612   1.018   4.129   1.570
  993SOL    HW2 5613   1.106   4.034   1.491
  993SOL     MW 5614   1.095   4.110   1.532
  994SOL     OW 5615   1.662   0.915   3.087
  994SOL    HW1 5616   1.625   0.832   3.057
  994SOL    HW2 5617   1.587   0.962   3.126
  994SOL     MW 5618   1.647   0.911   3.088
  995SOL     OW 5619   1.416   3.205   3.985
  995SOL    HW1 5620   1.504   3.228   4.015
  995SOL    HW2 5621   1.423   3.205   3.890
  995SOL     MW 5622   1.428   3.208   3.977
  996SOL     OW 5623   3.502   5.509   3.958
  996SOL    HW1 5624   3.433   5.460   4.003
  996SOL    HW2 5625   3.479   5.601   3.972
  996SOL     MW 5626   3.490   5.515   3.966
  997SOL     OW 5627   1.506   4.283   1.484
  997SOL    HW1 5628   1.467   4.267   1.398
  997SOL    HW2 5629   1.587   4.233   1.483
  997SOL     MW 5630   1.511   4.275   1.473
  998SOL     OW 5631   2.853   5.868   0.096
  998SOL    HW1 5632   2.872   5.868   0.002
  998SOL    HW2 5633   2.903   5.794   0.131
  998SOL     MW 5634   2.862   5.859   0.088
  999SOL     OW 5635   0.440   0.376   1.044
  999SOL    HW1 5636   0.445   0.461   1.088
  999SOL    HW2 5637   0.349   0.349   1.055
  999SOL     MW 5638   0.429   0.384   1.051
 1000SOL     OW 5639   0.401   0.725   2.212
 1000SOL    HW1 5640   0.381   0.675   2.133
 1000SOL    HW2 5641   0.496   0.738   2.208
 1000SOL     MW 5642   0.411   0.720   2.201
 1001SOL     OW 5643   1.140   5.864   0.648
 1001SOL    HW1 5644   1.151   5.795   0.713
 1001SOL    HW2 5645   1.181   5.830   0.569
 1001SOL     MW 5646   1.147   5.851   0.647
 1002SOL     OW 5647   4.345   0.516   5.284
 1002SOL    HW1 5648   4.421   0.501   5.340
 1002SOL    HW2 5649   4.278   0.552   5.343
 1002SOL     MW 5650   4.346   0.519   5.299
 1003SOL     OW 5651   2.928   3.960   4.227
 1003SOL    HW1 5652   2.990   3.920   4.289
 1003SOL    HW2 5653   2.843   3.949   4.268
 1003SOL     MW 5654   2.925   3.953   4.240
 1004SOL     OW 5655   0.932   0.736   0.109
 1004SOL    HW1 5656   0.987   0.814   0.107
 1004SOL    HW2 5657   0.853   0.761   0.061
 1004SOL     MW 5658   0.929   0.749   0.103
 1005SOL     OW 5659   3.389   3.581   1.058
 1005SOL    HW1 5660   3.413   3.622   1.141
 1005SOL    HW2 5661   3.436   3.497   1.058
 1005SOL     MW 5662   3.398   3.575   1.069
 1006SOL     OW 5663   1.707   2.531   4.086
 1006SOL    HW1 5664   1.617   2.558   4.102
 1006SOL    HW2 5665   1.706   2.436   4.094
 1006SOL     MW 5666   1.695   2.523   4.089
 1007SOL     OW 5667   1.192   0.864   1.305
 1007SOL    HW1 5668   1.128   0.866   1.234
 1007SOL    HW2 5669   1.140   0.864   1.385
 1007SOL     MW 5670   1.177   0.864   1.307
 1008SOL     OW 5671   4.340   0.720   2.566
 1008SOL    HW1 5672   4.288   0.696   2.644
 1008SOL    HW2 5673   4.375   0.636   2.534
 1008SOL     MW 5674   4.338   0.706   2.572
 1009SOL     OW 5675   5.411   6.027   3.576
 1009SOL    HW1 5676   5.471   5.964   3.617
 1009SOL    HW2 5677   5.395   5.991   3.489
 1009SOL     MW 5678   5.417   6.014   3.570
 1010SOL     OW 5679   3.461   1.359   0.725
 1010SOL    HW1 5680   3.488   1.268   0.710
 1010SOL    HW2 5681   3.537   1.411   0.701
 1010SOL     MW 5682   3.474   1.354   0.720
 1011SOL     OW 5683   1.138   2.254   4.504
 1011SOL    HW1 5684   1.184   2.303   4.573
 1011SOL    HW2 5685   1.123   2.318   4.435
 1011SOL     MW 5686   1.142   2.269   4.504
 1012SOL     OW 5687   2.446   4.875   5.280
 1012SOL    HW1 5688   2.517   4.922   5.236
 1012SOL    HW2 5689   2.464   4.783   5.264
 1012SOL     MW 5690   2.458   4.869   5.273
 1013SOL     OW 5691   1.740   0.021   0.673
 1013SOL    HW1 5692   1.755  -0.064   0.714
 1013SOL    HW2 5693   1.815   0.075   0.699
 1013SOL     MW 5694   1.751   0.017   0.682
 1014SOL     OW 5695   5.934   2.206   1.343
 1014SOL    HW1 5696   5.892   2.259   1.275
 1014SOL    HW2 5697   5.861   2.166   1.391
 1014SOL     MW 5698   5.920   2.207   1.340
 1015SOL     OW 5699   5.041   3.638   2.957
 1015SOL    HW1 5700   4.986   3.642   3.036
 1015SOL    HW2 5701   5.109   3.575   2.980
 1015SOL     MW 5702   5.043   3.630   2.970
 1016SOL     OW 5703   4.877   0.465   2.830
 1016SOL    HW1 5704   4.971   0.462   2.848
 1016SOL    HW2 5705   4.844   0.535   2.886
 1016SOL     MW 5706   4.885   0.474   2.840
 1017SOL     OW 5707   2.857   3.518   5.258
 1017SOL    HW1 5708   2.813   3.551   5.180
 1017SOL    HW2 5709   2.935   3.574   5.266
 1017SOL     MW 5710   2.862   3.530   5.249
 1018SOL     OW 5711   2.554   4.245   0.303
 1018SOL    HW1 5712   2.643   4.249   0.270
 1018SOL    HW2 5713   2.515   4.329   0.280
 1018SOL     MW 5714   2.560   4.256   0.296
 1019SOL     OW 5715   0.992   0.884   4.402
 1019SOL    HW1 5716   1.081   0.884   4.438
 1019SOL    HW2 5717   0.938   0.917   4.474
 1019SOL     MW 5718   0.997   0.889   4.416
 1020SOL     OW 5719   1.480   4.788   1.221
 1020SOL    HW1 5720   1.485   4.862   1.161
 1020SOL    HW2 5721   1.482   4.711   1.164
 1020SOL     MW 5722   1.481   4.787   1.206
 1021SOL     OW 5723   3.614   0.047   0.949
 1021SOL    HW1 5724   3.610   0.052   0.853
 1021SOL    HW2 5725   3.535  -0.001   0.973
 1021SOL     MW 5726   3.603   0.042   0.940
 1022SOL     OW 5727   5.664   4.853   2.735
 1022SOL    HW1 5728   5.602   4.917   2.699
 1022SOL    HW2 5729   5.619   4.816   2.810
 1022SOL     MW 5730   5.650   4.857   2.740
 1023SOL     OW 5731   2.289   4.880   5.560
 1023SOL    HW1 5732   2.346   4.869   5.485
 1023SOL    HW2 5733   2.220   4.939   5.529
 1023SOL     MW 5734   2.287   4.886   5.547
 1024SOL     OW 5735   2.161   4.926   2.809
 1024SOL    HW1 5736   2.073   4.897   2.832
 1024SOL    HW2 5737   2.151   4.967   2.723
 1024SOL     MW 5738   2.148   4.928   2.801
 1025SOL     OW 5739   5.063   0.323   4.956
 1025SOL    HW1 5740   5.055   0.266   5.032
 1025SOL    HW2 5741   4.981   0.311   4.908
 1025SOL     MW 5742   5.052   0.314   4.960
 1026SOL     OW 5743   5.221   2.817   0.894
 1026SOL    HW1 5744   5.154   2.884   0.886
 1026SOL    HW2 5745   5.304   2.865   0.883
 1026SOL     MW 5746   5.223   2.832   0.891
 1027SOL     OW 5747   4.311   1.508   4.939
 1027SOL    HW1 5748   4.330   1.415   4.954
 1027SOL    HW2 5749   4.234   1.508   4.883
 1027SOL     MW 5750   4.304   1.496   4.934
 1028SOL     OW 5751   0.783   5.196   4.629
 1028SOL    HW1 5752   0.797   5.191   4.724
 1028SOL    HW2 5753   0.724   5.270   4.617
 1028SOL     MW 5754   0.777   5.205   4.640
 1029SOL     OW 5755   5.557   4.499   4.838
 1029SOL    HW1 5756   5.465   4.522   4.827
 1029SOL    HW2 5757   5.561   4.455   4.923
 1029SOL     MW 5758   5.546   4.497   4.847
 1030SOL     OW 5759   3.713   1.066   3.554
 1030SOL    HW1 5760   3.709   0.974   3.578
 1030SOL    HW2 5761   3.668   1.112   3.625
 1030SOL     MW 5762   3.707   1.060   3.566
 1031SOL     OW 5763   2.610   5.682   2.557
 1031SOL    HW1 5764   2.535   5.627   2.579
 1031SOL    HW2 5765   2.576   5.743   2.491
 1031SOL     MW 5766   2.596   5.682   2.551
 1032SOL     OW 5767   4.576   3.189   1.443
 1032SOL    HW1 5768   4.534   3.262   1.397
 1032SOL    HW2 5769   4.636   3.230   1.504
 1032SOL     MW 5770   4.578   3.204   1.445
 1033SOL     OW 5771   2.308   4.805   0.062
 1033SOL    HW1 5772   2.283   4.734   0.121
 1033SOL    HW2 5773   2.340   4.759  -0.017
 1033SOL     MW 5774   2.309   4.790   0.059
 1034SOL     OW 5775   3.878   5.011   2.142
 1034SOL    HW1 5776   3.818   4.952   2.096
 1034SOL    HW2 5777   3.891   5.083   2.081
 1034SOL     MW 5778   3.872   5.013   2.128
 1035SOL     OW 5779   5.531   4.620   1.674
 1035SOL    HW1 5780   5.542   4.577   1.758
 1035SOL    HW2 5781   5.437   4.613   1.656
 1035SOL     MW 5782   5.520   4.614   1.682
 1036SOL     OW 5783   0.117   0.691   5.272
 1036SOL    HW1 5784   0.149   0.679   5.182
 1036SOL    HW2 5785   0.151   0.616   5.320
 1036SOL     MW 5786   0.126   0.680   5.266
 1037SOL     OW 5787   0.221   4.809   3.355
 1037SOL    HW1 5788   0.256   4.727   3.391
 1037SOL    HW2 5789   0.185   4.784   3.270
 1037SOL     MW 5790   0.221   4.795   3.349
 1038SOL     OW 5791   2.898   3.469   0.510
 1038SOL    HW1 5792   2.874   3.378   0.526
 1038SOL    HW2 5793   2.815   3.517   0.513
 1038SOL     MW 5794   2.885   3.464   0.513
 1039SOL     OW 5795   1.439   4.288   4.486
 1039SOL    HW1 5796   1.353   4.261   4.517
 1039SOL    HW2 5797   1.485   4.317   4.564
 1039SOL     MW 5798   1.434   4.288   4.500
 1040SOL     OW 5799   5.680   4.038   3.218
 1040SOL    HW1 5800   5.640   4.115   3.257
 1040SOL    HW2 5801   5.608   3.989   3.179
 1040SOL     MW 5802   5.666   4.041   3.218
 1041SOL     OW 5803   5.845   0.082   0.914
 1041SOL    HW1 5804   5.772   0.136   0.883
 1041SOL    HW2 5805   5.852   0.012   0.849
 1041SOL     MW 5806   5.836   0.080   0.902
 1042SOL     OW 5807   1.242   5.074   2.419
 1042SOL    HW1 5808   1.302   5.004   2.392
 1042SOL    HW2 5809   1.294   5.154   2.415
 1042SOL     MW 5810   1.256   5.075   2.415
 1043SOL     OW 5811   5.346   1.119   1.487
 1043SOL    HW1 5812   5.422   1.066   1.463
 1043SOL    HW2 5813   5.279   1.095   1.423
 1043SOL     MW 5814   5.347   1.109   1.476
 1044SOL     OW 5815   2.398   5.626   4.885
 1044SOL    HW1 5816   2.351   5.574   4.950
 1044SOL    HW2 5817   2.479   5.653   4.929
 1044SOL     MW 5818   2.402   5.623   4.899
 1045SOL     OW 5819   5.561   0.426   2.990
 1045SOL    HW1 5820   5.624   0.357   3.011
 1045SOL    HW2 5821   5.484   0.380   2.956
 1045SOL     MW 5822   5.559   0.411   2.989
 1046SOL     OW 5823   4.219   4.445   1.078
 1046SOL    HW1 5824   4.288   4.388   1.044
 1046SOL    HW2 5825   4.244   4.461   1.169
 1046SOL     MW 5826   4.231   4.440   1.086
 1047SOL     OW 5827   4.272   0.775   1.373
 1047SOL    HW1 5828   4.295   0.700   1.428
 1047SOL    HW2 5829   4.223   0.737   1.300
 1047SOL     MW 5830   4.268   0.760   1.371
 1048SOL     OW 5831   4.792   2.006   4.279
 1048SOL    HW1 5832   4.799   1.925   4.331
 1048SOL    HW2 5833   4.700   2.031   4.288
 1048SOL     MW 5834   4.781   1.999   4.287
 1049SOL     OW 5835   3.856   4.439   2.230
 1049SOL    HW1 5836   3.862   4.383   2.307
 1049SOL    HW2 5837   3.948   4.458   2.208
 1049SOL     MW 5838   3.869   4.435   2.237
 1050SOL     OW 5839   5.899   5.478   0.872
 1050SOL    HW1 5840   5.983   5.508   0.836
 1050SOL    HW2 5841   5.906   5.383   0.872
 1050SOL     MW 5842   5.911   5.470   0.867
 1051SOL     OW 5843   4.366   1.596   1.989
 1051SOL    HW1 5844   4.357   1.674   2.043
 1051SOL    HW2 5845   4.372   1.629   1.899
 1051SOL     MW 5846   4.366   1.610   1.984
 1052SOL     OW 5847   4.925   3.135   3.684
 1052SOL    HW1 5848   4.876   3.085   3.618
 1052SOL    HW2 5849   4.907   3.226   3.662
 1052SOL     MW 5850   4.917   3.140   3.672
 1053SOL     OW 5851   3.259   1.322   1.159
 1053SOL    HW1 5852   3.182   1.288   1.113
 1053SOL    HW2 5853   3.239   1.309   1.252
 1053SOL     MW 5854   3.247   1.316   1.165
 1054SOL     OW 5855   1.446   2.446   4.428
 1054SOL    HW1 5856   1.360   2.466   4.464
 1054SOL    HW2 5857   1.491   2.530   4.428
 1054SOL     MW 5858   1.441   2.459   4.433
 1055SOL     OW 5859   0.182   2.652   3.815
 1055SOL    HW1 5860   0.217   2.723   3.761
 1055SOL    HW2 5861   0.209   2.675   3.904
 1055SOL     MW 5862   0.190   2.664   3.819
 1056SOL     OW 5863   5.073   1.187   1.875
 1056SOL    HW1 5864   5.138   1.247   1.838
 1056SOL    HW2 5865   5.081   1.108   1.822
 1056SOL     MW 5866   5.082   1.185   1.863
 1057SOL     OW 5867   0.330   2.272   4.987
 1057SOL    HW1 5868   0.421   2.301   4.997
 1057SOL    HW2 5869   0.296   2.326   4.916
 1057SOL     MW 5870   0.338   2.283   4.979
 1058SOL     OW 5871   4.072   2.885   4.129
 1058SOL    HW1 5872   4.026   2.896   4.046
 1058SOL    HW2 5873   4.049   2.963   4.180
 1058SOL     MW 5874   4.063   2.896   4.125
 1059SOL     OW 5875   0.461   1.562   2.522
 1059SOL    HW1 5876   0.434   1.511   2.446
 1059SOL    HW2 5877   0.516   1.632   2.486
 1059SOL     MW 5878   0.464   1.565   2.508
 1060SOL     OW 5879   0.537   2.664   1.342
 1060SOL    HW1 5880   0.602   2.647   1.410
 1060SOL    HW2 5881   0.481   2.587   1.342
 1060SOL     MW 5882   0.538   2.652   1.350
 1061SOL     OW 5883   3.290   4.637   6.036
 1061SOL    HW1 5884   3.378   4.643   5.998
 1061SOL    HW2 5885   3.232   4.665   5.966
 1061SOL     MW 5886   3.294   4.641   6.023
 1062SOL     OW 5887   2.488   5.913   0.344
 1062SOL    HW1 5888   2.503   5.820   0.326
 1062SOL    HW2 5889   2.524   5.957   0.267
 1062SOL     MW 5890   2.494   5.906   0.332
 1063SOL     OW 5891   2.847   3.828   1.570
 1063SOL    HW1 5892   2.770   3.863   1.525
 1063SOL    HW2 5893   2.816   3.809   1.658
 1063SOL     MW 5894   2.833   3.830   1.575
 1064SOL     OW 5895   1.100   1.252   0.181
 1064SOL    HW1 5896   1.135   1.246   0.270
 1064SOL    HW2 5897   1.031   1.318   0.188
 1064SOL     MW 5898   1.096   1.260   0.193
 1065SOL     OW 5899   2.993   0.768   5.039
 1065SOL    HW1 5900   2.980   0.863   5.029
 1065SOL    HW2 5901   3.058   0.746   4.973
 1065SOL     MW 5902   3.000   0.778   5.029
 1066SOL     OW 5903   2.576   1.711   4.551
 1066SOL    HW1 5904   2.624   1.791   4.528
 1066SOL    HW2 5905   2.545   1.726   4.641
 1066SOL     MW 5906   2.578   1.723   4.560
 1067SOL     OW 5907   4.228   3.729   4.185
 1067SOL    HW1 5908   4.216   3.689   4.272
 1067SOL    HW2 5909   4.318   3.763   4.187
 1067SOL     MW 5910   4.238   3.729   4.197
 1068SOL     OW 5911   0.385   5.034   3.708
 1068SOL    HW1 5912   0.470   5.077   3.695
 1068SOL    HW2 5913   0.343   5.087   3.776
 1068SOL     MW 5914   0.391   5.047   3.715
 1069SOL     OW 5915   4.962   5.618   5.165
 1069SOL    HW1 5916   5.009   5.690   5.123
 1069SOL    HW2 5917   4.871   5.647   5.170
 1069SOL     MW 5918   4.957   5.631   5.160
 1070SOL     OW 5919   0.538   4.848   0.412
 1070SOL    HW1 5920   0.446   4.844   0.437
 1070SOL    HW2 5921   0.567   4.757   0.414
 1070SOL     MW 5922   0.530   4.835   0.415
 1071SOL     OW 5923   1.834   0.593   2.664
 1071SOL    HW1 5924   1.750   0.548   2.673
 1071SOL    HW2 5925   1.848   0.599   2.570
 1071SOL     MW 5926   1.825   0.588   2.653
 1072SOL     OW 5927   3.554   1.382   6.020
 1072SOL    HW1 5928   3.625   1.357   6.079
 1072SOL    HW2 5929   3.503   1.302   6.008
 1072SOL     MW 5930   3.557   1.369   6.026
 1073SOL     OW 5931   0.951   4.444   0.667
 1073SOL    HW1 5932   1.041   4.422   0.644
 1073SOL    HW2 5933   0.955   4.536   0.693
 1073SOL     MW 5934   0.963   4.453   0.668
 1074SOL     OW 5935   5.601   4.780   4.900
 1074SOL    HW1 5936   5.586   4.685   4.891
 1074SOL    HW2 5937   5.607   4.794   4.994
 1074SOL     MW 5938   5.600   4.769   4.911
 1075SOL     OW 5939   5.333   2.550   3.120
 1075SOL    HW1 5940   5.253   2.575   3.166
 1075SOL    HW2 5941   5.339   2.455   3.133
 1075SOL     MW 5942   5.323   2.541   3.128
 1076SOL     OW 5943   5.160   0.204   2.160
 1076SOL    HW1 5944   5.152   0.203   2.065
 1076SOL    HW2 5945   5.255   0.205   2.176
 1076SOL     MW 5946   5.172   0.204   2.150
 1077SOL     OW 5947   4.946   1.013   6.048
 1077SOL    HW1 5948   4.862   0.975   6.022
 1077SOL    HW2 5949   5.006   0.938   6.051
 1077SOL     MW 5950   4.943   0.998   6.045
 1078SOL     OW 5951   1.802   2.076   4.805
 1078SOL    HW1 5952   1.803   2.052   4.897
 1078SOL    HW2 5953   1.798   1.993   4.758
 1078SOL     MW 5954   1.802   2.062   4.811
 1079SOL     OW 5955   1.112   1.697   4.638
 1079SOL    HW1 5956   1.039   1.759   4.641
 1079SOL    HW2 5957   1.081   1.620   4.685
 1079SOL     MW 5958   1.099   1.695   4.644
 1080SOL     OW 5959   5.378   3.911   6.047
 1080SOL    HW1 5960   5.356   4.003   6.064
 1080SOL    HW2 5961   5.471   3.912   6.029
 1080SOL     MW 5962   5.387   3.923   6.047
 1081SOL     OW 5963   5.917   3.192   3.361
 1081SOL    HW1 5964   5.978   3.128   3.324
 1081SOL    HW2 5965   5.842   3.140   3.391
 1081SOL     MW 5966   5.915   3.177   3.360
 1082SOL     OW 5967   2.610   1.517   0.220
 1082SOL    HW1 5968   2.702   1.545   0.216
 1082SOL    HW2 5969   2.560   1.594   0.194
 1082SOL     MW 5970   2.616   1.530   0.216
 1083SOL     OW 5971   2.984   0.330   4.920
 1083SOL    HW1 5972   2.997   0.368   5.007
 1083SOL    HW2 5973   2.926   0.255   4.935
 1083SOL     MW 5974   2.978   0.325   4.933
 1084SOL     OW 5975   4.477   3.688   0.974
 1084SOL    HW1 5976   4.392   3.686   0.931
 1084SOL    HW2 5977   4.506   3.596   0.973
 1084SOL     MW 5978   4.470   3.676   0.968
 1085SOL     OW 5979   1.674   1.351   0.712
 1085SOL    HW1 5980   1.628   1.268   0.699
 1085SOL    HW2 5981   1.736   1.355   0.639
 1085SOL     MW 5982   1.676   1.341   0.701
 1086SOL     OW 5983   3.858   0.981   2.502
 1086SOL    HW1 5984   3.815   1.041   2.562
 1086SOL    HW2 5985   3.946   1.017   2.491
 1086SOL     MW 5986   3.864   0.993   2.508
 1087SOL     OW 5987   1.921   5.091   3.807
 1087SOL    HW1 5988   1.939   5.184   3.821
 1087SOL    HW2 5989   1.832   5.089   3.772
 1087SOL     MW 5990   1.912   5.103   3.805
 1088SOL     OW 5991   5.586   1.232   5.840
 1088SOL    HW1 5992   5.669   1.257   5.881
 1088SOL    HW2 5993   5.523   1.232   5.912
 1088SOL     MW 5994   5.589   1.235   5.854
 1089SOL     OW 5995   5.774   5.521   4.240
 1089SOL    HW1 5996   5.709   5.539   4.173
 1089SOL    HW2 5997   5.769   5.597   4.299
 1089SOL     MW 5998   5.765   5.533   4.239
 1090SOL     OW 5999   1.497   1.008   4.704
 1090SOL    HW1 6000   1.520   0.971   4.789
 1090SOL    HW2 6001   1.554   1.084   4.694
 1090SOL     MW 6002   1.507   1.013   4.713
 1091SOL     OW 6003   1.321   4.980   5.664
 1091SOL    HW1 6004   1.311   4.930   5.583
 1091SOL    HW2 6005   1.363   4.919   5.725
 1091SOL     MW 6006   1.325   4.966   5.662
 1092SOL     OW 6007   1.966   5.346   5.063
 1092SOL    HW1 6008   1.942   5.300   4.982
 1092SOL    HW2 6009   1.905   5.312   5.128
 1092SOL     MW 6010   1.955   5.336   5.061
 1093SOL     OW 6011   5.963   2.977   0.367
 1093SOL    HW1 6012   5.990   3.064   0.338
 1093SOL    HW2 6013   5.884   2.958   0.316
 1093SOL     MW 6014   5.956   2.986   0.357
 1094SOL     OW 6015   0.987   3.596   0.468
 1094SOL    HW1 6016   0.936   3.653   0.525
 1094SOL    HW2 6017   0.947   3.510   0.478
 1094SOL     MW 6018   0.975   3.592   0.477
 1095SOL     OW 6019   1.900   4.339   6.079
 1095SOL    HW1 6020   1.818   4.377   6.048
 1095SOL    HW2 6021   1.969   4.390   6.036
 1095SOL     MW 6022   1.899   4.350   6.070
 1096SOL     OW 6023   4.411   5.650   0.479
 1096SOL    HW1 6024   4.349   5.720   0.456
 1096SOL    HW2 6025   4.480   5.657   0.413
 1096SOL     MW 6026   4.412   5.660   0.467
 1097SOL     OW 6027   0.465   2.661   4.410
 1097SOL    HW1 6028   0.395   2.723   4.432
 1097SOL    HW2 6029   0.468   2.661   4.315
 1097SOL     MW 6030   0.456   2.669   4.401
 1098SOL     OW 6031   1.899   5.082   1.267
 1098SOL    HW1 6032   1.916   5.043   1.181
 1098SOL    HW2 6033   1.985   5.084   1.309
 1098SOL     MW 6034   1.912   5.077   1.261
 1099SOL     OW 6035   2.837   0.138   0.886
 1099SOL    HW1 6036   2.747   0.117   0.912
 1099SOL    HW2 6037   2.886   0.139   0.968
 1099SOL     MW 6038   2.832   0.136   0.900
 1100SOL     OW 6039   4.671   5.254   0.112
 1100SOL    HW1 6040   4.730   5.196   0.064
 1100SOL    HW2 6041   4.694   5.241   0.204
 1100SOL     MW 6042   4.681   5.245   0.118
 1101SOL     OW 6043   1.198   3.088   3.108
 1101SOL    HW1 6044   1.159   3.156   3.163
 1101SOL    HW2 6045   1.212   3.014   3.167
 1101SOL     MW 6046   1.195   3.087   3.123
 1102SOL     OW 6047   3.394   1.641   0.196
 1102SOL    HW1 6048   3.360   1.698   0.127
 1102SOL    HW2 6049   3.420   1.561   0.151
 1102SOL     MW 6050   3.393   1.638   0.182
 1103SOL     OW 6051   4.291   5.065   1.635
 1103SOL    HW1 6052   4.262   4.992   1.580
 1103SOL    HW2 6053   4.214   5.086   1.688
 1103SOL     MW 6054   4.278   5.058   1.635
 1104SOL     OW 6055   3.723   4.441   0.790
 1104SOL    HW1 6056   3.799   4.492   0.762
 1104SOL    HW2 6057   3.648   4.498   0.771
 1104SOL     MW 6058   3.723   4.455   0.784
 1105SOL     OW 6059   2.083   5.382   2.356
 1105SOL    HW1 6060   2.044   5.316   2.413
 1105SOL    HW2 6061   2.093   5.338   2.272
 1105SOL     MW 6062   2.079   5.368   2.353
 1106SOL     OW 6063   2.549   0.833   5.037
 1106SOL    HW1 6064   2.550   0.927   5.056
 1106SOL    HW2 6065   2.501   0.825   4.955
 1106SOL     MW 6066   2.543   0.844   5.029
 1107SOL     OW 6067   0.244   4.781   0.790
 1107SOL    HW1 6068   0.191   4.702   0.788
 1107SOL    HW2 6069   0.334   4.751   0.778
 1107SOL     MW 6070   0.249   4.767   0.788
 1108SOL     OW 6071   4.070   0.487   3.200
 1108SOL    HW1 6072   4.061   0.488   3.105
 1108SOL    HW2 6073   3.982   0.500   3.233
 1108SOL     MW 6074   4.058   0.489   3.192
 1109SOL     OW 6075   2.017   3.066   4.873
 1109SOL    HW1 6076   2.062   3.056   4.789
 1109SOL    HW2 6077   1.935   3.111   4.851
 1109SOL     MW 6078   2.012   3.070   4.859
 1110SOL     OW 6079   3.177   5.606   4.328
 1110SOL    HW1 6080   3.213   5.674   4.272
 1110SOL    HW2 6081   3.138   5.654   4.402
 1110SOL     MW 6082   3.176   5.621   4.330
 1111SOL     OW 6083   4.736   1.069   4.143
 1111SOL    HW1 6084   4.821   1.084   4.101
 1111SOL    HW2 6085   4.691   1.007   4.087
 1111SOL     MW 6086   4.741   1.063   4.131
 1112SOL     OW 6087   3.961   4.372   1.541
 1112SOL    HW1 6088   3.886   4.313   1.532
 1112SOL    HW2 6089   4.030   4.331   1.488
 1112SOL     MW 6090   3.960   4.359   1.533
 1113SOL     OW 6091   3.070   3.774   4.374
 1113SOL    HW1 6092   3.126   3.789   4.450
 1113SOL    HW2 6093   3.100   3.690   4.338
 1113SOL     MW 6094   3.081   3.765   4.379
 1114SOL     OW 6095   3.312   4.447   5.074
 1114SOL    HW1 6096   3.368   4.453   5.151
 1114SOL    HW2 6097   3.358   4.386   5.016
 1114SOL     MW 6098   3.325   4.440   5.076
 1115SOL     OW 6099   0.006   3.992   4.081
 1115SOL    HW1 6100  -0.035   4.056   4.140
 1115SOL    HW2 6101   0.087   4.034   4.053
 1115SOL     MW 6102   0.011   4.006   4.085
 1116SOL     OW 6103   5.005   5.658   5.746
 1116SOL    HW1 6104   5.069   5.641   5.815
 1116SOL    HW2 6105   4.965   5.573   5.729
 1116SOL     MW 6106   5.008   5.645   5.753
 1117SOL     OW 6107   2.330   0.461   2.315
 1117SOL    HW1 6108   2.359   0.416   2.395
 1117SOL    HW2 6109   2.290   0.542   2.346
 1117SOL     MW 6110   2.329   0.465   2.329
 1118SOL     OW 6111   2.448   0.109   1.516
 1118SOL    HW1 6112   2.400   0.066   1.445
 1118SOL    HW2 6113   2.536   0.123   1.481
 1118SOL     MW 6114   2.453   0.105   1.503
 1119SOL     OW 6115   4.178   1.543   1.536
 1119SOL    HW1 6116   4.235   1.471   1.508
 1119SOL    HW2 6117   4.127   1.565   1.458
 1119SOL     MW 6118   4.179   1.536   1.523
 1120SOL     OW 6119   0.861   4.928   4.902
 1120SOL    HW1 6120   0.914   5.006   4.919
 1120SOL    HW2 6121   0.771   4.957   4.916
 1120SOL     MW 6122   0.857   4.942   4.906
 1121SOL     OW 6123   3.725   2.727   4.929
 1121SOL    HW1 6124   3.668   2.803   4.940
 1121SOL    HW2 6125   3.788   2.733   5.001
 1121SOL     MW 6126   3.726   2.737   4.939
 1122SOL     OW 6127   3.143   2.894   1.062
 1122SOL    HW1 6128   3.179   2.854   1.141
 1122SOL    HW2 6129   3.210   2.879   0.995
 1122SOL     MW 6130   3.156   2.887   1.064
 1123SOL     OW 6131   5.551   0.919   4.445
 1123SOL    HW1 6132   5.632   0.873   4.424
 1123SOL    HW2 6133   5.527   0.886   4.532
 1123SOL     MW 6134   5.558   0.909   4.454
 1124SOL     OW 6135   2.899   0.675   0.466
 1124SOL    HW1 6136   2.813   0.670   0.424
 1124SOL    HW2 6137   2.958   0.705   0.397
 1124SOL     MW 6138   2.895   0.678   0.452
 1125SOL     OW 6139   1.134   4.274   0.481
 1125SOL    HW1 6140   1.209   4.290   0.540
 1125SOL    HW2 6141   1.171   4.280   0.393
 1125SOL     MW 6142   1.149   4.276   0.477
 1126SOL     OW 6143   0.926   1.918   4.910
 1126SOL    HW1 6144   0.834   1.897   4.893
 1126SOL    HW2 6145   0.924   2.002   4.955
 1126SOL     MW 6146   0.914   1.926   4.913
 1127SOL     OW 6147   2.343   4.481   5.332
 1127SOL    HW1 6148   2.337   4.392   5.296
 1127SOL    HW2 6149   2.254   4.500   5.363
 1127SOL     MW 6150   2.331   4.472   5.331
 1128SOL     OW 6151   3.865   2.137   5.598
 1128SOL    HW1 6152   3.958   2.155   5.608
 1128SOL    HW2 6153   3.841   2.089   5.678
 1128SOL     MW 6154   3.874   2.133   5.610
 1129SOL     OW 6155   5.674   2.325   3.645
 1129SOL    HW1 6156   5.764   2.307   3.617
 1129SOL    HW2 6157   5.641   2.240   3.675
 1129SOL     MW 6158   5.682   2.311   3.645
 1130SOL     OW 6159   4.399   4.966   3.510
 1130SOL    HW1 6160   4.448   5.042   3.542
 1130SOL    HW2 6161   4.355   4.998   3.431
 1130SOL     MW 6162   4.399   4.980   3.504
 1131SOL     OW 6163   0.318   2.287   0.021
 1131SOL    HW1 6164   0.364   2.205   0.041
 1131SOL    HW2 6165   0.386   2.346  -0.011
 1131SOL     MW 6166   0.332   2.284   0.019
 1132SOL     OW 6167   4.096   0.027   0.990
 1132SOL    HW1 6168   4.028  -0.041   0.998
 1132SOL    HW2 6169   4.172  -0.010   1.034
 1132SOL     MW 6170   4.097   0.013   0.997
 1133SOL     OW 6171   0.424   0.757   4.426
 1133SOL    HW1 6172   0.379   0.741   4.509
 1133SOL    HW2 6173   0.455   0.847   4.432
 1133SOL     MW 6174   0.422   0.766   4.437
 1134SOL     OW 6175   5.617   3.888   5.481
 1134SOL    HW1 6176   5.699   3.848   5.450
 1134SOL    HW2 6177   5.548   3.830   5.449
 1134SOL     MW 6178   5.619   3.875   5.474
 1135SOL     OW 6179   1.782   5.508   0.792
 1135SOL    HW1 6180   1.694   5.531   0.822
 1135SOL    HW2 6181   1.840   5.572   0.834
 1135SOL     MW 6182   1.778   5.519   0.801
 1136SOL     OW 6183   5.019   1.459   2.429
 1136SOL    HW1 6184   4.993   1.370   2.404
 1136SOL    HW2 6185   4.940   1.499   2.463
 1136SOL     MW 6186   5.006   1.452   2.430
 1137SOL     OW 6187   0.579   0.094   4.611
 1137SOL    HW1 6188   0.513   0.111   4.544
 1137SOL    HW2 6189   0.568   0.167   4.673
 1137SOL     MW 6190   0.569   0.106   4.611
 1138SOL     OW 6191   5.115   2.307   2.364
 1138SOL    HW1 6192   5.078   2.362   2.433
 1138SOL    HW2 6193   5.198   2.348   2.341
 1138SOL     MW 6194   5.121   2.319   2.370
 1139SOL     OW 6195   5.861   1.222   1.095
 1139SOL    HW1 6196   5.775   1.187   1.073
 1139SOL    HW2 6197   5.882   1.184   1.180
 1139SOL     MW 6198   5.852   1.213   1.103
 1140SOL     OW 6199   0.606   1.626   1.566
 1140SOL    HW1 6200   0.569   1.714   1.573
 1140SOL    HW2 6201   0.653   1.626   1.483
 1140SOL     MW 6202   0.608   1.637   1.556
 1141SOL     OW 6203   1.206   0.335   2.897
 1141SOL    HW1 6204   1.177   0.407   2.842
 1141SOL    HW2 6205   1.193   0.366   2.987
 1141SOL     MW 6206   1.200   0.348   2.902
 1142SOL     OW 6207   2.482   5.294   3.657
 1142SOL    HW1 6208   2.392   5.275   3.684
 1142SOL    HW2 6209   2.479   5.383   3.623
 1142SOL     MW 6210   2.470   5.303   3.656
 1143SOL     OW 6211   1.830   1.540   0.375
 1143SOL    HW1 6212   1.894   1.476   0.408
 1143SOL    HW2 6213   1.854   1.552   0.283
 1143SOL     MW 6214   1.842   1.533   0.368
 1144SOL     OW 6215   1.907   0.867   2.979
 1144SOL    HW1 6216   1.991   0.842   3.017
 1144SOL    HW2 6217   1.859   0.906   3.052
 1144SOL     MW 6218   1.911   0.869   2.994
 1145SOL     OW 6219   5.648   3.042   3.332
 1145SOL    HW1 6220   5.590   3.028   3.257
 1145SOL    HW2 6221   5.702   2.963   3.336
 1145SOL     MW 6222   5.648   3.030   3.323
 1146SOL     OW 6223   3.636   5.422   5.217
 1146SOL    HW1 6224   3.593   5.397   5.135
 1146SOL    HW2 6225   3.720   5.457   5.190
 1146SOL     MW 6226   3.641   5.423   5.203
 1147SOL     OW 6227   1.548   5.540   3.095
 1147SOL    HW1 6228   1.525   5.526   3.187
 1147SOL    HW2 6229   1.553   5.635   3.086
 1147SOL     MW 6230   1.545   5.551   3.106
 1148SOL     OW 6231   4.909   2.716   0.241
 1148SOL    HW1 6232   4.955   2.792   0.278
 1148SOL    HW2 6233   4.817   2.743   0.238
 1148SOL     MW 6234   4.903   2.729   0.245
 1149SOL     OW 6235   3.266   5.958   1.944
 1149SOL    HW1 6236   3.241   5.944   2.035
 1149SOL    HW2 6237   3.358   5.986   1.949
 1149SOL     MW 6238   3.275   5.960   1.956
 1150SOL     OW 6239   3.891   5.157   0.863
 1150SOL    HW1 6240   3.832   5.156   0.787
 1150SOL    HW2 6241   3.837   5.190   0.935
 1150SOL     MW 6242   3.876   5.161   0.862
 1151SOL     OW 6243   3.186   1.004   4.511
 1151SOL    HW1 6244   3.191   1.082   4.565
 1151SOL    HW2 6245   3.212   1.033   4.424
 1151SOL     MW 6246   3.190   1.018   4.507
 1152SOL     OW 6247   1.991   0.753   0.579
 1152SOL    HW1 6248   1.965   0.815   0.647
 1152SOL    HW2 6249   1.975   0.800   0.496
 1152SOL     MW 6250   1.986   0.767   0.577
 1153SOL     OW 6251   3.523   0.790   2.307
 1153SOL    HW1 6252   3.504   0.714   2.251
 1153SOL    HW2 6253   3.482   0.863   2.261
 1153SOL     MW 6254   3.515   0.790   2.294
 1154SOL     OW 6255   2.404   1.265   1.900
 1154SOL    HW1 6256   2.377   1.272   1.809
 1154SOL    HW2 6257   2.322   1.255   1.948
 1154SOL     MW 6258   2.390   1.264   1.895
 1155SOL     OW 6259   5.870   5.875   2.995
 1155SOL    HW1 6260   5.837   5.961   2.967
 1155SOL    HW2 6261   5.940   5.855   2.933
 1155SOL     MW 6262   5.875   5.883   2.983
 1156SOL     OW 6263   0.777   3.917   4.828
 1156SOL    HW1 6264   0.734   4.002   4.834
 1156SOL    HW2 6265   0.826   3.920   4.746
 1156SOL     MW 6266   0.778   3.929   4.818
 1157SOL     OW 6267   5.038   0.558   1.862
 1157SOL    HW1 6268   4.986   0.638   1.872
 1157SOL    HW2 6269   5.050   0.549   1.767
 1157SOL     MW 6270   5.033   0.567   1.851
 1158SOL     OW 6271   0.342   1.561   3.243
 1158SOL    HW1 6272   0.423   1.568   3.192
 1158SOL    HW2 6273   0.274   1.595   3.184
 1158SOL     MW 6274   0.344   1.566   3.229
 1159SOL     OW 6275   1.122   0.215   1.203
 1159SOL    HW1 6276   1.076   0.136   1.230
 1159SOL    HW2 6277   1.080   0.241   1.121
 1159SOL     MW 6278   1.111   0.208   1.196
 1160SOL     OW 6279   0.774   0.789   1.454
 1160SOL    HW1 6280   0.747   0.792   1.545
 1160SOL    HW2 6281   0.866   0.762   1.457
 1160SOL     MW 6282   0.783   0.786   1.466
 1161SOL     OW 6283   2.862   6.084   1.294
 1161SOL    HW1 6284   2.811   6.153   1.337
 1161SOL    HW2 6285   2.855   6.009   1.353
 1161SOL     MW 6286   2.854   6.084   1.307
 1162SOL     OW 6287   5.768   1.196   4.727
 1162SOL    HW1 6288   5.847   1.148   4.752
 1162SOL    HW2 6289   5.736   1.233   4.809
 1162SOL     MW 6290   5.774   1.195   4.741
 1163SOL     OW 6291   4.934   1.373   4.093
 1163SOL    HW1 6292   4.912   1.365   4.000
 1163SOL    HW2 6293   4.849   1.372   4.137
 1163SOL     MW 6294   4.920   1.371   4.086
 1164SOL     OW 6295   0.231   0.670   0.593
 1164SOL    HW1 6296   0.220   0.650   0.500
 1164SOL    HW2 6297   0.202   0.760   0.602
 1164SOL     MW 6298   0.226   0.679   0.582
 1165SOL     OW 6299   1.359   5.317   2.469
 1165SOL    HW1 6300   1.381   5.361   2.387
 1165SOL    HW2 6301   1.329   5.387   2.526
 1165SOL     MW 6302   1.358   5.331   2.466
 1166SOL     OW 6303   2.599   4.877   1.481
 1166SOL    HW1 6304   2.543   4.949   1.508
 1166SOL    HW2 6305   2.578   4.806   1.541
 1166SOL     MW 6306   2.589   4.877   1.492
 1167SOL     OW 6307   3.248   5.830   0.787
 1167SOL    HW1 6308   3.244   5.735   0.789
 1167SOL    HW2 6309   3.164   5.858   0.752
 1167SOL     MW 6310   3.237   5.822   0.783
 1168SOL     OW 6311   2.148   3.382   5.204
 1168SOL    HW1 6312   2.088   3.447   5.168
 1168SOL    HW2 6313   2.191   3.427   5.277
 1168SOL     MW 6314   2.146   3.396   5.209
 1169SOL     OW 6315   0.943   2.973   3.017
 1169SOL    HW1 6316   1.007   3.039   3.043
 1169SOL    HW2 6317   0.996   2.897   2.991
 1169SOL     MW 6318   0.958   2.971   3.017
 1170SOL     OW 6319   3.262   2.282   4.272
 1170SOL    HW1 6320   3.330   2.339   4.236
 1170SOL    HW2 6321   3.293   2.259   4.359
 1170SOL     MW 6322   3.275   2.286   4.278
 1171SOL     OW 6323   1.576   1.552   5.857
 1171SOL    HW1 6324   1.550   1.563   5.766
 1171SOL    HW2 6325   1.672   1.544   5.854
 1171SOL     MW 6326   1.585   1.552   5.845
 1172SOL     OW 6327   5.432   1.071   3.387
 1172SOL    HW1 6328   5.498   1.005   3.410
 1172SOL    HW2 6329   5.473   1.154   3.410
 1172SOL     MW 6330   5.445   1.073   3.393
 1173SOL     OW 6331   1.917   5.328   4.070
 1173SOL    HW1 6332   1.981   5.384   4.113
 1173SOL    HW2 6333   1.833   5.353   4.109
 1173SOL     MW 6334   1.915   5.338   4.080
 1174SOL     OW 6335   4.956   3.557   4.260
 1174SOL    HW1 6336   5.001   3.638   4.283
 1174SOL    HW2 6337   4.971   3.548   4.165
 1174SOL     MW 6338   4.964   3.566   4.251
 1175SOL     OW 6339   0.603   5.972   0.692
 1175SOL    HW1 6340   0.532   6.005   0.638
 1175SOL    HW2 6341   0.567   5.966   0.780
 1175SOL     MW 6342   0.590   5.975   0.696
 1176SOL     OW 6343   1.656   0.882   4.537
 1176SOL    HW1 6344   1.655   0.791   4.568
 1176SOL    HW2 6345   1.582   0.922   4.583
 1176SOL     MW 6346   1.646   0.875   4.547
 1177SOL     OW 6347   0.548   5.573   0.110
 1177SOL    HW1 6348   0.526   5.598   0.020
 1177SOL    HW2 6349   0.643   5.570   0.112
 1177SOL     MW 6350   0.557   5.576   0.099
 1178SOL     OW 6351   5.690   1.378   4.939
 1178SOL    HW1 6352   5.764   1.433   4.964
 1178SOL    HW2 6353   5.620   1.440   4.918
 1178SOL     MW 6354   5.691   1.393   4.939
 1179SOL     OW 6355   5.170   2.992   1.410
 1179SOL    HW1 6356   5.143   2.917   1.358
 1179SOL    HW2 6357   5.227   3.043   1.352
 1179SOL     MW 6358   5.174   2.989   1.396
 1180SOL     OW 6359   3.769   0.873   1.109
 1180SOL    HW1 6360   3.852   0.829   1.089
 1180SOL    HW2 6361   3.751   0.850   1.200
 1180SOL     MW 6362   3.778   0.864   1.118
 1181SOL     OW 6363   4.135   0.003   4.694
 1181SOL    HW1 6364   4.054   0.032   4.652
 1181SOL    HW2 6365   4.112  -0.006   4.787
 1181SOL     MW 6366   4.122   0.005   4.701
 1182SOL     OW 6367   1.039   0.973   2.898
 1182SOL    HW1 6368   1.006   0.945   2.813
 1182SOL    HW2 6369   0.961   0.981   2.953
 1182SOL     MW 6370   1.025   0.971   2.895
 1183SOL     OW 6371   1.823   3.629   5.285
 1183SOL    HW1 6372   1.829   3.644   5.380
 1183SOL    HW2 6373   1.760   3.694   5.255
 1183SOL     MW 6374   1.816   3.639   5.294
 1184SOL     OW 6375   2.766   1.838   6.004
 1184SOL    HW1 6376   2.820   1.784   5.947
 1184SOL    HW2 6377   2.823   1.861   6.077
 1184SOL     MW 6378   2.780   1.834   6.006
 1185SOL     OW 6379   1.009   5.303   4.195
 1185SOL    HW1 6380   1.021   5.287   4.289
 1185SOL    HW2 6381   1.097   5.311   4.160
 1185SOL     MW 6382   1.021   5.302   4.202
 1186SOL     OW 6383   1.656   5.646   3.947
 1186SOL    HW1 6384   1.580   5.629   4.002
 1186SOL    HW2 6385   1.621   5.656   3.858
 1186SOL     MW 6386   1.642   5.645   3.942
 1187SOL     OW 6387   3.535   0.974   5.519
 1187SOL    HW1 6388   3.474   0.905   5.493
 1187SOL    HW2 6389   3.484   1.031   5.576
 1187SOL     MW 6390   3.521   0.973   5.523
 1188SOL     OW 6391   4.173   5.950   5.991
 1188SOL    HW1 6392   4.078   5.955   5.989
 1188SOL    HW2 6393   4.202   5.993   5.910
 1188SOL     MW 6394   4.165   5.956   5.980
 1189SOL     OW 6395   5.731   0.189   5.175
 1189SOL    HW1 6396   5.662   0.128   5.203
 1189SOL    HW2 6397   5.796   0.133   5.132
 1189SOL     MW 6398   5.730   0.174   5.173
 1190SOL     OW 6399   2.324   3.778   1.431
 1190SOL    HW1 6400   2.334   3.685   1.448
 1190SOL    HW2 6401   2.251   3.805   1.487
 1190SOL     MW 6402   2.316   3.770   1.440
 1191SOL     OW 6403   5.840   4.624   4.340
 1191SOL    HW1 6404   5.895   4.578   4.404
 1191SOL    HW2 6405   5.827   4.711   4.377
 1191SOL     MW 6406   5.846   4.629   4.353
 1192SOL     OW 6407   0.982   2.501   0.220
 1192SOL    HW1 6408   1.052   2.552   0.261
 1192SOL    HW2 6409   0.945   2.449   0.291
 1192SOL     MW 6410   0.986   2.501   0.234
 1193SOL     OW 6411   0.195   4.506   1.263
 1193SOL    HW1 6412   0.168   4.573   1.326
 1193SOL    HW2 6413   0.117   4.451   1.252
 1193SOL     MW 6414   0.181   4.507   1.269
 1194SOL     OW 6415   2.817   4.842   4.470
 1194SOL    HW1 6416   2.782   4.898   4.540
 1194SOL    HW2 6417   2.827   4.901   4.395
 1194SOL     MW 6418   2.814   4.857   4.469
 1195SOL     OW 6419   2.200   5.853   1.583
 1195SOL    HW1 6420   2.132   5.919   1.597
 1195SOL    HW2 6421   2.204   5.805   1.666
 1195SOL     MW 6422   2.191   5.855   1.596
 1196SOL     OW 6423   5.683   4.566   0.848
 1196SOL    HW1 6424   5.707   4.515   0.926
 1196SOL    HW2 6425   5.668   4.654   0.881
 1196SOL     MW 6426   5.684   4.571   0.862
 1197SOL     OW 6427   0.030   0.874   5.000
 1197SOL    HW1 6428   0.060   0.941   5.061
 1197SOL    HW2 6429  -0.052   0.909   4.965
 1197SOL     MW 6430   0.023   0.887   5.003
 1198SOL     OW 6431   0.138   1.715   5.218
 1198SOL    HW1 6432   0.115   1.806   5.235
 1198SOL    HW2 6433   0.064   1.681   5.168
 1198SOL     MW 6434   0.125   1.722   5.213
 1199SOL     OW 6435   1.151   1.534   4.426
 1199SOL    HW1 6436   1.220   1.576   4.376
 1199SOL    HW2 6437   1.099   1.606   4.462
 1199SOL     MW 6438   1.153   1.549   4.424
 1200SOL     OW 6439   4.659   3.762   3.301
 1200SOL    HW1 6440   4.594   3.707   3.256
 1200SOL    HW2 6441   4.647   3.848   3.262
 1200SOL     MW 6442   4.649   3.766   3.290
 1201SOL     OW 6443   2.043   2.035   3.626
 1201SOL    HW1 6444   2.025   2.107   3.566
 1201SOL    HW2 6445   2.096   2.074   3.695
 1201SOL     MW 6446   2.048   2.049   3.627
 1202SOL     OW 6447   0.796   0.990   0.269
 1202SOL    HW1 6448   0.872   0.995   0.212
 1202SOL    HW2 6449   0.831   0.959   0.353
 1202SOL     MW 6450   0.810   0.987   0.273
 1203SOL     OW 6451   2.371   4.530   0.717
 1203SOL    HW1 6452   2.465   4.509   0.722
 1203SOL    HW2 6453   2.358   4.597   0.784
 1203SOL     MW 6454   2.382   4.536   0.726
 1204SOL     OW 6455   5.026   0.957   1.754
 1204SOL    HW1 6456   5.011   0.931   1.663
 1204SOL    HW2 6457   5.105   0.909   1.780
 1204SOL     MW 6458   5.034   0.947   1.746
 1205SOL     OW 6459   1.523   2.158   5.554
 1205SOL    HW1 6460   1.541   2.099   5.481
 1205SOL    HW2 6461   1.504   2.242   5.513
 1205SOL     MW 6462   1.523   2.161   5.540
 1206SOL     OW 6463   4.034   5.954   1.467
 1206SOL    HW1 6464   4.080   5.942   1.550
 1206SOL    HW2 6465   4.104   5.960   1.402
 1206SOL     MW 6466   4.049   5.953   1.469
 1207SOL     OW 6467   2.891   1.449   6.040
 1207SOL    HW1 6468   2.958   1.381   6.028
 1207SOL    HW2 6469   2.916   1.518   5.979
 1207SOL     MW 6470   2.903   1.449   6.031
 1208SOL     OW 6471   3.042   1.646   1.204
 1208SOL    HW1 6472   3.137   1.640   1.197
 1208SOL    HW2 6473   3.008   1.575   1.149
 1208SOL     MW 6474   3.050   1.636   1.196
 1209SOL     OW 6475   4.913   2.082   5.306
 1209SOL    HW1 6476   4.976   2.057   5.239
 1209SOL    HW2 6477   4.880   1.999   5.341
 1209SOL     MW 6478   4.917   2.068   5.302
 1210SOL     OW 6479   2.031   0.903   0.324
 1210SOL    HW1 6480   1.974   0.953   0.266
 1210SOL    HW2 6481   2.044   0.819   0.279
 1210SOL     MW 6482   2.025   0.898   0.310
 1211SOL     OW 6483   0.952   5.664   2.774
 1211SOL    HW1 6484   0.917   5.718   2.845
 1211SOL    HW2 6485   0.944   5.720   2.697
 1211SOL     MW 6486   0.946   5.678   2.773
 1212SOL     OW 6487   5.157   4.346   5.058
 1212SOL    HW1 6488   5.132   4.418   4.999
 1212SOL    HW2 6489   5.237   4.376   5.100
 1212SOL     MW 6490   5.164   4.359   5.056
 1213SOL     OW 6491   3.812   4.974   2.767
 1213SOL    HW1 6492   3.750   4.988   2.694
 1213SOL    HW2 6493   3.771   5.019   2.841
 1213SOL     MW 6494   3.799   4.982   2.767
 1214SOL     OW 6495   3.446   5.089   2.128
 1214SOL    HW1 6496   3.399   5.006   2.138
 1214SOL    HW2 6497   3.390   5.142   2.073
 1214SOL     MW 6498   3.433   5.085   2.122
 1215SOL     OW 6499   0.757   2.627   1.521
 1215SOL    HW1 6500   0.793   2.539   1.531
 1215SOL    HW2 6501   0.789   2.675   1.597
 1215SOL     MW 6502   0.766   2.622   1.532
 1216SOL     OW 6503   5.101   4.800   0.808
 1216SOL    HW1 6504   5.016   4.755   0.805
 1216SOL    HW2 6505   5.078   4.893   0.803
 1216SOL     MW 6506   5.087   4.806   0.807
 1217SOL     OW 6507   3.637   0.619   4.081
 1217SOL    HW1 6508   3.682   0.540   4.051
 1217SOL    HW2 6509   3.600   0.657   4.002
 1217SOL     MW 6510   3.638   0.614   4.067
 1218SOL     OW 6511   1.147   1.908   0.750
 1218SOL    HW1 6512   1.126   1.872   0.836
 1218SOL    HW2 6513   1.149   2.002   0.763
 1218SOL     MW 6514   1.144   1.915   0.762
 1219SOL     OW 6515   4.377   4.421   4.125
 1219SOL    HW1 6516   4.443   4.375   4.072
 1219SOL    HW2 6517   4.311   4.354   4.143
 1219SOL     MW 6518   4.377   4.406   4.121
 1220SOL     OW 6519   3.018   5.675   5.015
 1220SOL    HW1 6520   3.095   5.628   5.046
 1220SOL    HW2 6521   3.035   5.767   5.038
 1220SOL     MW 6522   3.030   5.681   5.022
 1221SOL     OW 6523   5.129   3.624   0.595
 1221SOL    HW1 6524   5.120   3.663   0.508
 1221SOL    HW2 6525   5.222   3.632   0.615
 1221SOL     MW 6526   5.140   3.630   0.586
 1222SOL     OW 6527   3.915   1.309   5.174
 1222SOL    HW1 6528   3.936   1.217   5.155
 1222SOL    HW2 6529   3.995   1.345   5.212
 1222SOL     MW 6530   3.928   1.302   5.176
 1223SOL     OW 6531   1.671   3.536   4.026
 1223SOL    HW1 6532   1.605   3.530   3.957
 1223SOL    HW2 6533   1.621   3.522   4.107
 1223SOL     MW 6534   1.656   3.533   4.028
 1224SOL     OW 6535   0.148   1.183   3.443
 1224SOL    HW1 6536   0.180   1.233   3.368
 1224SOL    HW2 6537   0.099   1.110   3.404
 1224SOL     MW 6538   0.146   1.180   3.429
 1225SOL     OW 6539   2.119   2.519   0.136
 1225SOL    HW1 6540   2.047   2.582   0.140
 1225SOL    HW2 6541   2.198   2.572   0.132
 1225SOL     MW 6542   2.120   2.534   0.136
 1226SOL     OW 6543   0.267   0.948   5.593
 1226SOL    HW1 6544   0.296   0.864   5.559
 1226SOL    HW2 6545   0.283   0.943   5.687
 1226SOL     MW 6546   0.272   0.937   5.601
 1227SOL     OW 6547   5.599   3.301   6.045
 1227SOL    HW1 6548   5.589   3.232   5.979
 1227SOL    HW2 6549   5.515   3.302   6.090
 1227SOL     MW 6550   5.587   3.292   6.042
 1228SOL     OW 6551   3.842   0.083   5.804
 1228SOL    HW1 6552   3.889   0.162   5.830
 1228SOL    HW2 6553   3.868   0.017   5.868
 1228SOL     MW 6554   3.852   0.084   5.815
 1229SOL     OW 6555   3.592   3.534   0.584
 1229SOL    HW1 6556   3.623   3.624   0.570
 1229SOL    HW2 6557   3.504   3.545   0.619
 1229SOL     MW 6558   3.585   3.547   0.587
 1230SOL     OW 6559   5.358   5.079   2.061
 1230SOL    HW1 6560   5.295   5.091   2.133
 1230SOL    HW2 6561   5.357   4.985   2.043
 1230SOL     MW 6562   5.350   5.069   2.068
 1231SOL     OW 6563   3.115   0.646   2.346
 1231SOL    HW1 6564   3.204   0.619   2.373
 1231SOL    HW2 6565   3.128   0.688   2.261
 1231SOL     MW 6566   3.128   0.648   2.339
 1232SOL     OW 6567   5.616   5.557   4.036
 1232SOL    HW1 6568   5.643   5.487   3.977
 1232SOL    HW2 6569   5.648   5.637   3.996
 1232SOL     MW 6570   5.623   5.558   4.024
 1233SOL     OW 6571   1.479   5.157   3.851
 1233SOL    HW1 6572   1.555   5.141   3.796
 1233SOL    HW2 6573   1.451   5.246   3.830
 1233SOL     MW 6574   1.485   5.166   3.841
 1234SOL     OW 6575   5.011   4.678   1.726
 1234SOL    HW1 6576   4.966   4.671   1.811
 1234SOL    HW2 6577   5.025   4.771   1.714
 1234SOL     MW 6578   5.007   4.689   1.735
 1235SOL     OW 6579   0.936   3.270   3.155
 1235SOL    HW1 6580   0.881   3.284   3.078
 1235SOL    HW2 6581   1.021   3.308   3.131
 1235SOL     MW 6582   0.940   3.276   3.142
 1236SOL     OW 6583   3.991   1.150   3.320
 1236SOL    HW1 6584   4.028   1.062   3.325
 1236SOL    HW2 6585   3.971   1.174   3.411
 1236SOL     MW 6586   3.993   1.142   3.332
 1237SOL     OW 6587   0.228   5.197   5.739
 1237SOL    HW1 6588   0.138   5.228   5.747
 1237SOL    HW2 6589   0.227   5.141   5.661
 1237SOL     MW 6590   0.217   5.194   5.730
 1238SOL     OW 6591   0.050   0.926   5.397
 1238SOL    HW1 6592   0.103   0.933   5.476
 1238SOL    HW2 6593   0.076   0.842   5.358
 1238SOL     MW 6594   0.060   0.916   5.402
 1239SOL     OW 6595   4.147   5.256   0.726
 1239SOL    HW1 6596   4.061   5.224   0.753
 1239SOL    HW2 6597   4.154   5.342   0.765
 1239SOL     MW 6598   4.137   5.263   0.734
 1240SOL     OW 6599   4.646   6.054   4.769
 1240SOL    HW1 6600   4.605   5.969   4.754
 1240SOL    HW2 6601   4.735   6.033   4.797
 1240SOL     MW 6602   4.652   6.041   4.771
 1241SOL     OW 6603   5.501   4.143   3.986
 1241SOL    HW1 6604   5.532   4.167   3.899
 1241SOL    HW2 6605   5.581   4.134   4.038
 1241SOL     MW 6606   5.515   4.145   3.982
 1242SOL     OW 6607   2.692   5.366   0.514
 1242SOL    HW1 6608   2.606   5.389   0.549
 1242SOL    HW2 6609   2.677   5.290   0.458
 1242SOL     MW 6610   2.679   5.359   0.511
 1243SOL     OW 6611   2.682   2.019   0.254
 1243SOL    HW1 6612   2.691   2.011   0.349
 1243SOL    HW2 6613   2.748   1.960   0.218
 1243SOL     MW 6614   2.692   2.011   0.261
 1244SOL     OW 6615   1.665   1.315   4.312
 1244SOL    HW1 6616   1.739   1.339   4.368
 1244SOL    HW2 6617   1.625   1.398   4.288
 1244SOL     MW 6618   1.670   1.329   4.316
 1245SOL     OW 6619   1.733   4.597   0.689
 1245SOL    HW1 6620   1.672   4.539   0.644
 1245SOL    HW2 6621   1.762   4.548   0.766
 1245SOL     MW 6622   1.729   4.584   0.693
 1246SOL     OW 6623   4.857   1.915   2.770
 1246SOL    HW1 6624   4.852   1.898   2.676
 1246SOL    HW2 6625   4.821   1.836   2.811
 1246SOL     MW 6626   4.851   1.903   2.763
 1247SOL     OW 6627   2.341   4.096   0.839
 1247SOL    HW1 6628   2.390   4.041   0.777
 1247SOL    HW2 6629   2.327   4.178   0.792
 1247SOL     MW 6630   2.346   4.099   0.825
 1248SOL     OW 6631   4.823   4.272   5.850
 1248SOL    HW1 6632   4.745   4.290   5.798
 1248SOL    HW2 6633   4.886   4.235   5.788
 1248SOL     MW 6634   4.821   4.269   5.836
 1249SOL     OW 6635   0.605   1.577   3.126
 1249SOL    HW1 6636   0.670   1.624   3.075
 1249SOL    HW2 6637   0.567   1.515   3.064
 1249SOL     MW 6638   0.608   1.575   3.112
 1250SOL     OW 6639   2.097   0.335   2.837
 1250SOL    HW1 6640   2.019   0.280   2.826
 1250SOL    HW2 6641   2.111   0.374   2.751
 1250SOL     MW 6642   2.089   0.333   2.824
 1251SOL     OW 6643   4.951   3.489   4.664
 1251SOL    HW1 6644   4.898   3.443   4.729
 1251SOL    HW2 6645   4.895   3.561   4.636
 1251SOL     MW 6646   4.937   3.493   4.669
 1252SOL     OW 6647   0.514   4.725   2.149
 1252SOL    HW1 6648   0.449   4.792   2.127
 1252SOL    HW2 6649   0.491   4.651   2.092
 1252SOL     MW 6650   0.503   4.724   2.139
 1253SOL     OW 6651   5.985   0.723   0.165
 1253SOL    HW1 6652   5.922   0.657   0.195
 1253SOL    HW2 6653   5.931   0.800   0.147
 1253SOL     MW 6654   5.970   0.724   0.167
 1254SOL     OW 6655   5.488   2.011   5.474
 1254SOL    HW1 6656   5.511   2.028   5.565
 1254SOL    HW2 6657   5.452   2.094   5.443
 1254SOL     MW 6658   5.486   2.024   5.481
 1255SOL     OW 6659   1.434   4.585   0.383
 1255SOL    HW1 6660   1.394   4.637   0.313
 1255SOL    HW2 6661   1.371   4.588   0.455
 1255SOL     MW 6662   1.421   4.592   0.383
 1256SOL     OW 6663   6.039   1.690   0.538
 1256SOL    HW1 6664   6.124   1.652   0.517
 1256SOL    HW2 6665   6.029   1.677   0.632
 1256SOL     MW 6666   6.049   1.684   0.547
 1257SOL     OW 6667   1.176   4.676   3.994
 1257SOL    HW1 6668   1.189   4.593   3.950
 1257SOL    HW2 6669   1.235   4.737   3.949
 1257SOL     MW 6670   1.185   4.673   3.983
 1258SOL     OW 6671   3.598   2.373   0.642
 1258SOL    HW1 6672   3.558   2.418   0.568
 1258SOL    HW2 6673   3.525   2.332   0.688
 1258SOL     MW 6674   3.583   2.374   0.639
 1259SOL     OW 6675   4.578   2.188   0.148
 1259SOL    HW1 6676   4.623   2.267   0.177
 1259SOL    HW2 6677   4.593   2.125   0.218
 1259SOL     MW 6678   4.586   2.190   0.161
 1260SOL     OW 6679   0.935   5.852   3.641
 1260SOL    HW1 6680   0.992   5.776   3.645
 1260SOL    HW2 6681   0.860   5.823   3.589
 1260SOL     MW 6682   0.933   5.839   3.635
 1261SOL     OW 6683   2.270   2.103   0.557
 1261SOL    HW1 6684   2.311   2.034   0.505
 1261SOL    HW2 6685   2.236   2.058   0.634
 1261SOL     MW 6686   2.271   2.089   0.560
 1262SOL     OW 6687   2.960   0.270   5.764
 1262SOL    HW1 6688   3.029   0.232   5.709
 1262SOL    HW2 6689   2.990   0.255   5.854
 1262SOL     MW 6690   2.973   0.263   5.769
 1263SOL     OW 6691   1.833   4.705   3.652
 1263SOL    HW1 6692   1.765   4.687   3.717
 1263SOL    HW2 6693   1.811   4.791   3.617
 1263SOL     MW 6694   1.822   4.713   3.656
 1264SOL     OW 6695   1.134   2.190   0.715
 1264SOL    HW1 6696   1.124   2.164   0.623
 1264SOL    HW2 6697   1.197   2.262   0.712
 1264SOL     MW 6698   1.141   2.196   0.702
 1265SOL     OW 6699   1.314   4.264   3.422
 1265SOL    HW1 6700   1.378   4.242   3.354
 1265SOL    HW2 6701   1.322   4.359   3.434
 1265SOL     MW 6702   1.323   4.273   3.415
 1266SOL     OW 6703   6.047   5.102   1.623
 1266SOL    HW1 6704   6.099   5.163   1.675
 1266SOL    HW2 6705   6.049   5.138   1.534
 1266SOL     MW 6706   6.054   5.115   1.618
 1267SOL     OW 6707   1.508   5.985   0.968
 1267SOL    HW1 6708   1.581   5.937   1.008
 1267SOL    HW2 6709   1.519   5.971   0.874
 1267SOL     MW 6710   1.519   5.977   0.961
 1268SOL     OW 6711   2.232   1.657   1.660
 1268SOL    HW1 6712   2.209   1.565   1.670
 1268SOL    HW2 6713   2.307   1.670   1.719
 1268SOL     MW 6714   2.239   1.647   1.669
 1269SOL     OW 6715   5.458   2.513   1.382
 1269SOL    HW1 6716   5.459   2.596   1.334
 1269SOL    HW2 6717   5.366   2.487   1.383
 1269SOL     MW 6718   5.447   2.520   1.376
 1270SOL     OW 6719   3.203   2.876   5.656
 1270SOL    HW1 6720   3.220   2.970   5.642
 1270SOL    HW2 6721   3.261   2.833   5.593
 1270SOL     MW 6722   3.213   2.883   5.646
 1271SOL     OW 6723   1.731   0.227   1.071
 1271SOL    HW1 6724   1.664   0.195   1.131
 1271SOL    HW2 6725   1.685   0.241   0.988
 1271SOL     MW 6726   1.717   0.225   1.068
 1272SOL     OW 6727   0.280   5.303   3.378
 1272SOL    HW1 6728   0.212   5.337   3.435
 1272SOL    HW2 6729   0.279   5.208   3.393
 1272SOL     MW 6730   0.271   5.295   3.387
 1273SOL     OW 6731   3.136   2.328   5.961
 1273SOL    HW1 6732   3.043   2.321   5.943
 1273SOL    HW2 6733   3.153   2.264   6.030
 1273SOL     MW 6734   3.127   2.319   5.968
 1274SOL     OW 6735   0.707   4.998   0.599
 1274SOL    HW1 6736   0.775   5.059   0.569
 1274SOL    HW2 6737   0.647   4.991   0.525
 1274SOL     MW 6738   0.708   5.005   0.586
 1275SOL     OW 6739   3.621   4.822   0.875
 1275SOL    HW1 6740   3.631   4.787   0.964
 1275SOL    HW2 6741   3.707   4.812   0.835
 1275SOL     MW 6742   3.633   4.816   0.881
 1276SOL     OW 6743   1.642   2.565   5.604
 1276SOL    HW1 6744   1.671   2.650   5.572
 1276SOL    HW2 6745   1.612   2.582   5.694
 1276SOL     MW 6746   1.642   2.578   5.611
 1277SOL     OW 6747   0.723   4.350   3.638
 1277SOL    HW1 6748   0.640   4.339   3.593
 1277SOL    HW2 6749   0.746   4.442   3.625
 1277SOL     MW 6750   0.715   4.360   3.631
 1278SOL     OW 6751   0.884   4.771   4.155
 1278SOL    HW1 6752   0.836   4.770   4.237
 1278SOL    HW2 6753   0.842   4.838   4.102
 1278SOL     MW 6754   0.873   4.779   4.159
 1279SOL     OW 6755   5.613   1.181   1.024
 1279SOL    HW1 6756   5.549   1.237   1.070
 1279SOL    HW2 6757   5.642   1.234   0.950
 1279SOL     MW 6758   5.608   1.195   1.021
 1280SOL     OW 6759   2.657   2.357   5.750
 1280SOL    HW1 6760   2.603   2.278   5.752
 1280SOL    HW2 6761   2.603   2.425   5.789
 1280SOL     MW 6762   2.643   2.355   5.755
 1281SOL     OW 6763   5.202   0.759   0.332
 1281SOL    HW1 6764   5.227   0.666   0.337
 1281SOL    HW2 6765   5.108   0.757   0.316
 1281SOL     MW 6766   5.193   0.747   0.331
 1282SOL     OW 6767   4.116   4.443   3.291
 1282SOL    HW1 6768   4.190   4.439   3.352
 1282SOL    HW2 6769   4.144   4.505   3.224
 1282SOL     MW 6770   4.129   4.450   3.290
 1283SOL     OW 6771   1.807   5.590   4.343
 1283SOL    HW1 6772   1.785   5.670   4.296
 1283SOL    HW2 6773   1.760   5.520   4.297
 1283SOL     MW 6774   1.799   5.591   4.331
 1284SOL     OW 6775   3.860   5.157   3.823
 1284SOL    HW1 6776   3.926   5.189   3.762
 1284SOL    HW2 6777   3.811   5.235   3.849
 1284SOL     MW 6778   3.862   5.171   3.818
 1285SOL     OW 6779   2.573   3.606   5.809
 1285SOL    HW1 6780   2.657   3.626   5.768
 1285SOL    HW2 6781   2.510   3.613   5.737
 1285SOL     MW 6782   2.576   3.610   5.795
 1286SOL     OW 6783   5.824   1.186   2.502
 1286SOL    HW1 6784   5.777   1.207   2.421
 1286SOL    HW2 6785   5.912   1.222   2.488
 1286SOL     MW 6786   5.829   1.193   2.490
 1287SOL     OW 6787   0.424   1.397   2.322
 1287SOL    HW1 6788   0.358   1.362   2.263
 1287SOL    HW2 6789   0.422   1.339   2.398
 1287SOL     MW 6790   0.415   1.385   2.324
 1288SOL     OW 6791   3.064   4.522   0.542
 1288SOL    HW1 6792   3.104   4.606   0.560
 1288SOL    HW2 6793   3.050   4.483   0.629
 1288SOL     MW 6794   3.067   4.527   0.556
 1289SOL     OW 6795   2.439   4.514   0.250
 1289SOL    HW1 6796   2.418   4.526   0.342
 1289SOL    HW2 6797   2.361   4.473   0.212
 1289SOL     MW 6798   2.427   4.510   0.257
 1290SOL     OW 6799   4.004   5.044   1.731
 1290SOL    HW1 6800   3.985   5.106   1.801
 1290SOL    HW2 6801   4.033   4.965   1.776
 1290SOL     MW 6802   4.005   5.042   1.746
 1291SOL     OW 6803   0.871   5.100   1.356
 1291SOL    HW1 6804   0.914   5.104   1.441
 1291SOL    HW2 6805   0.886   5.010   1.326
 1291SOL     MW 6806   0.878   5.089   1.363
 1292SOL     OW 6807   0.597   4.769   3.688
 1292SOL    HW1 6808   0.575   4.842   3.631
 1292SOL    HW2 6809   0.661   4.718   3.638
 1292SOL     MW 6810   0.602   4.771   3.675
 1293SOL     OW 6811   4.248   5.452   0.246
 1293SOL    HW1 6812   4.259   5.538   0.287
 1293SOL    HW2 6813   4.231   5.393   0.320
 1293SOL     MW 6814   4.247   5.455   0.261
 1294SOL     OW 6815   3.306   4.160   0.183
 1294SOL    HW1 6816   3.280   4.072   0.210
 1294SOL    HW2 6817   3.224   4.211   0.186
 1294SOL     MW 6818   3.292   4.155   0.187
 1295SOL     OW 6819   4.619   5.933   2.297
 1295SOL    HW1 6820   4.659   5.946   2.211
 1295SOL    HW2 6821   4.525   5.932   2.281
 1295SOL     MW 6822   4.612   5.935   2.284
 1296SOL     OW 6823   3.356   4.750   4.707
 1296SOL    HW1 6824   3.451   4.759   4.696
 1296SOL    HW2 6825   3.319   4.804   4.638
 1296SOL     MW 6826   3.363   4.758   4.697
 1297SOL     OW 6827   1.412   4.384   1.767
 1297SOL    HW1 6828   1.501   4.403   1.797
 1297SOL    HW2 6829   1.423   4.357   1.676
 1297SOL     MW 6830   1.425   4.383   1.759
 1298SOL     OW 6831   0.808   0.075   0.775
 1298SOL    HW1 6832   0.823   0.044   0.686
 1298SOL    HW2 6833   0.757   0.004   0.816
 1298SOL     MW 6834   0.803   0.062   0.769
 1299SOL     OW 6835   1.656   4.985   2.463
 1299SOL    HW1 6836   1.651   4.948   2.551
 1299SOL    HW2 6837   1.579   4.950   2.417
 1299SOL     MW 6838   1.646   4.976   2.468
 1300SOL     OW 6839   2.079   4.719   1.917
 1300SOL    HW1 6840   2.010   4.733   1.852
 1300SOL    HW2 6841   2.152   4.772   1.887
 1300SOL     MW 6842   2.079   4.728   1.905
 1301SOL     OW 6843   1.080   0.983   0.106
 1301SOL    HW1 6844   1.097   1.064   0.153
 1301SOL    HW2 6845   1.153   0.973   0.046
 1301SOL     MW 6846   1.091   0.992   0.105
 1302SOL     OW 6847   2.330   1.190   5.078
 1302SOL    HW1 6848   2.240   1.157   5.068
 1302SOL    HW2 6849   2.381   1.137   5.017
 1302SOL     MW 6850   2.325   1.179   5.069
 1303SOL     OW 6851   1.379   4.979   3.570
 1303SOL    HW1 6852   1.285   4.964   3.569
 1303SOL    HW2 6853   1.389   5.069   3.600
 1303SOL     MW 6854   1.369   4.988   3.574
 1304SOL     OW 6855   4.940   0.621   3.225
 1304SOL    HW1 6856   4.863   0.606   3.169
 1304SOL    HW2 6857   5.013   0.626   3.164
 1304SOL     MW 6858   4.939   0.619   3.210
 1305SOL     OW 6859   3.999   1.050   5.131
 1305SOL    HW1 6860   4.079   1.020   5.175
 1305SOL    HW2 6861   3.934   0.982   5.151
 1305SOL     MW 6862   4.001   1.037   5.139
 1306SOL     OW 6863   5.719   1.916   2.850
 1306SOL    HW1 6864   5.628   1.945   2.857
 1306SOL    HW2 6865   5.771   1.996   2.860
 1306SOL     MW 6866   5.714   1.930   2.852
 1307SOL     OW 6867   0.276   3.434   0.502
 1307SOL    HW1 6868   0.371   3.438   0.491
 1307SOL    HW2 6869   0.256   3.512   0.555
 1307SOL     MW 6870   0.286   3.445   0.508
 1308SOL     OW 6871   5.625   0.911   0.964
 1308SOL    HW1 6872   5.622   1.006   0.974
 1308SOL    HW2 6873   5.636   0.898   0.869
 1308SOL     MW 6874   5.626   0.922   0.953
 1309SOL     OW 6875   6.065   1.348   3.063
 1309SOL    HW1 6876   6.037   1.433   3.094
 1309SOL    HW2 6877   6.016   1.334   2.981
 1309SOL     MW 6878   6.056   1.357   3.056
 1310SOL     OW 6879   3.407   1.030   2.174
 1310SOL    HW1 6880   3.322   1.064   2.148
 1310SOL    HW2 6881   3.445   1.099   2.229
 1310SOL     MW 6882   3.401   1.043   2.178
 1311SOL     OW 6883   3.841   1.507   3.719
 1311SOL    HW1 6884   3.876   1.492   3.631
 1311SOL    HW2 6885   3.892   1.448   3.775
 1311SOL     MW 6886   3.852   1.498   3.715
 1312SOL     OW 6887   5.571   1.774   0.407
 1312SOL    HW1 6888   5.551   1.867   0.417
 1312SOL    HW2 6889   5.485   1.731   0.408
 1312SOL     MW 6890   5.557   1.780   0.408
 1313SOL     OW 6891   2.944   2.997   6.088
 1313SOL    HW1 6892   2.876   2.929   6.090
 1313SOL    HW2 6893   3.026   2.948   6.078
 1313SOL     MW 6894   2.946   2.982   6.087
 1314SOL     OW 6895   4.591   4.288   4.014
 1314SOL    HW1 6896   4.667   4.344   4.031
 1314SOL    HW2 6897   4.614   4.204   4.054
 1314SOL     MW 6898   4.604   4.285   4.021
 1315SOL     OW 6899   0.796   5.797   3.385
 1315SOL    HW1 6900   0.785   5.703   3.369
 1315SOL    HW2 6901   0.747   5.838   3.314
 1315SOL     MW 6902   0.788   5.790   3.374
 1316SOL     OW 6903   3.094   5.067   4.692
 1316SOL    HW1 6904   3.170   5.028   4.649
 1316SOL    HW2 6905   3.065   5.136   4.631
 1316SOL     MW 6906   3.100   5.071   4.678
 1317SOL     OW 6907   4.554   1.050   4.532
 1317SOL    HW1 6908   4.544   0.975   4.592
 1317SOL    HW2 6909   4.614   1.018   4.464
 1317SOL     MW 6910   4.561   1.036   4.531
 1318SOL     OW 6911   1.125   1.987   2.161
 1318SOL    HW1 6912   1.134   1.895   2.185
 1318SOL    HW2 6913   1.199   2.030   2.203
 1318SOL     MW 6914   1.136   1.981   2.170
 1319SOL     OW 6915   0.670   0.480   2.228
 1319SOL    HW1 6916   0.744   0.427   2.197
 1319SOL    HW2 6917   0.667   0.554   2.167
 1319SOL     MW 6918   0.679   0.483   2.216
 1320SOL     OW 6919   4.735   4.405   1.974
 1320SOL    HW1 6920   4.815   4.418   2.024
 1320SOL    HW2 6921   4.702   4.493   1.957
 1320SOL     MW 6922   4.741   4.418   1.978
 1321SOL     OW 6923   0.787   2.491   2.361
 1321SOL    HW1 6924   0.870   2.477   2.407
 1321SOL    HW2 6925   0.810   2.548   2.287
 1321SOL     MW 6926   0.801   2.497   2.357
 1322SOL     OW 6927   2.663   5.171   0.750
 1322SOL    HW1 6928   2.587   5.220   0.719
 1322SOL    HW2 6929   2.732   5.237   0.757
 1322SOL     MW 6930   2.662   5.186   0.747
 1323SOL     OW 6931   5.093   5.668   5.491
 1323SOL    HW1 6932   5.068   5.653   5.582
 1323SOL    HW2 6933   5.029   5.619   5.440
 1323SOL     MW 6934   5.082   5.660   5.496
 1324SOL     OW 6935   3.615   4.202   0.833
 1324SOL    HW1 6936   3.654   4.287   0.812
 1324SOL    HW2 6937   3.522   4.221   0.847
 1324SOL     MW 6938   3.608   4.215   0.832
 1325SOL     OW 6939   2.452   0.867   5.882
 1325SOL    HW1 6940   2.504   0.898   5.956
 1325SOL    HW2 6941   2.516   0.831   5.821
 1325SOL     MW 6942   2.467   0.867   5.884
 1326SOL     OW 6943   1.095   0.043   4.483
 1326SOL    HW1 6944   1.187   0.018   4.476
 1326SOL    HW2 6945   1.097   0.139   4.480
 1326SOL     MW 6946   1.107   0.052   4.482
 1327SOL     OW 6947   0.453   5.894   5.129
 1327SOL    HW1 6948   0.359   5.894   5.113
 1327SOL    HW2 6949   0.485   5.972   5.085
 1327SOL     MW 6950   0.445   5.904   5.121
 1328SOL     OW 6951   2.357   2.399   1.469
 1328SOL    HW1 6952   2.388   2.414   1.558
 1328SOL    HW2 6953   2.418   2.335   1.432
 1328SOL     MW 6954   2.369   2.393   1.476
 1329SOL     OW 6955   2.422   0.248   2.634
 1329SOL    HW1 6956   2.352   0.246   2.569
 1329SOL    HW2 6957   2.484   0.181   2.606
 1329SOL     MW 6958   2.421   0.239   2.622
 1330SOL     OW 6959   4.171   2.490   5.685
 1330SOL    HW1 6960   4.097   2.518   5.738
 1330SOL    HW2 6961   4.247   2.530   5.728
 1330SOL     MW 6962   4.171   2.499   5.698
 1331SOL     OW 6963   1.028   4.739   0.680
 1331SOL    HW1 6964   1.027   4.746   0.776
 1331SOL    HW2 6965   0.938   4.756   0.653
 1331SOL     MW 6966   1.016   4.742   0.689
 1332SOL     OW 6967   5.480   3.341   3.158
 1332SOL    HW1 6968   5.419   3.278   3.196
 1332SOL    HW2 6969   5.516   3.297   3.082
 1332SOL     MW 6970   5.477   3.327   3.153
 1333SOL     OW 6971   0.723   5.421   3.612
 1333SOL    HW1 6972   0.648   5.470   3.647
 1333SOL    HW2 6973   0.796   5.446   3.668
 1333SOL     MW 6974   0.723   5.430   3.624
 1334SOL     OW 6975   4.856   4.870   2.393
 1334SOL    HW1 6976   4.816   4.867   2.480
 1334SOL    HW2 6977   4.859   4.963   2.371
 1334SOL     MW 6978   4.851   4.881   2.402
 1335SOL     OW 6979   3.592   2.089   4.019
 1335SOL    HW1 6980   3.522   2.050   4.072
 1335SOL    HW2 6981   3.648   2.015   3.995
 1335SOL     MW 6982   3.591   2.074   4.023
 1336SOL     OW 6983   0.082   0.911   4.184
 1336SOL    HW1 6984   0.092   0.872   4.097
 1336SOL    HW2 6985   0.073   0.836   4.243
 1336SOL     MW 6986   0.082   0.897   4.181
 1337SOL     OW 6987   5.099   0.152   0.081
 1337SOL    HW1 6988   5.150   0.223   0.042
 1337SOL    HW2 6989   5.162   0.106   0.136
 1337SOL     MW 6990   5.114   0.155   0.083
 1338SOL     OW 6991   2.979   1.142   5.238
 1338SOL    HW1 6992   3.046   1.205   5.265
 1338SOL    HW2 6993   2.956   1.095   5.318
 1338SOL     MW 6994   2.985   1.144   5.252
 1339SOL     OW 6995   0.785   1.157   0.920
 1339SOL    HW1 6996   0.761   1.169   1.012
 1339SOL    HW2 6997   0.760   1.239   0.878
 1339SOL     MW 6998   0.779   1.169   0.926
 1340SOL     OW 6999   4.254   4.460   0.076
 1340SOL    HW1 7000   4.223   4.499   0.157
 1340SOL    HW2 7001   4.347   4.442   0.091
 1340SOL     MW 7002   4.262   4.462   0.088
 1341SOL     OW 7003   0.643   4.803   1.906
 1341SOL    HW1 7004   0.660   4.736   1.839
 1341SOL    HW2 7005   0.573   4.767   1.959
 1341SOL     MW 7006   0.636   4.790   1.904
 1342SOL     OW 7007   4.752   4.044   1.241
 1342SOL    HW1 7008   4.727   4.135   1.225
 1342SOL    HW2 7009   4.723   4.027   1.331
 1342SOL     MW 7010   4.745   4.053   1.251
 1343SOL     OW 7011   0.650   0.060   1.788
 1343SOL    HW1 7012   0.625   0.131   1.729
 1343SOL    HW2 7013   0.684   0.105   1.866
 1343SOL     MW 7014   0.651   0.075   1.791
 1344SOL     OW 7015   3.467   4.333   1.314
 1344SOL    HW1 7016   3.470   4.244   1.280
 1344SOL    HW2 7017   3.487   4.388   1.238
 1344SOL     MW 7018   3.470   4.329   1.300
 1345SOL     OW 7019   0.170   1.101   1.328
 1345SOL    HW1 7020   0.188   1.059   1.412
 1345SOL    HW2 7021   0.185   1.194   1.343
 1345SOL     MW 7022   0.174   1.108   1.341
 1346SOL     OW 7023   4.338   5.587   0.031
 1346SOL    HW1 7024   4.317   5.641   0.107
 1346SOL    HW2 7025   4.301   5.501   0.051
 1346SOL     MW 7026   4.331   5.583   0.043
 1347SOL     OW 7027   1.014   5.066   5.520
 1347SOL    HW1 7028   1.055   5.079   5.605
 1347SOL    HW2 7029   1.000   5.154   5.486
 1347SOL     MW 7030   1.017   5.079   5.526
 1348SOL     OW 7031   1.616   5.576   2.299
 1348SOL    HW1 7032   1.710   5.559   2.309
 1348SOL    HW2 7033   1.608   5.671   2.300
 1348SOL     MW 7034   1.627   5.586   2.301
 1349SOL     OW 7035   1.520   3.493   0.811
 1349SOL    HW1 7036   1.613   3.481   0.831
 1349SOL    HW2 7037   1.519   3.565   0.747
 1349SOL     MW 7038   1.532   3.501   0.805
 1350SOL     OW 7039   4.319   1.743   2.389
 1350SOL    HW1 7040   4.290   1.652   2.394
 1350SOL    HW2 7041   4.357   1.761   2.475
 1350SOL     MW 7042   4.320   1.734   2.401
 1351SOL     OW 7043   0.090   0.487   1.837
 1351SOL    HW1 7044   0.019   0.426   1.818
 1351SOL    HW2 7045   0.113   0.525   1.752
 1351SOL     MW 7046   0.084   0.484   1.824
 1352SOL     OW 7047   4.269   2.603   2.010
 1352SOL    HW1 7048   4.282   2.680   1.954
 1352SOL    HW2 7049   4.224   2.540   1.954
 1352SOL     MW 7050   4.265   2.605   1.996
 1353SOL     OW 7051   4.249   5.501   0.818
 1353SOL    HW1 7052   4.338   5.484   0.787
 1353SOL    HW2 7053   4.237   5.596   0.806
 1353SOL     MW 7054   4.258   5.511   0.812
 1354SOL     OW 7055   3.947   4.469   5.475
 1354SOL    HW1 7056   3.877   4.510   5.525
 1354SOL    HW2 7057   3.939   4.507   5.388
 1354SOL     MW 7058   3.937   4.479   5.471
 1355SOL     OW 7059   4.776   6.007   2.710
 1355SOL    HW1 7060   4.686   6.038   2.710
 1355SOL    HW2 7061   4.781   5.948   2.636
 1355SOL     MW 7062   4.765   6.004   2.701
 1356SOL     OW 7063   5.740   2.257   4.941
 1356SOL    HW1 7064   5.691   2.332   4.907
 1356SOL    HW2 7065   5.823   2.258   4.894
 1356SOL     MW 7066   5.744   2.266   4.931
 1357SOL     OW 7067   0.502   2.416   4.589
 1357SOL    HW1 7068   0.502   2.470   4.510
 1357SOL    HW2 7069   0.570   2.350   4.573
 1357SOL     MW 7070   0.511   2.414   4.577
 1358SOL     OW 7071   2.970   3.167   5.692
 1358SOL    HW1 7072   2.908   3.233   5.661
 1358SOL    HW2 7073   2.969   3.175   5.787
 1358SOL     MW 7074   2.962   3.176   5.700
 1359SOL     OW 7075   3.736   4.903   3.404
 1359SOL    HW1 7076   3.698   4.832   3.456
 1359SOL    HW2 7077   3.783   4.956   3.467
 1359SOL     MW 7078   3.737   4.900   3.419
 1360SOL     OW 7079   5.590   2.822   1.748
 1360SOL    HW1 7080   5.650   2.873   1.803
 1360SOL    HW2 7081   5.515   2.880   1.734
 1360SOL     MW 7082   5.588   2.836   1.753
 1361SOL     OW 7083   1.061   3.759   0.936
 1361SOL    HW1 7084   1.110   3.678   0.945
 1361SOL    HW2 7085   1.123   3.820   0.896
 1361SOL     MW 7086   1.075   3.757   0.932
 1362SOL     OW 7087   0.479   2.216   2.869
 1362SOL    HW1 7088   0.493   2.301   2.911
 1362SOL    HW2 7089   0.551   2.209   2.806
 1362SOL     MW 7090   0.490   2.226   2.866
 1363SOL     OW 7091   5.209   1.940   3.696
 1363SOL    HW1 7092   5.264   2.011   3.663
 1363SOL    HW2 7093   5.208   1.876   3.624
 1363SOL     MW 7094   5.216   1.941   3.682
 1364SOL     OW 7095   5.254   6.018   3.320
 1364SOL    HW1 7096   5.317   6.075   3.276
 1364SOL    HW2 7097   5.227   5.957   3.253
 1364SOL     MW 7098   5.259   6.018   3.306
 1365SOL     OW 7099   5.952   5.308   5.433
 1365SOL    HW1 7100   5.892   5.346   5.497
 1365SOL    HW2 7101   5.894   5.278   5.363
 1365SOL     MW 7102   5.937   5.309   5.433
 1366SOL     OW 7103   5.889   4.902   4.419
 1366SOL    HW1 7104   5.861   4.977   4.367
 1366SOL    HW2 7105   5.865   4.924   4.508
 1366SOL     MW 7106   5.882   4.914   4.424
 1367SOL     OW 7107   1.868   4.426   1.796
 1367SOL    HW1 7108   1.811   4.428   1.872
 1367SOL    HW2 7109   1.864   4.336   1.764
 1367SOL     MW 7110   1.860   4.415   1.801
 1368SOL     OW 7111   2.897   1.548   3.641
 1368SOL    HW1 7112   2.944   1.573   3.721
 1368SOL    HW2 7113   2.836   1.620   3.626
 1368SOL     MW 7114   2.895   1.560   3.649
 1369SOL     OW 7115   0.976   0.525   6.052
 1369SOL    HW1 7116   0.989   0.606   6.101
 1369SOL    HW2 7117   1.044   0.526   5.985
 1369SOL     MW 7118   0.986   0.535   6.050
 1370SOL     OW 7119   2.701   6.058   5.569
 1370SOL    HW1 7120   2.700   6.000   5.492
 1370SOL    HW2 7121   2.610   6.087   5.578
 1370SOL     MW 7122   2.689   6.054   5.560
 1371SOL     OW 7123   3.900   4.753   4.574
 1371SOL    HW1 7124   3.936   4.805   4.501
 1371SOL    HW2 7125   3.806   4.765   4.568
 1371SOL     MW 7126   3.893   4.761   4.564
 1372SOL     OW 7127   5.581   2.561   3.819
 1372SOL    HW1 7128   5.495   2.544   3.781
 1372SOL    HW2 7129   5.636   2.491   3.784
 1372SOL     MW 7130   5.577   2.550   3.809
 1373SOL     OW 7131   4.872   2.412   4.953
 1373SOL    HW1 7132   4.897   2.433   4.863
 1373SOL    HW2 7133   4.819   2.487   4.981
 1373SOL     MW 7134   4.869   2.425   4.945
 1374SOL     OW 7135   3.700   3.403   5.395
 1374SOL    HW1 7136   3.652   3.395   5.313
 1374SOL    HW2 7137   3.781   3.447   5.372
 1374SOL     MW 7138   3.704   3.408   5.382
 1375SOL     OW 7139   1.525   4.611   1.019
 1375SOL    HW1 7140   1.455   4.643   0.961
 1375SOL    HW2 7141   1.602   4.662   0.994
 1375SOL     MW 7142   1.526   4.622   1.009
 1376SOL     OW 7143   5.607   5.744   3.011
 1376SOL    HW1 7144   5.692   5.788   3.008
 1376SOL    HW2 7145   5.629   5.651   3.013
 1376SOL     MW 7146   5.621   5.738   3.011
 1377SOL     OW 7147   3.885   5.458   2.002
 1377SOL    HW1 7148   3.948   5.454   2.074
 1377SOL    HW2 7149   3.800   5.445   2.044
 1377SOL     MW 7150   3.882   5.456   2.017
 1378SOL     OW 7151   3.896   5.533   5.235
 1378SOL    HW1 7152   3.952   5.482   5.293
 1378SOL    HW2 7153   3.871   5.610   5.286
 1378SOL     MW 7154   3.900   5.536   5.249
 1379SOL     OW 7155   5.427   1.937   2.669
 1379SOL    HW1 7156   5.334   1.921   2.657
 1379SOL    HW2 7157   5.438   1.951   2.763
 1379SOL     MW 7158   5.417   1.937   2.679
 1380SOL     OW 7159   2.326   1.320   3.121
 1380SOL    HW1 7160   2.393   1.260   3.088
 1380SOL    HW2 7161   2.250   1.265   3.137
 1380SOL     MW 7162   2.325   1.305   3.119
 1381SOL     OW 7163   3.102   5.973   4.708
 1381SOL    HW1 7164   3.178   5.981   4.766
 1381SOL    HW2 7165   3.051   6.052   4.725
 1381SOL     MW 7166   3.105   5.984   4.718
 1382SOL     OW 7167   3.372   1.293   1.700
 1382SOL    HW1 7168   3.397   1.384   1.717
 1382SOL    HW2 7169   3.438   1.241   1.746
 1382SOL     MW 7170   3.384   1.298   1.708
 1383SOL     OW 7171   0.025   3.895   0.941
 1383SOL    HW1 7172   0.026   3.983   0.977
 1383SOL    HW2 7173   0.106   3.889   0.890
 1383SOL     MW 7174   0.036   3.905   0.939
 1384SOL     OW 7175   4.072   4.888   0.033
 1384SOL    HW1 7176   4.005   4.847   0.087
 1384SOL    HW2 7177   4.143   4.823   0.030
 1384SOL     MW 7178   4.073   4.874   0.040
 1385SOL     OW 7179   5.951   6.104   5.205
 1385SOL    HW1 7180   6.022   6.169   5.205
 1385SOL    HW2 7181   5.961   6.058   5.288
 1385SOL     MW 7182   5.961   6.107   5.216
 1386SOL     OW 7183   0.081   1.909   5.545
 1386SOL    HW1 7184   0.068   1.833   5.601
 1386SOL    HW2 7185   0.171   1.936   5.560
 1386SOL     MW 7186   0.091   1.903   5.554
 1387SOL     OW 7187   1.886   2.392   4.764
 1387SOL    HW1 7188   1.876   2.378   4.858
 1387SOL    HW2 7189   1.797   2.397   4.730
 1387SOL     MW 7190   1.873   2.391   4.771
 1388SOL     OW 7191   4.811   5.222   4.345
 1388SOL    HW1 7192   4.907   5.218   4.341
 1388SOL    HW2 7193   4.784   5.131   4.357
 1388SOL     MW 7194   4.820   5.210   4.346
 1389SOL     OW 7195   1.668   2.394   2.250
 1389SOL    HW1 7196   1.640   2.320   2.304
 1389SOL    HW2 7197   1.754   2.367   2.216
 1389SOL     MW 7198   1.676   2.381   2.253
 1390SOL     OW 7199   0.592   1.785   2.426
 1390SOL    HW1 7200   0.601   1.869   2.471
 1390SOL    HW2 7201   0.515   1.796   2.370
 1390SOL     MW 7202   0.583   1.797   2.425
 1391SOL     OW 7203   0.924   0.647   2.654
 1391SOL    HW1 7204   0.948   0.739   2.640
 1391SOL    HW2 7205   1.006   0.605   2.680
 1391SOL     MW 7206   0.938   0.654   2.656
 1392SOL     OW 7207   3.874   5.562   3.717
 1392SOL    HW1 7208   3.958   5.517   3.702
 1392SOL    HW2 7209   3.829   5.507   3.781
 1392SOL     MW 7210   3.879   5.549   3.723
 1393SOL     OW 7211   0.002   5.782   5.568
 1393SOL    HW1 7212  -0.074   5.733   5.537
 1393SOL    HW2 7213   0.062   5.784   5.494
 1393SOL     MW 7214   0.000   5.776   5.555
 1394SOL     OW 7215   4.127   0.513   1.631
 1394SOL    HW1 7216   4.108   0.514   1.725
 1394SOL    HW2 7217   4.221   0.528   1.625
 1394SOL     MW 7218   4.136   0.515   1.642
 1395SOL     OW 7219   0.433   4.269   0.926
 1395SOL    HW1 7220   0.362   4.286   0.863
 1395SOL    HW2 7221   0.504   4.326   0.897
 1395SOL     MW 7222   0.433   4.279   0.914
 1396SOL     OW 7223   2.145   5.965   0.270
 1396SOL    HW1 7224   2.234   5.933   0.250
 1396SOL    HW2 7225   2.154   6.011   0.353
 1396SOL     MW 7226   2.158   5.967   0.278
 1397SOL     OW 7227   3.423   1.806   4.667
 1397SOL    HW1 7228   3.466   1.733   4.621
 1397SOL    HW2 7229   3.384   1.765   4.745
 1397SOL     MW 7230   3.424   1.791   4.671
 1398SOL     OW 7231   4.681   5.123   5.868
 1398SOL    HW1 7232   4.676   5.027   5.872
 1398SOL    HW2 7233   4.701   5.141   5.776
 1398SOL     MW 7234   4.683   5.113   5.856
 1399SOL     OW 7235   3.291   0.706   3.611
 1399SOL    HW1 7236   3.261   0.628   3.564
 1399SOL    HW2 7237   3.346   0.752   3.548
 1399SOL     MW 7238   3.294   0.702   3.597
 1400SOL     OW 7239   4.343   5.723   1.082
 1400SOL    HW1 7240   4.369   5.770   1.003
 1400SOL    HW2 7241   4.291   5.785   1.131
 1400SOL     MW 7242   4.340   5.737   1.078
 1401SOL     OW 7243   0.988   0.086   2.382
 1401SOL    HW1 7244   1.055   0.034   2.337
 1401SOL    HW2 7245   0.907   0.036   2.370
 1401SOL     MW 7246   0.986   0.073   2.375
 1402SOL     OW 7247   1.981   1.777   0.611
 1402SOL    HW1 7248   1.957   1.812   0.526
 1402SOL    HW2 7249   1.919   1.706   0.626
 1402SOL     MW 7250   1.970   1.772   0.602
 1403SOL     OW 7251   4.288   0.274   5.190
 1403SOL    HW1 7252   4.296   0.364   5.222
 1403SOL    HW2 7253   4.363   0.263   5.131
 1403SOL     MW 7254   4.299   0.284   5.186
 1404SOL     OW 7255   5.806   3.553   0.053
 1404SOL    HW1 7256   5.823   3.459   0.058
 1404SOL    HW2 7257   5.724   3.566   0.100
 1404SOL     MW 7258   5.798   3.543   0.059
 1405SOL     OW 7259   5.720   2.989   5.430
 1405SOL    HW1 7260   5.766   3.006   5.348
 1405SOL    HW2 7261   5.635   2.955   5.404
 1405SOL     MW 7262   5.715   2.987   5.416
 1406SOL     OW 7263   2.211   5.087   5.202
 1406SOL    HW1 7264   2.294   5.040   5.211
 1406SOL    HW2 7265   2.167   5.044   5.129
 1406SOL     MW 7266   2.216   5.075   5.194
 1407SOL     OW 7267   1.279   0.186   1.866
 1407SOL    HW1 7268   1.367   0.222   1.853
 1407SOL    HW2 7269   1.294   0.094   1.887
 1407SOL     MW 7270   1.293   0.179   1.867
 1408SOL     OW 7271   5.372   0.918   1.107
 1408SOL    HW1 7272   5.440   0.933   1.042
 1408SOL    HW2 7273   5.292   0.905   1.056
 1408SOL     MW 7274   5.371   0.918   1.092
 1409SOL     OW 7275   1.801   1.982   5.068
 1409SOL    HW1 7276   1.827   2.055   5.125
 1409SOL    HW2 7277   1.868   1.915   5.082
 1409SOL     MW 7278   1.813   1.983   5.077
 1410SOL     OW 7279   5.110   5.673   3.651
 1410SOL    HW1 7280   5.055   5.595   3.664
 1410SOL    HW2 7281   5.196   5.637   3.627
 1410SOL     MW 7282   5.114   5.658   3.649
 1411SOL     OW 7283   5.327   4.568   5.718
 1411SOL    HW1 7284   5.345   4.620   5.639
 1411SOL    HW2 7285   5.381   4.608   5.786
 1411SOL     MW 7286   5.336   4.580   5.716
 1412SOL     OW 7287   1.198   3.859   1.837
 1412SOL    HW1 7288   1.260   3.833   1.769
 1412SOL    HW2 7289   1.112   3.845   1.797
 1412SOL     MW 7290   1.195   3.854   1.823
 1413SOL     OW 7291   1.520   3.888   0.645
 1413SOL    HW1 7292   1.467   3.928   0.577
 1413SOL    HW2 7293   1.595   3.946   0.655
 1413SOL     MW 7294   1.523   3.900   0.638
 1414SOL     OW 7295   0.185   6.050   1.771
 1414SOL    HW1 7296   0.187   6.136   1.730
 1414SOL    HW2 7297   0.097   6.043   1.809
 1414SOL     MW 7298   0.174   6.060   1.770
 1415SOL     OW 7299   2.391   3.015   4.228
 1415SOL    HW1 7300   2.298   3.002   4.212
 1415SOL    HW2 7301   2.408   3.106   4.202
 1415SOL     MW 7302   2.381   3.025   4.223
 1416SOL     OW 7303   3.466   5.056   1.425
 1416SOL    HW1 7304   3.434   5.038   1.513
 1416SOL    HW2 7305   3.510   5.141   1.432
 1416SOL     MW 7306   3.467   5.065   1.437
 1417SOL     OW 7307   1.492   3.907   0.209
 1417SOL    HW1 7308   1.566   3.950   0.165
 1417SOL    HW2 7309   1.520   3.816   0.219
 1417SOL     MW 7310   1.505   3.901   0.204
 1418SOL     OW 7311   6.020   5.438   4.174
 1418SOL    HW1 7312   6.077   5.515   4.175
 1418SOL    HW2 7313   5.932   5.473   4.181
 1418SOL     MW 7314   6.016   5.452   4.175
 1419SOL     OW 7315   0.169   3.538   0.184
 1419SOL    HW1 7316   0.161   3.467   0.247
 1419SOL    HW2 7317   0.130   3.504   0.104
 1419SOL     MW 7318   0.163   3.525   0.182
 1420SOL     OW 7319   4.821   2.567   2.209
 1420SOL    HW1 7320   4.774   2.516   2.275
 1420SOL    HW2 7321   4.878   2.503   2.165
 1420SOL     MW 7322   4.823   2.552   2.212
 1421SOL     OW 7323   4.564   1.620   1.498
 1421SOL    HW1 7324   4.526   1.539   1.533
 1421SOL    HW2 7325   4.659   1.607   1.506
 1421SOL     MW 7326   4.571   1.608   1.504
 1422SOL     OW 7327   0.797   1.218   3.355
 1422SOL    HW1 7328   0.710   1.197   3.322
 1422SOL    HW2 7329   0.787   1.219   3.450
 1422SOL     MW 7330   0.785   1.215   3.363
 1423SOL     OW 7331   1.534   3.834   2.238
 1423SOL    HW1 7332   1.615   3.815   2.191
 1423SOL    HW2 7333   1.466   3.835   2.170
 1423SOL     MW 7334   1.536   3.832   2.224
 1424SOL     OW 7335   1.660   1.832   3.688
 1424SOL    HW1 7336   1.688   1.906   3.634
 1424SOL    HW2 7337   1.605   1.870   3.756
 1424SOL     MW 7338   1.657   1.846   3.689
 1425SOL     OW 7339   3.285   4.436   4.016
 1425SOL    HW1 7340   3.191   4.455   4.020
 1425SOL    HW2 7341   3.291   4.350   3.974
 1425SOL     MW 7342   3.273   4.427   4.011
 1426SOL     OW 7343   0.259   5.088   0.422
 1426SOL    HW1 7344   0.175   5.130   0.404
 1426SOL    HW2 7345   0.323   5.159   0.418
 1426SOL     MW 7346   0.257   5.102   0.419
 1427SOL     OW 7347   0.227   0.495   5.455
 1427SOL    HW1 7348   0.260   0.427   5.395
 1427SOL    HW2 7349   0.143   0.460   5.484
 1427SOL     MW 7350   0.220   0.482   5.451
 1428SOL     OW 7351   2.542   5.232   4.452
 1428SOL    HW1 7352   2.546   5.159   4.515
 1428SOL    HW2 7353   2.450   5.259   4.453
 1428SOL     MW 7354   2.531   5.226   4.460
 1429SOL     OW 7355   1.935   0.410   1.118
 1429SOL    HW1 7356   1.907   0.467   1.190
 1429SOL    HW2 7357   1.873   0.337   1.120
 1429SOL     MW 7358   1.923   0.408   1.128
 1430SOL     OW 7359   0.746   2.616   1.164
 1430SOL    HW1 7360   0.666   2.632   1.214
 1430SOL    HW2 7361   0.815   2.657   1.216
 1430SOL     MW 7362   0.745   2.624   1.177
 1431SOL     OW 7363   5.093   1.081   2.582
 1431SOL    HW1 7364   5.037   1.120   2.515
 1431SOL    HW2 7365   5.031   1.047   2.648
 1431SOL     MW 7366   5.078   1.081   2.582
 1432SOL     OW 7367   4.600   5.531   3.258
 1432SOL    HW1 7368   4.683   5.574   3.278
 1432SOL    HW2 7369   4.620   5.476   3.182
 1432SOL     MW 7370   4.613   5.529   3.251
 1433SOL     OW 7371   1.683   4.083   3.654
 1433SOL    HW1 7372   1.634   4.021   3.708
 1433SOL    HW2 7373   1.685   4.163   3.705
 1433SOL     MW 7374   1.677   4.085   3.667
 1434SOL     OW 7375   5.461   1.137   4.977
 1434SOL    HW1 7376   5.519   1.069   5.013
 1434SOL    HW2 7377   5.520   1.209   4.953
 1434SOL     MW 7378   5.476   1.137   4.978
 1435SOL     OW 7379   3.753   5.230   0.059
 1435SOL    HW1 7380   3.676   5.176   0.079
 1435SOL    HW2 7381   3.725   5.319   0.078
 1435SOL     MW 7382   3.739   5.234   0.064
 1436SOL     OW 7383   3.863   4.285   2.464
 1436SOL    HW1 7384   3.946   4.237   2.467
 1436SOL    HW2 7385   3.814   4.255   2.540
 1436SOL     MW 7386   3.867   4.275   2.474
 1437SOL     OW 7387   3.981   3.096   1.228
 1437SOL    HW1 7388   4.009   3.185   1.208
 1437SOL    HW2 7389   3.894   3.105   1.266
 1437SOL     MW 7390   3.973   3.108   1.230
 1438SOL     OW 7391   6.070   2.330   0.528
 1438SOL    HW1 7392   6.067   2.297   0.618
 1438SOL    HW2 7393   6.098   2.422   0.537
 1438SOL     MW 7394   6.073   2.338   0.541
 1439SOL     OW 7395   2.694   0.418   2.060
 1439SOL    HW1 7396   2.752   0.461   2.124
 1439SOL    HW2 7397   2.625   0.483   2.044
 1439SOL     MW 7398   2.692   0.432   2.066
 1440SOL     OW 7399   0.294   0.305   1.642
 1440SOL    HW1 7400   0.340   0.232   1.600
 1440SOL    HW2 7401   0.330   0.383   1.599
 1440SOL     MW 7402   0.305   0.306   1.631
 1441SOL     OW 7403   2.835   4.530   5.560
 1441SOL    HW1 7404   2.808   4.438   5.551
 1441SOL    HW2 7405   2.889   4.546   5.483
 1441SOL     MW 7406   2.838   4.520   5.549
 1442SOL     OW 7407   5.725   5.159   1.589
 1442SOL    HW1 7408   5.749   5.101   1.517
 1442SOL    HW2 7409   5.796   5.224   1.591
 1442SOL     MW 7410   5.737   5.160   1.580
 1443SOL     OW 7411   4.744   1.315   2.986
 1443SOL    HW1 7412   4.735   1.306   2.891
 1443SOL    HW2 7413   4.685   1.248   3.022
 1443SOL     MW 7414   4.735   1.305   2.979
 1444SOL     OW 7415   2.119   1.436   1.731
 1444SOL    HW1 7416   2.150   1.350   1.703
 1444SOL    HW2 7417   2.083   1.420   1.818
 1444SOL     MW 7418   2.119   1.423   1.739
 1445SOL     OW 7419   4.150   5.488   5.685
 1445SOL    HW1 7420   4.191   5.564   5.726
 1445SOL    HW2 7421   4.218   5.421   5.685
 1445SOL     MW 7422   4.164   5.489   5.690
 1446SOL     OW 7423   5.583   2.196   5.185
 1446SOL    HW1 7424   5.624   2.220   5.102
 1446SOL    HW2 7425   5.548   2.277   5.219
 1446SOL     MW 7426   5.584   2.209   5.178
 1447SOL     OW 7427   5.262   1.353   2.090
 1447SOL    HW1 7428   5.297   1.304   2.016
 1447SOL    HW2 7429   5.338   1.397   2.127
 1447SOL     MW 7430   5.276   1.352   2.085
 1448SOL     OW 7431   5.177   2.697   5.009
 1448SOL    HW1 7432   5.202   2.712   4.918
 1448SOL    HW2 7433   5.243   2.743   5.061
 1448SOL     MW 7434   5.189   2.705   5.004
 1449SOL     OW 7435   1.125   0.774   1.709
 1449SOL    HW1 7436   1.218   0.779   1.731
 1449SOL    HW2 7437   1.085   0.727   1.782
 1449SOL     MW 7438   1.131   0.768   1.721
 1450SOL     OW 7439   4.916   5.569   4.474
 1450SOL    HW1 7440   4.971   5.536   4.402
 1450SOL    HW2 7441   4.888   5.490   4.521
 1450SOL     MW 7442   4.920   5.555   4.471
 1451SOL     OW 7443   3.879   4.206   5.368
 1451SOL    HW1 7444   3.872   4.278   5.431
 1451SOL    HW2 7445   3.824   4.137   5.404
 1451SOL     MW 7446   3.871   4.206   5.381
 1452SOL     OW 7447   6.055   0.023   5.901
 1452SOL    HW1 7448   6.140  -0.016   5.884
 1452SOL    HW2 7449   6.040   0.009   5.995
 1452SOL     MW 7450   6.064   0.016   5.911
 1453SOL     OW 7451   1.045   2.314   3.893
 1453SOL    HW1 7452   1.052   2.222   3.919
 1453SOL    HW2 7453   0.978   2.315   3.825
 1453SOL     MW 7454   1.037   2.302   3.887
 1454SOL     OW 7455   5.289   4.838   4.499
 1454SOL    HW1 7456   5.233   4.904   4.458
 1454SOL    HW2 7457   5.375   4.880   4.505
 1454SOL     MW 7458   5.293   4.852   4.495
 1455SOL     OW 7459   0.400   5.989   4.376
 1455SOL    HW1 7460   0.425   5.957   4.289
 1455SOL    HW2 7461   0.462   5.945   4.435
 1455SOL     MW 7462   0.411   5.979   4.372
 1456SOL     OW 7463   0.092   0.224   0.654
 1456SOL    HW1 7464   0.003   0.213   0.622
 1456SOL    HW2 7465   0.096   0.315   0.683
 1456SOL     MW 7466   0.081   0.234   0.654
 1457SOL     OW 7467   1.623   0.374   4.501
 1457SOL    HW1 7468   1.683   0.340   4.434
 1457SOL    HW2 7469   1.613   0.302   4.563
 1457SOL     MW 7470   1.630   0.361   4.500
 1458SOL     OW 7471   4.003   5.760   3.925
 1458SOL    HW1 7472   3.995   5.825   3.855
 1458SOL    HW2 7473   3.960   5.682   3.891
 1458SOL     MW 7474   3.996   5.759   3.912
 1459SOL     OW 7475   2.146   0.194   5.914
 1459SOL    HW1 7476   2.052   0.203   5.930
 1459SOL    HW2 7477   2.187   0.210   5.999
 1459SOL     MW 7478   2.139   0.198   5.927
 1460SOL     OW 7479   5.053   3.550   3.968
 1460SOL    HW1 7480   5.106   3.626   3.993
 1460SOL    HW2 7481   5.117   3.483   3.943
 1460SOL     MW 7482   5.068   3.551   3.968
 1461SOL     OW 7483   2.894   1.423   5.157
 1461SOL    HW1 7484   2.952   1.398   5.086
 1461SOL    HW2 7485   2.917   1.364   5.229
 1461SOL     MW 7486   2.904   1.412   5.157
 1462SOL     OW 7487   0.929   3.303   0.234
 1462SOL    HW1 7488   0.983   3.224   0.242
 1462SOL    HW2 7489   0.879   3.306   0.316
 1462SOL     MW 7490   0.930   3.293   0.245
 1463SOL     OW 7491   1.179   5.941   5.834
 1463SOL    HW1 7492   1.238   5.954   5.760
 1463SOL    HW2 7493   1.094   5.922   5.793
 1463SOL     MW 7494   1.175   5.941   5.819
 1464SOL     OW 7495   3.463   4.781   1.306
 1464SOL    HW1 7496   3.447   4.874   1.324
 1464SOL    HW2 7497   3.441   4.737   1.387
 1464SOL     MW 7498   3.458   4.788   1.318
 1465SOL     OW 7499   0.173   5.049   4.598
 1465SOL    HW1 7500   0.079   5.065   4.606
 1465SOL    HW2 7501   0.198   5.009   4.681
 1465SOL     MW 7502   0.164   5.046   4.610
 1466SOL     OW 7503   5.375   4.956   0.231
 1466SOL    HW1 7504   5.347   5.009   0.157
 1466SOL    HW2 7505   5.300   4.955   0.290
 1466SOL     MW 7506   5.362   4.962   0.229
 1467SOL     OW 7507   3.664   4.850   5.676
 1467SOL    HW1 7508   3.618   4.922   5.632
 1467SOL    HW2 7509   3.659   4.872   5.769
 1467SOL     MW 7510   3.657   4.862   5.682
 1468SOL     OW 7511   3.160   2.009   1.497
 1468SOL    HW1 7512   3.225   2.073   1.468
 1468SOL    HW2 7513   3.170   2.007   1.592
 1468SOL     MW 7514   3.170   2.017   1.505
 1469SOL     OW 7515   0.594   4.957   4.955
 1469SOL    HW1 7516   0.542   4.944   5.034
 1469SOL    HW2 7517   0.599   5.052   4.944
 1469SOL     MW 7518   0.588   4.968   4.964
 1470SOL     OW 7519   4.494   6.012   1.810
 1470SOL    HW1 7520   4.408   5.971   1.814
 1470SOL    HW2 7521   4.556   5.940   1.799
 1470SOL     MW 7522   4.491   5.998   1.809
 1471SOL     OW 7523   5.344   4.461   4.264
 1471SOL    HW1 7524   5.341   4.369   4.236
 1471SOL    HW2 7525   5.437   4.482   4.268
 1471SOL     MW 7526   5.356   4.452   4.261
 1472SOL     OW 7527   0.010   2.591   0.709
 1472SOL    HW1 7528   0.001   2.679   0.674
 1472SOL    HW2 7529  -0.076   2.572   0.748
 1472SOL     MW 7530  -0.002   2.600   0.710
 1473SOL     OW 7531   3.867   2.907   6.048
 1473SOL    HW1 7532   3.910   2.977   6.096
 1473SOL    HW2 7533   3.774   2.922   6.061
 1473SOL     MW 7534   3.861   2.918   6.056
 1474SOL     OW 7535   1.114   3.286   5.540
 1474SOL    HW1 7536   1.187   3.314   5.595
 1474SOL    HW2 7537   1.037   3.293   5.596
 1474SOL     MW 7538   1.114   3.290   5.554
 1475SOL     OW 7539   5.713   0.514   1.590
 1475SOL    HW1 7540   5.730   0.607   1.576
 1475SOL    HW2 7541   5.647   0.491   1.526
 1475SOL     MW 7542   5.707   0.523   1.580
 1476SOL     OW 7543   3.614   4.565   2.669
 1476SOL    HW1 7544   3.633   4.479   2.706
 1476SOL    HW2 7545   3.676   4.573   2.596
 1476SOL     MW 7546   3.625   4.555   2.664
 1477SOL     OW 7547   0.284   4.839   0.522
 1477SOL    HW1 7548   0.258   4.924   0.487
 1477SOL    HW2 7549   0.267   4.845   0.616
 1477SOL     MW 7550   0.279   4.851   0.530
 1478SOL     OW 7551   1.666   1.304   6.008
 1478SOL    HW1 7552   1.760   1.322   6.004
 1478SOL    HW2 7553   1.624   1.388   5.991
 1478SOL     MW 7554   1.672   1.317   6.005
 1479SOL     OW 7555   0.411   4.065   2.299
 1479SOL    HW1 7556   0.383   4.057   2.390
 1479SOL    HW2 7557   0.335   4.099   2.253
 1479SOL     MW 7558   0.398   4.068   2.305
 1480SOL     OW 7559   5.013   2.437   2.041
 1480SOL    HW1 7560   5.098   2.396   2.055
 1480SOL    HW2 7561   5.034   2.529   2.025
 1480SOL     MW 7562   5.026   2.444   2.041
 1481SOL     OW 7563   5.217   0.411   3.442
 1481SOL    HW1 7564   5.182   0.322   3.447
 1481SOL    HW2 7565   5.307   0.400   3.410
 1481SOL     MW 7566   5.224   0.399   3.438
 1482SOL     OW 7567   4.180   2.813   3.817
 1482SOL    HW1 7568   4.198   2.797   3.724
 1482SOL    HW2 7569   4.172   2.908   3.823
 1482SOL     MW 7570   4.182   2.823   3.806
 1483SOL     OW 7571   3.078   6.098   0.090
 1483SOL    HW1 7572   3.144   6.168   0.095
 1483SOL    HW2 7573   2.999   6.138   0.126
 1483SOL     MW 7574   3.076   6.112   0.095
 1484SOL     OW 7575   3.758   2.431   5.440
 1484SOL    HW1 7576   3.699   2.506   5.434
 1484SOL    HW2 7577   3.738   2.392   5.525
 1484SOL     MW 7578   3.748   2.436   5.450
 1485SOL     OW 7579   1.553   4.396   5.644
 1485SOL    HW1 7580   1.588   4.388   5.555
 1485SOL    HW2 7581   1.578   4.314   5.687
 1485SOL     MW 7582   1.561   4.384   5.638
 1486SOL     OW 7583   3.978   5.166   0.188
 1486SOL    HW1 7584   3.900   5.191   0.137
 1486SOL    HW2 7585   4.045   5.149   0.122
 1486SOL     MW 7586   3.976   5.167   0.173
 1487SOL     OW 7587   2.167   0.767   3.040
 1487SOL    HW1 7588   2.205   0.807   3.118
 1487SOL    HW2 7589   2.186   0.674   3.049
 1487SOL     MW 7590   2.174   0.760   3.051
 1488SOL     OW 7591   0.438   0.440   1.819
 1488SOL    HW1 7592   0.382   0.383   1.766
 1488SOL    HW2 7593   0.393   0.446   1.904
 1488SOL     MW 7594   0.425   0.433   1.823
 1489SOL     OW 7595   4.402   0.114   1.397
 1489SOL    HW1 7596   4.488   0.077   1.416
 1489SOL    HW2 7597   4.413   0.208   1.412
 1489SOL     MW 7598   4.414   0.122   1.401
 1490SOL     OW 7599   5.638   0.352   0.335
 1490SOL    HW1 7600   5.708   0.391   0.389
 1490SOL    HW2 7601   5.627   0.414   0.263
 1490SOL     MW 7602   5.646   0.365   0.333
 1491SOL     OW 7603   1.076   0.817   0.728
 1491SOL    HW1 7604   1.088   0.900   0.774
 1491SOL    HW2 7605   1.062   0.753   0.798
 1491SOL     MW 7606   1.076   0.819   0.743
 1492SOL     OW 7607   5.352   0.782   0.717
 1492SOL    HW1 7608   5.272   0.737   0.688
 1492SOL    HW2 7609   5.416   0.764   0.648
 1492SOL     MW 7610   5.350   0.774   0.704
 1493SOL     OW 7611   2.910   1.684   5.836
 1493SOL    HW1 7612   2.837   1.633   5.800
 1493SOL    HW2 7613   2.920   1.757   5.774
 1493SOL     MW 7614   2.902   1.687   5.823
 1494SOL     OW 7615   1.567   2.131   4.663
 1494SOL    HW1 7616   1.644   2.120   4.719
 1494SOL    HW2 7617   1.584   2.076   4.586
 1494SOL     MW 7618   1.579   2.122   4.660
 1495SOL     OW 7619   5.341   2.413   6.102
 1495SOL    HW1 7620   5.289   2.338   6.075
 1495SOL    HW2 7621   5.302   2.487   6.055
 1495SOL     MW 7622   5.329   2.413   6.092
 1496SOL     OW 7623   2.424   3.985   2.722
 1496SOL    HW1 7624   2.479   4.006   2.646
 1496SOL    HW2 7625   2.359   3.924   2.688
 1496SOL     MW 7626   2.423   3.979   2.708
 1497SOL     OW 7627   5.918   1.257   5.701
 1497SOL    HW1 7628   5.852   1.284   5.637
 1497SOL    HW2 7629   5.891   1.299   5.783
 1497SOL     MW 7630   5.906   1.266   5.703
 1498SOL     OW 7631   5.284   4.407   2.854
 1498SOL    HW1 7632   5.288   4.311   2.852
 1498SOL    HW2 7633   5.232   4.427   2.932
 1498SOL     MW 7634   5.278   4.397   2.864
 1499SOL     OW 7635   0.449   5.693   0.676
 1499SOL    HW1 7636   0.392   5.750   0.625
 1499SOL    HW2 7637   0.406   5.608   0.676
 1499SOL     MW 7638   0.436   5.690   0.669
 1500SOL     OW 7639   5.221   0.525   5.219
 1500SOL    HW1 7640   5.239   0.576   5.298
 1500SOL    HW2 7641   5.131   0.494   5.230
 1500SOL     MW 7642   5.212   0.527   5.231
 1501SOL     OW 7643   4.071   4.764   3.769
 1501SOL    HW1 7644   4.157   4.742   3.804
 1501SOL    HW2 7645   4.041   4.684   3.727
 1501SOL     MW 7646   4.078   4.751   3.768
 1502SOL     OW 7647   0.702   2.215   1.368
 1502SOL    HW1 7648   0.780   2.187   1.320
 1502SOL    HW2 7649   0.733   2.282   1.428
 1502SOL     MW 7650   0.716   2.220   1.369
 1503SOL     OW 7651   0.043   4.843   2.509
 1503SOL    HW1 7652   0.041   4.891   2.592
 1503SOL    HW2 7653   0.133   4.851   2.479
 1503SOL     MW 7654   0.054   4.850   2.516
 1504SOL     OW 7655   3.905   3.429   0.303
 1504SOL    HW1 7656   3.959   3.496   0.345
 1504SOL    HW2 7657   3.934   3.429   0.212
 1504SOL     MW 7658   3.916   3.437   0.297
 1505SOL     OW 7659   3.491   0.207   3.383
 1505SOL    HW1 7660   3.437   0.136   3.350
 1505SOL    HW2 7661   3.568   0.164   3.419
 1505SOL     MW 7662   3.494   0.193   3.383
 1506SOL     OW 7663   2.794   5.914   2.094
 1506SOL    HW1 7664   2.815   6.006   2.109
 1506SOL    HW2 7665   2.831   5.868   2.169
 1506SOL     MW 7666   2.801   5.920   2.105
 1507SOL     OW 7667   4.920   3.881   1.746
 1507SOL    HW1 7668   4.844   3.933   1.773
 1507SOL    HW2 7669   4.904   3.861   1.654
 1507SOL     MW 7670   4.908   3.885   1.738
 1508SOL     OW 7671   0.131   0.012   0.353
 1508SOL    HW1 7672   0.071  -0.027   0.416
 1508SOL    HW2 7673   0.142  -0.055   0.285
 1508SOL     MW 7674   0.125  -0.002   0.353
 1509SOL     OW 7675   1.713   4.510   4.237
 1509SOL    HW1 7676   1.757   4.516   4.152
 1509SOL    HW2 7677   1.636   4.456   4.221
 1509SOL     MW 7678   1.709   4.504   4.224
 1510SOL     OW 7679   1.530   1.903   5.117
 1510SOL    HW1 7680   1.475   1.978   5.096
 1510SOL    HW2 7681   1.619   1.932   5.097
 1510SOL     MW 7682   1.534   1.916   5.112
 1511SOL     OW 7683   3.158   5.987   4.375
 1511SOL    HW1 7684   3.108   5.925   4.427
 1511SOL    HW2 7685   3.134   5.966   4.284
 1511SOL     MW 7686   3.148   5.977   4.370
 1512SOL     OW 7687   5.905   2.723   1.892
 1512SOL    HW1 7688   5.880   2.698   1.804
 1512SOL    HW2 7689   5.873   2.813   1.902
 1512SOL     MW 7690   5.898   2.732   1.882
 1513SOL     OW 7691   3.654   2.189   5.967
 1513SOL    HW1 7692   3.686   2.186   6.057
 1513SOL    HW2 7693   3.559   2.180   5.975
 1513SOL     MW 7694   3.646   2.187   5.980
 1514SOL     OW 7695   0.050   2.053   3.130
 1514SOL    HW1 7696   0.129   2.004   3.106
 1514SOL    HW2 7697   0.065   2.078   3.221
 1514SOL     MW 7698   0.062   2.050   3.139
 1515SOL     OW 7699   1.617   4.921   0.234
 1515SOL    HW1 7700   1.625   4.872   0.315
 1515SOL    HW2 7701   1.523   4.937   0.225
 1515SOL     MW 7702   1.606   4.917   0.243
 1516SOL     OW 7703   3.447   0.122   4.942
 1516SOL    HW1 7704   3.432   0.195   5.001
 1516SOL    HW2 7705   3.528   0.145   4.897
 1516SOL     MW 7706   3.455   0.134   4.943
 1517SOL     OW 7707   0.687   0.851   2.809
 1517SOL    HW1 7708   0.613   0.857   2.749
 1517SOL    HW2 7709   0.693   0.758   2.831
 1517SOL     MW 7710   0.678   0.840   2.804
 1518SOL     OW 7711   5.970   5.665   0.437
 1518SOL    HW1 7712   6.064   5.683   0.434
 1518SOL    HW2 7713   5.961   5.593   0.499
 1518SOL     MW 7714   5.981   5.658   0.444
 1519SOL     OW 7715   1.268   3.497   4.186
 1519SOL    HW1 7716   1.235   3.587   4.186
 1519SOL    HW2 7717   1.193   3.445   4.156
 1519SOL     MW 7718   1.254   3.502   4.182
 1520SOL     OW 7719   5.443   5.677   5.752
 1520SOL    HW1 7720   5.360   5.642   5.785
 1520SOL    HW2 7721   5.496   5.691   5.831
 1520SOL     MW 7722   5.439   5.675   5.766
 1521SOL     OW 7723   5.301   5.356   3.924
 1521SOL    HW1 7724   5.305   5.447   3.952
 1521SOL    HW2 7725   5.390   5.323   3.936
 1521SOL     MW 7726   5.313   5.363   3.929
 1522SOL     OW 7727   5.085   5.198   4.991
 1522SOL    HW1 7728   5.017   5.130   4.987
 1522SOL    HW2 7729   5.061   5.259   4.922
 1522SOL     MW 7730   5.073   5.197   4.982
 1523SOL     OW 7731   4.150   4.622   0.668
 1523SOL    HW1 7732   4.122   4.541   0.709
 1523SOL    HW2 7733   4.071   4.657   0.628
 1523SOL     MW 7734   4.136   4.616   0.668
 1524SOL     OW 7735   0.130   1.380   1.261
 1524SOL    HW1 7736   0.218   1.416   1.262
 1524SOL    HW2 7737   0.115   1.353   1.171
 1524SOL     MW 7738   0.139   1.381   1.250
 1525SOL     OW 7739   4.254   5.406   1.402
 1525SOL    HW1 7740   4.326   5.353   1.368
 1525SOL    HW2 7741   4.178   5.347   1.399
 1525SOL     MW 7742   4.254   5.392   1.397
 1526SOL     OW 7743   4.310   1.244   4.467
 1526SOL    HW1 7744   4.358   1.162   4.473
 1526SOL    HW2 7745   4.375   1.311   4.489
 1526SOL     MW 7746   4.324   1.242   4.471
 1527SOL     OW 7747   0.224   2.138   4.515
 1527SOL    HW1 7748   0.216   2.182   4.430
 1527SOL    HW2 7749   0.316   2.112   4.519
 1527SOL     MW 7750   0.235   2.141   4.504
 1528SOL     OW 7751   4.187   3.439   5.576
 1528SOL    HW1 7752   4.247   3.430   5.502
 1528SOL    HW2 7753   4.132   3.514   5.552
 1528SOL     MW 7754   4.188   3.448   5.563
 1529SOL     OW 7755   1.396   2.119   5.035
 1529SOL    HW1 7756   1.355   2.103   4.950
 1529SOL    HW2 7757   1.327   2.158   5.088
 1529SOL     MW 7758   1.382   2.122   5.031
 1530SOL     OW 7759   4.243   4.849   4.697
 1530SOL    HW1 7760   4.331   4.813   4.712
 1530SOL    HW2 7761   4.237   4.860   4.603
 1530SOL     MW 7762   4.254   4.846   4.687
 1531SOL     OW 7763   5.059   4.516   0.170
 1531SOL    HW1 7764   5.097   4.444   0.221
 1531SOL    HW2 7765   5.068   4.593   0.227
 1531SOL     MW 7766   5.065   4.516   0.184
 1532SOL     OW 7767   0.181   1.266   1.893
 1532SOL    HW1 7768   0.140   1.343   1.854
 1532SOL    HW2 7769   0.275   1.281   1.883
 1532SOL     MW 7770   0.187   1.278   1.887
 1533SOL     OW 7771   5.652   3.849   2.850
 1533SOL    HW1 7772   5.728   3.890   2.809
 1533SOL    HW2 7773   5.606   3.808   2.777
 1533SOL     MW 7774   5.656   3.849   2.835
 1534SOL     OW 7775   1.730   0.976   2.411
 1534SOL    HW1 7776   1.818   0.983   2.374
 1534SOL    HW2 7777   1.744   0.941   2.499
 1534SOL     MW 7778   1.743   0.972   2.418
 1535SOL     OW 7779   5.119   4.963   1.847
 1535SOL    HW1 7780   5.046   4.963   1.909
 1535SOL    HW2 7781   5.152   5.053   1.849
 1535SOL     MW 7782   5.114   4.974   1.855
 1536SOL     OW 7783   3.825   4.008   0.687
 1536SOL    HW1 7784   3.859   4.044   0.770
 1536SOL    HW2 7785   3.768   4.078   0.653
 1536SOL     MW 7786   3.822   4.022   0.693
 1537SOL     OW 7787   3.674   0.143   1.515
 1537SOL    HW1 7788   3.700   0.100   1.434
 1537SOL    HW2 7789   3.739   0.114   1.580
 1537SOL     MW 7790   3.686   0.134   1.513
 1538SOL     OW 7791   3.756   5.373   4.169
 1538SOL    HW1 7792   3.799   5.300   4.214
 1538SOL    HW2 7793   3.669   5.377   4.208
 1538SOL     MW 7794   3.751   5.364   4.180
 1539SOL     OW 7795   3.906   1.380   4.302
 1539SOL    HW1 7796   3.902   1.408   4.393
 1539SOL    HW2 7797   3.993   1.406   4.272
 1539SOL     MW 7798   3.917   1.387   4.309
 1540SOL     OW 7799   1.409   5.183   2.051
 1540SOL    HW1 7800   1.429   5.261   2.104
 1540SOL    HW2 7801   1.422   5.212   1.961
 1540SOL     MW 7802   1.413   5.197   2.046
 1541SOL     OW 7803   3.851   1.386   1.193
 1541SOL    HW1 7804   3.758   1.361   1.191
 1541SOL    HW2 7805   3.853   1.472   1.151
 1541SOL     MW 7806   3.839   1.394   1.187
 1542SOL     OW 7807   0.708   5.486   2.739
 1542SOL    HW1 7808   0.728   5.426   2.667
 1542SOL    HW2 7809   0.664   5.560   2.698
 1542SOL     MW 7810   0.705   5.488   2.725
 1543SOL     OW 7811   3.125   3.699   0.647
 1543SOL    HW1 7812   3.124   3.738   0.735
 1543SOL    HW2 7813   3.203   3.643   0.647
 1543SOL     MW 7814   3.135   3.697   0.658
 1544SOL     OW 7815   2.905   3.247   5.121
 1544SOL    HW1 7816   2.885   3.175   5.180
 1544SOL    HW2 7817   2.931   3.319   5.178
 1544SOL     MW 7818   2.906   3.247   5.136
 1545SOL     OW 7819   0.571   2.625   1.812
 1545SOL    HW1 7820   0.560   2.720   1.815
 1545SOL    HW2 7821   0.664   2.612   1.798
 1545SOL     MW 7822   0.581   2.635   1.811
 1546SOL     OW 7823   4.902   4.735   1.212
 1546SOL    HW1 7824   4.826   4.793   1.218
 1546SOL    HW2 7825   4.968   4.788   1.167
 1546SOL     MW 7826   4.901   4.749   1.207
 1547SOL     OW 7827   2.632   4.733   4.873
 1547SOL    HW1 7828   2.722   4.702   4.882
 1547SOL    HW2 7829   2.619   4.744   4.779
 1547SOL     MW 7830   2.642   4.731   4.862
 1548SOL     OW 7831   1.594   1.268   4.644
 1548SOL    HW1 7832   1.634   1.340   4.595
 1548SOL    HW2 7833   1.634   1.273   4.731
 1548SOL     MW 7834   1.604   1.278   4.649
 1549SOL     OW 7835   5.155   1.033   5.302
 1549SOL    HW1 7836   5.185   1.009   5.214
 1549SOL    HW2 7837   5.124   1.123   5.293
 1549SOL     MW 7838   5.155   1.041   5.289
 1550SOL     OW 7839   0.728   0.680   1.016
 1550SOL    HW1 7840   0.777   0.647   0.940
 1550SOL    HW2 7841   0.739   0.613   1.082
 1550SOL     MW 7842   0.736   0.667   1.014
 1551SOL     OW 7843   3.768   2.301   4.066
 1551SOL    HW1 7844   3.829   2.331   3.999
 1551SOL    HW2 7845   3.734   2.218   4.033
 1551SOL     MW 7846   3.771   2.294   4.053
 1552SOL     OW 7847   5.984   3.239   5.571
 1552SOL    HW1 7848   5.891   3.257   5.560
 1552SOL    HW2 7849   6.020   3.244   5.483
 1552SOL     MW 7850   5.977   3.242   5.558
 1553SOL     OW 7851   3.724   1.158   0.318
 1553SOL    HW1 7852   3.729   1.224   0.249
 1553SOL    HW2 7853   3.710   1.209   0.398
 1553SOL     MW 7854   3.723   1.173   0.319
 1554SOL     OW 7855   0.996   1.784   5.155
 1554SOL    HW1 7856   0.959   1.788   5.066
 1554SOL    HW2 7857   1.003   1.875   5.182
 1554SOL     MW 7858   0.992   1.796   5.147
 1555SOL     OW 7859   2.754   4.823   3.869
 1555SOL    HW1 7860   2.813   4.898   3.858
 1555SOL    HW2 7861   2.773   4.766   3.794
 1555SOL     MW 7862   2.764   4.825   3.858
 1556SOL     OW 7863   1.063   2.509   2.431
 1556SOL    HW1 7864   1.062   2.460   2.513
 1556SOL    HW2 7865   1.080   2.599   2.457
 1556SOL     MW 7866   1.065   2.514   2.445
 1557SOL     OW 7867   1.347   1.787   1.164
 1557SOL    HW1 7868   1.438   1.802   1.190
 1557SOL    HW2 7869   1.319   1.712   1.217
 1557SOL     MW 7870   1.355   1.779   1.174
 1558SOL     OW 7871   0.638   3.126   2.150
 1558SOL    HW1 7872   0.626   3.032   2.141
 1558SOL    HW2 7873   0.583   3.151   2.224
 1558SOL     MW 7874   0.630   3.117   2.158
 1559SOL     OW 7875   3.013   4.799   1.629
 1559SOL    HW1 7876   2.938   4.763   1.676
 1559SOL    HW2 7877   3.089   4.778   1.684
 1559SOL     MW 7878   3.013   4.792   1.642
 1560SOL     OW 7879   1.190   2.078   0.298
 1560SOL    HW1 7880   1.273   2.061   0.253
 1560SOL    HW2 7881   1.169   1.996   0.342
 1560SOL     MW 7882   1.198   2.065   0.298
 1561SOL     OW 7883   3.428   3.955   5.961
 1561SOL    HW1 7884   3.425   4.018   6.033
 1561SOL    HW2 7885   3.514   3.966   5.922
 1561SOL     MW 7886   3.439   3.965   5.965
 1562SOL     OW 7887   1.491   3.957   2.651
 1562SOL    HW1 7888   1.503   3.916   2.737
 1562SOL    HW2 7889   1.421   4.021   2.664
 1562SOL     MW 7890   1.483   3.960   2.663
 1563SOL     OW 7891   5.583   1.523   5.738
 1563SOL    HW1 7892   5.575   1.598   5.796
 1563SOL    HW2 7893   5.561   1.448   5.793
 1563SOL     MW 7894   5.579   1.523   5.752
 1564SOL     OW 7895   3.996   1.661   2.051
 1564SOL    HW1 7896   4.047   1.585   2.077
 1564SOL    HW2 7897   3.906   1.629   2.044
 1564SOL     MW 7898   3.991   1.647   2.054
 1565SOL     OW 7899   1.037   3.020   4.281
 1565SOL    HW1 7900   1.092   3.044   4.206
 1565SOL    HW2 7901   1.073   3.069   4.354
 1565SOL     MW 7902   1.049   3.030   4.281
 1566SOL     OW 7903   0.898   1.962   6.027
 1566SOL    HW1 7904   0.962   2.033   6.024
 1566SOL    HW2 7905   0.927   1.907   6.100
 1566SOL     MW 7906   0.910   1.964   6.036
 1567SOL     OW 7907   5.372   4.417   6.042
 1567SOL    HW1 7908   5.299   4.362   6.014
 1567SOL    HW2 7909   5.359   4.428   6.136
 1567SOL     MW 7910   5.361   4.411   6.050
 1568SOL     OW 7911   3.854   4.325   5.122
 1568SOL    HW1 7912   3.862   4.296   5.213
 1568SOL    HW2 7913   3.865   4.420   5.126
 1568SOL     MW 7914   3.856   4.333   5.134
 1569SOL     OW 7915   0.263   6.067   2.676
 1569SOL    HW1 7916   0.332   6.056   2.611
 1569SOL    HW2 7917   0.223   6.152   2.655
 1569SOL     MW 7918   0.267   6.076   2.665
 1570SOL     OW 7919   1.252   4.581   0.604
 1570SOL    HW1 7920   1.163   4.609   0.580
 1570SOL    HW2 7921   1.275   4.637   0.678
 1570SOL     MW 7922   1.243   4.592   0.610
 1571SOL     OW 7923   2.976   4.881   5.729
 1571SOL    HW1 7924   3.019   4.953   5.684
 1571SOL    HW2 7925   2.886   4.881   5.696
 1571SOL     MW 7926   2.970   4.890   5.719
 1572SOL     OW 7927   3.701   3.811   0.816
 1572SOL    HW1 7928   3.701   3.841   0.908
 1572SOL    HW2 7929   3.742   3.883   0.768
 1572SOL     MW 7930   3.707   3.824   0.822
 1573SOL     OW 7931   2.504   1.814   0.670
 1573SOL    HW1 7932   2.444   1.760   0.722
 1573SOL    HW2 7933   2.586   1.812   0.719
 1573SOL     MW 7934   2.507   1.807   0.683
 1574SOL     OW 7935   4.497   5.563   3.984
 1574SOL    HW1 7936   4.425   5.620   4.009
 1574SOL    HW2 7937   4.482   5.482   4.033
 1574SOL     MW 7938   4.486   5.560   3.993
 1575SOL     OW 7939   5.019   2.513   2.987
 1575SOL    HW1 7940   5.024   2.530   3.081
 1575SOL    HW2 7941   5.109   2.493   2.961
 1575SOL     MW 7942   5.031   2.513   2.996
 1576SOL     OW 7943   2.632   5.381   3.884
 1576SOL    HW1 7944   2.566   5.375   3.953
 1576SOL    HW2 7945   2.587   5.351   3.805
 1576SOL     MW 7946   2.618   5.377   3.883
 1577SOL     OW 7947   0.749   0.555   0.199
 1577SOL    HW1 7948   0.823   0.615   0.193
 1577SOL    HW2 7949   0.738   0.521   0.111
 1577SOL     MW 7950   0.757   0.558   0.187
 1578SOL     OW 7951   3.577   0.204   3.049
 1578SOL    HW1 7952   3.519   0.240   3.116
 1578SOL    HW2 7953   3.557   0.110   3.047
 1578SOL     MW 7954   3.567   0.197   3.057
 1579SOL     OW 7955   3.943   2.948   0.651
 1579SOL    HW1 7956   3.894   2.919   0.728
 1579SOL    HW2 7957   4.015   3.000   0.686
 1579SOL     MW 7958   3.946   2.951   0.665
 1580SOL     OW 7959   2.975   1.840   4.326
 1580SOL    HW1 7960   3.004   1.797   4.406
 1580SOL    HW2 7961   2.880   1.845   4.335
 1580SOL     MW 7962   2.966   1.835   4.337
 1581SOL     OW 7963   5.067   4.039   0.808
 1581SOL    HW1 7964   5.137   4.004   0.864
 1581SOL    HW2 7965   5.072   4.134   0.819
 1581SOL     MW 7966   5.076   4.046   0.817
 1582SOL     OW 7967   3.588   0.958   3.967
 1582SOL    HW1 7968   3.561   0.950   4.059
 1582SOL    HW2 7969   3.509   0.985   3.921
 1582SOL     MW 7970   3.575   0.960   3.973
 1583SOL     OW 7971   4.813   4.163   2.303
 1583SOL    HW1 7972   4.787   4.082   2.348
 1583SOL    HW2 7973   4.876   4.204   2.362
 1583SOL     MW 7974   4.817   4.158   2.316
 1584SOL     OW 7975   1.683   5.789   6.053
 1584SOL    HW1 7976   1.707   5.746   5.971
 1584SOL    HW2 7977   1.608   5.844   6.030
 1584SOL     MW 7978   1.676   5.791   6.040
 1585SOL     OW 7979   2.724   0.886   2.035
 1585SOL    HW1 7980   2.651   0.948   2.028
 1585SOL    HW2 7981   2.737   0.874   2.129
 1585SOL     MW 7982   2.717   0.892   2.046
 1586SOL     OW 7983   4.141   1.320   3.165
 1586SOL    HW1 7984   4.220   1.322   3.219
 1586SOL    HW2 7985   4.081   1.262   3.212
 1586SOL     MW 7986   4.143   1.313   3.178
 1587SOL     OW 7987   3.734   1.073   3.274
 1587SOL    HW1 7988   3.714   1.060   3.367
 1587SOL    HW2 7989   3.822   1.109   3.273
 1587SOL     MW 7990   3.743   1.076   3.286
 1588SOL     OW 7991   5.862   5.555   6.037
 1588SOL    HW1 7992   5.928   5.507   5.986
 1588SOL    HW2 7993   5.910   5.591   6.111
 1588SOL     MW 7994   5.877   5.554   6.040
 1589SOL     OW 7995   0.461   0.876   0.979
 1589SOL    HW1 7996   0.523   0.864   0.907
 1589SOL    HW2 7997   0.493   0.953   1.026
 1589SOL     MW 7998   0.473   0.884   0.976
 1590SOL     OW 7999   5.169   4.916   0.398
 1590SOL    HW1 8000   5.101   4.850   0.387
 1590SOL    HW2 8001   5.225   4.882   0.468
 1590SOL     MW 8002   5.168   4.903   0.405
 1591SOL     OW 8003   1.394   1.642   5.645
 1591SOL    HW1 8004   1.431   1.629   5.558
 1591SOL    HW2 8005   1.370   1.735   5.647
 1591SOL     MW 8006   1.396   1.652   5.634
 1592SOL     OW 8007   0.229   0.136   5.995
 1592SOL    HW1 8008   0.246   0.096   5.909
 1592SOL    HW2 8009   0.301   0.106   6.050
 1592SOL     MW 8010   0.240   0.127   5.991
 1593SOL     OW 8011   1.797   3.974   2.495
 1593SOL    HW1 8012   1.715   3.948   2.454
 1593SOL    HW2 8013   1.779   4.061   2.532
 1593SOL     MW 8014   1.784   3.982   2.495
 1594SOL     OW 8015   6.105   2.164   4.291
 1594SOL    HW1 8016   6.120   2.172   4.197
 1594SOL    HW2 8017   6.043   2.234   4.311
 1594SOL     MW 8018   6.099   2.174   4.282
 1595SOL     OW 8019   1.388   3.705   3.744
 1595SOL    HW1 8020   1.327   3.730   3.813
 1595SOL    HW2 8021   1.460   3.767   3.752
 1595SOL     MW 8022   1.389   3.716   3.754
 1596SOL     OW 8023   3.376   2.183   4.778
 1596SOL    HW1 8024   3.364   2.088   4.788
 1596SOL    HW2 8025   3.467   2.198   4.803
 1596SOL     MW 8026   3.386   2.173   4.782
 1597SOL     OW 8027   4.442   3.363   0.647
 1597SOL    HW1 8028   4.371   3.426   0.634
 1597SOL    HW2 8029   4.435   3.338   0.739
 1597SOL     MW 8030   4.432   3.368   0.657
 1598SOL     OW 8031   1.089   4.954   3.596
 1598SOL    HW1 8032   1.085   4.935   3.502
 1598SOL    HW2 8033   1.072   4.870   3.638
 1598SOL     MW 8034   1.087   4.941   3.589
 1599SOL     OW 8035   1.502   0.246   3.070
 1599SOL    HW1 8036   1.525   0.320   3.127
 1599SOL    HW2 8037   1.477   0.176   3.131
 1599SOL     MW 8038   1.502   0.247   3.085
 1600SOL     OW 8039   1.912   1.739   3.788
 1600SOL    HW1 8040   1.836   1.793   3.771
 1600SOL    HW2 8041   1.968   1.750   3.711
 1600SOL     MW 8042   1.910   1.747   3.776
 1601SOL     OW 8043   0.143   4.303   6.064
 1601SOL    HW1 8044   0.162   4.210   6.068
 1601SOL    HW2 8045   0.074   4.311   5.998
 1601SOL     MW 8046   0.137   4.292   6.056
 1602SOL     OW 8047   2.488   3.281   0.241
 1602SOL    HW1 8048   2.575   3.243   0.230
 1602SOL    HW2 8049   2.497   3.372   0.211
 1602SOL     MW 8050   2.501   3.288   0.236
 1603SOL     OW 8051   1.609   4.518   1.977
 1603SOL    HW1 8052   1.555   4.592   1.951
 1603SOL    HW2 8053   1.596   4.510   2.072
 1603SOL     MW 8054   1.600   4.526   1.986
 1604SOL     OW 8055   3.795   1.840   4.381
 1604SOL    HW1 8056   3.771   1.779   4.450
 1604SOL    HW2 8057   3.737   1.819   4.308
 1604SOL     MW 8058   3.785   1.830   4.380
 1605SOL     OW 8059   3.350   5.590   2.291
 1605SOL    HW1 8060   3.417   5.648   2.327
 1605SOL    HW2 8061   3.304   5.643   2.226
 1605SOL     MW 8062   3.353   5.604   2.288
 1606SOL     OW 8063   5.954   6.053   2.129
 1606SOL    HW1 8064   5.876   5.999   2.142
 1606SOL    HW2 8065   5.940   6.128   2.187
 1606SOL     MW 8066   5.942   6.056   2.138
 1607SOL     OW 8067   0.912   0.262   1.553
 1607SOL    HW1 8068   0.973   0.278   1.625
 1607SOL    HW2 8069   0.951   0.306   1.478
 1607SOL     MW 8070   0.924   0.270   1.552
 1608SOL     OW 8071   6.066   1.257   5.138
 1608SOL    HW1 8072   5.978   1.220   5.139
 1608SOL    HW2 8073   6.082   1.281   5.047
 1608SOL     MW 8074   6.057   1.255   5.127
 1609SOL     OW 8075   4.045   4.732   4.900
 1609SOL    HW1 8076   4.057   4.813   4.949
 1609SOL    HW2 8077   4.086   4.749   4.815
 1609SOL     MW 8078   4.051   4.745   4.895
 1610SOL     OW 8079   3.385   2.717   5.507
 1610SOL    HW1 8080   3.457   2.660   5.481
 1610SOL    HW2 8081   3.326   2.660   5.556
 1610SOL     MW 8082   3.387   2.702   5.510
 1611SOL     OW 8083   5.142   5.426   2.709
 1611SOL    HW1 8084   5.118   5.518   2.711
 1611SOL    HW2 8085   5.105   5.389   2.789
 1611SOL     MW 8086   5.134   5.433   2.719
 1612SOL     OW 8087   2.504   1.018   1.941
 1612SOL    HW1 8088   2.451   1.097   1.937
 1612SOL    HW2 8089   2.448   0.954   1.986
 1612SOL     MW 8090   2.490   1.020   1.946
 1613SOL     OW 8091   1.336   0.935   6.093
 1613SOL    HW1 8092   1.363   0.897   6.009
 1613SOL    HW2 8093   1.360   1.027   6.087
 1613SOL     MW 8094   1.343   0.942   6.082
 1614SOL     OW 8095   0.894   4.799   2.899
 1614SOL    HW1 8096   0.835   4.729   2.871
 1614SOL    HW2 8097   0.837   4.867   2.934
 1614SOL     MW 8098   0.879   4.799   2.900
 1615SOL     OW 8099   5.142   0.767   4.404
 1615SOL    HW1 8100   5.088   0.749   4.481
 1615SOL    HW2 8101   5.210   0.700   4.405
 1615SOL     MW 8102   5.144   0.756   4.414
 1616SOL     OW 8103   5.787   2.105   1.017
 1616SOL    HW1 8104   5.857   2.155   1.059
 1616SOL    HW2 8105   5.749   2.053   1.088
 1616SOL     MW 8106   5.791   2.105   1.032
 1617SOL     OW 8107   3.377   5.964   5.274
 1617SOL    HW1 8108   3.445   6.031   5.278
 1617SOL    HW2 8109   3.425   5.882   5.261
 1617SOL     MW 8110   3.392   5.962   5.273
 1618SOL     OW 8111   5.140   5.222   4.250
 1618SOL    HW1 8112   5.181   5.168   4.182
 1618SOL    HW2 8113   5.153   5.312   4.219
 1618SOL     MW 8114   5.147   5.226   4.237
 1619SOL     OW 8115   2.727   5.021   0.112
 1619SOL    HW1 8116   2.696   5.080   0.043
 1619SOL    HW2 8117   2.668   4.946   0.107
 1619SOL     MW 8118   2.715   5.019   0.103
 1620SOL     OW 8119   1.568   4.996   1.032
 1620SOL    HW1 8120   1.544   5.026   0.945
 1620SOL    HW2 8121   1.621   5.068   1.068
 1620SOL     MW 8122   1.572   5.009   1.026
 1621SOL     OW 8123   0.285   4.649   0.346
 1621SOL    HW1 8124   0.361   4.691   0.306
 1621SOL    HW2 8125   0.249   4.716   0.404
 1621SOL     MW 8126   0.290   4.663   0.348
 1622SOL     OW 8127   3.318   5.756   4.582
 1622SOL    HW1 8128   3.351   5.667   4.593
 1622SOL    HW2 8129   3.242   5.760   4.641
 1622SOL     MW 8130   3.312   5.745   4.591
 1623SOL     OW 8131   3.594   2.682   4.101
 1623SOL    HW1 8132   3.690   2.686   4.108
 1623SOL    HW2 8133   3.573   2.591   4.124
 1623SOL     MW 8134   3.604   2.671   4.105
 1624SOL     OW 8135   5.084   3.949   4.692
 1624SOL    HW1 8136   5.128   4.012   4.748
 1624SOL    HW2 8137   5.074   3.994   4.608
 1624SOL     MW 8138   5.089   3.963   4.688
 1625SOL     OW 8139   0.285   0.943   4.841
 1625SOL    HW1 8140   0.189   0.950   4.850
 1625SOL    HW2 8141   0.314   0.911   4.927
 1625SOL     MW 8142   0.276   0.940   4.853
 1626SOL     OW 8143   4.521   1.087   5.636
 1626SOL    HW1 8144   4.529   0.999   5.598
 1626SOL    HW2 8145   4.611   1.113   5.657
 1626SOL     MW 8146   4.533   1.079   5.634
 1627SOL     OW 8147   3.204   3.695   0.027
 1627SOL    HW1 8148   3.238   3.628  -0.031
 1627SOL    HW2 8149   3.164   3.646   0.099
 1627SOL     MW 8150   3.203   3.680   0.029
 1628SOL     OW 8151   4.560   4.925   4.079
 1628SOL    HW1 8152   4.631   4.973   4.122
 1628SOL    HW2 8153   4.568   4.836   4.114
 1628SOL     MW 8154   4.571   4.920   4.089
 1629SOL     OW 8155   5.423   2.463   4.268
 1629SOL    HW1 8156   5.493   2.493   4.211
 1629SOL    HW2 8157   5.344   2.504   4.233
 1629SOL     MW 8158   5.422   2.472   4.257
 1630SOL     OW 8159   4.563   1.253   5.218
 1630SOL    HW1 8160   4.607   1.331   5.253
 1630SOL    HW2 8161   4.634   1.191   5.202
 1630SOL     MW 8162   4.578   1.255   5.220
 1631SOL     OW 8163   1.057   3.062   1.763
 1631SOL    HW1 8164   1.024   3.131   1.820
 1631SOL    HW2 8165   1.078   3.106   1.681
 1631SOL     MW 8166   1.056   3.076   1.760
 1632SOL     OW 8167   0.079   0.508   0.777
 1632SOL    HW1 8168   0.115   0.558   0.705
 1632SOL    HW2 8169   0.125   0.540   0.855
 1632SOL     MW 8170   0.089   0.518   0.778
 1633SOL     OW 8171   4.088   1.832   0.596
 1633SOL    HW1 8172   4.090   1.815   0.690
 1633SOL    HW2 8173   4.092   1.745   0.556
 1633SOL     MW 8174   4.089   1.819   0.603
 1634SOL     OW 8175   0.387   2.354   2.227
 1634SOL    HW1 8176   0.396   2.398   2.142
 1634SOL    HW2 8177   0.462   2.296   2.232
 1634SOL     MW 8178   0.398   2.352   2.216
 1635SOL     OW 8179   4.721   4.323   2.608
 1635SOL    HW1 8180   4.668   4.244   2.615
 1635SOL    HW2 8181   4.683   4.371   2.534
 1635SOL     MW 8182   4.709   4.319   2.600
 1636SOL     OW 8183   1.155   2.164   5.250
 1636SOL    HW1 8184   1.112   2.089   5.291
 1636SOL    HW2 8185   1.099   2.186   5.176
 1636SOL     MW 8186   1.142   2.157   5.246
 1637SOL     OW 8187   3.931   1.470   3.461
 1637SOL    HW1 8188   3.930   1.377   3.482
 1637SOL    HW2 8189   3.894   1.475   3.373
 1637SOL     MW 8190   3.926   1.459   3.452
 1638SOL     OW 8191   3.635   2.847   0.697
 1638SOL    HW1 8192   3.630   2.826   0.604
 1638SOL    HW2 8193   3.716   2.807   0.727
 1638SOL     MW 8194   3.645   2.839   0.689
 1639SOL     OW 8195   6.090   2.134   0.313
 1639SOL    HW1 8196   6.095   2.191   0.390
 1639SOL    HW2 8197   6.026   2.067   0.337
 1639SOL     MW 8198   6.082   2.133   0.326
 1640SOL     OW 8199   1.580   5.212   3.368
 1640SOL    HW1 8200   1.526   5.173   3.299
 1640SOL    HW2 8201   1.518   5.228   3.439
 1640SOL     MW 8202   1.565   5.209   3.368
 1641SOL     OW 8203   5.317   1.736   1.007
 1641SOL    HW1 8204   5.270   1.816   1.031
 1641SOL    HW2 8205   5.313   1.681   1.085
 1641SOL     MW 8206   5.310   1.739   1.020
 1642SOL     OW 8207   3.931   1.245   3.592
 1642SOL    HW1 8208   3.978   1.238   3.676
 1642SOL    HW2 8209   3.854   1.190   3.603
 1642SOL     MW 8210   3.927   1.237   3.604
 1643SOL     OW 8211   0.761   4.613   3.541
 1643SOL    HW1 8212   0.718   4.598   3.457
 1643SOL    HW2 8213   0.855   4.606   3.521
 1643SOL     MW 8214   0.768   4.610   3.527
 1644SOL     OW 8215   4.454   4.303   1.030
 1644SOL    HW1 8216   4.405   4.221   1.033
 1644SOL    HW2 8217   4.439   4.336   0.941
 1644SOL     MW 8218   4.445   4.297   1.019
 1645SOL     OW 8219   3.596   0.736   0.721
 1645SOL    HW1 8220   3.571   0.703   0.807
 1645SOL    HW2 8221   3.516   0.774   0.685
 1645SOL     MW 8222   3.583   0.737   0.727
 1646SOL     OW 8223   4.014   0.065   5.574
 1646SOL    HW1 8224   3.933   0.042   5.618
 1646SOL    HW2 8225   4.083   0.028   5.629
 1646SOL     MW 8226   4.013   0.057   5.586
 1647SOL     OW 8227   1.741   5.168   4.483
 1647SOL    HW1 8228   1.759   5.256   4.518
 1647SOL    HW2 8229   1.795   5.110   4.536
 1647SOL     MW 8230   1.750   5.172   4.495
 1648SOL     OW 8231   5.923   2.106   5.350
 1648SOL    HW1 8232   5.873   2.081   5.428
 1648SOL    HW2 8233   5.978   2.179   5.379
 1648SOL     MW 8234   5.924   2.112   5.364
 1649SOL     OW 8235   3.700   2.950   5.542
 1649SOL    HW1 8236   3.661   2.908   5.619
 1649SOL    HW2 8237   3.627   2.999   5.502
 1649SOL     MW 8238   3.685   2.951   5.547
 1650SOL     OW 8239   0.643   3.146   0.384
 1650SOL    HW1 8240   0.703   3.130   0.457
 1650SOL    HW2 8241   0.590   3.066   0.378
 1650SOL     MW 8242   0.644   3.134   0.392
 1651SOL     OW 8243   1.562   2.625   0.820
 1651SOL    HW1 8244   1.566   2.660   0.909
 1651SOL    HW2 8245   1.487   2.669   0.780
 1651SOL     MW 8246   1.553   2.635   0.826
 1652SOL     OW 8247   3.221   4.769   0.219
 1652SOL    HW1 8248   3.287   4.767   0.150
 1652SOL    HW2 8249   3.242   4.693   0.274
 1652SOL     MW 8250   3.233   4.759   0.217
 1653SOL     OW 8251   5.107   3.659   1.075
 1653SOL    HW1 8252   5.024   3.626   1.107
 1653SOL    HW2 8253   5.126   3.735   1.131
 1653SOL     MW 8254   5.099   3.664   1.086
 1654SOL     OW 8255   4.554   3.735   5.419
 1654SOL    HW1 8256   4.568   3.725   5.325
 1654SOL    HW2 8257   4.628   3.787   5.449
 1654SOL     MW 8258   4.565   3.741   5.411
 1655SOL     OW 8259   3.874   4.126   0.082
 1655SOL    HW1 8260   3.948   4.174   0.044
 1655SOL    HW2 8261   3.838   4.187   0.147
 1655SOL     MW 8262   3.879   4.140   0.086
 1656SOL     OW 8263   1.231   2.595   1.526
 1656SOL    HW1 8264   1.194   2.683   1.534
 1656SOL    HW2 8265   1.311   2.598   1.578
 1656SOL     MW 8266   1.236   2.607   1.534
 1657SOL     OW 8267   5.360   5.561   4.640
 1657SOL    HW1 8268   5.354   5.508   4.561
 1657SOL    HW2 8269   5.446   5.602   4.635
 1657SOL     MW 8270   5.370   5.559   4.629
 1658SOL     OW 8271   4.504   4.527   5.970
 1658SOL    HW1 8272   4.429   4.574   6.007
 1658SOL    HW2 8273   4.464   4.456   5.919
 1658SOL     MW 8274   4.489   4.524   5.968
 1659SOL     OW 8275   3.380   0.543   0.365
 1659SOL    HW1 8276   3.322   0.585   0.429
 1659SOL    HW2 8277   3.327   0.474   0.326
 1659SOL     MW 8278   3.366   0.540   0.368
 1660SOL     OW 8279   0.862   3.343   0.491
 1660SOL    HW1 8280   0.810   3.360   0.570
 1660SOL    HW2 8281   0.949   3.322   0.524
 1660SOL     MW 8282   0.866   3.343   0.505
 1661SOL     OW 8283   3.915   1.649   5.613
 1661SOL    HW1 8284   3.947   1.562   5.590
 1661SOL    HW2 8285   3.842   1.633   5.674
 1661SOL     MW 8286   3.910   1.636   5.618
 1662SOL     OW 8287   5.233   6.117   0.473
 1662SOL    HW1 8288   5.305   6.054   0.474
 1662SOL    HW2 8289   5.206   6.122   0.382
 1662SOL     MW 8290   5.239   6.110   0.462
 1663SOL     OW 8291   1.591   4.798   5.798
 1663SOL    HW1 8292   1.602   4.831   5.887
 1663SOL    HW2 8293   1.537   4.719   5.808
 1663SOL     MW 8294   1.585   4.792   5.811
 1664SOL     OW 8295   1.506   2.661   1.098
 1664SOL    HW1 8296   1.524   2.587   1.156
 1664SOL    HW2 8297   1.551   2.735   1.138
 1664SOL     MW 8298   1.514   2.661   1.110
 1665SOL     OW 8299   5.092   2.860   5.945
 1665SOL    HW1 8300   5.112   2.893   5.858
 1665SOL    HW2 8301   5.106   2.935   6.004
 1665SOL     MW 8302   5.096   2.874   5.942
 1666SOL     OW 8303   0.477   4.833   4.694
 1666SOL    HW1 8304   0.571   4.842   4.712
 1666SOL    HW2 8305   0.456   4.744   4.721
 1666SOL     MW 8306   0.487   4.823   4.700
 1667SOL     OW 8307   1.504   6.015   3.296
 1667SOL    HW1 8308   1.447   5.946   3.330
 1667SOL    HW2 8309   1.521   6.071   3.372
 1667SOL     MW 8310   1.499   6.013   3.310
 1668SOL     OW 8311   1.259   0.876   4.487
 1668SOL    HW1 8312   1.254   0.971   4.473
 1668SOL    HW2 8313   1.257   0.866   4.582
 1668SOL     MW 8314   1.258   0.887   4.497
 1669SOL     OW 8315   5.888   1.932   3.519
 1669SOL    HW1 8316   5.841   1.867   3.570
 1669SOL    HW2 8317   5.952   1.970   3.579
 1669SOL     MW 8318   5.891   1.929   3.533
 1670SOL     OW 8319   2.764   0.637   5.018
 1670SOL    HW1 8320   2.703   0.707   4.994
 1670SOL    HW2 8321   2.847   0.683   5.034
 1670SOL     MW 8322   2.767   0.652   5.017
 1671SOL     OW 8323   4.518   0.028   5.893
 1671SOL    HW1 8324   4.446   0.051   5.951
 1671SOL    HW2 8325   4.556  -0.051   5.932
 1671SOL     MW 8326   4.514   0.021   5.906
 1672SOL     OW 8327   3.327   3.508   0.606
 1672SOL    HW1 8328   3.281   3.428   0.581
 1672SOL    HW2 8329   3.337   3.556   0.524
 1672SOL     MW 8330   3.322   3.504   0.592
 1673SOL     OW 8331   5.750   2.670   0.629
 1673SOL    HW1 8332   5.784   2.628   0.550
 1673SOL    HW2 8333   5.798   2.752   0.636
 1673SOL     MW 8334   5.760   2.675   0.620
 1674SOL     OW 8335   3.199   1.495   0.555
 1674SOL    HW1 8336   3.172   1.549   0.629
 1674SOL    HW2 8337   3.288   1.466   0.578
 1674SOL     MW 8338   3.207   1.498   0.568
 1675SOL     OW 8339   0.211   4.271   1.839
 1675SOL    HW1 8340   0.155   4.280   1.916
 1675SOL    HW2 8341   0.158   4.225   1.775
 1675SOL     MW 8342   0.197   4.266   1.841
 1676SOL     OW 8343   5.065   3.246   4.605
 1676SOL    HW1 8344   5.021   3.330   4.617
 1676SOL    HW2 8345   4.995   3.181   4.607
 1676SOL     MW 8346   5.051   3.248   4.607
 1677SOL     OW 8347   3.225   4.595   1.225
 1677SOL    HW1 8348   3.210   4.535   1.297
 1677SOL    HW2 8349   3.276   4.667   1.262
 1677SOL     MW 8350   3.229   4.596   1.239
 1678SOL     OW 8351   2.481   0.601   2.039
 1678SOL    HW1 8352   2.511   0.630   1.953
 1678SOL    HW2 8353   2.393   0.567   2.023
 1678SOL     MW 8354   2.474   0.600   2.026
 1679SOL     OW 8355   5.557   0.993   2.724
 1679SOL    HW1 8356   5.495   1.051   2.768
 1679SOL    HW2 8357   5.643   1.023   2.753
 1679SOL     MW 8358   5.560   1.005   2.733
 1680SOL     OW 8359   2.787   3.917   0.689
 1680SOL    HW1 8360   2.758   4.003   0.719
 1680SOL    HW2 8361   2.708   3.863   0.690
 1680SOL     MW 8362   2.774   3.921   0.693
 1681SOL     OW 8363   1.281   0.769   0.542
 1681SOL    HW1 8364   1.359   0.761   0.597
 1681SOL    HW2 8365   1.221   0.824   0.592
 1681SOL     MW 8366   1.283   0.775   0.555
 1682SOL     OW 8367   0.549   4.012   0.063
 1682SOL    HW1 8368   0.584   4.096   0.034
 1682SOL    HW2 8369   0.519   4.028   0.152
 1682SOL     MW 8370   0.549   4.024   0.071
 1683SOL     OW 8371   3.945   0.960   0.314
 1683SOL    HW1 8372   3.863   1.009   0.320
 1683SOL    HW2 8373   3.974   0.972   0.224
 1683SOL     MW 8374   3.938   0.968   0.303
 1684SOL     OW 8375   5.737   4.947   2.055
 1684SOL    HW1 8376   5.722   4.878   2.120
 1684SOL    HW2 8377   5.675   5.016   2.079
 1684SOL     MW 8378   5.727   4.947   2.067
 1685SOL     OW 8379   0.367   5.424   0.697
 1685SOL    HW1 8380   0.381   5.395   0.607
 1685SOL    HW2 8381   0.430   5.374   0.749
 1685SOL     MW 8382   0.377   5.414   0.692
 1686SOL     OW 8383   5.908   3.633   3.218
 1686SOL    HW1 8384   5.840   3.679   3.268
 1686SOL    HW2 8385   5.872   3.546   3.201
 1686SOL     MW 8386   5.895   3.628   3.222
 1687SOL     OW 8387   5.730   3.475   5.193
 1687SOL    HW1 8388   5.761   3.446   5.107
 1687SOL    HW2 8389   5.689   3.397   5.231
 1687SOL     MW 8390   5.729   3.461   5.187
 1688SOL     OW 8391   5.134   0.517   1.605
 1688SOL    HW1 8392   5.122   0.437   1.553
 1688SOL    HW2 8393   5.215   0.502   1.654
 1688SOL     MW 8394   5.143   0.505   1.605
 1689SOL     OW 8395   1.683   0.376   0.611
 1689SOL    HW1 8396   1.604   0.425   0.589
 1689SOL    HW2 8397   1.656   0.317   0.682
 1689SOL     MW 8398   1.669   0.374   0.618
 1690SOL     OW 8399   4.081   0.310   5.679
 1690SOL    HW1 8400   4.059   0.387   5.628
 1690SOL    HW2 8401   4.043   0.236   5.631
 1690SOL     MW 8402   4.073   0.310   5.667
 1691SOL     OW 8403   3.901   5.872   5.915
 1691SOL    HW1 8404   3.811   5.844   5.895
 1691SOL    HW2 8405   3.940   5.798   5.961
 1691SOL     MW 8406   3.894   5.859   5.918
 1692SOL     OW 8407   6.066   1.290   2.473
 1692SOL    HW1 8408   6.059   1.291   2.378
 1692SOL    HW2 8409   6.128   1.220   2.492
 1692SOL     MW 8410   6.073   1.281   2.463
 1693SOL     OW 8411   5.772   0.812   5.419
 1693SOL    HW1 8412   5.706   0.876   5.393
 1693SOL    HW2 8413   5.842   0.864   5.458
 1693SOL     MW 8414   5.773   0.827   5.421
 1694SOL     OW 8415   3.510   3.138   0.963
 1694SOL    HW1 8416   3.519   3.138   0.867
 1694SOL    HW2 8417   3.548   3.222   0.991
 1694SOL     MW 8418   3.516   3.149   0.954
 1695SOL     OW 8419   2.108   2.613   5.379
 1695SOL    HW1 8420   2.188   2.602   5.431
 1695SOL    HW2 8421   2.100   2.707   5.366
 1695SOL     MW 8422   2.117   2.623   5.384
 1696SOL     OW 8423   3.662   1.009   4.767
 1696SOL    HW1 8424   3.583   1.056   4.739
 1696SOL    HW2 8425   3.629   0.927   4.804
 1696SOL     MW 8426   3.648   1.005   4.768
 1697SOL     OW 8427   3.606   1.100   5.089
 1697SOL    HW1 8428   3.560   1.017   5.075
 1697SOL    HW2 8429   3.646   1.120   5.005
 1697SOL     MW 8430   3.605   1.092   5.077
 1698SOL     OW 8431   0.123   3.740   4.053
 1698SOL    HW1 8432   0.167   3.658   4.072
 1698SOL    HW2 8433   0.162   3.803   4.114
 1698SOL     MW 8434   0.134   3.738   4.063
 1699SOL     OW 8435   3.116   5.007   1.905
 1699SOL    HW1 8436   3.065   5.009   1.986
 1699SOL    HW2 8437   3.069   5.065   1.845
 1699SOL     MW 8438   3.103   5.015   1.908
 1700SOL     OW 8439   1.129   3.055   4.749
 1700SOL    HW1 8440   1.046   3.057   4.796
 1700SOL    HW2 8441   1.190   3.102   4.806
 1700SOL     MW 8442   1.126   3.061   4.762
 1701SOL     OW 8443   0.751   4.930   5.809
 1701SOL    HW1 8444   0.715   4.983   5.880
 1701SOL    HW2 8445   0.723   4.974   5.729
 1701SOL     MW 8446   0.743   4.942   5.808
 1702SOL     OW 8447   3.944   4.102   0.931
 1702SOL    HW1 8448   3.863   4.080   0.976
 1702SOL    HW2 8449   4.010   4.046   0.972
 1702SOL     MW 8450   3.942   4.092   0.942
 1703SOL     OW 8451   5.243   6.060   2.627
 1703SOL    HW1 8452   5.226   6.033   2.536
 1703SOL    HW2 8453   5.311   6.127   2.620
 1703SOL     MW 8454   5.249   6.065   2.614
 1704SOL     OW 8455   5.132   3.334   4.312
 1704SOL    HW1 8456   5.086   3.418   4.307
 1704SOL    HW2 8457   5.094   3.291   4.389
 1704SOL     MW 8458   5.121   3.339   4.321
 1705SOL     OW 8459   5.603   1.116   3.037
 1705SOL    HW1 8460   5.669   1.097   3.103
 1705SOL    HW2 8461   5.652   1.151   2.963
 1705SOL     MW 8462   5.617   1.118   3.036
 1706SOL     OW 8463   2.267   2.413   0.979
 1706SOL    HW1 8464   2.339   2.351   0.969
 1706SOL    HW2 8465   2.298   2.493   0.936
 1706SOL     MW 8466   2.280   2.415   0.972
 1707SOL     OW 8467   5.544   5.071   5.204
 1707SOL    HW1 8468   5.500   5.024   5.275
 1707SOL    HW2 8469   5.477   5.128   5.168
 1707SOL     MW 8470   5.530   5.072   5.209
 1708SOL     OW 8471   5.711   5.981   0.379
 1708SOL    HW1 8472   5.654   6.057   0.365
 1708SOL    HW2 8473   5.706   5.932   0.297
 1708SOL     MW 8474   5.703   5.984   0.367
 1709SOL     OW 8475   0.539   0.266   2.766
 1709SOL    HW1 8476   0.543   0.344   2.821
 1709SOL    HW2 8477   0.480   0.290   2.694
 1709SOL     MW 8478   0.532   0.279   2.764
 1710SOL     OW 8479   5.542   0.454   4.473
 1710SOL    HW1 8480   5.472   0.421   4.530
 1710SOL    HW2 8481   5.497   0.511   4.411
 1710SOL     MW 8482   5.527   0.457   4.473
 1711SOL     OW 8483   1.222   0.299   3.309
 1711SOL    HW1 8484   1.222   0.229   3.244
 1711SOL    HW2 8485   1.131   0.305   3.338
 1711SOL     MW 8486   1.210   0.291   3.304
 1712SOL     OW 8487   2.944   0.999   4.874
 1712SOL    HW1 8488   2.884   1.067   4.903
 1712SOL    HW2 8489   3.031   1.030   4.899
 1712SOL     MW 8490   2.948   1.011   4.881
 1713SOL     OW 8491   3.334   1.567   3.928
 1713SOL    HW1 8492   3.399   1.591   3.995
 1713SOL    HW2 8493   3.340   1.638   3.864
 1713SOL     MW 8494   3.343   1.579   3.929
 1714SOL     OW 8495   0.809   2.668   2.147
 1714SOL    HW1 8496   0.795   2.623   2.064
 1714SOL    HW2 8497   0.873   2.736   2.127
 1714SOL     MW 8498   0.815   2.671   2.134
 1715SOL     OW 8499   3.382   0.887   0.657
 1715SOL    HW1 8500   3.360   0.958   0.596
 1715SOL    HW2 8501   3.298   0.845   0.676
 1715SOL     MW 8502   3.368   0.891   0.652
 1716SOL     OW 8503   0.779   5.267   5.288
 1716SOL    HW1 8504   0.767   5.175   5.266
 1716SOL    HW2 8505   0.732   5.278   5.371
 1716SOL     MW 8506   0.772   5.257   5.296
 1717SOL     OW 8507   0.211   3.982   3.902
 1717SOL    HW1 8508   0.178   3.896   3.930
 1717SOL    HW2 8509   0.149   4.010   3.835
 1717SOL     MW 8510   0.199   3.975   3.897
 1718SOL     OW 8511   1.090   0.546   1.861
 1718SOL    HW1 8512   1.091   0.510   1.950
 1718SOL    HW2 8513   1.182   0.545   1.834
 1718SOL     MW 8514   1.102   0.542   1.869
 1719SOL     OW 8515   2.107   5.373   4.754
 1719SOL    HW1 8516   2.188   5.340   4.793
 1719SOL    HW2 8517   2.111   5.467   4.767
 1719SOL     MW 8518   2.118   5.381   4.760
 1720SOL     OW 8519   4.072   4.264   5.620
 1720SOL    HW1 8520   4.025   4.338   5.584
 1720SOL    HW2 8521   4.165   4.289   5.614
 1720SOL     MW 8522   4.078   4.277   5.614
 1721SOL     OW 8523   5.666   4.966   5.978
 1721SOL    HW1 8524   5.670   4.878   6.015
 1721SOL    HW2 8525   5.670   5.025   6.053
 1721SOL     MW 8526   5.667   4.962   5.992
 1722SOL     OW 8527   5.316   4.442   1.998
 1722SOL    HW1 8528   5.268   4.447   1.916
 1722SOL    HW2 8529   5.275   4.509   2.054
 1722SOL     MW 8530   5.305   4.451   1.995
 1723SOL     OW 8531   5.085   0.789   5.757
 1723SOL    HW1 8532   5.147   0.862   5.755
 1723SOL    HW2 8533   5.099   0.743   5.675
 1723SOL     MW 8534   5.095   0.792   5.746
 1724SOL     OW 8535   0.063   2.449   2.628
 1724SOL    HW1 8536   0.107   2.441   2.543
 1724SOL    HW2 8537   0.097   2.375   2.679
 1724SOL     MW 8538   0.073   2.438   2.624
 1725SOL     OW 8539   5.040   3.963   3.862
 1725SOL    HW1 8540   5.058   3.909   3.939
 1725SOL    HW2 8541   4.983   4.033   3.896
 1725SOL     MW 8542   5.035   3.965   3.877
 1726SOL     OW 8543   0.471   4.083   3.554
 1726SOL    HW1 8544   0.396   4.028   3.533
 1726SOL    HW2 8545   0.547   4.031   3.526
 1726SOL     MW 8546   0.472   4.069   3.548
 1727SOL     OW 8547   4.430   1.592   0.553
 1727SOL    HW1 8548   4.496   1.637   0.501
 1727SOL    HW2 8549   4.476   1.517   0.590
 1727SOL     MW 8550   4.444   1.588   0.551
 1728SOL     OW 8551   1.187   0.503   0.625
 1728SOL    HW1 8552   1.192   0.598   0.634
 1728SOL    HW2 8553   1.235   0.484   0.545
 1728SOL     MW 8554   1.194   0.513   0.616
 1729SOL     OW 8555   0.850   1.950   3.784
 1729SOL    HW1 8556   0.801   2.005   3.723
 1729SOL    HW2 8557   0.903   1.893   3.729
 1729SOL     MW 8558   0.851   1.950   3.769
 1730SOL     OW 8559   0.254   0.034   3.854
 1730SOL    HW1 8560   0.347   0.016   3.838
 1730SOL    HW2 8561   0.254   0.103   3.920
 1730SOL     MW 8562   0.266   0.040   3.860
 1731SOL     OW 8563   0.633   2.274   2.356
 1731SOL    HW1 8564   0.697   2.345   2.359
 1731SOL    HW2 8565   0.685   2.194   2.351
 1731SOL     MW 8566   0.648   2.273   2.356
 1732SOL     OW 8567   1.606   2.663   0.372
 1732SOL    HW1 8568   1.667   2.663   0.446
 1732SOL    HW2 8569   1.589   2.755   0.354
 1732SOL     MW 8570   1.612   2.674   0.379
 1733SOL     OW 8571   2.421   5.995   2.602
 1733SOL    HW1 8572   2.425   5.929   2.671
 1733SOL    HW2 8573   2.328   5.998   2.577
 1733SOL     MW 8574   2.409   5.987   2.608
 1734SOL     OW 8575   2.969   4.711   2.676
 1734SOL    HW1 8576   2.905   4.737   2.610
 1734SOL    HW2 8577   2.973   4.785   2.737
 1734SOL     MW 8578   2.962   4.724   2.675
 1735SOL     OW 8579   0.540   1.096   4.799
 1735SOL    HW1 8580   0.451   1.074   4.828
 1735SOL    HW2 8581   0.594   1.078   4.876
 1735SOL     MW 8582   0.535   1.091   4.813
 1736SOL     OW 8583   5.349   4.721   3.514
 1736SOL    HW1 8584   5.302   4.759   3.589
 1736SOL    HW2 8585   5.323   4.776   3.440
 1736SOL     MW 8586   5.340   4.733   3.514
 1737SOL     OW 8587   0.813   3.830   5.479
 1737SOL    HW1 8588   0.883   3.835   5.415
 1737SOL    HW2 8589   0.749   3.895   5.451
 1737SOL     MW 8590   0.814   3.839   5.468
 1738SOL     OW 8591   3.455   2.421   5.456
 1738SOL    HW1 8592   3.518   2.373   5.510
 1738SOL    HW2 8593   3.445   2.367   5.377
 1738SOL     MW 8594   3.462   2.408   5.453
 1739SOL     OW 8595   5.590   3.685   3.917
 1739SOL    HW1 8596   5.564   3.646   3.833
 1739SOL    HW2 8597   5.561   3.622   3.982
 1739SOL     MW 8598   5.583   3.672   3.914
 1740SOL     OW 8599   4.277   3.342   5.179
 1740SOL    HW1 8600   4.345   3.382   5.233
 1740SOL    HW2 8601   4.211   3.411   5.169
 1740SOL     MW 8602   4.277   3.356   5.185
 1741SOL     OW 8603   1.979   2.497   0.778
 1741SOL    HW1 8604   1.891   2.461   0.762
 1741SOL    HW2 8605   2.002   2.467   0.865
 1741SOL     MW 8606   1.970   2.489   0.787
 1742SOL     OW 8607   5.303   3.315   4.737
 1742SOL    HW1 8608   5.262   3.322   4.823
 1742SOL    HW2 8609   5.232   3.291   4.678
 1742SOL     MW 8610   5.289   3.313   4.741
 1743SOL     OW 8611   1.234   5.546   4.361
 1743SOL    HW1 8612   1.221   5.533   4.454
 1743SOL    HW2 8613   1.282   5.629   4.355
 1743SOL     MW 8614   1.238   5.555   4.372
 1744SOL     OW 8615   3.415   5.926   2.340
 1744SOL    HW1 8616   3.348   5.877   2.292
 1744SOL    HW2 8617   3.498   5.887   2.312
 1744SOL     MW 8618   3.417   5.915   2.330
 1745SOL     OW 8619   1.241   0.328   1.549
 1745SOL    HW1 8620   1.194   0.299   1.627
 1745SOL    HW2 8621   1.277   0.413   1.573
 1745SOL     MW 8622   1.240   0.335   1.562
 1746SOL     OW 8623   1.152   3.411   5.022
 1746SOL    HW1 8624   1.154   3.500   5.057
 1746SOL    HW2 8625   1.077   3.412   4.962
 1746SOL     MW 8626   1.142   3.423   5.019
 1747SOL     OW 8627   3.692   0.806   2.010
 1747SOL    HW1 8628   3.730   0.871   2.069
 1747SOL    HW2 8629   3.744   0.813   1.930
 1747SOL     MW 8630   3.704   0.815   2.007
 1748SOL     OW 8631   3.901   5.230   3.251
 1748SOL    HW1 8632   3.978   5.237   3.307
 1748SOL    HW2 8633   3.836   5.287   3.291
 1748SOL     MW 8634   3.903   5.238   3.263
 1749SOL     OW 8635   0.395   3.633   5.446
 1749SOL    HW1 8636   0.450   3.686   5.502
 1749SOL    HW2 8637   0.311   3.628   5.491
 1749SOL     MW 8638   0.391   3.639   5.459
 1750SOL     OW 8639   0.162   0.785   0.090
 1750SOL    HW1 8640   0.068   0.790   0.074
 1750SOL    HW2 8641   0.180   0.859   0.149
 1750SOL     MW 8642   0.152   0.796   0.095
 1751SOL     OW 8643   4.406   5.042   5.467
 1751SOL    HW1 8644   4.391   4.999   5.551
 1751SOL    HW2 8645   4.487   5.093   5.479
 1751SOL     MW 8646   4.415   5.043   5.479
 1752SOL     OW 8647   0.597   0.641   5.935
 1752SOL    HW1 8648   0.631   0.555   5.959
 1752SOL    HW2 8649   0.516   0.650   5.986
 1752SOL     MW 8650   0.591   0.631   5.945
 1753SOL     OW 8651   5.720   4.776   3.200
 1753SOL    HW1 8652   5.702   4.721   3.277
 1753SOL    HW2 8653   5.776   4.846   3.234
 1753SOL     MW 8654   5.725   4.778   3.214
 1754SOL     OW 8655   5.579   4.804   5.144
 1754SOL    HW1 8656   5.563   4.898   5.140
 1754SOL    HW2 8657   5.496   4.764   5.120
 1754SOL     MW 8658   5.567   4.811   5.141
 1755SOL     OW 8659   5.633   0.575   1.869
 1755SOL    HW1 8660   5.609   0.649   1.812
 1755SOL    HW2 8661   5.667   0.616   1.948
 1755SOL     MW 8662   5.634   0.590   1.872
 1756SOL     OW 8663   4.461   3.617   0.330
 1756SOL    HW1 8664   4.409   3.553   0.281
 1756SOL    HW2 8665   4.416   3.700   0.315
 1756SOL     MW 8666   4.448   3.620   0.322
 1757SOL     OW 8667   5.798   1.714   2.656
 1757SOL    HW1 8668   5.787   1.632   2.704
 1757SOL    HW2 8669   5.758   1.781   2.712
 1757SOL     MW 8670   5.791   1.712   2.669
 1758SOL     OW 8671   4.584   0.310   4.258
 1758SOL    HW1 8672   4.507   0.252   4.259
 1758SOL    HW2 8673   4.647   0.267   4.316
 1758SOL     MW 8674   4.582   0.297   4.266
 1759SOL     OW 8675   3.056   4.133   0.467
 1759SOL    HW1 8676   3.055   4.157   0.375
 1759SOL    HW2 8677   3.003   4.054   0.472
 1759SOL     MW 8678   3.049   4.126   0.456
 1760SOL     OW 8679   0.057   0.168   4.855
 1760SOL    HW1 8680   0.068   0.128   4.941
 1760SOL    HW2 8681  -0.034   0.199   4.854
 1760SOL     MW 8682   0.047   0.167   4.865
 1761SOL     OW 8683   0.786   5.777   1.884
 1761SOL    HW1 8684   0.704   5.767   1.931
 1761SOL    HW2 8685   0.771   5.736   1.799
 1761SOL     MW 8686   0.774   5.771   1.879
 1762SOL     OW 8687   5.114   0.648   5.536
 1762SOL    HW1 8688   5.111   0.561   5.576
 1762SOL    HW2 8689   5.027   0.660   5.498
 1762SOL     MW 8690   5.102   0.638   5.537
 1763SOL     OW 8691   1.166   5.588   0.139
 1763SOL    HW1 8692   1.251   5.584   0.094
 1763SOL    HW2 8693   1.114   5.518   0.099
 1763SOL     MW 8694   1.170   5.579   0.128
 1764SOL     OW 8695   0.602   1.392   2.102
 1764SOL    HW1 8696   0.580   1.379   2.195
 1764SOL    HW2 8697   0.693   1.363   2.095
 1764SOL     MW 8698   0.611   1.386   2.113
 1765SOL     OW 8699   5.825   2.332   5.876
 1765SOL    HW1 8700   5.796   2.249   5.913
 1765SOL    HW2 8701   5.911   2.313   5.839
 1765SOL     MW 8702   5.832   2.319   5.876
 1766SOL     OW 8703   3.559   2.688   0.908
 1766SOL    HW1 8704   3.601   2.719   0.828
 1766SOL    HW2 8705   3.494   2.624   0.878
 1766SOL     MW 8706   3.556   2.684   0.894
 1767SOL     OW 8707   5.114   1.759   2.077
 1767SOL    HW1 8708   5.021   1.780   2.076
 1767SOL    HW2 8709   5.129   1.721   2.164
 1767SOL     MW 8710   5.104   1.757   2.088
 1768SOL     OW 8711   5.961   0.621   4.962
 1768SOL    HW1 8712   5.953   0.647   5.054
 1768SOL    HW2 8713   5.922   0.534   4.958
 1768SOL     MW 8714   5.955   0.613   4.973
 1769SOL     OW 8715   0.057   5.252   2.661
 1769SOL    HW1 8716   0.130   5.314   2.654
 1769SOL    HW2 8717  -0.013   5.301   2.704
 1769SOL     MW 8718   0.058   5.266   2.665
 1770SOL     OW 8719   0.797   3.341   2.913
 1770SOL    HW1 8720   0.769   3.389   2.835
 1770SOL    HW2 8721   0.717   3.296   2.943
 1770SOL     MW 8722   0.783   3.342   2.907
 1771SOL     OW 8723   0.337   3.228   0.170
 1771SOL    HW1 8724   0.391   3.281   0.228
 1771SOL    HW2 8725   0.355   3.262   0.082
 1771SOL     MW 8726   0.346   3.239   0.166
 1772SOL     OW 8727   4.522   6.006   0.552
 1772SOL    HW1 8728   4.567   6.075   0.504
 1772SOL    HW2 8729   4.592   5.946   0.580
 1772SOL     MW 8730   4.537   6.007   0.549
 1773SOL     OW 8731   4.033   4.297   4.454
 1773SOL    HW1 8732   4.025   4.356   4.529
 1773SOL    HW2 8733   4.022   4.354   4.377
 1773SOL     MW 8734   4.030   4.312   4.454
 1774SOL     OW 8735   0.783   3.665   3.821
 1774SOL    HW1 8736   0.801   3.583   3.867
 1774SOL    HW2 8737   0.864   3.686   3.775
 1774SOL     MW 8738   0.796   3.657   3.821
 1775SOL     OW 8739   0.090   4.345   4.199
 1775SOL    HW1 8740   0.056   4.408   4.136
 1775SOL    HW2 8741   0.162   4.301   4.152
 1775SOL     MW 8742   0.095   4.347   4.185
 1776SOL     OW 8743   4.957   2.826   2.184
 1776SOL    HW1 8744   5.045   2.811   2.220
 1776SOL    HW2 8745   4.907   2.750   2.212
 1776SOL     MW 8746   4.962   2.814   2.192
 1777SOL     OW 8747   4.903   1.009   5.417
 1777SOL    HW1 8748   4.867   0.920   5.414
 1777SOL    HW2 8749   4.996   0.998   5.398
 1777SOL     MW 8750   4.910   0.996   5.414
 1778SOL     OW 8751   1.239   3.703   2.826
 1778SOL    HW1 8752   1.275   3.625   2.867
 1778SOL    HW2 8753   1.313   3.763   2.819
 1778SOL     MW 8754   1.253   3.701   2.830
 1779SOL     OW 8755   4.649   5.944   3.197
 1779SOL    HW1 8756   4.576   5.913   3.142
 1779SOL    HW2 8757   4.613   5.944   3.286
 1779SOL     MW 8758   4.635   5.940   3.201
 1780SOL     OW 8759   3.147   1.598   0.303
 1780SOL    HW1 8760   3.238   1.620   0.283
 1780SOL    HW2 8761   3.152   1.547   0.384
 1780SOL     MW 8762   3.160   1.594   0.311
 1781SOL     OW 8763   5.695   5.147   3.618
 1781SOL    HW1 8764   5.715   5.058   3.648
 1781SOL    HW2 8765   5.606   5.163   3.649
 1781SOL     MW 8766   5.686   5.138   3.626
 1782SOL     OW 8767   3.020   4.498   3.952
 1782SOL    HW1 8768   3.001   4.519   3.861
 1782SOL    HW2 8769   2.954   4.547   4.002
 1782SOL     MW 8770   3.009   4.507   3.947
 1783SOL     OW 8771   3.261   5.182   1.323
 1783SOL    HW1 8772   3.335   5.137   1.365
 1783SOL    HW2 8773   3.218   5.114   1.272
 1783SOL     MW 8774   3.265   5.167   1.322
 1784SOL     OW 8775   0.373   3.958   5.141
 1784SOL    HW1 8776   0.370   3.928   5.232
 1784SOL    HW2 8777   0.313   3.899   5.094
 1784SOL     MW 8778   0.365   3.946   5.147
 1785SOL     OW 8779   4.772   2.094   5.692
 1785SOL    HW1 8780   4.788   2.017   5.637
 1785SOL    HW2 8781   4.781   2.062   5.782
 1785SOL     MW 8782   4.775   2.080   5.697
 1786SOL     OW 8783   0.693   1.626   5.837
 1786SOL    HW1 8784   0.782   1.657   5.855
 1786SOL    HW2 8785   0.692   1.536   5.868
 1786SOL     MW 8786   0.704   1.619   5.843
 1787SOL     OW 8787   5.532   2.813   4.151
 1787SOL    HW1 8788   5.578   2.890   4.116
 1787SOL    HW2 8789   5.444   2.845   4.169
 1787SOL     MW 8790   5.527   2.827   4.149
 1788SOL     OW 8791   1.081   0.688   5.582
 1788SOL    HW1 8792   1.020   0.720   5.649
 1788SOL    HW2 8793   1.083   0.593   5.596
 1788SOL     MW 8794   1.073   0.680   5.593
 1789SOL     OW 8795   2.875   0.013   4.718
 1789SOL    HW1 8796   2.851  -0.078   4.730
 1789SOL    HW2 8797   2.828   0.060   4.786
 1789SOL     MW 8798   2.866   0.008   4.728
 1790SOL     OW 8799   4.355   0.954   1.724
 1790SOL    HW1 8800   4.301   1.030   1.702
 1790SOL    HW2 8801   4.292   0.887   1.750
 1790SOL     MW 8802   4.340   0.955   1.725
 1791SOL     OW 8803   0.445   5.347   0.439
 1791SOL    HW1 8804   0.503   5.292   0.387
 1791SOL    HW2 8805   0.411   5.412   0.377
 1791SOL     MW 8806   0.448   5.348   0.425
 1792SOL     OW 8807   4.420   2.744   4.461
 1792SOL    HW1 8808   4.383   2.656   4.457
 1792SOL    HW2 8809   4.477   2.742   4.538
 1792SOL     MW 8810   4.423   2.733   4.470
 1793SOL     OW 8811   5.779   0.924   0.135
 1793SOL    HW1 8812   5.835   1.000   0.119
 1793SOL    HW2 8813   5.755   0.893   0.048
 1793SOL     MW 8814   5.783   0.930   0.122
 1794SOL     OW 8815   1.172   3.705   4.943
 1794SOL    HW1 8816   1.242   3.769   4.955
 1794SOL    HW2 8817   1.188   3.668   4.856
 1794SOL     MW 8818   1.183   3.708   4.934
 1795SOL     OW 8819   0.300   3.526   5.769
 1795SOL    HW1 8820   0.348   3.464   5.714
 1795SOL    HW2 8821   0.367   3.572   5.819
 1795SOL     MW 8822   0.315   3.524   5.768
 1796SOL     OW 8823   5.062   5.789   2.715
 1796SOL    HW1 8824   5.018   5.733   2.651
 1796SOL    HW2 8825   4.992   5.824   2.769
 1796SOL     MW 8826   5.048   5.786   2.713
 1797SOL     OW 8827   5.259   0.532   2.465
 1797SOL    HW1 8828   5.262   0.546   2.560
 1797SOL    HW2 8829   5.219   0.446   2.455
 1797SOL     MW 8830   5.254   0.523   2.476
 1798SOL     OW 8831   0.826   6.021   2.898
 1798SOL    HW1 8832   0.799   6.107   2.930
 1798SOL    HW2 8833   0.766   6.003   2.825
 1798SOL     MW 8834   0.815   6.030   2.893
 1799SOL     OW 8835   3.358   4.803   5.726
 1799SOL    HW1 8836   3.277   4.762   5.756
 1799SOL    HW2 8837   3.351   4.803   5.630
 1799SOL     MW 8838   3.347   4.798   5.717
 1800SOL     OW 8839   4.413   0.172   3.029
 1800SOL    HW1 8840   4.401   0.158   3.123
 1800SOL    HW2 8841   4.338   0.131   2.988
 1800SOL     MW 8842   4.402   0.165   3.036
 1801SOL     OW 8843   5.492   1.362   0.493
 1801SOL    HW1 8844   5.545   1.428   0.537
 1801SOL    HW2 8845   5.548   1.285   0.487
 1801SOL     MW 8846   5.506   1.361   0.498
 1802SOL     OW 8847   6.110   0.354   5.528
 1802SOL    HW1 8848   6.043   0.374   5.464
 1802SOL    HW2 8849   6.066   0.363   5.612
 1802SOL     MW 8850   6.096   0.358   5.531
 1803SOL     OW 8851   3.743   2.104   0.898
 1803SOL    HW1 8852   3.736   2.082   0.805
 1803SOL    HW2 8853   3.745   2.019   0.943
 1803SOL     MW 8854   3.742   2.090   0.892
 1804SOL     OW 8855   1.522   1.666   3.104
 1804SOL    HW1 8856   1.569   1.583   3.112
 1804SOL    HW2 8857   1.587   1.732   3.127
 1804SOL     MW 8858   1.536   1.664   3.108
 1805SOL     OW 8859   2.764   5.288   4.319
 1805SOL    HW1 8860   2.810   5.356   4.368
 1805SOL    HW2 8861   2.686   5.269   4.371
 1805SOL     MW 8862   2.760   5.294   4.332
 1806SOL     OW 8863   5.383   3.637   1.147
 1806SOL    HW1 8864   5.436   3.636   1.067
 1806SOL    HW2 8865   5.295   3.661   1.118
 1806SOL     MW 8866   5.379   3.640   1.133
 1807SOL     OW 8867   5.069   4.311   0.774
 1807SOL    HW1 8868   5.159   4.302   0.742
 1807SOL    HW2 8869   5.076   4.371   0.849
 1807SOL     MW 8870   5.081   4.318   0.779
 1808SOL     OW 8871   4.173   1.868   5.019
 1808SOL    HW1 8872   4.171   1.959   5.048
 1808SOL    HW2 8873   4.192   1.874   4.925
 1808SOL     MW 8874   4.175   1.881   5.011
 1809SOL     OW 8875   5.293   3.635   5.917
 1809SOL    HW1 8876   5.260   3.588   5.993
 1809SOL    HW2 8877   5.369   3.684   5.949
 1809SOL     MW 8878   5.298   3.636   5.930
 1810SOL     OW 8879   5.409   5.619   3.623
 1810SOL    HW1 8880   5.388   5.636   3.531
 1810SOL    HW2 8881   5.487   5.672   3.640
 1810SOL     MW 8882   5.416   5.628   3.613
 1811SOL     OW 8883   0.879   4.121   4.393
 1811SOL    HW1 8884   0.926   4.087   4.470
 1811SOL    HW2 8885   0.936   4.098   4.319
 1811SOL     MW 8886   0.893   4.113   4.393
 1812SOL     OW 8887   0.440   0.918   1.968
[truncated: 940,892 more chars]
