# Supplementary material for: Identifying potential monkeypox virus inhibitors: an in silico study targeting the A42R protein
Source: Front Cell Infect Microbiol. 2024 Mar 4;14:1351737. doi: 10.3389/fcimb.2024.1351737 (PMC10945028; doi:10.3389/fcimb.2024.1351737)
Supplement: Supplementary file 2 [file DataSheet_2.zip › Supplementary_Files/11371962/frame#03.gro]

Generated by trjconv : Protein in water t= 75000.00000
29795
    1MET      N    1   1.273   2.742   2.854
    1MET     H1    2   1.350   2.700   2.804
    1MET     H2    3   1.252   2.697   2.942
    1MET     H3    4   1.192   2.760   2.796
    1MET     CA    5   1.330   2.867   2.897
    1MET     HA    6   1.251   2.922   2.948
    1MET     CB    7   1.433   2.839   3.007
    1MET    HB1    8   1.395   2.769   3.082
    1MET    HB2    9   1.519   2.787   2.964
    1MET     CG   10   1.510   2.962   3.066
    1MET    HG1   11   1.579   3.000   2.991
    1MET    HG2   12   1.438   3.040   3.093
    1MET     SD   13   1.593   2.929   3.221
    1MET     CE   14   1.676   3.083   3.243
    1MET    HE1   15   1.706   3.124   3.146
    1MET    HE2   16   1.624   3.157   3.304
    1MET    HE3   17   1.766   3.055   3.297
    1MET      C   18   1.384   2.943   2.779
    1MET      O   19   1.433   2.884   2.680
    2ALA      N   20   1.378   3.077   2.784
    2ALA      H   21   1.314   3.121   2.848
    2ALA     CA   22   1.446   3.172   2.697
    2ALA     HA   23   1.534   3.125   2.653
    2ALA     CB   24   1.347   3.210   2.581
    2ALA    HB1   25   1.326   3.120   2.524
    2ALA    HB2   26   1.249   3.253   2.603
    2ALA    HB3   27   1.390   3.292   2.522
    2ALA      C   28   1.505   3.286   2.774
    2ALA      O   29   1.565   3.370   2.706
    3GLU      N   30   1.484   3.292   2.904
    3GLU      H   31   1.416   3.227   2.942
    3GLU     CA   32   1.528   3.400   2.990
    3GLU     HA   33   1.498   3.494   2.944
    3GLU     CB   34   1.459   3.381   3.128
    3GLU    HB1   35   1.467   3.279   3.166
    3GLU    HB2   36   1.495   3.449   3.205
    3GLU     CG   37   1.301   3.399   3.132
    3GLU    HG1   38   1.269   3.381   3.235
    3GLU    HG2   39   1.269   3.501   3.111
    3GLU     CD   40   1.217   3.296   3.065
    3GLU    OE1   41   1.100   3.328   3.038
    3GLU    OE2   42   1.264   3.182   3.042
    3GLU      C   43   1.685   3.400   3.003
    3GLU      O   44   1.727   3.446   3.108
    4TRP      N   45   1.766   3.366   2.901
    4TRP      H   46   1.724   3.352   2.810
    4TRP     CA   47   1.908   3.380   2.892
    4TRP     HA   48   1.955   3.315   2.966
    4TRP     CB   49   1.950   3.321   2.758
    4TRP    HB1   50   1.914   3.393   2.684
    4TRP    HB2   51   2.059   3.329   2.748
    4TRP     CG   52   1.896   3.182   2.732
    4TRP    CD1   53   1.838   3.141   2.618
    4TRP    HD1   54   1.810   3.209   2.540
    4TRP    CD2   55   1.921   3.064   2.812
    4TRP    NE1   56   1.811   3.011   2.622
    4TRP    HE1   57   1.764   2.963   2.547
    4TRP    CE2   58   1.868   2.958   2.738
    4TRP    CE3   59   2.009   3.033   2.924
    4TRP    HE3   60   2.072   3.109   2.966
    4TRP    CZ2   61   1.880   2.824   2.789
    4TRP    HZ2   62   1.840   2.736   2.743
    4TRP    CZ3   63   2.030   2.902   2.967
    4TRP    HZ3   64   2.091   2.871   3.050
    4TRP    CH2   65   1.954   2.800   2.909
    4TRP    HH2   66   1.968   2.703   2.954
    4TRP      C   67   1.970   3.518   2.926
    4TRP      O   68   2.065   3.529   3.010
    5HIS      N   69   1.909   3.623   2.869
    5HIS      H   70   1.827   3.608   2.812
    5HIS     CA   71   1.958   3.759   2.881
    5HIS     HA   72   2.061   3.764   2.846
    5HIS     CB   73   1.871   3.847   2.781
    5HIS    HB1   74   1.902   3.952   2.783
    5HIS    HB2   75   1.891   3.814   2.679
    5HIS     CG   76   1.725   3.835   2.796
    5HIS    ND1   77   1.646   3.714   2.808
    5HIS    CD2   78   1.643   3.940   2.825
    5HIS    HD2   79   1.665   4.046   2.828
    5HIS    CE1   80   1.525   3.764   2.836
    5HIS    HE1   81   1.446   3.691   2.851
    5HIS    NE2   82   1.511   3.894   2.828
    5HIS    HE2   83   1.426   3.941   2.857
    5HIS      C   84   1.940   3.820   3.022
    5HIS      O   85   2.007   3.915   3.060
    6LYS      N   86   1.858   3.758   3.107
    6LYS      H   87   1.797   3.685   3.073
    6LYS     CA   88   1.830   3.792   3.246
    6LYS     HA   89   1.823   3.900   3.240
    6LYS     CB   90   1.691   3.727   3.288
    6LYS    HB1   91   1.607   3.742   3.220
    6LYS    HB2   92   1.709   3.619   3.282
    6LYS     CG   93   1.635   3.763   3.419
    6LYS    HG1   94   1.549   3.703   3.447
    6LYS    HG2   95   1.713   3.742   3.493
    6LYS     CD   96   1.597   3.914   3.444
    6LYS    HD1   97   1.684   3.968   3.405
    6LYS    HD2   98   1.508   3.946   3.390
    6LYS     CE   99   1.572   3.947   3.586
    6LYS    HE1  100   1.476   3.901   3.609
    6LYS    HE2  101   1.651   3.909   3.651
    6LYS     NZ  102   1.556   4.091   3.604
    6LYS    HZ1  103   1.471   4.119   3.557
    6LYS    HZ2  104   1.533   4.117   3.699
    6LYS    HZ3  105   1.631   4.149   3.568
    6LYS      C  106   1.941   3.740   3.341
    6LYS      O  107   1.968   3.802   3.443
    7ILE      N  108   2.027   3.642   3.299
    7ILE      H  109   2.000   3.609   3.207
    7ILE     CA  110   2.150   3.598   3.365
    7ILE     HA  111   2.144   3.604   3.474
    7ILE     CB  112   2.180   3.450   3.317
    7ILE     HB  113   2.186   3.443   3.209
    7ILE    CG1  114   2.060   3.355   3.349
    7ILE   HG11  115   2.045   3.327   3.453
    7ILE   HG12  116   1.966   3.387   3.304
    7ILE    CG2  117   2.319   3.396   3.369
    7ILE   HG21  118   2.395   3.471   3.348
    7ILE   HG22  119   2.317   3.390   3.478
    7ILE   HG23  120   2.358   3.308   3.319
    7ILE     CD  121   2.078   3.218   3.282
    7ILE    HD1  122   2.168   3.167   3.317
    7ILE    HD2  123   2.004   3.146   3.318
    7ILE    HD3  124   2.063   3.226   3.174
    7ILE      C  125   2.259   3.704   3.334
    7ILE      O  126   2.316   3.755   3.429
    8ILE      N  127   2.283   3.734   3.203
    8ILE      H  128   2.230   3.683   3.134
    8ILE     CA  129   2.361   3.848   3.151
    8ILE     HA  130   2.468   3.831   3.163
    8ILE     CB  131   2.345   3.859   2.995
    8ILE     HB  132   2.238   3.873   2.980
    8ILE    CG1  133   2.402   3.735   2.923
    8ILE   HG11  134   2.345   3.645   2.943
    8ILE   HG12  135   2.383   3.756   2.817
    8ILE    CG2  136   2.414   3.987   2.938
    8ILE   HG21  137   2.521   4.001   2.954
    8ILE   HG22  138   2.402   3.974   2.831
    8ILE   HG23  139   2.360   4.078   2.964
    8ILE     CD  140   2.551   3.696   2.948
    8ILE    HD1  141   2.573   3.672   3.052
    8ILE    HD2  142   2.578   3.605   2.893
    8ILE    HD3  143   2.613   3.779   2.915
    8ILE      C  144   2.342   3.973   3.229
    8ILE      O  145   2.442   4.032   3.270
    9GLU      N  146   2.214   4.006   3.263
    9GLU      H  147   2.145   3.932   3.258
    9GLU     CA  148   2.179   4.126   3.347
    9GLU     HA  149   2.234   4.202   3.291
    9GLU     CB  150   2.032   4.146   3.344
    9GLU    HB1  151   2.009   4.149   3.237
    9GLU    HB2  152   1.977   4.056   3.372
    9GLU     CG  153   1.958   4.271   3.412
    9GLU    HG1  154   2.022   4.297   3.496
    9GLU    HG2  155   1.957   4.360   3.350
    9GLU     CD  156   1.822   4.236   3.465
    9GLU    OE1  157   1.725   4.260   3.391
    9GLU    OE2  158   1.820   4.189   3.581
    9GLU      C  159   2.234   4.111   3.491
    9GLU      O  160   2.285   4.207   3.542
   10ASP      N  161   2.235   3.989   3.548
   10ASP      H  162   2.223   3.908   3.488
   10ASP     CA  163   2.289   3.960   3.688
   10ASP     HA  164   2.262   4.038   3.759
   10ASP     CB  165   2.254   3.817   3.740
   10ASP    HB1  166   2.146   3.806   3.727
   10ASP    HB2  167   2.306   3.734   3.692
   10ASP     CG  168   2.262   3.797   3.892
   10ASP    OD1  169   2.187   3.858   3.968
   10ASP    OD2  170   2.350   3.717   3.928
   10ASP      C  171   2.445   3.963   3.685
   10ASP      O  172   2.504   4.029   3.774
   11ILE      N  173   2.507   3.893   3.593
   11ILE      H  174   2.443   3.840   3.536
   11ILE     CA  175   2.653   3.896   3.576
   11ILE     HA  176   2.696   3.855   3.667
   11ILE     CB  177   2.689   3.797   3.469
   11ILE     HB  178   2.633   3.816   3.377
   11ILE    CG1  179   2.655   3.653   3.519
   11ILE   HG11  180   2.728   3.622   3.593
   11ILE   HG12  181   2.553   3.630   3.552
   11ILE    CG2  182   2.837   3.807   3.425
   11ILE   HG21  183   2.908   3.795   3.507
   11ILE   HG22  184   2.862   3.724   3.360
   11ILE   HG23  185   2.855   3.896   3.365
   11ILE     CD  186   2.660   3.548   3.401
   11ILE    HD1  187   2.590   3.563   3.319
   11ILE    HD2  188   2.757   3.549   3.351
   11ILE    HD3  189   2.646   3.446   3.438
   11ILE      C  190   2.703   4.040   3.546
   11ILE      O  191   2.796   4.093   3.610
   12SER      N  192   2.634   4.121   3.458
   12SER      H  193   2.552   4.074   3.423
   12SER     CA  194   2.648   4.267   3.440
   12SER     HA  195   2.750   4.289   3.408
   12SER     CB  196   2.545   4.316   3.336
   12SER    HB1  197   2.552   4.265   3.240
   12SER    HB2  198   2.447   4.281   3.369
   12SER     OG  199   2.545   4.454   3.313
   12SER     HG  200   2.623   4.478   3.265
   12SER      C  201   2.644   4.336   3.576
   12SER      O  202   2.747   4.396   3.605
   13LYS      N  203   2.538   4.321   3.662
   13LYS      H  204   2.448   4.293   3.625
   13LYS     CA  205   2.524   4.384   3.796
   13LYS     HA  206   2.519   4.492   3.791
   13LYS     CB  207   2.385   4.347   3.852
   13LYS    HB1  208   2.364   4.240   3.857
   13LYS    HB2  209   2.381   4.375   3.957
   13LYS     CG  210   2.261   4.422   3.780
   13LYS    HG1  211   2.266   4.528   3.804
   13LYS    HG2  212   2.282   4.407   3.674
   13LYS     CD  213   2.132   4.350   3.824
   13LYS    HD1  214   2.136   4.243   3.808
   13LYS    HD2  215   2.118   4.355   3.932
   13LYS     CE  216   2.007   4.416   3.769
   13LYS    HE1  217   1.993   4.516   3.808
   13LYS    HE2  218   2.012   4.435   3.662
   13LYS     NZ  219   1.886   4.334   3.787
   13LYS    HZ1  220   1.886   4.277   3.870
   13LYS    HZ2  221   1.817   4.407   3.797
   13LYS    HZ3  222   1.861   4.280   3.705
   13LYS      C  223   2.637   4.346   3.895
   13LYS      O  224   2.649   4.409   4.001
   14ASN      N  225   2.714   4.240   3.878
   14ASN      H  226   2.703   4.183   3.796
   14ASN     CA  227   2.824   4.212   3.966
   14ASN     HA  228   2.819   4.257   4.065
   14ASN     CB  229   2.833   4.063   3.997
   14ASN    HB1  230   2.827   4.012   3.901
   14ASN    HB2  231   2.935   4.031   4.020
   14ASN     CG  232   2.731   4.001   4.086
   14ASN    OD1  233   2.762   3.985   4.204
   14ASN    ND2  234   2.613   3.954   4.045
   14ASN   HD21  235   2.571   3.980   3.957
   14ASN   HD22  236   2.552   3.902   4.105
   14ASN      C  237   2.959   4.259   3.899
   14ASN      O  238   3.028   4.195   3.817
   15ASN      N  239   3.000   4.384   3.931
   15ASN      H  240   2.940   4.424   4.002
   15ASN     CA  241   3.117   4.464   3.883
   15ASN     HA  242   3.101   4.476   3.776
   15ASN     CB  243   3.136   4.604   3.940
   15ASN    HB1  244   3.106   4.612   4.044
   15ASN    HB2  245   3.240   4.636   3.947
   15ASN     CG  246   3.049   4.709   3.873
   15ASN    OD1  247   2.926   4.692   3.846
   15ASN    ND2  248   3.094   4.832   3.861
   15ASN   HD21  249   3.188   4.852   3.891
   15ASN   HD22  250   3.035   4.909   3.833
   15ASN      C  251   3.253   4.386   3.889
   15ASN      O  252   3.344   4.419   3.806
   16LYS      N  253   3.270   4.287   3.972
   16LYS      H  254   3.192   4.275   4.035
   16LYS     CA  255   3.384   4.197   3.982
   16LYS     HA  256   3.467   4.268   3.989
   16LYS     CB  257   3.391   4.116   4.112
   16LYS    HB1  258   3.486   4.063   4.111
   16LYS    HB2  259   3.384   4.186   4.195
   16LYS     CG  260   3.286   4.009   4.127
   16LYS    HG1  261   3.191   4.031   4.080
   16LYS    HG2  262   3.320   3.925   4.066
   16LYS     CD  263   3.260   3.951   4.268
   16LYS    HD1  264   3.347   3.910   4.320
   16LYS    HD2  265   3.220   4.037   4.322
   16LYS     CE  266   3.154   3.844   4.258
   16LYS    HE1  267   3.057   3.877   4.220
   16LYS    HE2  268   3.178   3.769   4.183
   16LYS     NZ  269   3.135   3.763   4.377
   16LYS    HZ1  270   3.056   3.700   4.364
   16LYS    HZ2  271   3.208   3.698   4.404
   16LYS    HZ3  272   3.117   3.829   4.452
   16LYS      C  273   3.396   4.106   3.855
   16LYS      O  274   3.508   4.065   3.827
   17PHE      N  275   3.292   4.087   3.776
   17PHE      H  276   3.207   4.141   3.790
   17PHE     CA  277   3.296   4.012   3.648
   17PHE     HA  278   3.373   3.935   3.651
   17PHE     CB  279   3.168   3.938   3.623
   17PHE    HB1  280   3.086   4.006   3.601
   17PHE    HB2  281   3.169   3.877   3.533
   17PHE     CG  282   3.131   3.835   3.732
   17PHE    CD1  283   3.229   3.748   3.784
   17PHE    HD1  284   3.332   3.752   3.751
   17PHE    CD2  285   2.998   3.826   3.779
   17PHE    HD2  286   2.916   3.886   3.742
   17PHE    CE1  287   3.200   3.665   3.892
   17PHE    HE1  288   3.271   3.590   3.923
   17PHE    CE2  289   2.969   3.753   3.890
   17PHE    HE2  290   2.871   3.761   3.935
   17PHE     CZ  291   3.072   3.680   3.954
   17PHE     HZ  292   3.056   3.628   4.047
   17PHE      C  293   3.313   4.109   3.533
   17PHE      O  294   3.290   4.233   3.539
   18GLU      N  295   3.376   4.060   3.428
   18GLU      H  296   3.384   3.960   3.419
   18GLU     CA  297   3.427   4.149   3.324
   18GLU     HA  298   3.427   4.257   3.340
   18GLU     CB  299   3.577   4.118   3.294
   18GLU    HB1  300   3.622   4.119   3.393
   18GLU    HB2  301   3.589   4.016   3.257
   18GLU     CG  302   3.650   4.213   3.196
   18GLU    HG1  303   3.740   4.160   3.167
   18GLU    HG2  304   3.596   4.223   3.101
   18GLU     CD  305   3.683   4.353   3.256
   18GLU    OE1  306   3.593   4.413   3.317
   18GLU    OE2  307   3.790   4.404   3.221
   18GLU      C  308   3.330   4.136   3.203
   18GLU      O  309   3.295   4.235   3.142
   19ASP      N  310   3.304   4.011   3.163
   19ASP      H  311   3.331   3.936   3.224
   19ASP     CA  312   3.243   3.971   3.037
   19ASP     HA  313   3.158   4.035   3.014
   19ASP     CB  314   3.348   3.980   2.910
   19ASP    HB1  315   3.442   3.936   2.942
   19ASP    HB2  316   3.314   3.908   2.836
   19ASP     CG  317   3.357   4.110   2.841
   19ASP    OD1  318   3.469   4.152   2.802
   19ASP    OD2  319   3.256   4.182   2.816
   19ASP      C  320   3.170   3.839   3.049
   19ASP      O  321   3.212   3.761   3.139
   20ALA      N  322   3.072   3.801   2.958
   20ALA      H  323   3.032   3.860   2.886
   20ALA     CA  324   3.000   3.679   2.962
   20ALA     HA  325   3.073   3.597   2.966
   20ALA     CB  326   2.909   3.678   3.084
   20ALA    HB1  327   2.847   3.588   3.085
   20ALA    HB2  328   2.964   3.693   3.177
   20ALA    HB3  329   2.840   3.763   3.080
   20ALA      C  330   2.924   3.661   2.831
   20ALA      O  331   2.900   3.754   2.757
   21ALA      N  332   2.902   3.537   2.795
   21ALA      H  333   2.930   3.462   2.856
   21ALA     CA  334   2.811   3.504   2.685
   21ALA     HA  335   2.736   3.583   2.683
   21ALA     CB  336   2.886   3.488   2.555
   21ALA    HB1  337   2.813   3.494   2.474
   21ALA    HB2  338   2.963   3.564   2.542
   21ALA    HB3  339   2.943   3.398   2.533
   21ALA      C  340   2.742   3.376   2.719
   21ALA      O  341   2.805   3.283   2.762
   22ILE      N  342   2.612   3.365   2.689
   22ILE      H  343   2.562   3.431   2.632
   22ILE     CA  344   2.541   3.237   2.683
   22ILE     HA  345   2.581   3.155   2.744
   22ILE     CB  346   2.395   3.269   2.719
   22ILE     HB  347   2.344   3.327   2.643
   22ILE    CG1  348   2.372   3.334   2.856
   22ILE   HG11  349   2.420   3.432   2.861
   22ILE   HG12  350   2.265   3.348   2.866
   22ILE    CG2  351   2.312   3.134   2.705
   22ILE   HG21  352   2.352   3.065   2.780
   22ILE   HG22  353   2.206   3.157   2.720
   22ILE   HG23  354   2.322   3.089   2.606
   22ILE     CD  355   2.435   3.245   2.965
   22ILE    HD1  356   2.385   3.149   2.978
   22ILE    HD2  357   2.540   3.226   2.946
   22ILE    HD3  358   2.428   3.295   3.062
   22ILE      C  359   2.542   3.197   2.532
   22ILE      O  360   2.510   3.278   2.445
   23VAL      N  361   2.584   3.073   2.502
   23VAL      H  362   2.630   3.020   2.574
   23VAL     CA  363   2.615   3.017   2.372
   23VAL     HA  364   2.572   3.078   2.293
   23VAL     CB  365   2.765   3.001   2.354
   23VAL     HB  366   2.800   2.911   2.404
   23VAL    CG1  367   2.796   2.984   2.203
   23VAL   HG11  368   2.770   3.078   2.152
   23VAL   HG12  369   2.905   2.977   2.196
   23VAL   HG13  370   2.736   2.902   2.163
   23VAL    CG2  371   2.844   3.114   2.412
   23VAL   HG21  372   2.795   3.211   2.399
   23VAL   HG22  373   2.845   3.102   2.521
   23VAL   HG23  374   2.947   3.132   2.382
   23VAL      C  375   2.539   2.884   2.361
   23VAL      O  376   2.554   2.798   2.447
   24ASP      N  377   2.478   2.854   2.245
   24ASP      H  378   2.478   2.929   2.178
   24ASP     CA  379   2.419   2.730   2.206
   24ASP     HA  380   2.367   2.688   2.292
   24ASP     CB  381   2.313   2.751   2.095
   24ASP    HB1  382   2.226   2.801   2.138
   24ASP    HB2  383   2.352   2.820   2.021
   24ASP     CG  384   2.271   2.621   2.028
   24ASP    OD1  385   2.178   2.562   2.086
   24ASP    OD2  386   2.320   2.597   1.916
   24ASP      C  387   2.532   2.637   2.154
   24ASP      O  388   2.641   2.677   2.109
   25TYR      N  389   2.509   2.506   2.160
   25TYR      H  390   2.422   2.484   2.206
   25TYR     CA  391   2.584   2.398   2.101
   25TYR     HA  392   2.653   2.437   2.027
   25TYR     CB  393   2.690   2.348   2.204
   25TYR    HB1  394   2.762   2.292   2.145
   25TYR    HB2  395   2.753   2.435   2.222
   25TYR     CG  396   2.625   2.281   2.332
   25TYR    CD1  397   2.588   2.358   2.444
   25TYR    HD1  398   2.610   2.464   2.446
   25TYR    CD2  399   2.623   2.143   2.338
   25TYR    HD2  400   2.647   2.094   2.245
   25TYR    CE1  401   2.533   2.292   2.555
   25TYR    HE1  402   2.497   2.356   2.634
   25TYR    CE2  403   2.588   2.077   2.462
   25TYR    HE2  404   2.586   1.969   2.466
   25TYR     CZ  405   2.540   2.152   2.569
   25TYR     OH  406   2.494   2.094   2.687
   25TYR     HH  407   2.443   2.160   2.734
   25TYR      C  408   2.506   2.283   2.035
   25TYR      O  409   2.554   2.169   2.018
   26LYS      N  410   2.385   2.318   1.982
   26LYS      H  411   2.348   2.412   1.987
   26LYS     CA  412   2.288   2.211   1.945
   26LYS     HA  413   2.338   2.116   1.928
   26LYS     CB  414   2.193   2.194   2.061
   26LYS    HB1  415   2.174   2.296   2.094
   26LYS    HB2  416   2.106   2.138   2.027
   26LYS     CG  417   2.258   2.117   2.184
   26LYS    HG1  418   2.319   2.034   2.150
   26LYS    HG2  419   2.315   2.182   2.250
   26LYS     CD  420   2.146   2.062   2.276
   26LYS    HD1  421   2.079   2.135   2.322
   26LYS    HD2  422   2.081   1.991   2.225
   26LYS     CE  423   2.205   1.974   2.383
   26LYS    HE1  424   2.288   1.909   2.356
   26LYS    HE2  425   2.263   2.031   2.455
   26LYS     NZ  426   2.102   1.901   2.455
   26LYS    HZ1  427   2.089   1.946   2.544
   26LYS    HZ2  428   2.022   1.922   2.397
   26LYS    HZ3  429   2.118   1.802   2.472
   26LYS      C  430   2.212   2.245   1.811
   26LYS      O  431   2.191   2.161   1.720
   27THR      N  432   2.167   2.374   1.804
   27THR      H  433   2.220   2.446   1.851
   27THR     CA  434   2.066   2.427   1.705
   27THR     HA  435   2.043   2.353   1.628
   27THR     CB  436   1.933   2.446   1.780
   27THR     HB  437   1.848   2.479   1.719
   27THR    OG1  438   1.956   2.543   1.882
   27THR    HG1  439   2.017   2.509   1.946
   27THR    CG2  440   1.881   2.323   1.857
   27THR   HG21  441   1.861   2.243   1.786
   27THR   HG22  442   1.948   2.291   1.936
   27THR   HG23  443   1.790   2.356   1.909
   27THR      C  444   2.107   2.544   1.620
   27THR      O  445   2.063   2.557   1.506
   28THR      N  446   2.189   2.640   1.673
   28THR      H  447   2.237   2.622   1.760
   28THR     CA  448   2.215   2.766   1.603
   28THR     HA  449   2.217   2.746   1.496
   28THR     CB  450   2.107   2.867   1.644
   28THR     HB  451   2.005   2.828   1.651
   28THR    OG1  452   2.108   2.978   1.562
   28THR    HG1  453   2.186   3.031   1.564
   28THR    CG2  454   2.131   2.918   1.787
   28THR   HG21  455   2.121   2.833   1.854
   28THR   HG22  456   2.225   2.971   1.796
   28THR   HG23  457   2.047   2.982   1.815
   28THR      C  458   2.360   2.811   1.626
   28THR      O  459   2.420   2.883   1.546
   29LYS      N  460   2.419   2.761   1.736
   29LYS      H  461   2.361   2.703   1.794
   29LYS     CA  462   2.566   2.749   1.752
   29LYS     HA  463   2.565   2.700   1.849
   29LYS     CB  464   2.631   2.663   1.644
   29LYS    HB1  465   2.644   2.710   1.546
   29LYS    HB2  466   2.733   2.640   1.674
   29LYS     CG  467   2.560   2.523   1.629
   29LYS    HG1  468   2.557   2.474   1.726
   29LYS    HG2  469   2.460   2.534   1.589
   29LYS     CD  470   2.628   2.437   1.522
   29LYS    HD1  471   2.627   2.490   1.427
   29LYS    HD2  472   2.734   2.423   1.545
   29LYS     CE  473   2.556   2.302   1.488
   29LYS    HE1  474   2.587   2.225   1.559
   29LYS    HE2  475   2.448   2.299   1.497
   29LYS     NZ  476   2.594   2.246   1.360
   29LYS    HZ1  477   2.537   2.163   1.348
   29LYS    HZ2  478   2.567   2.294   1.275
   29LYS    HZ3  479   2.693   2.228   1.363
   29LYS      C  480   2.638   2.882   1.781
   29LYS      O  481   2.758   2.886   1.805
   30ASN      N  482   2.568   2.993   1.775
   30ASN      H  483   2.470   2.979   1.751
   30ASN     CA  484   2.605   3.134   1.806
   30ASN     HA  485   2.711   3.151   1.792
   30ASN     CB  486   2.521   3.233   1.725
   30ASN    HB1  487   2.540   3.336   1.758
   30ASN    HB2  488   2.560   3.228   1.624
   30ASN     CG  489   2.373   3.209   1.715
   30ASN    OD1  490   2.329   3.146   1.618
   30ASN    ND2  491   2.289   3.263   1.798
   30ASN   HD21  492   2.318   3.316   1.878
   30ASN   HD22  493   2.189   3.252   1.782
   30ASN      C  494   2.572   3.163   1.956
   30ASN      O  495   2.493   3.091   2.020
   31VAL      N  496   2.620   3.273   2.004
   31VAL      H  497   2.699   3.313   1.957
   31VAL     CA  498   2.577   3.342   2.126
   31VAL     HA  499   2.609   3.274   2.205
   31VAL     CB  500   2.670   3.469   2.147
   31VAL     HB  501   2.651   3.533   2.061
   31VAL    CG1  502   2.651   3.551   2.271
   31VAL   HG11  503   2.742   3.608   2.291
   31VAL   HG12  504   2.569   3.621   2.254
   31VAL   HG13  505   2.631   3.475   2.347
   31VAL    CG2  506   2.825   3.437   2.150
   31VAL   HG21  507   2.858   3.355   2.086
   31VAL   HG22  508   2.880   3.523   2.112
   31VAL   HG23  509   2.856   3.415   2.252
   31VAL      C  510   2.430   3.369   2.116
   31VAL      O  511   2.384   3.428   2.015
   32LEU      N  512   2.357   3.339   2.222
   32LEU      H  513   2.396   3.289   2.300
   32LEU     CA  514   2.209   3.362   2.231
   32LEU     HA  515   2.161   3.390   2.137
   32LEU     CB  516   2.134   3.245   2.299
   32LEU    HB1  517   2.162   3.245   2.405
   32LEU    HB2  518   2.026   3.258   2.302
   32LEU     CG  519   2.157   3.106   2.245
   32LEU     HG  520   2.260   3.090   2.215
   32LEU    CD1  521   2.120   3.004   2.356
   32LEU   HD11  522   2.044   3.039   2.425
   32LEU   HD12  523   2.097   2.905   2.316
   32LEU   HD13  524   2.205   2.997   2.424
   32LEU    CD2  525   2.082   3.090   2.116
   32LEU   HD21  526   1.976   3.113   2.132
   32LEU   HD22  527   2.118   3.159   2.040
   32LEU   HD23  528   2.075   2.987   2.082
   32LEU      C  529   2.189   3.486   2.322
   32LEU      O  530   2.085   3.553   2.306
   33ALA      N  531   2.280   3.525   2.412
   33ALA      H  532   2.366   3.472   2.410
   33ALA     CA  533   2.272   3.638   2.499
   33ALA     HA  534   2.236   3.724   2.442
   33ALA     CB  535   2.182   3.607   2.623
   33ALA    HB1  536   2.076   3.616   2.602
   33ALA    HB2  537   2.215   3.517   2.675
   33ALA    HB3  538   2.211   3.684   2.695
   33ALA      C  539   2.424   3.679   2.529
   33ALA      O  540   2.495   3.592   2.577
   34ALA      N  541   2.460   3.801   2.497
   34ALA      H  542   2.389   3.867   2.467
   34ALA     CA  543   2.581   3.874   2.534
   34ALA     HA  544   2.597   3.858   2.640
   34ALA     CB  545   2.708   3.811   2.474
   34ALA    HB1  546   2.717   3.823   2.366
   34ALA    HB2  547   2.794   3.856   2.524
   34ALA    HB3  548   2.709   3.704   2.491
   34ALA      C  549   2.565   4.021   2.489
   34ALA      O  550   2.494   4.048   2.392
   35ILE      N  551   2.633   4.117   2.561
   35ILE      H  552   2.693   4.087   2.637
   35ILE     CA  553   2.626   4.261   2.543
   35ILE     HA  554   2.519   4.283   2.548
   35ILE     CB  555   2.692   4.326   2.668
   35ILE     HB  556   2.794   4.289   2.663
   35ILE    CG1  557   2.619   4.293   2.801
   35ILE   HG11  558   2.514   4.323   2.794
   35ILE   HG12  559   2.605   4.184   2.802
   35ILE    CG2  560   2.703   4.480   2.662
   35ILE   HG21  561   2.611   4.534   2.640
   35ILE   HG22  562   2.740   4.510   2.760
   35ILE   HG23  563   2.776   4.519   2.591
   35ILE     CD  564   2.688   4.318   2.937
   35ILE    HD1  565   2.665   4.420   2.967
   35ILE    HD2  566   2.651   4.252   3.016
   35ILE    HD3  567   2.796   4.315   2.921
   35ILE      C  568   2.690   4.304   2.410
   35ILE      O  569   2.799   4.263   2.376
   36PRO      N  570   2.625   4.394   2.331
   36PRO     CA  571   2.663   4.439   2.197
   36PRO     HA  572   2.669   4.348   2.137
   36PRO     CB  573   2.546   4.517   2.139
   36PRO    HB1  574   2.582   4.598   2.076
   36PRO    HB2  575   2.473   4.471   2.071
   36PRO     CG  576   2.472   4.564   2.255
   36PRO    HG1  577   2.514   4.662   2.278
   36PRO    HG2  578   2.366   4.566   2.232
   36PRO     CD  579   2.504   4.464   2.366
   36PRO    HD1  580   2.499   4.508   2.466
   36PRO    HD2  581   2.421   4.394   2.376
   36PRO      C  582   2.797   4.518   2.203
   36PRO      O  583   2.823   4.585   2.305
   37ASN      N  584   2.873   4.506   2.095
   37ASN      H  585   2.844   4.437   2.028
   37ASN     CA  586   3.001   4.576   2.072
   37ASN     HA  587   3.035   4.553   1.971
   37ASN     CB  588   2.975   4.730   2.072
   37ASN    HB1  589   2.875   4.743   2.032
   37ASN    HB2  590   2.960   4.771   2.172
   37ASN     CG  591   3.081   4.819   1.998
   37ASN    OD1  592   3.090   4.820   1.876
   37ASN    ND2  593   3.174   4.887   2.062
   37ASN   HD21  594   3.189   4.896   2.162
   37ASN   HD22  595   3.240   4.930   2.000
   37ASN      C  596   3.121   4.535   2.162
   37ASN      O  597   3.231   4.580   2.153
   38ARG      N  598   3.097   4.437   2.246
   38ARG      H  599   3.005   4.394   2.245
   38ARG     CA  600   3.205   4.358   2.324
   38ARG     HA  601   3.267   4.435   2.369
   38ARG     CB  602   3.131   4.286   2.434
   38ARG    HB1  603   3.058   4.217   2.392
   38ARG    HB2  604   3.191   4.213   2.488
   38ARG     CG  605   3.059   4.375   2.537
   38ARG    HG1  606   2.985   4.439   2.489
   38ARG    HG2  607   3.007   4.311   2.609
   38ARG     CD  608   3.129   4.473   2.616
   38ARG    HD1  609   3.177   4.536   2.541
   38ARG    HD2  610   3.079   4.532   2.692
   38ARG     NE  611   3.244   4.414   2.680
   38ARG     HE  612   3.234   4.320   2.716
   38ARG     CZ  613   3.356   4.478   2.718
   38ARG    NH1  614   3.368   4.610   2.689
   38ARG   HH11  615   3.293   4.661   2.646
   38ARG   HH12  616   3.452   4.661   2.715
   38ARG    NH2  617   3.446   4.418   2.791
   38ARG   HH21  618   3.442   4.320   2.816
   38ARG   HH22  619   3.514   4.481   2.830
   38ARG      C  620   3.281   4.267   2.232
   38ARG      O  621   3.216   4.190   2.159
   39THR      N  622   3.416   4.252   2.241
   39THR      H  623   3.463   4.295   2.320
   39THR     CA  624   3.494   4.144   2.170
   39THR     HA  625   3.470   4.142   2.064
   39THR     CB  626   3.643   4.179   2.179
   39THR     HB  627   3.695   4.101   2.121
   39THR    OG1  628   3.686   4.185   2.316
   39THR    HG1  629   3.659   4.272   2.342
   39THR    CG2  630   3.692   4.296   2.095
   39THR   HG21  631   3.796   4.323   2.111
   39THR   HG22  632   3.671   4.264   1.993
   39THR   HG23  633   3.627   4.382   2.111
   39THR      C  634   3.461   4.004   2.231
   39THR      O  635   3.477   3.901   2.160
   40PHE      N  636   3.409   3.991   2.353
   40PHE      H  637   3.384   4.074   2.405
   40PHE     CA  638   3.378   3.864   2.412
   40PHE     HA  639   3.452   3.797   2.368
   40PHE     CB  640   3.403   3.868   2.562
   40PHE    HB1  641   3.510   3.886   2.564
   40PHE    HB2  642   3.363   3.949   2.623
   40PHE     CG  643   3.412   3.735   2.635
   40PHE    CD1  644   3.538   3.665   2.638
   40PHE    HD1  645   3.624   3.704   2.587
   40PHE    CD2  646   3.296   3.681   2.699
   40PHE    HD2  647   3.198   3.725   2.696
   40PHE    CE1  648   3.551   3.549   2.715
   40PHE    HE1  649   3.649   3.503   2.720
   40PHE    CE2  650   3.314   3.566   2.781
   40PHE    HE2  651   3.231   3.528   2.838
   40PHE     CZ  652   3.442   3.513   2.797
   40PHE     HZ  653   3.453   3.442   2.878
   40PHE      C  654   3.235   3.820   2.367
   40PHE      O  655   3.207   3.702   2.378
   41ALA      N  656   3.157   3.905   2.300
   41ALA      H  657   3.192   3.995   2.273
   41ALA     CA  658   3.029   3.873   2.244
   41ALA     HA  659   2.976   3.803   2.309
   41ALA     CB  660   2.942   3.998   2.247
   41ALA    HB1  661   2.846   3.976   2.200
   41ALA    HB2  662   2.924   4.024   2.352
   41ALA    HB3  663   2.991   4.076   2.189
   41ALA      C  664   3.049   3.823   2.100
   41ALA      O  665   2.954   3.794   2.033
   42LYS      N  666   3.168   3.801   2.050
   42LYS      H  667   3.253   3.823   2.101
   42LYS     CA  668   3.202   3.785   1.903
   42LYS     HA  669   3.110   3.774   1.845
   42LYS     CB  670   3.284   3.901   1.849
   42LYS    HB1  671   3.360   3.930   1.922
   42LYS    HB2  672   3.341   3.866   1.763
   42LYS     CG  673   3.201   4.027   1.804
   42LYS    HG1  674   3.141   3.991   1.720
   42LYS    HG2  675   3.125   4.060   1.875
   42LYS     CD  676   3.283   4.151   1.755
   42LYS    HD1  677   3.364   4.179   1.823
   42LYS    HD2  678   3.331   4.118   1.663
   42LYS     CE  679   3.196   4.259   1.706
   42LYS    HE1  680   3.146   4.233   1.613
   42LYS    HE2  681   3.122   4.278   1.783
   42LYS     NZ  682   3.284   4.374   1.674
   42LYS    HZ1  683   3.349   4.365   1.597
   42LYS    HZ2  684   3.225   4.452   1.647
   42LYS    HZ3  685   3.336   4.399   1.757
   42LYS      C  686   3.266   3.644   1.884
   42LYS      O  687   3.382   3.632   1.842
   43ILE      N  688   3.200   3.536   1.937
   43ILE      H  689   3.108   3.550   1.977
   43ILE     CA  690   3.245   3.400   1.934
   43ILE     HA  691   3.353   3.391   1.947
   43ILE     CB  692   3.173   3.325   2.047
   43ILE     HB  693   3.068   3.318   2.018
   43ILE    CG1  694   3.183   3.403   2.178
   43ILE   HG11  695   3.136   3.501   2.177
   43ILE   HG12  696   3.123   3.344   2.248
   43ILE    CG2  697   3.230   3.182   2.063
   43ILE   HG21  698   3.185   3.127   2.146
   43ILE   HG22  699   3.217   3.114   1.979
   43ILE   HG23  700   3.338   3.183   2.078
   43ILE     CD  701   3.322   3.420   2.243
   43ILE    HD1  702   3.323   3.454   2.347
   43ILE    HD2  703   3.373   3.324   2.236
   43ILE    HD3  704   3.397   3.475   2.187
   43ILE      C  705   3.216   3.344   1.798
   43ILE      O  706   3.109   3.371   1.742
   44ASN      N  707   3.305   3.257   1.745
   44ASN      H  708   3.386   3.231   1.800
   44ASN     CA  709   3.274   3.186   1.616
   44ASN     HA  710   3.257   3.267   1.545
   44ASN     CB  711   3.404   3.115   1.582
   44ASN    HB1  712   3.491   3.174   1.613
   44ASN    HB2  713   3.416   3.019   1.631
   44ASN     CG  714   3.429   3.107   1.432
   44ASN    OD1  715   3.425   3.201   1.355
   44ASN    ND2  716   3.439   2.991   1.374
   44ASN   HD21  717   3.451   2.914   1.439
   44ASN   HD22  718   3.413   2.966   1.280
   44ASN      C  719   3.162   3.081   1.629
   44ASN      O  720   3.159   3.002   1.718
   45PRO      N  721   3.070   3.076   1.528
   45PRO     CA  722   2.973   2.971   1.521
   45PRO     HA  723   2.920   2.976   1.615
   45PRO     CB  724   2.871   3.012   1.415
   45PRO    HB1  725   2.829   2.922   1.370
   45PRO    HB2  726   2.787   3.062   1.462
   45PRO     CG  727   2.939   3.106   1.319
   45PRO    HG1  728   2.981   3.048   1.237
   45PRO    HG2  729   2.881   3.178   1.263
   45PRO     CD  730   3.056   3.166   1.409
   45PRO    HD1  731   3.154   3.164   1.362
   45PRO    HD2  732   3.035   3.266   1.446
   45PRO      C  733   3.034   2.831   1.489
   45PRO      O  734   3.054   2.795   1.372
   46GLY      N  735   3.060   2.748   1.590
   46GLY      H  736   3.012   2.780   1.673
   46GLY     CA  737   3.154   2.635   1.585
   46GLY    HA1  738   3.098   2.543   1.569
   46GLY    HA2  739   3.232   2.640   1.509
   46GLY      C  740   3.245   2.625   1.713
   46GLY      O  741   3.289   2.512   1.741
   47GLU      N  742   3.283   2.731   1.786
   47GLU      H  743   3.246   2.819   1.754
   47GLU     CA  744   3.396   2.745   1.880
   47GLU     HA  745   3.486   2.721   1.823
   47GLU     CB  746   3.407   2.893   1.935
   47GLU    HB1  747   3.394   2.961   1.851
   47GLU    HB2  748   3.325   2.914   2.003
   47GLU     CG  749   3.537   2.937   2.008
   47GLU    HG1  750   3.544   3.026   2.071
   47GLU    HG2  751   3.565   2.853   2.071
   47GLU     CD  752   3.650   2.959   1.905
   47GLU    OE1  753   3.641   3.051   1.824
   47GLU    OE2  754   3.752   2.880   1.907
   47GLU      C  755   3.375   2.643   1.997
   47GLU      O  756   3.474   2.604   2.063
   48VAL      N  757   3.248   2.608   2.022
   48VAL      H  758   3.184   2.659   1.962
   48VAL     CA  759   3.197   2.523   2.126
   48VAL     HA  760   3.249   2.560   2.215
   48VAL     CB  761   3.044   2.551   2.141
   48VAL     HB  762   3.005   2.486   2.220
   48VAL    CG1  763   3.013   2.692   2.180
   48VAL   HG11  764   3.050   2.714   2.280
   48VAL   HG12  765   3.049   2.769   2.112
   48VAL   HG13  766   2.904   2.699   2.190
   48VAL    CG2  767   2.963   2.513   2.025
   48VAL   HG21  768   2.996   2.565   1.935
   48VAL   HG22  769   2.954   2.409   1.994
   48VAL   HG23  770   2.858   2.542   2.035
   48VAL      C  771   3.227   2.373   2.103
   48VAL      O  772   3.251   2.301   2.194
   49ILE      N  773   3.219   2.334   1.977
   49ILE      H  774   3.192   2.395   1.901
   49ILE     CA  775   3.227   2.195   1.934
   49ILE     HA  776   3.149   2.143   1.991
   49ILE     CB  777   3.193   2.170   1.784
   49ILE     HB  778   3.264   2.217   1.717
   49ILE    CG1  779   3.049   2.228   1.756
   49ILE   HG11  780   2.978   2.158   1.798
   49ILE   HG12  781   3.023   2.318   1.812
   49ILE    CG2  782   3.205   2.026   1.739
   49ILE   HG21  783   3.310   1.998   1.750
   49ILE   HG22  784   3.141   1.956   1.794
   49ILE   HG23  785   3.181   2.020   1.633
   49ILE     CD  786   3.010   2.233   1.608
   49ILE    HD1  787   3.082   2.271   1.535
   49ILE    HD2  788   2.995   2.133   1.566
   49ILE    HD3  789   2.921   2.295   1.611
   49ILE      C  790   3.355   2.118   1.982
   49ILE      O  791   3.333   2.017   2.051
   50PRO      N  792   3.482   2.169   1.976
   50PRO     CA  793   3.605   2.100   2.032
   50PRO     HA  794   3.613   2.003   1.984
   50PRO     CB  795   3.722   2.193   1.992
   50PRO    HB1  796   3.755   2.263   2.068
   50PRO    HB2  797   3.813   2.145   1.955
   50PRO     CG  798   3.671   2.283   1.885
   50PRO    HG1  799   3.718   2.381   1.892
   50PRO    HG2  800   3.692   2.239   1.787
   50PRO     CD  801   3.517   2.285   1.891
   50PRO    HD1  802   3.475   2.372   1.941
   50PRO    HD2  803   3.474   2.285   1.791
   50PRO      C  804   3.597   2.082   2.182
   50PRO      O  805   3.661   1.988   2.238
   51LEU      N  806   3.532   2.176   2.254
   51LEU      H  807   3.477   2.240   2.198
   51LEU     CA  808   3.512   2.178   2.397
   51LEU     HA  809   3.609   2.158   2.443
   51LEU     CB  810   3.458   2.315   2.459
   51LEU    HB1  811   3.349   2.317   2.457
   51LEU    HB2  812   3.471   2.306   2.567
   51LEU     CG  813   3.495   2.446   2.389
   51LEU     HG  814   3.454   2.439   2.288
   51LEU    CD1  815   3.426   2.569   2.454
   51LEU   HD11  816   3.418   2.574   2.562
   51LEU   HD12  817   3.486   2.653   2.419
   51LEU   HD13  818   3.322   2.580   2.423
   51LEU    CD2  819   3.652   2.468   2.375
   51LEU   HD21  820   3.710   2.448   2.465
   51LEU   HD22  821   3.698   2.399   2.303
   51LEU   HD23  822   3.683   2.561   2.328
   51LEU      C  823   3.416   2.065   2.441
   51LEU      O  824   3.435   2.007   2.547
   52ILE      N  825   3.304   2.036   2.363
   52ILE      H  826   3.298   2.082   2.273
   52ILE     CA  827   3.203   1.935   2.403
   52ILE     HA  828   3.184   1.946   2.510
   52ILE     CB  829   3.074   1.958   2.325
   52ILE     HB  830   3.101   1.966   2.220
   52ILE    CG1  831   3.004   2.092   2.365
   52ILE   HG11  832   3.072   2.175   2.348
   52ILE   HG12  833   2.924   2.097   2.292
   52ILE    CG2  834   2.975   1.833   2.330
   52ILE   HG21  835   2.898   1.845   2.254
   52ILE   HG22  836   3.020   1.740   2.296
   52ILE   HG23  837   2.919   1.830   2.423
   52ILE     CD  838   2.946   2.100   2.496
   52ILE    HD1  839   2.881   2.188   2.497
   52ILE    HD2  840   2.874   2.019   2.510
   52ILE    HD3  841   3.019   2.106   2.576
   52ILE      C  842   3.262   1.807   2.362
   52ILE      O  843   3.274   1.713   2.443
   53THR      N  844   3.302   1.800   2.232
   53THR      H  845   3.287   1.878   2.169
   53THR     CA  846   3.340   1.672   2.171
   53THR     HA  847   3.261   1.600   2.194
   53THR     CB  848   3.335   1.684   2.009
   53THR     HB  849   3.363   1.584   1.977
   53THR    OG1  850   3.424   1.777   1.954
   53THR    HG1  851   3.408   1.856   2.002
   53THR    CG2  852   3.192   1.702   1.948
   53THR   HG21  853   3.178   1.645   1.856
   53THR   HG22  854   3.105   1.680   2.009
   53THR   HG23  855   3.194   1.807   1.916
   53THR      C  856   3.470   1.610   2.210
   53THR      O  857   3.510   1.508   2.156
   54ASN      N  858   3.553   1.668   2.299
   54ASN      H  859   3.531   1.753   2.350
   54ASN     CA  860   3.674   1.604   2.338
   54ASN     HA  861   3.655   1.497   2.343
   54ASN     CB  862   3.788   1.637   2.244
   54ASN    HB1  863   3.756   1.624   2.141
   54ASN    HB2  864   3.813   1.744   2.246
   54ASN     CG  865   3.915   1.551   2.239
   54ASN    OD1  866   3.995   1.547   2.329
   54ASN    ND2  867   3.935   1.470   2.138
   54ASN   HD21  868   3.869   1.476   2.062
   54ASN   HD22  869   4.026   1.425   2.134
   54ASN      C  870   3.710   1.648   2.481
   54ASN      O  871   3.682   1.758   2.524
   55HIS      N  872   3.780   1.562   2.551
   55HIS      H  873   3.800   1.470   2.516
   55HIS     CA  874   3.814   1.590   2.692
   55HIS     HA  875   3.740   1.640   2.755
   55HIS     CB  876   3.851   1.457   2.759
   55HIS    HB1  877   3.757   1.405   2.777
   55HIS    HB2  878   3.910   1.398   2.690
   55HIS     CG  879   3.918   1.460   2.897
   55HIS    ND1  880   3.886   1.562   2.990
   55HIS    CD2  881   3.997   1.363   2.959
   55HIS    HD2  882   4.032   1.267   2.924
   55HIS    CE1  883   3.946   1.527   3.100
   55HIS    HE1  884   3.957   1.597   3.182
   55HIS    NE2  885   4.001   1.402   3.095
   55HIS    HE2  886   4.058   1.363   3.169
   55HIS      C  887   3.939   1.690   2.694
   55HIS      O  888   3.951   1.776   2.782
   56ASN      N  889   4.037   1.662   2.598
   56ASN      H  890   4.009   1.601   2.523
   56ASN     CA  891   4.147   1.750   2.567
   56ASN     HA  892   4.186   1.783   2.664
   56ASN     CB  893   4.256   1.667   2.487
   56ASN    HB1  894   4.258   1.567   2.531
   56ASN    HB2  895   4.226   1.649   2.384
   56ASN     CG  896   4.394   1.743   2.487
   56ASN    OD1  897   4.455   1.752   2.596
   56ASN    ND2  898   4.440   1.804   2.374
   56ASN   HD21  899   4.395   1.792   2.285
   56ASN   HD22  900   4.532   1.841   2.394
   56ASN      C  901   4.092   1.866   2.478
   56ASN      O  902   4.011   1.845   2.386
   57ILE      N  903   4.143   1.987   2.508
   57ILE      H  904   4.206   2.008   2.584
   57ILE     CA  905   4.111   2.108   2.437
   57ILE     HA  906   4.049   2.086   2.350
   57ILE     CB  907   4.016   2.192   2.522
   57ILE     HB  908   4.065   2.205   2.618
   57ILE    CG1  909   3.882   2.124   2.553
   57ILE   HG11  910   3.819   2.130   2.464
   57ILE   HG12  911   3.882   2.016   2.566
   57ILE    CG2  912   3.992   2.329   2.459
   57ILE   HG21  913   3.915   2.386   2.512
   57ILE   HG22  914   4.078   2.397   2.460
   57ILE   HG23  915   3.942   2.317   2.364
   57ILE     CD  916   3.802   2.189   2.674
   57ILE    HD1  917   3.859   2.190   2.767
   57ILE    HD2  918   3.770   2.294   2.673
   57ILE    HD3  919   3.707   2.138   2.689
   57ILE      C  920   4.237   2.184   2.413
   57ILE      O  921   4.322   2.177   2.502
   58LEU      N  922   4.246   2.253   2.298
   58LEU      H  923   4.168   2.266   2.234
   58LEU     CA  924   4.354   2.341   2.271
   58LEU     HA  925   4.436   2.325   2.341
   58LEU     CB  926   4.409   2.335   2.125
   58LEU    HB1  927   4.336   2.364   2.050
   58LEU    HB2  928   4.477   2.420   2.115
   58LEU     CG  929   4.474   2.203   2.083
   58LEU     HG  930   4.514   2.149   2.169
   58LEU    CD1  931   4.374   2.100   2.019
   58LEU   HD11  932   4.344   2.151   1.927
   58LEU   HD12  933   4.420   2.004   1.997
   58LEU   HD13  934   4.290   2.081   2.085
   58LEU    CD2  935   4.601   2.241   1.988
   58LEU   HD21  936   4.552   2.312   1.921
   58LEU   HD22  937   4.674   2.304   2.038
   58LEU   HD23  938   4.642   2.161   1.927
   58LEU      C  939   4.297   2.478   2.287
   58LEU      O  940   4.185   2.504   2.241
   59LYS      N  941   4.375   2.563   2.364
   59LYS      H  942   4.466   2.529   2.389
   59LYS     CA  943   4.348   2.703   2.398
   59LYS     HA  944   4.295   2.694   2.492
   59LYS     CB  945   4.486   2.766   2.435
   59LYS    HB1  946   4.451   2.866   2.459
   59LYS    HB2  947   4.525   2.720   2.526
   59LYS     CG  948   4.597   2.773   2.330
   59LYS    HG1  949   4.616   2.674   2.290
   59LYS    HG2  950   4.565   2.841   2.251
   59LYS     CD  951   4.731   2.818   2.388
   59LYS    HD1  952   4.725   2.904   2.455
   59LYS    HD2  953   4.776   2.742   2.451
   59LYS     CE  954   4.834   2.864   2.286
   59LYS    HE1  955   4.865   2.782   2.221
   59LYS    HE2  956   4.792   2.934   2.215
   59LYS     NZ  957   4.949   2.935   2.349
   59LYS    HZ1  958   4.997   2.874   2.414
   59LYS    HZ2  959   5.017   2.960   2.279
   59LYS    HZ3  960   4.926   3.027   2.386
   59LYS      C  961   4.262   2.776   2.291
   59LYS      O  962   4.326   2.821   2.189
   60PRO      N  963   4.127   2.787   2.306
   60PRO     CA  964   4.034   2.837   2.205
   60PRO     HA  965   4.057   2.805   2.104
   60PRO     CB  966   3.895   2.794   2.257
   60PRO    HB1  967   3.810   2.855   2.229
   60PRO    HB2  968   3.881   2.695   2.214
   60PRO     CG  969   3.911   2.772   2.408
   60PRO    HG1  970   3.897   2.867   2.460
   60PRO    HG2  971   3.846   2.695   2.450
   60PRO     CD  972   4.057   2.742   2.426
   60PRO    HD1  973   4.079   2.796   2.518
   60PRO    HD2  974   4.068   2.637   2.452
   60PRO      C  975   4.044   2.992   2.208
   60PRO      O  976   4.100   3.055   2.302
   61LEU      N  977   3.990   3.050   2.104
   61LEU      H  978   3.952   2.990   2.033
   61LEU     CA  979   3.991   3.195   2.075
   61LEU     HA  980   4.082   3.248   2.104
   61LEU     CB  981   3.994   3.212   1.924
   61LEU    HB1  982   3.926   3.136   1.885
   61LEU    HB2  983   3.956   3.308   1.891
   61LEU     CG  984   4.143   3.204   1.864
   61LEU     HG  985   4.194   3.127   1.922
   61LEU    CD1  986   4.131   3.177   1.713
   61LEU   HD11  987   4.064   3.096   1.684
   61LEU   HD12  988   4.084   3.261   1.661
   61LEU   HD13  989   4.226   3.174   1.661
   61LEU    CD2  990   4.224   3.336   1.888
   61LEU   HD21  991   4.187   3.416   1.823
   61LEU   HD22  992   4.233   3.365   1.992
   61LEU   HD23  993   4.324   3.305   1.858
   61LEU      C  994   3.869   3.270   2.131
   61LEU      O  995   3.807   3.357   2.066
   62ILE      N  996   3.817   3.235   2.256
   62ILE      H  997   3.859   3.152   2.295
   62ILE     CA  998   3.700   3.291   2.324
   62ILE     HA  999   3.620   3.318   2.255
   62ILE     CB 1000   3.645   3.190   2.430
   62ILE     HB 1001   3.730   3.144   2.481
   62ILE    CG1 1002   3.579   3.075   2.358
   62ILE   HG11 1003   3.486   3.111   2.312
   62ILE   HG12 1004   3.652   3.046   2.282
   62ILE    CG2 1005   3.544   3.250   2.533
   62ILE   HG21 1006   3.490   3.171   2.585
   62ILE   HG22 1007   3.605   3.302   2.607
   62ILE   HG23 1008   3.474   3.320   2.488
   62ILE     CD 1009   3.560   2.950   2.445
   62ILE    HD1 1010   3.483   2.970   2.520
   62ILE    HD2 1011   3.513   2.869   2.390
   62ILE    HD3 1012   3.652   2.905   2.482
   62ILE      C 1013   3.742   3.422   2.386
   62ILE      O 1014   3.812   3.431   2.491
   63GLY      N 1015   3.700   3.532   2.317
   63GLY      H 1016   3.632   3.531   2.242
   63GLY     CA 1017   3.755   3.663   2.342
   63GLY    HA1 1018   3.669   3.730   2.330
   63GLY    HA2 1019   3.798   3.678   2.441
   63GLY      C 1020   3.861   3.726   2.242
   63GLY      O 1021   3.925   3.830   2.266
   64GLN      N 1022   3.879   3.665   2.124
   64GLN      H 1023   3.849   3.570   2.109
   64GLN     CA 1024   3.955   3.719   2.005
   64GLN     HA 1025   3.903   3.660   1.929
   64GLN     CB 1026   3.921   3.870   1.966
   64GLN    HB1 1027   3.941   3.934   2.052
   64GLN    HB2 1028   3.989   3.899   1.886
   64GLN     CG 1029   3.781   3.892   1.912
   64GLN    HG1 1030   3.735   3.808   1.859
   64GLN    HG2 1031   3.724   3.888   2.006
   64GLN     CD 1032   3.752   4.023   1.842
   64GLN    OE1 1033   3.636   4.052   1.820
   64GLN    NE2 1034   3.850   4.104   1.815
   64GLN   HE21 1035   3.945   4.070   1.815
   64GLN   HE22 1036   3.838   4.184   1.754
   64GLN      C 1037   4.102   3.681   2.019
   64GLN      O 1038   4.175   3.684   1.919
   65LYS      N 1039   4.150   3.652   2.138
   65LYS      H 1040   4.094   3.662   2.221
   65LYS     CA 1041   4.281   3.604   2.177
   65LYS     HA 1042   4.328   3.589   2.080
   65LYS     CB 1043   4.362   3.696   2.263
   65LYS    HB1 1044   4.318   3.699   2.363
   65LYS    HB2 1045   4.460   3.655   2.289
   65LYS     CG 1046   4.375   3.841   2.208
   65LYS    HG1 1047   4.481   3.868   2.219
   65LYS    HG2 1048   4.364   3.845   2.099
   65LYS     CD 1049   4.288   3.948   2.288
   65LYS    HD1 1050   4.182   3.922   2.284
   65LYS    HD2 1051   4.321   3.940   2.392
   65LYS     CE 1052   4.303   4.089   2.231
   65LYS    HE1 1053   4.407   4.119   2.246
   65LYS    HE2 1054   4.282   4.091   2.124
   65LYS     NZ 1055   4.222   4.192   2.290
   65LYS    HZ1 1056   4.130   4.179   2.249
   65LYS    HZ2 1057   4.211   4.191   2.390
   65LYS    HZ3 1058   4.245   4.284   2.256
   65LYS      C 1059   4.264   3.466   2.240
   65LYS      O 1060   4.153   3.432   2.283
   66PHE      N 1061   4.374   3.389   2.263
   66PHE      H 1062   4.455   3.413   2.208
   66PHE     CA 1063   4.368   3.249   2.314
   66PHE     HA 1064   4.286   3.196   2.267
   66PHE     CB 1065   4.504   3.182   2.291
   66PHE    HB1 1066   4.577   3.244   2.343
   66PHE    HB2 1067   4.510   3.088   2.346
   66PHE     CG 1068   4.556   3.144   2.150
   66PHE    CD1 1069   4.470   3.104   2.045
   66PHE    HD1 1070   4.363   3.102   2.061
   66PHE    CD2 1071   4.698   3.141   2.124
   66PHE    HD2 1072   4.772   3.172   2.197
   66PHE    CE1 1073   4.522   3.075   1.919
   66PHE    HE1 1074   4.457   3.041   1.839
   66PHE    CE2 1075   4.746   3.118   1.989
   66PHE    HE2 1076   4.849   3.144   1.969
   66PHE     CZ 1077   4.658   3.082   1.886
   66PHE     HZ 1078   4.690   3.085   1.783
   66PHE      C 1079   4.349   3.264   2.461
   66PHE      O 1080   4.421   3.333   2.524
   67CYS      N 1081   4.259   3.180   2.522
   67CYS      H 1082   4.210   3.114   2.464
   67CYS     CA 1083   4.256   3.153   2.663
   67CYS     HA 1084   4.316   3.226   2.717
   67CYS     CB 1085   4.107   3.162   2.725
   67CYS    HB1 1086   4.097   3.086   2.802
   67CYS    HB2 1087   4.104   3.262   2.767
   67CYS     SG 1088   3.974   3.131   2.606
   67CYS     HG 1089   3.971   2.998   2.610
   67CYS      C 1090   4.309   3.007   2.683
   67CYS      O 1091   4.273   2.918   2.608
   68ILE      N 1092   4.403   3.001   2.779
   68ILE      H 1093   4.410   3.077   2.844
   68ILE     CA 1094   4.462   2.873   2.820
   68ILE     HA 1095   4.492   2.816   2.732
   68ILE     CB 1096   4.594   2.921   2.890
   68ILE     HB 1097   4.569   3.012   2.943
   68ILE    CG1 1098   4.700   2.948   2.782
   68ILE   HG11 1099   4.739   2.851   2.750
   68ILE   HG12 1100   4.673   3.005   2.693
   68ILE    CG2 1101   4.652   2.823   2.991
   68ILE   HG21 1102   4.594   2.784   3.075
   68ILE   HG22 1103   4.695   2.734   2.944
   68ILE   HG23 1104   4.722   2.873   3.057
   68ILE     CD 1105   4.829   3.006   2.845
   68ILE    HD1 1106   4.855   2.966   2.942
   68ILE    HD2 1107   4.908   2.990   2.772
   68ILE    HD3 1108   4.807   3.110   2.870
   68ILE      C 1109   4.365   2.805   2.919
   68ILE      O 1110   4.322   2.872   3.013
   69VAL      N 1111   4.335   2.677   2.884
   69VAL      H 1112   4.379   2.646   2.799
   69VAL     CA 1113   4.247   2.590   2.970
   69VAL     HA 1114   4.164   2.645   3.015
   69VAL     CB 1115   4.193   2.471   2.890
   69VAL     HB 1116   4.278   2.417   2.847
   69VAL    CG1 1117   4.105   2.370   2.975
   69VAL   HG11 1118   4.163   2.315   3.050
   69VAL   HG12 1119   4.036   2.425   3.039
   69VAL   HG13 1120   4.059   2.304   2.901
   69VAL    CG2 1121   4.115   2.508   2.760
   69VAL   HG21 1122   4.100   2.428   2.687
   69VAL   HG22 1123   4.013   2.528   2.790
   69VAL   HG23 1124   4.139   2.600   2.707
   69VAL      C 1125   4.350   2.540   3.079
   69VAL      O 1126   4.467   2.524   3.045
   70TYR      N 1127   4.305   2.515   3.204
   70TYR      H 1128   4.209   2.534   3.231
   70TYR     CA 1129   4.403   2.467   3.307
   70TYR     HA 1130   4.483   2.412   3.257
   70TYR     CB 1131   4.484   2.579   3.381
   70TYR    HB1 1132   4.561   2.520   3.430
   70TYR    HB2 1133   4.531   2.643   3.306
   70TYR     CG 1134   4.414   2.671   3.480
   70TYR    CD1 1135   4.353   2.785   3.429
   70TYR    HD1 1136   4.351   2.795   3.321
   70TYR    CD2 1137   4.443   2.664   3.619
   70TYR    HD2 1138   4.498   2.579   3.656
   70TYR    CE1 1139   4.312   2.891   3.519
   70TYR    HE1 1140   4.269   2.985   3.488
   70TYR    CE2 1141   4.413   2.770   3.701
   70TYR    HE2 1142   4.450   2.770   3.802
   70TYR     CZ 1143   4.338   2.879   3.656
   70TYR     OH 1144   4.301   2.976   3.748
   70TYR     HH 1145   4.236   3.040   3.726
   70TYR      C 1146   4.343   2.350   3.386
   70TYR      O 1147   4.424   2.276   3.438
   71THR      N 1148   4.211   2.322   3.385
   71THR      H 1149   4.137   2.385   3.356
   71THR     CA 1150   4.134   2.203   3.428
   71THR     HA 1151   4.196   2.123   3.386
   71THR     CB 1152   4.132   2.187   3.585
   71THR     HB 1153   4.233   2.203   3.624
   71THR    OG1 1154   4.083   2.056   3.610
   71THR    HG1 1155   3.994   2.053   3.578
   71THR    CG2 1156   4.054   2.287   3.663
   71THR   HG21 1157   3.950   2.304   3.634
   71THR   HG22 1158   4.053   2.263   3.769
   71THR   HG23 1159   4.103   2.383   3.644
   71THR      C 1160   4.000   2.211   3.355
   71THR      O 1161   3.940   2.317   3.351
   72ASN      N 1162   3.959   2.092   3.306
   72ASN      H 1163   4.014   2.010   3.326
   72ASN     CA 1164   3.827   2.068   3.244
   72ASN     HA 1165   3.753   2.147   3.251
   72ASN     CB 1166   3.862   2.046   3.098
   72ASN    HB1 1167   3.910   2.127   3.042
   72ASN    HB2 1168   3.927   1.959   3.094
   72ASN     CG 1169   3.741   1.993   3.015
   72ASN    OD1 1170   3.628   2.040   3.025
   72ASN    ND2 1171   3.754   1.882   2.953
   72ASN   HD21 1172   3.845   1.865   2.913
   72ASN   HD22 1173   3.672   1.852   2.902
   72ASN      C 1174   3.752   1.950   3.308
   72ASN      O 1175   3.828   1.875   3.369
   73SER      N 1176   3.620   1.952   3.311
   73SER      H 1177   3.579   2.029   3.260
   73SER     CA 1178   3.523   1.853   3.372
   73SER     HA 1179   3.548   1.754   3.335
   73SER     CB 1180   3.535   1.842   3.527
   73SER    HB1 1181   3.478   1.752   3.551
   73SER    HB2 1182   3.642   1.825   3.540
   73SER     OG 1183   3.502   1.953   3.611
   73SER     HG 1184   3.408   1.962   3.609
   73SER      C 1185   3.383   1.883   3.315
   73SER      O 1186   3.276   1.855   3.373
   74LEU      N 1187   3.384   1.934   3.196
   74LEU      H 1188   3.472   1.923   3.147
   74LEU     CA 1189   3.269   2.000   3.134
   74LEU     HA 1190   3.233   2.089   3.186
   74LEU     CB 1191   3.317   2.049   2.997
   74LEU    HB1 1192   3.402   2.114   3.017
   74LEU    HB2 1193   3.355   1.963   2.942
   74LEU     CG 1194   3.215   2.137   2.925
   74LEU     HG 1195   3.119   2.088   2.931
   74LEU    CD1 1196   3.203   2.281   2.970
   74LEU   HD11 1197   3.288   2.342   2.941
   74LEU   HD12 1198   3.120   2.328   2.919
   74LEU   HD13 1199   3.195   2.287   3.079
   74LEU    CD2 1200   3.255   2.134   2.777
   74LEU   HD21 1201   3.226   2.036   2.737
   74LEU   HD22 1202   3.194   2.194   2.709
   74LEU   HD23 1203   3.361   2.148   2.760
   74LEU      C 1204   3.144   1.916   3.115
   74LEU      O 1205   3.034   1.954   3.138
   75MET      N 1206   3.166   1.792   3.072
   75MET      H 1207   3.260   1.756   3.077
   75MET     CA 1208   3.060   1.680   3.045
   75MET     HA 1209   2.959   1.720   3.034
   75MET     CB 1210   3.099   1.587   2.927
   75MET    HB1 1211   3.197   1.543   2.943
   75MET    HB2 1212   3.029   1.504   2.921
   75MET     CG 1213   3.111   1.664   2.800
   75MET    HG1 1214   3.174   1.752   2.810
   75MET    HG2 1215   3.167   1.615   2.721
   75MET     SD 1216   2.959   1.746   2.741
   75MET     CE 1217   2.873   1.596   2.705
   75MET    HE1 1218   2.925   1.546   2.623
   75MET    HE2 1219   2.861   1.532   2.793
   75MET    HE3 1220   2.772   1.617   2.670
   75MET      C 1221   3.043   1.597   3.165
   75MET      O 1222   2.966   1.503   3.159
   76ASP      N 1223   3.109   1.625   3.282
   76ASP      H 1224   3.174   1.702   3.281
   76ASP     CA 1225   3.087   1.551   3.405
   76ASP     HA 1226   3.087   1.444   3.383
   76ASP     CB 1227   3.195   1.583   3.506
   76ASP    HB1 1228   3.294   1.563   3.463
   76ASP    HB2 1229   3.190   1.685   3.545
   76ASP     CG 1230   3.183   1.498   3.626
   76ASP    OD1 1231   3.248   1.395   3.641
   76ASP    OD2 1232   3.115   1.541   3.720
   76ASP      C 1233   2.947   1.582   3.467
   76ASP      O 1234   2.905   1.691   3.473
   77GLU      N 1235   2.878   1.475   3.504
   77GLU      H 1236   2.926   1.387   3.493
   77GLU     CA 1237   2.749   1.466   3.568
   77GLU     HA 1238   2.676   1.509   3.498
   77GLU     CB 1239   2.715   1.319   3.594
   77GLU    HB1 1240   2.717   1.266   3.498
   77GLU    HB2 1241   2.796   1.274   3.651
   77GLU     CG 1242   2.576   1.293   3.654
   77GLU    HG1 1243   2.553   1.188   3.671
   77GLU    HG2 1244   2.573   1.329   3.757
   77GLU     CD 1245   2.464   1.360   3.575
   77GLU    OE1 1246   2.383   1.439   3.627
   77GLU    OE2 1247   2.457   1.327   3.454
   77GLU      C 1248   2.728   1.563   3.687
   77GLU      O 1249   2.618   1.608   3.699
   78ASN      N 1250   2.831   1.599   3.768
   78ASN      H 1251   2.923   1.566   3.743
   78ASN     CA 1252   2.815   1.687   3.877
   78ASN     HA 1253   2.728   1.747   3.848
   78ASN     CB 1254   2.769   1.625   4.008
   78ASN    HB1 1255   2.710   1.534   3.998
   78ASN    HB2 1256   2.853   1.599   4.073
   78ASN     CG 1257   2.674   1.707   4.095
   78ASN    OD1 1258   2.568   1.731   4.045
   78ASN    ND2 1259   2.719   1.759   4.205
   78ASN   HD21 1260   2.814   1.742   4.236
   78ASN   HD22 1261   2.660   1.823   4.257
   78ASN      C 1262   2.928   1.788   3.890
   78ASN      O 1263   2.918   1.867   3.987
   79THR      N 1264   3.017   1.801   3.797
   79THR      H 1265   3.020   1.726   3.729
   79THR     CA 1266   3.130   1.893   3.808
   79THR     HA 1267   3.103   1.974   3.876
   79THR     CB 1268   3.252   1.827   3.869
   79THR     HB 1269   3.320   1.912   3.879
   79THR    OG1 1270   3.297   1.721   3.790
   79THR    HG1 1271   3.221   1.666   3.779
   79THR    CG2 1272   3.233   1.780   4.012
   79THR   HG21 1273   3.328   1.767   4.063
   79THR   HG22 1274   3.182   1.850   4.079
   79THR   HG23 1275   3.172   1.690   4.017
   79THR      C 1276   3.147   1.973   3.675
   79THR      O 1277   3.254   2.022   3.655
   80TYR      N 1278   3.037   1.984   3.597
   80TYR      H 1279   2.956   1.935   3.631
   80TYR     CA 1280   3.008   2.046   3.466
   80TYR     HA 1281   3.061   1.973   3.405
   80TYR     CB 1282   2.856   2.026   3.439
   80TYR    HB1 1283   2.834   2.098   3.360
   80TYR    HB2 1284   2.830   1.929   3.399
   80TYR     CG 1285   2.761   2.053   3.554
   80TYR    CD1 1286   2.732   2.183   3.594
   80TYR    HD1 1287   2.794   2.254   3.542
   80TYR    CD2 1288   2.699   1.945   3.627
   80TYR    HD2 1289   2.721   1.849   3.584
   80TYR    CE1 1290   2.658   2.212   3.712
   80TYR    HE1 1291   2.651   2.312   3.750
   80TYR    CE2 1292   2.627   1.976   3.742
   80TYR    HE2 1293   2.582   1.901   3.805
   80TYR     CZ 1294   2.609   2.108   3.794
   80TYR     OH 1295   2.549   2.131   3.914
   80TYR     HH 1296   2.573   2.213   3.956
   80TYR      C 1297   3.078   2.184   3.436
   80TYR      O 1298   3.020   2.267   3.358
   81ALA      N 1299   3.202   2.211   3.481
   81ALA      H 1300   3.236   2.135   3.538
   81ALA     CA 1301   3.274   2.337   3.472
   81ALA     HA 1302   3.231   2.401   3.394
   81ALA     CB 1303   3.264   2.416   3.599
   81ALA    HB1 1304   3.318   2.356   3.673
   81ALA    HB2 1305   3.307   2.513   3.579
   81ALA    HB3 1306   3.162   2.438   3.630
   81ALA      C 1307   3.416   2.316   3.422
   81ALA      O 1308   3.479   2.213   3.450
   82MET      N 1309   3.461   2.404   3.340
   82MET      H 1310   3.401   2.484   3.325
   82MET     CA 1311   3.593   2.414   3.286
   82MET     HA 1312   3.640   2.318   3.313
   82MET     CB 1313   3.587   2.409   3.136
   82MET    HB1 1314   3.527   2.321   3.117
   82MET    HB2 1315   3.524   2.492   3.105
   82MET     CG 1316   3.726   2.411   3.069
   82MET    HG1 1317   3.794   2.479   3.119
   82MET    HG2 1318   3.771   2.312   3.073
   82MET     SD 1319   3.713   2.472   2.898
   82MET     CE 1320   3.565   2.391   2.833
   82MET    HE1 1321   3.568   2.395   2.724
   82MET    HE2 1322   3.558   2.289   2.870
   82MET    HE3 1323   3.480   2.449   2.869
   82MET      C 1324   3.658   2.552   3.331
   82MET      O 1325   3.598   2.652   3.313
   83GLU      N 1326   3.779   2.546   3.380
   83GLU      H 1327   3.820   2.454   3.388
   83GLU     CA 1328   3.855   2.660   3.419
   83GLU     HA 1329   3.790   2.747   3.424
   83GLU     CB 1330   3.911   2.641   3.555
   83GLU    HB1 1331   3.832   2.588   3.607
   83GLU    HB2 1332   3.995   2.573   3.562
   83GLU     CG 1333   3.938   2.767   3.644
   83GLU    HG1 1334   4.018   2.834   3.611
   83GLU    HG2 1335   3.850   2.831   3.648
   83GLU     CD 1336   3.972   2.729   3.784
   83GLU    OE1 1337   4.009   2.610   3.816
   83GLU    OE2 1338   3.967   2.822   3.869
   83GLU      C 1339   3.966   2.694   3.326
   83GLU      O 1340   4.039   2.610   3.280
   84LEU      N 1341   3.981   2.824   3.293
   84LEU      H 1342   3.908   2.890   3.313
   84LEU     CA 1343   4.070   2.881   3.187
   84LEU     HA 1344   4.152   2.815   3.159
   84LEU     CB 1345   3.998   2.911   3.049
   84LEU    HB1 1346   3.935   2.998   3.070
   84LEU    HB2 1347   4.074   2.940   2.976
   84LEU     CG 1348   3.909   2.799   2.984
   84LEU     HG 1349   3.947   2.700   3.011
   84LEU    CD1 1350   3.766   2.829   3.033
   84LEU   HD11 1351   3.733   2.926   2.996
   84LEU   HD12 1352   3.700   2.757   2.985
   84LEU   HD13 1353   3.753   2.820   3.140
   84LEU    CD2 1354   3.924   2.796   2.828
   84LEU   HD21 1355   4.031   2.789   2.808
   84LEU   HD22 1356   3.866   2.714   2.786
   84LEU   HD23 1357   3.892   2.892   2.788
   84LEU      C 1358   4.133   3.008   3.244
   84LEU      O 1359   4.095   3.049   3.347
   85LEU      N 1360   4.215   3.077   3.161
   85LEU      H 1361   4.252   3.039   3.075
   85LEU     CA 1362   4.263   3.219   3.176
   85LEU     HA 1363   4.169   3.273   3.188
   85LEU     CB 1364   4.349   3.242   3.300
   85LEU    HB1 1365   4.395   3.341   3.292
   85LEU    HB2 1366   4.290   3.234   3.392
   85LEU     CG 1367   4.462   3.135   3.333
   85LEU     HG 1368   4.416   3.036   3.329
   85LEU    CD1 1369   4.584   3.131   3.235
   85LEU   HD11 1370   4.646   3.043   3.255
   85LEU   HD12 1371   4.535   3.136   3.138
   85LEU   HD13 1372   4.645   3.221   3.234
   85LEU    CD2 1373   4.506   3.150   3.478
   85LEU   HD21 1374   4.435   3.168   3.559
   85LEU   HD22 1375   4.557   3.061   3.514
   85LEU   HD23 1376   4.578   3.229   3.498
   85LEU      C 1377   4.322   3.275   3.048
   85LEU      O 1378   4.333   3.196   2.957
   86THR      N 1379   4.357   3.404   3.043
   86THR      H 1380   4.337   3.466   3.120
   86THR     CA 1381   4.409   3.480   2.938
   86THR     HA 1382   4.347   3.483   2.849
   86THR     CB 1383   4.423   3.630   2.988
   86THR     HB 1384   4.483   3.685   2.916
   86THR    OG1 1385   4.481   3.643   3.119
   86THR    HG1 1386   4.575   3.638   3.106
   86THR    CG2 1387   4.290   3.704   2.985
   86THR   HG21 1388   4.293   3.807   3.021
   86THR   HG22 1389   4.248   3.707   2.885
   86THR   HG23 1390   4.213   3.654   3.044
   86THR      C 1391   4.558   3.429   2.892
   86THR      O 1392   4.641   3.397   2.976
   87GLY      N 1393   4.587   3.450   2.764
   87GLY      H 1394   4.512   3.485   2.706
   87GLY     CA 1395   4.713   3.410   2.693
   87GLY    HA1 1396   4.773   3.362   2.770
   87GLY    HA2 1397   4.698   3.336   2.615
   87GLY      C 1398   4.793   3.528   2.631
   87GLY      O 1399   4.896   3.511   2.571
   88TYR      N 1400   4.751   3.655   2.663
   88TYR      H 1401   4.675   3.653   2.730
   88TYR     CA 1402   4.788   3.776   2.590
   88TYR     HA 1403   4.892   3.770   2.557
   88TYR     CB 1404   4.718   3.792   2.454
   88TYR    HB1 1405   4.765   3.730   2.378
   88TYR    HB2 1406   4.615   3.757   2.462
   88TYR     CG 1407   4.734   3.932   2.391
   88TYR    CD1 1408   4.814   3.953   2.275
   88TYR    HD1 1409   4.865   3.873   2.225
   88TYR    CD2 1410   4.651   4.037   2.432
   88TYR    HD2 1411   4.596   4.013   2.522
   88TYR    CE1 1412   4.830   4.077   2.212
   88TYR    HE1 1413   4.894   4.084   2.126
   88TYR    CE2 1414   4.665   4.162   2.371
   88TYR    HE2 1415   4.598   4.238   2.409
   88TYR     CZ 1416   4.757   4.187   2.265
   88TYR     OH 1417   4.749   4.301   2.199
   88TYR     HH 1418   4.824   4.309   2.142
   88TYR      C 1419   4.772   3.891   2.691
   88TYR      O 1420   4.867   3.970   2.700
   89ALA      N 1421   4.672   3.888   2.775
   89ALA      H 1422   4.602   3.816   2.760
   89ALA     CA 1423   4.657   3.980   2.888
   89ALA     HA 1424   4.710   4.074   2.872
   89ALA     CB 1425   4.514   4.016   2.910
   89ALA    HB1 1426   4.451   4.005   2.821
   89ALA    HB2 1427   4.471   3.967   2.997
   89ALA    HB3 1428   4.503   4.123   2.932
   89ALA      C 1429   4.709   3.900   3.012
   89ALA      O 1430   4.707   3.778   3.016
   90PRO      N 1431   4.755   3.970   3.125
   90PRO     CA 1432   4.801   3.900   3.241
   90PRO     HA 1433   4.869   3.820   3.213
   90PRO     CB 1434   4.873   4.007   3.324
   90PRO    HB1 1435   4.860   3.997   3.432
   90PRO    HB2 1436   4.978   3.989   3.302
   90PRO     CG 1437   4.828   4.147   3.276
   90PRO    HG1 1438   4.752   4.187   3.343
   90PRO    HG2 1439   4.919   4.207   3.283
   90PRO     CD 1440   4.777   4.115   3.132
   90PRO    HD1 1441   4.680   4.164   3.125
   90PRO    HD2 1442   4.845   4.143   3.051
   90PRO      C 1443   4.687   3.840   3.320
   90PRO      O 1444   4.579   3.905   3.329
   91VAL      N 1445   4.712   3.716   3.361
   91VAL      H 1446   4.807   3.685   3.347
   91VAL     CA 1447   4.619   3.616   3.418
   91VAL     HA 1448   4.594   3.562   3.327
   91VAL     CB 1449   4.684   3.503   3.519
   91VAL     HB 1450   4.602   3.451   3.567
   91VAL    CG1 1451   4.764   3.400   3.438
   91VAL   HG11 1452   4.802   3.317   3.498
   91VAL   HG12 1453   4.708   3.361   3.353
   91VAL   HG13 1454   4.849   3.456   3.400
   91VAL    CG2 1455   4.775   3.566   3.615
   91VAL   HG21 1456   4.747   3.668   3.641
   91VAL   HG22 1457   4.787   3.504   3.705
   91VAL   HG23 1458   4.875   3.584   3.578
   91VAL      C 1459   4.483   3.670   3.480
   91VAL      O 1460   4.469   3.695   3.596
   92SER      N 1461   4.383   3.678   3.395
   92SER      H 1462   4.409   3.667   3.298
   92SER     CA 1463   4.250   3.714   3.435
   92SER     HA 1464   4.238   3.759   3.533
   92SER     CB 1465   4.193   3.812   3.332
   92SER    HB1 1466   4.161   3.762   3.241
   92SER    HB2 1467   4.105   3.852   3.383
   92SER     OG 1468   4.285   3.917   3.321
   92SER     HG 1469   4.375   3.890   3.308
   92SER      C 1470   4.171   3.581   3.409
   92SER      O 1471   4.178   3.522   3.300
   93PRO      N 1472   4.086   3.538   3.504
   93PRO     CA 1473   4.003   3.415   3.493
   93PRO     HA 1474   4.058   3.324   3.472
   93PRO     CB 1475   3.952   3.399   3.634
   93PRO    HB1 1476   3.863   3.336   3.642
   93PRO    HB2 1477   4.030   3.355   3.696
   93PRO     CG 1478   3.938   3.544   3.683
   93PRO    HG1 1479   3.846   3.592   3.649
   93PRO    HG2 1480   3.936   3.551   3.791
   93PRO     CD 1481   4.065   3.619   3.625
   93PRO    HD1 1482   4.041   3.722   3.599
   93PRO    HD2 1483   4.158   3.623   3.682
   93PRO      C 1484   3.890   3.418   3.388
   93PRO      O 1485   3.821   3.518   3.374
   94ILE      N 1486   3.882   3.310   3.314
   94ILE      H 1487   3.933   3.226   3.335
   94ILE     CA 1488   3.770   3.282   3.218
   94ILE     HA 1489   3.694   3.358   3.233
   94ILE     CB 1490   3.817   3.289   3.068
   94ILE     HB 1491   3.903   3.221   3.068
   94ILE    CG1 1492   3.868   3.429   3.026
   94ILE   HG11 1493   3.781   3.488   3.000
   94ILE   HG12 1494   3.909   3.485   3.111
   94ILE    CG2 1495   3.713   3.239   2.966
   94ILE   HG21 1496   3.617   3.290   2.967
   94ILE   HG22 1497   3.762   3.258   2.870
   94ILE   HG23 1498   3.700   3.131   2.966
   94ILE     CD 1499   3.966   3.433   2.913
   94ILE    HD1 1500   3.920   3.411   2.817
   94ILE    HD2 1501   4.031   3.520   2.922
   94ILE    HD3 1502   4.027   3.350   2.949
   94ILE      C 1503   3.722   3.140   3.262
   94ILE      O 1504   3.807   3.057   3.285
   95VAL      N 1505   3.592   3.124   3.284
   95VAL      H 1506   3.538   3.208   3.266
   95VAL     CA 1507   3.520   2.996   3.323
   95VAL     HA 1508   3.593   2.915   3.326
   95VAL     CB 1509   3.474   2.989   3.471
   95VAL     HB 1510   3.382   3.044   3.489
   95VAL    CG1 1511   3.415   2.848   3.509
   95VAL   HG11 1512   3.490   2.768   3.512
   95VAL   HG12 1513   3.373   2.870   3.607
   95VAL   HG13 1514   3.332   2.815   3.448
   95VAL    CG2 1515   3.595   3.035   3.556
   95VAL   HG21 1516   3.682   2.976   3.528
   95VAL   HG22 1517   3.639   3.133   3.537
   95VAL   HG23 1518   3.584   3.033   3.664
   95VAL      C 1519   3.416   2.965   3.217
   95VAL      O 1520   3.349   3.058   3.166
   96ILE      N 1521   3.398   2.840   3.184
   96ILE      H 1522   3.464   2.771   3.216
   96ILE     CA 1523   3.292   2.791   3.099
   96ILE     HA 1524   3.215   2.861   3.066
   96ILE     CB 1525   3.358   2.746   2.966
   96ILE     HB 1526   3.442   2.681   2.990
   96ILE    CG1 1527   3.416   2.862   2.885
   96ILE   HG11 1528   3.353   2.950   2.870
   96ILE   HG12 1529   3.499   2.899   2.945
   96ILE    CG2 1530   3.258   2.663   2.882
   96ILE   HG21 1531   3.220   2.573   2.931
   96ILE   HG22 1532   3.170   2.722   2.859
   96ILE   HG23 1533   3.306   2.635   2.788
   96ILE     CD 1534   3.476   2.833   2.756
   96ILE    HD1 1535   3.402   2.800   2.683
   96ILE    HD2 1536   3.532   2.922   2.726
   96ILE    HD3 1537   3.545   2.749   2.750
   96ILE      C 1538   3.211   2.691   3.178
   96ILE      O 1539   3.272   2.599   3.241
   97ALA      N 1540   3.081   2.692   3.169
   97ALA      H 1541   3.036   2.766   3.118
   97ALA     CA 1542   2.984   2.598   3.230
   97ALA     HA 1543   3.034   2.503   3.249
   97ALA     CB 1544   2.936   2.630   3.371
   97ALA    HB1 1545   2.872   2.552   3.411
   97ALA    HB2 1546   3.018   2.651   3.440
   97ALA    HB3 1547   2.871   2.717   3.360
   97ALA      C 1548   2.877   2.541   3.134
   97ALA      O 1549   2.851   2.622   3.045
   98ARG      N 1550   2.842   2.415   3.139
   98ARG      H 1551   2.869   2.359   3.218
   98ARG     CA 1552   2.750   2.362   3.043
   98ARG     HA 1553   2.747   2.430   2.958
   98ARG     CB 1554   2.800   2.219   3.003
   98ARG    HB1 1555   2.899   2.235   2.960
   98ARG    HB2 1556   2.825   2.164   3.093
   98ARG     CG 1557   2.718   2.135   2.897
   98ARG    HG1 1558   2.612   2.137   2.922
   98ARG    HG2 1559   2.715   2.178   2.797
   98ARG     CD 1560   2.763   1.986   2.879
   98ARG    HD1 1561   2.858   1.990   2.826
   98ARG    HD2 1562   2.781   1.946   2.978
   98ARG     NE 1563   2.648   1.910   2.815
   98ARG     HE 1564   2.591   1.975   2.762
   98ARG     CZ 1565   2.613   1.784   2.839
   98ARG    NH1 1566   2.667   1.704   2.932
   98ARG   HH11 1567   2.718   1.747   3.008
   98ARG   HH12 1568   2.658   1.603   2.937
   98ARG    NH2 1569   2.522   1.731   2.764
   98ARG   HH21 1570   2.476   1.785   2.692
   98ARG   HH22 1571   2.477   1.646   2.794
   98ARG      C 1572   2.619   2.351   3.116
   98ARG      O 1573   2.617   2.310   3.231
   99THR      N 1574   2.510   2.370   3.044
   99THR      H 1575   2.519   2.415   2.954
   99THR     CA 1576   2.371   2.335   3.072
   99THR     HA 1577   2.370   2.259   3.150
   99THR     CB 1578   2.284   2.464   3.101
   99THR     HB 1579   2.208   2.412   3.158
   99THR    OG1 1580   2.228   2.532   2.989
   99THR    HG1 1581   2.139   2.500   2.988
   99THR    CG2 1582   2.349   2.579   3.188
   99THR   HG21 1583   2.452   2.604   3.160
   99THR   HG22 1584   2.307   2.679   3.195
   99THR   HG23 1585   2.371   2.545   3.289
   99THR      C 1586   2.325   2.253   2.952
   99THR      O 1587   2.379   2.271   2.844
  100HIS      N 1588   2.214   2.178   2.966
  100HIS      H 1589   2.159   2.180   3.051
  100HIS     CA 1590   2.152   2.090   2.865
  100HIS     HA 1591   2.224   2.013   2.838
  100HIS     CB 1592   2.025   2.012   2.914
  100HIS    HB1 1593   2.049   1.985   3.017
  100HIS    HB2 1594   1.941   2.082   2.910
  100HIS     CG 1595   1.982   1.888   2.846
  100HIS    ND1 1596   1.899   1.895   2.731
  100HIS    CD2 1597   2.004   1.758   2.875
  100HIS    HD2 1598   2.063   1.708   2.951
  100HIS    CE1 1599   1.888   1.773   2.689
  100HIS    HE1 1600   1.834   1.743   2.601
  100HIS    NE2 1601   1.945   1.685   2.778
  100HIS    HE2 1602   1.941   1.584   2.785
  100HIS      C 1603   2.116   2.171   2.736
  100HIS      O 1604   2.103   2.112   2.633
  101THR      N 1605   2.101   2.305   2.741
  101THR      H 1606   2.103   2.343   2.835
  101THR     CA 1607   2.058   2.389   2.628
  101THR     HA 1608   2.071   2.332   2.537
  101THR     CB 1609   1.905   2.420   2.649
  101THR     HB 1610   1.887   2.508   2.587
  101THR    OG1 1611   1.867   2.461   2.781
  101THR    HG1 1612   1.918   2.425   2.852
  101THR    CG2 1613   1.814   2.307   2.601
  101THR   HG21 1614   1.718   2.350   2.630
  101THR   HG22 1615   1.819   2.290   2.493
  101THR   HG23 1616   1.818   2.216   2.661
  101THR      C 1617   2.147   2.511   2.605
  101THR      O 1618   2.123   2.581   2.507
  102ALA      N 1619   2.253   2.530   2.687
  102ALA      H 1620   2.279   2.449   2.741
  102ALA     CA 1621   2.345   2.651   2.682
  102ALA     HA 1622   2.369   2.679   2.580
  102ALA     CB 1623   2.283   2.777   2.751
  102ALA    HB1 1624   2.294   2.865   2.688
  102ALA    HB2 1625   2.175   2.764   2.751
  102ALA    HB3 1626   2.316   2.798   2.853
  102ALA      C 1627   2.483   2.619   2.743
  102ALA      O 1628   2.489   2.560   2.848
  103LEU      N 1629   2.594   2.670   2.688
  103LEU      H 1630   2.585   2.731   2.609
  103LEU     CA 1631   2.715   2.688   2.759
  103LEU     HA 1632   2.730   2.615   2.840
  103LEU     CB 1633   2.834   2.669   2.660
  103LEU    HB1 1634   2.815   2.731   2.572
  103LEU    HB2 1635   2.926   2.692   2.714
  103LEU     CG 1636   2.870   2.525   2.608
  103LEU     HG 1637   2.785   2.458   2.620
  103LEU    CD1 1638   2.911   2.528   2.460
  103LEU   HD11 1639   3.004   2.583   2.451
  103LEU   HD12 1640   2.913   2.423   2.429
  103LEU   HD13 1641   2.837   2.577   2.398
  103LEU    CD2 1642   2.972   2.459   2.703
  103LEU   HD21 1643   2.956   2.495   2.805
  103LEU   HD22 1644   2.974   2.351   2.688
  103LEU   HD23 1645   3.074   2.483   2.672
  103LEU      C 1646   2.715   2.833   2.814
  103LEU      O 1647   2.672   2.924   2.741
  104ILE      N 1648   2.745   2.862   2.942
  104ILE      H 1649   2.773   2.788   3.006
  104ILE     CA 1650   2.753   2.993   3.001
  104ILE     HA 1651   2.700   3.060   2.933
  104ILE     CB 1652   2.688   2.986   3.146
  104ILE     HB 1653   2.745   2.914   3.205
  104ILE    CG1 1654   2.543   2.932   3.134
  104ILE   HG11 1655   2.498   2.976   3.045
  104ILE   HG12 1656   2.553   2.824   3.121
  104ILE    CG2 1657   2.687   3.123   3.211
  104ILE   HG21 1658   2.782   3.174   3.227
  104ILE   HG22 1659   2.615   3.195   3.174
  104ILE   HG23 1660   2.663   3.109   3.317
  104ILE     CD 1661   2.445   2.950   3.252
  104ILE    HD1 1662   2.423   3.055   3.272
  104ILE    HD2 1663   2.364   2.885   3.219
  104ILE    HD3 1664   2.480   2.912   3.348
  104ILE      C 1665   2.903   3.013   3.005
  104ILE      O 1666   2.976   2.938   3.066
  105PHE      N 1667   2.951   3.115   2.934
  105PHE      H 1668   2.883   3.172   2.886
  105PHE     CA 1669   3.088   3.158   2.938
  105PHE     HA 1670   3.145   3.074   2.977
  105PHE     CB 1671   3.131   3.200   2.789
  105PHE    HB1 1672   3.058   3.273   2.755
  105PHE    HB2 1673   3.226   3.254   2.794
  105PHE     CG 1674   3.148   3.099   2.679
  105PHE    CD1 1675   3.200   3.145   2.553
  105PHE    HD1 1676   3.235   3.245   2.532
  105PHE    CD2 1677   3.099   2.962   2.682
  105PHE    HD2 1678   3.056   2.927   2.775
  105PHE    CE1 1679   3.218   3.057   2.447
  105PHE    HE1 1680   3.267   3.084   2.355
  105PHE    CE2 1681   3.131   2.873   2.581
  105PHE    HE2 1682   3.111   2.767   2.582
  105PHE     CZ 1683   3.188   2.919   2.464
  105PHE     HZ 1684   3.216   2.844   2.391
  105PHE      C 1685   3.092   3.284   3.028
  105PHE      O 1686   3.005   3.373   3.019
  106LEU      N 1687   3.195   3.299   3.107
  106LEU      H 1688   3.271   3.232   3.109
  106LEU     CA 1689   3.211   3.408   3.205
  106LEU     HA 1690   3.165   3.501   3.173
  106LEU     CB 1691   3.157   3.356   3.347
  106LEU    HB1 1692   3.110   3.259   3.330
  106LEU    HB2 1693   3.241   3.335   3.413
  106LEU     CG 1694   3.072   3.456   3.434
  106LEU     HG 1695   2.978   3.469   3.380
  106LEU    CD1 1696   3.028   3.382   3.564
  106LEU   HD11 1697   3.109   3.344   3.626
  106LEU   HD12 1698   2.966   3.446   3.628
  106LEU   HD13 1699   2.954   3.309   3.533
  106LEU    CD2 1700   3.146   3.584   3.455
  106LEU   HD21 1701   3.146   3.646   3.365
  106LEU   HD22 1702   3.107   3.650   3.533
  106LEU   HD23 1703   3.249   3.564   3.483
  106LEU      C 1704   3.364   3.445   3.210
  106LEU      O 1705   3.450   3.357   3.190
  107MET      N 1706   3.395   3.573   3.214
  107MET      H 1707   3.317   3.637   3.222
  107MET     CA 1708   3.524   3.632   3.241
  107MET     HA 1709   3.600   3.554   3.238
  107MET     CB 1710   3.559   3.734   3.131
  107MET    HB1 1711   3.539   3.688   3.035
  107MET    HB2 1712   3.504   3.828   3.137
  107MET     CG 1713   3.708   3.771   3.144
  107MET    HG1 1714   3.712   3.839   3.230
  107MET    HG2 1715   3.776   3.687   3.160
  107MET     SD 1716   3.780   3.870   3.007
  107MET     CE 1717   3.959   3.807   3.027
  107MET    HE1 1718   3.961   3.698   3.026
  107MET    HE2 1719   4.026   3.843   2.950
  107MET    HE3 1720   3.999   3.825   3.127
  107MET      C 1721   3.512   3.718   3.369
  107MET      O 1722   3.411   3.784   3.394
  108GLY      N 1723   3.624   3.714   3.444
  108GLY      H 1724   3.698   3.659   3.403
  108GLY     CA 1725   3.643   3.798   3.560
  108GLY    HA1 1726   3.554   3.858   3.582
  108GLY    HA2 1727   3.655   3.740   3.651
  108GLY      C 1728   3.762   3.892   3.551
  108GLY      O 1729   3.849   3.868   3.467
  109LYS      N 1730   3.767   3.996   3.635
  109LYS      H 1731   3.692   4.026   3.695
  109LYS     CA 1732   3.882   4.085   3.632
  109LYS     HA 1733   3.917   4.103   3.530
  109LYS     CB 1734   3.836   4.211   3.700
  109LYS    HB1 1735   3.795   4.183   3.797
  109LYS    HB2 1736   3.920   4.281   3.700
  109LYS     CG 1737   3.715   4.284   3.632
  109LYS    HG1 1738   3.742   4.301   3.527
  109LYS    HG2 1739   3.627   4.220   3.641
  109LYS     CD 1740   3.666   4.406   3.711
  109LYS    HD1 1741   3.605   4.371   3.794
  109LYS    HD2 1742   3.746   4.464   3.757
  109LYS     CE 1743   3.591   4.504   3.629
  109LYS    HE1 1744   3.542   4.580   3.689
  109LYS    HE2 1745   3.655   4.552   3.556
  109LYS     NZ 1746   3.477   4.450   3.554
  109LYS    HZ1 1747   3.510   4.433   3.460
  109LYS    HZ2 1748   3.428   4.373   3.596
  109LYS    HZ3 1749   3.414   4.527   3.536
  109LYS      C 1750   3.998   4.029   3.717
  109LYS      O 1751   3.974   3.962   3.819
  110PRO      N 1752   4.124   4.060   3.686
  110PRO     CA 1753   4.241   4.008   3.769
  110PRO     HA 1754   4.222   3.905   3.798
  110PRO     CB 1755   4.362   4.026   3.678
  110PRO    HB1 1756   4.450   4.054   3.737
  110PRO    HB2 1757   4.374   3.934   3.620
  110PRO     CG 1758   4.324   4.139   3.580
  110PRO    HG1 1759   4.339   4.235   3.628
  110PRO    HG2 1760   4.377   4.136   3.485
  110PRO     CD 1761   4.169   4.123   3.567
  110PRO    HD1 1762   4.112   4.215   3.557
  110PRO    HD2 1763   4.137   4.065   3.480
  110PRO      C 1764   4.266   4.079   3.908
  110PRO      O 1765   4.376   4.082   3.961
  111THR      N 1766   4.156   4.137   3.959
  111THR      H 1767   4.071   4.115   3.909
  111THR     CA 1768   4.135   4.197   4.090
  111THR     HA 1769   4.228   4.186   4.145
  111THR     CB 1770   4.121   4.347   4.066
  111THR     HB 1771   4.089   4.390   4.161
  111THR    OG1 1772   4.020   4.377   3.975
  111THR    HG1 1773   3.935   4.378   4.017
  111THR    CG2 1774   4.247   4.417   4.010
  111THR   HG21 1775   4.339   4.405   4.068
  111THR   HG22 1776   4.262   4.392   3.905
  111THR   HG23 1777   4.241   4.524   4.029
  111THR      C 1778   4.012   4.132   4.159
  111THR      O 1779   3.948   4.195   4.246
  112THR      N 1780   3.974   4.012   4.123
  112THR      H 1781   4.031   3.963   4.056
  112THR     CA 1782   3.876   3.927   4.194
  112THR     HA 1783   3.869   3.967   4.295
  112THR     CB 1784   3.733   3.938   4.137
  112THR     HB 1785   3.699   4.041   4.138
  112THR    OG1 1786   3.634   3.863   4.214
  112THR    HG1 1787   3.599   3.919   4.282
  112THR    CG2 1788   3.702   3.889   3.986
  112THR   HG21 1789   3.741   3.957   3.911
  112THR   HG22 1790   3.745   3.789   3.987
  112THR   HG23 1791   3.594   3.882   3.969
  112THR      C 1792   3.936   3.782   4.191
  112THR      O 1793   4.015   3.750   4.106
  113SER      N 1794   3.902   3.698   4.285
  113SER      H 1795   3.848   3.729   4.365
  113SER     CA 1796   3.959   3.572   4.303
  113SER     HA 1797   4.068   3.583   4.297
  113SER     CB 1798   3.918   3.533   4.444
  113SER    HB1 1799   3.813   3.546   4.471
  113SER    HB2 1800   3.934   3.427   4.460
  113SER     OG 1801   3.982   3.594   4.554
  113SER     HG 1802   4.071   3.577   4.529
  113SER      C 1803   3.905   3.462   4.214
  113SER      O 1804   3.787   3.445   4.191
  114ARG      N 1805   4.001   3.383   4.161
  114ARG      H 1806   4.095   3.420   4.162
  114ARG     CA 1807   3.989   3.260   4.084
  114ARG     HA 1808   3.994   3.285   3.978
  114ARG     CB 1809   4.121   3.174   4.107
  114ARG    HB1 1810   4.207   3.233   4.075
  114ARG    HB2 1811   4.132   3.164   4.215
  114ARG     CG 1812   4.121   3.035   4.036
  114ARG    HG1 1813   4.024   2.987   4.047
  114ARG    HG2 1814   4.130   3.056   3.929
  114ARG     CD 1815   4.237   2.941   4.065
  114ARG    HD1 1816   4.325   2.982   4.015
  114ARG    HD2 1817   4.264   2.940   4.171
  114ARG     NE 1818   4.198   2.812   4.018
  114ARG     HE 1819   4.121   2.823   3.954
  114ARG     CZ 1820   4.275   2.700   4.005
  114ARG    NH1 1821   4.395   2.691   4.061
  114ARG   HH11 1822   4.424   2.762   4.126
  114ARG   HH12 1823   4.456   2.610   4.064
  114ARG    NH2 1824   4.232   2.589   3.941
  114ARG   HH21 1825   4.145   2.599   3.891
  114ARG   HH22 1826   4.292   2.511   3.918
  114ARG      C 1827   3.862   3.180   4.104
  114ARG      O 1828   3.776   3.181   4.021
  115ARG      N 1829   3.846   3.110   4.217
  115ARG      H 1830   3.925   3.127   4.278
  115ARG     CA 1831   3.750   3.015   4.262
  115ARG     HA 1832   3.742   2.937   4.186
  115ARG     CB 1833   3.806   2.952   4.390
  115ARG    HB1 1834   3.835   3.033   4.456
  115ARG    HB2 1835   3.726   2.896   4.440
  115ARG     CG 1836   3.929   2.862   4.356
  115ARG    HG1 1837   3.904   2.762   4.321
  115ARG    HG2 1838   3.990   2.910   4.279
  115ARG     CD 1839   4.019   2.833   4.480
  115ARG    HD1 1840   4.049   2.921   4.538
  115ARG    HD2 1841   3.975   2.766   4.554
  115ARG     NE 1842   4.151   2.779   4.454
  115ARG     HE 1843   4.166   2.679   4.460
  115ARG     CZ 1844   4.256   2.856   4.441
  115ARG    NH1 1845   4.242   2.986   4.419
  115ARG   HH11 1846   4.159   3.043   4.421
  115ARG   HH12 1847   4.319   3.047   4.400
  115ARG    NH2 1848   4.376   2.803   4.424
  115ARG   HH21 1849   4.402   2.706   4.431
  115ARG   HH22 1850   4.450   2.858   4.382
  115ARG      C 1851   3.608   3.078   4.274
  115ARG      O 1852   3.507   3.010   4.258
  116ASP      N 1853   3.595   3.205   4.311
  116ASP      H 1854   3.677   3.264   4.309
  116ASP     CA 1855   3.466   3.271   4.321
  116ASP     HA 1856   3.397   3.220   4.388
  116ASP     CB 1857   3.477   3.409   4.395
  116ASP    HB1 1858   3.530   3.404   4.490
  116ASP    HB2 1859   3.533   3.478   4.332
  116ASP     CG 1860   3.344   3.478   4.425
  116ASP    OD1 1861   3.337   3.597   4.395
  116ASP    OD2 1862   3.253   3.427   4.490
  116ASP      C 1863   3.401   3.289   4.180
  116ASP      O 1864   3.278   3.278   4.173
  117VAL      N 1865   3.483   3.316   4.080
  117VAL      H 1866   3.583   3.321   4.095
  117VAL     CA 1867   3.432   3.323   3.940
  117VAL     HA 1868   3.345   3.388   3.941
  117VAL     CB 1869   3.536   3.382   3.843
  117VAL     HB 1870   3.622   3.315   3.843
  117VAL    CG1 1871   3.494   3.386   3.694
  117VAL   HG11 1872   3.458   3.293   3.651
  117VAL   HG12 1873   3.409   3.454   3.685
  117VAL   HG13 1874   3.572   3.414   3.623
  117VAL    CG2 1875   3.585   3.515   3.903
  117VAL   HG21 1876   3.646   3.517   3.993
  117VAL   HG22 1877   3.658   3.566   3.840
  117VAL   HG23 1878   3.504   3.579   3.938
  117VAL      C 1879   3.381   3.185   3.899
  117VAL      O 1880   3.275   3.173   3.839
  118TYR      N 1881   3.448   3.079   3.938
  118TYR      H 1882   3.529   3.090   3.998
  118TYR     CA 1883   3.436   2.939   3.900
  118TYR     HA 1884   3.428   2.940   3.792
  118TYR     CB 1885   3.558   2.856   3.948
  118TYR    HB1 1886   3.652   2.902   3.920
  118TYR    HB2 1887   3.563   2.847   4.057
  118TYR     CG 1888   3.557   2.713   3.901
  118TYR    CD1 1889   3.507   2.605   3.984
  118TYR    HD1 1890   3.482   2.615   4.089
  118TYR    CD2 1891   3.590   2.679   3.771
  118TYR    HD2 1892   3.604   2.762   3.702
  118TYR    CE1 1893   3.518   2.469   3.944
  118TYR    HE1 1894   3.499   2.391   4.016
  118TYR    CE2 1895   3.587   2.545   3.730
  118TYR    HE2 1896   3.607   2.524   3.626
  118TYR     CZ 1897   3.552   2.441   3.814
  118TYR     OH 1898   3.560   2.308   3.779
  118TYR     HH 1899   3.566   2.243   3.847
  118TYR      C 1900   3.305   2.889   3.957
  118TYR      O 1901   3.213   2.843   3.886
  119ARG      N 1902   3.290   2.910   4.091
  119ARG      H 1903   3.374   2.948   4.132
  119ARG     CA 1904   3.174   2.885   4.169
  119ARG     HA 1905   3.164   2.776   4.167
  119ARG     CB 1906   3.208   2.919   4.321
  119ARG    HB1 1907   3.295   2.866   4.359
  119ARG    HB2 1908   3.237   3.023   4.331
  119ARG     CG 1909   3.098   2.887   4.423
  119ARG    HG1 1910   3.007   2.940   4.394
  119ARG    HG2 1911   3.076   2.781   4.428
  119ARG     CD 1912   3.131   2.926   4.569
  119ARG    HD1 1913   3.045   2.912   4.635
  119ARG    HD2 1914   3.207   2.858   4.607
  119ARG     NE 1915   3.175   3.066   4.577
  119ARG     HE 1916   3.155   3.133   4.505
  119ARG     CZ 1917   3.244   3.108   4.686
  119ARG    NH1 1918   3.254   3.028   4.793
  119ARG   HH11 1919   3.237   2.929   4.785
  119ARG   HH12 1920   3.294   3.057   4.881
  119ARG    NH2 1921   3.297   3.225   4.683
  119ARG   HH21 1922   3.254   3.290   4.619
  119ARG   HH22 1923   3.355   3.277   4.748
  119ARG      C 1924   3.053   2.958   4.112
  119ARG      O 1925   2.960   2.883   4.090
  120THR      N 1926   3.062   3.088   4.083
  120THR      H 1927   3.153   3.131   4.075
  120THR     CA 1928   2.954   3.167   4.020
  120THR     HA 1929   2.868   3.170   4.086
  120THR     CB 1930   2.991   3.318   4.002
  120THR     HB 1931   3.068   3.346   3.929
  120THR    OG1 1932   3.034   3.365   4.127
  120THR    HG1 1933   3.126   3.341   4.135
  120THR    CG2 1934   2.861   3.397   3.963
  120THR   HG21 1935   2.875   3.502   3.990
  120THR   HG22 1936   2.827   3.394   3.860
  120THR   HG23 1937   2.779   3.356   4.022
  120THR      C 1938   2.903   3.103   3.888
  120THR      O 1939   2.783   3.093   3.875
  121CYS      N 1940   2.997   3.066   3.798
  121CYS      H 1941   3.090   3.100   3.817
  121CYS     CA 1942   2.961   3.009   3.669
  121CYS     HA 1943   2.892   3.074   3.617
  121CYS     CB 1944   3.089   3.002   3.584
  121CYS    HB1 1945   3.147   3.090   3.608
  121CYS    HB2 1946   3.156   2.922   3.614
  121CYS     SG 1947   3.062   2.983   3.404
  121CYS     HG 1948   3.038   3.112   3.379
  121CYS      C 1949   2.888   2.876   3.684
  121CYS      O 1950   2.777   2.850   3.631
  122ARG      N 1951   2.940   2.798   3.779
  122ARG      H 1952   3.019   2.827   3.836
  122ARG     CA 1953   2.881   2.673   3.820
  122ARG     HA 1954   2.874   2.605   3.735
  122ARG     CB 1955   2.979   2.589   3.913
  122ARG    HB1 1956   3.078   2.572   3.870
  122ARG    HB2 1957   3.009   2.657   3.992
  122ARG     CG 1958   2.938   2.461   3.997
  122ARG    HG1 1959   2.865   2.493   4.071
  122ARG    HG2 1960   2.885   2.394   3.929
  122ARG     CD 1961   3.065   2.392   4.059
  122ARG    HD1 1962   3.040   2.290   4.090
  122ARG    HD2 1963   3.141   2.381   3.982
  122ARG     NE 1964   3.106   2.464   4.179
  122ARG     HE 1965   3.043   2.533   4.217
  122ARG     CZ 1966   3.222   2.454   4.247
  122ARG    NH1 1967   3.307   2.362   4.214
  122ARG   HH11 1968   3.268   2.287   4.158
  122ARG   HH12 1969   3.386   2.344   4.275
  122ARG    NH2 1970   3.241   2.525   4.360
  122ARG   HH21 1971   3.161   2.562   4.410
  122ARG   HH22 1972   3.317   2.507   4.423
  122ARG      C 1973   2.748   2.689   3.897
  122ARG      O 1974   2.654   2.614   3.878
  123ASP      N 1975   2.736   2.789   3.982
  123ASP      H 1976   2.811   2.855   3.992
  123ASP     CA 1977   2.615   2.836   4.051
  123ASP     HA 1978   2.589   2.751   4.115
  123ASP     CB 1979   2.643   2.963   4.139
  123ASP    HB1 1980   2.704   2.927   4.222
  123ASP    HB2 1981   2.709   3.034   4.089
  123ASP     CG 1982   2.519   3.033   4.192
  123ASP    OD1 1983   2.513   3.157   4.195
  123ASP    OD2 1984   2.424   2.966   4.238
  123ASP      C 1985   2.499   2.858   3.958
  123ASP      O 1986   2.396   2.793   3.968
  124HIS      N 1987   2.523   2.947   3.860
  124HIS      H 1988   2.613   2.991   3.869
  124HIS     CA 1989   2.438   2.979   3.744
  124HIS     HA 1990   2.339   3.001   3.784
  124HIS     CB 1991   2.497   3.090   3.654
  124HIS    HB1 1992   2.597   3.078   3.611
  124HIS    HB2 1993   2.446   3.095   3.558
  124HIS     CG 1994   2.475   3.230   3.707
  124HIS    ND1 1995   2.349   3.283   3.727
  124HIS    CD2 1996   2.570   3.325   3.732
  124HIS    HD2 1997   2.678   3.325   3.723
  124HIS    CE1 1998   2.370   3.404   3.767
  124HIS    HE1 1999   2.283   3.466   3.782
  124HIS    NE2 2000   2.498   3.432   3.784
  124HIS    HE2 2001   2.546   3.516   3.814
  124HIS      C 2002   2.401   2.854   3.664
  124HIS      O 2003   2.289   2.839   3.629
  125ALA      N 2004   2.499   2.763   3.644
  125ALA      H 2005   2.584   2.775   3.697
  125ALA     CA 2006   2.486   2.642   3.565
  125ALA     HA 2007   2.433   2.675   3.476
  125ALA     CB 2008   2.629   2.583   3.539
  125ALA    HB1 2009   2.682   2.673   3.506
  125ALA    HB2 2010   2.660   2.549   3.638
  125ALA    HB3 2011   2.619   2.499   3.471
  125ALA      C 2012   2.402   2.544   3.640
  125ALA      O 2013   2.336   2.465   3.580
  126THR      N 2014   2.404   2.559   3.775
  126THR      H 2015   2.458   2.626   3.827
  126THR     CA 2016   2.330   2.464   3.860
  126THR     HA 2017   2.321   2.369   3.807
  126THR     CB 2018   2.404   2.453   3.998
  126THR     HB 2019   2.401   2.547   4.053
  126THR    OG1 2020   2.534   2.407   3.969
  126THR    HG1 2021   2.581   2.479   3.930
  126THR    CG2 2022   2.351   2.338   4.086
  126THR   HG21 2023   2.411   2.322   4.175
  126THR   HG22 2024   2.246   2.359   4.108
  126THR   HG23 2025   2.350   2.241   4.037
  126THR      C 2026   2.179   2.504   3.875
  126THR      O 2027   2.095   2.415   3.881
  127ARG      N 2028   2.157   2.634   3.886
  127ARG      H 2029   2.238   2.692   3.899
  127ARG     CA 2030   2.020   2.693   3.880
  127ARG     HA 2031   1.954   2.657   3.960
  127ARG     CB 2032   2.042   2.847   3.891
  127ARG    HB1 2033   2.128   2.879   3.832
  127ARG    HB2 2034   1.959   2.903   3.849
  127ARG     CG 2035   2.068   2.903   4.031
  127ARG    HG1 2036   1.981   2.869   4.088
  127ARG    HG2 2037   2.160   2.861   4.072
  127ARG     CD 2038   2.067   3.061   4.040
  127ARG    HD1 2039   2.092   3.105   3.944
  127ARG    HD2 2040   1.972   3.108   4.066
  127ARG     NE 2041   2.173   3.117   4.125
  127ARG     HE 2042   2.258   3.061   4.120
  127ARG     CZ 2043   2.172   3.238   4.183
  127ARG    NH1 2044   2.063   3.305   4.208
  127ARG   HH11 2045   1.976   3.270   4.172
  127ARG   HH12 2046   2.063   3.394   4.255
  127ARG    NH2 2047   2.290   3.281   4.225
  127ARG   HH21 2048   2.376   3.229   4.213
  127ARG   HH22 2049   2.296   3.375   4.261
  127ARG      C 2050   1.944   2.669   3.748
  127ARG      O 2051   1.825   2.636   3.752
  128VAL      N 2052   2.023   2.668   3.640
  128VAL      H 2053   2.112   2.715   3.644
  128VAL     CA 2054   1.968   2.635   3.506
  128VAL     HA 2055   1.868   2.677   3.493
  128VAL     CB 2056   2.056   2.689   3.390
  128VAL     HB 2057   2.157   2.657   3.415
  128VAL    CG1 2058   2.017   2.633   3.255
  128VAL   HG11 2059   2.049   2.530   3.241
  128VAL   HG12 2060   1.916   2.664   3.232
  128VAL   HG13 2061   2.088   2.679   3.187
  128VAL    CG2 2062   2.049   2.843   3.384
  128VAL   HG21 2063   1.949   2.886   3.378
  128VAL   HG22 2064   2.093   2.873   3.478
  128VAL   HG23 2065   2.103   2.888   3.301
  128VAL      C 2066   1.944   2.490   3.485
  128VAL      O 2067   1.839   2.457   3.433
  129ARG      N 2068   2.028   2.402   3.546
  129ARG      H 2069   2.101   2.455   3.591
  129ARG     CA 2070   2.009   2.259   3.558
  129ARG     HA 2071   1.976   2.228   3.459
  129ARG     CB 2072   2.144   2.195   3.606
  129ARG    HB1 2073   2.228   2.214   3.539
  129ARG    HB2 2074   2.174   2.245   3.698
  129ARG     CG 2075   2.146   2.046   3.631
  129ARG    HG1 2076   2.080   2.017   3.713
  129ARG    HG2 2077   2.109   1.997   3.541
  129ARG     CD 2078   2.285   1.996   3.679
  129ARG    HD1 2079   2.352   2.080   3.696
  129ARG    HD2 2080   2.281   1.922   3.760
  129ARG     NE 2081   2.353   1.928   3.568
  129ARG     HE 2082   2.384   1.988   3.493
  129ARG     CZ 2083   2.375   1.795   3.544
  129ARG    NH1 2084   2.349   1.706   3.638
  129ARG   HH11 2085   2.324   1.740   3.730
  129ARG   HH12 2086   2.368   1.607   3.641
  129ARG    NH2 2087   2.414   1.754   3.428
  129ARG   HH21 2088   2.437   1.823   3.358
  129ARG   HH22 2089   2.410   1.656   3.406
  129ARG      C 2090   1.891   2.214   3.645
  129ARG      O 2091   1.804   2.139   3.601
  130ALA      N 2092   1.871   2.285   3.755
  130ALA      H 2093   1.948   2.338   3.795
  130ALA     CA 2094   1.755   2.257   3.847
  130ALA     HA 2095   1.745   2.148   3.847
  130ALA     CB 2096   1.789   2.322   3.981
  130ALA    HB1 2097   1.714   2.304   4.058
  130ALA    HB2 2098   1.886   2.280   4.005
  130ALA    HB3 2099   1.810   2.427   3.963
  130ALA      C 2100   1.626   2.324   3.791
  130ALA      O 2101   1.520   2.282   3.832
  131THR      N 2102   1.635   2.418   3.699
  131THR      H 2103   1.733   2.442   3.696
  131THR     CA 2104   1.523   2.490   3.633
  131THR     HA 2105   1.448   2.510   3.710
  131THR     CB 2106   1.563   2.624   3.570
  131THR     HB 2107   1.656   2.614   3.514
  131THR    OG1 2108   1.593   2.713   3.679
  131THR    HG1 2109   1.681   2.686   3.700
  131THR    CG2 2110   1.459   2.690   3.475
  131THR   HG21 2111   1.489   2.788   3.440
  131THR   HG22 2112   1.447   2.633   3.383
  131THR   HG23 2113   1.361   2.696   3.521
  131THR      C 2114   1.475   2.393   3.527
  131THR      O 2115   1.356   2.379   3.501
  132GLY      N 2116   1.566   2.313   3.461
  132GLY      H 2117   1.664   2.331   3.478
  132GLY     CA 2118   1.543   2.205   3.359
  132GLY    HA1 2119   1.588   2.122   3.412
  132GLY    HA2 2120   1.437   2.177   3.362
  132GLY      C 2121   1.618   2.211   3.230
  132GLY      O 2122   1.573   2.150   3.135
  133ASN      N 2123   1.729   2.277   3.225
  133ASN      H 2124   1.750   2.328   3.309
  133ASN     CA 2125   1.779   2.334   3.101
  133ASN     HA 2126   1.739   2.283   3.014
  133ASN     CB 2127   1.724   2.483   3.087
  133ASN    HB1 2128   1.719   2.526   3.187
  133ASN    HB2 2129   1.808   2.541   3.048
  133ASN     CG 2130   1.592   2.487   3.011
  133ASN    OD1 2131   1.485   2.486   3.074
  133ASN    ND2 2132   1.595   2.508   2.879
  133ASN   HD21 2133   1.681   2.506   2.827
  133ASN   HD22 2134   1.509   2.526   2.829
  133ASN      C 2135   1.930   2.318   3.083
  133ASN     O1 2136   1.981   2.227   3.147
  133ASN     O2 2137   1.995   2.384   2.999
  134UNK    N00 2138   1.606   2.936   3.835
  134UNK    N01 2139   1.618   3.059   3.779
  134UNK    C02 2140   1.638   2.910   3.962
  134UNK    C03 2141   1.518   3.156   3.812
  134UNK    C04 2142   1.574   3.282   3.753
  134UNK    C05 2143   1.661   3.233   3.639
  134UNK    C06 2144   1.510   3.424   3.714
  134UNK    C07 2145   1.720   3.352   3.566
  134UNK    C08 2146   1.714   3.091   3.683
  134UNK    C09 2147   1.760   3.482   3.656
  134UNK    C0A 2148   1.596   3.402   3.495
  134UNK    C0B 2149   1.628   3.526   3.733
  134UNK    C0C 2150   1.486   3.434   3.568
  134UNK    C0D 2151   1.583   2.787   4.030
  134UNK    C0E 2152   1.484   2.711   3.973
  134UNK    C0F 2153   1.436   2.603   4.049
  134UNK    C0G 2154   1.498   2.562   4.171
  134UNK    C0H 2155   1.601   2.637   4.228
  134UNK    C0I 2156   1.636   2.753   4.159
  134UNK    C0J 2157   1.449   2.437   4.241
  134UNK    O0K 2158   1.710   2.987   4.031
  134UNK    O0M 2159   1.413   3.140   3.875
  134UNK    O0N 2160   1.789   3.012   3.627
  134UNK    F0O 2161   1.521   2.405   4.353
  134UNK    F0P 2162   1.428   2.329   4.165
  134UNK    F0Q 2163   1.325   2.460   4.280
  134UNK    H0R 2164   1.574   2.863   3.773
  134UNK    H0S 2165   1.643   3.298   3.836
  134UNK    H0T 2166   1.595   3.182   3.570
  134UNK    H0U 2167   1.418   3.454   3.765
  134UNK    H0V 2168   1.798   3.332   3.493
  134UNK    H0W 2169   1.791   3.561   3.588
  134UNK    H0X 2170   1.841   3.450   3.722
  134UNK    H0Y 2171   1.605   3.407   3.388
  134UNK    H0Z 2172   1.644   3.554   3.837
  134UNK    H10 2173   1.601   3.615   3.676
  134UNK    H11 2174   1.394   3.473   3.529
  134UNK    H12 2175   1.434   2.746   3.884
  134UNK    H13 2176   1.358   2.543   4.004
  134UNK    H14 2177   1.664   2.600   4.308
  134UNK    H15 2178   1.719   2.818   4.182
  135SOL     OW 2179   5.406   4.838   5.661
  135SOL    HW1 2180   5.501   4.835   5.650
  135SOL    HW2 2181   5.383   4.753   5.698
  135SOL     MW 2182   5.415   4.827   5.664
  136SOL     OW 2183   3.494   0.146   5.856
  136SOL    HW1 2184   3.456   0.062   5.829
  136SOL    HW2 2185   3.512   0.191   5.774
  136SOL     MW 2186   3.491   0.141   5.842
  137SOL     OW 2187   4.295   5.937   5.537
  137SOL    HW1 2188   4.217   5.989   5.517
  137SOL    HW2 2189   4.291   5.924   5.632
  137SOL     MW 2190   4.284   5.942   5.547
  138SOL     OW 2191   1.772   2.138   5.268
  138SOL    HW1 2192   1.851   2.176   5.231
  138SOL    HW2 2193   1.763   2.053   5.225
  138SOL     MW 2194   1.781   2.132   5.258
  139SOL     OW 2195   4.086   5.290   6.092
  139SOL    HW1 2196   4.028   5.292   6.016
  139SOL    HW2 2197   4.161   5.238   6.064
  139SOL     MW 2198   4.089   5.284   6.079
  140SOL     OW 2199   6.013   1.883   5.552
  140SOL    HW1 2200   5.988   1.968   5.587
  140SOL    HW2 2201   5.942   1.824   5.577
  140SOL     MW 2202   6.001   1.886   5.560
  141SOL     OW 2203   5.521   5.712   5.605
  141SOL    HW1 2204   5.441   5.669   5.577
  141SOL    HW2 2205   5.552   5.660   5.679
  141SOL     MW 2206   5.515   5.700   5.611
  142SOL     OW 2207   4.753   1.016   5.884
  142SOL    HW1 2208   4.687   1.058   5.939
  142SOL    HW2 2209   4.816   1.085   5.864
  142SOL     MW 2210   4.752   1.030   5.888
  143SOL     OW 2211   3.693   2.807   1.627
  143SOL    HW1 2212   3.768   2.830   1.572
  143SOL    HW2 2213   3.707   2.856   1.708
  143SOL     MW 2214   3.704   2.816   1.630
  144SOL     OW 2215   3.740   0.123   4.534
  144SOL    HW1 2216   3.794   0.114   4.455
  144SOL    HW2 2217   3.777   0.198   4.580
  144SOL     MW 2218   3.751   0.131   4.530
  145SOL     OW 2219   3.979   0.746   5.723
  145SOL    HW1 2220   3.935   0.785   5.799
  145SOL    HW2 2221   3.969   0.812   5.653
  145SOL     MW 2222   3.972   0.759   5.723
  146SOL     OW 2223   1.638   2.000   2.384
  146SOL    HW1 2224   1.608   1.912   2.360
  146SOL    HW2 2225   1.559   2.054   2.380
  146SOL     MW 2226   1.624   1.995   2.381
  147SOL     OW 2227   5.261   5.026   5.295
  147SOL    HW1 2228   5.280   5.118   5.315
  147SOL    HW2 2229   5.178   5.009   5.339
  147SOL     MW 2230   5.253   5.036   5.303
  148SOL     OW 2231   0.119   1.553   5.306
  148SOL    HW1 2232   0.202   1.599   5.299
  148SOL    HW2 2233   0.079   1.586   5.387
  148SOL     MW 2234   0.124   1.564   5.315
  149SOL     OW 2235   3.991   1.355   6.053
  149SOL    HW1 2236   4.016   1.348   6.145
  149SOL    HW2 2237   4.035   1.435   6.022
  149SOL     MW 2238   4.000   1.365   6.061
  150SOL     OW 2239   0.158   5.239   0.286
  150SOL    HW1 2240   0.236   5.237   0.230
  150SOL    HW2 2241   0.127   5.148   0.286
  150SOL     MW 2242   0.164   5.227   0.279
  151SOL     OW 2243   2.572   4.846   2.695
  151SOL    HW1 2244   2.637   4.830   2.764
  151SOL    HW2 2245   2.521   4.764   2.691
  151SOL     MW 2246   2.573   4.833   2.703
  152SOL     OW 2247   2.945   0.630   5.272
  152SOL    HW1 2248   3.035   0.648   5.246
  152SOL    HW2 2249   2.950   0.553   5.329
  152SOL     MW 2250   2.957   0.623   5.276
  153SOL     OW 2251   5.785   3.055   3.003
  153SOL    HW1 2252   5.799   3.014   3.088
  153SOL    HW2 2253   5.861   3.111   2.990
  153SOL     MW 2254   5.796   3.057   3.012
  154SOL     OW 2255   5.555   0.316   2.678
  154SOL    HW1 2256   5.645   0.301   2.648
  154SOL    HW2 2257   5.558   0.299   2.772
  154SOL     MW 2258   5.567   0.312   2.686
  155SOL     OW 2259   1.039   2.958   3.594
  155SOL    HW1 2260   1.080   3.043   3.584
  155SOL    HW2 2261   1.045   2.918   3.507
  155SOL     MW 2262   1.045   2.963   3.582
  156SOL     OW 2263   1.746   0.725   1.132
  156SOL    HW1 2264   1.779   0.802   1.178
  156SOL    HW2 2265   1.667   0.756   1.087
  156SOL     MW 2266   1.740   0.739   1.132
  157SOL     OW 2267   0.428   5.323   5.374
  157SOL    HW1 2268   0.349   5.278   5.346
  157SOL    HW2 2269   0.484   5.322   5.297
  157SOL     MW 2270   0.425   5.317   5.361
  158SOL     OW 2271   5.354   1.210   0.614
  158SOL    HW1 2272   5.425   1.237   0.555
  158SOL    HW2 2273   5.361   1.115   0.616
  158SOL     MW 2274   5.364   1.202   0.607
  159SOL     OW 2275   3.299   4.515   4.188
  159SOL    HW1 2276   3.347   4.596   4.167
  159SOL    HW2 2277   3.363   4.460   4.233
  159SOL     MW 2278   3.313   4.519   4.191
  160SOL     OW 2279   0.806   2.876   3.688
  160SOL    HW1 2280   0.892   2.913   3.671
  160SOL    HW2 2281   0.771   2.927   3.761
  160SOL     MW 2282   0.812   2.887   3.695
  161SOL     OW 2283   0.283   1.359   3.507
  161SOL    HW1 2284   0.221   1.295   3.543
  161SOL    HW2 2285   0.234   1.401   3.436
  161SOL     MW 2286   0.269   1.356   3.502
  162SOL     OW 2287   0.889   2.923   0.537
  162SOL    HW1 2288   0.824   2.989   0.513
  162SOL    HW2 2289   0.955   2.971   0.587
  162SOL     MW 2290   0.889   2.937   0.541
  163SOL     OW 2291   1.176   2.732   4.396
  163SOL    HW1 2292   1.154   2.653   4.346
  163SOL    HW2 2293   1.235   2.781   4.340
  163SOL     MW 2294   1.180   2.728   4.383
  164SOL     OW 2295   0.560   4.260   1.449
  164SOL    HW1 2296   0.504   4.298   1.516
  164SOL    HW2 2297   0.615   4.197   1.496
  164SOL     MW 2298   0.560   4.257   1.463
  165SOL     OW 2299   2.011   5.812   1.763
  165SOL    HW1 2300   2.099   5.827   1.727
  165SOL    HW2 2301   1.994   5.889   1.816
  165SOL     MW 2302   2.020   5.824   1.765
  166SOL     OW 2303   1.402   4.483   4.483
  166SOL    HW1 2304   1.411   4.506   4.575
  166SOL    HW2 2305   1.312   4.506   4.461
  166SOL     MW 2306   1.392   4.489   4.492
  167SOL     OW 2307   2.494   0.178   3.562
  167SOL    HW1 2308   2.477   0.084   3.571
  167SOL    HW2 2309   2.410   0.215   3.537
  167SOL     MW 2310   2.481   0.170   3.560
  168SOL     OW 2311   6.081   1.199   3.414
  168SOL    HW1 2312   6.088   1.288   3.379
  168SOL    HW2 2313   6.118   1.204   3.502
  168SOL     MW 2314   6.087   1.211   3.421
  169SOL     OW 2315   5.217   2.574   2.940
  169SOL    HW1 2316   5.264   2.580   2.856
  169SOL    HW2 2317   5.268   2.510   2.990
  169SOL     MW 2318   5.230   2.566   2.935
  170SOL     OW 2319   2.738   0.897   1.230
  170SOL    HW1 2320   2.699   0.821   1.187
  170SOL    HW2 2321   2.817   0.863   1.272
  170SOL     MW 2322   2.743   0.883   1.229
  171SOL     OW 2323   5.931   2.077   4.755
  171SOL    HW1 2324   5.961   2.127   4.679
  171SOL    HW2 2325   5.992   2.004   4.761
  171SOL     MW 2326   5.943   2.074   4.746
  172SOL     OW 2327   0.156   1.798   2.171
  172SOL    HW1 2328   0.199   1.761   2.248
  172SOL    HW2 2329   0.078   1.841   2.205
  172SOL     MW 2330   0.151   1.799   2.185
  173SOL     OW 2331   3.991   4.494   1.995
  173SOL    HW1 2332   3.906   4.480   1.952
  173SOL    HW2 2333   3.969   4.531   2.080
  173SOL     MW 2334   3.977   4.497   2.000
  174SOL     OW 2335   5.660   4.128   2.883
  174SOL    HW1 2336   5.753   4.113   2.866
  174SOL    HW2 2337   5.656   4.153   2.975
  174SOL     MW 2338   5.672   4.129   2.893
  175SOL     OW 2339   0.411   2.116   3.491
  175SOL    HW1 2340   0.374   2.121   3.579
  175SOL    HW2 2341   0.340   2.142   3.433
  175SOL     MW 2342   0.397   2.120   3.495
  176SOL     OW 2343   5.018   0.617   4.672
  176SOL    HW1 2344   5.024   0.521   4.676
  176SOL    HW2 2345   5.023   0.645   4.763
  176SOL     MW 2346   5.019   0.608   4.684
  177SOL     OW 2347   1.473   1.331   5.425
  177SOL    HW1 2348   1.557   1.295   5.454
  177SOL    HW2 2349   1.456   1.288   5.341
  177SOL     MW 2350   1.482   1.321   5.418
  178SOL     OW 2351   3.980   5.571   4.918
  178SOL    HW1 2352   3.890   5.541   4.927
  178SOL    HW2 2353   3.993   5.580   4.823
  178SOL     MW 2354   3.970   5.569   4.907
  179SOL     OW 2355   4.972   4.811   1.348
  179SOL    HW1 2356   4.971   4.757   1.268
  179SOL    HW2 2357   4.885   4.852   1.350
  179SOL     MW 2358   4.960   4.809   1.338
  180SOL     OW 2359   4.046   4.766   5.133
  180SOL    HW1 2360   4.019   4.682   5.095
  180SOL    HW2 2361   4.141   4.766   5.125
  180SOL     MW 2362   4.055   4.755   5.127
  181SOL     OW 2363   4.898   2.599   3.351
  181SOL    HW1 2364   4.960   2.671   3.338
  181SOL    HW2 2365   4.857   2.588   3.266
  181SOL     MW 2366   4.901   2.607   3.339
  182SOL     OW 2367   1.376   1.113   1.568
  182SOL    HW1 2368   1.405   1.051   1.502
  182SOL    HW2 2369   1.316   1.171   1.521
  182SOL     MW 2370   1.372   1.112   1.553
  183SOL     OW 2371   6.009   2.066   1.366
  183SOL    HW1 2372   6.069   2.127   1.407
  183SOL    HW2 2373   6.062   2.021   1.300
  183SOL     MW 2374   6.023   2.068   1.363
  184SOL     OW 2375   5.446   5.652   0.521
  184SOL    HW1 2376   5.439   5.682   0.430
  184SOL    HW2 2377   5.540   5.658   0.540
  184SOL     MW 2378   5.457   5.657   0.511
  185SOL     OW 2379   1.492   0.862   4.385
  185SOL    HW1 2380   1.475   0.954   4.363
  185SOL    HW2 2381   1.544   0.829   4.312
  185SOL     MW 2382   1.496   0.870   4.373
  186SOL     OW 2383   4.586   1.641   1.338
  186SOL    HW1 2384   4.566   1.643   1.245
  186SOL    HW2 2385   4.521   1.699   1.377
  186SOL     MW 2386   4.575   1.648   1.331
  187SOL     OW 2387   1.083   2.787   3.392
  187SOL    HW1 2388   1.157   2.795   3.332
  187SOL    HW2 2389   1.106   2.715   3.451
  187SOL     MW 2390   1.095   2.779   3.392
  188SOL     OW 2391   3.488   0.260   5.590
  188SOL    HW1 2392   3.496   0.351   5.619
  188SOL    HW2 2393   3.398   0.253   5.557
  188SOL     MW 2394   3.477   0.270   5.590
  189SOL     OW 2395   5.146   5.038   3.269
  189SOL    HW1 2396   5.116   4.951   3.293
  189SOL    HW2 2397   5.081   5.097   3.306
  189SOL     MW 2398   5.134   5.035   3.277
  190SOL     OW 2399   1.075   3.722   3.150
  190SOL    HW1 2400   1.075   3.680   3.064
  190SOL    HW2 2401   1.087   3.815   3.132
  190SOL     MW 2402   1.077   3.728   3.137
  191SOL     OW 2403   0.579   4.603   0.558
  191SOL    HW1 2404   0.611   4.517   0.529
  191SOL    HW2 2405   0.525   4.583   0.635
  191SOL     MW 2406   0.577   4.589   0.564
  192SOL     OW 2407   0.232   3.889   2.441
  192SOL    HW1 2408   0.244   3.983   2.426
  192SOL    HW2 2409   0.148   3.884   2.488
  192SOL     MW 2410   0.223   3.901   2.445
  193SOL     OW 2411   3.781   2.011   0.910
  193SOL    HW1 2412   3.844   1.950   0.871
  193SOL    HW2 2413   3.774   2.083   0.847
  193SOL     MW 2414   3.788   2.012   0.897
  194SOL     OW 2415   5.763   2.876   0.995
  194SOL    HW1 2416   5.836   2.816   0.980
  194SOL    HW2 2417   5.746   2.870   1.089
  194SOL     MW 2418   5.771   2.868   1.005
  195SOL     OW 2419   3.203   5.609   4.718
  195SOL    HW1 2420   3.260   5.559   4.775
  195SOL    HW2 2421   3.240   5.597   4.630
  195SOL     MW 2422   3.215   5.601   4.714
  196SOL     OW 2423   3.240   6.105   4.513
  196SOL    HW1 2424   3.325   6.114   4.470
  196SOL    HW2 2425   3.227   6.011   4.523
  196SOL     MW 2426   3.249   6.094   4.509
  197SOL     OW 2427   0.712   4.925   5.122
  197SOL    HW1 2428   0.795   4.971   5.139
  197SOL    HW2 2429   0.716   4.901   5.030
  197SOL     MW 2430   0.723   4.928   5.112
  198SOL     OW 2431   1.513   0.660   3.047
  198SOL    HW1 2432   1.602   0.646   3.079
  198SOL    HW2 2433   1.468   0.577   3.061
  198SOL     MW 2434   1.519   0.648   3.053
  199SOL     OW 2435   1.347   4.825   1.169
  199SOL    HW1 2436   1.278   4.766   1.198
  199SOL    HW2 2437   1.355   4.808   1.075
  199SOL     MW 2438   1.339   4.815   1.160
  200SOL     OW 2439   0.256   1.567   0.334
  200SOL    HW1 2440   0.244   1.617   0.253
  200SOL    HW2 2441   0.182   1.506   0.336
  200SOL     MW 2442   0.245   1.566   0.324
  201SOL     OW 2443   0.170   3.544   4.060
  201SOL    HW1 2444   0.123   3.624   4.037
  201SOL    HW2 2445   0.261   3.570   4.069
  201SOL     MW 2446   0.175   3.557   4.059
  202SOL     OW 2447   5.588   3.193   0.992
  202SOL    HW1 2448   5.683   3.187   0.991
  202SOL    HW2 2449   5.562   3.154   1.076
  202SOL     MW 2450   5.596   3.187   1.003
  203SOL     OW 2451   0.135   4.193   5.837
  203SOL    HW1 2452   0.073   4.138   5.790
  203SOL    HW2 2453   0.183   4.239   5.768
  203SOL     MW 2454   0.133   4.192   5.822
  204SOL     OW 2455   1.448   0.724   3.880
  204SOL    HW1 2456   1.485   0.791   3.822
  204SOL    HW2 2457   1.373   0.689   3.832
  204SOL     MW 2458   1.443   0.728   3.866
  205SOL     OW 2459   1.129   3.361   3.808
  205SOL    HW1 2460   1.159   3.323   3.891
  205SOL    HW2 2461   1.143   3.291   3.744
  205SOL     MW 2462   1.135   3.347   3.811
  206SOL     OW 2463   5.325   0.784   2.359
  206SOL    HW1 2464   5.399   0.844   2.343
  206SOL    HW2 2465   5.250   0.828   2.319
  206SOL     MW 2466   5.325   0.797   2.352
  207SOL     OW 2467   1.899   5.031   3.356
  207SOL    HW1 2468   1.916   5.123   3.337
  207SOL    HW2 2469   1.904   5.025   3.452
  207SOL     MW 2470   1.902   5.042   3.366
  208SOL     OW 2471   2.556   5.501   5.302
  208SOL    HW1 2472   2.549   5.407   5.317
  208SOL    HW2 2473   2.621   5.509   5.232
  208SOL     MW 2474   2.564   5.490   5.295
  209SOL     OW 2475   0.739   0.538   0.240
  209SOL    HW1 2476   0.752   0.585   0.322
  209SOL    HW2 2477   0.817   0.557   0.189
  209SOL     MW 2478   0.751   0.546   0.244
  210SOL     OW 2479   4.916   2.169   1.429
  210SOL    HW1 2480   4.851   2.129   1.372
  210SOL    HW2 2481   4.996   2.119   1.413
  210SOL     MW 2482   4.918   2.158   1.420
  211SOL     OW 2483   1.302   0.429   0.748
  211SOL    HW1 2484   1.299   0.412   0.654
  211SOL    HW2 2485   1.211   0.422   0.776
  211SOL     MW 2486   1.290   0.426   0.740
  212SOL     OW 2487   2.044   4.300   4.766
  212SOL    HW1 2488   2.092   4.367   4.717
  212SOL    HW2 2489   2.052   4.221   4.713
  212SOL     MW 2490   2.052   4.298   4.753
  213SOL     OW 2491   0.086   0.937   2.270
  213SOL    HW1 2492   0.130   0.893   2.197
  213SOL    HW2 2493   0.156   0.974   2.323
  213SOL     MW 2494   0.101   0.936   2.267
  214SOL     OW 2495   1.966   1.556   0.580
  214SOL    HW1 2496   1.960   1.651   0.568
  214SOL    HW2 2497   1.951   1.520   0.493
  214SOL     MW 2498   1.964   1.564   0.568
  215SOL     OW 2499   3.117   0.083   5.255
  215SOL    HW1 2500   3.047   0.018   5.259
  215SOL    HW2 2501   3.198   0.032   5.249
  215SOL     MW 2502   3.118   0.068   5.255
  216SOL     OW 2503   1.657   2.039   6.092
  216SOL    HW1 2504   1.623   1.973   6.033
  216SOL    HW2 2505   1.729   1.995   6.138
  216SOL     MW 2506   1.662   2.025   6.091
  217SOL     OW 2507   0.540   2.273   4.534
  217SOL    HW1 2508   0.533   2.198   4.475
  217SOL    HW2 2509   0.490   2.248   4.612
  217SOL     MW 2510   0.533   2.260   4.537
  218SOL     OW 2511   3.830   0.258   2.812
  218SOL    HW1 2512   3.740   0.227   2.822
  218SOL    HW2 2513   3.876   0.186   2.769
  218SOL     MW 2514   3.824   0.245   2.808
  219SOL     OW 2515   2.334   5.454   5.150
  219SOL    HW1 2516   2.364   5.387   5.089
  219SOL    HW2 2517   2.412   5.479   5.199
  219SOL     MW 2518   2.347   5.449   5.149
  220SOL     OW 2519   3.037   3.544   1.550
  220SOL    HW1 2520   3.096   3.534   1.475
  220SOL    HW2 2521   3.062   3.475   1.610
  220SOL     MW 2522   3.048   3.534   1.548
  221SOL     OW 2523   3.225   4.693   4.570
  221SOL    HW1 2524   3.280   4.626   4.529
  221SOL    HW2 2525   3.186   4.740   4.497
  221SOL     MW 2526   3.227   4.690   4.555
  222SOL     OW 2527   2.552   4.843   0.707
  222SOL    HW1 2528   2.583   4.764   0.750
  222SOL    HW2 2529   2.619   4.862   0.641
  222SOL     MW 2530   2.565   4.836   0.704
  223SOL     OW 2531   1.214   2.131   1.107
  223SOL    HW1 2532   1.121   2.112   1.092
  223SOL    HW2 2533   1.233   2.091   1.192
  223SOL     MW 2534   1.204   2.123   1.116
  224SOL     OW 2535   0.203   1.745   1.667
  224SOL    HW1 2536   0.217   1.824   1.616
  224SOL    HW2 2537   0.289   1.702   1.667
  224SOL     MW 2538   0.216   1.749   1.661
  225SOL     OW 2539   0.926   2.408   4.075
  225SOL    HW1 2540   0.986   2.480   4.054
  225SOL    HW2 2541   0.942   2.389   4.167
  225SOL     MW 2542   0.936   2.415   4.084
  226SOL     OW 2543   4.054   5.170   5.120
  226SOL    HW1 2544   3.968   5.132   5.104
  226SOL    HW2 2545   4.091   5.183   5.033
  226SOL     MW 2546   4.048   5.167   5.107
  227SOL     OW 2547   6.087   2.855   5.148
  227SOL    HW1 2548   6.166   2.895   5.186
  227SOL    HW2 2549   6.053   2.921   5.088
  227SOL     MW 2550   6.093   2.868   5.145
  228SOL     OW 2551   2.154   1.266   2.208
  228SOL    HW1 2552   2.231   1.209   2.205
  228SOL    HW2 2553   2.150   1.307   2.122
  228SOL     MW 2554   2.163   1.264   2.197
  229SOL     OW 2555   4.492   1.287   5.538
  229SOL    HW1 2556   4.523   1.215   5.592
  229SOL    HW2 2557   4.397   1.274   5.533
  229SOL     MW 2558   4.484   1.276   5.544
  230SOL     OW 2559   4.919   4.851   0.865
  230SOL    HW1 2560   4.982   4.919   0.885
  230SOL    HW2 2561   4.956   4.805   0.790
  230SOL     MW 2562   4.932   4.853   0.858
  231SOL     OW 2563   2.274   2.003   1.037
  231SOL    HW1 2564   2.326   2.079   1.063
  231SOL    HW2 2565   2.200   2.040   0.989
  231SOL     MW 2566   2.272   2.017   1.034
  232SOL     OW 2567   3.385   4.824   1.680
  232SOL    HW1 2568   3.427   4.739   1.674
  232SOL    HW2 2569   3.300   4.812   1.637
  232SOL     MW 2570   3.379   4.812   1.674
  233SOL     OW 2571   0.102   5.137   1.354
  233SOL    HW1 2572   0.086   5.181   1.438
  233SOL    HW2 2573   0.096   5.207   1.289
  233SOL     MW 2574   0.099   5.151   1.357
  234SOL     OW 2575   4.915   1.483   5.668
  234SOL    HW1 2576   4.887   1.518   5.753
  234SOL    HW2 2577   4.934   1.561   5.616
  234SOL     MW 2578   4.914   1.498   5.672
  235SOL     OW 2579   4.029   4.531   3.739
  235SOL    HW1 2580   4.016   4.470   3.811
  235SOL    HW2 2581   4.119   4.564   3.751
  235SOL     MW 2582   4.039   4.528   3.749
  236SOL     OW 2583   5.460   1.783   2.073
  236SOL    HW1 2584   5.523   1.832   2.020
  236SOL    HW2 2585   5.378   1.790   2.026
  236SOL     MW 2586   5.458   1.790   2.061
  237SOL     OW 2587   0.042   2.034   4.927
  237SOL    HW1 2588   0.009   2.114   4.888
  237SOL    HW2 2589   0.082   1.986   4.855
  237SOL     MW 2590   0.043   2.038   4.913
  238SOL     OW 2591   2.887   1.514   0.223
  238SOL    HW1 2592   2.954   1.553   0.279
  238SOL    HW2 2593   2.817   1.489   0.283
  238SOL     MW 2594   2.887   1.516   0.237
  239SOL     OW 2595   2.072   1.116   4.802
  239SOL    HW1 2596   2.020   1.038   4.782
  239SOL    HW2 2597   2.045   1.180   4.737
  239SOL     MW 2598   2.062   1.114   4.792
  240SOL     OW 2599   4.235   1.327   1.435
  240SOL    HW1 2600   4.200   1.369   1.356
  240SOL    HW2 2601   4.181   1.248   1.446
  240SOL     MW 2602   4.223   1.322   1.426
  241SOL     OW 2603   0.046   5.002   3.951
  241SOL    HW1 2604  -0.015   5.012   3.877
  241SOL    HW2 2605   0.072   5.091   3.973
  241SOL     MW 2606   0.042   5.014   3.944
  242SOL     OW 2607   4.779   1.151   0.113
  242SOL    HW1 2608   4.874   1.167   0.113
  242SOL    HW2 2609   4.771   1.058   0.137
  242SOL     MW 2610   4.790   1.141   0.116
  243SOL     OW 2611   0.214   3.269   4.617
  243SOL    HW1 2612   0.277   3.341   4.610
  243SOL    HW2 2613   0.128   3.310   4.607
  243SOL     MW 2614   0.211   3.283   4.615
  244SOL     OW 2615   5.333   4.433   2.296
  244SOL    HW1 2616   5.316   4.340   2.307
  244SOL    HW2 2617   5.408   4.451   2.353
  244SOL     MW 2618   5.340   4.423   2.305
  245SOL     OW 2619   2.999   2.033   4.187
  245SOL    HW1 2620   2.971   1.991   4.106
  245SOL    HW2 2621   2.921   2.080   4.217
  245SOL     MW 2622   2.985   2.034   4.180
  246SOL     OW 2623   5.953   5.418   5.025
  246SOL    HW1 2624   5.945   5.505   5.065
  246SOL    HW2 2625   5.989   5.435   4.938
  246SOL     MW 2626   5.956   5.431   5.019
  247SOL     OW 2627   5.848   5.780   2.804
  247SOL    HW1 2628   5.916   5.715   2.817
  247SOL    HW2 2629   5.787   5.740   2.742
  247SOL     MW 2630   5.849   5.767   2.798
  248SOL     OW 2631   2.278   5.042   4.874
  248SOL    HW1 2632   2.347   4.981   4.899
  248SOL    HW2 2633   2.254   5.016   4.784
  248SOL     MW 2634   2.284   5.031   4.865
  249SOL     OW 2635   4.299   3.344   6.039
  249SOL    HW1 2636   4.381   3.353   6.086
  249SOL    HW2 2637   4.285   3.249   6.032
  249SOL     MW 2638   4.308   3.333   6.044
  250SOL     OW 2639   2.742   1.664   5.202
  250SOL    HW1 2640   2.788   1.637   5.123
  250SOL    HW2 2641   2.773   1.753   5.219
  250SOL     MW 2642   2.752   1.672   5.194
  251SOL     OW 2643   4.297   6.065   3.957
  251SOL    HW1 2644   4.273   6.157   3.960
  251SOL    HW2 2645   4.295   6.043   3.864
  251SOL     MW 2646   4.294   6.074   3.945
  252SOL     OW 2647   1.815   2.832   2.413
  252SOL    HW1 2648   1.887   2.850   2.474
  252SOL    HW2 2649   1.858   2.814   2.330
  252SOL     MW 2650   1.830   2.832   2.410
  253SOL     OW 2651   0.346   4.326   3.285
  253SOL    HW1 2652   0.278   4.261   3.306
  253SOL    HW2 2653   0.297   4.401   3.250
  253SOL     MW 2654   0.331   4.327   3.283
  254SOL     OW 2655   5.601   1.772   4.546
  254SOL    HW1 2656   5.647   1.713   4.606
  254SOL    HW2 2657   5.619   1.735   4.459
  254SOL     MW 2658   5.609   1.759   4.542
  255SOL     OW 2659   1.299   0.133   5.679
  255SOL    HW1 2660   1.224   0.191   5.666
  255SOL    HW2 2661   1.355   0.149   5.603
  255SOL     MW 2662   1.296   0.143   5.668
  256SOL     OW 2663   4.065   1.981   1.902
  256SOL    HW1 2664   4.011   2.011   1.976
  256SOL    HW2 2665   4.115   2.059   1.877
  256SOL     MW 2666   4.064   1.995   1.908
  257SOL     OW 2667   0.093   1.494   2.427
  257SOL    HW1 2668   0.106   1.455   2.341
  257SOL    HW2 2669   0.093   1.420   2.488
  257SOL     MW 2670   0.095   1.480   2.424
  258SOL     OW 2671   5.182   3.268   0.388
  258SOL    HW1 2672   5.143   3.223   0.313
  258SOL    HW2 2673   5.262   3.220   0.407
  258SOL     MW 2674   5.187   3.256   0.381
  259SOL     OW 2675   4.160   0.228   5.254
  259SOL    HW1 2676   4.103   0.287   5.304
  259SOL    HW2 2677   4.166   0.149   5.307
  259SOL     MW 2678   4.154   0.226   5.267
  260SOL     OW 2679   3.170   1.421   1.326
  260SOL    HW1 2680   3.110   1.360   1.367
  260SOL    HW2 2681   3.225   1.366   1.270
  260SOL     MW 2682   3.169   1.406   1.324
  261SOL     OW 2683   6.005   1.914   3.447
  261SOL    HW1 2684   5.976   1.974   3.516
  261SOL    HW2 2685   5.925   1.867   3.422
  261SOL     MW 2686   5.991   1.916   3.453
  262SOL     OW 2687   0.032   5.234   3.643
  262SOL    HW1 2688   0.120   5.212   3.674
  262SOL    HW2 2689   0.021   5.326   3.666
  262SOL     MW 2690   0.042   5.243   3.650
  263SOL     OW 2691   2.897   0.122   0.013
  263SOL    HW1 2692   2.955   0.153   0.083
  263SOL    HW2 2693   2.830   0.191   0.007
  263SOL     MW 2694   2.896   0.135   0.021
  264SOL     OW 2695   4.442   0.650   3.739
  264SOL    HW1 2696   4.356   0.668   3.777
  264SOL    HW2 2697   4.451   0.715   3.668
  264SOL     MW 2698   4.432   0.661   3.735
  265SOL     OW 2699   2.130   1.753   4.301
  265SOL    HW1 2700   2.121   1.731   4.394
  265SOL    HW2 2701   2.137   1.849   4.299
  265SOL     MW 2702   2.129   1.763   4.313
  266SOL     OW 2703   0.236   2.583   0.892
  266SOL    HW1 2704   0.299   2.615   0.957
  266SOL    HW2 2705   0.240   2.488   0.899
  266SOL     MW 2706   0.245   2.575   0.901
  267SOL     OW 2707   2.264   1.552   2.688
  267SOL    HW1 2708   2.203   1.499   2.637
  267SOL    HW2 2709   2.230   1.548   2.777
  267SOL     MW 2710   2.252   1.545   2.693
  268SOL     OW 2711   5.376   0.629   2.131
  268SOL    HW1 2712   5.390   0.633   2.225
  268SOL    HW2 2713   5.368   0.535   2.111
  268SOL     MW 2714   5.377   0.617   2.140
  269SOL     OW 2715   0.758   5.563   5.960
  269SOL    HW1 2716   0.690   5.562   6.028
  269SOL    HW2 2717   0.739   5.487   5.906
  269SOL     MW 2718   0.747   5.553   5.962
  270SOL     OW 2719   6.099   4.055   5.622
  270SOL    HW1 2720   6.166   3.997   5.586
  270SOL    HW2 2721   6.052   4.088   5.545
  270SOL     MW 2722   6.101   4.051   5.607
  271SOL     OW 2723   5.053   5.240   4.933
  271SOL    HW1 2724   5.035   5.326   4.969
  271SOL    HW2 2725   5.144   5.245   4.902
  271SOL     MW 2726   5.063   5.251   4.934
  272SOL     OW 2727   4.603   3.471   5.648
  272SOL    HW1 2728   4.511   3.449   5.664
  272SOL    HW2 2729   4.599   3.554   5.599
  272SOL     MW 2730   4.590   3.479   5.644
  273SOL     OW 2731   2.114   5.030   0.074
  273SOL    HW1 2732   2.030   5.064   0.105
  273SOL    HW2 2733   2.144   4.972   0.143
  273SOL     MW 2734   2.108   5.027   0.087
  274SOL     OW 2735   1.318   3.585   4.492
  274SOL    HW1 2736   1.298   3.596   4.400
  274SOL    HW2 2737   1.413   3.577   4.495
  274SOL     MW 2738   1.328   3.586   4.481
  275SOL     OW 2739   5.201   1.007   6.024
  275SOL    HW1 2740   5.228   1.031   5.935
  275SOL    HW2 2741   5.274   0.953   6.057
  275SOL     MW 2742   5.214   1.003   6.017
  276SOL     OW 2743   0.738   5.606   4.649
  276SOL    HW1 2744   0.801   5.586   4.579
  276SOL    HW2 2745   0.732   5.701   4.648
  276SOL     MW 2746   0.745   5.615   4.640
  277SOL     OW 2747   1.641   1.329   4.071
  277SOL    HW1 2748   1.680   1.409   4.035
  277SOL    HW2 2749   1.643   1.342   4.166
  277SOL     MW 2750   1.646   1.341   4.078
  278SOL     OW 2751   1.978   3.975   5.347
  278SOL    HW1 2752   1.973   3.880   5.336
  278SOL    HW2 2753   1.989   4.010   5.259
  278SOL     MW 2754   1.979   3.968   5.335
  279SOL     OW 2755   3.237   5.295   0.211
  279SOL    HW1 2756   3.273   5.212   0.179
  279SOL    HW2 2757   3.210   5.277   0.301
  279SOL     MW 2758   3.238   5.282   0.218
  280SOL     OW 2759   5.158   1.560   0.855
  280SOL    HW1 2760   5.242   1.540   0.897
  280SOL    HW2 2761   5.168   1.527   0.765
  280SOL     MW 2762   5.170   1.553   0.849
  281SOL     OW 2763   0.779   1.608   5.269
  281SOL    HW1 2764   0.697   1.635   5.308
  281SOL    HW2 2765   0.832   1.687   5.266
  281SOL     MW 2766   0.775   1.621   5.273
  282SOL     OW 2767   1.746   3.384   2.305
  282SOL    HW1 2768   1.678   3.434   2.351
  282SOL    HW2 2769   1.713   3.294   2.302
  282SOL     MW 2770   1.733   3.379   2.310
  283SOL     OW 2771   1.320   4.457   3.403
  283SOL    HW1 2772   1.292   4.390   3.340
  283SOL    HW2 2773   1.402   4.424   3.439
  283SOL     MW 2774   1.327   4.444   3.399
  284SOL     OW 2775   0.309   1.487   2.678
  284SOL    HW1 2776   0.310   1.551   2.750
  284SOL    HW2 2777   0.389   1.435   2.692
  284SOL     MW 2778   0.320   1.489   2.689
  285SOL     OW 2779   0.265   4.416   3.905
  285SOL    HW1 2780   0.184   4.368   3.886
  285SOL    HW2 2781   0.284   4.463   3.824
  285SOL     MW 2782   0.257   4.416   3.892
  286SOL     OW 2783   0.892   0.918   0.758
  286SOL    HW1 2784   0.978   0.899   0.719
  286SOL    HW2 2785   0.869   1.005   0.726
  286SOL     MW 2786   0.900   0.927   0.749
  287SOL     OW 2787   5.112   4.881   5.080
  287SOL    HW1 2788   5.034   4.922   5.042
  287SOL    HW2 2789   5.148   4.947   5.139
  287SOL     MW 2790   5.106   4.894   5.083
  288SOL     OW 2791   3.148   2.550   5.009
  288SOL    HW1 2792   3.117   2.630   5.051
  288SOL    HW2 2793   3.127   2.480   5.072
  288SOL     MW 2794   3.141   2.551   5.022
  289SOL     OW 2795   3.375   2.236   4.875
  289SOL    HW1 2796   3.439   2.176   4.914
  289SOL    HW2 2797   3.428   2.299   4.826
  289SOL     MW 2798   3.390   2.237   4.874
  290SOL     OW 2799   3.834   6.094   0.896
  290SOL    HW1 2800   3.901   6.152   0.859
  290SOL    HW2 2801   3.828   6.121   0.987
  290SOL     MW 2802   3.842   6.105   0.903
  291SOL     OW 2803   0.294   1.650   0.931
  291SOL    HW1 2804   0.323   1.691   1.012
  291SOL    HW2 2805   0.373   1.607   0.896
  291SOL     MW 2806   0.308   1.649   0.937
  292SOL     OW 2807   2.466   5.164   2.576
  292SOL    HW1 2808   2.488   5.074   2.551
  292SOL    HW2 2809   2.536   5.191   2.635
  292SOL     MW 2810   2.478   5.156   2.581
  293SOL     OW 2811   3.877   1.177   4.630
  293SOL    HW1 2812   3.798   1.149   4.583
  293SOL    HW2 2813   3.863   1.271   4.646
  293SOL     MW 2814   3.865   1.186   4.626
  294SOL     OW 2815   0.449   6.089   1.404
  294SOL    HW1 2816   0.389   6.045   1.343
  294SOL    HW2 2817   0.392   6.137   1.463
  294SOL     MW 2818   0.434   6.089   1.404
  295SOL     OW 2819   3.291   3.340   0.820
  295SOL    HW1 2820   3.310   3.433   0.835
  295SOL    HW2 2821   3.301   3.299   0.906
  295SOL     MW 2822   3.295   3.347   0.833
  296SOL     OW 2823   1.645   0.055   5.309
  296SOL    HW1 2824   1.723   0.004   5.334
  296SOL    HW2 2825   1.589   0.052   5.386
  296SOL     MW 2826   1.648   0.048   5.322
  297SOL     OW 2827   2.921   5.643   1.968
  297SOL    HW1 2828   2.991   5.638   1.902
  297SOL    HW2 2829   2.964   5.679   2.046
  297SOL     MW 2830   2.935   5.647   1.969
  298SOL     OW 2831   2.495   4.889   4.935
  298SOL    HW1 2832   2.498   4.887   5.031
  298SOL    HW2 2833   2.470   4.800   4.910
  298SOL     MW 2834   2.492   4.877   4.944
  299SOL     OW 2835   1.707   1.510   3.266
  299SOL    HW1 2836   1.766   1.550   3.203
  299SOL    HW2 2837   1.761   1.493   3.343
  299SOL     MW 2838   1.721   1.513   3.267
  300SOL     OW 2839   4.796   3.861   4.377
  300SOL    HW1 2840   4.892   3.865   4.383
  300SOL    HW2 2841   4.779   3.827   4.289
  300SOL     MW 2842   4.806   3.858   4.366
  301SOL     OW 2843   0.340   3.727   3.784
  301SOL    HW1 2844   0.266   3.705   3.726
  301SOL    HW2 2845   0.341   3.657   3.848
  301SOL     MW 2846   0.330   3.715   3.785
  302SOL     OW 2847   5.456   1.900   3.098
  302SOL    HW1 2848   5.498   1.855   3.171
  302SOL    HW2 2849   5.526   1.914   3.035
  302SOL     MW 2850   5.470   1.896   3.100
  303SOL     OW 2851   2.712   4.933   5.528
  303SOL    HW1 2852   2.646   4.999   5.507
  303SOL    HW2 2853   2.722   4.939   5.623
  303SOL     MW 2854   2.705   4.942   5.538
  304SOL     OW 2855   2.039   0.932   6.043
  304SOL    HW1 2856   2.131   0.907   6.054
  304SOL    HW2 2857   1.995   0.850   6.020
  304SOL     MW 2858   2.045   0.918   6.041
  305SOL     OW 2859   1.202   0.715   1.071
  305SOL    HW1 2860   1.265   0.700   1.000
  305SOL    HW2 2861   1.188   0.629   1.110
  305SOL     MW 2862   1.208   0.702   1.067
  306SOL     OW 2863   2.470   1.846   4.329
  306SOL    HW1 2864   2.509   1.909   4.390
  306SOL    HW2 2865   2.391   1.889   4.297
  306SOL     MW 2866   2.465   1.859   4.333
  307SOL     OW 2867   5.771   2.569   2.364
  307SOL    HW1 2868   5.800   2.543   2.452
  307SOL    HW2 2869   5.823   2.514   2.305
  307SOL     MW 2870   5.781   2.559   2.368
  308SOL     OW 2871   3.852   5.940   2.485
  308SOL    HW1 2872   3.763   5.973   2.499
  308SOL    HW2 2873   3.841   5.846   2.471
  308SOL     MW 2874   3.839   5.932   2.485
  309SOL     OW 2875   3.575   2.361   4.736
  309SOL    HW1 2876   3.650   2.380   4.792
  309SOL    HW2 2877   3.592   2.273   4.701
  309SOL     MW 2878   3.587   2.352   4.739
  310SOL     OW 2879   4.608   3.804   0.180
  310SOL    HW1 2880   4.575   3.762   0.259
  310SOL    HW2 2881   4.549   3.773   0.111
  310SOL     MW 2882   4.596   3.795   0.181
  311SOL     OW 2883   2.966   5.497   4.609
  311SOL    HW1 2884   3.033   5.539   4.663
  311SOL    HW2 2885   2.897   5.473   4.672
  311SOL     MW 2886   2.966   5.499   4.624
  312SOL     OW 2887   0.781   1.046   0.988
  312SOL    HW1 2888   0.816   1.015   0.905
  312SOL    HW2 2889   0.688   1.063   0.971
  312SOL     MW 2890   0.774   1.044   0.975
  313SOL     OW 2891   3.201   3.740   4.975
  313SOL    HW1 2892   3.132   3.679   4.999
  313SOL    HW2 2893   3.203   3.803   5.047
  313SOL     MW 2894   3.193   3.740   4.988
  314SOL     OW 2895   0.319   5.367   0.511
  314SOL    HW1 2896   0.250   5.318   0.467
  314SOL    HW2 2897   0.293   5.368   0.603
  314SOL     MW 2898   0.307   5.361   0.517
  315SOL     OW 2899   1.735   1.219   5.539
  315SOL    HW1 2900   1.747   1.231   5.633
  315SOL    HW2 2901   1.781   1.293   5.498
  315SOL     MW 2902   1.742   1.230   5.545
  316SOL     OW 2903   5.250   0.718   5.291
  316SOL    HW1 2904   5.167   0.691   5.252
  316SOL    HW2 2905   5.252   0.674   5.376
  316SOL     MW 2906   5.240   0.709   5.297
  317SOL     OW 2907   3.441   0.644   1.879
  317SOL    HW1 2908   3.346   0.653   1.887
  317SOL    HW2 2909   3.475   0.670   1.965
  317SOL     MW 2910   3.433   0.648   1.891
  318SOL     OW 2911   2.501   5.778   4.720
  318SOL    HW1 2912   2.473   5.718   4.789
  318SOL    HW2 2913   2.518   5.721   4.645
  318SOL     MW 2914   2.500   5.763   4.719
  319SOL     OW 2915   0.730   5.171   3.628
  319SOL    HW1 2916   0.693   5.128   3.705
  319SOL    HW2 2917   0.762   5.255   3.660
  319SOL     MW 2918   0.729   5.177   3.642
  320SOL     OW 2919   5.959   2.290   0.104
  320SOL    HW1 2920   5.880   2.283   0.050
  320SOL    HW2 2921   5.977   2.200   0.131
  320SOL     MW 2922   5.951   2.277   0.101
  321SOL     OW 2923   2.140   0.171   3.142
  321SOL    HW1 2924   2.076   0.204   3.206
  321SOL    HW2 2925   2.095   0.177   3.058
  321SOL     MW 2926   2.126   0.176   3.139
  322SOL     OW 2927   2.388   5.198   0.297
  322SOL    HW1 2928   2.303   5.183   0.340
  322SOL    HW2 2929   2.373   5.171   0.206
  322SOL     MW 2930   2.375   5.192   0.291
  323SOL     OW 2931   4.929   5.761   1.227
  323SOL    HW1 2932   4.876   5.830   1.269
  323SOL    HW2 2933   4.928   5.689   1.290
  323SOL     MW 2934   4.922   5.761   1.241
  324SOL     OW 2935   1.678   0.363   5.459
  324SOL    HW1 2936   1.755   0.307   5.470
  324SOL    HW2 2937   1.688   0.398   5.370
  324SOL     MW 2938   1.690   0.360   5.449
  325SOL     OW 2939   3.431   1.610   2.635
  325SOL    HW1 2940   3.461   1.681   2.692
  325SOL    HW2 2941   3.397   1.656   2.558
  325SOL     MW 2942   3.430   1.625   2.632
  326SOL     OW 2943   2.188   3.891   1.774
  326SOL    HW1 2944   2.198   3.810   1.723
  326SOL    HW2 2945   2.172   3.861   1.863
  326SOL     MW 2946   2.187   3.877   1.778
  327SOL     OW 2947   5.128   4.195   4.324
  327SOL    HW1 2948   5.193   4.255   4.361
  327SOL    HW2 2949   5.091   4.151   4.400
  327SOL     MW 2950   5.132   4.197   4.338
  328SOL     OW 2951   5.823   1.244   5.102
  328SOL    HW1 2952   5.850   1.153   5.117
  328SOL    HW2 2953   5.745   1.237   5.047
  328SOL     MW 2954   5.817   1.231   5.097
  329SOL     OW 2955   4.500   3.901   0.636
  329SOL    HW1 2956   4.429   3.965   0.640
  329SOL    HW2 2957   4.473   3.831   0.696
  329SOL     MW 2958   4.487   3.900   0.644
  330SOL     OW 2959   1.018   3.057   1.868
  330SOL    HW1 2960   0.966   3.008   1.806
  330SOL    HW2 2961   1.011   3.148   1.839
  330SOL     MW 2962   1.011   3.063   1.856
  331SOL     OW 2963   4.298   5.759   5.068
  331SOL    HW1 2964   4.363   5.738   5.135
  331SOL    HW2 2965   4.216   5.725   5.103
  331SOL     MW 2966   4.296   5.752   5.081
  332SOL     OW 2967   3.941   0.259   1.924
  332SOL    HW1 2968   3.848   0.255   1.946
  332SOL    HW2 2969   3.981   0.190   1.977
  332SOL     MW 2970   3.934   0.250   1.934
  333SOL     OW 2971   3.505   1.711   4.995
  333SOL    HW1 2972   3.561   1.669   4.930
  333SOL    HW2 2973   3.520   1.661   5.076
  333SOL     MW 2974   3.514   1.699   4.997
  334SOL     OW 2975   2.404   5.533   0.340
  334SOL    HW1 2976   2.422   5.442   0.316
  334SOL    HW2 2977   2.381   5.529   0.433
  334SOL     MW 2978   2.403   5.520   0.349
  335SOL     OW 2979   5.313   4.733   2.717
  335SOL    HW1 2980   5.314   4.802   2.782
  335SOL    HW2 2981   5.363   4.768   2.643
  335SOL     MW 2982   5.320   4.746   2.716
  336SOL     OW 2983   4.169   2.046   1.426
  336SOL    HW1 2984   4.225   2.116   1.392
  336SOL    HW2 2985   4.080   2.080   1.417
  336SOL     MW 2986   4.165   2.059   1.420
  337SOL     OW 2987   2.529   2.237   5.464
  337SOL    HW1 2988   2.547   2.149   5.498
  337SOL    HW2 2989   2.586   2.245   5.388
  337SOL     MW 2990   2.538   2.227   5.459
  338SOL     OW 2991   0.348   0.195   4.290
  338SOL    HW1 2992   0.261   0.234   4.298
  338SOL    HW2 2993   0.386   0.236   4.212
  338SOL     MW 2994   0.342   0.205   4.281
  339SOL     OW 2995   5.847   2.582   0.256
  339SOL    HW1 2996   5.845   2.678   0.253
  339SOL    HW2 2997   5.933   2.558   0.224
  339SOL     MW 2998   5.858   2.591   0.252
  340SOL     OW 2999   5.844   4.956   4.930
  340SOL    HW1 3000   5.840   5.038   4.979
  340SOL    HW2 3001   5.932   4.953   4.895
  340SOL     MW 3002   5.854   4.966   4.932
  341SOL     OW 3003   3.786   5.598   4.409
  341SOL    HW1 3004   3.705   5.567   4.450
  341SOL    HW2 3005   3.813   5.672   4.464
  341SOL     MW 3006   3.779   5.603   4.422
  342SOL     OW 3007   5.855   3.241   4.617
  342SOL    HW1 3008   5.848   3.151   4.585
  342SOL    HW2 3009   5.813   3.239   4.703
  342SOL     MW 3010   5.849   3.229   4.624
  343SOL     OW 3011   1.107   0.434   1.156
  343SOL    HW1 3012   1.032   0.426   1.097
  343SOL    HW2 3013   1.105   0.355   1.209
  343SOL     MW 3014   1.098   0.423   1.155
  344SOL     OW 3015   5.705   1.560   2.805
  344SOL    HW1 3016   5.647   1.486   2.821
  344SOL    HW2 3017   5.665   1.633   2.852
  344SOL     MW 3018   5.693   1.560   2.814
  345SOL     OW 3019   4.448   4.384   0.435
  345SOL    HW1 3020   4.480   4.383   0.345
  345SOL    HW2 3021   4.513   4.333   0.484
  345SOL     MW 3022   4.460   4.378   0.430
  346SOL     OW 3023   3.030   5.771   1.560
  346SOL    HW1 3024   3.018   5.827   1.636
  346SOL    HW2 3025   2.942   5.739   1.539
  346SOL     MW 3026   3.017   5.774   1.567
  347SOL     OW 3027   2.775   1.610   4.896
  347SOL    HW1 3028   2.679   1.604   4.897
  347SOL    HW2 3029   2.792   1.705   4.899
  347SOL     MW 3030   2.765   1.622   4.896
  348SOL     OW 3031   0.271   4.168   2.668
  348SOL    HW1 3032   0.345   4.114   2.694
  348SOL    HW2 3033   0.273   4.167   2.572
  348SOL     MW 3034   0.281   4.161   2.659
  349SOL     OW 3035   2.624   4.843   1.885
  349SOL    HW1 3036   2.661   4.764   1.845
  349SOL    HW2 3037   2.608   4.902   1.810
  349SOL     MW 3038   2.627   4.841   1.870
  350SOL     OW 3039   2.577   0.804   0.889
  350SOL    HW1 3040   2.552   0.712   0.890
  350SOL    HW2 3041   2.558   0.834   0.800
  350SOL     MW 3042   2.571   0.796   0.878
  351SOL     OW 3043   2.286   3.033   4.457
  351SOL    HW1 3044   2.347   2.971   4.498
  351SOL    HW2 3045   2.313   3.036   4.365
  351SOL     MW 3046   2.297   3.025   4.451
  352SOL     OW 3047   1.851   3.453   1.896
  352SOL    HW1 3048   1.764   3.452   1.935
  352SOL    HW2 3049   1.885   3.540   1.916
  352SOL     MW 3050   1.845   3.464   1.904
  353SOL     OW 3051   0.716   5.617   2.852
  353SOL    HW1 3052   0.740   5.700   2.893
  353SOL    HW2 3053   0.647   5.640   2.790
  353SOL     MW 3054   0.710   5.631   2.849
  354SOL     OW 3055   2.530   0.008   1.045
  354SOL    HW1 3056   2.482   0.009   0.963
  354SOL    HW2 3057   2.570  -0.080   1.048
  354SOL     MW 3058   2.529  -0.003   1.035
  355SOL     OW 3059   0.033   2.471   6.059
  355SOL    HW1 3060   0.038   2.462   6.154
  355SOL    HW2 3061   0.047   2.383   6.026
  355SOL     MW 3062   0.035   2.459   6.067
  356SOL     OW 3063   5.892   1.108   0.713
  356SOL    HW1 3064   5.861   1.023   0.682
  356SOL    HW2 3065   5.872   1.108   0.806
  356SOL     MW 3066   5.886   1.097   0.721
  357SOL     OW 3067   5.779   4.407   3.110
  357SOL    HW1 3068   5.805   4.498   3.124
  357SOL    HW2 3069   5.841   4.356   3.162
  357SOL     MW 3070   5.790   4.412   3.118
  358SOL     OW 3071   5.857   4.295   1.544
  358SOL    HW1 3072   5.819   4.290   1.632
  358SOL    HW2 3073   5.926   4.228   1.544
  358SOL     MW 3074   5.861   4.286   1.556
  359SOL     OW 3075   6.067   1.925   2.301
  359SOL    HW1 3076   6.075   1.859   2.370
  359SOL    HW2 3077   6.009   1.885   2.236
  359SOL     MW 3078   6.061   1.911   2.301
  360SOL     OW 3079   4.690   2.608   0.049
  360SOL    HW1 3080   4.737   2.601   0.133
  360SOL    HW2 3081   4.678   2.517   0.021
  360SOL     MW 3082   4.695   2.595   0.056
  361SOL     OW 3083   3.758   1.108   5.224
  361SOL    HW1 3084   3.812   1.040   5.182
  361SOL    HW2 3085   3.674   1.065   5.240
  361SOL     MW 3086   3.754   1.094   5.221
  362SOL     OW 3087   4.763   1.192   0.800
  362SOL    HW1 3088   4.834   1.218   0.741
  362SOL    HW2 3089   4.768   1.256   0.872
  362SOL     MW 3090   4.773   1.203   0.802
  363SOL     OW 3091   0.894   0.262   6.060
  363SOL    HW1 3092   0.883   0.344   6.012
  363SOL    HW2 3093   0.876   0.193   5.996
  363SOL     MW 3094   0.890   0.263   6.046
  364SOL     OW 3095   4.694   5.890   0.252
  364SOL    HW1 3096   4.707   5.973   0.298
  364SOL    HW2 3097   4.628   5.909   0.185
  364SOL     MW 3098   4.687   5.903   0.249
  365SOL     OW 3099   1.370   5.521   0.107
  365SOL    HW1 3100   1.295   5.477   0.067
  365SOL    HW2 3101   1.446   5.471   0.078
  365SOL     MW 3102   1.370   5.509   0.098
  366SOL     OW 3103   2.344   1.732   1.953
  366SOL    HW1 3104   2.301   1.785   1.886
  366SOL    HW2 3105   2.395   1.668   1.904
  366SOL     MW 3106   2.345   1.731   1.938
  367SOL     OW 3107   5.418   1.566   5.460
  367SOL    HW1 3108   5.352   1.634   5.449
  367SOL    HW2 3109   5.392   1.498   5.397
  367SOL     MW 3110   5.406   1.566   5.450
  368SOL     OW 3111   1.188   1.086   2.537
  368SOL    HW1 3112   1.134   1.048   2.606
  368SOL    HW2 3113   1.216   1.170   2.573
  368SOL     MW 3114   1.185   1.092   2.551
  369SOL     OW 3115   1.792   0.547   5.645
  369SOL    HW1 3116   1.769   0.470   5.592
  369SOL    HW2 3117   1.883   0.566   5.620
  369SOL     MW 3118   1.801   0.539   5.635
  370SOL     OW 3119   1.195   5.703   5.727
  370SOL    HW1 3120   1.177   5.611   5.705
  370SOL    HW2 3121   1.242   5.737   5.650
  370SOL     MW 3122   1.199   5.695   5.714
  371SOL     OW 3123   0.543   4.642   1.213
  371SOL    HW1 3124   0.614   4.607   1.266
  371SOL    HW2 3125   0.463   4.614   1.259
  371SOL     MW 3126   0.542   4.634   1.225
  372SOL     OW 3127   1.174   0.910   0.716
  372SOL    HW1 3128   1.172   0.815   0.705
  372SOL    HW2 3129   1.267   0.933   0.715
  372SOL     MW 3130   1.185   0.901   0.714
  373SOL     OW 3131   5.615   1.715   3.659
  373SOL    HW1 3132   5.566   1.701   3.740
  373SOL    HW2 3133   5.558   1.683   3.590
  373SOL     MW 3134   5.602   1.709   3.661
  374SOL     OW 3135   3.993   4.577   4.536
  374SOL    HW1 3136   3.965   4.667   4.523
  374SOL    HW2 3137   3.921   4.536   4.585
  374SOL     MW 3138   3.980   4.583   4.541
  375SOL     OW 3139   4.376   3.536   4.998
  375SOL    HW1 3140   4.351   3.628   5.003
  375SOL    HW2 3141   4.468   3.535   5.025
  375SOL     MW 3142   4.385   3.548   5.002
  376SOL     OW 3143   3.170   5.449   2.290
  376SOL    HW1 3144   3.144   5.488   2.373
  376SOL    HW2 3145   3.223   5.516   2.247
  376SOL     MW 3146   3.174   5.462   2.295
  377SOL     OW 3147   0.388   0.723   3.255
  377SOL    HW1 3148   0.323   0.767   3.309
  377SOL    HW2 3149   0.381   0.631   3.278
  377SOL     MW 3150   0.379   0.717   3.265
  378SOL     OW 3151   4.586   5.436   2.287
  378SOL    HW1 3152   4.651   5.504   2.269
  378SOL    HW2 3153   4.635   5.367   2.331
  378SOL     MW 3154   4.600   5.436   2.290
  379SOL     OW 3155   4.828   1.570   1.467
  379SOL    HW1 3156   4.857   1.635   1.530
  379SOL    HW2 3157   4.751   1.610   1.425
  379SOL     MW 3158   4.822   1.583   1.469
  380SOL     OW 3159   1.352   1.056   0.998
  380SOL    HW1 3160   1.394   1.135   0.964
  380SOL    HW2 3161   1.260   1.067   0.978
  380SOL     MW 3162   1.346   1.067   0.991
  381SOL     OW 3163   5.339   1.545   2.661
  381SOL    HW1 3164   5.314   1.460   2.698
  381SOL    HW2 3165   5.259   1.578   2.621
  381SOL     MW 3166   5.326   1.538   2.661
  382SOL     OW 3167   3.184   4.381   5.792
  382SOL    HW1 3168   3.152   4.393   5.702
  382SOL    HW2 3169   3.272   4.345   5.782
  382SOL     MW 3170   3.191   4.378   5.779
  383SOL     OW 3171   2.634   2.268   5.207
  383SOL    HW1 3172   2.681   2.189   5.184
  383SOL    HW2 3173   2.608   2.306   5.123
  383SOL     MW 3174   2.636   2.263   5.194
  384SOL     OW 3175   1.788   4.563   0.562
  384SOL    HW1 3176   1.718   4.623   0.539
  384SOL    HW2 3177   1.868   4.613   0.546
  384SOL     MW 3178   1.789   4.577   0.557
  385SOL     OW 3179   2.978   1.588   1.148
  385SOL    HW1 3180   3.011   1.540   1.224
  385SOL    HW2 3181   3.057   1.614   1.100
  385SOL     MW 3182   2.993   1.585   1.151
  386SOL     OW 3183   5.009   1.394   3.354
  386SOL    HW1 3184   4.993   1.473   3.302
  386SOL    HW2 3185   4.983   1.419   3.443
  386SOL     MW 3186   5.004   1.408   3.359
  387SOL     OW 3187   3.768   1.172   5.824
  387SOL    HW1 3188   3.708   1.170   5.899
  387SOL    HW2 3189   3.732   1.241   5.767
  387SOL     MW 3190   3.755   1.181   5.826
  388SOL     OW 3191   4.002   0.606   1.511
  388SOL    HW1 3192   3.954   0.606   1.594
  388SOL    HW2 3193   4.067   0.676   1.521
  388SOL     MW 3194   4.004   0.615   1.523
  389SOL     OW 3195   0.657   4.344   0.058
  389SOL    HW1 3196   0.718   4.381  -0.006
  389SOL    HW2 3197   0.600   4.287   0.006
  389SOL     MW 3198   0.657   4.341   0.043
  390SOL     OW 3199   5.494   0.963   5.056
  390SOL    HW1 3200   5.454   0.918   4.982
  390SOL    HW2 3201   5.521   1.048   5.022
  390SOL     MW 3202   5.492   0.968   5.042
  391SOL     OW 3203   5.157   4.001   0.695
  391SOL    HW1 3204   5.207   3.944   0.754
  391SOL    HW2 3205   5.223   4.052   0.649
  391SOL     MW 3206   5.172   4.000   0.697
  392SOL     OW 3207   4.927   0.733   5.485
  392SOL    HW1 3208   4.843   0.710   5.524
  392SOL    HW2 3209   4.981   0.765   5.558
  392SOL     MW 3210   4.924   0.734   5.499
  393SOL     OW 3211   4.469   3.220   5.375
  393SOL    HW1 3212   4.490   3.144   5.321
  393SOL    HW2 3213   4.545   3.277   5.366
  393SOL     MW 3214   4.481   3.218   5.367
  394SOL     OW 3215   3.639   1.239   2.962
  394SOL    HW1 3216   3.667   1.194   2.882
  394SOL    HW2 3217   3.705   1.215   3.027
  394SOL     MW 3218   3.651   1.230   2.960
  395SOL     OW 3219   1.398   5.664   1.329
  395SOL    HW1 3220   1.442   5.749   1.341
  395SOL    HW2 3221   1.307   5.687   1.309
  395SOL     MW 3222   1.392   5.678   1.328
  396SOL     OW 3223   5.834   0.726   3.039
  396SOL    HW1 3224   5.766   0.668   3.006
  396SOL    HW2 3225   5.870   0.681   3.115
  396SOL     MW 3226   5.830   0.713   3.045
  397SOL     OW 3227   2.785   3.792   0.842
  397SOL    HW1 3228   2.858   3.730   0.839
  397SOL    HW2 3229   2.775   3.813   0.935
  397SOL     MW 3230   2.793   3.787   0.854
  398SOL     OW 3231   4.094   6.105   5.471
  398SOL    HW1 3232   4.020   6.116   5.531
  398SOL    HW2 3233   4.057   6.057   5.397
  398SOL     MW 3234   4.080   6.100   5.469
  399SOL     OW 3235   5.230   3.151   1.772
  399SOL    HW1 3236   5.265   3.062   1.770
  399SOL    HW2 3237   5.172   3.156   1.696
  399SOL     MW 3238   5.227   3.140   1.762
  400SOL     OW 3239   3.896   0.167   1.650
  400SOL    HW1 3240   3.920   0.131   1.736
  400SOL    HW2 3241   3.833   0.236   1.669
  400SOL     MW 3242   3.891   0.171   1.663
  401SOL     OW 3243   5.142   5.220   4.075
  401SOL    HW1 3244   5.129   5.126   4.066
  401SOL    HW2 3245   5.055   5.255   4.089
  401SOL     MW 3246   5.130   5.213   4.075
  402SOL     OW 3247   0.938   5.961   1.381
  402SOL    HW1 3248   0.846   5.957   1.407
  402SOL    HW2 3249   0.940   6.026   1.311
  402SOL     MW 3250   0.926   5.969   1.376
  403SOL     OW 3251   4.665   0.012   5.881
  403SOL    HW1 3252   4.733  -0.040   5.838
  403SOL    HW2 3253   4.589   0.004   5.823
  403SOL     MW 3254   4.664   0.005   5.868
  404SOL     OW 3255   5.686   4.054   4.728
  404SOL    HW1 3256   5.722   4.093   4.647
  404SOL    HW2 3257   5.763   4.041   4.784
  404SOL     MW 3258   5.701   4.057   4.725
  405SOL     OW 3259   3.753   3.711   1.532
  405SOL    HW1 3260   3.718   3.653   1.601
  405SOL    HW2 3261   3.675   3.745   1.488
  405SOL     MW 3262   3.738   3.708   1.536
  406SOL     OW 3263   4.042   0.804   4.512
  406SOL    HW1 3264   4.106   0.776   4.578
  406SOL    HW2 3265   4.094   0.819   4.433
  406SOL     MW 3266   4.057   0.802   4.511
  407SOL     OW 3267   6.088   5.956   5.019
  407SOL    HW1 3268   6.113   5.881   5.072
  407SOL    HW2 3269   6.132   5.943   4.935
  407SOL     MW 3270   6.097   5.945   5.015
  408SOL     OW 3271   2.682   2.420   1.156
  408SOL    HW1 3272   2.708   2.512   1.161
  408SOL    HW2 3273   2.726   2.387   1.078
  408SOL     MW 3274   2.691   2.428   1.147
  409SOL     OW 3275   4.605   0.730   1.136
  409SOL    HW1 3276   4.700   0.734   1.126
  409SOL    HW2 3277   4.580   0.819   1.162
  409SOL     MW 3278   4.613   0.742   1.138
  410SOL     OW 3279   4.913   2.602   1.444
  410SOL    HW1 3280   4.889   2.535   1.508
  410SOL    HW2 3281   4.830   2.627   1.404
  410SOL     MW 3282   4.900   2.596   1.447
  411SOL     OW 3283   4.565   4.523   1.498
  411SOL    HW1 3284   4.579   4.509   1.591
  411SOL    HW2 3285   4.615   4.454   1.455
  411SOL     MW 3286   4.573   4.513   1.504
  412SOL     OW 3287   2.418   4.386   5.018
  412SOL    HW1 3288   2.504   4.345   5.014
  412SOL    HW2 3289   2.417   4.431   5.103
  412SOL     MW 3290   2.429   4.386   5.028
  413SOL     OW 3291   0.506   2.026   1.616
  413SOL    HW1 3292   0.430   2.045   1.563
  413SOL    HW2 3293   0.473   2.023   1.706
  413SOL     MW 3294   0.492   2.028   1.621
  414SOL     OW 3295   5.326   4.962   2.890
  414SOL    HW1 3296   5.364   4.949   2.978
  414SOL    HW2 3297   5.304   5.055   2.887
  414SOL     MW 3298   5.328   4.972   2.901
  415SOL     OW 3299   2.760   2.380   4.876
  415SOL    HW1 3300   2.745   2.386   4.782
  415SOL    HW2 3301   2.836   2.437   4.891
  415SOL     MW 3302   2.768   2.388   4.866
  416SOL     OW 3303   5.825   3.747   4.525
  416SOL    HW1 3304   5.881   3.747   4.448
  416SOL    HW2 3305   5.885   3.756   4.599
  416SOL     MW 3306   5.840   3.748   4.525
  417SOL     OW 3307   4.662   2.634   1.409
  417SOL    HW1 3308   4.654   2.682   1.491
  417SOL    HW2 3309   4.571   2.626   1.378
  417SOL     MW 3310   4.649   2.639   1.415
  418SOL     OW 3311   3.515   0.442   2.624
  418SOL    HW1 3312   3.580   0.384   2.585
  418SOL    HW2 3313   3.534   0.441   2.718
  418SOL     MW 3314   3.526   0.435   2.631
  419SOL     OW 3315   1.512   4.462   2.347
  419SOL    HW1 3316   1.469   4.542   2.317
  419SOL    HW2 3317   1.494   4.459   2.441
  419SOL     MW 3318   1.504   4.472   2.355
  420SOL     OW 3319   2.605   0.403   4.681
  420SOL    HW1 3320   2.650   0.325   4.648
  420SOL    HW2 3321   2.622   0.402   4.775
  420SOL     MW 3322   2.613   0.393   4.689
  421SOL     OW 3323   2.661   5.732   3.243
  421SOL    HW1 3324   2.710   5.809   3.273
  421SOL    HW2 3325   2.713   5.698   3.171
  421SOL     MW 3326   2.674   5.738   3.238
  422SOL     OW 3327   1.719   0.767   2.824
  422SOL    HW1 3328   1.754   0.718   2.750
  422SOL    HW2 3329   1.630   0.791   2.797
  422SOL     MW 3330   1.712   0.764   2.811
  423SOL     OW 3331   2.420   5.160   5.758
  423SOL    HW1 3332   2.473   5.235   5.785
  423SOL    HW2 3333   2.347   5.160   5.821
  423SOL     MW 3334   2.417   5.170   5.770
  424SOL     OW 3335   1.376   4.331   0.810
  424SOL    HW1 3336   1.464   4.300   0.828
  424SOL    HW2 3337   1.366   4.323   0.715
  424SOL     MW 3338   1.386   4.326   0.800
  425SOL     OW 3339   0.769   2.082   2.613
  425SOL    HW1 3340   0.830   2.052   2.680
  425SOL    HW2 3341   0.750   2.004   2.560
  425SOL     MW 3342   0.774   2.068   2.614
  426SOL     OW 3343   0.446   3.919   5.250
  426SOL    HW1 3344   0.460   3.941   5.342
  426SOL    HW2 3345   0.352   3.905   5.242
  426SOL     MW 3346   0.436   3.920   5.261
  427SOL     OW 3347   1.148   2.495   0.503
  427SOL    HW1 3348   1.098   2.420   0.471
  427SOL    HW2 3349   1.218   2.508   0.439
  427SOL     MW 3350   1.150   2.487   0.491
  428SOL     OW 3351   1.900   1.795   3.503
  428SOL    HW1 3352   1.829   1.847   3.538
  428SOL    HW2 3353   1.915   1.830   3.415
  428SOL     MW 3354   1.893   1.806   3.496
  429SOL     OW 3355   1.831   4.198   1.733
  429SOL    HW1 3356   1.911   4.187   1.682
  429SOL    HW2 3357   1.840   4.136   1.806
  429SOL     MW 3358   1.842   4.188   1.736
  430SOL     OW 3359   5.298   4.709   2.231
  430SOL    HW1 3360   5.331   4.747   2.313
  430SOL    HW2 3361   5.317   4.615   2.238
  430SOL     MW 3362   5.305   4.702   2.242
  431SOL     OW 3363   1.792   5.609   1.311
  431SOL    HW1 3364   1.790   5.648   1.224
  431SOL    HW2 3365   1.876   5.636   1.347
  431SOL     MW 3366   1.802   5.618   1.305
  432SOL     OW 3367   2.499   0.624   5.333
  432SOL    HW1 3368   2.435   0.653   5.267
  432SOL    HW2 3369   2.459   0.647   5.417
  432SOL     MW 3370   2.485   0.631   5.335
  433SOL     OW 3371   1.189   5.268   1.974
  433SOL    HW1 3372   1.204   5.362   1.968
  433SOL    HW2 3373   1.174   5.240   1.884
  433SOL     MW 3374   1.189   5.276   1.962
  434SOL     OW 3375   5.585   2.231   3.450
  434SOL    HW1 3376   5.607   2.140   3.474
  434SOL    HW2 3377   5.499   2.225   3.409
  434SOL     MW 3378   5.577   2.218   3.448
  435SOL     OW 3379   0.855   4.863   4.491
  435SOL    HW1 3380   0.819   4.782   4.527
  435SOL    HW2 3381   0.809   4.875   4.408
  435SOL     MW 3382   0.844   4.854   4.485
  436SOL     OW 3383   1.854   1.872   2.272
  436SOL    HW1 3384   1.776   1.918   2.302
  436SOL    HW2 3385   1.828   1.780   2.268
  436SOL     MW 3386   1.841   1.866   2.276
  437SOL     OW 3387   3.004   4.358   3.589
  437SOL    HW1 3388   3.049   4.303   3.653
  437SOL    HW2 3389   2.917   4.372   3.628
  437SOL     MW 3390   2.998   4.352   3.603
  438SOL     OW 3391   4.958   3.937   3.769
  438SOL    HW1 3392   4.996   3.872   3.828
  438SOL    HW2 3393   4.976   3.903   3.681
  438SOL     MW 3394   4.965   3.924   3.765
  439SOL     OW 3395   3.843   4.422   0.998
  439SOL    HW1 3396   3.839   4.371   1.079
  439SOL    HW2 3397   3.934   4.451   0.993
  439SOL     MW 3398   3.854   4.419   1.008
  440SOL     OW 3399   0.800   1.713   4.035
  440SOL    HW1 3400   0.847   1.658   4.097
  440SOL    HW2 3401   0.826   1.802   4.056
  440SOL     MW 3402   0.809   1.717   4.045
  441SOL     OW 3403   3.353   1.453   4.010
  441SOL    HW1 3404   3.387   1.415   3.929
  441SOL    HW2 3405   3.260   1.466   3.994
  441SOL     MW 3406   3.346   1.450   3.998
  442SOL     OW 3407   4.287   0.054   3.272
  442SOL    HW1 3408   4.204   0.092   3.243
  442SOL    HW2 3409   4.352   0.122   3.256
  442SOL     MW 3410   4.285   0.067   3.266
  443SOL     OW 3411   2.283   0.628   1.746
  443SOL    HW1 3412   2.338   0.551   1.757
  443SOL    HW2 3413   2.199   0.603   1.786
  443SOL     MW 3414   2.279   0.615   1.753
  444SOL     OW 3415   1.732   5.366   3.082
  444SOL    HW1 3416   1.720   5.399   2.993
  444SOL    HW2 3417   1.785   5.287   3.072
  444SOL     MW 3418   1.737   5.360   3.069
  445SOL     OW 3419   1.726   0.070   1.397
  445SOL    HW1 3420   1.753   0.051   1.308
  445SOL    HW2 3421   1.774   0.150   1.420
  445SOL     MW 3422   1.735   0.078   1.389
  446SOL     OW 3423   0.512   2.652   5.722
  446SOL    HW1 3424   0.537   2.735   5.763
  446SOL    HW2 3425   0.525   2.666   5.628
  446SOL     MW 3426   0.517   2.664   5.715
  447SOL     OW 3427   3.078   4.548   2.992
  447SOL    HW1 3428   3.081   4.464   2.948
  447SOL    HW2 3429   3.131   4.536   3.071
  447SOL     MW 3430   3.086   4.536   2.997
  448SOL     OW 3431   4.373   4.524   1.112
  448SOL    HW1 3432   4.464   4.521   1.083
  448SOL    HW2 3433   4.348   4.615   1.103
  448SOL     MW 3434   4.382   4.535   1.107
  449SOL     OW 3435   4.669   6.005   6.113
  449SOL    HW1 3436   4.642   6.080   6.165
  449SOL    HW2 3437   4.660   6.034   6.022
  449SOL     MW 3438   4.664   6.018   6.108
  450SOL     OW 3439   4.492   5.396   2.811
  450SOL    HW1 3440   4.436   5.358   2.878
  450SOL    HW2 3441   4.451   5.480   2.791
  450SOL     MW 3442   4.479   5.402   2.817
  451SOL     OW 3443   5.245   3.450   2.252
  451SOL    HW1 3444   5.201   3.410   2.177
  451SOL    HW2 3445   5.334   3.466   2.221
  451SOL     MW 3446   5.250   3.447   2.238
  452SOL     OW 3447   5.295   1.530   0.388
  452SOL    HW1 3448   5.249   1.454   0.352
  452SOL    HW2 3449   5.383   1.496   0.408
  452SOL     MW 3450   5.301   1.516   0.386
  453SOL     OW 3451   4.218   5.580   4.500
  453SOL    HW1 3452   4.275   5.504   4.514
  453SOL    HW2 3453   4.266   5.653   4.540
  453SOL     MW 3454   4.232   5.580   4.507
  454SOL     OW 3455   1.907   3.579   4.043
  454SOL    HW1 3456   1.995   3.555   4.011
  454SOL    HW2 3457   1.893   3.667   4.009
  454SOL     MW 3458   1.916   3.587   4.034
  455SOL     OW 3459   5.763   5.112   0.021
  455SOL    HW1 3460   5.718   5.195   0.006
  455SOL    HW2 3461   5.716   5.073   0.095
  455SOL     MW 3462   5.751   5.118   0.028
  456SOL     OW 3463   1.827   0.110   4.929
  456SOL    HW1 3464   1.851   0.023   4.961
  456SOL    HW2 3465   1.803   0.097   4.838
  456SOL     MW 3466   1.827   0.098   4.922
  457SOL     OW 3467   4.215   3.954   2.713
  457SOL    HW1 3468   4.140   3.895   2.716
  457SOL    HW2 3469   4.206   4.010   2.791
  457SOL     MW 3470   4.204   3.954   2.724
  458SOL     OW 3471   0.933   4.459   1.155
  458SOL    HW1 3472   0.978   4.414   1.084
  458SOL    HW2 3473   0.981   4.541   1.166
  458SOL     MW 3474   0.945   4.464   1.148
  459SOL     OW 3475   2.853   0.030   3.603
  459SOL    HW1 3476   2.945   0.053   3.615
  459SOL    HW2 3477   2.807   0.079   3.671
  459SOL     MW 3478   2.859   0.039   3.613
  460SOL     OW 3479   0.625   3.386   2.697
  460SOL    HW1 3480   0.694   3.433   2.744
  460SOL    HW2 3481   0.638   3.295   2.722
  460SOL     MW 3482   0.636   3.381   2.706
  461SOL     OW 3483   0.387   5.840   5.236
  461SOL    HW1 3484   0.393   5.866   5.328
  461SOL    HW2 3485   0.327   5.765   5.235
  461SOL     MW 3486   0.380   5.834   5.247
  462SOL     OW 3487   0.747   6.096   1.946
  462SOL    HW1 3488   0.808   6.022   1.953
  462SOL    HW2 3489   0.669   6.067   1.994
  462SOL     MW 3490   0.744   6.083   1.953
  463SOL     OW 3491   3.323   2.080   4.595
  463SOL    HW1 3492   3.367   2.138   4.533
  463SOL    HW2 3493   3.382   2.005   4.604
  463SOL     MW 3494   3.336   2.078   4.588
  464SOL     OW 3495   5.137   1.788   4.989
  464SOL    HW1 3496   5.155   1.739   5.070
  464SOL    HW2 3497   5.224   1.810   4.955
  464SOL     MW 3498   5.151   1.785   4.995
  465SOL     OW 3499   3.753   1.147   3.196
  465SOL    HW1 3500   3.683   1.212   3.212
  465SOL    HW2 3501   3.827   1.179   3.247
  465SOL     MW 3502   3.753   1.160   3.205
  466SOL     OW 3503   0.875   1.613   1.963
  466SOL    HW1 3504   0.831   1.579   2.041
  466SOL    HW2 3505   0.931   1.684   1.995
  466SOL     MW 3506   0.876   1.618   1.977
  467SOL     OW 3507   2.244   4.032   2.568
  467SOL    HW1 3508   2.251   4.126   2.583
  467SOL    HW2 3509   2.149   4.016   2.565
  467SOL     MW 3510   2.232   4.042   2.570
  468SOL     OW 3511   2.343   1.060   4.864
  468SOL    HW1 3512   2.252   1.085   4.849
  468SOL    HW2 3513   2.390   1.096   4.789
  468SOL     MW 3514   2.338   1.068   4.852
  469SOL     OW 3515   3.194   5.047   4.853
  469SOL    HW1 3516   3.153   4.963   4.830
  469SOL    HW2 3517   3.206   5.042   4.948
  469SOL     MW 3518   3.191   5.035   4.862
  470SOL     OW 3519   5.855   0.182   1.996
  470SOL    HW1 3520   5.924   0.241   2.026
  470SOL    HW2 3521   5.875   0.165   1.904
  470SOL     MW 3522   5.866   0.187   1.988
  471SOL     OW 3523   2.652   0.543   6.072
  471SOL    HW1 3524   2.667   0.596   6.151
  471SOL    HW2 3525   2.567   0.573   6.040
  471SOL     MW 3526   2.643   0.554   6.078
  472SOL     OW 3527   5.318   3.090   0.876
  472SOL    HW1 3528   5.321   3.084   0.972
  472SOL    HW2 3529   5.393   3.038   0.846
  472SOL     MW 3530   5.328   3.083   0.884
  473SOL     OW 3531   5.707   2.669   4.899
  473SOL    HW1 3532   5.744   2.756   4.883
  473SOL    HW2 3533   5.778   2.621   4.941
  473SOL     MW 3534   5.721   2.674   4.902
  474SOL     OW 3535   1.011   3.240   5.053
  474SOL    HW1 3536   0.926   3.283   5.050
  474SOL    HW2 3537   1.072   3.309   5.079
  474SOL     MW 3538   1.008   3.254   5.056
  475SOL     OW 3539   0.989   0.553   0.611
  475SOL    HW1 3540   0.996   0.510   0.696
  475SOL    HW2 3541   0.991   0.482   0.548
  475SOL     MW 3542   0.990   0.538   0.614
  476SOL     OW 3543   4.644   3.892   4.623
  476SOL    HW1 3544   4.703   3.885   4.548
  476SOL    HW2 3545   4.674   3.969   4.671
  476SOL     MW 3546   4.655   3.901   4.620
  477SOL     OW 3547   5.682   2.446   3.640
  477SOL    HW1 3548   5.656   2.368   3.590
  477SOL    HW2 3549   5.600   2.477   3.679
  477SOL     MW 3550   5.668   2.440   3.639
  478SOL     OW 3551   2.185   4.192   1.401
  478SOL    HW1 3552   2.149   4.197   1.490
  478SOL    HW2 3553   2.109   4.185   1.345
  478SOL     MW 3554   2.171   4.192   1.406
  479SOL     OW 3555   3.593   0.045   4.771
  479SOL    HW1 3556   3.654   0.087   4.710
  479SOL    HW2 3557   3.637   0.050   4.856
  479SOL     MW 3558   3.606   0.051   4.774
  480SOL     OW 3559   2.536   3.636   1.709
  480SOL    HW1 3560   2.571   3.575   1.644
  480SOL    HW2 3561   2.608   3.652   1.769
  480SOL     MW 3562   2.549   3.631   1.708
  481SOL     OW 3563   1.091   1.495   1.881
  481SOL    HW1 3564   1.010   1.539   1.906
  481SOL    HW2 3565   1.155   1.524   1.947
  481SOL     MW 3566   1.089   1.505   1.893
  482SOL     OW 3567   3.483   4.586   1.596
  482SOL    HW1 3568   3.539   4.516   1.631
  482SOL    HW2 3569   3.514   4.599   1.506
  482SOL     MW 3570   3.494   4.579   1.589
  483SOL     OW 3571   5.444   1.538   5.743
  483SOL    HW1 3572   5.410   1.449   5.759
  483SOL    HW2 3573   5.439   1.549   5.648
  483SOL     MW 3574   5.439   1.528   5.732
  484SOL     OW 3575   1.333   5.072   2.689
  484SOL    HW1 3576   1.240   5.093   2.702
  484SOL    HW2 3577   1.345   5.078   2.594
  484SOL     MW 3578   1.322   5.075   2.678
  485SOL     OW 3579   0.765   1.286   2.871
  485SOL    HW1 3580   0.724   1.285   2.957
  485SOL    HW2 3581   0.743   1.201   2.833
  485SOL     MW 3582   0.757   1.275   2.877
  486SOL     OW 3583   4.965   1.137   3.011
  486SOL    HW1 3584   5.059   1.156   3.015
  486SOL    HW2 3585   4.955   1.054   3.058
  486SOL     MW 3586   4.976   1.129   3.017
  487SOL     OW 3587   2.259   5.766   3.741
  487SOL    HW1 3588   2.185   5.753   3.681
  487SOL    HW2 3589   2.226   5.826   3.807
  487SOL     MW 3590   2.245   5.772   3.742
  488SOL     OW 3591   5.062   2.634   2.037
  488SOL    HW1 3592   5.100   2.551   2.008
  488SOL    HW2 3593   4.972   2.633   2.004
  488SOL     MW 3594   5.056   2.624   2.029
  489SOL     OW 3595   4.390   6.074   1.175
  489SOL    HW1 3596   4.436   6.038   1.250
  489SOL    HW2 3597   4.328   6.137   1.212
  489SOL     MW 3598   4.388   6.078   1.189
  490SOL     OW 3599   0.313   5.814   2.818
  490SOL    HW1 3600   0.247   5.880   2.838
  490SOL    HW2 3601   0.352   5.844   2.736
  490SOL     MW 3602   0.310   5.826   2.810
  491SOL     OW 3603   0.041   0.413   6.092
  491SOL    HW1 3604   0.008   0.331   6.129
  491SOL    HW2 3605   0.074   0.461   6.169
  491SOL     MW 3606   0.041   0.409   6.107
  492SOL     OW 3607   2.679   3.224   4.679
  492SOL    HW1 3608   2.721   3.278   4.612
  492SOL    HW2 3609   2.586   3.232   4.661
  492SOL     MW 3610   2.673   3.232   4.668
  493SOL     OW 3611   4.257   4.487   4.396
  493SOL    HW1 3612   4.278   4.399   4.428
  493SOL    HW2 3613   4.175   4.509   4.440
  493SOL     MW 3614   4.249   4.478   4.406
  494SOL     OW 3615   5.343   0.553   4.959
  494SOL    HW1 3616   5.262   0.520   4.997
  494SOL    HW2 3617   5.378   0.480   4.909
  494SOL     MW 3618   5.337   0.540   4.957
  495SOL     OW 3619   5.550   0.664   1.404
  495SOL    HW1 3620   5.551   0.720   1.482
  495SOL    HW2 3621   5.640   0.668   1.370
  495SOL     MW 3622   5.562   0.672   1.409
  496SOL     OW 3623   0.557   2.139   4.093
  496SOL    HW1 3624   0.556   2.061   4.038
  496SOL    HW2 3625   0.626   2.122   4.157
  496SOL     MW 3626   0.566   2.127   4.094
  497SOL     OW 3627   2.030   5.042   2.780
  497SOL    HW1 3628   1.998   5.091   2.856
  497SOL    HW2 3629   2.114   5.084   2.759
  497SOL     MW 3630   2.037   5.054   2.787
  498SOL     OW 3631   4.111   4.106   0.933
  498SOL    HW1 3632   4.164   4.033   0.965
  498SOL    HW2 3633   4.171   4.181   0.932
  498SOL     MW 3634   4.125   4.106   0.937
  499SOL     OW 3635   3.799   5.000   1.450
  499SOL    HW1 3636   3.735   4.979   1.518
  499SOL    HW2 3637   3.795   5.095   1.442
  499SOL     MW 3638   3.790   5.009   1.458
  500SOL     OW 3639   4.125   2.511   0.945
  500SOL    HW1 3640   4.050   2.485   1.000
  500SOL    HW2 3641   4.122   2.451   0.871
  500SOL     MW 3642   4.115   2.500   0.943
  501SOL     OW 3643   0.883   1.364   2.545
  501SOL    HW1 3644   0.946   1.292   2.553
  501SOL    HW2 3645   0.798   1.323   2.559
  501SOL     MW 3646   0.880   1.349   2.548
  502SOL     OW 3647   0.845   5.312   1.659
  502SOL    HW1 3648   0.825   5.304   1.566
  502SOL    HW2 3649   0.813   5.231   1.698
  502SOL     MW 3650   0.839   5.301   1.652
  503SOL     OW 3651   5.670   5.213   3.107
  503SOL    HW1 3652   5.708   5.255   3.030
  503SOL    HW2 3653   5.625   5.136   3.071
  503SOL     MW 3654   5.669   5.208   3.092
  504SOL     OW 3655   1.855   4.073   1.984
  504SOL    HW1 3656   1.846   3.978   1.994
  504SOL    HW2 3657   1.802   4.110   2.054
  504SOL     MW 3658   1.847   4.066   1.994
  505SOL     OW 3659   4.188   1.237   4.017
  505SOL    HW1 3660   4.179   1.328   3.990
  505SOL    HW2 3661   4.135   1.188   3.954
  505SOL     MW 3662   4.180   1.242   4.005
  506SOL     OW 3663   5.260   2.058   3.142
  506SOL    HW1 3664   5.322   1.986   3.124
  506SOL    HW2 3665   5.296   2.101   3.219
  506SOL     MW 3666   5.273   2.054   3.149
  507SOL     OW 3667   4.003   3.419   0.806
  507SOL    HW1 3668   4.092   3.396   0.777
  507SOL    HW2 3669   4.007   3.409   0.901
  507SOL     MW 3670   4.015   3.415   0.815
  508SOL     OW 3671   5.733   4.599   5.350
  508SOL    HW1 3672   5.722   4.509   5.381
  508SOL    HW2 3673   5.665   4.610   5.283
  508SOL     MW 3674   5.723   4.589   5.345
  509SOL     OW 3675   3.760   0.914   3.015
  509SOL    HW1 3676   3.677   0.934   2.971
  509SOL    HW2 3677   3.784   0.996   3.059
  509SOL     MW 3678   3.752   0.927   3.015
  510SOL     OW 3679   5.993   0.266   1.063
  510SOL    HW1 3680   6.017   0.176   1.042
  510SOL    HW2 3681   5.899   0.263   1.080
  510SOL     MW 3682   5.984   0.254   1.063
  511SOL     OW 3683   1.500   4.986   0.784
  511SOL    HW1 3684   1.473   4.909   0.834
  511SOL    HW2 3685   1.418   5.021   0.748
  511SOL     MW 3686   1.486   4.980   0.786
  512SOL     OW 3687   3.967   5.061   4.127
  512SOL    HW1 3688   3.997   5.121   4.195
  512SOL    HW2 3689   4.017   5.085   4.049
  512SOL     MW 3690   3.978   5.071   4.126
  513SOL     OW 3691   0.509   2.320   1.654
  513SOL    HW1 3692   0.540   2.235   1.685
  513SOL    HW2 3693   0.478   2.365   1.733
  513SOL     MW 3694   0.509   2.315   1.668
  514SOL     OW 3695   5.438   2.309   5.119
  514SOL    HW1 3696   5.407   2.222   5.143
  514SOL    HW2 3697   5.402   2.366   5.187
  514SOL     MW 3698   5.429   2.305   5.131
  515SOL     OW 3699   1.499   1.752   2.439
  515SOL    HW1 3700   1.511   1.809   2.514
  515SOL    HW2 3701   1.427   1.791   2.389
  515SOL     MW 3702   1.491   1.764   2.442
  516SOL     OW 3703   2.520   5.306   4.000
  516SOL    HW1 3704   2.473   5.228   3.972
  516SOL    HW2 3705   2.453   5.362   4.039
  516SOL     MW 3706   2.506   5.303   4.001
  517SOL     OW 3707   2.433   4.322   5.708
  517SOL    HW1 3708   2.427   4.264   5.633
  517SOL    HW2 3709   2.526   4.328   5.727
  517SOL     MW 3710   2.444   4.315   5.701
  518SOL     OW 3711   3.598   1.567   1.272
  518SOL    HW1 3712   3.674   1.546   1.217
  518SOL    HW2 3713   3.600   1.662   1.280
  518SOL     MW 3714   3.608   1.576   1.266
  519SOL     OW 3715   3.974   5.173   0.212
  519SOL    HW1 3716   3.985   5.210   0.125
  519SOL    HW2 3717   3.962   5.079   0.197
  519SOL     MW 3718   3.974   5.166   0.199
  520SOL     OW 3719   1.470   3.001   2.011
  520SOL    HW1 3720   1.518   2.930   2.053
  520SOL    HW2 3721   1.444   2.966   1.926
  520SOL     MW 3722   1.473   2.988   2.005
  521SOL     OW 3723   0.017   0.756   2.642
  521SOL    HW1 3724  -0.021   0.746   2.555
  521SOL    HW2 3725  -0.057   0.744   2.702
  521SOL     MW 3726   0.003   0.753   2.639
  522SOL     OW 3727   5.790   1.374   0.299
  522SOL    HW1 3728   5.788   1.447   0.237
  522SOL    HW2 3729   5.799   1.416   0.384
  522SOL     MW 3730   5.791   1.389   0.302
  523SOL     OW 3731   4.175   0.316   1.735
  523SOL    HW1 3732   4.087   0.286   1.757
  523SOL    HW2 3733   4.225   0.235   1.720
  523SOL     MW 3734   4.170   0.301   1.736
  524SOL     OW 3735   0.243   4.124   4.897
  524SOL    HW1 3736   0.307   4.067   4.854
  524SOL    HW2 3737   0.266   4.212   4.867
  524SOL     MW 3738   0.254   4.128   4.888
  525SOL     OW 3739   5.311   1.532   6.098
  525SOL    HW1 3740   5.326   1.580   6.017
  525SOL    HW2 3741   5.251   1.588   6.148
  525SOL     MW 3742   5.305   1.546   6.094
  526SOL     OW 3743   5.022   2.936   1.444
  526SOL    HW1 3744   5.037   3.016   1.495
  526SOL    HW2 3745   5.052   2.958   1.356
  526SOL     MW 3746   5.028   2.949   1.439
  527SOL     OW 3747   0.283   2.214   2.028
  527SOL    HW1 3748   0.276   2.229   2.122
  527SOL    HW2 3749   0.307   2.299   1.992
  527SOL     MW 3750   0.286   2.227   2.036
  528SOL     OW 3751   5.601   0.044   1.686
  528SOL    HW1 3752   5.559   0.047   1.601
  528SOL    HW2 3753   5.603   0.135   1.717
  528SOL     MW 3754   5.596   0.056   1.679
  529SOL     OW 3755   3.813   1.285   2.468
  529SOL    HW1 3756   3.863   1.206   2.449
  529SOL    HW2 3757   3.722   1.256   2.469
  529SOL     MW 3758   3.808   1.271   2.466
  530SOL     OW 3759   6.070   1.681   0.280
  530SOL    HW1 3760   6.143   1.699   0.221
  530SOL    HW2 3761   6.086   1.591   0.310
  530SOL     MW 3762   6.081   1.672   0.276
  531SOL     OW 3763   0.894   4.519   4.935
  531SOL    HW1 3764   0.870   4.612   4.939
  531SOL    HW2 3765   0.810   4.472   4.939
  531SOL     MW 3766   0.880   4.525   4.936
  532SOL     OW 3767   5.510   4.285   4.828
  532SOL    HW1 3768   5.541   4.205   4.784
  532SOL    HW2 3769   5.467   4.253   4.907
  532SOL     MW 3770   5.509   4.271   4.833
  533SOL     OW 3771   5.873   0.087   0.521
  533SOL    HW1 3772   5.963   0.056   0.534
  533SOL    HW2 3773   5.831   0.017   0.471
  533SOL     MW 3774   5.879   0.074   0.516
  534SOL     OW 3775   4.997   0.695   5.220
  534SOL    HW1 3776   4.957   0.711   5.305
  534SOL    HW2 3777   4.931   0.647   5.170
  534SOL     MW 3778   4.984   0.691   5.224
  535SOL     OW 3779   0.863   4.419   1.952
  535SOL    HW1 3780   0.889   4.349   1.891
  535SOL    HW2 3781   0.797   4.469   1.904
  535SOL     MW 3782   0.858   4.416   1.938
  536SOL     OW 3783   5.991   5.006   5.973
  536SOL    HW1 3784   5.954   4.927   5.934
  536SOL    HW2 3785   5.950   5.011   6.060
  536SOL     MW 3786   5.981   4.997   5.979
  537SOL     OW 3787   4.286   1.574   5.702
  537SOL    HW1 3788   4.210   1.517   5.693
  537SOL    HW2 3789   4.361   1.515   5.702
  537SOL     MW 3790   4.286   1.559   5.701
  538SOL     OW 3791   3.731   1.980   1.653
  538SOL    HW1 3792   3.724   2.075   1.638
  538SOL    HW2 3793   3.819   1.958   1.623
  538SOL     MW 3794   3.741   1.989   1.647
  539SOL     OW 3795   5.650   3.389   4.136
  539SOL    HW1 3796   5.638   3.412   4.228
  539SOL    HW2 3797   5.603   3.457   4.088
  539SOL     MW 3798   5.642   3.401   4.142
  540SOL     OW 3799   0.752   2.615   4.059
  540SOL    HW1 3800   0.740   2.591   3.967
  540SOL    HW2 3801   0.813   2.549   4.092
  540SOL     MW 3802   0.759   2.603   4.051
  541SOL     OW 3803   5.743   5.982   0.427
  541SOL    HW1 3804   5.810   5.915   0.436
  541SOL    HW2 3805   5.694   5.978   0.509
  541SOL     MW 3806   5.746   5.973   0.439
  542SOL     OW 3807   4.588   2.347   0.014
  542SOL    HW1 3808   4.493   2.349   0.003
  542SOL    HW2 3809   4.610   2.255   0.028
  542SOL     MW 3810   4.579   2.336   0.014
  543SOL     OW 3811   3.609   2.071   4.333
  543SOL    HW1 3812   3.656   2.007   4.387
  543SOL    HW2 3813   3.678   2.121   4.289
  543SOL     MW 3814   3.624   2.069   4.334
  544SOL     OW 3815   5.726   2.152   3.837
  544SOL    HW1 3816   5.747   2.070   3.791
  544SOL    HW2 3817   5.760   2.221   3.780
  544SOL     MW 3818   5.733   2.150   3.824
  545SOL     OW 3819   3.788   5.661   3.582
  545SOL    HW1 3820   3.856   5.622   3.526
  545SOL    HW2 3821   3.832   5.676   3.666
  545SOL     MW 3822   3.803   5.658   3.585
  546SOL     OW 3823   1.597   4.187   0.837
  546SOL    HW1 3824   1.686   4.183   0.802
  546SOL    HW2 3825   1.602   4.143   0.922
  546SOL     MW 3826   1.609   4.181   0.844
  547SOL     OW 3827   5.120   4.443   2.128
  547SOL    HW1 3828   5.158   4.432   2.215
  547SOL    HW2 3829   5.194   4.430   2.068
  547SOL     MW 3830   5.135   4.440   2.131
  548SOL     OW 3831   2.409   4.087   1.763
  548SOL    HW1 3832   2.355   4.009   1.764
  548SOL    HW2 3833   2.437   4.099   1.854
  548SOL     MW 3834   2.406   4.079   1.775
  549SOL     OW 3835   1.603   4.697   4.999
  549SOL    HW1 3836   1.579   4.784   5.030
  549SOL    HW2 3837   1.671   4.668   5.060
  549SOL     MW 3838   1.609   4.704   5.011
  550SOL     OW 3839   2.464   5.045   2.901
  550SOL    HW1 3840   2.448   4.995   2.821
  550SOL    HW2 3841   2.524   5.115   2.874
  550SOL     MW 3842   2.470   5.048   2.888
  551SOL     OW 3843   2.927   4.638   4.330
  551SOL    HW1 3844   2.869   4.642   4.254
  551SOL    HW2 3845   2.988   4.566   4.310
  551SOL     MW 3846   2.928   4.629   4.317
  552SOL     OW 3847   1.187   3.742   2.336
  552SOL    HW1 3848   1.165   3.808   2.271
  552SOL    HW2 3849   1.230   3.672   2.287
  552SOL     MW 3850   1.190   3.741   2.322
  553SOL     OW 3851   2.486   2.262   4.491
  553SOL    HW1 3852   2.473   2.272   4.397
  553SOL    HW2 3853   2.514   2.171   4.502
  553SOL     MW 3854   2.488   2.252   4.480
  554SOL     OW 3855   2.152   4.792   2.852
  554SOL    HW1 3856   2.105   4.848   2.789
  554SOL    HW2 3857   2.089   4.723   2.873
  554SOL     MW 3858   2.138   4.790   2.846
  555SOL     OW 3859   1.931   5.779   5.571
  555SOL    HW1 3860   2.023   5.783   5.543
  555SOL    HW2 3861   1.894   5.707   5.520
  555SOL     MW 3862   1.938   5.770   5.561
  556SOL     OW 3863   0.331   3.104   3.537
  556SOL    HW1 3864   0.396   3.071   3.598
  556SOL    HW2 3865   0.303   3.028   3.487
  556SOL     MW 3866   0.336   3.090   3.538
  557SOL     OW 3867   4.188   0.743   4.735
  557SOL    HW1 3868   4.245   0.667   4.746
  557SOL    HW2 3869   4.188   0.786   4.821
  557SOL     MW 3870   4.195   0.739   4.747
  558SOL     OW 3871   4.695   1.029   1.915
  558SOL    HW1 3872   4.675   1.122   1.911
  558SOL    HW2 3873   4.671   0.995   1.829
  558SOL     MW 3874   4.689   1.036   1.904
  559SOL     OW 3875   4.661   1.165   1.077
  559SOL    HW1 3876   4.611   1.116   1.143
  559SOL    HW2 3877   4.652   1.113   0.997
  559SOL     MW 3878   4.653   1.152   1.075
  560SOL     OW 3879   4.796   3.188   0.678
  560SOL    HW1 3880   4.771   3.209   0.768
  560SOL    HW2 3881   4.718   3.209   0.626
  560SOL     MW 3882   4.782   3.194   0.683
  561SOL     OW 3883   1.327   2.862   4.949
  561SOL    HW1 3884   1.240   2.901   4.954
  561SOL    HW2 3885   1.319   2.797   4.879
  561SOL     MW 3886   1.315   2.859   4.941
  562SOL     OW 3887   4.926   1.181   4.711
  562SOL    HW1 3888   4.886   1.154   4.628
  562SOL    HW2 3889   4.982   1.108   4.736
  562SOL     MW 3890   4.928   1.168   4.704
  563SOL     OW 3891   6.043   5.068   5.279
  563SOL    HW1 3892   6.007   5.004   5.341
  563SOL    HW2 3893   6.136   5.048   5.275
  563SOL     MW 3894   6.050   5.057   5.287
  564SOL     OW 3895   4.291   0.604   3.087
  564SOL    HW1 3896   4.260   0.694   3.101
  564SOL    HW2 3897   4.264   0.583   2.998
  564SOL     MW 3898   4.283   0.613   3.077
  565SOL     OW 3899   4.607   3.054   1.171
  565SOL    HW1 3900   4.646   3.069   1.258
  565SOL    HW2 3901   4.513   3.068   1.185
  565SOL     MW 3902   4.600   3.057   1.184
  566SOL     OW 3903   3.372   1.988   1.440
  566SOL    HW1 3904   3.302   1.933   1.404
  566SOL    HW2 3905   3.361   2.072   1.396
  566SOL     MW 3906   3.361   1.991   1.430
  567SOL     OW 3907   1.017   4.859   4.154
  567SOL    HW1 3908   1.035   4.925   4.221
  567SOL    HW2 3909   0.992   4.910   4.077
  567SOL     MW 3910   1.016   4.874   4.153
  568SOL     OW 3911   2.030   2.252   5.544
  568SOL    HW1 3912   1.961   2.304   5.503
  568SOL    HW2 3913   2.001   2.241   5.634
  568SOL     MW 3914   2.017   2.257   5.550
  569SOL     OW 3915   3.856   1.897   1.229
  569SOL    HW1 3916   3.834   1.935   1.144
  569SOL    HW2 3917   3.780   1.914   1.284
  569SOL     MW 3918   3.844   1.904   1.225
  570SOL     OW 3919   1.218   5.023   2.149
  570SOL    HW1 3920   1.264   5.095   2.105
  570SOL    HW2 3921   1.238   5.034   2.242
  570SOL     MW 3922   1.226   5.034   2.155
  571SOL     OW 3923   5.758   4.609   3.437
  571SOL    HW1 3924   5.665   4.587   3.441
  571SOL    HW2 3925   5.764   4.697   3.474
  571SOL     MW 3926   5.747   4.617   3.443
  572SOL     OW 3927   0.331   2.880   5.937
  572SOL    HW1 3928   0.414   2.890   5.984
  572SOL    HW2 3929   0.324   2.786   5.922
  572SOL     MW 3930   0.341   2.869   5.941
  573SOL     OW 3931   3.106   5.739   0.825
  573SOL    HW1 3932   3.131   5.685   0.750
  573SOL    HW2 3933   3.105   5.829   0.791
  573SOL     MW 3934   3.109   5.744   0.811
  574SOL     OW 3935   4.229   3.579   4.067
  574SOL    HW1 3936   4.152   3.631   4.090
  574SOL    HW2 3937   4.270   3.628   3.996
  574SOL     MW 3938   4.225   3.592   4.061
  575SOL     OW 3939   1.666   4.709   0.177
  575SOL    HW1 3940   1.647   4.797   0.145
  575SOL    HW2 3941   1.677   4.656   0.097
  575SOL     MW 3942   1.665   4.713   0.162
  576SOL     OW 3943   3.785   4.271   4.446
  576SOL    HW1 3944   3.713   4.211   4.428
  576SOL    HW2 3945   3.858   4.236   4.394
  576SOL     MW 3946   3.786   4.259   4.437
  577SOL     OW 3947   2.848   2.209   4.309
  577SOL    HW1 3948   2.822   2.152   4.382
  577SOL    HW2 3949   2.766   2.246   4.277
  577SOL     MW 3950   2.834   2.206   4.315
  578SOL     OW 3951   2.662   5.490   2.234
  578SOL    HW1 3952   2.638   5.481   2.142
  578SOL    HW2 3953   2.735   5.429   2.246
  578SOL     MW 3954   2.668   5.481   2.224
  579SOL     OW 3955   3.892   5.092   4.770
  579SOL    HW1 3956   3.832   5.161   4.742
  579SOL    HW2 3957   3.980   5.129   4.756
  579SOL     MW 3958   3.896   5.106   4.765
  580SOL     OW 3959   2.985   4.793   5.808
  580SOL    HW1 3960   3.045   4.857   5.770
  580SOL    HW2 3961   2.954   4.835   5.888
  580SOL     MW 3962   2.989   4.807   5.814
  581SOL     OW 3963   2.571   5.362   4.738
  581SOL    HW1 3964   2.532   5.295   4.683
  581SOL    HW2 3965   2.510   5.436   4.733
  581SOL     MW 3966   2.558   5.363   4.731
  582SOL     OW 3967   5.515   2.325   0.820
  582SOL    HW1 3968   5.529   2.262   0.891
  582SOL    HW2 3969   5.420   2.332   0.813
  582SOL     MW 3970   5.505   2.318   0.829
  583SOL     OW 3971   3.443   4.983   1.906
  583SOL    HW1 3972   3.421   4.925   1.834
  583SOL    HW2 3973   3.491   4.928   1.968
  583SOL     MW 3974   3.446   4.969   1.905
  584SOL     OW 3975   2.100   3.978   2.112
  584SOL    HW1 3976   2.140   4.043   2.170
  584SOL    HW2 3977   2.036   4.027   2.061
  584SOL     MW 3978   2.097   3.992   2.113
  585SOL     OW 3979   2.103   0.751   4.624
  585SOL    HW1 3980   2.042   0.824   4.635
  585SOL    HW2 3981   2.190   0.789   4.638
  585SOL     MW 3982   2.106   0.765   4.627
  586SOL     OW 3983   1.872   5.589   5.382
  586SOL    HW1 3984   1.880   5.646   5.305
  586SOL    HW2 3985   1.782   5.602   5.412
  586SOL     MW 3986   1.861   5.598   5.376
  587SOL     OW 3987   0.342   3.286   1.835
  587SOL    HW1 3988   0.326   3.223   1.764
  587SOL    HW2 3989   0.434   3.272   1.859
  587SOL     MW 3990   0.352   3.276   1.829
  588SOL     OW 3991   5.976   0.935   3.472
  588SOL    HW1 3992   6.036   0.996   3.430
  588SOL    HW2 3993   5.990   0.950   3.566
  588SOL     MW 3994   5.986   0.945   3.479
  589SOL     OW 3995   4.983   3.699   1.610
  589SOL    HW1 3996   5.008   3.720   1.700
  589SOL    HW2 3997   4.925   3.771   1.583
  589SOL     MW 3998   4.979   3.711   1.618
  590SOL     OW 3999   3.040   3.953   4.564
  590SOL    HW1 4000   3.037   3.911   4.650
  590SOL    HW2 4001   2.965   4.012   4.564
  590SOL     MW 4002   3.030   3.955   4.575
  591SOL     OW 4003   5.023   5.968   0.284
  591SOL    HW1 4004   4.981   5.923   0.357
  591SOL    HW2 4005   4.961   5.960   0.211
  591SOL     MW 4006   5.010   5.962   0.284
  592SOL     OW 4007   0.159   2.840   3.940
  592SOL    HW1 4008   0.238   2.860   3.890
  592SOL    HW2 4009   0.188   2.841   4.031
  592SOL     MW 4010   0.173   2.843   3.945
  593SOL     OW 4011   2.985   3.912   6.031
  593SOL    HW1 4012   2.973   3.925   6.125
  593SOL    HW2 4013   3.014   3.997   5.999
  593SOL     MW 4014   2.987   3.925   6.039
  594SOL     OW 4015   5.836   1.263   3.748
  594SOL    HW1 4016   5.763   1.265   3.810
  594SOL    HW2 4017   5.913   1.278   3.802
  594SOL     MW 4018   5.836   1.265   3.763
  595SOL     OW 4019   5.756   5.090   3.930
  595SOL    HW1 4020   5.833   5.074   3.877
  595SOL    HW2 4021   5.711   5.163   3.887
  595SOL     MW 4022   5.760   5.097   3.918
  596SOL     OW 4023   5.519   0.001   0.037
  596SOL    HW1 4024   5.458  -0.064   0.001
  596SOL    HW2 4025   5.476   0.085   0.021
  596SOL     MW 4026   5.505   0.003   0.031
  597SOL     OW 4027   5.281   3.712   5.800
  597SOL    HW1 4028   5.274   3.803   5.829
  597SOL    HW2 4029   5.359   3.679   5.844
  597SOL     MW 4030   5.290   3.719   5.809
  598SOL     OW 4031   1.617   3.061   6.062
  598SOL    HW1 4032   1.634   3.029   5.974
  598SOL    HW2 4033   1.522   3.052   6.074
  598SOL     MW 4034   1.607   3.056   6.053
  599SOL     OW 4035   5.332   2.018   4.509
  599SOL    HW1 4036   5.338   1.960   4.585
  599SOL    HW2 4037   5.337   1.959   4.433
  599SOL     MW 4038   5.334   2.003   4.509
  600SOL     OW 4039   5.703   2.373   1.143
  600SOL    HW1 4040   5.636   2.307   1.126
  600SOL    HW2 4041   5.708   2.379   1.238
  600SOL     MW 4042   5.695   2.365   1.153
  601SOL     OW 4043   5.526   0.992   4.402
  601SOL    HW1 4044   5.457   0.982   4.467
  601SOL    HW2 4045   5.608   0.978   4.450
  601SOL     MW 4046   5.528   0.989   4.416
  602SOL     OW 4047   4.164   5.094   0.602
  602SOL    HW1 4048   4.147   5.177   0.559
  602SOL    HW2 4049   4.107   5.094   0.679
  602SOL     MW 4050   4.155   5.105   0.607
  603SOL     OW 4051   0.949   2.649   3.799
  603SOL    HW1 4052   1.008   2.643   3.723
  603SOL    HW2 4053   0.909   2.735   3.790
  603SOL     MW 4054   0.951   2.659   3.788
  604SOL     OW 4055   3.491   5.683   4.926
  604SOL    HW1 4056   3.502   5.718   5.015
  604SOL    HW2 4057   3.438   5.604   4.938
  604SOL     MW 4058   3.486   5.677   4.939
  605SOL     OW 4059   4.476   0.804   0.138
  605SOL    HW1 4060   4.464   0.838   0.226
  605SOL    HW2 4061   4.500   0.881   0.086
  605SOL     MW 4062   4.477   0.819   0.142
  606SOL     OW 4063   1.428   3.997   3.162
  606SOL    HW1 4064   1.393   4.000   3.073
  606SOL    HW2 4065   1.513   4.041   3.156
  606SOL     MW 4066   1.434   4.003   3.150
  607SOL     OW 4067   3.990   4.642   0.670
  607SOL    HW1 4068   3.902   4.606   0.662
  607SOL    HW2 4069   3.985   4.702   0.743
  607SOL     MW 4070   3.978   4.645   0.678
  608SOL     OW 4071   5.477   5.164   5.469
  608SOL    HW1 4072   5.541   5.197   5.407
  608SOL    HW2 4073   5.409   5.231   5.472
  608SOL     MW 4074   5.477   5.177   5.462
  609SOL     OW 4075   5.027   5.079   0.605
  609SOL    HW1 4076   4.951   5.023   0.600
  609SOL    HW2 4077   4.998   5.155   0.655
  609SOL     MW 4078   5.014   5.082   0.611
  610SOL     OW 4079   5.714   6.113   5.498
  610SOL    HW1 4080   5.646   6.053   5.530
  610SOL    HW2 4081   5.795   6.062   5.501
  610SOL     MW 4082   5.715   6.099   5.503
  611SOL     OW 4083   4.815   2.646   0.652
  611SOL    HW1 4084   4.817   2.645   0.747
  611SOL    HW2 4085   4.744   2.706   0.629
  611SOL     MW 4086   4.806   2.654   0.661
  612SOL     OW 4087   0.659   3.538   3.872
  612SOL    HW1 4088   0.676   3.451   3.907
  612SOL    HW2 4089   0.630   3.523   3.782
  612SOL     MW 4090   0.657   3.525   3.865
  613SOL     OW 4091   5.738   1.197   2.647
  613SOL    HW1 4092   5.676   1.252   2.694
  613SOL    HW2 4093   5.812   1.187   2.708
  613SOL     MW 4094   5.740   1.203   2.661
  614SOL     OW 4095   5.281   4.487   3.588
  614SOL    HW1 4096   5.248   4.482   3.678
  614SOL    HW2 4097   5.213   4.445   3.535
  614SOL     MW 4098   5.268   4.481   3.593
  615SOL     OW 4099   0.062   5.496   0.062
  615SOL    HW1 4100   0.148   5.481   0.022
  615SOL    HW2 4101   0.017   5.412   0.056
  615SOL     MW 4102   0.068   5.484   0.056
  616SOL     OW 4103   4.596   5.357   4.856
  616SOL    HW1 4104   4.509   5.396   4.849
  616SOL    HW2 4105   4.656   5.426   4.828
  616SOL     MW 4106   4.593   5.371   4.852
  617SOL     OW 4107   5.604   5.573   5.833
  617SOL    HW1 4108   5.541   5.501   5.842
  617SOL    HW2 4109   5.585   5.630   5.907
  617SOL     MW 4110   5.593   5.571   5.844
  618SOL     OW 4111   2.784   0.346   0.684
  618SOL    HW1 4112   2.751   0.257   0.666
  618SOL    HW2 4113   2.845   0.335   0.757
  618SOL     MW 4114   2.787   0.333   0.691
  619SOL     OW 4115   1.691   0.199   2.153
  619SOL    HW1 4116   1.660   0.232   2.068
  619SOL    HW2 4117   1.626   0.134   2.179
  619SOL     MW 4118   1.679   0.195   2.145
  620SOL     OW 4119   4.772   1.670   2.900
  620SOL    HW1 4120   4.849   1.614   2.889
  620SOL    HW2 4121   4.713   1.643   2.829
  620SOL     MW 4122   4.774   1.659   2.889
  621SOL     OW 4123   1.596   3.553   2.477
  621SOL    HW1 4124   1.585   3.515   2.564
  621SOL    HW2 4125   1.596   3.648   2.492
  621SOL     MW 4126   1.594   3.560   2.490
  622SOL     OW 4127   2.396   4.333   0.264
  622SOL    HW1 4128   2.307   4.300   0.250
  622SOL    HW2 4129   2.416   4.310   0.355
  622SOL     MW 4130   2.387   4.326   0.274
  623SOL     OW 4131   1.927   5.630   4.636
  623SOL    HW1 4132   1.904   5.719   4.608
  623SOL    HW2 4133   1.906   5.628   4.729
  623SOL     MW 4134   1.922   5.641   4.644
  624SOL     OW 4135   0.618   3.669   5.439
  624SOL    HW1 4136   0.553   3.699   5.503
  624SOL    HW2 4137   0.667   3.602   5.485
  624SOL     MW 4138   0.616   3.664   5.453
  625SOL     OW 4139   2.875   2.113   0.658
  625SOL    HW1 4140   2.844   2.023   0.646
  625SOL    HW2 4141   2.799   2.167   0.639
  625SOL     MW 4142   2.861   2.108   0.654
  626SOL     OW 4143   4.209   1.891   3.826
  626SOL    HW1 4144   4.230   1.798   3.823
  626SOL    HW2 4145   4.210   1.919   3.735
  626SOL     MW 4146   4.212   1.883   3.814
  627SOL     OW 4147   4.995   5.318   2.697
  627SOL    HW1 4148   4.917   5.342   2.746
  627SOL    HW2 4149   5.002   5.384   2.629
  627SOL     MW 4150   4.986   5.329   2.695
  628SOL     OW 4151   3.094   5.300   6.054
  628SOL    HW1 4152   3.129   5.355   6.124
  628SOL    HW2 4153   3.055   5.362   5.992
  628SOL     MW 4154   3.093   5.315   6.055
  629SOL     OW 4155   5.580   1.416   2.542
  629SOL    HW1 4156   5.663   1.417   2.589
  629SOL    HW2 4157   5.518   1.460   2.600
  629SOL     MW 4158   5.583   1.422   2.555
  630SOL     OW 4159   5.521   1.772   0.681
  630SOL    HW1 4160   5.535   1.724   0.762
  630SOL    HW2 4161   5.609   1.787   0.647
  630SOL     MW 4162   5.534   1.768   0.687
  631SOL     OW 4163   5.594   5.828   2.083
  631SOL    HW1 4164   5.531   5.764   2.050
  631SOL    HW2 4165   5.625   5.874   2.005
  631SOL     MW 4166   5.590   5.826   2.069
  632SOL     OW 4167   1.362   5.048   2.403
  632SOL    HW1 4168   1.406   4.973   2.365
  632SOL    HW2 4169   1.396   5.123   2.354
  632SOL     MW 4170   1.372   5.048   2.392
  633SOL     OW 4171   4.699   3.811   4.993
  633SOL    HW1 4172   4.753   3.800   4.915
  633SOL    HW2 4173   4.617   3.849   4.961
  633SOL     MW 4174   4.695   3.814   4.979
  634SOL     OW 4175   3.735   1.632   0.337
  634SOL    HW1 4176   3.758   1.640   0.430
  634SOL    HW2 4177   3.752   1.540   0.317
  634SOL     MW 4178   3.741   1.621   0.346
  635SOL     OW 4179   1.557   3.939   5.507
  635SOL    HW1 4180   1.558   3.857   5.458
  635SOL    HW2 4181   1.613   3.998   5.458
  635SOL     MW 4182   1.564   3.936   5.494
  636SOL     OW 4183   5.379   0.310   5.432
  636SOL    HW1 4184   5.285   0.289   5.431
  636SOL    HW2 4185   5.397   0.345   5.345
  636SOL     MW 4186   5.369   0.312   5.421
  637SOL     OW 4187   4.689   0.527   0.311
  637SOL    HW1 4188   4.641   0.486   0.240
  637SOL    HW2 4189   4.776   0.543   0.275
  637SOL     MW 4190   4.694   0.524   0.297
  638SOL     OW 4191   2.445   4.223   4.200
  638SOL    HW1 4192   2.367   4.225   4.144
  638SOL    HW2 4193   2.412   4.214   4.289
  638SOL     MW 4194   2.431   4.222   4.204
  639SOL     OW 4195   0.955   4.857   0.677
  639SOL    HW1 4196   1.017   4.903   0.620
  639SOL    HW2 4197   0.980   4.881   0.766
  639SOL     MW 4198   0.966   4.866   0.681
  640SOL     OW 4199   4.168   1.782   2.072
  640SOL    HW1 4200   4.147   1.852   2.010
  640SOL    HW2 4201   4.091   1.725   2.071
  640SOL     MW 4202   4.155   1.784   2.064
  641SOL     OW 4203   0.045   2.154   2.986
  641SOL    HW1 4204  -0.024   2.139   2.921
  641SOL    HW2 4205   0.002   2.142   3.071
  641SOL     MW 4206   0.031   2.150   2.989
  642SOL     OW 4207   3.823   5.024   3.427
  642SOL    HW1 4208   3.910   4.984   3.418
  642SOL    HW2 4209   3.763   4.950   3.436
  642SOL     MW 4210   3.826   5.009   3.427
  643SOL     OW 4211   3.078   0.993   1.130
  643SOL    HW1 4212   3.057   0.946   1.211
  643SOL    HW2 4213   3.173   0.995   1.127
  643SOL     MW 4214   3.087   0.987   1.140
  644SOL     OW 4215   3.356   0.915   3.508
  644SOL    HW1 4216   3.328   1.005   3.493
  644SOL    HW2 4217   3.316   0.865   3.436
  644SOL     MW 4218   3.347   0.920   3.497
  645SOL     OW 4219   4.227   0.996   2.505
  645SOL    HW1 4220   4.242   0.924   2.443
  645SOL    HW2 4221   4.292   0.982   2.573
  645SOL     MW 4222   4.237   0.985   2.505
  646SOL     OW 4223   0.296   2.009   1.185
  646SOL    HW1 4224   0.203   1.987   1.182
  646SOL    HW2 4225   0.302   2.093   1.140
  646SOL     MW 4226   0.285   2.017   1.179
  647SOL     OW 4227   1.319   3.554   5.431
  647SOL    HW1 4228   1.264   3.625   5.464
  647SOL    HW2 4229   1.300   3.480   5.488
  647SOL     MW 4230   1.310   3.553   5.442
  648SOL     OW 4231   1.100   5.200   0.186
  648SOL    HW1 4232   1.098   5.262   0.259
  648SOL    HW2 4233   1.170   5.138   0.210
  648SOL     MW 4234   1.109   5.200   0.199
  649SOL     OW 4235   4.234   0.100   4.247
  649SOL    HW1 4236   4.313   0.134   4.205
  649SOL    HW2 4237   4.217   0.017   4.203
  649SOL     MW 4238   4.242   0.094   4.236
  650SOL     OW 4239   0.470   4.238   0.258
  650SOL    HW1 4240   0.390   4.289   0.263
  650SOL    HW2 4241   0.523   4.282   0.192
  650SOL     MW 4242   0.466   4.250   0.250
  651SOL     OW 4243   2.551   5.123   0.653
  651SOL    HW1 4244   2.605   5.108   0.576
  651SOL    HW2 4245   2.551   5.039   0.699
  651SOL     MW 4246   2.558   5.110   0.649
  652SOL     OW 4247   5.171   2.628   5.831
  652SOL    HW1 4248   5.102   2.580   5.877
  652SOL    HW2 4249   5.128   2.659   5.751
  652SOL     MW 4250   5.156   2.626   5.826
  653SOL     OW 4251   1.562   3.343   0.526
  653SOL    HW1 4252   1.587   3.341   0.619
  653SOL    HW2 4253   1.643   3.367   0.480
  653SOL     MW 4254   1.576   3.346   0.532
  654SOL     OW 4255   3.636   5.993   1.193
  654SOL    HW1 4256   3.631   5.973   1.286
  654SOL    HW2 4257   3.666   5.913   1.152
  654SOL     MW 4258   3.639   5.981   1.200
  655SOL     OW 4259   2.718   1.836   1.309
  655SOL    HW1 4260   2.633   1.859   1.346
  655SOL    HW2 4261   2.718   1.740   1.305
  655SOL     MW 4262   2.707   1.827   1.313
  656SOL     OW 4263   1.445   5.394   4.681
  656SOL    HW1 4264   1.485   5.344   4.752
  656SOL    HW2 4265   1.518   5.439   4.639
  656SOL     MW 4266   1.459   5.393   4.684
  657SOL     OW 4267   1.185   4.341   1.008
  657SOL    HW1 4268   1.235   4.341   0.927
  657SOL    HW2 4269   1.237   4.395   1.068
  657SOL     MW 4270   1.198   4.348   1.005
  658SOL     OW 4271   5.617   3.785   5.432
  658SOL    HW1 4272   5.663   3.713   5.389
  658SOL    HW2 4273   5.627   3.859   5.372
  658SOL     MW 4274   5.624   3.786   5.419
  659SOL     OW 4275   1.355   3.156   1.280
  659SOL    HW1 4276   1.347   3.102   1.202
  659SOL    HW2 4277   1.311   3.105   1.349
  659SOL     MW 4278   1.348   3.143   1.279
  660SOL     OW 4279   2.939   5.666   2.805
  660SOL    HW1 4280   2.964   5.755   2.782
  660SOL    HW2 4281   3.021   5.618   2.809
  660SOL     MW 4282   2.952   5.671   2.803
  661SOL     OW 4283   3.085   1.183   4.417
  661SOL    HW1 4284   3.060   1.176   4.325
  661SOL    HW2 4285   3.160   1.243   4.417
  661SOL     MW 4286   3.092   1.189   4.405
  662SOL     OW 4287   2.645   5.689   0.396
  662SOL    HW1 4288   2.692   5.693   0.480
  662SOL    HW2 4289   2.588   5.613   0.403
  662SOL     MW 4290   2.644   5.680   0.408
  663SOL     OW 4291   5.955   4.393   2.904
  663SOL    HW1 4292   5.882   4.388   2.966
  663SOL    HW2 4293   5.913   4.396   2.818
  663SOL     MW 4294   5.940   4.393   2.901
  664SOL     OW 4295   0.029   0.902   1.825
  664SOL    HW1 4296   0.070   0.870   1.906
  664SOL    HW2 4297   0.027   0.826   1.767
  664SOL     MW 4298   0.034   0.888   1.828
  665SOL     OW 4299   5.754   1.806   3.333
  665SOL    HW1 4300   5.771   1.879   3.274
  665SOL    HW2 4301   5.735   1.732   3.275
  665SOL     MW 4302   5.754   1.806   3.318
  666SOL     OW 4303   6.044   2.297   0.788
  666SOL    HW1 4304   6.032   2.202   0.787
  666SOL    HW2 4305   5.958   2.331   0.814
  666SOL     MW 4306   6.031   2.289   0.791
  667SOL     OW 4307   4.342   1.830   5.834
  667SOL    HW1 4308   4.353   1.747   5.786
  667SOL    HW2 4309   4.355   1.898   5.767
  667SOL     MW 4310   4.345   1.828   5.819
  668SOL     OW 4311   1.278   5.919   4.148
  668SOL    HW1 4312   1.245   5.832   4.167
  668SOL    HW2 4313   1.295   5.919   4.053
  668SOL     MW 4314   1.276   5.908   4.138
  669SOL     OW 4315   2.394   6.062   2.139
  669SOL    HW1 4316   2.466   6.106   2.094
  669SOL    HW2 4317   2.436   6.010   2.208
  669SOL     MW 4318   2.409   6.061   2.142
  670SOL     OW 4319   3.638   1.124   4.923
  670SOL    HW1 4320   3.701   1.068   4.877
  670SOL    HW2 4321   3.617   1.076   5.003
  670SOL     MW 4322   3.644   1.111   4.927
  671SOL     OW 4323   2.138   0.888   2.067
  671SOL    HW1 4324   2.145   0.955   2.000
  671SOL    HW2 4325   2.148   0.935   2.150
  671SOL     MW 4326   2.140   0.902   2.069
  672SOL     OW 4327   0.123   4.553   5.022
  672SOL    HW1 4328   0.069   4.524   4.949
  672SOL    HW2 4329   0.137   4.646   5.006
  672SOL     MW 4330   0.118   4.561   5.011
  673SOL     OW 4331   4.291   3.120   4.865
  673SOL    HW1 4332   4.275   3.127   4.959
  673SOL    HW2 4333   4.263   3.031   4.843
  673SOL     MW 4334   4.285   3.109   4.874
  674SOL     OW 4335   4.161   0.494   4.326
  674SOL    HW1 4336   4.227   0.521   4.262
  674SOL    HW2 4337   4.203   0.507   4.411
  674SOL     MW 4338   4.175   0.499   4.329
  675SOL     OW 4339   2.312   1.546   2.315
  675SOL    HW1 4340   2.277   1.606   2.249
  675SOL    HW2 4341   2.392   1.588   2.346
  675SOL     MW 4342   2.318   1.559   2.310
  676SOL     OW 4343   6.083   3.144   1.475
  676SOL    HW1 4344   6.093   3.108   1.387
  676SOL    HW2 4345   6.065   3.067   1.530
  676SOL     MW 4346   6.082   3.129   1.471
  677SOL     OW 4347   0.734   5.882   1.070
  677SOL    HW1 4348   0.814   5.931   1.053
  677SOL    HW2 4349   0.731   5.874   1.166
  677SOL     MW 4350   0.744   5.887   1.080
  678SOL     OW 4351   0.808   2.737   0.095
  678SOL    HW1 4352   0.903   2.730   0.095
  678SOL    HW2 4353   0.790   2.822   0.137
  678SOL     MW 4354   0.818   2.747   0.101
  679SOL     OW 4355   0.495   4.979   2.197
  679SOL    HW1 4356   0.404   5.005   2.209
  679SOL    HW2 4357   0.527   5.040   2.129
  679SOL     MW 4358   0.487   4.990   2.190
  680SOL     OW 4359   0.301   3.274   2.861
  680SOL    HW1 4360   0.316   3.366   2.839
  680SOL    HW2 4361   0.319   3.226   2.780
  680SOL     MW 4362   0.305   3.279   2.848
  681SOL     OW 4363   2.274   4.880   3.075
  681SOL    HW1 4364   2.338   4.931   3.024
  681SOL    HW2 4365   2.204   4.861   3.013
  681SOL     MW 4366   2.273   4.884   3.060
  682SOL     OW 4367   5.953   3.745   4.237
  682SOL    HW1 4368   5.940   3.710   4.149
  682SOL    HW2 4369   6.001   3.827   4.223
  682SOL     MW 4370   5.957   3.751   4.224
  683SOL     OW 4371   3.531   1.885   4.583
  683SOL    HW1 4372   3.507   1.804   4.629
  683SOL    HW2 4373   3.497   1.874   4.495
  683SOL     MW 4374   3.524   1.874   4.578
  684SOL     OW 4375   0.057   2.310   4.852
  684SOL    HW1 4376  -0.035   2.336   4.866
  684SOL    HW2 4377   0.080   2.348   4.768
  684SOL     MW 4378   0.048   2.318   4.843
  685SOL     OW 4379   4.755   2.487   3.130
  685SOL    HW1 4380   4.739   2.410   3.184
  685SOL    HW2 4381   4.670   2.506   3.090
  685SOL     MW 4382   4.742   2.480   3.132
  686SOL     OW 4383   1.039   3.279   0.160
  686SOL    HW1 4384   1.069   3.304   0.248
  686SOL    HW2 4385   1.023   3.184   0.166
  686SOL     MW 4386   1.041   3.270   0.172
  687SOL     OW 4387   3.001   4.142   3.394
  687SOL    HW1 4388   2.951   4.113   3.471
  687SOL    HW2 4389   3.043   4.223   3.422
  687SOL     MW 4390   3.000   4.149   3.408
  688SOL     OW 4391   4.958   4.341   1.681
  688SOL    HW1 4392   4.878   4.299   1.711
  688SOL    HW2 4393   5.028   4.300   1.731
  688SOL     MW 4394   4.957   4.330   1.691
  689SOL     OW 4395   5.093   1.942   0.908
  689SOL    HW1 4396   5.006   1.916   0.879
  689SOL    HW2 4397   5.152   1.881   0.864
  689SOL     MW 4398   5.089   1.931   0.899
  690SOL     OW 4399   1.981   0.981   0.986
  690SOL    HW1 4400   2.058   1.037   0.991
  690SOL    HW2 4401   2.015   0.896   0.956
  690SOL     MW 4402   1.995   0.977   0.983
  691SOL     OW 4403   4.855   4.919   4.274
  691SOL    HW1 4404   4.866   4.885   4.186
  691SOL    HW2 4405   4.885   4.848   4.331
  691SOL     MW 4406   4.860   4.906   4.270
  692SOL     OW 4407   0.705   1.345   4.046
  692SOL    HW1 4408   0.774   1.307   4.102
  692SOL    HW2 4409   0.743   1.345   3.958
  692SOL     MW 4410   0.719   1.340   4.042
  693SOL     OW 4411   4.638   2.842   6.057
  693SOL    HW1 4412   4.652   2.764   6.111
  693SOL    HW2 4413   4.643   2.915   6.119
  693SOL     MW 4414   4.640   2.841   6.072
  694SOL     OW 4415   3.919   6.122   2.693
  694SOL    HW1 4416   3.899   6.053   2.630
  694SOL    HW2 4417   3.866   6.100   2.770
  694SOL     MW 4418   3.909   6.110   2.695
  695SOL     OW 4419   1.112   3.680   0.310
  695SOL    HW1 4420   1.181   3.615   0.298
  695SOL    HW2 4421   1.121   3.738   0.234
  695SOL     MW 4422   1.122   3.679   0.299
  696SOL     OW 4423   0.039   5.623   2.127
  696SOL    HW1 4424   0.039   5.718   2.116
  696SOL    HW2 4425   0.062   5.609   2.219
  696SOL     MW 4426   0.042   5.634   2.137
  697SOL     OW 4427   0.488   2.607   2.351
  697SOL    HW1 4428   0.538   2.531   2.321
  697SOL    HW2 4429   0.428   2.625   2.280
  697SOL     MW 4430   0.487   2.600   2.338
  698SOL     OW 4431   1.674   5.303   2.733
  698SOL    HW1 4432   1.644   5.233   2.791
  698SOL    HW2 4433   1.729   5.359   2.789
  698SOL     MW 4434   1.677   5.301   2.747
  699SOL     OW 4435   0.559   0.957   5.590
  699SOL    HW1 4436   0.642   0.936   5.548
  699SOL    HW2 4437   0.493   0.939   5.523
  699SOL     MW 4438   0.561   0.952   5.576
  700SOL     OW 4439   0.929   4.229   3.580
  700SOL    HW1 4440   0.952   4.145   3.541
  700SOL    HW2 4441   0.969   4.228   3.667
  700SOL     MW 4442   0.937   4.218   3.586
  701SOL     OW 4443   2.702   4.635   4.494
  701SOL    HW1 4444   2.778   4.605   4.444
  701SOL    HW2 4445   2.653   4.690   4.433
  701SOL     MW 4446   2.705   4.638   4.479
  702SOL     OW 4447   3.933   5.925   4.754
  702SOL    HW1 4448   3.993   5.853   4.736
  702SOL    HW2 4449   3.863   5.915   4.690
  702SOL     MW 4450   3.932   5.915   4.744
  703SOL     OW 4451   5.674   2.595   5.314
  703SOL    HW1 4452   5.634   2.621   5.397
  703SOL    HW2 4453   5.758   2.639   5.312
  703SOL     MW 4454   5.679   2.604   5.324
  704SOL     OW 4455   4.432   0.517   3.294
  704SOL    HW1 4456   4.370   0.542   3.227
  704SOL    HW2 4457   4.437   0.422   3.289
  704SOL     MW 4458   4.425   0.508   3.285
  705SOL     OW 4459   3.673   2.362   6.106
  705SOL    HW1 4460   3.713   2.349   6.192
  705SOL    HW2 4461   3.737   2.415   6.058
  705SOL     MW 4462   3.687   2.367   6.111
  706SOL     OW 4463   3.740   5.829   4.569
  706SOL    HW1 4464   3.658   5.843   4.616
  706SOL    HW2 4465   3.748   5.905   4.512
  706SOL     MW 4466   3.730   5.841   4.568
  707SOL     OW 4467   5.495   0.864   2.777
  707SOL    HW1 4468   5.507   0.779   2.819
  707SOL    HW2 4469   5.412   0.856   2.730
  707SOL     MW 4470   5.486   0.852   2.777
  708SOL     OW 4471   5.929   4.721   3.757
  708SOL    HW1 4472   5.967   4.633   3.765
  708SOL    HW2 4473   5.840   4.711   3.790
  708SOL     MW 4474   5.923   4.708   3.762
  709SOL     OW 4475   0.905   1.415   0.192
  709SOL    HW1 4476   0.871   1.498   0.224
  709SOL    HW2 4477   0.969   1.439   0.125
  709SOL     MW 4478   0.909   1.428   0.188
  710SOL     OW 4479   1.715   5.806   5.772
  710SOL    HW1 4480   1.791   5.786   5.717
  710SOL    HW2 4481   1.663   5.726   5.770
  710SOL     MW 4482   1.718   5.793   5.764
  711SOL     OW 4483   1.665   0.681   4.244
  711SOL    HW1 4484   1.599   0.627   4.200
  711SOL    HW2 4485   1.682   0.636   4.326
  711SOL     MW 4486   1.659   0.668   4.249
  712SOL     OW 4487   5.402   3.035   5.917
  712SOL    HW1 4488   5.344   2.969   5.953
  712SOL    HW2 4489   5.359   3.062   5.835
  712SOL     MW 4490   5.389   3.030   5.911
  713SOL     OW 4491   2.402   2.685   0.073
  713SOL    HW1 4492   2.495   2.668   0.058
  713SOL    HW2 4493   2.366   2.600   0.101
  713SOL     MW 4494   2.409   2.672   0.075
  714SOL     OW 4495   2.393   0.332   1.221
  714SOL    HW1 4496   2.440   0.252   1.245
  714SOL    HW2 4497   2.302   0.303   1.208
  714SOL     MW 4498   2.387   0.318   1.223
  715SOL     OW 4499   5.649   2.502   0.096
  715SOL    HW1 4500   5.722   2.536   0.148
  715SOL    HW2 4501   5.580   2.487   0.160
  715SOL     MW 4502   5.649   2.504   0.111
  716SOL     OW 4503   3.032   5.282   4.820
  716SOL    HW1 4504   3.091   5.208   4.806
  716SOL    HW2 4505   3.069   5.328   4.896
  716SOL     MW 4506   3.044   5.278   4.828
  717SOL     OW 4507   0.033   4.079   1.974
  717SOL    HW1 4508   0.022   4.104   1.882
  717SOL    HW2 4509  -0.048   4.034   1.997
  717SOL     MW 4510   0.021   4.076   1.965
  718SOL     OW 4511   2.937   4.681   0.548
  718SOL    HW1 4512   3.014   4.640   0.508
  718SOL    HW2 4513   2.943   4.657   0.640
  718SOL     MW 4514   2.948   4.672   0.554
  719SOL     OW 4515   5.277   4.439   4.295
  719SOL    HW1 4516   5.352   4.484   4.257
  719SOL    HW2 4517   5.203   4.464   4.239
  719SOL     MW 4518   5.277   4.448   4.283
  720SOL     OW 4519   5.569   1.066   5.650
  720SOL    HW1 4520   5.505   1.066   5.720
  720SOL    HW2 4521   5.553   0.985   5.602
  720SOL     MW 4522   5.559   1.056   5.653
  721SOL     OW 4523   1.163   2.634   3.605
  721SOL    HW1 4524   1.198   2.551   3.636
  721SOL    HW2 4525   1.186   2.697   3.674
  721SOL     MW 4526   1.170   2.632   3.618
  722SOL     OW 4527   3.854   2.405   0.239
  722SOL    HW1 4528   3.835   2.499   0.246
  722SOL    HW2 4529   3.919   2.389   0.307
  722SOL     MW 4530   3.860   2.415   0.249
  723SOL     OW 4531   0.368   2.700   2.105
  723SOL    HW1 4532   0.430   2.763   2.069
  723SOL    HW2 4533   0.372   2.625   2.045
  723SOL     MW 4534   0.377   2.698   2.093
  724SOL     OW 4535   1.831   4.107   0.748
  724SOL    HW1 4536   1.877   4.028   0.775
  724SOL    HW2 4537   1.803   4.088   0.658
  724SOL     MW 4538   1.833   4.094   0.740
  725SOL     OW 4539   5.841   2.450   0.913
  725SOL    HW1 4540   5.792   2.433   0.994
  725SOL    HW2 4541   5.781   2.503   0.860
  725SOL     MW 4542   5.827   2.455   0.917
  726SOL     OW 4543   1.256   3.653   4.246
  726SOL    HW1 4544   1.268   3.745   4.222
  726SOL    HW2 4545   1.168   3.631   4.215
  726SOL     MW 4546   1.247   3.662   4.239
  727SOL     OW 4547   4.747   3.612   1.842
  727SOL    HW1 4548   4.743   3.575   1.754
  727SOL    HW2 4549   4.767   3.705   1.828
  727SOL     MW 4550   4.749   3.619   1.829
  728SOL     OW 4551   2.355   1.048   3.455
  728SOL    HW1 4552   2.384   1.129   3.499
  728SOL    HW2 4553   2.330   1.076   3.367
  728SOL     MW 4554   2.356   1.062   3.449
  729SOL     OW 4555   0.686   2.797   2.437
  729SOL    HW1 4556   0.643   2.845   2.366
  729SOL    HW2 4557   0.649   2.709   2.431
  729SOL     MW 4558   0.676   2.792   2.427
  730SOL     OW 4559   0.363   2.901   4.748
  730SOL    HW1 4560   0.374   2.862   4.834
  730SOL    HW2 4561   0.421   2.852   4.691
  730SOL     MW 4562   0.372   2.890   4.751
  731SOL     OW 4563   3.770   3.819   0.493
  731SOL    HW1 4564   3.702   3.885   0.478
  731SOL    HW2 4565   3.733   3.738   0.458
  731SOL     MW 4566   3.756   3.817   0.487
  732SOL     OW 4567   1.508   5.588   1.946
  732SOL    HW1 4568   1.559   5.549   1.875
  732SOL    HW2 4569   1.421   5.549   1.937
  732SOL     MW 4570   1.504   5.578   1.936
  733SOL     OW 4571   0.508   0.524   0.393
  733SOL    HW1 4572   0.597   0.498   0.372
  733SOL    HW2 4573   0.503   0.616   0.365
  733SOL     MW 4574   0.518   0.533   0.387
  734SOL     OW 4575   0.896   3.385   2.514
  734SOL    HW1 4576   0.923   3.476   2.506
  734SOL    HW2 4577   0.817   3.388   2.569
  734SOL     MW 4578   0.889   3.397   2.520
  735SOL     OW 4579   5.139   4.307   2.861
  735SOL    HW1 4580   5.234   4.303   2.850
  735SOL    HW2 4581   5.126   4.362   2.938
  735SOL     MW 4582   5.149   4.313   2.870
  736SOL     OW 4583   3.356   1.195   5.982
  736SOL    HW1 4584   3.294   1.229   5.918
  736SOL    HW2 4585   3.327   1.106   5.999
  736SOL     MW 4586   3.344   1.188   5.976
  737SOL     OW 4587   2.451   2.140   3.369
  737SOL    HW1 4588   2.499   2.222   3.360
  737SOL    HW2 4589   2.368   2.155   3.324
  737SOL     MW 4590   2.447   2.153   3.362
  738SOL     OW 4591   4.299   5.107   4.138
  738SOL    HW1 4592   4.324   5.175   4.075
  738SOL    HW2 4593   4.271   5.033   4.083
  738SOL     MW 4594   4.299   5.106   4.123
  739SOL     OW 4595   5.285   2.871   5.472
  739SOL    HW1 4596   5.203   2.825   5.489
  739SOL    HW2 4597   5.342   2.845   5.545
  739SOL     MW 4598   5.282   2.862   5.484
  740SOL     OW 4599   2.794   1.569   5.665
  740SOL    HW1 4600   2.731   1.641   5.670
  740SOL    HW2 4601   2.810   1.545   5.756
  740SOL     MW 4602   2.788   1.575   5.677
  741SOL     OW 4603   3.556   4.577   5.125
  741SOL    HW1 4604   3.594   4.662   5.147
  741SOL    HW2 4605   3.515   4.590   5.040
  741SOL     MW 4606   3.556   4.590   5.117
  742SOL     OW 4607   1.748   0.586   2.123
  742SOL    HW1 4608   1.752   0.519   2.055
  742SOL    HW2 4609   1.839   0.602   2.146
  742SOL     MW 4610   1.760   0.579   2.117
  743SOL     OW 4611   3.741   5.318   1.724
  743SOL    HW1 4612   3.731   5.412   1.715
  743SOL    HW2 4613   3.833   5.305   1.745
  743SOL     MW 4614   3.752   5.328   1.726
  744SOL     OW 4615   0.869   5.999   0.427
  744SOL    HW1 4616   0.919   5.971   0.351
  744SOL    HW2 4617   0.855   6.093   0.414
  744SOL     MW 4618   0.874   6.007   0.416
  745SOL     OW 4619   0.621   2.100   3.312
  745SOL    HW1 4620   0.551   2.106   3.376
  745SOL    HW2 4621   0.576   2.102   3.227
  745SOL     MW 4622   0.606   2.101   3.309
  746SOL     OW 4623   6.019   2.635   2.579
  746SOL    HW1 4624   5.942   2.683   2.607
  746SOL    HW2 4625   5.990   2.544   2.574
  746SOL     MW 4626   6.006   2.629   2.582
  747SOL     OW 4627   1.437   1.768   1.359
  747SOL    HW1 4628   1.467   1.839   1.303
  747SOL    HW2 4629   1.387   1.812   1.428
  747SOL     MW 4630   1.434   1.783   1.361
  748SOL     OW 4631   2.562   5.964   3.895
  748SOL    HW1 4632   2.640   5.958   3.839
  748SOL    HW2 4633   2.538   5.872   3.911
  748SOL     MW 4634   2.569   5.951   3.890
  749SOL     OW 4635   2.108   1.324   4.997
  749SOL    HW1 4636   2.167   1.274   5.053
  749SOL    HW2 4637   2.077   1.261   4.932
  749SOL     MW 4638   2.112   1.310   4.996
  750SOL     OW 4639   1.227   1.564   1.218
  750SOL    HW1 4640   1.181   1.500   1.272
  750SOL    HW2 4641   1.268   1.624   1.281
  750SOL     MW 4642   1.227   1.564   1.233
  751SOL     OW 4643   2.925   5.883   1.193
  751SOL    HW1 4644   2.936   5.959   1.135
  751SOL    HW2 4645   2.998   5.890   1.254
  751SOL     MW 4646   2.936   5.894   1.193
  752SOL     OW 4647   4.588   0.279   2.193
  752SOL    HW1 4648   4.596   0.186   2.216
  752SOL    HW2 4649   4.510   0.282   2.136
  752SOL     MW 4650   4.579   0.267   2.188
  753SOL     OW 4651   4.391   4.060   1.576
  753SOL    HW1 4652   4.312   4.107   1.550
  753SOL    HW2 4653   4.365   4.011   1.654
  753SOL     MW 4654   4.378   4.060   1.583
  754SOL     OW 4655   5.254   5.814   2.986
  754SOL    HW1 4656   5.241   5.900   2.945
  754SOL    HW2 4657   5.347   5.812   3.008
  754SOL     MW 4658   5.264   5.825   2.983
  755SOL     OW 4659   3.773   0.505   0.587
  755SOL    HW1 4660   3.841   0.547   0.640
  755SOL    HW2 4661   3.811   0.499   0.499
  755SOL     MW 4662   3.786   0.509   0.583
  756SOL     OW 4663   3.687   0.223   2.504
  756SOL    HW1 4664   3.736   0.162   2.449
  756SOL    HW2 4665   3.626   0.168   2.553
  756SOL     MW 4666   3.685   0.208   2.503
  757SOL     OW 4667   3.793   5.432   0.941
  757SOL    HW1 4668   3.745   5.401   0.865
  757SOL    HW2 4669   3.769   5.372   1.011
  757SOL     MW 4670   3.784   5.420   0.940
  758SOL     OW 4671   5.157   5.620   4.718
  758SOL    HW1 4672   5.143   5.705   4.676
  758SOL    HW2 4673   5.184   5.563   4.646
  758SOL     MW 4674   5.158   5.624   4.703
  759SOL     OW 4675   5.173   2.231   2.549
  759SOL    HW1 4676   5.263   2.232   2.581
  759SOL    HW2 4677   5.132   2.157   2.593
  759SOL     MW 4678   5.179   2.222   2.559
  760SOL     OW 4679   3.224   2.071   0.874
  760SOL    HW1 4680   3.172   2.029   0.943
  760SOL    HW2 4681   3.268   2.144   0.919
  760SOL     MW 4682   3.223   2.075   0.888
  761SOL     OW 4683   2.132   5.917   2.717
  761SOL    HW1 4684   2.175   5.916   2.802
  761SOL    HW2 4685   2.203   5.928   2.654
  761SOL     MW 4686   2.146   5.918   2.720
  762SOL     OW 4687   5.021   0.820   5.956
  762SOL    HW1 4688   4.937   0.866   5.957
  762SOL    HW2 4689   5.081   0.879   6.002
  762SOL     MW 4690   5.018   0.833   5.962
  763SOL     OW 4691   0.528   2.843   0.011
  763SOL    HW1 4692   0.510   2.850   0.104
  763SOL    HW2 4693   0.611   2.795   0.006
  763SOL     MW 4694   0.537   2.838   0.022
  764SOL     OW 4695   2.892   4.794   2.455
  764SOL    HW1 4696   2.823   4.859   2.442
  764SOL    HW2 4697   2.866   4.720   2.400
  764SOL     MW 4698   2.880   4.793   2.446
  765SOL     OW 4699   3.471   5.421   0.485
  765SOL    HW1 4700   3.521   5.453   0.560
  765SOL    HW2 4701   3.538   5.390   0.424
  765SOL     MW 4702   3.486   5.421   0.487
  766SOL     OW 4703   1.553   3.367   1.509
  766SOL    HW1 4704   1.516   3.371   1.420
  766SOL    HW2 4705   1.495   3.307   1.556
  766SOL     MW 4706   1.541   3.360   1.504
  767SOL     OW 4707   1.267   4.238   3.276
  767SOL    HW1 4708   1.177   4.210   3.262
  767SOL    HW2 4709   1.321   4.167   3.241
  767SOL     MW 4710   1.263   4.226   3.270
  768SOL     OW 4711   2.380   0.557   6.038
  768SOL    HW1 4712   2.315   0.519   5.979
  768SOL    HW2 4713   2.349   0.646   6.054
  768SOL     MW 4714   2.368   0.563   6.032
  769SOL     OW 4715   0.518   3.155   3.005
  769SOL    HW1 4716   0.545   3.196   3.088
  769SOL    HW2 4717   0.430   3.186   2.991
  769SOL     MW 4718   0.510   3.164   3.014
  770SOL     OW 4719   4.415   4.983   3.178
  770SOL    HW1 4720   4.467   5.056   3.145
  770SOL    HW2 4721   4.476   4.931   3.231
  770SOL     MW 4722   4.429   4.985   3.180
  771SOL     OW 4723   5.026   4.729   0.641
  771SOL    HW1 4724   4.983   4.775   0.569
  771SOL    HW2 4725   5.114   4.766   0.643
  771SOL     MW 4726   5.032   4.739   0.632
  772SOL     OW 4727   1.177   4.853   1.942
  772SOL    HW1 4728   1.195   4.901   2.023
  772SOL    HW2 4729   1.182   4.761   1.968
  772SOL     MW 4730   1.180   4.847   1.956
  773SOL     OW 4731   4.174   5.676   5.484
  773SOL    HW1 4732   4.135   5.674   5.397
  773SOL    HW2 4733   4.230   5.754   5.484
  773SOL     MW 4734   4.176   5.686   5.473
  774SOL     OW 4735   1.372   2.848   0.619
  774SOL    HW1 4736   1.405   2.918   0.563
  774SOL    HW2 4737   1.446   2.826   0.676
  774SOL     MW 4738   1.386   2.854   0.619
  775SOL     OW 4739   4.515   5.722   3.189
  775SOL    HW1 4740   4.441   5.766   3.232
  775SOL    HW2 4741   4.483   5.702   3.101
  775SOL     MW 4742   4.501   5.725   3.184
  776SOL     OW 4743   1.315   1.410   1.509
  776SOL    HW1 4744   1.400   1.451   1.492
  776SOL    HW2 4745   1.258   1.483   1.531
  776SOL     MW 4746   1.319   1.425   1.509
  777SOL     OW 4747   5.611   4.200   0.779
  777SOL    HW1 4748   5.651   4.120   0.812
  777SOL    HW2 4749   5.685   4.253   0.749
  777SOL     MW 4750   5.626   4.197   0.779
  778SOL     OW 4751   5.843   4.860   2.806
  778SOL    HW1 4752   5.910   4.853   2.874
  778SOL    HW2 4753   5.775   4.915   2.846
  778SOL     MW 4754   5.843   4.866   2.820
  779SOL     OW 4755   2.373   1.227   2.523
  779SOL    HW1 4756   2.296   1.281   2.503
  779SOL    HW2 4757   2.425   1.280   2.583
  779SOL     MW 4758   2.370   1.240   2.528
  780SOL     OW 4759   2.165   3.624   5.131
  780SOL    HW1 4760   2.091   3.659   5.181
  780SOL    HW2 4761   2.221   3.700   5.115
  780SOL     MW 4762   2.163   3.638   5.135
  781SOL     OW 4763   3.369   5.290   4.665
  781SOL    HW1 4764   3.284   5.307   4.623
  781SOL    HW2 4765   3.431   5.344   4.616
  781SOL     MW 4766   3.366   5.299   4.654
  782SOL     OW 4767   5.584   4.489   5.600
  782SOL    HW1 4768   5.490   4.473   5.612
  782SOL    HW2 4769   5.622   4.474   5.687
  782SOL     MW 4770   5.577   4.485   5.612
  783SOL     OW 4771   5.181   2.730   4.003
  783SOL    HW1 4772   5.224   2.752   4.086
  783SOL    HW2 4773   5.091   2.759   4.014
  783SOL     MW 4774   5.175   2.736   4.015
  784SOL     OW 4775   0.652   1.097   5.036
  784SOL    HW1 4776   0.665   1.145   5.118
  784SOL    HW2 4777   0.677   1.159   4.967
  784SOL     MW 4778   0.657   1.111   5.038
  785SOL     OW 4779   0.175   1.574   3.121
  785SOL    HW1 4780   0.219   1.658   3.131
  785SOL    HW2 4781   0.186   1.531   3.206
  785SOL     MW 4782   0.182   1.579   3.133
  786SOL     OW 4783   4.824   5.861   4.645
  786SOL    HW1 4784   4.841   5.955   4.650
  786SOL    HW2 4785   4.832   5.840   4.552
  786SOL     MW 4786   4.827   5.870   4.634
  787SOL     OW 4787   5.742   1.596   3.169
  787SOL    HW1 4788   5.647   1.604   3.157
  787SOL    HW2 4789   5.779   1.630   3.087
  787SOL     MW 4790   5.735   1.601   3.157
  788SOL     OW 4791   1.006   0.986   2.300
  788SOL    HW1 4792   0.975   0.898   2.322
  788SOL    HW2 4793   1.061   1.012   2.374
  788SOL     MW 4794   1.009   0.978   2.312
  789SOL     OW 4795   3.858   4.790   1.880
  789SOL    HW1 4796   3.845   4.774   1.973
  789SOL    HW2 4797   3.952   4.780   1.866
  789SOL     MW 4798   3.868   4.786   1.890
  790SOL     OW 4799   1.291   5.741   0.952
  790SOL    HW1 4800   1.379   5.710   0.974
  790SOL    HW2 4801   1.242   5.661   0.934
  790SOL     MW 4802   1.296   5.727   0.953
  791SOL     OW 4803   2.127   3.594   5.810
  791SOL    HW1 4804   2.158   3.503   5.815
  791SOL    HW2 4805   2.206   3.647   5.818
  791SOL     MW 4806   2.141   3.589   5.811
  792SOL     OW 4807   2.206   2.792   0.534
  792SOL    HW1 4808   2.270   2.723   0.513
  792SOL    HW2 4809   2.129   2.769   0.482
  792SOL     MW 4810   2.204   2.780   0.524
  793SOL     OW 4811   6.018   0.228   5.260
  793SOL    HW1 4812   6.067   0.181   5.193
  793SOL    HW2 4813   6.052   0.318   5.257
  793SOL     MW 4814   6.029   0.234   5.251
  794SOL     OW 4815   2.967   4.065   1.155
  794SOL    HW1 4816   3.034   3.996   1.158
  794SOL    HW2 4817   3.005   4.131   1.097
  794SOL     MW 4818   2.981   4.065   1.148
  795SOL     OW 4819   1.948   3.882   4.935
  795SOL    HW1 4820   1.982   3.794   4.917
  795SOL    HW2 4821   1.854   3.870   4.943
  795SOL     MW 4822   1.941   3.869   4.933
  796SOL     OW 4823   4.934   0.991   2.569
  796SOL    HW1 4824   4.879   1.066   2.591
  796SOL    HW2 4825   5.023   1.020   2.590
  796SOL     MW 4826   4.938   1.004   2.574
  797SOL     OW 4827   2.351   5.007   1.870
  797SOL    HW1 4828   2.315   4.985   1.956
  797SOL    HW2 4829   2.430   4.953   1.863
  797SOL     MW 4830   2.357   4.997   1.880
  798SOL     OW 4831   3.582   0.463   1.506
  798SOL    HW1 4832   3.612   0.448   1.595
  798SOL    HW2 4833   3.504   0.408   1.497
  798SOL     MW 4834   3.576   0.454   1.516
  799SOL     OW 4835   2.910   0.591   0.359
  799SOL    HW1 4836   2.891   0.497   0.369
  799SOL    HW2 4837   2.828   0.629   0.328
  799SOL     MW 4838   2.897   0.584   0.357
  800SOL     OW 4839   3.143   5.227   1.809
  800SOL    HW1 4840   3.233   5.228   1.841
  800SOL    HW2 4841   3.093   5.273   1.877
  800SOL     MW 4842   3.148   5.233   1.822
  801SOL     OW 4843   1.481   0.071   0.448
  801SOL    HW1 4844   1.457   0.162   0.432
  801SOL    HW2 4845   1.542   0.075   0.522
  801SOL     MW 4846   1.486   0.083   0.456
  802SOL     OW 4847   1.444   5.002   4.077
  802SOL    HW1 4848   1.375   4.935   4.069
  802SOL    HW2 4849   1.449   5.041   3.990
  802SOL     MW 4850   1.436   4.998   4.065
  803SOL     OW 4851   3.222   0.887   1.630
  803SOL    HW1 4852   3.278   0.811   1.615
  803SOL    HW2 4853   3.188   0.909   1.544
  803SOL     MW 4854   3.225   0.880   1.617
  804SOL     OW 4855   3.054   0.650   4.777
  804SOL    HW1 4856   2.978   0.708   4.771
  804SOL    HW2 4857   3.129   0.709   4.774
  804SOL     MW 4858   3.054   0.665   4.776
  805SOL     OW 4859   0.337   0.249   5.253
  805SOL    HW1 4860   0.379   0.197   5.184
  805SOL    HW2 4861   0.318   0.185   5.322
  805SOL     MW 4862   0.340   0.234   5.253
  806SOL     OW 4863   1.297   4.581   5.846
  806SOL    HW1 4864   1.308   4.497   5.891
  806SOL    HW2 4865   1.253   4.559   5.764
  806SOL     MW 4866   1.293   4.567   5.841
  807SOL     OW 4867   2.268   1.058   4.183
  807SOL    HW1 4868   2.219   1.026   4.259
  807SOL    HW2 4869   2.264   1.154   4.190
  807SOL     MW 4870   2.261   1.066   4.194
  808SOL     OW 4871   2.266   0.284   4.461
  808SOL    HW1 4872   2.308   0.290   4.375
  808SOL    HW2 4873   2.269   0.374   4.495
  808SOL     MW 4874   2.272   0.297   4.455
  809SOL     OW 4875   5.346   3.132   3.298
  809SOL    HW1 4876   5.336   3.066   3.230
  809SOL    HW2 4877   5.420   3.186   3.270
  809SOL     MW 4878   5.354   3.130   3.286
  810SOL     OW 4879   1.422   1.047   2.728
  810SOL    HW1 4880   1.359   1.051   2.656
  810SOL    HW2 4881   1.437   0.954   2.742
  810SOL     MW 4882   1.416   1.036   2.721
  811SOL     OW 4883   2.996   4.846   0.001
  811SOL    HW1 4884   3.091   4.851  -0.013
  811SOL    HW2 4885   2.981   4.755   0.028
  811SOL     MW 4886   3.006   4.835   0.003
  812SOL     OW 4887   4.143   5.316   0.363
  812SOL    HW1 4888   4.094   5.390   0.399
  812SOL    HW2 4889   4.078   5.266   0.314
  812SOL     MW 4890   4.128   5.319   0.361
  813SOL     OW 4891   3.040   0.081   5.849
  813SOL    HW1 4892   2.957   0.128   5.857
  813SOL    HW2 4893   3.041   0.022   5.925
  813SOL     MW 4894   3.029   0.080   5.860
  814SOL     OW 4895   1.393   4.418   1.170
  814SOL    HW1 4896   1.451   4.345   1.148
  814SOL    HW2 4897   1.392   4.420   1.266
  814SOL     MW 4898   1.400   4.409   1.180
  815SOL     OW 4899   1.193   1.090   3.440
  815SOL    HW1 4900   1.281   1.055   3.453
  815SOL    HW2 4901   1.205   1.184   3.431
  815SOL     MW 4902   1.206   1.097   3.441
  816SOL     OW 4903   3.507   1.072   1.590
  816SOL    HW1 4904   3.425   1.047   1.548
  816SOL    HW2 4905   3.574   1.048   1.526
  816SOL     MW 4906   3.505   1.066   1.576
  817SOL     OW 4907   2.577   1.064   5.687
  817SOL    HW1 4908   2.666   1.071   5.721
  817SOL    HW2 4909   2.574   1.126   5.614
  817SOL     MW 4910   2.588   1.073   5.682
  818SOL     OW 4911   0.463   1.063   3.909
  818SOL    HW1 4912   0.544   1.027   3.944
  818SOL    HW2 4913   0.403   1.062   3.983
  818SOL     MW 4914   0.465   1.058   3.923
  819SOL     OW 4915   1.257   2.496   5.954
  819SOL    HW1 4916   1.190   2.548   5.998
  819SOL    HW2 4917   1.268   2.538   5.869
  819SOL     MW 4918   1.250   2.508   5.949
  820SOL     OW 4919   4.641   1.124   1.508
  820SOL    HW1 4920   4.729   1.158   1.525
  820SOL    HW2 4921   4.584   1.200   1.521
  820SOL     MW 4922   4.645   1.138   1.512
  821SOL     OW 4923   0.478   2.474   6.092
  821SOL    HW1 4924   0.487   2.527   6.171
  821SOL    HW2 4925   0.567   2.447   6.070
  821SOL     MW 4926   0.491   2.477   6.099
  822SOL     OW 4927   1.083   3.451   0.927
  822SOL    HW1 4928   1.133   3.410   0.997
  822SOL    HW2 4929   0.994   3.421   0.940
  822SOL     MW 4930   1.078   3.442   0.938
  823SOL     OW 4931   1.401   3.570   2.305
  823SOL    HW1 4932   1.391   3.479   2.278
  823SOL    HW2 4933   1.467   3.568   2.374
  823SOL     MW 4934   1.408   3.558   2.310
  824SOL     OW 4935   3.060   2.215   1.165
  824SOL    HW1 4936   3.079   2.122   1.148
  824SOL    HW2 4937   3.138   2.246   1.212
  824SOL     MW 4938   3.073   2.207   1.169
  825SOL     OW 4939   0.108   1.561   5.780
  825SOL    HW1 4940   0.060   1.564   5.698
  825SOL    HW2 4941   0.094   1.472   5.812
  825SOL     MW 4942   0.100   1.550   5.774
  826SOL     OW 4943   0.955   0.606   2.832
  826SOL    HW1 4944   0.913   0.521   2.825
  826SOL    HW2 4945   0.973   0.616   2.926
  826SOL     MW 4946   0.952   0.597   2.843
  827SOL     OW 4947   2.292   3.993   4.292
  827SOL    HW1 4948   2.209   3.948   4.277
  827SOL    HW2 4949   2.316   4.029   4.207
  827SOL     MW 4950   2.285   3.992   4.279
  828SOL     OW 4951   4.610   0.420   4.215
  828SOL    HW1 4952   4.563   0.341   4.242
  828SOL    HW2 4953   4.690   0.419   4.268
  828SOL     MW 4954   4.614   0.410   4.225
  829SOL     OW 4955   1.491   4.290   4.282
  829SOL    HW1 4956   1.501   4.200   4.313
  829SOL    HW2 4957   1.442   4.333   4.351
  829SOL     MW 4958   1.486   4.284   4.295
  830SOL     OW 4959   5.292   0.433   3.879
  830SOL    HW1 4960   5.375   0.390   3.900
  830SOL    HW2 4961   5.316   0.520   3.848
  830SOL     MW 4962   5.305   0.438   3.878
  831SOL     OW 4963   3.847   1.482   5.406
  831SOL    HW1 4964   3.865   1.397   5.366
  831SOL    HW2 4965   3.863   1.545   5.335
  831SOL     MW 4966   3.852   1.479   5.392
  832SOL     OW 4967   6.045   1.707   5.068
  832SOL    HW1 4968   6.067   1.782   5.123
  832SOL    HW2 4969   5.972   1.665   5.114
  832SOL     MW 4970   6.039   1.711   5.081
  833SOL     OW 4971   1.416   1.371   6.075
  833SOL    HW1 4972   1.366   1.297   6.040
  833SOL    HW2 4973   1.505   1.339   6.083
  833SOL     MW 4974   1.421   1.357   6.071
  834SOL     OW 4975   2.547   4.997   1.675
  834SOL    HW1 4976   2.452   5.000   1.660
  834SOL    HW2 4977   2.585   4.988   1.587
  834SOL     MW 4978   2.540   4.996   1.662
  835SOL     OW 4979   2.679   0.403   4.988
  835SOL    HW1 4980   2.667   0.481   5.042
  835SOL    HW2 4981   2.771   0.407   4.961
  835SOL     MW 4982   2.689   0.414   4.991
  836SOL     OW 4983   5.834   2.955   3.253
  836SOL    HW1 4984   5.789   2.885   3.300
  836SOL    HW2 4985   5.914   2.969   3.303
  836SOL     MW 4986   5.838   2.947   3.266
  837SOL     OW 4987   6.098   0.353   1.473
  837SOL    HW1 4988   6.110   0.381   1.382
  837SOL    HW2 4989   6.078   0.259   1.466
  837SOL     MW 4990   6.097   0.344   1.460
  838SOL     OW 4991   4.558   0.989   1.265
  838SOL    HW1 4992   4.470   0.998   1.301
  838SOL    HW2 4993   4.612   1.045   1.320
  838SOL     MW 4994   4.553   0.997   1.276
  839SOL     OW 4995   3.004   1.089   4.843
  839SOL    HW1 4996   3.082   1.121   4.890
  839SOL    HW2 4997   2.970   1.019   4.899
  839SOL     MW 4998   3.010   1.084   4.856
  840SOL     OW 4999   5.306   1.820   5.367
  840SOL    HW1 5000   5.263   1.749   5.320
  840SOL    HW2 5001   5.321   1.887   5.300
  840SOL     MW 5002   5.302   1.820   5.352
  841SOL     OW 5003   1.228   3.807   3.366
  841SOL    HW1 5004   1.191   3.746   3.302
  841SOL    HW2 5005   1.285   3.864   3.315
  841SOL     MW 5006   1.230   3.806   3.352
  842SOL     OW 5007   4.630   4.769   1.335
  842SOL    HW1 5008   4.643   4.703   1.403
  842SOL    HW2 5009   4.650   4.722   1.253
  842SOL     MW 5010   4.634   4.754   1.333
  843SOL     OW 5011   2.252   0.408   3.973
  843SOL    HW1 5012   2.214   0.397   4.060
  843SOL    HW2 5013   2.212   0.339   3.920
  843SOL     MW 5014   2.242   0.398   3.977
  844SOL     OW 5015   2.228   5.519   4.717
  844SOL    HW1 5016   2.192   5.606   4.733
  844SOL    HW2 5017   2.160   5.459   4.749
  844SOL     MW 5018   2.214   5.522   4.723
  845SOL     OW 5019   5.976   3.243   2.973
  845SOL    HW1 5020   6.014   3.232   3.060
  845SOL    HW2 5021   6.036   3.302   2.928
  845SOL     MW 5022   5.989   3.249   2.979
  846SOL     OW 5023   2.282   5.897   5.803
  846SOL    HW1 5024   2.307   5.829   5.740
  846SOL    HW2 5025   2.274   5.850   5.886
  846SOL     MW 5026   2.284   5.882   5.806
  847SOL     OW 5027   5.998   5.256   0.836
  847SOL    HW1 5028   6.019   5.290   0.748
  847SOL    HW2 5029   6.061   5.185   0.849
  847SOL     MW 5030   6.009   5.251   0.826
  848SOL     OW 5031   5.643   0.657   4.069
  848SOL    HW1 5032   5.713   0.601   4.037
  848SOL    HW2 5033   5.563   0.609   4.047
  848SOL     MW 5034   5.641   0.644   4.062
  849SOL     OW 5035   3.570   1.162   1.162
  849SOL    HW1 5036   3.489   1.113   1.177
  849SOL    HW2 5037   3.543   1.254   1.162
  849SOL     MW 5038   3.556   1.167   1.164
  850SOL     OW 5039   5.424   0.603   3.287
  850SOL    HW1 5040   5.514   0.579   3.309
  850SOL    HW2 5041   5.374   0.522   3.296
  850SOL     MW 5042   5.429   0.590   3.291
  851SOL     OW 5043   0.731   4.492   1.369
  851SOL    HW1 5044   0.789   4.455   1.302
  851SOL    HW2 5045   0.693   4.416   1.412
  851SOL     MW 5046   0.734   4.478   1.366
  852SOL     OW 5047   1.493   1.903   4.430
  852SOL    HW1 5048   1.495   1.823   4.377
  852SOL    HW2 5049   1.411   1.896   4.480
  852SOL     MW 5050   1.482   1.892   4.430
  853SOL     OW 5051   2.492   2.801   1.280
  853SOL    HW1 5052   2.493   2.881   1.331
  853SOL    HW2 5053   2.433   2.820   1.207
  853SOL     MW 5054   2.485   2.814   1.277
  854SOL     OW 5055   0.047   1.768   0.560
  854SOL    HW1 5056   0.030   1.781   0.467
  854SOL    HW2 5057   0.013   1.847   0.602
  854SOL     MW 5058   0.040   1.780   0.554
  855SOL     OW 5059   2.211   4.978   4.622
  855SOL    HW1 5060   2.124   4.948   4.598
  855SOL    HW2 5061   2.268   4.944   4.553
  855SOL     MW 5062   2.207   4.970   4.610
  856SOL     OW 5063   1.234   1.644   2.576
  856SOL    HW1 5064   1.237   1.589   2.497
  856SOL    HW2 5065   1.321   1.683   2.580
  856SOL     MW 5066   1.245   1.642   2.566
  857SOL     OW 5067   4.032   5.612   3.833
  857SOL    HW1 5068   4.087   5.568   3.898
  857SOL    HW2 5069   3.964   5.548   3.812
  857SOL     MW 5070   4.030   5.598   3.839
  858SOL     OW 5071   2.681   4.628   1.347
  858SOL    HW1 5072   2.763   4.673   1.368
  858SOL    HW2 5073   2.623   4.649   1.420
  858SOL     MW 5074   2.684   4.637   1.359
  859SOL     OW 5075   0.405   3.085   0.554
  859SOL    HW1 5076   0.329   3.033   0.579
  859SOL    HW2 5077   0.452   3.100   0.636
  859SOL     MW 5078   0.401   3.080   0.567
  860SOL     OW 5079   5.501   4.885   3.645
  860SOL    HW1 5080   5.522   4.867   3.737
  860SOL    HW2 5081   5.581   4.863   3.597
  860SOL     MW 5082   5.514   4.880   3.651
  861SOL     OW 5083   2.820   5.940   3.292
  861SOL    HW1 5084   2.760   6.010   3.317
  861SOL    HW2 5085   2.897   5.985   3.257
  861SOL     MW 5086   2.822   5.954   3.291
  862SOL     OW 5087   0.326   3.921   0.838
  862SOL    HW1 5088   0.272   3.963   0.905
  862SOL    HW2 5089   0.269   3.854   0.800
  862SOL     MW 5090   0.312   3.917   0.842
  863SOL     OW 5091   5.442   5.256   1.538
  863SOL    HW1 5092   5.453   5.187   1.473
  863SOL    HW2 5093   5.507   5.323   1.514
  863SOL     MW 5094   5.452   5.256   1.527
  864SOL     OW 5095   1.803   5.164   5.227
  864SOL    HW1 5096   1.725   5.144   5.177
  864SOL    HW2 5097   1.772   5.222   5.297
  864SOL     MW 5098   1.789   5.169   5.230
  865SOL     OW 5099   6.078   5.156   2.390
  865SOL    HW1 5100   6.063   5.089   2.457
  865SOL    HW2 5101   5.993   5.200   2.382
  865SOL     MW 5102   6.065   5.153   2.397
  866SOL     OW 5103   5.184   4.200   4.041
  866SOL    HW1 5104   5.103   4.195   3.990
  866SOL    HW2 5105   5.155   4.199   4.132
  866SOL     MW 5106   5.170   4.199   4.046
  867SOL     OW 5107   1.077   3.087   5.408
  867SOL    HW1 5108   1.026   3.168   5.406
  867SOL    HW2 5109   1.017   3.019   5.377
  867SOL     MW 5110   1.063   3.089   5.404
  868SOL     OW 5111   2.266   1.584   0.376
  868SOL    HW1 5112   2.314   1.635   0.310
  868SOL    HW2 5113   2.223   1.515   0.326
  868SOL     MW 5114   2.267   1.582   0.361
  869SOL     OW 5115   0.549   4.904   5.715
  869SOL    HW1 5116   0.490   4.967   5.757
  869SOL    HW2 5117   0.509   4.886   5.631
  869SOL     MW 5118   0.537   4.910   5.710
  870SOL     OW 5119   5.154   3.513   0.578
  870SOL    HW1 5120   5.121   3.423   0.586
  870SOL    HW2 5121   5.078   3.568   0.598
  870SOL     MW 5122   5.140   3.508   0.582
  871SOL     OW 5123   3.249   4.595   0.703
  871SOL    HW1 5124   3.308   4.615   0.775
  871SOL    HW2 5125   3.306   4.581   0.627
  871SOL     MW 5126   3.264   4.596   0.702
  872SOL     OW 5127   2.533   0.794   2.933
  872SOL    HW1 5128   2.477   0.718   2.944
  872SOL    HW2 5129   2.557   0.820   3.022
  872SOL     MW 5130   2.529   0.788   2.946
  873SOL     OW 5131   5.057   1.219   0.054
  873SOL    HW1 5132   5.045   1.287  -0.012
  873SOL    HW2 5133   5.082   1.141   0.004
  873SOL     MW 5134   5.058   1.218   0.039
  874SOL     OW 5135   5.222   1.287   0.282
  874SOL    HW1 5136   5.286   1.219   0.259
  874SOL    HW2 5137   5.143   1.263   0.235
  874SOL     MW 5138   5.220   1.275   0.273
  875SOL     OW 5139   0.733   4.288   0.769
  875SOL    HW1 5140   0.819   4.256   0.744
  875SOL    HW2 5141   0.686   4.296   0.685
  875SOL     MW 5142   0.738   4.285   0.755
  876SOL     OW 5143   4.342   4.212   1.299
  876SOL    HW1 5144   4.351   4.293   1.349
  876SOL    HW2 5145   4.249   4.190   1.305
  876SOL     MW 5146   4.331   4.220   1.306
  877SOL     OW 5147   5.999   2.699   5.950
  877SOL    HW1 5148   6.021   2.621   6.001
  877SOL    HW2 5149   5.956   2.665   5.871
  877SOL     MW 5150   5.996   2.685   5.946
  878SOL     OW 5151   0.764   5.192   4.082
  878SOL    HW1 5152   0.683   5.141   4.076
  878SOL    HW2 5153   0.781   5.198   4.176
  878SOL     MW 5154   0.756   5.186   4.094
  879SOL     OW 5155   6.086   3.719   0.452
  879SOL    HW1 5156   5.997   3.728   0.486
  879SOL    HW2 5157   6.108   3.805   0.417
  879SOL     MW 5158   6.078   3.731   0.452
  880SOL     OW 5159   4.578   4.371   2.860
  880SOL    HW1 5160   4.673   4.383   2.868
  880SOL    HW2 5161   4.561   4.371   2.766
  880SOL     MW 5162   4.588   4.373   2.849
  881SOL     OW 5163   2.943   5.600   0.380
  881SOL    HW1 5164   3.037   5.611   0.365
  881SOL    HW2 5165   2.932   5.620   0.473
  881SOL     MW 5166   2.954   5.604   0.390
  882SOL     OW 5167   1.139   0.736   3.972
  882SOL    HW1 5168   1.233   0.741   3.955
  882SOL    HW2 5169   1.131   0.672   4.042
  882SOL     MW 5170   1.150   0.729   3.979
  883SOL     OW 5171   5.060   4.775   1.609
  883SOL    HW1 5172   5.040   4.779   1.516
  883SOL    HW2 5173   5.083   4.865   1.633
  883SOL     MW 5174   5.060   4.787   1.600
  884SOL     OW 5175   2.917   3.386   1.022
  884SOL    HW1 5176   2.955   3.467   0.988
  884SOL    HW2 5177   2.932   3.322   0.952
  884SOL     MW 5178   2.923   3.388   1.008
  885SOL     OW 5179   4.690   2.992   0.191
  885SOL    HW1 5180   4.710   3.085   0.177
  885SOL    HW2 5181   4.594   2.988   0.191
  885SOL     MW 5182   4.680   3.004   0.189
  886SOL     OW 5183   3.555   1.231   2.519
  886SOL    HW1 5184   3.524   1.146   2.487
  886SOL    HW2 5185   3.497   1.251   2.593
  886SOL     MW 5186   3.543   1.223   2.524
  887SOL     OW 5187   4.917   4.123   5.293
  887SOL    HW1 5188   4.920   4.028   5.285
  887SOL    HW2 5189   5.007   4.151   5.276
  887SOL     MW 5190   4.929   4.114   5.290
  888SOL     OW 5191   5.599   1.841   5.028
  888SOL    HW1 5192   5.609   1.751   4.996
  888SOL    HW2 5193   5.605   1.895   4.949
  888SOL     MW 5194   5.601   1.836   5.014
  889SOL     OW 5195   4.297   4.829   2.996
  889SOL    HW1 5196   4.233   4.890   2.961
  889SOL    HW2 5197   4.351   4.882   3.056
  889SOL     MW 5198   4.296   4.844   3.000
  890SOL     OW 5199   4.853   5.232   1.081
  890SOL    HW1 5200   4.878   5.258   1.170
  890SOL    HW2 5201   4.816   5.311   1.043
  890SOL     MW 5202   4.852   5.245   1.088
  891SOL     OW 5203   5.209   5.267   0.776
  891SOL    HW1 5204   5.255   5.338   0.822
  891SOL    HW2 5205   5.266   5.245   0.702
  891SOL     MW 5206   5.222   5.273   0.772
  892SOL     OW 5207   2.114   3.327   1.510
  892SOL    HW1 5208   2.029   3.318   1.552
  892SOL    HW2 5209   2.177   3.317   1.581
  892SOL     MW 5210   2.111   3.325   1.524
  893SOL     OW 5211   5.669   2.453   1.795
  893SOL    HW1 5212   5.705   2.366   1.777
  893SOL    HW2 5213   5.622   2.443   1.877
  893SOL     MW 5214   5.668   2.440   1.803
  894SOL     OW 5215   5.370   4.729   1.407
  894SOL    HW1 5216   5.319   4.807   1.386
  894SOL    HW2 5217   5.444   4.731   1.347
  894SOL     MW 5218   5.373   4.739   1.397
  895SOL     OW 5219   5.633   4.644   0.337
  895SOL    HW1 5220   5.559   4.589   0.361
  895SOL    HW2 5221   5.606   4.686   0.255
  895SOL     MW 5222   5.620   4.643   0.329
  896SOL     OW 5223   0.848   5.672   3.673
  896SOL    HW1 5224   0.844   5.724   3.754
  896SOL    HW2 5225   0.823   5.584   3.701
  896SOL     MW 5226   0.844   5.667   3.687
  897SOL     OW 5227   1.097   3.041   0.677
  897SOL    HW1 5228   1.144   2.970   0.633
  897SOL    HW2 5229   1.042   2.997   0.742
  897SOL     MW 5230   1.096   3.026   0.679
  898SOL     OW 5231   2.161   2.588   0.832
  898SOL    HW1 5232   2.229   2.535   0.874
  898SOL    HW2 5233   2.155   2.667   0.886
  898SOL     MW 5234   2.169   2.591   0.844
  899SOL     OW 5235   4.341   0.512   0.358
  899SOL    HW1 5236   4.414   0.550   0.310
  899SOL    HW2 5237   4.327   0.426   0.317
  899SOL     MW 5238   4.348   0.506   0.347
  900SOL     OW 5239   4.361   2.319   1.725
  900SOL    HW1 5240   4.453   2.307   1.706
  900SOL    HW2 5241   4.329   2.377   1.655
  900SOL     MW 5242   4.368   2.325   1.713
  901SOL     OW 5243   4.761   0.553   3.617
  901SOL    HW1 5244   4.763   0.561   3.713
  901SOL    HW2 5245   4.670   0.571   3.594
  901SOL     MW 5246   4.750   0.557   3.626
  902SOL     OW 5247   4.557   3.116   0.529
  902SOL    HW1 5248   4.524   3.149   0.614
  902SOL    HW2 5249   4.488   3.139   0.467
  902SOL     MW 5250   4.544   3.123   0.532
  903SOL     OW 5251   3.204   3.494   0.400
  903SOL    HW1 5252   3.131   3.529   0.349
  903SOL    HW2 5253   3.162   3.456   0.478
  903SOL     MW 5254   3.189   3.494   0.404
  904SOL     OW 5255   2.849   5.954   2.012
  904SOL    HW1 5256   2.835   5.863   1.987
  904SOL    HW2 5257   2.778   6.002   1.968
  904SOL     MW 5258   2.838   5.949   2.003
  905SOL     OW 5259   0.914   5.820   3.055
  905SOL    HW1 5260   0.897   5.823   3.150
  905SOL    HW2 5261   0.953   5.905   3.035
  905SOL     MW 5262   0.917   5.831   3.065
  906SOL     OW 5263   4.213   3.417   4.533
  906SOL    HW1 5264   4.225   3.415   4.628
  906SOL    HW2 5265   4.279   3.480   4.502
  906SOL     MW 5266   4.223   3.425   4.541
  907SOL     OW 5267   5.968   2.093   3.638
  907SOL    HW1 5268   5.940   2.185   3.634
  907SOL    HW2 5269   6.026   2.089   3.714
  907SOL     MW 5270   5.972   2.104   3.647
  908SOL     OW 5271   0.243   4.716   0.935
  908SOL    HW1 5272   0.202   4.658   0.870
  908SOL    HW2 5273   0.336   4.696   0.931
  908SOL     MW 5274   0.249   4.706   0.926
  909SOL     OW 5275   0.402   5.278   2.200
  909SOL    HW1 5276   0.443   5.208   2.149
  909SOL    HW2 5277   0.463   5.296   2.270
  909SOL     MW 5278   0.415   5.271   2.202
  910SOL     OW 5279   1.029   1.540   0.899
  910SOL    HW1 5280   1.119   1.543   0.933
  910SOL    HW2 5281   1.035   1.483   0.822
  910SOL     MW 5282   1.042   1.533   0.893
  911SOL     OW 5283   2.086   2.665   5.827
  911SOL    HW1 5284   2.042   2.692   5.746
  911SOL    HW2 5285   2.170   2.712   5.825
  911SOL     MW 5286   2.091   2.675   5.816
  912SOL     OW 5287   3.770   5.094   5.529
  912SOL    HW1 5288   3.723   5.011   5.519
  912SOL    HW2 5289   3.857   5.078   5.493
  912SOL     MW 5290   3.775   5.081   5.523
  913SOL     OW 5291   1.338   3.085   0.841
  913SOL    HW1 5292   1.297   3.059   0.758
  913SOL    HW2 5293   1.431   3.090   0.821
  913SOL     MW 5294   1.345   3.082   0.827
  914SOL     OW 5295   5.692   3.946   1.611
  914SOL    HW1 5296   5.664   4.016   1.552
  914SOL    HW2 5297   5.611   3.914   1.651
  914SOL     MW 5298   5.678   3.950   1.608
  915SOL     OW 5299   5.071   4.519   0.976
  915SOL    HW1 5300   5.051   4.586   1.042
  915SOL    HW2 5301   5.113   4.449   1.026
  915SOL     MW 5302   5.074   4.519   0.991
  916SOL     OW 5303   1.968   1.084   3.216
  916SOL    HW1 5304   1.904   1.128   3.272
  916SOL    HW2 5305   1.916   1.021   3.164
  916SOL     MW 5306   1.953   1.081   3.216
  917SOL     OW 5307   0.544   3.847   4.193
  917SOL    HW1 5308   0.499   3.889   4.120
  917SOL    HW2 5309   0.500   3.882   4.271
  917SOL     MW 5310   0.532   3.857   4.194
  918SOL     OW 5311   0.063   2.794   0.860
  918SOL    HW1 5312   0.096   2.852   0.928
  918SOL    HW2 5313   0.130   2.726   0.852
  918SOL     MW 5314   0.076   2.793   0.868
  919SOL     OW 5315   3.693   2.263   0.807
  919SOL    HW1 5316   3.704   2.333   0.872
  919SOL    HW2 5317   3.607   2.227   0.825
  919SOL     MW 5318   3.684   2.268   0.817
  920SOL     OW 5319   0.551   1.609   0.836
  920SOL    HW1 5320   0.644   1.620   0.859
  920SOL    HW2 5321   0.548   1.627   0.742
  920SOL     MW 5322   0.563   1.613   0.827
  921SOL     OW 5323   4.268   0.180   0.646
  921SOL    HW1 5324   4.356   0.163   0.681
  921SOL    HW2 5325   4.255   0.114   0.578
  921SOL     MW 5326   4.278   0.170   0.642
  922SOL     OW 5327   0.535   2.928   3.614
  922SOL    HW1 5328   0.624   2.917   3.582
  922SOL    HW2 5329   0.536   2.887   3.701
  922SOL     MW 5330   0.547   2.921   3.621
  923SOL     OW 5331   4.930   0.744   2.430
  923SOL    HW1 5332   4.956   0.670   2.485
  923SOL    HW2 5333   4.917   0.816   2.492
  923SOL     MW 5334   4.932   0.744   2.445
  924SOL     OW 5335   3.237   2.461   0.232
  924SOL    HW1 5336   3.318   2.509   0.247
  924SOL    HW2 5337   3.174   2.528   0.206
  924SOL     MW 5338   3.239   2.476   0.230
  925SOL     OW 5339   2.906   2.400   4.483
  925SOL    HW1 5340   2.819   2.410   4.521
  925SOL    HW2 5341   2.894   2.340   4.409
  925SOL     MW 5342   2.894   2.394   4.478
  926SOL     OW 5343   2.990   0.007   2.163
  926SOL    HW1 5344   2.934  -0.064   2.131
  926SOL    HW2 5345   3.079  -0.027   2.155
  926SOL     MW 5346   2.995  -0.006   2.158
  927SOL     OW 5347   0.543   4.347   3.098
  927SOL    HW1 5348   0.570   4.260   3.071
  927SOL    HW2 5349   0.477   4.332   3.165
  927SOL     MW 5350   0.538   4.334   3.103
  928SOL     OW 5351   4.075   1.046   2.041
  928SOL    HW1 5352   4.007   0.982   2.021
  928SOL    HW2 5353   4.103   1.024   2.130
  928SOL     MW 5354   4.070   1.035   2.050
  929SOL     OW 5355   1.354   4.716   1.626
  929SOL    HW1 5356   1.366   4.798   1.673
  929SOL    HW2 5357   1.395   4.731   1.540
  929SOL     MW 5358   1.361   4.728   1.621
  930SOL     OW 5359   3.374   5.692   2.660
  930SOL    HW1 5360   3.303   5.663   2.716
  930SOL    HW2 5361   3.352   5.782   2.637
  930SOL     MW 5362   3.362   5.700   2.664
  931SOL     OW 5363   0.818   4.375   4.666
  931SOL    HW1 5364   0.853   4.309   4.606
  931SOL    HW2 5365   0.760   4.326   4.724
  931SOL     MW 5366   0.815   4.360   4.665
  932SOL     OW 5367   5.793   4.951   1.531
  932SOL    HW1 5368   5.727   4.904   1.582
  932SOL    HW2 5369   5.752   4.964   1.445
  932SOL     MW 5370   5.779   4.947   1.527
  933SOL     OW 5371   5.309   1.005   3.824
  933SOL    HW1 5372   5.279   1.084   3.780
  933SOL    HW2 5373   5.383   1.034   3.878
  933SOL     MW 5374   5.314   1.019   3.825
  934SOL     OW 5375   3.257   0.678   4.035
  934SOL    HW1 5376   3.187   0.615   4.017
  934SOL    HW2 5377   3.219   0.738   4.099
  934SOL     MW 5378   3.243   0.678   4.041
  935SOL     OW 5379   1.098   2.820   2.637
  935SOL    HW1 5380   1.003   2.811   2.629
  935SOL    HW2 5381   1.125   2.863   2.556
  935SOL     MW 5382   1.090   2.824   2.626
  936SOL     OW 5383   1.335   0.369   2.069
  936SOL    HW1 5384   1.353   0.463   2.075
  936SOL    HW2 5385   1.370   0.334   2.151
  936SOL     MW 5386   1.342   0.377   2.081
  937SOL     OW 5387   0.153   1.146   3.617
  937SOL    HW1 5388   0.239   1.104   3.617
  937SOL    HW2 5389   0.100   1.090   3.675
  937SOL     MW 5390   0.157   1.133   3.625
  938SOL     OW 5391   2.368   0.753   1.988
  938SOL    HW1 5392   2.324   0.724   1.909
  938SOL    HW2 5393   2.308   0.815   2.028
  938SOL     MW 5394   2.355   0.757   1.983
  939SOL     OW 5395   0.173   2.334   5.862
  939SOL    HW1 5396   0.102   2.355   5.801
  939SOL    HW2 5397   0.204   2.420   5.893
  939SOL     MW 5398   0.168   2.348   5.858
  940SOL     OW 5399   3.899   3.641   4.913
  940SOL    HW1 5400   3.923   3.709   4.850
  940SOL    HW2 5401   3.826   3.595   4.872
  940SOL     MW 5402   3.893   3.644   4.900
  941SOL     OW 5403   5.688   2.695   3.773
  941SOL    HW1 5404   5.686   2.627   3.706
  941SOL    HW2 5405   5.708   2.647   3.854
  941SOL     MW 5406   5.690   2.680   3.775
  942SOL     OW 5407   3.203   1.500   5.626
  942SOL    HW1 5408   3.281   1.513   5.571
  942SOL    HW2 5409   3.140   1.456   5.569
  942SOL     MW 5410   3.205   1.496   5.612
  943SOL     OW 5411   2.120   2.241   0.700
  943SOL    HW1 5412   2.113   2.175   0.631
  943SOL    HW2 5413   2.101   2.192   0.781
  943SOL     MW 5414   2.117   2.226   0.702
  944SOL     OW 5415   2.778   1.005   2.493
  944SOL    HW1 5416   2.803   0.993   2.585
  944SOL    HW2 5417   2.830   1.079   2.463
  944SOL     MW 5418   2.788   1.012   2.501
  945SOL     OW 5419   3.124   1.922   4.846
  945SOL    HW1 5420   3.140   2.003   4.798
  945SOL    HW2 5421   3.202   1.909   4.899
  945SOL     MW 5422   3.136   1.931   4.847
  946SOL     OW 5423   0.303   0.585   1.858
  946SOL    HW1 5424   0.217   0.601   1.819
  946SOL    HW2 5425   0.326   0.497   1.830
  946SOL     MW 5426   0.295   0.576   1.850
  947SOL     OW 5427   0.119   2.234   4.262
  947SOL    HW1 5428   0.136   2.144   4.236
  947SOL    HW2 5429   0.156   2.240   4.351
  947SOL     MW 5430   0.126   2.223   4.270
  948SOL     OW 5431   0.636   3.748   0.177
  948SOL    HW1 5432   0.585   3.772   0.255
  948SOL    HW2 5433   0.626   3.653   0.170
  948SOL     MW 5434   0.628   3.738   0.186
  949SOL     OW 5435   1.955   5.603   0.357
  949SOL    HW1 5436   2.012   5.674   0.387
  949SOL    HW2 5437   1.873   5.617   0.403
  949SOL     MW 5438   1.952   5.614   0.367
  950SOL     OW 5439   5.570   6.010   4.489
  950SOL    HW1 5440   5.563   6.101   4.521
  950SOL    HW2 5441   5.637   5.971   4.544
  950SOL     MW 5442   5.578   6.017   4.500
  951SOL     OW 5443   3.354   0.561   2.398
  951SOL    HW1 5444   3.280   0.609   2.434
  951SOL    HW2 5445   3.395   0.519   2.474
  951SOL     MW 5446   3.350   0.562   2.412
  952SOL     OW 5447   5.688   2.321   1.431
  952SOL    HW1 5448   5.603   2.333   1.473
  952SOL    HW2 5449   5.748   2.297   1.503
  952SOL     MW 5450   5.685   2.319   1.445
  953SOL     OW 5451   3.500   0.438   0.305
  953SOL    HW1 5452   3.436   0.465   0.239
  953SOL    HW2 5453   3.584   0.438   0.258
  953SOL     MW 5454   3.503   0.441   0.291
  954SOL     OW 5455   0.264   4.210   4.337
  954SOL    HW1 5456   0.335   4.208   4.274
  954SOL    HW2 5457   0.306   4.193   4.421
  954SOL     MW 5458   0.278   4.207   4.340
  955SOL     OW 5459   3.075   5.177   1.359
  955SOL    HW1 5460   3.138   5.223   1.414
  955SOL    HW2 5461   3.101   5.198   1.270
  955SOL     MW 5462   3.086   5.186   1.355
  956SOL     OW 5463   4.836   3.955   1.533
  956SOL    HW1 5464   4.878   4.004   1.462
  956SOL    HW2 5465   4.764   3.908   1.490
  956SOL     MW 5466   4.832   3.955   1.518
  957SOL     OW 5467   4.473   0.759   5.685
  957SOL    HW1 5468   4.496   0.851   5.699
  957SOL    HW2 5469   4.382   0.752   5.715
  957SOL     MW 5470   4.464   0.770   5.691
  958SOL     OW 5471   3.798   5.435   3.812
  958SOL    HW1 5472   3.857   5.381   3.864
  958SOL    HW2 5473   3.796   5.393   3.726
  958SOL     MW 5474   3.805   5.423   3.808
  959SOL     OW 5475   3.180   1.198   3.304
  959SOL    HW1 5476   3.220   1.184   3.390
  959SOL    HW2 5477   3.197   1.118   3.255
  959SOL     MW 5478   3.187   1.186   3.309
  960SOL     OW 5479   4.127   1.945   0.968
  960SOL    HW1 5480   4.132   1.929   1.062
  960SOL    HW2 5481   4.040   1.912   0.943
  960SOL     MW 5482   4.116   1.939   0.977
  961SOL     OW 5483   1.069   0.930   3.237
  961SOL    HW1 5484   1.034   0.850   3.278
  961SOL    HW2 5485   1.101   0.982   3.311
  961SOL     MW 5486   1.069   0.926   3.252
  962SOL     OW 5487   5.874   5.087   5.732
  962SOL    HW1 5488   5.807   5.155   5.734
  962SOL    HW2 5489   5.884   5.062   5.824
  962SOL     MW 5490   5.867   5.093   5.744
  963SOL     OW 5491   4.323   5.896   2.628
  963SOL    HW1 5492   4.407   5.940   2.616
  963SOL    HW2 5493   4.257   5.962   2.607
  963SOL     MW 5494   4.325   5.910   2.624
  964SOL     OW 5495   3.100   0.236   2.892
  964SOL    HW1 5496   3.146   0.155   2.867
  964SOL    HW2 5497   3.058   0.214   2.975
  964SOL     MW 5498   3.100   0.223   2.899
  965SOL     OW 5499   5.307   3.504   0.809
  965SOL    HW1 5500   5.245   3.490   0.736
  965SOL    HW2 5501   5.270   3.454   0.881
  965SOL     MW 5502   5.294   3.496   0.809
  966SOL     OW 5503   0.378   1.877   5.994
  966SOL    HW1 5504   0.296   1.925   5.982
  966SOL    HW2 5505   0.432   1.902   5.920
  966SOL     MW 5506   0.375   1.886   5.983
  967SOL     OW 5507   4.854   5.026   3.832
  967SOL    HW1 5508   4.900   5.026   3.748
  967SOL    HW2 5509   4.762   5.034   3.809
  967SOL     MW 5510   4.848   5.027   3.819
  968SOL     OW 5511   4.173   1.244   2.713
  968SOL    HW1 5512   4.186   1.150   2.725
  968SOL    HW2 5513   4.152   1.253   2.620
  968SOL     MW 5514   4.172   1.233   2.703
  969SOL     OW 5515   1.759   3.677   1.432
  969SOL    HW1 5516   1.762   3.587   1.465
  969SOL    HW2 5517   1.702   3.672   1.355
  969SOL     MW 5518   1.752   3.664   1.426
  970SOL     OW 5519   0.571   0.045   2.451
  970SOL    HW1 5520   0.561   0.082   2.363
  970SOL    HW2 5521   0.601   0.119   2.505
  970SOL     MW 5522   0.573   0.059   2.447
  971SOL     OW 5523   0.507   1.431   1.581
  971SOL    HW1 5524   0.422   1.391   1.589
  971SOL    HW2 5525   0.493   1.523   1.602
  971SOL     MW 5526   0.494   1.437   1.585
  972SOL     OW 5527   1.943   1.902   1.814
  972SOL    HW1 5528   1.862   1.932   1.773
  972SOL    HW2 5529   1.925   1.906   1.908
  972SOL     MW 5530   1.930   1.906   1.821
  973SOL     OW 5531   5.652   5.748   1.273
  973SOL    HW1 5532   5.637   5.795   1.355
  973SOL    HW2 5533   5.617   5.806   1.205
  973SOL     MW 5534   5.645   5.762   1.274
  974SOL     OW 5535   1.382   5.824   0.466
  974SOL    HW1 5536   1.355   5.738   0.434
  974SOL    HW2 5537   1.422   5.807   0.551
  974SOL     MW 5538   1.383   5.811   0.473
  975SOL     OW 5539   4.893   2.620   5.073
  975SOL    HW1 5540   4.982   2.624   5.038
  975SOL    HW2 5541   4.888   2.692   5.135
  975SOL     MW 5542   4.903   2.630   5.076
  976SOL     OW 5543   2.568   4.987   1.174
  976SOL    HW1 5544   2.567   5.075   1.136
  976SOL    HW2 5545   2.654   4.952   1.151
  976SOL     MW 5546   2.579   4.994   1.166
  977SOL     OW 5547   0.224   1.260   4.041
  977SOL    HW1 5548   0.209   1.181   4.093
  977SOL    HW2 5549   0.152   1.261   3.978
  977SOL     MW 5550   0.213   1.250   4.040
  978SOL     OW 5551   0.439   2.939   1.630
  978SOL    HW1 5552   0.388   2.972   1.704
  978SOL    HW2 5553   0.428   2.844   1.634
  978SOL     MW 5554   0.431   2.931   1.640
  979SOL     OW 5555   1.194   5.371   6.082
  979SOL    HW1 5556   1.173   5.307   6.150
  979SOL    HW2 5557   1.233   5.320   6.011
  979SOL     MW 5558   1.197   5.357   6.082
  980SOL     OW 5559   5.030   4.317   3.528
  980SOL    HW1 5560   5.088   4.258   3.576
  980SOL    HW2 5561   4.965   4.345   3.593
  980SOL     MW 5562   5.029   4.313   3.542
  981SOL     OW 5563   1.753   0.893   3.383
  981SOL    HW1 5564   1.707   0.824   3.430
  981SOL    HW2 5565   1.686   0.933   3.328
  981SOL     MW 5566   1.739   0.889   3.382
  982SOL     OW 5567   1.931   0.929   1.254
  982SOL    HW1 5568   1.990   0.931   1.179
  982SOL    HW2 5569   1.867   0.998   1.236
  982SOL     MW 5570   1.930   0.938   1.242
  983SOL     OW 5571   2.320   5.496   1.655
  983SOL    HW1 5572   2.238   5.515   1.609
  983SOL    HW2 5573   2.389   5.523   1.595
  983SOL     MW 5574   2.318   5.502   1.642
  984SOL     OW 5575   3.108   5.538   2.535
  984SOL    HW1 5576   3.038   5.492   2.581
  984SOL    HW2 5577   3.066   5.615   2.498
  984SOL     MW 5578   3.093   5.542   2.536
  985SOL     OW 5579   1.880   1.079   3.997
  985SOL    HW1 5580   1.820   1.082   3.922
  985SOL    HW2 5581   1.961   1.042   3.961
  985SOL     MW 5582   1.883   1.075   3.983
  986SOL     OW 5583   3.254   2.227   5.133
  986SOL    HW1 5584   3.160   2.216   5.119
  986SOL    HW2 5585   3.289   2.250   5.047
  986SOL     MW 5586   3.246   2.228   5.120
  987SOL     OW 5587   0.096   5.041   1.730
  987SOL    HW1 5588   0.019   5.047   1.674
  987SOL    HW2 5589   0.097   5.125   1.778
  987SOL     MW 5590   0.086   5.053   1.729
  988SOL     OW 5591   2.901   2.522   0.339
  988SOL    HW1 5592   2.807   2.537   0.328
  988SOL    HW2 5593   2.942   2.595   0.292
  988SOL     MW 5594   2.894   2.534   0.331
  989SOL     OW 5595   4.386   1.509   5.281
  989SOL    HW1 5596   4.369   1.582   5.341
  989SOL    HW2 5597   4.480   1.494   5.287
  989SOL     MW 5598   4.396   1.517   5.289
  990SOL     OW 5599   5.234   3.521   3.264
  990SOL    HW1 5600   5.317   3.526   3.312
  990SOL    HW2 5601   5.201   3.433   3.284
  990SOL     MW 5602   5.240   3.510   3.273
  991SOL     OW 5603   4.445   4.036   0.211
  991SOL    HW1 5604   4.501   3.958   0.219
  991SOL    HW2 5605   4.383   4.014   0.141
  991SOL     MW 5606   4.444   4.023   0.203
  992SOL     OW 5607   3.887   4.204   0.049
  992SOL    HW1 5608   3.870   4.151  -0.030
  992SOL    HW2 5609   3.808   4.195   0.102
  992SOL     MW 5610   3.875   4.196   0.045
  993SOL     OW 5611   2.259   0.485   5.759
  993SOL    HW1 5612   2.282   0.395   5.737
  993SOL    HW2 5613   2.196   0.511   5.691
  993SOL     MW 5614   2.254   0.477   5.747
  994SOL     OW 5615   1.643   5.214   3.666
  994SOL    HW1 5616   1.729   5.257   3.662
  994SOL    HW2 5617   1.630   5.179   3.579
  994SOL     MW 5618   1.653   5.215   3.655
  995SOL     OW 5619   5.565   4.431   2.462
  995SOL    HW1 5620   5.559   4.338   2.444
  995SOL    HW2 5621   5.540   4.439   2.554
  995SOL     MW 5622   5.561   4.420   2.472
  996SOL     OW 5623   4.768   4.928   0.566
  996SOL    HW1 5624   4.751   4.979   0.486
  996SOL    HW2 5625   4.745   4.838   0.541
  996SOL     MW 5626   4.762   4.923   0.552
  997SOL     OW 5627   1.008   3.028   2.137
  997SOL    HW1 5628   0.950   3.094   2.176
  997SOL    HW2 5629   1.007   3.048   2.043
  997SOL     MW 5630   1.000   3.039   2.130
  998SOL     OW 5631   1.429   3.127   4.923
  998SOL    HW1 5632   1.414   3.154   4.832
  998SOL    HW2 5633   1.384   3.042   4.931
  998SOL     MW 5634   1.421   3.119   4.912
  999SOL     OW 5635   3.998   5.554   0.458
  999SOL    HW1 5636   3.995   5.562   0.553
  999SOL    HW2 5637   3.912   5.584   0.428
  999SOL     MW 5638   3.987   5.559   0.466
 1000SOL     OW 5639   4.653   2.221   3.579
 1000SOL    HW1 5640   4.648   2.127   3.598
 1000SOL    HW2 5641   4.575   2.239   3.525
 1000SOL     MW 5642   4.642   2.211   3.574
 1001SOL     OW 5643   1.144   1.843   2.974
 1001SOL    HW1 5644   1.171   1.888   3.053
 1001SOL    HW2 5645   1.146   1.909   2.905
 1001SOL     MW 5646   1.147   1.857   2.975
 1002SOL     OW 5647   0.760   3.694   2.944
 1002SOL    HW1 5648   0.789   3.610   2.908
 1002SOL    HW2 5649   0.751   3.678   3.038
 1002SOL     MW 5650   0.763   3.681   2.952
 1003SOL     OW 5651   4.204   3.636   0.835
 1003SOL    HW1 5652   4.276   3.637   0.773
 1003SOL    HW2 5653   4.136   3.584   0.793
 1003SOL     MW 5654   4.204   3.630   0.822
 1004SOL     OW 5655   4.700   5.223   4.327
 1004SOL    HW1 5656   4.639   5.287   4.292
 1004SOL    HW2 5657   4.697   5.236   4.422
 1004SOL     MW 5658   4.692   5.233   4.335
 1005SOL     OW 5659   1.907   1.929   5.737
 1005SOL    HW1 5660   1.879   1.876   5.811
 1005SOL    HW2 5661   1.866   1.887   5.661
 1005SOL     MW 5662   1.898   1.917   5.737
 1006SOL     OW 5663   0.058   1.379   1.786
 1006SOL    HW1 5664   0.070   1.471   1.810
 1006SOL    HW2 5665  -0.007   1.381   1.716
 1006SOL     MW 5666   0.051   1.391   1.780
 1007SOL     OW 5667   0.607   3.841   3.316
 1007SOL    HW1 5668   0.629   3.776   3.383
 1007SOL    HW2 5669   0.589   3.921   3.366
 1007SOL     MW 5670   0.608   3.843   3.331
 1008SOL     OW 5671   5.083   0.913   2.256
 1008SOL    HW1 5672   5.053   0.868   2.177
 1008SOL    HW2 5673   5.020   0.886   2.324
 1008SOL     MW 5674   5.071   0.904   2.255
 1009SOL     OW 5675   5.541   3.410   6.088
 1009SOL    HW1 5676   5.606   3.341   6.104
 1009SOL    HW2 5677   5.504   3.388   6.003
 1009SOL     MW 5678   5.545   3.398   6.079
 1010SOL     OW 5679   1.125   3.409   2.190
 1010SOL    HW1 5680   1.212   3.374   2.208
 1010SOL    HW2 5681   1.121   3.418   2.095
 1010SOL     MW 5682   1.136   3.405   2.180
 1011SOL     OW 5683   0.567   2.381   5.033
 1011SOL    HW1 5684   0.539   2.380   5.124
 1011SOL    HW2 5685   0.522   2.456   4.994
 1011SOL     MW 5686   0.557   2.390   5.040
 1012SOL     OW 5687   3.284   5.126   5.957
 1012SOL    HW1 5688   3.207   5.174   5.988
 1012SOL    HW2 5689   3.287   5.048   6.013
 1012SOL     MW 5690   3.274   5.122   5.968
 1013SOL     OW 5691   5.350   4.621   0.473
 1013SOL    HW1 5692   5.368   4.551   0.536
 1013SOL    HW2 5693   5.348   4.701   0.525
 1013SOL     MW 5694   5.352   4.622   0.487
 1014SOL     OW 5695   1.929   1.982   3.274
 1014SOL    HW1 5696   1.935   2.063   3.223
 1014SOL    HW2 5697   1.846   1.943   3.247
 1014SOL     MW 5698   1.919   1.988   3.264
 1015SOL     OW 5699   2.179   2.225   1.440
 1015SOL    HW1 5700   2.206   2.194   1.527
 1015SOL    HW2 5701   2.169   2.145   1.389
 1015SOL     MW 5702   2.181   2.211   1.445
 1016SOL     OW 5703   1.268   0.551   1.775
 1016SOL    HW1 5704   1.270   0.505   1.859
 1016SOL    HW2 5705   1.360   0.563   1.752
 1016SOL     MW 5706   1.280   0.546   1.783
 1017SOL     OW 5707   5.301   5.774   1.788
 1017SOL    HW1 5708   5.305   5.868   1.807
 1017SOL    HW2 5709   5.347   5.733   1.862
 1017SOL     MW 5710   5.307   5.781   1.800
 1018SOL     OW 5711   1.972   1.709   1.427
 1018SOL    HW1 5712   1.921   1.629   1.420
 1018SOL    HW2 5713   2.001   1.727   1.337
 1018SOL     MW 5714   1.970   1.701   1.414
 1019SOL     OW 5715   4.040   3.414   1.086
 1019SOL    HW1 5716   3.948   3.393   1.098
 1019SOL    HW2 5717   4.044   3.509   1.091
 1019SOL     MW 5718   4.029   3.423   1.088
 1020SOL     OW 5719   2.078   0.270   0.800
 1020SOL    HW1 5720   2.093   0.221   0.719
 1020SOL    HW2 5721   2.021   0.342   0.773
 1020SOL     MW 5722   2.073   0.273   0.786
 1021SOL     OW 5723   5.095   3.842   5.049
 1021SOL    HW1 5724   5.112   3.887   4.967
 1021SOL    HW2 5725   5.171   3.862   5.104
 1021SOL     MW 5726   5.107   3.851   5.046
 1022SOL     OW 5727   0.653   0.091   4.242
 1022SOL    HW1 5728   0.685   0.002   4.253
 1022SOL    HW2 5729   0.621   0.117   4.328
 1022SOL     MW 5730   0.653   0.083   4.254
 1023SOL     OW 5731   0.336   2.610   5.909
 1023SOL    HW1 5732   0.371   2.544   5.967
 1023SOL    HW2 5733   0.397   2.613   5.835
 1023SOL     MW 5734   0.348   2.602   5.907
 1024SOL     OW 5735   4.665   1.573   4.874
 1024SOL    HW1 5736   4.728   1.631   4.917
 1024SOL    HW2 5737   4.584   1.623   4.871
 1024SOL     MW 5738   4.663   1.587   4.879
 1025SOL     OW 5739   3.467   2.743   1.498
 1025SOL    HW1 5740   3.556   2.759   1.529
 1025SOL    HW2 5741   3.476   2.677   1.430
 1025SOL     MW 5742   3.480   2.737   1.494
 1026SOL     OW 5743   5.129   0.364   0.356
 1026SOL    HW1 5744   5.134   0.375   0.451
 1026SOL    HW2 5745   5.112   0.270   0.343
 1026SOL     MW 5746   5.127   0.353   0.366
 1027SOL     OW 5747   3.539   5.321   2.737
 1027SOL    HW1 5748   3.451   5.311   2.701
 1027SOL    HW2 5749   3.525   5.341   2.829
 1027SOL     MW 5750   3.526   5.323   2.744
 1028SOL     OW 5751   1.180   5.403   5.024
 1028SOL    HW1 5752   1.138   5.384   5.107
 1028SOL    HW2 5753   1.111   5.394   4.959
 1028SOL     MW 5754   1.166   5.399   5.026
 1029SOL     OW 5755   4.573   2.408   0.309
 1029SOL    HW1 5756   4.546   2.400   0.217
 1029SOL    HW2 5757   4.602   2.499   0.317
 1029SOL     MW 5758   4.573   2.418   0.298
 1030SOL     OW 5759   4.310   2.516   5.334
 1030SOL    HW1 5760   4.372   2.457   5.292
 1030SOL    HW2 5761   4.229   2.507   5.283
 1030SOL     MW 5762   4.308   2.507   5.322
 1031SOL     OW 5763   4.332   5.752   2.373
 1031SOL    HW1 5764   4.326   5.656   2.378
 1031SOL    HW2 5765   4.296   5.782   2.457
 1031SOL     MW 5766   4.326   5.743   2.384
 1032SOL     OW 5767   1.124   5.400   1.117
 1032SOL    HW1 5768   1.201   5.399   1.174
 1032SOL    HW2 5769   1.073   5.323   1.145
 1032SOL     MW 5770   1.127   5.390   1.128
 1033SOL     OW 5771   0.166   4.591   5.769
 1033SOL    HW1 5772   0.153   4.679   5.733
 1033SOL    HW2 5773   0.078   4.563   5.795
 1033SOL     MW 5774   0.153   4.599   5.768
 1034SOL     OW 5775   5.076   2.376   0.606
 1034SOL    HW1 5776   4.989   2.356   0.571
 1034SOL    HW2 5777   5.069   2.357   0.700
 1034SOL     MW 5778   5.064   2.371   0.614
 1035SOL     OW 5779   3.031   1.851   5.165
 1035SOL    HW1 5780   3.026   1.757   5.182
 1035SOL    HW2 5781   3.125   1.870   5.159
 1035SOL     MW 5782   3.042   1.842   5.166
 1036SOL     OW 5783   5.656   5.034   1.285
 1036SOL    HW1 5784   5.720   5.072   1.225
 1036SOL    HW2 5785   5.630   4.952   1.244
 1036SOL     MW 5786   5.661   5.029   1.272
 1037SOL     OW 5787   4.739   1.837   1.970
 1037SOL    HW1 5788   4.771   1.813   1.883
 1037SOL    HW2 5789   4.688   1.761   1.998
 1037SOL     MW 5790   4.736   1.824   1.963
 1038SOL     OW 5791   4.170   4.336   1.707
 1038SOL    HW1 5792   4.101   4.392   1.672
 1038SOL    HW2 5793   4.252   4.380   1.683
 1038SOL     MW 5794   4.172   4.349   1.700
 1039SOL     OW 5795   3.452   5.476   2.446
 1039SOL    HW1 5796   3.426   5.418   2.517
 1039SOL    HW2 5797   3.408   5.559   2.465
 1039SOL     MW 5798   3.443   5.479   2.458
 1040SOL     OW 5799   1.726   1.102   1.216
 1040SOL    HW1 5800   1.709   1.134   1.128
 1040SOL    HW2 5801   1.702   1.175   1.273
 1040SOL     MW 5802   1.721   1.116   1.212
 1041SOL     OW 5803   1.103   4.687   1.560
 1041SOL    HW1 5804   1.075   4.613   1.614
 1041SOL    HW2 5805   1.195   4.700   1.584
 1041SOL     MW 5806   1.111   4.679   1.570
 1042SOL     OW 5807   4.242   6.003   6.092
 1042SOL    HW1 5808   4.180   5.992   6.164
 1042SOL    HW2 5809   4.317   5.948   6.116
 1042SOL     MW 5810   4.244   5.995   6.104
 1043SOL     OW 5811   6.008   1.430   1.577
 1043SOL    HW1 5812   6.005   1.343   1.537
 1043SOL    HW2 5813   6.060   1.483   1.516
 1043SOL     MW 5814   6.015   1.426   1.564
 1044SOL     OW 5815   4.137   1.699   1.461
 1044SOL    HW1 5816   4.124   1.740   1.376
 1044SOL    HW2 5817   4.090   1.615   1.455
 1044SOL     MW 5818   4.129   1.693   1.449
 1045SOL     OW 5819   5.935   4.562   2.408
 1045SOL    HW1 5820   6.014   4.613   2.427
 1045SOL    HW2 5821   5.878   4.577   2.484
 1045SOL     MW 5822   5.938   4.570   2.420
 1046SOL     OW 5823   2.529   3.408   4.075
 1046SOL    HW1 5824   2.542   3.321   4.112
 1046SOL    HW2 5825   2.512   3.393   3.982
 1046SOL     MW 5826   2.528   3.395   4.068
 1047SOL     OW 5827   1.037   3.135   2.848
 1047SOL    HW1 5828   1.047   3.043   2.871
 1047SOL    HW2 5829   1.080   3.182   2.919
 1047SOL     MW 5830   1.044   3.129   2.860
 1048SOL     OW 5831   0.169   1.994   4.171
 1048SOL    HW1 5832   0.111   1.919   4.184
 1048SOL    HW2 5833   0.182   1.998   4.076
 1048SOL     MW 5834   0.163   1.985   4.160
 1049SOL     OW 5835   5.777   0.552   2.356
 1049SOL    HW1 5836   5.742   0.619   2.296
 1049SOL    HW2 5837   5.751   0.583   2.443
 1049SOL     MW 5838   5.769   0.565   2.359
 1050SOL     OW 5839   4.561   0.909   1.675
 1050SOL    HW1 5840   4.466   0.897   1.671
 1050SOL    HW2 5841   4.580   0.971   1.605
 1050SOL     MW 5842   4.551   0.915   1.666
 1051SOL     OW 5843   3.867   0.627   1.260
 1051SOL    HW1 5844   3.949   0.618   1.211
 1051SOL    HW2 5845   3.888   0.598   1.348
 1051SOL     MW 5846   3.880   0.622   1.265
 1052SOL     OW 5847   3.896   1.200   5.568
 1052SOL    HW1 5848   3.974   1.243   5.604
 1052SOL    HW2 5849   3.906   1.210   5.473
 1052SOL     MW 5850   3.907   1.207   5.560
 1053SOL     OW 5851   3.584   4.645   4.641
 1053SOL    HW1 5852   3.636   4.566   4.631
 1053SOL    HW2 5853   3.648   4.716   4.646
 1053SOL     MW 5854   3.599   4.644   4.641
 1054SOL     OW 5855   2.291   2.726   1.081
 1054SOL    HW1 5856   2.224   2.787   1.110
 1054SOL    HW2 5857   2.353   2.779   1.031
 1054SOL     MW 5858   2.290   2.741   1.078
 1055SOL     OW 5859   1.904   5.449   6.081
 1055SOL    HW1 5860   1.933   5.528   6.127
 1055SOL    HW2 5861   1.892   5.384   6.151
 1055SOL     MW 5862   1.906   5.450   6.096
 1056SOL     OW 5863   3.486   4.943   5.770
 1056SOL    HW1 5864   3.509   4.922   5.680
 1056SOL    HW2 5865   3.393   4.920   5.777
 1056SOL     MW 5866   3.477   4.937   5.759
 1057SOL     OW 5867   0.362   4.897   5.508
 1057SOL    HW1 5868   0.276   4.884   5.547
 1057SOL    HW2 5869   0.369   4.828   5.442
 1057SOL     MW 5870   0.352   4.887   5.504
 1058SOL     OW 5871   3.609   4.615   1.948
 1058SOL    HW1 5872   3.608   4.669   2.026
 1058SOL    HW2 5873   3.523   4.628   1.908
 1058SOL     MW 5874   3.598   4.623   1.953
 1059SOL     OW 5875   2.923   1.633   0.538
 1059SOL    HW1 5876   2.879   1.705   0.584
 1059SOL    HW2 5877   2.951   1.672   0.455
 1059SOL     MW 5878   2.921   1.647   0.533
 1060SOL     OW 5879   1.439   5.847   4.715
 1060SOL    HW1 5880   1.357   5.844   4.764
 1060SOL    HW2 5881   1.507   5.841   4.783
 1060SOL     MW 5882   1.438   5.846   4.730
 1061SOL     OW 5883   4.334   0.838   1.110
 1061SOL    HW1 5884   4.361   0.901   1.043
 1061SOL    HW2 5885   4.363   0.877   1.192
 1061SOL     MW 5886   4.341   0.851   1.112
 1062SOL     OW 5887   3.744   2.459   1.425
 1062SOL    HW1 5888   3.664   2.511   1.419
 1062SOL    HW2 5889   3.776   2.474   1.514
 1062SOL     MW 5890   3.738   2.468   1.436
 1063SOL     OW 5891   3.324   1.189   4.139
 1063SOL    HW1 5892   3.271   1.124   4.094
 1063SOL    HW2 5893   3.309   1.270   4.091
 1063SOL     MW 5894   3.316   1.191   4.127
 1064SOL     OW 5895   4.095   4.718   0.365
 1064SOL    HW1 5896   4.077   4.794   0.420
 1064SOL    HW2 5897   4.190   4.710   0.364
 1064SOL     MW 5898   4.105   4.727   0.372
 1065SOL     OW 5899   2.827   0.482   5.864
 1065SOL    HW1 5900   2.765   0.516   5.928
 1065SOL    HW2 5901   2.807   0.389   5.857
 1065SOL     MW 5902   2.817   0.475   5.871
 1066SOL     OW 5903   2.338   0.301   6.046
 1066SOL    HW1 5904   2.249   0.299   6.011
 1066SOL    HW2 5905   2.342   0.382   6.097
 1066SOL     MW 5906   2.327   0.311   6.048
 1067SOL     OW 5907   1.533   5.913   1.462
 1067SOL    HW1 5908   1.550   5.854   1.536
 1067SOL    HW2 5909   1.496   5.991   1.501
 1067SOL     MW 5910   1.531   5.915   1.476
 1068SOL     OW 5911   1.943   4.432   5.757
 1068SOL    HW1 5912   1.892   4.423   5.677
 1068SOL    HW2 5913   1.901   4.503   5.805
 1068SOL     MW 5914   1.931   4.440   5.753
 1069SOL     OW 5915   4.033   1.901   4.600
 1069SOL    HW1 5916   4.082   1.839   4.547
 1069SOL    HW2 5917   3.947   1.907   4.558
 1069SOL     MW 5918   4.028   1.894   4.588
 1070SOL     OW 5919   0.459   2.871   0.805
 1070SOL    HW1 5920   0.489   2.961   0.810
 1070SOL    HW2 5921   0.433   2.849   0.895
 1070SOL     MW 5922   0.460   2.879   0.817
 1071SOL     OW 5923   5.551   4.864   3.270
 1071SOL    HW1 5924   5.491   4.933   3.241
 1071SOL    HW2 5925   5.498   4.806   3.324
 1071SOL     MW 5926   5.537   4.865   3.273
 1072SOL     OW 5927   4.750   5.141   4.881
 1072SOL    HW1 5928   4.830   5.190   4.866
 1072SOL    HW2 5929   4.680   5.206   4.877
 1072SOL     MW 5930   4.751   5.155   4.879
 1073SOL     OW 5931   5.699   2.794   4.384
 1073SOL    HW1 5932   5.627   2.843   4.423
 1073SOL    HW2 5933   5.666   2.705   4.376
 1073SOL     MW 5934   5.686   2.789   4.388
 1074SOL     OW 5935   4.865   3.959   5.697
 1074SOL    HW1 5936   4.930   3.897   5.733
 1074SOL    HW2 5937   4.917   4.025   5.653
 1074SOL     MW 5938   4.880   3.959   5.696
 1075SOL     OW 5939   5.314   3.869   3.745
 1075SOL    HW1 5940   5.291   3.891   3.835
 1075SOL    HW2 5941   5.282   3.780   3.732
 1075SOL     MW 5942   5.307   3.861   3.755
 1076SOL     OW 5943   4.227   0.105   0.992
 1076SOL    HW1 5944   4.299   0.160   1.024
 1076SOL    HW2 5945   4.267   0.051   0.924
 1076SOL     MW 5946   4.242   0.105   0.987
 1077SOL     OW 5947   3.521   0.106   3.704
 1077SOL    HW1 5948   3.496   0.198   3.699
 1077SOL    HW2 5949   3.468   0.070   3.774
 1077SOL     MW 5950   3.511   0.113   3.712
 1078SOL     OW 5951   4.233   2.941   1.466
 1078SOL    HW1 5952   4.260   2.854   1.498
 1078SOL    HW2 5953   4.262   2.943   1.375
 1078SOL     MW 5954   4.240   2.930   1.459
 1079SOL     OW 5955   1.832   2.338   2.170
 1079SOL    HW1 5956   1.904   2.394   2.201
 1079SOL    HW2 5957   1.754   2.374   2.212
 1079SOL     MW 5958   1.831   2.350   2.179
 1080SOL     OW 5959   4.988   1.414   4.950
 1080SOL    HW1 5960   4.999   1.476   4.878
 1080SOL    HW2 5961   4.894   1.395   4.952
 1080SOL     MW 5962   4.977   1.420   4.941
 1081SOL     OW 5963   0.990   4.236   0.719
 1081SOL    HW1 5964   1.060   4.171   0.726
 1081SOL    HW2 5965   1.035   4.319   0.706
 1081SOL     MW 5966   1.004   4.238   0.719
 1082SOL     OW 5967   5.892   2.817   2.889
 1082SOL    HW1 5968   5.985   2.840   2.892
 1082SOL    HW2 5969   5.847   2.894   2.926
 1082SOL     MW 5970   5.898   2.830   2.894
 1083SOL     OW 5971   1.824   5.350   0.192
 1083SOL    HW1 5972   1.912   5.383   0.212
 1083SOL    HW2 5973   1.835   5.255   0.185
 1083SOL     MW 5974   1.837   5.342   0.194
 1084SOL     OW 5975   1.027   5.190   5.457
 1084SOL    HW1 5976   1.070   5.234   5.530
 1084SOL    HW2 5977   0.953   5.144   5.496
 1084SOL     MW 5978   1.023   5.190   5.471
 1085SOL     OW 5979   1.691   3.144   4.846
 1085SOL    HW1 5980   1.685   3.169   4.754
 1085SOL    HW2 5981   1.603   3.159   4.880
 1085SOL     MW 5982   1.679   3.149   4.838
 1086SOL     OW 5983   0.085   1.571   1.446
 1086SOL    HW1 5984   0.107   1.626   1.521
 1086SOL    HW2 5985   0.163   1.572   1.391
 1086SOL     MW 5986   0.098   1.578   1.449
 1087SOL     OW 5987   4.077   4.898   3.487
 1087SOL    HW1 5988   4.057   4.806   3.473
 1087SOL    HW2 5989   4.044   4.918   3.575
 1087SOL     MW 5990   4.071   4.889   3.497
 1088SOL     OW 5991   0.429   4.712   2.272
 1088SOL    HW1 5992   0.336   4.701   2.252
 1088SOL    HW2 5993   0.455   4.788   2.220
 1088SOL     MW 5994   0.420   4.721   2.263
 1089SOL     OW 5995   0.512   0.060   5.792
 1089SOL    HW1 5996   0.461  -0.017   5.815
 1089SOL    HW2 5997   0.585   0.058   5.853
 1089SOL     MW 5998   0.515   0.050   5.803
 1090SOL     OW 5999   0.260   3.582   3.028
 1090SOL    HW1 6000   0.233   3.610   3.115
 1090SOL    HW2 6001   0.295   3.661   2.987
 1090SOL     MW 6002   0.261   3.596   3.034
 1091SOL     OW 6003   4.537   1.300   4.525
 1091SOL    HW1 6004   4.530   1.346   4.442
 1091SOL    HW2 6005   4.596   1.354   4.578
 1091SOL     MW 6006   4.544   1.313   4.521
 1092SOL     OW 6007   4.423   5.641   2.693
 1092SOL    HW1 6008   4.499   5.651   2.636
 1092SOL    HW2 6009   4.370   5.719   2.677
 1092SOL     MW 6010   4.426   5.652   2.683
 1093SOL     OW 6011   1.783   5.336   1.367
 1093SOL    HW1 6012   1.773   5.431   1.362
 1093SOL    HW2 6013   1.736   5.312   1.447
 1093SOL     MW 6014   1.775   5.345   1.376
 1094SOL     OW 6015   3.842   0.336   5.927
 1094SOL    HW1 6016   3.912   0.362   5.988
 1094SOL    HW2 6017   3.767   0.389   5.953
 1094SOL     MW 6018   3.842   0.346   5.938
 1095SOL     OW 6019   5.983   4.023   2.796
 1095SOL    HW1 6020   6.037   4.091   2.756
 1095SOL    HW2 6021   5.908   4.015   2.738
 1095SOL     MW 6022   5.981   4.031   2.784
 1096SOL     OW 6023   4.708   3.587   0.639
 1096SOL    HW1 6024   4.684   3.518   0.578
 1096SOL    HW2 6025   4.766   3.644   0.589
 1096SOL     MW 6026   4.713   3.586   0.625
 1097SOL     OW 6027   4.437   4.189   4.464
 1097SOL    HW1 6028   4.497   4.256   4.430
 1097SOL    HW2 6029   4.384   4.235   4.529
 1097SOL     MW 6030   4.438   4.204   4.468
 1098SOL     OW 6031   1.679   0.350   4.905
 1098SOL    HW1 6032   1.710   0.260   4.915
 1098SOL    HW2 6033   1.711   0.377   4.819
 1098SOL     MW 6034   1.687   0.342   4.895
 1099SOL     OW 6035   5.852   1.609   0.142
 1099SOL    HW1 6036   5.887   1.562   0.066
 1099SOL    HW2 6037   5.926   1.615   0.203
 1099SOL     MW 6038   5.866   1.604   0.140
 1100SOL     OW 6039   0.733   3.819   3.917
 1100SOL    HW1 6040   0.814   3.812   3.867
 1100SOL    HW2 6041   0.717   3.730   3.950
 1100SOL     MW 6042   0.741   3.807   3.915
 1101SOL     OW 6043   1.647   0.161   0.651
 1101SOL    HW1 6044   1.619   0.214   0.725
 1101SOL    HW2 6045   1.724   0.113   0.683
 1101SOL     MW 6046   1.654   0.162   0.664
 1102SOL     OW 6047   1.231   2.843   3.766
 1102SOL    HW1 6048   1.191   2.902   3.701
 1102SOL    HW2 6049   1.215   2.887   3.850
 1102SOL     MW 6050   1.224   2.856   3.769
 1103SOL     OW 6051   0.722   2.810   0.823
 1103SOL    HW1 6052   0.627   2.823   0.826
 1103SOL    HW2 6053   0.737   2.734   0.879
 1103SOL     MW 6054   0.712   2.802   0.831
 1104SOL     OW 6055   0.955   4.267   3.265
 1104SOL    HW1 6056   0.864   4.241   3.252
 1104SOL    HW2 6057   0.962   4.354   3.225
 1104SOL     MW 6058   0.945   4.275   3.258
 1105SOL     OW 6059   6.085   5.897   5.933
 1105SOL    HW1 6060   6.166   5.888   5.984
 1105SOL    HW2 6061   6.035   5.818   5.955
 1105SOL     MW 6062   6.089   5.886   5.943
 1106SOL     OW 6063   0.502   2.377   5.304
 1106SOL    HW1 6064   0.594   2.400   5.321
 1106SOL    HW2 6065   0.502   2.281   5.303
 1106SOL     MW 6066   0.514   2.367   5.306
 1107SOL     OW 6067   3.110   4.294   4.190
 1107SOL    HW1 6068   3.163   4.373   4.191
 1107SOL    HW2 6069   3.071   4.290   4.277
 1107SOL     MW 6070   3.111   4.303   4.201
 1108SOL     OW 6071   1.600   1.461   3.777
 1108SOL    HW1 6072   1.525   1.519   3.763
 1108SOL    HW2 6073   1.660   1.512   3.832
 1108SOL     MW 6074   1.598   1.475   3.782
 1109SOL     OW 6075   2.449   1.108   0.054
 1109SOL    HW1 6076   2.540   1.081   0.043
 1109SOL    HW2 6077   2.451   1.175   0.121
 1109SOL     MW 6078   2.461   1.113   0.061
 1110SOL     OW 6079   5.823   0.463   5.345
 1110SOL    HW1 6080   5.791   0.533   5.288
 1110SOL    HW2 6081   5.750   0.445   5.404
 1110SOL     MW 6082   5.809   0.470   5.345
 1111SOL     OW 6083   0.875   3.193   5.825
 1111SOL    HW1 6084   0.786   3.184   5.791
 1111SOL    HW2 6085   0.863   3.220   5.916
 1111SOL     MW 6086   0.862   3.195   5.832
 1112SOL     OW 6087   3.226   2.943   6.051
 1112SOL    HW1 6088   3.311   2.978   6.024
 1112SOL    HW2 6089   3.228   2.852   6.023
 1112SOL     MW 6090   3.237   2.936   6.044
 1113SOL     OW 6091   3.466   3.838   5.919
 1113SOL    HW1 6092   3.433   3.794   5.997
 1113SOL    HW2 6093   3.487   3.768   5.858
 1113SOL     MW 6094   3.464   3.824   5.921
 1114SOL     OW 6095   4.319   1.655   3.774
 1114SOL    HW1 6096   4.367   1.572   3.762
 1114SOL    HW2 6097   4.286   1.675   3.686
 1114SOL     MW 6098   4.321   1.647   3.761
 1115SOL     OW 6099   0.960   0.662   3.816
 1115SOL    HW1 6100   0.898   0.735   3.812
 1115SOL    HW2 6101   1.029   0.692   3.875
 1115SOL     MW 6102   0.961   0.675   3.823
 1116SOL     OW 6103   3.293   4.186   0.593
 1116SOL    HW1 6104   3.202   4.195   0.566
 1116SOL    HW2 6105   3.339   4.161   0.513
 1116SOL     MW 6106   3.287   4.184   0.579
 1117SOL     OW 6107   3.949   1.815   0.779
 1117SOL    HW1 6108   3.893   1.747   0.740
 1117SOL    HW2 6109   4.038   1.779   0.773
 1117SOL     MW 6110   3.953   1.801   0.773
 1118SOL     OW 6111   0.794   0.202   3.107
 1118SOL    HW1 6112   0.705   0.174   3.087
 1118SOL    HW2 6113   0.784   0.281   3.160
 1118SOL     MW 6114   0.781   0.208   3.112
 1119SOL     OW 6115   4.940   1.587   0.398
 1119SOL    HW1 6116   4.897   1.591   0.313
 1119SOL    HW2 6117   4.910   1.666   0.444
 1119SOL     MW 6118   4.931   1.598   0.393
 1120SOL     OW 6119   5.741   4.592   1.698
 1120SOL    HW1 6120   5.657   4.621   1.735
 1120SOL    HW2 6121   5.726   4.591   1.603
 1120SOL     MW 6122   5.728   4.596   1.690
 1121SOL     OW 6123   1.537   5.436   2.541
 1121SOL    HW1 6124   1.567   5.373   2.476
 1121SOL    HW2 6125   1.584   5.411   2.621
 1121SOL     MW 6126   1.547   5.424   2.543
 1122SOL     OW 6127   4.173   0.319   5.808
 1122SOL    HW1 6128   4.141   0.357   5.890
 1122SOL    HW2 6129   4.159   0.225   5.818
 1122SOL     MW 6130   4.167   0.312   5.820
 1123SOL     OW 6131   1.110   5.194   1.593
 1123SOL    HW1 6132   1.028   5.242   1.594
 1123SOL    HW2 6133   1.088   5.109   1.553
 1123SOL     MW 6134   1.097   5.189   1.588
 1124SOL     OW 6135   5.958   3.264   5.506
 1124SOL    HW1 6136   5.931   3.335   5.564
 1124SOL    HW2 6137   5.924   3.184   5.546
 1124SOL     MW 6138   5.950   3.263   5.518
 1125SOL     OW 6139   5.258   0.685   4.536
 1125SOL    HW1 6140   5.171   0.660   4.567
 1125SOL    HW2 6141   5.240   0.738   4.458
 1125SOL     MW 6142   5.244   0.688   4.530
 1126SOL     OW 6143   5.080   2.115   1.863
 1126SOL    HW1 6144   5.124   2.040   1.823
 1126SOL    HW2 6145   5.002   2.129   1.809
 1126SOL     MW 6146   5.076   2.107   1.851
 1127SOL     OW 6147   5.162   2.900   4.562
 1127SOL    HW1 6148   5.139   2.988   4.592
 1127SOL    HW2 6149   5.193   2.912   4.472
 1127SOL     MW 6150   5.163   2.913   4.554
 1128SOL     OW 6151   1.035   1.852   3.877
 1128SOL    HW1 6152   0.954   1.868   3.829
 1128SOL    HW2 6153   1.023   1.896   3.961
 1128SOL     MW 6154   1.024   1.860   3.882
 1129SOL     OW 6155   5.538   5.736   3.057
 1129SOL    HW1 6156   5.630   5.760   3.069
 1129SOL    HW2 6157   5.539   5.661   2.999
 1129SOL     MW 6158   5.550   5.730   3.051
 1130SOL     OW 6159   3.284   3.484   5.686
 1130SOL    HW1 6160   3.286   3.520   5.775
 1130SOL    HW2 6161   3.277   3.561   5.629
 1130SOL     MW 6162   3.283   3.499   5.690
 1131SOL     OW 6163   6.068   5.343   4.555
 1131SOL    HW1 6164   6.010   5.373   4.485
 1131SOL    HW2 6165   6.156   5.368   4.525
 1131SOL     MW 6166   6.072   5.350   4.542
 1132SOL     OW 6167   2.520   5.916   3.061
 1132SOL    HW1 6168   2.490   6.001   3.092
 1132SOL    HW2 6169   2.548   5.870   3.140
 1132SOL     MW 6170   2.520   5.921   3.075
 1133SOL     OW 6171   5.300   2.682   2.720
 1133SOL    HW1 6172   5.305   2.619   2.648
 1133SOL    HW2 6173   5.360   2.752   2.694
 1133SOL     MW 6174   5.308   2.683   2.707
 1134SOL     OW 6175   3.534   1.252   2.210
 1134SOL    HW1 6176   3.499   1.334   2.175
 1134SOL    HW2 6177   3.534   1.263   2.305
 1134SOL     MW 6178   3.530   1.264   2.217
 1135SOL     OW 6179   2.523   1.309   5.882
 1135SOL    HW1 6180   2.552   1.220   5.863
 1135SOL    HW2 6181   2.560   1.328   5.968
 1135SOL     MW 6182   2.531   1.300   5.891
 1136SOL     OW 6183   0.356   1.300   6.040
 1136SOL    HW1 6184   0.426   1.242   6.011
 1136SOL    HW2 6185   0.390   1.389   6.025
 1136SOL     MW 6186   0.369   1.304   6.035
 1137SOL     OW 6187   0.220   2.918   3.355
 1137SOL    HW1 6188   0.225   2.931   3.261
 1137SOL    HW2 6189   0.139   2.961   3.382
 1137SOL     MW 6190   0.210   2.925   3.347
 1138SOL     OW 6191   4.080   5.675   5.241
 1138SOL    HW1 6192   4.018   5.604   5.224
 1138SOL    HW2 6193   4.025   5.747   5.272
 1138SOL     MW 6194   4.065   5.675   5.243
 1139SOL     OW 6195   0.059   3.487   1.401
 1139SOL    HW1 6196   0.040   3.555   1.336
 1139SOL    HW2 6197   0.144   3.452   1.374
 1139SOL     MW 6198   0.067   3.492   1.389
 1140SOL     OW 6199   1.716   0.648   1.432
 1140SOL    HW1 6200   1.676   0.726   1.470
 1140SOL    HW2 6201   1.693   0.653   1.339
 1140SOL     MW 6202   1.708   0.659   1.425
 1141SOL     OW 6203   1.117   0.498   5.819
 1141SOL    HW1 6204   1.038   0.493   5.873
 1141SOL    HW2 6205   1.189   0.484   5.880
 1141SOL     MW 6206   1.116   0.496   5.833
 1142SOL     OW 6207   5.764   0.895   4.520
 1142SOL    HW1 6208   5.858   0.879   4.531
 1142SOL    HW2 6209   5.730   0.811   4.488
 1142SOL     MW 6210   5.772   0.882   4.517
 1143SOL     OW 6211   5.942   0.412   2.887
 1143SOL    HW1 6212   6.028   0.449   2.904
 1143SOL    HW2 6213   5.922   0.358   2.964
 1143SOL     MW 6214   5.950   0.410   2.899
 1144SOL     OW 6215   1.024   5.357   4.791
 1144SOL    HW1 6216   0.929   5.366   4.787
 1144SOL    HW2 6217   1.040   5.263   4.781
 1144SOL     MW 6218   1.014   5.346   4.789
 1145SOL     OW 6219   4.970   2.966   5.879
 1145SOL    HW1 6220   4.957   2.932   5.967
 1145SOL    HW2 6221   4.884   2.961   5.838
 1145SOL     MW 6222   4.957   2.961   5.885
 1146SOL     OW 6223   3.486   0.072   4.403
 1146SOL    HW1 6224   3.526   0.035   4.325
 1146SOL    HW2 6225   3.559   0.094   4.461
 1146SOL     MW 6226   3.500   0.070   4.401
 1147SOL     OW 6227   1.109   1.153   3.961
 1147SOL    HW1 6228   1.116   1.239   3.920
 1147SOL    HW2 6229   1.174   1.099   3.915
 1147SOL     MW 6230   1.119   1.157   3.950
 1148SOL     OW 6231   0.880   3.243   2.211
 1148SOL    HW1 6232   0.903   3.271   2.299
 1148SOL    HW2 6233   0.928   3.302   2.153
 1148SOL     MW 6234   0.889   3.254   2.215
 1149SOL     OW 6235   3.898   2.811   6.096
 1149SOL    HW1 6236   3.974   2.868   6.088
 1149SOL    HW2 6237   3.886   2.775   6.008
 1149SOL     MW 6238   3.906   2.814   6.084
 1150SOL     OW 6239   5.235   0.960   1.845
 1150SOL    HW1 6240   5.258   1.024   1.779
 1150SOL    HW2 6241   5.162   1.000   1.893
 1150SOL     MW 6242   5.228   0.973   1.843
 1151SOL     OW 6243   5.195   1.231   3.687
 1151SOL    HW1 6244   5.216   1.271   3.603
 1151SOL    HW2 6245   5.155   1.302   3.738
 1151SOL     MW 6246   5.193   1.245   3.683
 1152SOL     OW 6247   2.787   1.044   5.838
 1152SOL    HW1 6248   2.821   0.955   5.848
 1152SOL    HW2 6249   2.850   1.088   5.781
 1152SOL     MW 6250   2.800   1.038   5.832
 1153SOL     OW 6251   1.851   3.117   0.347
 1153SOL    HW1 6252   1.776   3.137   0.290
 1153SOL    HW2 6253   1.817   3.053   0.409
 1153SOL     MW 6254   1.837   3.111   0.348
 1154SOL     OW 6255   4.131   3.290   1.386
 1154SOL    HW1 6256   4.066   3.356   1.412
 1154SOL    HW2 6257   4.082   3.208   1.385
 1154SOL     MW 6258   4.116   3.288   1.389
 1155SOL     OW 6259   2.237   4.566   0.456
 1155SOL    HW1 6260   2.191   4.557   0.373
 1155SOL    HW2 6261   2.329   4.550   0.435
 1155SOL     MW 6262   2.243   4.563   0.443
 1156SOL     OW 6263   1.761   3.222   4.609
 1156SOL    HW1 6264   1.841   3.171   4.625
 1156SOL    HW2 6265   1.790   3.296   4.557
 1156SOL     MW 6266   1.775   3.225   4.605
 1157SOL     OW 6267   1.551   3.690   5.376
 1157SOL    HW1 6268   1.486   3.628   5.408
 1157SOL    HW2 6269   1.566   3.665   5.285
 1157SOL     MW 6270   1.545   3.679   5.368
 1158SOL     OW 6271   3.892   0.921   1.277
 1158SOL    HW1 6272   3.870   0.950   1.189
 1158SOL    HW2 6273   3.938   0.838   1.263
 1158SOL     MW 6274   3.895   0.914   1.264
 1159SOL     OW 6275   0.504   2.495   3.558
 1159SOL    HW1 6276   0.497   2.482   3.652
 1159SOL    HW2 6277   0.444   2.566   3.538
 1159SOL     MW 6278   0.495   2.502   3.567
 1160SOL     OW 6279   5.390   3.283   4.877
 1160SOL    HW1 6280   5.377   3.365   4.924
 1160SOL    HW2 6281   5.398   3.217   4.946
 1160SOL     MW 6282   5.389   3.285   4.891
 1161SOL     OW 6283   4.511   3.045   1.583
 1161SOL    HW1 6284   4.422   3.039   1.550
 1161SOL    HW2 6285   4.531   3.139   1.581
 1161SOL     MW 6286   4.502   3.056   1.579
 1162SOL     OW 6287   4.379   1.649   2.140
 1162SOL    HW1 6288   4.339   1.563   2.155
 1162SOL    HW2 6289   4.311   1.700   2.095
 1162SOL     MW 6290   4.365   1.644   2.136
 1163SOL     OW 6291   0.100   2.665   3.153
 1163SOL    HW1 6292   0.126   2.757   3.153
 1163SOL    HW2 6293   0.017   2.663   3.106
 1163SOL     MW 6294   0.093   2.677   3.147
 1164SOL     OW 6295   4.672   1.963   5.557
 1164SOL    HW1 6296   4.584   1.944   5.588
 1164SOL    HW2 6297   4.720   1.989   5.636
 1164SOL     MW 6298   4.667   1.964   5.571
 1165SOL     OW 6299   3.013   2.058   0.402
 1165SOL    HW1 6300   3.011   2.008   0.484
 1165SOL    HW2 6301   3.060   2.138   0.423
 1165SOL     MW 6302   3.019   2.062   0.415
 1166SOL     OW 6303   0.612   4.129   2.458
 1166SOL    HW1 6304   0.643   4.196   2.519
 1166SOL    HW2 6305   0.682   4.064   2.456
 1166SOL     MW 6306   0.625   4.129   2.466
 1167SOL     OW 6307   0.742   2.683   0.561
 1167SOL    HW1 6308   0.754   2.690   0.656
 1167SOL    HW2 6309   0.762   2.770   0.528
 1167SOL     MW 6310   0.746   2.695   0.569
 1168SOL     OW 6311   5.978   4.295   0.258
 1168SOL    HW1 6312   5.953   4.387   0.265
 1168SOL    HW2 6313   5.962   4.259   0.346
 1168SOL     MW 6314   5.973   4.302   0.270
 1169SOL     OW 6315   1.472   0.521   4.069
 1169SOL    HW1 6316   1.384   0.538   4.103
 1169SOL    HW2 6317   1.486   0.590   4.003
 1169SOL     MW 6318   1.462   0.532   4.065
 1170SOL     OW 6319   5.535   2.907   2.931
 1170SOL    HW1 6320   5.472   2.970   2.967
 1170SOL    HW2 6321   5.527   2.830   2.988
 1170SOL     MW 6322   5.526   2.905   2.943
 1171SOL     OW 6323   1.089   1.511   0.006
 1171SOL    HW1 6324   1.043   1.585  -0.034
 1171SOL    HW2 6325   1.128   1.546   0.086
 1171SOL     MW 6326   1.088   1.525   0.011
 1172SOL     OW 6327   4.052   1.606   0.396
 1172SOL    HW1 6328   3.984   1.661   0.358
 1172SOL    HW2 6329   4.058   1.634   0.487
 1172SOL     MW 6330   4.044   1.616   0.403
 1173SOL     OW 6331   2.516   3.691   4.773
 1173SOL    HW1 6332   2.485   3.781   4.778
 1173SOL    HW2 6333   2.609   3.699   4.755
 1173SOL     MW 6334   2.524   3.704   4.771
 1174SOL     OW 6335   6.121   4.471   0.797
 1174SOL    HW1 6336   6.112   4.462   0.891
 1174SOL    HW2 6337   6.039   4.435   0.761
 1174SOL     MW 6338   6.109   4.466   0.804
 1175SOL     OW 6339   4.491   3.664   0.787
 1175SOL    HW1 6340   4.472   3.579   0.826
 1175SOL    HW2 6341   4.567   3.649   0.731
 1175SOL     MW 6342   4.498   3.651   0.785
 1176SOL     OW 6343   0.533   0.708   6.070
 1176SOL    HW1 6344   0.538   0.778   6.006
 1176SOL    HW2 6345   0.487   0.747   6.145
 1176SOL     MW 6346   0.528   0.722   6.072
 1177SOL     OW 6347   2.319   2.554   5.054
 1177SOL    HW1 6348   2.357   2.487   4.998
 1177SOL    HW2 6349   2.311   2.631   4.998
 1177SOL     MW 6350   2.323   2.556   5.040
 1178SOL     OW 6351   3.416   0.156   3.212
 1178SOL    HW1 6352   3.357   0.162   3.287
 1178SOL    HW2 6353   3.499   0.192   3.244
 1178SOL     MW 6354   3.419   0.162   3.226
 1179SOL     OW 6355   0.986   1.439   2.925
 1179SOL    HW1 6356   0.968   1.502   2.855
 1179SOL    HW2 6357   0.906   1.388   2.932
 1179SOL     MW 6358   0.973   1.441   2.917
 1180SOL     OW 6359   4.659   2.321   3.830
 1180SOL    HW1 6360   4.673   2.251   3.767
 1180SOL    HW2 6361   4.725   2.306   3.898
 1180SOL     MW 6362   4.669   2.310   3.831
 1181SOL     OW 6363   1.493   0.468   3.288
 1181SOL    HW1 6364   1.563   0.414   3.250
 1181SOL    HW2 6365   1.517   0.477   3.380
 1181SOL     MW 6366   1.505   0.462   3.295
 1182SOL     OW 6367   1.312   3.593   5.927
 1182SOL    HW1 6368   1.299   3.666   5.867
 1182SOL    HW2 6369   1.344   3.522   5.871
 1182SOL     MW 6370   1.315   3.593   5.912
 1183SOL     OW 6371   0.503   2.884   0.288
 1183SOL    HW1 6372   0.503   2.970   0.330
 1183SOL    HW2 6373   0.412   2.857   0.288
 1183SOL     MW 6374   0.491   2.891   0.294
 1184SOL     OW 6375   2.490   2.047   0.717
 1184SOL    HW1 6376   2.526   2.010   0.798
 1184SOL    HW2 6377   2.426   2.111   0.747
 1184SOL     MW 6378   2.487   2.050   0.731
 1185SOL     OW 6379   2.646   3.413   0.390
 1185SOL    HW1 6380   2.731   3.384   0.360
 1185SOL    HW2 6381   2.585   3.347   0.357
 1185SOL     MW 6382   2.649   3.401   0.382
 1186SOL     OW 6383   6.087   3.392   4.569
 1186SOL    HW1 6384   6.035   3.451   4.514
 1186SOL    HW2 6385   6.034   3.312   4.573
 1186SOL     MW 6386   6.073   3.390   4.562
 1187SOL     OW 6387   3.334   0.011   3.502
 1187SOL    HW1 6388   3.395   0.017   3.576
 1187SOL    HW2 6389   3.378  -0.047   3.439
 1187SOL     MW 6390   3.348   0.004   3.503
 1188SOL     OW 6391   1.529   2.970   2.435
 1188SOL    HW1 6392   1.580   2.914   2.376
 1188SOL    HW2 6393   1.501   2.912   2.506
 1188SOL     MW 6394   1.532   2.955   2.437
 1189SOL     OW 6395   4.975   4.476   0.723
 1189SOL    HW1 6396   4.985   4.557   0.672
 1189SOL    HW2 6397   5.009   4.498   0.810
 1189SOL     MW 6398   4.981   4.489   0.728
 1190SOL     OW 6399   3.532   0.446   4.703
 1190SOL    HW1 6400   3.546   0.414   4.792
 1190SOL    HW2 6401   3.462   0.391   4.668
 1190SOL     MW 6402   3.525   0.435   4.710
 1191SOL     OW 6403   4.342   0.153   0.053
 1191SOL    HW1 6404   4.298   0.078   0.012
 1191SOL    HW2 6405   4.349   0.218  -0.018
 1191SOL     MW 6406   4.338   0.152   0.038
 1192SOL     OW 6407   0.923   1.786   2.354
 1192SOL    HW1 6408   0.844   1.838   2.340
 1192SOL    HW2 6409   0.914   1.753   2.444
 1192SOL     MW 6410   0.912   1.788   2.364
 1193SOL     OW 6411   0.516   1.694   5.296
 1193SOL    HW1 6412   0.546   1.702   5.387
 1193SOL    HW2 6413   0.552   1.771   5.252
 1193SOL     MW 6414   0.524   1.705   5.302
 1194SOL     OW 6415   2.734   4.303   1.911
 1194SOL    HW1 6416   2.776   4.234   1.860
 1194SOL    HW2 6417   2.710   4.369   1.846
 1194SOL     MW 6418   2.737   4.303   1.896
 1195SOL     OW 6419   2.939   5.347   1.968
 1195SOL    HW1 6420   2.876   5.307   1.908
 1195SOL    HW2 6421   2.919   5.441   1.964
 1195SOL     MW 6422   2.929   5.354   1.960
 1196SOL     OW 6423   0.810   2.739   3.457
 1196SOL    HW1 6424   0.798   2.773   3.545
 1196SOL    HW2 6425   0.902   2.754   3.437
 1196SOL     MW 6426   0.820   2.746   3.465
 1197SOL     OW 6427   0.663   1.376   3.105
 1197SOL    HW1 6428   0.616   1.404   3.183
 1197SOL    HW2 6429   0.746   1.341   3.138
 1197SOL     MW 6430   0.668   1.375   3.119
 1198SOL     OW 6431   0.002   2.623   3.886
 1198SOL    HW1 6432   0.041   2.703   3.922
 1198SOL    HW2 6433  -0.040   2.650   3.805
 1198SOL     MW 6434   0.002   2.637   3.880
 1199SOL     OW 6435   5.766   5.310   2.115
 1199SOL    HW1 6436   5.710   5.246   2.159
 1199SOL    HW2 6437   5.724   5.394   2.132
 1199SOL     MW 6438   5.754   5.312   2.123
 1200SOL     OW 6439   0.728   4.796   3.084
 1200SOL    HW1 6440   0.678   4.731   3.035
 1200SOL    HW2 6441   0.675   4.875   3.081
 1200SOL     MW 6442   0.715   4.798   3.077
 1201SOL     OW 6443   5.532   3.051   1.205
 1201SOL    HW1 6444   5.545   3.119   1.272
 1201SOL    HW2 6445   5.604   2.990   1.218
 1201SOL     MW 6446   5.543   3.052   1.215
 1202SOL     OW 6447   5.547   0.170   4.421
 1202SOL    HW1 6448   5.582   0.249   4.464
 1202SOL    HW2 6449   5.589   0.169   4.335
 1202SOL     MW 6450   5.557   0.180   4.416
 1203SOL     OW 6451   4.065   2.998   6.035
 1203SOL    HW1 6452   4.159   3.002   6.015
 1203SOL    HW2 6453   4.055   3.055   6.112
 1203SOL     MW 6454   4.076   3.006   6.042
 1204SOL     OW 6455   4.420   3.005   0.147
 1204SOL    HW1 6456   4.410   2.910   0.140
 1204SOL    HW2 6457   4.337   3.036   0.182
 1204SOL     MW 6458   4.408   2.997   0.151
 1205SOL     OW 6459   2.653   4.462   1.689
 1205SOL    HW1 6460   2.578   4.515   1.664
 1205SOL    HW2 6461   2.729   4.518   1.672
 1205SOL     MW 6462   2.653   4.476   1.683
 1206SOL     OW 6463   1.185   1.168   0.476
 1206SOL    HW1 6464   1.159   1.257   0.455
 1206SOL    HW2 6465   1.272   1.176   0.514
 1206SOL     MW 6466   1.193   1.180   0.478
 1207SOL     OW 6467   5.007   1.582   2.536
 1207SOL    HW1 6468   4.994   1.505   2.591
 1207SOL    HW2 6469   5.071   1.554   2.471
 1207SOL     MW 6470   5.013   1.569   2.535
 1208SOL     OW 6471   2.449   3.711   5.583
 1208SOL    HW1 6472   2.498   3.784   5.544
 1208SOL    HW2 6473   2.491   3.633   5.546
 1208SOL     MW 6474   2.461   3.710   5.573
 1209SOL     OW 6475   4.431   1.112   4.994
 1209SOL    HW1 6476   4.525   1.128   4.981
 1209SOL    HW2 6477   4.392   1.129   4.908
 1209SOL     MW 6478   4.438   1.116   4.981
 1210SOL     OW 6479   5.816   0.283   2.641
 1210SOL    HW1 6480   5.849   0.297   2.730
 1210SOL    HW2 6481   5.843   0.193   2.620
 1210SOL     MW 6482   5.824   0.273   2.650
 1211SOL     OW 6483   5.026   5.815   0.994
 1211SOL    HW1 6484   5.114   5.813   1.030
 1211SOL    HW2 6485   4.970   5.785   1.066
 1211SOL     MW 6486   5.030   5.811   1.008
 1212SOL     OW 6487   5.467   4.104   2.502
 1212SOL    HW1 6488   5.494   4.054   2.425
 1212SOL    HW2 6489   5.378   4.076   2.519
 1212SOL     MW 6490   5.459   4.094   2.494
 1213SOL     OW 6491   5.386   2.703   3.092
 1213SOL    HW1 6492   5.405   2.641   3.163
 1213SOL    HW2 6493   5.313   2.663   3.044
 1213SOL     MW 6494   5.379   2.690   3.095
 1214SOL     OW 6495   5.591   3.909   3.779
 1214SOL    HW1 6496   5.654   3.906   3.707
 1214SOL    HW2 6497   5.507   3.888   3.739
 1214SOL     MW 6498   5.588   3.906   3.764
 1215SOL     OW 6499   3.659   3.175   0.520
 1215SOL    HW1 6500   3.692   3.254   0.563
 1215SOL    HW2 6501   3.568   3.168   0.550
 1215SOL     MW 6502   3.651   3.184   0.529
 1216SOL     OW 6503   2.795   5.930   3.750
 1216SOL    HW1 6504   2.822   5.990   3.681
 1216SOL    HW2 6505   2.877   5.890   3.780
 1216SOL     MW 6506   2.809   5.932   3.745
 1217SOL     OW 6507   0.937   1.249   3.460
 1217SOL    HW1 6508   1.008   1.186   3.468
 1217SOL    HW2 6509   0.910   1.244   3.369
 1217SOL     MW 6510   0.943   1.240   3.449
 1218SOL     OW 6511   4.702   3.020   4.956
 1218SOL    HW1 6512   4.678   2.928   4.948
 1218SOL    HW2 6513   4.676   3.058   4.872
 1218SOL     MW 6514   4.695   3.013   4.944
 1219SOL     OW 6515   4.266   1.072   1.633
 1219SOL    HW1 6516   4.171   1.077   1.645
 1219SOL    HW2 6517   4.278   1.045   1.542
 1219SOL     MW 6518   4.256   1.069   1.623
 1220SOL     OW 6519   4.413   3.687   3.878
 1220SOL    HW1 6520   4.424   3.652   3.790
 1220SOL    HW2 6521   4.482   3.752   3.887
 1220SOL     MW 6522   4.423   3.691   3.868
 1221SOL     OW 6523   3.356   0.989   3.789
 1221SOL    HW1 6524   3.434   1.040   3.769
 1221SOL    HW2 6525   3.356   0.918   3.725
 1221SOL     MW 6526   3.366   0.986   3.778
 1222SOL     OW 6527   4.170   4.266   0.135
 1222SOL    HW1 6528   4.207   4.347   0.099
 1222SOL    HW2 6529   4.076   4.275   0.121
 1222SOL     MW 6530   4.163   4.278   0.128
 1223SOL     OW 6531   1.117   1.484   5.009
 1223SOL    HW1 6532   1.042   1.428   5.027
 1223SOL    HW2 6533   1.139   1.522   5.094
 1223SOL     MW 6534   1.110   1.482   5.022
 1224SOL     OW 6535   1.272   1.893   4.612
 1224SOL    HW1 6536   1.242   1.830   4.677
 1224SOL    HW2 6537   1.199   1.953   4.601
 1224SOL     MW 6538   1.259   1.893   4.619
 1225SOL     OW 6539   5.856   5.493   5.898
 1225SOL    HW1 6540   5.889   5.581   5.917
 1225SOL    HW2 6541   5.767   5.507   5.867
 1225SOL     MW 6542   5.849   5.506   5.896
 1226SOL     OW 6543   0.158   3.044   4.478
 1226SOL    HW1 6544   0.126   3.095   4.404
 1226SOL    HW2 6545   0.203   3.108   4.533
 1226SOL     MW 6546   0.160   3.059   4.476
 1227SOL     OW 6547   1.575   5.733   4.955
 1227SOL    HW1 6548   1.630   5.767   5.026
 1227SOL    HW2 6549   1.511   5.677   4.998
 1227SOL     MW 6550   1.574   5.730   4.969
 1228SOL     OW 6551   3.967   2.864   1.522
 1228SOL    HW1 6552   4.056   2.894   1.502
 1228SOL    HW2 6553   3.910   2.919   1.467
 1228SOL     MW 6554   3.971   2.875   1.512
 1229SOL     OW 6555   2.708   4.324   5.704
 1229SOL    HW1 6556   2.760   4.399   5.673
 1229SOL    HW2 6557   2.737   4.311   5.794
 1229SOL     MW 6558   2.718   4.332   5.712
 1230SOL     OW 6559   2.026   6.016   1.166
 1230SOL    HW1 6560   2.070   6.017   1.081
 1230SOL    HW2 6561   1.939   6.052   1.149
 1230SOL     MW 6562   2.021   6.021   1.153
 1231SOL     OW 6563   2.157   3.641   4.828
 1231SOL    HW1 6564   2.190   3.641   4.918
 1231SOL    HW2 6565   2.138   3.549   4.809
 1231SOL     MW 6566   2.159   3.630   4.837
 1232SOL     OW 6567   0.808   5.425   3.742
 1232SOL    HW1 6568   0.772   5.425   3.830
 1232SOL    HW2 6569   0.890   5.377   3.749
 1232SOL     MW 6570   0.814   5.419   3.754
 1233SOL     OW 6571   0.276   5.189   4.054
 1233SOL    HW1 6572   0.315   5.276   4.057
 1233SOL    HW2 6573   0.240   5.175   4.141
 1233SOL     MW 6574   0.276   5.198   4.065
 1234SOL     OW 6575   3.039   1.554   5.225
 1234SOL    HW1 6576   3.133   1.538   5.216
 1234SOL    HW2 6577   3.018   1.529   5.315
 1234SOL     MW 6578   3.048   1.549   5.235
 1235SOL     OW 6579   0.693   4.933   4.294
 1235SOL    HW1 6580   0.632   4.891   4.355
 1235SOL    HW2 6581   0.636   4.966   4.224
 1235SOL     MW 6582   0.678   4.932   4.293
 1236SOL     OW 6583   2.162   1.611   3.197
 1236SOL    HW1 6584   2.083   1.556   3.201
 1236SOL    HW2 6585   2.229   1.560   3.242
 1236SOL     MW 6586   2.160   1.597   3.203
 1237SOL     OW 6587   5.330   4.051   4.619
 1237SOL    HW1 6588   5.395   4.071   4.551
 1237SOL    HW2 6589   5.289   4.135   4.638
 1237SOL     MW 6590   5.333   4.064   4.613
 1238SOL     OW 6591   0.177   0.097   0.891
 1238SOL    HW1 6592   0.157   0.165   0.826
 1238SOL    HW2 6593   0.252   0.132   0.939
 1238SOL     MW 6594   0.184   0.110   0.889
 1239SOL     OW 6595   1.399   1.023   1.882
 1239SOL    HW1 6596   1.339   0.959   1.920
 1239SOL    HW2 6597   1.429   0.983   1.801
 1239SOL     MW 6598   1.395   1.010   1.877
 1240SOL     OW 6599   3.932   1.755   5.797
 1240SOL    HW1 6600   3.880   1.711   5.729
 1240SOL    HW2 6601   3.940   1.689   5.866
 1240SOL     MW 6602   3.927   1.741   5.797
 1241SOL     OW 6603   2.312   5.188   0.920
 1241SOL    HW1 6604   2.274   5.210   0.834
 1241SOL    HW2 6605   2.343   5.271   0.955
 1241SOL     MW 6606   2.311   5.201   0.913
 1242SOL     OW 6607   4.962   4.505   4.653
 1242SOL    HW1 6608   4.985   4.595   4.676
 1242SOL    HW2 6609   4.866   4.505   4.653
 1242SOL     MW 6610   4.953   4.517   4.656
 1243SOL     OW 6611   3.172   3.883   1.140
 1243SOL    HW1 6612   3.201   3.885   1.232
 1243SOL    HW2 6613   3.125   3.800   1.131
 1243SOL     MW 6614   3.170   3.873   1.151
 1244SOL     OW 6615   0.282   5.316   3.040
 1244SOL    HW1 6616   0.294   5.388   2.978
 1244SOL    HW2 6617   0.349   5.331   3.107
 1244SOL     MW 6618   0.293   5.327   3.041
 1245SOL     OW 6619   1.945   0.030   4.611
 1245SOL    HW1 6620   1.981  -0.026   4.542
 1245SOL    HW2 6621   1.967   0.119   4.584
 1245SOL     MW 6622   1.952   0.034   4.599
 1246SOL     OW 6623   3.769   0.320   5.149
 1246SOL    HW1 6624   3.685   0.323   5.196
 1246SOL    HW2 6625   3.779   0.228   5.124
 1246SOL     MW 6626   3.759   0.308   5.152
 1247SOL     OW 6627   5.136   0.798   3.418
 1247SOL    HW1 6628   5.202   0.824   3.354
 1247SOL    HW2 6629   5.129   0.872   3.477
 1247SOL     MW 6630   5.144   0.811   3.418
 1248SOL     OW 6631   0.057   1.398   2.758
 1248SOL    HW1 6632   0.135   1.448   2.733
 1248SOL    HW2 6633   0.088   1.338   2.826
 1248SOL     MW 6634   0.071   1.397   2.764
 1249SOL     OW 6635   5.164   3.380   6.066
 1249SOL    HW1 6636   5.119   3.321   6.006
 1249SOL    HW2 6637   5.213   3.323   6.124
 1249SOL     MW 6638   5.164   3.365   6.065
 1250SOL     OW 6639   0.407   4.192   1.014
 1250SOL    HW1 6640   0.486   4.139   1.014
 1250SOL    HW2 6641   0.429   4.268   0.960
 1250SOL     MW 6642   0.420   4.195   1.007
 1251SOL     OW 6643   2.459   0.963   1.652
 1251SOL    HW1 6644   2.364   0.959   1.644
 1251SOL    HW2 6645   2.490   0.980   1.563
 1251SOL     MW 6646   2.451   0.965   1.639
 1252SOL     OW 6647   1.707   4.506   6.106
 1252SOL    HW1 6648   1.668   4.421   6.084
 1252SOL    HW2 6649   1.736   4.541   6.022
 1252SOL     MW 6650   1.705   4.500   6.092
 1253SOL     OW 6651   2.682   2.694   4.909
 1253SOL    HW1 6652   2.617   2.762   4.894
 1253SOL    HW2 6653   2.657   2.623   4.850
 1253SOL     MW 6654   2.671   2.693   4.899
 1254SOL     OW 6655   4.598   5.558   5.394
 1254SOL    HW1 6656   4.630   5.547   5.304
 1254SOL    HW2 6657   4.519   5.504   5.398
 1254SOL     MW 6658   4.592   5.549   5.383
 1255SOL     OW 6659   3.139   0.245   4.708
 1255SOL    HW1 6660   3.212   0.254   4.646
 1255SOL    HW2 6661   3.141   0.153   4.735
 1255SOL     MW 6662   3.149   0.235   4.704
 1256SOL     OW 6663   3.140   4.443   5.272
 1256SOL    HW1 6664   3.127   4.439   5.367
 1256SOL    HW2 6665   3.121   4.534   5.249
 1256SOL     MW 6666   3.136   4.454   5.281
 1257SOL     OW 6667   4.209   0.218   3.899
 1257SOL    HW1 6668   4.201   0.269   3.818
 1257SOL    HW2 6669   4.164   0.272   3.964
 1257SOL     MW 6670   4.202   0.232   3.897
 1258SOL     OW 6671   0.503   2.740   4.576
 1258SOL    HW1 6672   0.592   2.719   4.602
 1258SOL    HW2 6673   0.458   2.656   4.573
 1258SOL     MW 6674   0.508   2.727   4.579
 1259SOL     OW 6675   2.915   5.681   4.865
 1259SOL    HW1 6676   2.996   5.706   4.819
 1259SOL    HW2 6677   2.893   5.595   4.829
 1259SOL     MW 6678   2.923   5.673   4.854
 1260SOL     OW 6679   3.605   5.749   0.243
 1260SOL    HW1 6680   3.663   5.825   0.246
 1260SOL    HW2 6681   3.533   5.771   0.302
 1260SOL     MW 6682   3.603   5.762   0.251
 1261SOL     OW 6683   5.671   2.130   5.784
 1261SOL    HW1 6684   5.615   2.085   5.847
 1261SOL    HW2 6685   5.657   2.223   5.803
 1261SOL     MW 6686   5.662   2.137   5.795
 1262SOL     OW 6687   3.710   2.899   0.722
 1262SOL    HW1 6688   3.768   2.825   0.742
 1262SOL    HW2 6689   3.744   2.934   0.639
 1262SOL     MW 6690   3.722   2.894   0.714
 1263SOL     OW 6691   3.983   1.204   3.345
 1263SOL    HW1 6692   4.061   1.150   3.355
 1263SOL    HW2 6693   4.006   1.287   3.387
 1263SOL     MW 6694   3.996   1.208   3.351
 1264SOL     OW 6695   3.027   0.674   2.138
 1264SOL    HW1 6696   3.074   0.757   2.137
 1264SOL    HW2 6697   3.032   0.642   2.048
 1264SOL     MW 6698   3.033   0.681   2.127
 1265SOL     OW 6699   4.680   0.766   3.021
 1265SOL    HW1 6700   4.758   0.801   2.978
 1265SOL    HW2 6701   4.686   0.798   3.111
 1265SOL     MW 6702   4.691   0.775   3.027
 1266SOL     OW 6703   4.756   4.822   5.474
 1266SOL    HW1 6704   4.844   4.859   5.478
 1266SOL    HW2 6705   4.699   4.898   5.460
 1266SOL     MW 6706   4.760   4.837   5.473
 1267SOL     OW 6707   5.057   0.936   4.705
 1267SOL    HW1 6708   5.065   0.860   4.762
 1267SOL    HW2 6709   5.144   0.944   4.664
 1267SOL     MW 6710   5.069   0.928   4.707
 1268SOL     OW 6711   5.788   0.874   1.524
 1268SOL    HW1 6712   5.733   0.927   1.467
 1268SOL    HW2 6713   5.765   0.903   1.613
 1268SOL     MW 6714   5.778   0.885   1.528
 1269SOL     OW 6715   1.113   4.693   2.918
 1269SOL    HW1 6716   1.176   4.659   2.981
 1269SOL    HW2 6717   1.078   4.773   2.958
 1269SOL     MW 6718   1.117   4.699   2.931
 1270SOL     OW 6719   2.745   2.898   5.623
 1270SOL    HW1 6720   2.736   2.890   5.528
 1270SOL    HW2 6721   2.791   2.818   5.649
 1270SOL     MW 6722   2.750   2.886   5.614
 1271SOL     OW 6723   5.549   5.005   4.273
 1271SOL    HW1 6724   5.572   4.994   4.365
 1271SOL    HW2 6725   5.534   5.099   4.263
 1271SOL     MW 6726   5.550   5.016   4.283
 1272SOL     OW 6727   3.982   5.841   5.020
 1272SOL    HW1 6728   3.957   5.887   4.940
 1272SOL    HW2 6729   3.991   5.750   4.993
 1272SOL     MW 6730   3.980   5.835   5.006
 1273SOL     OW 6731   0.895   1.524   4.223
 1273SOL    HW1 6732   0.900   1.436   4.187
 1273SOL    HW2 6733   0.816   1.523   4.278
 1273SOL     MW 6734   0.885   1.513   4.225
 1274SOL     OW 6735   3.176   5.731   5.599
 1274SOL    HW1 6736   3.232   5.661   5.565
 1274SOL    HW2 6737   3.087   5.701   5.582
 1274SOL     MW 6738   3.172   5.718   5.593
 1275SOL     OW 6739   1.498   4.807   4.647
 1275SOL    HW1 6740   1.577   4.782   4.694
 1275SOL    HW2 6741   1.441   4.730   4.654
 1275SOL     MW 6742   1.501   4.794   4.654
 1276SOL     OW 6743   5.189   1.577   3.617
 1276SOL    HW1 6744   5.213   1.558   3.708
 1276SOL    HW2 6745   5.093   1.586   3.619
 1276SOL     MW 6746   5.179   1.576   3.629
 1277SOL     OW 6747   1.797   0.748   0.324
 1277SOL    HW1 6748   1.726   0.749   0.389
 1277SOL    HW2 6749   1.860   0.685   0.359
 1277SOL     MW 6750   1.796   0.740   0.337
 1278SOL     OW 6751   4.555   0.344   1.735
 1278SOL    HW1 6752   4.530   0.378   1.649
 1278SOL    HW2 6753   4.482   0.368   1.793
 1278SOL     MW 6754   4.542   0.351   1.732
 1279SOL     OW 6755   0.360   2.929   4.373
 1279SOL    HW1 6756   0.293   2.954   4.436
 1279SOL    HW2 6757   0.405   2.855   4.415
 1279SOL     MW 6758   0.357   2.922   4.387
 1280SOL     OW 6759   2.158   1.564   4.551
 1280SOL    HW1 6760   2.236   1.516   4.579
 1280SOL    HW2 6761   2.084   1.512   4.584
 1280SOL     MW 6762   2.158   1.551   4.559
 1281SOL     OW 6763   4.252   5.344   1.669
 1281SOL    HW1 6764   4.180   5.377   1.722
 1281SOL    HW2 6765   4.214   5.271   1.620
 1281SOL     MW 6766   4.238   5.339   1.669
 1282SOL     OW 6767   0.826   5.306   1.388
 1282SOL    HW1 6768   0.759   5.249   1.349
 1282SOL    HW2 6769   0.789   5.394   1.380
 1282SOL     MW 6770   0.812   5.310   1.382
 1283SOL     OW 6771   5.207   4.137   3.658
 1283SOL    HW1 6772   5.290   4.178   3.686
 1283SOL    HW2 6773   5.204   4.054   3.704
 1283SOL     MW 6774   5.218   4.132   3.667
 1284SOL     OW 6775   3.876   6.054   0.537
 1284SOL    HW1 6776   3.895   5.983   0.475
 1284SOL    HW2 6777   3.806   6.019   0.592
 1284SOL     MW 6778   3.870   6.040   0.536
 1285SOL     OW 6779   1.030   2.830   0.239
 1285SOL    HW1 6780   1.111   2.791   0.271
 1285SOL    HW2 6781   0.976   2.840   0.317
 1285SOL     MW 6782   1.033   2.826   0.253
 1286SOL     OW 6783   0.465   3.831   3.569
 1286SOL    HW1 6784   0.438   3.818   3.659
 1286SOL    HW2 6785   0.437   3.753   3.523
 1286SOL     MW 6786   0.459   3.819   3.575
 1287SOL     OW 6787   3.362   4.601   0.109
 1287SOL    HW1 6788   3.352   4.660   0.184
 1287SOL    HW2 6789   3.448   4.622   0.074
 1287SOL     MW 6790   3.372   4.611   0.114
 1288SOL     OW 6791   5.191   2.722   2.275
 1288SOL    HW1 6792   5.165   2.671   2.199
 1288SOL    HW2 6793   5.255   2.668   2.321
 1288SOL     MW 6794   5.196   2.709   2.271
 1289SOL     OW 6795   5.950   3.625   5.670
 1289SOL    HW1 6796   5.858   3.634   5.696
 1289SOL    HW2 6797   5.980   3.546   5.715
 1289SOL     MW 6798   5.942   3.616   5.679
 1290SOL     OW 6799   1.018   5.885   5.068
 1290SOL    HW1 6800   1.052   5.920   5.150
 1290SOL    HW2 6801   0.929   5.856   5.089
 1290SOL     MW 6802   1.011   5.885   5.081
 1291SOL     OW 6803   2.260   5.501   0.084
 1291SOL    HW1 6804   2.222   5.451   0.157
 1291SOL    HW2 6805   2.300   5.577   0.126
 1291SOL     MW 6806   2.260   5.504   0.099
 1292SOL     OW 6807   1.622   0.313   1.124
 1292SOL    HW1 6808   1.614   0.224   1.158
 1292SOL    HW2 6809   1.597   0.369   1.198
 1292SOL     MW 6810   1.618   0.309   1.138
 1293SOL     OW 6811   0.938   5.023   3.954
 1293SOL    HW1 6812   0.892   4.996   3.875
 1293SOL    HW2 6813   0.874   5.074   4.003
 1293SOL     MW 6814   0.924   5.026   3.950
 1294SOL     OW 6815   4.951   1.067   1.937
 1294SOL    HW1 6816   4.869   1.019   1.950
 1294SOL    HW2 6817   4.923   1.154   1.911
 1294SOL     MW 6818   4.937   1.072   1.935
 1295SOL     OW 6819   3.001   1.466   2.307
 1295SOL    HW1 6820   3.071   1.473   2.372
 1295SOL    HW2 6821   3.047   1.446   2.225
 1295SOL     MW 6822   3.016   1.464   2.305
 1296SOL     OW 6823   5.975   6.070   5.283
 1296SOL    HW1 6824   5.959   6.027   5.199
 1296SOL    HW2 6825   5.947   6.160   5.269
 1296SOL     MW 6826   5.970   6.076   5.270
 1297SOL     OW 6827   3.768   2.394   4.927
 1297SOL    HW1 6828   3.804   2.315   4.966
 1297SOL    HW2 6829   3.718   2.436   4.997
 1297SOL     MW 6830   3.766   2.389   4.941
 1298SOL     OW 6831   1.888   0.078   3.845
 1298SOL    HW1 6832   1.905   0.041   3.932
 1298SOL    HW2 6833   1.826   0.016   3.805
 1298SOL     MW 6834   1.882   0.065   3.851
 1299SOL     OW 6835   2.952   5.883   0.349
 1299SOL    HW1 6836   2.865   5.916   0.326
 1299SOL    HW2 6837   2.944   5.788   0.342
 1299SOL     MW 6838   2.940   5.875   0.345
 1300SOL     OW 6839   1.192   4.262   4.271
 1300SOL    HW1 6840   1.112   4.315   4.278
 1300SOL    HW2 6841   1.199   4.217   4.355
 1300SOL     MW 6842   1.183   4.263   4.283
 1301SOL     OW 6843   5.098   1.421   5.987
 1301SOL    HW1 6844   5.185   1.445   6.020
 1301SOL    HW2 6845   5.041   1.493   6.015
 1301SOL     MW 6846   5.102   1.433   5.995
 1302SOL     OW 6847   0.569   5.592   4.863
 1302SOL    HW1 6848   0.611   5.589   4.948
 1302SOL    HW2 6849   0.641   5.602   4.800
 1302SOL     MW 6850   0.583   5.593   4.866
 1303SOL     OW 6851   5.323   1.401   5.257
 1303SOL    HW1 6852   5.325   1.425   5.164
 1303SOL    HW2 6853   5.287   1.312   5.258
 1303SOL     MW 6854   5.318   1.393   5.245
 1304SOL     OW 6855   2.423   1.562   3.888
 1304SOL    HW1 6856   2.475   1.632   3.927
 1304SOL    HW2 6857   2.460   1.550   3.801
 1304SOL     MW 6858   2.434   1.569   3.882
 1305SOL     OW 6859   2.580   1.170   3.268
 1305SOL    HW1 6860   2.538   1.230   3.330
 1305SOL    HW2 6861   2.661   1.214   3.243
 1305SOL     MW 6862   2.585   1.184   3.273
 1306SOL     OW 6863   0.324   0.416   3.999
 1306SOL    HW1 6864   0.324   0.440   3.907
 1306SOL    HW2 6865   0.394   0.350   4.007
 1306SOL     MW 6866   0.333   0.410   3.989
 1307SOL     OW 6867   2.846   1.803   1.079
 1307SOL    HW1 6868   2.794   1.829   1.156
 1307SOL    HW2 6869   2.888   1.721   1.104
 1307SOL     MW 6870   2.844   1.796   1.092
 1308SOL     OW 6871   5.069   3.130   0.099
 1308SOL    HW1 6872   5.022   3.151   0.019
 1308SOL    HW2 6873   5.061   3.035   0.108
 1308SOL     MW 6874   5.062   3.120   0.090
 1309SOL     OW 6875   2.432   5.578   3.739
 1309SOL    HW1 6876   2.503   5.622   3.691
 1309SOL    HW2 6877   2.359   5.640   3.735
 1309SOL     MW 6878   2.432   5.592   3.732
 1310SOL     OW 6879   3.882   6.040   4.367
 1310SOL    HW1 6880   3.868   6.113   4.306
 1310SOL    HW2 6881   3.948   6.072   4.429
 1310SOL     MW 6882   3.888   6.054   4.367
 1311SOL     OW 6883   5.716   5.815   3.747
 1311SOL    HW1 6884   5.703   5.721   3.735
 1311SOL    HW2 6885   5.628   5.848   3.767
 1311SOL     MW 6886   5.703   5.807   3.748
 1312SOL     OW 6887   0.532   2.317   0.956
 1312SOL    HW1 6888   0.512   2.225   0.939
 1312SOL    HW2 6889   0.549   2.355   0.870
 1312SOL     MW 6890   0.532   2.310   0.943
 1313SOL     OW 6891   0.796   2.315   4.480
 1313SOL    HW1 6892   0.702   2.316   4.496
 1313SOL    HW2 6893   0.835   2.293   4.565
 1313SOL     MW 6894   0.789   2.312   4.493
 1314SOL     OW 6895   1.730   5.837   4.619
 1314SOL    HW1 6896   1.736   5.859   4.526
 1314SOL    HW2 6897   1.651   5.784   4.626
 1314SOL     MW 6898   1.721   5.833   4.608
 1315SOL     OW 6899   5.810   2.619   0.605
 1315SOL    HW1 6900   5.768   2.562   0.541
 1315SOL    HW2 6901   5.903   2.594   0.602
 1315SOL     MW 6902   5.817   2.609   0.596
 1316SOL     OW 6903   4.973   0.551   3.400
 1316SOL    HW1 6904   4.933   0.571   3.485
 1316SOL    HW2 6905   5.031   0.625   3.383
 1316SOL     MW 6906   4.976   0.563   3.409
 1317SOL     OW 6907   2.104   1.652   1.665
 1317SOL    HW1 6908   2.040   1.640   1.735
 1317SOL    HW2 6909   2.053   1.681   1.589
 1317SOL     MW 6910   2.090   1.655   1.664
 1318SOL     OW 6911   1.175   0.623   5.569
 1318SOL    HW1 6912   1.088   0.664   5.565
 1318SOL    HW2 6913   1.173   0.572   5.650
 1318SOL     MW 6914   1.163   0.622   5.579
 1319SOL     OW 6915   2.771   5.604   1.524
 1319SOL    HW1 6916   2.772   5.568   1.613
 1319SOL    HW2 6917   2.735   5.534   1.470
 1319SOL     MW 6918   2.767   5.590   1.529
 1320SOL     OW 6919   2.827   1.285   3.195
 1320SOL    HW1 6920   2.874   1.244   3.267
 1320SOL    HW2 6921   2.882   1.359   3.168
 1320SOL     MW 6922   2.840   1.289   3.201
 1321SOL     OW 6923   2.053   5.215   4.364
 1321SOL    HW1 6924   2.090   5.301   4.345
 1321SOL    HW2 6925   2.090   5.191   4.449
 1321SOL     MW 6926   2.062   5.223   4.373
 1322SOL     OW 6927   3.563   0.746   2.631
 1322SOL    HW1 6928   3.566   0.835   2.667
 1322SOL    HW2 6929   3.517   0.694   2.697
 1322SOL     MW 6930   3.558   0.751   2.644
 1323SOL     OW 6931   6.014   2.658   1.012
 1323SOL    HW1 6932   5.970   2.587   0.965
 1323SOL    HW2 6933   6.072   2.697   0.947
 1323SOL     MW 6934   6.016   2.654   0.998
 1324SOL     OW 6935   2.636   2.530   0.271
 1324SOL    HW1 6936   2.562   2.561   0.323
 1324SOL    HW2 6937   2.633   2.434   0.280
 1324SOL     MW 6938   2.626   2.521   0.279
 1325SOL     OW 6939   2.386   3.138   6.007
 1325SOL    HW1 6940   2.338   3.055   6.017
 1325SOL    HW2 6941   2.476   3.111   5.989
 1325SOL     MW 6942   2.391   3.124   6.006
 1326SOL     OW 6943   5.012   2.271   3.631
 1326SOL    HW1 6944   4.985   2.237   3.545
 1326SOL    HW2 6945   5.094   2.225   3.650
 1326SOL     MW 6946   5.019   2.261   3.622
 1327SOL     OW 6947   1.890   0.471   0.725
 1327SOL    HW1 6948   1.937   0.545   0.686
 1327SOL    HW2 6949   1.852   0.507   0.805
 1327SOL     MW 6950   1.891   0.485   0.731
 1328SOL     OW 6951   0.971   4.913   3.004
 1328SOL    HW1 6952   0.929   4.965   2.935
 1328SOL    HW2 6953   0.898   4.866   3.045
 1328SOL     MW 6954   0.956   4.913   3.000
 1329SOL     OW 6955   5.668   0.932   6.043
 1329SOL    HW1 6956   5.727   0.871   6.086
 1329SOL    HW2 6957   5.715   0.961   5.965
 1329SOL     MW 6958   5.681   0.928   6.038
 1330SOL     OW 6959   1.761   0.973   4.457
 1330SOL    HW1 6960   1.803   0.973   4.371
 1330SOL    HW2 6961   1.668   0.965   4.438
 1330SOL     MW 6962   1.755   0.972   4.443
 1331SOL     OW 6963   3.150   1.369   2.083
 1331SOL    HW1 6964   3.082   1.302   2.079
 1331SOL    HW2 6965   3.212   1.344   2.013
 1331SOL     MW 6966   3.150   1.357   2.073
 1332SOL     OW 6967   0.112   0.321   4.313
 1332SOL    HW1 6968   0.084   0.411   4.331
 1332SOL    HW2 6969   0.097   0.310   4.219
 1332SOL     MW 6970   0.107   0.331   4.303
 1333SOL     OW 6971   2.164   5.775   4.781
 1333SOL    HW1 6972   2.109   5.834   4.833
 1333SOL    HW2 6973   2.193   5.829   4.707
 1333SOL     MW 6974   2.161   5.790   4.778
 1334SOL     OW 6975   0.046   3.431   2.881
 1334SOL    HW1 6976   0.133   3.447   2.918
 1334SOL    HW2 6977   0.056   3.445   2.787
 1334SOL     MW 6978   0.058   3.435   2.874
 1335SOL     OW 6979   3.929   5.920   1.619
 1335SOL    HW1 6980   3.879   5.964   1.550
 1335SOL    HW2 6981   3.991   5.865   1.572
 1335SOL     MW 6982   3.931   5.919   1.604
 1336SOL     OW 6983   0.311   3.374   0.994
 1336SOL    HW1 6984   0.303   3.381   0.899
 1336SOL    HW2 6985   0.246   3.309   1.019
 1336SOL     MW 6986   0.302   3.367   0.985
 1337SOL     OW 6987   2.514   0.678   0.328
 1337SOL    HW1 6988   2.502   0.723   0.411
 1337SOL    HW2 6989   2.426   0.672   0.291
 1337SOL     MW 6990   2.501   0.683   0.334
 1338SOL     OW 6991   4.395   4.618   1.890
 1338SOL    HW1 6992   4.453   4.549   1.857
 1338SOL    HW2 6993   4.444   4.658   1.962
 1338SOL     MW 6994   4.409   4.614   1.895
 1339SOL     OW 6995   5.599   3.694   0.846
 1339SOL    HW1 6996   5.550   3.721   0.768
 1339SOL    HW2 6997   5.643   3.614   0.821
 1339SOL     MW 6998   5.598   3.687   0.833
 1340SOL     OW 6999   1.694   3.503   0.093
 1340SOL    HW1 7000   1.676   3.542   0.178
 1340SOL    HW2 7001   1.786   3.525   0.075
 1340SOL     MW 7002   1.704   3.511   0.101
 1341SOL     OW 7003   3.815   4.053   0.983
 1341SOL    HW1 7004   3.736   4.031   1.033
 1341SOL    HW2 7005   3.878   4.082   1.049
 1341SOL     MW 7006   3.813   4.054   0.998
 1342SOL     OW 7007   5.923   4.951   4.383
 1342SOL    HW1 7008   5.984   4.901   4.330
 1342SOL    HW2 7009   5.879   5.010   4.322
 1342SOL     MW 7010   5.925   4.952   4.369
 1343SOL     OW 7011   0.411   3.206   3.916
 1343SOL    HW1 7012   0.405   3.145   3.989
 1343SOL    HW2 7013   0.462   3.160   3.850
 1343SOL     MW 7014   0.417   3.193   3.917
 1344SOL     OW 7015   5.631   0.534   4.768
 1344SOL    HW1 7016   5.581   0.604   4.809
 1344SOL    HW2 7017   5.718   0.540   4.806
 1344SOL     MW 7018   5.636   0.543   4.778
 1345SOL     OW 7019   4.921   2.036   3.766
 1345SOL    HW1 7020   4.940   2.120   3.724
 1345SOL    HW2 7021   4.987   2.029   3.836
 1345SOL     MW 7022   4.932   2.046   3.770
 1346SOL     OW 7023   0.420   0.955   4.606
 1346SOL    HW1 7024   0.461   0.929   4.689
 1346SOL    HW2 7025   0.352   0.890   4.591
 1346SOL     MW 7026   0.416   0.944   4.615
 1347SOL     OW 7027   1.612   5.092   3.387
 1347SOL    HW1 7028   1.526   5.052   3.377
 1347SOL    HW2 7029   1.668   5.045   3.326
 1347SOL     MW 7030   1.608   5.081   3.378
 1348SOL     OW 7031   3.451   2.950   5.253
 1348SOL    HW1 7032   3.423   2.860   5.273
 1348SOL    HW2 7033   3.446   2.996   5.337
 1348SOL     MW 7034   3.446   2.944   5.266
 1349SOL     OW 7035   4.380   5.339   3.252
 1349SOL    HW1 7036   4.369   5.335   3.157
 1349SOL    HW2 7037   4.324   5.269   3.286
 1349SOL     MW 7038   4.372   5.330   3.244
 1350SOL     OW 7039   5.295   2.192   3.379
 1350SOL    HW1 7040   5.239   2.158   3.449
 1350SOL    HW2 7041   5.235   2.239   3.321
 1350SOL     MW 7042   5.280   2.194   3.381
 1351SOL     OW 7043   0.339   0.335   1.786
 1351SOL    HW1 7044   0.433   0.341   1.767
 1351SOL    HW2 7045   0.296   0.365   1.706
 1351SOL     MW 7046   0.346   0.339   1.773
 1352SOL     OW 7047   5.517   1.007   2.371
 1352SOL    HW1 7048   5.570   0.985   2.447
 1352SOL    HW2 7049   5.574   1.060   2.316
 1352SOL     MW 7050   5.531   1.011   2.373
 1353SOL     OW 7051   4.020   3.392   5.428
 1353SOL    HW1 7052   4.030   3.334   5.503
 1353SOL    HW2 7053   4.098   3.375   5.375
 1353SOL     MW 7054   4.031   3.382   5.430
 1354SOL     OW 7055   1.780   2.196   0.412
 1354SOL    HW1 7056   1.723   2.255   0.462
 1354SOL    HW2 7057   1.724   2.163   0.341
 1354SOL     MW 7058   1.765   2.199   0.409
 1355SOL     OW 7059   1.788   6.066   3.408
 1355SOL    HW1 7060   1.747   5.996   3.357
 1355SOL    HW2 7061   1.717   6.127   3.426
 1355SOL     MW 7062   1.774   6.065   3.404
 1356SOL     OW 7063   3.510   5.003   0.561
 1356SOL    HW1 7064   3.530   4.943   0.489
 1356SOL    HW2 7065   3.415   4.998   0.571
 1356SOL     MW 7066   3.501   4.994   0.553
 1357SOL     OW 7067   0.600   2.993   2.263
 1357SOL    HW1 7068   0.569   2.949   2.184
 1357SOL    HW2 7069   0.520   3.023   2.307
 1357SOL     MW 7070   0.586   2.991   2.258
 1358SOL     OW 7071   3.045   3.652   1.147
 1358SOL    HW1 7072   2.959   3.670   1.186
 1358SOL    HW2 7073   3.072   3.569   1.186
 1358SOL     MW 7074   3.038   3.644   1.157
 1359SOL     OW 7075   6.068   4.855   0.844
 1359SOL    HW1 7076   5.979   4.889   0.857
 1359SOL    HW2 7077   6.094   4.822   0.930
 1359SOL     MW 7078   6.060   4.855   0.857
 1360SOL     OW 7079   0.752   4.004   1.977
 1360SOL    HW1 7080   0.752   3.998   1.881
 1360SOL    HW2 7081   0.688   3.938   2.005
 1360SOL     MW 7082   0.744   3.994   1.968
 1361SOL     OW 7083   1.634   4.035   2.327
 1361SOL    HW1 7084   1.590   3.975   2.386
 1361SOL    HW2 7085   1.697   3.981   2.280
 1361SOL     MW 7086   1.637   4.021   2.328
 1362SOL     OW 7087   5.492   5.228   1.809
 1362SOL    HW1 7088   5.577   5.269   1.825
 1362SOL    HW2 7089   5.480   5.234   1.714
 1362SOL     MW 7090   5.501   5.234   1.799
 1363SOL     OW 7091   2.300   3.197   4.872
 1363SOL    HW1 7092   2.248   3.276   4.860
 1363SOL    HW2 7093   2.339   3.207   4.959
 1363SOL     MW 7094   2.298   3.209   4.881
 1364SOL     OW 7095   1.138   2.722   0.734
 1364SOL    HW1 7096   1.227   2.749   0.714
 1364SOL    HW2 7097   1.121   2.648   0.676
 1364SOL     MW 7098   1.147   2.716   0.724
 1365SOL     OW 7099   1.998   4.781   4.174
 1365SOL    HW1 7100   2.052   4.859   4.188
 1365SOL    HW2 7101   2.048   4.730   4.111
 1365SOL     MW 7102   2.011   4.785   4.168
 1366SOL     OW 7103   1.124   5.636   2.977
 1366SOL    HW1 7104   1.076   5.556   2.957
 1366SOL    HW2 7105   1.056   5.704   2.984
 1366SOL     MW 7106   1.109   5.635   2.975
 1367SOL     OW 7107   0.339   4.035   0.576
 1367SOL    HW1 7108   0.359   4.008   0.666
 1367SOL    HW2 7109   0.419   4.017   0.527
 1367SOL     MW 7110   0.351   4.029   0.582
 1368SOL     OW 7111   2.509   2.347   4.995
 1368SOL    HW1 7112   2.466   2.274   4.951
 1368SOL    HW2 7113   2.593   2.356   4.950
 1368SOL     MW 7114   2.514   2.339   4.983
 1369SOL     OW 7115   6.109   1.123   4.707
 1369SOL    HW1 7116   6.168   1.168   4.767
 1369SOL    HW2 7117   6.054   1.193   4.671
 1369SOL     MW 7118   6.110   1.138   4.710
 1370SOL     OW 7119   5.737   0.972   1.978
 1370SOL    HW1 7120   5.648   0.938   1.982
 1370SOL    HW2 7121   5.763   0.982   2.070
 1370SOL     MW 7122   5.729   0.969   1.990
 1371SOL     OW 7123   5.538   2.738   5.111
 1371SOL    HW1 7124   5.574   2.736   5.023
 1371SOL    HW2 7125   5.574   2.660   5.154
 1371SOL     MW 7126   5.547   2.728   5.105
 1372SOL     OW 7127   5.973   4.183   0.521
 1372SOL    HW1 7128   5.901   4.123   0.500
 1372SOL    HW2 7129   6.052   4.131   0.510
 1372SOL     MW 7130   5.974   4.169   0.517
 1373SOL     OW 7131   2.191   6.107   5.064
 1373SOL    HW1 7132   2.121   6.071   5.010
 1373SOL    HW2 7133   2.215   6.188   5.021
 1373SOL     MW 7134   2.185   6.112   5.052
 1374SOL     OW 7135   3.997   2.266   1.630
 1374SOL    HW1 7136   3.960   2.253   1.543
 1374SOL    HW2 7137   4.041   2.183   1.650
 1374SOL     MW 7138   3.998   2.254   1.622
 1375SOL     OW 7139   1.991   4.329   5.178
 1375SOL    HW1 7140   1.895   4.325   5.175
 1375SOL    HW2 7141   2.011   4.422   5.179
 1375SOL     MW 7142   1.981   4.340   5.178
 1376SOL     OW 7143   5.595   1.200   4.916
 1376SOL    HW1 7144   5.597   1.295   4.899
 1376SOL    HW2 7145   5.640   1.162   4.840
 1376SOL     MW 7146   5.601   1.207   4.904
 1377SOL     OW 7147   2.400   0.356   0.847
 1377SOL    HW1 7148   2.346   0.288   0.888
 1377SOL    HW2 7149   2.365   0.365   0.759
 1377SOL     MW 7150   2.389   0.348   0.841
 1378SOL     OW 7151   0.993   0.341   2.130
 1378SOL    HW1 7152   1.051   0.303   2.195
 1378SOL    HW2 7153   0.956   0.266   2.083
 1378SOL     MW 7154   0.995   0.326   2.132
 1379SOL     OW 7155   2.708   3.884   1.620
 1379SOL    HW1 7156   2.766   3.808   1.620
 1379SOL    HW2 7157   2.694   3.904   1.713
 1379SOL     MW 7158   2.714   3.877   1.632
 1380SOL     OW 7159   5.388   4.336   0.357
 1380SOL    HW1 7160   5.342   4.282   0.422
 1380SOL    HW2 7161   5.329   4.337   0.282
 1380SOL     MW 7162   5.375   4.329   0.356
 1381SOL     OW 7163   0.118   4.496   4.404
 1381SOL    HW1 7164   0.125   4.486   4.309
 1381SOL    HW2 7165   0.052   4.432   4.431
 1381SOL     MW 7166   0.110   4.487   4.395
 1382SOL     OW 7167   2.254   5.875   2.991
 1382SOL    HW1 7168   2.221   5.788   3.012
 1382SOL    HW2 7169   2.349   5.869   3.002
 1382SOL     MW 7170   2.262   5.863   2.995
 1383SOL     OW 7171   4.766   4.106   3.646
 1383SOL    HW1 7172   4.692   4.059   3.684
 1383SOL    HW2 7173   4.841   4.049   3.663
 1383SOL     MW 7174   4.766   4.092   3.653
 1384SOL     OW 7175   1.018   5.295   3.820
 1384SOL    HW1 7176   1.018   5.290   3.916
 1384SOL    HW2 7177   1.109   5.312   3.797
 1384SOL     MW 7178   1.030   5.296   3.829
 1385SOL     OW 7179   5.610   5.892   0.196
 1385SOL    HW1 7180   5.643   5.927   0.279
 1385SOL    HW2 7181   5.581   5.968   0.147
 1385SOL     MW 7182   5.610   5.906   0.201
 1386SOL     OW 7183   3.282   2.213   1.318
 1386SOL    HW1 7184   3.334   2.231   1.239
 1386SOL    HW2 7185   3.326   2.261   1.388
 1386SOL     MW 7186   3.294   2.221   1.317
 1387SOL     OW 7187   4.981   3.632   3.286
 1387SOL    HW1 7188   4.924   3.574   3.235
 1387SOL    HW2 7189   5.069   3.599   3.270
 1387SOL     MW 7190   4.985   3.620   3.277
 1388SOL     OW 7191   1.623   1.662   4.028
 1388SOL    HW1 7192   1.590   1.713   3.953
 1388SOL    HW2 7193   1.715   1.647   4.008
 1388SOL     MW 7194   1.631   1.667   4.016
 1389SOL     OW 7195   5.259   3.002   2.296
 1389SOL    HW1 7196   5.248   2.907   2.304
 1389SOL    HW2 7197   5.329   3.024   2.357
 1389SOL     MW 7198   5.266   2.992   2.305
 1390SOL     OW 7199   0.259   0.563   2.228
 1390SOL    HW1 7200   0.196   0.584   2.297
 1390SOL    HW2 7201   0.344   0.583   2.268
 1390SOL     MW 7202   0.262   0.569   2.242
 1391SOL     OW 7203   4.993   4.734   4.431
 1391SOL    HW1 7204   5.060   4.759   4.367
 1391SOL    HW2 7205   5.042   4.708   4.508
 1391SOL     MW 7206   5.008   4.734   4.432
 1392SOL     OW 7207   0.674   0.922   4.023
 1392SOL    HW1 7208   0.755   0.956   4.060
 1392SOL    HW2 7209   0.651   0.848   4.079
 1392SOL     MW 7210   0.681   0.917   4.035
 1393SOL     OW 7211   2.294   0.625   3.078
 1393SOL    HW1 7212   2.331   0.603   3.163
 1393SOL    HW2 7213   2.277   0.720   3.083
 1393SOL     MW 7214   2.296   0.635   3.089
 1394SOL     OW 7215   2.506   4.726   5.143
 1394SOL    HW1 7216   2.485   4.790   5.211
 1394SOL    HW2 7217   2.460   4.647   5.169
 1394SOL     MW 7218   2.497   4.724   5.155
 1395SOL     OW 7219   1.848   1.057   0.748
 1395SOL    HW1 7220   1.891   1.115   0.685
 1395SOL    HW2 7221   1.911   1.048   0.819
 1395SOL     MW 7222   1.862   1.063   0.749
 1396SOL     OW 7223   2.169   6.028   0.086
 1396SOL    HW1 7224   2.224   6.105   0.073
 1396SOL    HW2 7225   2.197   5.966   0.019
 1396SOL     MW 7226   2.179   6.030   0.076
 1397SOL     OW 7227   1.770   1.388   2.196
 1397SOL    HW1 7228   1.693   1.349   2.155
 1397SOL    HW2 7229   1.779   1.343   2.280
 1397SOL     MW 7230   1.762   1.378   2.202
 1398SOL     OW 7231   1.408   4.904   1.811
 1398SOL    HW1 7232   1.331   4.900   1.867
 1398SOL    HW2 7233   1.434   4.996   1.812
 1398SOL     MW 7234   1.402   4.915   1.818
 1399SOL     OW 7235   1.773   2.994   5.233
 1399SOL    HW1 7236   1.838   2.935   5.194
 1399SOL    HW2 7237   1.690   2.948   5.224
 1399SOL     MW 7238   1.771   2.981   5.227
 1400SOL     OW 7239   3.222   5.610   3.947
 1400SOL    HW1 7240   3.311   5.634   3.970
 1400SOL    HW2 7241   3.231   5.534   3.890
 1400SOL     MW 7242   3.234   5.604   3.943
 1401SOL     OW 7243   3.947   5.528   1.610
 1401SOL    HW1 7244   3.897   5.583   1.670
 1401SOL    HW2 7245   4.018   5.492   1.664
 1401SOL     MW 7246   3.950   5.530   1.625
 1402SOL     OW 7247   6.091   1.191   0.534
 1402SOL    HW1 7248   6.027   1.167   0.601
 1402SOL    HW2 7249   6.167   1.221   0.583
 1402SOL     MW 7250   6.092   1.192   0.548
 1403SOL     OW 7251   5.588   3.586   2.895
 1403SOL    HW1 7252   5.508   3.570   2.946
 1403SOL    HW2 7253   5.658   3.544   2.945
 1403SOL     MW 7254   5.586   3.579   2.908
 1404SOL     OW 7255   5.444   0.532   4.374
 1404SOL    HW1 7256   5.390   0.581   4.436
 1404SOL    HW2 7257   5.423   0.440   4.390
 1404SOL     MW 7258   5.435   0.527   4.384
 1405SOL     OW 7259   1.146   1.093   4.324
 1405SOL    HW1 7260   1.162   1.006   4.358
 1405SOL    HW2 7261   1.137   1.148   4.402
 1405SOL     MW 7262   1.147   1.089   4.338
 1406SOL     OW 7263   1.851   0.872   2.528
 1406SOL    HW1 7264   1.902   0.791   2.525
 1406SOL    HW2 7265   1.760   0.843   2.537
 1406SOL     MW 7266   1.846   0.858   2.529
 1407SOL     OW 7267   3.163   0.032   1.271
 1407SOL    HW1 7268   3.206   0.027   1.186
 1407SOL    HW2 7269   3.165  -0.057   1.304
 1407SOL     MW 7270   3.169   0.020   1.264
 1408SOL     OW 7271   5.078   3.844   4.387
 1408SOL    HW1 7272   5.069   3.757   4.425
 1408SOL    HW2 7273   5.119   3.896   4.457
 1408SOL     MW 7274   5.082   3.840   4.401
 1409SOL     OW 7275   4.054   0.161   0.094
 1409SOL    HW1 7276   4.017   0.119   0.016
 1409SOL    HW2 7277   3.979   0.173   0.152
 1409SOL     MW 7278   4.039   0.157   0.091
 1410SOL     OW 7279   5.395   0.412   0.278
 1410SOL    HW1 7280   5.310   0.369   0.291
 1410SOL    HW2 7281   5.445   0.393   0.357
 1410SOL     MW 7282   5.390   0.404   0.290
 1411SOL     OW 7283   0.511   5.327   5.116
 1411SOL    HW1 7284   0.479   5.316   5.027
 1411SOL    HW2 7285   0.518   5.421   5.128
 1411SOL     MW 7286   0.508   5.337   5.106
 1412SOL     OW 7287   1.850   2.857   0.877
 1412SOL    HW1 7288   1.944   2.854   0.860
 1412SOL    HW2 7289   1.843   2.855   0.972
 1412SOL     MW 7290   1.861   2.857   0.887
 1413SOL     OW 7291   4.978   4.604   5.866
 1413SOL    HW1 7292   5.007   4.559   5.945
 1413SOL    HW2 7293   4.890   4.568   5.850
 1413SOL     MW 7294   4.970   4.593   5.874
 1414SOL     OW 7295   2.559   1.838   0.519
 1414SOL    HW1 7296   2.601   1.923   0.511
 1414SOL    HW2 7297   2.538   1.813   0.429
 1414SOL     MW 7298   2.561   1.845   0.506
 1415SOL     OW 7299   1.669   1.393   0.600
 1415SOL    HW1 7300   1.705   1.455   0.536
 1415SOL    HW2 7301   1.699   1.425   0.685
 1415SOL     MW 7302   1.678   1.405   0.602
 1416SOL     OW 7303   3.147   5.706   3.195
 1416SOL    HW1 7304   3.161   5.800   3.189
 1416SOL    HW2 7305   3.062   5.697   3.237
 1416SOL     MW 7306   3.138   5.717   3.200
 1417SOL     OW 7307   4.335   0.530   4.089
 1417SOL    HW1 7308   4.403   0.463   4.078
 1417SOL    HW2 7309   4.303   0.547   4.000
 1417SOL     MW 7310   4.340   0.523   4.076
 1418SOL     OW 7311   0.982   5.469   4.117
 1418SOL    HW1 7312   0.927   5.400   4.154
 1418SOL    HW2 7313   1.071   5.438   4.130
 1418SOL     MW 7314   0.986   5.456   4.123
 1419SOL     OW 7315   5.261   5.393   4.557
 1419SOL    HW1 7316   5.206   5.332   4.507
 1419SOL    HW2 7317   5.343   5.396   4.509
 1419SOL     MW 7318   5.265   5.385   4.545
 1420SOL     OW 7319   4.904   4.430   3.993
 1420SOL    HW1 7320   4.867   4.391   3.914
 1420SOL    HW2 7321   4.875   4.373   4.064
 1420SOL     MW 7322   4.896   4.418   3.992
 1421SOL     OW 7323   3.682   5.894   0.653
 1421SOL    HW1 7324   3.675   5.837   0.730
 1421SOL    HW2 7325   3.594   5.928   0.640
 1421SOL     MW 7326   3.670   5.891   0.661
 1422SOL     OW 7327   5.297   0.760   3.960
 1422SOL    HW1 7328   5.292   0.854   3.940
 1422SOL    HW2 7329   5.283   0.755   4.055
 1422SOL     MW 7330   5.295   0.772   3.970
 1423SOL     OW 7331   4.850   1.467   4.067
 1423SOL    HW1 7332   4.757   1.456   4.047
 1423SOL    HW2 7333   4.868   1.400   4.133
 1423SOL     MW 7334   4.840   1.457   4.073
 1424SOL     OW 7335   5.484   1.583   3.203
 1424SOL    HW1 7336   5.459   1.635   3.279
 1424SOL    HW2 7337   5.496   1.495   3.237
 1424SOL     MW 7338   5.482   1.579   3.217
 1425SOL     OW 7339   5.202   4.130   2.213
 1425SOL    HW1 7340   5.238   4.042   2.225
 1425SOL    HW2 7341   5.171   4.131   2.122
 1425SOL     MW 7342   5.203   4.119   2.203
 1426SOL     OW 7343   1.199   3.303   0.399
 1426SOL    HW1 7344   1.251   3.381   0.379
 1426SOL    HW2 7345   1.175   3.312   0.491
 1426SOL     MW 7346   1.202   3.314   0.408
 1427SOL     OW 7347   5.118   0.199   5.456
 1427SOL    HW1 7348   5.066   0.279   5.446
 1427SOL    HW2 7349   5.092   0.145   5.381
 1427SOL     MW 7350   5.108   0.202   5.445
 1428SOL     OW 7351   4.816   2.417   0.524
 1428SOL    HW1 7352   4.807   2.507   0.557
 1428SOL    HW2 7353   4.794   2.423   0.431
 1428SOL     MW 7354   4.812   2.429   0.517
 1429SOL     OW 7355   1.026   2.427   1.782
 1429SOL    HW1 7356   1.045   2.342   1.743
 1429SOL    HW2 7357   0.932   2.438   1.771
 1429SOL     MW 7358   1.017   2.418   1.775
 1430SOL     OW 7359   4.741   5.662   2.179
 1430SOL    HW1 7360   4.806   5.722   2.217
 1430SOL    HW2 7361   4.724   5.698   2.092
 1430SOL     MW 7362   4.747   5.675   2.172
 1431SOL     OW 7363   5.252   3.740   1.274
 1431SOL    HW1 7364   5.264   3.664   1.331
 1431SOL    HW2 7365   5.318   3.729   1.205
 1431SOL     MW 7366   5.262   3.729   1.272
 1432SOL     OW 7367   4.981   5.557   5.621
 1432SOL    HW1 7368   4.913   5.597   5.566
 1432SOL    HW2 7369   4.935   5.531   5.701
 1432SOL     MW 7370   4.966   5.559   5.624
 1433SOL     OW 7371   3.733   5.672   0.499
 1433SOL    HW1 7372   3.709   5.749   0.551
 1433SOL    HW2 7373   3.688   5.686   0.415
 1433SOL     MW 7374   3.724   5.684   0.495
 1434SOL     OW 7375   3.605   5.290   5.144
 1434SOL    HW1 7376   3.563   5.213   5.107
 1434SOL    HW2 7377   3.574   5.292   5.235
 1434SOL     MW 7378   3.596   5.280   5.151
 1435SOL     OW 7379   2.280   5.434   4.065
 1435SOL    HW1 7380   2.273   5.418   3.971
 1435SOL    HW2 7381   2.312   5.524   4.073
 1435SOL     MW 7382   2.283   5.443   4.054
 1436SOL     OW 7383   4.129   0.970   2.789
 1436SOL    HW1 7384   4.209   0.940   2.748
 1436SOL    HW2 7385   4.076   0.891   2.801
 1436SOL     MW 7386   4.132   0.956   2.785
 1437SOL     OW 7387   1.499   2.150   1.805
 1437SOL    HW1 7388   1.539   2.170   1.890
 1437SOL    HW2 7389   1.418   2.104   1.827
 1437SOL     MW 7390   1.493   2.147   1.819
 1438SOL     OW 7391   5.690   3.190   2.095
 1438SOL    HW1 7392   5.693   3.205   2.001
 1438SOL    HW2 7393   5.645   3.106   2.105
 1438SOL     MW 7394   5.684   3.181   2.084
 1439SOL     OW 7395   5.887   4.562   0.290
 1439SOL    HW1 7396   5.813   4.582   0.347
 1439SOL    HW2 7397   5.964   4.579   0.344
 1439SOL     MW 7398   5.887   4.567   0.304
 1440SOL     OW 7399   5.793   5.565   3.689
 1440SOL    HW1 7400   5.846   5.513   3.750
 1440SOL    HW2 7401   5.796   5.516   3.607
 1440SOL     MW 7402   5.800   5.552   3.686
 1441SOL     OW 7403   2.059   2.097   0.926
 1441SOL    HW1 7404   2.007   2.152   0.985
 1441SOL    HW2 7405   2.002   2.022   0.908
 1441SOL     MW 7406   2.045   2.094   0.932
 1442SOL     OW 7407   1.069   5.936   1.946
 1442SOL    HW1 7408   1.157   5.900   1.960
 1442SOL    HW2 7409   1.082   6.003   1.878
 1442SOL     MW 7410   1.082   5.940   1.939
 1443SOL     OW 7411   1.192   3.022   3.227
 1443SOL    HW1 7412   1.233   3.085   3.168
 1443SOL    HW2 7413   1.100   3.020   3.200
 1443SOL     MW 7414   1.185   3.030   3.216
 1444SOL     OW 7415   4.512   2.866   4.686
 1444SOL    HW1 7416   4.503   2.925   4.611
 1444SOL    HW2 7417   4.423   2.854   4.717
 1444SOL     MW 7418   4.499   2.872   4.680
 1445SOL     OW 7419   5.665   3.646   5.716
 1445SOL    HW1 7420   5.676   3.740   5.729
 1445SOL    HW2 7421   5.599   3.621   5.780
 1445SOL     MW 7422   5.658   3.655   5.726
 1446SOL     OW 7423   1.568   4.576   3.065
 1446SOL    HW1 7424   1.604   4.556   3.151
 1446SOL    HW2 7425   1.480   4.611   3.083
 1446SOL     MW 7426   1.561   4.578   3.078
 1447SOL     OW 7427   2.529   1.628   1.103
 1447SOL    HW1 7428   2.470   1.677   1.046
 1447SOL    HW2 7429   2.581   1.574   1.043
 1447SOL     MW 7430   2.528   1.627   1.088
 1448SOL     OW 7431   3.535   4.430   2.448
 1448SOL    HW1 7432   3.522   4.365   2.517
 1448SOL    HW2 7433   3.614   4.478   2.474
 1448SOL     MW 7434   3.543   4.428   2.461
 1449SOL     OW 7435   5.676   3.896   6.005
 1449SOL    HW1 7436   5.718   3.926   5.924
 1449SOL    HW2 7437   5.596   3.949   6.010
 1449SOL     MW 7438   5.671   3.907   5.995
 1450SOL     OW 7439   1.486   5.179   2.898
 1450SOL    HW1 7440   1.436   5.261   2.899
 1450SOL    HW2 7441   1.442   5.124   2.833
 1450SOL     MW 7442   1.474   5.182   2.890
 1451SOL     OW 7443   5.983   5.966   0.171
 1451SOL    HW1 7444   6.054   5.922   0.123
 1451SOL    HW2 7445   5.946   6.027   0.108
 1451SOL     MW 7446   5.988   5.968   0.157
 1452SOL     OW 7447   1.054   0.250   3.016
 1452SOL    HW1 7448   0.969   0.233   3.057
 1452SOL    HW2 7449   1.035   0.253   2.922
 1452SOL     MW 7450   1.041   0.248   3.009
 1453SOL     OW 7451   2.315   5.082   3.962
 1453SOL    HW1 7452   2.265   5.092   3.881
 1453SOL    HW2 7453   2.356   4.996   3.954
 1453SOL     MW 7454   2.314   5.072   3.951
 1454SOL     OW 7455   5.480   2.206   1.073
 1454SOL    HW1 7456   5.472   2.122   1.118
 1454SOL    HW2 7457   5.411   2.261   1.110
 1454SOL     MW 7458   5.470   2.202   1.084
 1455SOL     OW 7459   0.869   4.108   4.132
 1455SOL    HW1 7460   0.794   4.089   4.075
 1455SOL    HW2 7461   0.829   4.144   4.212
 1455SOL     MW 7462   0.854   4.110   4.135
 1456SOL     OW 7463   5.446   4.759   2.465
 1456SOL    HW1 7464   5.520   4.699   2.473
 1456SOL    HW2 7465   5.484   4.846   2.481
 1456SOL     MW 7466   5.460   4.763   2.468
 1457SOL     OW 7467   2.234   0.275   3.543
 1457SOL    HW1 7468   2.210   0.261   3.451
 1457SOL    HW2 7469   2.209   0.365   3.561
 1457SOL     MW 7470   2.228   0.285   3.534
 1458SOL     OW 7471   4.967   5.103   4.443
 1458SOL    HW1 7472   4.896   5.167   4.444
 1458SOL    HW2 7473   4.938   5.035   4.382
 1458SOL     MW 7474   4.954   5.103   4.435
 1459SOL     OW 7475   1.121   5.274   3.103
 1459SOL    HW1 7476   1.073   5.195   3.128
 1459SOL    HW2 7477   1.212   5.245   3.097
 1459SOL     MW 7478   1.126   5.260   3.105
 1460SOL     OW 7479   2.699   0.690   2.192
 1460SOL    HW1 7480   2.623   0.634   2.207
 1460SOL    HW2 7481   2.670   0.778   2.214
 1460SOL     MW 7482   2.686   0.694   2.197
 1461SOL     OW 7483   4.658   1.042   5.391
 1461SOL    HW1 7484   4.639   1.086   5.474
 1461SOL    HW2 7485   4.691   1.112   5.334
 1461SOL     MW 7486   4.660   1.057   5.394
 1462SOL     OW 7487   2.982   2.993   5.534
 1462SOL    HW1 7488   2.901   2.944   5.551
 1462SOL    HW2 7489   2.952   3.083   5.520
 1462SOL     MW 7490   2.968   2.998   5.534
 1463SOL     OW 7491   2.709   3.631   5.882
 1463SOL    HW1 7492   2.804   3.632   5.894
 1463SOL    HW2 7493   2.686   3.722   5.863
 1463SOL     MW 7494   2.718   3.642   5.881
 1464SOL     OW 7495   1.172   2.027   1.412
 1464SOL    HW1 7496   1.194   2.120   1.401
 1464SOL    HW2 7497   1.077   2.024   1.407
 1464SOL     MW 7498   1.163   2.039   1.410
 1465SOL     OW 7499   1.863   5.529   2.356
 1465SOL    HW1 7500   1.847   5.445   2.399
 1465SOL    HW2 7501   1.777   5.571   2.353
 1465SOL     MW 7502   1.850   5.524   2.361
 1466SOL     OW 7503   3.770   4.127   0.310
 1466SOL    HW1 7504   3.816   4.181   0.375
 1466SOL    HW2 7505   3.834   4.060   0.286
 1466SOL     MW 7506   3.784   4.126   0.315
 1467SOL     OW 7507   0.200   2.473   3.756
 1467SOL    HW1 7508   0.243   2.555   3.732
 1467SOL    HW2 7509   0.147   2.495   3.833
 1467SOL     MW 7510   0.199   2.486   3.763
 1468SOL     OW 7511   4.185   2.774   0.883
 1468SOL    HW1 7512   4.170   2.680   0.888
 1468SOL    HW2 7513   4.097   2.812   0.889
 1468SOL     MW 7514   4.172   2.767   0.884
 1469SOL     OW 7515   2.921   2.669   6.044
 1469SOL    HW1 7516   2.923   2.753   5.998
 1469SOL    HW2 7517   2.961   2.607   5.983
 1469SOL     MW 7518   2.927   2.672   6.030
 1470SOL     OW 7519   1.173   0.219   3.410
 1470SOL    HW1 7520   1.230   0.147   3.384
 1470SOL    HW2 7521   1.183   0.225   3.505
 1470SOL     MW 7522   1.181   0.211   3.419
 1471SOL     OW 7523   4.904   0.883   2.872
 1471SOL    HW1 7524   4.986   0.872   2.919
 1471SOL    HW2 7525   4.926   0.864   2.781
 1471SOL     MW 7526   4.917   0.879   2.866
 1472SOL     OW 7527   2.027   5.641   0.112
 1472SOL    HW1 7528   1.990   5.630   0.200
 1472SOL    HW2 7529   2.098   5.577   0.108
 1472SOL     MW 7530   2.031   5.631   0.123
 1473SOL     OW 7531   5.558   3.921   5.170
 1473SOL    HW1 7532   5.551   3.880   5.084
 1473SOL    HW2 7533   5.600   4.005   5.153
 1473SOL     MW 7534   5.562   3.927   5.157
 1474SOL     OW 7535   4.363   0.882   2.723
 1474SOL    HW1 7536   4.397   0.909   2.809
 1474SOL    HW2 7537   4.360   0.786   2.728
 1474SOL     MW 7538   4.367   0.873   2.735
 1475SOL     OW 7539   1.507   2.439   4.684
 1475SOL    HW1 7540   1.464   2.520   4.713
 1475SOL    HW2 7541   1.436   2.388   4.644
 1475SOL     MW 7542   1.492   2.443   4.682
 1476SOL     OW 7543   1.192   0.764   6.038
 1476SOL    HW1 7544   1.238   0.680   6.039
 1476SOL    HW2 7545   1.129   0.759   6.109
 1476SOL     MW 7546   1.190   0.753   6.047
 1477SOL     OW 7547   6.016   2.205   5.262
 1477SOL    HW1 7548   6.080   2.263   5.302
 1477SOL    HW2 7549   5.931   2.242   5.285
 1477SOL     MW 7550   6.013   2.217   5.270
 1478SOL     OW 7551   1.222   5.549   4.744
 1478SOL    HW1 7552   1.164   5.475   4.762
 1478SOL    HW2 7553   1.310   5.513   4.756
 1478SOL     MW 7554   1.226   5.535   4.748
 1479SOL     OW 7555   3.109   4.936   2.336
 1479SOL    HW1 7556   3.039   4.885   2.376
 1479SOL    HW2 7557   3.088   5.027   2.357
 1479SOL     MW 7558   3.097   4.941   2.344
 1480SOL     OW 7559   3.447   0.948   2.121
 1480SOL    HW1 7560   3.432   0.961   2.027
 1480SOL    HW2 7561   3.472   0.856   2.129
 1480SOL     MW 7562   3.448   0.938   2.110
 1481SOL     OW 7563   5.598   1.326   3.878
 1481SOL    HW1 7564   5.589   1.249   3.933
 1481SOL    HW2 7565   5.658   1.383   3.926
 1481SOL     MW 7566   5.605   1.324   3.891
 1482SOL     OW 7567   4.860   2.987   3.398
 1482SOL    HW1 7568   4.897   3.056   3.454
 1482SOL    HW2 7569   4.782   2.958   3.445
 1482SOL     MW 7570   4.855   2.992   3.411
 1483SOL     OW 7571   6.021   0.412   2.013
 1483SOL    HW1 7572   6.103   0.375   1.980
 1483SOL    HW2 7573   6.049   0.472   2.082
 1483SOL     MW 7574   6.035   0.415   2.017
 1484SOL     OW 7575   5.049   3.805   3.518
 1484SOL    HW1 7576   5.118   3.866   3.490
 1484SOL    HW2 7577   5.023   3.760   3.438
 1484SOL     MW 7578   5.055   3.807   3.504
 1485SOL     OW 7579   0.472   0.925   5.219
 1485SOL    HW1 7580   0.546   0.864   5.226
 1485SOL    HW2 7581   0.493   0.980   5.144
 1485SOL     MW 7582   0.484   0.924   5.211
 1486SOL     OW 7583   5.220   4.435   5.012
 1486SOL    HW1 7584   5.283   4.483   5.066
 1486SOL    HW2 7585   5.187   4.366   5.069
 1486SOL     MW 7586   5.223   4.432   5.026
 1487SOL     OW 7587   2.751   1.506   0.976
 1487SOL    HW1 7588   2.838   1.519   1.014
 1487SOL    HW2 7589   2.767   1.469   0.890
 1487SOL     MW 7590   2.764   1.503   0.970
 1488SOL     OW 7591   2.006   5.993   4.871
 1488SOL    HW1 7592   1.916   5.981   4.902
 1488SOL    HW2 7593   1.997   6.039   4.788
 1488SOL     MW 7594   1.994   5.997   4.864
 1489SOL     OW 7595   0.233   5.967   3.476
 1489SOL    HW1 7596   0.199   5.884   3.509
 1489SOL    HW2 7597   0.324   5.948   3.451
 1489SOL     MW 7598   0.241   5.954   3.477
 1490SOL     OW 7599   2.626   2.600   0.603
 1490SOL    HW1 7600   2.631   2.612   0.697
 1490SOL    HW2 7601   2.670   2.678   0.567
 1490SOL     MW 7602   2.632   2.612   0.610
 1491SOL     OW 7603   5.754   1.183   2.252
 1491SOL    HW1 7604   5.805   1.222   2.181
 1491SOL    HW2 7605   5.685   1.246   2.270
 1491SOL     MW 7606   5.752   1.196   2.245
 1492SOL     OW 7607   4.993   4.195   5.583
 1492SOL    HW1 7608   5.076   4.207   5.535
 1492SOL    HW2 7609   4.944   4.275   5.567
 1492SOL     MW 7610   4.998   4.207   5.575
 1493SOL     OW 7611   6.044   4.778   3.011
 1493SOL    HW1 7612   5.974   4.739   3.063
 1493SOL    HW2 7613   6.084   4.842   3.070
 1493SOL     MW 7614   6.040   4.781   3.025
 1494SOL     OW 7615   0.086   2.035   0.664
 1494SOL    HW1 7616   0.181   2.036   0.650
 1494SOL    HW2 7617   0.050   2.072   0.584
 1494SOL     MW 7618   0.094   2.040   0.652
 1495SOL     OW 7619   0.428   4.466   1.610
 1495SOL    HW1 7620   0.336   4.449   1.629
 1495SOL    HW2 7621   0.431   4.560   1.588
 1495SOL     MW 7622   0.416   4.476   1.610
 1496SOL     OW 7623   4.840   5.291   5.916
 1496SOL    HW1 7624   4.843   5.386   5.914
 1496SOL    HW2 7625   4.753   5.269   5.882
 1496SOL     MW 7626   4.829   5.300   5.912
 1497SOL     OW 7627   5.340   1.796   4.334
 1497SOL    HW1 7628   5.368   1.782   4.243
 1497SOL    HW2 7629   5.248   1.818   4.328
 1497SOL     MW 7630   5.332   1.797   4.321
 1498SOL     OW 7631   1.389   1.995   4.998
 1498SOL    HW1 7632   1.379   2.041   4.914
 1498SOL    HW2 7633   1.379   2.064   5.063
 1498SOL     MW 7634   1.386   2.010   4.995
 1499SOL     OW 7635   0.956   5.762   5.485
 1499SOL    HW1 7636   1.013   5.796   5.554
 1499SOL    HW2 7637   0.944   5.837   5.425
 1499SOL     MW 7638   0.962   5.776   5.486
 1500SOL     OW 7639   6.072   2.848   2.402
 1500SOL    HW1 7640   6.006   2.781   2.423
 1500SOL    HW2 7641   6.030   2.905   2.339
 1500SOL     MW 7642   6.058   2.847   2.397
 1501SOL     OW 7643   4.705   1.942   2.265
 1501SOL    HW1 7644   4.741   1.871   2.318
 1501SOL    HW2 7645   4.718   1.914   2.175
 1501SOL     MW 7646   4.711   1.929   2.261
 1502SOL     OW 7647   3.621   0.697   5.834
 1502SOL    HW1 7648   3.677   0.770   5.860
 1502SOL    HW2 7649   3.643   0.627   5.896
 1502SOL     MW 7650   3.631   0.697   5.845
 1503SOL     OW 7651   3.530   4.071   1.109
 1503SOL    HW1 7652   3.594   4.124   1.157
 1503SOL    HW2 7653   3.509   3.999   1.169
 1503SOL     MW 7654   3.536   4.069   1.123
 1504SOL     OW 7655   0.532   3.577   5.173
 1504SOL    HW1 7656   0.592   3.512   5.138
 1504SOL    HW2 7657   0.580   3.617   5.246
 1504SOL     MW 7658   0.546   3.574   5.178
 1505SOL     OW 7659   3.730   0.474   3.693
 1505SOL    HW1 7660   3.669   0.523   3.748
 1505SOL    HW2 7661   3.758   0.401   3.748
 1505SOL     MW 7662   3.726   0.471   3.707
 1506SOL     OW 7663   0.214   4.530   3.186
 1506SOL    HW1 7664   0.246   4.619   3.175
 1506SOL    HW2 7665   0.134   4.539   3.238
 1506SOL     MW 7666   0.208   4.542   3.191
 1507SOL     OW 7667   0.972   4.245   0.097
 1507SOL    HW1 7668   1.060   4.282   0.089
 1507SOL    HW2 7669   0.915   4.308   0.053
 1507SOL     MW 7670   0.976   4.257   0.090
 1508SOL     OW 7671   4.244   3.372   4.804
 1508SOL    HW1 7672   4.268   3.279   4.808
 1508SOL    HW2 7673   4.308   3.416   4.860
 1508SOL     MW 7674   4.256   3.366   4.811
 1509SOL     OW 7675   0.875   1.221   3.799
 1509SOL    HW1 7676   0.940   1.156   3.826
 1509SOL    HW2 7677   0.797   1.170   3.776
 1509SOL     MW 7678   0.873   1.206   3.800
 1510SOL     OW 7679   5.492   1.092   3.997
 1510SOL    HW1 7680   5.504   1.013   4.050
 1510SOL    HW2 7681   5.413   1.133   4.032
 1510SOL     MW 7682   5.484   1.087   4.008
 1511SOL     OW 7683   1.528   2.661   1.863
 1511SOL    HW1 7684   1.513   2.576   1.822
 1511SOL    HW2 7685   1.447   2.709   1.850
 1511SOL     MW 7686   1.516   2.657   1.856
 1512SOL     OW 7687   3.827   5.435   3.313
 1512SOL    HW1 7688   3.830   5.473   3.225
 1512SOL    HW2 7689   3.906   5.469   3.356
 1512SOL     MW 7690   3.837   5.445   3.307
 1513SOL     OW 7691   2.260   1.110   0.975
 1513SOL    HW1 7692   2.313   1.047   1.023
 1513SOL    HW2 7693   2.291   1.103   0.884
 1513SOL     MW 7694   2.271   1.101   0.969
 1514SOL     OW 7695   4.257   1.347   3.248
 1514SOL    HW1 7696   4.236   1.255   3.263
 1514SOL    HW2 7697   4.309   1.347   3.167
 1514SOL     MW 7698   4.261   1.335   3.240
 1515SOL     OW 7699   5.336   5.941   5.204
 1515SOL    HW1 7700   5.324   5.936   5.109
 1515SOL    HW2 7701   5.380   6.024   5.219
 1515SOL     MW 7702   5.340   5.951   5.194
 1516SOL     OW 7703   0.633   0.375   1.772
 1516SOL    HW1 7704   0.723   0.390   1.802
 1516SOL    HW2 7705   0.606   0.459   1.735
 1516SOL     MW 7706   0.641   0.388   1.771
 1517SOL     OW 7707   1.510   2.486   0.848
 1517SOL    HW1 7708   1.508   2.575   0.814
 1517SOL    HW2 7709   1.603   2.464   0.853
 1517SOL     MW 7710   1.522   2.494   0.844
 1518SOL     OW 7711   2.963   5.983   5.266
 1518SOL    HW1 7712   3.035   5.950   5.320
 1518SOL    HW2 7713   2.885   5.972   5.321
 1518SOL     MW 7714   2.962   5.977   5.280
 1519SOL     OW 7715   1.230   3.850   0.501
 1519SOL    HW1 7716   1.204   3.787   0.434
 1519SOL    HW2 7717   1.206   3.809   0.584
 1519SOL     MW 7718   1.224   3.837   0.503
 1520SOL     OW 7719   5.489   0.599   2.644
 1520SOL    HW1 7720   5.572   0.630   2.608
 1520SOL    HW2 7721   5.499   0.504   2.648
 1520SOL     MW 7722   5.501   0.591   2.640
 1521SOL     OW 7723   3.538   5.434   3.004
 1521SOL    HW1 7724   3.466   5.493   3.028
 1521SOL    HW2 7725   3.539   5.368   3.073
 1521SOL     MW 7726   3.529   5.433   3.016
 1522SOL     OW 7727   4.788   1.699   5.777
 1522SOL    HW1 7728   4.754   1.785   5.800
 1522SOL    HW2 7729   4.848   1.715   5.704
 1522SOL     MW 7730   4.791   1.712   5.771
 1523SOL     OW 7731   4.845   5.669   5.417
 1523SOL    HW1 7732   4.757   5.631   5.415
 1523SOL    HW2 7733   4.890   5.629   5.343
 1523SOL     MW 7734   4.840   5.659   5.407
 1524SOL     OW 7735   5.006   3.685   2.099
 1524SOL    HW1 7736   5.042   3.698   2.187
 1524SOL    HW2 7737   4.947   3.610   2.108
 1524SOL     MW 7738   5.003   3.677   2.111
 1525SOL     OW 7739   2.442   4.555   4.159
 1525SOL    HW1 7740   2.492   4.483   4.121
 1525SOL    HW2 7741   2.355   4.519   4.176
 1525SOL     MW 7742   2.437   4.541   4.156
 1526SOL     OW 7743   2.010   2.508   2.286
 1526SOL    HW1 7744   2.080   2.512   2.220
 1526SOL    HW2 7745   2.049   2.546   2.365
 1526SOL     MW 7746   2.024   2.513   2.288
 1527SOL     OW 7747   0.818   0.944   0.439
 1527SOL    HW1 7748   0.792   0.859   0.474
 1527SOL    HW2 7749   0.763   0.955   0.361
 1527SOL     MW 7750   0.807   0.934   0.433
 1528SOL     OW 7751   6.097   4.715   4.604
 1528SOL    HW1 7752   6.134   4.704   4.516
 1528SOL    HW2 7753   6.003   4.700   4.591
 1528SOL     MW 7754   6.090   4.711   4.591
 1529SOL     OW 7755   0.363   2.758   2.910
 1529SOL    HW1 7756   0.420   2.761   2.833
 1529SOL    HW2 7757   0.330   2.668   2.911
 1529SOL     MW 7758   0.366   2.747   2.900
 1530SOL     OW 7759   1.247   3.826   5.787
 1530SOL    HW1 7760   1.160   3.856   5.760
 1530SOL    HW2 7761   1.305   3.849   5.714
 1530SOL     MW 7762   1.243   3.833   5.774
 1531SOL     OW 7763   1.176   2.027   2.531
 1531SOL    HW1 7764   1.270   2.028   2.515
 1531SOL    HW2 7765   1.147   2.117   2.513
 1531SOL     MW 7766   1.184   2.039   2.527
 1532SOL     OW 7767   5.787   0.345   4.077
 1532SOL    HW1 7768   5.830   0.353   4.162
 1532SOL    HW2 7769   5.859   0.334   4.015
 1532SOL     MW 7770   5.802   0.345   4.080
 1533SOL     OW 7771   5.164   1.646   5.224
 1533SOL    HW1 7772   5.171   1.551   5.214
 1533SOL    HW2 7773   5.075   1.660   5.257
 1533SOL     MW 7774   5.154   1.636   5.227
 1534SOL     OW 7775   5.199   2.249   2.273
 1534SOL    HW1 7776   5.187   2.237   2.367
 1534SOL    HW2 7777   5.110   2.252   2.238
 1534SOL     MW 7778   5.186   2.248   2.280
 1535SOL     OW 7779   5.705   2.612   1.350
 1535SOL    HW1 7780   5.799   2.615   1.371
 1535SOL    HW2 7781   5.678   2.524   1.378
 1535SOL     MW 7782   5.714   2.601   1.356
 1536SOL     OW 7783   1.566   4.098   0.124
 1536SOL    HW1 7784   1.498   4.153   0.163
 1536SOL    HW2 7785   1.518   4.033   0.072
 1536SOL     MW 7786   1.551   4.097   0.122
 1537SOL     OW 7787   3.952   3.933   0.309
 1537SOL    HW1 7788   3.915   3.897   0.390
 1537SOL    HW2 7789   4.035   3.973   0.336
 1537SOL     MW 7790   3.958   3.933   0.323
 1538SOL     OW 7791   4.204   1.513   4.031
 1538SOL    HW1 7792   4.120   1.537   3.992
 1538SOL    HW2 7793   4.189   1.520   4.125
 1538SOL     MW 7794   4.191   1.517   4.038
 1539SOL     OW 7795   5.778   1.821   0.619
 1539SOL    HW1 7796   5.824   1.843   0.539
 1539SOL    HW2 7797   5.788   1.726   0.628
 1539SOL     MW 7798   5.785   1.812   0.610
 1540SOL     OW 7799   5.010   5.011   3.590
 1540SOL    HW1 7800   4.963   5.061   3.523
 1540SOL    HW2 7801   5.087   5.065   3.610
 1540SOL     MW 7802   5.014   5.025   3.584
 1541SOL     OW 7803   2.140   0.946   4.391
 1541SOL    HW1 7804   2.053   0.956   4.352
 1541SOL    HW2 7805   2.162   0.853   4.378
 1541SOL     MW 7806   2.132   0.935   4.385
 1542SOL     OW 7807   1.473   0.047   1.493
 1542SOL    HW1 7808   1.407   0.013   1.433
 1542SOL    HW2 7809   1.555   0.044   1.443
 1542SOL     MW 7810   1.475   0.042   1.479
 1543SOL     OW 7811   2.464   0.448   1.814
 1543SOL    HW1 7812   2.542   0.454   1.869
 1543SOL    HW2 7813   2.498   0.455   1.724
 1543SOL     MW 7814   2.479   0.450   1.809
 1544SOL     OW 7815   4.217   2.140   5.539
 1544SOL    HW1 7816   4.248   2.221   5.579
 1544SOL    HW2 7817   4.134   2.121   5.583
 1544SOL     MW 7818   4.211   2.148   5.550
 1545SOL     OW 7819   5.131   0.044   1.010
 1545SOL    HW1 7820   5.071   0.004   1.074
 1545SOL    HW2 7821   5.122   0.138   1.024
 1545SOL     MW 7822   5.123   0.051   1.020
 1546SOL     OW 7823   3.789   4.548   2.457
 1546SOL    HW1 7824   3.792   4.620   2.520
 1546SOL    HW2 7825   3.832   4.583   2.379
 1546SOL     MW 7826   3.795   4.562   2.455
 1547SOL     OW 7827   0.867   1.707   3.082
 1547SOL    HW1 7828   0.957   1.712   3.050
 1547SOL    HW2 7829   0.830   1.631   3.037
 1547SOL     MW 7830   0.874   1.698   3.072
 1548SOL     OW 7831   3.923   4.287   0.497
 1548SOL    HW1 7832   3.995   4.350   0.493
 1548SOL    HW2 7833   3.946   4.229   0.569
 1548SOL     MW 7834   3.935   4.288   0.506
 1549SOL     OW 7835   1.039   4.918   4.889
 1549SOL    HW1 7836   1.010   4.980   4.956
 1549SOL    HW2 7837   1.133   4.907   4.905
 1549SOL     MW 7838   1.047   4.924   4.900
 1550SOL     OW 7839   0.600   5.578   0.248
 1550SOL    HW1 7840   0.534   5.629   0.201
 1550SOL    HW2 7841   0.683   5.602   0.207
 1550SOL     MW 7842   0.602   5.588   0.237
 1551SOL     OW 7843   4.729   2.230   5.156
 1551SOL    HW1 7844   4.668   2.304   5.161
 1551SOL    HW2 7845   4.783   2.249   5.079
 1551SOL     MW 7846   4.728   2.242   5.147
 1552SOL     OW 7847   1.539   1.672   4.285
 1552SOL    HW1 7848   1.545   1.664   4.189
 1552SOL    HW2 7849   1.546   1.582   4.316
 1552SOL     MW 7850   1.541   1.659   4.276
 1553SOL     OW 7851   0.051   2.719   5.597
 1553SOL    HW1 7852   0.025   2.642   5.545
 1553SOL    HW2 7853  -0.029   2.744   5.643
 1553SOL     MW 7854   0.037   2.712   5.596
 1554SOL     OW 7855   5.130   1.871   3.639
 1554SOL    HW1 7856   5.051   1.925   3.648
 1554SOL    HW2 7857   5.129   1.840   3.549
 1554SOL     MW 7858   5.120   1.874   3.629
 1555SOL     OW 7859   4.324   5.592   1.568
 1555SOL    HW1 7860   4.416   5.613   1.555
 1555SOL    HW2 7861   4.325   5.525   1.637
 1555SOL     MW 7862   4.336   5.586   1.575
 1556SOL     OW 7863   5.971   1.495   5.231
 1556SOL    HW1 7864   6.051   1.546   5.221
 1556SOL    HW2 7865   5.995   1.406   5.210
 1556SOL     MW 7866   5.984   1.490   5.227
 1557SOL     OW 7867   5.559   3.183   3.100
 1557SOL    HW1 7868   5.495   3.205   3.032
 1557SOL    HW2 7869   5.618   3.120   3.059
 1557SOL     MW 7870   5.558   3.178   3.086
 1558SOL     OW 7871   4.826   4.257   1.067
 1558SOL    HW1 7872   4.901   4.210   1.028
 1558SOL    HW2 7873   4.765   4.267   0.994
 1558SOL     MW 7874   4.828   4.252   1.053
 1559SOL     OW 7875   6.041   0.472   3.464
 1559SOL    HW1 7876   6.065   0.379   3.467
 1559SOL    HW2 7877   6.107   0.515   3.518
 1559SOL     MW 7878   6.053   0.466   3.471
 1560SOL     OW 7879   1.548   3.830   2.507
 1560SOL    HW1 7880   1.587   3.877   2.581
 1560SOL    HW2 7881   1.461   3.805   2.538
 1560SOL     MW 7882   1.541   3.833   2.521
 1561SOL     OW 7883   4.253   1.840   0.396
 1561SOL    HW1 7884   4.257   1.934   0.374
 1561SOL    HW2 7885   4.338   1.806   0.370
 1561SOL     MW 7886   4.264   1.848   0.390
 1562SOL     OW 7887   4.318   2.234   1.341
 1562SOL    HW1 7888   4.299   2.311   1.395
 1562SOL    HW2 7889   4.302   2.263   1.252
 1562SOL     MW 7890   4.314   2.247   1.337
 1563SOL     OW 7891   4.550   5.169   0.374
 1563SOL    HW1 7892   4.640   5.147   0.351
 1563SOL    HW2 7893   4.558   5.225   0.451
 1563SOL     MW 7894   4.562   5.174   0.381
 1564SOL     OW 7895   2.351   5.088   3.615
 1564SOL    HW1 7896   2.446   5.090   3.628
 1564SOL    HW2 7897   2.333   4.999   3.583
 1564SOL     MW 7898   2.361   5.077   3.613
 1565SOL     OW 7899   1.778   5.265   4.328
 1565SOL    HW1 7900   1.870   5.241   4.317
 1565SOL    HW2 7901   1.736   5.234   4.247
 1565SOL     MW 7902   1.785   5.258   4.316
 1566SOL     OW 7903   3.763   3.146   1.611
 1566SOL    HW1 7904   3.721   3.126   1.695
 1566SOL    HW2 7905   3.846   3.187   1.636
 1566SOL     MW 7906   3.769   3.149   1.625
 1567SOL     OW 7907   5.058   0.803   5.701
 1567SOL    HW1 7908   5.061   0.807   5.796
 1567SOL    HW2 7909   5.105   0.881   5.672
 1567SOL     MW 7910   5.064   0.813   5.709
 1568SOL     OW 7911   4.879   3.856   5.216
 1568SOL    HW1 7912   4.807   3.863   5.153
 1568SOL    HW2 7913   4.955   3.834   5.162
 1568SOL     MW 7914   4.880   3.854   5.201
 1569SOL     OW 7915   4.936   4.490   3.351
 1569SOL    HW1 7916   4.998   4.480   3.279
 1569SOL    HW2 7917   4.943   4.408   3.400
 1569SOL     MW 7918   4.945   4.479   3.348
 1570SOL     OW 7919   2.158   5.165   2.243
 1570SOL    HW1 7920   2.117   5.186   2.159
 1570SOL    HW2 7921   2.231   5.227   2.250
 1570SOL     MW 7922   2.162   5.176   2.233
 1571SOL     OW 7923   5.583   2.950   2.182
 1571SOL    HW1 7924   5.554   2.998   2.259
 1571SOL    HW2 7925   5.517   2.970   2.116
 1571SOL     MW 7926   5.571   2.958   2.184
 1572SOL     OW 7927   0.546   2.578   1.268
 1572SOL    HW1 7928   0.630   2.599   1.226
 1572SOL    HW2 7929   0.560   2.492   1.307
 1572SOL     MW 7930   0.559   2.570   1.267
 1573SOL     OW 7931   1.958   1.811   0.409
 1573SOL    HW1 7932   2.028   1.848   0.462
 1573SOL    HW2 7933   1.877   1.846   0.447
 1573SOL     MW 7934   1.956   1.820   0.421
 1574SOL     OW 7935   3.580   0.263   4.092
 1574SOL    HW1 7936   3.495   0.284   4.132
 1574SOL    HW2 7937   3.644   0.297   4.155
 1574SOL     MW 7938   3.577   0.270   4.105
 1575SOL     OW 7939   4.099   1.958   5.852
 1575SOL    HW1 7940   4.040   1.887   5.829
 1575SOL    HW2 7941   4.186   1.919   5.852
 1575SOL     MW 7942   4.102   1.944   5.849
 1576SOL     OW 7943   5.853   0.487   3.663
 1576SOL    HW1 7944   5.907   0.501   3.585
 1576SOL    HW2 7945   5.764   0.505   3.634
 1576SOL     MW 7946   5.849   0.491   3.649
 1577SOL     OW 7947   5.533   0.088   1.422
 1577SOL    HW1 7948   5.598   0.035   1.375
 1577SOL    HW2 7949   5.557   0.178   1.403
 1577SOL     MW 7950   5.545   0.093   1.414
 1578SOL     OW 7951   4.395   4.840   5.538
 1578SOL    HW1 7952   4.422   4.890   5.460
 1578SOL    HW2 7953   4.375   4.753   5.505
 1578SOL     MW 7954   4.396   4.836   5.524
 1579SOL     OW 7955   3.852   1.925   4.962
 1579SOL    HW1 7956   3.791   1.878   4.906
 1579SOL    HW2 7957   3.926   1.865   4.973
 1579SOL     MW 7958   3.854   1.912   4.956
 1580SOL     OW 7959   4.303   2.973   0.715
 1580SOL    HW1 7960   4.254   2.904   0.761
 1580SOL    HW2 7961   4.268   2.971   0.625
 1580SOL     MW 7962   4.292   2.964   0.709
 1581SOL     OW 7963   2.256   3.493   0.031
 1581SOL    HW1 7964   2.322   3.489  -0.039
 1581SOL    HW2 7965   2.246   3.403   0.060
 1581SOL     MW 7966   2.263   3.481   0.026
 1582SOL     OW 7967   2.519   5.962   0.422
 1582SOL    HW1 7968   2.508   5.871   0.450
 1582SOL    HW2 7969   2.578   5.957   0.347
 1582SOL     MW 7970   2.525   5.950   0.416
 1583SOL     OW 7971   0.858   3.857   5.479
 1583SOL    HW1 7972   0.838   3.951   5.482
 1583SOL    HW2 7973   0.773   3.815   5.462
 1583SOL     MW 7974   0.844   3.864   5.477
 1584SOL     OW 7975   2.240   5.806   6.063
 1584SOL    HW1 7976   2.261   5.805   6.157
 1584SOL    HW2 7977   2.144   5.809   6.060
 1584SOL     MW 7978   2.230   5.806   6.075
 1585SOL     OW 7979   4.205   0.701   6.108
 1585SOL    HW1 7980   4.229   0.679   6.198
 1585SOL    HW2 7981   4.122   0.748   6.115
 1585SOL     MW 7982   4.198   0.704   6.121
 1586SOL     OW 7983   6.103   0.276   4.799
 1586SOL    HW1 7984   6.035   0.342   4.807
 1586SOL    HW2 7985   6.185   0.325   4.802
 1586SOL     MW 7986   6.105   0.291   4.800
 1587SOL     OW 7987   3.986   3.162   0.124
 1587SOL    HW1 7988   3.904   3.168   0.172
 1587SOL    HW2 7989   4.009   3.253   0.104
 1587SOL     MW 7990   3.978   3.174   0.127
 1588SOL     OW 7991   4.360   5.379   4.617
 1588SOL    HW1 7992   4.343   5.288   4.593
 1588SOL    HW2 7993   4.328   5.387   4.707
 1588SOL     MW 7994   4.353   5.368   4.625
 1589SOL     OW 7995   3.566   1.535   5.223
 1589SOL    HW1 7996   3.558   1.560   5.315
 1589SOL    HW2 7997   3.527   1.448   5.218
 1589SOL     MW 7998   3.560   1.527   5.234
 1590SOL     OW 7999   0.189   5.793   1.368
 1590SOL    HW1 8000   0.232   5.844   1.299
 1590SOL    HW2 8001   0.247   5.719   1.383
 1590SOL     MW 8002   0.202   5.790   1.361
 1591SOL     OW 8003   1.152   4.056   4.119
 1591SOL    HW1 8004   1.060   4.073   4.140
 1591SOL    HW2 8005   1.199   4.132   4.152
 1591SOL     MW 8006   1.146   4.068   4.126
 1592SOL     OW 8007   5.768   0.006   5.831
 1592SOL    HW1 8008   5.758   0.101   5.840
 1592SOL    HW2 8009   5.679  -0.028   5.834
 1592SOL     MW 8010   5.755   0.014   5.833
 1593SOL     OW 8011   2.279   3.681   0.248
 1593SOL    HW1 8012   2.298   3.627   0.172
 1593SOL    HW2 8013   2.199   3.729   0.223
 1593SOL     MW 8014   2.271   3.680   0.235
 1594SOL     OW 8015   5.458   2.853   0.518
 1594SOL    HW1 8016   5.378   2.827   0.565
 1594SOL    HW2 8017   5.523   2.866   0.587
 1594SOL     MW 8018   5.456   2.852   0.533
 1595SOL     OW 8019   4.952   4.809   0.356
 1595SOL    HW1 8020   4.994   4.886   0.318
 1595SOL    HW2 8021   4.966   4.739   0.292
 1595SOL     MW 8022   4.959   4.810   0.343
 1596SOL     OW 8023   1.822   0.053   0.304
 1596SOL    HW1 8024   1.765  -0.013   0.343
 1596SOL    HW2 8025   1.852   0.013   0.223
 1596SOL     MW 8026   1.818   0.039   0.299
 1597SOL     OW 8027   4.108   1.321   0.178
 1597SOL    HW1 8028   4.060   1.275   0.246
 1597SOL    HW2 8029   4.193   1.341   0.218
 1597SOL     MW 8030   4.113   1.318   0.192
 1598SOL     OW 8031   5.954   5.498   1.225
 1598SOL    HW1 8032   6.032   5.454   1.192
 1598SOL    HW2 8033   5.980   5.590   1.234
 1598SOL     MW 8034   5.967   5.504   1.222
 1599SOL     OW 8035   5.503   2.850   2.669
 1599SOL    HW1 8036   5.508   2.882   2.759
 1599SOL    HW2 8037   5.584   2.802   2.655
 1599SOL     MW 8038   5.514   2.848   2.679
 1600SOL     OW 8039   5.199   3.335   5.418
 1600SOL    HW1 8040   5.292   3.349   5.438
 1600SOL    HW2 8041   5.196   3.249   5.376
 1600SOL     MW 8042   5.211   3.326   5.415
 1601SOL     OW 8043   0.652   3.437   3.611
 1601SOL    HW1 8044   0.598   3.434   3.533
 1601SOL    HW2 8045   0.635   3.355   3.656
 1601SOL     MW 8046   0.643   3.426   3.607
 1602SOL     OW 8047   3.252   6.095   2.827
 1602SOL    HW1 8048   3.200   6.015   2.824
 1602SOL    HW2 8049   3.301   6.094   2.744
 1602SOL     MW 8050   3.252   6.085   2.816
 1603SOL     OW 8051   5.609   5.006   0.709
 1603SOL    HW1 8052   5.622   5.100   0.718
 1603SOL    HW2 8053   5.540   4.985   0.772
 1603SOL     MW 8054   5.602   5.015   0.718
 1604SOL     OW 8055   1.783   4.321   4.701
 1604SOL    HW1 8056   1.866   4.323   4.749
 1604SOL    HW2 8057   1.780   4.406   4.656
 1604SOL     MW 8058   1.793   4.332   4.701
 1605SOL     OW 8059   5.747   0.796   3.508
 1605SOL    HW1 8060   5.835   0.830   3.490
 1605SOL    HW2 8061   5.689   0.848   3.453
 1605SOL     MW 8062   5.751   0.807   3.499
 1606SOL     OW 8063   5.451   6.045   3.673
 1606SOL    HW1 8064   5.418   6.135   3.663
 1606SOL    HW2 8065   5.393   5.992   3.620
 1606SOL     MW 8066   5.439   6.050   3.665
 1607SOL     OW 8067   1.442   3.997   3.859
 1607SOL    HW1 8068   1.515   3.938   3.880
 1607SOL    HW2 8069   1.433   4.052   3.936
 1607SOL     MW 8070   1.450   3.996   3.871
 1608SOL     OW 8071   0.817   4.279   2.656
 1608SOL    HW1 8072   0.774   4.340   2.597
 1608SOL    HW2 8073   0.840   4.331   2.733
 1608SOL     MW 8074   0.814   4.293   2.658
 1609SOL     OW 8075   1.844   4.633   5.903
 1609SOL    HW1 8076   1.797   4.699   5.852
 1609SOL    HW2 8077   1.884   4.682   5.974
 1609SOL     MW 8078   1.843   4.648   5.905
 1610SOL     OW 8079   2.161   0.070   2.173
 1610SOL    HW1 8080   2.093   0.027   2.122
 1610SOL    HW2 8081   2.243   0.030   2.142
 1610SOL     MW 8082   2.163   0.060   2.162
 1611SOL     OW 8083   2.370   0.867   1.047
 1611SOL    HW1 8084   2.446   0.834   0.999
 1611SOL    HW2 8085   2.296   0.855   0.986
 1611SOL     MW 8086   2.370   0.861   1.033
 1612SOL     OW 8087   5.770   0.578   1.271
 1612SOL    HW1 8088   5.813   0.648   1.222
 1612SOL    HW2 8089   5.747   0.513   1.204
 1612SOL     MW 8090   5.773   0.578   1.256
 1613SOL     OW 8091   1.061   6.025   3.315
 1613SOL    HW1 8092   1.115   5.959   3.270
 1613SOL    HW2 8093   1.108   6.043   3.396
 1613SOL     MW 8094   1.074   6.019   3.320
 1614SOL     OW 8095   5.900   0.032   3.975
 1614SOL    HW1 8096   5.940  -0.042   3.929
 1614SOL    HW2 8097   5.957   0.047   4.050
 1614SOL     MW 8098   5.913   0.025   3.978
 1615SOL     OW 8099   0.301   5.993   1.193
 1615SOL    HW1 8100   0.211   5.993   1.160
 1615SOL    HW2 8101   0.352   5.950   1.123
 1615SOL     MW 8102   0.296   5.987   1.180
 1616SOL     OW 8103   4.089   0.719   1.116
 1616SOL    HW1 8104   4.118   0.660   1.046
 1616SOL    HW2 8105   4.170   0.760   1.146
 1616SOL     MW 8106   4.103   0.716   1.111
 1617SOL     OW 8107   0.687   0.412   0.825
 1617SOL    HW1 8108   0.593   0.422   0.836
 1617SOL    HW2 8109   0.717   0.498   0.794
 1617SOL     MW 8110   0.679   0.424   0.823
 1618SOL     OW 8111   0.328   2.697   3.641
 1618SOL    HW1 8112   0.376   2.774   3.609
 1618SOL    HW2 8113   0.266   2.677   3.571
 1618SOL     MW 8114   0.326   2.704   3.628
 1619SOL     OW 8115   1.662   0.884   4.838
 1619SOL    HW1 8116   1.607   0.841   4.774
 1619SOL    HW2 8117   1.617   0.872   4.922
 1619SOL     MW 8118   1.649   0.877   4.841
 1620SOL     OW 8119   3.292   4.963   1.071
 1620SOL    HW1 8120   3.210   4.942   1.116
 1620SOL    HW2 8121   3.266   5.022   1.000
 1620SOL     MW 8122   3.278   4.968   1.067
 1621SOL     OW 8123   4.186   1.392   4.830
 1621SOL    HW1 8124   4.233   1.335   4.770
 1621SOL    HW2 8125   4.243   1.400   4.906
 1621SOL     MW 8126   4.199   1.386   4.832
 1622SOL     OW 8127   5.069   1.941   0.559
 1622SOL    HW1 8128   5.123   1.909   0.631
 1622SOL    HW2 8129   5.116   2.018   0.526
 1622SOL     MW 8130   5.082   1.947   0.564
 1623SOL     OW 8131   0.461   4.880   0.256
 1623SOL    HW1 8132   0.502   4.920   0.332
 1623SOL    HW2 8133   0.533   4.858   0.198
 1623SOL     MW 8134   0.475   4.882   0.258
 1624SOL     OW 8135   1.803   5.887   0.224
 1624SOL    HW1 8136   1.756   5.827   0.166
 1624SOL    HW2 8137   1.737   5.913   0.289
 1624SOL     MW 8138   1.788   5.883   0.225
 1625SOL     OW 8139  -0.001   5.817   5.267
 1625SOL    HW1 8140  -0.021   5.908   5.287
 1625SOL    HW2 8141   0.087   5.804   5.302
 1625SOL     MW 8142   0.008   5.827   5.274
 1626SOL     OW 8143   3.407   3.423   4.878
 1626SOL    HW1 8144   3.361   3.504   4.857
 1626SOL    HW2 8145   3.419   3.426   4.973
 1626SOL     MW 8146   3.403   3.434   4.888
 1627SOL     OW 8147   0.675   3.693   5.899
 1627SOL    HW1 8148   0.760   3.650   5.898
 1627SOL    HW2 8149   0.684   3.763   5.963
 1627SOL     MW 8150   0.687   3.696   5.907
 1628SOL     OW 8151   4.645   4.178   1.624
 1628SOL    HW1 8152   4.566   4.130   1.597
 1628SOL    HW2 8153   4.711   4.110   1.635
 1628SOL     MW 8154   4.643   4.163   1.622
 1629SOL     OW 8155   0.505   6.032   5.408
 1629SOL    HW1 8156   0.446   6.093   5.451
 1629SOL    HW2 8157   0.536   5.975   5.478
 1629SOL     MW 8158   0.501   6.033   5.423
 1630SOL     OW 8159   3.762   4.435   4.640
 1630SOL    HW1 8160   3.773   4.370   4.572
 1630SOL    HW2 8161   3.823   4.409   4.709
 1630SOL     MW 8162   3.771   4.424   4.640
 1631SOL     OW 8163   2.508   1.412   2.144
 1631SOL    HW1 8164   2.549   1.333   2.178
 1631SOL    HW2 8165   2.444   1.436   2.211
 1631SOL     MW 8166   2.505   1.405   2.157
 1632SOL     OW 8167   5.173   1.513   2.339
 1632SOL    HW1 8168   5.232   1.451   2.383
 1632SOL    HW2 8169   5.229   1.586   2.315
 1632SOL     MW 8170   5.188   1.514   2.341
 1633SOL     OW 8171   3.883   4.762   4.188
 1633SOL    HW1 8172   3.928   4.736   4.107
 1633SOL    HW2 8173   3.844   4.847   4.168
 1633SOL     MW 8174   3.884   4.769   4.175
 1634SOL     OW 8175   4.351   4.799   5.106
 1634SOL    HW1 8176   4.421   4.750   5.149
 1634SOL    HW2 8177   4.359   4.777   5.013
 1634SOL     MW 8178   4.361   4.790   5.100
 1635SOL     OW 8179   1.704   2.916   1.504
 1635SOL    HW1 8180   1.775   2.966   1.546
 1635SOL    HW2 8181   1.743   2.830   1.487
 1635SOL     MW 8182   1.718   2.912   1.507
 1636SOL     OW 8183   1.956   2.904   6.007
 1636SOL    HW1 8184   2.050   2.891   5.994
 1636SOL    HW2 8185   1.920   2.907   5.918
 1636SOL     MW 8186   1.963   2.902   5.994
 1637SOL     OW 8187   5.539   2.071   4.223
 1637SOL    HW1 8188   5.629   2.101   4.208
 1637SOL    HW2 8189   5.486   2.150   4.218
 1637SOL     MW 8190   5.544   2.085   4.220
 1638SOL     OW 8191   2.528   3.079   1.364
 1638SOL    HW1 8192   2.456   3.119   1.315
 1638SOL    HW2 8193   2.488   3.051   1.447
 1638SOL     MW 8194   2.514   3.081   1.369
 1639SOL     OW 8195   4.720   4.129   4.373
 1639SOL    HW1 8196   4.639   4.127   4.423
 1639SOL    HW2 8197   4.751   4.039   4.373
 1639SOL     MW 8198   4.714   4.118   4.379
 1640SOL     OW 8199   2.745   0.860   0.584
 1640SOL    HW1 8200   2.659   0.821   0.597
 1640SOL    HW2 8201   2.797   0.829   0.658
 1640SOL     MW 8202   2.741   0.851   0.595
 1641SOL     OW 8203   1.626   1.132   4.781
 1641SOL    HW1 8204   1.626   1.036   4.787
 1641SOL    HW2 8205   1.678   1.161   4.855
 1641SOL     MW 8206   1.633   1.123   4.791
 1642SOL     OW 8207   1.215   2.239   0.319
 1642SOL    HW1 8208   1.119   2.236   0.328
 1642SOL    HW2 8209   1.232   2.205   0.231
 1642SOL     MW 8210   1.205   2.234   0.309
 1643SOL     OW 8211   4.610   5.799   2.365
 1643SOL    HW1 8212   4.516   5.781   2.371
 1643SOL    HW2 8213   4.635   5.767   2.279
 1643SOL     MW 8214   4.601   5.792   2.355
 1644SOL     OW 8215   4.517   0.128   3.668
 1644SOL    HW1 8216   4.431   0.132   3.626
 1644SOL    HW2 8217   4.532   0.034   3.681
 1644SOL     MW 8218   4.508   0.116   3.664
 1645SOL     OW 8219   3.779   5.694   5.783
 1645SOL    HW1 8220   3.747   5.775   5.746
 1645SOL    HW2 8221   3.867   5.683   5.747
 1645SOL     MW 8222   3.786   5.703   5.774
 1646SOL     OW 8223   0.254   4.006   3.555
 1646SOL    HW1 8224   0.322   3.939   3.540
 1646SOL    HW2 8225   0.185   3.959   3.601
 1646SOL     MW 8226   0.254   3.991   3.559
 1647SOL     OW 8227   2.208   3.395   5.264
 1647SOL    HW1 8228   2.208   3.466   5.200
 1647SOL    HW2 8229   2.163   3.323   5.220
 1647SOL     MW 8230   2.202   3.395   5.250
 1648SOL     OW 8231   0.037   3.509   4.812
 1648SOL    HW1 8232   0.053   3.434   4.870
 1648SOL    HW2 8233  -0.012   3.471   4.738
 1648SOL     MW 8234   0.033   3.494   4.810
 1649SOL     OW 8235   1.561   3.946   4.605
 1649SOL    HW1 8236   1.477   3.902   4.610
 1649SOL    HW2 8237   1.570   3.971   4.513
 1649SOL     MW 8238   1.551   3.944   4.594
 1650SOL     OW 8239   0.136   5.742   3.116
 1650SOL    HW1 8240   0.094   5.753   3.031
 1650SOL    HW2 8241   0.098   5.661   3.151
 1650SOL     MW 8242   0.126   5.733   3.110
 1651SOL     OW 8243   4.960   4.037   1.307
 1651SOL    HW1 8244   5.033   4.097   1.322
 1651SOL    HW2 8245   4.891   4.093   1.271
 1651SOL     MW 8246   4.960   4.052   1.304
 1652SOL     OW 8247   1.432   4.243   4.014
 1652SOL    HW1 8248   1.455   4.275   4.101
 1652SOL    HW2 8249   1.365   4.304   3.982
 1652SOL     MW 8250   1.426   4.255   4.021
 1653SOL     OW 8251   4.394   2.455   0.602
 1653SOL    HW1 8252   4.459   2.500   0.656
 1653SOL    HW2 8253   4.416   2.478   0.512
 1653SOL     MW 8254   4.405   2.464   0.598
 1654SOL     OW 8255   2.591   4.074   0.391
 1654SOL    HW1 8256   2.640   4.048   0.314
 1654SOL    HW2 8257   2.547   3.993   0.419
 1654SOL     MW 8258   2.591   4.060   0.385
 1655SOL     OW 8259   2.840   5.544   3.666
 1655SOL    HW1 8260   2.778   5.617   3.670
 1655SOL    HW2 8261   2.899   5.559   3.739
 1655SOL     MW 8262   2.839   5.555   3.676
 1656SOL     OW 8263   5.851   2.840   2.018
 1656SOL    HW1 8264   5.888   2.770   1.965
 1656SOL    HW2 8265   5.757   2.837   2.000
 1656SOL     MW 8266   5.844   2.831   2.009
 1657SOL     OW 8267   4.608   1.862   3.833
 1657SOL    HW1 8268   4.577   1.880   3.744
 1657SOL    HW2 8269   4.669   1.790   3.823
 1657SOL     MW 8270   4.612   1.855   3.821
 1658SOL     OW 8271   5.610   3.590   0.343
 1658SOL    HW1 8272   5.639   3.622   0.257
 1658SOL    HW2 8273   5.516   3.574   0.332
 1658SOL     MW 8274   5.601   3.592   0.331
 1659SOL     OW 8275   4.927   4.299   1.982
 1659SOL    HW1 8276   4.889   4.372   1.933
 1659SOL    HW2 8277   4.992   4.340   2.040
 1659SOL     MW 8278   4.930   4.314   1.983
 1660SOL     OW 8279   2.713   1.029   0.061
 1660SOL    HW1 8280   2.749   1.026  -0.028
 1660SOL    HW2 8281   2.789   1.044   0.117
 1660SOL     MW 8282   2.727   1.030   0.056
 1661SOL     OW 8283   4.599   2.757   1.639
 1661SOL    HW1 8284   4.577   2.847   1.617
 1661SOL    HW2 8285   4.596   2.754   1.735
 1661SOL     MW 8286   4.596   2.768   1.649
 1662SOL     OW 8287   3.644   4.616   0.496
 1662SOL    HW1 8288   3.549   4.622   0.498
 1662SOL    HW2 8289   3.668   4.580   0.582
 1662SOL     MW 8290   3.635   4.612   0.507
 1663SOL     OW 8291   1.971   5.253   2.064
 1663SOL    HW1 8292   1.878   5.247   2.040
 1663SOL    HW2 8293   1.988   5.347   2.069
 1663SOL     MW 8294   1.961   5.264   2.062
 1664SOL     OW 8295   0.996   0.511   4.565
 1664SOL    HW1 8296   0.994   0.419   4.588
 1664SOL    HW2 8297   1.027   0.513   4.475
 1664SOL     MW 8298   0.999   0.500   4.557
 1665SOL     OW 8299   0.064   3.190   4.270
 1665SOL    HW1 8300  -0.024   3.226   4.282
 1665SOL    HW2 8301   0.061   3.146   4.185
 1665SOL     MW 8302   0.052   3.189   4.261
 1666SOL     OW 8303   5.485   2.561   1.076
 1666SOL    HW1 8304   5.579   2.555   1.089
 1666SOL    HW2 8305   5.474   2.635   1.016
 1666SOL     MW 8306   5.496   2.570   1.070
 1667SOL     OW 8307   2.865   2.860   1.029
 1667SOL    HW1 8308   2.849   2.788   0.967
 1667SOL    HW2 8309   2.826   2.937   0.986
 1667SOL     MW 8310   2.858   2.861   1.016
 1668SOL     OW 8311   1.562   3.893   0.310
 1668SOL    HW1 8312   1.584   3.976   0.267
 1668SOL    HW2 8313   1.511   3.919   0.387
 1668SOL     MW 8314   1.558   3.907   0.314
 1669SOL     OW 8315   2.486   1.975   1.393
 1669SOL    HW1 8316   2.474   1.949   1.484
 1669SOL    HW2 8317   2.415   1.931   1.346
 1669SOL     MW 8318   2.475   1.966   1.398
 1670SOL     OW 8319   3.217   5.290   5.684
 1670SOL    HW1 8320   3.194   5.286   5.591
 1670SOL    HW2 8321   3.166   5.363   5.719
 1670SOL     MW 8322   3.208   5.299   5.677
 1671SOL     OW 8323   4.571   1.697   0.063
 1671SOL    HW1 8324   4.539   1.752   0.135
 1671SOL    HW2 8325   4.503   1.631   0.051
 1671SOL     MW 8326   4.558   1.696   0.071
 1672SOL     OW 8327   3.708   5.808   4.191
 1672SOL    HW1 8328   3.774   5.809   4.122
 1672SOL    HW2 8329   3.742   5.745   4.256
 1672SOL     MW 8330   3.721   5.800   4.191
 1673SOL     OW 8331   0.695   5.245   5.456
 1673SOL    HW1 8332   0.738   5.301   5.520
 1673SOL    HW2 8333   0.603   5.271   5.459
 1673SOL     MW 8334   0.689   5.255   5.464
 1674SOL     OW 8335   6.080   4.122   1.484
 1674SOL    HW1 8336   6.165   4.100   1.446
 1674SOL    HW2 8337   6.018   4.066   1.437
 1674SOL     MW 8338   6.083   4.112   1.473
 1675SOL     OW 8339   5.534   6.008   3.006
 1675SOL    HW1 8340   5.609   6.065   3.023
 1675SOL    HW2 8341   5.566   5.920   3.026
 1675SOL     MW 8342   5.548   6.004   3.011
 1676SOL     OW 8343   5.918   5.279   1.394
 1676SOL    HW1 8344   5.930   5.359   1.343
 1676SOL    HW2 8345   5.871   5.220   1.334
 1676SOL     MW 8346   5.913   5.282   1.379
 1677SOL     OW 8347   0.364   2.156   0.350
 1677SOL    HW1 8348   0.422   2.231   0.345
 1677SOL    HW2 8349   0.422   2.080   0.346
 1677SOL     MW 8350   0.379   2.156   0.349
 1678SOL     OW 8351   4.589   1.384   0.688
 1678SOL    HW1 8352   4.516   1.325   0.707
 1678SOL    HW2 8353   4.649   1.372   0.761
 1678SOL     MW 8354   4.587   1.375   0.700
 1679SOL     OW 8355   2.970   2.996   0.106
 1679SOL    HW1 8356   3.009   2.968   0.189
 1679SOL    HW2 8357   3.043   3.033   0.057
 1679SOL     MW 8358   2.984   2.997   0.111
 1680SOL     OW 8359   1.243   2.885   2.409
 1680SOL    HW1 8360   1.333   2.911   2.431
 1680SOL    HW2 8361   1.210   2.958   2.358
 1680SOL     MW 8362   1.250   2.898   2.405
 1681SOL     OW 8363   1.694   4.754   2.123
 1681SOL    HW1 8364   1.664   4.733   2.035
 1681SOL    HW2 8365   1.620   4.799   2.164
 1681SOL     MW 8366   1.681   4.757   2.117
 1682SOL     OW 8367   2.332   5.762   0.222
 1682SOL    HW1 8368   2.405   5.821   0.201
 1682SOL    HW2 8369   2.373   5.687   0.265
 1682SOL     MW 8370   2.346   5.760   0.225
 1683SOL     OW 8371   0.212   4.758   0.190
 1683SOL    HW1 8372   0.292   4.775   0.240
 1683SOL    HW2 8373   0.238   4.694   0.124
 1683SOL     MW 8374   0.225   4.752   0.188
 1684SOL     OW 8375   4.013   3.746   5.491
 1684SOL    HW1 8376   4.018   3.657   5.457
 1684SOL    HW2 8377   4.096   3.786   5.467
 1684SOL     MW 8378   4.024   3.740   5.484
 1685SOL     OW 8379   1.077   4.640   3.939
 1685SOL    HW1 8380   0.997   4.688   3.915
 1685SOL    HW2 8381   1.148   4.700   3.916
 1685SOL     MW 8382   1.076   4.654   3.933
 1686SOL     OW 8383   3.321   2.942   0.758
 1686SOL    HW1 8384   3.283   2.885   0.691
 1686SOL    HW2 8385   3.276   2.918   0.839
 1686SOL     MW 8386   3.310   2.932   0.760
 1687SOL     OW 8387   1.200   0.907   2.029
 1687SOL    HW1 8388   1.138   0.980   2.030
 1687SOL    HW2 8389   1.162   0.845   1.967
 1687SOL     MW 8390   1.187   0.909   2.021
 1688SOL     OW 8391   2.190   4.552   1.138
 1688SOL    HW1 8392   2.127   4.480   1.136
 1688SOL    HW2 8393   2.250   4.533   1.066
 1688SOL     MW 8394   2.189   4.541   1.128
 1689SOL     OW 8395   6.052   6.107   0.973
 1689SOL    HW1 8396   6.079   6.107   1.065
 1689SOL    HW2 8397   6.126   6.147   0.927
 1689SOL     MW 8398   6.065   6.112   0.979
 1690SOL     OW 8399   5.581   1.489   4.928
 1690SOL    HW1 8400   5.626   1.473   5.011
 1690SOL    HW2 8401   5.488   1.487   4.950
 1690SOL     MW 8402   5.575   1.487   4.942
 1691SOL     OW 8403   5.958   4.963   0.489
 1691SOL    HW1 8404   5.940   5.053   0.461
 1691SOL    HW2 8405   5.871   4.926   0.508
 1691SOL     MW 8406   5.944   4.970   0.488
 1692SOL     OW 8407   5.369   5.411   0.223
 1692SOL    HW1 8408   5.386   5.381   0.312
 1692SOL    HW2 8409   5.370   5.330   0.171
 1692SOL     MW 8410   5.371   5.397   0.227
 1693SOL     OW 8411   5.299   2.491   1.735
 1693SOL    HW1 8412   5.352   2.445   1.671
 1693SOL    HW2 8413   5.316   2.584   1.719
 1693SOL     MW 8414   5.308   2.497   1.725
 1694SOL     OW 8415   1.689   1.232   0.916
 1694SOL    HW1 8416   1.762   1.294   0.921
 1694SOL    HW2 8417   1.725   1.156   0.870
 1694SOL     MW 8418   1.703   1.230   0.911
 1695SOL     OW 8419   2.679   3.962   0.028
 1695SOL    HW1 8420   2.635   3.897   0.083
 1695SOL    HW2 8421   2.617   3.978  -0.044
 1695SOL     MW 8422   2.665   3.956   0.026
 1696SOL     OW 8423   5.798   2.850   5.990
 1696SOL    HW1 8424   5.823   2.926   6.041
 1696SOL    HW2 8425   5.878   2.797   5.985
 1696SOL     MW 8426   5.812   2.853   5.996
 1697SOL     OW 8427   0.919   3.648   1.229
 1697SOL    HW1 8428   0.915   3.701   1.149
 1697SOL    HW2 8429   0.857   3.577   1.213
 1697SOL     MW 8430   0.911   3.646   1.216
 1698SOL     OW 8431   3.433   2.575   4.573
 1698SOL    HW1 8432   3.416   2.639   4.642
 1698SOL    HW2 8433   3.472   2.501   4.619
 1698SOL     MW 8434   3.435   2.573   4.588
 1699SOL     OW 8435   5.086   0.232   3.170
 1699SOL    HW1 8436   5.027   0.304   3.148
 1699SOL    HW2 8437   5.086   0.229   3.266
 1699SOL     MW 8438   5.078   0.240   3.180
 1700SOL     OW 8439   1.885   0.138   2.700
 1700SOL    HW1 8440   1.877   0.046   2.726
 1700SOL    HW2 8441   1.932   0.179   2.772
 1700SOL     MW 8442   1.890   0.131   2.713
 1701SOL     OW 8443   0.763   1.266   4.840
 1701SOL    HW1 8444   0.735   1.339   4.786
 1701SOL    HW2 8445   0.747   1.188   4.787
 1701SOL     MW 8446   0.757   1.265   4.827
 1702SOL     OW 8447   0.703   3.724   0.532
 1702SOL    HW1 8448   0.752   3.676   0.466
 1702SOL    HW2 8449   0.769   3.765   0.587
 1702SOL     MW 8450   0.717   3.723   0.531
 1703SOL     OW 8451   0.671   3.376   4.575
 1703SOL    HW1 8452   0.653   3.349   4.665
 1703SOL    HW2 8453   0.658   3.297   4.523
 1703SOL     MW 8454   0.667   3.363   4.580
 1704SOL     OW 8455   4.542   4.824   3.394
 1704SOL    HW1 8456   4.579   4.743   3.358
 1704SOL    HW2 8457   4.570   4.826   3.485
 1704SOL     MW 8458   4.550   4.814   3.401
 1705SOL     OW 8459   5.282   1.235   2.386
 1705SOL    HW1 8460   5.375   1.214   2.381
 1705SOL    HW2 8461   5.244   1.196   2.307
 1705SOL     MW 8462   5.289   1.228   2.375
 1706SOL     OW 8463   5.089   3.023   0.767
 1706SOL    HW1 8464   5.073   3.105   0.722
 1706SOL    HW2 8465   5.171   3.037   0.815
 1706SOL     MW 8466   5.097   3.035   0.768
 1707SOL     OW 8467   3.153   5.597   1.834
 1707SOL    HW1 8468   3.202   5.541   1.893
 1707SOL    HW2 8469   3.205   5.600   1.753
 1707SOL     MW 8470   3.166   5.590   1.831
 1708SOL     OW 8471   4.091   0.419   6.062
 1708SOL    HW1 8472   4.126   0.379   6.141
 1708SOL    HW2 8473   4.132   0.506   6.059
 1708SOL     MW 8474   4.101   0.425   6.071
 1709SOL     OW 8475   4.933   0.990   1.231
 1709SOL    HW1 8476   4.885   1.070   1.212
 1709SOL    HW2 8477   5.025   1.016   1.226
 1709SOL     MW 8478   4.939   1.003   1.228
 1710SOL     OW 8479   4.540   1.839   0.328
 1710SOL    HW1 8480   4.629   1.862   0.304
 1710SOL    HW2 8481   4.549   1.771   0.395
 1710SOL     MW 8482   4.552   1.833   0.334
 1711SOL     OW 8483   0.262   4.832   3.899
 1711SOL    HW1 8484   0.243   4.768   3.968
 1711SOL    HW2 8485   0.196   4.900   3.910
 1711SOL     MW 8486   0.251   4.833   3.909
 1712SOL     OW 8487   6.096   5.710   2.869
 1712SOL    HW1 8488   6.172   5.667   2.831
 1712SOL    HW2 8489   6.101   5.800   2.838
 1712SOL     MW 8490   6.107   5.716   2.860
 1713SOL     OW 8491   4.912   5.308   2.173
 1713SOL    HW1 8492   4.863   5.276   2.249
 1713SOL    HW2 8493   4.978   5.366   2.209
 1713SOL     MW 8494   4.914   5.311   2.187
 1714SOL     OW 8495   5.199   0.265   2.829
 1714SOL    HW1 8496   5.222   0.241   2.739
 1714SOL    HW2 8497   5.184   0.181   2.873
 1714SOL     MW 8498   5.200   0.251   2.823
 1715SOL     OW 8499   0.813   2.233   5.567
 1715SOL    HW1 8500   0.731   2.275   5.594
 1715SOL    HW2 8501   0.798   2.140   5.582
 1715SOL     MW 8502   0.800   2.226   5.572
 1716SOL     OW 8503   0.983   5.717   0.783
 1716SOL    HW1 8504   0.985   5.798   0.732
 1716SOL    HW2 8505   0.890   5.700   0.798
 1716SOL     MW 8506   0.972   5.725   0.778
 1717SOL     OW 8507   4.198   3.587   0.272
 1717SOL    HW1 8508   4.145   3.527   0.324
 1717SOL    HW2 8509   4.273   3.608   0.326
 1717SOL     MW 8510   4.201   3.582   0.285
 1718SOL     OW 8511   1.443   3.100   5.671
 1718SOL    HW1 8512   1.517   3.154   5.643
 1718SOL    HW2 8513   1.376   3.163   5.696
 1718SOL     MW 8514   1.444   3.115   5.671
 1719SOL     OW 8515   1.494   1.856   5.566
 1719SOL    HW1 8516   1.499   1.871   5.660
 1719SOL    HW2 8517   1.425   1.790   5.556
 1719SOL     MW 8518   1.486   1.849   5.577
 1720SOL     OW 8519   2.064   1.210   5.329
 1720SOL    HW1 8520   2.151   1.219   5.291
 1720SOL    HW2 8521   2.043   1.296   5.365
 1720SOL     MW 8522   2.073   1.222   5.329
 1721SOL     OW 8523   2.998   0.247   1.347
 1721SOL    HW1 8524   3.053   0.170   1.333
 1721SOL    HW2 8525   2.910   0.212   1.353
 1721SOL     MW 8526   2.994   0.233   1.346
 1722SOL     OW 8527   3.832   1.459   4.550
 1722SOL    HW1 8528   3.742   1.429   4.560
 1722SOL    HW2 8529   3.859   1.427   4.464
 1722SOL     MW 8530   3.824   1.451   4.540
 1723SOL     OW 8531   0.637   3.401   2.169
 1723SOL    HW1 8532   0.633   3.365   2.080
 1723SOL    HW2 8533   0.687   3.336   2.219
 1723SOL     MW 8534   0.643   3.388   2.164
 1724SOL     OW 8535   0.040   2.938   5.890
 1724SOL    HW1 8536  -0.003   2.857   5.917
 1724SOL    HW2 8537   0.133   2.921   5.901
 1724SOL     MW 8538   0.046   2.926   5.895
 1725SOL     OW 8539   3.048   0.257   3.816
 1725SOL    HW1 8540   3.108   0.324   3.782
 1725SOL    HW2 8541   3.101   0.208   3.879
 1725SOL     MW 8542   3.063   0.259   3.820
 1726SOL     OW 8543   3.562   5.074   4.675
 1726SOL    HW1 8544   3.497   5.141   4.653
 1726SOL    HW2 8545   3.641   5.124   4.697
 1726SOL     MW 8546   3.563   5.089   4.675
 1727SOL     OW 8547   4.626   1.326   3.202
 1727SOL    HW1 8548   4.604   1.342   3.110
 1727SOL    HW2 8549   4.712   1.285   3.199
 1727SOL     MW 8550   4.634   1.323   3.189
 1728SOL     OW 8551   4.242   5.752   0.390
 1728SOL    HW1 8552   4.168   5.700   0.357
 1728SOL    HW2 8553   4.212   5.784   0.476
 1728SOL     MW 8554   4.228   5.750   0.397
 1729SOL     OW 8555   1.881   2.246   1.085
 1729SOL    HW1 8556   1.893   2.299   1.164
 1729SOL    HW2 8557   1.788   2.258   1.063
 1729SOL     MW 8558   1.870   2.254   1.092
 1730SOL     OW 8559   1.362   3.545   0.665
 1730SOL    HW1 8560   1.345   3.460   0.623
 1730SOL    HW2 8561   1.434   3.526   0.726
 1730SOL     MW 8562   1.369   3.531   0.668
 1731SOL     OW 8563   0.949   4.427   4.233
 1731SOL    HW1 8564   0.901   4.406   4.153
 1731SOL    HW2 8565   0.881   4.432   4.301
 1731SOL     MW 8566   0.934   4.425   4.232
 1732SOL     OW 8567   0.826   2.951   4.165
 1732SOL    HW1 8568   0.787   2.873   4.206
 1732SOL    HW2 8569   0.846   3.009   4.238
 1732SOL     MW 8570   0.823   2.948   4.179
 1733SOL     OW 8571   2.187   1.601   4.996
 1733SOL    HW1 8572   2.115   1.644   5.042
 1733SOL    HW2 8573   2.153   1.514   4.973
 1733SOL     MW 8574   2.173   1.595   4.999
 1734SOL     OW 8575   0.605   3.616   4.465
 1734SOL    HW1 8576   0.649   3.534   4.484
 1734SOL    HW2 8577   0.669   3.667   4.415
 1734SOL     MW 8578   0.619   3.612   4.461
 1735SOL     OW 8579   1.655   3.270   5.299
 1735SOL    HW1 8580   1.565   3.273   5.268
 1735SOL    HW2 8581   1.685   3.182   5.277
 1735SOL     MW 8582   1.648   3.259   5.292
 1736SOL     OW 8583   1.420   3.531   0.046
 1736SOL    HW1 8584   1.377   3.565  -0.032
 1736SOL    HW2 8585   1.513   3.546   0.031
 1736SOL     MW 8586   1.426   3.537   0.034
 1737SOL     OW 8587   4.155   0.970   0.350
 1737SOL    HW1 8588   4.159   0.971   0.254
 1737SOL    HW2 8589   4.132   0.880   0.372
 1737SOL     MW 8590   4.153   0.958   0.341
 1738SOL     OW 8591   4.359   4.424   2.210
 1738SOL    HW1 8592   4.422   4.380   2.152
 1738SOL    HW2 8593   4.400   4.508   2.231
 1738SOL     MW 8594   4.373   4.429   2.205
 1739SOL     OW 8595   5.285   0.824   3.190
 1739SOL    HW1 8596   5.332   0.907   3.198
 1739SOL    HW2 8597   5.353   0.758   3.185
 1739SOL     MW 8598   5.299   0.826   3.191
 1740SOL     OW 8599   5.968   2.582   1.420
 1740SOL    HW1 8600   6.026   2.557   1.492
 1740SOL    HW2 8601   6.023   2.635   1.362
 1740SOL     MW 8602   5.983   2.586   1.421
 1741SOL     OW 8603   5.162   4.110   1.605
 1741SOL    HW1 8604   5.179   4.017   1.587
 1741SOL    HW2 8605   5.245   4.143   1.640
 1741SOL     MW 8606   5.175   4.102   1.607
 1742SOL     OW 8607   0.804   4.963   1.130
 1742SOL    HW1 8608   0.837   5.041   1.084
 1742SOL    HW2 8609   0.785   4.900   1.061
 1742SOL     MW 8610   0.806   4.965   1.115
 1743SOL     OW 8611   4.139   4.594   2.467
 1743SOL    HW1 8612   4.160   4.687   2.473
 1743SOL    HW2 8613   4.220   4.550   2.496
 1743SOL     MW 8614   4.152   4.600   2.472
 1744SOL     OW 8615   1.783   5.584   4.887
 1744SOL    HW1 8616   1.745   5.498   4.874
 1744SOL    HW2 8617   1.708   5.641   4.908
 1744SOL     MW 8618   1.769   5.581   4.888
 1745SOL     OW 8619   4.385   1.404   5.016
 1745SOL    HW1 8620   4.394   1.428   5.108
 1745SOL    HW2 8621   4.385   1.309   5.016
 1745SOL     MW 8622   4.386   1.395   5.028
 1746SOL     OW 8623   6.007   4.667   5.577
 1746SOL    HW1 8624   6.038   4.604   5.512
 1746SOL    HW2 8625   5.982   4.613   5.652
 1746SOL     MW 8626   6.008   4.652   5.578
 1747SOL     OW 8627   5.731   5.137   4.736
 1747SOL    HW1 8628   5.763   5.058   4.779
 1747SOL    HW2 8629   5.675   5.105   4.666
 1747SOL     MW 8630   5.728   5.123   4.733
 1748SOL     OW 8631   4.773   2.589   3.790
 1748SOL    HW1 8632   4.850   2.568   3.737
 1748SOL    HW2 8633   4.710   2.521   3.769
 1748SOL     MW 8634   4.775   2.578   3.780
 1749SOL     OW 8635   4.245   0.273   0.301
 1749SOL    HW1 8636   4.271   0.242   0.214
 1749SOL    HW2 8637   4.278   0.206   0.361
 1749SOL     MW 8638   4.252   0.260   0.298
 1750SOL     OW 8639   0.040   4.567   0.375
 1750SOL    HW1 8640   0.023   4.614   0.457
 1750SOL    HW2 8641   0.088   4.629   0.321
 1750SOL     MW 8642   0.044   4.581   0.379
 1751SOL     OW 8643   0.829   1.626   2.588
 1751SOL    HW1 8644   0.842   1.533   2.570
 1751SOL    HW2 8645   0.887   1.644   2.662
 1751SOL     MW 8646   0.838   1.616   2.595
 1752SOL     OW 8647   4.087   3.109   3.625
 1752SOL    HW1 8648   4.008   3.063   3.653
 1752SOL    HW2 8649   4.089   3.098   3.530
 1752SOL     MW 8650   4.077   3.102   3.616
 1753SOL     OW 8651   3.099   0.119   4.288
 1753SOL    HW1 8652   3.144   0.176   4.225
 1753SOL    HW2 8653   3.151   0.126   4.368
 1753SOL     MW 8654   3.111   0.127   4.290
 1754SOL     OW 8655   5.009   2.423   5.229
 1754SOL    HW1 8656   5.015   2.435   5.324
 1754SOL    HW2 8657   4.978   2.507   5.196
 1754SOL     MW 8658   5.006   2.436   5.237
 1755SOL     OW 8659   3.794   3.401   0.628
 1755SOL    HW1 8660   3.735   3.441   0.692
 1755SOL    HW2 8661   3.874   3.382   0.677
 1755SOL     MW 8662   3.797   3.404   0.642
 1756SOL     OW 8663   4.147   4.114   2.919
 1756SOL    HW1 8664   4.192   4.102   3.003
 1756SOL    HW2 8665   4.092   4.192   2.933
 1756SOL     MW 8666   4.146   4.123   2.932
 1757SOL     OW 8667   2.067   2.576   0.307
 1757SOL    HW1 8668   2.007   2.615   0.243
 1757SOL    HW2 8669   2.139   2.541   0.254
 1757SOL     MW 8670   2.068   2.576   0.292
 1758SOL     OW 8671   2.658   2.302   0.639
 1758SOL    HW1 8672   2.628   2.392   0.647
 1758SOL    HW2 8673   2.607   2.254   0.704
 1758SOL     MW 8674   2.648   2.307   0.649
 1759SOL     OW 8675   4.571   5.608   4.380
 1759SOL    HW1 8676   4.633   5.659   4.328
 1759SOL    HW2 8677   4.527   5.672   4.436
 1759SOL     MW 8678   4.574   5.623   4.381
 1760SOL     OW 8679   0.913   5.558   0.460
 1760SOL    HW1 8680   0.908   5.640   0.508
 1760SOL    HW2 8681   0.858   5.572   0.383
 1760SOL     MW 8682   0.905   5.570   0.456
 1761SOL     OW 8683   5.960   1.961   4.167
 1761SOL    HW1 8684   6.030   1.925   4.222
 1761SOL    HW2 8685   5.923   2.032   4.220
 1761SOL     MW 8686   5.964   1.966   4.181
 1762SOL     OW 8687   5.831   3.982   0.123
 1762SOL    HW1 8688   5.909   3.939   0.089
 1762SOL    HW2 8689   5.760   3.950   0.068
 1762SOL     MW 8690   5.832   3.972   0.112
 1763SOL     OW 8691   2.107   4.280   2.894
 1763SOL    HW1 8692   2.056   4.361   2.894
 1763SOL    HW2 8693   2.043   4.212   2.917
 1763SOL     MW 8694   2.092   4.281   2.897
 1764SOL     OW 8695   1.728   5.167   0.788
 1764SOL    HW1 8696   1.662   5.202   0.728
 1764SOL    HW2 8697   1.718   5.072   0.781
 1764SOL     MW 8698   1.718   5.159   0.779
 1765SOL     OW 8699   2.640   5.226   2.796
 1765SOL    HW1 8700   2.721   5.181   2.817
 1765SOL    HW2 8701   2.666   5.317   2.782
 1765SOL     MW 8702   2.654   5.232   2.797
 1766SOL     OW 8703   0.602   6.100   1.003
 1766SOL    HW1 8704   0.638   6.018   1.037
 1766SOL    HW2 8705   0.540   6.074   0.936
 1766SOL     MW 8706   0.599   6.086   0.999
 1767SOL     OW 8707   4.904   6.096   2.866
 1767SOL    HW1 8708   4.892   6.115   2.959
 1767SOL    HW2 8709   4.857   6.166   2.821
 1767SOL     MW 8710   4.897   6.108   2.872
 1768SOL     OW 8711   5.679   4.448   0.657
 1768SOL    HW1 8712   5.600   4.496   0.681
 1768SOL    HW2 8713   5.661   4.415   0.569
 1768SOL     MW 8714   5.666   4.450   0.649
 1769SOL     OW 8715   4.470   2.174   4.150
 1769SOL    HW1 8716   4.406   2.163   4.081
 1769SOL    HW2 8717   4.435   2.125   4.225
 1769SOL     MW 8718   4.458   2.166   4.151
 1770SOL     OW 8719   1.587   0.738   0.487
 1770SOL    HW1 8720   1.499   0.740   0.449
 1770SOL    HW2 8721   1.578   0.681   0.564
 1770SOL     MW 8722   1.574   0.731   0.492
 1771SOL     OW 8723   5.746   3.321   0.630
 1771SOL    HW1 8724   5.652   3.327   0.650
 1771SOL    HW2 8725   5.751   3.333   0.535
 1771SOL     MW 8726   5.734   3.323   0.620
 1772SOL     OW 8727   1.877   4.698   5.445
 1772SOL    HW1 8728   1.825   4.684   5.524
 1772SOL    HW2 8729   1.873   4.792   5.430
 1772SOL     MW 8730   1.870   4.708   5.453
 1773SOL     OW 8731   1.801   1.246   2.435
 1773SOL    HW1 8732   1.820   1.172   2.378
 1773SOL    HW2 8733   1.764   1.208   2.514
 1773SOL     MW 8734   1.799   1.232   2.438
 1774SOL     OW 8735   5.620   1.610   0.907
 1774SOL    HW1 8736   5.664   1.525   0.916
 1774SOL    HW2 8737   5.527   1.589   0.910
 1774SOL     MW 8738   5.614   1.596   0.908
 1775SOL     OW 8739   1.321   4.823   4.402
 1775SOL    HW1 8740   1.256   4.893   4.413
 1775SOL    HW2 8741   1.366   4.819   4.486
 1775SOL     MW 8742   1.318   4.831   4.414
 1776SOL     OW 8743   2.200   3.589   1.897
 1776SOL    HW1 8744   2.275   3.541   1.933
 1776SOL    HW2 8745   2.232   3.622   1.813
 1776SOL     MW 8746   2.214   3.587   1.891
 1777SOL     OW 8747   5.390   5.692   5.322
 1777SOL    HW1 8748   5.472   5.652   5.292
 1777SOL    HW2 8749   5.385   5.775   5.273
 1777SOL     MW 8750   5.400   5.698   5.312
 1778SOL     OW 8751   5.492   0.506   0.035
 1778SOL    HW1 8752   5.441   0.587   0.041
 1778SOL    HW2 8753   5.456   0.451   0.104
 1778SOL     MW 8754   5.481   0.510   0.045
 1779SOL     OW 8755   0.555   0.453   2.683
 1779SOL    HW1 8756   0.628   0.493   2.636
 1779SOL    HW2 8757   0.591   0.370   2.716
 1779SOL     MW 8758   0.569   0.447   2.681
 1780SOL     OW 8759   2.953   2.926   0.580
 1780SOL    HW1 8760   2.948   3.022   0.576
 1780SOL    HW2 8761   3.035   2.904   0.536
 1780SOL     MW 8762   2.963   2.935   0.574
 1781SOL     OW 8763   4.567   2.546   0.787
 1781SOL    HW1 8764   4.518   2.511   0.862
 1781SOL    HW2 8765   4.647   2.494   0.785
 1781SOL     MW 8766   4.571   2.535   0.797
 1782SOL     OW 8767   5.502   3.222   4.566
 1782SOL    HW1 8768   5.468   3.251   4.651
 1782SOL    HW2 8769   5.487   3.127   4.566
 1782SOL     MW 8770   5.496   3.214   4.577
 1783SOL     OW 8771   4.373   2.122   0.236
 1783SOL    HW1 8772   4.377   2.142   0.329
 1783SOL    HW2 8773   4.464   2.101   0.212
 1783SOL     MW 8774   4.386   2.122   0.245
 1784SOL     OW 8775   1.420   1.886   2.049
 1784SOL    HW1 8776   1.515   1.878   2.038
 1784SOL    HW2 8777   1.391   1.799   2.075
 1784SOL     MW 8778   1.429   1.874   2.051
 1785SOL     OW 8779   4.657   3.314   3.860
 1785SOL    HW1 8780   4.622   3.226   3.847
 1785SOL    HW2 8781   4.745   3.310   3.822
 1785SOL     MW 8782   4.664   3.302   3.853
 1786SOL     OW 8783   4.763   1.347   3.760
 1786SOL    HW1 8784   4.743   1.296   3.839
 1786SOL    HW2 8785   4.734   1.292   3.688
 1786SOL     MW 8786   4.757   1.333   3.761
 1787SOL     OW 8787   5.028   4.060   1.859
 1787SOL    HW1 8788   4.997   4.145   1.891
 1787SOL    HW2 8789   5.060   4.078   1.771
 1787SOL     MW 8790   5.028   4.073   1.852
 1788SOL     OW 8791   5.833   3.565   2.124
 1788SOL    HW1 8792   5.748   3.551   2.081
 1788SOL    HW2 8793   5.829   3.656   2.155
 1788SOL     MW 8794   5.821   3.575   2.123
 1789SOL     OW 8795   1.546   2.388   0.515
 1789SOL    HW1 8796   1.472   2.421   0.463
 1789SOL    HW2 8797   1.507   2.321   0.571
 1789SOL     MW 8798   1.531   2.384   0.515
 1790SOL     OW 8799   2.942   5.126   4.137
 1790SOL    HW1 8800   3.026   5.084   4.119
 1790SOL    HW2 8801   2.943   5.142   4.231
 1790SOL     MW 8802   2.953   5.123   4.147
 1791SOL     OW 8803   2.232   2.902   5.176
 1791SOL    HW1 8804   2.308   2.944   5.216
 1791SOL    HW2 8805   2.225   2.817   5.219
 1791SOL     MW 8806   2.241   2.897   5.186
 1792SOL     OW 8807   3.225   5.965   3.142
 1792SOL    HW1 8808   3.152   6.022   3.167
 1792SOL    HW2 8809   3.275   6.017   3.079
 1792SOL     MW 8810   3.222   5.979   3.137
 1793SOL     OW 8811   1.790   4.449   1.858
 1793SOL    HW1 8812   1.702   4.433   1.892
 1793SOL    HW2 8813   1.822   4.364   1.830
 1793SOL     MW 8814   1.783   4.436   1.858
 1794SOL     OW 8815   5.786   3.299   1.212
 1794SOL    HW1 8816   5.848   3.314   1.284
 1794SOL    HW2 8817   5.841   3.276   1.137
 1794SOL     MW 8818   5.801   3.298   1.212
 1795SOL     OW 8819   1.450   5.530   1.065
 1795SOL    HW1 8820   1.406   5.448   1.085
 1795SOL    HW2 8821   1.488   5.558   1.148
 1795SOL     MW 8822   1.449   5.523   1.078
 1796SOL     OW 8823   3.871   1.313   3.719
 1796SOL    HW1 8824   3.886   1.390   3.665
 1796SOL    HW2 8825   3.941   1.315   3.784
 1796SOL     MW 8826   3.882   1.323   3.721
 1797SOL     OW 8827   1.394   3.837   0.033
 1797SOL    HW1 8828   1.462   3.813  -0.030
 1797SOL    HW2 8829   1.406   3.775   0.105
 1797SOL     MW 8830   1.404   3.826   0.034
 1798SOL     OW 8831   5.059   4.303   2.366
 1798SOL    HW1 8832   5.043   4.262   2.451
 1798SOL    HW2 8833   5.082   4.230   2.308
 1798SOL     MW 8834   5.060   4.288   2.369
 1799SOL     OW 8835   1.952   1.889   0.777
 1799SOL    HW1 8836   2.000   1.807   0.787
 1799SOL    HW2 8837   1.860   1.865   0.789
 1799SOL     MW 8838   1.946   1.875   0.780
 1800SOL     OW 8839   4.214   1.288   3.558
 1800SOL    HW1 8840   4.293   1.328   3.521
 1800SOL    HW2 8841   4.145   1.351   3.541
 1800SOL     MW 8842   4.215   1.301   3.551
 1801SOL     OW 8843   4.361   4.457   2.579
 1801SOL    HW1 8844   4.317   4.374   2.600
 1801SOL    HW2 8845   4.381   4.495   2.665
 1801SOL     MW 8846   4.358   4.451   2.593
 1802SOL     OW 8847   1.961   1.334   0.034
 1802SOL    HW1 8848   1.994   1.246   0.053
 1802SOL    HW2 8849   1.871   1.333   0.067
 1802SOL     MW 8850   1.954   1.323   0.041
 1803SOL     OW 8851   1.623   4.656   1.112
 1803SOL    HW1 8852   1.570   4.590   1.157
 1803SOL    HW2 8853   1.674   4.608   1.047
 1803SOL     MW 8854   1.623   4.642   1.110
 1804SOL     OW 8855   4.498   0.742   4.645
 1804SOL    HW1 8856   4.465   0.824   4.609
 1804SOL    HW2 8857   4.466   0.675   4.584
 1804SOL     MW 8858   4.490   0.744   4.633
 1805SOL     OW 8859   3.611   4.343   0.137
 1805SOL    HW1 8860   3.640   4.380   0.054
 1805SOL    HW2 8861   3.679   4.366   0.200
 1805SOL     MW 8862   3.623   4.350   0.135
 1806SOL     OW 8863   3.608   3.548   0.766
 1806SOL    HW1 8864   3.526   3.522   0.723
 1806SOL    HW2 8865   3.607   3.644   0.762
 1806SOL     MW 8866   3.597   3.557   0.760
 1807SOL     OW 8867   6.010   3.017   2.603
 1807SOL    HW1 8868   6.041   2.962   2.531
 1807SOL    HW2 8869   6.064   2.993   2.678
 1807SOL     MW 8870   6.020   3.007   2.603
 1808SOL     OW 8871   0.559   1.974   2.978
 1808SOL    HW1 8872   0.642   2.004   3.016
 1808SOL    HW2 8873   0.560   1.879   2.991
 1808SOL     MW 8874   0.570   1.965   2.985
 1809SOL     OW 8875   1.286   2.812   0.336
 1809SOL    HW1 8876   1.308   2.808   0.429
 1809SOL    HW2 8877   1.363   2.850   0.294
 1809SOL     MW 8878   1.298   2.816   0.342
 1810SOL     OW 8879   2.396   3.127   0.504
 1810SOL    HW1 8880   2.461   3.143   0.435
 1810SOL    HW2 8881   2.314   3.114   0.456
 1810SOL     MW 8882   2.394   3.127   0.489
 1811SOL     OW 8883   4.248   1.296   5.424
 1811SOL    HW1 8884   4.260   1.222   5.364
 1811SOL    HW2 8885   4.263   1.373   5.369
 1811SOL     MW 8886   4.252   1.296   5.409
 1812SOL     OW 8887   0.070   5.283   1.903
[truncated: 940,892 more chars]
