# Supplementary material for: Identifying potential monkeypox virus inhibitors: an in silico study targeting the A42R protein
Source: Front Cell Infect Microbiol. 2024 Mar 4;14:1351737. doi: 10.3389/fcimb.2024.1351737 (PMC10945028; doi:10.3389/fcimb.2024.1351737)
Supplement: Supplementary file 2 [file DataSheet_2.zip › Supplementary_Files/11371962/frame#04.gro]

Generated by trjconv : Protein in water t= 100000.00000
29795
    1MET      N    1   4.257   4.147   3.976
    1MET     H1    2   4.334   4.110   4.031
    1MET     H2    3   4.258   4.247   3.987
    1MET     H3    4   4.171   4.116   4.020
    1MET     CA    5   4.277   4.098   3.844
    1MET     HA    6   4.384   4.101   3.824
    1MET     CB    7   4.236   3.947   3.836
    1MET    HB1    8   4.278   3.910   3.930
    1MET    HB2    9   4.127   3.940   3.835
    1MET     CG   10   4.305   3.869   3.723
    1MET    HG1   11   4.319   3.945   3.646
    1MET    HG2   12   4.401   3.832   3.759
    1MET     SD   13   4.207   3.739   3.649
    1MET     CE   14   4.074   3.813   3.573
    1MET    HE1   15   4.105   3.905   3.522
    1MET    HE2   16   4.019   3.757   3.497
    1MET    HE3   17   3.999   3.844   3.645
    1MET      C   18   4.198   4.183   3.739
    1MET      O   19   4.093   4.233   3.773
    2ALA      N   20   4.263   4.215   3.626
    2ALA      H   21   4.357   4.179   3.613
    2ALA     CA   22   4.205   4.270   3.502
    2ALA     HA   23   4.097   4.271   3.516
    2ALA     CB   24   4.242   4.416   3.493
    2ALA    HB1   25   4.176   4.467   3.423
    2ALA    HB2   26   4.209   4.471   3.581
    2ALA    HB3   27   4.349   4.428   3.476
    2ALA      C   28   4.247   4.194   3.371
    2ALA      O   29   4.245   4.250   3.262
    3GLU      N   30   4.295   4.076   3.386
    3GLU      H   31   4.310   4.046   3.481
    3GLU     CA   32   4.363   3.991   3.282
    3GLU     HA   33   4.401   4.056   3.204
    3GLU     CB   34   4.476   3.904   3.348
    3GLU    HB1   35   4.455   3.878   3.452
    3GLU    HB2   36   4.502   3.818   3.286
    3GLU     CG   37   4.612   3.973   3.363
    3GLU    HG1   38   4.695   3.904   3.377
    3GLU    HG2   39   4.621   4.019   3.265
    3GLU     CD   40   4.608   4.089   3.468
    3GLU    OE1   41   4.527   4.085   3.557
    3GLU    OE2   42   4.694   4.181   3.462
    3GLU      C   43   4.264   3.899   3.206
    3GLU      O   44   4.302   3.793   3.160
    4TRP      N   45   4.137   3.946   3.194
    4TRP      H   46   4.129   4.043   3.222
    4TRP     CA   47   4.025   3.887   3.114
    4TRP     HA   48   3.993   3.803   3.176
    4TRP     CB   49   3.914   3.987   3.098
    4TRP    HB1   50   3.947   4.052   3.016
    4TRP    HB2   51   3.817   3.957   3.059
    4TRP     CG   52   3.897   4.089   3.200
    4TRP    CD1   53   3.922   4.221   3.187
    4TRP    HD1   54   3.958   4.257   3.092
    4TRP    CD2   55   3.848   4.069   3.336
    4TRP    NE1   56   3.900   4.282   3.306
    4TRP    HE1   57   3.920   4.380   3.318
    4TRP    CE2   58   3.835   4.200   3.401
    4TRP    CE3   59   3.802   3.960   3.416
    4TRP    HE3   60   3.797   3.858   3.382
    4TRP    CZ2   61   3.796   4.216   3.533
    4TRP    HZ2   62   3.800   4.316   3.573
    4TRP    CZ3   63   3.766   3.984   3.555
    4TRP    HZ3   64   3.739   3.897   3.612
    4TRP    CH2   65   3.753   4.111   3.611
    4TRP    HH2   66   3.714   4.119   3.712
    4TRP      C   67   4.068   3.828   2.978
    4TRP      O   68   4.023   3.724   2.938
    5HIS      N   69   4.160   3.892   2.903
    5HIS      H   70   4.202   3.981   2.926
    5HIS     CA   71   4.221   3.861   2.775
    5HIS     HA   72   4.156   3.842   2.690
    5HIS     CB   73   4.306   3.978   2.728
    5HIS    HB1   74   4.359   3.943   2.640
    5HIS    HB2   75   4.244   4.056   2.682
    5HIS     CG   76   4.406   4.033   2.831
    5HIS    ND1   77   4.369   4.137   2.912
    5HIS    CD2   78   4.533   3.989   2.856
    5HIS    HD2   79   4.595   3.912   2.812
    5HIS    CE1   80   4.482   4.157   2.983
    5HIS    HE1   81   4.485   4.237   3.055
    5HIS    NE2   82   4.578   4.064   2.963
    5HIS    HE2   83   4.665   4.054   3.013
    5HIS      C   84   4.300   3.733   2.792
    5HIS      O   85   4.301   3.652   2.701
    6LYS      N   86   4.371   3.704   2.905
    6LYS      H   87   4.342   3.763   2.983
    6LYS     CA   88   4.451   3.587   2.927
    6LYS     HA   89   4.514   3.563   2.841
    6LYS     CB   90   4.546   3.600   3.052
    6LYS    HB1   91   4.491   3.589   3.146
    6LYS    HB2   92   4.611   3.513   3.049
    6LYS     CG   93   4.640   3.727   3.047
    6LYS    HG1   94   4.672   3.748   2.945
    6LYS    HG2   95   4.571   3.809   3.065
    6LYS     CD   96   4.761   3.744   3.146
    6LYS    HD1   97   4.782   3.850   3.161
    6LYS    HD2   98   4.748   3.703   3.247
    6LYS     CE   99   4.882   3.672   3.091
    6LYS    HE1  100   4.859   3.568   3.067
    6LYS    HE2  101   4.916   3.719   2.999
    6LYS     NZ  102   5.000   3.676   3.183
    6LYS    HZ1  103   5.076   3.620   3.145
    6LYS    HZ2  104   5.021   3.770   3.214
    6LYS    HZ3  105   4.972   3.632   3.269
    6LYS      C  106   4.363   3.452   2.940
    6LYS      O  107   4.402   3.352   2.878
    7ILE      N  108   4.236   3.471   2.987
    7ILE      H  109   4.221   3.566   3.018
    7ILE     CA  110   4.133   3.367   2.990
    7ILE     HA  111   4.185   3.281   3.031
    7ILE     CB  112   4.012   3.397   3.079
    7ILE     HB  113   3.957   3.481   3.037
    7ILE    CG1  114   4.040   3.441   3.223
    7ILE   HG11  115   4.067   3.356   3.286
    7ILE   HG12  116   4.131   3.501   3.222
    7ILE    CG2  117   3.902   3.287   3.074
    7ILE   HG21  118   3.936   3.196   3.122
    7ILE   HG22  119   3.809   3.318   3.121
    7ILE   HG23  120   3.880   3.260   2.970
    7ILE     CD  121   3.926   3.517   3.290
    7ILE    HD1  122   3.952   3.562   3.385
    7ILE    HD2  123   3.905   3.602   3.225
    7ILE    HD3  124   3.836   3.456   3.293
    7ILE      C  125   4.102   3.339   2.844
    7ILE      O  126   4.116   3.226   2.803
    8ILE      N  127   4.084   3.437   2.756
    8ILE      H  128   4.095   3.530   2.796
    8ILE     CA  129   4.047   3.418   2.623
    8ILE     HA  130   3.966   3.346   2.615
    8ILE     CB  131   3.996   3.545   2.557
    8ILE     HB  132   4.067   3.625   2.578
    8ILE    CG1  133   3.861   3.611   2.618
    8ILE   HG11  134   3.869   3.625   2.725
    8ILE   HG12  135   3.847   3.710   2.574
    8ILE    CG2  136   4.007   3.556   2.407
    8ILE   HG21  137   3.962   3.646   2.365
    8ILE   HG22  138   4.111   3.561   2.373
    8ILE   HG23  139   3.965   3.467   2.361
    8ILE     CD  140   3.736   3.521   2.598
    8ILE    HD1  141   3.722   3.503   2.491
    8ILE    HD2  142   3.743   3.422   2.643
    8ILE    HD3  143   3.646   3.571   2.635
    8ILE      C  144   4.167   3.354   2.548
    8ILE      O  145   4.140   3.267   2.471
    9GLU      N  146   4.291   3.392   2.574
    9GLU      H  147   4.309   3.468   2.638
    9GLU     CA  148   4.406   3.339   2.515
    9GLU     HA  149   4.396   3.350   2.407
    9GLU     CB  150   4.523   3.413   2.563
    9GLU    HB1  151   4.494   3.517   2.577
    9GLU    HB2  152   4.548   3.379   2.663
    9GLU     CG  153   4.658   3.389   2.489
    9GLU    HG1  154   4.734   3.451   2.537
    9GLU    HG2  155   4.703   3.289   2.486
    9GLU     CD  156   4.640   3.446   2.348
    9GLU    OE1  157   4.638   3.574   2.341
    9GLU    OE2  158   4.628   3.386   2.238
    9GLU      C  159   4.420   3.188   2.546
    9GLU      O  160   4.459   3.113   2.455
   10ASP      N  161   4.397   3.144   2.669
   10ASP      H  162   4.340   3.205   2.726
   10ASP     CA  163   4.402   3.004   2.710
   10ASP     HA  164   4.498   2.960   2.684
   10ASP     CB  165   4.381   2.992   2.866
   10ASP    HB1  166   4.446   3.066   2.912
   10ASP    HB2  167   4.279   3.011   2.898
   10ASP     CG  168   4.421   2.850   2.911
   10ASP    OD1  169   4.331   2.767   2.944
   10ASP    OD2  170   4.546   2.830   2.914
   10ASP      C  171   4.293   2.926   2.633
   10ASP      O  172   4.327   2.818   2.584
   11ILE      N  173   4.171   2.974   2.627
   11ILE      H  174   4.152   3.062   2.673
   11ILE     CA  175   4.059   2.912   2.556
   11ILE     HA  176   4.043   2.812   2.597
   11ILE     CB  177   3.932   2.994   2.580
   11ILE     HB  178   3.958   3.098   2.558
   11ILE    CG1  179   3.882   2.988   2.728
   11ILE   HG11  180   3.838   2.889   2.739
   11ILE   HG12  181   3.963   2.994   2.800
   11ILE    CG2  182   3.816   2.976   2.478
   11ILE   HG21  183   3.782   2.872   2.474
   11ILE   HG22  184   3.735   3.043   2.503
   11ILE   HG23  185   3.854   3.005   2.380
   11ILE     CD  186   3.771   3.089   2.773
   11ILE    HD1  187   3.745   3.072   2.878
   11ILE    HD2  188   3.801   3.193   2.772
   11ILE    HD3  189   3.681   3.083   2.711
   11ILE      C  190   4.096   2.904   2.404
   11ILE      O  191   4.071   2.803   2.339
   12SER      N  192   4.171   2.996   2.346
   12SER      H  193   4.196   3.064   2.417
   12SER     CA  194   4.217   3.017   2.208
   12SER     HA  195   4.133   2.992   2.143
   12SER     CB  196   4.250   3.166   2.184
   12SER    HB1  197   4.324   3.209   2.252
   12SER    HB2  198   4.292   3.194   2.087
   12SER     OG  199   4.129   3.239   2.184
   12SER     HG  200   4.102   3.235   2.275
   12SER      C  201   4.327   2.928   2.155
   12SER      O  202   4.364   2.930   2.040
   13LYS      N  203   4.378   2.844   2.246
   13LYS      H  204   4.338   2.842   2.339
   13LYS     CA  205   4.483   2.744   2.225
   13LYS     HA  206   4.559   2.775   2.153
   13LYS     CB  207   4.550   2.704   2.366
   13LYS    HB1  208   4.469   2.672   2.431
   13LYS    HB2  209   4.616   2.620   2.347
   13LYS     CG  210   4.630   2.815   2.433
   13LYS    HG1  211   4.704   2.856   2.364
   13LYS    HG2  212   4.559   2.894   2.457
   13LYS     CD  213   4.690   2.771   2.560
   13LYS    HD1  214   4.705   2.858   2.625
   13LYS    HD2  215   4.620   2.712   2.620
   13LYS     CE  216   4.821   2.686   2.542
   13LYS    HE1  217   4.847   2.640   2.638
   13LYS    HE2  218   4.813   2.606   2.469
   13LYS     NZ  219   4.938   2.761   2.510
   13LYS    HZ1  220   5.010   2.699   2.475
   13LYS    HZ2  221   4.933   2.836   2.441
   13LYS    HZ3  222   4.970   2.795   2.599
   13LYS      C  223   4.414   2.611   2.184
   13LYS      O  224   4.480   2.523   2.133
   14ASN      N  225   4.283   2.601   2.194
   14ASN      H  226   4.227   2.669   2.244
   14ASN     CA  227   4.208   2.481   2.151
   14ASN     HA  228   4.280   2.422   2.095
   14ASN     CB  229   4.160   2.402   2.278
   14ASN    HB1  230   4.175   2.459   2.370
   14ASN    HB2  231   4.054   2.377   2.272
   14ASN     CG  232   4.230   2.268   2.296
   14ASN    OD1  233   4.204   2.187   2.206
   14ASN    ND2  234   4.300   2.234   2.412
   14ASN   HD21  235   4.336   2.306   2.473
   14ASN   HD22  236   4.350   2.146   2.413
   14ASN      C  237   4.087   2.506   2.058
   14ASN      O  238   3.994   2.577   2.084
   15ASN      N  239   4.089   2.445   1.940
   15ASN      H  240   4.150   2.366   1.929
   15ASN     CA  241   4.008   2.478   1.820
   15ASN     HA  242   4.022   2.586   1.821
   15ASN     CB  243   4.069   2.415   1.697
   15ASN    HB1  244   4.176   2.402   1.710
   15ASN    HB2  245   4.023   2.317   1.684
   15ASN     CG  246   4.044   2.504   1.569
   15ASN    OD1  247   3.929   2.516   1.525
   15ASN    ND2  248   4.150   2.554   1.502
   15ASN   HD21  249   4.242   2.523   1.530
   15ASN   HD22  250   4.141   2.588   1.407
   15ASN      C  251   3.863   2.436   1.840
   15ASN      O  252   3.768   2.497   1.790
   16LYS      N  253   3.846   2.334   1.919
   16LYS      H  254   3.933   2.298   1.957
   16LYS     CA  255   3.718   2.278   1.965
   16LYS     HA  256   3.674   2.240   1.873
   16LYS     CB  257   3.737   2.157   2.061
   16LYS    HB1  258   3.640   2.109   2.074
   16LYS    HB2  259   3.789   2.084   2.000
   16LYS     CG  260   3.813   2.179   2.193
   16LYS    HG1  261   3.906   2.229   2.166
   16LYS    HG2  262   3.757   2.237   2.265
   16LYS     CD  263   3.843   2.045   2.263
   16LYS    HD1  264   3.754   1.987   2.288
   16LYS    HD2  265   3.901   1.974   2.204
   16LYS     CE  266   3.922   2.059   2.388
   16LYS    HE1  267   4.018   2.107   2.374
   16LYS    HE2  268   3.868   2.127   2.455
   16LYS     NZ  269   3.938   1.929   2.451
   16LYS    HZ1  270   3.853   1.909   2.501
   16LYS    HZ2  271   3.965   1.852   2.391
   16LYS    HZ3  272   4.018   1.932   2.512
   16LYS      C  273   3.623   2.393   2.010
   16LYS      O  274   3.514   2.404   1.952
   17PHE      N  275   3.668   2.484   2.094
   17PHE      H  276   3.754   2.459   2.141
   17PHE     CA  277   3.590   2.598   2.156
   17PHE     HA  278   3.503   2.555   2.205
   17PHE     CB  279   3.682   2.665   2.260
   17PHE    HB1  280   3.771   2.697   2.205
   17PHE    HB2  281   3.628   2.753   2.295
   17PHE     CG  282   3.715   2.574   2.376
   17PHE    CD1  283   3.615   2.508   2.451
   17PHE    HD1  284   3.514   2.539   2.429
   17PHE    CD2  285   3.847   2.552   2.412
   17PHE    HD2  286   3.926   2.597   2.354
   17PHE    CE1  287   3.644   2.412   2.552
   17PHE    HE1  288   3.567   2.364   2.610
   17PHE    CE2  289   3.878   2.458   2.515
   17PHE    HE2  290   3.982   2.443   2.542
   17PHE     CZ  291   3.777   2.391   2.585
   17PHE     HZ  292   3.806   2.326   2.666
   17PHE      C  293   3.553   2.704   2.046
   17PHE      O  294   3.642   2.741   1.966
   18GLU      N  295   3.428   2.740   2.032
   18GLU      H  296   3.360   2.709   2.100
   18GLU     CA  297   3.375   2.808   1.918
   18GLU     HA  298   3.439   2.810   1.829
   18GLU     CB  299   3.232   2.747   1.883
   18GLU    HB1  300   3.244   2.639   1.886
   18GLU    HB2  301   3.165   2.769   1.966
   18GLU     CG  302   3.170   2.781   1.754
   18GLU    HG1  303   3.067   2.746   1.755
   18GLU    HG2  304   3.172   2.890   1.754
   18GLU     CD  305   3.247   2.737   1.629
   18GLU    OE1  306   3.367   2.709   1.634
   18GLU    OE2  307   3.203   2.766   1.513
   18GLU      C  308   3.355   2.953   1.959
   18GLU      O  309   3.374   3.042   1.879
   19ASP      N  310   3.328   2.977   2.092
   19ASP      H  311   3.312   2.899   2.154
   19ASP     CA  312   3.287   3.111   2.142
   19ASP     HA  313   3.358   3.176   2.090
   19ASP     CB  314   3.134   3.139   2.117
   19ASP    HB1  315   3.096   3.084   2.031
   19ASP    HB2  316   3.083   3.123   2.212
   19ASP     CG  317   3.110   3.283   2.085
   19ASP    OD1  318   3.031   3.305   1.989
   19ASP    OD2  319   3.168   3.371   2.148
   19ASP      C  320   3.323   3.122   2.291
   19ASP      O  321   3.344   3.018   2.359
   20ALA      N  322   3.346   3.246   2.340
   20ALA      H  323   3.336   3.325   2.279
   20ALA     CA  324   3.391   3.283   2.476
   20ALA     HA  325   3.312   3.249   2.543
   20ALA     CB  326   3.528   3.236   2.526
   20ALA    HB1  327   3.560   3.272   2.624
   20ALA    HB2  328   3.525   3.127   2.534
   20ALA    HB3  329   3.610   3.254   2.457
   20ALA      C  330   3.386   3.435   2.495
   20ALA      O  331   3.434   3.507   2.405
   21ALA      N  332   3.322   3.486   2.600
   21ALA      H  333   3.330   3.426   2.681
   21ALA     CA  334   3.323   3.627   2.640
   21ALA     HA  335   3.418   3.667   2.603
   21ALA     CB  336   3.204   3.704   2.593
   21ALA    HB1  337   3.112   3.678   2.646
   21ALA    HB2  338   3.228   3.809   2.613
   21ALA    HB3  339   3.184   3.709   2.486
   21ALA      C  340   3.332   3.634   2.796
   21ALA      O  341   3.282   3.545   2.862
   22ILE      N  342   3.396   3.741   2.849
   22ILE      H  343   3.452   3.806   2.796
   22ILE     CA  344   3.414   3.770   2.994
   22ILE     HA  345   3.368   3.690   3.051
   22ILE     CB  346   3.564   3.796   3.038
   22ILE     HB  347   3.595   3.889   2.991
   22ILE    CG1  348   3.659   3.693   2.981
   22ILE   HG11  349   3.643   3.687   2.873
   22ILE   HG12  350   3.760   3.731   2.999
   22ILE    CG2  351   3.576   3.820   3.188
   22ILE   HG21  352   3.536   3.744   3.256
   22ILE   HG22  353   3.682   3.829   3.212
   22ILE   HG23  354   3.521   3.913   3.206
   22ILE     CD  355   3.654   3.553   3.033
   22ILE    HD1  356   3.555   3.509   3.023
   22ILE    HD2  357   3.728   3.504   2.968
   22ILE    HD3  358   3.681   3.541   3.138
   22ILE      C  359   3.335   3.900   3.007
   22ILE      O  360   3.375   3.994   2.941
   23VAL      N  361   3.219   3.903   3.074
   23VAL      H  362   3.192   3.814   3.114
   23VAL     CA  363   3.120   4.012   3.079
   23VAL     HA  364   3.165   4.101   3.035
   23VAL     CB  365   2.985   3.979   3.020
   23VAL     HB  366   2.922   3.926   3.091
   23VAL    CG1  367   2.904   4.099   2.984
   23VAL   HG11  368   2.884   4.179   3.056
   23VAL   HG12  369   2.953   4.150   2.902
   23VAL   HG13  370   2.810   4.063   2.942
   23VAL    CG2  371   2.998   3.896   2.891
   23VAL   HG21  372   3.038   3.795   2.896
   23VAL   HG22  373   2.899   3.882   2.847
   23VAL   HG23  374   3.056   3.946   2.813
   23VAL      C  375   3.110   4.057   3.223
   23VAL      O  376   3.098   3.968   3.310
   24ASP      N  377   3.116   4.188   3.256
   24ASP      H  378   3.115   4.252   3.177
   24ASP     CA  379   3.073   4.233   3.389
   24ASP     HA  380   3.092   4.159   3.467
   24ASP     CB  381   3.125   4.379   3.398
   24ASP    HB1  382   3.233   4.386   3.384
   24ASP    HB2  383   3.078   4.433   3.317
   24ASP     CG  384   3.083   4.454   3.529
   24ASP    OD1  385   3.137   4.435   3.639
   24ASP    OD2  386   2.996   4.544   3.525
   24ASP      C  387   2.921   4.221   3.393
   24ASP      O  388   2.853   4.184   3.296
   25TYR      N  389   2.869   4.244   3.515
   25TYR      H  390   2.930   4.268   3.591
   25TYR     CA  391   2.724   4.245   3.539
   25TYR     HA  392   2.676   4.256   3.442
   25TYR     CB  393   2.678   4.103   3.574
   25TYR    HB1  394   2.570   4.100   3.582
   25TYR    HB2  395   2.706   4.040   3.490
   25TYR     CG  396   2.736   4.049   3.708
   25TYR    CD1  397   2.861   3.978   3.705
   25TYR    HD1  398   2.920   3.985   3.615
   25TYR    CD2  399   2.672   4.062   3.830
   25TYR    HD2  400   2.570   4.098   3.835
   25TYR    CE1  401   2.916   3.929   3.830
   25TYR    HE1  402   3.011   3.879   3.822
   25TYR    CE2  403   2.722   4.006   3.944
   25TYR    HE2  404   2.661   4.016   4.032
   25TYR     CZ  405   2.848   3.944   3.945
   25TYR     OH  406   2.890   3.882   4.065
   25TYR     HH  407   2.968   3.830   4.053
   25TYR      C  408   2.676   4.352   3.637
   25TYR      O  409   2.563   4.344   3.676
   26LYS      N  410   2.754   4.460   3.664
   26LYS      H  411   2.848   4.465   3.629
   26LYS     CA  412   2.723   4.553   3.767
   26LYS     HA  413   2.619   4.579   3.745
   26LYS     CB  414   2.734   4.486   3.901
   26LYS    HB1  415   2.733   4.556   3.985
   26LYS    HB2  416   2.635   4.443   3.919
   26LYS     CG  417   2.859   4.396   3.923
   26LYS    HG1  418   2.832   4.295   3.889
   26LYS    HG2  419   2.941   4.437   3.865
   26LYS     CD  420   2.908   4.391   4.066
   26LYS    HD1  421   2.946   4.486   4.104
   26LYS    HD2  422   2.818   4.375   4.127
   26LYS     CE  423   3.006   4.273   4.096
   26LYS    HE1  424   2.951   4.181   4.078
   26LYS    HE2  425   3.093   4.284   4.033
   26LYS     NZ  426   3.047   4.264   4.237
   26LYS    HZ1  427   3.100   4.178   4.238
   26LYS    HZ2  428   3.104   4.339   4.274
   26LYS    HZ3  429   2.962   4.251   4.290
   26LYS      C  430   2.795   4.684   3.747
   26LYS      O  431   2.732   4.786   3.739
   27THR      N  432   2.931   4.683   3.761
   27THR      H  433   2.980   4.595   3.749
   27THR     CA  434   3.014   4.802   3.766
   27THR     HA  435   2.959   4.866   3.836
   27THR     CB  436   3.160   4.770   3.815
   27THR     HB  437   3.211   4.866   3.812
   27THR    OG1  438   3.223   4.688   3.717
   27THR    HG1  439   3.185   4.603   3.699
   27THR    CG2  440   3.169   4.706   3.952
   27THR   HG21  441   3.106   4.740   4.034
   27THR   HG22  442   3.146   4.599   3.949
   27THR   HG23  443   3.270   4.710   3.991
   27THR      C  444   3.024   4.877   3.632
   27THR      O  445   3.052   4.994   3.624
   28THR      N  446   2.995   4.808   3.520
   28THR      H  447   2.970   4.711   3.533
   28THR     CA  448   3.003   4.852   3.387
   28THR     HA  449   2.957   4.951   3.380
   28THR     CB  450   3.151   4.865   3.345
   28THR     HB  451   3.196   4.926   3.423
   28THR    OG1  452   3.175   4.944   3.228
   28THR    HG1  453   3.162   4.896   3.147
   28THR    CG2  454   3.227   4.740   3.332
   28THR   HG21  455   3.215   4.683   3.424
   28THR   HG22  456   3.188   4.681   3.249
   28THR   HG23  457   3.331   4.769   3.317
   28THR      C  458   2.915   4.775   3.284
   28THR      O  459   2.871   4.831   3.181
   29LYS      N  460   2.886   4.645   3.313
   29LYS      H  461   2.929   4.604   3.395
   29LYS     CA  462   2.793   4.557   3.246
   29LYS     HA  463   2.786   4.479   3.323
   29LYS     CB  464   2.643   4.609   3.245
   29LYS    HB1  465   2.632   4.672   3.157
   29LYS    HB2  466   2.580   4.522   3.230
   29LYS     CG  467   2.598   4.685   3.370
   29LYS    HG1  468   2.634   4.643   3.464
   29LYS    HG2  469   2.618   4.792   3.365
   29LYS     CD  470   2.441   4.694   3.369
   29LYS    HD1  471   2.406   4.753   3.284
   29LYS    HD2  472   2.398   4.594   3.365
   29LYS     CE  473   2.391   4.765   3.497
   29LYS    HE1  474   2.400   4.691   3.577
   29LYS    HE2  475   2.451   4.851   3.527
   29LYS     NZ  476   2.248   4.798   3.478
   29LYS    HZ1  477   2.237   4.877   3.417
   29LYS    HZ2  478   2.200   4.721   3.432
   29LYS    HZ3  479   2.205   4.809   3.568
   29LYS      C  480   2.832   4.504   3.106
   29LYS      O  481   2.770   4.413   3.055
   30ASN      N  482   2.931   4.564   3.042
   30ASN      H  483   2.974   4.639   3.093
   30ASN     CA  484   2.975   4.534   2.902
   30ASN     HA  485   2.890   4.503   2.841
   30ASN     CB  486   3.038   4.660   2.832
   30ASN    HB1  487   3.089   4.630   2.740
   30ASN    HB2  488   2.954   4.725   2.807
   30ASN     CG  489   3.147   4.739   2.906
   30ASN    OD1  490   3.121   4.803   3.009
   30ASN    ND2  491   3.267   4.732   2.862
   30ASN   HD21  492   3.302   4.693   2.776
   30ASN   HD22  493   3.332   4.777   2.926
   30ASN      C  494   3.074   4.417   2.897
   30ASN      O  495   3.131   4.370   3.000
   31VAL      N  496   3.108   4.371   2.779
   31VAL      H  497   3.056   4.410   2.701
   31VAL     CA  498   3.215   4.278   2.742
   31VAL     HA  499   3.193   4.193   2.807
   31VAL     CB  500   3.208   4.245   2.591
   31VAL     HB  501   3.209   4.343   2.544
   31VAL    CG1  502   3.322   4.153   2.538
   31VAL   HG11  503   3.419   4.203   2.542
   31VAL   HG12  504   3.337   4.068   2.606
   31VAL   HG13  505   3.318   4.135   2.431
   31VAL    CG2  506   3.070   4.178   2.553
   31VAL   HG21  507   3.043   4.107   2.632
   31VAL   HG22  508   2.983   4.245   2.544
   31VAL   HG23  509   3.066   4.110   2.469
   31VAL      C  510   3.355   4.324   2.782
   31VAL      O  511   3.410   4.421   2.728
   32LEU      N  512   3.417   4.251   2.875
   32LEU      H  513   3.373   4.173   2.921
   32LEU     CA  514   3.549   4.288   2.933
   32LEU     HA  515   3.574   4.394   2.936
   32LEU     CB  516   3.560   4.240   3.080
   32LEU    HB1  517   3.567   4.132   3.085
   32LEU    HB2  518   3.664   4.262   3.103
   32LEU     CG  519   3.453   4.288   3.180
   32LEU     HG  520   3.359   4.232   3.172
   32LEU    CD1  521   3.501   4.257   3.318
   32LEU   HD11  522   3.412   4.247   3.379
   32LEU   HD12  523   3.555   4.163   3.324
   32LEU   HD13  524   3.564   4.338   3.356
   32LEU    CD2  525   3.425   4.444   3.161
   32LEU   HD21  526   3.371   4.479   3.249
   32LEU   HD22  527   3.515   4.503   3.182
   32LEU   HD23  528   3.370   4.469   3.070
   32LEU      C  529   3.662   4.229   2.854
   32LEU      O  530   3.760   4.294   2.822
   33ALA      N  531   3.644   4.108   2.813
   33ALA      H  532   3.556   4.059   2.822
   33ALA     CA  533   3.717   4.056   2.702
   33ALA     HA  534   3.732   4.133   2.627
   33ALA     CB  535   3.849   4.000   2.745
   33ALA    HB1  536   3.903   4.079   2.798
   33ALA    HB2  537   3.838   3.918   2.816
   33ALA    HB3  538   3.908   3.957   2.664
   33ALA      C  539   3.620   3.955   2.624
   33ALA      O  540   3.523   3.903   2.672
   34ALA      N  541   3.666   3.927   2.501
   34ALA      H  542   3.737   3.978   2.452
   34ALA     CA  543   3.601   3.835   2.408
   34ALA     HA  544   3.576   3.741   2.458
   34ALA     CB  545   3.472   3.892   2.349
   34ALA    HB1  546   3.428   3.820   2.280
   34ALA    HB2  547   3.398   3.936   2.416
   34ALA    HB3  548   3.502   3.980   2.293
   34ALA      C  549   3.691   3.806   2.292
   34ALA      O  550   3.789   3.881   2.272
   35ILE      N  551   3.648   3.705   2.208
   35ILE      H  552   3.567   3.654   2.241
   35ILE     CA  553   3.714   3.675   2.083
   35ILE     HA  554   3.822   3.691   2.091
   35ILE     CB  555   3.695   3.524   2.053
   35ILE     HB  556   3.588   3.504   2.054
   35ILE    CG1  557   3.759   3.431   2.159
   35ILE   HG11  558   3.864   3.416   2.137
   35ILE   HG12  559   3.753   3.466   2.262
   35ILE    CG2  560   3.738   3.482   1.915
   35ILE   HG21  561   3.662   3.520   1.846
   35ILE   HG22  562   3.833   3.527   1.888
   35ILE   HG23  563   3.734   3.374   1.906
   35ILE     CD  564   3.702   3.291   2.162
   35ILE    HD1  565   3.595   3.297   2.183
   35ILE    HD2  566   3.719   3.233   2.071
   35ILE    HD3  567   3.755   3.230   2.236
   35ILE      C  568   3.646   3.768   1.975
   35ILE      O  569   3.521   3.776   1.982
   36PRO      N  570   3.711   3.839   1.888
   36PRO     CA  571   3.645   3.936   1.797
   36PRO     HA  572   3.589   4.012   1.852
   36PRO     CB  573   3.756   4.007   1.728
   36PRO    HB1  574   3.757   4.024   1.620
   36PRO    HB2  575   3.754   4.109   1.768
   36PRO     CG  576   3.887   3.943   1.760
   36PRO    HG1  577   3.929   3.886   1.677
   36PRO    HG2  578   3.958   4.024   1.773
   36PRO     CD  579   3.858   3.847   1.879
   36PRO    HD1  580   3.903   3.750   1.862
   36PRO    HD2  581   3.899   3.893   1.968
   36PRO      C  582   3.555   3.861   1.695
   36PRO      O  583   3.592   3.752   1.651
   37ASN      N  584   3.443   3.917   1.660
   37ASN      H  585   3.431   4.005   1.709
   37ASN     CA  586   3.349   3.884   1.552
   37ASN     HA  587   3.275   3.964   1.557
   37ASN     CB  588   3.412   3.878   1.412
   37ASN    HB1  589   3.493   3.805   1.407
   37ASN    HB2  590   3.332   3.838   1.350
   37ASN     CG  591   3.463   4.018   1.373
   37ASN    OD1  592   3.396   4.121   1.389
   37ASN    ND2  593   3.590   4.026   1.346
   37ASN   HD21  594   3.643   3.940   1.342
   37ASN   HD22  595   3.637   4.115   1.340
   37ASN      C  596   3.246   3.772   1.582
   37ASN      O  597   3.146   3.760   1.510
   38ARG      N  598   3.279   3.698   1.688
   38ARG      H  599   3.362   3.723   1.740
   38ARG     CA  600   3.207   3.586   1.749
   38ARG     HA  601   3.172   3.525   1.665
   38ARG     CB  602   3.306   3.509   1.842
   38ARG    HB1  603   3.364   3.584   1.897
   38ARG    HB2  604   3.249   3.450   1.914
   38ARG     CG  605   3.407   3.414   1.773
   38ARG    HG1  606   3.457   3.481   1.704
   38ARG    HG2  607   3.477   3.364   1.839
   38ARG     CD  608   3.332   3.307   1.693
   38ARG    HD1  609   3.294   3.345   1.598
   38ARG    HD2  610   3.406   3.229   1.673
   38ARG     NE  611   3.214   3.243   1.762
   38ARG     HE  612   3.198   3.281   1.854
   38ARG     CZ  613   3.120   3.166   1.710
   38ARG    NH1  614   3.132   3.109   1.586
   38ARG   HH11  615   3.221   3.116   1.539
   38ARG   HH12  616   3.067   3.037   1.557
   38ARG    NH2  617   3.010   3.138   1.784
   38ARG   HH21  618   2.996   3.197   1.865
   38ARG   HH22  619   2.942   3.068   1.759
   38ARG      C  620   3.088   3.641   1.827
   38ARG      O  621   3.092   3.758   1.871
   39THR      N  622   2.987   3.558   1.848
   39THR      H  623   3.005   3.459   1.840
   39THR     CA  624   2.852   3.606   1.890
   39THR     HA  625   2.827   3.682   1.816
   39THR     CB  626   2.748   3.496   1.874
   39THR     HB  627   2.648   3.530   1.901
   39THR    OG1  628   2.775   3.387   1.961
   39THR    HG1  629   2.867   3.371   1.975
   39THR    CG2  630   2.738   3.435   1.738
   39THR   HG21  631   2.833   3.389   1.712
   39THR   HG22  632   2.666   3.353   1.736
   39THR   HG23  633   2.715   3.511   1.664
   39THR      C  634   2.857   3.678   2.025
   39THR      O  635   2.798   3.785   2.035
   40PHE      N  636   2.918   3.614   2.123
   40PHE      H  637   2.969   3.528   2.109
   40PHE     CA  638   2.922   3.660   2.263
   40PHE     HA  639   2.821   3.680   2.297
   40PHE     CB  640   2.984   3.549   2.359
   40PHE    HB1  641   3.081   3.529   2.314
   40PHE    HB2  642   2.993   3.591   2.459
   40PHE     CG  643   2.908   3.423   2.380
   40PHE    CD1  644   2.982   3.312   2.424
   40PHE    HD1  645   3.088   3.318   2.444
   40PHE    CD2  646   2.771   3.407   2.366
   40PHE    HD2  647   2.716   3.491   2.327
   40PHE    CE1  648   2.923   3.185   2.438
   40PHE    HE1  649   2.984   3.098   2.461
   40PHE    CE2  650   2.710   3.280   2.393
   40PHE    HE2  651   2.602   3.271   2.384
   40PHE     CZ  652   2.785   3.171   2.427
   40PHE     HZ  653   2.734   3.077   2.445
   40PHE      C  654   2.990   3.791   2.279
   40PHE      O  655   2.964   3.867   2.374
   41ALA      N  656   3.082   3.825   2.190
   41ALA      H  657   3.097   3.760   2.115
   41ALA     CA  658   3.149   3.955   2.183
   41ALA     HA  659   3.198   3.979   2.277
   41ALA     CB  660   3.267   3.965   2.080
   41ALA    HB1  661   3.349   3.894   2.092
   41ALA    HB2  662   3.239   3.959   1.975
   41ALA    HB3  663   3.317   4.059   2.102
   41ALA      C  664   3.054   4.081   2.146
   41ALA      O  665   3.090   4.194   2.170
   42LYS      N  666   2.934   4.054   2.104
   42LYS      H  667   2.923   3.954   2.100
   42LYS     CA  668   2.818   4.145   2.081
   42LYS     HA  669   2.852   4.248   2.084
   42LYS     CB  670   2.765   4.105   1.939
   42LYS    HB1  671   2.707   4.014   1.958
   42LYS    HB2  672   2.698   4.180   1.898
   42LYS     CG  673   2.880   4.090   1.838
   42LYS    HG1  674   2.931   4.187   1.835
   42LYS    HG2  675   2.957   4.015   1.858
   42LYS     CD  676   2.829   4.049   1.691
   42LYS    HD1  677   2.778   3.953   1.698
   42LYS    HD2  678   2.745   4.116   1.670
   42LYS     CE  679   2.936   4.063   1.580
   42LYS    HE1  680   2.982   4.161   1.592
   42LYS    HE2  681   3.022   3.999   1.600
   42LYS     NZ  682   2.874   4.045   1.445
   42LYS    HZ1  683   2.811   4.118   1.415
   42LYS    HZ2  684   2.951   4.043   1.380
   42LYS    HZ3  685   2.825   3.958   1.454
   42LYS      C  686   2.712   4.137   2.192
   42LYS      O  687   2.598   4.167   2.164
   43ILE      N  688   2.743   4.094   2.311
   43ILE      H  689   2.838   4.062   2.318
   43ILE     CA  690   2.660   4.107   2.431
   43ILE     HA  691   2.561   4.073   2.402
   43ILE     CB  692   2.711   4.022   2.550
   43ILE     HB  693   2.818   4.043   2.564
   43ILE    CG1  694   2.699   3.868   2.530
   43ILE   HG11  695   2.594   3.848   2.550
   43ILE   HG12  696   2.701   3.848   2.423
   43ILE    CG2  697   2.639   4.057   2.685
   43ILE   HG21  698   2.671   4.155   2.720
   43ILE   HG22  699   2.532   4.043   2.700
   43ILE   HG23  700   2.683   3.991   2.760
   43ILE     CD  701   2.798   3.781   2.621
   43ILE    HD1  702   2.769   3.772   2.726
   43ILE    HD2  703   2.824   3.681   2.588
   43ILE    HD3  704   2.896   3.827   2.627
   43ILE      C  705   2.642   4.255   2.467
   43ILE      O  706   2.735   4.337   2.467
   44ASN      N  707   2.513   4.294   2.471
   44ASN      H  708   2.450   4.217   2.488
   44ASN     CA  709   2.462   4.428   2.504
   44ASN     HA  710   2.519   4.506   2.454
   44ASN     CB  711   2.306   4.414   2.469
   44ASN    HB1  712   2.315   4.374   2.368
   44ASN    HB2  713   2.242   4.347   2.527
   44ASN     CG  714   2.236   4.546   2.484
   44ASN    OD1  715   2.206   4.592   2.595
   44ASN    ND2  716   2.204   4.614   2.373
   44ASN   HD21  717   2.233   4.570   2.287
   44ASN   HD22  718   2.148   4.697   2.367
   44ASN      C  719   2.476   4.443   2.657
   44ASN      O  720   2.452   4.343   2.733
   45PRO      N  721   2.515   4.564   2.713
   45PRO     CA  722   2.556   4.585   2.853
   45PRO     HA  723   2.613   4.498   2.885
   45PRO     CB  724   2.633   4.714   2.855
   45PRO    HB1  725   2.612   4.789   2.932
   45PRO    HB2  726   2.741   4.702   2.844
   45PRO     CG  727   2.590   4.787   2.734
   45PRO    HG1  728   2.524   4.869   2.760
   45PRO    HG2  729   2.669   4.847   2.689
   45PRO     CD  730   2.551   4.686   2.637
   45PRO    HD1  731   2.467   4.725   2.579
   45PRO    HD2  732   2.636   4.663   2.573
   45PRO      C  733   2.429   4.595   2.939
   45PRO      O  734   2.374   4.702   2.945
   46GLY      N  735   2.388   4.486   3.007
   46GLY      H  736   2.422   4.393   2.984
   46GLY     CA  737   2.266   4.476   3.089
   46GLY    HA1  738   2.300   4.483   3.192
   46GLY    HA2  739   2.210   4.567   3.069
   46GLY      C  740   2.175   4.354   3.062
   46GLY      O  741   2.084   4.333   3.130
   47GLU      N  742   2.214   4.275   2.960
   47GLU      H  743   2.306   4.296   2.924
   47GLU     CA  744   2.147   4.159   2.902
   47GLU     HA  745   2.042   4.185   2.895
   47GLU     CB  746   2.223   4.121   2.767
   47GLU    HB1  747   2.234   4.213   2.709
   47GLU    HB2  748   2.321   4.081   2.790
   47GLU     CG  749   2.142   4.026   2.674
   47GLU    HG1  750   2.186   4.007   2.577
   47GLU    HG2  751   2.129   3.933   2.729
   47GLU     CD  752   2.006   4.076   2.630
   47GLU    OE1  753   1.970   4.189   2.656
   47GLU    OE2  754   1.932   3.998   2.557
   47GLU      C  755   2.148   4.035   2.996
   47GLU      O  756   2.049   3.955   3.002
   48VAL      N  757   2.255   4.024   3.071
   48VAL      H  758   2.314   4.106   3.078
   48VAL     CA  759   2.289   3.903   3.143
   48VAL     HA  760   2.252   3.811   3.099
   48VAL     CB  761   2.446   3.899   3.130
   48VAL     HB  762   2.475   3.804   3.175
   48VAL    CG1  763   2.497   3.891   2.982
   48VAL   HG11  764   2.442   3.816   2.924
   48VAL   HG12  765   2.481   3.982   2.923
   48VAL   HG13  766   2.604   3.875   2.972
   48VAL    CG2  767   2.522   4.007   3.211
   48VAL   HG21  768   2.518   4.108   3.170
   48VAL   HG22  769   2.504   4.018   3.318
   48VAL   HG23  770   2.626   3.975   3.216
   48VAL      C  771   2.236   3.912   3.286
   48VAL      O  772   2.222   3.801   3.343
   49ILE      N  773   2.195   4.027   3.337
   49ILE      H  774   2.197   4.114   3.285
   49ILE     CA  775   2.141   4.040   3.473
   49ILE     HA  776   2.216   3.989   3.534
   49ILE     CB  777   2.129   4.195   3.505
   49ILE     HB  778   2.100   4.237   3.409
   49ILE    CG1  779   2.262   4.255   3.542
   49ILE   HG11  780   2.312   4.200   3.622
   49ILE   HG12  781   2.333   4.235   3.462
   49ILE    CG2  782   2.015   4.240   3.595
   49ILE   HG21  783   1.917   4.213   3.555
   49ILE   HG22  784   2.034   4.204   3.696
   49ILE   HG23  785   2.010   4.348   3.602
   49ILE     CD  786   2.268   4.404   3.573
   49ILE    HD1  787   2.234   4.439   3.670
   49ILE    HD2  788   2.371   4.438   3.573
   49ILE    HD3  789   2.207   4.461   3.503
   49ILE      C  790   2.015   3.961   3.515
   49ILE      O  791   2.020   3.908   3.627
   50PRO      N  792   1.915   3.939   3.427
   50PRO     CA  793   1.804   3.850   3.467
   50PRO     HA  794   1.777   3.874   3.570
   50PRO     CB  795   1.688   3.876   3.369
   50PRO    HB1  796   1.633   3.785   3.346
   50PRO    HB2  797   1.625   3.954   3.409
   50PRO     CG  798   1.755   3.930   3.251
   50PRO    HG1  799   1.780   3.846   3.187
   50PRO    HG2  800   1.686   3.988   3.190
   50PRO     CD  801   1.889   3.997   3.299
   50PRO    HD1  802   1.971   3.984   3.229
   50PRO    HD2  803   1.887   4.105   3.308
   50PRO      C  804   1.851   3.701   3.475
   50PRO      O  805   1.784   3.621   3.543
   51LEU      N  806   1.955   3.660   3.401
   51LEU      H  807   2.012   3.726   3.351
   51LEU     CA  808   1.998   3.519   3.405
   51LEU     HA  809   1.911   3.455   3.392
   51LEU     CB  810   2.106   3.497   3.296
   51LEU    HB1  811   2.204   3.537   3.322
   51LEU    HB2  812   2.139   3.393   3.293
   51LEU     CG  813   2.063   3.544   3.153
   51LEU     HG  814   2.058   3.653   3.144
   51LEU    CD1  815   2.166   3.506   3.049
   51LEU   HD11  816   2.173   3.404   3.012
   51LEU   HD12  817   2.142   3.564   2.960
   51LEU   HD13  818   2.269   3.532   3.073
   51LEU    CD2  819   1.920   3.496   3.112
   51LEU   HD21  820   1.843   3.554   3.164
   51LEU   HD22  821   1.896   3.492   3.006
   51LEU   HD23  822   1.908   3.389   3.129
   51LEU      C  823   2.059   3.474   3.545
   51LEU      O  824   2.042   3.358   3.586
   52ILE      N  825   2.129   3.561   3.615
   52ILE      H  826   2.149   3.652   3.575
   52ILE     CA  827   2.185   3.541   3.750
   52ILE     HA  828   2.254   3.457   3.739
   52ILE     CB  829   2.271   3.658   3.799
   52ILE     HB  830   2.216   3.751   3.811
   52ILE    CG1  831   2.370   3.695   3.687
   52ILE   HG11  832   2.421   3.604   3.654
   52ILE   HG12  833   2.308   3.721   3.602
   52ILE    CG2  834   2.334   3.633   3.944
   52ILE   HG21  835   2.381   3.726   3.976
   52ILE   HG22  836   2.255   3.609   4.016
   52ILE   HG23  837   2.400   3.547   3.941
   52ILE     CD  838   2.476   3.806   3.705
   52ILE    HD1  839   2.542   3.785   3.789
   52ILE    HD2  840   2.534   3.826   3.614
   52ILE    HD3  841   2.425   3.899   3.729
   52ILE      C  842   2.077   3.515   3.849
   52ILE      O  843   2.086   3.419   3.924
   53THR      N  844   1.976   3.596   3.858
   53THR      H  845   1.969   3.670   3.790
   53THR     CA  846   1.862   3.589   3.954
   53THR     HA  847   1.883   3.520   4.036
   53THR     CB  848   1.821   3.731   4.010
   53THR     HB  849   1.729   3.709   4.064
   53THR    OG1  850   1.787   3.831   3.907
   53THR    HG1  851   1.718   3.794   3.855
   53THR    CG2  852   1.937   3.785   4.101
   53THR   HG21  853   1.904   3.881   4.141
   53THR   HG22  854   1.962   3.711   4.177
   53THR   HG23  855   2.025   3.816   4.044
   53THR      C  856   1.739   3.522   3.890
   53THR      O  857   1.629   3.578   3.884
   54ASN      N  858   1.759   3.402   3.843
   54ASN      H  859   1.856   3.373   3.842
   54ASN     CA  860   1.669   3.299   3.797
   54ASN     HA  861   1.586   3.295   3.867
   54ASN     CB  862   1.616   3.341   3.656
   54ASN    HB1  863   1.582   3.444   3.640
   54ASN    HB2  864   1.696   3.326   3.583
   54ASN     CG  865   1.500   3.255   3.628
   54ASN    OD1  866   1.517   3.150   3.573
   54ASN    ND2  867   1.377   3.301   3.652
   54ASN   HD21  868   1.355   3.373   3.718
   54ASN   HD22  869   1.297   3.241   3.633
   54ASN      C  870   1.741   3.171   3.807
   54ASN      O  871   1.862   3.163   3.779
   55HIS      N  872   1.678   3.060   3.846
   55HIS      H  873   1.593   3.072   3.898
   55HIS     CA  874   1.739   2.929   3.847
   55HIS     HA  875   1.834   2.929   3.793
   55HIS     CB  876   1.777   2.892   3.994
   55HIS    HB1  877   1.830   2.798   4.005
   55HIS    HB2  878   1.842   2.973   4.027
   55HIS     CG  879   1.661   2.878   4.094
   55HIS    ND1  880   1.596   2.762   4.125
   55HIS    CD2  881   1.600   2.989   4.161
   55HIS    HD2  882   1.616   3.094   4.146
   55HIS    CE1  883   1.506   2.794   4.220
   55HIS    HE1  884   1.431   2.723   4.253
   55HIS    NE2  885   1.496   2.929   4.229
   55HIS    HE2  886   1.426   2.975   4.286
   55HIS      C  887   1.660   2.821   3.775
   55HIS      O  888   1.684   2.701   3.785
   56ASN      N  889   1.550   2.869   3.711
   56ASN      H  890   1.550   2.970   3.721
   56ASN     CA  891   1.462   2.794   3.626
   56ASN     HA  892   1.462   2.690   3.660
   56ASN     CB  893   1.331   2.862   3.653
   56ASN    HB1  894   1.315   2.882   3.759
   56ASN    HB2  895   1.318   2.960   3.607
   56ASN     CG  896   1.215   2.775   3.604
   56ASN    OD1  897   1.175   2.797   3.490
   56ASN    ND2  898   1.156   2.690   3.682
   56ASN   HD21  899   1.175   2.676   3.780
   56ASN   HD22  900   1.080   2.643   3.634
   56ASN      C  901   1.511   2.812   3.475
   56ASN      O  902   1.627   2.851   3.460
   57ILE      N  903   1.428   2.786   3.369
   57ILE      H  904   1.330   2.777   3.393
   57ILE     CA  905   1.473   2.795   3.230
   57ILE     HA  906   1.582   2.789   3.227
   57ILE     CB  907   1.403   2.683   3.147
   57ILE     HB  908   1.297   2.672   3.166
   57ILE    CG1  909   1.473   2.543   3.163
   57ILE   HG11  910   1.416   2.478   3.098
   57ILE   HG12  911   1.578   2.537   3.137
   57ILE    CG2  912   1.409   2.719   2.995
   57ILE   HG21  913   1.338   2.799   2.974
   57ILE   HG22  914   1.508   2.736   2.952
   57ILE   HG23  915   1.370   2.629   2.947
   57ILE     CD  916   1.470   2.482   3.302
   57ILE    HD1  917   1.543   2.530   3.367
   57ILE    HD2  918   1.378   2.481   3.361
   57ILE    HD3  919   1.505   2.380   3.286
   57ILE      C  920   1.438   2.940   3.185
   57ILE      O  921   1.340   3.002   3.223
   58LEU      N  922   1.520   2.994   3.096
   58LEU      H  923   1.579   2.925   3.050
   58LEU     CA  924   1.493   3.111   3.008
   58LEU     HA  925   1.386   3.120   2.994
   58LEU     CB  926   1.562   3.233   3.071
   58LEU    HB1  927   1.665   3.207   3.095
   58LEU    HB2  928   1.558   3.313   2.997
   58LEU     CG  929   1.495   3.295   3.195
   58LEU     HG  930   1.455   3.227   3.270
   58LEU    CD1  931   1.603   3.377   3.275
   58LEU   HD11  932   1.698   3.331   3.301
   58LEU   HD12  933   1.630   3.475   3.237
   58LEU   HD13  934   1.558   3.402   3.371
   58LEU    CD2  935   1.382   3.384   3.164
   58LEU   HD21  936   1.338   3.422   3.256
   58LEU   HD22  937   1.417   3.466   3.100
   58LEU   HD23  938   1.297   3.326   3.129
   58LEU      C  939   1.555   3.081   2.875
   58LEU      O  940   1.624   2.984   2.856
   59LYS      N  941   1.525   3.159   2.769
   59LYS      H  942   1.476   3.245   2.784
   59LYS     CA  943   1.582   3.134   2.633
   59LYS     HA  944   1.660   3.058   2.622
   59LYS     CB  945   1.464   3.091   2.541
   59LYS    HB1  946   1.395   3.173   2.521
   59LYS    HB2  947   1.509   3.054   2.449
   59LYS     CG  948   1.378   2.970   2.602
   59LYS    HG1  949   1.436   2.907   2.671
   59LYS    HG2  950   1.309   3.017   2.672
   59LYS     CD  951   1.292   2.892   2.499
   59LYS    HD1  952   1.238   2.966   2.440
   59LYS    HD2  953   1.361   2.831   2.441
   59LYS     CE  954   1.187   2.811   2.562
   59LYS    HE1  955   1.235   2.741   2.630
   59LYS    HE2  956   1.116   2.871   2.619
   59LYS     NZ  957   1.101   2.744   2.463
   59LYS    HZ1  958   1.028   2.691   2.507
   59LYS    HZ2  959   1.060   2.809   2.398
   59LYS    HZ3  960   1.162   2.678   2.416
   59LYS      C  961   1.644   3.271   2.595
   59LYS      O  962   1.566   3.359   2.536
   60PRO      N  963   1.768   3.302   2.635
   60PRO     CA  964   1.821   3.433   2.599
   60PRO     HA  965   1.746   3.510   2.612
   60PRO     CB  966   1.924   3.459   2.708
   60PRO    HB1  967   1.998   3.528   2.667
   60PRO    HB2  968   1.882   3.507   2.796
   60PRO     CG  969   1.982   3.314   2.739
   60PRO    HG1  970   2.049   3.291   2.657
   60PRO    HG2  971   2.042   3.307   2.830
   60PRO     CD  972   1.861   3.220   2.716
   60PRO    HD1  973   1.892   3.128   2.666
   60PRO    HD2  974   1.816   3.197   2.813
   60PRO      C  975   1.877   3.447   2.457
   60PRO      O  976   1.887   3.350   2.374
   61LEU      N  977   1.914   3.571   2.426
   61LEU      H  978   1.902   3.646   2.492
   61LEU     CA  979   1.959   3.615   2.297
   61LEU     HA  980   1.960   3.530   2.228
   61LEU     CB  981   1.851   3.716   2.242
   61LEU    HB1  982   1.754   3.668   2.257
   61LEU    HB2  983   1.848   3.810   2.298
   61LEU     CG  984   1.855   3.735   2.093
   61LEU     HG  985   1.957   3.709   2.062
   61LEU    CD1  986   1.772   3.643   2.005
   61LEU   HD11  987   1.804   3.663   1.903
   61LEU   HD12  988   1.782   3.536   2.022
   61LEU   HD13  989   1.666   3.664   2.023
   61LEU    CD2  990   1.841   3.882   2.046
   61LEU   HD21  991   1.937   3.932   2.049
   61LEU   HD22  992   1.794   3.894   1.949
   61LEU   HD23  993   1.776   3.940   2.112
   61LEU      C  994   2.093   3.682   2.312
   61LEU      O  995   2.129   3.783   2.250
   62ILE      N  996   2.179   3.626   2.401
   62ILE      H  997   2.142   3.538   2.435
   62ILE     CA  998   2.317   3.664   2.431
   62ILE     HA  999   2.313   3.769   2.463
   62ILE     CB 1000   2.368   3.578   2.552
   62ILE     HB 1001   2.476   3.576   2.542
   62ILE    CG1 1002   2.337   3.427   2.542
   62ILE   HG11 1003   2.230   3.407   2.548
   62ILE   HG12 1004   2.355   3.387   2.442
   62ILE    CG2 1005   2.332   3.639   2.685
   62ILE   HG21 1006   2.363   3.742   2.701
   62ILE   HG22 1007   2.225   3.640   2.707
   62ILE   HG23 1008   2.384   3.586   2.764
   62ILE     CD 1009   2.421   3.341   2.646
   62ILE    HD1 1010   2.425   3.238   2.612
   62ILE    HD2 1011   2.520   3.381   2.622
   62ILE    HD3 1012   2.389   3.360   2.748
   62ILE      C 1013   2.404   3.649   2.307
   62ILE      O 1014   2.447   3.544   2.267
   63GLY      N 1015   2.423   3.761   2.242
   63GLY      H 1016   2.373   3.842   2.276
   63GLY     CA 1017   2.524   3.777   2.141
   63GLY    HA1 1018   2.596   3.854   2.170
   63GLY    HA2 1019   2.585   3.687   2.135
   63GLY      C 1020   2.459   3.810   2.011
   63GLY      O 1021   2.523   3.814   1.900
   64GLN      N 1022   2.324   3.833   2.013
   64GLN      H 1023   2.282   3.822   2.104
   64GLN     CA 1024   2.236   3.873   1.900
   64GLN     HA 1025   2.152   3.920   1.951
   64GLN     CB 1026   2.299   3.987   1.806
   64GLN    HB1 1027   2.393   3.951   1.765
   64GLN    HB2 1028   2.239   3.992   1.715
   64GLN     CG 1029   2.320   4.125   1.878
   64GLN    HG1 1030   2.227   4.177   1.902
   64GLN    HG2 1031   2.357   4.106   1.978
   64GLN     CD 1032   2.399   4.225   1.793
   64GLN    OE1 1033   2.410   4.341   1.827
   64GLN    NE2 1034   2.464   4.184   1.684
   64GLN   HE21 1035   2.443   4.091   1.652
   64GLN   HE22 1036   2.507   4.252   1.622
   64GLN      C 1037   2.176   3.748   1.828
   64GLN      O 1038   2.105   3.765   1.731
   65LYS      N 1039   2.193   3.630   1.892
   65LYS      H 1040   2.226   3.635   1.988
   65LYS     CA 1041   2.152   3.496   1.848
   65LYS     HA 1042   2.062   3.514   1.790
   65LYS     CB 1043   2.257   3.420   1.766
   65LYS    HB1 1044   2.345   3.421   1.830
   65LYS    HB2 1045   2.228   3.316   1.754
   65LYS     CG 1046   2.274   3.473   1.621
   65LYS    HG1 1047   2.168   3.475   1.593
   65LYS    HG2 1048   2.309   3.576   1.632
   65LYS     CD 1049   2.356   3.391   1.521
   65LYS    HD1 1050   2.463   3.389   1.542
   65LYS    HD2 1051   2.311   3.292   1.529
   65LYS     CE 1052   2.331   3.450   1.385
   65LYS    HE1 1053   2.228   3.484   1.380
   65LYS    HE2 1054   2.400   3.533   1.370
   65LYS     NZ 1055   2.345   3.353   1.274
   65LYS    HZ1 1056   2.270   3.287   1.269
   65LYS    HZ2 1057   2.337   3.412   1.192
   65LYS    HZ3 1058   2.434   3.310   1.253
   65LYS      C 1059   2.093   3.410   1.962
   65LYS      O 1060   2.139   3.414   2.077
   66PHE      N 1061   1.983   3.335   1.935
   66PHE      H 1062   1.938   3.350   1.846
   66PHE     CA 1063   1.897   3.266   2.031
   66PHE     HA 1064   1.875   3.342   2.106
   66PHE     CB 1065   1.762   3.233   1.957
   66PHE    HB1 1066   1.714   3.324   1.922
   66PHE    HB2 1067   1.779   3.168   1.871
   66PHE     CG 1068   1.651   3.167   2.041
   66PHE    CD1 1069   1.645   3.031   2.028
   66PHE    HD1 1070   1.719   2.973   1.975
   66PHE    CD2 1071   1.572   3.244   2.130
   66PHE    HD2 1072   1.585   3.351   2.130
   66PHE    CE1 1073   1.548   2.959   2.107
   66PHE    HE1 1074   1.550   2.851   2.112
   66PHE    CE2 1075   1.477   3.174   2.200
   66PHE    HE2 1076   1.408   3.234   2.259
   66PHE     CZ 1077   1.457   3.033   2.187
   66PHE     HZ 1078   1.386   2.983   2.251
   66PHE      C 1079   1.968   3.136   2.081
   66PHE      O 1080   2.014   3.057   1.999
   67CYS      N 1081   1.966   3.113   2.215
   67CYS      H 1082   1.921   3.185   2.270
   67CYS     CA 1083   2.007   2.989   2.274
   67CYS     HA 1084   2.006   2.914   2.195
   67CYS     CB 1085   2.147   2.975   2.329
   67CYS    HB1 1086   2.164   2.876   2.370
   67CYS    HB2 1087   2.217   2.981   2.245
   67CYS     SG 1088   2.183   3.108   2.450
   67CYS     HG 1089   2.116   3.205   2.387
   67CYS      C 1090   1.890   2.954   2.371
   67CYS      O 1091   1.794   3.028   2.390
   68ILE      N 1092   1.895   2.841   2.436
   68ILE      H 1093   1.974   2.781   2.419
   68ILE     CA 1094   1.800   2.781   2.526
   68ILE     HA 1095   1.736   2.863   2.559
   68ILE     CB 1096   1.720   2.664   2.446
   68ILE     HB 1097   1.789   2.580   2.448
   68ILE    CG1 1098   1.680   2.698   2.304
   68ILE   HG11 1099   1.620   2.789   2.308
   68ILE   HG12 1100   1.767   2.724   2.244
   68ILE    CG2 1101   1.593   2.628   2.532
   68ILE   HG21 1102   1.531   2.556   2.479
   68ILE   HG22 1103   1.620   2.573   2.622
   68ILE   HG23 1104   1.528   2.711   2.560
   68ILE     CD 1105   1.609   2.581   2.228
   68ILE    HD1 1106   1.507   2.574   2.267
   68ILE    HD2 1107   1.596   2.585   2.120
   68ILE    HD3 1108   1.655   2.487   2.259
   68ILE      C 1109   1.872   2.721   2.646
   68ILE      O 1110   1.968   2.652   2.614
   69VAL      N 1111   1.831   2.748   2.763
   69VAL      H 1112   1.742   2.794   2.765
   69VAL     CA 1113   1.886   2.685   2.883
   69VAL     HA 1114   1.994   2.702   2.884
   69VAL     CB 1115   1.836   2.767   3.009
   69VAL     HB 1116   1.727   2.759   3.004
   69VAL    CG1 1117   1.864   2.713   3.152
   69VAL   HG11 1118   1.966   2.676   3.145
   69VAL   HG12 1119   1.858   2.785   3.233
   69VAL   HG13 1120   1.809   2.625   3.185
   69VAL    CG2 1121   1.883   2.918   2.999
   69VAL   HG21 1122   1.820   2.984   3.058
   69VAL   HG22 1123   1.987   2.931   3.029
   69VAL   HG23 1124   1.876   2.959   2.899
   69VAL      C 1125   1.840   2.541   2.900
   69VAL      O 1126   1.737   2.501   2.851
   70TYR      N 1127   1.917   2.468   2.975
   70TYR      H 1128   2.014   2.493   2.990
   70TYR     CA 1129   1.868   2.342   3.029
   70TYR     HA 1130   1.760   2.332   3.026
   70TYR     CB 1131   1.900   2.231   2.940
   70TYR    HB1 1132   1.835   2.145   2.954
   70TYR    HB2 1133   1.872   2.259   2.838
   70TYR     CG 1134   2.046   2.185   2.944
   70TYR    CD1 1135   2.088   2.087   3.040
   70TYR    HD1 1136   2.018   2.048   3.112
   70TYR    CD2 1137   2.134   2.237   2.849
   70TYR    HD2 1138   2.107   2.319   2.785
   70TYR    CE1 1139   2.226   2.048   3.043
   70TYR    HE1 1140   2.265   1.976   3.113
   70TYR    CE2 1141   2.267   2.184   2.848
   70TYR    HE2 1142   2.334   2.221   2.772
   70TYR     CZ 1143   2.315   2.093   2.943
   70TYR     OH 1144   2.439   2.045   2.932
   70TYR     HH 1145   2.494   2.072   3.004
   70TYR      C 1146   1.900   2.319   3.181
   70TYR      O 1147   1.838   2.236   3.241
   71THR      N 1148   1.994   2.399   3.235
   71THR      H 1149   2.055   2.463   3.186
   71THR     CA 1150   2.022   2.411   3.381
   71THR     HA 1151   1.926   2.409   3.433
   71THR     CB 1152   2.103   2.284   3.417
   71THR     HB 1153   2.036   2.199   3.405
   71THR    OG1 1154   2.145   2.279   3.552
   71THR    HG1 1155   2.082   2.236   3.609
   71THR    CG2 1156   2.225   2.262   3.324
   71THR   HG21 1157   2.272   2.165   3.343
   71THR   HG22 1158   2.188   2.257   3.222
   71THR   HG23 1159   2.300   2.340   3.312
   71THR      C 1160   2.078   2.549   3.419
   71THR      O 1161   2.156   2.608   3.341
   72ASN      N 1162   2.047   2.606   3.537
   72ASN      H 1163   1.988   2.547   3.594
   72ASN     CA 1164   2.090   2.732   3.582
   72ASN     HA 1165   2.178   2.768   3.528
   72ASN     CB 1166   1.990   2.844   3.564
   72ASN    HB1 1167   1.958   2.836   3.460
   72ASN    HB2 1168   1.897   2.825   3.617
   72ASN     CG 1169   2.038   2.988   3.593
   72ASN    OD1 1170   2.136   3.005   3.664
   72ASN    ND2 1171   1.963   3.082   3.531
   72ASN   HD21 1172   1.889   3.060   3.467
   72ASN   HD22 1173   1.982   3.180   3.549
   72ASN      C 1174   2.118   2.727   3.732
   72ASN      O 1175   2.028   2.702   3.804
   73SER      N 1176   2.246   2.729   3.767
   73SER      H 1177   2.314   2.755   3.697
   73SER     CA 1178   2.299   2.723   3.905
   73SER     HA 1179   2.215   2.735   3.973
   73SER     CB 1180   2.362   2.582   3.934
   73SER    HB1 1181   2.445   2.564   3.866
   73SER    HB2 1182   2.404   2.590   4.034
   73SER     OG 1183   2.263   2.474   3.915
   73SER     HG 1184   2.191   2.505   3.968
   73SER      C 1185   2.396   2.844   3.936
   73SER      O 1186   2.483   2.837   4.022
   74LEU      N 1187   2.396   2.951   3.854
   74LEU      H 1188   2.321   2.958   3.787
   74LEU     CA 1189   2.489   3.055   3.832
   74LEU     HA 1190   2.581   3.001   3.813
   74LEU     CB 1191   2.443   3.135   3.706
   74LEU    HB1 1192   2.404   3.061   3.636
   74LEU    HB2 1193   2.354   3.192   3.735
   74LEU     CG 1194   2.541   3.230   3.639
   74LEU     HG 1195   2.581   3.302   3.711
   74LEU    CD1 1196   2.665   3.162   3.584
   74LEU   HD11 1197   2.643   3.108   3.492
   74LEU   HD12 1198   2.741   3.238   3.563
   74LEU   HD13 1199   2.704   3.087   3.653
   74LEU    CD2 1200   2.467   3.309   3.532
   74LEU   HD21 1201   2.422   3.238   3.463
   74LEU   HD22 1202   2.383   3.367   3.570
   74LEU   HD23 1203   2.526   3.370   3.463
   74LEU      C 1204   2.512   3.144   3.964
   74LEU      O 1205   2.617   3.206   3.984
   75MET      N 1206   2.421   3.135   4.058
   75MET      H 1207   2.362   3.056   4.035
   75MET     CA 1208   2.421   3.205   4.188
   75MET     HA 1209   2.505   3.274   4.196
   75MET     CB 1210   2.286   3.286   4.196
   75MET    HB1 1211   2.272   3.317   4.092
   75MET    HB2 1212   2.201   3.222   4.219
   75MET     CG 1213   2.295   3.415   4.289
   75MET    HG1 1214   2.291   3.387   4.394
   75MET    HG2 1215   2.387   3.468   4.266
   75MET     SD 1216   2.155   3.524   4.262
   75MET     CE 1217   2.231   3.666   4.339
   75MET    HE1 1218   2.273   3.633   4.434
   75MET    HE2 1219   2.302   3.713   4.271
   75MET    HE3 1220   2.148   3.736   4.358
   75MET      C 1221   2.438   3.103   4.306
   75MET      O 1222   2.400   3.140   4.418
   76ASP      N 1223   2.474   2.974   4.287
   76ASP      H 1224   2.496   2.940   4.194
   76ASP     CA 1225   2.521   2.878   4.386
   76ASP     HA 1226   2.453   2.894   4.470
   76ASP     CB 1227   2.502   2.731   4.335
   76ASP    HB1 1228   2.410   2.723   4.277
   76ASP    HB2 1229   2.569   2.709   4.253
   76ASP     CG 1230   2.515   2.632   4.441
   76ASP    OD1 1231   2.430   2.606   4.526
   76ASP    OD2 1232   2.614   2.558   4.444
   76ASP      C 1233   2.668   2.899   4.425
   76ASP      O 1234   2.750   2.934   4.332
   77GLU      N 1235   2.704   2.873   4.552
   77GLU      H 1236   2.642   2.834   4.621
   77GLU     CA 1237   2.839   2.888   4.596
   77GLU     HA 1238   2.883   2.978   4.554
   77GLU     CB 1239   2.826   2.903   4.748
   77GLU    HB1 1240   2.731   2.957   4.756
   77GLU    HB2 1241   2.800   2.806   4.792
   77GLU     CG 1242   2.943   2.985   4.807
   77GLU    HG1 1243   2.959   2.964   4.912
   77GLU    HG2 1244   3.038   2.966   4.757
   77GLU     CD 1245   2.911   3.134   4.779
   77GLU    OE1 1246   2.805   3.182   4.822
   77GLU    OE2 1247   2.996   3.199   4.711
   77GLU      C 1248   2.934   2.779   4.555
   77GLU      O 1249   3.055   2.807   4.547
   78ASN      N 1250   2.884   2.652   4.538
   78ASN      H 1251   2.786   2.628   4.530
   78ASN     CA 1252   2.975   2.546   4.505
   78ASN     HA 1253   3.080   2.559   4.531
   78ASN     CB 1254   2.925   2.417   4.568
   78ASN    HB1 1255   2.825   2.396   4.530
   78ASN    HB2 1256   2.985   2.332   4.533
   78ASN     CG 1257   2.928   2.416   4.716
   78ASN    OD1 1258   3.036   2.406   4.777
   78ASN    ND2 1259   2.811   2.423   4.780
   78ASN   HD21 1260   2.733   2.431   4.717
   78ASN   HD22 1261   2.788   2.407   4.877
   78ASN      C 1262   2.965   2.520   4.352
   78ASN      O 1263   3.064   2.477   4.302
   79THR      N 1264   2.852   2.546   4.285
   79THR      H 1265   2.780   2.578   4.348
   79THR     CA 1266   2.813   2.510   4.153
   79THR     HA 1267   2.906   2.477   4.106
   79THR     CB 1268   2.718   2.385   4.148
   79THR     HB 1269   2.718   2.349   4.045
   79THR    OG1 1270   2.584   2.425   4.184
   79THR    HG1 1271   2.596   2.473   4.264
   79THR    CG2 1272   2.765   2.266   4.230
   79THR   HG21 1273   2.793   2.299   4.330
   79THR   HG22 1274   2.686   2.191   4.234
   79THR   HG23 1275   2.842   2.198   4.192
   79THR      C 1276   2.773   2.630   4.067
   79THR      O 1277   2.680   2.622   3.986
   80TYR      N 1278   2.836   2.745   4.077
   80TYR      H 1279   2.922   2.746   4.130
   80TYR     CA 1280   2.833   2.865   3.995
   80TYR     HA 1281   2.729   2.896   4.005
   80TYR     CB 1282   2.935   2.972   4.049
   80TYR    HB1 1283   2.947   3.059   3.985
   80TYR    HB2 1284   2.884   3.013   4.136
   80TYR     CG 1285   3.065   2.919   4.101
   80TYR    CD1 1286   3.158   2.875   4.006
   80TYR    HD1 1287   3.141   2.873   3.899
   80TYR    CD2 1288   3.085   2.905   4.238
   80TYR    HD2 1289   3.013   2.939   4.311
   80TYR    CE1 1290   3.281   2.824   4.056
   80TYR    HE1 1291   3.364   2.792   3.995
   80TYR    CE2 1292   3.212   2.856   4.285
   80TYR    HE2 1293   3.228   2.838   4.390
   80TYR     CZ 1294   3.311   2.820   4.194
   80TYR     OH 1295   3.433   2.771   4.244
   80TYR     HH 1296   3.490   2.741   4.175
   80TYR      C 1297   2.852   2.845   3.843
   80TYR      O 1298   2.938   2.912   3.783
   81ALA      N 1299   2.768   2.765   3.780
   81ALA      H 1300   2.698   2.718   3.836
   81ALA     CA 1301   2.764   2.736   3.639
   81ALA     HA 1302   2.820   2.815   3.589
   81ALA     CB 1303   2.852   2.614   3.617
   81ALA    HB1 1304   2.844   2.605   3.509
   81ALA    HB2 1305   2.957   2.630   3.640
   81ALA    HB3 1306   2.814   2.525   3.668
   81ALA      C 1307   2.617   2.737   3.584
   81ALA      O 1308   2.521   2.731   3.660
   82MET      N 1309   2.607   2.750   3.451
   82MET      H 1310   2.694   2.763   3.402
   82MET     CA 1311   2.483   2.754   3.377
   82MET     HA 1312   2.405   2.702   3.432
   82MET     CB 1313   2.441   2.904   3.342
   82MET    HB1 1314   2.450   2.960   3.436
   82MET    HB2 1315   2.516   2.943   3.273
   82MET     CG 1316   2.312   2.926   3.276
   82MET    HG1 1317   2.318   2.889   3.174
   82MET    HG2 1318   2.228   2.877   3.326
   82MET     SD 1319   2.270   3.102   3.281
   82MET     CE 1320   2.107   3.098   3.224
   82MET    HE1 1321   2.056   3.178   3.279
   82MET    HE2 1322   2.101   3.122   3.118
   82MET    HE3 1323   2.061   3.002   3.245
   82MET      C 1324   2.506   2.677   3.245
   82MET      O 1325   2.613   2.699   3.187
   83GLU      N 1326   2.414   2.603   3.188
   83GLU      H 1327   2.321   2.613   3.226
   83GLU     CA 1328   2.436   2.526   3.061
   83GLU     HA 1329   2.527   2.560   3.012
   83GLU     CB 1330   2.454   2.375   3.082
   83GLU    HB1 1331   2.357   2.326   3.089
   83GLU    HB2 1332   2.491   2.336   2.987
   83GLU     CG 1333   2.555   2.348   3.195
   83GLU    HG1 1334   2.645   2.401   3.166
   83GLU    HG2 1335   2.517   2.391   3.288
   83GLU     CD 1336   2.576   2.196   3.215
   83GLU    OE1 1337   2.544   2.137   3.321
   83GLU    OE2 1338   2.613   2.138   3.115
   83GLU      C 1339   2.317   2.557   2.966
   83GLU      O 1340   2.200   2.546   3.002
   84LEU      N 1341   2.358   2.582   2.843
   84LEU      H 1342   2.453   2.605   2.819
   84LEU     CA 1343   2.270   2.615   2.740
   84LEU     HA 1344   2.164   2.598   2.758
   84LEU     CB 1345   2.268   2.769   2.704
   84LEU    HB1 1346   2.363   2.807   2.665
   84LEU    HB2 1347   2.191   2.789   2.630
   84LEU     CG 1348   2.233   2.865   2.824
   84LEU     HG 1349   2.169   2.802   2.886
   84LEU    CD1 1350   2.356   2.916   2.896
   84LEU   HD11 1351   2.432   2.840   2.913
   84LEU   HD12 1352   2.406   2.994   2.838
   84LEU   HD13 1353   2.326   2.958   2.992
   84LEU    CD2 1354   2.147   2.976   2.782
   84LEU   HD21 1355   2.199   3.029   2.703
   84LEU   HD22 1356   2.055   2.936   2.738
   84LEU   HD23 1357   2.115   3.042   2.863
   84LEU      C 1358   2.317   2.527   2.623
   84LEU      O 1359   2.436   2.492   2.612
   85LEU      N 1360   2.226   2.497   2.530
   85LEU      H 1361   2.144   2.556   2.529
   85LEU     CA 1362   2.246   2.452   2.402
   85LEU     HA 1363   2.344   2.432   2.358
   85LEU     CB 1364   2.155   2.330   2.383
   85LEU    HB1 1365   2.057   2.362   2.418
   85LEU    HB2 1366   2.148   2.305   2.277
   85LEU     CG 1367   2.193   2.200   2.466
   85LEU     HG 1368   2.215   2.243   2.563
   85LEU    CD1 1369   2.075   2.108   2.486
   85LEU   HD11 1370   1.985   2.153   2.527
   85LEU   HD12 1371   2.048   2.048   2.399
   85LEU   HD13 1372   2.106   2.030   2.555
   85LEU    CD2 1373   2.315   2.138   2.398
   85LEU   HD21 1374   2.285   2.130   2.294
   85LEU   HD22 1375   2.413   2.187   2.407
   85LEU   HD23 1376   2.336   2.037   2.433
   85LEU      C 1377   2.182   2.557   2.308
   85LEU      O 1378   2.089   2.622   2.348
   86THR      N 1379   2.231   2.569   2.189
   86THR      H 1380   2.308   2.510   2.162
   86THR     CA 1381   2.183   2.645   2.080
   86THR     HA 1382   2.187   2.748   2.117
   86THR     CB 1383   2.280   2.641   1.964
   86THR     HB 1384   2.236   2.679   1.872
   86THR    OG1 1385   2.320   2.510   1.939
   86THR    HG1 1386   2.257   2.476   1.877
   86THR    CG2 1387   2.405   2.730   1.988
   86THR   HG21 1388   2.462   2.673   2.062
   86THR   HG22 1389   2.463   2.735   1.896
   86THR   HG23 1390   2.384   2.831   2.024
   86THR      C 1391   2.044   2.604   2.032
   86THR      O 1392   2.015   2.485   2.033
   87GLY      N 1393   1.966   2.699   1.982
   87GLY      H 1394   2.001   2.792   1.968
   87GLY     CA 1395   1.827   2.675   1.953
   87GLY    HA1 1396   1.815   2.568   1.937
   87GLY    HA2 1397   1.768   2.710   2.038
   87GLY      C 1398   1.785   2.752   1.826
   87GLY      O 1399   1.666   2.779   1.803
   88TYR      N 1400   1.885   2.792   1.748
   88TYR      H 1401   1.981   2.768   1.766
   88TYR     CA 1402   1.867   2.841   1.607
   88TYR     HA 1403   1.773   2.807   1.565
   88TYR     CB 1404   1.858   2.991   1.599
   88TYR    HB1 1405   1.857   3.025   1.703
   88TYR    HB2 1406   1.943   3.048   1.561
   88TYR     CG 1407   1.734   3.054   1.530
   88TYR    CD1 1408   1.738   3.079   1.393
   88TYR    HD1 1409   1.823   3.047   1.334
   88TYR    CD2 1410   1.628   3.098   1.609
   88TYR    HD2 1411   1.611   3.091   1.715
   88TYR    CE1 1412   1.627   3.135   1.324
   88TYR    HE1 1413   1.613   3.134   1.217
   88TYR    CE2 1414   1.523   3.160   1.545
   88TYR    HE2 1415   1.439   3.190   1.606
   88TYR     CZ 1416   1.522   3.181   1.400
   88TYR     OH 1417   1.407   3.227   1.339
   88TYR     HH 1418   1.357   3.291   1.388
   88TYR      C 1419   1.977   2.774   1.518
   88TYR      O 1420   2.003   2.825   1.406
   89ALA      N 1421   2.050   2.672   1.568
   89ALA      H 1422   2.031   2.629   1.657
   89ALA     CA 1423   2.146   2.588   1.492
   89ALA     HA 1424   2.095   2.556   1.401
   89ALA     CB 1425   2.264   2.682   1.468
   89ALA    HB1 1426   2.284   2.751   1.550
   89ALA    HB2 1427   2.356   2.629   1.444
   89ALA    HB3 1428   2.241   2.743   1.380
   89ALA      C 1429   2.190   2.456   1.557
   89ALA      O 1430   2.170   2.452   1.676
   90PRO      N 1431   2.249   2.358   1.484
   90PRO     CA 1432   2.275   2.225   1.533
   90PRO     HA 1433   2.170   2.198   1.547
   90PRO     CB 1434   2.329   2.150   1.417
   90PRO    HB1 1435   2.433   2.116   1.428
   90PRO    HB2 1436   2.276   2.056   1.409
   90PRO     CG 1437   2.318   2.237   1.288
   90PRO    HG1 1438   2.414   2.244   1.238
   90PRO    HG2 1439   2.246   2.185   1.224
   90PRO     CD 1440   2.265   2.368   1.336
   90PRO    HD1 1441   2.330   2.447   1.299
   90PRO    HD2 1442   2.164   2.376   1.295
   90PRO      C 1443   2.352   2.217   1.665
   90PRO      O 1444   2.445   2.295   1.682
   91VAL      N 1445   2.297   2.159   1.767
   91VAL      H 1446   2.210   2.109   1.753
   91VAL     CA 1447   2.317   2.168   1.911
   91VAL     HA 1448   2.276   2.265   1.941
   91VAL     CB 1449   2.229   2.059   1.971
   91VAL     HB 1450   2.259   2.062   2.075
   91VAL    CG1 1451   2.082   2.099   1.973
   91VAL   HG11 1452   2.053   2.116   1.869
   91VAL   HG12 1453   2.015   2.029   2.023
   91VAL   HG13 1454   2.073   2.198   2.016
   91VAL    CG2 1455   2.255   1.910   1.918
   91VAL   HG21 1456   2.271   1.914   1.811
   91VAL   HG22 1457   2.348   1.870   1.958
   91VAL   HG23 1458   2.168   1.850   1.944
   91VAL      C 1459   2.461   2.165   1.949
   91VAL      O 1460   2.523   2.059   1.960
   92SER      N 1461   2.512   2.288   1.975
   92SER      H 1462   2.453   2.368   1.956
   92SER     CA 1463   2.646   2.310   2.031
   92SER     HA 1464   2.716   2.232   2.000
   92SER     CB 1465   2.692   2.436   1.966
   92SER    HB1 1466   2.633   2.522   1.997
   92SER    HB2 1467   2.785   2.465   2.015
   92SER     OG 1468   2.693   2.432   1.825
   92SER     HG 1469   2.604   2.413   1.798
   92SER      C 1470   2.628   2.338   2.181
   92SER      O 1471   2.536   2.415   2.215
   93PRO      N 1472   2.720   2.287   2.268
   93PRO     CA 1473   2.724   2.313   2.409
   93PRO     HA 1474   2.629   2.312   2.462
   93PRO     CB 1475   2.802   2.197   2.470
   93PRO    HB1 1476   2.838   2.226   2.569
   93PRO    HB2 1477   2.742   2.107   2.484
   93PRO     CG 1478   2.908   2.164   2.360
   93PRO    HG1 1479   2.997   2.228   2.360
   93PRO    HG2 1480   2.934   2.058   2.361
   93PRO     CD 1481   2.825   2.196   2.231
   93PRO    HD1 1482   2.894   2.248   2.164
   93PRO    HD2 1483   2.785   2.107   2.181
   93PRO      C 1484   2.781   2.454   2.444
   93PRO      O 1485   2.893   2.491   2.400
   94ILE      N 1486   2.701   2.525   2.529
   94ILE      H 1487   2.610   2.491   2.557
   94ILE     CA 1488   2.741   2.653   2.595
   94ILE     HA 1489   2.841   2.679   2.560
   94ILE     CB 1490   2.639   2.766   2.563
   94ILE     HB 1491   2.545   2.721   2.593
   94ILE    CG1 1492   2.630   2.799   2.410
   94ILE   HG11 1493   2.677   2.895   2.389
   94ILE   HG12 1494   2.668   2.712   2.355
   94ILE    CG2 1495   2.655   2.905   2.635
   94ILE   HG21 1496   2.564   2.964   2.622
   94ILE   HG22 1497   2.659   2.886   2.742
   94ILE   HG23 1498   2.741   2.968   2.613
   94ILE     CD 1499   2.489   2.811   2.354
   94ILE    HD1 1500   2.489   2.846   2.251
   94ILE    HD2 1501   2.439   2.714   2.354
   94ILE    HD3 1502   2.431   2.880   2.414
   94ILE      C 1503   2.755   2.627   2.746
   94ILE      O 1504   2.682   2.551   2.806
   95VAL      N 1505   2.852   2.690   2.814
   95VAL      H 1506   2.923   2.741   2.763
   95VAL     CA 1507   2.862   2.705   2.963
   95VAL     HA 1508   2.763   2.673   2.998
   95VAL     CB 1509   2.965   2.604   3.026
   95VAL     HB 1510   3.066   2.624   2.989
   95VAL    CG1 1511   2.967   2.616   3.178
   95VAL   HG11 1512   3.044   2.552   3.221
   95VAL   HG12 1513   3.012   2.712   3.199
   95VAL   HG13 1514   2.869   2.600   3.225
   95VAL    CG2 1515   2.920   2.456   2.999
   95VAL   HG21 1516   2.815   2.441   3.024
   95VAL   HG22 1517   2.943   2.435   2.895
   95VAL   HG23 1518   2.973   2.377   3.051
   95VAL      C 1519   2.887   2.854   2.995
   95VAL      O 1520   2.960   2.926   2.922
   96ILE      N 1521   2.826   2.899   3.107
   96ILE      H 1522   2.769   2.838   3.164
   96ILE     CA 1523   2.851   3.028   3.171
   96ILE     HA 1524   2.937   3.070   3.120
   96ILE     CB 1525   2.734   3.128   3.160
   96ILE     HB 1526   2.662   3.105   3.238
   96ILE    CG1 1527   2.662   3.132   3.020
   96ILE   HG11 1528   2.726   3.173   2.943
   96ILE   HG12 1529   2.636   3.029   2.995
   96ILE    CG2 1530   2.789   3.272   3.177
   96ILE   HG21 1531   2.825   3.317   3.085
   96ILE   HG22 1532   2.712   3.339   3.217
   96ILE   HG23 1533   2.860   3.283   3.259
   96ILE     CD 1534   2.522   3.206   3.031
   96ILE    HD1 1535   2.450   3.185   2.952
   96ILE    HD2 1536   2.466   3.192   3.123
   96ILE    HD3 1537   2.538   3.314   3.029
   96ILE      C 1538   2.885   2.998   3.317
   96ILE      O 1539   2.808   2.925   3.382
   97ALA      N 1540   2.990   3.058   3.371
   97ALA      H 1541   3.048   3.116   3.311
   97ALA     CA 1542   3.030   3.042   3.509
   97ALA     HA 1543   2.947   2.992   3.560
   97ALA     CB 1544   3.160   2.967   3.519
   97ALA    HB1 1545   3.191   2.958   3.623
   97ALA    HB2 1546   3.138   2.864   3.491
   97ALA    HB3 1547   3.238   3.001   3.449
   97ALA      C 1548   3.053   3.186   3.561
   97ALA      O 1549   3.110   3.269   3.492
   98ARG      N 1550   3.002   3.213   3.681
   98ARG      H 1551   2.974   3.139   3.744
   98ARG     CA 1552   3.013   3.342   3.753
   98ARG     HA 1553   3.031   3.418   3.677
   98ARG     CB 1554   2.879   3.371   3.817
   98ARG    HB1 1555   2.800   3.373   3.742
   98ARG    HB2 1556   2.857   3.290   3.886
   98ARG     CG 1557   2.870   3.503   3.895
   98ARG    HG1 1558   2.933   3.504   3.985
   98ARG    HG2 1559   2.902   3.580   3.825
   98ARG     CD 1560   2.731   3.545   3.939
   98ARG    HD1 1561   2.698   3.624   3.872
   98ARG    HD2 1562   2.668   3.456   3.932
   98ARG     NE 1563   2.724   3.595   4.074
   98ARG     HE 1564   2.706   3.694   4.075
   98ARG     CZ 1565   2.741   3.531   4.189
   98ARG    NH1 1566   2.760   3.400   4.184
   98ARG   HH11 1567   2.733   3.354   4.098
   98ARG   HH12 1568   2.760   3.343   4.267
   98ARG    NH2 1569   2.735   3.592   4.308
   98ARG   HH21 1570   2.746   3.691   4.326
   98ARG   HH22 1571   2.753   3.542   4.394
   98ARG      C 1572   3.120   3.349   3.858
   98ARG      O 1573   3.153   3.242   3.915
   99THR      N 1574   3.176   3.467   3.872
   99THR      H 1575   3.146   3.546   3.817
   99THR     CA 1576   3.265   3.514   3.969
   99THR     HA 1577   3.263   3.440   4.049
   99THR     CB 1578   3.410   3.528   3.923
   99THR     HB 1579   3.471   3.550   4.011
   99THR    OG1 1580   3.440   3.638   3.838
   99THR    HG1 1581   3.509   3.687   3.880
   99THR    CG2 1582   3.474   3.401   3.875
   99THR   HG21 1583   3.473   3.336   3.963
   99THR   HG22 1584   3.422   3.347   3.796
   99THR   HG23 1585   3.582   3.400   3.867
   99THR      C 1586   3.200   3.642   4.035
   99THR      O 1587   3.096   3.687   3.989
  100HIS      N 1588   3.262   3.697   4.131
  100HIS      H 1589   3.341   3.649   4.170
  100HIS     CA 1590   3.216   3.818   4.200
  100HIS     HA 1591   3.108   3.816   4.215
  100HIS     CB 1592   3.298   3.844   4.326
  100HIS    HB1 1593   3.297   3.767   4.403
  100HIS    HB2 1594   3.405   3.853   4.303
  100HIS     CG 1595   3.261   3.970   4.404
  100HIS    ND1 1596   3.143   3.974   4.482
  100HIS    CD2 1597   3.318   4.095   4.406
  100HIS    HD2 1598   3.413   4.134   4.374
  100HIS    CE1 1599   3.122   4.098   4.523
  100HIS    HE1 1600   3.034   4.134   4.576
  100HIS    NE2 1601   3.234   4.169   4.486
  100HIS    HE2 1602   3.252   4.268   4.496
  100HIS      C 1603   3.246   3.937   4.099
  100HIS      O 1604   3.168   4.029   4.110
  101THR      N 1605   3.347   3.938   4.004
  101THR      H 1606   3.420   3.868   4.000
  101THR     CA 1607   3.380   4.058   3.925
  101THR     HA 1608   3.317   4.140   3.959
  101THR     CB 1609   3.531   4.105   3.948
  101THR     HB 1610   3.542   4.201   3.898
  101THR    OG1 1611   3.628   4.021   3.896
  101THR    HG1 1612   3.614   3.931   3.922
  101THR    CG2 1613   3.548   4.132   4.098
  101THR   HG21 1614   3.647   4.151   4.141
  101THR   HG22 1615   3.490   4.220   4.128
  101THR   HG23 1616   3.516   4.049   4.161
  101THR      C 1617   3.345   4.029   3.774
  101THR      O 1618   3.356   4.121   3.695
  102ALA      N 1619   3.299   3.907   3.738
  102ALA      H 1620   3.311   3.828   3.800
  102ALA     CA 1621   3.262   3.873   3.604
  102ALA     HA 1622   3.222   3.957   3.547
  102ALA     CB 1623   3.381   3.834   3.513
  102ALA    HB1 1624   3.436   3.922   3.479
  102ALA    HB2 1625   3.442   3.773   3.581
  102ALA    HB3 1626   3.355   3.768   3.430
  102ALA      C 1627   3.165   3.754   3.597
  102ALA      O 1628   3.164   3.661   3.679
  103LEU      N 1629   3.087   3.743   3.489
  103LEU      H 1630   3.113   3.813   3.421
  103LEU     CA 1631   3.052   3.620   3.427
  103LEU     HA 1632   3.046   3.526   3.481
  103LEU     CB 1633   2.921   3.644   3.339
  103LEU    HB1 1634   2.947   3.726   3.273
  103LEU    HB2 1635   2.900   3.551   3.286
  103LEU     CG 1636   2.798   3.675   3.430
  103LEU     HG 1637   2.800   3.774   3.475
  103LEU    CD1 1638   2.668   3.684   3.349
  103LEU   HD11 1639   2.631   3.584   3.326
  103LEU   HD12 1640   2.591   3.728   3.412
  103LEU   HD13 1641   2.676   3.733   3.252
  103LEU    CD2 1642   2.778   3.565   3.541
  103LEU   HD21 1643   2.798   3.470   3.492
  103LEU   HD22 1644   2.842   3.577   3.629
  103LEU   HD23 1645   2.680   3.568   3.588
  103LEU      C 1646   3.157   3.587   3.322
  103LEU      O 1647   3.205   3.674   3.251
  104ILE      N 1648   3.191   3.457   3.309
  104ILE      H 1649   3.157   3.389   3.375
  104ILE     CA 1650   3.280   3.400   3.205
  104ILE     HA 1651   3.324   3.476   3.140
  104ILE     CB 1652   3.397   3.327   3.279
  104ILE     HB 1653   3.356   3.275   3.365
  104ILE    CG1 1654   3.508   3.434   3.327
  104ILE   HG11 1655   3.611   3.425   3.290
  104ILE   HG12 1656   3.465   3.530   3.299
  104ILE    CG2 1657   3.460   3.207   3.205
  104ILE   HG21 1658   3.388   3.125   3.205
  104ILE   HG22 1659   3.470   3.222   3.098
  104ILE   HG23 1660   3.557   3.174   3.242
  104ILE     CD 1661   3.532   3.438   3.475
  104ILE    HD1 1662   3.515   3.342   3.524
  104ILE    HD2 1663   3.639   3.455   3.488
  104ILE    HD3 1664   3.478   3.513   3.534
  104ILE      C 1665   3.196   3.303   3.124
  104ILE      O 1666   3.135   3.216   3.179
  105PHE      N 1667   3.187   3.324   2.996
  105PHE      H 1668   3.233   3.409   2.966
  105PHE     CA 1669   3.111   3.235   2.903
  105PHE     HA 1670   3.038   3.178   2.960
  105PHE     CB 1671   3.037   3.319   2.794
  105PHE    HB1 1672   3.109   3.361   2.725
  105PHE    HB2 1673   2.983   3.244   2.735
  105PHE     CG 1674   2.935   3.422   2.841
  105PHE    CD1 1675   2.967   3.515   2.939
  105PHE    HD1 1676   3.062   3.527   2.989
  105PHE    CD2 1677   2.803   3.428   2.782
  105PHE    HD2 1678   2.792   3.368   2.693
  105PHE    CE1 1679   2.863   3.600   2.986
  105PHE    HE1 1680   2.877   3.673   3.065
  105PHE    CE2 1681   2.700   3.509   2.834
  105PHE    HE2 1682   2.601   3.484   2.797
  105PHE     CZ 1683   2.728   3.594   2.941
  105PHE     HZ 1684   2.643   3.646   2.983
  105PHE      C 1685   3.211   3.151   2.830
  105PHE      O 1686   3.322   3.196   2.799
  106LEU      N 1687   3.171   3.030   2.788
  106LEU      H 1688   3.080   3.003   2.822
  106LEU     CA 1689   3.247   2.935   2.704
  106LEU     HA 1690   3.300   3.003   2.637
  106LEU     CB 1691   3.345   2.860   2.787
  106LEU    HB1 1692   3.395   2.936   2.847
  106LEU    HB2 1693   3.295   2.782   2.845
  106LEU     CG 1694   3.461   2.779   2.720
  106LEU     HG 1695   3.422   2.683   2.687
  106LEU    CD1 1696   3.537   2.841   2.602
  106LEU   HD11 1697   3.623   2.781   2.576
  106LEU   HD12 1698   3.473   2.849   2.514
  106LEU   HD13 1699   3.566   2.944   2.621
  106LEU    CD2 1700   3.557   2.733   2.833
  106LEU   HD21 1701   3.505   2.662   2.897
  106LEU   HD22 1702   3.630   2.668   2.784
  106LEU   HD23 1703   3.606   2.812   2.890
  106LEU      C 1704   3.151   2.852   2.616
  106LEU      O 1705   3.034   2.823   2.653
  107MET      N 1706   3.187   2.815   2.495
  107MET      H 1707   3.279   2.843   2.463
  107MET     CA 1708   3.103   2.736   2.412
  107MET     HA 1709   3.047   2.659   2.465
  107MET     CB 1710   2.998   2.827   2.342
  107MET    HB1 1711   2.926   2.863   2.416
  107MET    HB2 1712   3.050   2.914   2.302
  107MET     CG 1713   2.924   2.770   2.226
  107MET    HG1 1714   2.985   2.731   2.145
  107MET    HG2 1715   2.858   2.687   2.248
  107MET     SD 1716   2.834   2.895   2.127
  107MET     CE 1717   2.794   2.795   1.987
  107MET    HE1 1718   2.735   2.714   2.031
  107MET    HE2 1719   2.736   2.835   1.904
  107MET    HE3 1720   2.887   2.753   1.949
  107MET      C 1721   3.189   2.662   2.310
  107MET      O 1722   3.294   2.706   2.270
  108GLY      N 1723   3.138   2.549   2.259
  108GLY      H 1724   3.047   2.515   2.288
  108GLY     CA 1725   3.212   2.459   2.178
  108GLY    HA1 1726   3.310   2.492   2.144
  108GLY    HA2 1727   3.221   2.364   2.230
  108GLY      C 1728   3.132   2.437   2.048
  108GLY      O 1729   3.016   2.469   2.041
  109LYS      N 1730   3.189   2.366   1.947
  109LYS      H 1731   3.277   2.320   1.971
  109LYS     CA 1732   3.128   2.326   1.824
  109LYS     HA 1733   3.081   2.409   1.772
  109LYS     CB 1734   3.244   2.281   1.729
  109LYS    HB1 1735   3.322   2.230   1.784
  109LYS    HB2 1736   3.205   2.217   1.649
  109LYS     CG 1737   3.328   2.396   1.672
  109LYS    HG1 1738   3.268   2.451   1.599
  109LYS    HG2 1739   3.337   2.463   1.757
  109LYS     CD 1740   3.463   2.349   1.628
  109LYS    HD1 1741   3.528   2.318   1.709
  109LYS    HD2 1742   3.453   2.261   1.564
  109LYS     CE 1743   3.556   2.445   1.542
  109LYS    HE1 1744   3.641   2.386   1.506
  109LYS    HE2 1745   3.496   2.473   1.456
  109LYS     NZ 1746   3.601   2.565   1.612
  109LYS    HZ1 1747   3.671   2.541   1.681
  109LYS    HZ2 1748   3.649   2.618   1.540
  109LYS    HZ3 1749   3.522   2.620   1.644
  109LYS      C 1750   3.029   2.207   1.850
  109LYS      O 1751   3.039   2.131   1.952
  110PRO      N 1752   2.935   2.186   1.754
  110PRO     CA 1753   2.849   2.063   1.756
  110PRO     HA 1754   2.770   2.092   1.825
  110PRO     CB 1755   2.786   2.061   1.613
  110PRO    HB1 1756   2.839   1.986   1.554
  110PRO    HB2 1757   2.683   2.030   1.628
  110PRO     CG 1758   2.796   2.201   1.559
  110PRO    HG1 1759   2.807   2.204   1.450
  110PRO    HG2 1760   2.709   2.262   1.583
  110PRO     CD 1761   2.915   2.265   1.629
  110PRO    HD1 1762   3.006   2.258   1.569
  110PRO    HD2 1763   2.898   2.371   1.646
  110PRO      C 1764   2.912   1.925   1.790
  110PRO      O 1765   2.840   1.835   1.840
  111THR      N 1766   3.039   1.905   1.757
  111THR      H 1767   3.096   1.973   1.709
  111THR     CA 1768   3.115   1.784   1.791
  111THR     HA 1769   3.051   1.696   1.788
  111THR     CB 1770   3.229   1.780   1.687
  111THR     HB 1771   3.305   1.711   1.724
  111THR    OG1 1772   3.297   1.903   1.683
  111THR    HG1 1773   3.336   1.914   1.769
  111THR    CG2 1774   3.183   1.729   1.554
  111THR   HG21 1775   3.113   1.646   1.565
  111THR   HG22 1776   3.123   1.804   1.503
  111THR   HG23 1777   3.268   1.693   1.495
  111THR      C 1778   3.175   1.787   1.933
  111THR      O 1779   3.219   1.684   1.990
  112THR      N 1780   3.179   1.901   2.008
  112THR      H 1781   3.124   1.980   1.978
  112THR     CA 1782   3.249   1.910   2.135
  112THR     HA 1783   3.332   1.839   2.133
  112THR     CB 1784   3.302   2.056   2.162
  112THR     HB 1785   3.220   2.115   2.204
  112THR    OG1 1786   3.348   2.110   2.037
  112THR    HG1 1787   3.419   2.060   1.999
  112THR    CG2 1788   3.418   2.073   2.265
  112THR   HG21 1789   3.374   2.039   2.359
  112THR   HG22 1790   3.501   2.006   2.248
  112THR   HG23 1791   3.449   2.177   2.270
  112THR      C 1792   3.162   1.853   2.249
  112THR      O 1793   3.040   1.863   2.244
  113SER      N 1794   3.232   1.790   2.346
  113SER      H 1795   3.332   1.782   2.332
  113SER     CA 1796   3.163   1.732   2.464
  113SER     HA 1797   3.079   1.675   2.424
  113SER     CB 1798   3.252   1.627   2.537
  113SER    HB1 1799   3.177   1.567   2.587
  113SER    HB2 1800   3.307   1.563   2.468
  113SER     OG 1801   3.349   1.685   2.621
  113SER     HG 1802   3.414   1.715   2.558
  113SER      C 1803   3.111   1.837   2.553
  113SER      O 1804   3.156   1.952   2.547
  114ARG      N 1805   3.008   1.807   2.635
  114ARG      H 1806   2.955   1.722   2.621
  114ARG     CA 1807   2.966   1.892   2.743
  114ARG     HA 1808   2.925   1.986   2.708
  114ARG     CB 1809   2.854   1.828   2.827
  114ARG    HB1 1810   2.764   1.809   2.767
  114ARG    HB2 1811   2.879   1.730   2.867
  114ARG     CG 1812   2.801   1.917   2.956
  114ARG    HG1 1813   2.833   2.021   2.947
  114ARG    HG2 1814   2.693   1.904   2.962
  114ARG     CD 1815   2.858   1.884   3.099
  114ARG    HD1 1816   2.875   1.777   3.105
  114ARG    HD2 1817   2.956   1.930   3.110
  114ARG     NE 1818   2.786   1.940   3.212
  114ARG     HE 1819   2.717   2.008   3.185
  114ARG     CZ 1820   2.802   1.903   3.341
  114ARG    NH1 1821   2.875   1.794   3.382
  114ARG   HH11 1822   2.934   1.751   3.311
  114ARG   HH12 1823   2.878   1.752   3.474
  114ARG    NH2 1824   2.721   1.967   3.424
  114ARG   HH21 1825   2.651   2.033   3.394
  114ARG   HH22 1826   2.728   1.951   3.523
  114ARG      C 1827   3.078   1.921   2.843
  114ARG      O 1828   3.098   2.038   2.888
  115ARG      N 1829   3.154   1.810   2.872
  115ARG      H 1830   3.141   1.728   2.814
  115ARG     CA 1831   3.267   1.808   2.967
  115ARG     HA 1832   3.232   1.832   3.068
  115ARG     CB 1833   3.322   1.661   2.982
  115ARG    HB1 1834   3.241   1.596   3.014
  115ARG    HB2 1835   3.355   1.626   2.885
  115ARG     CG 1836   3.442   1.644   3.081
  115ARG    HG1 1837   3.539   1.665   3.036
  115ARG    HG2 1838   3.443   1.717   3.162
  115ARG     CD 1839   3.464   1.505   3.131
  115ARG    HD1 1840   3.553   1.499   3.194
  115ARG    HD2 1841   3.376   1.494   3.194
  115ARG     NE 1842   3.483   1.411   3.015
  115ARG     HE 1843   3.480   1.461   2.927
  115ARG     CZ 1844   3.479   1.282   3.009
  115ARG    NH1 1845   3.484   1.226   3.129
  115ARG   HH11 1846   3.459   1.280   3.210
  115ARG   HH12 1847   3.473   1.127   3.146
  115ARG    NH2 1848   3.488   1.211   2.901
  115ARG   HH21 1849   3.487   1.264   2.814
  115ARG   HH22 1850   3.478   1.111   2.899
  115ARG      C 1851   3.387   1.905   2.938
  115ARG      O 1852   3.428   1.976   3.030
  116ASP      N 1853   3.424   1.930   2.808
  116ASP      H 1854   3.389   1.860   2.744
  116ASP     CA 1855   3.534   2.022   2.760
  116ASP     HA 1856   3.629   2.000   2.807
  116ASP     CB 1857   3.551   2.008   2.605
  116ASP    HB1 1858   3.451   2.011   2.563
  116ASP    HB2 1859   3.621   2.085   2.573
  116ASP     CG 1860   3.616   1.872   2.567
  116ASP    OD1 1861   3.734   1.852   2.602
  116ASP    OD2 1862   3.548   1.792   2.492
  116ASP      C 1863   3.507   2.169   2.792
  116ASP      O 1864   3.597   2.237   2.836
  117VAL      N 1865   3.387   2.212   2.770
  117VAL      H 1866   3.320   2.152   2.723
  117VAL     CA 1867   3.330   2.344   2.788
  117VAL     HA 1868   3.393   2.424   2.749
  117VAL     CB 1869   3.199   2.340   2.702
  117VAL     HB 1870   3.115   2.281   2.738
  117VAL    CG1 1871   3.148   2.485   2.697
  117VAL   HG11 1872   3.204   2.558   2.637
  117VAL   HG12 1873   3.049   2.491   2.652
  117VAL   HG13 1874   3.135   2.536   2.792
  117VAL    CG2 1875   3.228   2.299   2.558
  117VAL   HG21 1876   3.139   2.323   2.500
  117VAL   HG22 1877   3.302   2.370   2.520
  117VAL   HG23 1878   3.268   2.198   2.547
  117VAL      C 1879   3.316   2.369   2.940
  117VAL      O 1880   3.379   2.462   2.991
  118TYR      N 1881   3.242   2.281   3.009
  118TYR      H 1882   3.195   2.213   2.950
  118TYR     CA 1883   3.223   2.280   3.156
  118TYR     HA 1884   3.179   2.379   3.170
  118TYR     CB 1885   3.121   2.171   3.207
  118TYR    HB1 1886   3.049   2.142   3.131
  118TYR    HB2 1887   3.176   2.078   3.212
  118TYR     CG 1888   3.041   2.188   3.335
  118TYR    CD1 1889   3.093   2.142   3.458
  118TYR    HD1 1890   3.181   2.081   3.458
  118TYR    CD2 1891   2.917   2.265   3.330
  118TYR    HD2 1892   2.862   2.288   3.240
  118TYR    CE1 1893   3.019   2.159   3.575
  118TYR    HE1 1894   3.043   2.108   3.667
  118TYR    CE2 1895   2.856   2.293   3.453
  118TYR    HE2 1896   2.763   2.348   3.454
  118TYR     CZ 1897   2.902   2.236   3.571
  118TYR     OH 1898   2.819   2.239   3.677
  118TYR     HH 1899   2.729   2.224   3.654
  118TYR      C 1900   3.353   2.277   3.237
  118TYR      O 1901   3.370   2.357   3.328
  119ARG      N 1902   3.451   2.186   3.216
  119ARG      H 1903   3.423   2.113   3.151
  119ARG     CA 1904   3.581   2.168   3.284
  119ARG     HA 1905   3.550   2.159   3.388
  119ARG     CB 1906   3.652   2.042   3.230
  119ARG    HB1 1907   3.587   1.958   3.207
  119ARG    HB2 1908   3.691   2.071   3.132
  119ARG     CG 1909   3.771   1.999   3.322
  119ARG    HG1 1910   3.831   2.089   3.333
  119ARG    HG2 1911   3.717   2.000   3.417
  119ARG     CD 1912   3.852   1.868   3.293
  119ARG    HD1 1913   3.778   1.790   3.275
  119ARG    HD2 1914   3.893   1.875   3.192
  119ARG     NE 1915   3.953   1.838   3.391
  119ARG     HE 1916   4.008   1.919   3.414
  119ARG     CZ 1917   3.977   1.721   3.455
  119ARG    NH1 1918   3.897   1.614   3.444
  119ARG   HH11 1919   3.830   1.626   3.369
  119ARG   HH12 1920   3.882   1.544   3.515
  119ARG    NH2 1921   4.085   1.717   3.536
  119ARG   HH21 1922   4.137   1.800   3.557
  119ARG   HH22 1923   4.104   1.640   3.599
  119ARG      C 1924   3.674   2.292   3.268
  119ARG      O 1925   3.739   2.329   3.363
  120THR      N 1926   3.675   2.355   3.154
  120THR      H 1927   3.623   2.321   3.075
  120THR     CA 1928   3.756   2.475   3.130
  120THR     HA 1929   3.856   2.451   3.168
  120THR     CB 1930   3.771   2.480   2.979
  120THR     HB 1931   3.678   2.484   2.923
  120THR    OG1 1932   3.818   2.359   2.926
  120THR    HG1 1933   3.741   2.309   2.904
  120THR    CG2 1934   3.861   2.595   2.927
  120THR   HG21 1935   3.816   2.691   2.954
  120THR   HG22 1936   3.960   2.582   2.970
  120THR   HG23 1937   3.862   2.589   2.818
  120THR      C 1938   3.677   2.596   3.190
  120THR      O 1939   3.739   2.679   3.255
  121CYS      N 1940   3.545   2.607   3.168
  121CYS      H 1941   3.497   2.528   3.129
  121CYS     CA 1942   3.464   2.714   3.228
  121CYS     HA 1943   3.518   2.802   3.193
  121CYS     CB 1944   3.319   2.709   3.178
  121CYS    HB1 1945   3.311   2.672   3.076
  121CYS    HB2 1946   3.253   2.643   3.236
  121CYS     SG 1947   3.252   2.878   3.178
  121CYS     HG 1948   3.345   2.941   3.104
  121CYS      C 1949   3.477   2.709   3.385
  121CYS      O 1950   3.505   2.812   3.445
  122ARG      N 1951   3.447   2.594   3.448
  122ARG      H 1952   3.426   2.509   3.398
  122ARG     CA 1953   3.435   2.596   3.586
  122ARG     HA 1954   3.377   2.682   3.618
  122ARG     CB 1955   3.342   2.487   3.619
  122ARG    HB1 1956   3.256   2.491   3.552
  122ARG    HB2 1957   3.403   2.401   3.593
  122ARG     CG 1958   3.305   2.489   3.764
  122ARG    HG1 1959   3.388   2.453   3.824
  122ARG    HG2 1960   3.267   2.581   3.807
  122ARG     CD 1961   3.180   2.392   3.778
  122ARG    HD1 1962   3.087   2.433   3.739
  122ARG    HD2 1963   3.209   2.301   3.724
  122ARG     NE 1964   3.168   2.351   3.916
  122ARG     HE 1965   3.237   2.394   3.976
  122ARG     CZ 1966   3.095   2.253   3.967
  122ARG    NH1 1967   2.999   2.190   3.901
  122ARG   HH11 1968   2.968   2.206   3.806
  122ARG   HH12 1969   2.938   2.120   3.941
  122ARG    NH2 1970   3.109   2.215   4.096
  122ARG   HH21 1971   3.173   2.247   4.167
  122ARG   HH22 1972   3.051   2.141   4.133
  122ARG      C 1973   3.573   2.602   3.658
  122ARG      O 1974   3.584   2.662   3.765
  123ASP      N 1975   3.682   2.559   3.598
  123ASP      H 1976   3.664   2.511   3.511
  123ASP     CA 1977   3.822   2.565   3.646
  123ASP     HA 1978   3.823   2.525   3.748
  123ASP     CB 1979   3.910   2.489   3.549
  123ASP    HB1 1980   3.911   2.383   3.573
  123ASP    HB2 1981   3.876   2.505   3.446
  123ASP     CG 1982   4.056   2.536   3.550
  123ASP    OD1 1983   4.124   2.529   3.448
  123ASP    OD2 1984   4.114   2.552   3.662
  123ASP      C 1985   3.861   2.717   3.650
  123ASP      O 1986   3.910   2.775   3.749
  124HIS      N 1987   3.841   2.784   3.536
  124HIS      H 1988   3.799   2.739   3.457
  124HIS     CA 1989   3.888   2.923   3.520
  124HIS     HA 1990   3.993   2.923   3.550
  124HIS     CB 1991   3.890   2.972   3.366
  124HIS    HB1 1992   3.804   2.935   3.310
  124HIS    HB2 1993   3.881   3.081   3.358
  124HIS     CG 1994   4.018   2.951   3.281
  124HIS    ND1 1995   4.143   2.986   3.325
  124HIS    CD2 1996   4.036   2.884   3.160
  124HIS    HD2 1997   3.966   2.842   3.090
  124HIS    CE1 1998   4.230   2.954   3.227
  124HIS    HE1 1999   4.337   2.968   3.235
  124HIS    NE2 2000   4.173   2.882   3.131
  124HIS    HE2 2001   4.221   2.835   3.055
  124HIS      C 2002   3.814   3.026   3.601
  124HIS      O 2003   3.875   3.125   3.646
  125ALA      N 2004   3.687   2.996   3.622
  125ALA      H 2005   3.653   2.914   3.574
  125ALA     CA 2006   3.602   3.071   3.721
  125ALA     HA 2007   3.623   3.177   3.710
  125ALA     CB 2008   3.457   3.028   3.704
  125ALA    HB1 2009   3.446   2.920   3.709
  125ALA    HB2 2010   3.394   3.082   3.774
  125ALA    HB3 2011   3.425   3.060   3.605
  125ALA      C 2012   3.641   3.036   3.868
  125ALA      O 2013   3.622   3.109   3.963
  126THR      N 2014   3.708   2.923   3.894
  126THR      H 2015   3.734   2.868   3.814
  126THR     CA 2016   3.765   2.884   4.026
  126THR     HA 2017   3.706   2.929   4.106
  126THR     CB 2018   3.744   2.730   4.043
  126THR     HB 2019   3.797   2.669   3.970
  126THR    OG1 2020   3.610   2.694   4.036
  126THR    HG1 2021   3.582   2.722   3.950
  126THR    CG2 2022   3.796   2.677   4.180
  126THR   HG21 2023   3.746   2.731   4.260
  126THR   HG22 2024   3.773   2.571   4.172
  126THR   HG23 2025   3.905   2.683   4.180
  126THR      C 2026   3.909   2.934   4.044
  126THR      O 2027   3.937   2.982   4.154
  127ARG      N 2028   3.988   2.950   3.942
  127ARG      H 2029   3.959   2.895   3.862
  127ARG     CA 2030   4.112   3.022   3.944
  127ARG     HA 2031   4.167   2.986   4.031
  127ARG     CB 2032   4.186   2.992   3.817
  127ARG    HB1 2033   4.127   3.019   3.729
  127ARG    HB2 2034   4.266   3.066   3.820
  127ARG     CG 2035   4.255   2.850   3.808
  127ARG    HG1 2036   4.308   2.827   3.901
  127ARG    HG2 2037   4.175   2.781   3.783
  127ARG     CD 2038   4.361   2.842   3.696
  127ARG    HD1 2039   4.364   2.941   3.651
  127ARG    HD2 2040   4.460   2.827   3.739
  127ARG     NE 2041   4.328   2.744   3.594
  127ARG     HE 2042   4.262   2.670   3.609
  127ARG     CZ 2043   4.394   2.741   3.478
  127ARG    NH1 2044   4.491   2.829   3.445
  127ARG   HH11 2045   4.525   2.834   3.350
  127ARG   HH12 2046   4.538   2.895   3.505
  127ARG    NH2 2047   4.356   2.649   3.389
  127ARG   HH21 2048   4.277   2.588   3.408
  127ARG   HH22 2049   4.392   2.642   3.295
  127ARG      C 2050   4.087   3.172   3.968
  127ARG      O 2051   4.157   3.226   4.051
  128VAL      N 2052   3.990   3.238   3.905
  128VAL      H 2053   3.968   3.197   3.815
  128VAL     CA 2054   3.958   3.379   3.926
  128VAL     HA 2055   4.046   3.443   3.922
  128VAL     CB 2056   3.881   3.437   3.802
  128VAL     HB 2057   3.808   3.361   3.774
  128VAL    CG1 2058   3.802   3.571   3.817
  128VAL   HG11 2059   3.703   3.571   3.771
  128VAL   HG12 2060   3.769   3.615   3.911
  128VAL   HG13 2061   3.849   3.657   3.769
  128VAL    CG2 2062   3.963   3.445   3.671
  128VAL   HG21 2063   3.902   3.463   3.583
  128VAL   HG22 2064   4.032   3.527   3.690
  128VAL   HG23 2065   4.019   3.352   3.663
  128VAL      C 2066   3.896   3.403   4.064
  128VAL      O 2067   3.924   3.505   4.129
  129ARG      N 2068   3.812   3.306   4.113
  129ARG      H 2069   3.812   3.220   4.061
  129ARG     CA 2070   3.755   3.315   4.249
  129ARG     HA 2071   3.707   3.412   4.260
  129ARG     CB 2072   3.651   3.200   4.251
  129ARG    HB1 2073   3.587   3.219   4.165
  129ARG    HB2 2074   3.708   3.113   4.218
  129ARG     CG 2075   3.566   3.179   4.377
  129ARG    HG1 2076   3.636   3.182   4.461
  129ARG    HG2 2077   3.503   3.268   4.381
  129ARG     CD 2078   3.475   3.047   4.378
  129ARG    HD1 2079   3.406   3.045   4.294
  129ARG    HD2 2080   3.537   2.959   4.365
  129ARG     NE 2081   3.394   3.054   4.500
  129ARG     HE 2082   3.442   3.018   4.582
  129ARG     CZ 2083   3.273   3.103   4.520
  129ARG    NH1 2084   3.213   3.167   4.419
  129ARG   HH11 2085   3.254   3.169   4.327
  129ARG   HH12 2086   3.137   3.232   4.431
  129ARG    NH2 2087   3.216   3.095   4.640
  129ARG   HH21 2088   3.251   3.033   4.712
  129ARG   HH22 2089   3.130   3.143   4.658
  129ARG      C 2090   3.865   3.293   4.356
  129ARG      O 2091   3.862   3.367   4.457
  130ALA      N 2092   3.976   3.220   4.322
  130ALA      H 2093   3.966   3.161   4.241
  130ALA     CA 2094   4.080   3.195   4.419
  130ALA     HA 2095   4.035   3.198   4.519
  130ALA     CB 2096   4.143   3.067   4.382
  130ALA    HB1 2097   4.073   2.986   4.364
  130ALA    HB2 2098   4.195   3.071   4.286
  130ALA    HB3 2099   4.212   3.031   4.458
  130ALA      C 2100   4.187   3.315   4.418
  130ALA      O 2101   4.269   3.327   4.511
  131THR      N 2102   4.185   3.399   4.315
  131THR      H 2103   4.130   3.382   4.232
  131THR     CA 2104   4.264   3.521   4.308
  131THR     HA 2105   4.363   3.519   4.354
  131THR     CB 2106   4.283   3.549   4.156
  131THR     HB 2107   4.184   3.578   4.120
  131THR    OG1 2108   4.335   3.429   4.095
  131THR    HG1 2109   4.265   3.366   4.095
  131THR    CG2 2110   4.375   3.657   4.107
  131THR   HG21 2111   4.351   3.751   4.157
  131THR   HG22 2112   4.471   3.612   4.133
  131THR   HG23 2113   4.354   3.670   4.001
  131THR      C 2114   4.204   3.645   4.374
  131THR      O 2115   4.274   3.741   4.398
  132GLY      N 2116   4.077   3.649   4.401
  132GLY      H 2117   4.021   3.569   4.374
  132GLY     CA 2118   3.995   3.747   4.475
  132GLY    HA1 2119   3.958   3.703   4.567
  132GLY    HA2 2120   4.068   3.823   4.503
  132GLY      C 2121   3.902   3.821   4.381
  132GLY      O 2122   3.883   3.946   4.391
  133ASN      N 2123   3.849   3.763   4.278
  133ASN      H 2124   3.850   3.662   4.283
  133ASN     CA 2125   3.772   3.827   4.162
  133ASN     HA 2126   3.733   3.923   4.195
  133ASN     CB 2127   3.865   3.861   4.045
  133ASN    HB1 2128   3.947   3.790   4.041
  133ASN    HB2 2129   3.831   3.836   3.945
  133ASN     CG 2130   3.937   3.996   4.053
  133ASN    OD1 2131   4.058   4.005   4.077
  133ASN    ND2 2132   3.866   4.112   4.035
  133ASN   HD21 2133   3.771   4.103   4.005
  133ASN   HD22 2134   3.912   4.201   4.024
  133ASN      C 2135   3.644   3.759   4.128
  133ASN     O1 2136   3.591   3.687   4.216
  133ASN     O2 2137   3.594   3.779   4.015
  134UNK    N00 2138   4.472   3.261   3.932
  134UNK    N01 2139   4.476   3.290   3.801
  134UNK    C02 2140   4.484   3.133   3.973
  134UNK    C03 2141   4.584   3.292   3.719
  134UNK    C04 2142   4.529   3.328   3.580
  134UNK    C05 2143   4.400   3.398   3.607
  134UNK    C06 2144   4.575   3.364   3.437
  134UNK    C07 2145   4.319   3.404   3.478
  134UNK    C08 2146   4.358   3.335   3.739
  134UNK    C09 2147   4.346   3.282   3.384
  134UNK    C0A 2148   4.394   3.520   3.408
  134UNK    C0B 2149   4.497   3.275   3.344
  134UNK    C0C 2150   4.525   3.502   3.392
  134UNK    C0D 2151   4.486   3.099   4.124
  134UNK    C0E 2152   4.475   2.966   4.180
  134UNK    C0F 2153   4.493   2.945   4.318
  134UNK    C0G 2154   4.518   3.055   4.403
  134UNK    C0H 2155   4.524   3.185   4.345
  134UNK    C0I 2156   4.509   3.205   4.212
  134UNK    C0J 2157   4.514   3.047   4.554
  134UNK    O0K 2158   4.501   3.034   3.898
  134UNK    O0M 2159   4.693   3.246   3.747
  134UNK    O0N 2160   4.249   3.344   3.790
  134UNK    F0O 2161   4.415   3.127   4.585
  134UNK    F0P 2162   4.615   3.102   4.624
  134UNK    F0Q 2163   4.494   2.914   4.599
  134UNK    H0R 2164   4.439   3.324   4.003
  134UNK    H0S 2165   4.511   3.221   3.571
  134UNK    H0T 2166   4.421   3.501   3.635
  134UNK    H0U 2167   4.680   3.336   3.426
  134UNK    H0V 2168   4.214   3.428   3.489
  134UNK    H0W 2169   4.279   3.279   3.298
  134UNK    H0X 2170   4.326   3.191   3.439
  134UNK    H0Y 2171   4.342   3.613   3.387
  134UNK    H0Z 2172   4.534   3.173   3.351
  134UNK    H10 2173   4.507   3.314   3.243
  134UNK    H11 2174   4.601   3.571   3.359
  134UNK    H12 2175   4.474   2.876   4.121
  134UNK    H13 2176   4.477   2.844   4.351
  134UNK    H14 2177   4.541   3.272   4.407
  134UNK    H15 2178   4.519   3.303   4.168
  135SOL     OW 2179   1.596   5.835   5.132
  135SOL    HW1 2180   1.504   5.852   5.154
  135SOL    HW2 2181   1.616   5.754   5.178
  135SOL     MW 2182   1.587   5.827   5.141
  136SOL     OW 2183   4.911   5.248   4.640
  136SOL    HW1 2184   4.992   5.294   4.664
  136SOL    HW2 2185   4.921   5.229   4.547
  136SOL     MW 2186   4.923   5.251   4.631
  137SOL     OW 2187   0.987   2.247   3.165
  137SOL    HW1 2188   0.974   2.297   3.084
  137SOL    HW2 2189   0.922   2.177   3.162
  137SOL     MW 2190   0.977   2.244   3.154
  138SOL     OW 2191   1.433   4.395   4.196
  138SOL    HW1 2192   1.446   4.329   4.264
  138SOL    HW2 2193   1.497   4.463   4.216
  138SOL     MW 2194   1.443   4.395   4.207
  139SOL     OW 2195   3.618   4.872   1.233
  139SOL    HW1 2196   3.677   4.865   1.158
  139SOL    HW2 2197   3.675   4.897   1.306
  139SOL     MW 2198   3.633   4.874   1.233
  140SOL     OW 2199   2.447   3.107   1.905
  140SOL    HW1 2200   2.392   3.152   1.969
  140SOL    HW2 2201   2.536   3.120   1.936
  140SOL     MW 2202   2.451   3.114   1.917
  141SOL     OW 2203   3.827   0.115   3.714
  141SOL    HW1 2204   3.816   0.133   3.807
  141SOL    HW2 2205   3.778   0.034   3.699
  141SOL     MW 2206   3.819   0.107   3.724
  142SOL     OW 2207   4.691   4.661   1.825
  142SOL    HW1 2208   4.644   4.707   1.895
  142SOL    HW2 2209   4.760   4.612   1.870
  142SOL     MW 2210   4.694   4.661   1.840
  143SOL     OW 2211   0.462   2.965   3.665
  143SOL    HW1 2212   0.421   2.893   3.617
  143SOL    HW2 2213   0.555   2.943   3.665
  143SOL     MW 2214   0.469   2.953   3.659
  144SOL     OW 2215   0.215   0.471   4.332
  144SOL    HW1 2216   0.229   0.377   4.318
  144SOL    HW2 2217   0.121   0.478   4.352
  144SOL     MW 2218   0.205   0.460   4.333
  145SOL     OW 2219   0.310   5.310   3.450
  145SOL    HW1 2220   0.275   5.293   3.362
  145SOL    HW2 2221   0.235   5.337   3.502
  145SOL     MW 2222   0.296   5.311   3.445
  146SOL     OW 2223   4.458   0.978   1.976
  146SOL    HW1 2224   4.448   1.052   2.036
  146SOL    HW2 2225   4.412   0.906   2.019
  146SOL     MW 2226   4.451   0.978   1.989
  147SOL     OW 2227   5.624   0.977   2.575
  147SOL    HW1 2228   5.685   1.048   2.594
  147SOL    HW2 2229   5.538   1.012   2.602
  147SOL     MW 2230   5.621   0.991   2.581
  148SOL     OW 2231   6.059   5.596   1.404
  148SOL    HW1 2232   5.964   5.593   1.397
  148SOL    HW2 2233   6.076   5.636   1.490
  148SOL     MW 2234   6.049   5.601   1.414
  149SOL     OW 2235   0.283   1.499   4.158
  149SOL    HW1 2236   0.259   1.487   4.249
  149SOL    HW2 2237   0.294   1.410   4.124
  149SOL     MW 2238   0.281   1.486   4.165
  150SOL     OW 2239   0.019   1.058   6.015
  150SOL    HW1 2240   0.110   1.086   6.018
  150SOL    HW2 2241   0.006   1.028   5.924
  150SOL     MW 2242   0.029   1.058   6.003
  151SOL     OW 2243   0.105   0.088   1.811
  151SOL    HW1 2244   0.186   0.067   1.857
  151SOL    HW2 2245   0.126   0.075   1.718
  151SOL     MW 2246   0.118   0.084   1.805
  152SOL     OW 2247   5.691   1.661   1.406
  152SOL    HW1 2248   5.598   1.639   1.403
  152SOL    HW2 2249   5.735   1.581   1.378
  152SOL     MW 2250   5.685   1.648   1.402
  153SOL     OW 2251   4.966   0.765   4.495
  153SOL    HW1 2252   4.955   0.671   4.508
  153SOL    HW2 2253   4.890   0.804   4.537
  153SOL     MW 2254   4.955   0.758   4.502
  154SOL     OW 2255   4.174   2.745   0.696
  154SOL    HW1 2256   4.266   2.771   0.691
  154SOL    HW2 2257   4.158   2.732   0.790
  154SOL     MW 2258   4.184   2.747   0.708
  155SOL     OW 2259   4.008   2.853   4.643
  155SOL    HW1 2260   4.091   2.848   4.596
  155SOL    HW2 2261   3.966   2.768   4.628
  155SOL     MW 2262   4.013   2.842   4.635
  156SOL     OW 2263   4.717   0.360   5.980
  156SOL    HW1 2264   4.704   0.279   6.030
  156SOL    HW2 2265   4.737   0.329   5.891
  156SOL     MW 2266   4.718   0.345   5.975
  157SOL     OW 2267   0.812   5.816   2.301
  157SOL    HW1 2268   0.885   5.772   2.256
  157SOL    HW2 2269   0.756   5.848   2.231
  157SOL     MW 2270   0.814   5.814   2.286
  158SOL     OW 2271   0.617   4.663   5.145
  158SOL    HW1 2272   0.570   4.652   5.062
  158SOL    HW2 2273   0.561   4.622   5.210
  158SOL     MW 2274   0.604   4.657   5.143
  159SOL     OW 2275   0.132   4.702   5.345
  159SOL    HW1 2276   0.055   4.733   5.393
  159SOL    HW2 2277   0.202   4.762   5.372
  159SOL     MW 2278   0.131   4.714   5.355
  160SOL     OW 2279   4.708   2.361   2.417
  160SOL    HW1 2280   4.675   2.366   2.507
  160SOL    HW2 2281   4.651   2.299   2.373
  160SOL     MW 2282   4.696   2.354   2.423
  161SOL     OW 2283   5.179   4.052   4.773
  161SOL    HW1 2284   5.201   4.025   4.684
  161SOL    HW2 2285   5.151   3.972   4.817
  161SOL     MW 2286   5.178   4.039   4.767
  162SOL     OW 2287   1.104   1.474   0.607
  162SOL    HW1 2288   1.143   1.550   0.648
  162SOL    HW2 2289   1.018   1.504   0.576
  162SOL     MW 2290   1.098   1.487   0.608
  163SOL     OW 2291   2.323   6.100   2.411
  163SOL    HW1 2292   2.347   6.042   2.339
  163SOL    HW2 2293   2.395   6.163   2.417
  163SOL     MW 2294   2.335   6.101   2.403
  164SOL     OW 2295   0.474   4.587   4.913
  164SOL    HW1 2296   0.516   4.626   4.836
  164SOL    HW2 2297   0.388   4.629   4.916
  164SOL     MW 2298   0.468   4.597   4.903
  165SOL     OW 2299   5.475   0.182   2.302
  165SOL    HW1 2300   5.499   0.178   2.395
  165SOL    HW2 2301   5.540   0.128   2.258
  165SOL     MW 2302   5.487   0.175   2.308
  166SOL     OW 2303   0.402   4.199   5.236
  166SOL    HW1 2304   0.423   4.158   5.321
  166SOL    HW2 2305   0.335   4.142   5.198
  166SOL     MW 2306   0.396   4.186   5.242
  167SOL     OW 2307   1.863   1.083   1.048
  167SOL    HW1 2308   1.834   0.992   1.060
  167SOL    HW2 2309   1.785   1.128   1.015
  167SOL     MW 2310   1.849   1.077   1.045
  168SOL     OW 2311   0.866   1.228   5.117
  168SOL    HW1 2312   0.844   1.204   5.027
  168SOL    HW2 2313   0.961   1.232   5.119
  168SOL     MW 2314   0.875   1.225   5.106
  169SOL     OW 2315   2.911   5.471   4.171
  169SOL    HW1 2316   2.889   5.536   4.237
  169SOL    HW2 2317   3.002   5.448   4.189
  169SOL     MW 2318   2.919   5.476   4.182
  170SOL     OW 2319   1.623   3.953   4.435
  170SOL    HW1 2320   1.584   3.872   4.469
  170SOL    HW2 2321   1.607   3.949   4.340
  170SOL     MW 2322   1.616   3.942   4.427
  171SOL     OW 2323   4.246   4.587   5.703
  171SOL    HW1 2324   4.258   4.613   5.611
  171SOL    HW2 2325   4.152   4.570   5.710
  171SOL     MW 2326   4.235   4.588   5.692
  172SOL     OW 2327   3.781   2.323   0.521
  172SOL    HW1 2328   3.694   2.312   0.559
  172SOL    HW2 2329   3.832   2.365   0.590
  172SOL     MW 2330   3.776   2.327   0.535
  173SOL     OW 2331   5.420   5.950   6.020
  173SOL    HW1 2332   5.410   6.015   5.950
  173SOL    HW2 2333   5.381   5.992   6.097
  173SOL     MW 2334   5.413   5.964   6.021
  174SOL     OW 2335   2.047   6.039   1.478
  174SOL    HW1 2336   2.005   6.023   1.394
  174SOL    HW2 2337   2.082   6.128   1.471
  174SOL     MW 2338   2.046   6.049   1.467
  175SOL     OW 2339   1.093   3.094   0.207
  175SOL    HW1 2340   1.074   3.181   0.172
  175SOL    HW2 2341   1.129   3.110   0.294
  175SOL     MW 2342   1.095   3.107   0.214
  176SOL     OW 2343   0.474   1.337   2.725
  176SOL    HW1 2344   0.512   1.401   2.664
  176SOL    HW2 2345   0.529   1.344   2.803
  176SOL     MW 2346   0.486   1.346   2.728
  177SOL     OW 2347   3.561   1.805   4.806
  177SOL    HW1 2348   3.472   1.806   4.842
  177SOL    HW2 2349   3.589   1.714   4.816
  177SOL     MW 2350   3.553   1.793   4.812
  178SOL     OW 2351   1.676   2.161   1.899
  178SOL    HW1 2352   1.730   2.158   1.820
  178SOL    HW2 2353   1.720   2.225   1.955
  178SOL     MW 2354   1.688   2.169   1.896
  179SOL     OW 2355   5.222   1.906   4.789
  179SOL    HW1 2356   5.209   1.892   4.696
  179SOL    HW2 2357   5.300   1.855   4.810
  179SOL     MW 2358   5.230   1.898   4.780
  180SOL     OW 2359   5.488   3.507   1.938
  180SOL    HW1 2360   5.519   3.421   1.967
  180SOL    HW2 2361   5.395   3.508   1.962
  180SOL     MW 2362   5.480   3.496   1.945
  181SOL     OW 2363   0.726   2.380   0.201
  181SOL    HW1 2364   0.742   2.438   0.126
  181SOL    HW2 2365   0.631   2.368   0.203
  181SOL     MW 2366   0.716   2.386   0.191
  182SOL     OW 2367   3.942   2.391   4.116
  182SOL    HW1 2368   4.015   2.352   4.164
  182SOL    HW2 2369   3.984   2.452   4.055
  182SOL     MW 2370   3.957   2.394   4.114
  183SOL     OW 2371   4.651   5.370   5.740
  183SOL    HW1 2372   4.611   5.441   5.690
  183SOL    HW2 2373   4.613   5.377   5.827
  183SOL     MW 2374   4.641   5.380   5.745
  184SOL     OW 2375   3.727   5.743   4.919
  184SOL    HW1 2376   3.775   5.692   4.983
  184SOL    HW2 2377   3.769   5.829   4.920
  184SOL     MW 2378   3.738   5.747   4.927
  185SOL     OW 2379   0.908   0.695   2.912
  185SOL    HW1 2380   0.883   0.645   2.834
  185SOL    HW2 2381   0.970   0.637   2.957
  185SOL     MW 2382   0.913   0.681   2.907
  186SOL     OW 2383   2.242   1.778   5.902
  186SOL    HW1 2384   2.318   1.754   5.849
  186SOL    HW2 2385   2.248   1.723   5.980
  186SOL     MW 2386   2.252   1.768   5.905
  187SOL     OW 2387   2.800   0.607   4.720
  187SOL    HW1 2388   2.783   0.572   4.807
  187SOL    HW2 2389   2.891   0.584   4.702
  187SOL     MW 2390   2.809   0.600   4.729
  188SOL     OW 2391   4.922   0.440   5.453
  188SOL    HW1 2392   5.004   0.489   5.444
  188SOL    HW2 2393   4.856   0.498   5.416
  188SOL     MW 2394   4.924   0.454   5.447
  189SOL     OW 2395   5.697   3.616   2.134
  189SOL    HW1 2396   5.669   3.662   2.213
  189SOL    HW2 2397   5.641   3.654   2.065
  189SOL     MW 2398   5.686   3.627   2.135
  190SOL     OW 2399   2.430   1.027   2.566
  190SOL    HW1 2400   2.406   1.120   2.564
  190SOL    HW2 2401   2.494   1.017   2.495
  190SOL     MW 2402   2.435   1.038   2.557
  191SOL     OW 2403   2.589   4.838   4.048
  191SOL    HW1 2404   2.679   4.816   4.074
  191SOL    HW2 2405   2.534   4.789   4.109
  191SOL     MW 2406   2.593   4.829   4.059
  192SOL     OW 2407   0.270   2.772   1.453
  192SOL    HW1 2408   0.303   2.844   1.399
  192SOL    HW2 2409   0.178   2.796   1.470
  192SOL     MW 2410   0.262   2.784   1.448
  193SOL     OW 2411   2.619   6.070   3.565
  193SOL    HW1 2412   2.671   6.108   3.494
  193SOL    HW2 2413   2.599   6.144   3.623
  193SOL     MW 2414   2.623   6.085   3.563
  194SOL     OW 2415   1.742   5.752   1.649
  194SOL    HW1 2416   1.745   5.842   1.618
  194SOL    HW2 2417   1.798   5.751   1.727
  194SOL     MW 2418   1.749   5.763   1.655
  195SOL     OW 2419   5.548   2.005   4.718
  195SOL    HW1 2420   5.615   1.950   4.677
  195SOL    HW2 2421   5.514   2.059   4.646
  195SOL     MW 2422   5.552   2.005   4.703
  196SOL     OW 2423   5.116   0.980   0.987
  196SOL    HW1 2424   5.104   0.958   0.894
  196SOL    HW2 2425   5.152   0.900   1.026
  196SOL     MW 2426   5.119   0.967   0.980
  197SOL     OW 2427   2.928   1.680   4.512
  197SOL    HW1 2428   2.971   1.596   4.527
  197SOL    HW2 2429   2.848   1.658   4.464
  197SOL     MW 2430   2.923   1.666   4.508
  198SOL     OW 2431   1.361   3.632   3.421
  198SOL    HW1 2432   1.418   3.645   3.345
  198SOL    HW2 2433   1.283   3.683   3.402
  198SOL     MW 2434   1.359   3.640   3.409
  199SOL     OW 2435   0.051   5.104   2.844
  199SOL    HW1 2436  -0.002   5.024   2.839
  199SOL    HW2 2437   0.141   5.073   2.853
  199SOL     MW 2438   0.055   5.090   2.844
  200SOL     OW 2439   4.659   4.479   1.378
  200SOL    HW1 2440   4.741   4.465   1.331
  200SOL    HW2 2441   4.658   4.411   1.446
  200SOL     MW 2442   4.669   4.468   1.381
  201SOL     OW 2443   3.193   5.806   3.543
  201SOL    HW1 2444   3.240   5.723   3.542
  201SOL    HW2 2445   3.150   5.811   3.458
  201SOL     MW 2446   3.193   5.796   3.532
  202SOL     OW 2447   1.491   4.742   4.797
  202SOL    HW1 2448   1.520   4.745   4.888
  202SOL    HW2 2449   1.450   4.827   4.783
  202SOL     MW 2450   1.489   4.753   4.807
  203SOL     OW 2451   4.366   5.818   3.838
  203SOL    HW1 2452   4.437   5.840   3.898
  203SOL    HW2 2453   4.335   5.733   3.868
  203SOL     MW 2454   4.371   5.810   3.850
  204SOL     OW 2455   6.033   3.393   5.503
  204SOL    HW1 2456   6.120   3.369   5.535
  204SOL    HW2 2457   6.004   3.462   5.563
  204SOL     MW 2458   6.040   3.399   5.515
  205SOL     OW 2459   3.103   6.094   2.333
  205SOL    HW1 2460   3.025   6.053   2.296
  205SOL    HW2 2461   3.094   6.082   2.428
  205SOL     MW 2462   3.092   6.087   2.340
  206SOL     OW 2463   5.241   6.044   5.374
  206SOL    HW1 2464   5.169   6.061   5.313
  206SOL    HW2 2465   5.311   6.009   5.319
  206SOL     MW 2466   5.241   6.042   5.359
  207SOL     OW 2467   0.922   1.157   6.095
  207SOL    HW1 2468   0.846   1.183   6.043
  207SOL    HW2 2469   0.926   1.221   6.166
  207SOL     MW 2470   0.913   1.169   6.097
  208SOL     OW 2471   5.802   3.513   0.021
  208SOL    HW1 2472   5.816   3.431   0.068
  208SOL    HW2 2473   5.803   3.489  -0.071
  208SOL     MW 2474   5.804   3.499   0.015
  209SOL     OW 2475   1.682   2.345   4.691
  209SOL    HW1 2476   1.645   2.334   4.779
  209SOL    HW2 2477   1.678   2.439   4.675
  209SOL     MW 2478   1.677   2.355   4.700
  210SOL     OW 2479   4.119   2.150   5.104
  210SOL    HW1 2480   4.118   2.133   5.010
  210SOL    HW2 2481   4.099   2.244   5.112
  210SOL     MW 2482   4.116   2.160   5.093
  211SOL     OW 2483   0.038   3.243   1.181
  211SOL    HW1 2484   0.113   3.191   1.152
  211SOL    HW2 2485   0.017   3.299   1.106
  211SOL     MW 2486   0.045   3.243   1.168
  212SOL     OW 2487   1.110   5.032   4.269
  212SOL    HW1 2488   1.108   5.016   4.364
  212SOL    HW2 2489   1.139   4.949   4.232
  212SOL     MW 2490   1.113   5.019   4.277
  213SOL     OW 2491   4.668   1.016   4.653
  213SOL    HW1 2492   4.729   1.084   4.623
  213SOL    HW2 2493   4.591   1.065   4.683
  213SOL     MW 2494   4.666   1.031   4.653
  214SOL     OW 2495   0.977   2.996   1.314
  214SOL    HW1 2496   0.945   3.066   1.259
  214SOL    HW2 2497   1.046   2.954   1.263
  214SOL     MW 2498   0.982   2.999   1.301
  215SOL     OW 2499   0.801   2.072   2.848
  215SOL    HW1 2500   0.806   2.077   2.943
  215SOL    HW2 2501   0.716   2.030   2.830
  215SOL     MW 2502   0.791   2.067   2.858
  216SOL     OW 2503   0.402   2.962   1.331
  216SOL    HW1 2504   0.477   2.974   1.273
  216SOL    HW2 2505   0.375   3.050   1.356
  216SOL     MW 2506   0.408   2.975   1.327
  217SOL     OW 2507   5.665   1.697   2.307
  217SOL    HW1 2508   5.577   1.680   2.341
  217SOL    HW2 2509   5.651   1.726   2.217
  217SOL     MW 2510   5.652   1.698   2.300
  218SOL     OW 2511   3.991   2.353   4.574
  218SOL    HW1 2512   4.072   2.342   4.623
  218SOL    HW2 2513   3.966   2.444   4.590
  218SOL     MW 2514   3.998   2.363   4.583
  219SOL     OW 2515   1.374   2.948   4.485
  219SOL    HW1 2516   1.389   2.878   4.548
  219SOL    HW2 2517   1.343   3.021   4.538
  219SOL     MW 2518   1.372   2.948   4.500
  220SOL     OW 2519   0.028   1.960   0.356
  220SOL    HW1 2520  -0.026   1.881   0.357
  220SOL    HW2 2521   0.118   1.927   0.348
  220SOL     MW 2522   0.033   1.945   0.355
  221SOL     OW 2523   5.919   0.405   4.208
  221SOL    HW1 2524   5.935   0.311   4.198
  221SOL    HW2 2525   5.835   0.420   4.166
  221SOL     MW 2526   5.911   0.395   4.201
  222SOL     OW 2527   3.599   1.993   0.636
  222SOL    HW1 2528   3.653   2.060   0.680
  222SOL    HW2 2529   3.652   1.965   0.562
  222SOL     MW 2530   3.613   1.998   0.632
  223SOL     OW 2531   5.415   3.933   2.542
  223SOL    HW1 2532   5.450   3.845   2.558
  223SOL    HW2 2533   5.445   3.984   2.617
  223SOL     MW 2534   5.423   3.928   2.554
  224SOL     OW 2535   0.342   0.970   0.921
  224SOL    HW1 2536   0.395   0.899   0.886
  224SOL    HW2 2537   0.294   1.003   0.845
  224SOL     MW 2538   0.343   0.965   0.906
  225SOL     OW 2539   4.752   0.630   3.256
  225SOL    HW1 2540   4.818   0.632   3.326
  225SOL    HW2 2541   4.782   0.560   3.197
  225SOL     MW 2542   4.765   0.621   3.258
  226SOL     OW 2543   2.128   3.844   5.362
  226SOL    HW1 2544   2.093   3.883   5.282
  226SOL    HW2 2545   2.050   3.822   5.414
  226SOL     MW 2546   2.113   3.846   5.359
  227SOL     OW 2547   3.764   1.903   4.650
  227SOL    HW1 2548   3.814   1.955   4.713
  227SOL    HW2 2549   3.692   1.866   4.701
  227SOL     MW 2550   3.761   1.905   4.664
  228SOL     OW 2551   2.138   3.188   4.514
  228SOL    HW1 2552   2.128   3.238   4.595
  228SOL    HW2 2553   2.225   3.212   4.482
  228SOL     MW 2554   2.148   3.197   4.521
  229SOL     OW 2555   5.354   1.123   1.082
  229SOL    HW1 2556   5.281   1.089   1.030
  229SOL    HW2 2557   5.392   1.192   1.027
  229SOL     MW 2558   5.350   1.128   1.068
  230SOL     OW 2559   4.746   0.112   0.422
  230SOL    HW1 2560   4.724   0.023   0.395
  230SOL    HW2 2561   4.665   0.162   0.408
  230SOL     MW 2562   4.733   0.107   0.417
  231SOL     OW 2563   3.098   5.750   0.036
  231SOL    HW1 2564   3.010   5.756  -0.001
  231SOL    HW2 2565   3.145   5.825  -0.002
  231SOL     MW 2566   3.092   5.761   0.026
  232SOL     OW 2567   4.837   4.109   3.122
  232SOL    HW1 2568   4.831   4.198   3.158
  232SOL    HW2 2569   4.882   4.121   3.038
  232SOL     MW 2570   4.842   4.122   3.116
  233SOL     OW 2571   4.729   6.089   0.876
  233SOL    HW1 2572   4.742   6.077   0.970
  233SOL    HW2 2573   4.640   6.058   0.860
  233SOL     MW 2574   4.719   6.083   0.886
  234SOL     OW 2575   5.208   3.545   5.543
  234SOL    HW1 2576   5.236   3.470   5.597
  234SOL    HW2 2577   5.289   3.577   5.503
  234SOL     MW 2578   5.222   3.539   5.545
  235SOL     OW 2579   5.379   3.824   3.545
  235SOL    HW1 2580   5.359   3.735   3.517
  235SOL    HW2 2581   5.459   3.816   3.597
  235SOL     MW 2582   5.387   3.812   3.548
  236SOL     OW 2583   2.749   1.234   4.158
  236SOL    HW1 2584   2.835   1.233   4.118
  236SOL    HW2 2585   2.697   1.172   4.107
  236SOL     MW 2586   2.753   1.226   4.147
  237SOL     OW 2587   5.488   3.451   6.038
  237SOL    HW1 2588   5.476   3.544   6.021
  237SOL    HW2 2589   5.544   3.447   6.115
  237SOL     MW 2590   5.493   3.462   6.046
  238SOL     OW 2591   3.469   3.488   5.816
  238SOL    HW1 2592   3.451   3.407   5.768
  238SOL    HW2 2593   3.500   3.548   5.748
  238SOL     MW 2594   3.471   3.485   5.801
  239SOL     OW 2595   0.931   3.168   2.816
  239SOL    HW1 2596   0.969   3.245   2.774
  239SOL    HW2 2597   1.003   3.105   2.821
  239SOL     MW 2598   0.945   3.170   2.812
  240SOL     OW 2599   4.008   4.256   2.692
  240SOL    HW1 2600   4.076   4.308   2.734
  240SOL    HW2 2601   3.926   4.291   2.726
  240SOL     MW 2602   4.006   4.267   2.701
  241SOL     OW 2603   6.063   0.896   4.406
  241SOL    HW1 2604   6.003   0.928   4.339
  241SOL    HW2 2605   6.010   0.839   4.461
  241SOL     MW 2606   6.049   0.892   4.404
  242SOL     OW 2607   2.111   2.321   5.819
  242SOL    HW1 2608   2.057   2.399   5.812
  242SOL    HW2 2609   2.185   2.347   5.874
  242SOL     MW 2610   2.114   2.334   5.825
  243SOL     OW 2611   0.869   1.110   3.191
  243SOL    HW1 2612   0.932   1.123   3.120
  243SOL    HW2 2613   0.911   1.149   3.268
  243SOL     MW 2614   0.882   1.116   3.192
  244SOL     OW 2615   5.391   0.620   3.366
  244SOL    HW1 2616   5.367   0.529   3.384
  244SOL    HW2 2617   5.485   0.617   3.351
  244SOL     MW 2618   5.400   0.608   3.366
  245SOL     OW 2619   0.330   2.324   1.882
  245SOL    HW1 2620   0.371   2.277   1.955
  245SOL    HW2 2621   0.378   2.408   1.879
  245SOL     MW 2622   0.342   2.329   1.891
  246SOL     OW 2623   2.421   0.055   2.892
  246SOL    HW1 2624   2.465   0.004   2.825
  246SOL    HW2 2625   2.479   0.049   2.968
  246SOL     MW 2626   2.435   0.048   2.893
  247SOL     OW 2627   5.858   0.642   0.740
  247SOL    HW1 2628   5.915   0.588   0.794
  247SOL    HW2 2629   5.785   0.585   0.717
  247SOL     MW 2630   5.856   0.628   0.744
  248SOL     OW 2631   5.981   3.086   4.071
  248SOL    HW1 2632   6.048   3.068   4.137
  248SOL    HW2 2633   6.030   3.102   3.991
  248SOL     MW 2634   5.996   3.086   4.069
  249SOL     OW 2635   1.625   3.368   4.139
  249SOL    HW1 2636   1.652   3.430   4.207
  249SOL    HW2 2637   1.701   3.312   4.125
  249SOL     MW 2638   1.638   3.369   4.146
  250SOL     OW 2639   5.075   3.591   1.484
  250SOL    HW1 2640   5.147   3.653   1.485
  250SOL    HW2 2641   5.082   3.544   1.567
  250SOL     MW 2642   5.085   3.593   1.494
  251SOL     OW 2643   1.340   3.330   1.109
  251SOL    HW1 2644   1.373   3.258   1.163
  251SOL    HW2 2645   1.311   3.287   1.028
  251SOL     MW 2646   1.341   3.315   1.106
  252SOL     OW 2647   3.159   0.675   4.264
  252SOL    HW1 2648   3.192   0.689   4.352
  252SOL    HW2 2649   3.070   0.642   4.277
  252SOL     MW 2650   3.152   0.673   4.277
  253SOL     OW 2651   0.713   1.209   5.460
  253SOL    HW1 2652   0.705   1.140   5.525
  253SOL    HW2 2653   0.642   1.270   5.481
  253SOL     MW 2654   0.703   1.208   5.471
  254SOL     OW 2655   0.554   2.035   5.517
  254SOL    HW1 2656   0.572   1.951   5.475
  254SOL    HW2 2657   0.627   2.091   5.492
  254SOL     MW 2658   0.566   2.031   5.508
  255SOL     OW 2659   0.134   5.661   3.389
  255SOL    HW1 2660   0.100   5.604   3.320
  255SOL    HW2 2661   0.203   5.711   3.346
  255SOL     MW 2662   0.139   5.660   3.374
  256SOL     OW 2663   4.174   3.552   4.857
  256SOL    HW1 2664   4.192   3.632   4.908
  256SOL    HW2 2665   4.082   3.560   4.832
  256SOL     MW 2666   4.164   3.563   4.861
  257SOL     OW 2667   3.978   2.008   2.963
  257SOL    HW1 2668   4.042   1.950   3.005
  257SOL    HW2 2669   3.978   2.087   3.016
  257SOL     MW 2670   3.987   2.010   2.975
  258SOL     OW 2671   0.095   0.397   5.835
  258SOL    HW1 2672   0.096   0.470   5.773
  258SOL    HW2 2673   0.068   0.322   5.782
  258SOL     MW 2674   0.092   0.397   5.820
  259SOL     OW 2675   1.049   5.807   1.703
  259SOL    HW1 2676   1.080   5.850   1.623
  259SOL    HW2 2677   1.126   5.805   1.759
  259SOL     MW 2678   1.063   5.813   1.700
  260SOL     OW 2679   3.213   1.446   0.257
  260SOL    HW1 2680   3.194   1.443   0.351
  260SOL    HW2 2681   3.230   1.538   0.239
  260SOL     MW 2682   3.213   1.457   0.267
  261SOL     OW 2683   0.374   3.015   1.969
  261SOL    HW1 2684   0.456   3.009   1.921
  261SOL    HW2 2685   0.360   2.927   2.005
  261SOL     MW 2686   0.383   3.003   1.968
  262SOL     OW 2687   2.388   1.308   2.526
  262SOL    HW1 2688   2.468   1.359   2.525
  262SOL    HW2 2689   2.365   1.296   2.434
  262SOL     MW 2690   2.395   1.313   2.514
  263SOL     OW 2691   3.888   0.620   0.502
  263SOL    HW1 2692   3.806   0.581   0.534
  263SOL    HW2 2693   3.908   0.688   0.566
  263SOL     MW 2694   3.880   0.623   0.514
  264SOL     OW 2695   4.666   5.159   4.922
  264SOL    HW1 2696   4.636   5.152   4.831
  264SOL    HW2 2697   4.730   5.089   4.932
  264SOL     MW 2698   4.670   5.149   4.911
  265SOL     OW 2699   4.277   3.803   1.913
  265SOL    HW1 2700   4.363   3.766   1.928
  265SOL    HW2 2701   4.236   3.806   1.999
  265SOL     MW 2702   4.283   3.799   1.926
  266SOL     OW 2703   0.242   0.284   1.193
  266SOL    HW1 2704   0.202   0.368   1.174
  266SOL    HW2 2705   0.205   0.224   1.128
  266SOL     MW 2706   0.232   0.287   1.182
  267SOL     OW 2707   0.518   3.679   1.447
  267SOL    HW1 2708   0.563   3.706   1.527
  267SOL    HW2 2709   0.551   3.591   1.429
  267SOL     MW 2710   0.528   3.671   1.455
  268SOL     OW 2711   2.155   2.012   4.984
  268SOL    HW1 2712   2.084   1.950   4.966
  268SOL    HW2 2713   2.220   1.995   4.917
  268SOL     MW 2714   2.154   2.002   4.973
  269SOL     OW 2715   4.124   0.495   3.439
  269SOL    HW1 2716   4.110   0.406   3.406
  269SOL    HW2 2717   4.199   0.488   3.497
  269SOL     MW 2718   4.132   0.482   3.442
  270SOL     OW 2719   4.355   4.907   1.640
  270SOL    HW1 2720   4.429   4.848   1.622
  270SOL    HW2 2721   4.338   4.949   1.556
  270SOL     MW 2722   4.362   4.905   1.627
  271SOL     OW 2723   2.095   0.218   5.420
  271SOL    HW1 2724   2.032   0.263   5.364
  271SOL    HW2 2725   2.123   0.142   5.368
  271SOL     MW 2726   2.091   0.214   5.406
  272SOL     OW 2727   0.938   5.483   3.248
  272SOL    HW1 2728   0.912   5.515   3.162
  272SOL    HW2 2729   0.953   5.389   3.235
  272SOL     MW 2730   0.937   5.475   3.235
  273SOL     OW 2731   5.605   0.102   0.161
  273SOL    HW1 2732   5.645   0.119   0.247
  273SOL    HW2 2733   5.511   0.099   0.180
  273SOL     MW 2734   5.598   0.104   0.175
  274SOL     OW 2735   4.625   4.609   3.454
  274SOL    HW1 2736   4.541   4.627   3.413
  274SOL    HW2 2737   4.604   4.555   3.531
  274SOL     MW 2738   4.612   4.604   3.459
  275SOL     OW 2739   2.535   5.852   4.913
  275SOL    HW1 2740   2.596   5.868   4.985
  275SOL    HW2 2741   2.450   5.881   4.946
  275SOL     MW 2742   2.532   5.858   4.927
  276SOL     OW 2743   4.065   4.369   5.243
  276SOL    HW1 2744   4.030   4.295   5.292
  276SOL    HW2 2745   4.055   4.345   5.151
  276SOL     MW 2746   4.059   4.356   5.238
  277SOL     OW 2747   0.000   2.853   1.771
  277SOL    HW1 2748   0.042   2.936   1.793
  277SOL    HW2 2749   0.023   2.795   1.843
  277SOL     MW 2750   0.008   2.856   1.783
  278SOL     OW 2751   0.730   3.738   1.631
  278SOL    HW1 2752   0.682   3.689   1.697
  278SOL    HW2 2753   0.815   3.694   1.625
  278SOL     MW 2754   0.735   3.726   1.639
  279SOL     OW 2755   5.798   4.933   3.744
  279SOL    HW1 2756   5.873   4.903   3.795
  279SOL    HW2 2757   5.727   4.941   3.809
  279SOL     MW 2758   5.798   4.930   3.759
  280SOL     OW 2759   1.463   4.831   0.762
  280SOL    HW1 2760   1.375   4.861   0.784
  280SOL    HW2 2761   1.494   4.786   0.841
  280SOL     MW 2762   1.456   4.829   0.775
  281SOL     OW 2763   4.610   5.642   0.624
  281SOL    HW1 2764   4.523   5.665   0.656
  281SOL    HW2 2765   4.664   5.719   0.642
  281SOL     MW 2766   4.606   5.654   0.631
  282SOL     OW 2767   1.619   1.939   2.827
  282SOL    HW1 2768   1.568   2.021   2.822
  282SOL    HW2 2769   1.696   1.956   2.773
  282SOL     MW 2770   1.622   1.952   2.819
  283SOL     OW 2771   4.114   3.655   5.588
  283SOL    HW1 2772   4.018   3.653   5.595
  283SOL    HW2 2773   4.132   3.728   5.530
  283SOL     MW 2774   4.104   3.664   5.581
  284SOL     OW 2775   3.300   4.371   4.180
  284SOL    HW1 2776   3.335   4.401   4.096
  284SOL    HW2 2777   3.373   4.383   4.242
  284SOL     MW 2778   3.314   4.377   4.177
  285SOL     OW 2779   0.478   2.074   3.932
  285SOL    HW1 2780   0.474   2.003   3.869
  285SOL    HW2 2781   0.399   2.125   3.915
  285SOL     MW 2782   0.467   2.071   3.922
  286SOL     OW 2783   3.897   5.227   2.546
  286SOL    HW1 2784   3.839   5.159   2.511
  286SOL    HW2 2785   3.974   5.179   2.576
  286SOL     MW 2786   3.899   5.212   2.545
  287SOL     OW 2787   3.542   0.908   5.353
  287SOL    HW1 2788   3.580   0.844   5.292
  287SOL    HW2 2789   3.479   0.857   5.404
  287SOL     MW 2790   3.539   0.893   5.351
  288SOL     OW 2791   1.580   1.712   3.870
  288SOL    HW1 2792   1.554   1.682   3.783
  288SOL    HW2 2793   1.667   1.749   3.858
  288SOL     MW 2794   1.588   1.713   3.857
  289SOL     OW 2795   1.225   5.963   3.030
  289SOL    HW1 2796   1.154   5.900   3.022
  289SOL    HW2 2797   1.304   5.912   3.014
  289SOL     MW 2798   1.226   5.949   3.027
  290SOL     OW 2799   3.326   0.695   5.771
  290SOL    HW1 2800   3.421   0.703   5.778
  290SOL    HW2 2801   3.292   0.765   5.827
  290SOL     MW 2802   3.333   0.705   5.779
  291SOL     OW 2803   2.092   4.037   1.322
  291SOL    HW1 2804   2.162   3.983   1.286
  291SOL    HW2 2805   2.067   3.992   1.403
  291SOL     MW 2806   2.098   4.024   1.328
  292SOL     OW 2807   4.785   4.970   1.391
  292SOL    HW1 2808   4.779   4.946   1.483
  292SOL    HW2 2809   4.760   4.891   1.344
  292SOL     MW 2810   4.781   4.957   1.397
  293SOL     OW 2811   4.529   0.905   0.707
  293SOL    HW1 2812   4.565   0.965   0.773
  293SOL    HW2 2813   4.500   0.962   0.636
  293SOL     MW 2814   4.530   0.920   0.706
  294SOL     OW 2815   2.901   4.828   4.805
  294SOL    HW1 2816   2.976   4.802   4.859
  294SOL    HW2 2817   2.934   4.898   4.750
  294SOL     MW 2818   2.915   4.834   4.805
  295SOL     OW 2819   4.308   5.772   2.433
  295SOL    HW1 2820   4.377   5.835   2.412
  295SOL    HW2 2821   4.346   5.718   2.503
  295SOL     MW 2822   4.322   5.773   2.439
  296SOL     OW 2823   1.617   4.245   0.898
  296SOL    HW1 2824   1.564   4.324   0.891
  296SOL    HW2 2825   1.562   4.184   0.947
  296SOL     MW 2826   1.603   4.247   0.903
  297SOL     OW 2827   6.025   3.812   0.310
  297SOL    HW1 2828   6.012   3.845   0.399
  297SOL    HW2 2829   6.033   3.717   0.321
  297SOL     MW 2830   6.024   3.804   0.323
  298SOL     OW 2831   1.725   2.288   0.773
  298SOL    HW1 2832   1.734   2.362   0.713
  298SOL    HW2 2833   1.791   2.225   0.744
  298SOL     MW 2834   1.735   2.289   0.762
  299SOL     OW 2835   5.276   0.412   5.607
  299SOL    HW1 2836   5.220   0.427   5.683
  299SOL    HW2 2837   5.356   0.463   5.626
  299SOL     MW 2838   5.279   0.421   5.620
  300SOL     OW 2839   0.387   0.912   0.630
  300SOL    HW1 2840   0.313   0.865   0.668
  300SOL    HW2 2841   0.449   0.923   0.702
  300SOL     MW 2842   0.386   0.908   0.644
  301SOL     OW 2843   3.025   5.231   2.611
  301SOL    HW1 2844   3.115   5.242   2.582
  301SOL    HW2 2845   2.973   5.282   2.549
  301SOL     MW 2846   3.030   5.239   2.599
  302SOL     OW 2847   2.436   6.072   1.559
  302SOL    HW1 2848   2.529   6.049   1.549
  302SOL    HW2 2849   2.434   6.166   1.546
  302SOL     MW 2850   2.448   6.081   1.556
  303SOL     OW 2851   2.729   1.514   3.123
  303SOL    HW1 2852   2.657   1.541   3.180
  303SOL    HW2 2853   2.693   1.522   3.034
  303SOL     MW 2854   2.715   1.519   3.119
  304SOL     OW 2855   3.762   0.942   3.078
  304SOL    HW1 2856   3.845   0.974   3.112
  304SOL    HW2 2857   3.786   0.880   3.009
  304SOL     MW 2858   3.775   0.938   3.073
  305SOL     OW 2859   3.994   1.486   1.837
  305SOL    HW1 2860   4.027   1.567   1.875
  305SOL    HW2 2861   3.899   1.493   1.844
  305SOL     MW 2862   3.986   1.497   1.843
  306SOL     OW 2863   4.029   0.163   4.247
  306SOL    HW1 2864   4.007   0.074   4.277
  306SOL    HW2 2865   4.083   0.149   4.169
  306SOL     MW 2866   4.033   0.150   4.241
  307SOL     OW 2867   5.019   4.220   0.780
  307SOL    HW1 2868   4.944   4.277   0.799
  307SOL    HW2 2869   5.031   4.170   0.860
  307SOL     MW 2870   5.011   4.221   0.793
  308SOL     OW 2871   3.778   4.681   4.238
  308SOL    HW1 2872   3.798   4.767   4.200
  308SOL    HW2 2873   3.822   4.619   4.180
  308SOL     MW 2874   3.786   4.684   4.226
  309SOL     OW 2875   4.912   2.315   1.767
  309SOL    HW1 2876   4.896   2.289   1.677
  309SOL    HW2 2877   4.919   2.233   1.816
  309SOL     MW 2878   4.911   2.301   1.762
  310SOL     OW 2879   4.133   5.992   2.295
  310SOL    HW1 2880   4.064   5.935   2.260
  310SOL    HW2 2881   4.133   5.974   2.389
  310SOL     MW 2882   4.124   5.982   2.302
  311SOL     OW 2883   2.901   4.341   5.732
  311SOL    HW1 2884   2.900   4.250   5.759
  311SOL    HW2 2885   2.885   4.391   5.812
  311SOL     MW 2886   2.899   4.336   5.745
  312SOL     OW 2887   2.820   4.971   2.369
  312SOL    HW1 2888   2.815   5.012   2.456
  312SOL    HW2 2889   2.788   5.038   2.309
  312SOL     MW 2890   2.815   4.985   2.373
  313SOL     OW 2891   0.464   0.658   3.057
  313SOL    HW1 2892   0.407   0.666   3.133
  313SOL    HW2 2893   0.484   0.748   3.032
  313SOL     MW 2894   0.460   0.671   3.064
  314SOL     OW 2895   0.068   1.938   5.244
  314SOL    HW1 2896   0.144   1.926   5.301
  314SOL    HW2 2897  -0.005   1.951   5.305
  314SOL     MW 2898   0.069   1.938   5.259
  315SOL     OW 2899   0.839   4.045   2.783
  315SOL    HW1 2900   0.863   4.054   2.876
  315SOL    HW2 2901   0.911   3.996   2.745
  315SOL     MW 2902   0.851   4.040   2.790
  316SOL     OW 2903   0.594   5.787   4.716
  316SOL    HW1 2904   0.628   5.767   4.629
  316SOL    HW2 2905   0.504   5.814   4.700
  316SOL     MW 2906   0.587   5.788   4.703
  317SOL     OW 2907   1.806   3.312   4.725
  317SOL    HW1 2908   1.799   3.377   4.795
  317SOL    HW2 2909   1.744   3.244   4.749
  317SOL     MW 2910   1.797   3.312   4.737
  318SOL     OW 2911   1.397   2.765   4.680
  318SOL    HW1 2912   1.443   2.824   4.740
  318SOL    HW2 2913   1.466   2.707   4.647
  318SOL     MW 2914   1.412   2.765   4.683
  319SOL     OW 2915   5.240   0.918   2.457
  319SOL    HW1 2916   5.273   0.874   2.379
  319SOL    HW2 2917   5.251   0.854   2.527
  319SOL     MW 2918   5.245   0.904   2.456
  320SOL     OW 2919   0.131   4.381   1.549
  320SOL    HW1 2920   0.166   4.316   1.488
  320SOL    HW2 2921   0.179   4.365   1.630
  320SOL     MW 2922   0.142   4.371   1.552
  321SOL     OW 2923   0.262   1.194   6.051
  321SOL    HW1 2924   0.291   1.229   6.135
  321SOL    HW2 2925   0.342   1.171   6.004
  321SOL     MW 2926   0.276   1.195   6.056
  322SOL     OW 2927   5.438   4.964   1.883
  322SOL    HW1 2928   5.531   4.947   1.897
  322SOL    HW2 2929   5.433   5.005   1.797
  322SOL     MW 2930   5.449   4.967   1.874
  323SOL     OW 2931   0.068   5.401   1.025
  323SOL    HW1 2932   0.037   5.330   1.081
  323SOL    HW2 2933   0.157   5.376   1.001
  323SOL     MW 2934   0.076   5.389   1.029
  324SOL     OW 2935   0.736   3.551   0.924
  324SOL    HW1 2936   0.819   3.526   0.965
  324SOL    HW2 2937   0.737   3.507   0.839
  324SOL     MW 2938   0.747   3.542   0.919
  325SOL     OW 2939   3.637   5.463   6.034
  325SOL    HW1 2940   3.627   5.555   6.058
  325SOL    HW2 2941   3.732   5.450   6.027
  325SOL     MW 2942   3.648   5.473   6.036
  326SOL     OW 2943   0.325   5.061   3.655
  326SOL    HW1 2944   0.340   5.155   3.645
  326SOL    HW2 2945   0.230   5.051   3.648
  326SOL     MW 2946   0.315   5.072   3.653
  327SOL     OW 2947   0.263   2.834   3.120
  327SOL    HW1 2948   0.223   2.918   3.142
  327SOL    HW2 2949   0.212   2.769   3.169
  327SOL     MW 2950   0.251   2.836   3.129
  328SOL     OW 2951   4.514   5.132   4.437
  328SOL    HW1 2952   4.510   5.220   4.399
  328SOL    HW2 2953   4.453   5.081   4.384
  328SOL     MW 2954   4.506   5.137   4.425
  329SOL     OW 2955   4.343   3.312   0.663
  329SOL    HW1 2956   4.268   3.345   0.613
  329SOL    HW2 2957   4.358   3.224   0.628
  329SOL     MW 2958   4.336   3.305   0.652
  330SOL     OW 2959   2.535   0.509   4.142
  330SOL    HW1 2960   2.547   0.428   4.092
  330SOL    HW2 2961   2.488   0.567   4.083
  330SOL     MW 2962   2.531   0.507   4.128
  331SOL     OW 2963   3.948   2.834   5.980
  331SOL    HW1 2964   3.898   2.915   5.969
  331SOL    HW2 2965   3.882   2.765   5.979
  331SOL     MW 2966   3.933   2.836   5.978
  332SOL     OW 2967   1.307   4.755   2.263
  332SOL    HW1 2968   1.348   4.839   2.248
  332SOL    HW2 2969   1.374   4.702   2.306
  332SOL     MW 2970   1.321   4.759   2.267
  333SOL     OW 2971   2.068   2.073   5.901
  333SOL    HW1 2972   2.033   2.017   5.832
  333SOL    HW2 2973   2.045   2.162   5.873
  333SOL     MW 2974   2.061   2.077   5.888
  334SOL     OW 2975   4.725   4.342   0.481
  334SOL    HW1 2976   4.814   4.320   0.508
  334SOL    HW2 2977   4.719   4.437   0.495
  334SOL     MW 2978   4.736   4.352   0.486
  335SOL     OW 2979   5.121   2.557   4.669
  335SOL    HW1 2980   5.148   2.600   4.750
  335SOL    HW2 2981   5.194   2.499   4.648
  335SOL     MW 2982   5.134   2.555   4.677
  336SOL     OW 2983   3.836   0.332   2.992
  336SOL    HW1 2984   3.905   0.283   2.949
  336SOL    HW2 2985   3.799   0.271   3.057
  336SOL     MW 2986   3.840   0.318   2.995
  337SOL     OW 2987   3.442   5.006   0.775
  337SOL    HW1 2988   3.503   5.080   0.773
  337SOL    HW2 2989   3.443   4.976   0.866
  337SOL     MW 2990   3.450   5.012   0.787
  338SOL     OW 2991   1.836   2.965   0.156
  338SOL    HW1 2992   1.817   3.034   0.093
  338SOL    HW2 2993   1.835   3.009   0.241
  338SOL     MW 2994   1.833   2.979   0.159
  339SOL     OW 2995   2.559   1.364   3.689
  339SOL    HW1 2996   2.646   1.325   3.694
  339SOL    HW2 2997   2.540   1.393   3.778
  339SOL     MW 2998   2.568   1.363   3.701
  340SOL     OW 2999   2.743   1.323   5.555
  340SOL    HW1 3000   2.739   1.283   5.468
  340SOL    HW2 3001   2.821   1.286   5.595
  340SOL     MW 3002   2.752   1.313   5.549
  341SOL     OW 3003   3.389   0.664   3.511
  341SOL    HW1 3004   3.456   0.599   3.487
  341SOL    HW2 3005   3.401   0.676   3.605
  341SOL     MW 3006   3.399   0.657   3.520
  342SOL     OW 3007   5.365   5.179   1.185
  342SOL    HW1 3008   5.460   5.187   1.181
  342SOL    HW2 3009   5.348   5.086   1.170
  342SOL     MW 3010   5.375   5.168   1.183
  343SOL     OW 3011   5.378   0.959   5.573
  343SOL    HW1 3012   5.391   1.026   5.640
  343SOL    HW2 3013   5.283   0.958   5.558
  343SOL     MW 3014   5.367   0.968   5.579
  344SOL     OW 3015   2.756   0.121  -0.002
  344SOL    HW1 3016   2.706   0.159   0.070
  344SOL    HW2 3017   2.717   0.034  -0.013
  344SOL     MW 3018   2.745   0.114   0.006
  345SOL     OW 3019   1.943   3.563   5.231
  345SOL    HW1 3020   2.012   3.530   5.289
  345SOL    HW2 3021   1.983   3.563   5.144
  345SOL     MW 3022   1.957   3.559   5.228
  346SOL     OW 3023   1.944   2.071   5.428
  346SOL    HW1 3024   1.985   1.991   5.460
  346SOL    HW2 3025   1.931   2.125   5.506
  346SOL     MW 3026   1.947   2.068   5.442
  347SOL     OW 3027   2.327   3.012   1.446
  347SOL    HW1 3028   2.335   3.021   1.540
  347SOL    HW2 3029   2.410   2.972   1.419
  347SOL     MW 3030   2.339   3.008   1.454
  348SOL     OW 3031   1.922   0.447   5.812
  348SOL    HW1 3032   1.980   0.425   5.885
  348SOL    HW2 3033   1.921   0.543   5.810
  348SOL     MW 3034   1.929   0.457   5.821
  349SOL     OW 3035   4.083   4.228   0.026
  349SOL    HW1 3036   4.058   4.139   0.051
  349SOL    HW2 3037   4.018   4.284   0.069
  349SOL     MW 3038   4.071   4.223   0.035
  350SOL     OW 3039   3.815   2.542   1.273
  350SOL    HW1 3040   3.775   2.469   1.226
  350SOL    HW2 3041   3.840   2.505   1.358
  350SOL     MW 3042   3.813   2.528   1.278
  351SOL     OW 3043   2.306   5.672   5.397
  351SOL    HW1 3044   2.388   5.653   5.353
  351SOL    HW2 3045   2.301   5.608   5.468
  351SOL     MW 3046   2.316   5.662   5.400
  352SOL     OW 3047   5.790   4.611   4.703
  352SOL    HW1 3048   5.803   4.655   4.619
  352SOL    HW2 3049   5.875   4.573   4.724
  352SOL     MW 3050   5.802   4.612   4.695
  353SOL     OW 3051   5.891   0.250   2.516
  353SOL    HW1 3052   5.978   0.288   2.530
  353SOL    HW2 3053   5.831   0.324   2.526
  353SOL     MW 3054   5.894   0.265   2.519
  354SOL     OW 3055   3.838   4.859   5.179
  354SOL    HW1 3056   3.806   4.915   5.249
  354SOL    HW2 3057   3.924   4.829   5.209
  354SOL     MW 3058   3.845   4.862   5.192
  355SOL     OW 3059   4.033   1.659   2.494
  355SOL    HW1 3060   4.082   1.579   2.474
  355SOL    HW2 3061   4.063   1.684   2.582
  355SOL     MW 3062   4.043   1.652   2.503
  356SOL     OW 3063   1.449   4.998   2.215
  356SOL    HW1 3064   1.458   4.973   2.123
  356SOL    HW2 3065   1.539   4.996   2.249
  356SOL     MW 3066   1.462   4.994   2.208
  357SOL     OW 3067   3.156   0.934   5.870
  357SOL    HW1 3068   3.199   0.997   5.928
  357SOL    HW2 3069   3.093   0.889   5.926
  357SOL     MW 3070   3.154   0.937   5.884
  358SOL     OW 3071   2.112   0.263   1.889
  358SOL    HW1 3072   2.142   0.351   1.866
  358SOL    HW2 3073   2.085   0.224   1.806
  358SOL     MW 3074   2.112   0.270   1.875
  359SOL     OW 3075   4.919   1.040   3.739
  359SOL    HW1 3076   4.883   0.961   3.698
  359SOL    HW2 3077   4.876   1.045   3.824
  359SOL     MW 3078   4.909   1.030   3.744
  360SOL     OW 3079   2.194   1.427   3.725
  360SOL    HW1 3080   2.177   1.515   3.694
  360SOL    HW2 3081   2.232   1.439   3.812
  360SOL     MW 3082   2.197   1.440   3.732
  361SOL     OW 3083   2.032   1.684   0.250
  361SOL    HW1 3084   2.011   1.776   0.232
  361SOL    HW2 3085   1.947   1.639   0.248
  361SOL     MW 3086   2.018   1.690   0.247
  362SOL     OW 3087   1.886   5.643   3.126
  362SOL    HW1 3088   1.853   5.702   3.058
  362SOL    HW2 3089   1.822   5.572   3.128
  362SOL     MW 3090   1.874   5.641   3.117
  363SOL     OW 3091   1.429   0.816   0.769
  363SOL    HW1 3092   1.413   0.749   0.704
  363SOL    HW2 3093   1.524   0.826   0.772
  363SOL     MW 3094   1.439   0.809   0.761
  364SOL     OW 3095   6.007   4.714   2.307
  364SOL    HW1 3096   6.080   4.767   2.339
  364SOL    HW2 3097   5.929   4.755   2.345
  364SOL     MW 3098   6.006   4.726   2.316
  365SOL     OW 3099   2.663   4.267   5.340
  365SOL    HW1 3100   2.702   4.285   5.425
  365SOL    HW2 3101   2.607   4.342   5.322
  365SOL     MW 3102   2.661   4.279   5.348
  366SOL     OW 3103   3.122   1.307   2.423
  366SOL    HW1 3104   3.105   1.374   2.357
  366SOL    HW2 3105   3.035   1.270   2.442
  366SOL     MW 3106   3.108   1.311   2.417
  367SOL     OW 3107   5.508   3.898   4.643
  367SOL    HW1 3108   5.509   3.802   4.632
  367SOL    HW2 3109   5.594   3.926   4.610
  367SOL     MW 3110   5.519   3.889   4.637
  368SOL     OW 3111   3.684   4.336   5.435
  368SOL    HW1 3112   3.651   4.250   5.411
  368SOL    HW2 3113   3.779   4.324   5.441
  368SOL     MW 3114   3.692   4.324   5.433
  369SOL     OW 3115   2.351   0.717   2.857
  369SOL    HW1 3116   2.393   0.698   2.941
  369SOL    HW2 3117   2.422   0.752   2.802
  369SOL     MW 3118   2.366   0.719   2.861
  370SOL     OW 3119   1.275   2.294   0.745
  370SOL    HW1 3120   1.188   2.312   0.708
  370SOL    HW2 3121   1.275   2.200   0.763
  370SOL     MW 3122   1.264   2.285   0.743
  371SOL     OW 3123   5.006   2.462   4.263
  371SOL    HW1 3124   4.911   2.468   4.274
  371SOL    HW2 3125   5.018   2.400   4.191
  371SOL     MW 3126   4.996   2.455   4.255
  372SOL     OW 3127   1.585   2.514   0.335
  372SOL    HW1 3128   1.533   2.560   0.270
  372SOL    HW2 3129   1.521   2.471   0.391
  372SOL     MW 3130   1.570   2.514   0.334
  373SOL     OW 3131   5.751   2.226   3.520
  373SOL    HW1 3132   5.747   2.151   3.460
  373SOL    HW2 3133   5.691   2.290   3.482
  373SOL     MW 3134   5.742   2.224   3.507
  374SOL     OW 3135   1.587   4.512   3.446
  374SOL    HW1 3136   1.516   4.575   3.440
  374SOL    HW2 3137   1.551   4.431   3.409
  374SOL     MW 3138   1.573   4.509   3.440
  375SOL     OW 3139   5.147   2.735   0.985
  375SOL    HW1 3140   5.169   2.716   1.076
  375SOL    HW2 3141   5.052   2.733   0.983
  375SOL     MW 3142   5.138   2.732   0.996
  376SOL     OW 3143   3.031   0.671   0.927
  376SOL    HW1 3144   2.952   0.673   0.980
  376SOL    HW2 3145   3.081   0.748   0.954
  376SOL     MW 3146   3.027   0.681   0.937
  377SOL     OW 3147   1.986   2.712   0.623
  377SOL    HW1 3148   2.066   2.695   0.672
  377SOL    HW2 3149   2.014   2.770   0.552
  377SOL     MW 3150   2.000   2.718   0.620
  378SOL     OW 3151   1.004   0.311   4.902
  378SOL    HW1 3152   1.017   0.349   4.989
  378SOL    HW2 3153   1.026   0.219   4.912
  378SOL     MW 3154   1.008   0.304   4.914
  379SOL     OW 3155   1.667   0.649   0.686
  379SOL    HW1 3156   1.629   0.600   0.614
  379SOL    HW2 3157   1.621   0.617   0.764
  379SOL     MW 3158   1.656   0.639   0.687
  380SOL     OW 3159   5.449   2.482   4.058
  380SOL    HW1 3160   5.454   2.536   4.137
  380SOL    HW2 3161   5.419   2.397   4.090
  380SOL     MW 3162   5.445   2.478   4.072
  381SOL     OW 3163   2.118   1.864   0.664
  381SOL    HW1 3164   2.096   1.841   0.754
  381SOL    HW2 3165   2.114   1.782   0.616
  381SOL     MW 3166   2.115   1.851   0.669
  382SOL     OW 3167   1.079   1.989   4.358
  382SOL    HW1 3168   1.164   2.024   4.382
  382SOL    HW2 3169   1.089   1.960   4.267
  382SOL     MW 3170   1.091   1.990   4.349
  383SOL     OW 3171   0.128   4.000   0.336
  383SOL    HW1 3172   0.079   3.918   0.329
  383SOL    HW2 3173   0.149   4.007   0.429
  383SOL     MW 3174   0.125   3.990   0.347
  384SOL     OW 3175   3.133   1.180   0.215
  384SOL    HW1 3176   3.163   1.268   0.238
  384SOL    HW2 3177   3.038   1.183   0.226
  384SOL     MW 3178   3.125   1.191   0.219
  385SOL     OW 3179   6.065   4.564   4.753
  385SOL    HW1 3180   6.090   4.482   4.710
  385SOL    HW2 3181   6.081   4.631   4.687
  385SOL     MW 3182   6.070   4.562   4.739
  386SOL     OW 3183   1.199   6.044   3.684
  386SOL    HW1 3184   1.282   6.087   3.666
  386SOL    HW2 3185   1.222   5.969   3.739
  386SOL     MW 3186   1.213   6.040   3.688
  387SOL     OW 3187   1.017   3.439   0.802
  387SOL    HW1 3188   1.089   3.412   0.745
  387SOL    HW2 3189   1.040   3.403   0.888
  387SOL     MW 3190   1.029   3.431   0.805
  388SOL     OW 3191   3.561   4.035   0.683
  388SOL    HW1 3192   3.475   4.066   0.655
  388SOL    HW2 3193   3.543   3.951   0.725
  388SOL     MW 3194   3.548   4.028   0.685
  389SOL     OW 3195   1.707   1.049   0.474
  389SOL    HW1 3196   1.641   1.052   0.544
  389SOL    HW2 3197   1.667   0.994   0.406
  389SOL     MW 3198   1.693   1.042   0.474
  390SOL     OW 3199   0.041   1.240   1.985
  390SOL    HW1 3200   0.100   1.314   1.975
  390SOL    HW2 3201   0.095   1.163   1.965
  390SOL     MW 3202   0.055   1.239   1.981
  391SOL     OW 3203   0.241   2.261   1.029
  391SOL    HW1 3204   0.228   2.191   1.093
  391SOL    HW2 3205   0.326   2.299   1.053
  391SOL     MW 3206   0.250   2.257   1.041
  392SOL     OW 3207   4.590   4.462   2.382
  392SOL    HW1 3208   4.630   4.537   2.338
  392SOL    HW2 3209   4.585   4.394   2.315
  392SOL     MW 3210   4.595   4.463   2.368
  393SOL     OW 3211   0.046   5.051   2.255
  393SOL    HW1 3212   0.095   5.132   2.258
  393SOL    HW2 3213   0.092   4.996   2.192
  393SOL     MW 3214   0.058   5.054   2.247
  394SOL     OW 3215   0.464   3.475   2.291
  394SOL    HW1 3216   0.433   3.391   2.258
  394SOL    HW2 3217   0.501   3.455   2.377
  394SOL     MW 3218   0.465   3.462   2.298
  395SOL     OW 3219   0.119   0.000   4.952
  395SOL    HW1 3220   0.054   0.033   5.014
  395SOL    HW2 3221   0.178   0.075   4.938
  395SOL     MW 3222   0.118   0.014   4.958
  396SOL     OW 3223   0.573   2.824   4.986
  396SOL    HW1 3224   0.504   2.798   4.925
  396SOL    HW2 3225   0.533   2.891   5.041
  396SOL     MW 3226   0.559   2.829   4.985
  397SOL     OW 3227   5.135   2.441   4.958
  397SOL    HW1 3228   5.151   2.387   4.880
  397SOL    HW2 3229   5.054   2.406   4.995
  397SOL     MW 3230   5.126   2.430   4.953
  398SOL     OW 3231   3.900   2.805   1.984
  398SOL    HW1 3232   3.929   2.724   2.026
  398SOL    HW2 3233   3.806   2.794   1.972
  398SOL     MW 3234   3.892   2.793   1.988
  399SOL     OW 3235   5.673   1.720   5.355
  399SOL    HW1 3236   5.707   1.691   5.270
  399SOL    HW2 3237   5.743   1.702   5.417
  399SOL     MW 3238   5.686   1.714   5.352
  400SOL     OW 3239   5.501   4.644   3.059
  400SOL    HW1 3240   5.463   4.727   3.090
  400SOL    HW2 3241   5.430   4.603   3.010
  400SOL     MW 3242   5.487   4.649   3.057
  401SOL     OW 3243   2.933   4.969   1.241
  401SOL    HW1 3244   2.920   4.966   1.336
  401SOL    HW2 3245   2.863   5.026   1.209
  401SOL     MW 3246   2.922   4.976   1.249
  402SOL     OW 3247   2.924   2.911   5.181
  402SOL    HW1 3248   2.872   2.830   5.175
  402SOL    HW2 3249   2.916   2.937   5.273
  402SOL     MW 3250   2.916   2.904   5.192
  403SOL     OW 3251   5.248   5.750   1.882
  403SOL    HW1 3252   5.286   5.745   1.794
  403SOL    HW2 3253   5.307   5.698   1.936
  403SOL     MW 3254   5.260   5.742   1.878
  404SOL     OW 3255   5.290   3.298   2.509
  404SOL    HW1 3256   5.254   3.278   2.422
  404SOL    HW2 3257   5.368   3.351   2.491
  404SOL     MW 3258   5.296   3.302   2.496
  405SOL     OW 3259   0.459   4.739   1.379
  405SOL    HW1 3260   0.446   4.730   1.285
  405SOL    HW2 3261   0.385   4.792   1.409
  405SOL     MW 3262   0.448   4.744   1.371
  406SOL     OW 3263   1.380   4.080   1.558
  406SOL    HW1 3264   1.298   4.090   1.607
  406SOL    HW2 3265   1.389   4.161   1.508
  406SOL     MW 3266   1.371   4.091   1.558
  407SOL     OW 3267   5.023   4.879   2.796
  407SOL    HW1 3268   5.030   4.796   2.844
  407SOL    HW2 3269   4.988   4.854   2.711
  407SOL     MW 3270   5.019   4.865   2.791
  408SOL     OW 3271   4.851   4.944   4.908
  408SOL    HW1 3272   4.882   4.955   4.818
  408SOL    HW2 3273   4.855   4.849   4.923
  408SOL     MW 3274   4.855   4.933   4.899
  409SOL     OW 3275   4.533   0.218   3.964
  409SOL    HW1 3276   4.445   0.256   3.953
  409SOL    HW2 3277   4.575   0.273   4.030
  409SOL     MW 3278   4.527   0.230   3.971
  410SOL     OW 3279   0.231   0.997   5.591
  410SOL    HW1 3280   0.251   0.924   5.532
  410SOL    HW2 3281   0.237   1.075   5.535
  410SOL     MW 3282   0.234   0.998   5.576
  411SOL     OW 3283   4.754   4.919   0.525
  411SOL    HW1 3284   4.846   4.940   0.539
  411SOL    HW2 3285   4.754   4.829   0.492
  411SOL     MW 3286   4.766   4.910   0.522
  412SOL     OW 3287   2.852   0.261   0.731
  412SOL    HW1 3288   2.846   0.192   0.797
  412SOL    HW2 3289   2.918   0.230   0.670
  412SOL     MW 3290   2.859   0.248   0.732
  413SOL     OW 3291   5.932   0.029   2.697
  413SOL    HW1 3292   6.004   0.072   2.745
  413SOL    HW2 3293   5.907   0.093   2.630
  413SOL     MW 3294   5.938   0.043   2.695
  414SOL     OW 3295   1.322   3.138   5.257
  414SOL    HW1 3296   1.233   3.137   5.221
  414SOL    HW2 3297   1.335   3.049   5.290
  414SOL     MW 3298   1.312   3.126   5.256
  415SOL     OW 3299   1.020   5.053   2.046
  415SOL    HW1 3300   0.960   5.127   2.048
  415SOL    HW2 3301   1.055   5.047   2.135
  415SOL     MW 3302   1.017   5.062   2.058
  416SOL     OW 3303   6.002   3.182   0.626
  416SOL    HW1 3304   5.931   3.237   0.659
  416SOL    HW2 3305   6.077   3.204   0.681
  416SOL     MW 3306   6.003   3.192   0.637
  417SOL     OW 3307   1.232   3.898   5.606
  417SOL    HW1 3308   1.178   3.952   5.548
  417SOL    HW2 3309   1.207   3.926   5.694
  417SOL     MW 3310   1.222   3.908   5.610
  418SOL     OW 3311   3.314   4.927   2.468
  418SOL    HW1 3312   3.242   4.898   2.413
  418SOL    HW2 3313   3.336   4.851   2.521
  418SOL     MW 3314   3.308   4.914   2.468
  419SOL     OW 3315   2.215   0.009   5.297
  419SOL    HW1 3316   2.260   0.037   5.218
  419SOL    HW2 3317   2.266   0.048   5.369
  419SOL     MW 3318   2.228   0.018   5.296
  420SOL     OW 3319   2.432   1.556   1.126
  420SOL    HW1 3320   2.424   1.577   1.219
  420SOL    HW2 3321   2.449   1.640   1.084
  420SOL     MW 3322   2.433   1.569   1.133
  421SOL     OW 3323   3.745   0.647   1.297
  421SOL    HW1 3324   3.724   0.607   1.213
  421SOL    HW2 3325   3.756   0.741   1.278
  421SOL     MW 3326   3.744   0.654   1.284
  422SOL     OW 3327   1.830   5.980   5.229
  422SOL    HW1 3328   1.753   5.946   5.182
  422SOL    HW2 3329   1.875   5.902   5.261
  422SOL     MW 3330   1.826   5.965   5.227
  423SOL     OW 3331   4.794   2.286   1.510
  423SOL    HW1 3332   4.752   2.344   1.446
  423SOL    HW2 3333   4.830   2.215   1.457
  423SOL     MW 3334   4.793   2.284   1.495
  424SOL     OW 3335   1.546   5.455   1.361
  424SOL    HW1 3336   1.514   5.451   1.271
  424SOL    HW2 3337   1.585   5.542   1.369
  424SOL     MW 3338   1.547   5.465   1.350
  425SOL     OW 3339   4.782   2.776   4.414
  425SOL    HW1 3340   4.717   2.722   4.460
  425SOL    HW2 3341   4.866   2.739   4.440
  425SOL     MW 3342   4.784   2.764   4.423
  426SOL     OW 3343   5.246   3.272   1.724
  426SOL    HW1 3344   5.172   3.331   1.712
  426SOL    HW2 3345   5.320   3.318   1.684
  426SOL     MW 3346   5.246   3.285   1.718
  427SOL     OW 3347   4.218   1.717   5.193
  427SOL    HW1 3348   4.164   1.686   5.266
  427SOL    HW2 3349   4.214   1.645   5.130
  427SOL     MW 3350   4.210   1.703   5.194
  428SOL     OW 3351   2.268   1.653   3.965
  428SOL    HW1 3352   2.235   1.570   3.999
  428SOL    HW2 3353   2.223   1.719   4.016
  428SOL     MW 3354   2.258   1.650   3.976
  429SOL     OW 3355   2.257   1.075   3.305
  429SOL    HW1 3356   2.173   1.115   3.284
  429SOL    HW2 3357   2.317   1.107   3.237
  429SOL     MW 3358   2.254   1.084   3.293
  430SOL     OW 3359   4.562   0.591   2.858
  430SOL    HW1 3360   4.593   0.675   2.823
  430SOL    HW2 3361   4.542   0.610   2.950
  430SOL     MW 3362   4.563   0.605   2.865
  431SOL     OW 3363   3.716   5.036   0.382
  431SOL    HW1 3364   3.686   4.969   0.443
  431SOL    HW2 3365   3.808   5.051   0.405
  431SOL     MW 3366   3.724   5.030   0.393
  432SOL     OW 3367   3.064   3.620   0.487
  432SOL    HW1 3368   3.070   3.605   0.393
  432SOL    HW2 3369   3.134   3.682   0.507
  432SOL     MW 3370   3.073   3.626   0.478
  433SOL     OW 3371   6.087   3.989   5.695
  433SOL    HW1 3372   6.047   4.067   5.657
  433SOL    HW2 3373   6.068   3.995   5.789
  433SOL     MW 3374   6.080   3.999   5.702
  434SOL     OW 3375   1.933   3.688   5.560
  434SOL    HW1 3376   1.949   3.602   5.601
  434SOL    HW2 3377   1.845   3.681   5.524
  434SOL     MW 3378   1.924   3.676   5.561
  435SOL     OW 3379   2.945   3.752   4.669
  435SOL    HW1 3380   2.875   3.688   4.684
  435SOL    HW2 3381   2.996   3.714   4.597
  435SOL     MW 3382   2.943   3.739   4.661
  436SOL     OW 3383   0.869   0.536   2.496
  436SOL    HW1 3384   0.903   0.465   2.549
  436SOL    HW2 3385   0.838   0.494   2.416
  436SOL     MW 3386   0.869   0.522   2.492
  437SOL     OW 3387   1.725   0.728   5.336
  437SOL    HW1 3388   1.760   0.734   5.248
  437SOL    HW2 3389   1.792   0.683   5.387
  437SOL     MW 3390   1.738   0.723   5.332
  438SOL     OW 3391   3.475   0.635   6.089
  438SOL    HW1 3392   3.413   0.642   6.162
  438SOL    HW2 3393   3.454   0.551   6.048
  438SOL     MW 3394   3.464   0.625   6.093
  439SOL     OW 3395   1.725   1.579   4.086
  439SOL    HW1 3396   1.648   1.557   4.138
  439SOL    HW2 3397   1.690   1.599   3.999
  439SOL     MW 3398   1.710   1.579   4.082
  440SOL     OW 3399   1.064   4.379   1.656
  440SOL    HW1 3400   1.037   4.289   1.675
  440SOL    HW2 3401   1.107   4.408   1.736
  440SOL     MW 3402   1.066   4.371   1.669
  441SOL     OW 3403   4.698   1.448   2.511
  441SOL    HW1 3404   4.635   1.389   2.470
  441SOL    HW2 3405   4.750   1.393   2.569
  441SOL     MW 3406   4.697   1.434   2.513
  442SOL     OW 3407   1.051   3.070   3.133
  442SOL    HW1 3408   1.020   3.156   3.160
  442SOL    HW2 3409   1.128   3.054   3.187
  442SOL     MW 3410   1.057   3.079   3.143
  443SOL     OW 3411   3.970   4.898   1.209
  443SOL    HW1 3412   4.030   4.972   1.211
  443SOL    HW2 3413   3.915   4.914   1.132
  443SOL     MW 3414   3.971   4.909   1.199
  444SOL     OW 3415   3.934   1.400   5.866
  444SOL    HW1 3416   3.997   1.349   5.917
  444SOL    HW2 3417   3.849   1.361   5.887
  444SOL     MW 3418   3.931   1.388   5.875
  445SOL     OW 3419   3.722   0.825   2.678
  445SOL    HW1 3420   3.787   0.780   2.732
  445SOL    HW2 3421   3.768   0.902   2.644
  445SOL     MW 3422   3.736   0.829   2.681
  446SOL     OW 3423   3.965   2.207   3.126
  446SOL    HW1 3424   4.041   2.263   3.110
  446SOL    HW2 3425   3.893   2.250   3.079
  446SOL     MW 3426   3.965   2.219   3.118
  447SOL     OW 3427   6.037   0.084   5.121
  447SOL    HW1 3428   5.977   0.010   5.111
  447SOL    HW2 3429   5.979   0.160   5.126
  447SOL     MW 3430   6.022   0.084   5.120
  448SOL     OW 3431   1.401   1.229   5.255
  448SOL    HW1 3432   1.311   1.230   5.225
  448SOL    HW2 3433   1.395   1.238   5.350
  448SOL     MW 3434   1.389   1.231   5.264
  449SOL     OW 3435   1.928   5.212   0.366
  449SOL    HW1 3436   1.848   5.169   0.337
  449SOL    HW2 3437   1.990   5.200   0.294
  449SOL     MW 3438   1.926   5.205   0.353
  450SOL     OW 3439   4.441   2.107   6.033
  450SOL    HW1 3440   4.534   2.097   6.056
  450SOL    HW2 3441   4.394   2.056   6.099
  450SOL     MW 3442   4.447   2.100   6.045
  451SOL     OW 3443   4.630   1.263   5.805
  451SOL    HW1 3444   4.662   1.217   5.727
  451SOL    HW2 3445   4.535   1.269   5.792
  451SOL     MW 3446   4.622   1.258   5.793
  452SOL     OW 3447   1.123   0.105   2.508
  452SOL    HW1 3448   1.106   0.177   2.569
  452SOL    HW2 3449   1.065   0.122   2.434
  452SOL     MW 3450   1.113   0.116   2.506
  453SOL     OW 3451   1.151   0.944   4.485
  453SOL    HW1 3452   1.148   1.036   4.460
  453SOL    HW2 3453   1.196   0.942   4.569
  453SOL     MW 3454   1.156   0.955   4.493
  454SOL     OW 3455   0.489   0.854   0.373
  454SOL    HW1 3456   0.580   0.827   0.377
  454SOL    HW2 3457   0.462   0.864   0.464
  454SOL     MW 3458   0.497   0.852   0.385
  455SOL     OW 3459   4.371   5.291   1.426
  455SOL    HW1 3460   4.451   5.243   1.405
  455SOL    HW2 3461   4.397   5.353   1.494
  455SOL     MW 3462   4.385   5.293   1.432
  456SOL     OW 3463   0.403   4.907   5.141
  456SOL    HW1 3464   0.464   4.878   5.073
  456SOL    HW2 3465   0.426   4.999   5.156
  456SOL     MW 3466   0.414   4.915   5.134
  457SOL     OW 3467   3.740   1.042   3.697
  457SOL    HW1 3468   3.826   1.039   3.740
  457SOL    HW2 3469   3.686   1.096   3.755
  457SOL     MW 3470   3.744   1.049   3.710
  458SOL     OW 3471   4.508   1.385   4.130
  458SOL    HW1 3472   4.538   1.453   4.070
  458SOL    HW2 3473   4.421   1.413   4.156
  458SOL     MW 3474   4.501   1.397   4.126
  459SOL     OW 3475   4.399   5.006   3.473
  459SOL    HW1 3476   4.478   4.952   3.469
  459SOL    HW2 3477   4.432   5.095   3.483
  459SOL     MW 3478   4.413   5.011   3.473
  460SOL     OW 3479   0.409   4.722   1.113
  460SOL    HW1 3480   0.413   4.814   1.088
  460SOL    HW2 3481   0.323   4.712   1.154
  460SOL     MW 3482   0.398   4.732   1.115
  461SOL     OW 3483   4.726   5.941   4.526
  461SOL    HW1 3484   4.737   6.013   4.588
  461SOL    HW2 3485   4.639   5.954   4.489
  461SOL     MW 3486   4.716   5.952   4.530
  462SOL     OW 3487   1.423   1.071   4.301
  462SOL    HW1 3488   1.369   0.992   4.296
  462SOL    HW2 3489   1.469   1.074   4.217
  462SOL     MW 3490   1.422   1.062   4.289
  463SOL     OW 3491   2.356   0.913   1.416
  463SOL    HW1 3492   2.394   0.984   1.468
  463SOL    HW2 3493   2.379   0.934   1.326
  463SOL     MW 3494   2.364   0.925   1.411
  464SOL     OW 3495   2.615   4.492   0.528
  464SOL    HW1 3496   2.558   4.558   0.487
  464SOL    HW2 3497   2.662   4.453   0.454
  464SOL     MW 3498   2.614   4.496   0.513
  465SOL     OW 3499   2.835   3.437   4.870
  465SOL    HW1 3500   2.835   3.342   4.859
  465SOL    HW2 3501   2.798   3.451   4.957
  465SOL     MW 3502   2.830   3.426   4.879
  466SOL     OW 3503   3.017   2.915   1.426
  466SOL    HW1 3504   3.091   2.858   1.447
  466SOL    HW2 3505   2.965   2.864   1.364
  466SOL     MW 3506   3.020   2.901   1.420
  467SOL     OW 3507   5.973   3.419   1.909
  467SOL    HW1 3508   5.915   3.464   1.848
  467SOL    HW2 3509   6.059   3.424   1.867
  467SOL     MW 3510   5.977   3.426   1.896
  468SOL     OW 3511   1.371   5.359   6.019
  468SOL    HW1 3512   1.319   5.409   6.082
  468SOL    HW2 3513   1.433   5.310   6.073
  468SOL     MW 3514   1.372   5.359   6.034
  469SOL     OW 3515   1.646   3.400   5.057
  469SOL    HW1 3516   1.637   3.305   5.059
  469SOL    HW2 3517   1.634   3.427   5.148
  469SOL     MW 3518   1.644   3.391   5.069
  470SOL     OW 3519   2.108   1.212   0.885
  470SOL    HW1 3520   2.130   1.262   0.807
  470SOL    HW2 3521   2.158   1.252   0.955
  470SOL     MW 3522   2.117   1.223   0.884
  471SOL     OW 3523   3.419   5.438   1.264
  471SOL    HW1 3524   3.449   5.528   1.256
  471SOL    HW2 3525   3.440   5.414   1.354
  471SOL     MW 3526   3.426   5.447   1.275
  472SOL     OW 3527   3.584   5.943   2.703
  472SOL    HW1 3528   3.675   5.923   2.681
  472SOL    HW2 3529   3.587   5.975   2.793
  472SOL     MW 3530   3.596   5.945   2.712
  473SOL     OW 3531   5.710   2.935   0.941
  473SOL    HW1 3532   5.778   2.925   0.874
  473SOL    HW2 3533   5.753   2.910   1.023
  473SOL     MW 3534   5.724   2.930   0.943
  474SOL     OW 3535   0.388   0.840   0.124
  474SOL    HW1 3536   0.306   0.891   0.125
  474SOL    HW2 3537   0.431   0.863   0.206
  474SOL     MW 3538   0.383   0.850   0.135
  475SOL     OW 3539   2.552   3.985   4.985
  475SOL    HW1 3540   2.617   4.025   4.927
  475SOL    HW2 3541   2.477   4.044   4.981
  475SOL     MW 3542   2.551   3.998   4.977
  476SOL     OW 3543   4.608   1.485   1.169
  476SOL    HW1 3544   4.641   1.558   1.117
  476SOL    HW2 3545   4.527   1.459   1.127
  476SOL     MW 3546   4.602   1.491   1.157
  477SOL     OW 3547   1.233   4.175   4.358
  477SOL    HW1 3548   1.301   4.214   4.412
  477SOL    HW2 3549   1.239   4.081   4.376
  477SOL     MW 3550   1.243   4.168   4.367
  478SOL     OW 3551   2.493   5.769   0.996
  478SOL    HW1 3552   2.421   5.710   1.019
  478SOL    HW2 3553   2.456   5.856   1.004
  478SOL     MW 3554   2.479   5.772   1.000
  479SOL     OW 3555   3.000   0.095   4.115
  479SOL    HW1 3556   3.086   0.052   4.116
  479SOL    HW2 3557   2.955   0.062   4.193
  479SOL     MW 3558   3.005   0.085   4.125
  480SOL     OW 3559   1.719   1.252   1.546
  480SOL    HW1 3560   1.807   1.287   1.563
  480SOL    HW2 3561   1.661   1.328   1.555
  480SOL     MW 3562   1.723   1.266   1.550
  481SOL     OW 3563   5.850   4.994   3.251
  481SOL    HW1 3564   5.914   5.019   3.184
  481SOL    HW2 3565   5.902   4.958   3.322
  481SOL     MW 3566   5.865   4.993   3.252
  482SOL     OW 3567   5.810   3.279   0.223
  482SOL    HW1 3568   5.874   3.303   0.290
  482SOL    HW2 3569   5.844   3.197   0.186
  482SOL     MW 3570   5.823   3.272   0.227
  483SOL     OW 3571   3.028   0.196   0.468
  483SOL    HW1 3572   3.027   0.119   0.410
  483SOL    HW2 3573   3.120   0.222   0.472
  483SOL     MW 3574   3.040   0.189   0.461
  484SOL     OW 3575   2.667   1.289   4.861
  484SOL    HW1 3576   2.687   1.357   4.796
  484SOL    HW2 3577   2.638   1.338   4.938
  484SOL     MW 3578   2.666   1.304   4.862
  485SOL     OW 3579   4.049   5.384   5.601
  485SOL    HW1 3580   3.976   5.344   5.648
  485SOL    HW2 3581   4.009   5.435   5.531
  485SOL     MW 3582   4.035   5.385   5.598
  486SOL     OW 3583   5.173   3.177   1.973
  486SOL    HW1 3584   5.082   3.170   1.945
  486SOL    HW2 3585   5.222   3.193   1.892
  486SOL     MW 3586   5.168   3.178   1.959
  487SOL     OW 3587   5.170   3.184   5.355
  487SOL    HW1 3588   5.142   3.260   5.406
  487SOL    HW2 3589   5.161   3.110   5.415
  487SOL     MW 3590   5.165   3.184   5.369
  488SOL     OW 3591   1.043   4.668   4.349
  488SOL    HW1 3592   0.956   4.707   4.359
  488SOL    HW2 3593   1.077   4.663   4.438
  488SOL     MW 3594   1.037   4.673   4.362
  489SOL     OW 3595   1.478   4.246   2.612
  489SOL    HW1 3596   1.399   4.266   2.561
  489SOL    HW2 3597   1.470   4.300   2.691
  489SOL     MW 3598   1.467   4.255   2.616
  490SOL     OW 3599   0.015   5.954   1.904
  490SOL    HW1 3600   0.021   6.048   1.886
  490SOL    HW2 3601  -0.073   5.930   1.876
  490SOL     MW 3602   0.005   5.963   1.898
  491SOL     OW 3603   5.016   1.972   4.020
  491SOL    HW1 3604   5.007   2.048   4.078
  491SOL    HW2 3605   5.085   1.919   4.059
  491SOL     MW 3606   5.024   1.975   4.032
  492SOL     OW 3607   2.727   3.527   6.066
  492SOL    HW1 3608   2.820   3.549   6.058
  492SOL    HW2 3609   2.714   3.458   6.001
  492SOL     MW 3610   2.738   3.521   6.056
  493SOL     OW 3611   1.727   3.080   3.366
  493SOL    HW1 3612   1.705   2.992   3.398
  493SOL    HW2 3613   1.643   3.126   3.362
  493SOL     MW 3614   1.714   3.074   3.369
  494SOL     OW 3615   3.510   0.378   4.239
  494SOL    HW1 3616   3.526   0.466   4.206
  494SOL    HW2 3617   3.539   0.382   4.331
  494SOL     MW 3618   3.516   0.390   4.247
  495SOL     OW 3619   4.368   0.512   3.614
  495SOL    HW1 3620   4.399   0.454   3.684
  495SOL    HW2 3621   4.447   0.533   3.565
  495SOL     MW 3622   4.382   0.507   3.617
  496SOL     OW 3623   4.185   0.932   3.352
  496SOL    HW1 3624   4.212   0.993   3.282
  496SOL    HW2 3625   4.205   0.978   3.433
  496SOL     MW 3626   4.191   0.946   3.353
  497SOL     OW 3627   0.961   2.901   0.070
  497SOL    HW1 3628   1.022   2.828   0.067
  497SOL    HW2 3629   1.003   2.966   0.127
  497SOL     MW 3630   0.974   2.900   0.077
  498SOL     OW 3631   5.714   4.494   5.118
  498SOL    HW1 3632   5.722   4.400   5.102
  498SOL    HW2 3633   5.803   4.528   5.107
  498SOL     MW 3634   5.726   4.486   5.115
  499SOL     OW 3635   5.056   1.413   3.026
  499SOL    HW1 3636   4.997   1.339   3.012
  499SOL    HW2 3637   5.116   1.412   2.952
  499SOL     MW 3638   5.056   1.404   3.015
  500SOL     OW 3639   4.974   1.405   4.618
  500SOL    HW1 3640   5.024   1.446   4.688
  500SOL    HW2 3641   4.888   1.446   4.622
  500SOL     MW 3642   4.969   1.415   4.627
  501SOL     OW 3643   5.657   0.392   4.101
  501SOL    HW1 3644   5.697   0.361   4.020
  501SOL    HW2 3645   5.613   0.315   4.138
  501SOL     MW 3646   5.657   0.378   4.096
  502SOL     OW 3647   4.004   5.794   4.694
  502SOL    HW1 3648   3.993   5.857   4.765
  502SOL    HW2 3649   3.982   5.842   4.615
  502SOL     MW 3650   4.000   5.808   4.693
  503SOL     OW 3651   3.872   5.892   2.682
  503SOL    HW1 3652   3.944   5.950   2.655
  503SOL    HW2 3653   3.891   5.809   2.637
  503SOL     MW 3654   3.884   5.888   2.673
  504SOL     OW 3655   0.028   2.863   4.838
  504SOL    HW1 3656   0.085   2.920   4.788
  504SOL    HW2 3657  -0.056   2.865   4.792
  504SOL     MW 3658   0.024   2.870   4.826
  505SOL     OW 3659   5.772   3.987   3.708
  505SOL    HW1 3660   5.746   4.072   3.742
  505SOL    HW2 3661   5.741   3.987   3.617
  505SOL     MW 3662   5.765   3.998   3.700
  506SOL     OW 3663   2.790   0.070   0.930
  506SOL    HW1 3664   2.820   0.059   1.020
  506SOL    HW2 3665   2.792  -0.019   0.894
  506SOL     MW 3666   2.794   0.057   0.937
  507SOL     OW 3667   5.750   0.027   5.727
  507SOL    HW1 3668   5.846   0.025   5.734
  507SOL    HW2 3669   5.721  -0.049   5.777
  507SOL     MW 3670   5.759   0.017   5.735
  508SOL     OW 3671   1.066   1.298   2.099
  508SOL    HW1 3672   1.111   1.300   2.183
  508SOL    HW2 3673   0.982   1.256   2.118
  508SOL     MW 3674   1.061   1.293   2.112
  509SOL     OW 3675   1.363   3.827   1.127
  509SOL    HW1 3676   1.426   3.892   1.096
  509SOL    HW2 3677   1.383   3.748   1.077
  509SOL     MW 3678   1.374   3.825   1.117
  510SOL     OW 3679   5.160   1.589   4.433
  510SOL    HW1 3680   5.089   1.537   4.472
  510SOL    HW2 3681   5.239   1.557   4.477
  510SOL     MW 3682   5.161   1.578   4.444
  511SOL     OW 3683   2.430   0.729   5.645
  511SOL    HW1 3684   2.481   0.803   5.679
  511SOL    HW2 3685   2.397   0.685   5.723
  511SOL     MW 3686   2.432   0.733   5.659
  512SOL     OW 3687   3.437   4.393   5.251
  512SOL    HW1 3688   3.415   4.408   5.343
  512SOL    HW2 3689   3.530   4.372   5.252
  512SOL     MW 3690   3.446   4.392   5.263
  513SOL     OW 3691   3.553   2.968   0.997
  513SOL    HW1 3692   3.636   2.946   0.955
  513SOL    HW2 3693   3.519   3.042   0.947
  513SOL     MW 3694   3.559   2.975   0.986
  514SOL     OW 3695   4.709   2.161   2.792
  514SOL    HW1 3696   4.685   2.236   2.737
  514SOL    HW2 3697   4.805   2.164   2.795
  514SOL     MW 3698   4.718   2.171   2.785
  515SOL     OW 3699   0.331   5.810   5.574
  515SOL    HW1 3700   0.353   5.851   5.657
  515SOL    HW2 3701   0.289   5.879   5.523
  515SOL     MW 3702   0.328   5.824   5.578
  516SOL     OW 3703   6.048   1.404   3.727
  516SOL    HW1 3704   6.035   1.429   3.819
  516SOL    HW2 3705   5.998   1.469   3.677
  516SOL     MW 3706   6.040   1.415   3.732
  517SOL     OW 3707   4.298   3.683   5.255
  517SOL    HW1 3708   4.297   3.590   5.278
  517SOL    HW2 3709   4.387   3.699   5.224
  517SOL     MW 3710   4.309   3.673   5.254
  518SOL     OW 3711   0.700   0.613   5.943
  518SOL    HW1 3712   0.615   0.572   5.929
  518SOL    HW2 3713   0.712   0.672   5.868
  518SOL     MW 3714   0.691   0.616   5.932
  519SOL     OW 3715   3.873   4.270   5.802
  519SOL    HW1 3716   3.855   4.187   5.846
  519SOL    HW2 3717   3.968   4.271   5.791
  519SOL     MW 3718   3.883   4.259   5.806
  520SOL     OW 3719   0.199   5.569   5.547
  520SOL    HW1 3720   0.224   5.661   5.557
  520SOL    HW2 3721   0.160   5.563   5.460
  520SOL     MW 3722   0.197   5.580   5.537
  521SOL     OW 3723   0.417   3.419   4.370
  521SOL    HW1 3724   0.435   3.354   4.438
  521SOL    HW2 3725   0.330   3.395   4.337
  521SOL     MW 3726   0.408   3.407   4.375
  522SOL     OW 3727   4.951   5.078   1.725
  522SOL    HW1 3728   4.933   5.172   1.718
  522SOL    HW2 3729   4.964   5.062   1.818
  522SOL     MW 3730   4.950   5.088   1.736
  523SOL     OW 3731   5.780   1.875   3.782
  523SOL    HW1 3732   5.813   1.835   3.862
  523SOL    HW2 3733   5.795   1.969   3.794
  523SOL     MW 3734   5.786   1.882   3.793
  524SOL     OW 3735   4.466   0.518   0.741
  524SOL    HW1 3736   4.505   0.587   0.795
  524SOL    HW2 3737   4.398   0.562   0.690
  524SOL     MW 3738   4.463   0.533   0.741
  525SOL     OW 3739   3.766   5.381   3.937
  525SOL    HW1 3740   3.718   5.376   4.020
  525SOL    HW2 3741   3.835   5.446   3.953
  525SOL     MW 3742   3.769   5.388   3.950
  526SOL     OW 3743   2.203   0.799   4.795
  526SOL    HW1 3744   2.214   0.761   4.708
  526SOL    HW2 3745   2.205   0.894   4.779
  526SOL     MW 3746   2.205   0.806   4.781
  527SOL     OW 3747   0.435   5.968   5.205
  527SOL    HW1 3748   0.353   5.925   5.178
  527SOL    HW2 3749   0.503   5.906   5.179
  527SOL     MW 3750   0.433   5.954   5.198
  528SOL     OW 3751   5.964   2.061   4.210
  528SOL    HW1 3752   6.023   2.014   4.150
  528SOL    HW2 3753   6.021   2.119   4.260
  528SOL     MW 3754   5.978   2.062   4.208
  529SOL     OW 3755   0.011   1.352   5.116
  529SOL    HW1 3756   0.058   1.326   5.037
  529SOL    HW2 3757   0.074   1.405   5.165
  529SOL     MW 3758   0.025   1.355   5.112
  530SOL     OW 3759   4.467   4.616   3.692
  530SOL    HW1 3760   4.414   4.648   3.619
  530SOL    HW2 3761   4.494   4.696   3.738
  530SOL     MW 3762   4.464   4.631   3.689
  531SOL     OW 3763   3.350   4.859   0.477
  531SOL    HW1 3764   3.278   4.841   0.538
  531SOL    HW2 3765   3.373   4.950   0.493
  531SOL     MW 3766   3.344   4.868   0.487
  532SOL     OW 3767   0.000   0.175   3.118
  532SOL    HW1 3768   0.083   0.187   3.163
  532SOL    HW2 3769   0.022   0.180   3.025
  532SOL     MW 3770   0.013   0.177   3.111
  533SOL     OW 3771   1.363   3.250   5.823
  533SOL    HW1 3772   1.325   3.310   5.758
  533SOL    HW2 3773   1.303   3.176   5.826
  533SOL     MW 3774   1.350   3.248   5.815
  534SOL     OW 3775   1.353   4.281   5.133
  534SOL    HW1 3776   1.363   4.238   5.218
  534SOL    HW2 3777   1.281   4.342   5.146
  534SOL     MW 3778   1.345   4.283   5.146
  535SOL     OW 3779   5.780   4.639   5.432
  535SOL    HW1 3780   5.846   4.594   5.379
  535SOL    HW2 3781   5.762   4.720   5.384
  535SOL     MW 3782   5.786   4.643   5.419
  536SOL     OW 3783   3.902   5.040   0.697
  536SOL    HW1 3784   3.815   5.003   0.691
  536SOL    HW2 3785   3.894   5.126   0.656
  536SOL     MW 3786   3.890   5.047   0.691
  537SOL     OW 3787   3.823   0.630   2.340
  537SOL    HW1 3788   3.886   0.597   2.275
  537SOL    HW2 3789   3.763   0.684   2.290
  537SOL     MW 3790   3.824   0.633   2.325
  538SOL     OW 3791   5.318   4.737   5.572
  538SOL    HW1 3792   5.391   4.783   5.615
  538SOL    HW2 3793   5.343   4.735   5.479
  538SOL     MW 3794   5.331   4.743   5.566
  539SOL     OW 3795   0.562   1.879   0.963
  539SOL    HW1 3796   0.507   1.892   1.040
  539SOL    HW2 3797   0.621   1.808   0.988
  539SOL     MW 3798   0.563   1.872   0.976
  540SOL     OW 3799   0.810   5.624   5.299
  540SOL    HW1 3800   0.860   5.548   5.328
  540SOL    HW2 3801   0.830   5.634   5.207
  540SOL     MW 3802   0.819   5.616   5.291
  541SOL     OW 3803   1.591   0.370   4.848
  541SOL    HW1 3804   1.521   0.433   4.830
  541SOL    HW2 3805   1.551   0.284   4.831
  541SOL     MW 3806   1.576   0.367   4.844
  542SOL     OW 3807   3.899   5.516   4.439
  542SOL    HW1 3808   3.876   5.437   4.389
  542SOL    HW2 3809   3.837   5.582   4.409
  542SOL     MW 3810   3.888   5.514   4.429
  543SOL     OW 3811   3.492   1.932   1.912
  543SOL    HW1 3812   3.526   1.862   1.967
  543SOL    HW2 3813   3.551   1.934   1.837
  543SOL     MW 3814   3.504   1.923   1.909
  544SOL     OW 3815   1.623   4.657   2.775
  544SOL    HW1 3816   1.635   4.606   2.695
  544SOL    HW2 3817   1.553   4.613   2.823
  544SOL     MW 3818   1.616   4.645   2.771
  545SOL     OW 3819   4.633   0.718   0.880
  545SOL    HW1 3820   4.627   0.741   0.973
  545SOL    HW2 3821   4.582   0.785   0.835
  545SOL     MW 3822   4.626   0.729   0.886
  546SOL     OW 3823   4.489   0.961   5.435
  546SOL    HW1 3824   4.421   0.949   5.369
  546SOL    HW2 3825   4.447   0.933   5.517
  546SOL     MW 3826   4.475   0.956   5.437
  547SOL     OW 3827   5.921   5.128   0.445
  547SOL    HW1 3828   5.985   5.078   0.495
  547SOL    HW2 3829   5.927   5.094   0.357
  547SOL     MW 3830   5.930   5.117   0.440
  548SOL     OW 3831   1.066   5.311   0.575
  548SOL    HW1 3832   1.129   5.379   0.549
  548SOL    HW2 3833   1.104   5.230   0.541
  548SOL     MW 3834   1.079   5.310   0.567
  549SOL     OW 3835   5.422   0.267   1.734
  549SOL    HW1 3836   5.387   0.189   1.776
  549SOL    HW2 3837   5.517   0.255   1.735
  549SOL     MW 3838   5.430   0.256   1.739
  550SOL     OW 3839   2.532   3.936   0.043
  550SOL    HW1 3840   2.611   3.926  -0.010
  550SOL    HW2 3841   2.461   3.942  -0.020
  550SOL     MW 3842   2.533   3.935   0.028
  551SOL     OW 3843   5.571   3.471   3.799
  551SOL    HW1 3844   5.562   3.426   3.715
  551SOL    HW2 3845   5.533   3.410   3.862
  551SOL     MW 3846   5.565   3.457   3.796
  552SOL     OW 3847   1.085   2.933   2.855
  552SOL    HW1 3848   1.072   2.944   2.949
  552SOL    HW2 3849   1.063   2.842   2.838
  552SOL     MW 3850   1.081   2.923   2.865
  553SOL     OW 3851   5.431   2.476   3.600
  553SOL    HW1 3852   5.481   2.475   3.518
  553SOL    HW2 3853   5.497   2.467   3.668
  553SOL     MW 3854   5.446   2.475   3.598
  554SOL     OW 3855   0.578   1.180   0.817
  554SOL    HW1 3856   0.523   1.190   0.894
  554SOL    HW2 3857   0.668   1.189   0.851
  554SOL     MW 3858   0.583   1.182   0.831
  555SOL     OW 3859   1.321   4.681   1.070
  555SOL    HW1 3860   1.400   4.655   1.023
  555SOL    HW2 3861   1.353   4.739   1.140
  555SOL     MW 3862   1.335   4.685   1.073
  556SOL     OW 3863   0.111   2.945   4.204
  556SOL    HW1 3864   0.120   2.922   4.111
  556SOL    HW2 3865   0.191   2.915   4.245
  556SOL     MW 3866   0.122   2.938   4.197
  557SOL     OW 3867   1.925   5.014   1.700
  557SOL    HW1 3868   1.947   5.000   1.608
  557SOL    HW2 3869   1.900   5.106   1.704
  557SOL     MW 3870   1.925   5.024   1.689
  558SOL     OW 3871   5.246   1.451   0.291
  558SOL    HW1 3872   5.314   1.478   0.230
  558SOL    HW2 3873   5.201   1.533   0.315
  558SOL     MW 3874   5.249   1.465   0.287
  559SOL     OW 3875   5.864   3.124   2.677
  559SOL    HW1 3876   5.804   3.122   2.752
  559SOL    HW2 3877   5.873   3.218   2.657
  559SOL     MW 3878   5.858   3.136   2.684
  560SOL     OW 3879   1.739   4.203   2.767
  560SOL    HW1 3880   1.763   4.242   2.851
  560SOL    HW2 3881   1.821   4.202   2.717
  560SOL     MW 3882   1.753   4.208   2.772
  561SOL     OW 3883   0.185   4.897   2.073
  561SOL    HW1 3884   0.265   4.854   2.102
  561SOL    HW2 3885   0.133   4.827   2.035
  561SOL     MW 3886   0.188   4.882   2.072
  562SOL     OW 3887   3.198   4.995   1.120
  562SOL    HW1 3888   3.176   4.989   1.027
  562SOL    HW2 3889   3.113   4.997   1.165
  562SOL     MW 3890   3.184   4.995   1.114
  563SOL     OW 3891   1.857   1.216   4.963
  563SOL    HW1 3892   1.828   1.165   4.887
  563SOL    HW2 3893   1.802   1.294   4.962
  563SOL     MW 3894   1.846   1.219   4.953
  564SOL     OW 3895   0.165   1.425   5.723
  564SOL    HW1 3896   0.078   1.427   5.765
  564SOL    HW2 3897   0.156   1.360   5.653
  564SOL     MW 3898   0.152   1.417   5.720
  565SOL     OW 3899   3.487   5.835   3.681
  565SOL    HW1 3900   3.526   5.754   3.713
  565SOL    HW2 3901   3.396   5.831   3.708
  565SOL     MW 3902   3.481   5.824   3.688
  566SOL     OW 3903   1.004   1.759   5.359
  566SOL    HW1 3904   1.043   1.680   5.323
  566SOL    HW2 3905   1.057   1.779   5.436
  566SOL     MW 3906   1.016   1.752   5.364
  567SOL     OW 3907   1.990   4.993   2.809
  567SOL    HW1 3908   2.068   4.939   2.799
  567SOL    HW2 3909   2.024   5.081   2.826
  567SOL     MW 3910   2.004   4.998   2.810
  568SOL     OW 3911   4.410   4.799   0.097
  568SOL    HW1 3912   4.379   4.708   0.095
  568SOL    HW2 3913   4.407   4.823   0.189
  568SOL     MW 3914   4.406   4.791   0.108
  569SOL     OW 3915   1.959   1.611   1.248
  569SOL    HW1 3916   2.010   1.533   1.268
  569SOL    HW2 3917   2.011   1.658   1.183
  569SOL     MW 3918   1.972   1.607   1.242
  570SOL     OW 3919   0.241   2.447   4.873
  570SOL    HW1 3920   0.291   2.366   4.887
  570SOL    HW2 3921   0.281   2.510   4.932
  570SOL     MW 3922   0.252   2.445   4.882
  571SOL     OW 3923   2.396   5.537   3.392
  571SOL    HW1 3924   2.384   5.510   3.483
  571SOL    HW2 3925   2.399   5.454   3.343
  571SOL     MW 3926   2.395   5.523   3.397
  572SOL     OW 3927   1.428   1.432   0.593
  572SOL    HW1 3928   1.491   1.380   0.545
  572SOL    HW2 3929   1.459   1.431   0.684
  572SOL     MW 3930   1.440   1.425   0.599
  573SOL     OW 3931   3.829   0.814   2.109
  573SOL    HW1 3932   3.887   0.873   2.061
  573SOL    HW2 3933   3.781   0.871   2.169
  573SOL     MW 3934   3.830   0.829   2.111
  574SOL     OW 3935   2.492   0.553   1.920
  574SOL    HW1 3936   2.506   0.600   2.002
  574SOL    HW2 3937   2.398   0.559   1.905
  574SOL     MW 3938   2.482   0.560   1.928
  575SOL     OW 3939   1.572   1.000   4.506
  575SOL    HW1 3940   1.492   0.980   4.555
  575SOL    HW2 3941   1.542   1.019   4.418
  575SOL     MW 3942   1.558   1.000   4.501
  576SOL     OW 3943   0.559   0.768   5.585
  576SOL    HW1 3944   0.497   0.709   5.628
  576SOL    HW2 3945   0.588   0.719   5.509
  576SOL     MW 3946   0.554   0.754   5.581
  577SOL     OW 3947   4.190   5.176   3.255
  577SOL    HW1 3948   4.155   5.107   3.199
  577SOL    HW2 3949   4.256   5.132   3.309
  577SOL     MW 3950   4.194   5.161   3.255
  578SOL     OW 3951   1.215   4.796   4.176
  578SOL    HW1 3952   1.162   4.733   4.225
  578SOL    HW2 3953   1.301   4.793   4.218
  578SOL     MW 3954   1.219   4.787   4.187
  579SOL     OW 3955   5.594   2.437   0.422
  579SOL    HW1 3956   5.632   2.454   0.336
  579SOL    HW2 3957   5.551   2.520   0.446
  579SOL     MW 3958   5.593   2.450   0.414
  580SOL     OW 3959   4.424   5.729   1.691
  580SOL    HW1 3960   4.513   5.761   1.676
  580SOL    HW2 3961   4.367   5.798   1.657
  580SOL     MW 3962   4.428   5.742   1.685
  581SOL     OW 3963   4.412   1.847   5.338
  581SOL    HW1 3964   4.348   1.792   5.294
  581SOL    HW2 3965   4.435   1.914   5.274
  581SOL     MW 3966   4.407   1.848   5.324
  582SOL     OW 3967   1.770   5.025   0.139
  582SOL    HW1 3968   1.861   5.020   0.109
  582SOL    HW2 3969   1.771   4.986   0.226
  582SOL     MW 3970   1.782   5.020   0.146
  583SOL     OW 3971   0.149   2.736   4.460
  583SOL    HW1 3972   0.225   2.713   4.406
  583SOL    HW2 3973   0.172   2.820   4.500
  583SOL     MW 3974   0.162   2.744   4.458
  584SOL     OW 3975   3.481   2.761   0.343
  584SOL    HW1 3976   3.516   2.831   0.396
  584SOL    HW2 3977   3.425   2.805   0.280
  584SOL     MW 3978   3.478   2.775   0.342
  585SOL     OW 3979   0.341   5.913   4.642
  585SOL    HW1 3980   0.350   6.008   4.645
  585SOL    HW2 3981   0.247   5.898   4.657
  585SOL     MW 3982   0.330   5.923   4.645
  586SOL     OW 3983   5.014   2.085   1.855
  586SOL    HW1 3984   5.110   2.077   1.852
  586SOL    HW2 3985   4.983   1.997   1.834
  586SOL     MW 3986   5.023   2.073   1.852
  587SOL     OW 3987   3.043   0.234   1.411
  587SOL    HW1 3988   3.129   0.267   1.437
  587SOL    HW2 3989   3.044   0.242   1.315
  587SOL     MW 3990   3.055   0.239   1.402
  588SOL     OW 3991   6.093   3.686   1.597
  588SOL    HW1 3992   6.185   3.671   1.577
  588SOL    HW2 3993   6.068   3.760   1.541
  588SOL     MW 3994   6.102   3.694   1.587
  589SOL     OW 3995   4.604   4.200   2.217
  589SOL    HW1 3996   4.523   4.160   2.249
  589SOL    HW2 3997   4.674   4.154   2.264
  589SOL     MW 3998   4.603   4.189   2.227
  590SOL     OW 3999   4.857   2.868   4.146
  590SOL    HW1 4000   4.808   2.948   4.124
  590SOL    HW2 4001   4.832   2.850   4.237
  590SOL     MW 4002   4.847   2.876   4.155
  591SOL     OW 4003   4.236   4.404   2.759
  591SOL    HW1 4004   4.294   4.351   2.703
  591SOL    HW2 4005   4.277   4.400   2.845
  591SOL     MW 4006   4.249   4.396   2.763
  592SOL     OW 4007   6.004   1.518   2.733
  592SOL    HW1 4008   6.013   1.450   2.799
  592SOL    HW2 4009   5.914   1.550   2.743
  592SOL     MW 4010   5.993   1.513   2.742
  593SOL     OW 4011   4.094   3.990   5.113
  593SOL    HW1 4012   4.189   3.995   5.121
  593SOL    HW2 4013   4.068   3.916   5.168
  593SOL     MW 4014   4.103   3.981   5.121
  594SOL     OW 4015   0.814   3.323   1.542
  594SOL    HW1 4016   0.761   3.250   1.510
  594SOL    HW2 4017   0.849   3.292   1.626
  594SOL     MW 4018   0.811   3.309   1.549
  595SOL     OW 4019   3.278   1.784   5.123
  595SOL    HW1 4020   3.257   1.791   5.030
  595SOL    HW2 4021   3.209   1.833   5.167
  595SOL     MW 4022   3.267   1.791   5.117
  596SOL     OW 4023   4.180   5.671   5.568
  596SOL    HW1 4024   4.132   5.593   5.540
  596SOL    HW2 4025   4.197   5.657   5.661
  596SOL     MW 4026   4.176   5.659   5.576
  597SOL     OW 4027   0.187   4.874   2.417
  597SOL    HW1 4028   0.249   4.937   2.453
  597SOL    HW2 4029   0.136   4.923   2.353
  597SOL     MW 4030   0.188   4.888   2.414
  598SOL     OW 4031   3.761   5.586   1.125
  598SOL    HW1 4032   3.771   5.491   1.134
  598SOL    HW2 4033   3.773   5.619   1.214
  598SOL     MW 4034   3.764   5.578   1.138
  599SOL     OW 4035   2.083   4.784   0.274
  599SOL    HW1 4036   2.085   4.770   0.368
  599SOL    HW2 4037   2.007   4.734   0.244
  599SOL     MW 4038   2.074   4.776   0.282
  600SOL     OW 4039   0.522   2.403   5.340
  600SOL    HW1 4040   0.617   2.397   5.347
  600SOL    HW2 4041   0.497   2.323   5.294
  600SOL     MW 4042   0.531   2.392   5.335
  601SOL     OW 4043   0.612   2.458   3.717
  601SOL    HW1 4044   0.649   2.522   3.778
  601SOL    HW2 4045   0.587   2.510   3.641
  601SOL     MW 4046   0.614   2.473   3.715
  602SOL     OW 4047   0.895   5.085   4.115
  602SOL    HW1 4048   0.970   5.062   4.169
  602SOL    HW2 4049   0.853   5.001   4.095
  602SOL     MW 4050   0.899   5.071   4.119
  603SOL     OW 4051   5.854   5.129   4.224
  603SOL    HW1 4052   5.929   5.163   4.274
  603SOL    HW2 4053   5.777   5.163   4.270
  603SOL     MW 4054   5.854   5.138   4.236
  604SOL     OW 4055   5.975   2.503   3.545
  604SOL    HW1 4056   5.938   2.472   3.628
  604SOL    HW2 4057   5.965   2.429   3.486
  604SOL     MW 4058   5.969   2.489   3.548
  605SOL     OW 4059   4.763   3.446   4.950
  605SOL    HW1 4060   4.834   3.437   4.887
  605SOL    HW2 4061   4.689   3.402   4.907
  605SOL     MW 4062   4.762   3.439   4.936
  606SOL     OW 4063   4.187   0.980   5.612
  606SOL    HW1 4064   4.231   0.933   5.682
  606SOL    HW2 4065   4.141   0.912   5.562
  606SOL     MW 4066   4.187   0.965   5.614
  607SOL     OW 4067   2.998   3.317   4.475
  607SOL    HW1 4068   2.977   3.285   4.563
  607SOL    HW2 4069   2.920   3.296   4.423
  607SOL     MW 4070   2.986   3.310   4.479
  608SOL     OW 4071   3.538   5.728   1.558
  608SOL    HW1 4072   3.445   5.738   1.538
  608SOL    HW2 4073   3.556   5.797   1.623
  608SOL     MW 4074   3.529   5.738   1.564
  609SOL     OW 4075   0.540   5.551   5.671
  609SOL    HW1 4076   0.544   5.627   5.613
  609SOL    HW2 4077   0.498   5.484   5.618
  609SOL     MW 4078   0.535   5.552   5.657
  610SOL     OW 4079   5.995   2.225   5.188
  610SOL    HW1 4080   6.023   2.200   5.276
  610SOL    HW2 4081   5.944   2.150   5.157
  610SOL     MW 4082   5.992   2.212   5.195
  611SOL     OW 4083   3.305   0.280   0.841
  611SOL    HW1 4084   3.237   0.329   0.888
  611SOL    HW2 4085   3.330   0.337   0.768
  611SOL     MW 4086   3.299   0.293   0.838
  612SOL     OW 4087   2.619   3.471   0.774
  612SOL    HW1 4088   2.549   3.520   0.731
  612SOL    HW2 4089   2.700   3.507   0.737
  612SOL     MW 4090   2.620   3.482   0.764
  613SOL     OW 4091   5.005   2.030   3.176
  613SOL    HW1 4092   4.948   1.998   3.106
  613SOL    HW2 4093   4.945   2.068   3.240
  613SOL     MW 4094   4.990   2.031   3.175
  614SOL     OW 4095   0.484   3.800   4.270
  614SOL    HW1 4096   0.486   3.721   4.216
  614SOL    HW2 4097   0.571   3.837   4.260
  614SOL     MW 4098   0.495   3.795   4.262
  615SOL     OW 4099   0.788   0.147   0.921
  615SOL    HW1 4100   0.738   0.094   0.859
  615SOL    HW2 4101   0.740   0.140   1.003
  615SOL     MW 4102   0.775   0.139   0.923
  616SOL     OW 4103   3.873   1.666   5.919
  616SOL    HW1 4104   3.930   1.725   5.870
  616SOL    HW2 4105   3.902   1.578   5.894
  616SOL     MW 4106   3.884   1.663   5.909
  617SOL     OW 4107   3.390   0.089   4.922
  617SOL    HW1 4108   3.315   0.043   4.885
  617SOL    HW2 4109   3.461   0.075   4.859
  617SOL     MW 4110   3.389   0.081   4.909
  618SOL     OW 4111   3.644   4.638   1.648
  618SOL    HW1 4112   3.720   4.618   1.593
  618SOL    HW2 4113   3.664   4.598   1.733
  618SOL     MW 4114   3.656   4.631   1.652
  619SOL     OW 4115   2.834   3.675   0.822
  619SOL    HW1 4116   2.840   3.642   0.732
  619SOL    HW2 4117   2.833   3.597   0.876
  619SOL     MW 4118   2.835   3.661   0.817
  620SOL     OW 4119   1.218   5.807   3.315
  620SOL    HW1 4120   1.161   5.872   3.275
  620SOL    HW2 4121   1.179   5.789   3.400
  620SOL     MW 4122   1.206   5.813   3.321
  621SOL     OW 4123   5.453   0.771   1.160
  621SOL    HW1 4124   5.467   0.788   1.067
  621SOL    HW2 4125   5.464   0.857   1.201
  621SOL     MW 4126   5.456   0.784   1.153
  622SOL     OW 4127   2.533   2.547   0.648
  622SOL    HW1 4128   2.549   2.453   0.644
  622SOL    HW2 4129   2.441   2.554   0.673
  622SOL     MW 4130   2.523   2.536   0.651
  623SOL     OW 4131   0.487   5.191   0.793
  623SOL    HW1 4132   0.486   5.111   0.844
  623SOL    HW2 4133   0.404   5.190   0.745
  623SOL     MW 4134   0.476   5.181   0.793
  624SOL     OW 4135   1.447   4.996   5.480
  624SOL    HW1 4136   1.371   5.038   5.520
  624SOL    HW2 4137   1.469   5.052   5.406
  624SOL     MW 4138   1.440   5.009   5.476
  625SOL     OW 4139   1.675   0.273   1.481
  625SOL    HW1 4140   1.638   0.342   1.425
  625SOL    HW2 4141   1.768   0.275   1.462
  625SOL     MW 4142   1.682   0.282   1.471
  626SOL     OW 4143   1.128   0.676   4.543
  626SOL    HW1 4144   1.148   0.769   4.534
  626SOL    HW2 4145   1.209   0.631   4.520
  626SOL     MW 4146   1.141   0.682   4.539
  627SOL     OW 4147   4.144   5.074   1.104
  627SOL    HW1 4148   4.214   5.135   1.083
  627SOL    HW2 4149   4.130   5.024   1.024
  627SOL     MW 4150   4.151   5.075   1.091
  628SOL     OW 4151   0.532   3.709   3.840
  628SOL    HW1 4152   0.576   3.627   3.863
  628SOL    HW2 4153   0.585   3.746   3.770
  628SOL     MW 4154   0.545   3.703   3.834
  629SOL     OW 4155   3.148   1.623   0.925
  629SOL    HW1 4156   3.179   1.574   1.002
  629SOL    HW2 4157   3.057   1.598   0.916
  629SOL     MW 4158   3.141   1.614   0.934
  630SOL     OW 4159   5.132   2.086   2.452
  630SOL    HW1 4160   5.079   2.157   2.487
  630SOL    HW2 4161   5.123   2.095   2.357
  630SOL     MW 4162   5.124   2.096   2.444
  631SOL     OW 4163   3.771   5.630   1.416
  631SOL    HW1 4164   3.821   5.564   1.465
  631SOL    HW2 4165   3.694   5.646   1.470
  631SOL     MW 4166   3.767   5.624   1.429
  632SOL     OW 4167   3.368   3.941   0.271
  632SOL    HW1 4168   3.365   3.862   0.325
  632SOL    HW2 4169   3.453   3.935   0.226
  632SOL     MW 4170   3.379   3.930   0.272
  633SOL     OW 4171   2.166   1.197   1.556
  633SOL    HW1 4172   2.121   1.118   1.528
  633SOL    HW2 4173   2.099   1.265   1.555
  633SOL     MW 4174   2.152   1.196   1.552
  634SOL     OW 4175   1.901   0.824   6.016
  634SOL    HW1 4176   1.853   0.845   6.097
  634SOL    HW2 4177   1.897   0.905   5.965
  634SOL     MW 4178   1.894   0.837   6.020
  635SOL     OW 4179   3.218   1.130   6.055
  635SOL    HW1 4180   3.166   1.200   6.015
  635SOL    HW2 4181   3.191   1.129   6.147
  635SOL     MW 4182   3.208   1.139   6.062
  636SOL     OW 4183   5.796   6.042   2.904
  636SOL    HW1 4184   5.765   6.121   2.948
  636SOL    HW2 4185   5.866   6.073   2.846
  636SOL     MW 4186   5.801   6.056   2.902
  637SOL     OW 4187   0.829   1.691   1.253
  637SOL    HW1 4188   0.832   1.604   1.292
  637SOL    HW2 4189   0.913   1.700   1.207
  637SOL     MW 4190   0.840   1.681   1.252
  638SOL     OW 4191   1.118   1.223   1.816
  638SOL    HW1 4192   1.130   1.260   1.904
  638SOL    HW2 4193   1.207   1.202   1.787
  638SOL     MW 4194   1.131   1.225   1.824
  639SOL     OW 4195   5.766   4.246   3.792
  639SOL    HW1 4196   5.819   4.270   3.868
  639SOL    HW2 4197   5.710   4.322   3.777
  639SOL     MW 4198   5.766   4.259   3.800
  640SOL     OW 4199   3.540   0.322   2.624
  640SOL    HW1 4200   3.569   0.381   2.555
  640SOL    HW2 4201   3.486   0.376   2.681
  640SOL     MW 4202   3.537   0.336   2.622
  641SOL     OW 4203   3.520   5.651   2.616
  641SOL    HW1 4204   3.564   5.639   2.700
  641SOL    HW2 4205   3.533   5.744   2.595
  641SOL     MW 4206   3.528   5.662   2.624
  642SOL     OW 4207   4.385   2.074   5.751
  642SOL    HW1 4208   4.409   2.074   5.844
  642SOL    HW2 4209   4.413   2.159   5.718
  642SOL     MW 4210   4.391   2.085   5.759
  643SOL     OW 4211   3.715   0.329   4.441
  643SOL    HW1 4212   3.759   0.342   4.525
  643SOL    HW2 4213   3.777   0.361   4.376
  643SOL     MW 4214   3.728   0.335   4.443
  644SOL     OW 4215   1.184   4.148   4.714
  644SOL    HW1 4216   1.155   4.234   4.744
  644SOL    HW2 4217   1.248   4.120   4.780
  644SOL     MW 4218   1.188   4.155   4.727
  645SOL     OW 4219   3.468   2.030   4.334
  645SOL    HW1 4220   3.449   1.988   4.418
  645SOL    HW2 4221   3.408   2.104   4.330
  645SOL     MW 4222   3.458   2.034   4.344
  646SOL     OW 4223   3.832   0.614   5.008
  646SOL    HW1 4224   3.770   0.648   4.943
  646SOL    HW2 4225   3.913   0.662   4.990
  646SOL     MW 4226   3.834   0.625   4.997
  647SOL     OW 4227   1.607   4.168   3.886
  647SOL    HW1 4228   1.559   4.091   3.856
  647SOL    HW2 4229   1.625   4.218   3.806
  647SOL     MW 4230   1.603   4.165   3.872
  648SOL     OW 4231   6.058   5.377   5.448
  648SOL    HW1 4232   6.088   5.300   5.399
  648SOL    HW2 4233   5.990   5.343   5.506
  648SOL     MW 4234   6.053   5.363   5.449
  649SOL     OW 4235   6.074   2.084   1.376
  649SOL    HW1 4236   6.054   2.011   1.436
  649SOL    HW2 4237   6.043   2.054   1.291
  649SOL     MW 4238   6.067   2.071   1.373
  650SOL     OW 4239   5.636   3.698   3.164
  650SOL    HW1 4240   5.577   3.770   3.187
  650SOL    HW2 4241   5.723   3.738   3.162
  650SOL     MW 4242   5.639   3.713   3.167
  651SOL     OW 4243   5.087   2.295   4.448
  651SOL    HW1 4244   5.016   2.231   4.448
  651SOL    HW2 4245   5.060   2.360   4.383
  651SOL     MW 4246   5.074   2.295   4.440
  652SOL     OW 4247   4.147   1.356   2.686
  652SOL    HW1 4248   4.069   1.311   2.718
  652SOL    HW2 4249   4.157   1.432   2.743
  652SOL     MW 4250   4.138   1.360   2.697
  653SOL     OW 4251   1.736   4.624   1.708
  653SOL    HW1 4252   1.673   4.582   1.650
  653SOL    HW2 4253   1.767   4.555   1.765
  653SOL     MW 4254   1.732   4.610   1.708
  654SOL     OW 4255   5.630   2.950   1.554
  654SOL    HW1 4256   5.632   2.909   1.640
  654SOL    HW2 4257   5.615   2.877   1.493
  654SOL     MW 4258   5.628   2.935   1.557
  655SOL     OW 4259   5.930   2.599   2.944
  655SOL    HW1 4260   6.024   2.580   2.954
  655SOL    HW2 4261   5.903   2.633   3.028
  655SOL     MW 4262   5.939   2.601   2.956
  656SOL     OW 4263   3.923   5.845   3.318
  656SOL    HW1 4264   3.847   5.903   3.309
  656SOL    HW2 4265   3.901   5.769   3.265
  656SOL     MW 4266   3.910   5.843   3.310
  657SOL     OW 4267   2.669   3.049   1.143
  657SOL    HW1 4268   2.762   3.033   1.127
  657SOL    HW2 4269   2.629   3.040   1.057
  657SOL     MW 4270   2.676   3.046   1.130
  658SOL     OW 4271   1.461   1.270   1.857
  658SOL    HW1 4272   1.433   1.217   1.783
  658SOL    HW2 4273   1.557   1.272   1.850
  658SOL     MW 4274   1.470   1.264   1.847
  659SOL     OW 4275   1.730   0.878   5.595
  659SOL    HW1 4276   1.782   0.817   5.647
  659SOL    HW2 4277   1.735   0.843   5.506
  659SOL     MW 4278   1.737   0.866   5.590
  660SOL     OW 4279   3.401   3.306   4.815
  660SOL    HW1 4280   3.420   3.291   4.907
  660SOL    HW2 4281   3.317   3.352   4.815
  660SOL     MW 4282   3.393   3.310   4.827
  661SOL     OW 4283   2.160   4.380   5.850
  661SOL    HW1 4284   2.204   4.334   5.921
  661SOL    HW2 4285   2.088   4.321   5.825
  661SOL     MW 4286   2.156   4.367   5.856
  662SOL     OW 4287   1.374   0.203   4.480
  662SOL    HW1 4288   1.358   0.196   4.386
  662SOL    HW2 4289   1.418   0.121   4.503
  662SOL     MW 4290   1.378   0.192   4.471
  663SOL     OW 4291   0.554   4.836   2.469
  663SOL    HW1 4292   0.562   4.743   2.447
  663SOL    HW2 4293   0.499   4.838   2.548
  663SOL     MW 4294   0.548   4.825   2.476
  664SOL     OW 4295   4.007   3.898   4.769
  664SOL    HW1 4296   4.098   3.911   4.797
  664SOL    HW2 4297   3.990   3.805   4.784
  664SOL     MW 4298   4.017   3.888   4.774
  665SOL     OW 4299   5.862   0.103   0.720
  665SOL    HW1 4300   5.795   0.087   0.653
  665SOL    HW2 4301   5.859   0.025   0.776
  665SOL     MW 4302   5.853   0.091   0.719
  666SOL     OW 4303   4.864   0.829   1.805
  666SOL    HW1 4304   4.948   0.783   1.803
  666SOL    HW2 4305   4.829   0.817   1.717
  666SOL     MW 4306   4.870   0.821   1.793
  667SOL     OW 4307   5.384   1.489   5.282
  667SOL    HW1 4308   5.449   1.529   5.338
  667SOL    HW2 4309   5.378   1.399   5.314
  667SOL     MW 4310   5.391   1.482   5.293
  668SOL     OW 4311   6.003   3.357   0.392
  668SOL    HW1 4312   5.987   3.435   0.445
  668SOL    HW2 4313   6.045   3.296   0.452
  668SOL     MW 4314   6.007   3.359   0.407
  669SOL     OW 4315   5.579   5.693   5.330
  669SOL    HW1 4316   5.637   5.753   5.376
  669SOL    HW2 4317   5.557   5.626   5.395
  669SOL     MW 4318   5.584   5.692   5.344
  670SOL     OW 4319   5.946   2.094   2.794
  670SOL    HW1 4320   5.946   2.037   2.870
  670SOL    HW2 4321   5.962   2.035   2.720
  670SOL     MW 4322   5.948   2.079   2.794
  671SOL     OW 4323   3.279   5.506   0.362
  671SOL    HW1 4324   3.370   5.523   0.339
  671SOL    HW2 4325   3.232   5.587   0.340
  671SOL     MW 4326   3.284   5.519   0.357
  672SOL     OW 4327   4.544   4.202   1.182
  672SOL    HW1 4328   4.536   4.178   1.089
  672SOL    HW2 4329   4.569   4.121   1.226
  672SOL     MW 4330   4.546   4.189   1.176
  673SOL     OW 4331   3.497   4.158   5.752
  673SOL    HW1 4332   3.537   4.153   5.838
  673SOL    HW2 4333   3.538   4.233   5.710
  673SOL     MW 4334   3.507   4.167   5.758
  674SOL     OW 4335   4.400   1.916   3.018
  674SOL    HW1 4336   4.383   1.869   2.936
  674SOL    HW2 4337   4.367   2.005   3.002
  674SOL     MW 4338   4.393   1.921   3.005
  675SOL     OW 4339   2.415   5.986   4.350
  675SOL    HW1 4340   2.423   5.923   4.422
  675SOL    HW2 4341   2.446   6.069   4.386
  675SOL     MW 4342   2.420   5.988   4.364
  676SOL     OW 4343   3.226   2.610   4.711
  676SOL    HW1 4344   3.185   2.693   4.734
  676SOL    HW2 4345   3.298   2.636   4.652
  676SOL     MW 4346   3.230   2.624   4.706
  677SOL     OW 4347   4.324   2.041   1.854
  677SOL    HW1 4348   4.398   2.090   1.891
  677SOL    HW2 4349   4.346   2.032   1.761
  677SOL     MW 4350   4.337   2.046   1.847
  678SOL     OW 4351   5.694   3.534   0.971
  678SOL    HW1 4352   5.669   3.499   0.886
  678SOL    HW2 4353   5.786   3.558   0.961
  678SOL     MW 4354   5.703   3.532   0.959
  679SOL     OW 4355   6.038   1.382   4.738
  679SOL    HW1 4356   6.105   1.341   4.792
  679SOL    HW2 4357   5.958   1.332   4.756
  679SOL     MW 4358   6.036   1.371   4.747
  680SOL     OW 4359   1.072   5.719   4.707
  680SOL    HW1 4360   1.040   5.786   4.767
  680SOL    HW2 4361   1.088   5.765   4.625
  680SOL     MW 4362   1.070   5.733   4.704
  681SOL     OW 4363   4.174   1.448   1.299
  681SOL    HW1 4364   4.226   1.389   1.355
  681SOL    HW2 4365   4.239   1.504   1.257
  681SOL     MW 4366   4.189   1.447   1.301
  682SOL     OW 4367   5.934   3.636   0.994
  682SOL    HW1 4368   5.910   3.637   1.086
  682SOL    HW2 4369   5.983   3.554   0.982
  682SOL     MW 4370   5.937   3.625   1.004
  683SOL     OW 4371   2.071   1.398   0.078
  683SOL    HW1 4372   2.130   1.342   0.128
  683SOL    HW2 4373   2.001   1.419   0.141
  683SOL     MW 4374   2.069   1.394   0.093
  684SOL     OW 4375   2.036   4.607   6.013
  684SOL    HW1 4376   2.118   4.639   6.052
  684SOL    HW2 4377   2.052   4.514   5.997
  684SOL     MW 4378   2.049   4.599   6.016
  685SOL     OW 4379   4.401   0.230   3.555
  685SOL    HW1 4380   4.470   0.251   3.619
  685SOL    HW2 4381   4.405   0.135   3.546
  685SOL     MW 4382   4.411   0.220   3.562
  686SOL     OW 4383   0.198   3.663   0.874
  686SOL    HW1 4384   0.232   3.749   0.895
  686SOL    HW2 4385   0.191   3.618   0.959
  686SOL     MW 4386   0.201   3.668   0.888
  687SOL     OW 4387   4.381   1.326   4.450
  687SOL    HW1 4388   4.290   1.349   4.430
  687SOL    HW2 4389   4.430   1.407   4.435
  687SOL     MW 4390   4.376   1.339   4.445
  688SOL     OW 4391   4.572   1.605   1.992
  688SOL    HW1 4392   4.492   1.654   2.010
  688SOL    HW2 4393   4.586   1.553   2.071
  688SOL     MW 4394   4.563   1.605   2.005
  689SOL     OW 4395   4.884   4.550   3.474
  689SOL    HW1 4396   4.793   4.563   3.449
  689SOL    HW2 4397   4.880   4.513   3.562
  689SOL     MW 4398   4.872   4.547   3.482
  690SOL     OW 4399   5.599   2.518   3.829
  690SOL    HW1 4400   5.626   2.606   3.856
  690SOL    HW2 4401   5.542   2.488   3.899
  690SOL     MW 4402   5.595   2.525   3.841
  691SOL     OW 4403   4.315   0.474   6.093
  691SOL    HW1 4404   4.386   0.504   6.150
  691SOL    HW2 4405   4.272   0.554   6.063
  691SOL     MW 4406   4.318   0.488   6.097
  692SOL     OW 4407   5.073   2.224   1.103
  692SOL    HW1 4408   5.015   2.200   1.175
  692SOL    HW2 4409   5.140   2.279   1.143
  692SOL     MW 4410   5.074   2.228   1.117
  693SOL     OW 4411   0.768   0.374   1.737
  693SOL    HW1 4412   0.860   0.348   1.730
  693SOL    HW2 4413   0.755   0.438   1.667
  693SOL     MW 4414   0.778   0.379   1.728
  694SOL     OW 4415   1.712   0.721   2.045
  694SOL    HW1 4416   1.634   0.671   2.019
  694SOL    HW2 4417   1.691   0.811   2.021
  694SOL     MW 4418   1.699   0.726   2.038
  695SOL     OW 4419   6.005   4.284   2.923
  695SOL    HW1 4420   5.988   4.346   2.994
  695SOL    HW2 4421   6.023   4.201   2.966
  695SOL     MW 4422   6.005   4.282   2.937
  696SOL     OW 4423   4.444   1.054   1.719
  696SOL    HW1 4424   4.426   1.047   1.813
  696SOL    HW2 4425   4.528   1.009   1.708
  696SOL     MW 4426   4.452   1.048   1.730
  697SOL     OW 4427   2.041   0.319   4.367
  697SOL    HW1 4428   2.022   0.295   4.458
  697SOL    HW2 4429   1.962   0.293   4.319
  697SOL     MW 4430   2.028   0.313   4.372
  698SOL     OW 4431   5.216   0.384   5.159
  698SOL    HW1 4432   5.251   0.384   5.070
  698SOL    HW2 4433   5.145   0.321   5.157
  698SOL     MW 4434   5.212   0.376   5.147
  699SOL     OW 4435   5.902   3.406   5.041
  699SOL    HW1 4436   5.810   3.418   5.061
  699SOL    HW2 4437   5.949   3.434   5.119
  699SOL     MW 4438   5.896   3.411   5.053
  700SOL     OW 4439   3.168   4.709   0.679
  700SOL    HW1 4440   3.206   4.718   0.767
  700SOL    HW2 4441   3.235   4.664   0.628
  700SOL     MW 4442   3.181   4.705   0.684
  701SOL     OW 4443   2.184   5.580   0.808
  701SOL    HW1 4444   2.131   5.643   0.760
  701SOL    HW2 4445   2.264   5.572   0.755
  701SOL     MW 4446   2.188   5.587   0.795
  702SOL     OW 4447   5.908   5.119   2.128
  702SOL    HW1 4448   5.833   5.132   2.187
  702SOL    HW2 4449   5.967   5.062   2.177
  702SOL     MW 4450   5.906   5.113   2.142
  703SOL     OW 4451   1.805   2.021   2.189
  703SOL    HW1 4452   1.760   2.095   2.230
  703SOL    HW2 4453   1.797   2.037   2.095
  703SOL     MW 4454   1.798   2.032   2.182
  704SOL     OW 4455   2.186   2.172   5.305
  704SOL    HW1 4456   2.178   2.220   5.222
  704SOL    HW2 4457   2.110   2.114   5.307
  704SOL     MW 4458   2.175   2.171   5.295
  705SOL     OW 4459   5.575   1.553   4.015
  705SOL    HW1 4460   5.482   1.534   4.005
  705SOL    HW2 4461   5.619   1.473   3.985
  705SOL     MW 4462   5.569   1.540   4.010
  706SOL     OW 4463   4.540   1.543   4.410
  706SOL    HW1 4464   4.608   1.497   4.362
  706SOL    HW2 4465   4.583   1.621   4.445
  706SOL     MW 4466   4.554   1.547   4.408
  707SOL     OW 4467   5.285   3.572   3.480
  707SOL    HW1 4468   5.306   3.563   3.387
  707SOL    HW2 4469   5.190   3.582   3.482
  707SOL     MW 4470   5.276   3.572   3.468
  708SOL     OW 4471   1.580   0.590   2.552
  708SOL    HW1 4472   1.566   0.497   2.568
  708SOL    HW2 4473   1.524   0.609   2.476
  708SOL     MW 4474   1.571   0.581   2.544
  709SOL     OW 4475   0.605   5.880   1.740
  709SOL    HW1 4476   0.669   5.823   1.697
  709SOL    HW2 4477   0.536   5.820   1.768
  709SOL     MW 4478   0.604   5.865   1.738
  710SOL     OW 4479   5.305   2.369   3.074
  710SOL    HW1 4480   5.305   2.313   3.152
  710SOL    HW2 4481   5.319   2.308   3.001
  710SOL     MW 4482   5.307   2.354   3.074
  711SOL     OW 4483   5.746   4.683   2.516
  711SOL    HW1 4484   5.738   4.595   2.480
  711SOL    HW2 4485   5.684   4.686   2.589
  711SOL     MW 4486   5.737   4.672   2.521
  712SOL     OW 4487   4.879   5.775   5.435
  712SOL    HW1 4488   4.969   5.778   5.403
  712SOL    HW2 4489   4.834   5.715   5.375
  712SOL     MW 4490   4.885   5.768   5.423
  713SOL     OW 4491   0.434   0.476   0.174
  713SOL    HW1 4492   0.418   0.570   0.160
  713SOL    HW2 4493   0.365   0.432   0.123
  713SOL     MW 4494   0.423   0.482   0.165
  714SOL     OW 4495   3.974   3.696   6.098
  714SOL    HW1 4496   3.962   3.651   6.014
  714SOL    HW2 4497   3.962   3.628   6.164
  714SOL     MW 4498   3.971   3.682   6.096
  715SOL     OW 4499   3.284   5.874   3.903
  715SOL    HW1 4500   3.266   5.959   3.862
  715SOL    HW2 4501   3.198   5.834   3.913
  715SOL     MW 4502   3.271   5.880   3.899
  716SOL     OW 4503   5.481   0.146   5.829
  716SOL    HW1 4504   5.441   0.123   5.745
  716SOL    HW2 4505   5.570   0.112   5.823
  716SOL     MW 4506   5.487   0.139   5.817
  717SOL     OW 4507   5.522   4.918   5.884
  717SOL    HW1 4508   5.435   4.953   5.904
  717SOL    HW2 4509   5.573   4.933   5.963
  717SOL     MW 4510   5.517   4.924   5.897
  718SOL     OW 4511   4.870   1.567   2.337
  718SOL    HW1 4512   4.801   1.514   2.376
  718SOL    HW2 4513   4.931   1.503   2.301
  718SOL     MW 4514   4.869   1.552   2.337
  719SOL     OW 4515   5.055   0.907   3.359
  719SOL    HW1 4516   5.147   0.905   3.383
  719SOL    HW2 4517   5.026   0.816   3.366
  719SOL     MW 4518   5.063   0.895   3.363
  720SOL     OW 4519   1.916   3.729   4.574
  720SOL    HW1 4520   1.902   3.811   4.527
  720SOL    HW2 4521   1.842   3.673   4.549
  720SOL     MW 4522   1.905   3.732   4.565
  721SOL     OW 4523   3.488   3.300   5.105
  721SOL    HW1 4524   3.425   3.259   5.164
  721SOL    HW2 4525   3.469   3.394   5.111
  721SOL     MW 4526   3.478   3.307   5.113
  722SOL     OW 4527   0.694   3.524   5.426
  722SOL    HW1 4528   0.606   3.496   5.399
  722SOL    HW2 4529   0.748   3.446   5.418
  722SOL     MW 4530   0.689   3.511   5.422
  723SOL     OW 4531   5.788   3.444   4.579
  723SOL    HW1 4532   5.769   3.352   4.560
  723SOL    HW2 4533   5.860   3.466   4.520
  723SOL     MW 4534   5.795   3.435   4.569
  724SOL     OW 4535   1.295   3.632   1.808
  724SOL    HW1 4536   1.350   3.614   1.884
  724SOL    HW2 4537   1.357   3.651   1.738
  724SOL     MW 4538   1.310   3.632   1.809
  725SOL     OW 4539   4.763   2.523   2.102
  725SOL    HW1 4540   4.674   2.502   2.132
  725SOL    HW2 4541   4.818   2.454   2.139
  725SOL     MW 4542   4.758   2.511   2.110
  726SOL     OW 4543   1.357   1.502   0.089
  726SOL    HW1 4544   1.373   1.425   0.144
  726SOL    HW2 4545   1.442   1.522   0.051
  726SOL     MW 4546   1.370   1.494   0.091
  727SOL     OW 4547   0.023   3.574   0.276
  727SOL    HW1 4548   0.117   3.591   0.265
  727SOL    HW2 4549   0.019   3.489   0.320
  727SOL     MW 4550   0.035   3.565   0.280
  728SOL     OW 4551   1.609   5.219   6.099
  728SOL    HW1 4552   1.649   5.148   6.149
  728SOL    HW2 4553   1.629   5.198   6.008
  728SOL     MW 4554   1.617   5.207   6.094
  729SOL     OW 4555   4.300   4.972   1.348
  729SOL    HW1 4556   4.283   5.020   1.267
  729SOL    HW2 4557   4.326   4.885   1.319
  729SOL     MW 4558   4.301   4.967   1.334
  730SOL     OW 4559   0.893   4.893   5.708
  730SOL    HW1 4560   0.814   4.947   5.706
  730SOL    HW2 4561   0.865   4.813   5.754
  730SOL     MW 4562   0.879   4.889   5.713
  731SOL     OW 4563   1.825   2.430   0.966
  731SOL    HW1 4564   1.796   2.381   0.889
  731SOL    HW2 4565   1.748   2.481   0.993
  731SOL     MW 4566   1.812   2.431   0.960
  732SOL     OW 4567   1.764   4.164   1.326
  732SOL    HW1 4568   1.765   4.081   1.374
  732SOL    HW2 4569   1.776   4.231   1.392
  732SOL     MW 4570   1.765   4.162   1.340
  733SOL     OW 4571   5.800   0.968   3.797
  733SOL    HW1 4572   5.832   0.940   3.712
  733SOL    HW2 4573   5.796   1.063   3.792
  733SOL     MW 4574   5.804   0.976   3.786
  734SOL     OW 4575   1.110   3.988   2.423
  734SOL    HW1 4576   1.127   3.895   2.436
  734SOL    HW2 4577   1.180   4.032   2.471
  734SOL     MW 4578   1.121   3.982   2.431
  735SOL     OW 4579   2.163   2.218   0.937
  735SOL    HW1 4580   2.147   2.225   0.843
  735SOL    HW2 4581   2.119   2.136   0.963
  735SOL     MW 4582   2.155   2.208   0.928
  736SOL     OW 4583   1.041   2.229   4.796
  736SOL    HW1 4584   1.109   2.224   4.863
  736SOL    HW2 4585   1.033   2.323   4.777
  736SOL     MW 4586   1.048   2.240   4.802
  737SOL     OW 4587   5.797   1.838   1.778
  737SOL    HW1 4588   5.755   1.891   1.846
  737SOL    HW2 4589   5.724   1.798   1.731
  737SOL     MW 4590   5.782   1.840   1.781
  738SOL     OW 4591   5.716   6.005   3.552
  738SOL    HW1 4592   5.791   6.018   3.610
  738SOL    HW2 4593   5.746   6.037   3.467
  738SOL     MW 4594   5.730   6.011   3.549
  739SOL     OW 4595   2.818   2.669   5.140
  739SOL    HW1 4596   2.885   2.647   5.075
  739SOL    HW2 4597   2.750   2.604   5.128
  739SOL     MW 4598   2.818   2.658   5.130
  740SOL     OW 4599   5.012   1.750   4.873
  740SOL    HW1 4600   5.077   1.814   4.845
  740SOL    HW2 4601   5.008   1.759   4.968
  740SOL     MW 4602   5.020   1.759   4.881
  741SOL     OW 4603   2.384   4.312   3.923
  741SOL    HW1 4604   2.291   4.298   3.904
  741SOL    HW2 4605   2.423   4.334   3.838
  741SOL     MW 4606   2.377   4.313   3.909
  742SOL     OW 4607   0.319   5.357   0.946
  742SOL    HW1 4608   0.378   5.302   0.894
  742SOL    HW2 4609   0.358   5.445   0.941
  742SOL     MW 4610   0.332   5.361   0.938
  743SOL     OW 4611   1.147   0.128   4.646
  743SOL    HW1 4612   1.194   0.121   4.562
  743SOL    HW2 4613   1.210   0.098   4.711
  743SOL     MW 4614   1.161   0.123   4.644
  744SOL     OW 4615   3.151   3.145   0.102
  744SOL    HW1 4616   3.124   3.121   0.190
  744SOL    HW2 4617   3.146   3.240   0.100
  744SOL     MW 4618   3.147   3.154   0.113
  745SOL     OW 4619   1.336   1.405   3.735
  745SOL    HW1 4620   1.396   1.450   3.676
  745SOL    HW2 4621   1.272   1.472   3.760
  745SOL     MW 4622   1.335   1.419   3.731
  746SOL     OW 4623   1.561   3.990   5.439
  746SOL    HW1 4624   1.640   4.037   5.414
  746SOL    HW2 4625   1.593   3.911   5.484
  746SOL     MW 4626   1.575   3.986   5.442
  747SOL     OW 4627   1.828   1.712   0.890
  747SOL    HW1 4628   1.792   1.641   0.943
  747SOL    HW2 4629   1.868   1.667   0.815
  747SOL     MW 4630   1.828   1.697   0.887
  748SOL     OW 4631   2.846   5.757   6.032
  748SOL    HW1 4632   2.819   5.680   5.981
  748SOL    HW2 4633   2.776   5.821   6.017
  748SOL     MW 4634   2.833   5.755   6.024
  749SOL     OW 4635   4.802   2.344   1.052
  749SOL    HW1 4636   4.782   2.406   0.982
  749SOL    HW2 4637   4.868   2.286   1.015
  749SOL     MW 4638   4.808   2.344   1.039
  750SOL     OW 4639   1.828   3.911   5.688
  750SOL    HW1 4640   1.829   3.819   5.663
  750SOL    HW2 4641   1.891   3.953   5.629
  750SOL     MW 4642   1.836   3.905   5.677
  751SOL     OW 4643   1.352   5.327   4.534
  751SOL    HW1 4644   1.388   5.401   4.583
  751SOL    HW2 4645   1.268   5.309   4.575
  751SOL     MW 4646   1.346   5.334   4.545
  752SOL     OW 4647   1.306   4.466   0.598
  752SOL    HW1 4648   1.213   4.457   0.619
  752SOL    HW2 4649   1.336   4.377   0.580
  752SOL     MW 4650   1.298   4.454   0.599
  753SOL     OW 4651   0.731   2.261   4.327
  753SOL    HW1 4652   0.763   2.171   4.332
  753SOL    HW2 4653   0.641   2.253   4.294
  753SOL     MW 4654   0.723   2.249   4.323
  754SOL     OW 4655   3.563   1.824   4.189
  754SOL    HW1 4656   3.638   1.815   4.248
  754SOL    HW2 4657   3.511   1.895   4.227
  754SOL     MW 4658   3.566   1.832   4.201
  755SOL     OW 4659   5.799   0.738   5.205
  755SOL    HW1 4660   5.774   0.647   5.224
  755SOL    HW2 4661   5.757   0.758   5.122
  755SOL     MW 4662   5.791   0.729   5.197
  756SOL     OW 4663   3.092   5.054   5.684
  756SOL    HW1 4664   3.159   5.121   5.701
  756SOL    HW2 4665   3.042   5.088   5.610
  756SOL     MW 4666   3.094   5.067   5.677
  757SOL     OW 4667   4.516   6.006   2.476
  757SOL    HW1 4668   4.459   6.062   2.423
  757SOL    HW2 4669   4.474   6.004   2.562
  757SOL     MW 4670   4.503   6.013   2.480
  758SOL     OW 4671   5.322   0.191   2.077
  758SOL    HW1 4672   5.228   0.202   2.094
  758SOL    HW2 4673   5.358   0.161   2.160
  758SOL     MW 4674   5.314   0.189   2.090
  759SOL     OW 4675   1.631   1.453   4.952
  759SOL    HW1 4676   1.653   1.525   4.894
  759SOL    HW2 4677   1.664   1.479   5.037
  759SOL     MW 4678   1.638   1.465   4.955
  760SOL     OW 4679   0.755   1.594   5.141
  760SOL    HW1 4680   0.715   1.682   5.144
  760SOL    HW2 4681   0.697   1.541   5.196
  760SOL     MW 4682   0.742   1.599   5.149
  761SOL     OW 4683   3.264   2.402   4.936
  761SOL    HW1 4684   3.279   2.475   4.997
  761SOL    HW2 4685   3.210   2.439   4.867
  761SOL     MW 4686   3.259   2.416   4.935
  762SOL     OW 4687   5.091   3.896   2.751
  762SOL    HW1 4688   5.128   3.950   2.681
  762SOL    HW2 4689   5.150   3.821   2.757
  762SOL     MW 4690   5.103   3.893   2.743
  763SOL     OW 4691   1.726   3.314   4.462
  763SOL    HW1 4692   1.764   3.308   4.550
  763SOL    HW2 4693   1.693   3.227   4.444
  763SOL     MW 4694   1.727   3.302   4.471
  764SOL     OW 4695   0.260   2.666   2.526
  764SOL    HW1 4696   0.301   2.695   2.445
  764SOL    HW2 4697   0.191   2.606   2.498
  764SOL     MW 4698   0.256   2.662   2.512
  765SOL     OW 4699   5.030   4.081   0.327
  765SOL    HW1 4700   5.007   4.049   0.413
  765SOL    HW2 4701   4.947   4.110   0.289
  765SOL     MW 4702   5.017   4.081   0.333
  766SOL     OW 4703   4.528   1.232   2.428
  766SOL    HW1 4704   4.517   1.189   2.513
  766SOL    HW2 4705   4.453   1.292   2.421
  766SOL     MW 4706   4.517   1.234   2.438
  767SOL     OW 4707   3.645   0.321   1.280
  767SOL    HW1 4708   3.705   0.255   1.246
  767SOL    HW2 4709   3.558   0.293   1.249
  767SOL     MW 4710   3.641   0.309   1.272
  768SOL     OW 4711   2.158   5.397   5.704
  768SOL    HW1 4712   2.091   5.340   5.668
  768SOL    HW2 4713   2.222   5.338   5.743
  768SOL     MW 4714   2.158   5.382   5.704
  769SOL     OW 4715   2.572   5.973   2.736
  769SOL    HW1 4716   2.506   5.926   2.786
  769SOL    HW2 4717   2.601   5.911   2.669
  769SOL     MW 4718   2.568   5.959   2.734
  770SOL     OW 4719   1.751   5.924   5.681
  770SOL    HW1 4720   1.782   6.004   5.724
  770SOL    HW2 4721   1.665   5.947   5.646
  770SOL     MW 4722   1.744   5.937   5.682
  771SOL     OW 4723   0.210   0.434   4.698
  771SOL    HW1 4724   0.298   0.422   4.662
  771SOL    HW2 4725   0.154   0.447   4.621
  771SOL     MW 4726   0.214   0.434   4.683
  772SOL     OW 4727   5.516   0.684   5.993
  772SOL    HW1 4728   5.432   0.637   5.994
  772SOL    HW2 4729   5.500   0.762   6.046
  772SOL     MW 4730   5.503   0.688   6.000
  773SOL     OW 4731   0.600   2.413   0.502
  773SOL    HW1 4732   0.553   2.338   0.465
  773SOL    HW2 4733   0.573   2.487   0.449
  773SOL     MW 4734   0.591   2.413   0.491
  774SOL     OW 4735   4.131   2.395   4.336
  774SOL    HW1 4736   4.223   2.401   4.362
  774SOL    HW2 4737   4.088   2.347   4.407
  774SOL     MW 4738   4.137   2.390   4.348
  775SOL     OW 4739   4.418   4.692   0.729
  775SOL    HW1 4740   4.387   4.781   0.747
  775SOL    HW2 4741   4.451   4.695   0.640
  775SOL     MW 4742   4.419   4.704   0.720
  776SOL     OW 4743   5.888   0.112   1.644
  776SOL    HW1 4744   5.845   0.117   1.558
  776SOL    HW2 4745   5.948   0.038   1.637
  776SOL     MW 4746   5.890   0.104   1.632
  777SOL     OW 4747   2.858   0.509   3.036
  777SOL    HW1 4748   2.882   0.560   3.114
  777SOL    HW2 4749   2.774   0.469   3.058
  777SOL     MW 4750   2.851   0.510   3.049
  778SOL     OW 4751   1.041   0.932   4.800
  778SOL    HW1 4752   1.005   0.844   4.791
  778SOL    HW2 4753   1.068   0.937   4.892
  778SOL     MW 4754   1.040   0.921   4.811
  779SOL     OW 4755   4.900   3.761   1.359
  779SOL    HW1 4756   4.924   3.745   1.267
  779SOL    HW2 4757   4.966   3.713   1.410
  779SOL     MW 4758   4.912   3.753   1.354
  780SOL     OW 4759   0.932   4.319   5.849
  780SOL    HW1 4760   0.877   4.381   5.801
  780SOL    HW2 4761   0.870   4.254   5.883
  780SOL     MW 4762   0.917   4.318   5.847
  781SOL     OW 4763   6.081   5.706   1.655
  781SOL    HW1 4764   6.039   5.662   1.728
  781SOL    HW2 4765   6.043   5.794   1.654
  781SOL     MW 4766   6.071   5.712   1.664
  782SOL     OW 4767   5.403   5.503   2.815
  782SOL    HW1 4768   5.358   5.583   2.788
  782SOL    HW2 4769   5.491   5.532   2.839
  782SOL     MW 4770   5.408   5.517   2.814
  783SOL     OW 4771   2.023   1.042   1.826
  783SOL    HW1 4772   2.042   1.135   1.827
  783SOL    HW2 4773   2.017   1.017   1.919
  783SOL     MW 4774   2.025   1.050   1.838
  784SOL     OW 4775   1.535   3.615   0.113
  784SOL    HW1 4776   1.603   3.559   0.076
  784SOL    HW2 4777   1.578   3.663   0.183
  784SOL     MW 4778   1.549   3.614   0.117
  785SOL     OW 4779   0.342   2.239   0.700
  785SOL    HW1 4780   0.262   2.217   0.651
  785SOL    HW2 4781   0.401   2.166   0.684
  785SOL     MW 4782   0.339   2.227   0.692
  786SOL     OW 4783   0.112   0.246   3.747
  786SOL    HW1 4784   0.157   0.165   3.723
  786SOL    HW2 4785   0.125   0.304   3.672
  786SOL     MW 4786   0.119   0.243   3.734
  787SOL     OW 4787   1.835   2.467   3.680
  787SOL    HW1 4788   1.782   2.532   3.725
  787SOL    HW2 4789   1.822   2.386   3.730
  787SOL     MW 4790   1.826   2.465   3.692
  788SOL     OW 4791   4.949   3.305   0.941
  788SOL    HW1 4792   4.886   3.233   0.953
  788SOL    HW2 4793   4.919   3.373   1.001
  788SOL     MW 4794   4.937   3.305   0.950
  789SOL     OW 4795   5.937   2.981   1.980
  789SOL    HW1 4796   6.009   2.958   1.921
  789SOL    HW2 4797   5.899   3.060   1.942
  789SOL     MW 4798   5.941   2.988   1.968
  790SOL     OW 4799   4.802   1.258   3.066
  790SOL    HW1 4800   4.798   1.188   3.131
  790SOL    HW2 4801   4.721   1.307   3.079
  790SOL     MW 4802   4.791   1.255   3.076
  791SOL     OW 4803   5.610   3.378   3.546
  791SOL    HW1 4804   5.643   3.460   3.511
  791SOL    HW2 4805   5.526   3.365   3.501
  791SOL     MW 4806   5.603   3.387   3.535
  792SOL     OW 4807   4.688   1.549   4.681
  792SOL    HW1 4808   4.606   1.523   4.640
  792SOL    HW2 4809   4.684   1.510   4.768
  792SOL     MW 4810   4.677   1.540   4.687
  793SOL     OW 4811   3.105   4.055   1.297
  793SOL    HW1 4812   3.177   4.103   1.256
  793SOL    HW2 4813   3.104   3.971   1.251
  793SOL     MW 4814   3.114   4.050   1.286
  794SOL     OW 4815   2.645   5.153   5.644
  794SOL    HW1 4816   2.658   5.132   5.736
  794SOL    HW2 4817   2.554   5.180   5.637
  794SOL     MW 4818   2.635   5.154   5.655
  795SOL     OW 4819   3.956   0.547   0.875
  795SOL    HW1 4820   4.035   0.507   0.909
  795SOL    HW2 4821   3.888   0.524   0.938
  795SOL     MW 4822   3.957   0.539   0.887
  796SOL     OW 4823   2.231   4.926   2.080
  796SOL    HW1 4824   2.243   4.960   1.991
  796SOL    HW2 4825   2.181   4.993   2.125
  796SOL     MW 4826   2.226   4.939   2.074
  797SOL     OW 4827   1.594   4.669   1.000
  797SOL    HW1 4828   1.561   4.628   1.080
  797SOL    HW2 4829   1.589   4.600   0.934
  797SOL     MW 4830   1.589   4.655   1.002
  798SOL     OW 4831   4.227   0.845   1.116
  798SOL    HW1 4832   4.309   0.892   1.127
  798SOL    HW2 4833   4.228   0.778   1.184
  798SOL     MW 4834   4.237   0.843   1.126
  799SOL     OW 4835   4.918   5.931   1.348
  799SOL    HW1 4836   4.969   5.915   1.268
  799SOL    HW2 4837   4.979   5.975   1.407
  799SOL     MW 4838   4.932   5.935   1.345
  800SOL     OW 4839   5.461   5.096   2.396
  800SOL    HW1 4840   5.442   5.038   2.470
  800SOL    HW2 4841   5.413   5.176   2.416
  800SOL     MW 4842   5.453   5.099   2.408
  801SOL     OW 4843   3.219   5.487   3.130
  801SOL    HW1 4844   3.231   5.394   3.110
  801SOL    HW2 4845   3.130   5.493   3.166
  801SOL     MW 4846   3.209   5.476   3.132
  802SOL     OW 4847   0.041   0.194   5.684
  802SOL    HW1 4848   0.132   0.166   5.684
  802SOL    HW2 4849   0.001   0.144   5.613
  802SOL     MW 4850   0.047   0.184   5.675
  803SOL     OW 4851   4.740   1.137   5.589
  803SOL    HW1 4852   4.671   1.179   5.537
  803SOL    HW2 4853   4.818   1.189   5.571
  803SOL     MW 4854   4.741   1.149   5.580
  804SOL     OW 4855   1.806   3.260   5.355
  804SOL    HW1 4856   1.767   3.173   5.346
  804SOL    HW2 4857   1.821   3.270   5.449
  804SOL     MW 4858   1.803   3.250   5.366
  805SOL     OW 4859   5.578   3.746   1.847
  805SOL    HW1 4860   5.566   3.654   1.870
  805SOL    HW2 4861   5.586   3.745   1.751
  805SOL     MW 4862   5.577   3.734   1.837
  806SOL     OW 4863   0.335   2.896   2.677
  806SOL    HW1 4864   0.324   2.977   2.627
  806SOL    HW2 4865   0.313   2.826   2.616
  806SOL     MW 4866   0.331   2.898   2.663
  807SOL     OW 4867   0.814   1.580   0.425
  807SOL    HW1 4868   0.840   1.672   0.430
  807SOL    HW2 4869   0.784   1.569   0.335
  807SOL     MW 4870   0.813   1.591   0.414
  808SOL     OW 4871   2.860   0.429   5.945
  808SOL    HW1 4872   2.910   0.349   5.961
  808SOL    HW2 4873   2.920   0.486   5.897
  808SOL     MW 4874   2.874   0.426   5.941
  809SOL     OW 4875   4.717   0.394   0.311
  809SOL    HW1 4876   4.626   0.363   0.305
  809SOL    HW2 4877   4.732   0.407   0.404
  809SOL     MW 4878   4.707   0.392   0.322
  810SOL     OW 4879   5.341   4.868   3.100
  810SOL    HW1 4880   5.247   4.853   3.113
  810SOL    HW2 4881   5.345   4.937   3.033
  810SOL     MW 4882   5.329   4.875   3.093
  811SOL     OW 4883   0.320   1.918   5.342
  811SOL    HW1 4884   0.302   1.976   5.415
  811SOL    HW2 4885   0.298   1.830   5.374
  811SOL     MW 4886   0.315   1.914   5.355
  812SOL     OW 4887   0.359   3.908   0.927
  812SOL    HW1 4888   0.453   3.920   0.918
  812SOL    HW2 4889   0.329   3.985   0.976
  812SOL     MW 4890   0.367   3.920   0.932
  813SOL     OW 4891   0.701   2.193   2.555
  813SOL    HW1 4892   0.662   2.105   2.558
  813SOL    HW2 4893   0.760   2.190   2.479
  813SOL     MW 4894   0.704   2.181   2.545
  814SOL     OW 4895   6.016   4.003   0.572
  814SOL    HW1 4896   6.076   4.023   0.644
  814SOL    HW2 4897   5.930   3.999   0.613
  814SOL     MW 4898   6.013   4.005   0.586
  815SOL     OW 4899   1.577   1.273   0.433
  815SOL    HW1 4900   1.633   1.196   0.421
  815SOL    HW2 4901   1.512   1.266   0.364
  815SOL     MW 4902   1.576   1.262   0.423
  816SOL     OW 4903   4.221   3.911   1.657
  816SOL    HW1 4904   4.235   3.875   1.744
  816SOL    HW2 4905   4.175   3.842   1.609
  816SOL     MW 4906   4.217   3.898   1.662
  817SOL     OW 4907   0.723   0.593   3.070
  817SOL    HW1 4908   0.631   0.619   3.067
  817SOL    HW2 4909   0.764   0.639   2.998
  817SOL     MW 4910   0.717   0.602   3.061
  818SOL     OW 4911   3.692   3.398   0.300
  818SOL    HW1 4912   3.662   3.480   0.340
  818SOL    HW2 4913   3.613   3.359   0.262
  818SOL     MW 4914   3.678   3.404   0.300
  819SOL     OW 4915   2.157   2.715   4.965
  819SOL    HW1 4916   2.100   2.683   5.035
  819SOL    HW2 4917   2.181   2.804   4.993
  819SOL     MW 4918   2.153   2.722   4.978
  820SOL     OW 4919   4.216   0.504   1.013
  820SOL    HW1 4920   4.201   0.410   1.023
  820SOL    HW2 4921   4.287   0.511   0.949
  820SOL     MW 4922   4.223   0.493   1.006
  821SOL     OW 4923   0.229   5.185   4.637
  821SOL    HW1 4924   0.256   5.214   4.550
  821SOL    HW2 4925   0.279   5.105   4.652
  821SOL     MW 4926   0.239   5.178   4.628
  822SOL     OW 4927   0.760   4.419   3.511
  822SOL    HW1 4928   0.672   4.414   3.473
  822SOL    HW2 4929   0.749   4.472   3.590
  822SOL     MW 4930   0.747   4.425   3.516
  823SOL     OW 4931   5.116   0.173   3.987
  823SOL    HW1 4932   5.163   0.256   3.988
  823SOL    HW2 4933   5.056   0.180   3.913
  823SOL     MW 4934   5.115   0.184   3.978
  824SOL     OW 4935   5.465   2.655   0.534
  824SOL    HW1 4936   5.521   2.722   0.573
  824SOL    HW2 4937   5.430   2.696   0.454
  824SOL     MW 4938   5.468   2.669   0.529
  825SOL     OW 4939   5.118   5.946   0.264
  825SOL    HW1 4940   5.064   6.025   0.272
  825SOL    HW2 4941   5.169   5.944   0.345
  825SOL     MW 4942   5.118   5.956   0.276
  826SOL     OW 4943   0.769   0.450   0.924
  826SOL    HW1 4944   0.768   0.366   0.878
  826SOL    HW2 4945   0.816   0.432   1.005
  826SOL     MW 4946   0.775   0.437   0.928
  827SOL     OW 4947   2.610   5.056   0.893
  827SOL    HW1 4948   2.648   5.143   0.887
  827SOL    HW2 4949   2.675   4.998   0.855
  827SOL     MW 4950   2.623   5.060   0.887
  828SOL     OW 4951   3.819   5.000   4.308
  828SOL    HW1 4952   3.777   5.008   4.394
  828SOL    HW2 4953   3.906   4.964   4.328
  828SOL     MW 4954   3.825   4.996   4.322
  829SOL     OW 4955   1.308   0.919   4.685
  829SOL    HW1 4956   1.237   0.923   4.749
  829SOL    HW2 4957   1.388   0.918   4.737
  829SOL     MW 4958   1.309   0.919   4.700
  830SOL     OW 4959   0.322   2.478   2.737
  830SOL    HW1 4960   0.302   2.531   2.659
  830SOL    HW2 4961   0.354   2.541   2.801
  830SOL     MW 4962   0.324   2.493   2.735
  831SOL     OW 4963   3.733   4.590   0.511
  831SOL    HW1 4964   3.775   4.602   0.426
  831SOL    HW2 4965   3.805   4.566   0.570
  831SOL     MW 4966   3.747   4.588   0.508
  832SOL     OW 4967   2.640   6.056   3.960
  832SOL    HW1 4968   2.664   5.998   4.032
  832SOL    HW2 4969   2.561   6.101   3.990
  832SOL     MW 4970   2.633   6.054   3.973
  833SOL     OW 4971   0.071   4.238   2.711
  833SOL    HW1 4972   0.008   4.229   2.639
  833SOL    HW2 4973   0.019   4.225   2.790
  833SOL     MW 4974   0.056   4.235   2.712
  834SOL     OW 4975   4.127   2.505   1.223
  834SOL    HW1 4976   4.034   2.485   1.211
  834SOL    HW2 4977   4.153   2.546   1.141
  834SOL     MW 4978   4.118   2.507   1.211
  835SOL     OW 4979   2.773   3.529   4.580
  835SOL    HW1 4980   2.680   3.506   4.573
  835SOL    HW2 4981   2.802   3.488   4.661
  835SOL     MW 4982   2.765   3.521   4.589
  836SOL     OW 4983   0.383   4.098   1.139
  836SOL    HW1 4984   0.434   4.040   1.196
  836SOL    HW2 4985   0.448   4.159   1.104
  836SOL     MW 4986   0.398   4.098   1.142
  837SOL     OW 4987   3.493   0.921   2.846
  837SOL    HW1 4988   3.531   0.898   2.931
  837SOL    HW2 4989   3.565   0.906   2.784
  837SOL     MW 4990   3.507   0.916   2.849
  838SOL     OW 4991   0.039   5.459   3.154
  838SOL    HW1 4992   0.050   5.532   3.092
  838SOL    HW2 4993   0.119   5.407   3.143
  838SOL     MW 4994   0.051   5.462   3.144
  839SOL     OW 4995   3.548   1.164   1.284
  839SOL    HW1 4996   3.545   1.164   1.188
  839SOL    HW2 4997   3.635   1.195   1.305
  839SOL     MW 4998   3.558   1.168   1.274
  840SOL     OW 4999   1.238   4.554   0.203
  840SOL    HW1 5000   1.200   4.638   0.230
  840SOL    HW2 5001   1.200   4.490   0.264
  840SOL     MW 5002   1.228   4.556   0.215
  841SOL     OW 5003   1.352   5.662   3.973
  841SOL    HW1 5004   1.393   5.584   3.937
  841SOL    HW2 5005   1.378   5.663   4.065
  841SOL     MW 5006   1.361   5.652   3.980
  842SOL     OW 5007   4.303   5.408   3.183
  842SOL    HW1 5008   4.273   5.321   3.210
  842SOL    HW2 5009   4.362   5.390   3.109
  842SOL     MW 5010   4.307   5.394   3.177
  843SOL     OW 5011   3.036   5.749   2.962
  843SOL    HW1 5012   3.083   5.667   2.946
  843SOL    HW2 5013   3.032   5.755   3.058
  843SOL     MW 5014   3.042   5.740   2.972
  844SOL     OW 5015   3.073   4.194   3.724
  844SOL    HW1 5016   3.098   4.285   3.705
  844SOL    HW2 5017   3.151   4.143   3.703
  844SOL     MW 5018   3.086   4.199   3.719
  845SOL     OW 5019   0.290   0.131   5.648
  845SOL    HW1 5020   0.281   0.079   5.568
  845SOL    HW2 5021   0.341   0.208   5.621
  845SOL     MW 5022   0.295   0.134   5.634
  846SOL     OW 5023   3.122   5.751   0.312
  846SOL    HW1 5024   3.076   5.751   0.228
  846SOL    HW2 5025   3.184   5.824   0.305
  846SOL     MW 5026   3.124   5.760   0.301
  847SOL     OW 5027   3.168   0.946   0.650
  847SOL    HW1 5028   3.086   0.905   0.676
  847SOL    HW2 5029   3.231   0.874   0.648
  847SOL     MW 5030   3.166   0.932   0.653
  848SOL     OW 5031   4.593   5.775   4.330
  848SOL    HW1 5032   4.666   5.722   4.362
  848SOL    HW2 5033   4.525   5.764   4.396
  848SOL     MW 5034   4.594   5.766   4.342
  849SOL     OW 5035   5.493   2.645   5.085
  849SOL    HW1 5036   5.448   2.571   5.126
  849SOL    HW2 5037   5.428   2.683   5.025
  849SOL     MW 5038   5.479   2.641   5.082
  850SOL     OW 5039   5.562   4.567   4.216
  850SOL    HW1 5040   5.583   4.636   4.279
  850SOL    HW2 5041   5.578   4.486   4.263
  850SOL     MW 5042   5.567   4.566   4.230
  851SOL     OW 5043   3.981   5.997   5.578
  851SOL    HW1 5044   3.987   6.086   5.544
  851SOL    HW2 5045   4.016   5.942   5.508
  851SOL     MW 5046   3.986   6.001   5.565
  852SOL     OW 5047   4.072   4.764   1.860
  852SOL    HW1 5048   4.104   4.770   1.770
  852SOL    HW2 5049   4.143   4.722   1.908
  852SOL     MW 5050   4.085   4.759   1.855
  853SOL     OW 5051   2.024   4.810   3.011
  853SOL    HW1 5052   2.000   4.883   2.954
  853SOL    HW2 5053   1.993   4.733   2.965
  853SOL     MW 5054   2.017   4.810   2.998
  854SOL     OW 5055   4.641   2.919   4.911
  854SOL    HW1 5056   4.688   2.982   4.965
  854SOL    HW2 5057   4.580   2.876   4.971
  854SOL     MW 5058   4.639   2.921   4.926
  855SOL     OW 5059   4.716   5.162   2.233
  855SOL    HW1 5060   4.707   5.215   2.154
  855SOL    HW2 5061   4.806   5.177   2.262
  855SOL     MW 5062   4.726   5.171   2.227
  856SOL     OW 5063   0.589   4.273   1.090
  856SOL    HW1 5064   0.646   4.320   1.151
  856SOL    HW2 5065   0.642   4.198   1.061
  856SOL     MW 5066   0.603   4.269   1.094
  857SOL     OW 5067   0.033   2.748   6.068
  857SOL    HW1 5068   0.106   2.688   6.053
  857SOL    HW2 5069  -0.040   2.692   6.094
  857SOL     MW 5070   0.033   2.733   6.070
  858SOL     OW 5071   5.638   4.403   4.681
  858SOL    HW1 5072   5.562   4.441   4.727
  858SOL    HW2 5073   5.704   4.473   4.683
  858SOL     MW 5074   5.636   4.417   4.687
  859SOL     OW 5075   4.864   0.429   2.492
  859SOL    HW1 5076   4.769   0.432   2.501
  859SOL    HW2 5077   4.882   0.337   2.469
  859SOL     MW 5078   4.854   0.417   2.490
  860SOL     OW 5079   5.386   0.115   3.841
  860SOL    HW1 5080   5.339   0.190   3.878
  860SOL    HW2 5081   5.434   0.078   3.915
  860SOL     MW 5082   5.386   0.120   3.855
  861SOL     OW 5083   0.524   1.616   1.412
  861SOL    HW1 5084   0.456   1.604   1.479
  861SOL    HW2 5085   0.605   1.589   1.455
  861SOL     MW 5086   0.526   1.611   1.426
  862SOL     OW 5087   2.011   4.559   1.005
  862SOL    HW1 5088   2.049   4.606   0.931
  862SOL    HW2 5089   1.994   4.471   0.972
  862SOL     MW 5090   2.013   4.554   0.992
  863SOL     OW 5091   1.726   4.513   3.209
  863SOL    HW1 5092   1.675   4.538   3.286
  863SOL    HW2 5093   1.679   4.438   3.172
  863SOL     MW 5094   1.713   4.506   3.214
  864SOL     OW 5095   1.733   0.290   2.344
  864SOL    HW1 5096   1.777   0.342   2.276
  864SOL    HW2 5097   1.804   0.248   2.392
  864SOL     MW 5098   1.747   0.291   2.341
  865SOL     OW 5099   4.965   4.250   1.237
  865SOL    HW1 5100   5.051   4.218   1.208
  865SOL    HW2 5101   4.931   4.182   1.294
  865SOL     MW 5102   4.972   4.237   1.240
  866SOL     OW 5103   4.046   2.538   0.555
  866SOL    HW1 5104   3.959   2.577   0.559
  866SOL    HW2 5105   4.099   2.590   0.615
  866SOL     MW 5106   4.042   2.550   0.563
  867SOL     OW 5107   3.159   5.525   1.204
  867SOL    HW1 5108   3.239   5.486   1.240
  867SOL    HW2 5109   3.185   5.557   1.118
  867SOL     MW 5110   3.173   5.524   1.198
  868SOL     OW 5111   5.402   4.740   4.526
  868SOL    HW1 5112   5.321   4.786   4.548
  868SOL    HW2 5113   5.373   4.664   4.475
  868SOL     MW 5114   5.387   4.736   4.522
  869SOL     OW 5115   2.026   4.383   0.515
  869SOL    HW1 5116   1.933   4.395   0.496
  869SOL    HW2 5117   2.070   4.387   0.430
  869SOL     MW 5118   2.020   4.385   0.502
  870SOL     OW 5119   3.904   4.448   1.242
  870SOL    HW1 5120   3.943   4.534   1.259
  870SOL    HW2 5121   3.976   4.395   1.209
  870SOL     MW 5122   3.918   4.452   1.240
  871SOL     OW 5123   3.670   1.837   1.147
  871SOL    HW1 5124   3.759   1.853   1.178
  871SOL    HW2 5125   3.654   1.907   1.084
  871SOL     MW 5126   3.680   1.848   1.143
  872SOL     OW 5127   0.813   4.391   0.437
  872SOL    HW1 5128   0.791   4.457   0.371
  872SOL    HW2 5129   0.772   4.423   0.518
  872SOL     MW 5130   0.805   4.403   0.439
  873SOL     OW 5131   3.508   0.850   2.497
  873SOL    HW1 5132   3.579   0.814   2.550
  873SOL    HW2 5133   3.446   0.777   2.488
  873SOL     MW 5134   3.509   0.836   2.503
  874SOL     OW 5135   3.182   0.392   3.164
  874SOL    HW1 5136   3.196   0.302   3.133
  874SOL    HW2 5137   3.262   0.414   3.212
  874SOL     MW 5138   3.194   0.383   3.166
  875SOL     OW 5139   5.460   3.694   1.048
  875SOL    HW1 5140   5.444   3.780   1.009
  875SOL    HW2 5141   5.547   3.669   1.018
  875SOL     MW 5142   5.469   3.702   1.040
  876SOL     OW 5143   0.029   2.303   2.823
  876SOL    HW1 5144   0.088   2.257   2.883
  876SOL    HW2 5145  -0.038   2.238   2.801
  876SOL     MW 5146   0.028   2.289   2.828
  877SOL     OW 5147   3.818   3.590   5.083
  877SOL    HW1 5148   3.791   3.503   5.112
  877SOL    HW2 5149   3.735   3.637   5.068
  877SOL     MW 5150   3.804   3.585   5.085
  878SOL     OW 5151   3.234   5.227   3.820
  878SOL    HW1 5152   3.234   5.227   3.724
  878SOL    HW2 5153   3.233   5.320   3.844
  878SOL     MW 5154   3.234   5.239   3.811
  879SOL     OW 5155   2.710   1.623   4.386
  879SOL    HW1 5156   2.657   1.700   4.410
  879SOL    HW2 5157   2.666   1.587   4.309
  879SOL     MW 5158   2.697   1.628   4.379
  880SOL     OW 5159   5.034   1.349   1.395
  880SOL    HW1 5160   5.121   1.340   1.356
  880SOL    HW2 5161   5.021   1.268   1.444
  880SOL     MW 5162   5.044   1.338   1.396
  881SOL     OW 5163   1.304   4.409   2.126
  881SOL    HW1 5164   1.253   4.406   2.207
  881SOL    HW2 5165   1.369   4.340   2.136
  881SOL     MW 5166   1.306   4.400   2.138
  882SOL     OW 5167   3.351   2.071   3.913
  882SOL    HW1 5168   3.349   2.096   3.821
  882SOL    HW2 5169   3.429   2.114   3.947
  882SOL     MW 5170   3.361   2.080   3.905
  883SOL     OW 5171   1.309   3.721   2.693
  883SOL    HW1 5172   1.287   3.814   2.704
  883SOL    HW2 5173   1.286   3.701   2.602
  883SOL     MW 5174   1.303   3.730   2.683
  884SOL     OW 5175   5.213   3.604   0.958
  884SOL    HW1 5176   5.189   3.512   0.970
  884SOL    HW2 5177   5.295   3.613   1.005
  884SOL     MW 5178   5.220   3.593   0.966
  885SOL     OW 5179   0.838   2.252   3.567
  885SOL    HW1 5180   0.862   2.344   3.557
  885SOL    HW2 5181   0.796   2.248   3.653
  885SOL     MW 5182   0.835   2.264   3.577
  886SOL     OW 5183   2.633   2.747   0.869
  886SOL    HW1 5184   2.546   2.725   0.901
  886SOL    HW2 5185   2.641   2.699   0.787
  886SOL     MW 5186   2.623   2.738   0.863
  887SOL     OW 5187   5.871   0.610   1.986
  887SOL    HW1 5188   5.959   0.573   1.976
  887SOL    HW2 5189   5.823   0.579   1.909
  887SOL     MW 5190   5.877   0.601   1.975
  888SOL     OW 5191   5.645   2.983   0.292
  888SOL    HW1 5192   5.708   3.012   0.226
  888SOL    HW2 5193   5.561   2.981   0.247
  888SOL     MW 5194   5.642   2.987   0.278
  889SOL     OW 5195   0.577   5.873   2.741
  889SOL    HW1 5196   0.541   5.956   2.772
  889SOL    HW2 5197   0.666   5.871   2.775
  889SOL     MW 5198   0.583   5.883   2.749
  890SOL     OW 5199   2.969   0.696   5.054
  890SOL    HW1 5200   3.061   0.678   5.033
  890SOL    HW2 5201   2.964   0.792   5.056
  890SOL     MW 5202   2.980   0.706   5.051
  891SOL     OW 5203   2.279   3.880   5.007
  891SOL    HW1 5204   2.362   3.912   4.972
  891SOL    HW2 5205   2.252   3.947   5.070
  891SOL     MW 5206   2.286   3.893   5.011
  892SOL     OW 5207   4.790   2.809   4.723
  892SOL    HW1 5208   4.754   2.858   4.797
  892SOL    HW2 5209   4.728   2.824   4.652
  892SOL     MW 5210   4.778   2.817   4.723
  893SOL     OW 5211   2.043   5.792   4.174
  893SOL    HW1 5212   2.131   5.761   4.196
  893SOL    HW2 5213   1.992   5.779   4.254
  893SOL     MW 5214   2.048   5.786   4.187
  894SOL     OW 5215   1.075   5.745   3.538
  894SOL    HW1 5216   1.020   5.689   3.484
  894SOL    HW2 5217   1.147   5.688   3.565
  894SOL     MW 5218   1.077   5.731   3.534
  895SOL     OW 5219   0.230   4.086   1.876
  895SOL    HW1 5220   0.284   4.030   1.819
  895SOL    HW2 5221   0.277   4.085   1.960
  895SOL     MW 5222   0.243   4.079   1.880
  896SOL     OW 5223   3.131   0.563   2.610
  896SOL    HW1 5224   3.211   0.586   2.563
  896SOL    HW2 5225   3.077   0.642   2.604
  896SOL     MW 5226   3.134   0.576   2.603
  897SOL     OW 5227   0.797   1.105   0.578
  897SOL    HW1 5228   0.778   1.042   0.648
  897SOL    HW2 5229   0.889   1.126   0.590
  897SOL     MW 5230   0.806   1.100   0.588
  898SOL     OW 5231   1.550   1.467   1.595
  898SOL    HW1 5232   1.621   1.527   1.616
  898SOL    HW2 5233   1.479   1.491   1.655
  898SOL     MW 5234   1.550   1.477   1.605
  899SOL     OW 5235   0.395   3.345   1.108
  899SOL    HW1 5236   0.475   3.299   1.132
  899SOL    HW2 5237   0.338   3.276   1.072
  899SOL     MW 5238   0.398   3.330   1.106
  900SOL     OW 5239   2.588   1.308   2.825
  900SOL    HW1 5240   2.604   1.402   2.835
  900SOL    HW2 5241   2.617   1.270   2.909
  900SOL     MW 5242   2.594   1.315   2.837
  901SOL     OW 5243   1.623   3.709   0.671
  901SOL    HW1 5244   1.546   3.662   0.704
  901SOL    HW2 5245   1.606   3.801   0.692
  901SOL     MW 5246   1.611   3.715   0.678
  902SOL     OW 5247   0.296   0.337   6.081
  902SOL    HW1 5248   0.374   0.363   6.033
  902SOL    HW2 5249   0.225   0.344   6.017
  902SOL     MW 5250   0.297   0.341   6.067
  903SOL     OW 5251   6.009   1.681   0.366
  903SOL    HW1 5252   6.038   1.624   0.296
  903SOL    HW2 5253   5.921   1.708   0.341
  903SOL     MW 5254   6.001   1.677   0.354
  904SOL     OW 5255   4.329   3.176   5.239
  904SOL    HW1 5256   4.417   3.212   5.229
  904SOL    HW2 5257   4.276   3.251   5.265
  904SOL     MW 5258   4.334   3.190   5.241
  905SOL     OW 5259   5.166   2.551   5.361
  905SOL    HW1 5260   5.108   2.617   5.323
  905SOL    HW2 5261   5.209   2.511   5.285
  905SOL     MW 5262   5.164   2.555   5.346
  906SOL     OW 5263   5.098   3.058   4.203
  906SOL    HW1 5264   5.093   2.965   4.181
  906SOL    HW2 5265   5.161   3.094   4.140
  906SOL     MW 5266   5.105   3.050   4.192
  907SOL     OW 5267   5.023   2.723   5.196
  907SOL    HW1 5268   5.010   2.813   5.224
  907SOL    HW2 5269   4.942   2.701   5.148
  907SOL     MW 5270   5.011   2.732   5.193
  908SOL     OW 5271   3.984   4.064   2.206
  908SOL    HW1 5272   3.914   4.006   2.238
  908SOL    HW2 5273   4.035   4.084   2.285
  908SOL     MW 5274   3.981   4.059   2.220
  909SOL     OW 5275   5.842   2.541   2.202
  909SOL    HW1 5276   5.810   2.552   2.112
  909SOL    HW2 5277   5.849   2.446   2.213
  909SOL     MW 5278   5.839   2.530   2.192
  910SOL     OW 5279   3.944   5.350   2.025
  910SOL    HW1 5280   3.977   5.305   1.947
  910SOL    HW2 5281   3.908   5.433   1.992
  910SOL     MW 5282   3.944   5.355   2.011
  911SOL     OW 5283   4.267   5.703   1.928
  911SOL    HW1 5284   4.327   5.736   1.861
  911SOL    HW2 5285   4.253   5.778   1.986
  911SOL     MW 5286   4.273   5.717   1.926
  912SOL     OW 5287   1.510   0.153   0.797
  912SOL    HW1 5288   1.581   0.106   0.840
  912SOL    HW2 5289   1.446   0.085   0.776
  912SOL     MW 5290   1.511   0.139   0.800
  913SOL     OW 5291   5.616   1.394   3.651
  913SOL    HW1 5292   5.570   1.455   3.593
  913SOL    HW2 5293   5.547   1.350   3.699
  913SOL     MW 5294   5.601   1.396   3.649
  914SOL     OW 5295   5.606   0.392   2.224
  914SOL    HW1 5296   5.541   0.335   2.266
  914SOL    HW2 5297   5.689   0.370   2.267
  914SOL     MW 5298   5.608   0.382   2.235
  915SOL     OW 5299   5.803   4.149   3.423
  915SOL    HW1 5300   5.873   4.195   3.378
  915SOL    HW2 5301   5.753   4.218   3.467
  915SOL     MW 5302   5.805   4.163   3.423
  916SOL     OW 5303   1.670   4.052   2.527
  916SOL    HW1 5304   1.764   4.050   2.547
  916SOL    HW2 5305   1.635   4.120   2.584
  916SOL     MW 5306   1.678   4.060   2.537
  917SOL     OW 5307   3.485   4.604   4.742
  917SOL    HW1 5308   3.526   4.672   4.690
  917SOL    HW2 5309   3.557   4.562   4.789
  917SOL     MW 5310   3.499   4.607   4.742
  918SOL     OW 5311   0.223   5.034   4.268
  918SOL    HW1 5312   0.209   4.947   4.305
  918SOL    HW2 5313   0.302   5.066   4.312
  918SOL     MW 5314   0.231   5.027   4.278
  919SOL     OW 5315   0.921   2.736   4.269
  919SOL    HW1 5316   1.008   2.775   4.281
  919SOL    HW2 5317   0.887   2.725   4.357
  919SOL     MW 5318   0.928   2.739   4.282
  920SOL     OW 5319   1.639   4.364   3.680
  920SOL    HW1 5320   1.720   4.414   3.680
  920SOL    HW2 5321   1.595   4.389   3.598
  920SOL     MW 5322   1.643   4.373   3.669
  921SOL     OW 5323   1.473   4.925   1.941
  921SOL    HW1 5324   1.447   4.835   1.962
  921SOL    HW2 5325   1.567   4.921   1.927
  921SOL     MW 5326   1.481   4.913   1.942
  922SOL     OW 5327   0.491   3.950   3.966
  922SOL    HW1 5328   0.575   3.992   3.950
  922SOL    HW2 5329   0.492   3.873   3.909
  922SOL     MW 5330   0.502   3.946   3.956
  923SOL     OW 5331   1.033   1.867   1.441
  923SOL    HW1 5332   1.036   1.838   1.350
  923SOL    HW2 5333   1.078   1.799   1.489
  923SOL     MW 5334   1.039   1.855   1.435
  924SOL     OW 5335   3.672   4.906   5.716
  924SOL    HW1 5336   3.582   4.913   5.749
  924SOL    HW2 5337   3.708   4.829   5.761
  924SOL     MW 5338   3.665   4.897   5.726
  925SOL     OW 5339   1.445   3.967   3.778
  925SOL    HW1 5340   1.374   3.915   3.815
  925SOL    HW2 5341   1.508   3.901   3.746
  925SOL     MW 5342   1.444   3.952   3.779
  926SOL     OW 5343   1.150   4.042   2.171
  926SOL    HW1 5344   1.059   4.045   2.140
  926SOL    HW2 5345   1.142   4.021   2.265
  926SOL     MW 5346   1.137   4.040   2.179
  927SOL     OW 5347   5.713   3.898   3.405
  927SOL    HW1 5348   5.630   3.905   3.357
  927SOL    HW2 5349   5.744   3.989   3.412
  927SOL     MW 5350   5.706   3.911   3.400
  928SOL     OW 5351   2.218   1.655   2.227
  928SOL    HW1 5352   2.300   1.620   2.262
  928SOL    HW2 5353   2.205   1.606   2.145
  928SOL     MW 5354   2.227   1.644   2.221
  929SOL     OW 5355   4.212   0.395   2.861
  929SOL    HW1 5356   4.280   0.333   2.833
  929SOL    HW2 5357   4.233   0.476   2.814
  929SOL     MW 5358   4.223   0.397   2.851
  930SOL     OW 5359   4.758   5.354   2.004
  930SOL    HW1 5360   4.821   5.344   1.932
  930SOL    HW2 5361   4.766   5.446   2.030
  930SOL     MW 5362   4.767   5.364   1.998
  931SOL     OW 5363   5.978   0.685   4.609
  931SOL    HW1 5364   6.026   0.640   4.540
  931SOL    HW2 5365   5.887   0.656   4.598
  931SOL     MW 5366   5.973   0.676   4.599
  932SOL     OW 5367   0.264   1.851   3.586
  932SOL    HW1 5368   0.201   1.812   3.525
  932SOL    HW2 5369   0.247   1.945   3.581
  932SOL     MW 5370   0.254   1.858   3.578
  933SOL     OW 5371   0.160   5.288   2.585
  933SOL    HW1 5372   0.195   5.339   2.512
  933SOL    HW2 5373   0.070   5.320   2.595
  933SOL     MW 5374   0.153   5.299   2.577
  934SOL     OW 5375   0.138   3.937   5.973
  934SOL    HW1 5376   0.150   3.842   5.967
  934SOL    HW2 5377   0.218   3.974   5.935
  934SOL     MW 5378   0.150   3.930   5.968
  935SOL     OW 5379   1.359   0.830   1.921
  935SOL    HW1 5380   1.265   0.817   1.909
  935SOL    HW2 5381   1.365   0.917   1.962
  935SOL     MW 5382   1.348   0.840   1.925
  936SOL     OW 5383   2.557   2.430   1.484
  936SOL    HW1 5384   2.528   2.381   1.561
  936SOL    HW2 5385   2.640   2.469   1.511
  936SOL     MW 5386   2.564   2.428   1.498
  937SOL     OW 5387   1.740   5.418   3.396
  937SOL    HW1 5388   1.762   5.478   3.467
  937SOL    HW2 5389   1.656   5.451   3.362
  937SOL     MW 5390   1.732   5.430   3.400
  938SOL     OW 5391   4.613   1.572   0.840
  938SOL    HW1 5392   4.678   1.502   0.848
  938SOL    HW2 5393   4.630   1.612   0.755
  938SOL     MW 5394   4.623   1.568   0.831
  939SOL     OW 5395   5.755   4.138   2.822
  939SOL    HW1 5396   5.715   4.225   2.829
  939SOL    HW2 5397   5.784   4.132   2.731
  939SOL     MW 5398   5.754   4.148   2.811
  940SOL     OW 5399   5.628   5.101   3.019
  940SOL    HW1 5400   5.686   5.172   2.991
  940SOL    HW2 5401   5.686   5.025   3.029
  940SOL     MW 5402   5.643   5.100   3.017
  941SOL     OW 5403   1.035   0.932   2.194
  941SOL    HW1 5404   1.101   0.935   2.262
  941SOL    HW2 5405   0.964   0.880   2.231
  941SOL     MW 5406   1.034   0.925   2.207
  942SOL     OW 5407   2.265   0.328   3.111
  942SOL    HW1 5408   2.194   0.387   3.136
  942SOL    HW2 5409   2.317   0.318   3.191
  942SOL     MW 5410   2.263   0.334   3.124
  943SOL     OW 5411   2.259   0.447   4.069
  943SOL    HW1 5412   2.169   0.441   4.036
  943SOL    HW2 5413   2.279   0.541   4.068
  943SOL     MW 5414   2.250   0.458   4.064
  944SOL     OW 5415   5.330   2.723   0.297
  944SOL    HW1 5416   5.311   2.641   0.252
  944SOL    HW2 5417   5.244   2.756   0.323
  944SOL     MW 5418   5.316   2.717   0.294
  945SOL     OW 5419   1.004   5.267   1.002
  945SOL    HW1 5420   0.961   5.313   0.930
  945SOL    HW2 5421   1.053   5.197   0.961
  945SOL     MW 5422   1.005   5.264   0.988
  946SOL     OW 5423   4.807   4.489   2.921
  946SOL    HW1 5424   4.772   4.537   2.846
  946SOL    HW2 5425   4.743   4.502   2.990
  946SOL     MW 5426   4.794   4.496   2.920
  947SOL     OW 5427   4.973   0.670   5.895
  947SOL    HW1 5428   5.022   0.591   5.873
  947SOL    HW2 5429   5.024   0.741   5.858
  947SOL     MW 5430   4.986   0.669   5.888
  948SOL     OW 5431   1.118   0.309   5.396
  948SOL    HW1 5432   1.105   0.263   5.479
  948SOL    HW2 5433   1.170   0.386   5.420
  948SOL     MW 5434   1.123   0.313   5.410
  949SOL     OW 5435   4.699   5.090   5.706
  949SOL    HW1 5436   4.641   5.055   5.638
  949SOL    HW2 5437   4.668   5.180   5.720
  949SOL     MW 5438   4.687   5.097   5.699
  950SOL     OW 5439   4.480   5.760   4.576
  950SOL    HW1 5440   4.539   5.787   4.646
  950SOL    HW2 5441   4.431   5.687   4.614
  950SOL     MW 5442   4.481   5.754   4.590
  951SOL     OW 5443   1.212   5.522   3.305
  951SOL    HW1 5444   1.117   5.520   3.299
  951SOL    HW2 5445   1.234   5.615   3.301
  951SOL     MW 5446   1.203   5.534   3.304
  952SOL     OW 5447   1.789   3.926   0.078
  952SOL    HW1 5448   1.835   3.969   0.006
  952SOL    HW2 5449   1.700   3.961   0.075
  952SOL     MW 5450   1.784   3.936   0.069
  953SOL     OW 5451   1.001   0.589   0.799
  953SOL    HW1 5452   0.921   0.552   0.836
  953SOL    HW2 5453   1.068   0.570   0.864
  953SOL     MW 5454   0.999   0.582   0.812
  954SOL     OW 5455   3.231   4.298   1.534
  954SOL    HW1 5456   3.303   4.236   1.529
  954SOL    HW2 5457   3.250   4.352   1.610
  954SOL     MW 5458   3.242   4.297   1.543
  955SOL     OW 5459   5.066   1.269   3.422
  955SOL    HW1 5460   5.056   1.238   3.332
  955SOL    HW2 5461   4.986   1.241   3.466
  955SOL     MW 5462   5.055   1.262   3.416
  956SOL     OW 5463   3.417   2.668   0.742
  956SOL    HW1 5464   3.414   2.610   0.666
  956SOL    HW2 5465   3.393   2.754   0.708
  956SOL     MW 5466   3.413   2.671   0.728
  957SOL     OW 5467   4.643   5.340   3.290
  957SOL    HW1 5468   4.681   5.328   3.377
  957SOL    HW2 5469   4.635   5.435   3.280
  957SOL     MW 5470   4.647   5.350   3.300
  958SOL     OW 5471   0.610   4.109   1.699
  958SOL    HW1 5472   0.560   4.036   1.735
  958SOL    HW2 5473   0.545   4.176   1.680
  958SOL     MW 5474   0.595   4.109   1.701
  959SOL     OW 5475   0.544   0.601   1.010
  959SOL    HW1 5476   0.557   0.683   0.962
  959SOL    HW2 5477   0.620   0.547   0.988
  959SOL     MW 5478   0.555   0.605   1.001
  960SOL     OW 5479   0.629   5.902   0.550
  960SOL    HW1 5480   0.615   5.824   0.602
  960SOL    HW2 5481   0.606   5.876   0.461
  960SOL     MW 5482   0.624   5.889   0.545
  961SOL     OW 5483   2.764   0.135   4.374
  961SOL    HW1 5484   2.678   0.098   4.393
  961SOL    HW2 5485   2.749   0.230   4.376
  961SOL     MW 5486   2.751   0.143   4.377
  962SOL     OW 5487   1.853   4.521   1.279
  962SOL    HW1 5488   1.887   4.583   1.344
  962SOL    HW2 5489   1.930   4.472   1.250
  962SOL     MW 5490   1.867   4.523   1.283
  963SOL     OW 5491   4.838   5.569   1.072
  963SOL    HW1 5492   4.820   5.475   1.063
  963SOL    HW2 5493   4.898   5.574   1.147
  963SOL     MW 5494   4.843   5.557   1.081
  964SOL     OW 5495   5.186   3.806   4.884
  964SOL    HW1 5496   5.193   3.732   4.823
  964SOL    HW2 5497   5.268   3.802   4.934
  964SOL     MW 5498   5.198   3.796   4.883
  965SOL     OW 5499   3.574   4.997   1.861
  965SOL    HW1 5500   3.526   4.914   1.861
  965SOL    HW2 5501   3.666   4.971   1.872
  965SOL     MW 5502   3.580   4.983   1.862
  966SOL     OW 5503   3.995   0.192   2.804
  966SOL    HW1 5504   4.038   0.277   2.802
  966SOL    HW2 5505   3.923   0.199   2.741
  966SOL     MW 5506   3.991   0.204   2.796
  967SOL     OW 5507   5.212   6.033   4.282
  967SOL    HW1 5508   5.240   6.096   4.348
  967SOL    HW2 5509   5.262   5.953   4.301
  967SOL     MW 5510   5.222   6.031   4.293
  968SOL     OW 5511   5.907   3.452   5.861
  968SOL    HW1 5512   5.968   3.510   5.814
  968SOL    HW2 5513   5.829   3.451   5.806
  968SOL     MW 5514   5.905   3.460   5.848
  969SOL     OW 5515   1.880   3.003   4.925
  969SOL    HW1 5516   1.926   3.059   4.987
  969SOL    HW2 5517   1.909   3.032   4.839
  969SOL     MW 5518   1.889   3.014   4.922
  970SOL     OW 5519   4.845   2.115   3.461
  970SOL    HW1 5520   4.802   2.115   3.375
  970SOL    HW2 5521   4.907   2.188   3.456
  970SOL     MW 5522   4.847   2.124   3.449
  971SOL     OW 5523   2.432   3.194   1.064
  971SOL    HW1 5524   2.371   3.176   0.993
  971SOL    HW2 5525   2.509   3.232   1.022
  971SOL     MW 5526   2.434   3.197   1.050
  972SOL     OW 5527   0.829   0.741   5.363
  972SOL    HW1 5528   0.854   0.830   5.337
  972SOL    HW2 5529   0.895   0.715   5.427
  972SOL     MW 5530   0.840   0.749   5.368
  973SOL     OW 5531   1.107   4.308   5.428
  973SOL    HW1 5532   1.162   4.385   5.444
  973SOL    HW2 5533   1.072   4.322   5.340
  973SOL     MW 5534   1.110   4.320   5.419
  974SOL     OW 5535   3.474   3.347   0.771
  974SOL    HW1 5536   3.535   3.348   0.845
  974SOL    HW2 5537   3.527   3.323   0.696
  974SOL     MW 5538   3.488   3.344   0.771
  975SOL     OW 5539   0.158   4.776   3.911
  975SOL    HW1 5540   0.164   4.713   3.839
  975SOL    HW2 5541   0.184   4.725   3.988
  975SOL     MW 5542   0.162   4.761   3.912
  976SOL     OW 5543   0.867   1.548   1.926
  976SOL    HW1 5544   0.838   1.639   1.925
  976SOL    HW2 5545   0.786   1.497   1.932
  976SOL     MW 5546   0.853   1.553   1.927
  977SOL     OW 5547   4.762   3.802   0.610
  977SOL    HW1 5548   4.765   3.787   0.515
  977SOL    HW2 5549   4.671   3.825   0.627
  977SOL     MW 5550   4.750   3.803   0.600
  978SOL     OW 5551   2.960   4.450   1.693
  978SOL    HW1 5552   2.924   4.490   1.772
  978SOL    HW2 5553   3.039   4.404   1.722
  978SOL     MW 5554   2.965   4.449   1.707
  979SOL     OW 5555   4.067   2.856   5.608
  979SOL    HW1 5556   4.155   2.833   5.578
  979SOL    HW2 5557   4.041   2.783   5.664
  979SOL     MW 5558   4.075   2.843   5.611
  980SOL     OW 5559   0.211   1.443   2.701
  980SOL    HW1 5560   0.299   1.406   2.701
  980SOL    HW2 5561   0.155   1.370   2.673
  980SOL     MW 5562   0.215   1.429   2.697
  981SOL     OW 5563   1.760   4.781   3.161
  981SOL    HW1 5564   1.749   4.686   3.173
  981SOL    HW2 5565   1.836   4.788   3.104
  981SOL     MW 5566   1.768   4.769   3.155
  982SOL     OW 5567   5.054   0.705   2.758
  982SOL    HW1 5568   5.001   0.747   2.691
  982SOL    HW2 5569   5.022   0.742   2.841
  982SOL     MW 5570   5.043   0.715   2.760
  983SOL     OW 5571   1.887   4.506   4.387
  983SOL    HW1 5572   1.959   4.569   4.390
  983SOL    HW2 5573   1.814   4.555   4.349
  983SOL     MW 5574   1.887   4.520   4.383
  984SOL     OW 5575   5.318   3.788   1.860
  984SOL    HW1 5576   5.311   3.883   1.870
  984SOL    HW2 5577   5.411   3.772   1.845
  984SOL     MW 5578   5.329   3.799   1.859
  985SOL     OW 5579   5.254   3.602   0.544
  985SOL    HW1 5580   5.289   3.528   0.494
  985SOL    HW2 5581   5.288   3.679   0.498
  985SOL     MW 5582   5.263   3.602   0.531
  986SOL     OW 5583   3.430   1.033   1.005
  986SOL    HW1 5584   3.514   0.995   1.029
  986SOL    HW2 5585   3.436   1.047   0.911
  986SOL     MW 5586   3.441   1.030   0.996
  987SOL     OW 5587   0.869   1.354   0.191
  987SOL    HW1 5588   0.920   1.371   0.270
  987SOL    HW2 5589   0.893   1.424   0.131
  987SOL     MW 5590   0.879   1.365   0.193
  988SOL     OW 5591   2.365   0.070   5.518
  988SOL    HW1 5592   2.455   0.077   5.484
  988SOL    HW2 5593   2.365  -0.011   5.569
  988SOL     MW 5594   2.377   0.060   5.520
  989SOL     OW 5595   1.550   0.103   5.013
  989SOL    HW1 5596   1.607   0.134   5.083
  989SOL    HW2 5597   1.609   0.082   4.941
  989SOL     MW 5598   1.565   0.104   5.013
  990SOL     OW 5599   2.772   2.313   5.424
  990SOL    HW1 5600   2.772   2.244   5.490
  990SOL    HW2 5601   2.712   2.281   5.356
  990SOL     MW 5602   2.765   2.300   5.424
  991SOL     OW 5603   5.256   3.619   0.127
  991SOL    HW1 5604   5.267   3.628   0.032
  991SOL    HW2 5605   5.345   3.618   0.161
  991SOL     MW 5606   5.269   3.620   0.119
  992SOL     OW 5607   3.864   2.062   3.650
  992SOL    HW1 5608   3.873   2.103   3.736
  992SOL    HW2 5609   3.867   1.968   3.667
  992SOL     MW 5610   3.866   2.055   3.663
  993SOL     OW 5611   0.490   2.793   5.363
  993SOL    HW1 5612   0.421   2.726   5.366
  993SOL    HW2 5613   0.553   2.759   5.301
  993SOL     MW 5614   0.489   2.780   5.356
  994SOL     OW 5615   4.900   1.167   0.716
  994SOL    HW1 5616   4.899   1.254   0.756
  994SOL    HW2 5617   4.859   1.179   0.630
  994SOL     MW 5618   4.895   1.179   0.710
  995SOL     OW 5619   4.362   3.524   4.662
  995SOL    HW1 5620   4.303   3.540   4.736
  995SOL    HW2 5621   4.322   3.451   4.615
  995SOL     MW 5622   4.349   3.517   4.666
  996SOL     OW 5623   4.449   3.026   1.583
  996SOL    HW1 5624   4.462   3.114   1.547
  996SOL    HW2 5625   4.532   2.982   1.567
  996SOL     MW 5626   4.461   3.032   1.576
  997SOL     OW 5627   3.130   2.390   0.308
  997SOL    HW1 5628   3.077   2.353   0.378
  997SOL    HW2 5629   3.212   2.415   0.350
  997SOL     MW 5630   3.133   2.388   0.322
  998SOL     OW 5631   5.464   5.488   0.180
  998SOL    HW1 5632   5.548   5.535   0.181
  998SOL    HW2 5633   5.467   5.433   0.258
  998SOL     MW 5634   5.475   5.487   0.190
  999SOL     OW 5635   5.827   3.234   3.698
  999SOL    HW1 5636   5.899   3.290   3.727
  999SOL    HW2 5637   5.786   3.284   3.627
  999SOL     MW 5638   5.831   3.248   3.693
 1000SOL     OW 5639   5.072   2.568   1.475
 1000SOL    HW1 5640   5.043   2.654   1.508
 1000SOL    HW2 5641   5.008   2.546   1.407
 1000SOL     MW 5642   5.060   2.577   1.470
 1001SOL     OW 5643   2.346   4.979   3.000
 1001SOL    HW1 5644   2.348   4.883   2.994
 1001SOL    HW2 5645   2.433   5.003   3.031
 1001SOL     MW 5646   2.357   4.969   3.003
 1002SOL     OW 5647   0.175   0.588   4.061
 1002SOL    HW1 5648   0.196   0.557   4.150
 1002SOL    HW2 5649   0.117   0.662   4.075
 1002SOL     MW 5650   0.170   0.593   4.074
 1003SOL     OW 5651   5.673   2.397   1.537
 1003SOL    HW1 5652   5.590   2.383   1.492
 1003SOL    HW2 5653   5.738   2.353   1.482
 1003SOL     MW 5654   5.671   2.390   1.524
 1004SOL     OW 5655   1.317   5.912   5.214
 1004SOL    HW1 5656   1.311   5.866   5.298
 1004SOL    HW2 5657   1.273   5.854   5.152
 1004SOL     MW 5658   1.310   5.899   5.216
 1005SOL     OW 5659   1.530   5.942   2.782
 1005SOL    HW1 5660   1.531   6.034   2.809
 1005SOL    HW2 5661   1.556   5.944   2.690
 1005SOL     MW 5662   1.533   5.954   2.774
 1006SOL     OW 5663   4.830   1.392   0.865
 1006SOL    HW1 5664   4.912   1.442   0.857
 1006SOL    HW2 5665   4.828   1.364   0.956
 1006SOL     MW 5666   4.840   1.395   0.876
 1007SOL     OW 5667   2.781   1.156   3.574
 1007SOL    HW1 5668   2.812   1.244   3.556
 1007SOL    HW2 5669   2.690   1.156   3.543
 1007SOL     MW 5670   2.773   1.167   3.567
 1008SOL     OW 5671   3.079   1.885   0.896
 1008SOL    HW1 5672   3.110   1.807   0.942
 1008SOL    HW2 5673   3.057   1.855   0.808
 1008SOL     MW 5674   3.080   1.871   0.891
 1009SOL     OW 5675   1.968   3.943   1.594
 1009SOL    HW1 5676   1.878   3.924   1.568
 1009SOL    HW2 5677   1.993   3.870   1.650
 1009SOL     MW 5678   1.960   3.932   1.598
 1010SOL     OW 5679   6.072   3.356   3.677
 1010SOL    HW1 5680   6.090   3.348   3.584
 1010SOL    HW2 5681   6.154   3.389   3.714
 1010SOL     MW 5682   6.085   3.359   3.670
 1011SOL     OW 5683   5.270   2.378   1.213
 1011SOL    HW1 5684   5.333   2.357   1.281
 1011SOL    HW2 5685   5.277   2.473   1.202
 1011SOL     MW 5686   5.279   2.388   1.220
 1012SOL     OW 5687   5.539   2.456   4.510
 1012SOL    HW1 5688   5.459   2.404   4.504
 1012SOL    HW2 5689   5.521   2.520   4.578
 1012SOL     MW 5690   5.527   2.457   4.518
 1013SOL     OW 5691   4.290   0.090   0.865
 1013SOL    HW1 5692   4.368   0.145   0.855
 1013SOL    HW2 5693   4.243   0.129   0.939
 1013SOL     MW 5694   4.294   0.102   0.873
 1014SOL     OW 5695   2.457   4.602   0.151
 1014SOL    HW1 5696   2.552   4.597   0.143
 1014SOL    HW2 5697   2.441   4.601   0.246
 1014SOL     MW 5698   2.467   4.601   0.162
 1015SOL     OW 5699   1.463   5.893   3.264
 1015SOL    HW1 5700   1.473   5.851   3.179
 1015SOL    HW2 5701   1.379   5.860   3.298
 1015SOL     MW 5702   1.453   5.884   3.258
 1016SOL     OW 5703   2.726   0.774   3.201
 1016SOL    HW1 5704   2.773   0.768   3.285
 1016SOL    HW2 5705   2.686   0.861   3.202
 1016SOL     MW 5706   2.727   0.784   3.212
 1017SOL     OW 5707   5.618   2.447   2.599
 1017SOL    HW1 5708   5.689   2.454   2.663
 1017SOL    HW2 5709   5.651   2.495   2.522
 1017SOL     MW 5710   5.631   2.454   2.597
 1018SOL     OW 5711   1.255   3.800   3.897
 1018SOL    HW1 5712   1.165   3.830   3.901
 1018SOL    HW2 5713   1.276   3.770   3.985
 1018SOL     MW 5714   1.246   3.800   3.909
 1019SOL     OW 5715   0.916   2.923   4.012
 1019SOL    HW1 5716   1.009   2.921   4.035
 1019SOL    HW2 5717   0.875   2.859   4.071
 1019SOL     MW 5718   0.923   2.915   4.023
 1020SOL     OW 5719   3.983   0.099   0.928
 1020SOL    HW1 5720   3.994   0.167   0.862
 1020SOL    HW2 5721   4.051   0.034   0.907
 1020SOL     MW 5722   3.993   0.099   0.917
 1021SOL     OW 5723   0.865   3.351   0.392
 1021SOL    HW1 5724   0.955   3.380   0.379
 1021SOL    HW2 5725   0.813   3.431   0.384
 1021SOL     MW 5726   0.870   3.365   0.389
 1022SOL     OW 5727   4.511   4.145   1.840
 1022SOL    HW1 5728   4.441   4.144   1.774
 1022SOL    HW2 5729   4.465   4.155   1.923
 1022SOL     MW 5730   4.496   4.147   1.842
 1023SOL     OW 5731   1.987   2.103   4.093
 1023SOL    HW1 5732   1.932   2.113   4.171
 1023SOL    HW2 5733   1.951   2.164   4.030
 1023SOL     MW 5734   1.975   2.112   4.095
 1024SOL     OW 5735   5.679   3.428   5.706
 1024SOL    HW1 5736   5.593   3.413   5.745
 1024SOL    HW2 5737   5.674   3.382   5.621
 1024SOL     MW 5738   5.667   3.420   5.700
 1025SOL     OW 5739   5.709   4.749   3.272
 1025SOL    HW1 5740   5.754   4.815   3.219
 1025SOL    HW2 5741   5.698   4.790   3.357
 1025SOL     MW 5742   5.713   4.763   3.276
 1026SOL     OW 5743   4.630   6.039   1.977
 1026SOL    HW1 5744   4.599   6.079   1.896
 1026SOL    HW2 5745   4.585   5.954   1.979
 1026SOL     MW 5746   4.620   6.033   1.967
 1027SOL     OW 5747   3.441   5.517   5.585
 1027SOL    HW1 5748   3.508   5.458   5.550
 1027SOL    HW2 5749   3.484   5.602   5.589
 1027SOL     MW 5750   3.455   5.520   5.581
 1028SOL     OW 5751   0.576   1.425   1.234
 1028SOL    HW1 5752   0.515   1.422   1.160
 1028SOL    HW2 5753   0.538   1.488   1.295
 1028SOL     MW 5754   0.563   1.433   1.232
 1029SOL     OW 5755   1.056   2.144   2.794
 1029SOL    HW1 5756   1.090   2.101   2.873
 1029SOL    HW2 5757   0.961   2.144   2.806
 1029SOL     MW 5758   1.048   2.138   2.806
 1030SOL     OW 5759   0.036   0.130   2.841
 1030SOL    HW1 5760   0.118   0.128   2.792
 1030SOL    HW2 5761   0.005   0.220   2.833
 1030SOL     MW 5762   0.043   0.141   2.834
 1031SOL     OW 5763   0.742   3.400   0.697
 1031SOL    HW1 5764   0.830   3.367   0.711
 1031SOL    HW2 5765   0.707   3.346   0.626
 1031SOL     MW 5766   0.749   3.389   0.690
 1032SOL     OW 5767   2.056   2.883   0.386
 1032SOL    HW1 5768   2.007   2.806   0.357
 1032SOL    HW2 5769   1.991   2.953   0.390
 1032SOL     MW 5770   2.042   2.882   0.383
 1033SOL     OW 5771   4.938   3.811   4.099
 1033SOL    HW1 5772   4.843   3.817   4.107
 1033SOL    HW2 5773   4.958   3.718   4.107
 1033SOL     MW 5774   4.928   3.800   4.101
 1034SOL     OW 5775   0.943   3.344   2.114
 1034SOL    HW1 5776   0.930   3.397   2.035
 1034SOL    HW2 5777   0.856   3.341   2.156
 1034SOL     MW 5778   0.930   3.350   2.109
 1035SOL     OW 5779   4.631   3.480   5.866
 1035SOL    HW1 5780   4.719   3.479   5.829
 1035SOL    HW2 5781   4.644   3.483   5.961
 1035SOL     MW 5782   4.644   3.480   5.874
 1036SOL     OW 5783   1.844   0.547   5.518
 1036SOL    HW1 5784   1.907   0.545   5.590
 1036SOL    HW2 5785   1.825   0.455   5.501
 1036SOL     MW 5786   1.849   0.535   5.525
 1037SOL     OW 5787   1.584   5.745   4.476
 1037SOL    HW1 5788   1.500   5.712   4.443
 1037SOL    HW2 5789   1.615   5.677   4.536
 1037SOL     MW 5790   1.577   5.732   4.479
 1038SOL     OW 5791   4.733   4.959   5.953
 1038SOL    HW1 5792   4.682   4.877   5.948
 1038SOL    HW2 5793   4.727   4.996   5.865
 1038SOL     MW 5794   4.725   4.953   5.941
 1039SOL     OW 5795   3.260   1.105   3.534
 1039SOL    HW1 5796   3.312   1.040   3.488
 1039SOL    HW2 5797   3.169   1.084   3.512
 1039SOL     MW 5798   3.255   1.094   3.525
 1040SOL     OW 5799   3.378   4.307   2.263
 1040SOL    HW1 5800   3.298   4.278   2.306
 1040SOL    HW2 5801   3.437   4.331   2.334
 1040SOL     MW 5802   3.375   4.306   2.277
 1041SOL     OW 5803   1.517   0.903   3.847
 1041SOL    HW1 5804   1.434   0.934   3.812
 1041SOL    HW2 5805   1.548   0.973   3.904
 1041SOL     MW 5806   1.511   0.916   3.850
 1042SOL     OW 5807   3.895   0.378   1.956
 1042SOL    HW1 5808   3.805   0.360   1.928
 1042SOL    HW2 5809   3.933   0.292   1.973
 1042SOL     MW 5810   3.888   0.365   1.955
 1043SOL     OW 5811   2.294   0.631   2.145
 1043SOL    HW1 5812   2.232   0.692   2.184
 1043SOL    HW2 5813   2.282   0.550   2.196
 1043SOL     MW 5814   2.284   0.628   2.157
 1044SOL     OW 5815   5.485   3.633   5.481
 1044SOL    HW1 5816   5.551   3.687   5.438
 1044SOL    HW2 5817   5.493   3.655   5.574
 1044SOL     MW 5818   5.494   3.643   5.487
 1045SOL     OW 5819   3.816   6.035   1.520
 1045SOL    HW1 5820   3.763   6.026   1.600
 1045SOL    HW2 5821   3.754   6.068   1.455
 1045SOL     MW 5822   3.801   6.038   1.522
 1046SOL     OW 5823   0.079   4.209   6.044
 1046SOL    HW1 5824   0.100   4.237   5.955
 1046SOL    HW2 5825   0.099   4.115   6.045
 1046SOL     MW 5826   0.084   4.200   6.033
 1047SOL     OW 5827   2.336   5.198   3.534
 1047SOL    HW1 5828   2.391   5.214   3.611
 1047SOL    HW2 5829   2.389   5.142   3.477
 1047SOL     MW 5830   2.350   5.193   3.536
 1048SOL     OW 5831   4.766   2.432   4.401
 1048SOL    HW1 5832   4.714   2.439   4.321
 1048SOL    HW2 5833   4.713   2.478   4.467
 1048SOL     MW 5834   4.752   2.439   4.399
 1049SOL     OW 5835   1.199   2.905   4.047
 1049SOL    HW1 5836   1.191   2.877   4.138
 1049SOL    HW2 5837   1.220   2.826   3.998
 1049SOL     MW 5838   1.201   2.892   4.052
 1050SOL     OW 5839   3.864   4.811   2.534
 1050SOL    HW1 5840   3.834   4.879   2.473
 1050SOL    HW2 5841   3.946   4.779   2.496
 1050SOL     MW 5842   3.871   4.816   2.521
 1051SOL     OW 5843   5.416   2.150   0.720
 1051SOL    HW1 5844   5.376   2.236   0.711
 1051SOL    HW2 5845   5.343   2.092   0.741
 1051SOL     MW 5846   5.401   2.154   0.721
 1052SOL     OW 5847   0.242   5.444   4.383
 1052SOL    HW1 5848   0.167   5.489   4.424
 1052SOL    HW2 5849   0.209   5.413   4.299
 1052SOL     MW 5850   0.228   5.445   4.378
 1053SOL     OW 5851   4.178   5.831   1.129
 1053SOL    HW1 5852   4.199   5.783   1.209
 1053SOL    HW2 5853   4.096   5.793   1.098
 1053SOL     MW 5854   4.170   5.820   1.135
 1054SOL     OW 5855   6.087   5.477   4.480
 1054SOL    HW1 5856   6.090   5.428   4.562
 1054SOL    HW2 5857   6.057   5.413   4.415
 1054SOL     MW 5858   6.084   5.462   4.482
 1055SOL     OW 5859   2.957   2.526   0.070
 1055SOL    HW1 5860   2.993   2.520   0.159
 1055SOL    HW2 5861   2.951   2.436   0.041
 1055SOL     MW 5862   2.961   2.514   0.078
 1056SOL     OW 5863   0.364   4.631   3.157
 1056SOL    HW1 5864   0.409   4.676   3.229
 1056SOL    HW2 5865   0.356   4.540   3.186
 1056SOL     MW 5866   0.368   4.626   3.170
 1057SOL     OW 5867   5.532   3.065   3.593
 1057SOL    HW1 5868   5.561   2.981   3.556
 1057SOL    HW2 5869   5.607   3.096   3.643
 1057SOL     MW 5870   5.546   3.058   3.595
 1058SOL     OW 5871   4.574   0.513   2.512
 1058SOL    HW1 5872   4.538   0.601   2.520
 1058SOL    HW2 5873   4.509   0.464   2.461
 1058SOL     MW 5874   4.561   0.518   2.507
 1059SOL     OW 5875   5.313   2.168   4.834
 1059SOL    HW1 5876   5.408   2.164   4.828
 1059SOL    HW2 5877   5.284   2.076   4.829
 1059SOL     MW 5878   5.321   2.156   4.832
 1060SOL     OW 5879   0.342   2.756   2.059
 1060SOL    HW1 5880   0.327   2.772   2.152
 1060SOL    HW2 5881   0.256   2.728   2.026
 1060SOL     MW 5882   0.329   2.754   2.067
 1061SOL     OW 5883   4.252   2.670   5.172
 1061SOL    HW1 5884   4.268   2.578   5.155
 1061SOL    HW2 5885   4.328   2.716   5.136
 1061SOL     MW 5886   4.264   2.664   5.165
 1062SOL     OW 5887   3.118   6.070   3.204
 1062SOL    HW1 5888   3.144   6.149   3.157
 1062SOL    HW2 5889   3.031   6.049   3.170
 1062SOL     MW 5890   3.110   6.077   3.194
 1063SOL     OW 5891   5.927   2.679   3.925
 1063SOL    HW1 5892   5.907   2.586   3.920
 1063SOL    HW2 5893   5.914   2.701   4.018
 1063SOL     MW 5894   5.923   2.670   3.937
 1064SOL     OW 5895   5.032   1.038   2.037
 1064SOL    HW1 5896   5.062   0.955   1.999
 1064SOL    HW2 5897   4.987   1.082   1.965
 1064SOL     MW 5898   5.030   1.033   2.023
 1065SOL     OW 5899   0.287   2.236   4.421
 1065SOL    HW1 5900   0.197   2.233   4.453
 1065SOL    HW2 5901   0.288   2.179   4.344
 1065SOL     MW 5902   0.276   2.229   4.415
 1066SOL     OW 5903   3.185   5.871   1.217
 1066SOL    HW1 5904   3.255   5.837   1.274
 1066SOL    HW2 5905   3.111   5.811   1.231
 1066SOL     MW 5906   3.185   5.859   1.226
 1067SOL     OW 5907   5.844   0.904   4.222
 1067SOL    HW1 5908   5.828   0.994   4.191
 1067SOL    HW2 5909   5.757   0.869   4.240
 1067SOL     MW 5910   5.830   0.911   4.220
 1068SOL     OW 5911   3.515   2.661   6.067
 1068SOL    HW1 5912   3.588   2.618   6.111
 1068SOL    HW2 5913   3.465   2.589   6.028
 1068SOL     MW 5914   3.518   2.646   6.068
 1069SOL     OW 5915   0.543   4.978   0.958
 1069SOL    HW1 5916   0.576   4.914   0.894
 1069SOL    HW2 5917   0.620   5.016   0.998
 1069SOL     MW 5918   0.557   4.975   0.955
 1070SOL     OW 5919   4.806   5.486   2.582
 1070SOL    HW1 5920   4.773   5.403   2.617
 1070SOL    HW2 5921   4.901   5.481   2.590
 1070SOL     MW 5922   4.814   5.475   2.587
 1071SOL     OW 5923   2.758   4.226   0.123
 1071SOL    HW1 5924   2.822   4.242   0.191
 1071SOL    HW2 5925   2.802   4.169   0.060
 1071SOL     MW 5926   2.772   4.221   0.124
 1072SOL     OW 5927   2.086   0.673   0.055
 1072SOL    HW1 5928   2.138   0.741   0.098
 1072SOL    HW2 5929   2.032   0.720  -0.008
 1072SOL     MW 5930   2.085   0.687   0.052
 1073SOL     OW 5931   2.374   5.097   1.038
 1073SOL    HW1 5932   2.369   5.193   1.034
 1073SOL    HW2 5933   2.445   5.074   0.979
 1073SOL     MW 5934   2.382   5.107   1.030
 1074SOL     OW 5935   5.966   5.383   2.185
 1074SOL    HW1 5936   6.060   5.398   2.177
 1074SOL    HW2 5937   5.955   5.289   2.172
 1074SOL     MW 5938   5.977   5.373   2.183
 1075SOL     OW 5939   1.092   1.260   2.781
 1075SOL    HW1 5940   1.002   1.282   2.806
 1075SOL    HW2 5941   1.122   1.201   2.850
 1075SOL     MW 5942   1.084   1.255   2.793
 1076SOL     OW 5943   4.779   4.293   1.573
 1076SOL    HW1 5944   4.857   4.346   1.558
 1076SOL    HW2 5945   4.731   4.340   1.642
 1076SOL     MW 5946   4.783   4.306   1.580
 1077SOL     OW 5947   1.185   2.744   0.042
 1077SOL    HW1 5948   1.222   2.820  -0.003
 1077SOL    HW2 5949   1.260   2.703   0.084
 1077SOL     MW 5950   1.199   2.749   0.042
 1078SOL     OW 5951   2.886   5.332   2.403
 1078SOL    HW1 5952   2.907   5.424   2.416
 1078SOL    HW2 5953   2.797   5.332   2.367
 1078SOL     MW 5954   2.877   5.344   2.400
 1079SOL     OW 5955   4.062   5.774   5.093
 1079SOL    HW1 5956   4.039   5.777   5.186
 1079SOL    HW2 5957   4.125   5.703   5.086
 1079SOL     MW 5958   4.067   5.766   5.104
 1080SOL     OW 5959   5.386   3.858   5.083
 1080SOL    HW1 5960   5.343   3.912   5.149
 1080SOL    HW2 5961   5.440   3.921   5.033
 1080SOL     MW 5962   5.388   3.873   5.085
 1081SOL     OW 5963   0.293   4.935   5.913
 1081SOL    HW1 5964   0.233   4.879   5.864
 1081SOL    HW2 5965   0.316   4.883   5.991
 1081SOL     MW 5966   0.288   4.921   5.917
 1082SOL     OW 5967   2.421   4.307   0.469
 1082SOL    HW1 5968   2.455   4.265   0.390
 1082SOL    HW2 5969   2.498   4.348   0.509
 1082SOL     MW 5970   2.435   4.307   0.464
 1083SOL     OW 5971   1.268   0.039   5.093
 1083SOL    HW1 5972   1.298  -0.032   5.150
 1083SOL    HW2 5973   1.348   0.084   5.066
 1083SOL     MW 5974   1.282   0.036   5.096
 1084SOL     OW 5975   2.596   0.170   3.733
 1084SOL    HW1 5976   2.684   0.160   3.770
 1084SOL    HW2 5977   2.577   0.263   3.741
 1084SOL     MW 5978   2.605   0.181   3.739
 1085SOL     OW 5979   2.045   2.116   4.527
 1085SOL    HW1 5980   2.002   2.160   4.600
 1085SOL    HW2 5981   2.139   2.133   4.540
 1085SOL     MW 5982   2.052   2.124   4.538
 1086SOL     OW 5983   4.189   1.522   2.896
 1086SOL    HW1 5984   4.280   1.545   2.910
 1086SOL    HW2 5985   4.150   1.522   2.984
 1086SOL     MW 5986   4.195   1.525   2.909
 1087SOL     OW 5987   3.197   6.033   4.874
 1087SOL    HW1 5988   3.229   5.950   4.838
 1087SOL    HW2 5989   3.110   6.012   4.908
 1087SOL     MW 5990   3.190   6.019   4.874
 1088SOL     OW 5991   5.778   2.645   3.416
 1088SOL    HW1 5992   5.809   2.650   3.326
 1088SOL    HW2 5993   5.856   2.629   3.468
 1088SOL     MW 5994   5.792   2.644   3.411
 1089SOL     OW 5995   0.733   2.930   4.623
 1089SOL    HW1 5996   0.647   2.971   4.611
 1089SOL    HW2 5997   0.724   2.844   4.580
 1089SOL     MW 5998   0.721   2.924   4.616
 1090SOL     OW 5999   2.513   1.024   4.562
 1090SOL    HW1 6000   2.542   1.104   4.518
 1090SOL    HW2 6001   2.561   1.023   4.644
 1090SOL     MW 6002   2.523   1.034   4.567
 1091SOL     OW 6003   0.258   5.291   3.189
 1091SOL    HW1 6004   0.204   5.215   3.166
 1091SOL    HW2 6005   0.316   5.302   3.114
 1091SOL     MW 6006   0.258   5.282   3.176
 1092SOL     OW 6007   2.615   1.900   2.505
 1092SOL    HW1 6008   2.619   1.988   2.542
 1092SOL    HW2 6009   2.589   1.913   2.414
 1092SOL     MW 6010   2.613   1.913   2.498
 1093SOL     OW 6011   3.998   5.574   3.202
 1093SOL    HW1 6012   4.090   5.584   3.226
 1093SOL    HW2 6013   3.968   5.499   3.253
 1093SOL     MW 6014   4.006   5.566   3.212
 1094SOL     OW 6015   1.806   4.302   3.021
 1094SOL    HW1 6016   1.813   4.394   2.994
 1094SOL    HW2 6017   1.883   4.288   3.076
 1094SOL     MW 6018   1.817   4.312   3.024
 1095SOL     OW 6019   1.815   2.474   1.352
 1095SOL    HW1 6020   1.871   2.492   1.276
 1095SOL    HW2 6021   1.821   2.379   1.364
 1095SOL     MW 6022   1.823   2.464   1.344
 1096SOL     OW 6023   1.148   2.527   5.941
 1096SOL    HW1 6024   1.182   2.602   5.990
 1096SOL    HW2 6025   1.121   2.564   5.857
 1096SOL     MW 6026   1.149   2.541   5.937
 1097SOL     OW 6027   5.326   1.519   4.998
 1097SOL    HW1 6028   5.339   1.427   4.972
 1097SOL    HW2 6029   5.344   1.520   5.092
 1097SOL     MW 6030   5.330   1.507   5.007
 1098SOL     OW 6031   2.093   0.464   5.998
 1098SOL    HW1 6032   2.152   0.521   5.947
 1098SOL    HW2 6033   2.109   0.489   6.089
 1098SOL     MW 6034   2.103   0.475   6.003
 1099SOL     OW 6035   2.868   2.273   6.102
 1099SOL    HW1 6036   2.782   2.279   6.144
 1099SOL    HW2 6037   2.849   2.259   6.009
 1099SOL     MW 6038   2.855   2.272   6.095
 1100SOL     OW 6039   0.828   3.679   0.379
 1100SOL    HW1 6040   0.775   3.758   0.390
 1100SOL    HW2 6041   0.766   3.610   0.359
 1100SOL     MW 6042   0.814   3.680   0.378
 1101SOL     OW 6043   2.394   1.038   1.912
 1101SOL    HW1 6044   2.355   1.015   1.996
 1101SOL    HW2 6045   2.460   1.104   1.933
 1101SOL     MW 6046   2.398   1.044   1.925
 1102SOL     OW 6047   2.142   5.604   3.896
 1102SOL    HW1 6048   2.140   5.596   3.800
 1102SOL    HW2 6049   2.191   5.684   3.912
 1102SOL     MW 6050   2.148   5.613   3.886
 1103SOL     OW 6051   6.053   5.955   1.546
 1103SOL    HW1 6052   6.032   5.936   1.455
 1103SOL    HW2 6053   6.132   6.009   1.542
 1103SOL     MW 6054   6.060   5.959   1.534
 1104SOL     OW 6055   3.408   3.006   0.600
 1104SOL    HW1 6056   3.381   3.089   0.561
 1104SOL    HW2 6057   3.387   3.015   0.693
 1104SOL     MW 6058   3.402   3.017   0.607
 1105SOL     OW 6059   2.680   5.538   0.308
 1105SOL    HW1 6060   2.721   5.453   0.322
 1105SOL    HW2 6061   2.642   5.561   0.392
 1105SOL     MW 6062   2.680   5.530   0.320
 1106SOL     OW 6063   0.166   3.520   3.839
 1106SOL    HW1 6064   0.225   3.556   3.773
 1106SOL    HW2 6065   0.209   3.439   3.868
 1106SOL     MW 6066   0.179   3.514   3.834
 1107SOL     OW 6067   0.186   5.474   4.720
 1107SOL    HW1 6068   0.245   5.517   4.657
 1107SOL    HW2 6069   0.190   5.381   4.695
 1107SOL     MW 6070   0.194   5.468   4.708
 1108SOL     OW 6071   2.605   4.967   1.790
 1108SOL    HW1 6072   2.615   4.936   1.700
 1108SOL    HW2 6073   2.658   4.907   1.843
 1108SOL     MW 6074   2.613   4.956   1.786
 1109SOL     OW 6075   0.619   0.091   3.061
 1109SOL    HW1 6076   0.651   0.179   3.043
 1109SOL    HW2 6077   0.600   0.091   3.155
 1109SOL     MW 6078   0.621   0.103   3.070
 1110SOL     OW 6079   3.515   4.240   2.037
 1110SOL    HW1 6080   3.605   4.216   2.059
 1110SOL    HW2 6081   3.473   4.256   2.122
 1110SOL     MW 6082   3.521   4.239   2.051
 1111SOL     OW 6083   4.610   1.316   1.394
 1111SOL    HW1 6084   4.617   1.398   1.345
 1111SOL    HW2 6085   4.517   1.297   1.396
 1111SOL     MW 6086   4.599   1.324   1.388
 1112SOL     OW 6087   2.597   3.674   0.152
 1112SOL    HW1 6088   2.652   3.618   0.097
 1112SOL    HW2 6089   2.578   3.750   0.097
 1112SOL     MW 6090   2.602   3.676   0.138
 1113SOL     OW 6091   5.567   1.835   3.483
 1113SOL    HW1 6092   5.521   1.780   3.420
 1113SOL    HW2 6093   5.579   1.779   3.560
 1113SOL     MW 6094   5.563   1.821   3.485
 1114SOL     OW 6095   5.293   4.674   2.503
 1114SOL    HW1 6096   5.300   4.769   2.515
 1114SOL    HW2 6097   5.235   4.663   2.428
 1114SOL     MW 6098   5.287   4.685   2.495
 1115SOL     OW 6099   1.448   1.942   3.938
 1115SOL    HW1 6100   1.402   1.964   3.857
 1115SOL    HW2 6101   1.499   1.864   3.917
 1115SOL     MW 6102   1.449   1.935   3.925
 1116SOL     OW 6103   2.671   0.216   1.212
 1116SOL    HW1 6104   2.642   0.283   1.275
 1116SOL    HW2 6105   2.599   0.154   1.208
 1116SOL     MW 6106   2.658   0.217   1.219
 1117SOL     OW 6107   5.697   2.776   3.827
 1117SOL    HW1 6108   5.727   2.831   3.754
 1117SOL    HW2 6109   5.778   2.747   3.869
 1117SOL     MW 6110   5.711   2.780   3.823
 1118SOL     OW 6111   2.705   2.115   4.545
 1118SOL    HW1 6112   2.695   2.078   4.632
 1118SOL    HW2 6113   2.675   2.206   4.554
 1118SOL     MW 6114   2.700   2.122   4.557
 1119SOL     OW 6115   3.782   2.058   0.405
 1119SOL    HW1 6116   3.777   2.147   0.439
 1119SOL    HW2 6117   3.794   2.068   0.312
 1119SOL     MW 6118   3.783   2.070   0.398
 1120SOL     OW 6119   3.234   0.032   3.825
 1120SOL    HW1 6120   3.186   0.036   3.743
 1120SOL    HW2 6121   3.220   0.117   3.866
 1120SOL     MW 6122   3.226   0.043   3.820
 1121SOL     OW 6123   4.116   1.542   3.735
 1121SOL    HW1 6124   4.202   1.552   3.776
 1121SOL    HW2 6125   4.075   1.470   3.783
 1121SOL     MW 6126   4.121   1.534   3.746
 1122SOL     OW 6127   0.096   5.731   5.936
 1122SOL    HW1 6128   0.112   5.794   5.867
 1122SOL    HW2 6129   0.085   5.647   5.891
 1122SOL     MW 6130   0.097   5.728   5.922
 1123SOL     OW 6131   4.688   1.695   2.743
 1123SOL    HW1 6132   4.771   1.671   2.702
 1123SOL    HW2 6133   4.694   1.660   2.832
 1123SOL     MW 6134   4.699   1.688   2.749
 1124SOL     OW 6135   1.406   3.728   3.185
 1124SOL    HW1 6136   1.332   3.712   3.127
 1124SOL    HW2 6137   1.483   3.706   3.132
 1124SOL     MW 6138   1.406   3.723   3.171
 1125SOL     OW 6139   5.398   0.678   3.015
 1125SOL    HW1 6140   5.331   0.625   3.058
 1125SOL    HW2 6141   5.384   0.663   2.921
 1125SOL     MW 6142   5.387   0.670   3.008
 1126SOL     OW 6143   2.283   0.401   1.295
 1126SOL    HW1 6144   2.247   0.369   1.378
 1126SOL    HW2 6145   2.247   0.342   1.229
 1126SOL     MW 6146   2.274   0.389   1.297
 1127SOL     OW 6147   2.375   5.272   4.986
 1127SOL    HW1 6148   2.323   5.350   4.967
 1127SOL    HW2 6149   2.311   5.205   5.011
 1127SOL     MW 6150   2.360   5.273   4.987
 1128SOL     OW 6151   1.820   0.594   2.850
 1128SOL    HW1 6152   1.913   0.594   2.874
 1128SOL    HW2 6153   1.783   0.667   2.899
 1128SOL     MW 6154   1.827   0.603   2.859
 1129SOL     OW 6155   2.389   3.956   1.502
 1129SOL    HW1 6156   2.360   3.881   1.450
 1129SOL    HW2 6157   2.397   4.027   1.438
 1129SOL     MW 6158   2.387   3.955   1.487
 1130SOL     OW 6159   5.296   4.574   6.063
 1130SOL    HW1 6160   5.253   4.615   5.988
 1130SOL    HW2 6161   5.242   4.497   6.082
 1130SOL     MW 6162   5.283   4.569   6.056
 1131SOL     OW 6163   0.869   1.930   5.682
 1131SOL    HW1 6164   0.779   1.918   5.712
 1131SOL    HW2 6165   0.922   1.933   5.762
 1131SOL     MW 6166   0.865   1.929   5.696
 1132SOL     OW 6167   5.299   4.449   2.671
 1132SOL    HW1 6168   5.297   4.524   2.612
 1132SOL    HW2 6169   5.214   4.406   2.656
 1132SOL     MW 6170   5.288   4.453   2.662
 1133SOL     OW 6171   1.834   1.519   5.148
 1133SOL    HW1 6172   1.878   1.516   5.064
 1133SOL    HW2 6173   1.903   1.533   5.212
 1133SOL     MW 6174   1.848   1.520   5.146
 1134SOL     OW 6175   0.921   1.590   3.662
 1134SOL    HW1 6176   0.888   1.502   3.681
 1134SOL    HW2 6177   0.988   1.605   3.729
 1134SOL     MW 6178   0.925   1.581   3.673
 1135SOL     OW 6179   3.006   5.825   1.997
 1135SOL    HW1 6180   2.943   5.777   1.944
 1135SOL    HW2 6181   2.959   5.846   2.077
 1135SOL     MW 6182   2.992   5.822   2.000
 1136SOL     OW 6183   2.646   2.459   5.028
 1136SOL    HW1 6184   2.619   2.426   5.114
 1136SOL    HW2 6185   2.564   2.485   4.986
 1136SOL     MW 6186   2.632   2.458   5.034
 1137SOL     OW 6187   5.518   0.467   5.417
 1137SOL    HW1 6188   5.523   0.506   5.504
 1137SOL    HW2 6189   5.484   0.538   5.362
 1137SOL     MW 6190   5.514   0.481   5.421
 1138SOL     OW 6191   0.382   3.921   1.713
 1138SOL    HW1 6192   0.356   3.929   1.622
 1138SOL    HW2 6193   0.377   3.827   1.731
 1138SOL     MW 6194   0.378   3.910   1.704
 1139SOL     OW 6195   2.086   2.736   4.200
 1139SOL    HW1 6196   2.103   2.829   4.183
 1139SOL    HW2 6197   2.121   2.721   4.288
 1139SOL     MW 6198   2.093   2.746   4.209
 1140SOL     OW 6199   5.001   5.692   1.528
 1140SOL    HW1 6200   5.087   5.733   1.520
 1140SOL    HW2 6201   4.943   5.746   1.474
 1140SOL     MW 6202   5.004   5.704   1.520
 1141SOL     OW 6203   1.008   2.762   3.300
 1141SOL    HW1 6204   0.937   2.826   3.311
 1141SOL    HW2 6205   1.076   2.791   3.361
 1141SOL     MW 6206   1.008   2.774   3.309
 1142SOL     OW 6207   1.289   5.553   3.034
 1142SOL    HW1 6208   1.281   5.513   3.121
 1142SOL    HW2 6209   1.256   5.487   2.973
 1142SOL     MW 6210   1.284   5.540   3.038
 1143SOL     OW 6211   0.535   5.714   5.092
 1143SOL    HW1 6212   0.543   5.673   5.178
 1143SOL    HW2 6213   0.624   5.725   5.061
 1143SOL     MW 6214   0.547   5.710   5.099
 1144SOL     OW 6215   3.727   5.711   4.362
 1144SOL    HW1 6216   3.705   5.804   4.358
 1144SOL    HW2 6217   3.643   5.666   4.353
 1144SOL     MW 6218   3.713   5.717   4.360
 1145SOL     OW 6219   4.925   4.259   4.074
 1145SOL    HW1 6220   4.967   4.345   4.082
 1145SOL    HW2 6221   4.867   4.268   3.998
 1145SOL     MW 6222   4.923   4.271   4.065
 1146SOL     OW 6223   4.212   4.057   1.311
 1146SOL    HW1 6224   4.266   4.033   1.386
 1146SOL    HW2 6225   4.238   3.995   1.242
 1146SOL     MW 6226   4.222   4.046   1.312
 1147SOL     OW 6227   4.522   3.947   6.010
 1147SOL    HW1 6228   4.543   3.910   5.924
 1147SOL    HW2 6229   4.434   3.916   6.029
 1147SOL     MW 6230   4.513   3.938   6.001
 1148SOL     OW 6231   3.961   5.707   0.911
 1148SOL    HW1 6232   3.904   5.645   0.956
 1148SOL    HW2 6233   3.944   5.692   0.818
 1148SOL     MW 6234   3.951   5.697   0.904
 1149SOL     OW 6235   5.158   0.933   5.269
 1149SOL    HW1 6236   5.133   0.959   5.357
 1149SOL    HW2 6237   5.095   0.865   5.245
 1149SOL     MW 6238   5.147   0.927   5.277
 1150SOL     OW 6239   2.381   2.984   0.624
 1150SOL    HW1 6240   2.339   3.044   0.685
 1150SOL    HW2 6241   2.444   3.038   0.576
 1150SOL     MW 6242   2.384   2.998   0.626
 1151SOL     OW 6243   5.858   2.946   0.685
 1151SOL    HW1 6244   5.906   3.014   0.639
 1151SOL    HW2 6245   5.902   2.864   0.660
 1151SOL     MW 6246   5.870   2.944   0.676
 1152SOL     OW 6247   6.007   5.461   5.053
 1152SOL    HW1 6248   5.963   5.502   4.979
 1152SOL    HW2 6249   6.081   5.519   5.072
 1152SOL     MW 6250   6.011   5.474   5.046
 1153SOL     OW 6251   5.249   2.201   5.783
 1153SOL    HW1 6252   5.343   2.214   5.768
 1153SOL    HW2 6253   5.209   2.214   5.697
 1153SOL     MW 6254   5.256   2.204   5.770
 1154SOL     OW 6255   5.887   2.795   1.408
 1154SOL    HW1 6256   5.979   2.824   1.409
 1154SOL    HW2 6257   5.874   2.753   1.493
 1154SOL     MW 6258   5.897   2.794   1.419
 1155SOL     OW 6259   4.874   1.344   1.164
 1155SOL    HW1 6260   4.805   1.403   1.195
 1155SOL    HW2 6261   4.939   1.344   1.234
 1155SOL     MW 6262   4.873   1.351   1.177
 1156SOL     OW 6263   5.072   4.833   3.135
 1156SOL    HW1 6264   5.081   4.786   3.218
 1156SOL    HW2 6265   5.012   4.779   3.084
 1156SOL     MW 6266   5.065   4.820   3.139
 1157SOL     OW 6267   1.870   3.136   6.045
 1157SOL    HW1 6268   1.898   3.060   5.993
 1157SOL    HW2 6269   1.946   3.194   6.046
 1157SOL     MW 6270   1.883   3.133   6.039
 1158SOL     OW 6271   6.048   0.642   1.731
 1158SOL    HW1 6272   6.124   0.590   1.758
 1158SOL    HW2 6273   5.985   0.577   1.701
 1158SOL     MW 6274   6.050   0.627   1.730
 1159SOL     OW 6275   5.556   1.011   3.910
 1159SOL    HW1 6276   5.649   0.990   3.902
 1159SOL    HW2 6277   5.525   0.959   3.984
 1159SOL     MW 6278   5.564   1.002   3.918
 1160SOL     OW 6279   3.860   3.548   1.388
 1160SOL    HW1 6280   3.781   3.526   1.437
 1160SOL    HW2 6281   3.848   3.504   1.304
 1160SOL     MW 6282   3.848   3.539   1.384
 1161SOL     OW 6283   1.914   0.726   0.604
 1161SOL    HW1 6284   1.822   0.710   0.625
 1161SOL    HW2 6285   1.936   0.656   0.542
 1161SOL     MW 6286   1.905   0.715   0.599
 1162SOL     OW 6287   0.559   0.251   1.866
 1162SOL    HW1 6288   0.553   0.156   1.873
 1162SOL    HW2 6289   0.635   0.267   1.811
 1162SOL     MW 6290   0.568   0.241   1.860
 1163SOL     OW 6291   1.777   0.981   5.058
 1163SOL    HW1 6292   1.859   0.933   5.046
 1163SOL    HW2 6293   1.800   1.073   5.042
 1163SOL     MW 6294   1.790   0.987   5.054
 1164SOL     OW 6295   5.548   0.194   5.435
 1164SOL    HW1 6296   5.520   0.285   5.425
 1164SOL    HW2 6297   5.483   0.156   5.494
 1164SOL     MW 6298   5.536   0.201   5.441
 1165SOL     OW 6299   2.824   0.044   4.607
 1165SOL    HW1 6300   2.817   0.075   4.517
 1165SOL    HW2 6301   2.913   0.066   4.634
 1165SOL     MW 6302   2.834   0.051   4.599
 1166SOL     OW 6303   3.085   4.885   2.310
 1166SOL    HW1 6304   3.133   4.917   2.234
 1166SOL    HW2 6305   3.006   4.939   2.313
 1166SOL     MW 6306   3.081   4.896   2.301
 1167SOL     OW 6307   5.213   1.835   2.494
 1167SOL    HW1 6308   5.121   1.812   2.497
 1167SOL    HW2 6309   5.214   1.931   2.488
 1167SOL     MW 6310   5.202   1.845   2.493
 1168SOL     OW 6311   0.138   3.422   1.839
 1168SOL    HW1 6312   0.136   3.513   1.868
 1168SOL    HW2 6313   0.168   3.373   1.916
 1168SOL     MW 6314   0.142   3.427   1.853
 1169SOL     OW 6315   4.771   2.441   6.075
 1169SOL    HW1 6316   4.751   2.497   6.000
 1169SOL    HW2 6317   4.697   2.454   6.135
 1169SOL     MW 6318   4.759   2.450   6.073
 1170SOL     OW 6319   4.960   1.802   5.791
 1170SOL    HW1 6320   4.870   1.790   5.762
 1170SOL    HW2 6321   4.988   1.882   5.747
 1170SOL     MW 6322   4.952   1.811   5.781
 1171SOL     OW 6323   3.970   0.303   0.702
 1171SOL    HW1 6324   3.876   0.290   0.694
 1171SOL    HW2 6325   3.980   0.394   0.729
 1171SOL     MW 6326   3.959   0.313   0.704
 1172SOL     OW 6327   0.530   1.874   3.703
 1172SOL    HW1 6328   0.492   1.844   3.620
 1172SOL    HW2 6329   0.592   1.806   3.727
 1172SOL     MW 6330   0.533   1.862   3.696
 1173SOL     OW 6331   5.988   3.583   4.792
 1173SOL    HW1 6332   6.075   3.561   4.824
 1173SOL    HW2 6333   5.930   3.519   4.834
 1173SOL     MW 6334   5.991   3.572   4.801
 1174SOL     OW 6335   1.231   5.570   3.677
 1174SOL    HW1 6336   1.326   5.564   3.665
 1174SOL    HW2 6337   1.198   5.484   3.651
 1174SOL     MW 6338   1.239   5.559   3.672
 1175SOL     OW 6339   0.147   3.276   0.749
 1175SOL    HW1 6340   0.183   3.355   0.709
 1175SOL    HW2 6341   0.194   3.204   0.706
 1175SOL     MW 6342   0.158   3.277   0.738
 1176SOL     OW 6343   2.858   3.234   0.528
 1176SOL    HW1 6344   2.948   3.266   0.537
 1176SOL    HW2 6345   2.854   3.158   0.588
 1176SOL     MW 6346   2.869   3.228   0.537
 1177SOL     OW 6347   1.813   5.218   2.148
 1177SOL    HW1 6348   1.833   5.264   2.067
 1177SOL    HW2 6349   1.796   5.288   2.212
 1177SOL     MW 6350   1.813   5.233   2.146
 1178SOL     OW 6351   4.269   3.987   4.269
 1178SOL    HW1 6352   4.181   3.972   4.235
 1178SOL    HW2 6353   4.285   3.914   4.328
 1178SOL     MW 6354   4.260   3.976   4.272
 1179SOL     OW 6355   3.750   6.003   0.907
 1179SOL    HW1 6356   3.753   5.980   1.000
 1179SOL    HW2 6357   3.836   6.044   0.890
 1179SOL     MW 6358   3.762   6.006   0.917
 1180SOL     OW 6359   5.963   2.712   0.599
 1180SOL    HW1 6360   5.902   2.639   0.613
 1180SOL    HW2 6361   5.995   2.700   0.510
 1180SOL     MW 6362   5.959   2.701   0.589
 1181SOL     OW 6363   3.705   3.270   1.643
 1181SOL    HW1 6364   3.661   3.200   1.691
 1181SOL    HW2 6365   3.696   3.245   1.551
 1181SOL     MW 6366   3.698   3.257   1.637
 1182SOL     OW 6367   1.694   5.597   5.246
 1182SOL    HW1 6368   1.771   5.648   5.272
 1182SOL    HW2 6369   1.727   5.534   5.182
 1182SOL     MW 6370   1.708   5.596   5.241
 1183SOL     OW 6371   4.963   4.590   5.992
 1183SOL    HW1 6372   4.965   4.685   6.007
 1183SOL    HW2 6373   4.877   4.563   6.024
 1183SOL     MW 6374   4.952   4.599   5.998
 1184SOL     OW 6375   0.460   1.014   3.451
 1184SOL    HW1 6376   0.418   1.099   3.461
 1184SOL    HW2 6377   0.520   1.024   3.377
 1184SOL     MW 6378   0.462   1.026   3.443
 1185SOL     OW 6379   5.992   3.551   4.394
 1185SOL    HW1 6380   6.055   3.482   4.371
 1185SOL    HW2 6381   5.965   3.588   4.310
 1185SOL     MW 6382   5.997   3.547   4.380
 1186SOL     OW 6383   6.004   6.012   3.398
 1186SOL    HW1 6384   5.965   6.063   3.328
 1186SOL    HW2 6385   5.989   5.921   3.372
 1186SOL     MW 6386   5.997   6.007   3.386
 1187SOL     OW 6387   3.602   4.132   5.993
 1187SOL    HW1 6388   3.593   4.071   6.067
 1187SOL    HW2 6389   3.673   4.191   6.019
 1187SOL     MW 6390   3.610   4.131   6.006
 1188SOL     OW 6391   2.045   5.258   0.601
 1188SOL    HW1 6392   2.112   5.189   0.594
 1188SOL    HW2 6393   2.013   5.269   0.512
 1188SOL     MW 6394   2.050   5.250   0.589
 1189SOL     OW 6395   0.312   4.711   1.743
 1189SOL    HW1 6396   0.348   4.796   1.767
 1189SOL    HW2 6397   0.308   4.662   1.826
 1189SOL     MW 6398   0.316   4.715   1.757
 1190SOL     OW 6399   0.677   2.566   1.005
 1190SOL    HW1 6400   0.613   2.539   0.940
 1190SOL    HW2 6401   0.653   2.518   1.084
 1190SOL     MW 6402   0.666   2.557   1.007
 1191SOL     OW 6403   0.883   4.432   4.279
 1191SOL    HW1 6404   0.928   4.353   4.310
 1191SOL    HW2 6405   0.949   4.501   4.286
 1191SOL     MW 6406   0.897   4.431   4.284
 1192SOL     OW 6407   6.036   4.217   2.469
 1192SOL    HW1 6408   6.062   4.305   2.444
 1192SOL    HW2 6409   6.102   4.160   2.428
 1192SOL     MW 6410   6.048   4.221   2.460
 1193SOL     OW 6411   0.769   5.106   0.663
 1193SOL    HW1 6412   0.776   5.143   0.575
 1193SOL    HW2 6413   0.690   5.146   0.699
 1193SOL     MW 6414   0.760   5.116   0.656
 1194SOL     OW 6415   5.819   1.988   0.359
 1194SOL    HW1 6416   5.865   1.977   0.442
 1194SOL    HW2 6417   5.753   2.055   0.377
 1194SOL     MW 6418   5.816   1.995   0.372
 1195SOL     OW 6419   3.436   5.078   3.908
 1195SOL    HW1 6420   3.437   4.999   3.854
 1195SOL    HW2 6421   3.364   5.131   3.872
 1195SOL     MW 6422   3.427   5.075   3.896
 1196SOL     OW 6423   1.289   0.719   1.418
 1196SOL    HW1 6424   1.249   0.805   1.407
 1196SOL    HW2 6425   1.382   0.738   1.435
 1196SOL     MW 6426   1.296   0.732   1.419
 1197SOL     OW 6427   1.839   2.126   4.351
 1197SOL    HW1 6428   1.825   2.218   4.373
 1197SOL    HW2 6429   1.918   2.102   4.400
 1197SOL     MW 6430   1.848   2.135   4.360
 1198SOL     OW 6431   4.173   4.860   0.551
 1198SOL    HW1 6432   4.147   4.803   0.624
 1198SOL    HW2 6433   4.090   4.887   0.511
 1198SOL     MW 6434   4.159   4.857   0.555
 1199SOL     OW 6435   4.414   2.381   2.625
 1199SOL    HW1 6436   4.368   2.308   2.665
 1199SOL    HW2 6437   4.369   2.459   2.659
 1199SOL     MW 6438   4.402   2.382   2.635
 1200SOL     OW 6439   2.377   5.485   3.668
 1200SOL    HW1 6440   2.391   5.524   3.754
 1200SOL    HW2 6441   2.282   5.472   3.662
 1200SOL     MW 6442   2.367   5.488   3.678
 1201SOL     OW 6443   3.467   1.516   3.596
 1201SOL    HW1 6444   3.448   1.482   3.684
 1201SOL    HW2 6445   3.520   1.595   3.613
 1201SOL     MW 6446   3.471   1.522   3.610
 1202SOL     OW 6447   3.013   0.818   1.773
 1202SOL    HW1 6448   3.101   0.813   1.737
 1202SOL    HW2 6449   2.973   0.734   1.750
 1202SOL     MW 6450   3.019   0.806   1.766
 1203SOL     OW 6451   2.373   0.453   4.555
 1203SOL    HW1 6452   2.367   0.417   4.466
 1203SOL    HW2 6453   2.459   0.497   4.557
 1203SOL     MW 6454   2.383   0.454   4.544
 1204SOL     OW 6455   4.402   5.605   0.401
 1204SOL    HW1 6456   4.439   5.647   0.478
 1204SOL    HW2 6457   4.343   5.671   0.364
 1204SOL     MW 6458   4.399   5.619   0.406
 1205SOL     OW 6459   5.306   5.112   3.252
 1205SOL    HW1 6460   5.397   5.119   3.280
 1205SOL    HW2 6461   5.296   5.019   3.229
 1205SOL     MW 6462   5.316   5.101   3.253
 1206SOL     OW 6463   1.564   5.736   1.359
 1206SOL    HW1 6464   1.475   5.767   1.339
 1206SOL    HW2 6465   1.571   5.746   1.454
 1206SOL     MW 6466   1.553   5.741   1.369
 1207SOL     OW 6467   4.365   6.098   4.659
 1207SOL    HW1 6468   4.353   6.043   4.582
 1207SOL    HW2 6469   4.296   6.164   4.653
 1207SOL     MW 6470   4.355   6.099   4.649
 1208SOL     OW 6471   0.659   5.103   5.340
 1208SOL    HW1 6472   0.685   5.063   5.257
 1208SOL    HW2 6473   0.642   5.028   5.398
 1208SOL     MW 6474   0.660   5.088   5.337
 1209SOL     OW 6475   4.499   0.556   3.886
 1209SOL    HW1 6476   4.583   0.550   3.839
 1209SOL    HW2 6477   4.490   0.648   3.909
 1209SOL     MW 6478   4.509   0.567   3.883
 1210SOL     OW 6479   4.874   4.778   3.745
 1210SOL    HW1 6480   4.813   4.714   3.709
 1210SOL    HW2 6481   4.955   4.728   3.759
 1210SOL     MW 6482   4.877   4.763   3.742
 1211SOL     OW 6483   2.555   2.203   3.574
 1211SOL    HW1 6484   2.490   2.272   3.589
 1211SOL    HW2 6485   2.545   2.179   3.482
 1211SOL     MW 6486   2.545   2.209   3.564
 1212SOL     OW 6487   1.853   0.193   3.902
 1212SOL    HW1 6488   1.856   0.155   3.990
 1212SOL    HW2 6489   1.902   0.274   3.908
 1212SOL     MW 6490   1.859   0.198   3.914
 1213SOL     OW 6491   2.947   5.813   5.236
 1213SOL    HW1 6492   3.026   5.760   5.223
 1213SOL    HW2 6493   2.895   5.764   5.299
 1213SOL     MW 6494   2.950   5.800   5.242
 1214SOL     OW 6495   0.364   5.309   1.373
 1214SOL    HW1 6496   0.445   5.271   1.408
 1214SOL    HW2 6497   0.389   5.397   1.347
 1214SOL     MW 6498   0.378   5.315   1.374
 1215SOL     OW 6499   4.593   2.762   5.696
 1215SOL    HW1 6500   4.522   2.823   5.714
 1215SOL    HW2 6501   4.554   2.695   5.640
 1215SOL     MW 6502   4.579   2.761   5.691
 1216SOL     OW 6503   4.834   2.785   3.777
 1216SOL    HW1 6504   4.765   2.832   3.731
 1216SOL    HW2 6505   4.899   2.851   3.798
 1216SOL     MW 6506   4.833   2.799   3.774
 1217SOL     OW 6507   1.051   1.833   3.836
 1217SOL    HW1 6508   1.030   1.907   3.780
 1217SOL    HW2 6509   0.976   1.825   3.895
 1217SOL     MW 6510   1.039   1.841   3.836
 1218SOL     OW 6511   5.170   5.704   4.817
 1218SOL    HW1 6512   5.119   5.644   4.764
 1218SOL    HW2 6513   5.249   5.721   4.765
 1218SOL     MW 6514   5.174   5.699   4.804
 1219SOL     OW 6515   4.280   2.597   4.077
 1219SOL    HW1 6516   4.346   2.596   4.008
 1219SOL    HW2 6517   4.278   2.507   4.110
 1219SOL     MW 6518   4.288   2.585   4.072
 1220SOL     OW 6519   3.168   4.332   5.988
 1220SOL    HW1 6520   3.078   4.323   6.018
 1220SOL    HW2 6521   3.208   4.393   6.050
 1220SOL     MW 6522   3.162   4.339   6.000
 1221SOL     OW 6523   0.165   1.082   3.941
 1221SOL    HW1 6524   0.074   1.056   3.956
 1221SOL    HW2 6525   0.210   1.001   3.915
 1221SOL     MW 6526   0.159   1.068   3.939
 1222SOL     OW 6527   4.741   1.427   4.275
 1222SOL    HW1 6528   4.676   1.425   4.205
 1222SOL    HW2 6529   4.794   1.504   4.256
 1222SOL     MW 6530   4.740   1.437   4.264
 1223SOL     OW 6531   1.728   5.161   4.570
 1223SOL    HW1 6532   1.796   5.221   4.601
 1223SOL    HW2 6533   1.691   5.204   4.493
 1223SOL     MW 6534   1.732   5.175   4.564
 1224SOL     OW 6535   5.496   1.737   5.597
 1224SOL    HW1 6536   5.584   1.740   5.636
 1224SOL    HW2 6537   5.437   1.730   5.672
 1224SOL     MW 6538   5.500   1.737   5.612
 1225SOL     OW 6539   3.728   0.724   5.234
 1225SOL    HW1 6540   3.708   0.651   5.292
 1225SOL    HW2 6541   3.777   0.684   5.161
 1225SOL     MW 6542   3.732   0.709   5.232
 1226SOL     OW 6543   2.297   2.484   5.333
 1226SOL    HW1 6544   2.373   2.491   5.390
 1226SOL    HW2 6545   2.306   2.398   5.291
 1226SOL     MW 6546   2.308   2.474   5.335
 1227SOL     OW 6547   3.111   1.350   1.607
 1227SOL    HW1 6548   3.204   1.353   1.629
 1227SOL    HW2 6549   3.081   1.265   1.642
 1227SOL     MW 6550   3.119   1.339   1.614
 1228SOL     OW 6551   1.931   1.412   0.962
 1228SOL    HW1 6552   1.945   1.335   0.908
 1228SOL    HW2 6553   2.010   1.419   1.016
 1228SOL     MW 6554   1.943   1.403   0.962
 1229SOL     OW 6555   4.618   5.239   6.038
 1229SOL    HW1 6556   4.576   5.158   6.011
 1229SOL    HW2 6557   4.552   5.307   6.020
 1229SOL     MW 6558   4.604   5.238   6.032
 1230SOL     OW 6559   3.535   2.083   1.046
 1230SOL    HW1 6560   3.481   2.068   1.124
 1230SOL    HW2 6561   3.593   2.155   1.069
 1230SOL     MW 6562   3.535   2.090   1.059
 1231SOL     OW 6563   1.349   5.795   5.475
 1231SOL    HW1 6564   1.405   5.732   5.430
 1231SOL    HW2 6565   1.350   5.767   5.567
 1231SOL     MW 6566   1.356   5.783   5.481
 1232SOL     OW 6567   3.185   1.114   3.216
 1232SOL    HW1 6568   3.182   1.052   3.143
 1232SOL    HW2 6569   3.150   1.065   3.291
 1232SOL     MW 6570   3.180   1.099   3.216
 1233SOL     OW 6571   4.556   3.862   5.750
 1233SOL    HW1 6572   4.541   3.923   5.678
 1233SOL    HW2 6573   4.502   3.786   5.728
 1233SOL     MW 6574   4.547   3.860   5.738
 1234SOL     OW 6575   3.527   5.691   1.165
 1234SOL    HW1 6576   3.618   5.664   1.159
 1234SOL    HW2 6577   3.525   5.753   1.239
 1234SOL     MW 6578   3.538   5.696   1.174
 1235SOL     OW 6579   0.527   1.204   4.981
 1235SOL    HW1 6580   0.573   1.227   4.901
 1235SOL    HW2 6581   0.562   1.263   5.048
 1235SOL     MW 6582   0.538   1.214   4.980
 1236SOL     OW 6583   0.068   1.117   0.341
 1236SOL    HW1 6584   0.148   1.108   0.392
 1236SOL    HW2 6585   0.000   1.080   0.396
 1236SOL     MW 6586   0.070   1.111   0.355
 1237SOL     OW 6587   5.669   2.427   3.135
 1237SOL    HW1 6588   5.720   2.357   3.095
 1237SOL    HW2 6589   5.620   2.466   3.062
 1237SOL     MW 6590   5.669   2.423   3.120
 1238SOL     OW 6591   2.125   4.298   1.344
 1238SOL    HW1 6592   2.125   4.202   1.336
 1238SOL    HW2 6593   2.214   4.324   1.321
 1238SOL     MW 6594   2.137   4.289   1.340
 1239SOL     OW 6595   1.248   2.180   3.212
 1239SOL    HW1 6596   1.294   2.196   3.294
 1239SOL    HW2 6597   1.167   2.230   3.219
 1239SOL     MW 6598   1.243   2.188   3.223
 1240SOL     OW 6599   1.168   4.857   3.657
 1240SOL    HW1 6600   1.157   4.794   3.586
 1240SOL    HW2 6601   1.093   4.915   3.650
 1240SOL     MW 6602   1.157   4.856   3.647
 1241SOL     OW 6603   1.340   2.111   5.355
 1241SOL    HW1 6604   1.415   2.167   5.336
 1241SOL    HW2 6605   1.379   2.031   5.390
 1241SOL     MW 6606   1.355   2.108   5.358
 1242SOL     OW 6607   5.332   3.561   5.156
 1242SOL    HW1 6608   5.245   3.536   5.184
 1242SOL    HW2 6609   5.329   3.657   5.150
 1242SOL     MW 6610   5.321   3.570   5.159
 1243SOL     OW 6611   1.055   4.850   1.156
 1243SOL    HW1 6612   1.149   4.854   1.170
 1243SOL    HW2 6613   1.042   4.773   1.101
 1243SOL     MW 6614   1.065   4.841   1.151
 1244SOL     OW 6615   1.555   3.336   0.548
 1244SOL    HW1 6616   1.650   3.337   0.558
 1244SOL    HW2 6617   1.537   3.407   0.487
 1244SOL     MW 6618   1.565   3.345   0.541
 1245SOL     OW 6619   1.649   5.556   0.928
 1245SOL    HW1 6620   1.717   5.496   0.899
 1245SOL    HW2 6621   1.694   5.640   0.940
 1245SOL     MW 6622   1.663   5.559   0.926
 1246SOL     OW 6623   3.564   4.720   4.431
 1246SOL    HW1 6624   3.629   4.721   4.361
 1246SOL    HW2 6625   3.481   4.703   4.387
 1246SOL     MW 6626   3.562   4.718   4.417
 1247SOL     OW 6627   2.086   3.460   5.637
 1247SOL    HW1 6628   2.174   3.476   5.670
 1247SOL    HW2 6629   2.041   3.416   5.710
 1247SOL     MW 6630   2.091   3.457   5.651
 1248SOL     OW 6631   1.869   0.125   5.089
 1248SOL    HW1 6632   1.936   0.097   5.027
 1248SOL    HW2 6633   1.844   0.045   5.135
 1248SOL     MW 6634   1.875   0.111   5.087
 1249SOL     OW 6635   0.736   4.665   3.669
 1249SOL    HW1 6636   0.819   4.627   3.697
 1249SOL    HW2 6637   0.737   4.754   3.704
 1249SOL     MW 6638   0.747   4.671   3.677
 1250SOL     OW 6639   1.191   0.359   6.000
 1250SOL    HW1 6640   1.119   0.406   5.957
 1250SOL    HW2 6641   1.268   0.381   5.947
 1250SOL     MW 6642   1.191   0.368   5.987
 1251SOL     OW 6643   0.141   0.115   0.958
 1251SOL    HW1 6644   0.129   0.197   0.909
 1251SOL    HW2 6645   0.193   0.060   0.901
 1251SOL     MW 6646   0.146   0.119   0.945
 1252SOL     OW 6647   5.022   0.271   0.617
 1252SOL    HW1 6648   5.015   0.356   0.661
 1252SOL    HW2 6649   4.936   0.231   0.628
 1252SOL     MW 6650   5.010   0.277   0.624
 1253SOL     OW 6651   0.098   5.430   3.577
 1253SOL    HW1 6652   0.016   5.392   3.545
 1253SOL    HW2 6653   0.099   5.518   3.540
 1253SOL     MW 6654   0.087   5.436   3.568
 1254SOL     OW 6655   5.902   2.241   0.165
 1254SOL    HW1 6656   5.890   2.178   0.236
 1254SOL    HW2 6657   5.895   2.188   0.085
 1254SOL     MW 6658   5.900   2.226   0.164
 1255SOL     OW 6659   3.862   4.245   1.478
 1255SOL    HW1 6660   3.950   4.221   1.506
 1255SOL    HW2 6661   3.852   4.201   1.393
 1255SOL     MW 6662   3.872   4.236   1.470
 1256SOL     OW 6663   0.610   0.113   4.912
 1256SOL    HW1 6664   0.664   0.186   4.884
 1256SOL    HW2 6665   0.537   0.113   4.851
 1256SOL     MW 6666   0.607   0.122   4.901
 1257SOL     OW 6667   3.902   3.981   0.535
 1257SOL    HW1 6668   3.815   4.016   0.518
 1257SOL    HW2 6669   3.908   3.978   0.631
 1257SOL     MW 6670   3.892   3.985   0.545
 1258SOL     OW 6671   5.335   0.810   2.195
 1258SOL    HW1 6672   5.390   0.740   2.229
 1258SOL    HW2 6673   5.360   0.818   2.103
 1258SOL     MW 6674   5.345   0.802   2.188
 1259SOL     OW 6675   3.832   0.150   3.997
 1259SOL    HW1 6676   3.739   0.133   4.015
 1259SOL    HW2 6677   3.873   0.149   4.083
 1259SOL     MW 6678   3.825   0.148   4.011
 1260SOL     OW 6679   2.995   5.060   4.710
 1260SOL    HW1 6680   3.039   5.103   4.636
 1260SOL    HW2 6681   3.066   5.039   4.771
 1260SOL     MW 6682   3.010   5.063   4.708
 1261SOL     OW 6683   0.195   4.804   3.031
 1261SOL    HW1 6684   0.114   4.795   2.981
 1261SOL    HW2 6685   0.219   4.714   3.054
 1261SOL     MW 6686   0.188   4.791   3.027
 1262SOL     OW 6687   0.580   1.853   0.195
 1262SOL    HW1 6688   0.636   1.913   0.243
 1262SOL    HW2 6689   0.520   1.910   0.147
 1262SOL     MW 6690   0.579   1.868   0.195
 1263SOL     OW 6691   3.990   0.115   1.337
 1263SOL    HW1 6692   3.987   0.136   1.430
 1263SOL    HW2 6693   4.082   0.098   1.319
 1263SOL     MW 6694   4.001   0.115   1.347
 1264SOL     OW 6695   3.077   3.714   5.357
 1264SOL    HW1 6696   3.012   3.657   5.398
 1264SOL    HW2 6697   3.118   3.760   5.431
 1264SOL     MW 6698   3.074   3.713   5.372
 1265SOL     OW 6699   5.526   2.213   0.076
 1265SOL    HW1 6700   5.449   2.174   0.035
 1265SOL    HW2 6701   5.529   2.302   0.041
 1265SOL     MW 6702   5.516   2.219   0.067
 1266SOL     OW 6703   0.753   0.738   0.367
 1266SOL    HW1 6704   0.728   0.648   0.346
 1266SOL    HW2 6705   0.798   0.770   0.289
 1266SOL     MW 6706   0.756   0.730   0.355
 1267SOL     OW 6707   4.013   1.832   4.947
 1267SOL    HW1 6708   4.051   1.824   5.034
 1267SOL    HW2 6709   3.933   1.883   4.960
 1267SOL     MW 6710   4.008   1.838   4.960
 1268SOL     OW 6711   0.651   0.291   5.523
 1268SOL    HW1 6712   0.651   0.365   5.463
 1268SOL    HW2 6713   0.743   0.278   5.546
 1268SOL     MW 6714   0.662   0.299   5.518
 1269SOL     OW 6715   5.340   1.843   1.269
 1269SOL    HW1 6716   5.361   1.905   1.339
 1269SOL    HW2 6717   5.301   1.898   1.200
 1269SOL     MW 6718   5.338   1.858   1.269
 1270SOL     OW 6719   0.196   5.443   1.627
 1270SOL    HW1 6720   0.124   5.402   1.580
 1270SOL    HW2 6721   0.267   5.449   1.563
 1270SOL     MW 6722   0.196   5.439   1.613
 1271SOL     OW 6723   5.412   5.366   2.482
 1271SOL    HW1 6724   5.452   5.416   2.411
 1271SOL    HW2 6725   5.456   5.396   2.561
 1271SOL     MW 6726   5.422   5.376   2.483
 1272SOL     OW 6727   0.618   2.525   3.993
 1272SOL    HW1 6728   0.700   2.485   4.023
 1272SOL    HW2 6729   0.579   2.562   4.072
 1272SOL     MW 6730   0.623   2.525   4.007
 1273SOL     OW 6731   3.558   4.887   3.527
 1273SOL    HW1 6732   3.629   4.939   3.565
 1273SOL    HW2 6733   3.504   4.950   3.481
 1273SOL     MW 6734   3.560   4.901   3.526
 1274SOL     OW 6735   3.446   5.343   5.102
 1274SOL    HW1 6736   3.358   5.373   5.128
 1274SOL    HW2 6737   3.470   5.401   5.030
 1274SOL     MW 6738   3.438   5.354   5.096
 1275SOL     OW 6739   1.425   5.895   0.604
 1275SOL    HW1 6740   1.520   5.889   0.600
 1275SOL    HW2 6741   1.408   5.960   0.673
 1275SOL     MW 6742   1.435   5.903   0.613
 1276SOL     OW 6743   4.457   0.439   5.032
 1276SOL    HW1 6744   4.544   0.416   5.065
 1276SOL    HW2 6745   4.461   0.534   5.019
 1276SOL     MW 6746   4.469   0.448   5.034
 1277SOL     OW 6747   3.001   1.576   1.278
 1277SOL    HW1 6748   3.064   1.532   1.221
 1277SOL    HW2 6749   3.023   1.669   1.271
 1277SOL     MW 6750   3.012   1.582   1.270
 1278SOL     OW 6751   1.821   3.990   0.553
 1278SOL    HW1 6752   1.796   4.008   0.463
 1278SOL    HW2 6753   1.914   3.966   0.548
 1278SOL     MW 6754   1.830   3.989   0.541
 1279SOL     OW 6755   4.738   1.141   4.254
 1279SOL    HW1 6756   4.757   1.235   4.264
 1279SOL    HW2 6757   4.793   1.113   4.182
 1279SOL     MW 6758   4.747   1.150   4.246
 1280SOL     OW 6759   0.192   1.531   1.954
 1280SOL    HW1 6760   0.103   1.564   1.967
 1280SOL    HW2 6761   0.248   1.608   1.968
 1280SOL     MW 6762   0.188   1.545   1.957
 1281SOL     OW 6763   0.616   3.579   3.236
 1281SOL    HW1 6764   0.629   3.501   3.182
 1281SOL    HW2 6765   0.656   3.650   3.186
 1281SOL     MW 6766   0.623   3.578   3.223
 1282SOL     OW 6767   0.608   4.881   5.485
 1282SOL    HW1 6768   0.670   4.809   5.482
 1282SOL    HW2 6769   0.579   4.884   5.577
 1282SOL     MW 6770   0.612   4.872   5.497
 1283SOL     OW 6771   1.033   1.588   5.827
 1283SOL    HW1 6772   1.055   1.658   5.765
 1283SOL    HW2 6773   1.116   1.544   5.844
 1283SOL     MW 6774   1.046   1.591   5.821
 1284SOL     OW 6775   5.400   0.704   4.975
 1284SOL    HW1 6776   5.407   0.752   5.057
 1284SOL    HW2 6777   5.313   0.725   4.942
 1284SOL     MW 6778   5.390   0.713   4.981
 1285SOL     OW 6779   4.481   5.534   2.180
 1285SOL    HW1 6780   4.431   5.473   2.234
 1285SOL    HW2 6781   4.553   5.563   2.235
 1285SOL     MW 6782   4.483   5.530   2.194
 1286SOL     OW 6783   5.202   2.952   5.000
 1286SOL    HW1 6784   5.283   2.963   5.050
 1286SOL    HW2 6785   5.133   2.963   5.065
 1286SOL     MW 6786   5.204   2.955   5.015
 1287SOL     OW 6787   5.362   5.350   4.431
 1287SOL    HW1 6788   5.292   5.412   4.409
 1287SOL    HW2 6789   5.328   5.301   4.506
 1287SOL     MW 6790   5.349   5.352   4.438
 1288SOL     OW 6791   4.489   6.012   2.948
 1288SOL    HW1 6792   4.538   6.085   2.911
 1288SOL    HW2 6793   4.540   5.934   2.924
 1288SOL     MW 6794   4.502   6.011   2.940
 1289SOL     OW 6795   3.932   4.319   5.543
 1289SOL    HW1 6796   3.908   4.312   5.635
 1289SOL    HW2 6797   3.959   4.230   5.519
 1289SOL     MW 6798   3.932   4.307   5.552
 1290SOL     OW 6799   2.706   0.815   3.824
 1290SOL    HW1 6800   2.791   0.792   3.786
 1290SOL    HW2 6801   2.691   0.750   3.892
 1290SOL     MW 6802   2.715   0.804   3.828
 1291SOL     OW 6803   4.881   5.959   2.159
 1291SOL    HW1 6804   4.823   5.953   2.235
 1291SOL    HW2 6805   4.939   6.032   2.179
 1291SOL     MW 6806   4.881   5.968   2.171
 1292SOL     OW 6807   4.071   5.410   0.937
 1292SOL    HW1 6808   4.133   5.477   0.965
 1292SOL    HW2 6809   4.124   5.350   0.884
 1292SOL     MW 6810   4.086   5.411   0.934
 1293SOL     OW 6811   3.024   3.640   1.304
 1293SOL    HW1 6812   3.045   3.698   1.230
 1293SOL    HW2 6813   3.058   3.686   1.381
 1293SOL     MW 6814   3.031   3.654   1.304
 1294SOL     OW 6815   5.770   5.301   2.883
 1294SOL    HW1 6816   5.820   5.356   2.942
 1294SOL    HW2 6817   5.746   5.359   2.811
 1294SOL     MW 6818   5.773   5.316   2.881
 1295SOL     OW 6819   2.392   1.918   3.307
 1295SOL    HW1 6820   2.441   2.000   3.312
 1295SOL    HW2 6821   2.435   1.869   3.237
 1295SOL     MW 6822   2.404   1.923   3.298
 1296SOL     OW 6823   2.757   4.086   5.560
 1296SOL    HW1 6824   2.793   4.024   5.624
 1296SOL    HW2 6825   2.832   4.117   5.510
 1296SOL     MW 6826   2.771   4.082   5.561
 1297SOL     OW 6827   3.803   4.984   3.643
 1297SOL    HW1 6828   3.761   5.051   3.696
 1297SOL    HW2 6829   3.869   5.031   3.592
 1297SOL     MW 6830   3.806   4.998   3.644
 1298SOL     OW 6831   3.502   0.972   4.383
 1298SOL    HW1 6832   3.587   0.928   4.376
 1298SOL    HW2 6833   3.450   0.936   4.311
 1298SOL     MW 6834   3.506   0.962   4.373
 1299SOL     OW 6835   2.194   4.705   5.277
 1299SOL    HW1 6836   2.103   4.682   5.261
 1299SOL    HW2 6837   2.244   4.636   5.232
 1299SOL     MW 6838   2.189   4.693   5.269
 1300SOL     OW 6839   4.917   2.069   5.338
 1300SOL    HW1 6840   4.911   2.018   5.257
 1300SOL    HW2 6841   4.998   2.038   5.380
 1300SOL     MW 6842   4.927   2.058   5.333
 1301SOL     OW 6843   4.366   2.432   5.201
 1301SOL    HW1 6844   4.461   2.438   5.200
 1301SOL    HW2 6845   4.347   2.341   5.222
 1301SOL     MW 6846   4.376   2.421   5.203
 1302SOL     OW 6847   2.678   1.362   2.516
 1302SOL    HW1 6848   2.665   1.274   2.553
 1302SOL    HW2 6849   2.751   1.351   2.455
 1302SOL     MW 6850   2.686   1.349   2.513
 1303SOL     OW 6851   2.033   2.551   4.016
 1303SOL    HW1 6852   2.048   2.614   4.086
 1303SOL    HW2 6853   2.019   2.604   3.938
 1303SOL     MW 6854   2.033   2.566   4.015
 1304SOL     OW 6855   4.568   4.484   2.685
 1304SOL    HW1 6856   4.504   4.555   2.670
 1304SOL    HW2 6857   4.599   4.461   2.598
 1304SOL     MW 6858   4.563   4.490   2.672
 1305SOL     OW 6859   2.862   1.389   2.340
 1305SOL    HW1 6860   2.840   1.482   2.334
 1305SOL    HW2 6861   2.921   1.373   2.266
 1305SOL     MW 6862   2.866   1.399   2.329
 1306SOL     OW 6863   1.879   4.096   3.937
 1306SOL    HW1 6864   1.861   4.001   3.941
 1306SOL    HW2 6865   1.793   4.135   3.922
 1306SOL     MW 6866   1.865   4.089   3.935
 1307SOL     OW 6867   4.644   1.601   3.035
 1307SOL    HW1 6868   4.573   1.641   3.085
 1307SOL    HW2 6869   4.723   1.618   3.086
 1307SOL     MW 6870   4.645   1.608   3.048
 1308SOL     OW 6871   1.868   1.621   2.634
 1308SOL    HW1 6872   1.929   1.678   2.587
 1308SOL    HW2 6873   1.924   1.564   2.686
 1308SOL     MW 6874   1.883   1.621   2.635
 1309SOL     OW 6875   5.765   3.060   5.690
 1309SOL    HW1 6876   5.767   3.127   5.621
 1309SOL    HW2 6877   5.707   3.096   5.757
 1309SOL     MW 6878   5.758   3.074   5.690
 1310SOL     OW 6879   2.435   0.583   6.085
 1310SOL    HW1 6880   2.474   0.661   6.047
 1310SOL    HW2 6881   2.506   0.543   6.136
 1310SOL     MW 6882   2.449   0.588   6.087
 1311SOL     OW 6883   0.937   5.043   3.673
 1311SOL    HW1 6884   0.942   5.088   3.758
 1311SOL    HW2 6885   0.924   5.113   3.609
 1311SOL     MW 6886   0.936   5.058   3.676
 1312SOL     OW 6887   4.030   4.548   5.012
 1312SOL    HW1 6888   4.024   4.601   4.934
 1312SOL    HW2 6889   4.119   4.512   5.011
 1312SOL     MW 6890   4.041   4.550   5.002
 1313SOL     OW 6891   1.611   1.750   0.136
 1313SOL    HW1 6892   1.538   1.810   0.148
 1313SOL    HW2 6893   1.622   1.745   0.041
 1313SOL     MW 6894   1.603   1.757   0.125
 1314SOL     OW 6895   1.840   4.301   5.160
 1314SOL    HW1 6896   1.898   4.225   5.168
 1314SOL    HW2 6897   1.763   4.278   5.212
 1314SOL     MW 6898   1.838   4.288   5.168
 1315SOL     OW 6899   2.388   0.274   0.235
 1315SOL    HW1 6900   2.313   0.237   0.187
 1315SOL    HW2 6901   2.361   0.363   0.257
 1315SOL     MW 6902   2.375   0.280   0.232
 1316SOL     OW 6903   3.951   4.899   3.292
 1316SOL    HW1 6904   3.947   4.805   3.307
 1316SOL    HW2 6905   3.859   4.927   3.287
 1316SOL     MW 6906   3.938   4.891   3.293
 1317SOL     OW 6907   5.721   3.049   3.309
 1317SOL    HW1 6908   5.695   3.054   3.401
 1317SOL    HW2 6909   5.785   3.119   3.299
 1317SOL     MW 6910   5.726   3.059   3.320
 1318SOL     OW 6911   2.540   0.281   0.675
 1318SOL    HW1 6912   2.521   0.286   0.768
 1318SOL    HW2 6913   2.632   0.255   0.670
 1318SOL     MW 6914   2.549   0.279   0.686
 1319SOL     OW 6915   5.948   0.806   3.622
 1319SOL    HW1 6916   5.980   0.783   3.535
 1319SOL    HW2 6917   5.970   0.730   3.677
 1319SOL     MW 6918   5.955   0.793   3.618
 1320SOL     OW 6919   2.785   1.200   1.580
 1320SOL    HW1 6920   2.873   1.174   1.608
 1320SOL    HW2 6921   2.800   1.257   1.505
 1320SOL     MW 6922   2.799   1.204   1.574
 1321SOL     OW 6923   3.897   0.866   4.123
 1321SOL    HW1 6924   3.844   0.860   4.203
 1321SOL    HW2 6925   3.862   0.798   4.066
 1321SOL     MW 6926   3.886   0.857   4.126
 1322SOL     OW 6927   2.630   0.415   3.168
 1322SOL    HW1 6928   2.556   0.460   3.208
 1322SOL    HW2 6929   2.599   0.390   3.081
 1322SOL     MW 6930   2.616   0.417   3.162
 1323SOL     OW 6931   0.663   4.597   1.805
 1323SOL    HW1 6932   0.747   4.610   1.761
 1323SOL    HW2 6933   0.598   4.610   1.736
 1323SOL     MW 6934   0.666   4.601   1.791
 1324SOL     OW 6935   6.086   1.525   0.152
 1324SOL    HW1 6936   6.148   1.470   0.200
 1324SOL    HW2 6937   6.012   1.468   0.133
 1324SOL     MW 6938   6.085   1.511   0.156
 1325SOL     OW 6939   2.231   5.906   2.616
 1325SOL    HW1 6940   2.196   5.995   2.613
 1325SOL    HW2 6941   2.195   5.869   2.697
 1325SOL     MW 6942   2.221   5.912   2.626
 1326SOL     OW 6943   0.274   1.883   0.330
 1326SOL    HW1 6944   0.286   1.853   0.239
 1326SOL    HW2 6945   0.255   1.803   0.378
 1326SOL     MW 6946   0.273   1.869   0.324
 1327SOL     OW 6947   0.789   5.584   0.607
 1327SOL    HW1 6948   0.849   5.526   0.653
 1327SOL    HW2 6949   0.735   5.526   0.553
 1327SOL     MW 6950   0.790   5.569   0.606
 1328SOL     OW 6951   5.190   2.921   2.482
 1328SOL    HW1 6952   5.158   2.946   2.395
 1328SOL    HW2 6953   5.256   2.853   2.465
 1328SOL     MW 6954   5.194   2.915   2.469
 1329SOL     OW 6955   3.236   4.722   4.671
 1329SOL    HW1 6956   3.261   4.794   4.613
 1329SOL    HW2 6957   3.307   4.719   4.736
 1329SOL     MW 6958   3.248   4.731   4.672
 1330SOL     OW 6959   3.002   2.136   1.231
 1330SOL    HW1 6960   2.959   2.220   1.249
 1330SOL    HW2 6961   2.988   2.121   1.138
 1330SOL     MW 6962   2.995   2.145   1.221
 1331SOL     OW 6963   5.188   4.404   5.719
 1331SOL    HW1 6964   5.129   4.479   5.709
 1331SOL    HW2 6965   5.265   4.440   5.763
 1331SOL     MW 6966   5.190   4.418   5.723
 1332SOL     OW 6967   1.091   2.362   4.006
 1332SOL    HW1 6968   1.158   2.329   4.066
 1332SOL    HW2 6969   1.008   2.342   4.049
 1332SOL     MW 6970   1.089   2.355   4.019
 1333SOL     OW 6971   1.751   4.762   5.212
 1333SOL    HW1 6972   1.837   4.726   5.232
 1333SOL    HW2 6973   1.744   4.755   5.116
 1333SOL     MW 6974   1.761   4.756   5.202
 1334SOL     OW 6975   0.841   5.606   4.615
 1334SOL    HW1 6976   0.923   5.653   4.632
 1334SOL    HW2 6977   0.796   5.660   4.550
 1334SOL     MW 6978   0.846   5.619   4.609
 1335SOL     OW 6979   1.629   4.510   2.078
 1335SOL    HW1 6980   1.685   4.488   2.004
 1335SOL    HW2 6981   1.581   4.429   2.096
 1335SOL     MW 6982   1.630   4.497   2.071
 1336SOL     OW 6983   4.810   0.389   0.922
 1336SOL    HW1 6984   4.787   0.319   0.861
 1336SOL    HW2 6985   4.890   0.427   0.886
 1336SOL     MW 6986   4.817   0.385   0.910
 1337SOL     OW 6987   1.699   3.921   1.486
 1337SOL    HW1 6988   1.627   3.873   1.445
 1337SOL    HW2 6989   1.657   3.973   1.555
 1337SOL     MW 6990   1.684   3.922   1.489
 1338SOL     OW 6991   4.984   2.211   0.818
 1338SOL    HW1 6992   5.026   2.296   0.803
 1338SOL    HW2 6993   4.925   2.200   0.744
 1338SOL     MW 6994   4.982   2.220   0.807
 1339SOL     OW 6995   0.742   0.136   2.382
 1339SOL    HW1 6996   0.813   0.119   2.320
 1339SOL    HW2 6997   0.684   0.059   2.373
 1339SOL     MW 6998   0.743   0.124   2.373
 1340SOL     OW 6999   2.608   1.200   1.950
 1340SOL    HW1 7000   2.694   1.158   1.950
 1340SOL    HW2 7001   2.618   1.275   1.891
 1340SOL     MW 7002   2.620   1.204   1.942
 1341SOL     OW 7003   2.834   4.880   4.383
 1341SOL    HW1 7004   2.765   4.850   4.443
 1341SOL    HW2 7005   2.906   4.818   4.397
 1341SOL     MW 7006   2.834   4.868   4.392
 1342SOL     OW 7007   1.584   3.988   2.901
 1342SOL    HW1 7008   1.633   4.049   2.846
 1342SOL    HW2 7009   1.647   3.919   2.923
 1342SOL     MW 7010   1.598   3.987   2.896
 1343SOL     OW 7011   1.755   3.710   5.370
 1343SOL    HW1 7012   1.834   3.671   5.333
 1343SOL    HW2 7013   1.707   3.745   5.295
 1343SOL     MW 7014   1.759   3.709   5.356
 1344SOL     OW 7015   1.500   0.556   2.046
 1344SOL    HW1 7016   1.410   0.575   2.073
 1344SOL    HW2 7017   1.517   0.467   2.079
 1344SOL     MW 7018   1.491   0.547   2.054
 1345SOL     OW 7019   1.719   4.995   2.300
 1345SOL    HW1 7020   1.750   5.075   2.257
 1345SOL    HW2 7021   1.783   4.929   2.276
 1345SOL     MW 7022   1.731   4.997   2.292
 1346SOL     OW 7023   2.311   1.681   5.306
 1346SOL    HW1 7024   2.240   1.624   5.276
 1346SOL    HW2 7025   2.335   1.732   5.230
 1346SOL     MW 7026   2.305   1.680   5.293
 1347SOL     OW 7027   2.741   3.520   5.127
 1347SOL    HW1 7028   2.707   3.608   5.145
 1347SOL    HW2 7029   2.813   3.510   5.189
 1347SOL     MW 7030   2.746   3.530   5.137
 1348SOL     OW 7031   4.315   5.963   4.438
 1348SOL    HW1 7032   4.331   5.974   4.344
 1348SOL    HW2 7033   4.334   5.871   4.455
 1348SOL     MW 7034   4.319   5.952   4.428
 1349SOL     OW 7035   1.851   4.555   2.306
 1349SOL    HW1 7036   1.910   4.481   2.321
 1349SOL    HW2 7037   1.802   4.532   2.228
 1349SOL     MW 7038   1.852   4.543   2.298
 1350SOL     OW 7039   1.467   0.153   4.008
 1350SOL    HW1 7040   1.402   0.145   3.939
 1350SOL    HW2 7041   1.416   0.149   4.089
 1350SOL     MW 7042   1.453   0.151   4.010
 1351SOL     OW 7043   5.879   3.847   5.612
 1351SOL    HW1 7044   5.917   3.824   5.526
 1351SOL    HW2 7045   5.942   3.909   5.649
 1351SOL     MW 7046   5.892   3.852   5.606
 1352SOL     OW 7047   1.796   5.191   5.302
 1352SOL    HW1 7048   1.758   5.162   5.219
 1352SOL    HW2 7049   1.728   5.246   5.342
 1352SOL     MW 7050   1.782   5.194   5.297
 1353SOL     OW 7051   3.243   5.937   2.871
 1353SOL    HW1 7052   3.210   5.956   2.784
 1353SOL    HW2 7053   3.171   5.892   2.915
 1353SOL     MW 7054   3.230   5.933   2.866
 1354SOL     OW 7055   4.403   5.554   2.910
 1354SOL    HW1 7056   4.323   5.606   2.915
 1354SOL    HW2 7057   4.380   5.480   2.853
 1354SOL     MW 7058   4.390   5.551   2.904
 1355SOL     OW 7059   0.197   3.072   1.038
 1355SOL    HW1 7060   0.237   2.988   1.021
 1355SOL    HW2 7061   0.106   3.062   1.009
 1355SOL     MW 7062   0.190   3.060   1.032
 1356SOL     OW 7063   1.836   3.915   0.977
 1356SOL    HW1 7064   1.851   4.006   1.004
 1356SOL    HW2 7065   1.922   3.883   0.951
 1356SOL     MW 7066   1.849   3.923   0.977
 1357SOL     OW 7067   2.793   1.155   5.268
 1357SOL    HW1 7068   2.730   1.227   5.270
 1357SOL    HW2 7069   2.768   1.100   5.342
 1357SOL     MW 7070   2.782   1.157   5.278
 1358SOL     OW 7071   4.772   0.473   1.380
 1358SOL    HW1 7072   4.773   0.464   1.285
 1358SOL    HW2 7073   4.853   0.521   1.400
 1358SOL     MW 7074   4.783   0.478   1.371
 1359SOL     OW 7075   2.156   0.858   2.986
 1359SOL    HW1 7076   2.181   0.874   3.077
 1359SOL    HW2 7077   2.230   0.809   2.949
 1359SOL     MW 7078   2.169   0.854   2.993
 1360SOL     OW 7079   0.717   1.439   2.277
 1360SOL    HW1 7080   0.751   1.394   2.354
 1360SOL    HW2 7081   0.668   1.372   2.229
 1360SOL     MW 7082   0.715   1.425   2.280
 1361SOL     OW 7083   4.002   1.521   2.215
 1361SOL    HW1 7084   4.079   1.527   2.159
 1361SOL    HW2 7085   3.992   1.428   2.234
 1361SOL     MW 7086   4.010   1.510   2.211
 1362SOL     OW 7087   2.838   4.012   5.823
 1362SOL    HW1 7088   2.763   4.069   5.842
 1362SOL    HW2 7089   2.809   3.925   5.847
 1362SOL     MW 7090   2.825   4.008   5.829
 1363SOL     OW 7091   1.799   5.008   1.232
 1363SOL    HW1 7092   1.780   5.077   1.169
 1363SOL    HW2 7093   1.817   4.931   1.178
 1363SOL     MW 7094   1.799   5.007   1.217
 1364SOL     OW 7095   3.167   4.082   5.216
 1364SOL    HW1 7096   3.205   4.104   5.301
 1364SOL    HW2 7097   3.073   4.094   5.228
 1364SOL     MW 7098   3.160   4.086   5.228
 1365SOL     OW 7099   2.183   0.750   5.526
 1365SOL    HW1 7100   2.170   0.824   5.466
 1365SOL    HW2 7101   2.262   0.773   5.575
 1365SOL     MW 7102   2.192   0.763   5.525
 1366SOL     OW 7103   0.216   3.535   1.158
 1366SOL    HW1 7104   0.185   3.499   1.241
 1366SOL    HW2 7105   0.291   3.480   1.134
 1366SOL     MW 7106   0.222   3.523   1.165
 1367SOL     OW 7107   2.424   2.062   5.307
 1367SOL    HW1 7108   2.439   2.032   5.397
 1367SOL    HW2 7109   2.343   2.114   5.313
 1367SOL     MW 7110   2.415   2.065   5.320
 1368SOL     OW 7111   0.362   2.836   0.941
 1368SOL    HW1 7112   0.328   2.749   0.960
 1368SOL    HW2 7113   0.443   2.843   0.992
 1368SOL     MW 7114   0.368   2.826   0.950
 1369SOL     OW 7115   3.487   4.647   2.365
 1369SOL    HW1 7116   3.577   4.678   2.373
 1369SOL    HW2 7117   3.450   4.658   2.452
 1369SOL     MW 7118   3.494   4.653   2.377
 1370SOL     OW 7119   1.426   3.897   0.393
 1370SOL    HW1 7120   1.387   3.871   0.477
 1370SOL    HW2 7121   1.427   3.992   0.395
 1370SOL     MW 7122   1.421   3.906   0.404
 1371SOL     OW 7123   0.077   4.620   1.661
 1371SOL    HW1 7124   0.112   4.533   1.643
 1371SOL    HW2 7125   0.147   4.666   1.706
 1371SOL     MW 7126   0.090   4.615   1.664
 1372SOL     OW 7127   0.486   1.805   5.144
 1372SOL    HW1 7128   0.435   1.870   5.192
 1372SOL    HW2 7129   0.427   1.774   5.075
 1372SOL     MW 7130   0.472   1.809   5.141
 1373SOL     OW 7131   5.131   1.572   5.708
 1373SOL    HW1 7132   5.100   1.494   5.753
 1373SOL    HW2 7133   5.079   1.644   5.744
 1373SOL     MW 7134   5.120   1.571   5.718
 1374SOL     OW 7135   0.393   4.775   2.678
 1374SOL    HW1 7136   0.442   4.749   2.756
 1374SOL    HW2 7137   0.306   4.737   2.691
 1374SOL     MW 7138   0.388   4.766   2.690
 1375SOL     OW 7139   0.251   1.176   3.540
 1375SOL    HW1 7140   0.224   1.217   3.622
 1375SOL    HW2 7141   0.200   1.095   3.535
 1375SOL     MW 7142   0.241   1.171   3.550
 1376SOL     OW 7143   3.865   5.222   1.542
 1376SOL    HW1 7144   3.772   5.203   1.557
 1376SOL    HW2 7145   3.905   5.217   1.628
 1376SOL     MW 7146   3.858   5.219   1.555
 1377SOL     OW 7147   0.518   4.952   0.542
 1377SOL    HW1 7148   0.463   4.901   0.482
 1377SOL    HW2 7149   0.457   4.985   0.608
 1377SOL     MW 7150   0.503   4.950   0.542
 1378SOL     OW 7151   3.815   4.893   1.918
 1378SOL    HW1 7152   3.862   4.856   1.843
 1378SOL    HW2 7153   3.875   4.958   1.954
 1378SOL     MW 7154   3.828   4.897   1.913
 1379SOL     OW 7155   1.358   0.028   4.781
 1379SOL    HW1 7156   1.400   0.064   4.859
 1379SOL    HW2 7157   1.371  -0.067   4.788
 1379SOL     MW 7158   1.365   0.020   4.792
 1380SOL     OW 7159   1.764   4.092   0.305
 1380SOL    HW1 7160   1.783   4.032   0.233
 1380SOL    HW2 7161   1.694   4.148   0.271
 1380SOL     MW 7162   1.758   4.092   0.291
 1381SOL     OW 7163   4.727   4.490   0.031
 1381SOL    HW1 7164   4.690   4.402   0.029
 1381SOL    HW2 7165   4.720   4.517   0.123
 1381SOL     MW 7166   4.721   4.483   0.043
 1382SOL     OW 7167   5.693   3.143   4.561
 1382SOL    HW1 7168   5.640   3.104   4.492
 1382SOL    HW2 7169   5.762   3.079   4.577
 1382SOL     MW 7170   5.695   3.130   4.554
 1383SOL     OW 7171   1.302   0.300   3.375
 1383SOL    HW1 7172   1.363   0.336   3.439
 1383SOL    HW2 7173   1.347   0.223   3.340
 1383SOL     MW 7174   1.315   0.295   3.379
 1384SOL     OW 7175   0.331   0.643   6.004
 1384SOL    HW1 7176   0.337   0.716   5.944
 1384SOL    HW2 7177   0.304   0.682   6.087
 1384SOL     MW 7178   0.328   0.657   6.007
 1385SOL     OW 7179   5.459   1.961   5.843
 1385SOL    HW1 7180   5.437   2.015   5.767
 1385SOL    HW2 7181   5.549   1.934   5.828
 1385SOL     MW 7182   5.467   1.965   5.832
 1386SOL     OW 7183   4.177   3.640   0.323
 1386SOL    HW1 7184   4.217   3.720   0.359
 1386SOL    HW2 7185   4.238   3.611   0.256
 1386SOL     MW 7186   4.190   3.647   0.319
 1387SOL     OW 7187   0.121   0.344   0.827
 1387SOL    HW1 7188   0.158   0.431   0.844
 1387SOL    HW2 7189   0.176   0.308   0.758
 1387SOL     MW 7190   0.133   0.351   0.820
 1388SOL     OW 7191   5.479   0.877   0.054
 1388SOL    HW1 7192   5.509   0.954   0.102
 1388SOL    HW2 7193   5.401   0.848   0.101
 1388SOL     MW 7194   5.473   0.883   0.066
 1389SOL     OW 7195   5.222   3.963   0.750
 1389SOL    HW1 7196   5.171   4.003   0.680
 1389SOL    HW2 7197   5.200   3.870   0.746
 1389SOL     MW 7198   5.213   3.956   0.741
 1390SOL     OW 7199   5.172   1.573   4.163
 1390SOL    HW1 7200   5.194   1.564   4.255
 1390SOL    HW2 7201   5.226   1.506   4.119
 1390SOL     MW 7202   5.182   1.563   4.169
 1391SOL     OW 7203   3.068   2.856   0.831
 1391SOL    HW1 7204   3.099   2.867   0.742
 1391SOL    HW2 7205   3.111   2.776   0.863
 1391SOL     MW 7206   3.077   2.847   0.824
 1392SOL     OW 7207   4.941   5.099   1.109
 1392SOL    HW1 7208   4.912   5.053   1.188
 1392SOL    HW2 7209   5.012   5.155   1.138
 1392SOL     MW 7210   4.946   5.100   1.123
 1393SOL     OW 7211   3.111   1.716   4.309
 1393SOL    HW1 7212   3.048   1.725   4.381
 1393SOL    HW2 7213   3.095   1.629   4.274
 1393SOL     MW 7214   3.101   1.706   4.314
 1394SOL     OW 7215   3.036   1.812   0.630
 1394SOL    HW1 7216   3.118   1.776   0.596
 1394SOL    HW2 7217   2.990   1.844   0.552
 1394SOL     MW 7218   3.040   1.812   0.616
 1395SOL     OW 7219   3.696   0.290   0.598
 1395SOL    HW1 7220   3.663   0.200   0.601
 1395SOL    HW2 7221   3.690   0.314   0.505
 1395SOL     MW 7222   3.691   0.281   0.586
 1396SOL     OW 7223   1.509   1.932   5.073
 1396SOL    HW1 7224   1.469   1.845   5.076
 1396SOL    HW2 7225   1.582   1.927   5.135
 1396SOL     MW 7226   1.514   1.920   5.081
 1397SOL     OW 7227   1.663   1.515   3.408
 1397SOL    HW1 7228   1.724   1.453   3.448
 1397SOL    HW2 7229   1.677   1.505   3.314
 1397SOL     MW 7230   1.672   1.506   3.401
 1398SOL     OW 7231   0.024   1.511   0.824
 1398SOL    HW1 7232   0.117   1.509   0.844
 1398SOL    HW2 7233   0.015   1.456   0.746
 1398SOL     MW 7234   0.035   1.503   0.817
 1399SOL     OW 7235   4.524   4.872   4.029
 1399SOL    HW1 7236   4.543   4.884   3.936
 1399SOL    HW2 7237   4.440   4.827   4.032
 1399SOL     MW 7238   4.516   4.868   4.018
 1400SOL     OW 7239   4.149   0.709   2.938
 1400SOL    HW1 7240   4.212   0.708   3.010
 1400SOL    HW2 7241   4.198   0.675   2.863
 1400SOL     MW 7242   4.164   0.705   2.937
 1401SOL     OW 7243   4.880   5.236   6.018
 1401SOL    HW1 7244   4.784   5.238   6.017
 1401SOL    HW2 7245   4.903   5.230   6.110
 1401SOL     MW 7246   4.871   5.236   6.029
 1402SOL     OW 7247   5.229   5.871   0.527
 1402SOL    HW1 7248   5.231   5.909   0.615
 1402SOL    HW2 7249   5.136   5.853   0.511
 1402SOL     MW 7250   5.217   5.874   0.536
 1403SOL     OW 7251   1.626   3.854   5.183
 1403SOL    HW1 7252   1.598   3.923   5.243
 1403SOL    HW2 7253   1.661   3.901   5.107
 1403SOL     MW 7254   1.627   3.869   5.181
 1404SOL     OW 7255   3.951   2.683   5.374
 1404SOL    HW1 7256   4.001   2.740   5.434
 1404SOL    HW2 7257   3.961   2.724   5.288
 1404SOL     MW 7258   3.959   2.696   5.371
 1405SOL     OW 7259   5.079   5.935   4.636
 1405SOL    HW1 7260   5.110   6.014   4.591
 1405SOL    HW2 7261   5.147   5.870   4.621
 1405SOL     MW 7262   5.092   5.937   4.628
 1406SOL     OW 7263   0.287   5.871   2.729
 1406SOL    HW1 7264   0.363   5.858   2.672
 1406SOL    HW2 7265   0.325   5.889   2.815
 1406SOL     MW 7266   0.302   5.871   2.733
 1407SOL     OW 7267   1.656   4.459   5.629
 1407SOL    HW1 7268   1.618   4.539   5.667
 1407SOL    HW2 7269   1.597   4.389   5.656
 1407SOL     MW 7270   1.643   4.461   5.637
 1408SOL     OW 7271   0.457   5.935   5.766
 1408SOL    HW1 7272   0.441   6.030   5.768
 1408SOL    HW2 7273   0.467   5.911   5.858
 1408SOL     MW 7274   0.456   5.944   5.778
 1409SOL     OW 7275   0.582   4.882   4.339
 1409SOL    HW1 7276   0.592   4.976   4.319
 1409SOL    HW2 7277   0.575   4.841   4.253
 1409SOL     MW 7278   0.582   4.889   4.325
 1410SOL     OW 7279   0.087   0.288   4.890
 1410SOL    HW1 7280   0.143   0.309   4.964
 1410SOL    HW2 7281   0.125   0.335   4.816
 1410SOL     MW 7282   0.099   0.297   4.890
 1411SOL     OW 7283   4.718   3.785   6.072
 1411SOL    HW1 7284   4.637   3.834   6.059
 1411SOL    HW2 7285   4.688   3.697   6.096
 1411SOL     MW 7286   4.704   3.780   6.074
 1412SOL     OW 7287   5.786   3.750   2.596
 1412SOL    HW1 7288   5.695   3.734   2.622
 1412SOL    HW2 7289   5.813   3.825   2.648
 1412SOL     MW 7290   5.778   3.757   2.606
 1413SOL     OW 7291   2.258   3.468   0.824
 1413SOL    HW1 7292   2.169   3.464   0.789
 1413SOL    HW2 7293   2.312   3.496   0.750
 1413SOL     MW 7294   2.254   3.471   0.810
 1414SOL     OW 7295   4.372   2.551   5.809
 1414SOL    HW1 7296   4.381   2.609   5.885
 1414SOL    HW2 7297   4.436   2.584   5.746
 1414SOL     MW 7298   4.381   2.563   5.811
 1415SOL     OW 7299   5.131   3.937   3.549
 1415SOL    HW1 7300   5.222   3.906   3.549
 1415SOL    HW2 7301   5.118   3.974   3.636
 1415SOL     MW 7302   5.141   3.938   3.560
 1416SOL     OW 7303   5.471   4.071   2.781
 1416SOL    HW1 7304   5.383   4.097   2.805
 1416SOL    HW2 7305   5.520   4.072   2.863
 1416SOL     MW 7306   5.466   4.075   2.794
 1417SOL     OW 7307   1.343   4.591   4.520
 1417SOL    HW1 7308   1.276   4.644   4.563
 1417SOL    HW2 7309   1.390   4.548   4.592
 1417SOL     MW 7310   1.340   4.592   4.535
 1418SOL     OW 7311   2.044   4.231   5.470
 1418SOL    HW1 7312   2.059   4.171   5.543
 1418SOL    HW2 7313   2.021   4.314   5.512
 1418SOL     MW 7314   2.043   4.234   5.485
 1419SOL     OW 7315   3.945   0.967   4.793
 1419SOL    HW1 7316   3.881   0.925   4.736
 1419SOL    HW2 7317   4.017   0.991   4.734
 1419SOL     MW 7318   3.946   0.965   4.778
 1420SOL     OW 7319   0.100   3.388   4.310
 1420SOL    HW1 7320   0.129   3.470   4.271
 1420SOL    HW2 7321   0.120   3.321   4.244
 1420SOL     MW 7322   0.106   3.390   4.297
 1421SOL     OW 7323   1.011   5.460   5.417
 1421SOL    HW1 7324   1.090   5.484   5.465
 1421SOL    HW2 7325   0.995   5.369   5.441
 1421SOL     MW 7326   1.019   5.451   5.426
 1422SOL     OW 7327   1.681   5.562   4.252
 1422SOL    HW1 7328   1.607   5.623   4.260
 1422SOL    HW2 7329   1.673   5.526   4.164
 1422SOL     MW 7330   1.670   5.565   4.242
 1423SOL     OW 7331   3.691   2.386   4.010
 1423SOL    HW1 7332   3.759   2.390   4.077
 1423SOL    HW2 7333   3.677   2.478   3.985
 1423SOL     MW 7334   3.698   2.399   4.015
 1424SOL     OW 7335   3.702   0.002   2.484
 1424SOL    HW1 7336   3.729   0.092   2.501
 1424SOL    HW2 7337   3.664  -0.027   2.567
 1424SOL     MW 7338   3.700   0.010   2.497
 1425SOL     OW 7339   2.190   5.122   5.120
 1425SOL    HW1 7340   2.098   5.146   5.112
 1425SOL    HW2 7341   2.209   5.130   5.214
 1425SOL     MW 7342   2.181   5.126   5.131
 1426SOL     OW 7343   3.182   3.022   5.129
 1426SOL    HW1 7344   3.202   3.097   5.185
 1426SOL    HW2 7345   3.096   2.993   5.159
 1426SOL     MW 7346   3.173   3.028   5.140
 1427SOL     OW 7347   0.293   0.274   2.467
 1427SOL    HW1 7348   0.237   0.271   2.390
 1427SOL    HW2 7349   0.353   0.346   2.450
 1427SOL     MW 7350   0.293   0.283   2.455
 1428SOL     OW 7351   1.412   5.695   4.245
 1428SOL    HW1 7352   1.339   5.639   4.272
 1428SOL    HW2 7353   1.396   5.779   4.289
 1428SOL     MW 7354   1.400   5.699   4.254
 1429SOL     OW 7355   2.477   3.029   5.198
 1429SOL    HW1 7356   2.443   2.940   5.191
 1429SOL    HW2 7357   2.567   3.022   5.166
 1429SOL     MW 7358   2.484   3.016   5.193
 1430SOL     OW 7359   5.904   3.530   0.562
 1430SOL    HW1 7360   5.873   3.477   0.635
 1430SOL    HW2 7361   5.979   3.579   0.597
 1430SOL     MW 7362   5.910   3.530   0.575
 1431SOL     OW 7363   0.764   3.252   6.045
 1431SOL    HW1 7364   0.676   3.267   6.009
 1431SOL    HW2 7365   0.750   3.184   6.111
 1431SOL     MW 7366   0.751   3.245   6.049
 1432SOL     OW 7367   0.859   3.322   5.315
 1432SOL    HW1 7368   0.897   3.269   5.244
 1432SOL    HW2 7369   0.894   3.283   5.395
 1432SOL     MW 7370   0.868   3.310   5.316
 1433SOL     OW 7371   5.536   5.947   0.953
 1433SOL    HW1 7372   5.552   5.901   1.035
 1433SOL    HW2 7373   5.623   5.968   0.920
 1433SOL     MW 7374   5.549   5.944   0.959
 1434SOL     OW 7375   5.923   1.076   4.606
 1434SOL    HW1 7376   5.993   1.028   4.563
 1434SOL    HW2 7377   5.915   1.036   4.693
 1434SOL     MW 7378   5.931   1.065   4.612
 1435SOL     OW 7379   2.614   2.282   0.670
 1435SOL    HW1 7380   2.605   2.315   0.759
 1435SOL    HW2 7381   2.551   2.210   0.665
 1435SOL     MW 7382   2.605   2.277   0.681
 1436SOL     OW 7383   4.896   0.729   0.851
 1436SOL    HW1 7384   4.802   0.735   0.836
 1436SOL    HW2 7385   4.904   0.694   0.940
 1436SOL     MW 7386   4.885   0.725   0.860
 1437SOL     OW 7387   0.483   4.561   1.595
 1437SOL    HW1 7388   0.415   4.612   1.638
 1437SOL    HW2 7389   0.480   4.590   1.503
 1437SOL     MW 7390   0.474   4.572   1.589
 1438SOL     OW 7391   4.398   3.244   1.182
 1438SOL    HW1 7392   4.331   3.177   1.168
 1438SOL    HW2 7393   4.377   3.312   1.117
 1438SOL     MW 7394   4.386   3.244   1.172
 1439SOL     OW 7395   1.405   1.457   2.094
 1439SOL    HW1 7396   1.431   1.410   2.015
 1439SOL    HW2 7397   1.329   1.509   2.066
 1439SOL     MW 7398   1.398   1.457   2.080
 1440SOL     OW 7399   0.566   2.430   2.531
 1440SOL    HW1 7400   0.627   2.359   2.552
 1440SOL    HW2 7401   0.615   2.486   2.471
 1440SOL     MW 7402   0.580   2.428   2.526
 1441SOL     OW 7403   3.458   1.800   5.471
 1441SOL    HW1 7404   3.459   1.840   5.385
 1441SOL    HW2 7405   3.551   1.785   5.492
 1441SOL     MW 7406   3.470   1.803   5.463
 1442SOL     OW 7407   0.677   3.358   4.857
 1442SOL    HW1 7408   0.603   3.336   4.800
 1442SOL    HW2 7409   0.702   3.447   4.831
 1442SOL     MW 7410   0.670   3.366   4.846
 1443SOL     OW 7411   0.998   0.584   5.997
 1443SOL    HW1 7412   0.969   0.672   5.976
 1443SOL    HW2 7413   0.934   0.552   6.062
 1443SOL     MW 7414   0.986   0.591   6.003
 1444SOL     OW 7415   4.699   6.104   4.772
 1444SOL    HW1 7416   4.661   6.179   4.818
 1444SOL    HW2 7417   4.645   6.030   4.799
 1444SOL     MW 7418   4.687   6.104   4.781
 1445SOL     OW 7419   1.457   2.337   5.940
 1445SOL    HW1 7420   1.423   2.427   5.946
 1445SOL    HW2 7421   1.524   2.333   6.008
 1445SOL     MW 7422   1.461   2.348   5.950
 1446SOL     OW 7423   0.288   1.702   2.662
 1446SOL    HW1 7424   0.287   1.717   2.757
 1446SOL    HW2 7425   0.266   1.609   2.653
 1446SOL     MW 7426   0.285   1.692   2.673
 1447SOL     OW 7427   5.683   0.697   4.964
 1447SOL    HW1 7428   5.588   0.706   4.966
 1447SOL    HW2 7429   5.710   0.744   4.885
 1447SOL     MW 7430   5.674   0.704   4.954
 1448SOL     OW 7431   0.889   5.850   0.680
 1448SOL    HW1 7432   0.845   5.765   0.678
 1448SOL    HW2 7433   0.821   5.913   0.657
 1448SOL     MW 7434   0.874   5.847   0.677
 1449SOL     OW 7435   2.012   4.025   2.318
 1449SOL    HW1 7436   2.050   3.943   2.287
 1449SOL    HW2 7437   1.982   4.005   2.407
 1449SOL     MW 7438   2.013   4.012   2.325
 1450SOL     OW 7439   0.452   4.146   5.511
 1450SOL    HW1 7440   0.422   4.064   5.549
 1450SOL    HW2 7441   0.545   4.150   5.531
 1450SOL     MW 7442   0.460   4.136   5.518
 1451SOL     OW 7443   4.699   0.000   3.968
 1451SOL    HW1 7444   4.651   0.083   3.962
 1451SOL    HW2 7445   4.728  -0.004   4.060
 1451SOL     MW 7446   4.696   0.010   3.979
 1452SOL     OW 7447   0.544   1.943   2.803
 1452SOL    HW1 7448   0.521   2.035   2.816
 1452SOL    HW2 7449   0.460   1.899   2.793
 1452SOL     MW 7450   0.530   1.949   2.804
 1453SOL     OW 7451   3.714   2.146   4.378
 1453SOL    HW1 7452   3.739   2.166   4.468
 1453SOL    HW2 7453   3.637   2.090   4.386
 1453SOL     MW 7454   3.708   2.141   4.391
 1454SOL     OW 7455   0.810   4.580   0.240
 1454SOL    HW1 7456   0.862   4.661   0.242
 1454SOL    HW2 7457   0.857   4.523   0.179
 1454SOL     MW 7458   0.823   4.583   0.233
 1455SOL     OW 7459   2.131   4.082   5.706
 1455SOL    HW1 7460   2.221   4.095   5.675
 1455SOL    HW2 7461   2.126   3.988   5.726
 1455SOL     MW 7462   2.142   4.071   5.705
 1456SOL     OW 7463   2.123   5.538   3.359
 1456SOL    HW1 7464   2.075   5.618   3.339
 1456SOL    HW2 7465   2.215   5.563   3.355
 1456SOL     MW 7466   2.129   5.551   3.356
 1457SOL     OW 7467   0.595   2.448   4.967
 1457SOL    HW1 7468   0.677   2.498   4.967
 1457SOL    HW2 7469   0.602   2.392   4.889
 1457SOL     MW 7470   0.607   2.447   4.957
 1458SOL     OW 7471   2.666   5.443   3.502
 1458SOL    HW1 7472   2.582   5.489   3.501
 1458SOL    HW2 7473   2.666   5.391   3.422
 1458SOL     MW 7474   2.655   5.442   3.492
 1459SOL     OW 7475   3.993   0.588   4.566
 1459SOL    HW1 7476   3.957   0.502   4.590
 1459SOL    HW2 7477   4.084   0.584   4.595
 1459SOL     MW 7478   4.000   0.576   4.573
 1460SOL     OW 7479   0.620   0.455   3.732
 1460SOL    HW1 7480   0.646   0.385   3.673
 1460SOL    HW2 7481   0.609   0.412   3.817
 1460SOL     MW 7482   0.622   0.441   3.735
 1461SOL     OW 7483   0.421   5.579   1.822
 1461SOL    HW1 7484   0.400   5.604   1.732
 1461SOL    HW2 7485   0.398   5.486   1.827
 1461SOL     MW 7486   0.416   5.570   1.811
 1462SOL     OW 7487   4.211   1.487   5.041
 1462SOL    HW1 7488   4.139   1.518   4.987
 1462SOL    HW2 7489   4.201   1.392   5.043
 1462SOL     MW 7490   4.201   1.479   5.035
 1463SOL     OW 7491   3.919   2.340   6.046
 1463SOL    HW1 7492   3.855   2.368   5.980
 1463SOL    HW2 7493   4.002   2.333   5.997
 1463SOL     MW 7494   3.922   2.343   6.031
 1464SOL     OW 7495   0.300   4.226   2.268
 1464SOL    HW1 7496   0.234   4.178   2.318
 1464SOL    HW2 7497   0.376   4.231   2.326
 1464SOL     MW 7498   0.301   4.221   2.282
 1465SOL     OW 7499   5.614   0.822   5.646
 1465SOL    HW1 7500   5.535   0.858   5.605
 1465SOL    HW2 7501   5.598   0.832   5.740
 1465SOL     MW 7502   5.601   0.828   5.653
 1466SOL     OW 7503   3.637   1.769   3.571
 1466SOL    HW1 7504   3.721   1.745   3.611
 1466SOL    HW2 7505   3.605   1.842   3.624
 1466SOL     MW 7506   3.644   1.775   3.583
 1467SOL     OW 7507   4.737   3.700   2.138
 1467SOL    HW1 7508   4.691   3.656   2.209
 1467SOL    HW2 7509   4.791   3.632   2.097
 1467SOL     MW 7510   4.738   3.686   2.142
 1468SOL     OW 7511   4.435   1.619   2.586
 1468SOL    HW1 7512   4.452   1.655   2.499
 1468SOL    HW2 7513   4.521   1.620   2.630
 1468SOL     MW 7514   4.448   1.624   2.581
 1469SOL     OW 7515   2.467   5.307   3.943
 1469SOL    HW1 7516   2.396   5.337   4.000
 1469SOL    HW2 7517   2.505   5.232   3.990
 1469SOL     MW 7518   2.462   5.301   3.956
 1470SOL     OW 7519   5.867   5.160   1.833
 1470SOL    HW1 7520   5.902   5.171   1.921
 1470SOL    HW2 7521   5.943   5.136   1.780
 1470SOL     MW 7522   5.881   5.158   1.837
 1471SOL     OW 7523   0.118   4.504   2.936
 1471SOL    HW1 7524   0.114   4.413   2.908
 1471SOL    HW2 7525   0.154   4.551   2.861
 1471SOL     MW 7526   0.122   4.499   2.923
 1472SOL     OW 7527   1.625   5.299   0.277
 1472SOL    HW1 7528   1.589   5.347   0.203
 1472SOL    HW2 7529   1.558   5.304   0.345
 1472SOL     MW 7530   1.612   5.306   0.277
 1473SOL     OW 7531   2.841   1.413   3.493
 1473SOL    HW1 7532   2.771   1.477   3.510
 1473SOL    HW2 7533   2.862   1.424   3.400
 1473SOL     MW 7534   2.835   1.423   3.483
 1474SOL     OW 7535   1.243   1.682   0.290
 1474SOL    HW1 7536   1.182   1.738   0.244
 1474SOL    HW2 7537   1.295   1.641   0.221
 1474SOL     MW 7538   1.242   1.684   0.276
 1475SOL     OW 7539   3.615   4.828   0.540
 1475SOL    HW1 7540   3.523   4.834   0.516
 1475SOL    HW2 7541   3.641   4.739   0.517
 1475SOL     MW 7542   3.607   4.818   0.534
 1476SOL     OW 7543   1.761   0.274   2.877
 1476SOL    HW1 7544   1.781   0.367   2.868
 1476SOL    HW2 7545   1.810   0.232   2.807
 1476SOL     MW 7546   1.769   0.281   2.867
 1477SOL     OW 7547   1.875   0.646   3.843
 1477SOL    HW1 7548   1.783   0.626   3.826
 1477SOL    HW2 7549   1.897   0.715   3.780
 1477SOL     MW 7550   1.866   0.652   3.833
 1478SOL     OW 7551   4.255   4.766   3.942
 1478SOL    HW1 7552   4.228   4.848   3.902
 1478SOL    HW2 7553   4.252   4.702   3.871
 1478SOL     MW 7554   4.251   4.768   3.928
 1479SOL     OW 7555   1.561   4.029   5.754
 1479SOL    HW1 7556   1.481   4.050   5.707
 1479SOL    HW2 7557   1.619   3.991   5.687
 1479SOL     MW 7558   1.558   4.027   5.739
 1480SOL     OW 7559   4.792   1.839   0.447
 1480SOL    HW1 7560   4.861   1.897   0.480
 1480SOL    HW2 7561   4.783   1.862   0.355
 1480SOL     MW 7562   4.800   1.850   0.439
 1481SOL     OW 7563   1.158   4.421   2.399
 1481SOL    HW1 7564   1.135   4.510   2.371
 1481SOL    HW2 7565   1.076   4.372   2.394
 1481SOL     MW 7566   1.145   4.426   2.394
 1482SOL     OW 7567   4.573   0.202   5.683
 1482SOL    HW1 7568   4.635   0.248   5.627
 1482SOL    HW2 7569   4.549   0.265   5.751
 1482SOL     MW 7570   4.578   0.216   5.685
 1483SOL     OW 7571   1.163   4.291   3.219
 1483SOL    HW1 7572   1.228   4.221   3.209
 1483SOL    HW2 7573   1.129   4.279   3.308
 1483SOL     MW 7574   1.167   4.280   3.229
 1484SOL     OW 7575   0.870   2.776   5.941
 1484SOL    HW1 7576   0.918   2.821   6.010
 1484SOL    HW2 7577   0.936   2.757   5.874
 1484SOL     MW 7578   0.885   2.780   5.941
 1485SOL     OW 7579   1.030   2.727   0.798
 1485SOL    HW1 7580   1.080   2.803   0.768
 1485SOL    HW2 7581   0.994   2.689   0.718
 1485SOL     MW 7582   1.032   2.732   0.784
 1486SOL     OW 7583   2.569   5.258   4.416
 1486SOL    HW1 7584   2.619   5.203   4.355
 1486SOL    HW2 7585   2.479   5.229   4.407
 1486SOL     MW 7586   2.564   5.248   4.407
 1487SOL     OW 7587   5.962   0.490   3.696
 1487SOL    HW1 7588   6.055   0.489   3.674
 1487SOL    HW2 7589   5.920   0.446   3.622
 1487SOL     MW 7590   5.969   0.484   3.683
 1488SOL     OW 7591   4.147   5.638   2.776
 1488SOL    HW1 7592   4.166   5.705   2.841
 1488SOL    HW2 7593   4.094   5.683   2.710
 1488SOL     MW 7594   4.143   5.652   2.776
 1489SOL     OW 7595   3.205   1.265   2.679
 1489SOL    HW1 7596   3.221   1.171   2.694
 1489SOL    HW2 7597   3.182   1.271   2.587
 1489SOL     MW 7598   3.204   1.253   2.669
 1490SOL     OW 7599   3.895   2.546   0.966
 1490SOL    HW1 7600   3.830   2.581   1.028
 1490SOL    HW2 7601   3.964   2.612   0.964
 1490SOL     MW 7602   3.895   2.559   0.974
 1491SOL     OW 7603   0.609   3.504   1.171
 1491SOL    HW1 7604   0.522   3.474   1.149
 1491SOL    HW2 7605   0.646   3.533   1.088
 1491SOL     MW 7606   0.603   3.504   1.158
 1492SOL     OW 7607   3.178   0.782   5.281
 1492SOL    HW1 7608   3.084   0.793   5.270
 1492SOL    HW2 7609   3.217   0.830   5.208
 1492SOL     MW 7610   3.171   0.790   5.270
 1493SOL     OW 7611   5.962   3.193   5.808
 1493SOL    HW1 7612   5.898   3.155   5.747
 1493SOL    HW2 7613   5.938   3.286   5.812
 1493SOL     MW 7614   5.950   3.200   5.800
 1494SOL     OW 7615   0.875   5.204   5.476
 1494SOL    HW1 7616   0.803   5.162   5.428
 1494SOL    HW2 7617   0.851   5.194   5.569
 1494SOL     MW 7618   0.863   5.197   5.482
 1495SOL     OW 7619   5.260   4.311   0.158
 1495SOL    HW1 7620   5.184   4.370   0.166
 1495SOL    HW2 7621   5.263   4.265   0.242
 1495SOL     MW 7622   5.250   4.313   0.170
 1496SOL     OW 7623   4.364   0.134   5.517
 1496SOL    HW1 7624   4.430   0.182   5.568
 1496SOL    HW2 7625   4.403   0.047   5.505
 1496SOL     MW 7626   4.378   0.129   5.522
 1497SOL     OW 7627   0.952   1.897   1.720
 1497SOL    HW1 7628   0.963   1.992   1.725
 1497SOL    HW2 7629   1.002   1.871   1.643
 1497SOL     MW 7630   0.960   1.906   1.711
 1498SOL     OW 7631   0.253   1.240   5.425
 1498SOL    HW1 7632   0.271   1.204   5.338
 1498SOL    HW2 7633   0.340   1.261   5.460
 1498SOL     MW 7634   0.267   1.238   5.418
 1499SOL     OW 7635   1.845   3.772   2.634
 1499SOL    HW1 7636   1.871   3.861   2.608
 1499SOL    HW2 7637   1.750   3.773   2.628
 1499SOL     MW 7638   1.836   3.784   2.630
 1500SOL     OW 7639   1.930   5.491   0.876
 1500SOL    HW1 7640   2.019   5.505   0.844
 1500SOL    HW2 7641   1.911   5.400   0.855
 1500SOL     MW 7642   1.939   5.481   0.869
 1501SOL     OW 7643   0.286   5.975   3.122
 1501SOL    HW1 7644   0.322   5.904   3.175
 1501SOL    HW2 7645   0.191   5.960   3.123
 1501SOL     MW 7646   0.278   5.964   3.129
 1502SOL     OW 7647   0.013   2.378   0.956
 1502SOL    HW1 7648   0.009   2.458   0.903
 1502SOL    HW2 7649   0.107   2.365   0.972
 1502SOL     MW 7650   0.025   2.387   0.951
 1503SOL     OW 7651   4.426   2.231   3.292
 1503SOL    HW1 7652   4.477   2.150   3.300
 1503SOL    HW2 7653   4.396   2.232   3.201
 1503SOL     MW 7654   4.429   2.221   3.281
 1504SOL     OW 7655   5.824   2.472   0.564
 1504SOL    HW1 7656   5.885   2.398   0.562
 1504SOL    HW2 7657   5.757   2.450   0.499
 1504SOL     MW 7658   5.823   2.460   0.556
 1505SOL     OW 7659   4.531   5.359   4.780
 1505SOL    HW1 7660   4.607   5.397   4.736
 1505SOL    HW2 7661   4.564   5.329   4.864
 1505SOL     MW 7662   4.545   5.360   4.785
 1506SOL     OW 7663   4.107   2.167   1.948
 1506SOL    HW1 7664   4.149   2.162   2.034
 1506SOL    HW2 7665   4.170   2.129   1.888
 1506SOL     MW 7666   4.120   2.162   1.951
 1507SOL     OW 7667   5.002   3.400   4.306
 1507SOL    HW1 7668   5.090   3.389   4.270
 1507SOL    HW2 7669   5.004   3.354   4.390
 1507SOL     MW 7670   5.013   3.392   4.312
 1508SOL     OW 7671   5.344   5.722   3.258
 1508SOL    HW1 7672   5.352   5.648   3.318
 1508SOL    HW2 7673   5.327   5.797   3.315
 1508SOL     MW 7674   5.343   5.722   3.273
 1509SOL     OW 7675   1.835   3.261   5.674
 1509SOL    HW1 7676   1.903   3.268   5.740
 1509SOL    HW2 7677   1.759   3.228   5.721
 1509SOL     MW 7678   1.834   3.258   5.688
 1510SOL     OW 7679   3.033   0.036   3.635
 1510SOL    HW1 7680   2.999   0.035   3.725
 1510SOL    HW2 7681   3.014  -0.051   3.601
 1510SOL     MW 7682   3.026   0.025   3.642
 1511SOL     OW 7683   1.152   1.018   0.246
 1511SOL    HW1 7684   1.064   1.019   0.283
 1511SOL    HW2 7685   1.145   0.962   0.168
 1511SOL     MW 7686   1.140   1.011   0.240
 1512SOL     OW 7687   3.509   4.605   0.172
 1512SOL    HW1 7688   3.594   4.604   0.216
 1512SOL    HW2 7689   3.450   4.643   0.236
 1512SOL     MW 7690   3.513   4.610   0.186
 1513SOL     OW 7691   5.763   3.091   2.223
 1513SOL    HW1 7692   5.850   3.061   2.250
 1513SOL    HW2 7693   5.775   3.182   2.198
 1513SOL     MW 7694   5.775   3.098   2.223
 1514SOL     OW 7695   1.766   1.482   0.470
 1514SOL    HW1 7696   1.736   1.523   0.389
 1514SOL    HW2 7697   1.705   1.409   0.484
 1514SOL     MW 7698   1.754   1.478   0.462
 1515SOL     OW 7699   5.199   0.218   0.872
 1515SOL    HW1 7700   5.175   0.310   0.872
 1515SOL    HW2 7701   5.125   0.174   0.913
 1515SOL     MW 7702   5.186   0.224   0.877
 1516SOL     OW 7703   0.221   0.943   3.250
 1516SOL    HW1 7704   0.257   1.032   3.250
 1516SOL    HW2 7705   0.144   0.948   3.193
 1516SOL     MW 7706   0.216   0.955   3.243
 1517SOL     OW 7707   0.877   5.591   2.700
 1517SOL    HW1 7708   0.966   5.611   2.673
 1517SOL    HW2 7709   0.830   5.577   2.617
 1517SOL     MW 7710   0.882   5.592   2.686
 1518SOL     OW 7711   0.613   5.247   1.728
 1518SOL    HW1 7712   0.638   5.321   1.672
 1518SOL    HW2 7713   0.681   5.243   1.795
 1518SOL     MW 7714   0.625   5.256   1.729
 1519SOL     OW 7715   3.435   0.922   0.095
 1519SOL    HW1 7716   3.447   0.895   0.004
 1519SOL    HW2 7717   3.517   0.896   0.138
 1519SOL     MW 7718   3.447   0.915   0.089
 1520SOL     OW 7719   1.503   2.821   1.447
 1520SOL    HW1 7720   1.544   2.845   1.363
 1520SOL    HW2 7721   1.546   2.877   1.511
 1520SOL     MW 7722   1.514   2.831   1.444
 1521SOL     OW 7723   4.627   1.539   1.726
 1521SOL    HW1 7724   4.612   1.619   1.676
 1521SOL    HW2 7725   4.599   1.560   1.815
 1521SOL     MW 7726   4.621   1.552   1.731
 1522SOL     OW 7727   5.952   0.389   1.264
 1522SOL    HW1 7728   5.881   0.326   1.265
 1522SOL    HW2 7729   5.917   0.465   1.310
 1522SOL     MW 7730   5.939   0.391   1.270
 1523SOL     OW 7731   0.597   6.037   4.311
 1523SOL    HW1 7732   0.655   5.973   4.351
 1523SOL    HW2 7733   0.582   6.005   4.223
 1523SOL     MW 7734   0.602   6.025   4.305
 1524SOL     OW 7735   0.246   1.102   1.735
 1524SOL    HW1 7736   0.192   1.026   1.715
 1524SOL    HW2 7737   0.336   1.073   1.719
 1524SOL     MW 7738   0.251   1.089   1.730
 1525SOL     OW 7739   6.065   1.987   2.203
 1525SOL    HW1 7740   6.018   2.047   2.144
 1525SOL    HW2 7741   6.027   2.004   2.289
 1525SOL     MW 7742   6.054   1.996   2.206
 1526SOL     OW 7743   3.499   1.656   2.275
 1526SOL    HW1 7744   3.516   1.657   2.181
 1526SOL    HW2 7745   3.561   1.720   2.311
 1526SOL     MW 7746   3.509   1.665   2.268
 1527SOL     OW 7747   6.030   4.320   1.147
 1527SOL    HW1 7748   5.999   4.254   1.085
 1527SOL    HW2 7749   6.121   4.337   1.121
 1527SOL     MW 7750   6.038   4.314   1.136
 1528SOL     OW 7751   5.454   5.559   4.663
 1528SOL    HW1 7752   5.458   5.528   4.754
 1528SOL    HW2 7753   5.392   5.499   4.621
 1528SOL     MW 7754   5.447   5.547   4.669
 1529SOL     OW 7755   3.432   5.654   3.040
 1529SOL    HW1 7756   3.464   5.589   2.978
 1529SOL    HW2 7757   3.356   5.613   3.081
 1529SOL     MW 7758   3.426   5.641   3.037
 1530SOL     OW 7759   0.165   4.955   4.920
 1530SOL    HW1 7760   0.115   4.875   4.937
 1530SOL    HW2 7761   0.223   4.963   4.996
 1530SOL     MW 7762   0.166   4.946   4.932
 1531SOL     OW 7763   5.470   1.149   3.395
 1531SOL    HW1 7764   5.466   1.098   3.476
 1531SOL    HW2 7765   5.451   1.085   3.326
 1531SOL     MW 7766   5.467   1.134   3.397
 1532SOL     OW 7767   1.262   5.189   4.094
 1532SOL    HW1 7768   1.219   5.129   4.154
 1532SOL    HW2 7769   1.346   5.148   4.074
 1532SOL     MW 7770   1.267   5.176   4.099
 1533SOL     OW 7771   5.763   0.349   3.523
 1533SOL    HW1 7772   5.709   0.275   3.549
 1533SOL    HW2 7773   5.811   0.318   3.446
 1533SOL     MW 7774   5.762   0.336   3.516
 1534SOL     OW 7775   3.918   1.192   0.160
 1534SOL    HW1 7776   3.973   1.215   0.236
 1534SOL    HW2 7777   3.828   1.205   0.191
 1534SOL     MW 7778   3.913   1.197   0.174
 1535SOL     OW 7779   4.424   5.191   1.069
 1535SOL    HW1 7780   4.414   5.286   1.064
 1535SOL    HW2 7781   4.502   5.177   1.122
 1535SOL     MW 7782   4.433   5.201   1.075
 1536SOL     OW 7783   1.935   5.264   5.656
 1536SOL    HW1 7784   1.952   5.250   5.563
 1536SOL    HW2 7785   1.871   5.335   5.659
 1536SOL     MW 7786   1.929   5.271   5.645
 1537SOL     OW 7787   4.513   3.913   0.631
 1537SOL    HW1 7788   4.488   3.891   0.542
 1537SOL    HW2 7789   4.556   3.999   0.624
 1537SOL     MW 7790   4.515   3.922   0.619
 1538SOL     OW 7791   4.250   5.149   6.106
 1538SOL    HW1 7792   4.286   5.093   6.037
 1538SOL    HW2 7793   4.181   5.200   6.063
 1538SOL     MW 7794   4.246   5.148   6.092
 1539SOL     OW 7795   3.717   4.909   2.955
 1539SOL    HW1 7796   3.696   4.980   2.894
 1539SOL    HW2 7797   3.699   4.945   3.042
 1539SOL     MW 7798   3.712   4.923   2.958
 1540SOL     OW 7799   3.025   1.721   0.088
 1540SOL    HW1 7800   2.955   1.655   0.093
 1540SOL    HW2 7801   3.020   1.753  -0.002
 1540SOL     MW 7802   3.015   1.717   0.077
 1541SOL     OW 7803   3.735   5.715   0.433
 1541SOL    HW1 7804   3.660   5.656   0.430
 1541SOL    HW2 7805   3.699   5.800   0.405
 1541SOL     MW 7806   3.721   5.719   0.429
 1542SOL     OW 7807   5.265   3.971   4.506
 1542SOL    HW1 7808   5.286   3.928   4.423
 1542SOL    HW2 7809   5.346   3.964   4.557
 1542SOL     MW 7810   5.278   3.964   4.502
 1543SOL     OW 7811   3.203   1.539   4.725
 1543SOL    HW1 7812   3.251   1.487   4.790
 1543SOL    HW2 7813   3.121   1.491   4.712
 1543SOL     MW 7814   3.199   1.526   4.732
 1544SOL     OW 7815   0.918   1.436   1.334
 1544SOL    HW1 7816   0.942   1.428   1.241
 1544SOL    HW2 7817   0.993   1.398   1.381
 1544SOL     MW 7818   0.931   1.430   1.328
 1545SOL     OW 7819   5.950   4.898   1.503
 1545SOL    HW1 7820   5.982   4.971   1.557
 1545SOL    HW2 7821   6.029   4.853   1.473
 1545SOL     MW 7822   5.964   4.902   1.506
 1546SOL     OW 7823   1.243   4.602   3.240
 1546SOL    HW1 7824   1.249   4.508   3.252
 1546SOL    HW2 7825   1.292   4.639   3.314
 1546SOL     MW 7826   1.250   4.595   3.251
 1547SOL     OW 7827   3.979   5.185   5.960
 1547SOL    HW1 7828   3.998   5.279   5.965
 1547SOL    HW2 7829   3.945   5.172   5.872
 1547SOL     MW 7830   3.977   5.196   5.950
 1548SOL     OW 7831   2.801   1.857   4.713
 1548SOL    HW1 7832   2.848   1.792   4.660
 1548SOL    HW2 7833   2.862   1.878   4.784
 1548SOL     MW 7834   2.815   1.852   4.715
 1549SOL     OW 7835   4.449   4.903   3.186
 1549SOL    HW1 7836   4.357   4.926   3.171
 1549SOL    HW2 7837   4.491   4.987   3.204
 1549SOL     MW 7838   4.442   4.917   3.187
 1550SOL     OW 7839   1.390   0.455   5.852
 1550SOL    HW1 7840   1.429   0.369   5.838
 1550SOL    HW2 7841   1.463   0.516   5.848
 1550SOL     MW 7842   1.404   0.451   5.850
 1551SOL     OW 7843   2.748   0.168   2.186
 1551SOL    HW1 7844   2.772   0.259   2.203
 1551SOL    HW2 7845   2.660   0.173   2.149
 1551SOL     MW 7846   2.739   0.180   2.184
 1552SOL     OW 7847   0.318   3.419   5.040
 1552SOL    HW1 7848   0.378   3.411   5.115
 1552SOL    HW2 7849   0.304   3.329   5.011
 1552SOL     MW 7850   0.324   3.407   5.046
 1553SOL     OW 7851   2.913   3.985   4.927
 1553SOL    HW1 7852   2.984   3.923   4.913
 1553SOL    HW2 7853   2.953   4.071   4.912
 1553SOL     MW 7854   2.927   3.988   4.923
 1554SOL     OW 7855   4.721   0.911   2.322
 1554SOL    HW1 7856   4.760   0.842   2.268
 1554SOL    HW2 7857   4.774   0.912   2.402
 1554SOL     MW 7858   4.733   0.903   2.325
 1555SOL     OW 7859   3.809   2.186   1.495
 1555SOL    HW1 7860   3.884   2.174   1.437
 1555SOL    HW2 7861   3.744   2.123   1.463
 1555SOL     MW 7862   3.810   2.176   1.483
 1556SOL     OW 7863   4.915   3.218   1.850
 1556SOL    HW1 7864   4.955   3.287   1.796
 1556SOL    HW2 7865   4.863   3.266   1.915
 1556SOL     MW 7866   4.914   3.233   1.851
 1557SOL     OW 7867   0.903   3.707   5.344
 1557SOL    HW1 7868   0.843   3.638   5.372
 1557SOL    HW2 7869   0.965   3.662   5.286
 1557SOL     MW 7870   0.903   3.692   5.340
 1558SOL     OW 7871   5.505   1.065   0.306
 1558SOL    HW1 7872   5.428   1.018   0.338
 1558SOL    HW2 7873   5.483   1.158   0.319
 1558SOL     MW 7874   5.492   1.071   0.312
 1559SOL     OW 7875   5.864   2.434   3.833
 1559SOL    HW1 7876   5.851   2.340   3.844
 1559SOL    HW2 7877   5.777   2.472   3.845
 1559SOL     MW 7878   5.851   2.427   3.836
 1560SOL     OW 7879   1.491   1.171   2.569
 1560SOL    HW1 7880   1.558   1.207   2.511
 1560SOL    HW2 7881   1.428   1.130   2.511
 1560SOL     MW 7882   1.491   1.170   2.554
 1561SOL     OW 7883   5.411   1.287   4.916
 1561SOL    HW1 7884   5.343   1.228   4.949
 1561SOL    HW2 7885   5.485   1.272   4.975
 1561SOL     MW 7886   5.412   1.277   4.928
 1562SOL     OW 7887   5.783   2.221   3.026
 1562SOL    HW1 7888   5.694   2.186   3.026
 1562SOL    HW2 7889   5.804   2.236   2.934
 1562SOL     MW 7890   5.775   2.218   3.014
 1563SOL     OW 7891   2.445   1.012   5.258
 1563SOL    HW1 7892   2.477   0.935   5.304
 1563SOL    HW2 7893   2.447   1.082   5.324
 1563SOL     MW 7894   2.449   1.011   5.272
 1564SOL     OW 7895   2.093   5.188   3.793
 1564SOL    HW1 7896   2.073   5.236   3.713
 1564SOL    HW2 7897   2.095   5.255   3.861
 1564SOL     MW 7898   2.091   5.203   3.791
 1565SOL     OW 7899   4.769   4.331   0.831
 1565SOL    HW1 7900   4.775   4.341   0.926
 1565SOL    HW2 7901   4.722   4.409   0.801
 1565SOL     MW 7902   4.764   4.342   0.839
 1566SOL     OW 7903   0.619   4.984   1.969
 1566SOL    HW1 7904   0.584   4.953   2.052
 1566SOL    HW2 7905   0.696   4.930   1.953
 1566SOL     MW 7906   0.624   4.973   1.977
 1567SOL     OW 7907   2.124   0.403   4.912
 1567SOL    HW1 7908   2.219   0.390   4.907
 1567SOL    HW2 7909   2.111   0.455   4.991
 1567SOL     MW 7910   2.135   0.408   4.922
 1568SOL     OW 7911   2.712   1.393   4.595
 1568SOL    HW1 7912   2.682   1.453   4.526
 1568SOL    HW2 7913   2.709   1.307   4.554
 1568SOL     MW 7914   2.708   1.390   4.581
 1569SOL     OW 7915   6.009   4.481   3.104
 1569SOL    HW1 7916   6.072   4.503   3.036
 1569SOL    HW2 7917   6.062   4.467   3.182
 1569SOL     MW 7918   6.024   4.482   3.105
 1570SOL     OW 7919   0.992   3.321   0.106
 1570SOL    HW1 7920   0.925   3.286   0.047
 1570SOL    HW2 7921   1.028   3.396   0.060
 1570SOL     MW 7922   0.988   3.326   0.093
 1571SOL     OW 7923   2.196   4.522   5.513
 1571SOL    HW1 7924   2.202   4.606   5.469
 1571SOL    HW2 7925   2.107   4.518   5.548
 1571SOL     MW 7926   2.186   4.532   5.512
 1572SOL     OW 7927   2.702   0.806   4.965
 1572SOL    HW1 7928   2.710   0.711   4.964
 1572SOL    HW2 7929   2.759   0.834   5.036
 1572SOL     MW 7930   2.710   0.798   4.974
 1573SOL     OW 7931   0.424   1.225   0.265
 1573SOL    HW1 7932   0.459   1.151   0.315
 1573SOL    HW2 7933   0.498   1.256   0.213
 1573SOL     MW 7934   0.438   1.220   0.265
 1574SOL     OW 7935   3.077   1.692   3.239
 1574SOL    HW1 7936   3.037   1.623   3.187
 1574SOL    HW2 7937   3.132   1.647   3.302
 1574SOL     MW 7938   3.079   1.678   3.240
 1575SOL     OW 7939   5.004   5.018   1.978
 1575SOL    HW1 7940   5.028   5.076   2.050
 1575SOL    HW2 7941   5.076   4.956   1.971
 1575SOL     MW 7942   5.016   5.017   1.986
 1576SOL     OW 7943   4.335   2.176   5.250
 1576SOL    HW1 7944   4.286   2.157   5.330
 1576SOL    HW2 7945   4.277   2.148   5.179
 1576SOL     MW 7946   4.321   2.170   5.251
 1577SOL     OW 7947   2.872   2.820   0.578
 1577SOL    HW1 7948   2.858   2.739   0.627
 1577SOL    HW2 7949   2.967   2.829   0.573
 1577SOL     MW 7950   2.882   2.811   0.584
 1578SOL     OW 7951   3.435   1.233   4.361
 1578SOL    HW1 7952   3.489   1.284   4.421
 1578SOL    HW2 7953   3.476   1.147   4.358
 1578SOL     MW 7954   3.447   1.229   4.368
 1579SOL     OW 7955   5.257   1.034   0.451
 1579SOL    HW1 7956   5.184   0.974   0.435
 1579SOL    HW2 7957   5.215   1.114   0.482
 1579SOL     MW 7958   5.242   1.037   0.453
 1580SOL     OW 7959   2.375   3.530   5.570
 1580SOL    HW1 7960   2.363   3.605   5.513
 1580SOL    HW2 7961   2.395   3.457   5.510
 1580SOL     MW 7962   2.376   3.530   5.555
 1581SOL     OW 7963   4.947   0.189   4.419
 1581SOL    HW1 7964   4.976   0.268   4.374
 1581SOL    HW2 7965   4.949   0.121   4.352
 1581SOL     MW 7966   4.951   0.190   4.405
 1582SOL     OW 7967   0.726   4.467   1.226
 1582SOL    HW1 7968   0.816   4.443   1.248
 1582SOL    HW2 7969   0.701   4.530   1.294
 1582SOL     MW 7970   0.735   4.472   1.237
 1583SOL     OW 7971   3.878   5.610   2.955
 1583SOL    HW1 7972   3.902   5.587   3.044
 1583SOL    HW2 7973   3.954   5.587   2.902
 1583SOL     MW 7974   3.890   5.604   2.959
 1584SOL     OW 7975   4.063   1.778   1.060
 1584SOL    HW1 7976   4.004   1.815   1.125
 1584SOL    HW2 7977   4.130   1.845   1.048
 1584SOL     MW 7978   4.064   1.792   1.066
 1585SOL     OW 7979   5.686   5.393   5.759
 1585SOL    HW1 7980   5.756   5.455   5.777
 1585SOL    HW2 7981   5.647   5.374   5.844
 1585SOL     MW 7982   5.690   5.399   5.772
 1586SOL     OW 7983   3.754   1.204   5.761
 1586SOL    HW1 7984   3.798   1.139   5.817
 1586SOL    HW2 7985   3.804   1.202   5.679
 1586SOL     MW 7986   3.766   1.196   5.758
 1587SOL     OW 7987   0.221   2.138   3.572
 1587SOL    HW1 7988   0.243   2.143   3.665
 1587SOL    HW2 7989   0.305   2.147   3.527
 1587SOL     MW 7990   0.235   2.140   3.578
 1588SOL     OW 7991   2.673   5.295   3.736
 1588SOL    HW1 7992   2.588   5.298   3.779
 1588SOL    HW2 7993   2.660   5.343   3.654
 1588SOL     MW 7994   2.660   5.301   3.731
 1589SOL     OW 7995   2.166   4.779   1.395
 1589SOL    HW1 7996   2.088   4.741   1.435
 1589SOL    HW2 7997   2.203   4.708   1.342
 1589SOL     MW 7998   2.161   4.765   1.394
 1590SOL     OW 7999   5.777   1.214   2.694
 1590SOL    HW1 8000   5.852   1.228   2.752
 1590SOL    HW2 8001   5.813   1.222   2.606
 1590SOL     MW 8002   5.791   1.217   2.691
 1591SOL     OW 8003   6.099   4.953   0.601
 1591SOL    HW1 8004   6.162   4.930   0.669
 1591SOL    HW2 8005   6.097   4.876   0.544
 1591SOL     MW 8006   6.107   4.940   0.602
 1592SOL     OW 8007   2.575   4.737   5.387
 1592SOL    HW1 8008   2.638   4.734   5.315
 1592SOL    HW2 8009   2.617   4.790   5.455
 1592SOL     MW 8010   2.588   4.744   5.387
 1593SOL     OW 8011   4.518   5.995   5.477
 1593SOL    HW1 8012   4.477   5.909   5.475
 1593SOL    HW2 8013   4.587   5.987   5.544
 1593SOL     MW 8014   4.522   5.983   5.485
 1594SOL     OW 8015   0.228   6.023   5.423
 1594SOL    HW1 8016   0.263   6.013   5.334
 1594SOL    HW2 8017   0.133   6.018   5.412
 1594SOL     MW 8018   0.221   6.021   5.410
 1595SOL     OW 8019   2.502   3.400   0.391
 1595SOL    HW1 8020   2.452   3.426   0.315
 1595SOL    HW2 8021   2.592   3.426   0.371
 1595SOL     MW 8022   2.507   3.407   0.379
 1596SOL     OW 8023   3.378   3.628   0.272
 1596SOL    HW1 8024   3.463   3.647   0.311
 1596SOL    HW2 8025   3.399   3.594   0.184
 1596SOL     MW 8026   3.392   3.626   0.265
 1597SOL     OW 8027   3.253   2.618   5.094
 1597SOL    HW1 8028   3.274   2.701   5.136
 1597SOL    HW2 8029   3.272   2.552   5.160
 1597SOL     MW 8030   3.258   2.620   5.107
 1598SOL     OW 8031   1.510   2.937   0.562
 1598SOL    HW1 8032   1.489   2.995   0.635
 1598SOL    HW2 8033   1.486   2.849   0.592
 1598SOL     MW 8034   1.504   2.933   0.575
 1599SOL     OW 8035   3.306   5.506   3.819
 1599SOL    HW1 8036   3.399   5.527   3.808
 1599SOL    HW2 8037   3.276   5.566   3.888
 1599SOL     MW 8038   3.314   5.517   3.826
 1600SOL     OW 8039   5.286   5.915   1.246
 1600SOL    HW1 8040   5.355   5.981   1.252
 1600SOL    HW2 8041   5.211   5.963   1.209
 1600SOL     MW 8042   5.285   5.930   1.242
 1601SOL     OW 8043   4.957   2.894   2.752
 1601SOL    HW1 8044   4.888   2.945   2.796
 1601SOL    HW2 8045   5.036   2.914   2.802
 1601SOL     MW 8046   4.958   2.903   2.764
 1602SOL     OW 8047   5.927   3.152   4.930
 1602SOL    HW1 8048   5.941   3.239   4.968
 1602SOL    HW2 8049   6.010   3.107   4.945
 1602SOL     MW 8050   5.940   3.158   4.937
 1603SOL     OW 8051   4.308   5.405   5.395
 1603SOL    HW1 8052   4.318   5.400   5.490
 1603SOL    HW2 8053   4.256   5.328   5.372
 1603SOL     MW 8054   4.302   5.394   5.404
 1604SOL     OW 8055   2.786   3.791   1.471
 1604SOL    HW1 8056   2.816   3.712   1.426
 1604SOL    HW2 8057   2.714   3.761   1.526
 1604SOL     MW 8058   2.781   3.777   1.472
 1605SOL     OW 8059   0.909   3.094   0.556
 1605SOL    HW1 8060   0.916   3.180   0.517
 1605SOL    HW2 8061   0.895   3.034   0.482
 1605SOL     MW 8062   0.908   3.097   0.542
 1606SOL     OW 8063   3.462   5.615   3.344
 1606SOL    HW1 8064   3.463   5.524   3.317
 1606SOL    HW2 8065   3.449   5.664   3.263
 1606SOL     MW 8066   3.460   5.610   3.330
 1607SOL     OW 8067   3.003   5.201   3.115
 1607SOL    HW1 8068   2.960   5.124   3.079
 1607SOL    HW2 8069   2.984   5.198   3.209
 1607SOL     MW 8070   2.995   5.191   3.122
 1608SOL     OW 8071   5.514   2.108   4.455
 1608SOL    HW1 8072   5.531   2.025   4.410
 1608SOL    HW2 8073   5.434   2.141   4.413
 1608SOL     MW 8074   5.506   2.101   4.444
 1609SOL     OW 8075   4.257   0.972   2.208
 1609SOL    HW1 8076   4.206   0.930   2.140
 1609SOL    HW2 8077   4.324   0.908   2.232
 1609SOL     MW 8078   4.259   0.959   2.203
 1610SOL     OW 8079   1.339   1.261   0.256
 1610SOL    HW1 8080   1.254   1.297   0.283
 1610SOL    HW2 8081   1.322   1.221   0.171
 1610SOL     MW 8082   1.326   1.261   0.249
 1611SOL     OW 8083   1.797   5.254   1.700
 1611SOL    HW1 8084   1.764   5.234   1.613
 1611SOL    HW2 8085   1.839   5.340   1.692
 1611SOL     MW 8086   1.798   5.263   1.688
 1612SOL     OW 8087   5.345   2.155   5.406
 1612SOL    HW1 8088   5.361   2.139   5.313
 1612SOL    HW2 8089   5.279   2.089   5.431
 1612SOL     MW 8090   5.338   2.144   5.398
 1613SOL     OW 8091   0.047   3.608   0.633
 1613SOL    HW1 8092   0.101   3.614   0.712
 1613SOL    HW2 8093   0.106   3.576   0.565
 1613SOL     MW 8094   0.062   3.605   0.635
 1614SOL     OW 8095   1.704   1.899   0.712
 1614SOL    HW1 8096   1.741   1.827   0.763
 1614SOL    HW2 8097   1.780   1.951   0.685
 1614SOL     MW 8098   1.718   1.897   0.715
 1615SOL     OW 8099   4.591   3.253   5.211
 1615SOL    HW1 8100   4.599   3.348   5.223
 1615SOL    HW2 8101   4.545   3.243   5.127
 1615SOL     MW 8102   4.586   3.264   5.202
 1616SOL     OW 8103   0.939   3.316   3.252
 1616SOL    HW1 8104   1.013   3.308   3.312
 1616SOL    HW2 8105   0.927   3.410   3.240
 1616SOL     MW 8106   0.947   3.327   3.258
 1617SOL     OW 8107   0.866   6.061   3.050
 1617SOL    HW1 8108   0.777   6.095   3.059
 1617SOL    HW2 8109   0.909   6.122   2.990
 1617SOL     MW 8110   0.860   6.073   3.043
 1618SOL     OW 8111   4.856   4.481   1.992
 1618SOL    HW1 8112   4.950   4.481   1.974
 1618SOL    HW2 8113   4.833   4.389   2.001
 1618SOL     MW 8114   4.865   4.469   1.991
 1619SOL     OW 8115   0.317   5.068   2.562
 1619SOL    HW1 8116   0.324   5.026   2.647
 1619SOL    HW2 8117   0.252   5.138   2.576
 1619SOL     MW 8118   0.310   5.072   2.575
 1620SOL     OW 8119   0.612   5.470   3.867
 1620SOL    HW1 8120   0.546   5.537   3.884
 1620SOL    HW2 8121   0.626   5.474   3.773
 1620SOL     MW 8122   0.605   5.479   3.857
 1621SOL     OW 8123   3.222   4.392   1.804
 1621SOL    HW1 8124   3.274   4.314   1.821
 1621SOL    HW2 8125   3.286   4.461   1.786
 1621SOL     MW 8126   3.237   4.391   1.804
 1622SOL     OW 8127   5.261   5.676   5.132
 1622SOL    HW1 8128   5.241   5.589   5.097
 1622SOL    HW2 8129   5.289   5.726   5.055
 1622SOL     MW 8130   5.262   5.671   5.117
 1623SOL     OW 8131   3.112   5.472   5.392
 1623SOL    HW1 8132   3.147   5.479   5.481
 1623SOL    HW2 8133   3.017   5.467   5.404
 1623SOL     MW 8134   3.104   5.472   5.405
 1624SOL     OW 8135   3.796   5.221   3.069
 1624SOL    HW1 8136   3.875   5.268   3.040
 1624SOL    HW2 8137   3.753   5.197   2.987
 1624SOL     MW 8138   3.801   5.224   3.055
 1625SOL     OW 8139   0.188   1.500   3.081
 1625SOL    HW1 8140   0.132   1.578   3.082
 1625SOL    HW2 8141   0.157   1.449   3.006
 1625SOL     MW 8142   0.177   1.503   3.071
 1626SOL     OW 8143   3.535   1.167   6.052
 1626SOL    HW1 8144   3.442   1.162   6.073
 1626SOL    HW2 8145   3.562   1.076   6.039
 1626SOL     MW 8146   3.526   1.155   6.053
 1627SOL     OW 8147   4.823   2.680   0.296
 1627SOL    HW1 8148   4.809   2.598   0.342
 1627SOL    HW2 8149   4.748   2.734   0.319
 1627SOL     MW 8150   4.812   2.677   0.305
 1628SOL     OW 8151   4.319   2.722   1.850
 1628SOL    HW1 8152   4.299   2.783   1.780
 1628SOL    HW2 8153   4.353   2.777   1.921
 1628SOL     MW 8154   4.321   2.737   1.850
 1629SOL     OW 8155   3.820   2.405   5.808
 1629SOL    HW1 8156   3.879   2.445   5.744
 1629SOL    HW2 8157   3.753   2.362   5.755
 1629SOL     MW 8158   3.819   2.405   5.793
 1630SOL     OW 8159   0.894   5.680   5.572
 1630SOL    HW1 8160   0.811   5.701   5.530
 1630SOL    HW2 8161   0.932   5.612   5.516
 1630SOL     MW 8162   0.888   5.674   5.559
 1631SOL     OW 8163   3.653   2.915   0.494
 1631SOL    HW1 8164   3.703   2.974   0.438
 1631SOL    HW2 8165   3.592   2.972   0.540
 1631SOL     MW 8166   3.652   2.930   0.493
 1632SOL     OW 8167   3.239   1.818   1.205
 1632SOL    HW1 8168   3.323   1.779   1.180
 1632SOL    HW2 8169   3.259   1.869   1.283
 1632SOL     MW 8170   3.252   1.820   1.212
 1633SOL     OW 8171   1.756   1.625   1.666
 1633SOL    HW1 8172   1.837   1.675   1.661
 1633SOL    HW2 8173   1.711   1.659   1.744
 1633SOL     MW 8174   1.761   1.636   1.676
 1634SOL     OW 8175   5.365   1.687   5.814
 1634SOL    HW1 8176   5.420   1.618   5.851
 1634SOL    HW2 8177   5.286   1.642   5.783
 1634SOL     MW 8178   5.362   1.673   5.814
 1635SOL     OW 8179   4.681   1.984   6.064
 1635SOL    HW1 8180   4.729   2.054   6.020
 1635SOL    HW2 8181   4.721   1.978   6.151
 1635SOL     MW 8182   4.692   1.992   6.070
 1636SOL     OW 8183   0.936   5.501   4.202
 1636SOL    HW1 8184   0.993   5.464   4.134
 1636SOL    HW2 8185   0.952   5.446   4.279
 1636SOL     MW 8186   0.945   5.489   4.203
 1637SOL     OW 8187   3.923   1.230   2.823
 1637SOL    HW1 8188   3.849   1.289   2.809
 1637SOL    HW2 8189   3.907   1.156   2.763
 1637SOL     MW 8190   3.911   1.228   2.813
 1638SOL     OW 8191   1.075   1.113   3.015
 1638SOL    HW1 8192   1.018   1.054   2.966
 1638SOL    HW2 8193   1.108   1.061   3.088
 1638SOL     MW 8194   1.072   1.099   3.018
 1639SOL     OW 8195   4.573   4.490   3.125
 1639SOL    HW1 8196   4.638   4.447   3.181
 1639SOL    HW2 8197   4.534   4.557   3.182
 1639SOL     MW 8198   4.576   4.493   3.140
 1640SOL     OW 8199   1.524   2.208   1.278
 1640SOL    HW1 8200   1.485   2.294   1.263
 1640SOL    HW2 8201   1.543   2.175   1.190
 1640SOL     MW 8202   1.522   2.215   1.265
 1641SOL     OW 8203   4.536   0.106   0.185
 1641SOL    HW1 8204   4.616   0.136   0.142
 1641SOL    HW2 8205   4.485   0.186   0.199
 1641SOL     MW 8206   4.540   0.120   0.181
 1642SOL     OW 8207   0.861   4.090   1.824
 1642SOL    HW1 8208   0.890   4.045   1.745
 1642SOL    HW2 8209   0.783   4.138   1.796
 1642SOL     MW 8210   0.855   4.091   1.810
 1643SOL     OW 8211   0.876   3.607   4.291
 1643SOL    HW1 8212   0.966   3.591   4.317
 1643SOL    HW2 8213   0.823   3.570   4.362
 1643SOL     MW 8214   0.881   3.600   4.303
 1644SOL     OW 8215   2.528   1.621   3.287
 1644SOL    HW1 8216   2.434   1.614   3.271
 1644SOL    HW2 8217   2.537   1.607   3.382
 1644SOL     MW 8218   2.517   1.618   3.297
 1645SOL     OW 8219   2.223   4.045   0.362
 1645SOL    HW1 8220   2.263   3.958   0.357
 1645SOL    HW2 8221   2.285   4.096   0.415
 1645SOL     MW 8222   2.236   4.040   0.368
 1646SOL     OW 8223   5.391   5.941   2.095
 1646SOL    HW1 8224   5.307   5.897   2.106
 1646SOL    HW2 8225   5.394   6.006   2.165
 1646SOL     MW 8226   5.381   5.944   2.105
 1647SOL     OW 8227   3.099   2.757   5.522
 1647SOL    HW1 8228   3.075   2.664   5.519
 1647SOL    HW2 8229   3.171   2.764   5.459
 1647SOL     MW 8230   3.105   2.746   5.514
 1648SOL     OW 8231   5.532   1.858   0.881
 1648SOL    HW1 8232   5.589   1.784   0.858
 1648SOL    HW2 8233   5.558   1.927   0.820
 1648SOL     MW 8234   5.543   1.857   0.870
 1649SOL     OW 8235   5.616   0.951   5.219
 1649SOL    HW1 8236   5.683   0.884   5.235
 1649SOL    HW2 8237   5.616   1.005   5.299
 1649SOL     MW 8238   5.625   0.949   5.231
 1650SOL     OW 8239   1.383   4.361   3.871
 1650SOL    HW1 8240   1.440   4.285   3.888
 1650SOL    HW2 8241   1.309   4.350   3.930
 1650SOL     MW 8242   1.381   4.350   3.881
 1651SOL     OW 8243   1.638   1.160   5.558
 1651SOL    HW1 8244   1.596   1.103   5.494
 1651SOL    HW2 8245   1.678   1.100   5.621
 1651SOL     MW 8246   1.637   1.145   5.558
 1652SOL     OW 8247   4.895   1.963   2.601
 1652SOL    HW1 8248   4.800   1.953   2.605
 1652SOL    HW2 8249   4.910   2.040   2.547
 1652SOL     MW 8250   4.885   1.972   2.595
 1653SOL     OW 8251   5.772   2.197   5.497
 1653SOL    HW1 8252   5.753   2.278   5.449
 1653SOL    HW2 8253   5.690   2.149   5.496
 1653SOL     MW 8254   5.759   2.201   5.491
 1654SOL     OW 8255   5.827   5.191   4.947
 1654SOL    HW1 8256   5.816   5.192   5.042
 1654SOL    HW2 8257   5.749   5.145   4.915
 1654SOL     MW 8258   5.816   5.185   4.955
 1655SOL     OW 8259   4.845   3.127   4.102
 1655SOL    HW1 8260   4.812   3.214   4.124
 1655SOL    HW2 8261   4.932   3.123   4.142
 1655SOL     MW 8262   4.852   3.137   4.110
 1656SOL     OW 8263   2.536   3.418   4.495
 1656SOL    HW1 8264   2.528   3.339   4.548
 1656SOL    HW2 8265   2.470   3.478   4.531
 1656SOL     MW 8266   2.526   3.415   4.506
 1657SOL     OW 8267   2.065   4.614   4.094
 1657SOL    HW1 8268   2.037   4.694   4.138
 1657SOL    HW2 8269   2.110   4.563   4.161
 1657SOL     MW 8270   2.067   4.618   4.108
 1658SOL     OW 8271   0.658   4.795   5.919
 1658SOL    HW1 8272   0.634   4.827   6.006
 1658SOL    HW2 8273   0.613   4.711   5.911
 1658SOL     MW 8274   0.649   4.788   5.929
 1659SOL     OW 8275   4.851   3.409   2.089
 1659SOL    HW1 8276   4.775   3.400   2.146
 1659SOL    HW2 8277   4.903   3.479   2.128
 1659SOL     MW 8278   4.848   3.417   2.101
 1660SOL     OW 8279   0.814   5.184   0.419
 1660SOL    HW1 8280   0.886   5.200   0.359
 1660SOL    HW2 8281   0.748   5.140   0.366
 1660SOL     MW 8282   0.815   5.181   0.404
 1661SOL     OW 8283   0.933   3.529   3.081
 1661SOL    HW1 8284   0.994   3.514   3.010
 1661SOL    HW2 8285   0.847   3.526   3.040
 1661SOL     MW 8286   0.930   3.527   3.067
 1662SOL     OW 8287   0.459   3.731   3.419
 1662SOL    HW1 8288   0.505   3.676   3.356
 1662SOL    HW2 8289   0.525   3.755   3.484
 1662SOL     MW 8290   0.473   3.727   3.419
 1663SOL     OW 8291   3.322   0.425   5.946
 1663SOL    HW1 8292   3.291   0.365   6.015
 1663SOL    HW2 8293   3.249   0.487   5.934
 1663SOL     MW 8294   3.308   0.425   5.954
 1664SOL     OW 8295   5.811   3.328   0.728
 1664SOL    HW1 8296   5.836   3.283   0.809
 1664SOL    HW2 8297   5.721   3.299   0.711
 1664SOL     MW 8298   5.802   3.318   0.736
 1665SOL     OW 8299   5.372   0.840   1.925
 1665SOL    HW1 8300   5.302   0.890   1.883
 1665SOL    HW2 8301   5.421   0.801   1.853
 1665SOL     MW 8302   5.369   0.842   1.910
 1666SOL     OW 8303   3.879   2.227   3.853
 1666SOL    HW1 8304   3.887   2.280   3.774
 1666SOL    HW2 8305   3.818   2.276   3.908
 1666SOL     MW 8306   3.872   2.240   3.850
 1667SOL     OW 8307   2.716   2.606   1.619
 1667SOL    HW1 8308   2.809   2.616   1.596
 1667SOL    HW2 8309   2.716   2.553   1.698
 1667SOL     MW 8310   2.728   2.601   1.626
 1668SOL     OW 8311   5.447   2.700   3.208
 1668SOL    HW1 8312   5.499   2.621   3.221
 1668SOL    HW2 8313   5.370   2.671   3.159
 1668SOL     MW 8314   5.443   2.686   3.204
 1669SOL     OW 8315   0.895   1.366   2.919
 1669SOL    HW1 8316   0.858   1.290   2.964
 1669SOL    HW2 8317   0.963   1.398   2.978
 1669SOL     MW 8318   0.899   1.360   2.932
 1670SOL     OW 8319   0.433   0.744   1.914
 1670SOL    HW1 8320   0.391   0.669   1.954
 1670SOL    HW2 8321   0.438   0.722   1.821
 1670SOL     MW 8322   0.429   0.732   1.907
 1671SOL     OW 8323   0.746   5.038   3.075
 1671SOL    HW1 8324   0.701   5.010   3.155
 1671SOL    HW2 8325   0.825   4.985   3.071
 1671SOL     MW 8326   0.750   5.028   3.085
 1672SOL     OW 8327   1.702   5.065   2.579
 1672SOL    HW1 8328   1.722   5.025   2.494
 1672SOL    HW2 8329   1.725   4.997   2.643
 1672SOL     MW 8330   1.707   5.051   2.577
 1673SOL     OW 8331   0.282   0.937   2.070
 1673SOL    HW1 8332   0.332   0.880   2.012
 1673SOL    HW2 8333   0.190   0.920   2.047
 1673SOL     MW 8334   0.276   0.927   2.060
 1674SOL     OW 8335   3.381   5.319   4.440
 1674SOL    HW1 8336   3.460   5.345   4.487
 1674SOL    HW2 8337   3.411   5.254   4.377
 1674SOL     MW 8338   3.395   5.314   4.438
 1675SOL     OW 8339   1.276   5.611   2.132
 1675SOL    HW1 8340   1.248   5.523   2.107
 1675SOL    HW2 8341   1.198   5.651   2.172
 1675SOL     MW 8342   1.262   5.605   2.134
 1676SOL     OW 8343   3.341   1.216   2.279
 1676SOL    HW1 8344   3.254   1.225   2.317
 1676SOL    HW2 8345   3.395   1.278   2.327
 1676SOL     MW 8346   3.337   1.225   2.290
 1677SOL     OW 8347   2.635   4.186   5.904
 1677SOL    HW1 8348   2.686   4.192   5.985
 1677SOL    HW2 8349   2.618   4.277   5.880
 1677SOL     MW 8350   2.639   4.198   5.911
 1678SOL     OW 8351   3.679   0.063   4.516
 1678SOL    HW1 8352   3.692   0.156   4.495
 1678SOL    HW2 8353   3.679   0.061   4.612
 1678SOL     MW 8354   3.681   0.075   4.526
 1679SOL     OW 8355   3.064   0.924   3.905
 1679SOL    HW1 8356   3.052   0.921   4.000
 1679SOL    HW2 8357   3.002   0.990   3.875
 1679SOL     MW 8358   3.055   0.932   3.914
 1680SOL     OW 8359   4.656   5.636   0.086
 1680SOL    HW1 8360   4.706   5.651   0.166
 1680SOL    HW2 8361   4.598   5.712   0.080
 1680SOL     MW 8362   4.655   5.648   0.096
 1681SOL     OW 8363   4.278   5.215   4.645
 1681SOL    HW1 8364   4.218   5.216   4.570
 1681SOL    HW2 8365   4.364   5.205   4.606
 1681SOL     MW 8366   4.281   5.214   4.630
 1682SOL     OW 8367   4.612   5.994   0.344
 1682SOL    HW1 8368   4.578   6.045   0.271
 1682SOL    HW2 8369   4.660   5.922   0.303
 1682SOL     MW 8370   4.614   5.991   0.329
 1683SOL     OW 8371   0.978   2.501   5.350
 1683SOL    HW1 8372   1.073   2.512   5.356
 1683SOL    HW2 8373   0.944   2.590   5.343
 1683SOL     MW 8374   0.985   2.514   5.350
 1684SOL     OW 8375   2.207   5.713   0.069
 1684SOL    HW1 8376   2.113   5.718   0.050
 1684SOL    HW2 8377   2.213   5.725   0.164
 1684SOL     MW 8378   2.196   5.715   0.079
 1685SOL     OW 8379   1.182   5.128   4.914
 1685SOL    HW1 8380   1.210   5.095   5.000
 1685SOL    HW2 8381   1.243   5.087   4.852
 1685SOL     MW 8382   1.194   5.118   4.917
 1686SOL     OW 8383   5.989   4.535   0.855
 1686SOL    HW1 8384   6.084   4.543   0.862
 1686SOL    HW2 8385   5.961   4.621   0.822
 1686SOL     MW 8386   5.998   4.547   0.851
 1687SOL     OW 8387   5.265   2.026   1.069
 1687SOL    HW1 8388   5.356   2.056   1.068
 1687SOL    HW2 8389   5.213   2.106   1.072
 1687SOL     MW 8390   5.270   2.040   1.069
 1688SOL     OW 8391   0.638   1.414   1.903
 1688SOL    HW1 8392   0.681   1.336   1.868
 1688SOL    HW2 8393   0.598   1.384   1.985
 1688SOL     MW 8394   0.638   1.400   1.909
 1689SOL     OW 8395   1.698   5.001   0.644
 1689SOL    HW1 8396   1.607   4.995   0.673
 1689SOL    HW2 8397   1.729   5.084   0.678
 1689SOL     MW 8398   1.690   5.011   0.652
 1690SOL     OW 8399   5.696   5.429   2.154
 1690SOL    HW1 8400   5.677   5.337   2.168
 1690SOL    HW2 8401   5.789   5.438   2.177
 1690SOL     MW 8402   5.706   5.419   2.159
 1691SOL     OW 8403   5.954   4.159   0.342
 1691SOL    HW1 8404   6.047   4.169   0.323
 1691SOL    HW2 8405   5.950   4.090   0.407
 1691SOL     MW 8406   5.965   4.151   0.348
 1692SOL     OW 8407   3.799   5.742   5.438
 1692SOL    HW1 8408   3.750   5.814   5.398
 1692SOL    HW2 8409   3.891   5.763   5.421
 1692SOL     MW 8410   3.805   5.754   5.431
 1693SOL     OW 8411   0.584   5.614   0.219
 1693SOL    HW1 8412   0.533   5.533   0.221
 1693SOL    HW2 8413   0.628   5.613   0.134
 1693SOL     MW 8414   0.583   5.603   0.209
 1694SOL     OW 8415   1.322   1.950   2.647
 1694SOL    HW1 8416   1.401   1.939   2.594
 1694SOL    HW2 8417   1.306   1.864   2.685
 1694SOL     MW 8418   1.330   1.938   2.645
 1695SOL     OW 8419   5.035   3.894   2.332
 1695SOL    HW1 8420   4.993   3.815   2.368
 1695SOL    HW2 8421   4.982   3.916   2.255
 1695SOL     MW 8422   5.023   3.887   2.327
 1696SOL     OW 8423   0.962   1.127   3.447
 1696SOL    HW1 8424   0.994   1.137   3.536
 1696SOL    HW2 8425   0.920   1.041   3.446
 1696SOL     MW 8426   0.961   1.117   3.458
 1697SOL     OW 8427   6.050   3.002   6.100
 1697SOL    HW1 8428   6.100   3.064   6.047
 1697SOL    HW2 8429   6.077   2.916   6.067
 1697SOL     MW 8430   6.060   2.999   6.089
 1698SOL     OW 8431   5.736   5.224   4.585
 1698SOL    HW1 8432   5.683   5.238   4.506
 1698SOL    HW2 8433   5.682   5.166   4.640
 1698SOL     MW 8434   5.722   5.218   4.582
 1699SOL     OW 8435   1.160   5.890   1.472
 1699SOL    HW1 8436   1.091   5.928   1.418
 1699SOL    HW2 8437   1.213   5.965   1.500
 1699SOL     MW 8438   1.158   5.904   1.469
 1700SOL     OW 8439   0.793   5.203   1.918
 1700SOL    HW1 8440   0.776   5.112   1.941
 1700SOL    HW2 8441   0.769   5.253   1.996
 1700SOL     MW 8442   0.788   5.198   1.931
 1701SOL     OW 8443   0.692   1.646   5.961
 1701SOL    HW1 8444   0.607   1.609   5.984
 1701SOL    HW2 8445   0.731   1.583   5.900
 1701SOL     MW 8446   0.686   1.633   5.956
 1702SOL     OW 8447   4.147   0.020   4.898
 1702SOL    HW1 8448   4.237   0.009   4.930
 1702SOL    HW2 8449   4.110  -0.068   4.901
 1702SOL     MW 8450   4.154   0.007   4.903
 1703SOL     OW 8451   0.169   1.974   2.835
 1703SOL    HW1 8452   0.175   2.054   2.783
 1703SOL    HW2 8453   0.152   2.005   2.924
 1703SOL     MW 8454   0.167   1.989   2.840
 1704SOL     OW 8455   1.260   4.437   1.154
 1704SOL    HW1 8456   1.301   4.402   1.233
 1704SOL    HW2 8457   1.291   4.528   1.150
 1704SOL     MW 8458   1.269   4.444   1.164
 1705SOL     OW 8459   5.967   4.847   6.097
 1705SOL    HW1 8460   5.938   4.937   6.114
 1705SOL    HW2 8461   6.028   4.828   6.169
 1705SOL     MW 8462   5.971   4.856   6.108
 1706SOL     OW 8463   2.472   0.682   3.099
 1706SOL    HW1 8464   2.396   0.720   3.143
 1706SOL    HW2 8465   2.548   0.717   3.147
 1706SOL     MW 8466   2.472   0.692   3.111
 1707SOL     OW 8467   1.050   1.167   0.635
 1707SOL    HW1 8468   1.068   1.261   0.629
 1707SOL    HW2 8469   1.074   1.144   0.724
 1707SOL     MW 8470   1.055   1.176   0.645
 1708SOL     OW 8471   0.060   0.846   1.950
 1708SOL    HW1 8472   0.054   0.752   1.932
 1708SOL    HW2 8473  -0.030   0.878   1.942
 1708SOL     MW 8474   0.048   0.838   1.947
 1709SOL     OW 8475   5.413   2.860   1.169
 1709SOL    HW1 8476   5.358   2.924   1.215
 1709SOL    HW2 8477   5.433   2.902   1.085
 1709SOL     MW 8478   5.409   2.874   1.164
 1710SOL     OW 8479   0.496   0.641   1.287
 1710SOL    HW1 8480   0.586   0.609   1.293
 1710SOL    HW2 8481   0.480   0.651   1.194
 1710SOL     MW 8482   0.506   0.638   1.276
 1711SOL     OW 8483   3.599   4.573   3.611
 1711SOL    HW1 8484   3.531   4.508   3.627
 1711SOL    HW2 8485   3.559   4.657   3.636
 1711SOL     MW 8486   3.585   4.576   3.617
 1712SOL     OW 8487   2.528   1.820   4.379
 1712SOL    HW1 8488   2.533   1.909   4.414
 1712SOL    HW2 8489   2.435   1.805   4.365
 1712SOL     MW 8490   2.517   1.829   4.382
 1713SOL     OW 8491   2.754   1.840   5.171
 1713SOL    HW1 8492   2.718   1.901   5.107
 1713SOL    HW2 8493   2.841   1.874   5.190
 1713SOL     MW 8494   2.761   1.852   5.165
 1714SOL     OW 8495   1.777   0.238   6.007
 1714SOL    HW1 8496   1.850   0.197   6.053
 1714SOL    HW2 8497   1.722   0.274   6.077
 1714SOL     MW 8498   1.780   0.237   6.022
 1715SOL     OW 8499   2.574   0.105   2.415
 1715SOL    HW1 8500   2.608   0.144   2.496
 1715SOL    HW2 8501   2.637   0.131   2.348
 1715SOL     MW 8502   2.586   0.114   2.417
 1716SOL     OW 8503   2.310   5.187   4.382
 1716SOL    HW1 8504   2.285   5.132   4.308
 1716SOL    HW2 8505   2.234   5.183   4.441
 1716SOL     MW 8506   2.297   5.179   4.380
 1717SOL     OW 8507   3.976   2.351   0.313
 1717SOL    HW1 8508   3.918   2.389   0.379
 1717SOL    HW2 8509   3.922   2.344   0.235
 1717SOL     MW 8510   3.962   2.355   0.312
 1718SOL     OW 8511   1.624   0.924   0.253
 1718SOL    HW1 8512   1.596   0.842   0.294
 1718SOL    HW2 8513   1.565   0.935   0.179
 1718SOL     MW 8514   1.613   0.915   0.249
 1719SOL     OW 8515   2.122   2.055   0.065
 1719SOL    HW1 8516   2.041   2.009   0.087
 1719SOL    HW2 8517   2.111   2.079  -0.027
 1719SOL     MW 8518   2.110   2.052   0.056
 1720SOL     OW 8519   5.518   0.222   4.278
 1720SOL    HW1 8520   5.437   0.269   4.296
 1720SOL    HW2 8521   5.491   0.151   4.219
 1720SOL     MW 8522   5.504   0.219   4.273
 1721SOL     OW 8523   4.921   4.034   1.391
 1721SOL    HW1 8524   4.911   3.939   1.396
 1721SOL    HW2 8525   4.850   4.069   1.445
 1721SOL     MW 8526   4.910   4.027   1.398
 1722SOL     OW 8527   1.524   0.319   2.175
 1722SOL    HW1 8528   1.594   0.315   2.240
 1722SOL    HW2 8529   1.554   0.261   2.105
 1722SOL     MW 8530   1.537   0.311   2.174
 1723SOL     OW 8531   3.977   0.427   1.295
 1723SOL    HW1 8532   3.954   0.412   1.386
 1723SOL    HW2 8533   4.019   0.513   1.294
 1723SOL     MW 8534   3.980   0.436   1.306
 1724SOL     OW 8535   2.926   0.210   1.941
 1724SOL    HW1 8536   2.868   0.219   1.864
 1724SOL    HW2 8537   2.866   0.193   2.014
 1724SOL     MW 8538   2.911   0.209   1.940
 1725SOL     OW 8539   0.453   2.397   4.239
 1725SOL    HW1 8540   0.424   2.342   4.311
 1725SOL    HW2 8541   0.373   2.412   4.187
 1725SOL     MW 8542   0.439   2.392   4.242
 1726SOL     OW 8543   4.582   0.119   1.327
 1726SOL    HW1 8544   4.580   0.026   1.349
 1726SOL    HW2 8545   4.598   0.163   1.410
 1726SOL     MW 8546   4.584   0.112   1.340
 1727SOL     OW 8547   1.850   6.053   0.769
 1727SOL    HW1 8548   1.850   6.139   0.726
 1727SOL    HW2 8549   1.916   6.061   0.838
 1727SOL     MW 8550   1.859   6.065   0.772
 1728SOL     OW 8551   3.667   6.039   3.306
 1728SOL    HW1 8552   3.674   6.129   3.273
 1728SOL    HW2 8553   3.650   5.986   3.228
 1728SOL     MW 8554   3.666   6.044   3.292
 1729SOL     OW 8555   2.936   5.357   2.862
 1729SOL    HW1 8556   2.976   5.311   2.936
 1729SOL    HW2 8557   2.954   5.302   2.786
 1729SOL     MW 8558   2.943   5.344   2.862
 1730SOL     OW 8559   3.466   0.208   3.076
 1730SOL    HW1 8560   3.463   0.124   3.030
 1730SOL    HW2 8561   3.415   0.193   3.156
 1730SOL     MW 8562   3.459   0.195   3.081
 1731SOL     OW 8563   5.278   1.087   6.040
 1731SOL    HW1 8564   5.358   1.063   6.087
 1731SOL    HW2 8565   5.208   1.078   6.105
 1731SOL     MW 8566   5.279   1.083   6.054
 1732SOL     OW 8567   3.134   4.494   4.395
 1732SOL    HW1 8568   3.190   4.551   4.343
 1732SOL    HW2 8569   3.184   4.474   4.474
 1732SOL     MW 8570   3.147   4.498   4.398
 1733SOL     OW 8571   4.450   5.883   5.202
 1733SOL    HW1 8572   4.478   5.934   5.278
 1733SOL    HW2 8573   4.424   5.949   5.137
 1733SOL     MW 8574   4.450   5.898   5.203
 1734SOL     OW 8575   5.508   2.980   4.858
 1734SOL    HW1 8576   5.528   2.949   4.770
 1734SOL    HW2 8577   5.490   3.073   4.848
 1734SOL     MW 8578   5.509   2.988   4.846
 1735SOL     OW 8579   1.931   0.968   3.975
 1735SOL    HW1 8580   2.013   0.938   3.936
 1735SOL    HW2 8581   1.897   0.891   4.021
 1735SOL     MW 8582   1.937   0.954   3.976
 1736SOL     OW 8583   0.608   5.010   3.310
 1736SOL    HW1 8584   0.679   4.959   3.349
 1736SOL    HW2 8585   0.594   5.082   3.371
 1736SOL     MW 8586   0.615   5.012   3.323
 1737SOL     OW 8587   3.143   4.596   1.231
 1737SOL    HW1 8588   3.097   4.520   1.266
 1737SOL    HW2 8589   3.074   4.649   1.191
 1737SOL     MW 8590   3.129   4.593   1.230
 1738SOL     OW 8591   0.182   4.350   1.834
 1738SOL    HW1 8592   0.196   4.391   1.919
 1738SOL    HW2 8593   0.178   4.256   1.853
 1738SOL     MW 8594   0.183   4.343   1.847
 1739SOL     OW 8595   2.801   0.990   5.485
 1739SOL    HW1 8596   2.887   0.986   5.527
 1739SOL    HW2 8597   2.799   0.914   5.427
 1739SOL     MW 8598   2.812   0.980   5.483
 1740SOL     OW 8599   5.277   2.453   2.620
 1740SOL    HW1 8600   5.205   2.438   2.680
 1740SOL    HW2 8601   5.342   2.386   2.642
 1740SOL     MW 8602   5.276   2.442   2.630
 1741SOL     OW 8603   1.974   4.451   2.710
 1741SOL    HW1 8604   1.953   4.360   2.691
 1741SOL    HW2 8605   2.036   4.476   2.642
 1741SOL     MW 8606   1.979   4.442   2.699
 1742SOL     OW 8607   6.070   6.022   1.042
 1742SOL    HW1 8608   6.123   5.943   1.057
 1742SOL    HW2 8609   6.126   6.077   0.987
 1742SOL     MW 8610   6.084   6.019   1.037
 1743SOL     OW 8611   4.780   2.643   4.028
 1743SOL    HW1 8612   4.803   2.656   3.937
 1743SOL    HW2 8613   4.819   2.718   4.074
 1743SOL     MW 8614   4.788   2.654   4.023
 1744SOL     OW 8615   1.040   4.641   2.334
 1744SOL    HW1 8616   0.987   4.709   2.375
 1744SOL    HW2 8617   1.115   4.689   2.297
 1744SOL     MW 8618   1.043   4.656   2.334
 1745SOL     OW 8619   1.616   0.583   5.684
 1745SOL    HW1 8620   1.538   0.575   5.628
 1745SOL    HW2 8621   1.684   0.538   5.635
 1745SOL     MW 8622   1.614   0.576   5.670
 1746SOL     OW 8623   2.149   3.464   5.368
 1746SOL    HW1 8624   2.218   3.528   5.356
 1746SOL    HW2 8625   2.122   3.474   5.459
 1746SOL     MW 8626   2.154   3.473   5.378
 1747SOL     OW 8627   2.272   1.719   5.574
 1747SOL    HW1 8628   2.267   1.691   5.483
 1747SOL    HW2 8629   2.307   1.809   5.570
 1747SOL     MW 8630   2.276   1.727   5.562
 1748SOL     OW 8631   5.706   1.617   5.056
 1748SOL    HW1 8632   5.631   1.586   5.005
 1748SOL    HW2 8633   5.782   1.596   5.002
 1748SOL     MW 8634   5.706   1.610   5.043
 1749SOL     OW 8635   5.529   0.313   2.819
 1749SOL    HW1 8636   5.499   0.223   2.831
 1749SOL    HW2 8637   5.559   0.316   2.728
 1749SOL     MW 8638   5.529   0.302   2.809
 1750SOL     OW 8639   5.985   4.462   5.034
 1750SOL    HW1 8640   6.031   4.379   5.029
 1750SOL    HW2 8641   6.002   4.505   4.950
 1750SOL     MW 8642   5.993   4.457   5.023
 1751SOL     OW 8643   0.267   3.970   1.459
 1751SOL    HW1 8644   0.277   4.061   1.429
 1751SOL    HW2 8645   0.285   3.917   1.381
 1751SOL     MW 8646   0.270   3.975   1.445
 1752SOL     OW 8647   3.435   4.874   5.025
 1752SOL    HW1 8648   3.421   4.799   5.082
 1752SOL    HW2 8649   3.445   4.948   5.085
 1752SOL     MW 8650   3.434   4.874   5.040
 1753SOL     OW 8651   1.250   0.160   4.178
 1753SOL    HW1 8652   1.205   0.202   4.105
 1753SOL    HW2 8653   1.180   0.128   4.235
 1753SOL     MW 8654   1.235   0.161   4.176
 1754SOL     OW 8655   4.157   0.315   4.432
 1754SOL    HW1 8656   4.135   0.282   4.520
 1754SOL    HW2 8657   4.118   0.250   4.373
 1754SOL     MW 8658   4.149   0.302   4.436
 1755SOL     OW 8659   5.613   0.762   4.181
 1755SOL    HW1 8660   5.628   0.739   4.089
 1755SOL    HW2 8661   5.528   0.807   4.181
 1755SOL     MW 8662   5.604   0.765   4.169
 1756SOL     OW 8663   2.787   4.781   0.039
 1756SOL    HW1 8664   2.745   4.788  -0.047
 1756SOL    HW2 8665   2.881   4.775   0.020
 1756SOL     MW 8666   2.794   4.781   0.026
 1757SOL     OW 8667   2.692   1.361   0.221
 1757SOL    HW1 8668   2.771   1.313   0.247
 1757SOL    HW2 8669   2.675   1.421   0.293
 1757SOL     MW 8670   2.700   1.362   0.233
 1758SOL     OW 8671   5.387   3.215   4.867
 1758SOL    HW1 8672   5.323   3.201   4.937
 1758SOL    HW2 8673   5.335   3.212   4.786
 1758SOL     MW 8674   5.372   3.212   4.866
 1759SOL     OW 8675   1.079   0.571   3.061
 1759SOL    HW1 8676   1.162   0.620   3.063
 1759SOL    HW2 8677   1.096   0.492   3.113
 1759SOL     MW 8678   1.092   0.567   3.068
 1760SOL     OW 8679   3.199   0.407   2.151
 1760SOL    HW1 8680   3.219   0.332   2.207
 1760SOL    HW2 8681   3.275   0.465   2.160
 1760SOL     MW 8682   3.212   0.405   2.160
 1761SOL     OW 8683   0.328   1.134   5.149
 1761SOL    HW1 8684   0.386   1.122   5.073
 1761SOL    HW2 8685   0.263   1.064   5.141
 1761SOL     MW 8686   0.327   1.123   5.138
 1762SOL     OW 8687   2.642   3.621   5.583
 1762SOL    HW1 8688   2.564   3.569   5.565
 1762SOL    HW2 8689   2.633   3.698   5.527
 1762SOL     MW 8690   2.631   3.624   5.574
 1763SOL     OW 8691   4.813   1.686   2.092
 1763SOL    HW1 8692   4.740   1.642   2.049
 1763SOL    HW2 8693   4.827   1.636   2.173
 1763SOL     MW 8694   4.806   1.674   2.097
 1764SOL     OW 8695   5.899   3.995   1.178
 1764SOL    HW1 8696   5.851   4.055   1.235
 1764SOL    HW2 8697   5.874   3.908   1.208
 1764SOL     MW 8698   5.890   3.991   1.189
 1765SOL     OW 8699   0.513   3.070   2.336
 1765SOL    HW1 8700   0.476   3.137   2.280
 1765SOL    HW2 8701   0.553   3.118   2.409
 1765SOL     MW 8702   0.514   3.085   2.338
 1766SOL     OW 8703   5.755   4.506   0.005
 1766SOL    HW1 8704   5.680   4.552  -0.034
 1766SOL    HW2 8705   5.722   4.418   0.024
 1766SOL     MW 8706   5.741   4.500   0.002
 1767SOL     OW 8707   2.424   1.419   4.370
 1767SOL    HW1 8708   2.444   1.473   4.447
 1767SOL    HW2 8709   2.329   1.424   4.360
 1767SOL     MW 8710   2.415   1.426   4.379
 1768SOL     OW 8711   2.491   5.301   5.367
 1768SOL    HW1 8712   2.517   5.249   5.291
 1768SOL    HW2 8713   2.561   5.289   5.430
 1768SOL     MW 8714   2.503   5.293   5.365
 1769SOL     OW 8715   1.793   0.774   3.214
 1769SOL    HW1 8716   1.742   0.780   3.133
 1769SOL    HW2 8717   1.730   0.795   3.283
 1769SOL     MW 8718   1.778   0.778   3.212
 1770SOL     OW 8719   1.326   3.678   5.753
 1770SOL    HW1 8720   1.287   3.758   5.717
 1770SOL    HW2 8721   1.274   3.660   5.831
 1770SOL     MW 8722   1.314   3.686   5.758
 1771SOL     OW 8723   5.599   1.695   1.690
 1771SOL    HW1 8724   5.615   1.677   1.597
 1771SOL    HW2 8725   5.509   1.729   1.693
 1771SOL     MW 8726   5.589   1.697   1.679
 1772SOL     OW 8727   4.454   2.813   5.061
 1772SOL    HW1 8728   4.396   2.886   5.084
 1772SOL    HW2 8729   4.521   2.814   5.130
 1772SOL     MW 8730   4.455   2.823   5.073
 1773SOL     OW 8731   3.052   5.789   3.241
 1773SOL    HW1 8732   2.969   5.824   3.274
 1773SOL    HW2 8733   3.103   5.866   3.216
 1773SOL     MW 8734   3.048   5.803   3.242
 1774SOL     OW 8735   3.911   3.557   5.880
 1774SOL    HW1 8736   3.885   3.469   5.908
 1774SOL    HW2 8737   3.868   3.568   5.795
 1774SOL     MW 8738   3.902   3.547   5.873
 1775SOL     OW 8739   5.134   5.395   2.468
 1775SOL    HW1 8740   5.127   5.445   2.387
 1775SOL    HW2 8741   5.227   5.376   2.477
 1775SOL     MW 8742   5.145   5.399   2.459
 1776SOL     OW 8743   3.276   5.307   2.573
 1776SOL    HW1 8744   3.328   5.260   2.508
 1776SOL    HW2 8745   3.299   5.399   2.560
 1776SOL     MW 8746   3.285   5.313   2.563
 1777SOL     OW 8747   2.213   0.417   2.281
 1777SOL    HW1 8748   2.174   0.378   2.360
 1777SOL    HW2 8749   2.237   0.343   2.226
 1777SOL     MW 8750   2.211   0.403   2.284
 1778SOL     OW 8751   4.599   5.735   2.958
 1778SOL    HW1 8752   4.533   5.666   2.944
 1778SOL    HW2 8753   4.657   5.700   3.026
 1778SOL     MW 8754   4.598   5.722   2.965
 1779SOL     OW 8755   2.052   3.791   0.804
 1779SOL    HW1 8756   2.056   3.841   0.723
 1779SOL    HW2 8757   2.144   3.775   0.827
 1779SOL     MW 8758   2.064   3.795   0.797
 1780SOL     OW 8759   0.268   3.678   4.551
 1780SOL    HW1 8760   0.224   3.617   4.492
 1780SOL    HW2 8761   0.264   3.637   4.637
 1780SOL     MW 8762   0.262   3.665   4.554
 1781SOL     OW 8763   4.930   5.485   0.645
 1781SOL    HW1 8764   4.846   5.491   0.599
 1781SOL    HW2 8765   4.962   5.397   0.624
 1781SOL     MW 8766   4.924   5.474   0.636
 1782SOL     OW 8767   1.539   0.226   5.850
 1782SOL    HW1 8768   1.616   0.228   5.907
 1782SOL    HW2 8769   1.495   0.144   5.872
 1782SOL     MW 8770   1.543   0.216   5.860
 1783SOL     OW 8771   5.408   3.336   3.362
 1783SOL    HW1 8772   5.352   3.397   3.314
 1783SOL    HW2 8773   5.350   3.299   3.430
 1783SOL     MW 8774   5.393   3.339   3.364
 1784SOL     OW 8775   4.201   2.360   5.884
 1784SOL    HW1 8776   4.256   2.436   5.862
 1784SOL    HW2 8777   4.197   2.309   5.803
 1784SOL     MW 8778   4.207   2.363   5.871
 1785SOL     OW 8779   4.675   3.286   2.956
 1785SOL    HW1 8780   4.715   3.323   2.877
 1785SOL    HW2 8781   4.582   3.280   2.934
 1785SOL     MW 8782   4.668   3.290   2.943
 1786SOL     OW 8783   1.990   0.915   3.377
 1786SOL    HW1 8784   1.966   0.853   3.308
 1786SOL    HW2 8785   1.943   0.995   3.354
 1786SOL     MW 8786   1.981   0.918   3.365
 1787SOL     OW 8787   5.578   0.141   3.617
 1787SOL    HW1 8788   5.536   0.124   3.701
 1787SOL    HW2 8789   5.619   0.057   3.594
 1787SOL     MW 8790   5.578   0.128   3.625
 1788SOL     OW 8791   4.973   1.260   5.458
 1788SOL    HW1 8792   4.988   1.354   5.451
 1788SOL    HW2 8793   4.942   1.234   5.371
 1788SOL     MW 8794   4.971   1.269   5.446
 1789SOL     OW 8795   1.752   4.894   1.878
 1789SOL    HW1 8796   1.802   4.950   1.819
 1789SOL    HW2 8797   1.734   4.816   1.827
 1789SOL     MW 8798   1.756   4.891   1.864
 1790SOL     OW 8799   4.874   0.137   1.977
 1790SOL    HW1 8800   4.840   0.180   2.055
 1790SOL    HW2 8801   4.820   0.059   1.967
 1790SOL     MW 8802   4.863   0.132   1.986
 1791SOL     OW 8803   2.187   0.657   4.557
 1791SOL    HW1 8804   2.203   0.687   4.468
 1791SOL    HW2 8805   2.249   0.585   4.570
 1791SOL     MW 8806   2.197   0.652   4.547
 1792SOL     OW 8807   3.862   3.892   0.250
 1792SOL    HW1 8808   3.885   3.914   0.340
 1792SOL    HW2 8809   3.865   3.796   0.247
 1792SOL     MW 8810   3.865   3.882   0.261
 1793SOL     OW 8811   4.728   1.019   1.950
 1793SOL    HW1 8812   4.636   0.994   1.958
 1793SOL    HW2 8813   4.762   0.964   1.880
 1793SOL     MW 8814   4.720   1.009   1.942
 1794SOL     OW 8815   5.242   4.498   4.501
 1794SOL    HW1 8816   5.272   4.420   4.453
 1794SOL    HW2 8817   5.149   4.504   4.482
 1794SOL     MW 8818   5.234   4.488   4.492
 1795SOL     OW 8819   5.088   2.190   1.558
 1795SOL    HW1 8820   5.144   2.267   1.564
 1795SOL    HW2 8821   5.082   2.158   1.648
 1795SOL     MW 8822   5.094   2.196   1.570
 1796SOL     OW 8823   2.204   3.252   0.165
 1796SOL    HW1 8824   2.167   3.261   0.253
 1796SOL    HW2 8825   2.280   3.310   0.165
 1796SOL     MW 8826   2.209   3.260   0.176
 1797SOL     OW 8827   5.864   1.497   2.300
 1797SOL    HW1 8828   5.803   1.570   2.284
 1797SOL    HW2 8829   5.928   1.533   2.361
 1797SOL     MW 8830   5.864   1.511   2.306
 1798SOL     OW 8831   0.974   3.169   4.132
 1798SOL    HW1 8832   0.954   3.237   4.069
 1798SOL    HW2 8833   0.948   3.087   4.088
 1798SOL     MW 8834   0.968   3.167   4.118
 1799SOL     OW 8835   3.744   4.950   4.949
 1799SOL    HW1 8836   3.767   4.926   5.039
 1799SOL    HW2 8837   3.653   4.921   4.939
 1799SOL     MW 8838   3.735   4.943   4.960
 1800SOL     OW 8839   2.160   5.515   4.641
 1800SOL    HW1 8840   2.134   5.425   4.657
 1800SOL    HW2 8841   2.214   5.511   4.562
 1800SOL     MW 8842   2.164   5.503   4.633
 1801SOL     OW 8843   1.590   4.233   4.364
 1801SOL    HW1 8844   1.671   4.208   4.320
 1801SOL    HW2 8845   1.541   4.150   4.372
 1801SOL     MW 8846   1.594   4.219   4.359
 1802SOL     OW 8847   2.178   2.273   0.633
 1802SOL    HW1 8848   2.175   2.203   0.568
 1802SOL    HW2 8849   2.156   2.352   0.584
 1802SOL     MW 8850   2.175   2.274   0.618
 1803SOL     OW 8851   6.068   4.023   4.813
 1803SOL    HW1 8852   6.060   3.980   4.899
 1803SOL    HW2 8853   6.045   3.954   4.750
 1803SOL     MW 8854   6.064   4.008   4.816
 1804SOL     OW 8855   5.521   2.105   3.109
 1804SOL    HW1 8856   5.482   2.050   3.040
 1804SOL    HW2 8857   5.449   2.118   3.171
 1804SOL     MW 8858   5.507   2.099   3.108
 1805SOL     OW 8859   3.131   5.815   5.573
 1805SOL    HW1 8860   3.077   5.891   5.592
 1805SOL    HW2 8861   3.197   5.846   5.511
 1805SOL     MW 8862   3.133   5.829   5.568
 1806SOL     OW 8863   1.843   1.206   3.972
 1806SOL    HW1 8864   1.872   1.228   3.883
 1806SOL    HW2 8865   1.877   1.118   3.987
 1806SOL     MW 8866   1.851   1.198   3.962
 1807SOL     OW 8867   2.061   0.580   3.004
 1807SOL    HW1 8868   1.995   0.569   3.072
 1807SOL    HW2 8869   2.089   0.671   3.011
 1807SOL     MW 8870   2.056   0.590   3.013
 1808SOL     OW 8871   1.661   1.792   1.327
 1808SOL    HW1 8872   1.699   1.708   1.351
 1808SOL    HW2 8873   1.643   1.836   1.410
 1808SOL     MW 8874   1.663   1.787   1.340
 1809SOL     OW 8875   1.325   3.729   4.147
 1809SOL    HW1 8876   1.347   3.641   4.116
 1809SOL    HW2 8877   1.267   3.714   4.221
 1809SOL     MW 8878   1.321   3.716   4.152
 1810SOL     OW 8879   2.670   1.017   4.804
 1810SOL    HW1 8880   2.689   1.096   4.853
 1810SOL    HW2 8881   2.675   0.946   4.868
 1810SOL     MW 8882   2.673   1.018   4.818
 1811SOL     OW 8883   1.674   0.462   3.781
 1811SOL    HW1 8884   1.677   0.419   3.866
 1811SOL    HW2 8885   1.593   0.514   3.782
 1811SOL     MW 8886   1.664   0.463   3.792
 1812SOL     OW 8887   3.011   1.276   5.648
[truncated: 940,892 more chars]
