# Supplementary material for: Identifying potential monkeypox virus inhibitors: an in silico study targeting the A42R protein
Source: Front Cell Infect Microbiol. 2024 Mar 4;14:1351737. doi: 10.3389/fcimb.2024.1351737 (PMC10945028; doi:10.3389/fcimb.2024.1351737)
Supplement: Supplementary file 2 [file DataSheet_2.zip › Supplementary_Files/11371962/11371962.pdb]

MODEL 1
REMARK VINA RESULT:      -7.2      0.000      0.000
REMARK  3 active torsions:
REMARK  status: ('A' for Active; 'I' for Inactive)
REMARK    1  A    between atoms: N_7  and  N_8 
REMARK       I    between atoms: N_8  and  C_19 
REMARK    2  A    between atoms: C_19  and  C_20 
REMARK    3  A    between atoms: C_25  and  C_26 
COMPND    /tmp/V625648 
AUTHOR    GENERATED BY OPEN BABEL 2.3.2
HETATM    1  O   UNK N   1      30.919  18.968  21.911  1.00  0.00           O  
HETATM    2  N   UNK N   1      31.385  18.140  19.874  1.00  0.00           N  
HETATM    3  C   UNK N   1      31.764  18.662  21.085  1.00  0.00           C  
HETATM    4  H   UNK N   1      32.111  17.787  19.241  1.00  0.00           H  
HETATM    5  N   UNK N   1      30.065  17.946  19.483  1.00  0.00           N  
HETATM    6  C   UNK N   1      29.406  16.785  19.693  1.00  0.00           C  
HETATM    7  O   UNK N   1      29.899  15.806  20.233  1.00  0.00           O  
HETATM    8  C   UNK N   1      27.962  16.990  19.444  1.00  0.00           C  
HETATM    9  C   UNK N   1      28.028  18.057  18.324  1.00  0.00           C  
HETATM   10  C   UNK N   1      26.670  16.136  19.322  1.00  0.00           C  
HETATM   11  C   UNK N   1      26.561  18.388  17.885  1.00  0.00           C  
HETATM   12  C   UNK N   1      29.243  18.805  18.803  1.00  0.00           C  
HETATM   13  C   UNK N   1      25.614  18.484  19.118  1.00  0.00           C  
HETATM   14  C   UNK N   1      26.166  17.103  17.142  1.00  0.00           C  
HETATM   15  C   UNK N   1      25.527  17.085  19.845  1.00  0.00           C  
HETATM   16  C   UNK N   1      26.289  15.955  17.856  1.00  0.00           C  
HETATM   17  O   UNK N   1      29.600  19.875  18.340  1.00  0.00           O  
HETATM   18  C   UNK N   1      33.211  18.827  21.462  1.00  0.00           C  
HETATM   19  C   UNK N   1      33.641  20.064  21.984  1.00  0.00           C  
HETATM   20  C   UNK N   1      34.979  20.273  22.325  1.00  0.00           C  
HETATM   21  C   UNK N   1      35.922  19.249  22.158  1.00  0.00           C  
HETATM   22  C   UNK N   1      35.503  18.010  21.656  1.00  0.00           C  
HETATM   23  C   UNK N   1      34.167  17.796  21.309  1.00  0.00           C  
HETATM   24  C   UNK N   1      37.377  19.455  22.496  1.00  0.00           C  
HETATM   25  F   UNK N   1      38.151  18.367  22.130  1.00  0.00           F  
HETATM   26  F   UNK N   1      37.503  19.644  23.861  1.00  0.00           F  
HETATM   27  F   UNK N   1      37.851  20.576  21.840  1.00  0.00           F  
CONECT    1    3                                                      
CONECT    2    4    5    3                                            
CONECT    3    2   18    1                                            
CONECT    4    2                                                      
CONECT    5   12    6    2                                            
CONECT    6    8    5    7                                            
CONECT    7    6                                                      
CONECT    8    9   10    6                                            
CONECT    9   11   12    8                                            
CONECT   10   16    8   15                                            
CONECT   11   14    9   13                                            
CONECT   12    9   17    5                                            
CONECT   13   11   15                                                 
CONECT   14   16   11                                                 
CONECT   15   13   10                                                 
CONECT   16   14   10                                                 
CONECT   17   12                                                      
CONECT   18    3   23   19                                            
CONECT   19   18   20                                                 
CONECT   20   19   21                                                 
CONECT   21   22   20   24                                            
CONECT   22   23   21                                                 
CONECT   23   18   22                                                 
CONECT   24   27   25   21   26                                       
CONECT   24                                                           
CONECT   25   24                                                      
CONECT   26   24                                                      
CONECT   27   24                                                      
MASTER        0    0    0    0    0    0    0    0   27    0   27    0
END
