# Supplementary material for: Identifying potential monkeypox virus inhibitors: an in silico study targeting the A42R protein
Source: Front Cell Infect Microbiol. 2024 Mar 4;14:1351737. doi: 10.3389/fcimb.2024.1351737 (PMC10945028; doi:10.3389/fcimb.2024.1351737)
Supplement: Supplementary file 2 [file DataSheet_2.zip › Supplementary_Files/ZINC000000899909/frame#00.gro]

Generated by trjconv : Protein in water t=   0.00000
32343
    1MET      N    1   4.282   2.083   2.113
    1MET     H1    2   4.301   2.035   2.199
    1MET     H2    3   4.186   2.055   2.097
    1MET     H3    4   4.327   2.041   2.034
    1MET     CA    5   4.296   2.237   2.131
    1MET     HA    6   4.268   2.260   2.234
    1MET     CB    7   4.442   2.278   2.115
    1MET    HB1    8   4.515   2.205   2.148
    1MET    HB2    9   4.462   2.296   2.009
    1MET     CG   10   4.478   2.414   2.182
    1MET    HG1   11   4.407   2.494   2.160
    1MET    HG2   12   4.481   2.399   2.290
    1MET     SD   13   4.651   2.456   2.125
    1MET     CE   14   4.754   2.344   2.223
    1MET    HE1   15   4.848   2.392   2.252
    1MET    HE2   16   4.703   2.312   2.314
    1MET    HE3   17   4.767   2.263   2.151
    1MET      C   18   4.198   2.317   2.044
    1MET      O   19   4.148   2.415   2.093
    2ALA      N   20   4.179   2.279   1.919
    2ALA      H   21   4.238   2.204   1.886
    2ALA     CA   22   4.119   2.371   1.813
    2ALA     HA   23   4.161   2.471   1.818
    2ALA     CB   24   4.154   2.302   1.679
    2ALA    HB1   25   4.257   2.267   1.679
    2ALA    HB2   26   4.087   2.217   1.668
    2ALA    HB3   27   4.140   2.369   1.595
    2ALA      C   28   3.963   2.380   1.827
    2ALA      O   29   3.903   2.485   1.787
    3GLU      N   30   3.895   2.286   1.894
    3GLU      H   31   3.948   2.203   1.915
    3GLU     CA   32   3.752   2.282   1.921
    3GLU     HA   33   3.704   2.292   1.824
    3GLU     CB   34   3.724   2.150   1.993
    3GLU    HB1   35   3.799   2.136   2.071
    3GLU    HB2   36   3.627   2.149   2.042
    3GLU     CG   37   3.733   2.021   1.899
    3GLU    HG1   38   3.834   2.006   1.861
    3GLU    HG2   39   3.712   1.935   1.963
    3GLU     CD   40   3.639   2.026   1.779
    3GLU    OE1   41   3.534   2.099   1.786
    3GLU    OE2   42   3.673   1.956   1.682
    3GLU      C   43   3.705   2.395   2.014
    3GLU      O   44   3.594   2.440   2.013
    4TRP      N   45   3.798   2.438   2.102
    4TRP      H   46   3.881   2.380   2.105
    4TRP     CA   47   3.789   2.562   2.189
    4TRP     HA   48   3.708   2.554   2.261
    4TRP     CB   49   3.915   2.586   2.276
    4TRP    HB1   50   4.003   2.618   2.219
    4TRP    HB2   51   3.901   2.675   2.336
    4TRP     CG   52   3.966   2.473   2.366
    4TRP    CD1   53   4.092   2.429   2.383
    4TRP    HD1   54   4.171   2.482   2.331
    4TRP    CD2   55   3.888   2.392   2.464
    4TRP    NE1   56   4.099   2.326   2.477
    4TRP    HE1   57   4.186   2.297   2.519
    4TRP    CE2   58   3.981   2.317   2.544
    4TRP    CE3   59   3.756   2.385   2.515
    4TRP    HE3   60   3.681   2.450   2.472
    4TRP    CZ2   61   3.948   2.238   2.660
    4TRP    HZ2   62   4.021   2.187   2.722
    4TRP    CZ3   63   3.726   2.322   2.636
    4TRP    HZ3   64   3.626   2.308   2.673
    4TRP    CH2   65   3.817   2.243   2.704
    4TRP    HH2   66   3.783   2.199   2.796
    4TRP      C   67   3.761   2.683   2.103
    4TRP      O   68   3.661   2.753   2.127
    5HIS      N   69   3.843   2.700   1.993
    5HIS      H   70   3.925   2.643   1.975
    5HIS     CA   71   3.830   2.817   1.906
    5HIS     HA   72   3.804   2.904   1.968
    5HIS     CB   73   3.956   2.848   1.817
    5HIS    HB1   74   3.993   2.754   1.776
    5HIS    HB2   75   3.925   2.904   1.729
    5HIS     CG   76   4.076   2.903   1.885
    5HIS    ND1   77   4.098   3.034   1.927
    5HIS    CD2   78   4.172   2.828   1.947
    5HIS    HD2   79   4.200   2.724   1.962
    5HIS    CE1   80   4.212   3.048   1.992
    5HIS    HE1   81   4.243   3.143   2.034
    5HIS    NE2   82   4.250   2.921   2.016
    5HIS    HE2   83   4.319   2.901   2.088
    5HIS      C   84   3.708   2.795   1.815
    5HIS      O   85   3.648   2.899   1.777
    6LYS      N   86   3.673   2.670   1.786
    6LYS      H   87   3.727   2.596   1.828
    6LYS     CA   88   3.554   2.636   1.709
    6LYS     HA   89   3.555   2.691   1.615
    6LYS     CB   90   3.554   2.481   1.681
    6LYS    HB1   91   3.649   2.465   1.631
    6LYS    HB2   92   3.538   2.428   1.775
    6LYS     CG   93   3.446   2.437   1.586
    6LYS    HG1   94   3.356   2.431   1.647
    6LYS    HG2   95   3.417   2.517   1.518
    6LYS     CD   96   3.470   2.305   1.510
    6LYS    HD1   97   3.564   2.298   1.456
    6LYS    HD2   98   3.476   2.220   1.578
    6LYS     CE   99   3.360   2.280   1.413
    6LYS    HE1  100   3.264   2.318   1.448
    6LYS    HE2  101   3.367   2.331   1.317
    6LYS     NZ  102   3.341   2.138   1.399
    6LYS    HZ1  103   3.270   2.109   1.334
    6LYS    HZ2  104   3.427   2.097   1.368
    6LYS    HZ3  105   3.328   2.103   1.493
    6LYS      C  106   3.419   2.675   1.786
    6LYS      O  107   3.331   2.729   1.720
    7ILE      N  108   3.408   2.656   1.921
    7ILE      H  109   3.483   2.603   1.962
    7ILE     CA  110   3.299   2.710   2.010
    7ILE     HA  111   3.205   2.673   1.968
    7ILE     CB  112   3.323   2.666   2.156
    7ILE     HB  113   3.414   2.714   2.192
    7ILE    CG1  114   3.325   2.511   2.165
    7ILE   HG11  115   3.219   2.487   2.160
    7ILE   HG12  116   3.376   2.465   2.080
    7ILE    CG2  117   3.210   2.728   2.244
    7ILE   HG21  118   3.220   2.831   2.276
    7ILE   HG22  119   3.117   2.720   2.188
    7ILE   HG23  120   3.194   2.669   2.334
    7ILE     CD  121   3.395   2.468   2.292
    7ILE    HD1  122   3.406   2.361   2.279
    7ILE    HD2  123   3.491   2.515   2.315
    7ILE    HD3  124   3.335   2.489   2.381
    7ILE      C  125   3.290   2.867   2.005
    7ILE      O  126   3.182   2.925   1.992
    8ILE      N  127   3.405   2.938   2.013
    8ILE      H  128   3.489   2.888   2.037
    8ILE     CA  129   3.415   3.085   2.007
    8ILE     HA  130   3.341   3.121   2.079
    8ILE     CB  131   3.556   3.135   2.044
    8ILE     HB  132   3.628   3.058   2.018
    8ILE    CG1  133   3.562   3.174   2.191
    8ILE   HG11  134   3.665   3.202   2.213
    8ILE   HG12  135   3.508   3.268   2.205
    8ILE    CG2  136   3.610   3.252   1.955
    8ILE   HG21  137   3.709   3.288   1.985
    8ILE   HG22  138   3.626   3.211   1.856
    8ILE   HG23  139   3.536   3.331   1.958
    8ILE     CD  140   3.516   3.075   2.298
    8ILE    HD1  141   3.552   2.975   2.274
    8ILE    HD2  142   3.552   3.098   2.398
    8ILE    HD3  143   3.407   3.074   2.293
    8ILE      C  144   3.357   3.134   1.870
    8ILE      O  145   3.278   3.230   1.863
    9GLU      N  146   3.390   3.062   1.757
    9GLU      H  147   3.460   2.989   1.760
    9GLU     CA  148   3.340   3.096   1.627
    9GLU     HA  149   3.375   3.197   1.607
    9GLU     CB  150   3.390   2.992   1.523
    9GLU    HB1  151   3.477   2.939   1.563
    9GLU    HB2  152   3.317   2.912   1.512
    9GLU     CG  153   3.400   3.058   1.380
    9GLU    HG1  154   3.318   3.117   1.340
    9GLU    HG2  155   3.489   3.121   1.376
    9GLU     CD  156   3.440   2.949   1.279
    9GLU    OE1  157   3.374   2.946   1.171
    9GLU    OE2  158   3.538   2.869   1.296
    9GLU      C  159   3.191   3.083   1.626
    9GLU      O  160   3.121   3.177   1.584
   10ASP      N  161   3.135   2.966   1.658
   10ASP      H  162   3.210   2.908   1.692
   10ASP     CA  163   2.991   2.929   1.681
   10ASP     HA  164   2.936   2.920   1.587
   10ASP     CB  165   2.987   2.795   1.757
   10ASP    HB1  166   3.077   2.764   1.809
   10ASP    HB2  167   2.909   2.800   1.834
   10ASP     CG  168   2.942   2.677   1.668
   10ASP    OD1  169   3.027   2.604   1.605
   10ASP    OD2  170   2.820   2.649   1.668
   10ASP      C  171   2.918   3.040   1.757
   10ASP      O  172   2.824   3.095   1.705
   11ILE      N  173   2.972   3.084   1.873
   11ILE      H  174   3.050   3.040   1.919
   11ILE     CA  175   2.913   3.191   1.949
   11ILE     HA  176   2.806   3.175   1.964
   11ILE     CB  177   2.982   3.193   2.086
   11ILE     HB  178   3.091   3.185   2.078
   11ILE    CG1  179   2.944   3.067   2.170
   11ILE   HG11  180   2.967   2.977   2.114
   11ILE   HG12  181   3.001   3.073   2.262
   11ILE    CG2  182   2.959   3.323   2.168
   11ILE   HG21  183   3.013   3.319   2.262
   11ILE   HG22  184   2.980   3.423   2.130
   11ILE   HG23  185   2.852   3.326   2.186
   11ILE     CD  186   2.797   3.060   2.214
   11ILE    HD1  187   2.765   3.146   2.273
   11ILE    HD2  188   2.726   3.037   2.135
   11ILE    HD3  189   2.792   2.974   2.281
   11ILE      C  190   2.916   3.327   1.877
   11ILE      O  191   2.822   3.408   1.875
   12SER      N  192   3.027   3.362   1.809
   12SER      H  193   3.105   3.299   1.797
   12SER     CA  194   3.049   3.495   1.744
   12SER     HA  195   3.032   3.567   1.824
   12SER     CB  196   3.196   3.508   1.704
   12SER    HB1  197   3.261   3.492   1.790
   12SER    HB2  198   3.226   3.440   1.624
   12SER     OG  199   3.237   3.641   1.664
   12SER     HG  200   3.201   3.707   1.721
   12SER      C  201   2.952   3.527   1.621
   12SER      O  202   2.932   3.643   1.590
   13LYS      N  203   2.886   3.422   1.577
   13LYS      H  204   2.911   3.336   1.622
   13LYS     CA  205   2.781   3.433   1.473
   13LYS     HA  206   2.803   3.509   1.398
   13LYS     CB  207   2.773   3.290   1.418
   13LYS    HB1  208   2.742   3.226   1.501
   13LYS    HB2  209   2.691   3.286   1.346
   13LYS     CG  210   2.898   3.228   1.359
   13LYS    HG1  211   2.919   3.281   1.265
   13LYS    HG2  212   2.989   3.244   1.417
   13LYS     CD  213   2.881   3.090   1.313
   13LYS    HD1  214   2.807   3.034   1.370
   13LYS    HD2  215   2.831   3.090   1.217
   13LYS     CE  216   3.013   3.014   1.300
   13LYS    HE1  217   3.071   3.024   1.392
   13LYS    HE2  218   2.991   2.908   1.289
   13LYS     NZ  219   3.092   3.069   1.184
   13LYS    HZ1  220   3.045   3.036   1.101
   13LYS    HZ2  221   3.101   3.169   1.188
   13LYS    HZ3  222   3.181   3.021   1.182
   13LYS      C  223   2.644   3.465   1.533
   13LYS      O  224   2.555   3.519   1.461
   14ASN      N  225   2.627   3.440   1.666
   14ASN      H  226   2.701   3.413   1.729
   14ASN     CA  227   2.499   3.461   1.732
   14ASN     HA  228   2.420   3.470   1.657
   14ASN     CB  229   2.498   3.349   1.845
   14ASN    HB1  230   2.542   3.255   1.814
   14ASN    HB2  231   2.549   3.376   1.938
   14ASN     CG  232   2.351   3.331   1.900
   14ASN    OD1  233   2.281   3.430   1.914
   14ASN    ND2  234   2.308   3.207   1.922
   14ASN   HD21  235   2.362   3.128   1.887
   14ASN   HD22  236   2.221   3.190   1.969
   14ASN      C  237   2.509   3.601   1.798
   14ASN      O  238   2.596   3.625   1.882
   15ASN      N  239   2.413   3.690   1.768
   15ASN      H  240   2.352   3.660   1.694
   15ASN     CA  241   2.396   3.824   1.824
   15ASN     HA  242   2.494   3.869   1.805
   15ASN     CB  243   2.291   3.899   1.741
   15ASN    HB1  244   2.299   4.002   1.777
   15ASN    HB2  245   2.327   3.893   1.639
   15ASN     CG  246   2.147   3.857   1.752
   15ASN    OD1  247   2.109   3.763   1.827
   15ASN    ND2  248   2.058   3.930   1.692
   15ASN   HD21  249   2.083   4.003   1.626
   15ASN   HD22  250   1.961   3.907   1.673
   15ASN      C  251   2.368   3.842   1.975
   15ASN      O  252   2.386   3.950   2.035
   16LYS      N  253   2.313   3.735   2.037
   16LYS      H  254   2.260   3.672   1.977
   16LYS     CA  255   2.272   3.731   2.179
   16LYS     HA  256   2.190   3.801   2.194
   16LYS     CB  257   2.225   3.588   2.201
   16LYS    HB1  258   2.301   3.528   2.151
   16LYS    HB2  259   2.221   3.564   2.307
   16LYS     CG  260   2.088   3.566   2.143
   16LYS    HG1  261   2.028   3.647   2.185
   16LYS    HG2  262   2.091   3.558   2.034
   16LYS     CD  263   2.022   3.429   2.186
   16LYS    HD1  264   2.101   3.356   2.169
   16LYS    HD2  265   1.980   3.441   2.286
   16LYS     CE  266   1.898   3.384   2.109
   16LYS    HE1  267   1.832   3.470   2.115
   16LYS    HE2  268   1.912   3.355   2.005
   16LYS     NZ  269   1.848   3.259   2.161
   16LYS    HZ1  270   1.771   3.230   2.103
   16LYS    HZ2  271   1.911   3.181   2.149
   16LYS    HZ3  272   1.833   3.267   2.261
   16LYS      C  273   2.389   3.751   2.281
   16LYS      O  274   2.367   3.784   2.397
   17PHE      N  275   2.510   3.719   2.233
   17PHE      H  276   2.521   3.666   2.148
   17PHE     CA  277   2.631   3.714   2.320
   17PHE     HA  278   2.598   3.726   2.423
   17PHE     CB  279   2.694   3.579   2.329
   17PHE    HB1  280   2.749   3.547   2.240
   17PHE    HB2  281   2.767   3.582   2.410
   17PHE     CG  282   2.590   3.469   2.355
   17PHE    CD1  283   2.512   3.457   2.474
   17PHE    HD1  284   2.545   3.520   2.555
   17PHE    CD2  285   2.559   3.375   2.250
   17PHE    HD2  286   2.621   3.385   2.163
   17PHE    CE1  287   2.413   3.364   2.486
   17PHE    HE1  288   2.362   3.345   2.580
   17PHE    CE2  289   2.462   3.279   2.260
   17PHE    HE2  290   2.436   3.206   2.185
   17PHE     CZ  291   2.385   3.274   2.377
   17PHE     HZ  292   2.323   3.187   2.394
   17PHE      C  293   2.741   3.821   2.287
   17PHE      O  294   2.778   3.831   2.169
   18GLU      N  295   2.779   3.906   2.385
   18GLU      H  296   2.751   3.877   2.478
   18GLU     CA  297   2.875   4.019   2.372
   18GLU     HA  298   2.857   4.057   2.271
   18GLU     CB  299   2.853   4.116   2.492
   18GLU    HB1  300   2.750   4.153   2.492
   18GLU    HB2  301   2.862   4.056   2.583
   18GLU     CG  302   2.965   4.225   2.504
   18GLU    HG1  303   2.948   4.276   2.598
   18GLU    HG2  304   3.065   4.186   2.523
   18GLU     CD  305   2.970   4.327   2.392
   18GLU    OE1  306   2.920   4.294   2.283
   18GLU    OE2  307   3.026   4.438   2.402
   18GLU      C  308   3.009   3.953   2.381
   18GLU      O  309   3.098   3.985   2.305
   19ASP      N  310   3.032   3.861   2.479
   19ASP      H  311   2.955   3.854   2.544
   19ASP     CA  312   3.166   3.824   2.528
   19ASP     HA  313   3.236   3.840   2.446
   19ASP     CB  314   3.216   3.907   2.651
   19ASP    HB1  315   3.158   3.999   2.658
   19ASP    HB2  316   3.200   3.848   2.742
   19ASP     CG  317   3.364   3.947   2.651
   19ASP    OD1  318   3.445   3.875   2.580
   19ASP    OD2  319   3.403   4.050   2.720
   19ASP      C  320   3.164   3.672   2.561
   19ASP      O  321   3.068   3.622   2.624
   20ALA      N  322   3.273   3.599   2.524
   20ALA      H  323   3.361   3.646   2.505
   20ALA     CA  324   3.295   3.453   2.541
   20ALA     HA  325   3.243   3.424   2.633
   20ALA     CB  326   3.238   3.376   2.422
   20ALA    HB1  327   3.133   3.396   2.441
   20ALA    HB2  328   3.277   3.407   2.325
   20ALA    HB3  329   3.253   3.268   2.432
   20ALA      C  330   3.449   3.427   2.546
   20ALA      O  331   3.528   3.473   2.465
   21ALA      N  332   3.485   3.349   2.647
   21ALA      H  333   3.413   3.303   2.701
   21ALA     CA  334   3.614   3.280   2.652
   21ALA     HA  335   3.656   3.281   2.552
   21ALA     CB  336   3.717   3.361   2.733
   21ALA    HB1  337   3.689   3.408   2.827
   21ALA    HB2  338   3.808   3.303   2.751
   21ALA    HB3  339   3.733   3.445   2.664
   21ALA      C  340   3.605   3.140   2.714
   21ALA      O  341   3.511   3.111   2.785
   22ILE      N  342   3.703   3.056   2.675
   22ILE      H  343   3.778   3.100   2.624
   22ILE     CA  344   3.749   2.933   2.730
   22ILE     HA  345   3.670   2.890   2.790
   22ILE     CB  346   3.781   2.832   2.617
   22ILE     HB  347   3.857   2.873   2.549
   22ILE    CG1  348   3.666   2.803   2.516
   22ILE   HG11  349   3.663   2.894   2.456
   22ILE   HG12  350   3.687   2.730   2.439
   22ILE    CG2  351   3.838   2.692   2.661
   22ILE   HG21  352   3.939   2.694   2.702
   22ILE   HG22  353   3.775   2.646   2.738
   22ILE   HG23  354   3.831   2.628   2.573
   22ILE     CD  355   3.536   2.780   2.577
   22ILE    HD1  356   3.456   2.753   2.508
   22ILE    HD2  357   3.545   2.686   2.632
   22ILE    HD3  358   3.493   2.861   2.635
   22ILE      C  359   3.875   2.968   2.808
   22ILE      O  360   3.974   3.019   2.751
   23VAL      N  361   3.890   2.946   2.937
   23VAL      H  362   3.810   2.897   2.974
   23VAL     CA  363   4.012   2.964   3.023
   23VAL     HA  364   4.099   2.983   2.960
   23VAL     CB  365   3.998   3.086   3.118
   23VAL     HB  366   3.939   3.049   3.202
   23VAL    CG1  367   4.139   3.131   3.183
   23VAL   HG11  368   4.189   3.051   3.238
   23VAL   HG12  369   4.208   3.169   3.107
   23VAL   HG13  370   4.120   3.218   3.245
   23VAL    CG2  371   3.926   3.216   3.063
   23VAL   HG21  372   3.902   3.284   3.144
   23VAL   HG22  373   3.986   3.264   2.985
   23VAL   HG23  374   3.830   3.196   3.016
   23VAL      C  375   4.031   2.826   3.094
   23VAL      O  376   3.935   2.779   3.153
   24ASP      N  377   4.154   2.767   3.091
   24ASP      H  378   4.219   2.812   3.028
   24ASP     CA  379   4.189   2.650   3.177
   24ASP     HA  380   4.128   2.566   3.143
   24ASP     CB  381   4.343   2.614   3.145
   24ASP    HB1  382   4.332   2.554   3.055
   24ASP    HB2  383   4.406   2.699   3.121
   24ASP     CG  384   4.410   2.513   3.232
   24ASP    OD1  385   4.348   2.411   3.258
   24ASP    OD2  386   4.530   2.532   3.251
   24ASP      C  387   4.173   2.677   3.327
   24ASP      O  388   4.185   2.790   3.378
   25TYR      N  389   4.151   2.574   3.406
   25TYR      H  390   4.136   2.487   3.357
   25TYR     CA  391   4.168   2.576   3.553
   25TYR     HA  392   4.210   2.670   3.588
   25TYR     CB  393   4.030   2.560   3.625
   25TYR    HB1  394   4.037   2.594   3.728
   25TYR    HB2  395   3.960   2.628   3.578
   25TYR     CG  396   3.962   2.420   3.630
   25TYR    CD1  397   3.851   2.394   3.549
   25TYR    HD1  398   3.843   2.467   3.470
   25TYR    CD2  399   3.991   2.319   3.727
   25TYR    HD2  400   4.077   2.340   3.788
   25TYR    CE1  401   3.782   2.267   3.550
   25TYR    HE1  402   3.711   2.233   3.477
   25TYR    CE2  403   3.921   2.203   3.740
   25TYR    HE2  404   3.949   2.131   3.816
   25TYR     CZ  405   3.814   2.174   3.653
   25TYR     OH  406   3.752   2.054   3.657
   25TYR     HH  407   3.766   2.011   3.739
   25TYR      C  408   4.266   2.474   3.601
   25TYR      O  409   4.309   2.475   3.718
   26LYS      N  410   4.305   2.377   3.519
   26LYS      H  411   4.287   2.373   3.420
   26LYS     CA  412   4.371   2.262   3.570
   26LYS     HA  413   4.345   2.239   3.674
   26LYS     CB  414   4.323   2.145   3.487
   26LYS    HB1  415   4.214   2.150   3.482
   26LYS    HB2  416   4.347   2.153   3.381
   26LYS     CG  417   4.355   2.000   3.535
   26LYS    HG1  418   4.301   1.926   3.477
   26LYS    HG2  419   4.460   1.980   3.511
   26LYS     CD  420   4.324   1.966   3.692
   26LYS    HD1  421   4.369   2.041   3.757
   26LYS    HD2  422   4.219   1.983   3.714
   26LYS     CE  423   4.386   1.832   3.746
   26LYS    HE1  424   4.373   1.759   3.666
   26LYS    HE2  425   4.493   1.846   3.758
   26LYS     NZ  426   4.322   1.780   3.866
   26LYS    HZ1  427   4.225   1.754   3.857
   26LYS    HZ2  428   4.381   1.712   3.913
   26LYS    HZ3  429   4.314   1.851   3.937
   26LYS      C  430   4.527   2.287   3.580
   26LYS      O  431   4.592   2.250   3.680
   27THR      N  432   4.584   2.354   3.481
   27THR      H  433   4.533   2.389   3.402
   27THR     CA  434   4.727   2.375   3.463
   27THR     HA  435   4.774   2.340   3.555
   27THR     CB  436   4.789   2.272   3.353
   27THR     HB  437   4.895   2.291   3.337
   27THR    OG1  438   4.739   2.298   3.222
   27THR    HG1  439   4.646   2.283   3.224
   27THR    CG2  440   4.768   2.121   3.381
   27THR   HG21  441   4.808   2.093   3.478
   27THR   HG22  442   4.659   2.116   3.370
   27THR   HG23  443   4.813   2.067   3.298
   27THR      C  444   4.781   2.515   3.462
   27THR      O  445   4.805   2.579   3.566
   28THR      N  446   4.798   2.570   3.342
   28THR      H  447   4.760   2.524   3.260
   28THR     CA  448   4.860   2.696   3.312
   28THR     HA  449   4.949   2.698   3.375
   28THR     CB  450   4.896   2.686   3.156
   28THR     HB  451   4.808   2.663   3.097
   28THR    OG1  452   4.985   2.573   3.150
   28THR    HG1  453   5.036   2.565   3.229
   28THR    CG2  454   4.977   2.816   3.105
   28THR   HG21  455   5.026   2.791   3.011
   28THR   HG22  456   4.917   2.907   3.093
   28THR   HG23  457   5.052   2.845   3.178
   28THR      C  458   4.757   2.806   3.348
   28THR      O  459   4.793   2.918   3.381
   29LYS      N  460   4.626   2.775   3.328
   29LYS      H  461   4.599   2.681   3.303
   29LYS     CA  462   4.517   2.868   3.355
   29LYS     HA  463   4.423   2.817   3.331
   29LYS     CB  464   4.494   2.910   3.502
   29LYS    HB1  465   4.575   2.982   3.517
   29LYS    HB2  466   4.403   2.968   3.514
   29LYS     CG  467   4.501   2.804   3.607
   29LYS    HG1  468   4.415   2.740   3.590
   29LYS    HG2  469   4.586   2.736   3.596
   29LYS     CD  470   4.505   2.853   3.750
   29LYS    HD1  471   4.589   2.921   3.765
   29LYS    HD2  472   4.411   2.902   3.777
   29LYS     CE  473   4.547   2.739   3.839
   29LYS    HE1  474   4.523   2.759   3.943
   29LYS    HE2  475   4.487   2.651   3.814
   29LYS     NZ  476   4.690   2.702   3.822
   29LYS    HZ1  477   4.740   2.754   3.893
   29LYS    HZ2  478   4.707   2.604   3.838
   29LYS    HZ3  479   4.731   2.743   3.739
   29LYS      C  480   4.503   2.984   3.250
   29LYS      O  481   4.446   3.090   3.274
   30ASN      N  482   4.561   2.958   3.129
   30ASN      H  483   4.600   2.865   3.118
   30ASN     CA  484   4.568   3.037   3.011
   30ASN     HA  485   4.604   3.139   3.023
   30ASN     CB  486   4.668   2.969   2.919
   30ASN    HB1  487   4.665   3.028   2.828
   30ASN    HB2  488   4.776   2.982   2.926
   30ASN     CG  489   4.647   2.830   2.861
   30ASN    OD1  490   4.636   2.735   2.938
   30ASN    ND2  491   4.653   2.814   2.732
   30ASN   HD21  492   4.667   2.896   2.675
   30ASN   HD22  493   4.644   2.722   2.690
   30ASN      C  494   4.434   3.048   2.941
   30ASN      O  495   4.358   2.954   2.939
   31VAL      N  496   4.415   3.165   2.873
   31VAL      H  497   4.489   3.233   2.878
   31VAL     CA  498   4.296   3.183   2.783
   31VAL     HA  499   4.225   3.138   2.853
   31VAL     CB  500   4.273   3.331   2.748
   31VAL     HB  501   4.364   3.356   2.693
   31VAL    CG1  502   4.162   3.366   2.644
   31VAL   HG11  503   4.161   3.474   2.631
   31VAL   HG12  504   4.178   3.329   2.543
   31VAL   HG13  505   4.059   3.341   2.668
   31VAL    CG2  506   4.255   3.419   2.874
   31VAL   HG21  507   4.330   3.416   2.953
   31VAL   HG22  508   4.257   3.523   2.841
   31VAL   HG23  509   4.163   3.397   2.928
   31VAL      C  510   4.323   3.096   2.657
   31VAL      O  511   4.411   3.136   2.581
   32LEU      N  512   4.263   2.977   2.641
   32LEU      H  513   4.185   2.957   2.702
   32LEU     CA  514   4.272   2.887   2.530
   32LEU     HA  515   4.374   2.867   2.497
   32LEU     CB  516   4.209   2.754   2.573
   32LEU    HB1  517   4.106   2.771   2.604
   32LEU    HB2  518   4.192   2.694   2.484
   32LEU     CG  519   4.291   2.673   2.676
   32LEU     HG  520   4.339   2.753   2.733
   32LEU    CD1  521   4.208   2.577   2.761
   32LEU   HD11  522   4.268   2.497   2.805
   32LEU   HD12  523   4.142   2.618   2.838
   32LEU   HD13  524   4.145   2.512   2.700
   32LEU    CD2  525   4.417   2.601   2.611
   32LEU   HD21  526   4.388   2.532   2.531
   32LEU   HD22  527   4.484   2.670   2.562
   32LEU   HD23  528   4.469   2.535   2.681
   32LEU      C  529   4.191   2.933   2.404
   32LEU      O  530   4.224   2.895   2.292
   33ALA      N  531   4.094   3.030   2.423
   33ALA      H  532   4.061   3.056   2.514
   33ALA     CA  533   4.004   3.085   2.322
   33ALA     HA  534   4.064   3.128   2.242
   33ALA     CB  535   3.912   2.982   2.268
   33ALA    HB1  536   3.837   3.029   2.203
   33ALA    HB2  537   3.961   2.899   2.217
   33ALA    HB3  538   3.859   2.933   2.350
   33ALA      C  539   3.932   3.211   2.390
   33ALA      O  540   3.880   3.196   2.504
   34ALA      N  541   3.918   3.324   2.319
   34ALA      H  542   3.955   3.334   2.226
   34ALA     CA  543   3.844   3.447   2.352
   34ALA     HA  544   3.760   3.421   2.415
   34ALA     CB  545   3.922   3.555   2.429
   34ALA    HB1  546   3.909   3.660   2.403
   34ALA    HB2  547   3.906   3.529   2.534
   34ALA    HB3  548   4.029   3.555   2.408
   34ALA      C  549   3.793   3.501   2.216
   34ALA      O  550   3.868   3.486   2.109
   35ILE      N  551   3.675   3.563   2.216
   35ILE      H  552   3.617   3.564   2.298
   35ILE     CA  553   3.636   3.657   2.111
   35ILE     HA  554   3.653   3.604   2.018
   35ILE     CB  555   3.481   3.684   2.128
   35ILE     HB  556   3.458   3.704   2.233
   35ILE    CG1  557   3.404   3.558   2.089
   35ILE   HG11  558   3.439   3.546   1.986
   35ILE   HG12  559   3.434   3.475   2.152
   35ILE    CG2  560   3.434   3.801   2.037
   35ILE   HG21  561   3.441   3.772   1.932
   35ILE   HG22  562   3.336   3.844   2.057
   35ILE   HG23  563   3.500   3.887   2.043
   35ILE     CD  564   3.254   3.576   2.099
   35ILE    HD1  565   3.209   3.649   2.032
   35ILE    HD2  566   3.207   3.480   2.077
   35ILE    HD3  567   3.216   3.605   2.197
   35ILE      C  568   3.720   3.786   2.133
   35ILE      O  569   3.718   3.846   2.240
   36PRO      N  570   3.791   3.834   2.023
   36PRO     CA  571   3.900   3.933   2.044
   36PRO     HA  572   3.957   3.887   2.125
   36PRO     CB  573   3.982   3.929   1.920
   36PRO    HB1  574   4.047   4.016   1.909
   36PRO    HB2  575   4.052   3.846   1.929
   36PRO     CG  576   3.885   3.885   1.816
   36PRO    HG1  577   3.828   3.969   1.777
   36PRO    HG2  578   3.941   3.848   1.730
   36PRO     CD  579   3.785   3.787   1.882
   36PRO    HD1  580   3.686   3.791   1.837
   36PRO    HD2  581   3.831   3.689   1.867
   36PRO      C  582   3.846   4.068   2.081
   36PRO      O  583   3.741   4.106   2.036
   37ASN      N  584   3.921   4.145   2.159
   37ASN      H  585   4.001   4.114   2.213
   37ASN     CA  586   3.899   4.288   2.189
   37ASN     HA  587   3.978   4.322   2.256
   37ASN     CB  588   3.911   4.374   2.063
   37ASN    HB1  589   3.839   4.342   1.988
   37ASN    HB2  590   3.881   4.477   2.085
   37ASN     CG  591   4.052   4.374   2.007
   37ASN    OD1  592   4.143   4.432   2.059
   37ASN    ND2  593   4.077   4.324   1.888
   37ASN   HD21  594   4.000   4.279   1.842
   37ASN   HD22  595   4.171   4.337   1.853
   37ASN      C  596   3.772   4.320   2.273
   37ASN      O  597   3.699   4.412   2.244
   38ARG      N  598   3.745   4.245   2.386
   38ARG      H  599   3.816   4.178   2.412
   38ARG     CA  600   3.647   4.266   2.481
   38ARG     HA  601   3.620   4.369   2.500
   38ARG     CB  602   3.512   4.188   2.452
   38ARG    HB1  603   3.521   4.080   2.452
   38ARG    HB2  604   3.442   4.214   2.531
   38ARG     CG  605   3.434   4.239   2.328
   38ARG    HG1  606   3.338   4.282   2.356
   38ARG    HG2  607   3.482   4.327   2.286
   38ARG     CD  608   3.423   4.153   2.206
   38ARG    HD1  609   3.522   4.120   2.176
   38ARG    HD2  610   3.363   4.066   2.234
   38ARG     NE  611   3.344   4.220   2.100
   38ARG     HE  612   3.243   4.212   2.101
   38ARG     CZ  613   3.398   4.261   1.984
   38ARG    NH1  614   3.533   4.261   1.956
   38ARG   HH11  615   3.604   4.223   2.018
   38ARG   HH12  616   3.576   4.298   1.872
   38ARG    NH2  617   3.316   4.306   1.893
   38ARG   HH21  618   3.217   4.304   1.913
   38ARG   HH22  619   3.350   4.328   1.800
   38ARG      C  620   3.717   4.235   2.617
   38ARG      O  621   3.837   4.256   2.629
   39THR      N  622   3.641   4.189   2.717
   39THR      H  623   3.560   4.137   2.687
   39THR     CA  624   3.676   4.179   2.858
   39THR     HA  625   3.755   4.252   2.875
   39THR     CB  626   3.544   4.211   2.939
   39THR     HB  627   3.461   4.141   2.930
   39THR    OG1  628   3.490   4.337   2.914
   39THR    HG1  629   3.432   4.327   2.840
   39THR    CG2  630   3.588   4.220   3.084
   39THR   HG21  631   3.678   4.279   3.099
   39THR   HG22  632   3.513   4.271   3.145
   39THR   HG23  633   3.592   4.118   3.123
   39THR      C  634   3.730   4.038   2.888
   39THR      O  635   3.812   4.030   2.986
   40PHE      N  636   3.680   3.933   2.828
   40PHE      H  637   3.619   3.942   2.748
   40PHE     CA  638   3.714   3.792   2.864
   40PHE     HA  639   3.729   3.780   2.971
   40PHE     CB  640   3.594   3.705   2.820
   40PHE    HB1  641   3.568   3.720   2.715
   40PHE    HB2  642   3.619   3.598   2.822
   40PHE     CG  643   3.472   3.717   2.907
   40PHE    CD1  644   3.448   3.801   3.017
   40PHE    HD1  645   3.524   3.876   3.032
   40PHE    CD2  646   3.369   3.626   2.878
   40PHE    HD2  647   3.380   3.563   2.791
   40PHE    CE1  648   3.332   3.784   3.095
   40PHE    HE1  649   3.327   3.820   3.197
   40PHE    CE2  650   3.242   3.615   2.945
   40PHE    HE2  651   3.163   3.553   2.905
   40PHE     CZ  652   3.233   3.698   3.060
   40PHE     HZ  653   3.153   3.683   3.131
   40PHE      C  654   3.845   3.751   2.792
   40PHE      O  655   3.911   3.654   2.836
   41ALA      N  656   3.891   3.840   2.702
   41ALA      H  657   3.831   3.917   2.678
   41ALA     CA  658   4.030   3.829   2.647
   41ALA     HA  659   4.055   3.727   2.618
   41ALA     CB  660   4.043   3.931   2.536
   41ALA    HB1  661   4.140   3.931   2.486
   41ALA    HB2  662   3.970   3.910   2.458
   41ALA    HB3  663   4.017   4.031   2.571
   41ALA      C  664   4.142   3.859   2.753
   41ALA      O  665   4.257   3.831   2.726
   42LYS      N  666   4.102   3.910   2.872
   42LYS      H  667   4.003   3.927   2.883
   42LYS     CA  668   4.184   3.969   2.974
   42LYS     HA  669   4.284   3.990   2.936
   42LYS     CB  670   4.134   4.108   3.014
   42LYS    HB1  671   4.038   4.099   3.065
   42LYS    HB2  672   4.204   4.157   3.080
   42LYS     CG  673   4.099   4.217   2.906
   42LYS    HG1  674   4.175   4.206   2.829
   42LYS    HG2  675   4.012   4.193   2.844
   42LYS     CD  676   4.067   4.360   2.965
   42LYS    HD1  677   3.972   4.370   3.018
   42LYS    HD2  678   4.142   4.392   3.037
   42LYS     CE  679   4.064   4.476   2.854
   42LYS    HE1  680   4.152   4.471   2.791
   42LYS    HE2  681   3.974   4.464   2.793
   42LYS     NZ  682   4.058   4.609   2.911
   42LYS    HZ1  683   4.054   4.683   2.843
   42LYS    HZ2  684   3.968   4.627   2.953
   42LYS    HZ3  685   4.145   4.627   2.960
   42LYS      C  686   4.216   3.894   3.101
   42LYS      O  687   4.276   3.947   3.193
   43ILE      N  688   4.181   3.765   3.103
   43ILE      H  689   4.132   3.722   3.026
   43ILE     CA  690   4.174   3.685   3.221
   43ILE     HA  691   4.144   3.740   3.310
   43ILE     CB  692   4.066   3.574   3.202
   43ILE     HB  693   4.098   3.506   3.124
   43ILE    CG1  694   3.924   3.615   3.152
   43ILE   HG11  695   3.935   3.682   3.067
   43ILE   HG12  696   3.881   3.527   3.106
   43ILE    CG2  697   4.056   3.478   3.318
   43ILE   HG21  698   3.968   3.415   3.304
   43ILE   HG22  699   4.147   3.419   3.326
   43ILE   HG23  700   4.035   3.529   3.412
   43ILE     CD  701   3.832   3.694   3.256
   43ILE    HD1  702   3.749   3.753   3.217
   43ILE    HD2  703   3.792   3.623   3.328
   43ILE    HD3  704   3.888   3.766   3.315
   43ILE      C  705   4.314   3.635   3.257
   43ILE      O  706   4.404   3.621   3.170
   44ASN      N  707   4.345   3.609   3.386
   44ASN      H  708   4.278   3.607   3.462
   44ASN     CA  709   4.479   3.565   3.436
   44ASN     HA  710   4.540   3.535   3.351
   44ASN     CB  711   4.553   3.690   3.491
   44ASN    HB1  712   4.655   3.666   3.521
   44ASN    HB2  713   4.560   3.763   3.410
   44ASN     CG  714   4.481   3.774   3.594
   44ASN    OD1  715   4.456   3.734   3.707
   44ASN    ND2  716   4.424   3.888   3.552
   44ASN   HD21  717   4.435   3.916   3.455
   44ASN   HD22  718   4.359   3.930   3.615
   44ASN      C  719   4.456   3.446   3.543
   44ASN      O  720   4.346   3.445   3.594
   45PRO      N  721   4.560   3.359   3.571
   45PRO     CA  722   4.555   3.263   3.683
   45PRO     HA  723   4.490   3.181   3.653
   45PRO     CB  724   4.696   3.212   3.692
   45PRO    HB1  725   4.760   3.279   3.749
   45PRO    HB2  726   4.707   3.114   3.738
   45PRO     CG  727   4.752   3.212   3.550
   45PRO    HG1  728   4.861   3.216   3.545
   45PRO    HG2  729   4.717   3.128   3.491
   45PRO     CD  730   4.682   3.335   3.497
   45PRO    HD1  731   4.745   3.424   3.489
   45PRO    HD2  732   4.660   3.315   3.392
   45PRO      C  733   4.500   3.312   3.818
   45PRO      O  734   4.433   3.236   3.883
   46GLY      N  735   4.520   3.436   3.866
   46GLY      H  736   4.582   3.495   3.812
   46GLY     CA  737   4.467   3.486   3.991
   46GLY    HA1  738   4.473   3.409   4.068
   46GLY    HA2  739   4.520   3.576   4.024
   46GLY      C  740   4.323   3.533   3.979
   46GLY      O  741   4.259   3.542   4.083
   47GLU      N  742   4.276   3.541   3.858
   47GLU      H  743   4.324   3.528   3.770
   47GLU     CA  744   4.136   3.568   3.830
   47GLU     HA  745   4.092   3.623   3.913
   47GLU     CB  746   4.116   3.661   3.708
   47GLU    HB1  747   4.189   3.636   3.631
   47GLU    HB2  748   4.017   3.647   3.664
   47GLU     CG  749   4.128   3.809   3.745
   47GLU    HG1  750   4.059   3.849   3.820
   47GLU    HG2  751   4.224   3.846   3.781
   47GLU     CD  752   4.088   3.897   3.628
   47GLU    OE1  753   4.033   3.848   3.529
   47GLU    OE2  754   4.125   4.019   3.644
   47GLU      C  755   4.059   3.440   3.811
   47GLU      O  756   3.939   3.440   3.839
   48VAL      N  757   4.125   3.330   3.772
   48VAL      H  758   4.225   3.340   3.755
   48VAL     CA  759   4.072   3.194   3.766
   48VAL     HA  760   3.970   3.202   3.730
   48VAL     CB  761   4.159   3.116   3.668
   48VAL     HB  762   4.265   3.136   3.683
   48VAL    CG1  763   4.151   2.967   3.675
   48VAL   HG11  764   4.201   2.919   3.591
   48VAL   HG12  765   4.182   2.922   3.769
   48VAL   HG13  766   4.044   2.947   3.669
   48VAL    CG2  767   4.128   3.173   3.531
   48VAL   HG21  768   4.163   3.273   3.505
   48VAL   HG22  769   4.161   3.106   3.452
   48VAL   HG23  770   4.020   3.169   3.515
   48VAL      C  771   4.064   3.122   3.904
   48VAL      O  772   3.957   3.072   3.938
   49ILE      N  773   4.172   3.106   3.982
   49ILE      H  774   4.251   3.143   3.931
   49ILE     CA  775   4.181   3.032   4.106
   49ILE     HA  776   4.162   2.930   4.072
   49ILE     CB  777   4.327   3.041   4.172
   49ILE     HB  778   4.390   3.008   4.089
   49ILE    CG1  779   4.343   2.932   4.286
   49ILE   HG11  780   4.446   2.922   4.320
   49ILE   HG12  781   4.293   2.966   4.377
   49ILE    CG2  782   4.372   3.183   4.214
   49ILE   HG21  783   4.478   3.189   4.235
   49ILE   HG22  784   4.343   3.252   4.135
   49ILE   HG23  785   4.323   3.228   4.300
   49ILE     CD  786   4.322   2.788   4.252
   49ILE    HD1  787   4.219   2.760   4.273
   49ILE    HD2  788   4.357   2.761   4.152
   49ILE    HD3  789   4.387   2.734   4.321
   49ILE      C  790   4.062   3.051   4.208
   49ILE      O  791   4.014   2.947   4.261
   50PRO      N  792   4.016   3.178   4.237
   50PRO     CA  793   3.920   3.204   4.349
   50PRO     HA  794   3.955   3.146   4.434
   50PRO     CB  795   3.917   3.354   4.382
   50PRO    HB1  796   3.828   3.392   4.432
   50PRO    HB2  797   3.989   3.361   4.464
   50PRO     CG  798   3.959   3.416   4.248
   50PRO    HG1  799   3.874   3.448   4.188
   50PRO    HG2  800   4.009   3.513   4.257
   50PRO     CD  801   4.043   3.314   4.172
   50PRO    HD1  802   4.032   3.318   4.064
   50PRO    HD2  803   4.147   3.333   4.198
   50PRO      C  804   3.773   3.152   4.317
   50PRO      O  805   3.702   3.127   4.406
   51LEU      N  806   3.739   3.134   4.191
   51LEU      H  807   3.805   3.161   4.120
   51LEU     CA  808   3.612   3.088   4.143
   51LEU     HA  809   3.533   3.147   4.191
   51LEU     CB  810   3.610   3.111   3.988
   51LEU    HB1  811   3.700   3.077   3.936
   51LEU    HB2  812   3.530   3.041   3.967
   51LEU     CG  813   3.560   3.251   3.941
   51LEU     HG  814   3.460   3.266   3.982
   51LEU    CD1  815   3.655   3.368   3.979
   51LEU   HD11  816   3.641   3.397   4.083
   51LEU   HD12  817   3.759   3.340   3.964
   51LEU   HD13  818   3.632   3.464   3.933
   51LEU    CD2  819   3.532   3.258   3.782
   51LEU   HD21  820   3.624   3.258   3.724
   51LEU   HD22  821   3.465   3.184   3.738
   51LEU   HD23  822   3.489   3.353   3.749
   51LEU      C  823   3.591   2.943   4.178
   51LEU      O  824   3.477   2.903   4.204
   52ILE      N  825   3.697   2.860   4.180
   52ILE      H  826   3.781   2.893   4.136
   52ILE     CA  827   3.698   2.721   4.194
   52ILE     HA  828   3.596   2.686   4.180
   52ILE     CB  829   3.791   2.653   4.085
   52ILE     HB  830   3.767   2.549   4.102
   52ILE    CG1  831   3.948   2.687   4.098
   52ILE   HG11  832   3.981   2.785   4.064
   52ILE   HG12  833   3.977   2.691   4.204
   52ILE    CG2  834   3.733   2.676   3.942
   52ILE   HG21  835   3.649   2.608   3.927
   52ILE   HG22  836   3.695   2.778   3.930
   52ILE   HG23  837   3.814   2.656   3.872
   52ILE     CD  838   4.039   2.573   4.046
   52ILE    HD1  839   4.031   2.553   3.939
   52ILE    HD2  840   4.143   2.593   4.074
   52ILE    HD3  841   4.007   2.486   4.102
   52ILE      C  842   3.730   2.682   4.342
   52ILE      O  843   3.686   2.575   4.389
   53THR      N  844   3.795   2.777   4.418
   53THR      H  845   3.817   2.870   4.388
   53THR     CA  846   3.847   2.750   4.557
   53THR     HA  847   3.880   2.648   4.573
   53THR     CB  848   3.978   2.826   4.580
   53THR     HB  849   3.968   2.933   4.567
   53THR    OG1  850   4.073   2.781   4.492
   53THR    HG1  851   4.068   2.837   4.417
   53THR    CG2  852   4.037   2.794   4.720
   53THR   HG21  853   4.048   2.686   4.732
   53THR   HG22  854   4.136   2.838   4.720
   53THR   HG23  855   3.977   2.837   4.801
   53THR      C  856   3.755   2.798   4.666
   53THR      O  857   3.736   2.727   4.765
   54ASN      N  858   3.694   2.915   4.642
   54ASN      H  859   3.702   2.957   4.550
   54ASN     CA  860   3.614   2.989   4.741
   54ASN     HA  861   3.650   2.959   4.839
   54ASN     CB  862   3.620   3.145   4.720
   54ASN    HB1  863   3.727   3.165   4.713
   54ASN    HB2  864   3.575   3.188   4.631
   54ASN     CG  865   3.576   3.227   4.847
   54ASN    OD1  866   3.485   3.185   4.911
   54ASN    ND2  867   3.632   3.345   4.862
   54ASN   HD21  868   3.692   3.388   4.793
   54ASN   HD22  869   3.595   3.404   4.935
   54ASN      C  870   3.463   2.962   4.724
   54ASN      O  871   3.406   2.990   4.620
   55HIS      N  872   3.399   2.902   4.825
   55HIS      H  873   3.458   2.897   4.907
   55HIS     CA  874   3.258   2.857   4.831
   55HIS     HA  875   3.232   2.797   4.744
   55HIS     CB  876   3.239   2.766   4.958
   55HIS    HB1  877   3.251   2.828   5.046
   55HIS    HB2  878   3.139   2.721   4.953
   55HIS     CG  879   3.324   2.640   4.951
   55HIS    ND1  880   3.464   2.644   4.964
   55HIS    CD2  881   3.282   2.513   4.937
   55HIS    HD2  882   3.184   2.472   4.918
   55HIS    CE1  883   3.500   2.517   4.962
   55HIS    HE1  884   3.601   2.478   4.959
   55HIS    NE2  885   3.394   2.434   4.947
   55HIS    HE2  886   3.411   2.336   4.929
   55HIS      C  887   3.164   2.979   4.844
   55HIS      O  888   3.048   2.965   4.819
   56ASN      N  889   3.211   3.095   4.880
   56ASN      H  890   3.311   3.094   4.891
   56ASN     CA  891   3.130   3.218   4.905
   56ASN     HA  892   3.037   3.199   4.852
   56ASN     CB  893   3.101   3.236   5.054
   56ASN    HB1  894   3.193   3.246   5.111
   56ASN    HB2  895   3.055   3.335   5.061
   56ASN     CG  896   3.007   3.133   5.117
   56ASN    OD1  897   3.047   3.039   5.185
   56ASN    ND2  898   2.876   3.143   5.092
   56ASN   HD21  899   2.844   3.215   5.029
   56ASN   HD22  900   2.823   3.072   5.140
   56ASN      C  901   3.196   3.335   4.836
   56ASN      O  902   3.224   3.440   4.898
   57ILE      N  903   3.227   3.325   4.706
   57ILE      H  904   3.188   3.243   4.660
   57ILE     CA  905   3.273   3.438   4.619
   57ILE     HA  906   3.328   3.503   4.686
   57ILE     CB  907   3.375   3.387   4.521
   57ILE     HB  908   3.466   3.349   4.568
   57ILE    CG1  909   3.430   3.508   4.441
   57ILE   HG11  910   3.353   3.539   4.369
   57ILE   HG12  911   3.450   3.595   4.504
   57ILE    CG2  912   3.328   3.269   4.422
   57ILE   HG21  913   3.407   3.250   4.348
   57ILE   HG22  914   3.309   3.179   4.481
   57ILE   HG23  915   3.239   3.298   4.365
   57ILE     CD  916   3.554   3.472   4.361
   57ILE    HD1  917   3.609   3.558   4.324
   57ILE    HD2  918   3.628   3.413   4.416
   57ILE    HD3  919   3.544   3.410   4.271
   57ILE      C  920   3.150   3.505   4.567
   57ILE      O  921   3.063   3.450   4.502
   58LEU      N  922   3.128   3.628   4.610
   58LEU      H  923   3.201   3.664   4.670
   58LEU     CA  924   3.020   3.720   4.574
   58LEU     HA  925   2.928   3.678   4.533
   58LEU     CB  926   3.001   3.813   4.698
   58LEU    HB1  927   3.092   3.870   4.719
   58LEU    HB2  928   2.937   3.895   4.666
   58LEU     CG  929   2.936   3.758   4.826
   58LEU     HG  930   2.843   3.706   4.802
   58LEU    CD1  931   3.020   3.666   4.911
   58LEU   HD11  932   3.024   3.568   4.863
   58LEU   HD12  933   3.126   3.690   4.923
   58LEU   HD13  934   2.974   3.656   5.010
   58LEU    CD2  935   2.902   3.880   4.914
   58LEU   HD21  936   2.995   3.930   4.942
   58LEU   HD22  937   2.848   3.960   4.864
   58LEU   HD23  938   2.853   3.859   5.009
   58LEU      C  939   3.062   3.815   4.462
   58LEU      O  940   2.973   3.840   4.376
   59LYS      N  941   3.186   3.868   4.460
   59LYS      H  942   3.256   3.828   4.521
   59LYS     CA  943   3.225   3.986   4.379
   59LYS     HA  944   3.143   4.007   4.310
   59LYS     CB  945   3.220   4.111   4.472
   59LYS    HB1  946   3.122   4.129   4.515
   59LYS    HB2  947   3.282   4.101   4.561
   59LYS     CG  948   3.249   4.237   4.399
   59LYS    HG1  949   3.357   4.245   4.384
   59LYS    HG2  950   3.210   4.233   4.297
   59LYS     CD  951   3.203   4.372   4.462
   59LYS    HD1  952   3.095   4.374   4.453
   59LYS    HD2  953   3.221   4.377   4.569
   59LYS     CE  954   3.270   4.494   4.392
   59LYS    HE1  955   3.378   4.487   4.399
   59LYS    HE2  956   3.252   4.507   4.285
   59LYS     NZ  957   3.226   4.618   4.461
   59LYS    HZ1  958   3.293   4.692   4.443
   59LYS    HZ2  959   3.135   4.647   4.428
   59LYS    HZ3  960   3.217   4.602   4.560
   59LYS      C  961   3.355   3.960   4.301
   59LYS      O  962   3.458   4.026   4.321
   60PRO      N  963   3.364   3.867   4.205
   60PRO     CA  964   3.492   3.827   4.143
   60PRO     HA  965   3.568   3.809   4.219
   60PRO     CB  966   3.463   3.687   4.078
   60PRO    HB1  967   3.509   3.677   3.979
   60PRO    HB2  968   3.481   3.598   4.138
   60PRO     CG  969   3.318   3.688   4.053
   60PRO    HG1  970   3.304   3.735   3.955
   60PRO    HG2  971   3.270   3.591   4.046
   60PRO     CD  972   3.254   3.785   4.163
   60PRO    HD1  973   3.178   3.846   4.114
   60PRO    HD2  974   3.233   3.711   4.240
   60PRO      C  975   3.530   3.932   4.041
   60PRO      O  976   3.444   3.999   3.979
   61LEU      N  977   3.659   3.946   4.014
   61LEU      H  978   3.719   3.878   4.059
   61LEU     CA  979   3.713   4.029   3.902
   61LEU     HA  980   3.656   4.118   3.877
   61LEU     CB  981   3.859   4.068   3.936
   61LEU    HB1  982   3.910   3.989   3.991
   61LEU    HB2  983   3.914   4.094   3.846
   61LEU     CG  984   3.866   4.195   4.037
   61LEU     HG  985   3.969   4.213   4.069
   61LEU    CD1  986   3.810   4.330   3.973
   61LEU   HD11  987   3.864   4.354   3.882
   61LEU   HD12  988   3.706   4.334   3.940
   61LEU   HD13  989   3.823   4.420   4.035
   61LEU    CD2  990   3.805   4.174   4.168
   61LEU   HD21  991   3.817   4.256   4.240
   61LEU   HD22  992   3.697   4.161   4.156
   61LEU   HD23  993   3.850   4.088   4.219
   61LEU      C  994   3.723   3.931   3.787
   61LEU      O  995   3.779   3.821   3.796
   62ILE      N  996   3.652   3.964   3.679
   62ILE      H  997   3.607   4.054   3.677
   62ILE     CA  998   3.642   3.886   3.551
   62ILE     HA  999   3.709   3.801   3.563
   62ILE     CB 1000   3.502   3.815   3.527
   62ILE     HB 1001   3.429   3.893   3.505
   62ILE    CG1 1002   3.462   3.748   3.662
   62ILE   HG11 1003   3.546   3.686   3.694
   62ILE   HG12 1004   3.454   3.821   3.741
   62ILE    CG2 1005   3.508   3.716   3.412
   62ILE   HG21 1006   3.415   3.672   3.375
   62ILE   HG22 1007   3.545   3.767   3.323
   62ILE   HG23 1008   3.581   3.636   3.401
   62ILE     CD 1009   3.332   3.669   3.655
   62ILE    HD1 1010   3.304   3.625   3.751
   62ILE    HD2 1011   3.250   3.716   3.601
   62ILE    HD3 1012   3.346   3.580   3.595
   62ILE      C 1013   3.682   3.991   3.445
   62ILE      O 1014   3.608   4.081   3.403
   63GLY      N 1015   3.811   3.987   3.415
   63GLY      H 1016   3.872   3.923   3.465
   63GLY     CA 1017   3.856   4.075   3.308
   63GLY    HA1 1018   3.944   4.029   3.264
   63GLY    HA2 1019   3.794   4.087   3.220
   63GLY      C 1020   3.913   4.203   3.363
   63GLY      O 1021   3.913   4.305   3.297
   64GLN      N 1022   3.949   4.203   3.493
   64GLN      H 1023   3.961   4.116   3.543
   64GLN     CA 1024   3.983   4.317   3.575
   64GLN     HA 1025   4.005   4.286   3.677
   64GLN     CB 1026   4.106   4.397   3.511
   64GLN    HB1 1027   4.089   4.432   3.409
   64GLN    HB2 1028   4.119   4.479   3.582
   64GLN     CG 1029   4.240   4.324   3.525
   64GLN    HG1 1030   4.322   4.395   3.526
   64GLN    HG2 1031   4.234   4.265   3.617
   64GLN     CD 1032   4.249   4.238   3.400
   64GLN    OE1 1033   4.272   4.279   3.286
   64GLN    NE2 1034   4.239   4.109   3.424
   64GLN   HE21 1035   4.191   4.069   3.504
   64GLN   HE22 1036   4.241   4.044   3.348
   64GLN      C 1037   3.860   4.403   3.608
   64GLN      O 1038   3.873   4.511   3.666
   65LYS      N 1039   3.743   4.357   3.559
   65LYS      H 1040   3.737   4.267   3.513
   65LYS     CA 1041   3.612   4.410   3.576
   65LYS     HA 1042   3.624   4.510   3.617
   65LYS     CB 1043   3.532   4.426   3.448
   65LYS    HB1 1044   3.544   4.334   3.390
   65LYS    HB2 1045   3.427   4.441   3.473
   65LYS     CG 1046   3.584   4.540   3.360
   65LYS    HG1 1047   3.578   4.638   3.409
   65LYS    HG2 1048   3.690   4.523   3.347
   65LYS     CD 1049   3.505   4.561   3.229
   65LYS    HD1 1050   3.463   4.465   3.198
   65LYS    HD2 1051   3.422   4.631   3.240
   65LYS     CE 1052   3.590   4.606   3.108
   65LYS    HE1 1053   3.636   4.703   3.125
   65LYS    HE2 1054   3.668   4.531   3.093
   65LYS     NZ 1055   3.510   4.609   2.988
   65LYS    HZ1 1056   3.456   4.524   2.984
   65LYS    HZ2 1057   3.448   4.688   2.988
   65LYS    HZ3 1058   3.565   4.591   2.904
   65LYS      C 1059   3.526   4.336   3.681
   65LYS      O 1060   3.525   4.215   3.688
   66PHE      N 1061   3.455   4.408   3.770
   66PHE      H 1062   3.456   4.508   3.754
   66PHE     CA 1063   3.388   4.360   3.890
   66PHE     HA 1064   3.442   4.275   3.933
   66PHE     CB 1065   3.357   4.480   3.979
   66PHE    HB1 1066   3.321   4.566   3.922
   66PHE    HB2 1067   3.287   4.451   4.058
   66PHE     CG 1068   3.473   4.520   4.067
   66PHE    CD1 1069   3.523   4.429   4.163
   66PHE    HD1 1070   3.485   4.330   4.183
   66PHE    CD2 1071   3.532   4.649   4.042
   66PHE    HD2 1072   3.502   4.723   3.970
   66PHE    CE1 1073   3.625   4.470   4.250
   66PHE    HE1 1074   3.659   4.405   4.329
   66PHE    CE2 1075   3.638   4.682   4.128
   66PHE    HE2 1076   3.687   4.777   4.110
   66PHE     CZ 1077   3.680   4.598   4.235
   66PHE     HZ 1078   3.761   4.640   4.292
   66PHE      C 1079   3.255   4.296   3.848
   66PHE      O 1080   3.163   4.361   3.789
   67CYS      N 1081   3.234   4.166   3.868
   67CYS      H 1082   3.303   4.116   3.922
   67CYS     CA 1083   3.102   4.099   3.844
   67CYS     HA 1084   3.035   4.162   3.785
   67CYS     CB 1085   3.123   3.984   3.752
   67CYS    HB1 1086   3.190   3.911   3.797
   67CYS    HB2 1087   3.034   3.921   3.748
   67CYS     SG 1088   3.188   4.025   3.582
   67CYS     HG 1089   3.296   4.091   3.622
   67CYS      C 1090   3.039   4.058   3.978
   67CYS      O 1091   3.104   4.078   4.084
   68ILE      N 1092   2.914   4.017   3.978
   68ILE      H 1093   2.866   4.010   3.890
   68ILE     CA 1094   2.840   3.972   4.100
   68ILE     HA 1095   2.910   3.972   4.184
   68ILE     CB 1096   2.727   4.077   4.130
   68ILE     HB 1097   2.673   4.094   4.037
   68ILE    CG1 1098   2.777   4.219   4.156
   68ILE   HG11 1099   2.843   4.258   4.078
   68ILE   HG12 1100   2.687   4.281   4.158
   68ILE    CG2 1101   2.627   4.033   4.244
   68ILE   HG21 1102   2.679   4.017   4.338
   68ILE   HG22 1103   2.541   4.097   4.264
   68ILE   HG23 1104   2.576   3.942   4.214
   68ILE     CD 1105   2.861   4.237   4.281
   68ILE    HD1 1106   2.956   4.188   4.259
   68ILE    HD2 1107   2.899   4.339   4.289
   68ILE    HD3 1108   2.817   4.218   4.379
   68ILE      C 1109   2.790   3.830   4.082
   68ILE      O 1110   2.705   3.811   3.995
   69VAL      N 1111   2.831   3.730   4.161
   69VAL      H 1112   2.875   3.757   4.247
   69VAL     CA 1113   2.770   3.595   4.165
   69VAL     HA 1114   2.756   3.550   4.066
   69VAL     CB 1115   2.866   3.504   4.242
   69VAL     HB 1116   2.863   3.543   4.343
   69VAL    CG1 1117   2.816   3.362   4.258
   69VAL   HG11 1118   2.883   3.314   4.329
   69VAL   HG12 1119   2.716   3.346   4.298
   69VAL   HG13 1120   2.834   3.319   4.159
   69VAL    CG2 1121   3.012   3.504   4.195
   69VAL   HG21 1122   3.056   3.603   4.182
   69VAL   HG22 1123   3.077   3.454   4.267
   69VAL   HG23 1124   3.019   3.461   4.096
   69VAL      C 1125   2.644   3.615   4.240
   69VAL      O 1126   2.649   3.673   4.349
   70TYR      N 1127   2.532   3.556   4.197
   70TYR      H 1128   2.539   3.520   4.103
   70TYR     CA 1129   2.402   3.550   4.262
   70TYR     HA 1130   2.399   3.602   4.357
   70TYR     CB 1131   2.287   3.617   4.189
   70TYR    HB1 1132   2.194   3.614   4.247
   70TYR    HB2 1133   2.312   3.723   4.188
   70TYR     CG 1134   2.256   3.585   4.043
   70TYR    CD1 1135   2.313   3.656   3.942
   70TYR    HD1 1136   2.385   3.735   3.958
   70TYR    CD2 1137   2.153   3.493   4.019
   70TYR    HD2 1138   2.107   3.430   4.094
   70TYR    CE1 1139   2.280   3.631   3.806
   70TYR    HE1 1140   2.327   3.693   3.731
   70TYR    CE2 1141   2.115   3.465   3.885
   70TYR    HE2 1142   2.051   3.385   3.850
   70TYR     CZ 1143   2.187   3.531   3.779
   70TYR     OH 1144   2.180   3.493   3.651
   70TYR     HH 1145   2.155   3.405   3.628
   70TYR      C 1146   2.368   3.401   4.286
   70TYR      O 1147   2.291   3.378   4.377
   71THR      N 1148   2.417   3.307   4.207
   71THR      H 1149   2.496   3.335   4.151
   71THR     CA 1150   2.406   3.160   4.231
   71THR     HA 1151   2.401   3.150   4.339
   71THR     CB 1152   2.275   3.102   4.164
   71THR     HB 1153   2.293   2.996   4.150
   71THR    OG1 1154   2.275   3.147   4.027
   71THR    HG1 1155   2.265   3.241   4.030
   71THR    CG2 1156   2.140   3.132   4.235
   71THR   HG21 1157   2.115   3.238   4.243
   71THR   HG22 1158   2.056   3.101   4.173
   71THR   HG23 1159   2.133   3.074   4.327
   71THR      C 1160   2.538   3.095   4.199
   71THR      O 1161   2.612   3.146   4.115
   72ASN      N 1162   2.585   2.978   4.263
   72ASN      H 1163   2.520   2.941   4.331
   72ASN     CA 1164   2.698   2.897   4.239
   72ASN     HA 1165   2.744   2.913   4.141
   72ASN     CB 1166   2.819   2.941   4.327
   72ASN    HB1 1167   2.850   3.041   4.296
   72ASN    HB2 1168   2.784   2.936   4.430
   72ASN     CG 1169   2.952   2.878   4.323
   72ASN    OD1 1170   2.973   2.774   4.262
   72ASN    ND2 1171   3.047   2.942   4.390
   72ASN   HD21 1172   3.035   3.024   4.448
   72ASN   HD22 1173   3.137   2.897   4.383
   72ASN      C 1174   2.670   2.747   4.262
   72ASN      O 1175   2.615   2.704   4.359
   73SER      N 1176   2.707   2.663   4.165
   73SER      H 1177   2.743   2.703   4.080
   73SER     CA 1178   2.696   2.519   4.159
   73SER     HA 1179   2.720   2.491   4.261
   73SER     CB 1180   2.546   2.480   4.126
   73SER    HB1 1181   2.504   2.542   4.047
   73SER    HB2 1182   2.556   2.377   4.094
   73SER     OG 1183   2.464   2.497   4.241
   73SER     HG 1184   2.474   2.586   4.271
   73SER      C 1185   2.804   2.466   4.067
   73SER      O 1186   2.773   2.389   3.975
   74LEU      N 1187   2.924   2.528   4.084
   74LEU      H 1188   2.942   2.603   4.149
   74LEU     CA 1189   3.024   2.502   3.986
   74LEU     HA 1190   2.983   2.511   3.886
   74LEU     CB 1191   3.130   2.620   3.976
   74LEU    HB1 1192   3.080   2.716   3.987
   74LEU    HB2 1193   3.198   2.611   4.060
   74LEU     CG 1194   3.217   2.628   3.853
   74LEU     HG 1195   3.237   2.527   3.815
   74LEU    CD1 1196   3.141   2.708   3.743
   74LEU   HD11 1197   3.058   2.770   3.779
   74LEU   HD12 1198   3.216   2.763   3.688
   74LEU   HD13 1199   3.089   2.636   3.681
   74LEU    CD2 1200   3.350   2.678   3.892
   74LEU   HD21 1201   3.404   2.745   3.825
   74LEU   HD22 1202   3.350   2.741   3.980
   74LEU   HD23 1203   3.417   2.597   3.919
   74LEU      C 1204   3.095   2.369   4.007
   74LEU      O 1205   3.116   2.291   3.911
   75MET      N 1206   3.144   2.344   4.127
   75MET      H 1207   3.133   2.418   4.194
   75MET     CA 1208   3.225   2.227   4.156
   75MET     HA 1209   3.295   2.210   4.074
   75MET     CB 1210   3.309   2.252   4.283
   75MET    HB1 1211   3.258   2.290   4.371
   75MET    HB2 1212   3.357   2.157   4.305
   75MET     CG 1213   3.423   2.348   4.257
   75MET    HG1 1214   3.375   2.445   4.246
   75MET    HG2 1215   3.485   2.357   4.346
   75MET     SD 1216   3.535   2.311   4.119
   75MET     CE 1217   3.641   2.193   4.204
   75MET    HE1 1218   3.579   2.113   4.243
   75MET    HE2 1219   3.710   2.140   4.138
   75MET    HE3 1220   3.687   2.233   4.294
   75MET      C 1221   3.140   2.107   4.189
   75MET      O 1222   3.193   1.991   4.191
   76ASP      N 1223   3.009   2.115   4.197
   76ASP      H 1224   2.970   2.207   4.180
   76ASP     CA 1225   2.906   2.011   4.162
   76ASP     HA 1226   2.906   1.923   4.227
   76ASP     CB 1227   2.765   2.076   4.187
   76ASP    HB1 1228   2.772   2.116   4.288
   76ASP    HB2 1229   2.757   2.165   4.125
   76ASP     CG 1230   2.652   1.980   4.151
   76ASP    OD1 1231   2.613   1.968   4.035
   76ASP    OD2 1232   2.599   1.915   4.238
   76ASP      C 1233   2.929   1.951   4.024
   76ASP      O 1234   2.995   2.013   3.943
   77GLU      N 1235   2.884   1.830   3.998
   77GLU      H 1236   2.822   1.776   4.056
   77GLU     CA 1237   2.923   1.748   3.878
   77GLU     HA 1238   2.988   1.803   3.809
   77GLU     CB 1239   3.003   1.630   3.929
   77GLU    HB1 1240   2.967   1.603   4.029
   77GLU    HB2 1241   2.980   1.538   3.875
   77GLU     CG 1242   3.154   1.651   3.937
   77GLU    HG1 1243   3.190   1.736   3.997
   77GLU    HG2 1244   3.197   1.562   3.982
   77GLU     CD 1245   3.213   1.674   3.803
   77GLU    OE1 1246   3.292   1.766   3.782
   77GLU    OE2 1247   3.190   1.588   3.711
   77GLU      C 1248   2.804   1.706   3.798
   77GLU      O 1249   2.818   1.631   3.703
   78ASN      N 1250   2.681   1.753   3.836
   78ASN      H 1251   2.686   1.819   3.913
   78ASN     CA 1252   2.561   1.741   3.758
   78ASN     HA 1253   2.579   1.663   3.684
   78ASN     CB 1254   2.440   1.673   3.832
   78ASN    HB1 1255   2.364   1.676   3.754
   78ASN    HB2 1256   2.463   1.569   3.853
   78ASN     CG 1257   2.395   1.744   3.954
   78ASN    OD1 1258   2.337   1.855   3.942
   78ASN    ND2 1259   2.408   1.686   4.072
   78ASN   HD21 1260   2.451   1.596   4.086
   78ASN   HD22 1261   2.389   1.741   4.155
   78ASN      C 1262   2.531   1.876   3.701
   78ASN      O 1263   2.500   1.890   3.580
   79THR      N 1264   2.525   1.982   3.779
   79THR      H 1265   2.553   1.972   3.876
   79THR     CA 1266   2.491   2.121   3.736
   79THR     HA 1267   2.412   2.103   3.662
   79THR     CB 1268   2.440   2.206   3.852
   79THR     HB 1269   2.524   2.220   3.919
   79THR    OG1 1270   2.335   2.139   3.926
   79THR    HG1 1271   2.365   2.050   3.940
   79THR    CG2 1272   2.396   2.341   3.812
   79THR   HG21 1273   2.309   2.331   3.747
   79THR   HG22 1274   2.358   2.407   3.891
   79THR   HG23 1275   2.469   2.405   3.763
   79THR      C 1276   2.606   2.181   3.664
   79THR      O 1277   2.594   2.234   3.551
   80TYR      N 1278   2.722   2.182   3.730
   80TYR      H 1279   2.714   2.161   3.829
   80TYR     CA 1280   2.848   2.241   3.686
   80TYR     HA 1281   2.892   2.251   3.785
   80TYR     CB 1282   2.943   2.145   3.607
   80TYR    HB1 1283   3.033   2.195   3.570
   80TYR    HB2 1284   2.995   2.081   3.679
   80TYR     CG 1285   2.881   2.064   3.492
   80TYR    CD1 1286   2.871   2.116   3.367
   80TYR    HD1 1287   2.889   2.222   3.351
   80TYR    CD2 1288   2.826   1.935   3.509
   80TYR    HD2 1289   2.840   1.885   3.603
   80TYR    CE1 1290   2.818   2.043   3.257
   80TYR    HE1 1291   2.809   2.093   3.162
   80TYR    CE2 1292   2.766   1.861   3.405
   80TYR    HE2 1293   2.732   1.760   3.420
   80TYR     CZ 1294   2.764   1.913   3.272
   80TYR     OH 1295   2.717   1.842   3.165
   80TYR     HH 1296   2.688   1.759   3.199
   80TYR      C 1297   2.841   2.388   3.630
   80TYR      O 1298   2.899   2.414   3.528
   81ALA      N 1299   2.784   2.484   3.701
   81ALA      H 1300   2.738   2.461   3.788
   81ALA     CA 1301   2.752   2.616   3.652
   81ALA     HA 1302   2.812   2.646   3.566
   81ALA     CB 1303   2.603   2.623   3.600
   81ALA    HB1 1304   2.584   2.707   3.532
   81ALA    HB2 1305   2.576   2.553   3.520
   81ALA    HB3 1306   2.527   2.625   3.678
   81ALA      C 1307   2.757   2.718   3.770
   81ALA      O 1308   2.733   2.691   3.888
   82MET      N 1309   2.775   2.848   3.740
   82MET      H 1310   2.793   2.879   3.646
   82MET     CA 1311   2.768   2.970   3.822
   82MET     HA 1312   2.692   2.945   3.897
   82MET     CB 1313   2.908   2.999   3.886
   82MET    HB1 1314   2.936   2.917   3.952
   82MET    HB2 1315   2.972   3.012   3.798
   82MET     CG 1316   2.902   3.127   3.971
   82MET    HG1 1317   2.842   3.205   3.923
   82MET    HG2 1318   2.864   3.101   4.070
   82MET     SD 1319   3.070   3.211   3.984
   82MET     CE 1320   3.160   3.116   4.116
   82MET    HE1 1321   3.139   3.012   4.093
   82MET    HE2 1322   3.266   3.141   4.126
   82MET    HE3 1323   3.113   3.137   4.212
   82MET      C 1324   2.698   3.079   3.739
   82MET      O 1325   2.743   3.094   3.622
   83GLU      N 1326   2.598   3.152   3.785
   83GLU      H 1327   2.594   3.158   3.885
   83GLU     CA 1328   2.545   3.271   3.715
   83GLU     HA 1329   2.584   3.283   3.614
   83GLU     CB 1330   2.392   3.268   3.728
   83GLU    HB1 1331   2.364   3.289   3.832
   83GLU    HB2 1332   2.370   3.352   3.663
   83GLU     CG 1333   2.322   3.139   3.687
   83GLU    HG1 1334   2.357   3.101   3.591
   83GLU    HG2 1335   2.350   3.063   3.760
   83GLU     CD 1336   2.164   3.162   3.674
   83GLU    OE1 1337   2.088   3.084   3.731
   83GLU    OE2 1338   2.119   3.254   3.605
   83GLU      C 1339   2.594   3.395   3.787
   83GLU      O 1340   2.608   3.405   3.909
   84LEU      N 1341   2.629   3.499   3.706
   84LEU      H 1342   2.594   3.482   3.613
   84LEU     CA 1343   2.672   3.632   3.750
   84LEU     HA 1344   2.650   3.644   3.856
   84LEU     CB 1345   2.826   3.642   3.738
   84LEU    HB1 1346   2.841   3.639   3.631
   84LEU    HB2 1347   2.860   3.738   3.778
   84LEU     CG 1348   2.908   3.535   3.807
   84LEU     HG 1349   2.872   3.500   3.904
   84LEU    CD1 1350   2.937   3.416   3.709
   84LEU   HD11 1351   3.009   3.340   3.739
   84LEU   HD12 1352   2.841   3.368   3.693
   84LEU   HD13 1353   2.972   3.445   3.610
   84LEU    CD2 1354   3.048   3.584   3.844
   84LEU   HD21 1355   3.123   3.506   3.857
   84LEU   HD22 1356   3.088   3.626   3.751
   84LEU   HD23 1357   3.045   3.664   3.918
   84LEU      C 1358   2.598   3.742   3.676
   84LEU      O 1359   2.553   3.727   3.561
   85LEU      N 1360   2.595   3.858   3.737
   85LEU      H 1361   2.642   3.854   3.826
   85LEU     CA 1362   2.569   3.983   3.668
   85LEU     HA 1363   2.530   3.959   3.569
   85LEU     CB 1364   2.470   4.068   3.747
   85LEU    HB1 1365   2.513   4.095   3.844
   85LEU    HB2 1366   2.471   4.167   3.702
   85LEU     CG 1367   2.333   4.006   3.756
   85LEU     HG 1368   2.343   3.911   3.809
   85LEU    CD1 1369   2.247   4.089   3.854
   85LEU   HD11 1370   2.243   4.196   3.834
   85LEU   HD12 1371   2.147   4.046   3.862
   85LEU   HD13 1372   2.287   4.087   3.955
   85LEU    CD2 1373   2.269   3.970   3.619
   85LEU   HD21 1374   2.316   3.888   3.564
   85LEU   HD22 1375   2.169   3.933   3.639
   85LEU   HD23 1376   2.258   4.056   3.554
   85LEU      C 1377   2.698   4.063   3.648
   85LEU      O 1378   2.796   4.028   3.717
   86THR      N 1379   2.708   4.162   3.561
   86THR      H 1380   2.629   4.194   3.508
   86THR     CA 1381   2.816   4.266   3.566
   86THR     HA 1382   2.917   4.228   3.582
   86THR     CB 1383   2.815   4.331   3.427
   86THR     HB 1384   2.861   4.430   3.427
   86THR    OG1 1385   2.690   4.367   3.365
   86THR    HG1 1386   2.669   4.455   3.391
   86THR    CG2 1387   2.872   4.238   3.312
   86THR   HG21 1388   2.869   4.290   3.216
   86THR   HG22 1389   2.973   4.200   3.326
   86THR   HG23 1390   2.814   4.146   3.307
   86THR      C 1391   2.785   4.372   3.681
   86THR      O 1392   2.668   4.405   3.696
   87GLY      N 1393   2.894   4.410   3.757
   87GLY      H 1394   2.987   4.394   3.722
   87GLY     CA 1395   2.886   4.516   3.854
   87GLY    HA1 1396   2.784   4.529   3.889
   87GLY    HA2 1397   2.942   4.486   3.943
   87GLY      C 1398   2.926   4.658   3.809
   87GLY      O 1399   2.996   4.728   3.881
   88TYR      N 1400   2.889   4.684   3.685
   88TYR      H 1401   2.829   4.618   3.638
   88TYR     CA 1402   2.924   4.804   3.608
   88TYR     HA 1403   2.903   4.894   3.666
   88TYR     CB 1404   3.076   4.804   3.566
   88TYR    HB1 1405   3.101   4.892   3.506
   88TYR    HB2 1406   3.138   4.809   3.656
   88TYR     CG 1407   3.119   4.682   3.482
   88TYR    CD1 1408   3.141   4.559   3.545
   88TYR    HD1 1409   3.155   4.564   3.652
   88TYR    CD2 1410   3.113   4.693   3.343
   88TYR    HD2 1411   3.088   4.788   3.298
   88TYR    CE1 1412   3.157   4.444   3.462
   88TYR    HE1 1413   3.158   4.352   3.519
   88TYR    CE2 1414   3.137   4.579   3.264
   88TYR    HE2 1415   3.130   4.593   3.157
   88TYR     CZ 1416   3.155   4.456   3.321
   88TYR     OH 1417   3.168   4.343   3.234
   88TYR     HH 1418   3.180   4.360   3.142
   88TYR      C 1419   2.815   4.806   3.498
   88TYR      O 1420   2.757   4.698   3.464
   89ALA      N 1421   2.799   4.914   3.422
   89ALA      H 1422   2.854   4.997   3.440
   89ALA     CA 1423   2.750   4.911   3.282
   89ALA     HA 1424   2.782   5.011   3.252
   89ALA     CB 1425   2.826   4.809   3.193
   89ALA    HB1 1426   2.789   4.786   3.094
   89ALA    HB2 1427   2.923   4.857   3.177
   89ALA    HB3 1428   2.854   4.714   3.239
   89ALA      C 1429   2.597   4.891   3.270
   89ALA      O 1430   2.532   4.882   3.375
   90PRO      N 1431   2.538   4.893   3.149
   90PRO     CA 1432   2.410   4.817   3.133
   90PRO     HA 1433   2.332   4.859   3.196
   90PRO     CB 1434   2.384   4.821   2.983
   90PRO    HB1 1435   2.419   4.730   2.934
   90PRO    HB2 1436   2.278   4.842   2.966
   90PRO     CG 1437   2.471   4.925   2.920
   90PRO    HG1 1438   2.507   4.907   2.819
   90PRO    HG2 1439   2.413   5.015   2.901
   90PRO     CD 1440   2.583   4.958   3.028
   90PRO    HD1 1441   2.684   4.938   2.993
   90PRO    HD2 1442   2.576   5.067   3.037
   90PRO      C 1443   2.421   4.671   3.184
   90PRO      O 1444   2.517   4.607   3.141
   91VAL      N 1445   2.344   4.628   3.285
   91VAL      H 1446   2.262   4.683   3.307
   91VAL     CA 1447   2.368   4.504   3.366
   91VAL     HA 1448   2.474   4.507   3.393
   91VAL     CB 1449   2.282   4.508   3.491
   91VAL     HB 1450   2.177   4.520   3.465
   91VAL    CG1 1451   2.288   4.390   3.576
   91VAL   HG11 1452   2.264   4.298   3.522
   91VAL   HG12 1453   2.388   4.390   3.620
   91VAL   HG13 1454   2.221   4.401   3.661
   91VAL    CG2 1455   2.308   4.636   3.577
   91VAL   HG21 1456   2.289   4.617   3.683
   91VAL   HG22 1457   2.409   4.674   3.562
   91VAL   HG23 1458   2.240   4.712   3.538
   91VAL      C 1459   2.345   4.383   3.267
   91VAL      O 1460   2.229   4.359   3.224
   92SER      N 1461   2.453   4.325   3.220
   92SER      H 1462   2.538   4.340   3.272
   92SER     CA 1463   2.459   4.218   3.118
   92SER     HA 1464   2.385   4.241   3.041
   92SER     CB 1465   2.598   4.225   3.049
   92SER    HB1 1466   2.660   4.189   3.131
   92SER    HB2 1467   2.609   4.147   2.973
   92SER     OG 1468   2.628   4.359   3.014
   92SER     HG 1469   2.616   4.418   3.087
   92SER      C 1470   2.452   4.084   3.201
   92SER      O 1471   2.523   4.073   3.306
   93PRO      N 1472   2.373   3.987   3.151
   93PRO     CA 1473   2.367   3.857   3.209
   93PRO     HA 1474   2.352   3.858   3.317
   93PRO     CB 1475   2.247   3.790   3.138
   93PRO    HB1 1476   2.251   3.681   3.137
   93PRO    HB2 1477   2.161   3.819   3.198
   93PRO     CG 1478   2.236   3.860   3.009
   93PRO    HG1 1479   2.297   3.806   2.937
   93PRO    HG2 1480   2.136   3.858   2.966
   93PRO     CD 1481   2.290   4.000   3.034
   93PRO    HD1 1482   2.350   4.040   2.953
   93PRO    HD2 1483   2.212   4.071   3.060
   93PRO      C 1484   2.504   3.787   3.178
   93PRO      O 1485   2.554   3.789   3.067
   94ILE      N 1486   2.560   3.707   3.277
   94ILE      H 1487   2.519   3.698   3.369
   94ILE     CA 1488   2.672   3.610   3.261
   94ILE     HA 1489   2.694   3.594   3.155
   94ILE     CB 1490   2.805   3.661   3.320
   94ILE     HB 1491   2.790   3.678   3.426
   94ILE    CG1 1492   2.846   3.796   3.268
   94ILE   HG11 1493   2.863   3.788   3.160
   94ILE   HG12 1494   2.762   3.864   3.280
   94ILE    CG2 1495   2.925   3.562   3.319
   94ILE   HG21 1496   3.008   3.589   3.384
   94ILE   HG22 1497   2.883   3.472   3.363
   94ILE   HG23 1498   2.960   3.535   3.219
   94ILE     CD 1499   2.961   3.867   3.342
   94ILE    HD1 1500   3.051   3.805   3.347
   94ILE    HD2 1501   2.980   3.966   3.302
   94ILE    HD3 1502   2.928   3.894   3.443
   94ILE      C 1503   2.629   3.473   3.311
   94ILE      O 1504   2.565   3.470   3.414
   95VAL      N 1505   2.671   3.364   3.241
   95VAL      H 1506   2.727   3.384   3.159
   95VAL     CA 1507   2.681   3.232   3.303
   95VAL     HA 1508   2.671   3.243   3.411
   95VAL     CB 1509   2.563   3.136   3.265
   95VAL     HB 1510   2.574   3.121   3.158
   95VAL    CG1 1511   2.566   3.000   3.340
   95VAL   HG11 1512   2.479   2.937   3.318
   95VAL   HG12 1513   2.654   2.946   3.304
   95VAL   HG13 1514   2.568   2.991   3.448
   95VAL    CG2 1515   2.426   3.197   3.301
   95VAL   HG21 1516   2.352   3.119   3.316
   95VAL   HG22 1517   2.446   3.253   3.393
   95VAL   HG23 1518   2.376   3.274   3.241
   95VAL      C 1519   2.823   3.175   3.279
   95VAL      O 1520   2.881   3.190   3.175
   96ILE      N 1521   2.890   3.117   3.380
   96ILE      H 1522   2.838   3.115   3.466
   96ILE     CA 1523   3.017   3.039   3.368
   96ILE     HA 1524   3.064   3.046   3.270
   96ILE     CB 1525   3.122   3.089   3.469
   96ILE     HB 1526   3.095   3.056   3.569
   96ILE    CG1 1527   3.141   3.247   3.463
   96ILE   HG11 1528   3.184   3.282   3.370
   96ILE   HG12 1529   3.043   3.296   3.466
   96ILE    CG2 1530   3.264   3.024   3.452
   96ILE   HG21 1531   3.307   3.052   3.356
   96ILE   HG22 1532   3.334   3.044   3.533
   96ILE   HG23 1533   3.259   2.915   3.450
   96ILE     CD 1534   3.226   3.300   3.584
   96ILE    HD1 1535   3.218   3.249   3.680
   96ILE    HD2 1536   3.329   3.273   3.562
   96ILE    HD3 1537   3.218   3.406   3.609
   96ILE      C 1538   2.968   2.891   3.378
   96ILE      O 1539   2.872   2.867   3.453
   97ALA      N 1540   3.035   2.804   3.300
   97ALA      H 1541   3.101   2.836   3.231
   97ALA     CA 1542   3.024   2.664   3.309
   97ALA     HA 1543   2.991   2.648   3.412
   97ALA     CB 1544   2.915   2.613   3.218
   97ALA    HB1 1545   2.907   2.504   3.221
   97ALA    HB2 1546   2.818   2.648   3.252
   97ALA    HB3 1547   2.935   2.651   3.118
   97ALA      C 1548   3.160   2.597   3.312
   97ALA      O 1549   3.254   2.659   3.254
   98ARG      N 1550   3.171   2.473   3.374
   98ARG      H 1551   3.090   2.422   3.404
   98ARG     CA 1552   3.302   2.417   3.403
   98ARG     HA 1553   3.385   2.478   3.368
   98ARG     CB 1554   3.314   2.401   3.554
   98ARG    HB1 1555   3.309   2.498   3.603
   98ARG    HB2 1556   3.234   2.343   3.600
   98ARG     CG 1557   3.448   2.336   3.607
   98ARG    HG1 1558   3.454   2.239   3.558
   98ARG    HG2 1559   3.539   2.380   3.567
   98ARG     CD 1560   3.462   2.325   3.761
   98ARG    HD1 1561   3.562   2.288   3.783
   98ARG    HD2 1562   3.447   2.421   3.811
   98ARG     NE 1563   3.375   2.223   3.815
   98ARG     HE 1564   3.288   2.259   3.851
   98ARG     CZ 1565   3.394   2.091   3.818
   98ARG    NH1 1566   3.508   2.032   3.783
   98ARG   HH11 1567   3.582   2.077   3.731
   98ARG   HH12 1568   3.530   1.938   3.814
   98ARG    NH2 1569   3.295   2.012   3.860
   98ARG   HH21 1570   3.199   2.037   3.876
   98ARG   HH22 1571   3.300   1.911   3.851
   98ARG      C 1572   3.300   2.284   3.331
   98ARG      O 1573   3.197   2.210   3.336
   99THR      N 1574   3.415   2.248   3.272
   99THR      H 1575   3.498   2.306   3.278
   99THR     CA 1576   3.438   2.114   3.214
   99THR     HA 1577   3.341   2.071   3.189
   99THR     CB 1578   3.511   2.139   3.080
   99THR     HB 1579   3.503   2.046   3.023
   99THR    OG1 1580   3.650   2.171   3.100
   99THR    HG1 1581   3.699   2.131   3.030
   99THR    CG2 1582   3.447   2.258   3.005
   99THR   HG21 1583   3.505   2.285   2.917
   99THR   HG22 1584   3.346   2.234   2.972
   99THR   HG23 1585   3.444   2.354   3.057
   99THR      C 1586   3.510   2.017   3.310
   99THR      O 1587   3.491   2.034   3.426
  100HIS      N 1588   3.599   1.934   3.263
  100HIS      H 1589   3.605   1.906   3.166
  100HIS     CA 1590   3.702   1.865   3.339
  100HIS     HA 1591   3.678   1.846   3.444
  100HIS     CB 1592   3.727   1.718   3.281
  100HIS    HB1 1593   3.750   1.736   3.176
  100HIS    HB2 1594   3.812   1.662   3.321
  100HIS     CG 1595   3.608   1.622   3.292
  100HIS    ND1 1596   3.597   1.511   3.211
  100HIS    CD2 1597   3.504   1.625   3.387
  100HIS    HD2 1598   3.470   1.690   3.467
  100HIS    CE1 1599   3.481   1.456   3.243
  100HIS    HE1 1600   3.437   1.371   3.194
  100HIS    NE2 1601   3.425   1.522   3.346
  100HIS    HE2 1602   3.332   1.498   3.376
  100HIS      C 1603   3.838   1.937   3.346
  100HIS      O 1604   3.928   1.887   3.413
  101THR      N 1605   3.857   2.042   3.268
  101THR      H 1606   3.778   2.086   3.221
  101THR     CA 1607   3.992   2.107   3.261
  101THR     HA 1608   4.048   2.087   3.353
  101THR     CB 1609   4.073   2.043   3.139
  101THR     HB 1610   4.177   2.075   3.142
  101THR    OG1 1611   4.032   2.072   3.011
  101THR    HG1 1612   3.941   2.050   2.995
  101THR    CG2 1613   4.089   1.891   3.143
  101THR   HG21 1614   4.147   1.852   3.060
  101THR   HG22 1615   4.153   1.869   3.229
  101THR   HG23 1616   3.996   1.836   3.155
  101THR      C 1617   3.985   2.257   3.271
  101THR      O 1618   4.079   2.326   3.309
  102ALA      N 1619   3.872   2.310   3.221
  102ALA      H 1620   3.802   2.255   3.173
  102ALA     CA 1621   3.851   2.451   3.176
  102ALA     HA 1622   3.928   2.508   3.227
  102ALA     CB 1623   3.862   2.462   3.025
  102ALA    HB1 1624   3.773   2.429   2.971
  102ALA    HB2 1625   3.870   2.565   2.989
  102ALA    HB3 1626   3.945   2.401   2.991
  102ALA      C 1627   3.720   2.507   3.233
  102ALA      O 1628   3.624   2.440   3.263
  103LEU      N 1629   3.716   2.640   3.238
  103LEU      H 1630   3.792   2.703   3.215
  103LEU     CA 1631   3.600   2.716   3.261
  103LEU     HA 1632   3.514   2.652   3.283
  103LEU     CB 1633   3.615   2.818   3.374
  103LEU    HB1 1634   3.692   2.888   3.340
  103LEU    HB2 1635   3.521   2.872   3.382
  103LEU     CG 1636   3.651   2.773   3.509
  103LEU     HG 1637   3.758   2.753   3.503
  103LEU    CD1 1638   3.657   2.886   3.606
  103LEU   HD11 1639   3.736   2.877   3.681
  103LEU   HD12 1640   3.680   2.977   3.551
  103LEU   HD13 1641   3.562   2.903   3.656
  103LEU    CD2 1642   3.573   2.651   3.553
  103LEU   HD21 1643   3.620   2.611   3.642
  103LEU   HD22 1644   3.472   2.684   3.575
  103LEU   HD23 1645   3.578   2.579   3.471
  103LEU      C 1646   3.567   2.779   3.131
  103LEU      O 1647   3.658   2.840   3.073
  104ILE      N 1648   3.446   2.762   3.077
  104ILE      H 1649   3.378   2.719   3.138
  104ILE     CA 1650   3.392   2.834   2.963
  104ILE     HA 1651   3.473   2.871   2.901
  104ILE     CB 1652   3.305   2.737   2.876
  104ILE     HB 1653   3.376   2.679   2.817
  104ILE    CG1 1654   3.220   2.811   2.771
  104ILE   HG11 1655   3.138   2.862   2.822
  104ILE   HG12 1656   3.287   2.887   2.730
  104ILE    CG2 1657   3.214   2.635   2.947
  104ILE   HG21 1658   3.261   2.549   2.993
  104ILE   HG22 1659   3.157   2.686   3.025
  104ILE   HG23 1660   3.134   2.598   2.882
  104ILE     CD 1661   3.151   2.735   2.658
  104ILE    HD1 1662   3.063   2.681   2.693
  104ILE    HD2 1663   3.126   2.800   2.574
  104ILE    HD3 1664   3.211   2.657   2.611
  104ILE      C 1665   3.301   2.939   3.030
  104ILE      O 1666   3.216   2.911   3.112
  105PHE      N 1667   3.329   3.065   2.994
  105PHE      H 1668   3.411   3.075   2.937
  105PHE     CA 1669   3.266   3.194   3.039
  105PHE     HA 1670   3.205   3.184   3.128
  105PHE     CB 1671   3.382   3.299   3.052
  105PHE    HB1 1672   3.446   3.313   2.966
  105PHE    HB2 1673   3.335   3.396   3.069
  105PHE     CG 1674   3.471   3.280   3.177
  105PHE    CD1 1675   3.577   3.183   3.175
  105PHE    HD1 1676   3.594   3.117   3.091
  105PHE    CD2 1677   3.448   3.350   3.301
  105PHE    HD2 1678   3.363   3.416   3.304
  105PHE    CE1 1679   3.662   3.167   3.286
  105PHE    HE1 1680   3.748   3.100   3.282
  105PHE    CE2 1681   3.538   3.330   3.411
  105PHE    HE2 1682   3.512   3.384   3.500
  105PHE     CZ 1683   3.640   3.241   3.402
  105PHE     HZ 1684   3.711   3.216   3.479
  105PHE      C 1685   3.175   3.237   2.920
  105PHE      O 1686   3.226   3.238   2.806
  106LEU      N 1687   3.050   3.282   2.947
  106LEU      H 1688   3.014   3.260   3.039
  106LEU     CA 1689   2.950   3.330   2.855
  106LEU     HA 1690   3.008   3.372   2.773
  106LEU     CB 1691   2.856   3.225   2.799
  106LEU    HB1 1692   2.918   3.140   2.770
  106LEU    HB2 1693   2.788   3.182   2.872
  106LEU     CG 1694   2.765   3.269   2.676
  106LEU     HG 1695   2.699   3.352   2.704
  106LEU    CD1 1696   2.856   3.308   2.551
  106LEU   HD11 1697   2.940   3.241   2.537
  106LEU   HD12 1698   2.799   3.304   2.459
  106LEU   HD13 1699   2.903   3.406   2.562
  106LEU    CD2 1700   2.680   3.147   2.636
  106LEU   HD21 1701   2.625   3.156   2.542
  106LEU   HD22 1702   2.739   3.055   2.633
  106LEU   HD23 1703   2.601   3.131   2.710
  106LEU      C 1704   2.879   3.455   2.912
  106LEU      O 1705   2.819   3.438   3.017
  107MET      N 1706   2.892   3.575   2.847
  107MET      H 1707   2.940   3.584   2.759
  107MET     CA 1708   2.812   3.699   2.878
  107MET     HA 1709   2.766   3.678   2.975
  107MET     CB 1710   2.912   3.819   2.889
  107MET    HB1 1711   2.986   3.795   2.966
  107MET    HB2 1712   2.961   3.822   2.791
  107MET     CG 1713   2.863   3.967   2.933
  107MET    HG1 1714   2.788   3.996   2.859
  107MET    HG2 1715   2.828   3.965   3.037
  107MET     SD 1716   2.981   4.096   2.923
  107MET     CE 1717   3.133   4.026   2.991
  107MET    HE1 1718   3.124   4.012   3.098
  107MET    HE2 1719   3.158   3.937   2.934
  107MET    HE3 1720   3.215   4.096   2.974
  107MET      C 1721   2.723   3.723   2.757
  107MET      O 1722   2.754   3.701   2.644
  108GLY      N 1723   2.607   3.778   2.786
  108GLY      H 1724   2.576   3.801   2.879
  108GLY     CA 1725   2.506   3.815   2.690
  108GLY    HA1 1726   2.508   3.749   2.604
  108GLY    HA2 1727   2.409   3.782   2.728
  108GLY      C 1728   2.511   3.969   2.666
  108GLY      O 1729   2.546   4.049   2.757
  109LYS      N 1730   2.457   4.022   2.559
  109LYS      H 1731   2.437   3.958   2.484
  109LYS     CA 1732   2.392   4.154   2.568
  109LYS     HA 1733   2.468   4.231   2.582
  109LYS     CB 1734   2.338   4.201   2.423
  109LYS    HB1 1735   2.243   4.148   2.417
  109LYS    HB2 1736   2.309   4.307   2.423
  109LYS     CG 1737   2.424   4.168   2.304
  109LYS    HG1 1738   2.474   4.071   2.300
  109LYS    HG2 1739   2.355   4.170   2.220
  109LYS     CD 1740   2.539   4.269   2.278
  109LYS    HD1 1741   2.507   4.368   2.310
  109LYS    HD2 1742   2.627   4.251   2.340
  109LYS     CE 1743   2.594   4.279   2.136
  109LYS    HE1 1744   2.605   4.179   2.094
  109LYS    HE2 1745   2.518   4.332   2.077
  109LYS     NZ 1746   2.734   4.333   2.121
  109LYS    HZ1 1747   2.781   4.302   2.038
  109LYS    HZ2 1748   2.727   4.434   2.121
  109LYS    HZ3 1749   2.795   4.313   2.199
  109LYS      C 1750   2.266   4.164   2.666
  109LYS      O 1751   2.188   4.070   2.664
  110PRO      N 1752   2.253   4.274   2.746
  110PRO     CA 1753   2.147   4.290   2.849
  110PRO     HA 1754   2.180   4.227   2.931
  110PRO     CB 1755   2.155   4.437   2.894
  110PRO    HB1 1756   2.098   4.500   2.825
  110PRO    HB2 1757   2.141   4.446   3.002
  110PRO     CG 1758   2.303   4.474   2.869
  110PRO    HG1 1759   2.320   4.581   2.868
  110PRO    HG2 1760   2.359   4.432   2.953
  110PRO     CD 1761   2.342   4.393   2.748
  110PRO    HD1 1762   2.320   4.460   2.665
  110PRO    HD2 1763   2.446   4.363   2.762
  110PRO      C 1764   1.997   4.256   2.806
  110PRO      O 1765   1.908   4.230   2.892
  111THR      N 1766   1.969   4.243   2.678
  111THR      H 1767   2.038   4.274   2.610
  111THR     CA 1768   1.835   4.207   2.620
  111THR     HA 1769   1.758   4.245   2.687
  111THR     CB 1770   1.829   4.263   2.474
  111THR     HB 1771   1.749   4.216   2.417
  111THR    OG1 1772   1.945   4.226   2.405
  111THR    HG1 1773   1.940   4.135   2.382
  111THR    CG2 1774   1.834   4.414   2.466
  111THR   HG21 1775   1.837   4.461   2.368
  111THR   HG22 1776   1.745   4.454   2.514
  111THR   HG23 1777   1.926   4.456   2.508
  111THR      C 1778   1.816   4.055   2.620
  111THR      O 1779   1.696   4.022   2.624
  112THR      N 1780   1.923   3.968   2.610
  112THR      H 1781   2.017   4.005   2.615
  112THR     CA 1782   1.907   3.826   2.598
  112THR     HA 1783   1.844   3.810   2.510
  112THR     CB 1784   2.043   3.763   2.550
  112THR     HB 1785   2.103   3.826   2.484
  112THR    OG1 1786   1.994   3.641   2.488
  112THR    HG1 1787   1.985   3.582   2.562
  112THR    CG2 1788   2.147   3.737   2.660
  112THR   HG21 1789   2.226   3.669   2.631
  112THR   HG22 1790   2.197   3.830   2.687
  112THR   HG23 1791   2.112   3.680   2.746
  112THR      C 1792   1.861   3.772   2.733
  112THR      O 1793   1.890   3.824   2.842
  113SER      N 1794   1.781   3.664   2.729
  113SER      H 1795   1.740   3.637   2.641
  113SER     CA 1796   1.719   3.595   2.844
  113SER     HA 1797   1.683   3.673   2.912
  113SER     CB 1798   1.600   3.506   2.799
  113SER    HB1 1799   1.546   3.463   2.884
  113SER    HB2 1800   1.528   3.551   2.731
  113SER     OG 1801   1.639   3.393   2.717
  113SER     HG 1802   1.677   3.440   2.645
  113SER      C 1803   1.828   3.516   2.914
  113SER      O 1804   1.907   3.450   2.847
  114ARG      N 1805   1.825   3.519   3.046
  114ARG      H 1806   1.763   3.590   3.082
  114ARG     CA 1807   1.916   3.454   3.141
  114ARG     HA 1808   2.009   3.511   3.130
  114ARG     CB 1809   1.862   3.482   3.278
  114ARG    HB1 1810   1.853   3.590   3.287
  114ARG    HB2 1811   1.759   3.448   3.278
  114ARG     CG 1812   1.923   3.416   3.398
  114ARG    HG1 1813   1.939   3.313   3.365
  114ARG    HG2 1814   2.025   3.450   3.419
  114ARG     CD 1815   1.848   3.430   3.532
  114ARG    HD1 1816   1.850   3.528   3.581
  114ARG    HD2 1817   1.744   3.415   3.506
  114ARG     NE 1818   1.877   3.322   3.624
  114ARG     HE 1819   1.969   3.281   3.611
  114ARG     CZ 1820   1.808   3.271   3.729
  114ARG    NH1 1821   1.685   3.316   3.764
  114ARG   HH11 1822   1.628   3.368   3.699
  114ARG   HH12 1823   1.634   3.269   3.838
  114ARG    NH2 1824   1.866   3.183   3.812
  114ARG   HH21 1825   1.952   3.141   3.780
  114ARG   HH22 1826   1.819   3.139   3.890
  114ARG      C 1827   1.927   3.301   3.116
  114ARG      O 1828   2.038   3.247   3.122
  115ARG      N 1829   1.816   3.233   3.076
  115ARG      H 1830   1.739   3.298   3.068
  115ARG     CA 1831   1.811   3.089   3.032
  115ARG     HA 1832   1.867   3.038   3.110
  115ARG     CB 1833   1.662   3.045   3.025
  115ARG    HB1 1834   1.651   2.939   3.048
  115ARG    HB2 1835   1.621   3.090   3.115
  115ARG     CG 1836   1.581   3.093   2.901
  115ARG    HG1 1837   1.479   3.059   2.921
  115ARG    HG2 1838   1.579   3.202   2.899
  115ARG     CD 1839   1.617   3.042   2.762
  115ARG    HD1 1840   1.637   3.126   2.696
  115ARG    HD2 1841   1.701   2.973   2.758
  115ARG     NE 1842   1.485   2.992   2.707
  115ARG     HE 1843   1.442   2.928   2.772
  115ARG     CZ 1844   1.419   3.017   2.592
  115ARG    NH1 1845   1.489   3.067   2.489
  115ARG   HH11 1846   1.590   3.072   2.496
  115ARG   HH12 1847   1.443   3.114   2.412
  115ARG    NH2 1848   1.293   2.979   2.583
  115ARG   HH21 1849   1.234   2.941   2.655
  115ARG   HH22 1850   1.244   3.008   2.500
  115ARG      C 1851   1.885   3.066   2.896
  115ARG      O 1852   1.940   2.957   2.879
  116ASP      N 1853   1.903   3.164   2.809
  116ASP      H 1854   1.888   3.261   2.835
  116ASP     CA 1855   1.973   3.142   2.678
  116ASP     HA 1856   1.945   3.044   2.639
  116ASP     CB 1857   1.934   3.249   2.569
  116ASP    HB1 1858   1.898   3.342   2.614
  116ASP    HB2 1859   2.008   3.271   2.492
  116ASP     CG 1860   1.821   3.206   2.482
  116ASP    OD1 1861   1.782   3.085   2.471
  116ASP    OD2 1862   1.774   3.292   2.407
  116ASP      C 1863   2.122   3.137   2.708
  116ASP      O 1864   2.194   3.060   2.636
  117VAL      N 1865   2.174   3.211   2.805
  117VAL      H 1866   2.117   3.265   2.869
  117VAL     CA 1867   2.313   3.219   2.843
  117VAL     HA 1868   2.386   3.215   2.761
  117VAL     CB 1869   2.338   3.349   2.930
  117VAL     HB 1870   2.305   3.335   3.033
  117VAL    CG1 1871   2.489   3.387   2.937
  117VAL   HG11 1872   2.496   3.474   3.002
  117VAL   HG12 1873   2.553   3.315   2.988
  117VAL   HG13 1874   2.543   3.427   2.851
  117VAL    CG2 1875   2.273   3.478   2.871
  117VAL   HG21 1876   2.310   3.568   2.921
  117VAL   HG22 1877   2.316   3.498   2.773
  117VAL   HG23 1878   2.165   3.478   2.866
  117VAL      C 1879   2.344   3.086   2.918
  117VAL      O 1880   2.440   3.014   2.888
  118TYR      N 1881   2.252   3.052   3.007
  118TYR      H 1882   2.180   3.118   3.033
  118TYR     CA 1883   2.258   2.931   3.083
  118TYR     HA 1884   2.357   2.932   3.128
  118TYR     CB 1885   2.147   2.916   3.181
  118TYR    HB1 1886   2.141   3.005   3.243
  118TYR    HB2 1887   2.054   2.889   3.130
  118TYR     CG 1888   2.181   2.808   3.282
  118TYR    CD1 1889   2.157   2.672   3.258
  118TYR    HD1 1890   2.120   2.638   3.162
  118TYR    CD2 1891   2.243   2.846   3.405
  118TYR    HD2 1892   2.258   2.951   3.425
  118TYR    CE1 1893   2.189   2.578   3.355
  118TYR    HE1 1894   2.156   2.480   3.326
  118TYR    CE2 1895   2.280   2.747   3.499
  118TYR    HE2 1896   2.337   2.779   3.585
  118TYR     CZ 1897   2.243   2.613   3.479
  118TYR     OH 1898   2.247   2.521   3.577
  118TYR     HH 1899   2.242   2.431   3.546
  118TYR      C 1900   2.275   2.806   2.998
  118TYR      O 1901   2.371   2.737   3.016
  119ARG      N 1902   2.170   2.784   2.909
  119ARG      H 1903   2.092   2.848   2.906
  119ARG     CA 1904   2.162   2.661   2.832
  119ARG     HA 1905   2.171   2.572   2.895
  119ARG     CB 1906   2.029   2.645   2.755
  119ARG    HB1 1907   2.031   2.542   2.719
  119ARG    HB2 1908   1.944   2.647   2.823
  119ARG     CG 1909   2.000   2.734   2.636
  119ARG    HG1 1910   2.012   2.839   2.665
  119ARG    HG2 1911   2.076   2.724   2.559
  119ARG     CD 1912   1.874   2.708   2.558
  119ARG    HD1 1913   1.861   2.775   2.474
  119ARG    HD2 1914   1.888   2.613   2.507
  119ARG     NE 1915   1.745   2.696   2.636
  119ARG     HE 1916   1.750   2.665   2.732
  119ARG     CZ 1917   1.620   2.697   2.573
  119ARG    NH1 1918   1.615   2.707   2.439
  119ARG   HH11 1919   1.698   2.716   2.383
  119ARG   HH12 1920   1.529   2.707   2.385
  119ARG    NH2 1921   1.510   2.676   2.638
  119ARG   HH21 1922   1.504   2.673   2.739
  119ARG   HH22 1923   1.426   2.643   2.593
  119ARG      C 1924   2.283   2.648   2.731
  119ARG      O 1925   2.336   2.534   2.705
  120THR      N 1926   2.327   2.760   2.671
  120THR      H 1927   2.265   2.838   2.687
  120THR     CA 1928   2.435   2.764   2.567
  120THR     HA 1929   2.420   2.685   2.494
  120THR     CB 1930   2.437   2.904   2.494
  120THR     HB 1931   2.443   2.979   2.573
  120THR    OG1 1932   2.314   2.921   2.433
  120THR    HG1 1933   2.250   2.936   2.501
  120THR    CG2 1934   2.541   2.915   2.379
  120THR   HG21 1935   2.531   3.003   2.316
  120THR   HG22 1936   2.644   2.892   2.407
  120THR   HG23 1937   2.519   2.835   2.308
  120THR      C 1938   2.570   2.735   2.640
  120THR      O 1939   2.639   2.644   2.597
  121CYS      N 1940   2.598   2.794   2.762
  121CYS      H 1941   2.520   2.841   2.806
  121CYS     CA 1942   2.715   2.769   2.834
  121CYS     HA 1943   2.804   2.783   2.771
  121CYS     CB 1944   2.728   2.877   2.948
  121CYS    HB1 1945   2.682   2.968   2.909
  121CYS    HB2 1946   2.662   2.844   3.028
  121CYS     SG 1947   2.905   2.921   2.991
  121CYS     HG 1948   2.873   2.976   3.108
  121CYS      C 1949   2.724   2.627   2.880
  121CYS      O 1950   2.826   2.560   2.869
  122ARG      N 1951   2.611   2.576   2.934
  122ARG      H 1952   2.522   2.625   2.940
  122ARG     CA 1953   2.605   2.446   2.987
  122ARG     HA 1954   2.686   2.432   3.058
  122ARG     CB 1955   2.480   2.425   3.065
  122ARG    HB1 1956   2.470   2.503   3.140
  122ARG    HB2 1957   2.388   2.433   3.007
  122ARG     CG 1958   2.470   2.293   3.137
  122ARG    HG1 1959   2.436   2.218   3.065
  122ARG    HG2 1960   2.570   2.265   3.167
  122ARG     CD 1961   2.390   2.260   3.257
  122ARG    HD1 1962   2.411   2.333   3.335
  122ARG    HD2 1963   2.283   2.272   3.239
  122ARG     NE 1964   2.417   2.125   3.318
  122ARG     HE 1965   2.478   2.114   3.398
  122ARG     CZ 1966   2.386   2.005   3.264
  122ARG    NH1 1967   2.315   1.994   3.158
  122ARG   HH11 1968   2.280   2.073   3.106
  122ARG   HH12 1969   2.307   1.908   3.104
  122ARG    NH2 1970   2.415   1.890   3.329
  122ARG   HH21 1971   2.454   1.886   3.422
  122ARG   HH22 1972   2.399   1.797   3.295
  122ARG      C 1973   2.614   2.341   2.880
  122ARG      O 1974   2.684   2.240   2.892
  123ASP      N 1975   2.542   2.356   2.770
  123ASP      H 1976   2.492   2.443   2.757
  123ASP     CA 1977   2.549   2.276   2.643
  123ASP     HA 1978   2.519   2.174   2.667
  123ASP     CB 1979   2.454   2.340   2.536
  123ASP    HB1 1980   2.351   2.335   2.570
  123ASP    HB2 1981   2.468   2.448   2.536
  123ASP     CG 1982   2.452   2.284   2.395
  123ASP    OD1 1983   2.521   2.187   2.355
  123ASP    OD2 1984   2.378   2.349   2.318
  123ASP      C 1985   2.688   2.264   2.588
  123ASP      O 1986   2.735   2.153   2.562
  124HIS      N 1987   2.762   2.379   2.570
  124HIS      H 1988   2.733   2.471   2.602
  124HIS     CA 1989   2.904   2.381   2.530
  124HIS     HA 1990   2.928   2.317   2.445
  124HIS     CB 1991   2.939   2.525   2.478
  124HIS    HB1 1992   2.885   2.604   2.531
  124HIS    HB2 1993   3.047   2.540   2.472
  124HIS     CG 1994   2.895   2.565   2.334
  124HIS    ND1 1995   2.950   2.512   2.221
  124HIS    CD2 1996   2.794   2.657   2.303
  124HIS    HD2 1997   2.732   2.717   2.368
  124HIS    CE1 1998   2.889   2.575   2.121
  124HIS    HE1 1999   2.902   2.567   2.014
  124HIS    NE2 2000   2.789   2.650   2.161
  124HIS    HE2 2001   2.739   2.706   2.093
  124HIS      C 2002   3.007   2.332   2.636
  124HIS      O 2003   3.122   2.324   2.603
  125ALA      N 2004   2.961   2.304   2.762
  125ALA      H 2005   2.873   2.346   2.791
  125ALA     CA 2006   3.045   2.238   2.863
  125ALA     HA 2007   3.152   2.257   2.853
  125ALA     CB 2008   3.024   2.305   2.996
  125ALA    HB1 2009   3.096   2.274   3.072
  125ALA    HB2 2010   3.034   2.412   2.982
  125ALA    HB3 2011   2.928   2.280   3.039
  125ALA      C 2012   3.004   2.085   2.867
  125ALA      O 2013   3.095   2.000   2.876
  126THR      N 2014   2.879   2.047   2.847
  126THR      H 2015   2.807   2.114   2.823
  126THR     CA 2016   2.835   1.901   2.827
  126THR     HA 2017   2.870   1.845   2.914
  126THR     CB 2018   2.676   1.894   2.816
  126THR     HB 2019   2.645   1.949   2.727
  126THR    OG1 2020   2.608   1.955   2.921
  126THR    HG1 2021   2.653   1.937   3.002
  126THR    CG2 2022   2.623   1.753   2.827
  126THR   HG21 2023   2.516   1.763   2.805
  126THR   HG22 2024   2.673   1.689   2.755
  126THR   HG23 2025   2.641   1.713   2.926
  126THR      C 2026   2.897   1.832   2.704
  126THR      O 2027   2.974   1.732   2.722
  127ARG      N 2028   2.894   1.891   2.577
  127ARG      H 2029   2.834   1.963   2.539
  127ARG     CA 2030   2.962   1.827   2.465
  127ARG     HA 2031   2.928   1.725   2.448
  127ARG     CB 2032   2.919   1.909   2.334
  127ARG    HB1 2033   2.968   1.866   2.246
  127ARG    HB2 2034   2.813   1.931   2.326
  127ARG     CG 2035   2.996   2.044   2.336
  127ARG    HG1 2036   2.976   2.090   2.433
  127ARG    HG2 2037   3.104   2.026   2.332
  127ARG     CD 2038   2.959   2.136   2.225
  127ARG    HD1 2039   3.025   2.223   2.233
  127ARG    HD2 2040   2.982   2.082   2.133
  127ARG     NE 2041   2.815   2.172   2.220
  127ARG     HE 2042   2.768   2.164   2.309
  127ARG     CZ 2043   2.752   2.245   2.119
  127ARG    NH1 2044   2.820   2.266   2.010
  127ARG   HH11 2045   2.913   2.229   1.999
  127ARG   HH12 2046   2.778   2.316   1.933
  127ARG    NH2 2047   2.623   2.276   2.129
  127ARG   HH21 2048   2.576   2.249   2.214
  127ARG   HH22 2049   2.565   2.315   2.056
  127ARG      C 2050   3.119   1.814   2.465
  127ARG      O 2051   3.178   1.736   2.394
  128VAL      N 2052   3.182   1.881   2.558
  128VAL      H 2053   3.121   1.942   2.611
  128VAL     CA 2054   3.328   1.868   2.581
  128VAL     HA 2055   3.377   1.832   2.490
  128VAL     CB 2056   3.394   2.005   2.605
  128VAL     HB 2057   3.372   2.073   2.523
  128VAL    CG1 2058   3.340   2.079   2.726
  128VAL   HG11 2059   3.377   2.182   2.722
  128VAL   HG12 2060   3.231   2.081   2.729
  128VAL   HG13 2061   3.362   2.038   2.824
  128VAL    CG2 2062   3.538   1.994   2.616
  128VAL   HG21 2063   3.592   2.089   2.619
  128VAL   HG22 2064   3.568   1.949   2.711
  128VAL   HG23 2065   3.573   1.929   2.536
  128VAL      C 2066   3.358   1.764   2.695
  128VAL      O 2067   3.440   1.677   2.671
  129ARG      N 2068   3.279   1.769   2.805
  129ARG      H 2069   3.209   1.842   2.812
  129ARG     CA 2070   3.287   1.673   2.913
  129ARG     HA 2071   3.386   1.670   2.959
  129ARG     CB 2072   3.179   1.711   3.020
  129ARG    HB1 2073   3.079   1.738   2.985
  129ARG    HB2 2074   3.157   1.621   3.077
  129ARG     CG 2075   3.231   1.822   3.119
  129ARG    HG1 2076   3.311   1.781   3.181
  129ARG    HG2 2077   3.281   1.902   3.064
  129ARG     CD 2078   3.112   1.877   3.221
  129ARG    HD1 2079   3.057   1.954   3.168
  129ARG    HD2 2080   3.050   1.792   3.249
  129ARG     NE 2081   3.182   1.921   3.348
  129ARG     HE 2082   3.205   2.019   3.345
  129ARG     CZ 2083   3.202   1.845   3.457
  129ARG    NH1 2084   3.146   1.730   3.476
  129ARG   HH11 2085   3.096   1.674   3.409
  129ARG   HH12 2086   3.155   1.685   3.566
  129ARG    NH2 2087   3.285   1.892   3.552
  129ARG   HH21 2088   3.356   1.961   3.532
  129ARG   HH22 2089   3.288   1.849   3.643
  129ARG      C 2090   3.267   1.527   2.868
  129ARG      O 2091   3.320   1.430   2.920
  130ALA      N 2092   3.187   1.519   2.760
  130ALA      H 2093   3.146   1.605   2.727
  130ALA     CA 2094   3.168   1.392   2.686
  130ALA     HA 2095   3.131   1.319   2.758
  130ALA     CB 2096   3.055   1.417   2.579
  130ALA    HB1 2097   2.960   1.436   2.629
  130ALA    HB2 2098   3.079   1.497   2.510
  130ALA    HB3 2099   3.043   1.324   2.524
  130ALA      C 2100   3.293   1.337   2.610
  130ALA      O 2101   3.309   1.219   2.616
  131THR      N 2102   3.384   1.418   2.557
  131THR      H 2103   3.366   1.518   2.560
  131THR     CA 2104   3.515   1.376   2.519
  131THR     HA 2105   3.516   1.286   2.457
  131THR     CB 2106   3.572   1.479   2.413
  131THR     HB 2107   3.655   1.422   2.371
  131THR    OG1 2108   3.611   1.602   2.471
  131THR    HG1 2109   3.541   1.629   2.528
  131THR    CG2 2110   3.473   1.515   2.305
  131THR   HG21 2111   3.529   1.553   2.220
  131THR   HG22 2112   3.410   1.428   2.283
  131THR   HG23 2113   3.406   1.594   2.340
  131THR      C 2114   3.614   1.358   2.641
  131THR      O 2115   3.689   1.260   2.639
  132GLY      N 2116   3.608   1.438   2.747
  132GLY      H 2117   3.532   1.504   2.747
  132GLY     CA 2118   3.694   1.423   2.859
  132GLY    HA1 2119   3.629   1.420   2.947
  132GLY    HA2 2120   3.754   1.332   2.870
  132GLY      C 2121   3.790   1.545   2.871
  132GLY      O 2122   3.914   1.531   2.881
  133ASN      N 2123   3.742   1.665   2.867
  133ASN      H 2124   3.643   1.682   2.878
  133ASN     CA 2125   3.818   1.790   2.846
  133ASN     HA 2126   3.919   1.773   2.883
  133ASN     CB 2127   3.822   1.821   2.695
  133ASN    HB1 2128   3.728   1.795   2.648
  133ASN    HB2 2129   3.840   1.928   2.680
  133ASN     CG 2130   3.939   1.760   2.615
  133ASN    OD1 2131   4.053   1.808   2.615
  133ASN    ND2 2132   3.909   1.661   2.533
  133ASN   HD21 2133   3.813   1.637   2.515
  133ASN   HD22 2134   3.983   1.621   2.477
  133ASN      C 2135   3.744   1.904   2.926
  133ASN     O1 2136   3.631   1.865   2.984
  133ASN     O2 2137   3.796   2.016   2.940
  134UNK    O00 2138   3.328   2.138   2.258
  134UNK    C01 2139   3.428   2.069   2.254
  134UNK    O02 2140   3.541   2.096   2.326
  134UNK    C03 2141   3.442   1.946   2.170
  134UNK    C04 2142   3.656   2.025   2.304
  134UNK    C05 2143   3.551   1.860   2.165
  134UNK    C06 2144   3.351   1.885   2.077
  134UNK    C07 2145   3.672   1.910   2.226
  134UNK    C08 2146   3.779   2.073   2.350
  134UNK    O09 2147   3.552   1.771   2.065
  134UNK    C0A 2148   3.425   1.779   2.018
  134UNK    C0B 2149   3.226   1.914   2.027
  134UNK    C0C 2150   3.786   1.838   2.204
  134UNK    C0D 2151   3.903   2.012   2.323
  134UNK    C0E 2152   3.396   1.704   1.905
  134UNK    C0F 2153   3.184   1.834   1.921
  134UNK    C0G 2154   3.908   1.892   2.253
  134UNK    C0H 2155   3.263   1.730   1.855
  134UNK    C0I 2156   3.487   1.605   1.841
  134UNK    O0J 2157   3.210   1.655   1.754
  134UNK    C0K 2158   3.408   1.516   1.745
  134UNK    C0M 2159   3.305   1.598   1.659
  134UNK    C0N 2160   3.368   1.703   1.573
  134UNK    C0O 2161   3.222   1.504   1.574
  134UNK    O0P 2162   4.024   2.075   2.352
  134UNK    H0Q 2163   4.024   2.157   2.398
  134UNK    H0R 2164   3.769   2.165   2.405
  134UNK    H0S 2165   3.179   2.005   2.063
  134UNK    H0T 2166   3.792   1.754   2.135
  134UNK    H0U 2167   3.082   1.849   1.887
  134UNK    H0V 2168   4.004   1.846   2.234
  134UNK    H0W 2169   3.560   1.667   1.790
  134UNK    H0X 2170   3.552   1.556   1.914
  134UNK    H0Y 2171   3.482   1.461   1.687
  134UNK    H0Z 2172   3.363   1.435   1.802
  134UNK    H10 2173   3.434   1.648   1.506
  134UNK    H11 2174   3.432   1.760   1.641
  134UNK    H12 2175   3.297   1.759   1.513
  134UNK    H13 2176   3.155   1.436   1.627
  134UNK    H14 2177   3.298   1.445   1.522
  134UNK    H15 2178   3.167   1.551   1.493
  135SOL     OW 2179   0.383   2.203   0.028
  135SOL    HW1 2180   0.440   2.147  -0.024
  135SOL    HW2 2181   0.431   2.218   0.109
  135SOL     MW 2182   0.396   2.198   0.032
  136SOL     OW 2183   6.178   3.894   0.016
  136SOL    HW1 2184   6.221   3.917   0.098
  136SOL    HW2 2185   6.109   3.960   0.006
  136SOL     MW 2186   6.175   3.906   0.026
  137SOL     OW 2187   1.085   2.977   1.630
  137SOL    HW1 2188   1.164   2.932   1.600
  137SOL    HW2 2189   1.093   3.065   1.593
  137SOL     MW 2190   1.096   2.983   1.621
  138SOL     OW 2191   1.189   1.243   0.633
  138SOL    HW1 2192   1.219   1.331   0.654
  138SOL    HW2 2193   1.096   1.243   0.655
  138SOL     MW 2194   1.181   1.254   0.639
  139SOL     OW 2195   5.836   1.652   0.517
  139SOL    HW1 2196   5.801   1.716   0.454
  139SOL    HW2 2197   5.775   1.578   0.512
  139SOL     MW 2198   5.823   1.651   0.508
  140SOL     OW 2199   0.777   1.952   1.264
  140SOL    HW1 2200   0.724   2.032   1.274
  140SOL    HW2 2201   0.715   1.880   1.280
  140SOL     MW 2202   0.762   1.953   1.267
  141SOL     OW 2203   2.009   5.589   1.699
  141SOL    HW1 2204   2.091   5.591   1.651
  141SOL    HW2 2205   1.941   5.590   1.631
  141SOL     MW 2206   2.010   5.589   1.684
  142SOL     OW 2207   0.224   4.689   5.504
  142SOL    HW1 2208   0.162   4.755   5.470
  142SOL    HW2 2209   0.173   4.608   5.508
  142SOL     MW 2210   0.210   4.687   5.500
  143SOL     OW 2211   1.373   5.569   1.537
  143SOL    HW1 2212   1.358   5.537   1.448
  143SOL    HW2 2213   1.422   5.650   1.525
  143SOL     MW 2214   1.377   5.576   1.524
  144SOL     OW 2215   1.069   6.241   0.932
  144SOL    HW1 2216   0.977   6.218   0.944
  144SOL    HW2 2217   1.075   6.271   0.841
  144SOL     MW 2218   1.058   6.242   0.922
  145SOL     OW 2219   5.195   1.225   2.951
  145SOL    HW1 2220   5.181   1.307   2.999
  145SOL    HW2 2221   5.110   1.205   2.912
  145SOL     MW 2222   5.183   1.233   2.952
  146SOL     OW 2223   5.799   2.223   2.249
  146SOL    HW1 2224   5.719   2.268   2.223
  146SOL    HW2 2225   5.786   2.132   2.220
  146SOL     MW 2226   5.787   2.217   2.242
  147SOL     OW 2227   5.966   0.757   0.316
  147SOL    HW1 2228   5.947   0.715   0.231
  147SOL    HW2 2229   6.060   0.775   0.312
  147SOL     MW 2230   5.976   0.754   0.304
  148SOL     OW 2231   5.984   0.839   3.808
  148SOL    HW1 2232   5.921   0.912   3.812
  148SOL    HW2 2233   6.053   0.864   3.869
  148SOL     MW 2234   5.984   0.852   3.816
  149SOL     OW 2235   5.572   4.885   1.535
  149SOL    HW1 2236   5.587   4.949   1.466
  149SOL    HW2 2237   5.568   4.937   1.615
  149SOL     MW 2238   5.574   4.900   1.536
  150SOL     OW 2239   5.780   1.921   5.922
  150SOL    HW1 2240   5.711   1.985   5.943
  150SOL    HW2 2241   5.765   1.849   5.983
  150SOL     MW 2242   5.769   1.920   5.933
  151SOL     OW 2243   1.823   5.089   5.555
  151SOL    HW1 2244   1.740   5.095   5.602
  151SOL    HW2 2245   1.818   5.156   5.487
  151SOL     MW 2246   1.812   5.098   5.552
  152SOL     OW 2247   6.192   5.142   5.950
  152SOL    HW1 2248   6.189   5.140   6.045
  152SOL    HW2 2249   6.275   5.099   5.928
  152SOL     MW 2250   6.202   5.136   5.959
  153SOL     OW 2251   1.941   0.500   1.684
  153SOL    HW1 2252   1.956   0.417   1.638
  153SOL    HW2 2253   1.907   0.558   1.616
  153SOL     MW 2254   1.938   0.496   1.669
  154SOL     OW 2255   0.746   2.218   3.589
  154SOL    HW1 2256   0.749   2.245   3.497
  154SOL    HW2 2257   0.741   2.300   3.638
  154SOL     MW 2258   0.746   2.232   3.583
  155SOL     OW 2259   5.828   1.719   0.182
  155SOL    HW1 2260   5.915   1.718   0.221
  155SOL    HW2 2261   5.833   1.786   0.114
  155SOL     MW 2262   5.840   1.728   0.178
  156SOL     OW 2263   5.705   0.117   0.211
  156SOL    HW1 2264   5.651   0.061   0.266
  156SOL    HW2 2265   5.771   0.153   0.271
  156SOL     MW 2266   5.707   0.114   0.226
  157SOL     OW 2267   1.393   0.256   5.713
  157SOL    HW1 2268   1.388   0.341   5.668
  157SOL    HW2 2269   1.479   0.221   5.687
  157SOL     MW 2270   1.404   0.262   5.704
  158SOL     OW 2271   6.136   2.377   5.769
  158SOL    HW1 2272   6.204   2.388   5.702
  158SOL    HW2 2273   6.175   2.317   5.833
  158SOL     MW 2274   6.150   2.371   5.768
  159SOL     OW 2275   0.082   2.347   0.481
  159SOL    HW1 2276   0.146   2.284   0.451
  159SOL    HW2 2277  -0.003   2.304   0.467
  159SOL     MW 2278   0.079   2.334   0.475
  160SOL     OW 2279   0.011   0.635   4.523
  160SOL    HW1 2280  -0.039   0.571   4.574
  160SOL    HW2 2281   0.086   0.657   4.578
  160SOL     MW 2282   0.014   0.630   4.537
  161SOL     OW 2283   5.430   6.074   1.621
  161SOL    HW1 2284   5.482   6.148   1.652
  161SOL    HW2 2285   5.457   6.062   1.530
  161SOL     MW 2286   5.440   6.082   1.613
  162SOL     OW 2287   5.433   1.124   0.680
  162SOL    HW1 2288   5.480   1.164   0.606
  162SOL    HW2 2289   5.478   1.041   0.695
  162SOL     MW 2290   5.445   1.119   0.672
  163SOL     OW 2291   3.876   0.221   5.329
  163SOL    HW1 2292   3.847   0.144   5.379
  163SOL    HW2 2293   3.808   0.287   5.345
  163SOL     MW 2294   3.863   0.219   5.337
  164SOL     OW 2295   0.967   0.980   2.882
  164SOL    HW1 2296   0.873   0.963   2.884
  164SOL    HW2 2297   1.007   0.895   2.862
  164SOL     MW 2298   0.960   0.967   2.880
  165SOL     OW 2299   5.927   0.919   3.330
  165SOL    HW1 2300   5.969   0.980   3.391
  165SOL    HW2 2301   5.905   0.972   3.254
  165SOL     MW 2302   5.930   0.934   3.328
  166SOL     OW 2303   3.520   5.870   1.292
  166SOL    HW1 2304   3.556   5.859   1.204
  166SOL    HW2 2305   3.549   5.957   1.318
  166SOL     MW 2306   3.528   5.880   1.284
  167SOL     OW 2307   0.603   6.191   2.267
  167SOL    HW1 2308   0.660   6.137   2.321
  167SOL    HW2 2309   0.658   6.264   2.239
  167SOL     MW 2310   0.617   6.194   2.270
  168SOL     OW 2311   1.902   5.926   5.596
  168SOL    HW1 2312   1.959   5.878   5.535
  168SOL    HW2 2313   1.841   5.860   5.628
  168SOL     MW 2314   1.902   5.911   5.592
  169SOL     OW 2315   5.791   1.040   0.177
  169SOL    HW1 2316   5.799   1.001   0.090
  169SOL    HW2 2317   5.881   1.067   0.199
  169SOL     MW 2318   5.804   1.038   0.169
  170SOL     OW 2319   6.251   1.261   1.811
  170SOL    HW1 2320   6.260   1.168   1.830
  170SOL    HW2 2321   6.278   1.271   1.720
  170SOL     MW 2322   6.255   1.251   1.802
  171SOL     OW 2323   1.266   0.513   2.079
  171SOL    HW1 2324   1.344   0.461   2.060
  171SOL    HW2 2325   1.300   0.598   2.107
  171SOL     MW 2326   1.281   0.517   2.080
  172SOL     OW 2327   1.150   1.404   1.027
  172SOL    HW1 2328   1.137   1.490   0.987
  172SOL    HW2 2329   1.244   1.397   1.042
  172SOL     MW 2330   1.160   1.414   1.024
  173SOL     OW 2331   0.275   1.438   1.084
  173SOL    HW1 2332   0.297   1.517   1.133
  173SOL    HW2 2333   0.330   1.370   1.124
  173SOL     MW 2334   0.285   1.439   1.096
  174SOL     OW 2335   1.233   0.686   5.842
  174SOL    HW1 2336   1.271   0.654   5.760
  174SOL    HW2 2337   1.255   0.619   5.906
  174SOL     MW 2338   1.241   0.674   5.839
  175SOL     OW 2339   5.589   0.539   5.319
  175SOL    HW1 2340   5.554   0.475   5.257
  175SOL    HW2 2341   5.684   0.528   5.313
  175SOL     MW 2342   5.597   0.529   5.310
  176SOL     OW 2343   1.217   2.290   1.232
  176SOL    HW1 2344   1.262   2.345   1.168
  176SOL    HW2 2345   1.254   2.203   1.218
  176SOL     MW 2346   1.228   2.286   1.222
  177SOL     OW 2347   2.750   2.402   0.926
  177SOL    HW1 2348   2.831   2.352   0.913
  177SOL    HW2 2349   2.734   2.443   0.841
  177SOL     MW 2350   2.759   2.401   0.913
  178SOL     OW 2351   5.563   0.385   0.236
  178SOL    HW1 2352   5.499   0.407   0.170
  178SOL    HW2 2353   5.584   0.293   0.221
  178SOL     MW 2354   5.558   0.376   0.226
  179SOL     OW 2355   1.470   0.441   0.893
  179SOL    HW1 2356   1.439   0.351   0.880
  179SOL    HW2 2357   1.545   0.433   0.951
  179SOL     MW 2358   1.476   0.429   0.899
  180SOL     OW 2359   0.104   1.396   2.221
  180SOL    HW1 2360   0.027   1.389   2.277
  180SOL    HW2 2361   0.153   1.315   2.238
  180SOL     MW 2362   0.100   1.385   2.230
  181SOL     OW 2363   3.483   5.966   5.694
  181SOL    HW1 2364   3.523   5.935   5.775
  181SOL    HW2 2365   3.555   5.967   5.631
  181SOL     MW 2366   3.497   5.962   5.696
  182SOL     OW 2367   1.721   6.000   3.281
  182SOL    HW1 2368   1.679   5.930   3.231
  182SOL    HW2 2369   1.651   6.039   3.332
  182SOL     MW 2370   1.707   5.996   3.281
  183SOL     OW 2371   1.882   2.394   3.066
  183SOL    HW1 2372   1.869   2.489   3.068
  183SOL    HW2 2373   1.857   2.368   2.978
  183SOL     MW 2374   1.877   2.403   3.055
  184SOL     OW 2375   2.889   1.510   1.656
  184SOL    HW1 2376   2.876   1.542   1.745
  184SOL    HW2 2377   2.823   1.555   1.604
  184SOL     MW 2378   2.879   1.520   1.661
  185SOL     OW 2379   1.123   4.939   0.266
  185SOL    HW1 2380   1.190   4.881   0.302
  185SOL    HW2 2381   1.099   4.996   0.338
  185SOL     MW 2382   1.128   4.939   0.280
  186SOL     OW 2383   2.611   6.003   0.565
  186SOL    HW1 2384   2.599   6.047   0.650
  186SOL    HW2 2385   2.553   5.928   0.569
  186SOL     MW 2386   2.602   5.999   0.577
  187SOL     OW 2387   1.131   5.688   1.577
  187SOL    HW1 2388   1.156   5.774   1.542
  187SOL    HW2 2389   1.213   5.638   1.578
  187SOL     MW 2390   1.145   5.693   1.573
  188SOL     OW 2391   1.378   2.023   6.143
  188SOL    HW1 2392   1.304   2.016   6.202
  188SOL    HW2 2393   1.358   1.963   6.071
  188SOL     MW 2394   1.366   2.015   6.141
  189SOL     OW 2395   2.486   0.056   2.195
  189SOL    HW1 2396   2.535   0.137   2.179
  189SOL    HW2 2397   2.528  -0.010   2.140
  189SOL     MW 2398   2.498   0.058   2.186
  190SOL     OW 2399   0.955   0.641   5.811
  190SOL    HW1 2400   1.044   0.661   5.840
  190SOL    HW2 2401   0.938   0.553   5.847
  190SOL     MW 2402   0.964   0.632   5.820
  191SOL     OW 2403   1.833   1.659   0.781
  191SOL    HW1 2404   1.834   1.579   0.833
  191SOL    HW2 2405   1.871   1.725   0.839
  191SOL     MW 2406   1.838   1.657   0.795
  192SOL     OW 2407   0.021   2.541   0.028
  192SOL    HW1 2408   0.077   2.474   0.066
  192SOL    HW2 2409  -0.021   2.582   0.104
  192SOL     MW 2410   0.022   2.538   0.043
  193SOL     OW 2411   1.674   2.713   6.076
  193SOL    HW1 2412   1.675   2.742   5.985
  193SOL    HW2 2413   1.656   2.793   6.126
  193SOL     MW 2414   1.672   2.727   6.071
  194SOL     OW 2415   0.120   0.741   5.672
  194SOL    HW1 2416   0.057   0.795   5.625
  194SOL    HW2 2417   0.072   0.709   5.748
  194SOL     MW 2418   0.106   0.744   5.676
  195SOL     OW 2419   1.786   1.941   0.130
  195SOL    HW1 2420   1.813   1.892   0.207
  195SOL    HW2 2421   1.839   2.021   0.132
  195SOL     MW 2422   1.796   1.945   0.140
  196SOL     OW 2423   0.101   2.144   1.362
  196SOL    HW1 2424   0.195   2.129   1.349
  196SOL    HW2 2425   0.087   2.130   1.456
  196SOL     MW 2426   0.111   2.140   1.372
  197SOL     OW 2427   1.144   2.227   0.947
  197SOL    HW1 2428   1.175   2.229   1.038
  197SOL    HW2 2429   1.063   2.278   0.949
  197SOL     MW 2430   1.138   2.234   0.959
  198SOL     OW 2431   3.571   0.554   0.630
  198SOL    HW1 2432   3.565   0.639   0.674
  198SOL    HW2 2433   3.664   0.545   0.608
  198SOL     MW 2434   3.582   0.564   0.633
  199SOL     OW 2435   5.660   2.678   6.076
  199SOL    HW1 2436   5.719   2.644   6.008
  199SOL    HW2 2437   5.574   2.679   6.034
  199SOL     MW 2438   5.657   2.674   6.062
  200SOL     OW 2439   6.020   1.137   5.901
  200SOL    HW1 2440   6.111   1.151   5.876
  200SOL    HW2 2441   5.985   1.078   5.835
  200SOL     MW 2442   6.027   1.132   5.889
  201SOL     OW 2443   6.096   2.686   1.996
  201SOL    HW1 2444   6.012   2.731   2.007
  201SOL    HW2 2445   6.110   2.641   2.080
  201SOL     MW 2446   6.087   2.686   2.009
  202SOL     OW 2447   6.035   1.045   0.311
  202SOL    HW1 2448   6.040   1.041   0.407
  202SOL    HW2 2449   6.005   0.959   0.284
  202SOL     MW 2450   6.032   1.034   0.320
  203SOL     OW 2451   6.217   0.522   6.228
  203SOL    HW1 2452   6.291   0.582   6.235
  203SOL    HW2 2453   6.226   0.483   6.141
  203SOL     MW 2454   6.228   0.525   6.217
  204SOL     OW 2455   6.224   3.903   5.825
  204SOL    HW1 2456   6.201   3.813   5.849
  204SOL    HW2 2457   6.148   3.955   5.851
  204SOL     MW 2458   6.211   3.898   5.831
  205SOL     OW 2459   1.472   1.562   2.936
  205SOL    HW1 2460   1.427   1.543   2.854
  205SOL    HW2 2461   1.564   1.542   2.918
  205SOL     MW 2462   1.478   1.557   2.924
  206SOL     OW 2463   5.086   2.100   5.973
  206SOL    HW1 2464   5.089   2.136   5.885
  206SOL    HW2 2465   5.175   2.115   6.008
  206SOL     MW 2466   5.098   2.107   5.966
  207SOL     OW 2467   6.064   5.109   6.201
  207SOL    HW1 2468   5.983   5.155   6.221
  207SOL    HW2 2469   6.099   5.084   6.287
  207SOL     MW 2470   6.058   5.112   6.215
  208SOL     OW 2471   0.422   1.164   2.079
  208SOL    HW1 2472   0.405   1.079   2.040
  208SOL    HW2 2473   0.459   1.217   2.008
  208SOL     MW 2474   0.425   1.160   2.065
  209SOL     OW 2475   2.054   1.941   3.595
  209SOL    HW1 2476   2.095   2.006   3.653
  209SOL    HW2 2477   2.000   1.888   3.654
  209SOL     MW 2478   2.052   1.943   3.610
  210SOL     OW 2479   5.729   2.519   2.864
  210SOL    HW1 2480   5.655   2.468   2.832
  210SOL    HW2 2481   5.764   2.467   2.936
  210SOL     MW 2482   5.724   2.506   2.869
  211SOL     OW 2483   1.460   4.313   6.087
  211SOL    HW1 2484   1.539   4.345   6.043
  211SOL    HW2 2485   1.446   4.376   6.158
  211SOL     MW 2486   1.468   4.325   6.090
  212SOL     OW 2487   0.325   0.997   3.823
  212SOL    HW1 2488   0.256   0.992   3.757
  212SOL    HW2 2489   0.286   0.960   3.902
  212SOL     MW 2490   0.311   0.992   3.825
  213SOL     OW 2491   1.010   2.535   1.579
  213SOL    HW1 2492   0.942   2.508   1.517
  213SOL    HW2 2493   0.978   2.617   1.616
  213SOL     MW 2494   0.997   2.542   1.576
  214SOL     OW 2495   0.430   2.875   0.358
  214SOL    HW1 2496   0.398   2.811   0.294
  214SOL    HW2 2497   0.362   2.942   0.361
  214SOL     MW 2498   0.418   2.876   0.350
  215SOL     OW 2499   3.178   0.475   0.338
  215SOL    HW1 2500   3.265   0.438   0.325
  215SOL    HW2 2501   3.189   0.569   0.323
  215SOL     MW 2502   3.190   0.483   0.334
  216SOL     OW 2503   1.997   4.889   3.572
  216SOL    HW1 2504   1.995   4.985   3.574
  216SOL    HW2 2505   2.013   4.867   3.480
  216SOL     MW 2506   1.999   4.899   3.561
  217SOL     OW 2507   0.728   5.793   0.548
  217SOL    HW1 2508   0.822   5.809   0.545
  217SOL    HW2 2509   0.716   5.737   0.625
  217SOL     MW 2510   0.738   5.788   0.558
  218SOL     OW 2511   0.130   2.648   6.085
  218SOL    HW1 2512   0.105   2.621   6.174
  218SOL    HW2 2513   0.046   2.667   6.042
  218SOL     MW 2514   0.116   2.647   6.091
  219SOL     OW 2515   3.073   1.233   2.036
  219SOL    HW1 2516   3.085   1.314   1.987
  219SOL    HW2 2517   3.050   1.168   1.970
  219SOL     MW 2518   3.072   1.235   2.022
  220SOL     OW 2519   6.140   6.195   0.873
  220SOL    HW1 2520   6.049   6.224   0.879
  220SOL    HW2 2521   6.135   6.100   0.869
  220SOL     MW 2522   6.128   6.187   0.873
  221SOL     OW 2523   1.572   5.874   5.384
  221SOL    HW1 2524   1.643   5.922   5.342
  221SOL    HW2 2525   1.568   5.909   5.473
  221SOL     MW 2526   1.580   5.885   5.390
  222SOL     OW 2527   2.917   0.329   5.473
  222SOL    HW1 2528   2.924   0.397   5.540
  222SOL    HW2 2529   3.001   0.332   5.426
  222SOL     MW 2530   2.929   0.338   5.476
  223SOL     OW 2531   5.014   1.786   0.632
  223SOL    HW1 2532   5.087   1.732   0.600
  223SOL    HW2 2533   4.977   1.826   0.554
  223SOL     MW 2534   5.019   1.784   0.618
  224SOL     OW 2535   1.297   2.547   4.313
  224SOL    HW1 2536   1.300   2.462   4.358
  224SOL    HW2 2537   1.363   2.600   4.358
  224SOL     MW 2538   1.305   2.543   4.325
  225SOL     OW 2539   5.459   1.268   5.599
  225SOL    HW1 2540   5.535   1.268   5.657
  225SOL    HW2 2541   5.396   1.209   5.642
  225SOL     MW 2542   5.460   1.260   5.612
  226SOL     OW 2543   0.705   5.991   5.806
  226SOL    HW1 2544   0.755   6.060   5.849
  226SOL    HW2 2545   0.735   5.992   5.715
  226SOL     MW 2546   0.715   6.000   5.800
  227SOL     OW 2547   1.911   5.741   2.489
  227SOL    HW1 2548   1.838   5.691   2.525
  227SOL    HW2 2549   1.952   5.682   2.425
  227SOL     MW 2550   1.907   5.727   2.485
  228SOL     OW 2551   3.146   2.238   5.065
  228SOL    HW1 2552   3.065   2.264   5.108
  228SOL    HW2 2553   3.119   2.198   4.983
  228SOL     MW 2554   3.132   2.236   5.060
  229SOL     OW 2555   0.144   1.990   0.086
  229SOL    HW1 2556   0.115   2.065   0.033
  229SOL    HW2 2557   0.224   1.960   0.043
  229SOL     MW 2558   0.150   1.995   0.074
  230SOL     OW 2559   6.009   1.274   1.504
  230SOL    HW1 2560   6.068   1.347   1.524
  230SOL    HW2 2561   6.066   1.196   1.506
  230SOL     MW 2562   6.024   1.273   1.507
  231SOL     OW 2563   0.896   2.337   1.018
  231SOL    HW1 2564   0.877   2.353   1.110
  231SOL    HW2 2565   0.892   2.241   1.009
  231SOL     MW 2566   0.893   2.327   1.028
  232SOL     OW 2567   5.527   2.529   1.900
  232SOL    HW1 2568   5.435   2.502   1.906
  232SOL    HW2 2569   5.539   2.587   1.976
  232SOL     MW 2570   5.517   2.533   1.911
  233SOL     OW 2571   1.370   1.056   1.108
  233SOL    HW1 2572   1.363   1.075   1.015
  233SOL    HW2 2573   1.442   1.112   1.139
  233SOL     MW 2574   1.378   1.066   1.100
  234SOL     OW 2575   5.967   5.992   5.195
  234SOL    HW1 2576   6.063   5.983   5.198
  234SOL    HW2 2577   5.951   6.082   5.224
  234SOL     MW 2578   5.977   6.002   5.199
  235SOL     OW 2579   0.234   0.146   2.068
  235SOL    HW1 2580   0.291   0.097   2.127
  235SOL    HW2 2581   0.269   0.235   2.069
  235SOL     MW 2582   0.245   0.151   2.076
  236SOL     OW 2583   1.003   1.459   1.513
  236SOL    HW1 2584   0.998   1.516   1.436
  236SOL    HW2 2585   0.982   1.372   1.479
  236SOL     MW 2586   0.999   1.455   1.499
  237SOL     OW 2587   1.087   0.866   1.920
  237SOL    HW1 2588   1.039   0.790   1.953
  237SOL    HW2 2589   1.019   0.926   1.891
  237SOL     MW 2590   1.072   0.864   1.921
  238SOL     OW 2591   2.543   2.180   6.006
  238SOL    HW1 2592   2.562   2.266   6.043
  238SOL    HW2 2593   2.592   2.119   6.061
  238SOL     MW 2594   2.551   2.183   6.018
  239SOL     OW 2595   5.714   1.836   1.237
  239SOL    HW1 2596   5.781   1.893   1.275
  239SOL    HW2 2597   5.757   1.751   1.227
  239SOL     MW 2598   5.728   1.832   1.241
  240SOL     OW 2599   1.187   5.847   5.511
  240SOL    HW1 2600   1.156   5.773   5.563
  240SOL    HW2 2601   1.247   5.807   5.447
  240SOL     MW 2602   1.191   5.832   5.509
  241SOL     OW 2603   1.130   2.890   1.252
  241SOL    HW1 2604   1.107   2.797   1.254
  241SOL    HW2 2605   1.218   2.894   1.290
  241SOL     MW 2606   1.138   2.879   1.257
  242SOL     OW 2607   2.059   2.388   1.813
  242SOL    HW1 2608   1.982   2.384   1.870
  242SOL    HW2 2609   2.128   2.423   1.869
  242SOL     MW 2610   2.058   2.392   1.828
  243SOL     OW 2611   3.229   4.624   0.757
  243SOL    HW1 2612   3.199   4.619   0.848
  243SOL    HW2 2613   3.258   4.535   0.737
  243SOL     MW 2614   3.229   4.612   0.766
  244SOL     OW 2615   0.933   6.092   2.162
  244SOL    HW1 2616   0.857   6.072   2.107
  244SOL    HW2 2617   0.897   6.101   2.250
  244SOL     MW 2618   0.918   6.091   2.166
  245SOL     OW 2619   0.548   2.158   3.212
  245SOL    HW1 2620   0.468   2.173   3.162
  245SOL    HW2 2621   0.517   2.121   3.295
  245SOL     MW 2622   0.534   2.155   3.217
  246SOL     OW 2623   0.142   0.856   1.426
  246SOL    HW1 2624   0.139   0.914   1.350
  246SOL    HW2 2625   0.096   0.777   1.397
  246SOL     MW 2626   0.136   0.853   1.412
  247SOL     OW 2627   0.755   2.107   1.725
  247SOL    HW1 2628   0.727   2.017   1.709
  247SOL    HW2 2629   0.850   2.104   1.717
  247SOL     MW 2630   0.764   2.095   1.722
  248SOL     OW 2631   0.577   3.112   6.160
  248SOL    HW1 2632   0.652   3.053   6.173
  248SOL    HW2 2633   0.568   3.118   6.065
  248SOL     MW 2634   0.586   3.105   6.150
  249SOL     OW 2635   2.002   0.094   1.102
  249SOL    HW1 2636   2.064   0.128   1.167
  249SOL    HW2 2637   2.000   0.000   1.118
  249SOL     MW 2638   2.010   0.087   1.112
  250SOL     OW 2639   0.782   0.827   0.530
  250SOL    HW1 2640   0.832   0.907   0.549
  250SOL    HW2 2641   0.695   0.859   0.506
  250SOL     MW 2642   0.777   0.841   0.529
  251SOL     OW 2643   3.219   5.079   0.860
  251SOL    HW1 2644   3.262   4.995   0.876
  251SOL    HW2 2645   3.261   5.140   0.921
  251SOL     MW 2646   3.230   5.076   0.870
  252SOL     OW 2647   4.843   5.833   1.204
  252SOL    HW1 2648   4.882   5.860   1.121
  252SOL    HW2 2649   4.813   5.744   1.189
  252SOL     MW 2650   4.844   5.825   1.192
  253SOL     OW 2651   1.007   0.864   5.182
  253SOL    HW1 2652   0.945   0.791   5.177
  253SOL    HW2 2653   1.088   0.830   5.144
  253SOL     MW 2654   1.010   0.850   5.177
  254SOL     OW 2655   0.615   2.181   1.268
  254SOL    HW1 2656   0.610   2.266   1.224
  254SOL    HW2 2657   0.595   2.201   1.360
  254SOL     MW 2658   0.612   2.194   1.274
  255SOL     OW 2659   0.836   5.634   2.687
  255SOL    HW1 2660   0.815   5.583   2.609
  255SOL    HW2 2661   0.931   5.640   2.688
  255SOL     MW 2662   0.845   5.629   2.677
  256SOL     OW 2663   1.250   0.974   2.241
  256SOL    HW1 2664   1.317   1.002   2.303
  256SOL    HW2 2665   1.277   0.885   2.215
  256SOL     MW 2666   1.262   0.966   2.245
  257SOL     OW 2667   2.429   0.079   0.355
  257SOL    HW1 2668   2.365   0.007   0.362
  257SOL    HW2 2669   2.425   0.106   0.264
  257SOL     MW 2670   2.420   0.073   0.344
  258SOL     OW 2671   0.851   2.042   1.012
  258SOL    HW1 2672   0.829   2.029   1.105
  258SOL    HW2 2673   0.767   2.039   0.967
  258SOL     MW 2674   0.837   2.040   1.018
  259SOL     OW 2675   1.451   0.992   0.570
  259SOL    HW1 2676   1.363   0.975   0.535
  259SOL    HW2 2677   1.437   1.019   0.660
  259SOL     MW 2678   1.438   0.993   0.577
  260SOL     OW 2679   2.106   1.784   1.392
  260SOL    HW1 2680   2.146   1.862   1.431
  260SOL    HW2 2681   2.179   1.726   1.372
  260SOL     MW 2682   2.120   1.787   1.395
  261SOL     OW 2683   6.153   2.658   5.954
  261SOL    HW1 2684   6.155   2.567   5.924
  261SOL    HW2 2685   6.109   2.655   6.038
  261SOL     MW 2686   6.147   2.646   5.961
  262SOL     OW 2687   5.145   1.548   0.497
  262SOL    HW1 2688   5.126   1.464   0.538
  262SOL    HW2 2689   5.235   1.540   0.466
  262SOL     MW 2690   5.154   1.536   0.498
  263SOL     OW 2691   1.355   3.768   1.431
  263SOL    HW1 2692   1.300   3.846   1.433
  263SOL    HW2 2693   1.444   3.802   1.422
  263SOL     MW 2694   1.360   3.782   1.430
  264SOL     OW 2695   0.757   0.741   1.444
  264SOL    HW1 2696   0.728   0.832   1.436
  264SOL    HW2 2697   0.737   0.717   1.534
  264SOL     MW 2698   0.751   0.750   1.455
  265SOL     OW 2699   0.691   5.133   5.663
  265SOL    HW1 2700   0.785   5.152   5.658
  265SOL    HW2 2701   0.680   5.055   5.609
  265SOL     MW 2702   0.702   5.126   5.655
  266SOL     OW 2703   1.485   6.194   0.145
  266SOL    HW1 2704   1.524   6.210   0.231
  266SOL    HW2 2705   1.503   6.274   0.095
  266SOL     MW 2706   1.492   6.207   0.150
  267SOL     OW 2707   6.105   5.746   0.616
  267SOL    HW1 2708   6.012   5.728   0.626
  267SOL    HW2 2709   6.130   5.787   0.699
  267SOL     MW 2710   6.097   5.749   0.628
  268SOL     OW 2711   5.469   5.998   0.852
  268SOL    HW1 2712   5.409   5.934   0.816
  268SOL    HW2 2713   5.500   6.048   0.776
  268SOL     MW 2714   5.465   5.996   0.838
  269SOL     OW 2715   1.958   0.037   5.683
  269SOL    HW1 2716   1.900  -0.022   5.730
  269SOL    HW2 2717   2.016   0.074   5.750
  269SOL     MW 2718   1.958   0.034   5.697
  270SOL     OW 2719   1.670   1.765   2.707
  270SOL    HW1 2720   1.668   1.678   2.746
  270SOL    HW2 2721   1.578   1.791   2.702
  270SOL     MW 2722   1.658   1.757   2.712
  271SOL     OW 2723   5.338   1.319   2.266
  271SOL    HW1 2724   5.336   1.273   2.350
  271SOL    HW2 2725   5.349   1.411   2.289
  271SOL     MW 2726   5.339   1.324   2.280
  272SOL     OW 2727   5.944   3.290   1.811
  272SOL    HW1 2728   6.016   3.293   1.749
  272SOL    HW2 2729   5.867   3.311   1.760
  272SOL     MW 2730   5.943   3.293   1.797
  273SOL     OW 2731   1.426   1.550   2.422
  273SOL    HW1 2732   1.515   1.522   2.444
  273SOL    HW2 2733   1.380   1.470   2.400
  273SOL     MW 2734   1.431   1.537   2.422
  274SOL     OW 2735   1.028   2.202   1.466
  274SOL    HW1 2736   1.034   2.207   1.562
  274SOL    HW2 2737   1.032   2.109   1.446
  274SOL     MW 2738   1.029   2.191   1.476
  275SOL     OW 2739   5.857   0.861   1.652
  275SOL    HW1 2740   5.767   0.829   1.640
  275SOL    HW2 2741   5.847   0.937   1.709
  275SOL     MW 2742   5.844   0.866   1.658
  276SOL     OW 2743   0.420   2.524   0.200
  276SOL    HW1 2744   0.507   2.499   0.168
  276SOL    HW2 2745   0.436   2.561   0.287
  276SOL     MW 2746   0.434   2.526   0.207
  277SOL     OW 2747   0.392   6.193   4.638
  277SOL    HW1 2748   0.425   6.263   4.581
  277SOL    HW2 2749   0.461   6.182   4.703
  277SOL     MW 2750   0.405   6.201   4.639
  278SOL     OW 2751   0.363   5.706   4.776
  278SOL    HW1 2752   0.284   5.755   4.751
  278SOL    HW2 2753   0.335   5.615   4.779
  278SOL     MW 2754   0.349   5.701   4.773
  279SOL     OW 2755   1.056   0.077   2.565
  279SOL    HW1 2756   1.109   0.155   2.584
  279SOL    HW2 2757   1.103   0.033   2.494
  279SOL     MW 2758   1.069   0.081   2.558
  280SOL     OW 2759   2.035   5.573   0.918
  280SOL    HW1 2760   2.067   5.533   0.998
  280SOL    HW2 2761   1.969   5.512   0.886
  280SOL     MW 2762   2.031   5.561   0.924
  281SOL     OW 2763   1.398   0.648   0.718
  281SOL    HW1 2764   1.392   0.564   0.763
  281SOL    HW2 2765   1.438   0.706   0.782
  281SOL     MW 2766   1.402   0.645   0.732
  282SOL     OW 2767   5.711   3.069   0.609
  282SOL    HW1 2768   5.761   3.085   0.689
  282SOL    HW2 2769   5.657   3.148   0.598
  282SOL     MW 2770   5.711   3.081   0.618
  283SOL     OW 2771   1.019   0.188   2.081
  283SOL    HW1 2772   0.976   0.266   2.116
  283SOL    HW2 2773   1.102   0.184   2.128
  283SOL     MW 2774   1.024   0.198   2.091
  284SOL     OW 2775   0.090   2.295   0.105
  284SOL    HW1 2776   0.059   2.279   0.194
  284SOL    HW2 2777   0.175   2.250   0.101
  284SOL     MW 2778   0.097   2.287   0.116
  285SOL     OW 2779   4.359   0.848   0.430
  285SOL    HW1 2780   4.426   0.900   0.385
  285SOL    HW2 2781   4.379   0.758   0.406
  285SOL     MW 2782   4.370   0.843   0.421
  286SOL     OW 2783   1.027   1.109   2.197
  286SOL    HW1 2784   1.111   1.064   2.203
  286SOL    HW2 2785   1.012   1.120   2.103
  286SOL     MW 2786   1.036   1.104   2.186
  287SOL     OW 2787   1.922   5.718   1.944
  287SOL    HW1 2788   1.865   5.788   1.911
  287SOL    HW2 2789   1.942   5.664   1.868
  287SOL     MW 2790   1.917   5.720   1.930
  288SOL     OW 2791   1.296   5.011   0.045
  288SOL    HW1 2792   1.241   4.976   0.115
  288SOL    HW2 2793   1.292   4.944  -0.024
  288SOL     MW 2794   1.288   4.998   0.045
  289SOL     OW 2795   1.199   0.845   1.293
  289SOL    HW1 2796   1.195   0.938   1.272
  289SOL    HW2 2797   1.178   0.801   1.211
  289SOL     MW 2798   1.196   0.851   1.280
  290SOL     OW 2799   6.268   0.196   4.586
  290SOL    HW1 2800   6.296   0.186   4.495
  290SOL    HW2 2801   6.320   0.131   4.635
  290SOL     MW 2802   6.279   0.186   4.581
  291SOL     OW 2803   5.636   1.265   5.264
  291SOL    HW1 2804   5.556   1.313   5.283
  291SOL    HW2 2805   5.609   1.196   5.203
  291SOL     MW 2806   5.622   1.262   5.258
  292SOL     OW 2807   1.011   2.014   1.729
  292SOL    HW1 2808   1.020   2.021   1.824
  292SOL    HW2 2809   1.001   1.920   1.713
  292SOL     MW 2810   1.011   2.003   1.739
  293SOL     OW 2811   0.407   6.220   0.924
  293SOL    HW1 2812   0.313   6.220   0.908
  293SOL    HW2 2813   0.417   6.172   1.006
  293SOL     MW 2814   0.396   6.214   0.933
  294SOL     OW 2815   6.073   2.038   2.092
  294SOL    HW1 2816   6.154   1.989   2.106
  294SOL    HW2 2817   6.077   2.111   2.154
  294SOL     MW 2818   6.084   2.041   2.101
  295SOL     OW 2819   0.750   1.997   3.744
  295SOL    HW1 2820   0.838   1.981   3.708
  295SOL    HW2 2821   0.723   2.080   3.703
  295SOL     MW 2822   0.758   2.006   3.734
  296SOL     OW 2823   5.047   1.414   2.605
  296SOL    HW1 2824   5.072   1.413   2.513
  296SOL    HW2 2825   5.084   1.333   2.641
  296SOL     MW 2826   5.055   1.404   2.598
  297SOL     OW 2827   5.570   5.702   1.805
  297SOL    HW1 2828   5.525   5.685   1.888
  297SOL    HW2 2829   5.642   5.759   1.829
  297SOL     MW 2830   5.573   5.707   1.819
  298SOL     OW 2831   0.526   2.218   1.931
  298SOL    HW1 2832   0.557   2.137   1.889
  298SOL    HW2 2833   0.440   2.195   1.966
  298SOL     MW 2834   0.519   2.205   1.930
  299SOL     OW 2835   2.071   5.761   5.468
  299SOL    HW1 2836   2.162   5.751   5.497
  299SOL    HW2 2837   2.077   5.772   5.373
  299SOL     MW 2838   2.084   5.761   5.460
  300SOL     OW 2839   4.836   0.975   2.690
  300SOL    HW1 2840   4.844   0.880   2.691
  300SOL    HW2 2841   4.766   0.993   2.753
  300SOL     MW 2842   4.828   0.965   2.698
  301SOL     OW 2843   0.311   3.505   1.024
  301SOL    HW1 2844   0.315   3.409   1.024
  301SOL    HW2 2845   0.312   3.529   1.116
  301SOL     MW 2846   0.312   3.496   1.036
  302SOL     OW 2847   0.899   6.246   6.094
  302SOL    HW1 2848   0.849   6.235   6.013
  302SOL    HW2 2849   0.880   6.167   6.145
  302SOL     MW 2850   0.890   6.235   6.090
  303SOL     OW 2851   5.088   3.995   1.304
  303SOL    HW1 2852   5.130   3.933   1.245
  303SOL    HW2 2853   5.142   4.074   1.298
  303SOL     MW 2854   5.100   3.997   1.295
  304SOL     OW 2855   6.062   1.095   0.569
  304SOL    HW1 2856   6.066   1.056   0.656
  304SOL    HW2 2857   6.141   1.149   0.563
  304SOL     MW 2858   6.073   1.097   0.579
  305SOL     OW 2859   1.326   2.069   1.146
  305SOL    HW1 2860   1.410   2.095   1.184
  305SOL    HW2 2861   1.293   2.001   1.206
  305SOL     MW 2862   1.333   2.064   1.159
  306SOL     OW 2863   1.926   1.019   5.100
  306SOL    HW1 2864   2.015   1.054   5.098
  306SOL    HW2 2865   1.892   1.032   5.011
  306SOL     MW 2866   1.933   1.025   5.089
  307SOL     OW 2867   0.052   0.920   1.100
  307SOL    HW1 2868   0.107   0.976   1.047
  307SOL    HW2 2869   0.037   0.842   1.047
  307SOL     MW 2870   0.057   0.917   1.087
  308SOL     OW 2871   2.946   1.992   1.773
  308SOL    HW1 2872   2.891   2.045   1.715
  308SOL    HW2 2873   2.957   1.909   1.726
  308SOL     MW 2874   2.940   1.988   1.759
  309SOL     OW 2875   0.622   0.257   0.412
  309SOL    HW1 2876   0.685   0.195   0.374
  309SOL    HW2 2877   0.579   0.296   0.336
  309SOL     MW 2878   0.625   0.254   0.397
  310SOL     OW 2879   0.860   0.354   6.277
  310SOL    HW1 2880   0.925   0.406   6.229
  310SOL    HW2 2881   0.873   0.378   6.369
  310SOL     MW 2882   0.870   0.364   6.283
  311SOL     OW 2883   5.794   5.846   1.813
  311SOL    HW1 2884   5.818   5.901   1.739
  311SOL    HW2 2885   5.859   5.775   1.812
  311SOL     MW 2886   5.805   5.844   1.804
  312SOL     OW 2887   1.837   0.499   0.837
  312SOL    HW1 2888   1.825   0.593   0.824
  312SOL    HW2 2889   1.898   0.473   0.768
  312SOL     MW 2890   1.843   0.507   0.827
  313SOL     OW 2891   4.286   5.582   0.711
  313SOL    HW1 2892   4.232   5.623   0.779
  313SOL    HW2 2893   4.376   5.607   0.734
  313SOL     MW 2894   4.291   5.591   0.723
  314SOL     OW 2895   0.200   0.902   1.674
  314SOL    HW1 2896   0.127   0.947   1.716
  314SOL    HW2 2897   0.172   0.892   1.583
  314SOL     MW 2898   0.187   0.907   1.668
  315SOL     OW 2899   0.821   5.405   4.363
  315SOL    HW1 2900   0.758   5.460   4.410
  315SOL    HW2 2901   0.835   5.331   4.421
  315SOL     MW 2902   0.814   5.403   4.376
  316SOL     OW 2903   2.009   2.512   0.202
  316SOL    HW1 2904   2.094   2.541   0.169
  316SOL    HW2 2905   1.960   2.485   0.124
  316SOL     MW 2906   2.013   2.512   0.188
  317SOL     OW 2907   0.196   2.681   0.774
  317SOL    HW1 2908   0.126   2.622   0.746
  317SOL    HW2 2909   0.222   2.649   0.861
  317SOL     MW 2910   0.190   2.669   0.782
  318SOL     OW 2911   3.339   2.777   0.807
  318SOL    HW1 2912   3.284   2.826   0.746
  318SOL    HW2 2913   3.423   2.823   0.805
  318SOL     MW 2914   3.343   2.789   0.799
  319SOL     OW 2915   1.494   6.060   0.765
  319SOL    HW1 2916   1.472   6.002   0.693
  319SOL    HW2 2917   1.420   6.052   0.825
  319SOL     MW 2918   1.482   6.052   0.764
  320SOL     OW 2919   1.045   1.364   5.177
  320SOL    HW1 2920   1.020   1.343   5.267
  320SOL    HW2 2921   1.028   1.284   5.128
  320SOL     MW 2922   1.040   1.351   5.182
  321SOL     OW 2923   3.766   0.920   1.687
  321SOL    HW1 2924   3.753   0.841   1.739
  321SOL    HW2 2925   3.679   0.960   1.681
  321SOL     MW 2926   3.753   0.915   1.693
  322SOL     OW 2927   0.819   1.446   0.444
  322SOL    HW1 2928   0.875   1.518   0.472
  322SOL    HW2 2929   0.834   1.438   0.350
  322SOL     MW 2930   0.828   1.454   0.436
  323SOL     OW 2931   1.475   3.289   1.464
  323SOL    HW1 2932   1.520   3.228   1.523
  323SOL    HW2 2933   1.444   3.359   1.521
  323SOL     MW 2934   1.477   3.290   1.479
  324SOL     OW 2935   0.139   5.293   2.923
  324SOL    HW1 2936   0.099   5.379   2.913
  324SOL    HW2 2937   0.220   5.310   2.971
  324SOL     MW 2938   0.144   5.306   2.928
  325SOL     OW 2939   0.943   0.980   1.101
  325SOL    HW1 2940   0.986   0.895   1.116
  325SOL    HW2 2941   0.994   1.042   1.152
  325SOL     MW 2942   0.955   0.977   1.109
  326SOL     OW 2943   3.082   0.196   6.275
  326SOL    HW1 2944   3.163   0.160   6.312
  326SOL    HW2 2945   3.025   0.121   6.265
  326SOL     MW 2946   3.085   0.182   6.279
  327SOL     OW 2947   1.434   1.426   1.625
  327SOL    HW1 2948   1.441   1.446   1.532
  327SOL    HW2 2949   1.524   1.434   1.658
  327SOL     MW 2950   1.446   1.430   1.618
  328SOL     OW 2951   1.178   5.942   1.483
  328SOL    HW1 2952   1.212   5.977   1.565
  328SOL    HW2 2953   1.241   5.973   1.417
  328SOL     MW 2954   1.190   5.951   1.485
  329SOL     OW 2955   2.407   0.426   2.183
  329SOL    HW1 2956   2.488   0.377   2.169
  329SOL    HW2 2957   2.337   0.361   2.172
  329SOL     MW 2958   2.408   0.412   2.180
  330SOL     OW 2959   0.454   1.528   0.093
  330SOL    HW1 2960   0.418   1.475   0.164
  330SOL    HW2 2961   0.378   1.569   0.053
  330SOL     MW 2962   0.440   1.527   0.097
  331SOL     OW 2963   1.098   0.501   0.483
  331SOL    HW1 2964   1.113   0.580   0.534
  331SOL    HW2 2965   1.138   0.431   0.534
  331SOL     MW 2966   1.105   0.502   0.496
  332SOL     OW 2967   1.299   0.024   6.062
  332SOL    HW1 2968   1.214   0.063   6.044
  332SOL    HW2 2969   1.293  -0.006   6.153
  332SOL     MW 2970   1.288   0.025   6.071
  333SOL     OW 2971   5.517   6.130   1.124
  333SOL    HW1 2972   5.608   6.102   1.113
  333SOL    HW2 2973   5.493   6.168   1.040
  333SOL     MW 2974   5.525   6.131   1.112
  334SOL     OW 2975   5.970   4.734   0.685
  334SOL    HW1 2976   5.955   4.691   0.769
  334SOL    HW2 2977   6.037   4.680   0.643
  334SOL     MW 2978   5.976   4.722   0.691
  335SOL     OW 2979   2.587   3.063   6.103
  335SOL    HW1 2980   2.580   2.998   6.033
  335SOL    HW2 2981   2.560   3.016   6.182
  335SOL     MW 2982   2.583   3.048   6.104
  336SOL     OW 2983   0.681   5.805   2.418
  336SOL    HW1 2984   0.589   5.806   2.391
  336SOL    HW2 2985   0.725   5.751   2.352
  336SOL     MW 2986   0.675   5.798   2.406
  337SOL     OW 2987   4.937   1.463   1.543
  337SOL    HW1 2988   4.901   1.402   1.480
  337SOL    HW2 2989   5.015   1.420   1.577
  337SOL     MW 2990   4.942   1.450   1.539
  338SOL     OW 2991   5.895   1.446   2.883
  338SOL    HW1 2992   5.906   1.360   2.923
  338SOL    HW2 2993   5.967   1.498   2.918
  338SOL     MW 2994   5.906   1.442   2.893
  339SOL     OW 2995   2.069   5.056   0.963
  339SOL    HW1 2996   2.122   4.978   0.975
  339SOL    HW2 2997   2.067   5.070   0.868
  339SOL     MW 2998   2.075   5.048   0.952
  340SOL     OW 2999   1.554   0.645   1.432
  340SOL    HW1 3000   1.490   0.713   1.454
  340SOL    HW2 3001   1.540   0.628   1.339
  340SOL     MW 3002   1.544   0.652   1.423
  341SOL     OW 3003   0.283   4.374   4.081
  341SOL    HW1 3004   0.374   4.365   4.109
  341SOL    HW2 3005   0.232   4.367   4.161
  341SOL     MW 3006   0.288   4.372   4.095
  342SOL     OW 3007   1.449   5.297   0.974
  342SOL    HW1 3008   1.491   5.333   0.896
  342SOL    HW2 3009   1.376   5.244   0.940
  342SOL     MW 3010   1.445   5.295   0.960
  343SOL     OW 3011   2.020   0.505   5.015
  343SOL    HW1 3012   2.080   0.478   4.945
  343SOL    HW2 3013   2.021   0.432   5.077
  343SOL     MW 3014   2.028   0.492   5.014
  344SOL     OW 3015   0.601   3.859   1.146
  344SOL    HW1 3016   0.628   3.923   1.080
  344SOL    HW2 3017   0.582   3.779   1.097
  344SOL     MW 3018   0.602   3.857   1.131
  345SOL     OW 3019   1.654   6.160   5.660
  345SOL    HW1 3020   1.612   6.243   5.639
  345SOL    HW2 3021   1.726   6.152   5.596
  345SOL     MW 3022   1.658   6.169   5.649
  346SOL     OW 3023   1.383   1.497   5.858
  346SOL    HW1 3024   1.356   1.405   5.858
  346SOL    HW2 3025   1.429   1.509   5.941
  346SOL     MW 3026   1.386   1.487   5.868
  347SOL     OW 3027   1.223   5.732   4.770
  347SOL    HW1 3028   1.269   5.776   4.698
  347SOL    HW2 3029   1.153   5.683   4.727
  347SOL     MW 3030   1.220   5.732   4.755
  348SOL     OW 3031   5.687   1.962   0.296
  348SOL    HW1 3032   5.613   1.902   0.287
  348SOL    HW2 3033   5.746   1.939   0.224
  348SOL     MW 3034   5.685   1.952   0.286
  349SOL     OW 3035   1.055   0.983   6.260
  349SOL    HW1 3036   1.130   0.958   6.205
  349SOL    HW2 3037   0.989   1.012   6.198
  349SOL     MW 3038   1.056   0.983   6.245
  350SOL     OW 3039   5.808   1.945   5.090
  350SOL    HW1 3040   5.897   1.931   5.124
  350SOL    HW2 3041   5.820   2.009   5.020
  350SOL     MW 3042   5.821   1.952   5.086
  351SOL     OW 3043   2.312   1.633   3.321
  351SOL    HW1 3044   2.229   1.647   3.365
  351SOL    HW2 3045   2.323   1.538   3.321
  351SOL     MW 3046   2.303   1.623   3.326
  352SOL     OW 3047   5.917   3.271   2.292
  352SOL    HW1 3048   6.001   3.294   2.332
  352SOL    HW2 3049   5.917   3.319   2.209
  352SOL     MW 3050   5.928   3.280   2.286
  353SOL     OW 3051   0.575   2.576   2.111
  353SOL    HW1 3052   0.614   2.490   2.124
  353SOL    HW2 3053   0.506   2.562   2.046
  353SOL     MW 3054   0.571   2.563   2.104
  354SOL     OW 3055   0.477   2.596   4.663
  354SOL    HW1 3056   0.401   2.580   4.719
  354SOL    HW2 3057   0.520   2.671   4.704
  354SOL     MW 3058   0.473   2.604   4.676
  355SOL     OW 3059   2.099   2.225   3.111
  355SOL    HW1 3060   2.046   2.147   3.094
  355SOL    HW2 3061   2.039   2.298   3.098
  355SOL     MW 3062   2.085   2.224   3.107
  356SOL     OW 3063   5.614   1.338   2.660
  356SOL    HW1 3064   5.518   1.332   2.668
  356SOL    HW2 3065   5.642   1.250   2.638
  356SOL     MW 3066   5.605   1.326   2.658
  357SOL     OW 3067   0.734   1.848   0.282
  357SOL    HW1 3068   0.801   1.781   0.269
  357SOL    HW2 3069   0.782   1.924   0.315
  357SOL     MW 3070   0.749   1.850   0.284
  358SOL     OW 3071   5.519   1.120   3.013
  358SOL    HW1 3072   5.470   1.113   3.095
  358SOL    HW2 3073   5.465   1.073   2.950
  358SOL     MW 3074   5.506   1.113   3.016
  359SOL     OW 3075   1.086   5.070   1.796
  359SOL    HW1 3076   1.008   5.021   1.822
  359SOL    HW2 3077   1.090   5.142   1.858
  359SOL     MW 3078   1.076   5.073   1.807
  360SOL     OW 3079   0.551   1.260   3.447
  360SOL    HW1 3080   0.516   1.286   3.532
  360SOL    HW2 3081   0.641   1.291   3.448
  360SOL     MW 3082   0.558   1.267   3.458
  361SOL     OW 3083   1.411   2.601   3.171
  361SOL    HW1 3084   1.413   2.669   3.239
  361SOL    HW2 3085   1.464   2.530   3.208
  361SOL     MW 3086   1.418   2.601   3.185
  362SOL     OW 3087   4.891   2.408   2.937
  362SOL    HW1 3088   4.909   2.469   3.009
  362SOL    HW2 3089   4.800   2.383   2.950
  362SOL     MW 3090   4.882   2.413   2.948
  363SOL     OW 3091   0.093   2.725   2.136
  363SOL    HW1 3092   0.097   2.820   2.128
  363SOL    HW2 3093   0.000   2.706   2.151
  363SOL     MW 3094   0.081   2.735   2.137
  364SOL     OW 3095   6.203   0.938   4.037
  364SOL    HW1 3096   6.235   1.026   4.014
  364SOL    HW2 3097   6.178   0.946   4.129
  364SOL     MW 3098   6.204   0.951   4.046
  365SOL     OW 3099   5.309   1.075   3.175
  365SOL    HW1 3100   5.324   0.981   3.166
  365SOL    HW2 3101   5.276   1.102   3.089
  365SOL     MW 3102   5.307   1.066   3.163
  366SOL     OW 3103   0.023   1.083   2.525
  366SOL    HW1 3104   0.045   1.174   2.544
  366SOL    HW2 3105   0.053   1.069   2.436
  366SOL     MW 3106   0.030   1.093   2.516
  367SOL     OW 3107   1.579   2.415   3.278
  367SOL    HW1 3108   1.671   2.438   3.266
  367SOL    HW2 3109   1.564   2.340   3.221
  367SOL     MW 3110   1.588   2.409   3.269
  368SOL     OW 3111   4.248   2.192   5.889
  368SOL    HW1 3112   4.161   2.179   5.927
  368SOL    HW2 3113   4.269   2.107   5.850
  368SOL     MW 3114   4.239   2.180   5.888
  369SOL     OW 3115   1.909   1.215   0.025
  369SOL    HW1 3116   1.974   1.237   0.092
  369SOL    HW2 3117   1.826   1.211   0.073
  369SOL     MW 3118   1.906   1.218   0.040
  370SOL     OW 3119   0.913   4.960   4.046
  370SOL    HW1 3120   0.821   4.942   4.030
  370SOL    HW2 3121   0.929   5.045   4.006
  370SOL     MW 3122   0.903   4.969   4.039
  371SOL     OW 3123   0.731   0.717   1.756
  371SOL    HW1 3124   0.739   0.738   1.849
  371SOL    HW2 3125   0.643   0.746   1.733
  371SOL     MW 3126   0.721   0.723   1.765
  372SOL     OW 3127   1.347   0.692   3.963
  372SOL    HW1 3128   1.289   0.768   3.956
  372SOL    HW2 3129   1.312   0.630   3.899
  372SOL     MW 3130   1.335   0.694   3.954
  373SOL     OW 3131   5.522   0.620   1.321
  373SOL    HW1 3132   5.505   0.538   1.273
  373SOL    HW2 3133   5.607   0.605   1.362
  373SOL     MW 3134   5.531   0.607   1.320
  374SOL     OW 3135   3.867   1.606   1.432
  374SOL    HW1 3136   3.892   1.517   1.454
  374SOL    HW2 3137   3.866   1.652   1.516
  374SOL     MW 3138   3.870   1.601   1.446
  375SOL     OW 3139   6.226   0.278   2.042
  375SOL    HW1 3140   6.262   0.349   2.096
  375SOL    HW2 3141   6.152   0.319   1.996
  375SOL     MW 3142   6.221   0.292   2.043
  376SOL     OW 3143   0.893   0.273   0.677
  376SOL    HW1 3144   0.862   0.337   0.613
  376SOL    HW2 3145   0.839   0.289   0.755
  376SOL     MW 3146   0.882   0.283   0.679
  377SOL     OW 3147   1.086   1.518   1.262
  377SOL    HW1 3148   1.147   1.488   1.329
  377SOL    HW2 3149   1.103   1.460   1.188
  377SOL     MW 3150   1.096   1.507   1.261
  378SOL     OW 3151   5.453   1.894   6.216
  378SOL    HW1 3152   5.362   1.868   6.203
  378SOL    HW2 3153   5.471   1.873   6.308
  378SOL     MW 3154   5.443   1.888   6.226
  379SOL     OW 3155   5.020   1.836   2.652
  379SOL    HW1 3156   5.020   1.883   2.736
  379SOL    HW2 3157   5.100   1.784   2.654
  379SOL     MW 3158   5.030   1.836   2.663
  380SOL     OW 3159   5.263   3.177   4.282
  380SOL    HW1 3160   5.339   3.154   4.228
  380SOL    HW2 3161   5.300   3.214   4.362
  380SOL     MW 3162   5.278   3.179   4.285
  381SOL     OW 3163   1.512   0.655   4.335
  381SOL    HW1 3164   1.420   0.667   4.315
  381SOL    HW2 3165   1.523   0.692   4.423
  381SOL     MW 3166   1.502   0.661   4.344
  382SOL     OW 3167   1.710   0.798   3.394
  382SOL    HW1 3168   1.683   0.729   3.454
  382SOL    HW2 3169   1.696   0.880   3.442
  382SOL     MW 3170   1.705   0.800   3.408
  383SOL     OW 3171   0.885   0.416   2.181
  383SOL    HW1 3172   0.903   0.502   2.143
  383SOL    HW2 3173   0.796   0.424   2.216
  383SOL     MW 3174   0.876   0.428   2.181
  384SOL     OW 3175   4.839   5.866   3.323
  384SOL    HW1 3176   4.785   5.835   3.251
  384SOL    HW2 3177   4.927   5.833   3.304
  384SOL     MW 3178   4.843   5.857   3.311
  385SOL     OW 3179   1.346   2.249   4.003
  385SOL    HW1 3180   1.281   2.318   4.014
  385SOL    HW2 3181   1.367   2.221   4.093
  385SOL     MW 3182   1.341   2.254   4.016
  386SOL     OW 3183   5.433   1.795   3.747
  386SOL    HW1 3184   5.395   1.854   3.812
  386SOL    HW2 3185   5.513   1.763   3.789
  386SOL     MW 3186   5.439   1.798   3.761
  387SOL     OW 3187   0.330   0.205   2.403
  387SOL    HW1 3188   0.324   0.126   2.349
  387SOL    HW2 3189   0.405   0.189   2.461
  387SOL     MW 3190   0.339   0.193   2.404
  388SOL     OW 3191   5.178   0.522   6.114
  388SOL    HW1 3192   5.151   0.612   6.098
  388SOL    HW2 3193   5.203   0.489   6.028
  388SOL     MW 3194   5.178   0.529   6.101
  389SOL     OW 3195   1.410   5.907   1.885
  389SOL    HW1 3196   1.478   5.854   1.843
  389SOL    HW2 3197   1.330   5.855   1.878
  389SOL     MW 3198   1.408   5.894   1.878
  390SOL     OW 3199   1.611   3.898   0.636
  390SOL    HW1 3200   1.524   3.892   0.595
  390SOL    HW2 3201   1.650   3.977   0.598
  390SOL     MW 3202   1.605   3.908   0.626
  391SOL     OW 3203   0.139   2.078   2.986
  391SOL    HW1 3204   0.199   2.143   3.024
  391SOL    HW2 3205   0.067   2.073   3.049
  391SOL     MW 3206   0.138   2.086   2.999
  392SOL     OW 3207   0.053   5.576   2.236
  392SOL    HW1 3208   0.016   5.594   2.323
  392SOL    HW2 3209   0.147   5.581   2.249
  392SOL     MW 3210   0.060   5.579   2.249
  393SOL     OW 3211   5.357   0.245   2.784
  393SOL    HW1 3212   5.265   0.228   2.766
  393SOL    HW2 3213   5.377   0.326   2.737
  393SOL     MW 3214   5.348   0.253   2.776
  394SOL     OW 3215   2.588   5.923   2.863
  394SOL    HW1 3216   2.586   5.961   2.951
  394SOL    HW2 3217   2.609   5.831   2.878
  394SOL     MW 3218   2.590   5.916   2.876
  395SOL     OW 3219   1.218   0.312   2.918
  395SOL    HW1 3220   1.144   0.276   2.869
  395SOL    HW2 3221   1.293   0.261   2.889
  395SOL     MW 3222   1.218   0.301   2.908
  396SOL     OW 3223   5.857   1.744   2.495
  396SOL    HW1 3224   5.813   1.660   2.481
  396SOL    HW2 3225   5.787   1.809   2.491
  396SOL     MW 3226   5.843   1.741   2.492
  397SOL     OW 3227   1.636   2.237   2.503
  397SOL    HW1 3228   1.710   2.178   2.493
  397SOL    HW2 3229   1.559   2.181   2.493
  397SOL     MW 3230   1.635   2.223   2.500
  398SOL     OW 3231   2.724   1.335   3.835
  398SOL    HW1 3232   2.678   1.349   3.918
  398SOL    HW2 3233   2.817   1.335   3.859
  398SOL     MW 3234   2.730   1.336   3.849
  399SOL     OW 3235   1.628   1.183   2.576
  399SOL    HW1 3236   1.672   1.110   2.533
  399SOL    HW2 3237   1.570   1.141   2.640
  399SOL     MW 3238   1.626   1.168   2.579
  400SOL     OW 3239   3.028   2.303   0.841
  400SOL    HW1 3240   3.028   2.247   0.763
  400SOL    HW2 3241   3.116   2.295   0.876
  400SOL     MW 3242   3.039   2.295   0.835
  401SOL     OW 3243   0.107   1.516   3.636
  401SOL    HW1 3244   0.144   1.497   3.722
  401SOL    HW2 3245   0.131   1.607   3.619
  401SOL     MW 3246   0.114   1.525   3.644
  402SOL     OW 3247   1.654   1.722   3.247
  402SOL    HW1 3248   1.585   1.768   3.199
  402SOL    HW2 3249   1.673   1.779   3.322
  402SOL     MW 3250   1.648   1.735   3.251
  403SOL     OW 3251   4.713   1.743   3.688
  403SOL    HW1 3252   4.698   1.653   3.717
  403SOL    HW2 3253   4.757   1.734   3.604
  403SOL     MW 3254   4.717   1.730   3.681
  404SOL     OW 3255   0.808   6.061   2.411
  404SOL    HW1 3256   0.772   5.974   2.431
  404SOL    HW2 3257   0.803   6.109   2.493
  404SOL     MW 3258   0.803   6.056   2.424
  405SOL     OW 3259   1.555   1.848   0.009
  405SOL    HW1 3260   1.508   1.905  -0.052
  405SOL    HW2 3261   1.640   1.891   0.022
  405SOL     MW 3262   1.560   1.861   0.003
  406SOL     OW 3263   3.080   0.412   4.674
  406SOL    HW1 3264   3.075   0.328   4.719
  406SOL    HW2 3265   3.007   0.463   4.710
  406SOL     MW 3266   3.070   0.408   4.684
  407SOL     OW 3267   1.912   1.561   2.466
  407SOL    HW1 3268   1.971   1.540   2.393
  407SOL    HW2 3269   1.833   1.511   2.447
  407SOL     MW 3270   1.910   1.552   2.454
  408SOL     OW 3271   2.131   1.077   2.969
  408SOL    HW1 3272   2.144   1.080   2.874
  408SOL    HW2 3273   2.050   1.028   2.981
  408SOL     MW 3274   2.122   1.071   2.959
  409SOL     OW 3275   1.811   2.717   2.219
  409SOL    HW1 3276   1.799   2.811   2.228
  409SOL    HW2 3277   1.902   2.701   2.244
  409SOL     MW 3278   1.821   2.727   2.223
  410SOL     OW 3279   4.985   1.177   2.798
  410SOL    HW1 3280   4.917   1.223   2.848
  410SOL    HW2 3281   4.950   1.088   2.786
  410SOL     MW 3282   4.972   1.171   2.803
  411SOL     OW 3283   1.249   2.407   1.485
  411SOL    HW1 3284   1.234   2.367   1.400
  411SOL    HW2 3285   1.163   2.438   1.513
  411SOL     MW 3286   1.236   2.406   1.478
  412SOL     OW 3287   6.043   0.173   1.599
  412SOL    HW1 3288   6.094   0.253   1.607
  412SOL    HW2 3289   6.100   0.104   1.635
  412SOL     MW 3290   6.057   0.174   1.605
  413SOL     OW 3291   1.129   1.966   2.881
  413SOL    HW1 3292   1.178   2.012   2.813
  413SOL    HW2 3293   1.104   2.035   2.943
  413SOL     MW 3294   1.132   1.981   2.881
  414SOL     OW 3295   0.456   1.030   4.175
  414SOL    HW1 3296   0.489   0.976   4.246
  414SOL    HW2 3297   0.526   1.030   4.109
  414SOL     MW 3298   0.469   1.023   4.176
  415SOL     OW 3299   3.151   5.764   4.625
  415SOL    HW1 3300   3.063   5.801   4.617
  415SOL    HW2 3301   3.207   5.823   4.574
  415SOL     MW 3302   3.147   5.776   4.618
  416SOL     OW 3303   0.435   1.163   3.234
  416SOL    HW1 3304   0.486   1.204   3.303
  416SOL    HW2 3305   0.398   1.085   3.274
  416SOL     MW 3306   0.437   1.158   3.248
  417SOL     OW 3307   0.231   5.988   2.186
  417SOL    HW1 3308   0.145   5.945   2.188
  417SOL    HW2 3309   0.260   5.979   2.095
  417SOL     MW 3310   0.224   5.981   2.174
  418SOL     OW 3311   0.951   4.986   2.885
  418SOL    HW1 3312   1.044   5.010   2.888
  418SOL    HW2 3313   0.950   4.903   2.836
  418SOL     MW 3314   0.963   4.978   2.879
  419SOL     OW 3315   2.271   5.728   2.835
  419SOL    HW1 3316   2.335   5.676   2.787
  419SOL    HW2 3317   2.279   5.816   2.799
  419SOL     MW 3318   2.280   5.733   2.824
  420SOL     OW 3319   5.252   2.476   3.928
  420SOL    HW1 3320   5.236   2.566   3.956
  420SOL    HW2 3321   5.214   2.472   3.840
  420SOL     MW 3322   5.245   2.487   3.920
  421SOL     OW 3323   2.720   1.543   1.405
  421SOL    HW1 3324   2.648   1.606   1.403
  421SOL    HW2 3325   2.677   1.458   1.413
  421SOL     MW 3326   2.705   1.541   1.406
  422SOL     OW 3327   0.315   0.845   0.316
  422SOL    HW1 3328   0.281   0.780   0.377
  422SOL    HW2 3329   0.400   0.870   0.351
  422SOL     MW 3330   0.321   0.840   0.328
  423SOL     OW 3331   0.946   1.480   3.685
  423SOL    HW1 3332   0.867   1.520   3.648
  423SOL    HW2 3333   0.913   1.420   3.752
  423SOL     MW 3334   0.932   1.478   3.689
  424SOL     OW 3335   1.514   1.063   3.028
  424SOL    HW1 3336   1.555   0.985   3.064
  424SOL    HW2 3337   1.474   1.034   2.946
  424SOL     MW 3338   1.514   1.050   3.022
  425SOL     OW 3339   1.826   1.922   4.320
  425SOL    HW1 3340   1.816   1.943   4.413
  425SOL    HW2 3341   1.906   1.967   4.293
  425SOL     MW 3342   1.835   1.930   4.329
  426SOL     OW 3343   1.790   1.909   1.382
  426SOL    HW1 3344   1.805   1.937   1.472
  426SOL    HW2 3345   1.874   1.925   1.338
  426SOL     MW 3346   1.803   1.915   1.388
  427SOL     OW 3347   1.495   4.782   2.910
  427SOL    HW1 3348   1.531   4.731   2.837
  427SOL    HW2 3349   1.532   4.870   2.897
  427SOL     MW 3350   1.505   4.787   2.899
  428SOL     OW 3351   1.924   6.188   3.275
  428SOL    HW1 3352   1.848   6.130   3.273
  428SOL    HW2 3353   1.996   6.132   3.304
  428SOL     MW 3354   1.923   6.173   3.278
  429SOL     OW 3355   1.908   2.702   4.173
  429SOL    HW1 3356   1.887   2.614   4.142
  429SOL    HW2 3357   1.840   2.722   4.236
  429SOL     MW 3358   1.897   2.693   4.177
  430SOL     OW 3359   0.133   1.808   3.939
  430SOL    HW1 3360   0.223   1.827   3.915
  430SOL    HW2 3361   0.126   1.713   3.932
  430SOL     MW 3362   0.143   1.798   3.935
  431SOL     OW 3363   2.900   5.037   5.210
  431SOL    HW1 3364   2.954   5.107   5.247
  431SOL    HW2 3365   2.918   4.961   5.266
  431SOL     MW 3366   2.909   5.036   5.222
  432SOL     OW 3367   4.694   1.956   0.759
  432SOL    HW1 3368   4.690   1.929   0.851
  432SOL    HW2 3369   4.624   2.021   0.750
  432SOL     MW 3370   4.685   1.961   0.770
  433SOL     OW 3371   0.602   1.076   2.570
  433SOL    HW1 3372   0.677   1.125   2.537
  433SOL    HW2 3373   0.631   1.040   2.653
  433SOL     MW 3374   0.615   1.078   2.576
  434SOL     OW 3375   4.353   1.895   0.854
  434SOL    HW1 3376   4.397   1.825   0.806
  434SOL    HW2 3377   4.357   1.867   0.946
  434SOL     MW 3378   4.359   1.882   0.860
  435SOL     OW 3379   0.486   0.784   3.166
  435SOL    HW1 3380   0.562   0.839   3.148
  435SOL    HW2 3381   0.494   0.761   3.259
  435SOL     MW 3382   0.496   0.788   3.176
  436SOL     OW 3383   0.436   0.563   4.016
  436SOL    HW1 3384   0.402   0.516   4.092
  436SOL    HW2 3385   0.361   0.609   3.980
  436SOL     MW 3386   0.422   0.563   4.021
  437SOL     OW 3387   2.810   0.052   0.042
  437SOL    HW1 3388   2.774   0.096   0.119
  437SOL    HW2 3389   2.788  -0.040   0.054
  437SOL     MW 3390   2.802   0.046   0.053
  438SOL     OW 3391   0.606   1.351   2.240
  438SOL    HW1 3392   0.613   1.430   2.186
  438SOL    HW2 3393   0.543   1.295   2.193
  438SOL     MW 3394   0.599   1.354   2.227
  439SOL     OW 3395   4.666   0.797   4.417
  439SOL    HW1 3396   4.592   0.823   4.362
  439SOL    HW2 3397   4.698   0.879   4.454
  439SOL     MW 3398   4.660   0.811   4.414
  440SOL     OW 3399   0.236   1.666   4.188
  440SOL    HW1 3400   0.171   1.715   4.138
  440SOL    HW2 3401   0.290   1.734   4.229
  440SOL     MW 3402   0.235   1.681   4.187
  441SOL     OW 3403   2.564   0.362   4.383
  441SOL    HW1 3404   2.646   0.384   4.427
  441SOL    HW2 3405   2.522   0.298   4.440
  441SOL     MW 3406   2.569   0.356   4.396
  442SOL     OW 3407   2.479   1.117   4.628
  442SOL    HW1 3408   2.485   1.212   4.618
  442SOL    HW2 3409   2.564   1.084   4.600
  442SOL     MW 3410   2.491   1.125   4.623
  443SOL     OW 3411   3.195   0.785   1.246
  443SOL    HW1 3412   3.133   0.715   1.268
  443SOL    HW2 3413   3.251   0.746   1.178
  443SOL     MW 3414   3.194   0.771   1.240
  444SOL     OW 3415   1.820   2.263   2.843
  444SOL    HW1 3416   1.768   2.184   2.849
  444SOL    HW2 3417   1.861   2.259   2.756
  444SOL     MW 3418   1.819   2.253   2.833
  445SOL     OW 3419   0.104   1.365   2.614
  445SOL    HW1 3420   0.194   1.394   2.623
  445SOL    HW2 3421   0.063   1.430   2.555
  445SOL     MW 3422   0.110   1.377   2.607
  446SOL     OW 3423   0.317   0.298   3.748
  446SOL    HW1 3424   0.393   0.344   3.783
  446SOL    HW2 3425   0.348   0.260   3.665
  446SOL     MW 3426   0.330   0.299   3.742
  447SOL     OW 3427   5.487   2.427   2.771
  447SOL    HW1 3428   5.453   2.403   2.685
  447SOL    HW2 3429   5.435   2.503   2.797
  447SOL     MW 3430   5.476   2.434   2.764
  448SOL     OW 3431   1.625   2.092   3.387
  448SOL    HW1 3432   1.595   2.015   3.434
  448SOL    HW2 3433   1.719   2.076   3.372
  448SOL     MW 3434   1.633   2.080   3.391
  449SOL     OW 3435   1.196   1.969   3.796
  449SOL    HW1 3436   1.155   2.005   3.874
  449SOL    HW2 3437   1.169   2.028   3.725
  449SOL     MW 3438   1.187   1.981   3.797
  450SOL     OW 3439   5.092   2.209   5.733
  450SOL    HW1 3440   5.096   2.292   5.780
  450SOL    HW2 3441   5.001   2.200   5.708
  450SOL     MW 3442   5.081   2.218   5.736
  451SOL     OW 3443   0.831   0.205   4.100
  451SOL    HW1 3444   0.871   0.139   4.156
  451SOL    HW2 3445   0.886   0.282   4.109
  451SOL     MW 3446   0.843   0.206   4.108
  452SOL     OW 3447   2.620   2.905   0.778
  452SOL    HW1 3448   2.560   2.900   0.852
  452SOL    HW2 3449   2.707   2.891   0.817
  452SOL     MW 3450   2.624   2.903   0.793
  453SOL     OW 3451   1.669   4.908   3.431
  453SOL    HW1 3452   1.699   4.965   3.502
  453SOL    HW2 3453   1.695   4.820   3.459
  453SOL     MW 3454   1.676   4.904   3.444
  454SOL     OW 3455   2.767   0.883   3.222
  454SOL    HW1 3456   2.738   0.885   3.313
  454SOL    HW2 3457   2.721   0.956   3.180
  454SOL     MW 3458   2.757   0.893   3.228
  455SOL     OW 3459   3.764   0.850   2.741
  455SOL    HW1 3460   3.696   0.887   2.684
  455SOL    HW2 3461   3.718   0.824   2.821
  455SOL     MW 3462   3.749   0.851   2.744
  456SOL     OW 3463   5.903   0.116   2.136
  456SOL    HW1 3464   5.812   0.108   2.165
  456SOL    HW2 3465   5.953   0.063   2.198
  456SOL     MW 3466   5.898   0.108   2.148
  457SOL     OW 3467   5.825   1.681   3.749
  457SOL    HW1 3468   5.844   1.588   3.731
  457SOL    HW2 3469   5.891   1.706   3.813
  457SOL     MW 3470   5.836   1.672   3.755
  458SOL     OW 3471   0.530   2.348   0.870
  458SOL    HW1 3472   0.573   2.263   0.877
  458SOL    HW2 3473   0.478   2.342   0.791
  458SOL     MW 3474   0.529   2.336   0.861
  459SOL     OW 3475   2.632   1.417   1.926
  459SOL    HW1 3476   2.558   1.469   1.895
  459SOL    HW2 3477   2.596   1.364   1.996
  459SOL     MW 3478   2.618   1.417   1.931
  460SOL     OW 3479   0.452   2.085   2.282
  460SOL    HW1 3480   0.509   2.150   2.242
  460SOL    HW2 3481   0.456   2.009   2.224
  460SOL     MW 3482   0.460   2.084   2.270
  461SOL     OW 3483   0.205   2.189   2.217
  461SOL    HW1 3484   0.209   2.285   2.221
  461SOL    HW2 3485   0.290   2.161   2.249
  461SOL     MW 3486   0.216   2.198   2.222
  462SOL     OW 3487   1.698   2.671   1.953
  462SOL    HW1 3488   1.750   2.705   2.026
  462SOL    HW2 3489   1.631   2.617   1.994
  462SOL     MW 3490   1.696   2.669   1.968
  463SOL     OW 3491   1.191   2.938   3.427
  463SOL    HW1 3492   1.136   2.961   3.502
  463SOL    HW2 3493   1.228   2.853   3.450
  463SOL     MW 3494   1.189   2.930   3.440
  464SOL     OW 3495   0.054   2.438   0.737
  464SOL    HW1 3496   0.066   2.400   0.651
  464SOL    HW2 3497   0.047   2.363   0.796
  464SOL     MW 3498   0.054   2.424   0.734
  465SOL     OW 3499   2.767   0.149   1.676
  465SOL    HW1 3500   2.859   0.152   1.702
  465SOL    HW2 3501   2.724   0.215   1.729
  465SOL     MW 3502   2.773   0.158   1.686
  466SOL     OW 3503   1.303   1.805   0.699
  466SOL    HW1 3504   1.386   1.758   0.707
  466SOL    HW2 3505   1.313   1.882   0.755
  466SOL     MW 3506   1.315   1.809   0.707
  467SOL     OW 3507   1.066   1.170   3.299
  467SOL    HW1 3508   1.105   1.250   3.334
  467SOL    HW2 3509   1.138   1.109   3.292
  467SOL     MW 3510   1.080   1.173   3.302
  468SOL     OW 3511   4.764   1.586   0.424
  468SOL    HW1 3512   4.837   1.553   0.371
  468SOL    HW2 3513   4.780   1.551   0.511
  468SOL     MW 3514   4.775   1.577   0.428
  469SOL     OW 3515   1.493   4.767   3.967
  469SOL    HW1 3516   1.556   4.820   4.016
  469SOL    HW2 3517   1.493   4.682   4.012
  469SOL     MW 3518   1.501   4.763   3.979
  470SOL     OW 3519   6.269   2.865   1.779
  470SOL    HW1 3520   6.348   2.916   1.799
  470SOL    HW2 3521   6.224   2.857   1.863
  470SOL     MW 3522   6.274   2.871   1.792
  471SOL     OW 3523   3.446   0.814   2.443
  471SOL    HW1 3524   3.432   0.749   2.512
  471SOL    HW2 3525   3.379   0.880   2.458
  471SOL     MW 3526   3.436   0.814   2.454
  472SOL     OW 3527   1.332   1.543   2.074
  472SOL    HW1 3528   1.262   1.485   2.046
  472SOL    HW2 3529   1.289   1.626   2.094
  472SOL     MW 3530   1.318   1.546   2.073
  473SOL     OW 3531   1.628   0.502   3.413
  473SOL    HW1 3532   1.618   0.429   3.351
  473SOL    HW2 3533   1.601   0.466   3.497
  473SOL     MW 3534   1.623   0.488   3.416
  474SOL     OW 3535   0.280   1.373   3.228
  474SOL    HW1 3536   0.262   1.353   3.320
  474SOL    HW2 3537   0.336   1.300   3.199
  474SOL     MW 3538   0.285   1.361   3.236
  475SOL     OW 3539   0.689   1.949   0.656
  475SOL    HW1 3540   0.615   1.918   0.603
  475SOL    HW2 3541   0.731   2.015   0.601
  475SOL     MW 3542   0.685   1.953   0.642
  476SOL     OW 3543   2.990   0.860   3.518
  476SOL    HW1 3544   3.031   0.784   3.477
  476SOL    HW2 3545   2.961   0.914   3.445
  476SOL     MW 3546   2.991   0.857   3.504
  477SOL     OW 3547   0.039   1.304   3.078
  477SOL    HW1 3548   0.121   1.310   3.127
  477SOL    HW2 3549   0.046   1.373   3.011
  477SOL     MW 3550   0.050   1.314   3.076
  478SOL     OW 3551   0.158   2.805   4.396
  478SOL    HW1 3552   0.160   2.900   4.387
  478SOL    HW2 3553   0.211   2.787   4.474
  478SOL     MW 3554   0.165   2.815   4.405
  479SOL     OW 3555   2.890   1.359   2.911
  479SOL    HW1 3556   2.852   1.290   2.857
  479SOL    HW2 3557   2.870   1.440   2.866
  479SOL     MW 3558   2.883   1.360   2.899
  480SOL     OW 3559   0.875   1.639   1.106
  480SOL    HW1 3560   0.809   1.666   1.170
  480SOL    HW2 3561   0.937   1.585   1.156
  480SOL     MW 3562   0.875   1.636   1.121
  481SOL     OW 3563   6.232   6.228   4.372
  481SOL    HW1 3564   6.184   6.227   4.455
  481SOL    HW2 3565   6.209   6.144   4.331
  481SOL     MW 3566   6.223   6.217   4.377
  482SOL     OW 3567   6.131   3.175   3.536
  482SOL    HW1 3568   6.169   3.168   3.448
  482SOL    HW2 3569   6.198   3.137   3.594
  482SOL     MW 3570   6.145   3.169   3.532
  483SOL     OW 3571   1.533   0.169   4.460
  483SOL    HW1 3572   1.490   0.090   4.492
  483SOL    HW2 3573   1.467   0.238   4.469
  483SOL     MW 3574   1.519   0.168   4.465
  484SOL     OW 3575   1.916   0.527   2.550
  484SOL    HW1 3576   1.919   0.466   2.477
  484SOL    HW2 3577   1.990   0.502   2.606
  484SOL     MW 3578   1.926   0.516   2.548
  485SOL     OW 3579   5.071   5.594   2.932
  485SOL    HW1 3580   5.137   5.527   2.917
  485SOL    HW2 3581   5.034   5.572   3.018
  485SOL     MW 3582   5.074   5.582   2.941
  486SOL     OW 3583   1.573   2.581   2.905
  486SOL    HW1 3584   1.573   2.506   2.846
  486SOL    HW2 3585   1.492   2.574   2.954
  486SOL     MW 3586   1.563   2.571   2.904
  487SOL     OW 3587   1.037   6.269   2.821
  487SOL    HW1 3588   1.071   6.301   2.738
  487SOL    HW2 3589   1.085   6.187   2.836
  487SOL     MW 3590   1.048   6.262   2.812
  488SOL     OW 3591   3.467   0.253   1.897
  488SOL    HW1 3592   3.536   0.292   1.845
  488SOL    HW2 3593   3.431   0.183   1.842
  488SOL     MW 3594   3.471   0.249   1.884
  489SOL     OW 3595   0.992   2.187   2.826
  489SOL    HW1 3596   1.016   2.104   2.784
  489SOL    HW2 3597   0.898   2.195   2.810
  489SOL     MW 3598   0.983   2.177   2.819
  490SOL     OW 3599   1.310   1.238   2.715
  490SOL    HW1 3600   1.218   1.212   2.709
  490SOL    HW2 3601   1.309   1.321   2.763
  490SOL     MW 3602   1.298   1.245   2.720
  491SOL     OW 3603   2.603   2.579   4.613
  491SOL    HW1 3604   2.609   2.637   4.537
  491SOL    HW2 3605   2.509   2.572   4.630
  491SOL     MW 3606   2.592   2.586   4.605
  492SOL     OW 3607   1.551   1.903   2.285
  492SOL    HW1 3608   1.601   1.895   2.203
  492SOL    HW2 3609   1.463   1.925   2.256
  492SOL     MW 3610   1.546   1.905   2.270
  493SOL     OW 3611   0.275   1.046   0.057
  493SOL    HW1 3612   0.285   1.017   0.148
  493SOL    HW2 3613   0.241   1.135   0.064
  493SOL     MW 3614   0.272   1.054   0.070
  494SOL     OW 3615   1.719   1.634   4.159
  494SOL    HW1 3616   1.802   1.658   4.202
  494SOL    HW2 3617   1.652   1.663   4.220
  494SOL     MW 3618   1.721   1.641   4.173
  495SOL     OW 3619   5.057   1.429   3.076
  495SOL    HW1 3620   5.020   1.467   2.996
  495SOL    HW2 3621   4.995   1.454   3.145
  495SOL     MW 3622   5.044   1.437   3.074
  496SOL     OW 3623   0.558   1.832   3.608
  496SOL    HW1 3624   0.496   1.807   3.676
  496SOL    HW2 3625   0.625   1.883   3.654
  496SOL     MW 3626   0.559   1.835   3.623
  497SOL     OW 3627   0.337   1.926   3.457
  497SOL    HW1 3628   0.407   1.864   3.477
  497SOL    HW2 3629   0.374   2.012   3.479
  497SOL     MW 3630   0.351   1.929   3.462
  498SOL     OW 3631   0.547   2.208   1.593
  498SOL    HW1 3632   0.480   2.140   1.591
  498SOL    HW2 3633   0.614   2.174   1.652
  498SOL     MW 3634   0.547   2.195   1.600
  499SOL     OW 3635   4.417   0.964   3.341
  499SOL    HW1 3636   4.488   0.901   3.353
  499SOL    HW2 3637   4.393   0.956   3.249
  499SOL     MW 3638   4.423   0.955   3.331
  500SOL     OW 3639   5.313   1.977   3.247
  500SOL    HW1 3640   5.356   1.974   3.162
  500SOL    HW2 3641   5.311   2.070   3.270
  500SOL     MW 3642   5.318   1.989   3.239
  501SOL     OW 3643   0.039   2.104   2.433
  501SOL    HW1 3644   0.072   2.140   2.351
  501SOL    HW2 3645   0.025   2.011   2.416
  501SOL     MW 3646   0.042   2.097   2.420
  502SOL     OW 3647   1.439   0.671   6.221
  502SOL    HW1 3648   1.535   0.680   6.226
  502SOL    HW2 3649   1.407   0.706   6.304
  502SOL     MW 3650   1.447   0.677   6.232
  503SOL     OW 3651   1.303   1.025   1.932
  503SOL    HW1 3652   1.227   0.970   1.914
  503SOL    HW2 3653   1.300   1.040   2.027
  503SOL     MW 3654   1.293   1.020   1.942
  504SOL     OW 3655   1.667   2.844   1.395
  504SOL    HW1 3656   1.659   2.881   1.307
  504SOL    HW2 3657   1.751   2.798   1.394
  504SOL     MW 3658   1.677   2.843   1.384
  505SOL     OW 3659   6.060   2.162   2.908
  505SOL    HW1 3660   6.095   2.136   2.823
  505SOL    HW2 3661   6.109   2.108   2.971
  505SOL     MW 3662   6.071   2.152   2.905
  506SOL     OW 3663   2.789   2.717   0.067
  506SOL    HW1 3664   2.809   2.811   0.070
  506SOL    HW2 3665   2.836   2.685  -0.010
  506SOL     MW 3666   2.798   2.725   0.058
  507SOL     OW 3667   0.927   4.650   3.636
  507SOL    HW1 3668   0.972   4.662   3.719
  507SOL    HW2 3669   0.972   4.576   3.594
  507SOL     MW 3670   0.939   4.642   3.641
  508SOL     OW 3671   0.755   2.895   3.568
  508SOL    HW1 3672   0.734   2.981   3.534
  508SOL    HW2 3673   0.732   2.834   3.498
  508SOL     MW 3674   0.749   2.898   3.555
  509SOL     OW 3675   4.617   3.740   4.946
  509SOL    HW1 3676   4.616   3.760   4.852
  509SOL    HW2 3677   4.637   3.824   4.988
  509SOL     MW 3678   4.620   3.753   4.939
  510SOL     OW 3679   0.107   1.893   0.922
  510SOL    HW1 3680   0.133   1.807   0.888
  510SOL    HW2 3681   0.024   1.912   0.879
  510SOL     MW 3682   0.100   1.884   0.913
  511SOL     OW 3683   6.262   0.685   2.521
  511SOL    HW1 3684   6.346   0.727   2.541
  511SOL    HW2 3685   6.253   0.695   2.426
  511SOL     MW 3686   6.272   0.692   2.511
  512SOL     OW 3687   3.807   1.328   3.220
  512SOL    HW1 3688   3.834   1.327   3.311
  512SOL    HW2 3689   3.733   1.388   3.217
  512SOL     MW 3690   3.801   1.336   3.231
  513SOL     OW 3691   1.141   0.376   0.735
  513SOL    HW1 3692   1.059   0.330   0.718
  513SOL    HW2 3693   1.206   0.306   0.739
  513SOL     MW 3694   1.139   0.361   0.733
  514SOL     OW 3695   1.096   1.698   2.729
  514SOL    HW1 3696   1.003   1.676   2.732
  514SOL    HW2 3697   1.101   1.785   2.769
  514SOL     MW 3698   1.085   1.706   2.735
  515SOL     OW 3699   4.828   2.219   4.492
  515SOL    HW1 3700   4.841   2.153   4.561
  515SOL    HW2 3701   4.820   2.168   4.411
  515SOL     MW 3702   4.829   2.204   4.491
  516SOL     OW 3703   0.395   4.128   1.959
  516SOL    HW1 3704   0.399   4.217   1.995
  516SOL    HW2 3705   0.359   4.075   2.029
  516SOL     MW 3706   0.391   4.133   1.972
  517SOL     OW 3707   1.258   2.554   2.527
  517SOL    HW1 3708   1.193   2.484   2.531
  517SOL    HW2 3709   1.265   2.576   2.434
  517SOL     MW 3710   1.250   2.548   2.516
  518SOL     OW 3711   1.642   0.837   2.120
  518SOL    HW1 3712   1.737   0.833   2.105
  518SOL    HW2 3713   1.604   0.842   2.033
  518SOL     MW 3714   1.649   0.837   2.107
  519SOL     OW 3715   1.460   0.263   1.793
  519SOL    HW1 3716   1.434   0.332   1.731
  519SOL    HW2 3717   1.381   0.212   1.806
  519SOL     MW 3718   1.447   0.266   1.787
  520SOL     OW 3719   0.083   4.875   5.322
  520SOL    HW1 3720  -0.009   4.891   5.304
  520SOL    HW2 3721   0.122   4.962   5.332
  520SOL     MW 3722   0.076   4.888   5.321
  521SOL     OW 3723   0.288   1.638   1.945
  521SOL    HW1 3724   0.261   1.550   1.972
  521SOL    HW2 3725   0.211   1.675   1.901
  521SOL     MW 3726   0.275   1.632   1.943
  522SOL     OW 3727   5.964   0.410   2.792
  522SOL    HW1 3728   5.995   0.500   2.804
  522SOL    HW2 3729   6.017   0.358   2.853
  522SOL     MW 3730   5.975   0.415   2.802
  523SOL     OW 3731   6.112   6.142   3.184
  523SOL    HW1 3732   6.172   6.082   3.140
  523SOL    HW2 3733   6.053   6.173   3.115
  523SOL     MW 3734   6.112   6.138   3.170
  524SOL     OW 3735   1.958   0.870   0.526
  524SOL    HW1 3736   1.964   0.796   0.465
  524SOL    HW2 3737   2.006   0.940   0.484
  524SOL     MW 3738   1.965   0.869   0.513
  525SOL     OW 3739   0.842   1.936   4.438
  525SOL    HW1 3740   0.766   1.976   4.396
  525SOL    HW2 3741   0.805   1.870   4.497
  525SOL     MW 3742   0.828   1.932   4.440
  526SOL     OW 3743   3.900   6.131   1.368
  526SOL    HW1 3744   3.986   6.152   1.332
  526SOL    HW2 3745   3.900   6.036   1.378
  526SOL     MW 3746   3.911   6.121   1.365
  527SOL     OW 3747   1.200   1.968   4.231
  527SOL    HW1 3748   1.227   1.877   4.246
  527SOL    HW2 3749   1.146   1.989   4.307
  527SOL     MW 3750   1.197   1.959   4.243
  528SOL     OW 3751   0.457   5.182   2.908
  528SOL    HW1 3752   0.467   5.125   2.984
  528SOL    HW2 3753   0.399   5.133   2.849
  528SOL     MW 3754   0.451   5.168   2.910
  529SOL     OW 3755   6.275   0.638   1.746
  529SOL    HW1 3756   6.249   0.662   1.835
  529SOL    HW2 3757   6.364   0.672   1.738
  529SOL     MW 3758   6.283   0.645   1.756
  530SOL     OW 3759   5.493   0.184   2.439
  530SOL    HW1 3760   5.403   0.175   2.408
  530SOL    HW2 3761   5.495   0.138   2.523
  530SOL     MW 3762   5.482   0.177   2.446
  531SOL     OW 3763   0.831   0.232   2.603
  531SOL    HW1 3764   0.902   0.178   2.568
  531SOL    HW2 3765   0.753   0.202   2.557
  531SOL     MW 3766   0.830   0.221   2.593
  532SOL     OW 3767   5.578   2.268   3.647
  532SOL    HW1 3768   5.493   2.232   3.673
  532SOL    HW2 3769   5.615   2.201   3.589
  532SOL     MW 3770   5.571   2.255   3.642
  533SOL     OW 3771   0.038   0.467   2.231
  533SOL    HW1 3772  -0.004   0.552   2.237
  533SOL    HW2 3773  -0.022   0.407   2.275
  533SOL     MW 3774   0.025   0.470   2.237
  534SOL     OW 3775   2.900   1.995   0.768
  534SOL    HW1 3776   2.847   1.922   0.737
  534SOL    HW2 3777   2.936   2.034   0.688
  534SOL     MW 3778   2.898   1.991   0.754
  535SOL     OW 3779   6.166   1.113   3.424
  535SOL    HW1 3780   6.148   1.200   3.389
  535SOL    HW2 3781   6.238   1.080   3.371
  535SOL     MW 3782   6.173   1.120   3.413
  536SOL     OW 3783   5.446   1.753   1.180
  536SOL    HW1 3784   5.519   1.803   1.217
  536SOL    HW2 3785   5.420   1.803   1.102
  536SOL     MW 3786   5.452   1.766   1.175
  537SOL     OW 3787   0.837   0.717   6.059
  537SOL    HW1 3788   0.877   0.714   5.972
  537SOL    HW2 3789   0.908   0.695   6.119
  537SOL     MW 3790   0.851   0.714   6.055
  538SOL     OW 3791   5.750   1.653   3.291
  538SOL    HW1 3792   5.781   1.729   3.341
  538SOL    HW2 3793   5.732   1.688   3.204
  538SOL     MW 3794   5.751   1.667   3.286
  539SOL     OW 3795   1.682   1.516   1.744
  539SOL    HW1 3796   1.704   1.608   1.731
  539SOL    HW2 3797   1.717   1.494   1.830
  539SOL     MW 3798   1.689   1.525   1.753
  540SOL     OW 3799   0.461   2.165   3.486
  540SOL    HW1 3800   0.385   2.212   3.451
  540SOL    HW2 3801   0.507   2.230   3.538
  540SOL     MW 3802   0.457   2.179   3.488
  541SOL     OW 3803   1.993   0.769   1.266
  541SOL    HW1 3804   2.080   0.793   1.297
  541SOL    HW2 3805   1.948   0.853   1.256
  541SOL     MW 3806   1.999   0.783   1.268
  542SOL     OW 3807   2.222   1.722   0.461
  542SOL    HW1 3808   2.235   1.647   0.519
  542SOL    HW2 3809   2.305   1.769   0.465
  542SOL     MW 3810   2.235   1.718   0.469
  543SOL     OW 3811   0.570   1.938   2.052
  543SOL    HW1 3812   0.567   1.855   2.099
  543SOL    HW2 3813   0.650   1.933   2.000
  543SOL     MW 3814   0.580   1.927   2.051
  544SOL     OW 3815   5.747   0.791   4.090
  544SOL    HW1 3816   5.681   0.796   4.021
  544SOL    HW2 3817   5.831   0.786   4.044
  544SOL     MW 3818   5.749   0.791   4.075
  545SOL     OW 3819   1.749   5.125   3.604
  545SOL    HW1 3820   1.686   5.152   3.537
  545SOL    HW2 3821   1.829   5.172   3.582
  545SOL     MW 3822   1.751   5.134   3.593
  546SOL     OW 3823   5.860   2.835   2.103
  546SOL    HW1 3824   5.822   2.904   2.048
  546SOL    HW2 3825   5.902   2.882   2.175
  546SOL     MW 3826   5.861   2.850   2.105
  547SOL     OW 3827   5.278   0.702   5.819
  547SOL    HW1 3828   5.285   0.699   5.723
  547SOL    HW2 3829   5.362   0.667   5.849
  547SOL     MW 3830   5.290   0.698   5.810
  548SOL     OW 3831   2.384   1.180   1.960
  548SOL    HW1 3832   2.302   1.229   1.961
  548SOL    HW2 3833   2.423   1.197   2.046
  548SOL     MW 3834   2.378   1.188   1.971
  549SOL     OW 3835   0.679   1.684   3.063
  549SOL    HW1 3836   0.640   1.710   3.147
  549SOL    HW2 3837   0.606   1.645   3.014
  549SOL     MW 3838   0.664   1.683   3.067
  550SOL     OW 3839   4.610   0.819   3.027
  550SOL    HW1 3840   4.644   0.784   3.109
  550SOL    HW2 3841   4.582   0.742   2.978
  550SOL     MW 3842   4.611   0.805   3.031
  551SOL     OW 3843   6.167   1.537   4.897
  551SOL    HW1 3844   6.099   1.488   4.850
  551SOL    HW2 3845   6.165   1.501   4.986
  551SOL     MW 3846   6.158   1.526   4.903
  552SOL     OW 3847   1.000   5.579   1.793
  552SOL    HW1 3848   1.038   5.611   1.712
  552SOL    HW2 3849   1.072   5.577   1.856
  552SOL     MW 3850   1.014   5.583   1.791
  553SOL     OW 3851   5.710   0.451   2.480
  553SOL    HW1 3852   5.797   0.415   2.461
  553SOL    HW2 3853   5.651   0.405   2.420
  553SOL     MW 3854   5.714   0.441   2.470
  554SOL     OW 3855   1.321   0.816   2.599
  554SOL    HW1 3856   1.315   0.739   2.655
  554SOL    HW2 3857   1.232   0.829   2.565
  554SOL     MW 3858   1.309   0.808   2.602
  555SOL     OW 3859   0.661   1.793   3.325
  555SOL    HW1 3860   0.737   1.849   3.312
  555SOL    HW2 3861   0.637   1.806   3.417
  555SOL     MW 3862   0.668   1.802   3.335
  556SOL     OW 3863   1.283   1.878   1.340
  556SOL    HW1 3864   1.192   1.872   1.371
  556SOL    HW2 3865   1.336   1.846   1.412
  556SOL     MW 3866   1.278   1.873   1.353
  557SOL     OW 3867   0.121   5.908   1.327
  557SOL    HW1 3868   0.120   5.860   1.244
  557SOL    HW2 3869   0.133   5.999   1.302
  557SOL     MW 3870   0.123   5.913   1.313
  558SOL     OW 3871   2.320   0.341   3.044
  558SOL    HW1 3872   2.285   0.307   2.962
  558SOL    HW2 3873   2.331   0.263   3.100
  558SOL     MW 3874   2.317   0.326   3.041
  559SOL     OW 3875   3.223   0.888   2.651
  559SOL    HW1 3876   3.130   0.900   2.634
  559SOL    HW2 3877   3.238   0.933   2.734
  559SOL     MW 3878   3.213   0.895   2.660
  560SOL     OW 3879   6.247   5.899   3.142
  560SOL    HW1 3880   6.290   5.934   3.221
  560SOL    HW2 3881   6.317   5.853   3.096
  560SOL     MW 3882   6.261   5.898   3.146
  561SOL     OW 3883   6.193   6.238   1.266
  561SOL    HW1 3884   6.176   6.332   1.272
  561SOL    HW2 3885   6.229   6.225   1.179
  561SOL     MW 3886   6.195   6.248   1.256
  562SOL     OW 3887   0.986   5.303   2.694
  562SOL    HW1 3888   0.951   5.293   2.782
  562SOL    HW2 3889   1.078   5.326   2.706
  562SOL     MW 3890   0.993   5.305   2.707
  563SOL     OW 3891   0.713   0.789   2.020
  563SOL    HW1 3892   0.729   0.856   2.087
  563SOL    HW2 3893   0.735   0.707   2.063
  563SOL     MW 3894   0.718   0.787   2.034
  564SOL     OW 3895   5.572   1.389   3.094
  564SOL    HW1 3896   5.617   1.353   3.171
  564SOL    HW2 3897   5.554   1.313   3.039
  564SOL     MW 3898   5.576   1.375   3.097
  565SOL     OW 3899   1.421   1.807   1.588
  565SOL    HW1 3900   1.509   1.811   1.625
  565SOL    HW2 3901   1.372   1.750   1.647
  565SOL     MW 3902   1.426   1.800   1.600
  566SOL     OW 3903   0.740   0.098   2.134
  566SOL    HW1 3904   0.834   0.115   2.123
  566SOL    HW2 3905   0.707   0.177   2.177
  566SOL     MW 3906   0.748   0.111   2.138
  567SOL     OW 3907   2.725   1.490   3.494
  567SOL    HW1 3908   2.656   1.431   3.522
  567SOL    HW2 3909   2.757   1.530   3.576
  567SOL     MW 3910   2.721   1.488   3.508
  568SOL     OW 3911   2.081   1.158   1.300
  568SOL    HW1 3912   2.055   1.099   1.370
  568SOL    HW2 3913   2.068   1.246   1.335
  568SOL     MW 3914   2.076   1.162   1.313
  569SOL     OW 3915   0.676   2.221   2.791
  569SOL    HW1 3916   0.708   2.310   2.806
  569SOL    HW2 3917   0.668   2.183   2.879
  569SOL     MW 3918   0.679   2.227   2.804
  570SOL     OW 3919   1.924   2.604   4.662
  570SOL    HW1 3920   1.918   2.561   4.748
  570SOL    HW2 3921   1.876   2.687   4.674
  570SOL     MW 3922   1.917   2.609   4.675
  571SOL     OW 3923   2.875   0.383   3.809
  571SOL    HW1 3924   2.917   0.468   3.801
  571SOL    HW2 3925   2.845   0.378   3.899
  571SOL     MW 3926   2.876   0.393   3.819
  572SOL     OW 3927   1.609   1.563   4.576
  572SOL    HW1 3928   1.527   1.556   4.623
  572SOL    HW2 3929   1.605   1.495   4.508
  572SOL     MW 3930   1.598   1.553   4.573
  573SOL     OW 3931   5.994   2.218   5.306
  573SOL    HW1 3932   5.902   2.244   5.304
  573SOL    HW2 3933   6.018   2.207   5.214
  573SOL     MW 3934   5.985   2.220   5.294
  574SOL     OW 3935   1.145   5.998   2.831
  574SOL    HW1 3936   1.193   5.964   2.906
  574SOL    HW2 3937   1.177   5.947   2.757
  574SOL     MW 3938   1.155   5.987   2.831
  575SOL     OW 3939   1.717   0.544   4.228
  575SOL    HW1 3940   1.761   0.507   4.304
  575SOL    HW2 3941   1.650   0.602   4.264
  575SOL     MW 3942   1.714   0.547   4.242
  576SOL     OW 3943   1.144   0.602   3.282
  576SOL    HW1 3944   1.223   0.632   3.326
  576SOL    HW2 3945   1.072   0.633   3.338
  576SOL     MW 3946   1.145   0.610   3.295
  577SOL     OW 3947   1.412   3.432   6.222
  577SOL    HW1 3948   1.456   3.497   6.167
  577SOL    HW2 3949   1.470   3.356   6.221
  577SOL     MW 3950   1.425   3.431   6.215
  578SOL     OW 3951   0.931   1.691   0.462
  578SOL    HW1 3952   1.012   1.687   0.412
  578SOL    HW2 3953   0.947   1.758   0.528
  578SOL     MW 3954   0.943   1.699   0.464
  579SOL     OW 3955   1.041   0.719   1.093
  579SOL    HW1 3956   1.073   0.656   1.028
  579SOL    HW2 3957   0.988   0.667   1.153
  579SOL     MW 3958   1.038   0.704   1.092
  580SOL     OW 3959   2.227   2.033   5.009
  580SOL    HW1 3960   2.242   2.115   5.055
  580SOL    HW2 3961   2.262   1.965   5.067
  580SOL     MW 3962   2.233   2.035   5.022
  581SOL     OW 3963  -0.003   1.096   5.006
  581SOL    HW1 3964   0.008   1.002   5.001
  581SOL    HW2 3965   0.064   1.125   5.067
  581SOL     MW 3966   0.007   1.088   5.013
  582SOL     OW 3967   0.278   1.900   5.297
  582SOL    HW1 3968   0.302   1.817   5.256
  582SOL    HW2 3969   0.186   1.889   5.321
  582SOL     MW 3970   0.269   1.888   5.295
  583SOL     OW 3971   0.878   2.412   5.277
  583SOL    HW1 3972   0.862   2.406   5.183
  583SOL    HW2 3973   0.797   2.448   5.313
  583SOL     MW 3974   0.865   2.416   5.270
  584SOL     OW 3975   3.590   1.560   4.077
  584SOL    HW1 3976   3.521   1.502   4.110
  584SOL    HW2 3977   3.591   1.544   3.982
  584SOL     MW 3978   3.581   1.550   4.069
  585SOL     OW 3979   6.084   1.475   3.945
  585SOL    HW1 3980   6.088   1.456   3.851
  585SOL    HW2 3981   6.058   1.567   3.950
  585SOL     MW 3982   6.081   1.484   3.934
  586SOL     OW 3983   0.984   5.836   0.501
  586SOL    HW1 3984   1.043   5.827   0.576
  586SOL    HW2 3985   1.018   5.774   0.436
  586SOL     MW 3986   0.996   5.827   0.502
  587SOL     OW 3987   0.561   3.244   5.913
  587SOL    HW1 3988   0.506   3.306   5.961
  587SOL    HW2 3989   0.616   3.298   5.858
  587SOL     MW 3990   0.561   3.259   5.912
  588SOL     OW 3991   2.771   1.582   6.102
  588SOL    HW1 3992   2.866   1.583   6.096
  588SOL    HW2 3993   2.753   1.570   6.196
  588SOL     MW 3994   2.781   1.580   6.113
  589SOL     OW 3995   1.506   5.215   3.489
  589SOL    HW1 3996   1.501   5.234   3.395
  589SOL    HW2 3997   1.415   5.221   3.519
  589SOL     MW 3998   1.493   5.218   3.481
  590SOL     OW 3999   5.624   2.265   4.091
  590SOL    HW1 4000   5.641   2.175   4.064
  590SOL    HW2 4001   5.531   2.265   4.116
  590SOL     MW 4002   5.614   2.253   4.091
  591SOL     OW 4003   0.938   2.635   1.916
  591SOL    HW1 4004   0.917   2.675   1.831
  591SOL    HW2 4005   0.864   2.578   1.934
  591SOL     MW 4006   0.926   2.633   1.907
  592SOL     OW 4007   3.769   5.772   2.539
  592SOL    HW1 4008   3.833   5.834   2.503
  592SOL    HW2 4009   3.740   5.722   2.463
  592SOL     MW 4010   3.773   5.774   2.524
  593SOL     OW 4011   1.258   3.155   4.098
  593SOL    HW1 4012   1.177   3.193   4.132
  593SOL    HW2 4013   1.237   3.062   4.086
  593SOL     MW 4014   1.245   3.148   4.101
  594SOL     OW 4015   3.019   0.714   2.318
  594SOL    HW1 4016   2.931   0.694   2.285
  594SOL    HW2 4017   3.016   0.806   2.343
  594SOL     MW 4018   3.008   0.723   2.317
  595SOL     OW 4019   4.970   1.461   0.312
  595SOL    HW1 4020   5.052   1.471   0.359
  595SOL    HW2 4021   4.930   1.382   0.349
  595SOL     MW 4022   4.975   1.452   0.323
  596SOL     OW 4023   2.274   0.436   0.117
  596SOL    HW1 4024   2.205   0.370   0.125
  596SOL    HW2 4025   2.351   0.387   0.087
  596SOL     MW 4026   2.275   0.421   0.114
  597SOL     OW 4027   0.056   4.800   3.938
  597SOL    HW1 4028   0.128   4.763   3.990
  597SOL    HW2 4029  -0.023   4.781   3.988
  597SOL     MW 4030   0.055   4.792   3.951
  598SOL     OW 4031   5.417   0.495   4.518
  598SOL    HW1 4032   5.389   0.515   4.429
  598SOL    HW2 4033   5.344   0.524   4.573
  598SOL     MW 4034   5.404   0.501   4.513
  599SOL     OW 4035   1.398   1.725   5.537
  599SOL    HW1 4036   1.441   1.726   5.451
  599SOL    HW2 4037   1.381   1.817   5.556
  599SOL     MW 4038   1.402   1.737   5.528
  600SOL     OW 4039   2.300   5.392   3.936
  600SOL    HW1 4040   2.280   5.339   4.013
  600SOL    HW2 4041   2.394   5.379   3.921
  600SOL     MW 4042   2.310   5.384   3.944
  601SOL     OW 4043   5.640   6.095   5.933
  601SOL    HW1 4044   5.651   6.190   5.941
  601SOL    HW2 4045   5.615   6.066   6.020
  601SOL     MW 4046   5.638   6.103   5.945
  602SOL     OW 4047   1.683   2.842   3.931
  602SOL    HW1 4048   1.602   2.815   3.975
  602SOL    HW2 4049   1.747   2.776   3.956
  602SOL     MW 4050   1.681   2.830   3.940
  603SOL     OW 4051   3.538   5.994   3.899
  603SOL    HW1 4052   3.513   6.060   3.963
  603SOL    HW2 4053   3.630   6.011   3.881
  603SOL     MW 4054   3.547   6.004   3.905
  604SOL     OW 4055   6.025   0.623   4.002
  604SOL    HW1 4056   5.960   0.553   3.987
  604SOL    HW2 4057   6.065   0.637   3.916
  604SOL     MW 4058   6.022   0.616   3.989
  605SOL     OW 4059   1.216   0.236   5.325
  605SOL    HW1 4060   1.308   0.212   5.340
  605SOL    HW2 4061   1.167   0.161   5.358
  605SOL     MW 4062   1.222   0.223   5.331
  606SOL     OW 4063   2.585   2.945   1.591
  606SOL    HW1 4064   2.562   2.976   1.503
  606SOL    HW2 4065   2.669   2.986   1.609
  606SOL     MW 4066   2.593   2.954   1.582
  607SOL     OW 4067   6.249   0.646   3.789
  607SOL    HW1 4068   6.296   0.667   3.870
  607SOL    HW2 4069   6.277   0.558   3.767
  607SOL     MW 4070   6.259   0.638   3.797
  608SOL     OW 4071   1.233   5.425   2.656
  608SOL    HW1 4072   1.251   5.487   2.585
  608SOL    HW2 4073   1.317   5.384   2.674
  608SOL     MW 4074   1.246   5.428   2.649
  609SOL     OW 4075   1.621   1.957   5.100
  609SOL    HW1 4076   1.546   1.943   5.042
  609SOL    HW2 4077   1.695   1.919   5.053
  609SOL     MW 4078   1.621   1.951   5.087
  610SOL     OW 4079   1.843   0.835   4.521
  610SOL    HW1 4080   1.859   0.917   4.474
  610SOL    HW2 4081   1.915   0.778   4.495
  610SOL     MW 4082   1.854   0.838   4.511
  611SOL     OW 4083   6.162   1.355   3.691
  611SOL    HW1 4084   6.236   1.400   3.649
  611SOL    HW2 4085   6.203   1.290   3.748
  611SOL     MW 4086   6.177   1.352   3.693
  612SOL     OW 4087   4.506   5.553   3.438
  612SOL    HW1 4088   4.446   5.624   3.459
  612SOL    HW2 4089   4.458   5.497   3.377
  612SOL     MW 4090   4.492   5.555   3.433
  613SOL     OW 4091   1.458   2.441   3.780
  613SOL    HW1 4092   1.422   2.368   3.831
  613SOL    HW2 4093   1.489   2.400   3.699
  613SOL     MW 4094   1.457   2.426   3.776
  614SOL     OW 4095   2.600   5.640   2.805
  614SOL    HW1 4096   2.565   5.554   2.783
  614SOL    HW2 4097   2.688   5.640   2.767
  614SOL     MW 4098   2.607   5.629   2.797
  615SOL     OW 4099   3.286   6.185   0.070
  615SOL    HW1 4100   3.193   6.167   0.078
  615SOL    HW2 4101   3.315   6.128  -0.001
  615SOL     MW 4102   3.278   6.176   0.062
  616SOL     OW 4103   4.200   0.454   4.222
  616SOL    HW1 4104   4.167   0.364   4.221
  616SOL    HW2 4105   4.295   0.445   4.209
  616SOL     MW 4106   4.208   0.441   4.220
  617SOL     OW 4107   4.258   6.062   5.068
  617SOL    HW1 4108   4.282   6.035   5.157
  617SOL    HW2 4109   4.312   6.007   5.011
  617SOL     MW 4110   4.268   6.051   5.072
  618SOL     OW 4111   1.357   1.852   2.689
  618SOL    HW1 4112   1.349   1.760   2.662
  618SOL    HW2 4113   1.359   1.849   2.785
  618SOL     MW 4114   1.356   1.840   2.698
  619SOL     OW 4115   5.867   0.389   3.996
  619SOL    HW1 4116   5.942   0.343   3.960
  619SOL    HW2 4117   5.881   0.388   4.090
  619SOL     MW 4118   5.878   0.383   4.003
  620SOL     OW 4119   0.954   0.329   4.934
  620SOL    HW1 4120   0.917   0.271   4.869
  620SOL    HW2 4121   1.035   0.286   4.962
  620SOL     MW 4122   0.960   0.316   4.929
  621SOL     OW 4123   3.109   2.841   0.037
  621SOL    HW1 4124   3.199   2.862   0.009
  621SOL    HW2 4125   3.114   2.839   0.132
  621SOL     MW 4126   3.121   2.843   0.045
  622SOL     OW 4127   1.393   1.043   3.288
  622SOL    HW1 4128   1.465   0.993   3.325
  622SOL    HW2 4129   1.418   1.056   3.196
  622SOL     MW 4130   1.405   1.038   3.281
  623SOL     OW 4131   2.067   1.711   3.438
  623SOL    HW1 4132   2.052   1.644   3.505
  623SOL    HW2 4133   2.074   1.793   3.486
  623SOL     MW 4134   2.066   1.713   3.452
  624SOL     OW 4135   1.417   3.036   1.316
  624SOL    HW1 4136   1.402   3.131   1.314
  624SOL    HW2 4137   1.460   3.021   1.401
  624SOL     MW 4138   1.421   3.046   1.327
  625SOL     OW 4139   0.265   0.938   2.687
  625SOL    HW1 4140   0.213   0.912   2.611
  625SOL    HW2 4141   0.235   0.881   2.758
  625SOL     MW 4142   0.255   0.927   2.686
  626SOL     OW 4143   5.855   1.267   4.556
  626SOL    HW1 4144   5.764   1.291   4.539
  626SOL    HW2 4145   5.879   1.211   4.482
  626SOL     MW 4146   5.846   1.263   4.544
  627SOL     OW 4147   1.906   1.091   4.449
  627SOL    HW1 4148   1.987   1.137   4.427
  627SOL    HW2 4149   1.856   1.153   4.502
  627SOL     MW 4150   1.910   1.105   4.453
  628SOL     OW 4151   5.117   0.086   4.246
  628SOL    HW1 4152   5.158   0.162   4.288
  628SOL    HW2 4153   5.156   0.084   4.158
  628SOL     MW 4154   5.128   0.096   4.240
  629SOL     OW 4155   1.642   0.234   4.999
  629SOL    HW1 4156   1.568   0.239   4.938
  629SOL    HW2 4157   1.613   0.284   5.075
  629SOL     MW 4158   1.629   0.241   5.001
  630SOL     OW 4159   5.660   6.232   4.494
  630SOL    HW1 4160   5.566   6.239   4.478
  630SOL    HW2 4161   5.687   6.319   4.525
  630SOL     MW 4162   5.652   6.244   4.496
  631SOL     OW 4163   0.496   3.310   5.273
  631SOL    HW1 4164   0.468   3.336   5.185
  631SOL    HW2 4165   0.430   3.248   5.303
  631SOL     MW 4166   0.484   3.306   5.266
  632SOL     OW 4167   1.092   1.206   4.842
  632SOL    HW1 4168   1.103   1.125   4.792
  632SOL    HW2 4169   1.180   1.227   4.874
  632SOL     MW 4170   1.104   1.199   4.840
  633SOL     OW 4171   2.393   2.647   4.999
  633SOL    HW1 4172   2.433   2.729   4.971
  633SOL    HW2 4173   2.313   2.640   4.947
  633SOL     MW 4174   2.388   2.656   4.989
  634SOL     OW 4175   2.391   5.374   4.534
  634SOL    HW1 4176   2.486   5.379   4.523
  634SOL    HW2 4177   2.376   5.393   4.627
  634SOL     MW 4178   2.401   5.377   4.544
  635SOL     OW 4179   0.902   1.930   5.148
  635SOL    HW1 4180   0.960   1.993   5.105
  635SOL    HW2 4181   0.852   1.892   5.076
  635SOL     MW 4182   0.903   1.933   5.133
  636SOL     OW 4183   6.087   3.515   4.013
  636SOL    HW1 4184   6.131   3.477   3.937
  636SOL    HW2 4185   6.098   3.610   4.002
  636SOL     MW 4186   6.094   3.523   4.002
  637SOL     OW 4187   2.429   5.227   0.334
  637SOL    HW1 4188   2.419   5.322   0.321
  637SOL    HW2 4189   2.463   5.194   0.251
  637SOL     MW 4190   2.432   5.235   0.322
  638SOL     OW 4191   1.258   3.307   3.847
  638SOL    HW1 4192   1.331   3.368   3.832
  638SOL    HW2 4193   1.284   3.258   3.925
  638SOL     MW 4194   1.271   3.309   3.855
  639SOL     OW 4195   5.539   0.851   2.417
  639SOL    HW1 4196   5.630   0.821   2.414
  639SOL    HW2 4197   5.523   0.887   2.330
  639SOL     MW 4198   5.549   0.852   2.405
  640SOL     OW 4199   3.154   1.110   4.714
  640SOL    HW1 4200   3.229   1.052   4.705
  640SOL    HW2 4201   3.114   1.084   4.797
  640SOL     MW 4202   3.158   1.099   4.724
  641SOL     OW 4203   2.308   1.794   2.973
  641SOL    HW1 4204   2.217   1.776   2.948
  641SOL    HW2 4205   2.337   1.863   2.914
  641SOL     MW 4206   2.300   1.800   2.963
  642SOL     OW 4207   2.429   1.578   1.831
  642SOL    HW1 4208   2.495   1.640   1.801
  642SOL    HW2 4209   2.403   1.611   1.917
  642SOL     MW 4210   2.434   1.590   1.838
  643SOL     OW 4211   3.907   0.454   1.789
  643SOL    HW1 4212   3.932   0.435   1.880
  643SOL    HW2 4213   3.990   0.476   1.746
  643SOL     MW 4214   3.921   0.454   1.795
  644SOL     OW 4215   2.447   0.235   3.617
  644SOL    HW1 4216   2.386   0.307   3.634
  644SOL    HW2 4217   2.523   0.256   3.672
  644SOL     MW 4218   2.449   0.247   3.626
  645SOL     OW 4219   2.807   1.290   4.238
  645SOL    HW1 4220   2.743   1.303   4.308
  645SOL    HW2 4221   2.877   1.352   4.257
  645SOL     MW 4222   2.808   1.299   4.249
  646SOL     OW 4223   2.698   0.469   3.147
  646SOL    HW1 4224   2.634   0.497   3.212
  646SOL    HW2 4225   2.709   0.545   3.090
  646SOL     MW 4226   2.691   0.483   3.148
  647SOL     OW 4227   1.308   0.466   3.137
  647SOL    HW1 4228   1.281   0.412   3.062
  647SOL    HW2 4229   1.226   0.483   3.184
  647SOL     MW 4230   1.294   0.461   3.134
  648SOL     OW 4231   3.701   5.710   4.610
  648SOL    HW1 4232   3.730   5.650   4.542
  648SOL    HW2 4233   3.607   5.720   4.595
  648SOL     MW 4234   3.692   5.704   4.600
  649SOL     OW 4235   0.397   4.967   1.661
  649SOL    HW1 4236   0.388   5.002   1.750
  649SOL    HW2 4237   0.406   4.873   1.673
  649SOL     MW 4238   0.397   4.960   1.674
  650SOL     OW 4239   0.330   2.468   5.642
  650SOL    HW1 4240   0.390   2.438   5.711
  650SOL    HW2 4241   0.351   2.561   5.631
  650SOL     MW 4242   0.340   2.476   5.650
  651SOL     OW 4243   2.212   0.169   2.503
  651SOL    HW1 4244   2.152   0.098   2.482
  651SOL    HW2 4245   2.299   0.135   2.484
  651SOL     MW 4246   2.215   0.156   2.498
  652SOL     OW 4247   2.199   1.642   6.092
  652SOL    HW1 4248   2.151   1.663   6.173
  652SOL    HW2 4249   2.251   1.565   6.115
  652SOL     MW 4250   2.199   1.635   6.106
  653SOL     OW 4251   1.197   3.604   5.028
  653SOL    HW1 4252   1.177   3.689   5.067
  653SOL    HW2 4253   1.200   3.543   5.102
  653SOL     MW 4254   1.194   3.607   5.042
  654SOL     OW 4255   2.659   1.005   4.237
  654SOL    HW1 4256   2.738   1.020   4.184
  654SOL    HW2 4257   2.593   1.063   4.199
  654SOL     MW 4258   2.661   1.014   4.225
  655SOL     OW 4259   5.465   0.642   4.843
  655SOL    HW1 4260   5.516   0.719   4.869
  655SOL    HW2 4261   5.405   0.627   4.917
  655SOL     MW 4262   5.464   0.650   4.856
  656SOL     OW 4263   0.585   1.588   5.555
  656SOL    HW1 4264   0.589   1.683   5.571
  656SOL    HW2 4265   0.675   1.565   5.530
  656SOL     MW 4266   0.597   1.597   5.554
  657SOL     OW 4267   5.842   1.441   1.030
  657SOL    HW1 4268   5.750   1.465   1.034
  657SOL    HW2 4269   5.880   1.475   1.111
  657SOL     MW 4270   5.835   1.448   1.041
  658SOL     OW 4271   0.812   1.248   2.532
  658SOL    HW1 4272   0.800   1.337   2.565
  658SOL    HW2 4273   0.873   1.207   2.594
  658SOL     MW 4274   0.818   1.254   2.544
  659SOL     OW 4275   1.871   4.539   4.121
  659SOL    HW1 4276   1.885   4.582   4.036
  659SOL    HW2 4277   1.848   4.610   4.180
  659SOL     MW 4278   1.870   4.554   4.117
  660SOL     OW 4279   1.294   1.924   2.151
  660SOL    HW1 4280   1.253   1.987   2.210
  660SOL    HW2 4281   1.252   1.841   2.172
  660SOL     MW 4282   1.284   1.921   2.161
  661SOL     OW 4283   0.926   6.265   5.642
  661SOL    HW1 4284   0.995   6.199   5.652
  661SOL    HW2 4285   0.963   6.328   5.580
  661SOL     MW 4286   0.940   6.264   5.635
  662SOL     OW 4287   0.415   0.678   3.410
  662SOL    HW1 4288   0.481   0.616   3.441
  662SOL    HW2 4289   0.349   0.623   3.367
  662SOL     MW 4290   0.415   0.663   3.408
  663SOL     OW 4291   0.561   1.376   0.773
  663SOL    HW1 4292   0.635   1.413   0.821
  663SOL    HW2 4293   0.562   1.422   0.689
  663SOL     MW 4294   0.571   1.387   0.768
  664SOL     OW 4295   2.329   1.148   4.968
  664SOL    HW1 4296   2.241   1.183   4.950
  664SOL    HW2 4297   2.372   1.146   4.883
  664SOL     MW 4298   2.323   1.152   4.955
  665SOL     OW 4299   3.288   2.194   4.620
  665SOL    HW1 4300   3.278   2.103   4.594
  665SOL    HW2 4301   3.205   2.217   4.662
  665SOL     MW 4302   3.276   2.186   4.622
  666SOL     OW 4303   0.755   0.462   0.539
  666SOL    HW1 4304   0.744   0.533   0.476
  666SOL    HW2 4305   0.686   0.400   0.516
  666SOL     MW 4306   0.745   0.463   0.528
  667SOL     OW 4307   0.614   0.081   3.673
  667SOL    HW1 4308   0.694   0.043   3.708
  667SOL    HW2 4309   0.545   0.049   3.730
  667SOL     MW 4310   0.615   0.072   3.685
  668SOL     OW 4311   1.005   0.598   1.988
  668SOL    HW1 4312   1.085   0.563   2.027
  668SOL    HW2 4313   0.983   0.535   1.919
  668SOL     MW 4314   1.012   0.585   1.984
  669SOL     OW 4315   1.936   0.264   2.778
  669SOL    HW1 4316   1.867   0.253   2.713
  669SOL    HW2 4317   1.923   0.192   2.840
  669SOL     MW 4318   1.926   0.253   2.778
  670SOL     OW 4319   2.184   1.002   4.071
  670SOL    HW1 4320   2.226   0.919   4.091
  670SOL    HW2 4321   2.232   1.037   3.996
  670SOL     MW 4322   2.195   0.996   4.064
  671SOL     OW 4323   1.829   1.358   4.915
  671SOL    HW1 4324   1.811   1.289   4.979
  671SOL    HW2 4325   1.925   1.361   4.910
  671SOL     MW 4326   1.839   1.349   4.922
  672SOL     OW 4327   1.738   2.829   4.378
  672SOL    HW1 4328   1.708   2.898   4.436
  672SOL    HW2 4329   1.805   2.871   4.323
  672SOL     MW 4330   1.743   2.843   4.378
  673SOL     OW 4331   2.085   1.417   2.607
  673SOL    HW1 4332   2.053   1.328   2.591
  673SOL    HW2 4333   2.026   1.474   2.557
  673SOL     MW 4334   2.073   1.413   2.599
  674SOL     OW 4335   5.120   0.788   6.109
  674SOL    HW1 4336   5.127   0.871   6.155
  674SOL    HW2 4337   5.080   0.811   6.025
  674SOL     MW 4338   5.115   0.801   6.104
  675SOL     OW 4339   2.879   2.119   5.808
  675SOL    HW1 4340   2.933   2.178   5.756
  675SOL    HW2 4341   2.911   2.031   5.786
  675SOL     MW 4342   2.890   2.115   5.798
  676SOL     OW 4343   1.430   3.009   3.772
  676SOL    HW1 4344   1.368   2.936   3.773
  676SOL    HW2 4345   1.509   2.973   3.732
  676SOL     MW 4346   1.432   2.995   3.767
  677SOL     OW 4347   1.096   5.334   5.163
  677SOL    HW1 4348   1.126   5.423   5.146
  677SOL    HW2 4349   1.030   5.317   5.097
  677SOL     MW 4350   1.092   5.343   5.153
  678SOL     OW 4351   1.533   2.386   4.866
  678SOL    HW1 4352   1.603   2.348   4.814
  678SOL    HW2 4353   1.466   2.319   4.869
  678SOL     MW 4354   1.533   2.373   4.860
  679SOL     OW 4355   1.797   0.350   1.888
  679SOL    HW1 4356   1.714   0.370   1.843
  679SOL    HW2 4357   1.863   0.393   1.834
  679SOL     MW 4358   1.795   0.358   1.875
  680SOL     OW 4359   0.495   0.751   2.710
  680SOL    HW1 4360   0.436   0.691   2.756
  680SOL    HW2 4361   0.436   0.808   2.660
  680SOL     MW 4362   0.480   0.751   2.709
  681SOL     OW 4363   1.796   1.843   6.076
  681SOL    HW1 4364   1.849   1.783   6.129
  681SOL    HW2 4365   1.848   1.922   6.069
  681SOL     MW 4366   1.809   1.845   6.082
  682SOL     OW 4367   2.299   2.564   5.253
  682SOL    HW1 4368   2.350   2.584   5.175
  682SOL    HW2 4369   2.321   2.474   5.275
  682SOL     MW 4370   2.308   2.555   5.246
  683SOL     OW 4371   6.088   1.630   2.953
  683SOL    HW1 4372   6.182   1.623   2.933
  683SOL    HW2 4373   6.085   1.676   3.037
  683SOL     MW 4374   6.100   1.635   2.961
  684SOL     OW 4375   1.052   2.046   3.997
  684SOL    HW1 4376   0.978   2.095   4.034
  684SOL    HW2 4377   1.118   2.046   4.067
  684SOL     MW 4378   1.051   2.053   4.011
  685SOL     OW 4379   0.452   3.184   4.631
  685SOL    HW1 4380   0.389   3.227   4.689
  685SOL    HW2 4381   0.531   3.175   4.684
  685SOL     MW 4382   0.454   3.188   4.646
  686SOL     OW 4383   0.451   5.573   5.097
  686SOL    HW1 4384   0.472   5.665   5.110
  686SOL    HW2 4385   0.414   5.569   5.009
  686SOL     MW 4386   0.449   5.584   5.087
  687SOL     OW 4387   1.854   0.998   4.830
  687SOL    HW1 4388   1.852   0.903   4.846
  687SOL    HW2 4389   1.931   1.011   4.775
  687SOL     MW 4390   1.864   0.987   4.825
  688SOL     OW 4391   1.635   1.352   4.061
  688SOL    HW1 4392   1.707   1.414   4.072
  688SOL    HW2 4393   1.676   1.274   4.024
  688SOL     MW 4394   1.650   1.350   4.058
  689SOL     OW 4395   4.899   0.451   1.085
  689SOL    HW1 4396   4.944   0.430   1.004
  689SOL    HW2 4397   4.872   0.542   1.075
  689SOL     MW 4398   4.902   0.460   1.074
  690SOL     OW 4399   5.861   1.417   3.682
  690SOL    HW1 4400   5.948   1.379   3.670
  690SOL    HW2 4401   5.825   1.420   3.593
  690SOL     MW 4402   5.868   1.412   3.669
  691SOL     OW 4403   1.386   0.528   5.637
  691SOL    HW1 4404   1.374   0.567   5.550
  691SOL    HW2 4405   1.466   0.568   5.671
  691SOL     MW 4406   1.395   0.538   5.630
  692SOL     OW 4407   2.058   1.500   3.944
  692SOL    HW1 4408   2.013   1.474   4.024
  692SOL    HW2 4409   2.072   1.594   3.953
  692SOL     MW 4410   2.054   1.509   3.955
  693SOL     OW 4411   6.215   0.451   5.931
  693SOL    HW1 4412   6.261   0.393   5.870
  693SOL    HW2 4413   6.172   0.515   5.874
  693SOL     MW 4414   6.216   0.452   5.916
  694SOL     OW 4415   0.311   1.657   5.203
  694SOL    HW1 4416   0.386   1.607   5.235
  694SOL    HW2 4417   0.318   1.652   5.107
  694SOL     MW 4418   0.321   1.650   5.195
  695SOL     OW 4419   2.922   0.213   0.994
  695SOL    HW1 4420   2.833   0.241   1.015
  695SOL    HW2 4421   2.972   0.231   1.074
  695SOL     MW 4422   2.917   0.219   1.007
  696SOL     OW 4423   0.227   2.963   1.894
  696SOL    HW1 4424   0.192   3.052   1.889
  696SOL    HW2 4425   0.273   2.950   1.811
  696SOL     MW 4426   0.229   2.973   1.883
  697SOL     OW 4427   0.282   2.560   4.485
  697SOL    HW1 4428   0.302   2.562   4.391
  697SOL    HW2 4429   0.363   2.588   4.527
  697SOL     MW 4430   0.295   2.564   4.478
  698SOL     OW 4431   5.826   0.908   4.810
  698SOL    HW1 4432   5.855   0.992   4.845
  698SOL    HW2 4433   5.907   0.861   4.790
  698SOL     MW 4434   5.840   0.913   4.812
  699SOL     OW 4435   3.128   5.971   5.417
  699SOL    HW1 4436   3.201   5.917   5.387
  699SOL    HW2 4437   3.130   6.048   5.360
  699SOL     MW 4438   3.138   5.974   5.406
  700SOL     OW 4439   2.364   6.180   6.242
  700SOL    HW1 4440   2.272   6.161   6.263
  700SOL    HW2 4441   2.412   6.106   6.279
  700SOL     MW 4442   2.358   6.168   6.249
  701SOL     OW 4443   0.194   2.891   4.857
  701SOL    HW1 4444   0.269   2.883   4.917
  701SOL    HW2 4445   0.228   2.940   4.783
  701SOL     MW 4446   0.208   2.896   4.855
  702SOL     OW 4447   0.759   3.538   6.191
  702SOL    HW1 4448   0.711   3.466   6.233
  702SOL    HW2 4449   0.830   3.495   6.144
  702SOL     MW 4450   0.762   3.523   6.191
  703SOL     OW 4451   0.989   1.216   3.045
  703SOL    HW1 4452   0.976   1.130   3.006
  703SOL    HW2 4453   1.027   1.197   3.132
  703SOL     MW 4454   0.992   1.202   3.051
  704SOL     OW 4455   2.907   1.105   1.842
  704SOL    HW1 4456   2.867   1.019   1.831
  704SOL    HW2 4457   2.849   1.165   1.795
  704SOL     MW 4458   2.895   1.102   1.835
  705SOL     OW 4459   1.073   5.124   3.442
  705SOL    HW1 4460   1.036   5.051   3.491
  705SOL    HW2 4461   1.010   5.195   3.454
  705SOL     MW 4462   1.060   5.124   3.450
  706SOL     OW 4463   1.542   1.182   4.437
  706SOL    HW1 4464   1.586   1.172   4.521
  706SOL    HW2 4465   1.562   1.102   4.389
  706SOL     MW 4466   1.550   1.171   4.442
  707SOL     OW 4467   2.035   2.054   4.185
  707SOL    HW1 4468   2.067   2.133   4.142
  707SOL    HW2 4469   2.110   1.994   4.186
  707SOL     MW 4470   2.048   2.056   4.180
  708SOL     OW 4471   2.146   2.101   5.498
  708SOL    HW1 4472   2.074   2.098   5.434
  708SOL    HW2 4473   2.161   2.010   5.522
  708SOL     MW 4474   2.138   2.089   5.493
  709SOL     OW 4475   2.356   1.021   3.446
  709SOL    HW1 4476   2.322   1.015   3.357
  709SOL    HW2 4477   2.357   1.115   3.466
  709SOL     MW 4478   2.352   1.032   3.437
  710SOL     OW 4479   1.292   1.134   3.536
  710SOL    HW1 4480   1.333   1.148   3.450
  710SOL    HW2 4481   1.257   1.219   3.560
  710SOL     MW 4482   1.293   1.146   3.528
  711SOL     OW 4483   4.893   5.987   3.947
  711SOL    HW1 4484   4.881   6.043   3.871
  711SOL    HW2 4485   4.831   5.915   3.935
  711SOL     MW 4486   4.883   5.985   3.936
  712SOL     OW 4487   5.986   1.340   5.367
  712SOL    HW1 4488   5.911   1.319   5.312
  712SOL    HW2 4489   6.058   1.354   5.305
  712SOL     MW 4490   5.986   1.339   5.352
  713SOL     OW 4491   4.164   1.771   5.034
  713SOL    HW1 4492   4.133   1.828   5.104
  713SOL    HW2 4493   4.094   1.707   5.022
  713SOL     MW 4494   4.151   1.770   5.041
  714SOL     OW 4495   0.448   4.064   6.097
  714SOL    HW1 4496   0.389   3.989   6.086
  714SOL    HW2 4497   0.406   4.135   6.048
  714SOL     MW 4498   0.435   4.063   6.089
  715SOL     OW 4499   1.625   5.670   3.447
  715SOL    HW1 4500   1.633   5.736   3.516
  715SOL    HW2 4501   1.600   5.590   3.494
  715SOL     MW 4502   1.623   5.668   3.462
  716SOL     OW 4503   1.098   1.501   4.393
  716SOL    HW1 4504   1.009   1.529   4.372
  716SOL    HW2 4505   1.095   1.479   4.486
  716SOL     MW 4506   1.086   1.502   4.402
  717SOL     OW 4507   2.663   0.426   1.538
  717SOL    HW1 4508   2.757   0.432   1.552
  717SOL    HW2 4509   2.626   0.414   1.626
  717SOL     MW 4510   2.670   0.426   1.551
  718SOL     OW 4511   2.723   1.006   4.510
  718SOL    HW1 4512   2.706   1.043   4.423
  718SOL    HW2 4513   2.739   0.913   4.493
  718SOL     MW 4514   2.723   0.999   4.496
  719SOL     OW 4515   5.914   5.904   2.720
  719SOL    HW1 4516   5.850   5.853   2.770
  719SOL    HW2 4517   5.982   5.925   2.784
  719SOL     MW 4518   5.915   5.900   2.735
  720SOL     OW 4519   0.736   2.499   4.875
  720SOL    HW1 4520   0.683   2.500   4.795
  720SOL    HW2 4521   0.697   2.566   4.931
  720SOL     MW 4522   0.724   2.507   4.872
  721SOL     OW 4523   0.317   0.420   2.220
  721SOL    HW1 4524   0.333   0.357   2.291
  721SOL    HW2 4525   0.222   0.431   2.219
  721SOL     MW 4526   0.307   0.413   2.229
  722SOL     OW 4527   3.408   1.179   4.382
  722SOL    HW1 4528   3.393   1.259   4.433
  722SOL    HW2 4529   3.501   1.159   4.396
  722SOL     MW 4530   3.418   1.186   4.390
  723SOL     OW 4531   0.759   1.855   6.139
  723SOL    HW1 4532   0.698   1.813   6.199
  723SOL    HW2 4533   0.724   1.836   6.052
  723SOL     MW 4534   0.747   1.848   6.136
  724SOL     OW 4535   0.213   2.202   5.162
  724SOL    HW1 4536   0.224   2.296   5.177
  724SOL    HW2 4537   0.297   2.164   5.186
  724SOL     MW 4538   0.225   2.209   5.167
  725SOL     OW 4539   1.415   2.587   1.684
  725SOL    HW1 4540   1.498   2.546   1.708
  725SOL    HW2 4541   1.380   2.534   1.613
  725SOL     MW 4542   1.421   2.575   1.678
  726SOL     OW 4543   2.119   0.637   3.794
  726SOL    HW1 4544   2.058   0.701   3.758
  726SOL    HW2 4545   2.198   0.688   3.814
  726SOL     MW 4546   2.121   0.651   3.792
  727SOL     OW 4547   4.430   0.322   4.775
  727SOL    HW1 4548   4.475   0.266   4.840
  727SOL    HW2 4549   4.364   0.369   4.826
  727SOL     MW 4550   4.428   0.321   4.790
  728SOL     OW 4551   5.178   2.137   4.632
  728SOL    HW1 4552   5.179   2.207   4.698
  728SOL    HW2 4553   5.217   2.062   4.677
  728SOL     MW 4554   5.183   2.136   4.646
  729SOL     OW 4555   2.699   0.487   4.896
  729SOL    HW1 4556   2.735   0.519   4.978
  729SOL    HW2 4557   2.608   0.517   4.897
  729SOL     MW 4558   2.692   0.495   4.907
  730SOL     OW 4559   0.844   1.090   0.703
  730SOL    HW1 4560   0.848   1.132   0.617
  730SOL    HW2 4561   0.880   1.156   0.763
  730SOL     MW 4562   0.849   1.104   0.700
  731SOL     OW 4563   0.322   1.108   4.587
  731SOL    HW1 4564   0.320   1.014   4.572
  731SOL    HW2 4565   0.281   1.121   4.672
  731SOL     MW 4566   0.317   1.098   4.596
  732SOL     OW 4567   1.018   2.261   5.763
  732SOL    HW1 4568   1.110   2.238   5.755
  732SOL    HW2 4569   0.977   2.183   5.801
  732SOL     MW 4570   1.024   2.248   5.767
  733SOL     OW 4571   1.691   5.452   4.225
  733SOL    HW1 4572   1.674   5.386   4.293
  733SOL    HW2 4573   1.611   5.455   4.173
  733SOL     MW 4574   1.679   5.444   4.227
  734SOL     OW 4575   1.980   0.809   3.639
  734SOL    HW1 4576   1.974   0.856   3.556
  734SOL    HW2 4577   1.900   0.757   3.643
  734SOL     MW 4578   1.969   0.809   3.629
  735SOL     OW 4579   0.486   1.612   2.859
  735SOL    HW1 4580   0.418   1.669   2.896
  735SOL    HW2 4581   0.540   1.671   2.807
  735SOL     MW 4582   0.484   1.627   2.857
  736SOL     OW 4583   0.773   6.258   5.850
  736SOL    HW1 4584   0.719   6.336   5.864
  736SOL    HW2 4585   0.824   6.278   5.771
  736SOL     MW 4586   0.772   6.270   5.842
  737SOL     OW 4587   1.788   5.690   5.085
  737SOL    HW1 4588   1.841   5.765   5.111
  737SOL    HW2 4589   1.786   5.633   5.162
  737SOL     MW 4590   1.794   5.692   5.098
  738SOL     OW 4591   5.625   1.843   2.599
  738SOL    HW1 4592   5.626   1.921   2.655
  738SOL    HW2 4593   5.652   1.772   2.656
  738SOL     MW 4594   5.629   1.844   2.613
  739SOL     OW 4595   0.117   5.794   4.696
  739SOL    HW1 4596   0.055   5.732   4.734
  739SOL    HW2 4597   0.113   5.776   4.602
  739SOL     MW 4598   0.108   5.783   4.689
  740SOL     OW 4599   1.826   2.342   4.305
  740SOL    HW1 4600   1.885   2.266   4.307
  740SOL    HW2 4601   1.858   2.396   4.234
  740SOL     MW 4602   1.838   2.339   4.296
  741SOL     OW 4603   2.098   5.866   0.685
  741SOL    HW1 4604   2.087   5.948   0.637
  741SOL    HW2 4605   2.172   5.882   0.743
  741SOL     MW 4606   2.106   5.879   0.686
  742SOL     OW 4607   2.257   5.997   4.639
  742SOL    HW1 4608   2.283   6.048   4.716
  742SOL    HW2 4609   2.192   5.935   4.671
  742SOL     MW 4610   2.252   5.996   4.653
  743SOL     OW 4611   5.165   2.519   4.989
  743SOL    HW1 4612   5.175   2.507   4.894
  743SOL    HW2 4613   5.249   2.492   5.025
  743SOL     MW 4614   5.177   2.514   4.981
  744SOL     OW 4615   0.806   2.707   4.044
  744SOL    HW1 4616   0.814   2.802   4.038
  744SOL    HW2 4617   0.712   2.690   4.041
  744SOL     MW 4618   0.795   2.717   4.043
  745SOL     OW 4619   0.657   0.868   3.586
  745SOL    HW1 4620   0.729   0.869   3.523
  745SOL    HW2 4621   0.632   0.776   3.592
  745SOL     MW 4622   0.663   0.856   3.578
  746SOL     OW 4623   0.735   5.967   4.500
  746SOL    HW1 4624   0.691   6.046   4.532
  746SOL    HW2 4625   0.672   5.927   4.441
  746SOL     MW 4626   0.722   5.972   4.496
  747SOL     OW 4627   5.371   0.317   3.815
  747SOL    HW1 4628   5.466   0.314   3.826
  747SOL    HW2 4629   5.352   0.410   3.798
  747SOL     MW 4630   5.381   0.329   3.814
  748SOL     OW 4631   5.707   1.822   3.051
  748SOL    HW1 4632   5.627   1.873   3.041
  748SOL    HW2 4633   5.777   1.883   3.023
  748SOL     MW 4634   5.706   1.836   3.046
  749SOL     OW 4635   0.402   0.037   3.857
  749SOL    HW1 4636   0.392   0.133   3.856
  749SOL    HW2 4637   0.323   0.005   3.901
  749SOL     MW 4638   0.390   0.045   3.863
  750SOL     OW 4639   1.530   2.238   6.030
  750SOL    HW1 4640   1.588   2.189   5.972
  750SOL    HW2 4641   1.491   2.171   6.087
  750SOL     MW 4642   1.532   2.223   6.030
  751SOL     OW 4643   0.785   6.068   3.389
  751SOL    HW1 4644   0.733   5.989   3.399
  751SOL    HW2 4645   0.722   6.140   3.397
  751SOL     MW 4646   0.771   6.067   3.392
  752SOL     OW 4647   4.786   1.298   3.217
  752SOL    HW1 4648   4.757   1.321   3.129
  752SOL    HW2 4649   4.704   1.285   3.266
  752SOL     MW 4650   4.772   1.299   3.212
  753SOL     OW 4651   0.194   0.552   3.304
  753SOL    HW1 4652   0.116   0.501   3.327
  753SOL    HW2 4653   0.224   0.514   3.222
  753SOL     MW 4654   0.188   0.541   3.296
  754SOL     OW 4655   5.994   1.762   3.973
  754SOL    HW1 4656   5.955   1.817   4.040
  754SOL    HW2 4657   6.067   1.814   3.938
  754SOL     MW 4658   5.998   1.775   3.977
  755SOL     OW 4659   5.735   2.350   5.329
  755SOL    HW1 4660   5.735   2.439   5.364
  755SOL    HW2 4661   5.689   2.357   5.246
  755SOL     MW 4662   5.729   2.362   5.323
  756SOL     OW 4663   0.206   2.183   3.314
  756SOL    HW1 4664   0.154   2.112   3.352
  756SOL    HW2 4665   0.163   2.263   3.343
  756SOL     MW 4666   0.194   2.184   3.323
  757SOL     OW 4667   1.654   6.012   4.435
  757SOL    HW1 4668   1.737   6.055   4.459
  757SOL    HW2 4669   1.640   6.036   4.344
  757SOL     MW 4670   1.663   6.021   4.427
  758SOL     OW 4671   0.678   0.712   3.968
  758SOL    HW1 4672   0.590   0.687   3.996
  758SOL    HW2 4673   0.687   0.803   3.996
  758SOL     MW 4674   0.668   0.721   3.975
  759SOL     OW 4675   1.315   2.166   4.882
  759SOL    HW1 4676   1.363   2.150   4.800
  759SOL    HW2 4677   1.340   2.093   4.939
  759SOL     MW 4678   1.325   2.154   4.879
  760SOL     OW 4679   0.707   3.308   0.023
  760SOL    HW1 4680   0.677   3.241  -0.038
  760SOL    HW2 4681   0.635   3.319   0.085
  760SOL     MW 4682   0.694   3.301   0.023
  761SOL     OW 4683   3.137   5.646   2.868
  761SOL    HW1 4684   3.077   5.572   2.865
  761SOL    HW2 4685   3.223   5.606   2.884
  761SOL     MW 4686   3.140   5.631   2.870
  762SOL     OW 4687   5.652   5.332   6.219
  762SOL    HW1 4688   5.731   5.298   6.261
  762SOL    HW2 4689   5.596   5.359   6.292
  762SOL     MW 4690   5.655   5.331   6.234
  763SOL     OW 4691   1.585   1.986   4.212
  763SOL    HW1 4692   1.674   1.984   4.248
  763SOL    HW2 4693   1.543   1.908   4.249
  763SOL     MW 4694   1.591   1.976   4.222
  764SOL     OW 4695   0.903   0.376   5.923
  764SOL    HW1 4696   0.819   0.366   5.968
  764SOL    HW2 4697   0.884   0.351   5.832
  764SOL     MW 4698   0.890   0.372   5.917
  765SOL     OW 4699   1.602   5.724   4.215
  765SOL    HW1 4700   1.647   5.645   4.244
  765SOL    HW2 4701   1.516   5.720   4.255
  765SOL     MW 4702   1.597   5.714   4.224
  766SOL     OW 4703   0.909   5.899   3.923
  766SOL    HW1 4704   0.875   5.835   3.986
  766SOL    HW2 4705   0.844   5.969   3.922
  766SOL     MW 4706   0.896   5.900   3.931
  767SOL     OW 4707   4.606   1.263   4.841
  767SOL    HW1 4708   4.687   1.302   4.808
  767SOL    HW2 4709   4.537   1.323   4.815
  767SOL     MW 4710   4.608   1.275   4.834
  768SOL     OW 4711   1.236   0.134   3.880
  768SOL    HW1 4712   1.190   0.078   3.943
  768SOL    HW2 4713   1.202   0.106   3.794
  768SOL     MW 4714   1.226   0.123   3.877
  769SOL     OW 4715   3.104   0.377   4.296
  769SOL    HW1 4716   3.153   0.444   4.344
  769SOL    HW2 4717   3.126   0.393   4.204
  769SOL     MW 4718   3.113   0.388   4.290
  770SOL     OW 4719   6.048   3.483   0.423
  770SOL    HW1 4720   5.953   3.471   0.418
  770SOL    HW2 4721   6.069   3.463   0.514
  770SOL     MW 4722   6.038   3.479   0.434
  771SOL     OW 4723   0.155   3.290   0.373
  771SOL    HW1 4724   0.075   3.295   0.322
  771SOL    HW2 4725   0.131   3.323   0.460
  771SOL     MW 4726   0.142   3.295   0.378
  772SOL     OW 4727   1.585   1.017   5.776
  772SOL    HW1 4728   1.617   0.957   5.844
  772SOL    HW2 4729   1.490   1.014   5.786
  772SOL     MW 4730   1.577   1.009   5.786
  773SOL     OW 4731   2.077   3.108   5.218
  773SOL    HW1 4732   2.091   3.200   5.241
  773SOL    HW2 4733   2.166   3.073   5.206
  773SOL     MW 4734   2.090   3.115   5.219
  774SOL     OW 4735   4.902   1.740   5.454
  774SOL    HW1 4736   4.988   1.702   5.440
  774SOL    HW2 4737   4.904   1.773   5.544
  774SOL     MW 4738   4.913   1.740   5.463
  775SOL     OW 4739   0.648   0.781   5.593
  775SOL    HW1 4740   0.608   0.782   5.507
  775SOL    HW2 4741   0.587   0.731   5.648
  775SOL     MW 4742   0.635   0.775   5.589
  776SOL     OW 4743   2.391   1.723   4.504
  776SOL    HW1 4744   2.361   1.757   4.420
  776SOL    HW2 4745   2.412   1.631   4.488
  776SOL     MW 4746   2.390   1.716   4.491
  777SOL     OW 4747   1.414   1.858   3.200
  777SOL    HW1 4748   1.388   1.807   3.276
  777SOL    HW2 4749   1.357   1.935   3.202
  777SOL     MW 4750   1.404   1.862   3.210
  778SOL     OW 4751   0.935   5.820   5.368
  778SOL    HW1 4752   0.898   5.733   5.375
  778SOL    HW2 4753   1.017   5.816   5.418
  778SOL     MW 4754   0.941   5.809   5.376
  779SOL     OW 4755   0.381   5.293   2.285
  779SOL    HW1 4756   0.473   5.305   2.306
  779SOL    HW2 4757   0.342   5.380   2.297
  779SOL     MW 4758   0.387   5.306   2.289
  780SOL     OW 4759   0.955   1.125   5.092
  780SOL    HW1 4760   1.002   1.119   5.009
  780SOL    HW2 4761   0.966   1.040   5.133
  780SOL     MW 4762   0.962   1.114   5.087
  781SOL     OW 4763   1.237   0.598   4.193
  781SOL    HW1 4764   1.291   0.603   4.114
  781SOL    HW2 4765   1.214   0.689   4.212
  781SOL     MW 4766   1.241   0.610   4.185
  782SOL     OW 4767   0.860   0.682   4.175
  782SOL    HW1 4768   0.780   0.681   4.123
  782SOL    HW2 4769   0.900   0.596   4.159
  782SOL     MW 4770   0.855   0.671   4.167
  783SOL     OW 4771   6.178   5.945   0.459
  783SOL    HW1 4772   6.149   5.932   0.369
  783SOL    HW2 4773   6.164   5.861   0.502
  783SOL     MW 4774   6.173   5.933   0.453
  784SOL     OW 4775   1.467   0.578   4.969
  784SOL    HW1 4776   1.373   0.590   4.962
  784SOL    HW2 4777   1.504   0.663   4.944
  784SOL     MW 4778   1.460   0.590   4.965
  785SOL     OW 4779   1.505   6.168   4.617
  785SOL    HW1 4780   1.545   6.136   4.537
  785SOL    HW2 4781   1.547   6.117   4.687
  785SOL     MW 4782   1.516   6.157   4.616
  786SOL     OW 4783   5.311   5.400   1.881
  786SOL    HW1 4784   5.292   5.400   1.788
  786SOL    HW2 4785   5.319   5.493   1.904
  786SOL     MW 4786   5.310   5.412   1.872
  787SOL     OW 4787   0.724   6.192   5.481
  787SOL    HW1 4788   0.799   6.201   5.540
  787SOL    HW2 4789   0.663   6.260   5.509
  787SOL     MW 4790   0.726   6.202   5.492
  788SOL     OW 4791   1.952   5.426   4.227
  788SOL    HW1 4792   2.000   5.451   4.148
  788SOL    HW2 4793   1.862   5.414   4.197
  788SOL     MW 4794   1.946   5.427   4.213
  789SOL     OW 4795   1.222   0.780   1.680
  789SOL    HW1 4796   1.181   0.815   1.759
  789SOL    HW2 4797   1.151   0.777   1.616
  789SOL     MW 4798   1.208   0.784   1.682
  790SOL     OW 4799   4.489   4.844   0.170
  790SOL    HW1 4800   4.444   4.840   0.085
  790SOL    HW2 4801   4.534   4.760   0.177
  790SOL     MW 4802   4.489   4.833   0.160
  791SOL     OW 4803   6.010   5.654   6.267
  791SOL    HW1 4804   6.062   5.574   6.272
  791SOL    HW2 4805   6.065   5.716   6.218
  791SOL     MW 4806   6.023   5.652   6.261
  792SOL     OW 4807   5.533   5.843   6.092
  792SOL    HW1 4808   5.449   5.875   6.061
  792SOL    HW2 4809   5.591   5.851   6.016
  792SOL     MW 4810   5.530   5.848   6.078
  793SOL     OW 4811   1.216   0.216   5.028
  793SOL    HW1 4812   1.153   0.146   5.012
  793SOL    HW2 4813   1.232   0.213   5.123
  793SOL     MW 4814   1.210   0.207   5.038
  794SOL     OW 4815   1.562   0.362   4.089
  794SOL    HW1 4816   1.622   0.362   4.015
  794SOL    HW2 4817   1.607   0.411   4.157
  794SOL     MW 4818   1.575   0.368   4.088
  795SOL     OW 4819   1.705   0.918   4.090
  795SOL    HW1 4820   1.691   0.880   4.004
  795SOL    HW2 4821   1.797   0.900   4.110
  795SOL     MW 4822   1.715   0.911   4.082
  796SOL     OW 4823   3.335   0.153   0.125
  796SOL    HW1 4824   3.378   0.170   0.208
  796SOL    HW2 4825   3.334   0.058   0.116
  796SOL     MW 4826   3.340   0.143   0.134
  797SOL     OW 4827   2.752   6.071   1.541
  797SOL    HW1 4828   2.839   6.039   1.517
  797SOL    HW2 4829   2.695   5.993   1.534
  797SOL     MW 4830   2.756   6.057   1.537
  798SOL     OW 4831   0.691   1.155   1.923
  798SOL    HW1 4832   0.646   1.211   1.860
  798SOL    HW2 4833   0.675   1.066   1.892
  798SOL     MW 4834   0.683   1.151   1.911
  799SOL     OW 4835   2.522   0.328   0.702
  799SOL    HW1 4836   2.479   0.413   0.710
  799SOL    HW2 4837   2.455   0.270   0.668
  799SOL     MW 4838   2.508   0.332   0.699
  800SOL     OW 4839   0.607   1.763   1.676
  800SOL    HW1 4840   0.628   1.730   1.589
  800SOL    HW2 4841   0.658   1.708   1.735
  800SOL     MW 4842   0.616   1.752   1.673
  801SOL     OW 4843   1.068   0.612   0.201
  801SOL    HW1 4844   1.064   0.569   0.286
  801SOL    HW2 4845   1.160   0.636   0.191
  801SOL     MW 4846   1.079   0.609   0.210
  802SOL     OW 4847   2.761   6.029   4.941
  802SOL    HW1 4848   2.704   6.058   5.012
  802SOL    HW2 4849   2.807   5.953   4.976
  802SOL     MW 4850   2.759   6.023   4.954
  803SOL     OW 4851   2.094   1.329   4.858
  803SOL    HW1 4852   2.074   1.346   4.766
  803SOL    HW2 4853   2.125   1.412   4.893
  803SOL     MW 4854   2.096   1.342   4.851
  804SOL     OW 4855   2.943   0.234   5.038
  804SOL    HW1 4856   2.884   0.165   5.070
  804SOL    HW2 4857   2.963   0.209   4.948
  804SOL     MW 4858   2.938   0.222   5.031
  805SOL     OW 4859   0.531   2.337   4.260
  805SOL    HW1 4860   0.442   2.305   4.274
  805SOL    HW2 4861   0.553   2.307   4.172
  805SOL     MW 4862   0.522   2.329   4.251
  806SOL     OW 4863   0.149   3.292   3.890
  806SOL    HW1 4864   0.072   3.318   3.838
  806SOL    HW2 4865   0.215   3.270   3.824
  806SOL     MW 4866   0.147   3.292   3.875
  807SOL     OW 4867   1.113   5.432   3.774
  807SOL    HW1 4868   1.062   5.507   3.741
  807SOL    HW2 4869   1.094   5.430   3.867
  807SOL     MW 4870   1.104   5.442   3.782
  808SOL     OW 4871   1.178   1.561   0.301
  808SOL    HW1 4872   1.252   1.532   0.354
  808SOL    HW2 4873   1.209   1.640   0.256
  808SOL     MW 4874   1.191   1.568   0.302
  809SOL     OW 4875   6.045   2.654   6.195
  809SOL    HW1 4876   5.952   2.642   6.216
  809SOL    HW2 4877   6.090   2.584   6.241
  809SOL     MW 4878   6.039   2.643   6.203
  810SOL     OW 4879   5.265   6.134   0.426
  810SOL    HW1 4880   5.224   6.076   0.363
  810SOL    HW2 4881   5.335   6.082   0.466
  810SOL     MW 4882   5.268   6.120   0.423
  811SOL     OW 4883   3.737   0.446   5.079
  811SOL    HW1 4884   3.720   0.521   5.023
  811SOL    HW2 4885   3.685   0.463   5.158
  811SOL     MW 4886   3.728   0.457   5.082
  812SOL     OW 4887   0.912   2.510   0.816
  812SOL    HW1 4888   0.924   2.442   0.882
  812SOL    HW2 4889   0.821   2.538   0.827
  812SOL     MW 4890   0.902   2.505   0.826
  813SOL     OW 4891   3.400   1.693   4.370
  813SOL    HW1 4892   3.355   1.757   4.427
  813SOL    HW2 4893   3.414   1.617   4.427
  813SOL     MW 4894   3.396   1.691   4.385
  814SOL     OW 4895   0.684   0.957   5.042
  814SOL    HW1 4896   0.770   0.916   5.034
  814SOL    HW2 4897   0.699   1.036   5.095
  814SOL     MW 4898   0.697   0.962   5.048
  815SOL     OW 4899   1.862   1.472   5.218
  815SOL    HW1 4900   1.855   1.534   5.290
  815SOL    HW2 4901   1.917   1.516   5.153
  815SOL     MW 4902   1.868   1.485   5.219
  816SOL     OW 4903   0.989   6.112   0.525
  816SOL    HW1 4904   1.065   6.099   0.582
  816SOL    HW2 4905   0.965   6.024   0.496
  816SOL     MW 4906   0.996   6.099   0.529
  817SOL     OW 4907   1.805   0.231   4.385
  817SOL    HW1 4908   1.722   0.201   4.421
  817SOL    HW2 4909   1.820   0.316   4.427
  817SOL     MW 4910   1.797   0.238   4.395
  818SOL     OW 4911   0.361   0.679   0.967
  818SOL    HW1 4912   0.367   0.734   1.045
  818SOL    HW2 4913   0.451   0.667   0.939
  818SOL     MW 4914   0.373   0.685   0.974
  819SOL     OW 4915   1.466   4.442   5.365
  819SOL    HW1 4916   1.371   4.439   5.379
  819SOL    HW2 4917   1.476   4.463   5.272
  819SOL     MW 4918   1.455   4.444   5.355
  820SOL     OW 4919   6.172   5.978   4.326
  820SOL    HW1 4920   6.118   5.969   4.248
  820SOL    HW2 4921   6.241   5.913   4.315
  820SOL     MW 4922   6.174   5.968   4.315
  821SOL     OW 4923   2.564   0.601   1.366
  821SOL    HW1 4924   2.610   0.676   1.404
  821SOL    HW2 4925   2.599   0.526   1.414
  821SOL     MW 4926   2.575   0.601   1.377
  822SOL     OW 4927   5.913   0.830   1.155
  822SOL    HW1 4928   5.987   0.891   1.165
  822SOL    HW2 4929   5.859   0.845   1.233
  822SOL     MW 4930   5.916   0.840   1.166
  823SOL     OW 4931   0.326   1.966   4.522
  823SOL    HW1 4932   0.267   2.033   4.556
  823SOL    HW2 4933   0.323   1.897   4.588
  823SOL     MW 4934   0.318   1.966   4.535
  824SOL     OW 4935   6.054   5.377   5.755
  824SOL    HW1 4936   6.066   5.342   5.667
  824SOL    HW2 4937   6.133   5.351   5.803
  824SOL     MW 4938   6.065   5.369   5.750
  825SOL     OW 4939   2.388   0.242   5.561
  825SOL    HW1 4940   2.392   0.330   5.525
  825SOL    HW2 4941   2.306   0.240   5.611
  825SOL     MW 4942   2.378   0.253   5.563
  826SOL     OW 4943   6.284   0.869   5.940
  826SOL    HW1 4944   6.237   0.852   6.021
  826SOL    HW2 4945   6.349   0.799   5.934
  826SOL     MW 4946   6.286   0.857   5.949
  827SOL     OW 4947   5.772   1.019   1.307
  827SOL    HW1 4948   5.817   1.073   1.242
  827SOL    HW2 4949   5.720   1.080   1.358
  827SOL     MW 4950   5.771   1.034   1.305
  828SOL     OW 4951   1.645   0.644   5.739
  828SOL    HW1 4952   1.638   0.674   5.830
  828SOL    HW2 4953   1.674   0.721   5.691
  828SOL     MW 4954   1.648   0.658   5.745
  829SOL     OW 4955   5.712   0.083   3.270
  829SOL    HW1 4956   5.745   0.172   3.284
  829SOL    HW2 4957   5.742   0.034   3.347
  829SOL     MW 4958   5.720   0.088   3.282
  830SOL     OW 4959   0.488   5.856   5.918
  830SOL    HW1 4960   0.439   5.928   5.956
  830SOL    HW2 4961   0.558   5.898   5.867
  830SOL     MW 4962   0.491   5.871   5.916
  831SOL     OW 4963   0.202   0.701   0.554
  831SOL    HW1 4964   0.272   0.735   0.610
  831SOL    HW2 4965   0.148   0.647   0.612
  831SOL     MW 4966   0.204   0.698   0.569
  832SOL     OW 4967   0.187   1.935   1.778
  832SOL    HW1 4968   0.246   1.935   1.703
  832SOL    HW2 4969   0.226   1.998   1.839
  832SOL     MW 4970   0.199   1.943   1.776
  833SOL     OW 4971   1.296   5.518   0.617
  833SOL    HW1 4972   1.316   5.564   0.698
  833SOL    HW2 4973   1.200   5.518   0.612
  833SOL     MW 4974   1.286   5.523   0.626
  834SOL     OW 4975   2.138   5.446   1.135
  834SOL    HW1 4976   2.199   5.373   1.135
  834SOL    HW2 4977   2.176   5.510   1.195
  834SOL     MW 4978   2.150   5.445   1.143
  835SOL     OW 4979   1.011   0.838   1.506
  835SOL    HW1 4980   1.071   0.837   1.432
  835SOL    HW2 4981   0.935   0.788   1.476
  835SOL     MW 4982   1.009   0.831   1.493
  836SOL     OW 4983   1.056   1.301   6.003
  836SOL    HW1 4984   0.985   1.349   5.959
  836SOL    HW2 4985   1.111   1.370   6.040
  836SOL     MW 4986   1.054   1.316   6.002
  837SOL     OW 4987   6.162   0.307   4.840
  837SOL    HW1 4988   6.179   0.249   4.766
  837SOL    HW2 4989   6.069   0.298   4.857
  837SOL     MW 4990   6.153   0.299   4.832
  838SOL     OW 4991   1.080   2.052   4.440
  838SOL    HW1 4992   1.055   2.108   4.513
  838SOL    HW2 4993   1.005   1.993   4.428
  838SOL     MW 4994   1.067   2.052   4.448
  839SOL     OW 4995   5.364   3.465   5.065
  839SOL    HW1 4996   5.330   3.479   5.153
  839SOL    HW2 4997   5.344   3.373   5.046
  839SOL     MW 4998   5.357   3.455   5.074
  840SOL     OW 4999   1.545   3.788   4.787
  840SOL    HW1 5000   1.599   3.808   4.711
  840SOL    HW2 5001   1.498   3.708   4.763
  840SOL     MW 5002   1.546   3.780   4.774
  841SOL     OW 5003   6.124   6.089   5.541
  841SOL    HW1 5004   6.144   6.180   5.520
  841SOL    HW2 5005   6.171   6.038   5.475
  841SOL     MW 5006   6.133   6.094   5.530
  842SOL     OW 5007   1.839   5.050   3.839
  842SOL    HW1 5008   1.888   5.132   3.830
  842SOL    HW2 5009   1.781   5.048   3.763
  842SOL     MW 5010   1.838   5.060   3.828
  843SOL     OW 5011   1.271   5.804   3.684
  843SOL    HW1 5012   1.302   5.816   3.773
  843SOL    HW2 5013   1.175   5.807   3.691
  843SOL     MW 5014   1.263   5.806   3.696
  844SOL     OW 5015   2.336   4.664   5.627
  844SOL    HW1 5016   2.304   4.740   5.676
  844SOL    HW2 5017   2.403   4.699   5.569
  844SOL     MW 5018   2.341   4.678   5.626
  845SOL     OW 5019   1.872   0.279   5.568
  845SOL    HW1 5020   1.913   0.204   5.612
  845SOL    HW2 5021   1.829   0.328   5.638
  845SOL     MW 5022   1.872   0.276   5.582
  846SOL     OW 5023   1.567   1.599   5.696
  846SOL    HW1 5024   1.520   1.656   5.636
  846SOL    HW2 5025   1.498   1.553   5.745
  846SOL     MW 5026   1.552   1.600   5.695
  847SOL     OW 5027   0.376   5.563   4.528
  847SOL    HW1 5028   0.345   5.624   4.461
  847SOL    HW2 5029   0.359   5.608   4.611
  847SOL     MW 5030   0.370   5.577   4.530
  848SOL     OW 5031   0.349   1.774   6.260
  848SOL    HW1 5032   0.323   1.823   6.182
  848SOL    HW2 5033   0.441   1.794   6.272
  848SOL     MW 5034   0.357   1.783   6.252
  849SOL     OW 5035   0.178   0.031   0.239
  849SOL    HW1 5036   0.223   0.115   0.228
  849SOL    HW2 5037   0.145   0.033   0.329
  849SOL     MW 5038   0.180   0.042   0.249
  850SOL     OW 5039   1.350   6.062   5.264
  850SOL    HW1 5040   1.419   5.997   5.275
  850SOL    HW2 5041   1.349   6.079   5.170
  850SOL     MW 5042   1.359   6.056   5.253
  851SOL     OW 5043   2.035   0.924   0.937
  851SOL    HW1 5044   2.053   0.849   0.880
  851SOL    HW2 5045   2.121   0.948   0.972
  851SOL     MW 5046   2.049   0.917   0.934
  852SOL     OW 5047   2.200   6.247   2.123
  852SOL    HW1 5048   2.294   6.242   2.109
  852SOL    HW2 5049   2.162   6.236   2.035
  852SOL     MW 5050   2.207   6.245   2.110
  853SOL     OW 5051   0.011   1.937   4.158
  853SOL    HW1 5052   0.009   1.864   4.219
  853SOL    HW2 5053   0.063   1.905   4.084
  853SOL     MW 5054   0.018   1.924   4.156
  854SOL     OW 5055   2.222   1.004   0.136
  854SOL    HW1 5056   2.159   0.932   0.125
  854SOL    HW2 5057   2.307   0.962   0.131
  854SOL     MW 5058   2.225   0.989   0.134
  855SOL     OW 5059   0.139   1.389   4.144
  855SOL    HW1 5060   0.088   1.322   4.100
  855SOL    HW2 5061   0.092   1.406   4.226
  855SOL     MW 5062   0.127   1.383   4.149
  856SOL     OW 5063   0.167   1.530   1.459
  856SOL    HW1 5064   0.248   1.496   1.422
  856SOL    HW2 5065   0.193   1.575   1.539
  856SOL     MW 5066   0.181   1.531   1.464
  857SOL     OW 5067   0.005   0.319   0.498
  857SOL    HW1 5068  -0.022   0.307   0.406
  857SOL    HW2 5069   0.059   0.242   0.517
  857SOL     MW 5070   0.008   0.308   0.488
  858SOL     OW 5071   0.581   0.547   5.976
  858SOL    HW1 5072   0.580   0.452   5.983
  858SOL    HW2 5073   0.620   0.577   6.058
  858SOL     MW 5074   0.586   0.539   5.988
  859SOL     OW 5075   2.170   0.912   4.714
  859SOL    HW1 5076   2.103   0.915   4.645
  859SOL    HW2 5077   2.250   0.886   4.669
  859SOL     MW 5078   2.172   0.909   4.699
  860SOL     OW 5079   1.004   1.156   5.679
  860SOL    HW1 5080   0.957   1.079   5.711
  860SOL    HW2 5081   0.959   1.230   5.719
  860SOL     MW 5082   0.992   1.155   5.688
  861SOL     OW 5083   1.264   5.345   4.471
  861SOL    HW1 5084   1.342   5.310   4.427
  861SOL    HW2 5085   1.276   5.440   4.469
  861SOL     MW 5086   1.276   5.353   4.465
  862SOL     OW 5087   5.015   1.855   5.702
  862SOL    HW1 5088   5.099   1.883   5.666
  862SOL    HW2 5089   5.035   1.826   5.791
  862SOL     MW 5090   5.028   1.855   5.709
  863SOL     OW 5091   0.948   3.907   5.476
  863SOL    HW1 5092   0.906   3.857   5.545
  863SOL    HW2 5093   1.041   3.887   5.484
  863SOL     MW 5094   0.954   3.898   5.486
  864SOL     OW 5095   1.684   2.173   1.853
  864SOL    HW1 5096   1.619   2.106   1.874
  864SOL    HW2 5097   1.632   2.251   1.836
  864SOL     MW 5098   1.669   2.174   1.853
  865SOL     OW 5099   0.998   3.560   4.824
  865SOL    HW1 5100   1.077   3.567   4.878
  865SOL    HW2 5101   0.992   3.467   4.803
  865SOL     MW 5102   1.008   3.549   4.828
  866SOL     OW 5103   2.073   6.168   5.280
  866SOL    HW1 5104   2.144   6.122   5.326
  866SOL    HW2 5105   2.004   6.178   5.347
  866SOL     MW 5106   2.073   6.163   5.295
  867SOL     OW 5107   1.995   4.747   1.915
  867SOL    HW1 5108   2.082   4.783   1.898
  867SOL    HW2 5109   1.970   4.784   2.000
  867SOL     MW 5110   2.003   4.756   1.924
  868SOL     OW 5111   0.640   3.603   1.579
  868SOL    HW1 5112   0.593   3.552   1.513
  868SOL    HW2 5113   0.646   3.544   1.655
  868SOL     MW 5114   0.635   3.589   1.581
  869SOL     OW 5115   5.998   3.287   5.455
  869SOL    HW1 5116   6.036   3.220   5.399
  869SOL    HW2 5117   6.069   3.350   5.470
  869SOL     MW 5118   6.012   3.287   5.450
  870SOL     OW 5119   0.548   3.613   0.973
  870SOL    HW1 5120   0.602   3.559   1.031
  870SOL    HW2 5121   0.459   3.580   0.985
  870SOL     MW 5122   0.544   3.602   0.982
  871SOL     OW 5123   5.530   2.963   0.765
  871SOL    HW1 5124   5.595   3.011   0.715
  871SOL    HW2 5125   5.581   2.914   0.830
  871SOL     MW 5126   5.545   2.963   0.767
  872SOL     OW 5127   1.256   2.642   1.910
  872SOL    HW1 5128   1.306   2.659   1.831
  872SOL    HW2 5129   1.165   2.639   1.881
  872SOL     MW 5130   1.251   2.643   1.896
  873SOL     OW 5131   0.418   5.805   2.324
  873SOL    HW1 5132   0.412   5.851   2.408
  873SOL    HW2 5133   0.394   5.871   2.259
  873SOL     MW 5134   0.414   5.820   2.327
  874SOL     OW 5135   0.270   3.591   0.663
  874SOL    HW1 5136   0.200   3.652   0.642
  874SOL    HW2 5137   0.323   3.587   0.584
  874SOL     MW 5138   0.268   3.598   0.650
  875SOL     OW 5139   1.087   6.204   0.262
  875SOL    HW1 5140   1.049   6.292   0.257
  875SOL    HW2 5141   1.080   6.180   0.354
  875SOL     MW 5142   1.081   6.212   0.273
  876SOL     OW 5143   2.093   4.337   2.217
  876SOL    HW1 5144   2.040   4.292   2.284
  876SOL    HW2 5145   2.137   4.266   2.170
  876SOL     MW 5146   2.092   4.322   2.220
  877SOL     OW 5147   0.778   2.381   1.919
  877SOL    HW1 5148   0.695   2.350   1.885
  877SOL    HW2 5149   0.844   2.342   1.862
  877SOL     MW 5150   0.776   2.372   1.908
  878SOL     OW 5151   0.673   2.419   1.453
  878SOL    HW1 5152   0.634   2.345   1.500
  878SOL    HW2 5153   0.643   2.496   1.500
  878SOL     MW 5154   0.664   2.419   1.465
  879SOL     OW 5155   5.607   5.334   1.114
  879SOL    HW1 5156   5.531   5.366   1.066
  879SOL    HW2 5157   5.623   5.399   1.182
  879SOL     MW 5158   5.599   5.346   1.116
  880SOL     OW 5159   0.644   3.476   5.423
  880SOL    HW1 5160   0.611   3.444   5.507
  880SOL    HW2 5161   0.609   3.415   5.358
  880SOL     MW 5162   0.636   3.464   5.426
  881SOL     OW 5163   6.173   2.502   0.940
  881SOL    HW1 5164   6.208   2.589   0.924
  881SOL    HW2 5165   6.189   2.454   0.859
  881SOL     MW 5166   6.179   2.507   0.928
  882SOL     OW 5167   0.794   3.930   1.342
  882SOL    HW1 5168   0.743   3.923   1.262
  882SOL    HW2 5169   0.833   4.017   1.338
  882SOL     MW 5170   0.793   3.940   1.332
  883SOL     OW 5171   1.863   3.330   0.236
  883SOL    HW1 5172   1.840   3.255   0.291
  883SOL    HW2 5173   1.939   3.301   0.186
  883SOL     MW 5174   1.870   3.317   0.236
  884SOL     OW 5175   2.341   1.840   6.268
  884SOL    HW1 5176   2.425   1.884   6.276
  884SOL    HW2 5177   2.324   1.836   6.174
  884SOL     MW 5178   2.349   1.845   6.257
  885SOL     OW 5179   1.362   1.075   0.840
  885SOL    HW1 5180   1.329   1.161   0.812
  885SOL    HW2 5181   1.284   1.022   0.852
  885SOL     MW 5182   1.348   1.079   0.838
  886SOL     OW 5183   1.181   0.924   3.675
  886SOL    HW1 5184   1.148   0.927   3.765
  886SOL    HW2 5185   1.240   1.000   3.668
  886SOL     MW 5186   1.184   0.934   3.685
  887SOL     OW 5187   5.796   3.044   5.192
  887SOL    HW1 5188   5.797   3.062   5.286
  887SOL    HW2 5189   5.728   3.102   5.158
  887SOL     MW 5190   5.787   3.053   5.200
  888SOL     OW 5191   2.200   2.768   1.399
  888SOL    HW1 5192   2.109   2.795   1.406
  888SOL    HW2 5193   2.198   2.674   1.416
  888SOL     MW 5194   2.188   2.759   1.402
  889SOL     OW 5195   3.869   4.829   0.317
  889SOL    HW1 5196   3.915   4.817   0.400
  889SOL    HW2 5197   3.938   4.825   0.250
  889SOL     MW 5198   3.884   4.827   0.319
  890SOL     OW 5199   2.467   2.895   4.933
  890SOL    HW1 5200   2.400   2.934   4.989
  890SOL    HW2 5201   2.548   2.903   4.983
  890SOL     MW 5202   2.469   2.901   4.946
  891SOL     OW 5203   6.149   4.641   5.552
  891SOL    HW1 5204   6.082   4.657   5.485
  891SOL    HW2 5205   6.181   4.729   5.574
  891SOL     MW 5206   6.144   4.655   5.546
  892SOL     OW 5207   0.244   4.792   1.197
  892SOL    HW1 5208   0.336   4.769   1.188
  892SOL    HW2 5209   0.234   4.874   1.148
  892SOL     MW 5210   0.254   4.800   1.190
  893SOL     OW 5211   0.780   3.077   0.624
  893SOL    HW1 5212   0.764   3.171   0.628
  893SOL    HW2 5213   0.694   3.039   0.604
  893SOL     MW 5214   0.767   3.084   0.622
  894SOL     OW 5215   0.071   1.534   2.884
  894SOL    HW1 5216   0.136   1.600   2.908
  894SOL    HW2 5217   0.105   1.495   2.803
  894SOL     MW 5218   0.083   1.537   2.877
  895SOL     OW 5219   2.209   3.286   1.533
  895SOL    HW1 5220   2.135   3.244   1.489
  895SOL    HW2 5221   2.179   3.375   1.552
  895SOL     MW 5222   2.196   3.292   1.530
  896SOL     OW 5223   1.428   2.539   0.472
  896SOL    HW1 5224   1.375   2.616   0.495
  896SOL    HW2 5225   1.478   2.520   0.551
  896SOL     MW 5226   1.428   2.547   0.485
  897SOL     OW 5227   3.274   5.312   4.432
  897SOL    HW1 5228   3.234   5.273   4.354
  897SOL    HW2 5229   3.240   5.401   4.434
  897SOL     MW 5230   3.264   5.318   4.423
  898SOL     OW 5231   0.687   2.872   1.771
  898SOL    HW1 5232   0.648   2.917   1.846
  898SOL    HW2 5233   0.708   2.941   1.709
  898SOL     MW 5234   0.685   2.886   1.773
  899SOL     OW 5235   0.795   6.206   0.966
  899SOL    HW1 5236   0.729   6.221   1.033
  899SOL    HW2 5237   0.750   6.224   0.883
  899SOL     MW 5238   0.781   6.210   0.964
  900SOL     OW 5239   1.698   0.884   0.324
  900SOL    HW1 5240   1.665   0.822   0.389
  900SOL    HW2 5241   1.702   0.967   0.372
  900SOL     MW 5242   1.694   0.887   0.338
  901SOL     OW 5243   2.490   5.354   6.199
  901SOL    HW1 5244   2.464   5.446   6.211
  901SOL    HW2 5245   2.414   5.314   6.157
  901SOL     MW 5246   2.477   5.361   6.195
  902SOL     OW 5247   0.700   1.583   3.566
  902SOL    HW1 5248   0.696   1.565   3.472
  902SOL    HW2 5249   0.647   1.662   3.577
  902SOL     MW 5250   0.693   1.591   3.555
  903SOL     OW 5251   2.815   3.477   6.123
  903SOL    HW1 5252   2.858   3.423   6.189
  903SOL    HW2 5253   2.758   3.416   6.075
  903SOL     MW 5254   2.813   3.462   6.125
  904SOL     OW 5255   2.264   3.015   4.613
  904SOL    HW1 5256   2.250   2.986   4.703
  904SOL    HW2 5257   2.177   3.037   4.581
  904SOL     MW 5258   2.251   3.014   4.620
  905SOL     OW 5259   0.193   1.395   0.782
  905SOL    HW1 5260   0.257   1.400   0.853
  905SOL    HW2 5261   0.238   1.346   0.713
  905SOL     MW 5262   0.207   1.389   0.783
  906SOL     OW 5263   0.350   2.056   1.287
  906SOL    HW1 5264   0.351   2.020   1.198
  906SOL    HW2 5265   0.406   2.134   1.281
  906SOL     MW 5266   0.358   2.062   1.275
  907SOL     OW 5267   0.783   1.501   2.610
  907SOL    HW1 5268   0.743   1.573   2.658
  907SOL    HW2 5269   0.758   1.516   2.518
  907SOL     MW 5270   0.774   1.512   2.604
  908SOL     OW 5271   3.699   4.788   0.722
  908SOL    HW1 5272   3.694   4.699   0.758
  908SOL    HW2 5273   3.780   4.824   0.756
  908SOL     MW 5274   3.709   4.781   0.731
  909SOL     OW 5275   0.641   2.505   5.349
  909SOL    HW1 5276   0.596   2.443   5.405
  909SOL    HW2 5277   0.571   2.552   5.303
  909SOL     MW 5278   0.627   2.503   5.350
  910SOL     OW 5279   0.414   3.341   5.022
  910SOL    HW1 5280   0.323   3.312   5.025
  910SOL    HW2 5281   0.412   3.424   4.973
  910SOL     MW 5282   0.402   3.348   5.016
  911SOL     OW 5283   0.850   3.048   0.309
  911SOL    HW1 5284   0.870   3.118   0.371
  911SOL    HW2 5285   0.866   3.086   0.223
  911SOL     MW 5286   0.854   3.062   0.306
  912SOL     OW 5287   1.932   2.449   1.385
  912SOL    HW1 5288   2.010   2.410   1.346
  912SOL    HW2 5289   1.889   2.494   1.312
  912SOL     MW 5290   1.936   2.450   1.370
  913SOL     OW 5291   2.092   0.557   5.736
  913SOL    HW1 5292   2.187   0.548   5.745
  913SOL    HW2 5293   2.075   0.545   5.642
  913SOL     MW 5294   2.102   0.554   5.725
  914SOL     OW 5295   4.894   4.490   5.609
  914SOL    HW1 5296   4.809   4.526   5.584
  914SOL    HW2 5297   4.884   4.468   5.702
  914SOL     MW 5298   4.882   4.492   5.618
  915SOL     OW 5299   2.032   2.241   0.738
  915SOL    HW1 5300   2.029   2.327   0.696
  915SOL    HW2 5301   2.027   2.260   0.832
  915SOL     MW 5302   2.031   2.254   0.745
  916SOL     OW 5303   1.470   2.007   4.695
  916SOL    HW1 5304   1.548   2.038   4.649
  916SOL    HW2 5305   1.500   1.933   4.747
  916SOL     MW 5306   1.484   2.001   4.696
  917SOL     OW 5307   1.763   3.860   5.479
  917SOL    HW1 5308   1.715   3.927   5.527
  917SOL    HW2 5309   1.751   3.780   5.530
  917SOL     MW 5310   1.755   3.859   5.491
  918SOL     OW 5311   2.668   1.837   0.633
  918SOL    HW1 5312   2.739   1.818   0.571
  918SOL    HW2 5313   2.639   1.751   0.663
  918SOL     MW 5314   2.674   1.824   0.629
  919SOL     OW 5315   1.832   1.559   2.062
  919SOL    HW1 5316   1.810   1.637   2.112
  919SOL    HW2 5317   1.814   1.486   2.122
  919SOL     MW 5318   1.827   1.560   2.076
  920SOL     OW 5319   1.922   2.989   0.240
  920SOL    HW1 5320   1.939   2.997   0.146
  920SOL    HW2 5321   1.927   2.895   0.257
  920SOL     MW 5322   1.925   2.978   0.230
  921SOL     OW 5323   1.280   2.159   0.170
  921SOL    HW1 5324   1.263   2.145   0.263
  921SOL    HW2 5325   1.372   2.134   0.158
  921SOL     MW 5326   1.290   2.154   0.180
  922SOL     OW 5327   2.503   4.777   5.240
  922SOL    HW1 5328   2.469   4.688   5.225
  922SOL    HW2 5329   2.543   4.772   5.327
  922SOL     MW 5330   2.504   4.765   5.249
  923SOL     OW 5331   4.153   2.996   1.455
  923SOL    HW1 5332   4.131   2.906   1.431
  923SOL    HW2 5333   4.147   3.044   1.372
  923SOL     MW 5334   4.149   2.990   1.441
  924SOL     OW 5335   0.853   2.735   5.247
  924SOL    HW1 5336   0.811   2.649   5.246
  924SOL    HW2 5337   0.926   2.726   5.308
  924SOL     MW 5338   0.857   2.723   5.255
  925SOL     OW 5339   5.357   2.600   6.215
  925SOL    HW1 5340   5.419   2.537   6.253
  925SOL    HW2 5341   5.288   2.545   6.176
  925SOL     MW 5342   5.356   2.585   6.215
  926SOL     OW 5343   0.616   4.528   1.895
  926SOL    HW1 5344   0.634   4.620   1.879
  926SOL    HW2 5345   0.686   4.500   1.954
  926SOL     MW 5346   0.627   4.536   1.901
  927SOL     OW 5347   5.996   3.721   0.304
  927SOL    HW1 5348   6.016   3.700   0.213
  927SOL    HW2 5349   6.017   3.641   0.352
  927SOL     MW 5350   6.001   3.708   0.298
  928SOL     OW 5351   1.976   2.133   0.441
  928SOL    HW1 5352   2.023   2.062   0.484
  928SOL    HW2 5353   1.902   2.152   0.500
  928SOL     MW 5354   1.972   2.127   0.454
  929SOL     OW 5355   0.925   3.147   0.070
  929SOL    HW1 5356   0.864   3.220   0.056
  929SOL    HW2 5357   0.883   3.072   0.028
  929SOL     MW 5358   0.912   3.147   0.063
  930SOL     OW 5359   0.548   2.684   1.075
  930SOL    HW1 5360   0.454   2.675   1.060
  930SOL    HW2 5361   0.555   2.702   1.169
  930SOL     MW 5362   0.536   2.685   1.085
  931SOL     OW 5363   5.037   5.818   0.471
  931SOL    HW1 5364   4.983   5.751   0.429
  931SOL    HW2 5365   5.112   5.770   0.505
  931SOL     MW 5366   5.039   5.803   0.470
  932SOL     OW 5367   0.137   3.563   0.192
  932SOL    HW1 5368   0.188   3.491   0.156
  932SOL    HW2 5369   0.171   3.641   0.148
  932SOL     MW 5370   0.148   3.564   0.182
  933SOL     OW 5371   2.630   4.544   6.011
  933SOL    HW1 5372   2.586   4.572   6.092
  933SOL    HW2 5373   2.561   4.500   5.961
  933SOL     MW 5374   2.615   4.542   6.015
  934SOL     OW 5375   0.978   1.305   0.816
  934SOL    HW1 5376   0.920   1.380   0.820
  934SOL    HW2 5377   1.045   1.322   0.883
  934SOL     MW 5378   0.979   1.317   0.825
  935SOL     OW 5379   1.037   2.621   1.242
  935SOL    HW1 5380   1.100   2.586   1.178
  935SOL    HW2 5381   0.981   2.547   1.263
  935SOL     MW 5382   1.038   2.607   1.236
  936SOL     OW 5383   0.477   2.373   6.111
  936SOL    HW1 5384   0.420   2.405   6.041
  936SOL    HW2 5385   0.417   2.343   6.179
  936SOL     MW 5386   0.462   2.373   6.111
  937SOL     OW 5387   1.717   0.325   6.148
  937SOL    HW1 5388   1.651   0.346   6.082
  937SOL    HW2 5389   1.792   0.291   6.099
  937SOL     MW 5390   1.718   0.323   6.133
  938SOL     OW 5391   1.519   1.220   0.409
  938SOL    HW1 5392   1.474   1.152   0.460
  938SOL    HW2 5393   1.598   1.237   0.459
  938SOL     MW 5394   1.523   1.213   0.422
  939SOL     OW 5395   0.956   3.668   0.849
  939SOL    HW1 5396   0.902   3.598   0.885
  939SOL    HW2 5397   0.981   3.722   0.924
  939SOL     MW 5398   0.953   3.666   0.863
  940SOL     OW 5399   5.782   1.354   1.669
  940SOL    HW1 5400   5.844   1.312   1.609
  940SOL    HW2 5401   5.782   1.446   1.642
  940SOL     MW 5402   5.790   1.360   1.658
  941SOL     OW 5403   2.485   2.000   5.420
  941SOL    HW1 5404   2.474   2.095   5.430
  941SOL    HW2 5405   2.578   1.989   5.400
  941SOL     MW 5406   2.495   2.011   5.419
  942SOL     OW 5407   2.254   2.799   2.196
  942SOL    HW1 5408   2.319   2.730   2.187
  942SOL    HW2 5409   2.278   2.845   2.277
  942SOL     MW 5410   2.265   2.796   2.205
  943SOL     OW 5411   2.434   4.230   1.384
  943SOL    HW1 5412   2.454   4.181   1.304
  943SOL    HW2 5413   2.404   4.315   1.353
  943SOL     MW 5414   2.433   4.234   1.370
  944SOL     OW 5415   1.250   4.342   5.886
  944SOL    HW1 5416   1.243   4.331   5.981
  944SOL    HW2 5417   1.341   4.322   5.867
  944SOL     MW 5418   1.261   4.338   5.896
  945SOL     OW 5419   2.272   3.048   0.542
  945SOL    HW1 5420   2.264   3.012   0.453
  945SOL    HW2 5421   2.342   3.113   0.535
  945SOL     MW 5422   2.280   3.052   0.529
  946SOL     OW 5423   3.315   1.290   0.300
  946SOL    HW1 5424   3.369   1.253   0.370
  946SOL    HW2 5425   3.230   1.305   0.342
  946SOL     MW 5426   3.311   1.288   0.314
  947SOL     OW 5427   2.458   4.406   1.842
  947SOL    HW1 5428   2.404   4.449   1.776
  947SOL    HW2 5429   2.520   4.353   1.792
  947SOL     MW 5430   2.459   4.404   1.827
  948SOL     OW 5431   2.993   4.050   1.556
  948SOL    HW1 5432   3.000   4.143   1.578
  948SOL    HW2 5433   2.950   4.050   1.470
  948SOL     MW 5434   2.988   4.062   1.548
  949SOL     OW 5435   2.055   5.551   2.400
  949SOL    HW1 5436   2.126   5.552   2.335
  949SOL    HW2 5437   1.998   5.479   2.372
  949SOL     MW 5438   2.057   5.542   2.388
  950SOL     OW 5439   4.330   4.344   1.292
  950SOL    HW1 5440   4.261   4.401   1.326
  950SOL    HW2 5441   4.329   4.357   1.198
  950SOL     MW 5442   4.321   4.353   1.285
  951SOL     OW 5443   2.999   2.346   5.673
  951SOL    HW1 5444   3.071   2.393   5.714
  951SOL    HW2 5445   2.943   2.415   5.637
  951SOL     MW 5446   3.001   2.361   5.673
  952SOL     OW 5447   6.107   3.402   0.703
  952SOL    HW1 5448   6.197   3.427   0.683
  952SOL    HW2 5449   6.061   3.485   0.714
  952SOL     MW 5450   6.112   3.416   0.702
  953SOL     OW 5451   3.620   5.226   1.183
  953SOL    HW1 5452   3.579   5.244   1.098
  953SOL    HW2 5453   3.620   5.131   1.190
  953SOL     MW 5454   3.615   5.217   1.173
  954SOL     OW 5455   1.177   3.118   1.867
  954SOL    HW1 5456   1.145   3.091   1.780
  954SOL    HW2 5457   1.106   3.169   1.904
  954SOL     MW 5458   1.164   3.121   1.860
  955SOL     OW 5459   1.336   4.465   1.604
  955SOL    HW1 5460   1.327   4.371   1.613
  955SOL    HW2 5461   1.383   4.478   1.522
  955SOL     MW 5462   1.341   4.455   1.595
  956SOL     OW 5463   1.102   0.868   5.450
  956SOL    HW1 5464   1.158   0.942   5.472
  956SOL    HW2 5465   1.080   0.881   5.357
  956SOL     MW 5466   1.107   0.879   5.441
  957SOL     OW 5467   1.308   1.035   5.551
  957SOL    HW1 5468   1.379   0.999   5.496
  957SOL    HW2 5469   1.295   1.124   5.517
  957SOL     MW 5470   1.316   1.042   5.539
  958SOL     OW 5471   2.018   2.830   1.981
  958SOL    HW1 5472   1.923   2.829   1.995
  958SOL    HW2 5473   2.029   2.790   1.895
  958SOL     MW 5474   2.007   2.824   1.972
  959SOL     OW 5475   1.827   1.131   0.424
  959SOL    HW1 5476   1.900   1.078   0.390
  959SOL    HW2 5477   1.795   1.180   0.348
  959SOL     MW 5478   1.832   1.130   0.410
  960SOL     OW 5479   1.251   0.247   1.297
  960SOL    HW1 5480   1.196   0.234   1.220
  960SOL    HW2 5481   1.221   0.329   1.335
  960SOL     MW 5482   1.240   0.256   1.292
  961SOL     OW 5483   0.890   2.379   1.307
  961SOL    HW1 5484   0.808   2.383   1.358
  961SOL    HW2 5485   0.944   2.317   1.355
  961SOL     MW 5486   0.886   2.372   1.320
  962SOL     OW 5487   1.019   4.637   1.128
  962SOL    HW1 5488   0.970   4.608   1.205
  962SOL    HW2 5489   1.041   4.555   1.082
  962SOL     MW 5490   1.016   4.623   1.132
  963SOL     OW 5491   6.168   3.936   4.759
  963SOL    HW1 5492   6.123   3.952   4.842
  963SOL    HW2 5493   6.132   3.852   4.729
  963SOL     MW 5494   6.158   3.927   4.766
  964SOL     OW 5495   0.302   2.871   6.103
  964SOL    HW1 5496   0.236   2.801   6.104
  964SOL    HW2 5497   0.341   2.869   6.190
  964SOL     MW 5498   0.299   2.862   6.114
  965SOL     OW 5499   1.515   2.982   2.166
  965SOL    HW1 5500   1.469   2.977   2.082
  965SOL    HW2 5501   1.507   3.074   2.193
  965SOL     MW 5502   1.508   2.993   2.159
  966SOL     OW 5503   1.475   3.097   0.100
  966SOL    HW1 5504   1.392   3.142   0.087
  966SOL    HW2 5505   1.492   3.106   0.194
  966SOL     MW 5506   1.467   3.104   0.111
  967SOL     OW 5507   1.458   1.991   1.921
  967SOL    HW1 5508   1.381   2.005   1.865
  967SOL    HW2 5509   1.424   1.940   1.995
  967SOL     MW 5510   1.443   1.986   1.923
  968SOL     OW 5511   0.611   2.080   0.895
  968SOL    HW1 5512   0.623   2.021   0.820
  968SOL    HW2 5513   0.541   2.039   0.946
  968SOL     MW 5514   0.603   2.067   0.892
  969SOL     OW 5515   0.577   0.412   1.426
  969SOL    HW1 5516   0.668   0.385   1.414
  969SOL    HW2 5517   0.553   0.454   1.343
  969SOL     MW 5518   0.585   0.414   1.414
  970SOL     OW 5519   0.982   5.397   5.414
  970SOL    HW1 5520   1.065   5.438   5.439
  970SOL    HW2 5521   0.994   5.374   5.322
  970SOL     MW 5522   0.994   5.399   5.405
  971SOL     OW 5523   2.055   5.977   1.667
  971SOL    HW1 5524   2.079   6.041   1.734
  971SOL    HW2 5525   2.136   5.930   1.648
  971SOL     MW 5526   2.068   5.979   1.674
  972SOL     OW 5527   1.142   3.738   2.151
  972SOL    HW1 5528   1.147   3.691   2.068
  972SOL    HW2 5529   1.232   3.740   2.183
  972SOL     MW 5530   1.154   3.732   2.144
  973SOL     OW 5531   2.225   3.903   5.585
  973SOL    HW1 5532   2.225   3.854   5.667
  973SOL    HW2 5533   2.268   3.844   5.523
  973SOL     MW 5534   2.230   3.889   5.587
  974SOL     OW 5535   2.101   1.580   1.671
  974SOL    HW1 5536   2.093   1.544   1.759
  974SOL    HW2 5537   2.058   1.665   1.675
  974SOL     MW 5538   2.095   1.586   1.683
  975SOL     OW 5539   3.336   3.606   5.053
  975SOL    HW1 5540   3.279   3.550   5.001
  975SOL    HW2 5541   3.294   3.692   5.051
  975SOL     MW 5542   3.323   3.610   5.046
  976SOL     OW 5543   2.012   3.531   1.379
  976SOL    HW1 5544   1.959   3.598   1.335
  976SOL    HW2 5545   1.958   3.500   1.451
  976SOL     MW 5546   1.999   3.536   1.382
  977SOL     OW 5547   0.275   4.248   4.583
  977SOL    HW1 5548   0.299   4.325   4.636
  977SOL    HW2 5549   0.182   4.234   4.602
  977SOL     MW 5550   0.266   4.256   4.592
  978SOL     OW 5551   2.034   3.295   0.633
  978SOL    HW1 5552   2.116   3.245   0.636
  978SOL    HW2 5553   2.019   3.322   0.724
  978SOL     MW 5554   2.043   3.292   0.645
  979SOL     OW 5555   5.821   2.460   0.592
  979SOL    HW1 5556   5.839   2.375   0.631
  979SOL    HW2 5557   5.746   2.446   0.535
  979SOL     MW 5558   5.814   2.448   0.590
  980SOL     OW 5559   6.215   3.038   0.093
  980SOL    HW1 5560   6.207   3.117   0.146
  980SOL    HW2 5561   6.301   3.002   0.115
  980SOL     MW 5562   6.225   3.043   0.102
  981SOL     OW 5563   4.960   1.436   3.777
  981SOL    HW1 5564   4.949   1.385   3.697
  981SOL    HW2 5565   4.989   1.522   3.747
  981SOL     MW 5566   4.962   1.441   3.763
  982SOL     OW 5567   0.403   2.573   3.086
  982SOL    HW1 5568   0.413   2.601   2.995
  982SOL    HW2 5569   0.369   2.650   3.132
  982SOL     MW 5570   0.400   2.586   3.081
  983SOL     OW 5571   0.436   4.285   3.569
  983SOL    HW1 5572   0.424   4.225   3.496
  983SOL    HW2 5573   0.415   4.371   3.532
  983SOL     MW 5574   0.432   4.289   3.555
  984SOL     OW 5575   0.509   2.273   0.269
  984SOL    HW1 5576   0.459   2.351   0.247
  984SOL    HW2 5577   0.460   2.232   0.340
  984SOL     MW 5578   0.497   2.278   0.275
  985SOL     OW 5579   5.946   2.895   1.065
  985SOL    HW1 5580   6.011   2.846   1.116
  985SOL    HW2 5581   5.966   2.874   0.974
  985SOL     MW 5582   5.957   2.886   1.060
  986SOL     OW 5583   0.792   2.953   6.232
  986SOL    HW1 5584   0.751   2.908   6.306
  986SOL    HW2 5585   0.844   2.886   6.188
  986SOL     MW 5586   0.793   2.938   6.236
  987SOL     OW 5587   5.740   3.006   3.822
  987SOL    HW1 5588   5.795   2.934   3.855
  987SOL    HW2 5589   5.794   3.050   3.757
  987SOL     MW 5590   5.754   3.002   3.818
  988SOL     OW 5591   1.908   4.925   6.077
  988SOL    HW1 5592   1.827   4.973   6.094
  988SOL    HW2 5593   1.945   4.906   6.163
  988SOL     MW 5594   1.902   4.929   6.090
  989SOL     OW 5595   2.402   2.915   2.004
  989SOL    HW1 5596   2.368   2.889   1.918
  989SOL    HW2 5597   2.330   2.897   2.065
  989SOL     MW 5598   2.389   2.909   2.001
  990SOL     OW 5599   0.225   3.191   1.382
  990SOL    HW1 5600   0.164   3.156   1.317
  990SOL    HW2 5601   0.309   3.197   1.336
  990SOL     MW 5602   0.228   3.187   1.368
  991SOL     OW 5603   0.621   3.707   0.536
  991SOL    HW1 5604   0.582   3.623   0.511
  991SOL    HW2 5605   0.570   3.735   0.613
  991SOL     MW 5606   0.609   3.700   0.543
  992SOL     OW 5607   2.358   3.417   1.316
  992SOL    HW1 5608   2.311   3.353   1.370
  992SOL    HW2 5609   2.436   3.439   1.367
  992SOL     MW 5610   2.362   3.412   1.330
  993SOL     OW 5611   6.016   3.992   0.681
  993SOL    HW1 5612   6.076   3.921   0.656
  993SOL    HW2 5613   6.065   4.043   0.745
  993SOL     MW 5614   6.030   3.989   0.686
  994SOL     OW 5615   1.042   2.434   2.955
  994SOL    HW1 5616   1.032   2.339   2.947
  994SOL    HW2 5617   0.959   2.469   2.924
  994SOL     MW 5618   1.030   2.426   2.950
  995SOL     OW 5619   1.415   4.262   2.519
  995SOL    HW1 5620   1.326   4.256   2.483
  995SOL    HW2 5621   1.449   4.344   2.484
  995SOL     MW 5622   1.408   4.272   2.510
  996SOL     OW 5623   1.657   3.729   1.885
  996SOL    HW1 5624   1.736   3.750   1.936
  996SOL    HW2 5625   1.588   3.781   1.925
  996SOL     MW 5626   1.658   3.738   1.897
  997SOL     OW 5627   2.309   3.855   1.378
  997SOL    HW1 5628   2.290   3.763   1.359
  997SOL    HW2 5629   2.394   3.853   1.422
  997SOL     MW 5630   2.317   3.843   1.381
  998SOL     OW 5631   5.411   0.187   0.713
  998SOL    HW1 5632   5.395   0.281   0.704
  998SOL    HW2 5633   5.399   0.169   0.806
  998SOL     MW 5634   5.408   0.197   0.724
  999SOL     OW 5635   2.077   3.486   1.774
  999SOL    HW1 5636   2.108   3.577   1.766
  999SOL    HW2 5637   2.145   3.444   1.827
  999SOL     MW 5638   2.090   3.492   1.780
 1000SOL     OW 5639   2.697   1.915   1.551
 1000SOL    HW1 5640   2.725   2.007   1.553
 1000SOL    HW2 5641   2.602   1.920   1.541
 1000SOL     MW 5642   2.688   1.928   1.550
 1001SOL     OW 5643   0.599   1.801   5.928
 1001SOL    HW1 5644   0.656   1.831   5.858
 1001SOL    HW2 5645   0.554   1.724   5.892
 1001SOL     MW 5646   0.600   1.795   5.915
 1002SOL     OW 5647   1.084   4.189   1.839
 1002SOL    HW1 5648   1.013   4.133   1.808
 1002SOL    HW2 5649   1.085   4.263   1.779
 1002SOL     MW 5650   1.075   4.191   1.828
 1003SOL     OW 5651   2.174   2.565   2.000
 1003SOL    HW1 5652   2.115   2.632   2.034
 1003SOL    HW2 5653   2.234   2.613   1.943
 1003SOL     MW 5654   2.174   2.580   1.997
 1004SOL     OW 5655   1.949   1.972   3.083
 1004SOL    HW1 5656   1.868   1.986   3.034
 1004SOL    HW2 5657   2.003   1.916   3.026
 1004SOL     MW 5658   1.946   1.967   3.069
 1005SOL     OW 5659   0.972   3.251   1.668
 1005SOL    HW1 5660   1.040   3.241   1.602
 1005SOL    HW2 5661   0.915   3.319   1.634
 1005SOL     MW 5662   0.973   3.258   1.656
 1006SOL     OW 5663   0.619   2.752   0.080
 1006SOL    HW1 5664   0.531   2.765   0.046
 1006SOL    HW2 5665   0.631   2.657   0.078
 1006SOL     MW 5666   0.609   2.741   0.075
 1007SOL     OW 5667   5.528   3.635   0.349
 1007SOL    HW1 5668   5.462   3.648   0.282
 1007SOL    HW2 5669   5.575   3.718   0.353
 1007SOL     MW 5670   5.526   3.647   0.341
 1008SOL     OW 5671   1.939   3.071   1.010
 1008SOL    HW1 5672   1.914   3.162   0.996
 1008SOL    HW2 5673   1.991   3.048   0.933
 1008SOL     MW 5674   1.942   3.079   0.999
 1009SOL     OW 5675   0.874   2.408   3.921
 1009SOL    HW1 5676   0.834   2.452   3.996
 1009SOL    HW2 5677   0.875   2.316   3.945
 1009SOL     MW 5678   0.869   2.402   3.933
 1010SOL     OW 5679   6.181   3.483   5.364
 1010SOL    HW1 5680   6.276   3.469   5.365
 1010SOL    HW2 5681   6.163   3.520   5.278
 1010SOL     MW 5682   6.191   3.486   5.353
 1011SOL     OW 5683   2.529   1.104   0.853
 1011SOL    HW1 5684   2.486   1.151   0.782
 1011SOL    HW2 5685   2.469   1.033   0.876
 1011SOL     MW 5686   2.516   1.101   0.847
 1012SOL     OW 5687   5.518   3.278   0.568
 1012SOL    HW1 5688   5.439   3.306   0.521
 1012SOL    HW2 5689   5.511   3.321   0.653
 1012SOL     MW 5690   5.507   3.287   0.573
 1013SOL     OW 5691   5.653   2.722   1.297
 1013SOL    HW1 5692   5.690   2.710   1.210
 1013SOL    HW2 5693   5.563   2.751   1.281
 1013SOL     MW 5694   5.646   2.724   1.284
 1014SOL     OW 5695   6.272   3.232   5.666
 1014SOL    HW1 5696   6.206   3.198   5.726
 1014SOL    HW2 5697   6.284   3.163   5.600
 1014SOL     MW 5698   6.265   3.219   5.665
 1015SOL     OW 5699   0.266   3.699   2.676
 1015SOL    HW1 5700   0.214   3.747   2.741
 1015SOL    HW2 5701   0.302   3.767   2.619
 1015SOL     MW 5702   0.264   3.714   2.677
 1016SOL     OW 5703   0.750   3.477   0.824
 1016SOL    HW1 5704   0.691   3.552   0.836
 1016SOL    HW2 5705   0.718   3.433   0.746
 1016SOL     MW 5706   0.739   3.481   0.816
 1017SOL     OW 5707   0.036   1.734   1.879
 1017SOL    HW1 5708   0.036   1.755   1.972
 1017SOL    HW2 5709   0.084   1.807   1.838
 1017SOL     MW 5710   0.042   1.746   1.886
 1018SOL     OW 5711   3.812   5.150   4.320
 1018SOL    HW1 5712   3.886   5.156   4.380
 1018SOL    HW2 5713   3.749   5.094   4.364
 1018SOL     MW 5714   3.813   5.144   4.333
 1019SOL     OW 5715   0.967   1.892   4.765
 1019SOL    HW1 5716   1.050   1.864   4.727
 1019SOL    HW2 5717   0.958   1.838   4.844
 1019SOL     MW 5718   0.977   1.882   4.770
 1020SOL     OW 5719   5.165   2.947   6.187
 1020SOL    HW1 5720   5.144   2.858   6.215
 1020SOL    HW2 5721   5.246   2.938   6.137
 1020SOL     MW 5722   5.172   2.935   6.184
 1021SOL     OW 5723   1.484   3.893   2.023
 1021SOL    HW1 5724   1.535   3.973   2.039
 1021SOL    HW2 5725   1.397   3.925   1.998
 1021SOL     MW 5726   1.480   3.907   2.022
 1022SOL     OW 5727   0.090   2.199   0.906
 1022SOL    HW1 5728  -0.004   2.179   0.911
 1022SOL    HW2 5729   0.128   2.123   0.863
 1022SOL     MW 5730   0.083   2.187   0.901
 1023SOL     OW 5731   2.148   2.442   2.449
 1023SOL    HW1 5732   2.218   2.386   2.415
 1023SOL    HW2 5733   2.101   2.387   2.511
 1023SOL     MW 5734   2.151   2.428   2.453
 1024SOL     OW 5735   0.925   1.759   1.618
 1024SOL    HW1 5736   0.959   1.696   1.681
 1024SOL    HW2 5737   0.923   1.712   1.535
 1024SOL     MW 5738   0.929   1.745   1.615
 1025SOL     OW 5739   0.566   5.222   1.542
 1025SOL    HW1 5740   0.644   5.256   1.586
 1025SOL    HW2 5741   0.493   5.252   1.597
 1025SOL     MW 5742   0.567   5.230   1.555
 1026SOL     OW 5743   1.836   2.049   2.155
 1026SOL    HW1 5744   1.819   1.956   2.170
 1026SOL    HW2 5745   1.922   2.064   2.195
 1026SOL     MW 5746   1.845   2.039   2.162
 1027SOL     OW 5747   3.121   2.693   1.392
 1027SOL    HW1 5748   3.211   2.659   1.386
 1027SOL    HW2 5749   3.089   2.661   1.476
 1027SOL     MW 5750   3.128   2.684   1.402
 1028SOL     OW 5751   2.535   1.050   1.766
 1028SOL    HW1 5752   2.504   1.104   1.839
 1028SOL    HW2 5753   2.462   0.989   1.749
 1028SOL     MW 5754   2.521   1.049   1.773
 1029SOL     OW 5755   4.638   2.987   0.317
 1029SOL    HW1 5756   4.576   3.059   0.327
 1029SOL    HW2 5757   4.607   2.938   0.241
 1029SOL     MW 5758   4.626   2.990   0.309
 1030SOL     OW 5759   0.106   4.888   1.476
 1030SOL    HW1 5760   0.183   4.905   1.422
 1030SOL    HW2 5761   0.032   4.895   1.416
 1030SOL     MW 5762   0.106   4.891   1.461
 1031SOL     OW 5763   2.430   2.441   0.378
 1031SOL    HW1 5764   2.416   2.419   0.286
 1031SOL    HW2 5765   2.351   2.412   0.422
 1031SOL     MW 5766   2.418   2.434   0.372
 1032SOL     OW 5767   0.945   1.718   0.001
 1032SOL    HW1 5768   0.978   1.783   0.063
 1032SOL    HW2 5769   0.863   1.755  -0.031
 1032SOL     MW 5770   0.938   1.731   0.005
 1033SOL     OW 5771   5.725   2.484   1.416
 1033SOL    HW1 5772   5.654   2.425   1.443
 1033SOL    HW2 5773   5.682   2.550   1.363
 1033SOL     MW 5774   5.710   2.485   1.413
 1034SOL     OW 5775   2.977   4.953   1.506
 1034SOL    HW1 5776   3.038   4.889   1.469
 1034SOL    HW2 5777   3.032   5.026   1.534
 1034SOL     MW 5778   2.992   4.954   1.505
 1035SOL     OW 5779   2.466   2.874   0.007
 1035SOL    HW1 5780   2.472   2.802   0.069
 1035SOL    HW2 5781   2.404   2.843  -0.060
 1035SOL     MW 5782   2.459   2.861   0.006
 1036SOL     OW 5783   6.131   2.550   2.254
 1036SOL    HW1 5784   6.093   2.467   2.225
 1036SOL    HW2 5785   6.198   2.526   2.318
 1036SOL     MW 5786   6.135   2.537   2.258
 1037SOL     OW 5787   0.888   2.336   0.351
 1037SOL    HW1 5788   0.915   2.357   0.261
 1037SOL    HW2 5789   0.942   2.393   0.406
 1037SOL     MW 5790   0.898   2.346   0.346
 1038SOL     OW 5791   5.245   0.785   0.648
 1038SOL    HW1 5792   5.169   0.753   0.695
 1038SOL    HW2 5793   5.212   0.805   0.560
 1038SOL     MW 5794   5.231   0.784   0.643
 1039SOL     OW 5795   1.888   1.094   5.431
 1039SOL    HW1 5796   1.973   1.069   5.469
 1039SOL    HW2 5797   1.848   1.150   5.497
 1039SOL     MW 5798   1.894   1.098   5.444
 1040SOL     OW 5799   6.190   5.755   1.836
 1040SOL    HW1 5800   6.197   5.844   1.869
 1040SOL    HW2 5801   6.114   5.718   1.881
 1040SOL     MW 5802   6.181   5.762   1.846
 1041SOL     OW 5803   0.424   1.434   1.430
 1041SOL    HW1 5804   0.503   1.487   1.423
 1041SOL    HW2 5805   0.414   1.419   1.524
 1041SOL     MW 5806   0.433   1.439   1.441
 1042SOL     OW 5807   5.943   2.533   1.070
 1042SOL    HW1 5808   5.895   2.583   1.004
 1042SOL    HW2 5809   6.032   2.527   1.034
 1042SOL     MW 5810   5.949   2.539   1.057
 1043SOL     OW 5811   1.980   4.103   1.343
 1043SOL    HW1 5812   1.888   4.116   1.320
 1043SOL    HW2 5813   2.006   4.025   1.294
 1043SOL     MW 5814   1.971   4.094   1.334
 1044SOL     OW 5815   1.797   4.586   1.175
 1044SOL    HW1 5816   1.790   4.620   1.264
 1044SOL    HW2 5817   1.890   4.591   1.154
 1044SOL     MW 5818   1.808   4.591   1.184
 1045SOL     OW 5819   1.212   5.645   0.223
 1045SOL    HW1 5820   1.207   5.551   0.237
 1045SOL    HW2 5821   1.128   5.668   0.183
 1045SOL     MW 5822   1.201   5.636   0.220
 1046SOL     OW 5823   0.342   2.267   3.087
 1046SOL    HW1 5824   0.282   2.254   3.160
 1046SOL    HW2 5825   0.348   2.363   3.079
 1046SOL     MW 5826   0.335   2.278   3.095
 1047SOL     OW 5827   1.030   4.044   2.538
 1047SOL    HW1 5828   0.945   4.026   2.497
 1047SOL    HW2 5829   1.058   3.960   2.573
 1047SOL     MW 5830   1.023   4.031   2.537
 1048SOL     OW 5831   6.273   1.247   0.903
 1048SOL    HW1 5832   6.213   1.303   0.953
 1048SOL    HW2 5833   6.333   1.308   0.860
 1048SOL     MW 5834   6.273   1.262   0.904
 1049SOL     OW 5835   5.051   2.286   0.660
 1049SOL    HW1 5836   5.134   2.251   0.693
 1049SOL    HW2 5837   4.988   2.216   0.673
 1049SOL     MW 5838   5.053   2.273   0.666
 1050SOL     OW 5839   0.265   2.166   1.947
 1050SOL    HW1 5840   0.249   2.251   1.907
 1050SOL    HW2 5841   0.222   2.171   2.032
 1050SOL     MW 5842   0.257   2.177   1.953
 1051SOL     OW 5843   1.950   4.189   5.153
 1051SOL    HW1 5844   2.034   4.236   5.148
 1051SOL    HW2 5845   1.898   4.240   5.214
 1051SOL     MW 5846   1.954   4.202   5.160
 1052SOL     OW 5847   4.663   3.089   5.154
 1052SOL    HW1 5848   4.586   3.111   5.207
 1052SOL    HW2 5849   4.640   3.115   5.065
 1052SOL     MW 5850   4.651   3.095   5.150
 1053SOL     OW 5851   1.407   0.861   1.492
 1053SOL    HW1 5852   1.353   0.869   1.414
 1053SOL    HW2 5853   1.348   0.823   1.558
 1053SOL     MW 5854   1.392   0.857   1.491
 1054SOL     OW 5855   1.429   1.878   0.448
 1054SOL    HW1 5856   1.377   1.880   0.529
 1054SOL    HW2 5857   1.497   1.813   0.465
 1054SOL     MW 5858   1.431   1.870   0.461
 1055SOL     OW 5859   1.805   1.974   5.700
 1055SOL    HW1 5860   1.730   1.996   5.756
 1055SOL    HW2 5861   1.856   2.055   5.696
 1055SOL     MW 5862   1.802   1.987   5.707
 1056SOL     OW 5863   1.155   2.680   4.843
 1056SOL    HW1 5864   1.089   2.717   4.901
 1056SOL    HW2 5865   1.239   2.703   4.883
 1056SOL     MW 5866   1.158   2.687   4.855
 1057SOL     OW 5867   2.031   2.506   0.636
 1057SOL    HW1 5868   2.124   2.524   0.625
 1057SOL    HW2 5869   2.005   2.556   0.714
 1057SOL     MW 5870   2.040   2.514   0.645
 1058SOL     OW 5871   1.058   1.307   2.385
 1058SOL    HW1 5872   0.987   1.276   2.441
 1058SOL    HW2 5873   1.052   1.253   2.306
 1058SOL     MW 5874   1.048   1.296   2.382
 1059SOL     OW 5875   1.808   3.197   1.652
 1059SOL    HW1 5876   1.736   3.139   1.626
 1059SOL    HW2 5877   1.887   3.145   1.637
 1059SOL     MW 5878   1.809   3.183   1.647
 1060SOL     OW 5879   4.430   2.517   0.295
 1060SOL    HW1 5880   4.487   2.592   0.315
 1060SOL    HW2 5881   4.490   2.449   0.264
 1060SOL     MW 5882   4.445   2.518   0.294
 1061SOL     OW 5883   1.827   5.113   1.935
 1061SOL    HW1 5884   1.893   5.181   1.920
 1061SOL    HW2 5885   1.835   5.055   1.859
 1061SOL     MW 5886   1.836   5.115   1.923
 1062SOL     OW 5887   1.641   2.418   1.205
 1062SOL    HW1 5888   1.573   2.376   1.153
 1062SOL    HW2 5889   1.684   2.479   1.144
 1062SOL     MW 5890   1.638   2.421   1.190
 1063SOL     OW 5891   0.607   3.425   1.795
 1063SOL    HW1 5892   0.645   3.454   1.878
 1063SOL    HW2 5893   0.513   3.422   1.811
 1063SOL     MW 5894   0.600   3.429   1.808
 1064SOL     OW 5895   2.666   0.812   1.483
 1064SOL    HW1 5896   2.683   0.906   1.483
 1064SOL    HW2 5897   2.590   0.802   1.541
 1064SOL     MW 5898   2.659   0.823   1.491
 1065SOL     OW 5899   5.944   2.150   5.647
 1065SOL    HW1 5900   5.945   2.234   5.599
 1065SOL    HW2 5901   5.958   2.174   5.738
 1065SOL     MW 5902   5.946   2.164   5.652
 1066SOL     OW 5903   6.119   2.893   0.279
 1066SOL    HW1 5904   6.081   2.945   0.350
 1066SOL    HW2 5905   6.134   2.957   0.208
 1066SOL     MW 5906   6.116   2.908   0.279
 1067SOL     OW 5907   5.860   2.593   2.359
 1067SOL    HW1 5908   5.944   2.575   2.317
 1067SOL    HW2 5909   5.860   2.536   2.436
 1067SOL     MW 5910   5.871   2.583   2.364
 1068SOL     OW 5911   2.444   3.999   1.198
 1068SOL    HW1 5912   2.516   3.941   1.170
 1068SOL    HW2 5913   2.385   3.942   1.246
 1068SOL     MW 5914   2.446   3.984   1.201
 1069SOL     OW 5915   1.632   3.617   1.569
 1069SOL    HW1 5916   1.685   3.673   1.626
 1069SOL    HW2 5917   1.664   3.529   1.584
 1069SOL     MW 5918   1.643   3.613   1.578
 1070SOL     OW 5919   0.503   0.910   1.931
 1070SOL    HW1 5920   0.484   0.883   1.840
 1070SOL    HW2 5921   0.581   0.860   1.954
 1070SOL     MW 5922   0.511   0.900   1.922
 1071SOL     OW 5923   6.274   1.678   1.067
 1071SOL    HW1 5924   6.321   1.756   1.036
 1071SOL    HW2 5925   6.244   1.701   1.155
 1071SOL     MW 5926   6.276   1.691   1.074
 1072SOL     OW 5927   1.826   2.452   0.406
 1072SOL    HW1 5928   1.879   2.430   0.482
 1072SOL    HW2 5929   1.890   2.468   0.336
 1072SOL     MW 5930   1.841   2.451   0.407
 1073SOL     OW 5931   1.067   3.112   0.808
 1073SOL    HW1 5932   0.991   3.056   0.822
 1073SOL    HW2 5933   1.136   3.072   0.861
 1073SOL     MW 5934   1.066   3.100   0.817
 1074SOL     OW 5935   0.229   3.955   5.134
 1074SOL    HW1 5936   0.185   3.870   5.143
 1074SOL    HW2 5937   0.195   4.008   5.205
 1074SOL     MW 5938   0.219   3.951   5.144
 1075SOL     OW 5939   2.479   3.492   0.571
 1075SOL    HW1 5940   2.509   3.529   0.488
 1075SOL    HW2 5941   2.458   3.401   0.551
 1075SOL     MW 5942   2.480   3.485   0.558
 1076SOL     OW 5943   5.474   2.076   4.865
 1076SOL    HW1 5944   5.508   2.049   4.951
 1076SOL    HW2 5945   5.479   1.997   4.812
 1076SOL     MW 5946   5.479   2.062   4.869
 1077SOL     OW 5947   0.968   3.539   5.798
 1077SOL    HW1 5948   0.974   3.634   5.806
 1077SOL    HW2 5949   1.002   3.519   5.711
 1077SOL     MW 5950   0.973   3.548   5.788
 1078SOL     OW 5951   2.216   2.020   1.499
 1078SOL    HW1 5952   2.270   2.053   1.427
 1078SOL    HW2 5953   2.172   2.098   1.534
 1078SOL     MW 5954   2.217   2.034   1.494
 1079SOL     OW 5955   2.446   2.578   2.216
 1079SOL    HW1 5956   2.536   2.599   2.238
 1079SOL    HW2 5957   2.428   2.497   2.263
 1079SOL     MW 5958   2.455   2.570   2.225
 1080SOL     OW 5959   1.839   2.541   3.344
 1080SOL    HW1 5960   1.814   2.553   3.435
 1080SOL    HW2 5961   1.881   2.455   3.342
 1080SOL     MW 5962   1.841   2.531   3.355
 1081SOL     OW 5963   0.250   3.668   1.724
 1081SOL    HW1 5964   0.158   3.691   1.732
 1081SOL    HW2 5965   0.278   3.707   1.641
 1081SOL     MW 5966   0.242   3.676   1.714
 1082SOL     OW 5967   1.679   3.550   2.462
 1082SOL    HW1 5968   1.724   3.477   2.420
 1082SOL    HW2 5969   1.670   3.616   2.393
 1082SOL     MW 5970   1.683   3.549   2.448
 1083SOL     OW 5971   6.175   3.037   3.260
 1083SOL    HW1 5972   6.112   2.999   3.322
 1083SOL    HW2 5973   6.126   3.045   3.178
 1083SOL     MW 5974   6.160   3.033   3.257
 1084SOL     OW 5975   1.251   3.275   1.164
 1084SOL    HW1 5976   1.164   3.280   1.124
 1084SOL    HW2 5977   1.274   3.367   1.181
 1084SOL     MW 5978   1.243   3.288   1.161
 1085SOL     OW 5979   0.718   3.426   2.526
 1085SOL    HW1 5980   0.634   3.382   2.536
 1085SOL    HW2 5981   0.783   3.361   2.552
 1085SOL     MW 5982   0.716   3.412   2.531
 1086SOL     OW 5983   0.060   3.243   3.308
 1086SOL    HW1 5984   0.064   3.326   3.260
 1086SOL    HW2 5985   0.000   3.189   3.256
 1086SOL     MW 5986   0.053   3.247   3.295
 1087SOL     OW 5987   0.027   0.669   0.925
 1087SOL    HW1 5988  -0.017   0.612   0.988
 1087SOL    HW2 5989   0.094   0.613   0.885
 1087SOL     MW 5990   0.030   0.655   0.928
 1088SOL     OW 5991   4.490   1.790   2.437
 1088SOL    HW1 5992   4.569   1.749   2.473
 1088SOL    HW2 5993   4.428   1.717   2.428
 1088SOL     MW 5994   4.492   1.775   2.441
 1089SOL     OW 5995   1.773   0.269   3.896
 1089SOL    HW1 5996   1.807   0.249   3.984
 1089SOL    HW2 5997   1.776   0.185   3.850
 1089SOL     MW 5998   1.778   0.256   3.901
 1090SOL     OW 5999   6.233   0.769   0.257
 1090SOL    HW1 6000   6.234   0.777   0.161
 1090SOL    HW2 6001   6.297   0.832   0.287
 1090SOL     MW 6002   6.241   0.778   0.248
 1091SOL     OW 6003   0.070   3.070   2.754
 1091SOL    HW1 6004  -0.008   3.105   2.711
 1091SOL    HW2 6005   0.055   2.975   2.757
 1091SOL     MW 6006   0.058   3.062   2.749
 1092SOL     OW 6007   0.468   3.416   1.459
 1092SOL    HW1 6008   0.407   3.360   1.508
 1092SOL    HW2 6009   0.412   3.483   1.420
 1092SOL     MW 6010   0.453   3.417   1.461
 1093SOL     OW 6011   4.439   2.285   2.892
 1093SOL    HW1 6012   4.352   2.281   2.931
 1093SOL    HW2 6013   4.474   2.369   2.920
 1093SOL     MW 6014   4.432   2.295   2.900
 1094SOL     OW 6015   0.865   4.989   0.182
 1094SOL    HW1 6016   0.957   4.968   0.198
 1094SOL    HW2 6017   0.849   4.958   0.092
 1094SOL     MW 6018   0.874   4.982   0.172
 1095SOL     OW 6019   0.127   3.466   3.150
 1095SOL    HW1 6020   0.204   3.458   3.093
 1095SOL    HW2 6021   0.054   3.435   3.096
 1095SOL     MW 6022   0.127   3.461   3.135
 1096SOL     OW 6023   5.128   2.661   4.081
 1096SOL    HW1 6024   5.105   2.754   4.079
 1096SOL    HW2 6025   5.081   2.627   4.158
 1096SOL     MW 6026   5.119   2.669   4.091
 1097SOL     OW 6027   2.516   4.337   0.251
 1097SOL    HW1 6028   2.576   4.404   0.282
 1097SOL    HW2 6029   2.436   4.385   0.229
 1097SOL     MW 6030   2.513   4.352   0.252
 1098SOL     OW 6031   0.700   3.456   5.012
 1098SOL    HW1 6032   0.755   3.531   5.035
 1098SOL    HW2 6033   0.617   3.472   5.058
 1098SOL     MW 6034   0.696   3.467   5.021
 1099SOL     OW 6035   1.585   2.122   1.258
 1099SOL    HW1 6036   1.645   2.054   1.288
 1099SOL    HW2 6037   1.575   2.180   1.333
 1099SOL     MW 6038   1.592   2.121   1.271
 1100SOL     OW 6039   2.142   1.247   4.343
 1100SOL    HW1 6040   2.109   1.308   4.277
 1100SOL    HW2 6041   2.213   1.200   4.299
 1100SOL     MW 6042   2.147   1.249   4.329
 1101SOL     OW 6043   2.317   2.905   1.723
 1101SOL    HW1 6044   2.265   2.840   1.676
 1101SOL    HW2 6045   2.404   2.897   1.684
 1101SOL     MW 6046   2.322   2.896   1.712
 1102SOL     OW 6047   4.325   2.645   1.599
 1102SOL    HW1 6048   4.340   2.553   1.578
 1102SOL    HW2 6049   4.405   2.690   1.571
 1102SOL     MW 6050   4.337   2.639   1.593
 1103SOL     OW 6051   4.995   1.500   6.043
 1103SOL    HW1 6052   5.002   1.485   6.138
 1103SOL    HW2 6053   4.912   1.460   6.018
 1103SOL     MW 6054   4.986   1.493   6.052
 1104SOL     OW 6055   2.067   2.668   1.706
 1104SOL    HW1 6056   2.078   2.588   1.759
 1104SOL    HW2 6057   1.997   2.646   1.644
 1104SOL     MW 6058   2.059   2.655   1.705
 1105SOL     OW 6059   1.606   3.890   3.954
 1105SOL    HW1 6060   1.690   3.893   4.000
 1105SOL    HW2 6061   1.599   3.976   3.912
 1105SOL     MW 6062   1.616   3.902   3.955
 1106SOL     OW 6063   0.528   3.511   3.789
 1106SOL    HW1 6064   0.533   3.536   3.697
 1106SOL    HW2 6065   0.598   3.560   3.832
 1106SOL     MW 6066   0.538   3.520   3.783
 1107SOL     OW 6067   0.251   4.408   1.757
 1107SOL    HW1 6068   0.179   4.364   1.801
 1107SOL    HW2 6069   0.326   4.349   1.768
 1107SOL     MW 6070   0.252   4.395   1.764
 1108SOL     OW 6071   2.466   1.565   5.003
 1108SOL    HW1 6072   2.483   1.492   4.943
 1108SOL    HW2 6073   2.501   1.642   4.957
 1108SOL     MW 6074   2.473   1.565   4.989
 1109SOL     OW 6075   1.586   3.878   1.319
 1109SOL    HW1 6076   1.534   3.881   1.239
 1109SOL    HW2 6077   1.649   3.949   1.310
 1109SOL     MW 6078   1.587   3.887   1.308
 1110SOL     OW 6079   4.892   3.474   4.357
 1110SOL    HW1 6080   4.983   3.448   4.344
 1110SOL    HW2 6081   4.885   3.560   4.316
 1110SOL     MW 6082   4.902   3.481   4.350
 1111SOL     OW 6083   1.432   3.716   3.007
 1111SOL    HW1 6084   1.396   3.758   2.929
 1111SOL    HW2 6085   1.395   3.767   3.080
 1111SOL     MW 6086   1.422   3.728   3.007
 1112SOL     OW 6087   1.493   3.420   0.757
 1112SOL    HW1 6088   1.433   3.367   0.810
 1112SOL    HW2 6089   1.571   3.430   0.810
 1112SOL     MW 6090   1.495   3.415   0.770
 1113SOL     OW 6091   0.225   3.941   1.090
 1113SOL    HW1 6092   0.265   3.976   1.170
 1113SOL    HW2 6093   0.147   3.996   1.076
 1113SOL     MW 6094   0.220   3.953   1.099
 1114SOL     OW 6095   0.224   0.395   4.615
 1114SOL    HW1 6096   0.140   0.367   4.578
 1114SOL    HW2 6097   0.213   0.385   4.709
 1114SOL     MW 6098   0.212   0.390   4.622
 1115SOL     OW 6099   0.044   3.670   3.568
 1115SOL    HW1 6100   0.103   3.596   3.548
 1115SOL    HW2 6101  -0.033   3.629   3.606
 1115SOL     MW 6102   0.042   3.655   3.570
 1116SOL     OW 6103   0.344   2.759   0.090
 1116SOL    HW1 6104   0.257   2.794   0.111
 1116SOL    HW2 6105   0.344   2.671   0.128
 1116SOL     MW 6106   0.332   2.752   0.098
 1117SOL     OW 6107   0.740   1.739   2.311
 1117SOL    HW1 6108   0.782   1.762   2.228
 1117SOL    HW2 6109   0.755   1.645   2.320
 1117SOL     MW 6110   0.748   1.730   2.302
 1118SOL     OW 6111   5.660   3.172   3.113
 1118SOL    HW1 6112   5.697   3.244   3.164
 1118SOL    HW2 6113   5.736   3.134   3.067
 1118SOL     MW 6114   5.675   3.176   3.114
 1119SOL     OW 6115   0.349   1.149   2.534
 1119SOL    HW1 6116   0.438   1.122   2.556
 1119SOL    HW2 6117   0.293   1.098   2.592
 1119SOL     MW 6118   0.353   1.139   2.544
 1120SOL     OW 6119   1.310   0.873   4.895
 1120SOL    HW1 6120   1.300   0.796   4.840
 1120SOL    HW2 6121   1.398   0.905   4.874
 1120SOL     MW 6122   1.320   0.867   4.885
 1121SOL     OW 6123   0.758   2.199   2.485
 1121SOL    HW1 6124   0.718   2.188   2.572
 1121SOL    HW2 6125   0.748   2.114   2.443
 1121SOL     MW 6126   0.751   2.187   2.491
 1122SOL     OW 6127   2.070   1.781   4.003
 1122SOL    HW1 6128   2.015   1.856   3.980
 1122SOL    HW2 6129   2.159   1.809   3.982
 1122SOL     MW 6130   2.074   1.794   3.998
 1123SOL     OW 6131   1.432   4.952   4.738
 1123SOL    HW1 6132   1.398   5.040   4.752
 1123SOL    HW2 6133   1.527   4.962   4.743
 1123SOL     MW 6134   1.440   4.965   4.741
 1124SOL     OW 6135   5.954   3.448   2.713
 1124SOL    HW1 6136   5.900   3.470   2.638
 1124SOL    HW2 6137   6.010   3.377   2.683
 1124SOL     MW 6138   5.954   3.442   2.700
 1125SOL     OW 6139   3.883   0.555   2.149
 1125SOL    HW1 6140   3.822   0.547   2.076
 1125SOL    HW2 6141   3.910   0.647   2.148
 1125SOL     MW 6142   3.879   0.566   2.139
 1126SOL     OW 6143   0.303   3.680   3.815
 1126SOL    HW1 6144   0.238   3.670   3.745
 1126SOL    HW2 6145   0.368   3.612   3.798
 1126SOL     MW 6146   0.303   3.670   3.804
 1127SOL     OW 6147   5.850   0.112   1.113
 1127SOL    HW1 6148   5.809   0.119   1.027
 1127SOL    HW2 6149   5.924   0.172   1.109
 1127SOL     MW 6150   5.854   0.121   1.102
 1128SOL     OW 6151   2.338   3.584   0.783
 1128SOL    HW1 6152   2.351   3.513   0.845
 1128SOL    HW2 6153   2.369   3.549   0.699
 1128SOL     MW 6154   2.344   3.571   0.780
 1129SOL     OW 6155   4.627   2.824   4.549
 1129SOL    HW1 6156   4.625   2.919   4.537
 1129SOL    HW2 6157   4.570   2.808   4.625
 1129SOL     MW 6158   4.619   2.834   4.558
 1130SOL     OW 6159   1.621   3.018   4.559
 1130SOL    HW1 6160   1.631   3.069   4.639
 1130SOL    HW2 6161   1.536   3.045   4.523
 1130SOL     MW 6162   1.611   3.028   4.565
 1131SOL     OW 6163   1.044   4.642   0.511
 1131SOL    HW1 6164   0.980   4.710   0.491
 1131SOL    HW2 6165   0.998   4.583   0.571
 1131SOL     MW 6166   1.030   4.643   0.516
 1132SOL     OW 6167   4.408   1.686   4.720
 1132SOL    HW1 6168   4.368   1.645   4.797
 1132SOL    HW2 6169   4.453   1.614   4.675
 1132SOL     MW 6170   4.409   1.672   4.724
 1133SOL     OW 6171   5.427   2.675   5.933
 1133SOL    HW1 6172   5.475   2.683   5.851
 1133SOL    HW2 6173   5.405   2.582   5.940
 1133SOL     MW 6174   5.430   2.664   5.923
 1134SOL     OW 6175   0.286   1.907   0.333
 1134SOL    HW1 6176   0.229   1.882   0.406
 1134SOL    HW2 6177   0.226   1.926   0.261
 1134SOL     MW 6178   0.271   1.906   0.333
 1135SOL     OW 6179   1.297   4.849   2.646
 1135SOL    HW1 6180   1.272   4.934   2.609
 1135SOL    HW2 6181   1.302   4.864   2.740
 1135SOL     MW 6182   1.295   4.862   2.653
 1136SOL     OW 6183   4.571   3.320   1.693
 1136SOL    HW1 6184   4.589   3.237   1.737
 1136SOL    HW2 6185   4.479   3.337   1.709
 1136SOL     MW 6186   4.562   3.311   1.700
 1137SOL     OW 6187   6.045   2.239   4.260
 1137SOL    HW1 6188   6.017   2.165   4.206
 1137SOL    HW2 6189   6.093   2.198   4.333
 1137SOL     MW 6190   6.048   2.224   4.263
 1138SOL     OW 6191   1.710   4.140   1.349
 1138SOL    HW1 6192   1.678   4.227   1.323
 1138SOL    HW2 6193   1.660   4.118   1.427
 1138SOL     MW 6194   1.699   4.148   1.355
 1139SOL     OW 6195   6.169   0.741   2.273
 1139SOL    HW1 6196   6.204   0.797   2.204
 1139SOL    HW2 6197   6.074   0.752   2.268
 1139SOL     MW 6198   6.161   0.749   2.264
 1140SOL     OW 6199   6.227   3.408   1.939
 1140SOL    HW1 6200   6.310   3.360   1.937
 1140SOL    HW2 6201   6.220   3.445   1.851
 1140SOL     MW 6202   6.237   3.406   1.927
 1141SOL     OW 6203   1.341   2.808   2.857
 1141SOL    HW1 6204   1.339   2.823   2.952
 1141SOL    HW2 6205   1.301   2.722   2.846
 1141SOL     MW 6206   1.336   2.799   2.868
 1142SOL     OW 6207   1.973   3.890   3.453
 1142SOL    HW1 6208   2.027   3.968   3.436
 1142SOL    HW2 6209   2.030   3.816   3.433
 1142SOL     MW 6210   1.987   3.891   3.448
 1143SOL     OW 6211   0.611   2.406   3.095
 1143SOL    HW1 6212   0.586   2.324   3.138
 1143SOL    HW2 6213   0.528   2.449   3.076
 1143SOL     MW 6214   0.597   2.401   3.098
 1144SOL     OW 6215   1.341   4.252   3.430
 1144SOL    HW1 6216   1.429   4.246   3.394
 1144SOL    HW2 6217   1.347   4.321   3.496
 1144SOL     MW 6218   1.353   4.260   3.434
 1145SOL     OW 6219   0.847   3.699   2.463
 1145SOL    HW1 6220   0.917   3.651   2.418
 1145SOL    HW2 6221   0.801   3.632   2.513
 1145SOL     MW 6222   0.850   3.684   2.463
 1146SOL     OW 6223   0.564   3.140   1.793
 1146SOL    HW1 6224   0.483   3.131   1.741
 1146SOL    HW2 6225   0.574   3.234   1.806
 1146SOL     MW 6226   0.555   3.151   1.788
 1147SOL     OW 6227   2.142   2.721   1.081
 1147SOL    HW1 6228   2.198   2.645   1.100
 1147SOL    HW2 6229   2.182   2.793   1.129
 1147SOL     MW 6230   2.154   2.720   1.089
 1148SOL     OW 6231   1.902   2.760   1.238
 1148SOL    HW1 6232   1.854   2.778   1.157
 1148SOL    HW2 6233   1.981   2.714   1.209
 1148SOL     MW 6234   1.906   2.756   1.224
 1149SOL     OW 6235   2.360   2.016   2.813
 1149SOL    HW1 6236   2.361   1.963   2.734
 1149SOL    HW2 6237   2.451   2.017   2.843
 1149SOL     MW 6238   2.372   2.010   2.807
 1150SOL     OW 6239   1.343   3.319   2.645
 1150SOL    HW1 6240   1.326   3.332   2.552
 1150SOL    HW2 6241   1.438   3.312   2.652
 1150SOL     MW 6242   1.353   3.320   2.634
 1151SOL     OW 6243   5.552   1.668   2.339
 1151SOL    HW1 6244   5.456   1.667   2.338
 1151SOL    HW2 6245   5.575   1.757   2.367
 1151SOL     MW 6246   5.543   1.679   2.342
 1152SOL     OW 6247   1.837   2.082   1.610
 1152SOL    HW1 6248   1.923   2.124   1.611
 1152SOL    HW2 6249   1.790   2.122   1.684
 1152SOL     MW 6250   1.842   2.092   1.620
 1153SOL     OW 6251   4.649   2.033   2.453
 1153SOL    HW1 6252   4.687   1.977   2.386
 1153SOL    HW2 6253   4.640   1.975   2.529
 1153SOL     MW 6254   4.652   2.018   2.454
 1154SOL     OW 6255   1.012   1.895   2.393
 1154SOL    HW1 6256   1.034   1.932   2.479
 1154SOL    HW2 6257   0.920   1.869   2.401
 1154SOL     MW 6258   1.003   1.897   2.405
 1155SOL     OW 6259   5.872   3.388   2.055
 1155SOL    HW1 6260   5.919   3.329   1.995
 1155SOL    HW2 6261   5.909   3.475   2.036
 1155SOL     MW 6262   5.883   3.392   2.045
 1156SOL     OW 6263   6.277   3.883   1.730
 1156SOL    HW1 6264   6.332   3.907   1.805
 1156SOL    HW2 6265   6.200   3.843   1.769
 1156SOL     MW 6266   6.274   3.881   1.745
 1157SOL     OW 6267   0.331   3.224   1.095
 1157SOL    HW1 6268   0.353   3.158   1.160
 1157SOL    HW2 6269   0.291   3.175   1.023
 1157SOL     MW 6270   0.329   3.209   1.094
 1158SOL     OW 6271   2.651   4.410   2.576
 1158SOL    HW1 6272   2.728   4.451   2.537
 1158SOL    HW2 6273   2.593   4.484   2.596
 1158SOL     MW 6274   2.653   4.425   2.574
 1159SOL     OW 6275   5.063   2.012   2.859
 1159SOL    HW1 6276   4.976   2.038   2.890
 1159SOL    HW2 6277   5.091   1.943   2.919
 1159SOL     MW 6278   5.055   2.006   2.870
 1160SOL     OW 6279   0.176   3.905   2.388
 1160SOL    HW1 6280   0.258   3.906   2.437
 1160SOL    HW2 6281   0.112   3.865   2.447
 1160SOL     MW 6282   0.178   3.900   2.401
 1161SOL     OW 6283   0.103   4.264   4.939
 1161SOL    HW1 6284   0.149   4.185   4.912
 1161SOL    HW2 6285   0.170   4.320   4.979
 1161SOL     MW 6286   0.117   4.261   4.941
 1162SOL     OW 6287   5.441   3.776   3.234
 1162SOL    HW1 6288   5.495   3.762   3.156
 1162SOL    HW2 6289   5.360   3.728   3.216
 1162SOL     MW 6290   5.438   3.768   3.221
 1163SOL     OW 6291   1.277   2.618   3.883
 1163SOL    HW1 6292   1.212   2.562   3.926
 1163SOL    HW2 6293   1.314   2.562   3.815
 1163SOL     MW 6294   1.273   2.604   3.880
 1164SOL     OW 6295   0.481   0.847   2.393
 1164SOL    HW1 6296   0.514   0.932   2.422
 1164SOL    HW2 6297   0.435   0.866   2.311
 1164SOL     MW 6298   0.479   0.860   2.386
 1165SOL     OW 6299   6.180   1.988   3.121
 1165SOL    HW1 6300   6.199   1.918   3.183
 1165SOL    HW2 6301   6.089   2.012   3.140
 1165SOL     MW 6302   6.170   1.982   3.132
 1166SOL     OW 6303   0.504   3.222   2.532
 1166SOL    HW1 6304   0.569   3.167   2.489
 1166SOL    HW2 6305   0.482   3.176   2.613
 1166SOL     MW 6306   0.509   3.209   2.537
 1167SOL     OW 6307   3.051   1.066   4.269
 1167SOL    HW1 6308   2.975   1.060   4.211
 1167SOL    HW2 6309   3.014   1.077   4.356
 1167SOL     MW 6310   3.037   1.067   4.273
 1168SOL     OW 6311   5.233   2.314   1.534
 1168SOL    HW1 6312   5.264   2.251   1.598
 1168SOL    HW2 6313   5.190   2.262   1.466
 1168SOL     MW 6314   5.231   2.300   1.533
 1169SOL     OW 6315   1.674   2.902   3.666
 1169SOL    HW1 6316   1.673   2.878   3.759
 1169SOL    HW2 6317   1.765   2.892   3.640
 1169SOL     MW 6318   1.685   2.898   3.675
 1170SOL     OW 6319   0.132   3.839   4.741
 1170SOL    HW1 6320   0.139   3.866   4.649
 1170SOL    HW2 6321   0.048   3.875   4.770
 1170SOL     MW 6322   0.122   3.847   4.733
 1171SOL     OW 6323   0.404   1.925   2.514
 1171SOL    HW1 6324   0.368   1.928   2.425
 1171SOL    HW2 6325   0.327   1.914   2.570
 1171SOL     MW 6326   0.389   1.924   2.510
 1172SOL     OW 6327   6.212   2.033   2.678
 1172SOL    HW1 6328   6.227   2.071   2.591
 1172SOL    HW2 6329   6.154   1.958   2.661
 1172SOL     MW 6330   6.206   2.028   2.664
 1173SOL     OW 6331   6.135   3.473   2.444
 1173SOL    HW1 6332   6.162   3.423   2.366
 1173SOL    HW2 6333   6.217   3.505   2.480
 1173SOL     MW 6334   6.149   3.471   2.438
 1174SOL     OW 6335   1.974   2.875   3.595
 1174SOL    HW1 6336   2.029   2.815   3.544
 1174SOL    HW2 6337   2.034   2.942   3.627
 1174SOL     MW 6338   1.989   2.876   3.593
 1175SOL     OW 6339   0.635   0.913   0.797
 1175SOL    HW1 6340   0.592   0.982   0.846
 1175SOL    HW2 6341   0.718   0.952   0.769
 1175SOL     MW 6342   0.640   0.927   0.800
 1176SOL     OW 6343   0.817   5.570   5.314
 1176SOL    HW1 6344   0.843   5.575   5.222
 1176SOL    HW2 6345   0.871   5.500   5.350
 1176SOL     MW 6346   0.827   5.562   5.307
 1177SOL     OW 6347   0.364   2.101   3.902
 1177SOL    HW1 6348   0.325   2.142   3.980
 1177SOL    HW2 6349   0.294   2.104   3.837
 1177SOL     MW 6350   0.350   2.107   3.904
 1178SOL     OW 6351   0.879   4.918   1.907
 1178SOL    HW1 6352   0.913   4.847   1.962
 1178SOL    HW2 6353   0.868   4.992   1.967
 1178SOL     MW 6354   0.882   4.918   1.922
 1179SOL     OW 6355   1.518   3.488   3.649
 1179SOL    HW1 6356   1.490   3.462   3.561
 1179SOL    HW2 6357   1.540   3.581   3.641
 1179SOL     MW 6358   1.517   3.497   3.636
 1180SOL     OW 6359   0.775   4.212   1.569
 1180SOL    HW1 6360   0.833   4.200   1.494
 1180SOL    HW2 6361   0.801   4.296   1.607
 1180SOL     MW 6362   0.786   4.221   1.565
 1181SOL     OW 6363   0.118   2.181   5.426
 1181SOL    HW1 6364   0.052   2.112   5.416
 1181SOL    HW2 6365   0.153   2.194   5.339
 1181SOL     MW 6366   0.114   2.174   5.414
 1182SOL     OW 6367   0.922   1.893   3.294
 1182SOL    HW1 6368   0.937   1.893   3.388
 1182SOL    HW2 6369   0.913   1.800   3.271
 1182SOL     MW 6370   0.923   1.881   3.303
 1183SOL     OW 6371   0.461   1.628   4.034
 1183SOL    HW1 6372   0.525   1.622   4.105
 1183SOL    HW2 6373   0.376   1.619   4.079
 1183SOL     MW 6374   0.458   1.626   4.049
 1184SOL     OW 6375   0.247   4.708   2.139
 1184SOL    HW1 6376   0.161   4.745   2.159
 1184SOL    HW2 6377   0.249   4.625   2.187
 1184SOL     MW 6378   0.236   4.702   2.148
 1185SOL     OW 6379   1.291   3.868   3.293
 1185SOL    HW1 6380   1.351   3.856   3.366
 1185SOL    HW2 6381   1.262   3.959   3.300
 1185SOL     MW 6382   1.295   3.878   3.303
 1186SOL     OW 6383   0.182   3.192   0.821
 1186SOL    HW1 6384   0.170   3.097   0.817
 1186SOL    HW2 6385   0.123   3.220   0.891
 1186SOL     MW 6386   0.173   3.184   0.830
 1187SOL     OW 6387   0.858   1.810   2.074
 1187SOL    HW1 6388   0.895   1.723   2.085
 1187SOL    HW2 6389   0.926   1.870   2.105
 1187SOL     MW 6390   0.871   1.807   2.079
 1188SOL     OW 6391   4.948   5.857   2.515
 1188SOL    HW1 6392   4.876   5.795   2.504
 1188SOL    HW2 6393   5.023   5.815   2.473
 1188SOL     MW 6394   4.948   5.844   2.508
 1189SOL     OW 6395   5.361   0.771   4.589
 1189SOL    HW1 6396   5.356   0.752   4.682
 1189SOL    HW2 6397   5.450   0.747   4.564
 1189SOL     MW 6398   5.372   0.766   4.598
 1190SOL     OW 6399   2.234   3.580   1.527
 1190SOL    HW1 6400   2.282   3.533   1.459
 1190SOL    HW2 6401   2.148   3.597   1.488
 1190SOL     MW 6402   2.229   3.576   1.513
 1191SOL     OW 6403   2.035   2.095   1.206
 1191SOL    HW1 6404   2.068   2.008   1.182
 1191SOL    HW2 6405   1.950   2.101   1.162
 1191SOL     MW 6406   2.028   2.085   1.197
 1192SOL     OW 6407   1.755   4.372   0.681
 1192SOL    HW1 6408   1.710   4.401   0.761
 1192SOL    HW2 6409   1.848   4.378   0.702
 1192SOL     MW 6410   1.761   4.376   0.694
 1193SOL     OW 6411   5.737   3.195   4.806
 1193SOL    HW1 6412   5.702   3.270   4.853
 1193SOL    HW2 6413   5.674   3.125   4.822
 1193SOL     MW 6414   5.725   3.196   4.814
 1194SOL     OW 6415   0.810   4.035   2.377
 1194SOL    HW1 6416   0.872   3.992   2.318
 1194SOL    HW2 6417   0.740   3.970   2.389
 1194SOL     MW 6418   0.809   4.021   2.371
 1195SOL     OW 6419   1.807   2.646   3.077
 1195SOL    HW1 6420   1.806   2.622   3.170
 1195SOL    HW2 6421   1.717   2.633   3.048
 1195SOL     MW 6422   1.795   2.641   3.085
 1196SOL     OW 6423   4.663   3.114   4.058
 1196SOL    HW1 6424   4.668   3.191   4.115
 1196SOL    HW2 6425   4.576   3.120   4.017
 1196SOL     MW 6426   4.652   3.125   4.060
 1197SOL     OW 6427   1.043   2.955   2.761
 1197SOL    HW1 6428   1.057   2.881   2.820
 1197SOL    HW2 6429   0.958   2.937   2.720
 1197SOL     MW 6430   1.034   2.943   2.764
 1198SOL     OW 6431   2.104   5.418   5.691
 1198SOL    HW1 6432   2.132   5.447   5.778
 1198SOL    HW2 6433   2.025   5.470   5.673
 1198SOL     MW 6434   2.097   5.428   5.700
 1199SOL     OW 6435   6.285   5.067   2.070
 1199SOL    HW1 6436   6.202   5.075   2.023
 1199SOL    HW2 6437   6.304   5.156   2.101
 1199SOL     MW 6438   6.277   5.079   2.068
 1200SOL     OW 6439   4.396   1.771   2.848
 1200SOL    HW1 6440   4.398   1.832   2.921
 1200SOL    HW2 6441   4.317   1.794   2.799
 1200SOL     MW 6442   4.386   1.781   2.851
 1201SOL     OW 6443   6.092   1.258   1.207
 1201SOL    HW1 6444   6.068   1.258   1.299
 1201SOL    HW2 6445   6.187   1.270   1.206
 1201SOL     MW 6446   6.101   1.260   1.218
 1202SOL     OW 6447   5.480   2.881   4.168
 1202SOL    HW1 6448   5.505   2.792   4.192
 1202SOL    HW2 6449   5.437   2.872   4.083
 1202SOL     MW 6450   5.478   2.869   4.160
 1203SOL     OW 6451   0.338   3.430   1.846
 1203SOL    HW1 6452   0.303   3.509   1.804
 1203SOL    HW2 6453   0.343   3.451   1.939
 1203SOL     MW 6454   0.334   3.442   1.852
 1204SOL     OW 6455   5.519   1.560   3.466
 1204SOL    HW1 6456   5.615   1.558   3.468
 1204SOL    HW2 6457   5.498   1.603   3.383
 1204SOL     MW 6458   5.528   1.565   3.455
 1205SOL     OW 6459   1.569   3.460   4.464
 1205SOL    HW1 6460   1.486   3.438   4.507
 1205SOL    HW2 6461   1.556   3.549   4.432
 1205SOL     MW 6462   1.557   3.469   4.466
 1206SOL     OW 6463   1.591   2.107   0.442
 1206SOL    HW1 6464   1.629   2.118   0.530
 1206SOL    HW2 6465   1.530   2.034   0.452
 1206SOL     MW 6466   1.588   2.099   0.455
 1207SOL     OW 6467   0.951   2.770   2.967
 1207SOL    HW1 6468   1.000   2.817   3.035
 1207SOL    HW2 6469   1.011   2.700   2.940
 1207SOL     MW 6470   0.965   2.767   2.972
 1208SOL     OW 6471   2.001   2.597   3.767
 1208SOL    HW1 6472   2.003   2.692   3.780
 1208SOL    HW2 6473   2.093   2.573   3.753
 1208SOL     MW 6474   2.013   2.606   3.767
 1209SOL     OW 6475   0.550   2.666   5.009
 1209SOL    HW1 6476   0.544   2.663   5.105
 1209SOL    HW2 6477   0.509   2.749   4.985
 1209SOL     MW 6478   0.544   2.676   5.019
 1210SOL     OW 6479   5.394   2.445   4.339
 1210SOL    HW1 6480   5.305   2.475   4.357
 1210SOL    HW2 6481   5.407   2.371   4.398
 1210SOL     MW 6482   5.384   2.439   4.349
 1211SOL     OW 6483   1.401   2.905   3.114
 1211SOL    HW1 6484   1.459   2.882   3.186
 1211SOL    HW2 6485   1.313   2.893   3.149
 1211SOL     MW 6486   1.397   2.900   3.127
 1212SOL     OW 6487   5.579   2.332   2.109
 1212SOL    HW1 6488   5.609   2.382   2.033
 1212SOL    HW2 6489   5.556   2.246   2.073
 1212SOL     MW 6490   5.580   2.327   2.094
 1213SOL     OW 6491   0.735   4.109   2.823
 1213SOL    HW1 6492   0.809   4.157   2.787
 1213SOL    HW2 6493   0.770   4.065   2.900
 1213SOL     MW 6494   0.749   4.110   2.829
 1214SOL     OW 6495   1.207   4.414   5.329
 1214SOL    HW1 6496   1.231   4.477   5.261
 1214SOL    HW2 6497   1.143   4.356   5.288
 1214SOL     MW 6498   1.202   4.415   5.315
 1215SOL     OW 6499   0.509   2.759   1.606
 1215SOL    HW1 6500   0.476   2.686   1.658
 1215SOL    HW2 6501   0.576   2.800   1.661
 1215SOL     MW 6502   0.513   2.755   1.620
 1216SOL     OW 6503   5.739   2.776   2.981
 1216SOL    HW1 6504   5.736   2.683   2.956
 1216SOL    HW2 6505   5.727   2.775   3.076
 1216SOL     MW 6506   5.737   2.764   2.990
 1217SOL     OW 6507   1.488   3.067   1.828
 1217SOL    HW1 6508   1.471   2.981   1.866
 1217SOL    HW2 6509   1.404   3.112   1.832
 1217SOL     MW 6510   1.475   3.062   1.833
 1218SOL     OW 6511   0.104   2.633   1.875
 1218SOL    HW1 6512   0.062   2.712   1.842
 1218SOL    HW2 6513   0.129   2.655   1.965
 1218SOL     MW 6514   0.102   2.646   1.882
 1219SOL     OW 6515   1.098   2.319   2.599
 1219SOL    HW1 6516   1.023   2.352   2.551
 1219SOL    HW2 6517   1.061   2.278   2.677
 1219SOL     MW 6518   1.084   2.318   2.603
 1220SOL     OW 6519   0.187   0.780   2.896
 1220SOL    HW1 6520   0.100   0.819   2.883
 1220SOL    HW2 6521   0.208   0.799   2.987
 1220SOL     MW 6522   0.178   0.788   2.906
 1221SOL     OW 6523   5.093   3.028   1.039
 1221SOL    HW1 6524   5.142   3.058   0.963
 1221SOL    HW2 6525   5.054   3.108   1.076
 1221SOL     MW 6526   5.094   3.042   1.034
 1222SOL     OW 6527   0.391   2.922   2.604
 1222SOL    HW1 6528   0.412   2.893   2.515
 1222SOL    HW2 6529   0.314   2.870   2.628
 1222SOL     MW 6530   0.384   2.912   2.595
 1223SOL     OW 6531   1.855   3.330   5.964
 1223SOL    HW1 6532   1.892   3.365   6.045
 1223SOL    HW2 6533   1.777   3.282   5.993
 1223SOL     MW 6534   1.850   3.328   5.978
 1224SOL     OW 6535   0.317   1.653   4.933
 1224SOL    HW1 6536   0.273   1.693   4.858
 1224SOL    HW2 6537   0.359   1.575   4.898
 1224SOL     MW 6538   0.316   1.648   4.919
 1225SOL     OW 6539   0.225   3.042   3.387
 1225SOL    HW1 6540   0.289   3.099   3.430
 1225SOL    HW2 6541   0.175   3.100   3.331
 1225SOL     MW 6542   0.227   3.056   3.385
 1226SOL     OW 6543   5.408   0.609   2.399
 1226SOL    HW1 6544   5.451   0.694   2.399
 1226SOL    HW2 6545   5.424   0.573   2.312
 1226SOL     MW 6546   5.415   0.615   2.388
 1227SOL     OW 6547   1.531   2.637   4.679
 1227SOL    HW1 6548   1.563   2.603   4.595
 1227SOL    HW2 6549   1.525   2.559   4.735
 1227SOL     MW 6550   1.534   2.622   4.675
 1228SOL     OW 6551   0.677   4.395   3.324
 1228SOL    HW1 6552   0.690   4.404   3.229
 1228SOL    HW2 6553   0.676   4.300   3.338
 1228SOL     MW 6554   0.679   4.384   3.314
 1229SOL     OW 6555   0.087   3.046   3.623
 1229SOL    HW1 6556   0.169   3.081   3.657
 1229SOL    HW2 6557   0.105   3.026   3.531
 1229SOL     MW 6558   0.100   3.048   3.616
 1230SOL     OW 6559   1.344   2.176   2.802
 1230SOL    HW1 6560   1.410   2.158   2.735
 1230SOL    HW2 6561   1.377   2.254   2.847
 1230SOL     MW 6562   1.357   2.184   2.799
 1231SOL     OW 6563   1.812   3.307   4.529
 1231SOL    HW1 6564   1.757   3.380   4.499
 1231SOL    HW2 6565   1.754   3.255   4.585
 1231SOL     MW 6566   1.797   3.310   4.532
 1232SOL     OW 6567   0.506   4.295   1.738
 1232SOL    HW1 6568   0.569   4.302   1.667
 1232SOL    HW2 6569   0.545   4.346   1.810
 1232SOL     MW 6570   0.519   4.303   1.738
 1233SOL     OW 6571   2.465   1.092   2.594
 1233SOL    HW1 6572   2.472   1.001   2.567
 1233SOL    HW2 6573   2.375   1.102   2.624
 1233SOL     MW 6574   2.454   1.082   2.594
 1234SOL     OW 6575   6.241   6.175   2.744
 1234SOL    HW1 6576   6.273   6.112   2.680
 1234SOL    HW2 6577   6.205   6.247   2.692
 1234SOL     MW 6578   6.240   6.176   2.729
 1235SOL     OW 6579   0.316   3.647   3.352
 1235SOL    HW1 6580   0.297   3.733   3.390
 1235SOL    HW2 6581   0.303   3.659   3.258
 1235SOL     MW 6582   0.312   3.660   3.345
 1236SOL     OW 6583   1.482   1.631   3.692
 1236SOL    HW1 6584   1.526   1.658   3.773
 1236SOL    HW2 6585   1.485   1.535   3.694
 1236SOL     MW 6586   1.488   1.622   3.703
 1237SOL     OW 6587   5.680   0.747   2.027
 1237SOL    HW1 6588   5.768   0.753   2.065
 1237SOL    HW2 6589   5.631   0.818   2.068
 1237SOL     MW 6590   5.685   0.757   2.037
 1238SOL     OW 6591   0.858   2.288   4.358
 1238SOL    HW1 6592   0.776   2.332   4.377
 1238SOL    HW2 6593   0.878   2.239   4.438
 1238SOL     MW 6594   0.850   2.287   4.371
 1239SOL     OW 6595   5.399   0.363   3.164
 1239SOL    HW1 6596   5.381   0.425   3.094
 1239SOL    HW2 6597   5.350   0.284   3.140
 1239SOL     MW 6598   5.391   0.361   3.152
 1240SOL     OW 6599   6.185   2.287   3.720
 1240SOL    HW1 6600   6.117   2.309   3.783
 1240SOL    HW2 6601   6.137   2.266   3.639
 1240SOL     MW 6602   6.170   2.287   3.718
 1241SOL     OW 6603   0.019   4.061   3.457
 1241SOL    HW1 6604  -0.075   4.055   3.476
 1241SOL    HW2 6605   0.042   4.151   3.480
 1241SOL     MW 6606   0.010   4.071   3.462
 1242SOL     OW 6607   0.554   2.856   4.739
 1242SOL    HW1 6608   0.600   2.848   4.656
 1242SOL    HW2 6609   0.624   2.861   4.805
 1242SOL     MW 6610   0.569   2.855   4.737
 1243SOL     OW 6611   3.286   3.052   0.501
 1243SOL    HW1 6612   3.274   3.086   0.412
 1243SOL    HW2 6613   3.330   3.123   0.548
 1243SOL     MW 6614   3.290   3.066   0.496
 1244SOL     OW 6615   5.870   3.047   2.724
 1244SOL    HW1 6616   5.859   3.047   2.819
 1244SOL    HW2 6617   5.782   3.028   2.690
 1244SOL     MW 6618   5.857   3.045   2.732
 1245SOL     OW 6619   5.605   1.137   5.020
 1245SOL    HW1 6620   5.530   1.194   5.037
 1245SOL    HW2 6621   5.568   1.064   4.969
 1245SOL     MW 6622   5.590   1.135   5.016
 1246SOL     OW 6623   1.541   2.678   3.555
 1246SOL    HW1 6624   1.615   2.618   3.560
 1246SOL    HW2 6625   1.567   2.753   3.609
 1246SOL     MW 6626   1.553   2.680   3.563
 1247SOL     OW 6627   5.215   3.265   3.709
 1247SOL    HW1 6628   5.212   3.354   3.674
 1247SOL    HW2 6629   5.273   3.272   3.785
 1247SOL     MW 6630   5.222   3.278   3.714
 1248SOL     OW 6631   0.686   1.909   2.484
 1248SOL    HW1 6632   0.699   1.846   2.414
 1248SOL    HW2 6633   0.591   1.924   2.486
 1248SOL     MW 6634   0.675   1.903   2.476
 1249SOL     OW 6635   0.010   4.815   2.182
 1249SOL    HW1 6636  -0.075   4.779   2.206
 1249SOL    HW2 6637  -0.008   4.907   2.159
 1249SOL     MW 6638  -0.003   4.823   2.182
 1250SOL     OW 6639   5.202   2.583   3.368
 1250SOL    HW1 6640   5.276   2.534   3.403
 1250SOL    HW2 6641   5.187   2.653   3.432
 1250SOL     MW 6642   5.209   2.585   3.381
 1251SOL     OW 6643   5.659   4.665   5.668
 1251SOL    HW1 6644   5.749   4.696   5.683
 1251SOL    HW2 6645   5.606   4.745   5.674
 1251SOL     MW 6646   5.664   4.679   5.671
 1252SOL     OW 6647   5.404   3.009   2.425
 1252SOL    HW1 6648   5.355   2.942   2.472
 1252SOL    HW2 6649   5.382   3.090   2.470
 1252SOL     MW 6650   5.395   3.011   2.437
 1253SOL     OW 6651   1.180   3.683   4.321
 1253SOL    HW1 6652   1.121   3.751   4.290
 1253SOL    HW2 6653   1.171   3.612   4.257
 1253SOL     MW 6654   1.171   3.682   4.308
 1254SOL     OW 6655   0.241   1.746   2.948
 1254SOL    HW1 6656   0.235   1.784   3.035
 1254SOL    HW2 6657   0.223   1.819   2.889
 1254SOL     MW 6658   0.238   1.761   2.951
 1255SOL     OW 6659   2.208   1.060   2.680
 1255SOL    HW1 6660   2.223   0.973   2.716
 1255SOL    HW2 6661   2.118   1.059   2.649
 1255SOL     MW 6662   2.199   1.049   2.681
 1256SOL     OW 6663   5.672   3.803   4.095
 1256SOL    HW1 6664   5.752   3.829   4.141
 1256SOL    HW2 6665   5.659   3.711   4.120
 1256SOL     MW 6666   5.681   3.795   4.104
 1257SOL     OW 6667   5.855   2.150   2.500
 1257SOL    HW1 6668   5.789   2.126   2.566
 1257SOL    HW2 6669   5.805   2.171   2.422
 1257SOL     MW 6670   5.840   2.150   2.499
 1258SOL     OW 6671   1.558   3.176   3.938
 1258SOL    HW1 6672   1.496   3.115   3.898
 1258SOL    HW2 6673   1.539   3.173   4.031
 1258SOL     MW 6674   1.547   3.168   3.945
 1259SOL     OW 6675   2.416   3.378   1.054
 1259SOL    HW1 6676   2.374   3.402   1.137
 1259SOL    HW2 6677   2.473   3.305   1.077
 1259SOL     MW 6678   2.418   3.372   1.068
 1260SOL     OW 6679   6.179   3.357   4.243
 1260SOL    HW1 6680   6.164   3.268   4.209
 1260SOL    HW2 6681   6.148   3.414   4.172
 1260SOL     MW 6682   6.173   3.353   4.229
 1261SOL     OW 6683   0.041   2.293   2.807
 1261SOL    HW1 6684   0.091   2.276   2.727
 1261SOL    HW2 6685   0.042   2.209   2.854
 1261SOL     MW 6686   0.048   2.280   2.803
 1262SOL     OW 6687   0.342   1.151   1.594
 1262SOL    HW1 6688   0.252   1.175   1.572
 1262SOL    HW2 6689   0.335   1.061   1.625
 1262SOL     MW 6690   0.329   1.142   1.595
 1263SOL     OW 6691   2.159   3.708   3.449
 1263SOL    HW1 6692   2.152   3.697   3.544
 1263SOL    HW2 6693   2.194   3.625   3.418
 1263SOL     MW 6694   2.163   3.696   3.457
 1264SOL     OW 6695   0.607   3.519   4.327
 1264SOL    HW1 6696   0.653   3.582   4.383
 1264SOL    HW2 6697   0.520   3.511   4.366
 1264SOL     MW 6698   0.602   3.526   4.339
 1265SOL     OW 6699   2.060   4.512   4.621
 1265SOL    HW1 6700   2.025   4.601   4.629
 1265SOL    HW2 6701   2.085   4.504   4.529
 1265SOL     MW 6702   2.059   4.522   4.610
 1266SOL     OW 6703   0.915   2.774   1.672
 1266SOL    HW1 6704   0.835   2.803   1.714
 1266SOL    HW2 6705   0.965   2.854   1.656
 1266SOL     MW 6706   0.911   2.788   1.675
 1267SOL     OW 6707   0.181   2.192   4.583
 1267SOL    HW1 6708   0.222   2.238   4.657
 1267SOL    HW2 6709   0.231   2.220   4.507
 1267SOL     MW 6710   0.193   2.201   4.583
 1268SOL     OW 6711   0.480   1.647   0.906
 1268SOL    HW1 6712   0.562   1.681   0.869
 1268SOL    HW2 6713   0.487   1.552   0.896
 1268SOL     MW 6714   0.491   1.639   0.900
 1269SOL     OW 6715   5.803   3.894   5.913
 1269SOL    HW1 6716   5.744   3.969   5.906
 1269SOL    HW2 6717   5.853   3.895   5.832
 1269SOL     MW 6718   5.802   3.903   5.902
 1270SOL     OW 6719   2.196   2.712   4.000
 1270SOL    HW1 6720   2.186   2.684   4.090
 1270SOL    HW2 6721   2.128   2.779   3.987
 1270SOL     MW 6722   2.186   2.717   4.010
 1271SOL     OW 6723   5.708   3.459   6.225
 1271SOL    HW1 6724   5.790   3.411   6.235
 1271SOL    HW2 6725   5.733   3.551   6.229
 1271SOL     MW 6726   5.722   3.464   6.227
 1272SOL     OW 6727   0.048   2.406   3.401
 1272SOL    HW1 6728  -0.040   2.370   3.416
 1272SOL    HW2 6729   0.033   2.486   3.352
 1272SOL     MW 6730   0.035   2.411   3.397
 1273SOL     OW 6731   0.350   3.004   1.633
 1273SOL    HW1 6732   0.417   2.945   1.601
 1273SOL    HW2 6733   0.311   3.042   1.554
 1273SOL     MW 6734   0.353   3.002   1.619
 1274SOL     OW 6735   1.882   3.780   3.677
 1274SOL    HW1 6736   1.932   3.818   3.749
 1274SOL    HW2 6737   1.904   3.833   3.601
 1274SOL     MW 6738   1.892   3.791   3.676
 1275SOL     OW 6739   1.825   3.045   4.056
 1275SOL    HW1 6740   1.907   3.008   4.025
 1275SOL    HW2 6741   1.760   2.978   4.038
 1275SOL     MW 6742   1.827   3.032   4.050
 1276SOL     OW 6743   1.969   1.810   0.608
 1276SOL    HW1 6744   1.923   1.730   0.636
 1276SOL    HW2 6745   2.048   1.778   0.564
 1276SOL     MW 6746   1.973   1.795   0.606
 1277SOL     OW 6747   6.109   3.193   2.704
 1277SOL    HW1 6748   6.136   3.186   2.613
 1277SOL    HW2 6749   6.022   3.153   2.707
 1277SOL     MW 6750   6.101   3.187   2.693
 1278SOL     OW 6751   2.150   3.881   4.335
 1278SOL    HW1 6752   2.058   3.855   4.331
 1278SOL    HW2 6753   2.150   3.975   4.320
 1278SOL     MW 6754   2.138   3.890   4.333
 1279SOL     OW 6755   5.056   3.330   6.053
 1279SOL    HW1 6756   5.031   3.373   5.971
 1279SOL    HW2 6757   5.051   3.237   6.034
 1279SOL     MW 6758   5.052   3.324   6.040
 1280SOL     OW 6759   1.850   1.626   5.450
 1280SOL    HW1 6760   1.773   1.682   5.444
 1280SOL    HW2 6761   1.835   1.573   5.529
 1280SOL     MW 6762   1.838   1.626   5.460
 1281SOL     OW 6763   0.648   3.121   1.009
 1281SOL    HW1 6764   0.605   3.198   0.973
 1281SOL    HW2 6765   0.665   3.143   1.100
 1281SOL     MW 6766   0.644   3.134   1.016
 1282SOL     OW 6767   1.317   1.086   4.551
 1282SOL    HW1 6768   1.398   1.126   4.519
 1282SOL    HW2 6769   1.247   1.132   4.503
 1282SOL     MW 6770   1.318   1.097   4.541
 1283SOL     OW 6771   2.054   1.401   0.672
 1283SOL    HW1 6772   2.125   1.397   0.608
 1283SOL    HW2 6773   2.085   1.463   0.738
 1283SOL     MW 6774   2.067   1.408   0.672
 1284SOL     OW 6775   0.949   1.867   3.551
 1284SOL    HW1 6776   1.012   1.811   3.599
 1284SOL    HW2 6777   0.994   1.951   3.544
 1284SOL     MW 6778   0.963   1.870   3.556
 1285SOL     OW 6779   6.205   2.148   4.443
 1285SOL    HW1 6780   6.146   2.184   4.510
 1285SOL    HW2 6781   6.292   2.177   4.469
 1285SOL     MW 6782   6.208   2.157   4.455
 1286SOL     OW 6783   2.191   0.819   0.701
 1286SOL    HW1 6784   2.105   0.830   0.660
 1286SOL    HW2 6785   2.213   0.727   0.686
 1286SOL     MW 6786   2.182   0.808   0.693
 1287SOL     OW 6787   1.380   3.067   4.360
 1287SOL    HW1 6788   1.397   2.974   4.344
 1287SOL    HW2 6789   1.337   3.097   4.280
 1287SOL     MW 6790   1.376   3.059   4.348
 1288SOL     OW 6791   0.316   2.815   3.237
 1288SOL    HW1 6792   0.293   2.901   3.271
 1288SOL    HW2 6793   0.241   2.760   3.259
 1288SOL     MW 6794   0.304   2.819   3.244
 1289SOL     OW 6795   0.906   3.106   3.178
 1289SOL    HW1 6796   0.829   3.063   3.141
 1289SOL    HW2 6797   0.876   3.138   3.263
 1289SOL     MW 6798   0.892   3.105   3.184
 1290SOL     OW 6799   5.408   1.301   5.058
 1290SOL    HW1 6800   5.388   1.329   5.148
 1290SOL    HW2 6801   5.326   1.313   5.010
 1290SOL     MW 6802   5.395   1.306   5.063
 1291SOL     OW 6803   6.249   2.937   3.831
 1291SOL    HW1 6804   6.288   2.967   3.749
 1291SOL    HW2 6805   6.324   2.921   3.889
 1291SOL     MW 6806   6.264   2.939   3.828
 1292SOL     OW 6807   5.443   2.677   2.458
 1292SOL    HW1 6808   5.408   2.592   2.483
 1292SOL    HW2 6809   5.373   2.718   2.406
 1292SOL     MW 6810   5.430   2.671   2.454
 1293SOL     OW 6811   0.700   4.611   5.517
 1293SOL    HW1 6812   0.743   4.622   5.432
 1293SOL    HW2 6813   0.767   4.573   5.574
 1293SOL     MW 6814   0.714   4.608   5.513
 1294SOL     OW 6815   6.272   1.083   6.244
 1294SOL    HW1 6816   6.350   1.080   6.190
 1294SOL    HW2 6817   6.220   1.156   6.208
 1294SOL     MW 6818   6.275   1.092   6.233
 1295SOL     OW 6819   6.100   4.632   3.630
 1295SOL    HW1 6820   6.128   4.542   3.611
 1295SOL    HW2 6821   6.050   4.624   3.711
 1295SOL     MW 6822   6.097   4.619   3.638
 1296SOL     OW 6823   2.310   2.347   0.138
 1296SOL    HW1 6824   2.262   2.302   0.208
 1296SOL    HW2 6825   2.397   2.307   0.140
 1296SOL     MW 6826   2.315   2.336   0.147
 1297SOL     OW 6827   5.017   2.373   0.027
 1297SOL    HW1 6828   4.938   2.422   0.004
 1297SOL    HW2 6829   4.986   2.289   0.059
 1297SOL     MW 6830   5.003   2.369   0.028
 1298SOL     OW 6831   1.109   2.919   3.148
 1298SOL    HW1 6832   1.045   2.990   3.137
 1298SOL    HW2 6833   1.133   2.923   3.241
 1298SOL     MW 6834   1.104   2.929   3.159
 1299SOL     OW 6835   6.210   1.355   3.322
 1299SOL    HW1 6836   6.187   1.446   3.341
 1299SOL    HW2 6837   6.238   1.356   3.231
 1299SOL     MW 6838   6.210   1.367   3.313
 1300SOL     OW 6839   1.530   1.612   5.084
 1300SOL    HW1 6840   1.435   1.600   5.082
 1300SOL    HW2 6841   1.545   1.691   5.031
 1300SOL     MW 6842   1.520   1.621   5.077
 1301SOL     OW 6843   2.018   6.217   2.423
 1301SOL    HW1 6844   1.985   6.218   2.513
 1301SOL    HW2 6845   2.058   6.130   2.414
 1301SOL     MW 6846   2.019   6.206   2.434
 1302SOL     OW 6847   1.475   3.402   5.893
 1302SOL    HW1 6848   1.523   3.359   5.964
 1302SOL    HW2 6849   1.383   3.388   5.915
 1302SOL     MW 6850   1.469   3.395   5.905
 1303SOL     OW 6851   0.134   3.311   5.048
 1303SOL    HW1 6852   0.072   3.258   4.998
 1303SOL    HW2 6853   0.127   3.398   5.010
 1303SOL     MW 6854   0.125   3.315   5.037
 1304SOL     OW 6855   1.084   4.194   5.690
 1304SOL    HW1 6856   1.143   4.262   5.724
 1304SOL    HW2 6857   1.143   4.124   5.661
 1304SOL     MW 6858   1.099   4.194   5.691
 1305SOL     OW 6859   0.593   3.027   0.226
 1305SOL    HW1 6860   0.671   3.031   0.281
 1305SOL    HW2 6861   0.540   2.957   0.265
 1305SOL     MW 6862   0.596   3.018   0.238
 1306SOL     OW 6863   4.564   2.814   5.020
 1306SOL    HW1 6864   4.536   2.894   5.066
 1306SOL    HW2 6865   4.659   2.824   5.011
 1306SOL     MW 6866   4.573   2.825   5.025
 1307SOL     OW 6867   0.274   1.770   5.832
 1307SOL    HW1 6868   0.339   1.708   5.868
 1307SOL    HW2 6869   0.279   1.846   5.890
 1307SOL     MW 6870   0.283   1.772   5.844
 1308SOL     OW 6871   1.093   6.256   4.054
 1308SOL    HW1 6872   1.129   6.169   4.032
 1308SOL    HW2 6873   1.008   6.237   4.092
 1308SOL     MW 6874   1.087   6.242   4.056
 1309SOL     OW 6875   0.304   0.731   6.144
 1309SOL    HW1 6876   0.397   0.753   6.146
 1309SOL    HW2 6877   0.292   0.670   6.218
 1309SOL     MW 6878   0.314   0.726   6.154
 1310SOL     OW 6879   1.882   3.833   4.261
 1310SOL    HW1 6880   1.929   3.913   4.284
 1310SOL    HW2 6881   1.793   3.849   4.292
 1310SOL     MW 6882   1.876   3.846   4.268
 1311SOL     OW 6883   1.667   2.514   4.006
 1311SOL    HW1 6884   1.625   2.525   3.921
 1311SOL    HW2 6885   1.730   2.443   3.993
 1311SOL     MW 6886   1.670   2.506   3.994
 1312SOL     OW 6887   1.351   0.097   3.324
 1312SOL    HW1 6888   1.392   0.183   3.322
 1312SOL    HW2 6889   1.290   0.098   3.250
 1312SOL     MW 6890   1.348   0.108   3.314
 1313SOL     OW 6891   0.907   4.280   2.690
 1313SOL    HW1 6892   0.853   4.320   2.622
 1313SOL    HW2 6893   0.956   4.212   2.644
 1313SOL     MW 6894   0.907   4.277   2.675
 1314SOL     OW 6895   1.281   2.552   2.823
 1314SOL    HW1 6896   1.302   2.530   2.733
 1314SOL    HW2 6897   1.205   2.498   2.844
 1314SOL     MW 6898   1.274   2.542   2.814
 1315SOL     OW 6899   3.040   3.182   5.823
 1315SOL    HW1 6900   3.032   3.263   5.771
 1315SOL    HW2 6901   3.080   3.119   5.763
 1315SOL     MW 6902   3.044   3.185   5.808
 1316SOL     OW 6903   1.433   3.453   4.081
 1316SOL    HW1 6904   1.340   3.468   4.097
 1316SOL    HW2 6905   1.462   3.531   4.033
 1316SOL     MW 6906   1.425   3.465   4.077
 1317SOL     OW 6907   0.134   1.607   6.156
 1317SOL    HW1 6908   0.072   1.643   6.219
 1317SOL    HW2 6909   0.215   1.657   6.172
 1317SOL     MW 6910   0.137   1.618   6.166
 1318SOL     OW 6911   1.126   2.412   4.037
 1318SOL    HW1 6912   1.123   2.486   4.097
 1318SOL    HW2 6913   1.036   2.402   4.007
 1318SOL     MW 6914   1.114   2.420   4.041
 1319SOL     OW 6915   1.263   1.679   4.283
 1319SOL    HW1 6916   1.212   1.625   4.342
 1319SOL    HW2 6917   1.272   1.627   4.203
 1319SOL     MW 6918   1.258   1.666   4.280
 1320SOL     OW 6919   3.684   2.904   5.430
 1320SOL    HW1 6920   3.613   2.840   5.430
 1320SOL    HW2 6921   3.683   2.941   5.341
 1320SOL     MW 6922   3.675   2.901   5.418
 1321SOL     OW 6923   0.892   3.979   0.022
 1321SOL    HW1 6924   0.860   4.068   0.038
 1321SOL    HW2 6925   0.954   3.988  -0.050
 1321SOL     MW 6926   0.896   3.992   0.015
 1322SOL     OW 6927   1.514   4.915   4.476
 1322SOL    HW1 6928   1.466   4.928   4.558
 1322SOL    HW2 6929   1.585   4.855   4.498
 1322SOL     MW 6930   1.517   4.909   4.489
 1323SOL     OW 6931   1.602   1.557   0.567
 1323SOL    HW1 6932   1.610   1.624   0.634
 1323SOL    HW2 6933   1.609   1.474   0.615
 1323SOL     MW 6934   1.604   1.555   0.582
 1324SOL     OW 6935   4.670   1.313   5.330
 1324SOL    HW1 6936   4.673   1.254   5.405
 1324SOL    HW2 6937   4.698   1.398   5.364
 1324SOL     MW 6938   4.674   1.316   5.344
 1325SOL     OW 6939   0.277   4.420   5.050
 1325SOL    HW1 6940   0.284   4.511   5.078
 1325SOL    HW2 6941   0.324   4.370   5.116
 1325SOL     MW 6942   0.284   4.425   5.062
 1326SOL     OW 6943   0.357   1.365   0.366
 1326SOL    HW1 6944   0.399   1.318   0.295
 1326SOL    HW2 6945   0.425   1.375   0.433
 1326SOL     MW 6946   0.371   1.360   0.365
 1327SOL     OW 6947   1.417   3.071   3.495
 1327SOL    HW1 6948   1.332   3.035   3.468
 1327SOL    HW2 6949   1.423   3.050   3.588
 1327SOL     MW 6950   1.407   3.064   3.503
 1328SOL     OW 6951   1.567   4.244   4.938
 1328SOL    HW1 6952   1.651   4.208   4.909
 1328SOL    HW2 6953   1.555   4.323   4.886
 1328SOL     MW 6954   1.577   4.250   4.928
 1329SOL     OW 6955   1.085   2.629   4.190
 1329SOL    HW1 6956   1.169   2.614   4.233
 1329SOL    HW2 6957   1.023   2.639   4.262
 1329SOL     MW 6958   1.088   2.628   4.204
 1330SOL     OW 6959   6.256   3.972   4.026
 1330SOL    HW1 6960   6.348   3.955   4.007
 1330SOL    HW2 6961   6.257   4.031   4.102
 1330SOL     MW 6962   6.268   3.978   4.033
 1331SOL     OW 6963   0.986   2.810   5.033
 1331SOL    HW1 6964   1.039   2.882   5.065
 1331SOL    HW2 6965   0.944   2.774   5.111
 1331SOL     MW 6966   0.987   2.814   5.047
 1332SOL     OW 6967   5.739   5.790   2.899
 1332SOL    HW1 6968   5.743   5.845   2.977
 1332SOL    HW2 6969   5.820   5.739   2.901
 1332SOL     MW 6970   5.750   5.791   2.909
 1333SOL     OW 6971   1.868   0.466   0.028
 1333SOL    HW1 6972   1.811   0.542   0.041
 1333SOL    HW2 6973   1.822   0.413  -0.037
 1333SOL     MW 6974   1.855   0.469   0.021
 1334SOL     OW 6975   1.118   2.436   3.219
 1334SOL    HW1 6976   1.187   2.502   3.221
 1334SOL    HW2 6977   1.106   2.416   3.126
 1334SOL     MW 6978   1.125   2.442   3.207
 1335SOL     OW 6979   0.678   4.621   4.970
 1335SOL    HW1 6980   0.729   4.701   4.983
 1335SOL    HW2 6981   0.592   4.641   5.005
 1335SOL     MW 6982   0.674   4.634   4.976
 1336SOL     OW 6983   0.183   0.010   5.809
 1336SOL    HW1 6984   0.103   0.055   5.838
 1336SOL    HW2 6985   0.239   0.007   5.886
 1336SOL     MW 6986   0.180   0.015   5.822
 1337SOL     OW 6987   1.612   1.797   4.847
 1337SOL    HW1 6988   1.703   1.800   4.877
 1337SOL    HW2 6989   1.608   1.719   4.792
 1337SOL     MW 6990   1.623   1.787   4.844
 1338SOL     OW 6991   6.128   2.716   3.463
 1338SOL    HW1 6992   6.149   2.703   3.556
 1338SOL    HW2 6993   6.083   2.800   3.460
 1338SOL     MW 6994   6.125   2.725   3.475
 1339SOL     OW 6995   4.795   4.915   5.236
 1339SOL    HW1 6996   4.868   4.959   5.279
 1339SOL    HW2 6997   4.746   4.874   5.307
 1339SOL     MW 6998   4.798   4.916   5.250
 1340SOL     OW 6999   1.726   2.256   4.675
 1340SOL    HW1 7000   1.708   2.297   4.590
 1340SOL    HW2 7001   1.794   2.310   4.714
 1340SOL     MW 7002   1.732   2.268   4.669
 1341SOL     OW 7003   5.385   2.094   0.130
 1341SOL    HW1 7004   5.421   2.146   0.202
 1341SOL    HW2 7005   5.339   2.022   0.173
 1341SOL     MW 7006   5.384   2.092   0.144
 1342SOL     OW 7007   0.148   2.130   3.726
 1342SOL    HW1 7008   0.071   2.168   3.769
 1342SOL    HW2 7009   0.196   2.206   3.692
 1342SOL     MW 7010   0.144   2.145   3.727
 1343SOL     OW 7011   1.800   0.087   0.301
 1343SOL    HW1 7012   1.820   0.056   0.213
 1343SOL    HW2 7013   1.742   0.162   0.287
 1343SOL     MW 7014   1.795   0.093   0.288
 1344SOL     OW 7015   4.993   3.597   5.528
 1344SOL    HW1 7016   4.941   3.518   5.515
 1344SOL    HW2 7017   4.992   3.641   5.443
 1344SOL     MW 7018   4.986   3.593   5.516
 1345SOL     OW 7019   6.000   3.996   4.981
 1345SOL    HW1 7020   5.912   4.027   4.962
 1345SOL    HW2 7021   6.046   4.073   5.015
 1345SOL     MW 7022   5.995   4.010   4.983
 1346SOL     OW 7023   1.827   4.538   3.832
 1346SOL    HW1 7024   1.883   4.467   3.861
 1346SOL    HW2 7025   1.744   4.496   3.810
 1346SOL     MW 7026   1.824   4.524   3.833
 1347SOL     OW 7027   1.126   1.340   0.150
 1347SOL    HW1 7028   1.160   1.411   0.205
 1347SOL    HW2 7029   1.034   1.364   0.135
 1347SOL     MW 7030   1.118   1.352   0.155
 1348SOL     OW 7031   0.409   3.574   4.904
 1348SOL    HW1 7032   0.366   3.611   4.827
 1348SOL    HW2 7033   0.423   3.649   4.962
 1348SOL     MW 7034   0.405   3.588   4.901
 1349SOL     OW 7035   3.381   0.177   3.502
 1349SOL    HW1 7036   3.348   0.266   3.504
 1349SOL    HW2 7037   3.429   0.167   3.584
 1349SOL     MW 7038   3.383   0.187   3.513
 1350SOL     OW 7039   5.889   2.025   3.174
 1350SOL    HW1 7040   5.823   2.014   3.242
 1350SOL    HW2 7041   5.938   2.103   3.200
 1350SOL     MW 7042   5.887   2.034   3.186
 1351SOL     OW 7043   5.971   5.255   4.959
 1351SOL    HW1 7044   6.012   5.176   4.992
 1351SOL    HW2 7045   5.906   5.278   5.025
 1351SOL     MW 7046   5.968   5.248   4.971
 1352SOL     OW 7047   0.118   3.470   2.735
 1352SOL    HW1 7048   0.148   3.533   2.669
 1352SOL    HW2 7049   0.032   3.503   2.762
 1352SOL     MW 7050   0.111   3.482   2.730
 1353SOL     OW 7051   1.176   0.921   3.956
 1353SOL    HW1 7052   1.215   0.978   4.022
 1353SOL    HW2 7053   1.082   0.930   3.968
 1353SOL     MW 7054   1.169   0.929   3.966
 1354SOL     OW 7055   0.378   0.434   4.256
 1354SOL    HW1 7056   0.466   0.396   4.248
 1354SOL    HW2 7057   0.380   0.482   4.338
 1354SOL     MW 7058   0.389   0.435   4.265
 1355SOL     OW 7059   0.757   2.554   5.717
 1355SOL    HW1 7060   0.783   2.487   5.654
 1355SOL    HW2 7061   0.676   2.520   5.756
 1355SOL     MW 7062   0.750   2.541   5.714
 1356SOL     OW 7063   0.811   3.223   2.927
 1356SOL    HW1 7064   0.866   3.162   2.976
 1356SOL    HW2 7065   0.722   3.189   2.939
 1356SOL     MW 7066   0.807   3.211   2.935
 1357SOL     OW 7067   0.231   3.355   4.657
 1357SOL    HW1 7068   0.177   3.432   4.674
 1357SOL    HW2 7069   0.276   3.375   4.575
 1357SOL     MW 7070   0.230   3.368   4.649
 1358SOL     OW 7071   6.248   4.459   3.943
 1358SOL    HW1 7072   6.274   4.505   4.023
 1358SOL    HW2 7073   6.302   4.380   3.942
 1358SOL     MW 7074   6.259   4.455   3.953
 1359SOL     OW 7075   0.465   2.059   5.210
 1359SOL    HW1 7076   0.526   2.063   5.283
 1359SOL    HW2 7077   0.400   1.994   5.236
 1359SOL     MW 7078   0.464   2.051   5.223
 1360SOL     OW 7079   1.311   1.574   4.034
 1360SOL    HW1 7080   1.386   1.618   3.995
 1360SOL    HW2 7081   1.242   1.581   3.969
 1360SOL     MW 7082   1.312   1.580   4.021
 1361SOL     OW 7083   6.178   3.147   5.005
 1361SOL    HW1 7084   6.087   3.174   5.016
 1361SOL    HW2 7085   6.182   3.116   4.914
 1361SOL     MW 7086   6.167   3.147   4.995
 1362SOL     OW 7087   3.756   2.329   5.394
 1362SOL    HW1 7088   3.761   2.401   5.331
 1362SOL    HW2 7089   3.797   2.364   5.473
 1362SOL     MW 7090   3.762   2.343   5.396
 1363SOL     OW 7091   1.587   5.307   0.499
 1363SOL    HW1 7092   1.496   5.287   0.475
 1363SOL    HW2 7093   1.632   5.317   0.416
 1363SOL     MW 7094   1.581   5.306   0.486
 1364SOL     OW 7095   2.342   1.124   3.877
 1364SOL    HW1 7096   2.323   1.200   3.823
 1364SOL    HW2 7097   2.437   1.128   3.892
 1364SOL     MW 7098   2.352   1.134   3.872
 1365SOL     OW 7099   2.171   2.278   3.527
 1365SOL    HW1 7100   2.125   2.243   3.604
 1365SOL    HW2 7101   2.106   2.278   3.457
 1365SOL     MW 7102   2.157   2.274   3.528
 1366SOL     OW 7103   1.210   5.788   6.104
 1366SOL    HW1 7104   1.156   5.850   6.153
 1366SOL    HW2 7105   1.282   5.766   6.163
 1366SOL     MW 7106   1.212   5.793   6.118
 1367SOL     OW 7107   1.662   3.214   4.742
 1367SOL    HW1 7108   1.729   3.246   4.802
 1367SOL    HW2 7109   1.579   3.239   4.785
 1367SOL     MW 7110   1.660   3.222   4.755
 1368SOL     OW 7111   1.241   3.212   0.153
 1368SOL    HW1 7112   1.247   3.304   0.177
 1368SOL    HW2 7113   1.172   3.209   0.087
 1368SOL     MW 7114   1.233   3.223   0.147
 1369SOL     OW 7115   0.141   3.068   4.050
 1369SOL    HW1 7116   0.181   3.005   3.990
 1369SOL    HW2 7117   0.134   3.149   3.999
 1369SOL     MW 7118   0.145   3.070   4.036
 1370SOL     OW 7119   0.812   2.287   6.029
 1370SOL    HW1 7120   0.818   2.312   6.121
 1370SOL    HW2 7121   0.879   2.220   6.018
 1370SOL     MW 7122   0.821   2.281   6.040
 1371SOL     OW 7123   0.634   4.210   0.800
 1371SOL    HW1 7124   0.574   4.266   0.751
 1371SOL    HW2 7125   0.598   4.208   0.889
 1371SOL     MW 7126   0.622   4.217   0.805
 1372SOL     OW 7127   1.539   2.178   3.109
 1372SOL    HW1 7128   1.454   2.133   3.108
 1372SOL    HW2 7129   1.577   2.155   3.194
 1372SOL     MW 7130   1.533   2.169   3.120
 1373SOL     OW 7131   1.319   2.701   5.295
 1373SOL    HW1 7132   1.330   2.606   5.295
 1373SOL    HW2 7133   1.237   2.715   5.342
 1373SOL     MW 7134   1.310   2.691   5.301
 1374SOL     OW 7135   2.505   4.850   5.953
 1374SOL    HW1 7136   2.566   4.784   5.918
 1374SOL    HW2 7137   2.427   4.842   5.898
 1374SOL     MW 7138   2.503   4.840   5.942
 1375SOL     OW 7139   0.900   0.869   4.843
 1375SOL    HW1 7140   0.958   0.918   4.785
 1375SOL    HW2 7141   0.935   0.780   4.842
 1375SOL     MW 7142   0.912   0.864   4.836
 1376SOL     OW 7143   1.336   0.705   0.199
 1376SOL    HW1 7144   1.333   0.768   0.271
 1376SOL    HW2 7145   1.403   0.641   0.226
 1376SOL     MW 7146   1.345   0.705   0.212
 1377SOL     OW 7147   0.718   4.872   5.516
 1377SOL    HW1 7148   0.805   4.909   5.504
 1377SOL    HW2 7149   0.732   4.777   5.507
 1377SOL     MW 7150   0.731   4.864   5.513
 1378SOL     OW 7151   0.687   1.756   2.714
 1378SOL    HW1 7152   0.765   1.775   2.768
 1378SOL    HW2 7153   0.685   1.827   2.650
 1378SOL     MW 7154   0.697   1.768   2.713
 1379SOL     OW 7155   4.913   2.537   5.699
 1379SOL    HW1 7156   4.856   2.460   5.697
 1379SOL    HW2 7157   4.986   2.512   5.755
 1379SOL     MW 7158   4.915   2.524   5.706
 1380SOL     OW 7159   4.900   3.959   5.559
 1380SOL    HW1 7160   4.861   3.969   5.646
 1380SOL    HW2 7161   4.955   4.037   5.548
 1380SOL     MW 7162   4.902   3.970   5.569
 1381SOL     OW 7163   0.281   4.073   4.872
 1381SOL    HW1 7164   0.247   4.021   4.945
 1381SOL    HW2 7165   0.243   4.032   4.794
 1381SOL     MW 7166   0.272   4.061   4.871
 1382SOL     OW 7167   1.512   4.289   5.781
 1382SOL    HW1 7168   1.587   4.242   5.819
 1382SOL    HW2 7169   1.551   4.345   5.714
 1382SOL     MW 7170   1.527   4.290   5.778
 1383SOL     OW 7171   0.427   2.942   5.011
 1383SOL    HW1 7172   0.473   3.016   4.972
 1383SOL    HW2 7173   0.411   2.969   5.102
 1383SOL     MW 7174   0.431   2.955   5.018
 1384SOL     OW 7175   1.049   2.532   0.567
 1384SOL    HW1 7176   1.020   2.579   0.645
 1384SOL    HW2 7177   1.003   2.576   0.495
 1384SOL     MW 7178   1.039   2.544   0.567
 1385SOL     OW 7179   0.915   2.049   0.339
 1385SOL    HW1 7180   0.919   2.141   0.315
 1385SOL    HW2 7181   0.966   2.004   0.272
 1385SOL     MW 7182   0.922   2.055   0.328
 1386SOL     OW 7183   0.307   3.568   1.314
 1386SOL    HW1 7184   0.213   3.566   1.297
 1386SOL    HW2 7185   0.323   3.655   1.352
 1386SOL     MW 7186   0.297   3.579   1.316
 1387SOL     OW 7187   1.168   3.015   5.104
 1387SOL    HW1 7188   1.185   3.049   5.192
 1387SOL    HW2 7189   1.160   3.093   5.049
 1387SOL     MW 7190   1.169   3.029   5.109
 1388SOL     OW 7191   1.690   1.250   0.199
 1388SOL    HW1 7192   1.698   1.343   0.221
 1388SOL    HW2 7193   1.596   1.237   0.185
 1388SOL     MW 7194   1.679   1.261   0.200
 1389SOL     OW 7195   1.939   1.400   4.156
 1389SOL    HW1 7196   1.866   1.375   4.212
 1389SOL    HW2 7197   1.986   1.466   4.206
 1389SOL     MW 7198   1.936   1.405   4.169
 1390SOL     OW 7199   3.577   6.249   4.000
 1390SOL    HW1 7200   3.532   6.317   4.049
 1390SOL    HW2 7201   3.653   6.292   3.962
 1390SOL     MW 7202   3.581   6.263   4.001
 1391SOL     OW 7203   5.778   1.643   5.201
 1391SOL    HW1 7204   5.709   1.632   5.267
 1391SOL    HW2 7205   5.834   1.712   5.237
 1391SOL     MW 7206   5.776   1.651   5.214
 1392SOL     OW 7207   1.928   4.504   5.496
 1392SOL    HW1 7208   1.998   4.561   5.464
 1392SOL    HW2 7209   1.970   4.449   5.562
 1392SOL     MW 7210   1.942   4.504   5.500
 1393SOL     OW 7211   4.847   2.095   4.762
 1393SOL    HW1 7212   4.934   2.068   4.789
 1393SOL    HW2 7213   4.819   2.156   4.830
 1393SOL     MW 7214   4.854   2.100   4.774
 1394SOL     OW 7215   0.282   2.563   3.997
 1394SOL    HW1 7216   0.225   2.608   4.059
 1394SOL    HW2 7217   0.225   2.542   3.923
 1394SOL     MW 7218   0.267   2.566   3.995
 1395SOL     OW 7219   6.124   3.594   4.397
 1395SOL    HW1 7220   6.050   3.618   4.341
 1395SOL    HW2 7221   6.145   3.504   4.374
 1395SOL     MW 7222   6.117   3.586   4.387
 1396SOL     OW 7223   1.345   1.610   4.705
 1396SOL    HW1 7224   1.377   1.626   4.794
 1396SOL    HW2 7225   1.291   1.687   4.685
 1396SOL     MW 7226   1.342   1.622   4.714
 1397SOL     OW 7227   4.790   2.862   4.004
 1397SOL    HW1 7228   4.740   2.932   4.045
 1397SOL    HW2 7229   4.784   2.789   4.065
 1397SOL     MW 7230   4.783   2.862   4.017
 1398SOL     OW 7231   2.558   2.871   5.923
 1398SOL    HW1 7232   2.644   2.840   5.893
 1398SOL    HW2 7233   2.506   2.791   5.932
 1398SOL     MW 7234   2.563   2.856   5.920
 1399SOL     OW 7235   6.079   3.819   5.193
 1399SOL    HW1 7236   6.023   3.881   5.148
 1399SOL    HW2 7237   6.023   3.780   5.261
 1399SOL     MW 7238   6.065   3.822   5.196
 1400SOL     OW 7239   0.621   3.069   3.992
 1400SOL    HW1 7240   0.712   3.047   4.012
 1400SOL    HW2 7241   0.603   3.146   4.046
 1400SOL     MW 7242   0.631   3.076   4.001
 1401SOL     OW 7243   4.321   4.706   5.387
 1401SOL    HW1 7244   4.318   4.802   5.389
 1401SOL    HW2 7245   4.401   4.686   5.339
 1401SOL     MW 7246   4.331   4.716   5.381
 1402SOL     OW 7247   2.868   6.039   3.997
 1402SOL    HW1 7248   2.831   6.076   4.077
 1402SOL    HW2 7249   2.895   5.951   4.023
 1402SOL     MW 7250   2.866   6.032   4.011
 1403SOL     OW 7251   4.580   1.323   5.719
 1403SOL    HW1 7252   4.573   1.262   5.793
 1403SOL    HW2 7253   4.641   1.390   5.749
 1403SOL     MW 7254   4.587   1.324   5.733
 1404SOL     OW 7255   5.941   1.705   4.540
 1404SOL    HW1 7256   5.925   1.693   4.634
 1404SOL    HW2 7257   6.025   1.750   4.536
 1404SOL     MW 7258   5.950   1.709   4.552
 1405SOL     OW 7259   4.687   1.040   0.616
 1405SOL    HW1 7260   4.779   1.016   0.631
 1405SOL    HW2 7261   4.669   1.107   0.681
 1405SOL     MW 7262   4.697   1.045   0.626
 1406SOL     OW 7263   2.401   1.583   0.093
 1406SOL    HW1 7264   2.365   1.666   0.063
 1406SOL    HW2 7265   2.494   1.601   0.109
 1406SOL     MW 7266   2.408   1.596   0.091
 1407SOL     OW 7267   0.464   1.055   4.868
 1407SOL    HW1 7268   0.493   1.084   4.954
 1407SOL    HW2 7269   0.544   1.021   4.826
 1407SOL     MW 7270   0.478   1.054   4.873
 1408SOL     OW 7271   1.312   3.677   3.665
 1408SOL    HW1 7272   1.231   3.680   3.614
 1408SOL    HW2 7273   1.340   3.586   3.661
 1408SOL     MW 7274   1.305   3.666   3.658
 1409SOL     OW 7275   0.881   2.826   5.752
 1409SOL    HW1 7276   0.805   2.869   5.791
 1409SOL    HW2 7277   0.847   2.741   5.722
 1409SOL     MW 7278   0.867   2.820   5.753
 1410SOL     OW 7279   1.646   2.942   6.199
 1410SOL    HW1 7280   1.739   2.961   6.206
 1410SOL    HW2 7281   1.608   2.978   6.279
 1410SOL     MW 7282   1.653   2.949   6.210
 1411SOL     OW 7283   2.092   0.421   0.944
 1411SOL    HW1 7284   2.116   0.330   0.924
 1411SOL    HW2 7285   2.005   0.432   0.908
 1411SOL     MW 7286   2.084   0.411   0.937
 1412SOL     OW 7287   1.139   2.527   5.697
 1412SOL    HW1 7288   1.181   2.458   5.645
 1412SOL    HW2 7289   1.074   2.481   5.750
 1412SOL     MW 7290   1.136   2.512   5.697
 1413SOL     OW 7291   3.892   4.582   0.210
 1413SOL    HW1 7292   3.858   4.512   0.265
 1413SOL    HW2 7293   3.890   4.660   0.266
 1413SOL     MW 7294   3.887   4.583   0.224
 1414SOL     OW 7295   1.074   0.173   0.407
 1414SOL    HW1 7296   1.155   0.220   0.429
 1414SOL    HW2 7297   1.028   0.232   0.348
 1414SOL     MW 7298   1.079   0.187   0.402
 1415SOL     OW 7299   1.519   1.736   4.325
 1415SOL    HW1 7300   1.431   1.703   4.313
 1415SOL    HW2 7301   1.545   1.704   4.412
 1415SOL     MW 7302   1.511   1.728   4.335
 1416SOL     OW 7303   1.581   2.592   5.052
 1416SOL    HW1 7304   1.555   2.515   5.002
 1416SOL    HW2 7305   1.524   2.662   5.020
 1416SOL     MW 7306   1.571   2.591   5.041
 1417SOL     OW 7307   0.292   2.927   5.283
 1417SOL    HW1 7308   0.321   3.003   5.333
 1417SOL    HW2 7309   0.217   2.959   5.233
 1417SOL     MW 7310   0.286   2.941   5.283
 1418SOL     OW 7311   1.258   0.672   5.398
 1418SOL    HW1 7312   1.198   0.737   5.435
 1418SOL    HW2 7313   1.200   0.604   5.364
 1418SOL     MW 7314   1.243   0.672   5.398
 1419SOL     OW 7315   5.378   4.155   3.523
 1419SOL    HW1 7316   5.456   4.210   3.524
 1419SOL    HW2 7317   5.386   4.101   3.445
 1419SOL     MW 7318   5.389   4.155   3.513
 1420SOL     OW 7319   1.771   3.364   5.268
 1420SOL    HW1 7320   1.786   3.414   5.188
 1420SOL    HW2 7321   1.727   3.284   5.238
 1420SOL     MW 7322   1.767   3.360   5.254
 1421SOL     OW 7323   1.577   5.857   3.645
 1421SOL    HW1 7324   1.588   5.944   3.681
 1421SOL    HW2 7325   1.595   5.798   3.718
 1421SOL     MW 7326   1.581   5.860   3.659
 1422SOL     OW 7327   5.427   2.935   6.016
 1422SOL    HW1 7328   5.514   2.973   6.026
 1422SOL    HW2 7329   5.444   2.843   5.994
 1422SOL     MW 7330   5.440   2.928   6.015
 1423SOL     OW 7331   0.342   4.142   3.079
 1423SOL    HW1 7332   0.413   4.150   3.015
 1423SOL    HW2 7333   0.264   4.130   3.025
 1423SOL     MW 7334   0.341   4.142   3.064
 1424SOL     OW 7335   5.314   3.723   6.218
 1424SOL    HW1 7336   5.310   3.652   6.282
 1424SOL    HW2 7337   5.314   3.678   6.133
 1424SOL     MW 7338   5.314   3.708   6.215
 1425SOL     OW 7339   0.873   1.687   4.272
 1425SOL    HW1 7340   0.896   1.758   4.331
 1425SOL    HW2 7341   0.928   1.702   4.195
 1425SOL     MW 7342   0.883   1.698   4.269
 1426SOL     OW 7343   0.045   2.107   4.968
 1426SOL    HW1 7344  -0.010   2.186   4.964
 1426SOL    HW2 7345   0.109   2.126   5.037
 1426SOL     MW 7346   0.046   2.120   4.976
 1427SOL     OW 7347   1.226   3.749   4.584
 1427SOL    HW1 7348   1.223   3.704   4.499
 1427SOL    HW2 7349   1.296   3.704   4.632
 1427SOL     MW 7350   1.235   3.738   4.579
 1428SOL     OW 7351   1.318   3.537   5.443
 1428SOL    HW1 7352   1.307   3.622   5.401
 1428SOL    HW2 7353   1.394   3.498   5.400
 1428SOL     MW 7354   1.326   3.543   5.432
 1429SOL     OW 7355   1.039   2.966   5.598
 1429SOL    HW1 7356   0.976   2.918   5.653
 1429SOL    HW2 7357   1.054   3.048   5.646
 1429SOL     MW 7358   1.033   2.970   5.611
 1430SOL     OW 7359   1.424   2.568   0.128
 1430SOL    HW1 7360   1.467   2.571   0.043
 1430SOL    HW2 7361   1.479   2.509   0.180
 1430SOL     MW 7362   1.437   2.561   0.124
 1431SOL     OW 7363   6.188   1.060   3.002
 1431SOL    HW1 7364   6.223   1.034   2.917
 1431SOL    HW2 7365   6.238   1.138   3.026
 1431SOL     MW 7366   6.199   1.066   2.994
 1432SOL     OW 7367   5.509   3.408   3.731
 1432SOL    HW1 7368   5.472   3.347   3.795
 1432SOL    HW2 7369   5.436   3.464   3.706
 1432SOL     MW 7370   5.495   3.408   3.736
 1433SOL     OW 7371   2.538   2.890   4.629
 1433SOL    HW1 7372   2.464   2.875   4.570
 1433SOL    HW2 7373   2.507   2.858   4.714
 1433SOL     MW 7374   2.524   2.884   4.633
 1434SOL     OW 7375   0.434   4.048   1.260
 1434SOL    HW1 7376   0.408   4.031   1.351
 1434SOL    HW2 7377   0.469   3.965   1.229
 1434SOL     MW 7378   0.435   4.035   1.268
 1435SOL     OW 7379   2.003   0.777   5.203
 1435SOL    HW1 7380   2.058   0.721   5.148
 1435SOL    HW2 7381   1.976   0.848   5.144
 1435SOL     MW 7382   2.006   0.779   5.188
 1436SOL     OW 7383   0.765   4.003   5.830
 1436SOL    HW1 7384   0.736   3.996   5.920
 1436SOL    HW2 7385   0.713   4.075   5.794
 1436SOL     MW 7386   0.755   4.011   5.837
 1437SOL     OW 7387   5.755   2.712   0.244
 1437SOL    HW1 7388   5.772   2.715   0.338
 1437SOL    HW2 7389   5.762   2.803   0.215
 1437SOL     MW 7390   5.758   2.724   0.252
 1438SOL     OW 7391   0.638   3.165   5.607
 1438SOL    HW1 7392   0.642   3.107   5.683
 1438SOL    HW2 7393   0.656   3.252   5.642
 1438SOL     MW 7394   0.641   3.169   5.621
 1439SOL     OW 7395   0.105   3.733   5.488
 1439SOL    HW1 7396   0.108   3.726   5.584
 1439SOL    HW2 7397   0.183   3.685   5.458
 1439SOL     MW 7398   0.116   3.726   5.497
 1440SOL     OW 7399   1.076   2.534   2.300
 1440SOL    HW1 7400   1.105   2.483   2.224
 1440SOL    HW2 7401   1.026   2.606   2.262
 1440SOL     MW 7402   1.073   2.536   2.285
 1441SOL     OW 7403   6.162   2.475   4.607
 1441SOL    HW1 7404   6.232   2.538   4.622
 1441SOL    HW2 7405   6.103   2.518   4.546
 1441SOL     MW 7406   6.163   2.488   4.601
 1442SOL     OW 7407   0.848   0.368   5.655
 1442SOL    HW1 7408   0.855   0.458   5.625
 1442SOL    HW2 7409   0.933   0.329   5.635
 1442SOL     MW 7410   0.860   0.374   5.649
 1443SOL     OW 7411   1.666   3.161   3.403
 1443SOL    HW1 7412   1.607   3.094   3.438
 1443SOL    HW2 7413   1.752   3.121   3.405
 1443SOL     MW 7414   1.669   3.147   3.408
 1444SOL     OW 7415   0.768   4.610   4.312
 1444SOL    HW1 7416   0.743   4.559   4.235
 1444SOL    HW2 7417   0.750   4.553   4.386
 1444SOL     MW 7418   0.762   4.596   4.312
 1445SOL     OW 7419   5.131   2.303   2.051
 1445SOL    HW1 7420   5.176   2.224   2.023
 1445SOL    HW2 7421   5.080   2.276   2.127
 1445SOL     MW 7422   5.130   2.290   2.057
 1446SOL     OW 7423   0.701   3.167   3.525
 1446SOL    HW1 7424   0.661   3.156   3.611
 1446SOL    HW2 7425   0.627   3.180   3.466
 1446SOL     MW 7426   0.686   3.167   3.529
 1447SOL     OW 7427   0.589   1.238   4.569
 1447SOL    HW1 7428   0.647   1.275   4.635
 1447SOL    HW2 7429   0.530   1.181   4.618
 1447SOL     MW 7430   0.589   1.235   4.584
 1448SOL     OW 7431   0.575   1.523   4.632
 1448SOL    HW1 7432   0.517   1.594   4.604
 1448SOL    HW2 7433   0.561   1.454   4.568
 1448SOL     MW 7434   0.566   1.523   4.620
 1449SOL     OW 7435   1.259   4.262   0.874
 1449SOL    HW1 7436   1.290   4.331   0.816
 1449SOL    HW2 7437   1.269   4.181   0.824
 1449SOL     MW 7438   1.264   4.261   0.860
 1450SOL     OW 7439   5.866   2.047   3.570
 1450SOL    HW1 7440   5.897   2.051   3.660
 1450SOL    HW2 7441   5.864   1.954   3.549
 1450SOL     MW 7442   5.870   2.036   3.579
 1451SOL     OW 7443   0.762   3.417   3.109
 1451SOL    HW1 7444   0.763   3.483   3.040
 1451SOL    HW2 7445   0.806   3.341   3.070
 1451SOL     MW 7446   0.768   3.416   3.095
 1452SOL     OW 7447   1.738   2.780   5.195
 1452SOL    HW1 7448   1.684   2.823   5.261
 1452SOL    HW2 7449   1.696   2.696   5.180
 1452SOL     MW 7450   1.726   2.775   5.201
 1453SOL     OW 7451   0.435   3.248   0.648
 1453SOL    HW1 7452   0.459   3.156   0.646
 1453SOL    HW2 7453   0.354   3.251   0.699
 1453SOL     MW 7454   0.427   3.237   0.655
 1454SOL     OW 7455   1.396   4.070   3.629
 1454SOL    HW1 7456   1.392   4.143   3.567
 1454SOL    HW2 7457   1.429   3.997   3.577
 1454SOL     MW 7458   1.400   4.070   3.614
 1455SOL     OW 7459   1.190   2.297   3.440
 1455SOL    HW1 7460   1.264   2.358   3.441
 1455SOL    HW2 7461   1.137   2.324   3.365
 1455SOL     MW 7462   1.193   2.308   3.431
 1456SOL     OW 7463   3.047   0.365   6.068
 1456SOL    HW1 7464   3.047   0.313   6.148
 1456SOL    HW2 7465   2.962   0.348   6.028
 1456SOL     MW 7466   3.036   0.356   6.073
 1457SOL     OW 7467   3.874   0.371   5.845
 1457SOL    HW1 7468   3.891   0.423   5.923
 1457SOL    HW2 7469   3.848   0.285   5.878
 1457SOL     MW 7470   3.873   0.367   5.859
 1458SOL     OW 7471   5.537   2.924   3.229
 1458SOL    HW1 7472   5.451   2.936   3.190
 1458SOL    HW2 7473   5.591   2.993   3.189
 1458SOL     MW 7474   5.533   2.935   3.219
 1459SOL     OW 7475   0.330   2.943   4.617
 1459SOL    HW1 7476   0.385   2.884   4.668
 1459SOL    HW2 7477   0.378   3.025   4.615
 1459SOL     MW 7478   0.343   2.946   4.623
 1460SOL     OW 7479   1.346   3.108   4.611
 1460SOL    HW1 7480   1.298   3.034   4.648
 1460SOL    HW2 7481   1.326   3.104   4.517
 1460SOL     MW 7482   1.337   3.098   4.603
 1461SOL     OW 7483   4.982   3.988   2.425
 1461SOL    HW1 7484   4.930   3.909   2.412
 1461SOL    HW2 7485   5.072   3.958   2.425
 1461SOL     MW 7486   4.987   3.974   2.423
 1462SOL     OW 7487   1.060   4.419   5.002
 1462SOL    HW1 7488   1.036   4.366   5.078
 1462SOL    HW2 7489   1.111   4.360   4.946
 1462SOL     MW 7490   1.063   4.405   5.004
 1463SOL     OW 7491   2.462   3.000   5.695
 1463SOL    HW1 7492   2.484   2.946   5.771
 1463SOL    HW2 7493   2.541   3.000   5.642
 1463SOL     MW 7494   2.475   2.993   5.698
 1464SOL     OW 7495   2.356   6.075   4.893
 1464SOL    HW1 7496   2.423   6.143   4.900
 1464SOL    HW2 7497   2.289   6.101   4.956
 1464SOL     MW 7498   2.356   6.087   4.902
 1465SOL     OW 7499   0.736   2.895   4.990
 1465SOL    HW1 7500   0.696   2.944   5.062
 1465SOL    HW2 7501   0.820   2.865   5.024
 1465SOL     MW 7502   0.742   2.897   5.004
 1466SOL     OW 7503   4.362   1.159   4.490
 1466SOL    HW1 7504   4.376   1.120   4.577
 1466SOL    HW2 7505   4.449   1.159   4.450
 1466SOL     MW 7506   4.375   1.154   4.496
 1467SOL     OW 7507   1.093   1.919   0.158
 1467SOL    HW1 7508   1.185   1.909   0.182
 1467SOL    HW2 7509   1.087   2.007   0.121
 1467SOL     MW 7510   1.104   1.929   0.157
 1468SOL     OW 7511   2.333   2.543   4.624
 1468SOL    HW1 7512   2.322   2.467   4.681
 1468SOL    HW2 7513   2.290   2.615   4.670
 1468SOL     MW 7514   2.326   2.542   4.637
 1469SOL     OW 7515   0.872   4.175   5.490
 1469SOL    HW1 7516   0.922   4.176   5.572
 1469SOL    HW2 7517   0.879   4.085   5.459
 1469SOL     MW 7518   0.880   4.163   5.497
 1470SOL     OW 7519   0.566   4.484   5.945
 1470SOL    HW1 7520   0.583   4.408   5.889
 1470SOL    HW2 7521   0.574   4.559   5.886
 1470SOL     MW 7522   0.569   4.484   5.930
 1471SOL     OW 7523   5.912   3.850   4.208
 1471SOL    HW1 7524   5.914   3.841   4.303
 1471SOL    HW2 7525   5.947   3.938   4.192
 1471SOL     MW 7526   5.916   3.860   4.218
 1472SOL     OW 7527   0.693   3.344   0.618
 1472SOL    HW1 7528   0.691   3.369   0.526
 1472SOL    HW2 7529   0.603   3.315   0.637
 1472SOL     MW 7530   0.681   3.343   0.609
 1473SOL     OW 7531   2.017   5.225   0.674
 1473SOL    HW1 7532   1.972   5.144   0.652
 1473SOL    HW2 7533   2.096   5.225   0.620
 1473SOL     MW 7534   2.021   5.215   0.665
 1474SOL     OW 7535   0.808   0.255   4.448
 1474SOL    HW1 7536   0.753   0.264   4.370
 1474SOL    HW2 7537   0.874   0.324   4.439
 1474SOL     MW 7538   0.809   0.265   4.437
 1475SOL     OW 7539   2.725   1.162   5.029
 1475SOL    HW1 7540   2.658   1.191   5.091
 1475SOL    HW2 7541   2.706   1.070   5.016
 1475SOL     MW 7542   2.714   1.154   5.035
 1476SOL     OW 7543   0.289   0.248   5.746
 1476SOL    HW1 7544   0.253   0.159   5.742
 1476SOL    HW2 7545   0.258   0.282   5.831
 1476SOL     MW 7546   0.280   0.241   5.757
 1477SOL     OW 7547   1.200   3.157   4.854
 1477SOL    HW1 7548   1.192   3.084   4.793
 1477SOL    HW2 7549   1.281   3.200   4.828
 1477SOL     MW 7550   1.209   3.153   4.843
 1478SOL     OW 7551   6.090   2.754   2.715
 1478SOL    HW1 7552   6.038   2.807   2.655
 1478SOL    HW2 7553   6.097   2.669   2.672
 1478SOL     MW 7554   6.084   2.750   2.702
 1479SOL     OW 7555   1.044   0.397   4.423
 1479SOL    HW1 7556   1.069   0.306   4.408
 1479SOL    HW2 7557   1.067   0.443   4.342
 1479SOL     MW 7558   1.050   0.392   4.411
 1480SOL     OW 7559   2.087   1.437   4.586
 1480SOL    HW1 7560   2.011   1.495   4.581
 1480SOL    HW2 7561   2.072   1.373   4.517
 1480SOL     MW 7562   2.075   1.436   4.577
 1481SOL     OW 7563   1.259   4.052   0.091
 1481SOL    HW1 7564   1.212   4.067   0.009
 1481SOL    HW2 7565   1.196   4.075   0.160
 1481SOL     MW 7566   1.245   4.057   0.090
 1482SOL     OW 7567   0.955   5.065   0.478
 1482SOL    HW1 7568   1.032   5.095   0.525
 1482SOL    HW2 7569   0.930   5.140   0.424
 1482SOL     MW 7570   0.961   5.078   0.477
 1483SOL     OW 7571   4.502   2.093   3.972
 1483SOL    HW1 7572   4.566   2.109   3.903
 1483SOL    HW2 7573   4.424   2.141   3.945
 1483SOL     MW 7574   4.500   2.101   3.960
 1484SOL     OW 7575   0.653   3.931   3.317
 1484SOL    HW1 7576   0.693   3.972   3.394
 1484SOL    HW2 7577   0.646   3.838   3.341
 1484SOL     MW 7578   0.657   3.924   3.330
 1485SOL     OW 7579   5.167   2.009   4.297
 1485SOL    HW1 7580   5.147   2.102   4.294
 1485SOL    HW2 7581   5.252   2.003   4.341
 1485SOL     MW 7582   5.175   2.020   4.302
 1486SOL     OW 7583   0.446   2.276   5.496
 1486SOL    HW1 7584   0.379   2.231   5.444
 1486SOL    HW2 7585   0.396   2.338   5.550
 1486SOL     MW 7586   0.431   2.278   5.496
 1487SOL     OW 7587   1.984   4.321   3.896
 1487SOL    HW1 7588   2.065   4.342   3.943
 1487SOL    HW2 7589   1.925   4.289   3.964
 1487SOL     MW 7590   1.987   4.320   3.911
 1488SOL     OW 7591   1.048   2.120   5.015
 1488SOL    HW1 7592   0.979   2.185   5.028
 1488SOL    HW2 7593   1.128   2.170   5.003
 1488SOL     MW 7594   1.049   2.134   5.015
 1489SOL     OW 7595   3.886   2.800   0.464
 1489SOL    HW1 7596   3.878   2.860   0.538
 1489SOL    HW2 7597   3.867   2.854   0.387
 1489SOL     MW 7598   3.883   2.815   0.463
 1490SOL     OW 7599   3.122   2.498   1.046
 1490SOL    HW1 7600   3.175   2.577   1.059
 1490SOL    HW2 7601   3.091   2.505   0.956
 1490SOL     MW 7602   3.125   2.509   1.036
 1491SOL     OW 7603   0.870   1.548   6.049
 1491SOL    HW1 7604   0.940   1.586   6.102
 1491SOL    HW2 7605   0.802   1.525   6.112
 1491SOL     MW 7606   0.870   1.550   6.064
 1492SOL     OW 7607   0.008   1.718   5.743
 1492SOL    HW1 7608   0.008   1.655   5.671
 1492SOL    HW2 7609   0.101   1.731   5.764
 1492SOL     MW 7610   0.020   1.712   5.737
 1493SOL     OW 7611   0.928   1.296   5.438
 1493SOL    HW1 7612   0.944   1.230   5.506
 1493SOL    HW2 7613   0.839   1.277   5.407
 1493SOL     MW 7614   0.918   1.285   5.442
 1494SOL     OW 7615   1.669   3.346   5.675
 1494SOL    HW1 7616   1.604   3.357   5.745
 1494SOL    HW2 7617   1.725   3.276   5.706
 1494SOL     MW 7618   1.668   3.338   5.688
 1495SOL     OW 7619   2.353   5.086   4.736
 1495SOL    HW1 7620   2.445   5.108   4.722
 1495SOL    HW2 7621   2.345   4.996   4.706
 1495SOL     MW 7622   2.364   5.078   4.730
 1496SOL     OW 7623   5.097   2.597   0.379
 1496SOL    HW1 7624   5.163   2.663   0.399
 1496SOL    HW2 7625   5.052   2.583   0.462
 1496SOL     MW 7626   5.100   2.604   0.392
 1497SOL     OW 7627   1.371   3.811   0.892
 1497SOL    HW1 7628   1.341   3.754   0.821
 1497SOL    HW2 7629   1.387   3.895   0.849
 1497SOL     MW 7630   1.369   3.815   0.877
 1498SOL     OW 7631   0.117   2.618   0.447
 1498SOL    HW1 7632   0.042   2.639   0.392
 1498SOL    HW2 7633   0.128   2.523   0.438
 1498SOL     MW 7634   0.109   2.609   0.439
 1499SOL     OW 7635   2.406   3.477   5.132
 1499SOL    HW1 7636   2.332   3.417   5.123
 1499SOL    HW2 7637   2.478   3.423   5.163
 1499SOL     MW 7638   2.406   3.463   5.134
 1500SOL     OW 7639   1.864   1.598   4.755
 1500SOL    HW1 7640   1.870   1.528   4.820
 1500SOL    HW2 7641   1.788   1.574   4.702
 1500SOL     MW 7642   1.855   1.586   4.756
 1501SOL     OW 7643   1.499   5.247   5.023
 1501SOL    HW1 7644   1.493   5.267   5.116
 1501SOL    HW2 7645   1.447   5.315   4.980
 1501SOL     MW 7646   1.492   5.258   5.029
 1502SOL     OW 7647   1.748   2.835   0.703
 1502SOL    HW1 7648   1.753   2.869   0.792
 1502SOL    HW2 7649   1.823   2.875   0.657
 1502SOL     MW 7650   1.758   2.845   0.708
 1503SOL     OW 7651   1.325   2.291   0.424
 1503SOL    HW1 7652   1.338   2.386   0.425
 1503SOL    HW2 7653   1.398   2.257   0.372
 1503SOL     MW 7654   1.336   2.299   0.418
 1504SOL     OW 7655   5.405   0.611   0.390
 1504SOL    HW1 7656   5.426   0.518   0.392
 1504SOL    HW2 7657   5.490   0.655   0.394
 1504SOL     MW 7658   5.419   0.605   0.391
 1505SOL     OW 7659   2.259   0.212   5.046
 1505SOL    HW1 7660   2.288   0.258   5.125
 1505SOL    HW2 7661   2.249   0.281   4.981
 1505SOL     MW 7662   2.261   0.227   5.048
 1506SOL     OW 7663   5.971   3.784   3.696
 1506SOL    HW1 7664   6.015   3.856   3.651
 1506SOL    HW2 7665   5.997   3.793   3.788
 1506SOL     MW 7666   5.980   3.794   3.702
 1507SOL     OW 7667   2.178   4.889   5.320
 1507SOL    HW1 7668   2.268   4.899   5.290
 1507SOL    HW2 7669   2.127   4.948   5.263
 1507SOL     MW 7670   2.183   4.898   5.309
 1508SOL     OW 7671   0.402   3.137   0.071
 1508SOL    HW1 7672   0.437   3.114  -0.015
 1508SOL    HW2 7673   0.472   3.114   0.132
 1508SOL     MW 7674   0.415   3.131   0.068
 1509SOL     OW 7675   3.666   1.665   5.973
 1509SOL    HW1 7676   3.585   1.711   5.952
 1509SOL    HW2 7677   3.654   1.577   5.936
 1509SOL     MW 7678   3.654   1.659   5.966
 1510SOL     OW 7679   5.442   5.936   0.466
 1510SOL    HW1 7680   5.511   5.977   0.414
 1510SOL    HW2 7681   5.392   5.884   0.403
 1510SOL     MW 7682   5.444   5.935   0.452
 1511SOL     OW 7683   0.047   3.617   0.445
 1511SOL    HW1 7684   0.093   3.582   0.369
 1511SOL    HW2 7685  -0.043   3.587   0.434
 1511SOL     MW 7686   0.042   3.609   0.434
 1512SOL     OW 7687   1.979   1.862   4.708
 1512SOL    HW1 7688   1.952   1.771   4.716
 1512SOL    HW2 7689   2.074   1.860   4.721
 1512SOL     MW 7690   1.988   1.850   4.711
 1513SOL     OW 7691   1.173   4.236   2.400
 1513SOL    HW1 7692   1.181   4.226   2.305
 1513SOL    HW2 7693   1.135   4.153   2.429
 1513SOL     MW 7694   1.170   4.224   2.391
 1514SOL     OW 7695   1.835   3.529   6.223
 1514SOL    HW1 7696   1.810   3.445   6.261
 1514SOL    HW2 7697   1.756   3.559   6.178
 1514SOL     MW 7698   1.822   3.522   6.222
 1515SOL     OW 7699   3.317   4.280   0.403
 1515SOL    HW1 7700   3.352   4.309   0.319
 1515SOL    HW2 7701   3.388   4.229   0.442
 1515SOL     MW 7702   3.331   4.277   0.397
 1516SOL     OW 7703   2.233   2.348   6.121
 1516SOL    HW1 7704   2.249   2.293   6.197
 1516SOL    HW2 7705   2.239   2.289   6.046
 1516SOL     MW 7706   2.236   2.333   6.121
 1517SOL     OW 7707   1.393   4.041   0.725
 1517SOL    HW1 7708   1.369   4.069   0.636
 1517SOL    HW2 7709   1.488   4.045   0.726
 1517SOL     MW 7710   1.402   4.045   0.714
 1518SOL     OW 7711   0.093   0.027   0.515
 1518SOL    HW1 7712   0.110  -0.065   0.532
 1518SOL    HW2 7713   0.063   0.063   0.598
 1518SOL     MW 7714   0.092   0.020   0.528
 1519SOL     OW 7715   4.968   3.774   5.049
 1519SOL    HW1 7716   4.953   3.740   4.961
 1519SOL    HW2 7717   4.915   3.853   5.055
 1519SOL     MW 7718   4.959   3.779   5.039
 1520SOL     OW 7719   5.874   2.215   0.732
 1520SOL    HW1 7720   5.881   2.151   0.661
 1520SOL    HW2 7721   5.935   2.183   0.799
 1520SOL     MW 7722   5.883   2.203   0.732
 1521SOL     OW 7723   5.504   3.356   5.353
 1521SOL    HW1 7724   5.495   3.290   5.422
 1521SOL    HW2 7725   5.430   3.415   5.368
 1521SOL     MW 7726   5.493   3.355   5.364
 1522SOL     OW 7727   0.274   5.552   4.153
 1522SOL    HW1 7728   0.208   5.494   4.116
 1522SOL    HW2 7729   0.224   5.617   4.203
 1522SOL     MW 7730   0.259   5.553   4.155
 1523SOL     OW 7731   5.805   2.638   0.856
 1523SOL    HW1 7732   5.755   2.556   0.853
 1523SOL    HW2 7733   5.843   2.646   0.769
 1523SOL     MW 7734   5.803   2.628   0.845
 1524SOL     OW 7735   5.315   4.043   5.962
 1524SOL    HW1 7736   5.329   4.014   5.872
 1524SOL    HW2 7737   5.397   4.085   5.987
 1524SOL     MW 7738   5.327   4.044   5.954
 1525SOL     OW 7739   0.419   1.291   5.065
 1525SOL    HW1 7740   0.480   1.346   5.113
 1525SOL    HW2 7741   0.403   1.339   4.983
 1525SOL     MW 7742   0.425   1.304   5.060
 1526SOL     OW 7743   1.546   2.120   0.141
 1526SOL    HW1 7744   1.584   2.193   0.189
 1526SOL    HW2 7745   1.612   2.050   0.147
 1526SOL     MW 7746   1.559   2.120   0.148
 1527SOL     OW 7747   0.614   2.983   5.830
 1527SOL    HW1 7748   0.598   3.073   5.857
 1527SOL    HW2 7749   0.532   2.954   5.791
 1527SOL     MW 7750   0.602   2.991   5.828
 1528SOL     OW 7751   4.598   3.082   0.631
 1528SOL    HW1 7752   4.663   3.023   0.593
 1528SOL    HW2 7753   4.632   3.170   0.613
 1528SOL     MW 7754   4.611   3.086   0.624
 1529SOL     OW 7755   3.363   3.013   5.833
 1529SOL    HW1 7756   3.327   3.048   5.915
 1529SOL    HW2 7757   3.454   3.042   5.833
 1529SOL     MW 7758   3.370   3.021   5.844
 1530SOL     OW 7759   0.700   3.805   0.285
 1530SOL    HW1 7760   0.791   3.833   0.298
 1530SOL    HW2 7761   0.674   3.772   0.371
 1530SOL     MW 7762   0.709   3.804   0.298
 1531SOL     OW 7763   6.160   5.213   2.857
 1531SOL    HW1 7764   6.130   5.255   2.938
 1531SOL    HW2 7765   6.252   5.239   2.849
 1531SOL     MW 7766   6.168   5.222   2.866
 1532SOL     OW 7767   3.340   3.946   0.728
 1532SOL    HW1 7768   3.395   3.918   0.800
 1532SOL    HW2 7769   3.322   3.866   0.678
 1532SOL     MW 7770   3.345   3.932   0.731
 1533SOL     OW 7771   1.706   1.783   1.659
 1533SOL    HW1 7772   1.724   1.871   1.692
 1533SOL    HW2 7773   1.788   1.755   1.618
 1533SOL     MW 7774   1.719   1.790   1.658
 1534SOL     OW 7775   0.952   1.137   1.939
 1534SOL    HW1 7776   0.994   1.223   1.935
 1534SOL    HW2 7777   0.859   1.156   1.932
 1534SOL     MW 7778   0.946   1.151   1.937
 1535SOL     OW 7779   2.566   1.938   2.386
 1535SOL    HW1 7780   2.582   1.915   2.294
 1535SOL    HW2 7781   2.565   2.034   2.387
 1535SOL     MW 7782   2.568   1.947   2.374
 1536SOL     OW 7783   1.834   4.953   5.033
 1536SOL    HW1 7784   1.780   4.895   5.087
 1536SOL    HW2 7785   1.902   4.896   4.997
 1536SOL     MW 7786   1.836   4.938   5.035
 1537SOL     OW 7787   1.707   3.621   4.153
 1537SOL    HW1 7788   1.784   3.672   4.177
 1537SOL    HW2 7789   1.741   3.548   4.102
 1537SOL     MW 7790   1.721   3.618   4.149
 1538SOL     OW 7791   2.549   4.855   4.976
 1538SOL    HW1 7792   2.538   4.839   5.070
 1538SOL    HW2 7793   2.598   4.937   4.971
 1538SOL     MW 7794   2.554   4.863   4.987
 1539SOL     OW 7795   2.042   2.950   5.540
 1539SOL    HW1 7796   1.966   2.977   5.488
 1539SOL    HW2 7797   2.117   2.990   5.495
 1539SOL     MW 7798   2.042   2.959   5.527
 1540SOL     OW 7799   5.511   1.822   5.526
 1540SOL    HW1 7800   5.549   1.871   5.452
 1540SOL    HW2 7801   5.482   1.890   5.587
 1540SOL     MW 7802   5.512   1.837   5.524
 1541SOL     OW 7803   1.200   1.543   5.308
 1541SOL    HW1 7804   1.147   1.472   5.270
 1541SOL    HW2 7805   1.178   1.541   5.401
 1541SOL     MW 7806   1.190   1.533   5.315
 1542SOL     OW 7807   6.032   3.063   6.184
 1542SOL    HW1 7808   6.104   3.060   6.246
 1542SOL    HW2 7809   6.029   3.154   6.155
 1542SOL     MW 7810   6.041   3.074   6.188
 1543SOL     OW 7811   2.369   5.681   5.812
 1543SOL    HW1 7812   2.451   5.724   5.787
 1543SOL    HW2 7813   2.303   5.750   5.807
 1543SOL     MW 7814   2.371   5.695   5.808
 1544SOL     OW 7815   5.641   2.406   0.375
 1544SOL    HW1 7816   5.697   2.379   0.301
 1544SOL    HW2 7817   5.575   2.462   0.335
 1544SOL     MW 7818   5.640   2.410   0.360
 1545SOL     OW 7819   5.934   3.700   6.245
 1545SOL    HW1 7820   6.017   3.745   6.256
 1545SOL    HW2 7821   5.947   3.644   6.168
 1545SOL     MW 7822   5.946   3.699   6.237
 1546SOL     OW 7823   3.260   3.415   0.518
 1546SOL    HW1 7824   3.221   3.441   0.602
 1546SOL    HW2 7825   3.197   3.446   0.453
 1546SOL     MW 7826   3.247   3.422   0.521
 1547SOL     OW 7827   0.032   3.553   4.705
 1547SOL    HW1 7828   0.034   3.633   4.652
 1547SOL    HW2 7829   0.038   3.585   4.796
 1547SOL     MW 7830   0.033   3.568   4.710
 1548SOL     OW 7831   1.247   3.796   1.667
 1548SOL    HW1 7832   1.310   3.782   1.596
 1548SOL    HW2 7833   1.177   3.848   1.627
 1548SOL     MW 7834   1.246   3.801   1.653
 1549SOL     OW 7835   1.698   4.249   6.280
 1549SOL    HW1 7836   1.614   4.206   6.295
 1549SOL    HW2 7837   1.681   4.311   6.209
 1549SOL     MW 7838   1.685   4.251   6.272
 1550SOL     OW 7839   1.808   3.690   1.231
 1550SOL    HW1 7840   1.744   3.735   1.287
 1550SOL    HW2 7841   1.765   3.682   1.146
 1550SOL     MW 7842   1.794   3.695   1.227
 1551SOL     OW 7843   0.675   1.149   5.676
 1551SOL    HW1 7844   0.674   1.180   5.586
 1551SOL    HW2 7845   0.590   1.175   5.712
 1551SOL     MW 7846   0.664   1.156   5.669
 1552SOL     OW 7847   0.903   1.079   6.027
 1552SOL    HW1 7848   0.963   1.151   6.007
 1552SOL    HW2 7849   0.886   1.038   5.942
 1552SOL     MW 7850   0.909   1.083   6.013
 1553SOL     OW 7851   0.661   2.323   0.555
 1553SOL    HW1 7852   0.684   2.413   0.579
 1553SOL    HW2 7853   0.672   2.320   0.460
 1553SOL     MW 7854   0.666   2.334   0.546
 1554SOL     OW 7855   3.810   5.065   6.107
 1554SOL    HW1 7856   3.718   5.037   6.104
 1554SOL    HW2 7857   3.805   5.161   6.101
 1554SOL     MW 7858   3.797   5.074   6.106
 1555SOL     OW 7859   5.481   5.138   5.081
 1555SOL    HW1 7860   5.566   5.094   5.092
 1555SOL    HW2 7861   5.471   5.191   5.160
 1555SOL     MW 7862   5.491   5.139   5.093
 1556SOL     OW 7863   4.695   2.522   0.171
 1556SOL    HW1 7864   4.648   2.542   0.089
 1556SOL    HW2 7865   4.762   2.590   0.177
 1556SOL     MW 7866   4.697   2.534   0.161
 1557SOL     OW 7867   1.578   3.474   1.286
 1557SOL    HW1 7868   1.616   3.537   1.346
 1557SOL    HW2 7869   1.543   3.405   1.342
 1557SOL     MW 7870   1.578   3.473   1.301
 1558SOL     OW 7871   4.897   4.403   2.435
 1558SOL    HW1 7872   4.964   4.389   2.368
 1558SOL    HW2 7873   4.897   4.498   2.450
 1558SOL     MW 7874   4.906   4.413   2.428
 1559SOL     OW 7875   5.746   3.529   3.032
 1559SOL    HW1 7876   5.704   3.462   2.978
 1559SOL    HW2 7877   5.754   3.490   3.119
 1559SOL     MW 7878   5.742   3.516   3.036
 1560SOL     OW 7879   0.537   1.477   5.303
 1560SOL    HW1 7880   0.606   1.532   5.267
 1560SOL    HW2 7881   0.525   1.509   5.393
 1560SOL     MW 7882   0.544   1.488   5.310
 1561SOL     OW 7883   1.739   2.323   5.620
 1561SOL    HW1 7884   1.823   2.312   5.577
 1561SOL    HW2 7885   1.749   2.280   5.705
 1561SOL     MW 7886   1.751   2.316   5.626
 1562SOL     OW 7887   0.603   2.092   6.185
 1562SOL    HW1 7888   0.667   2.033   6.146
 1562SOL    HW2 7889   0.568   2.142   6.112
 1562SOL     MW 7890   0.606   2.091   6.171
 1563SOL     OW 7891   6.055   2.867   0.816
 1563SOL    HW1 7892   6.072   2.810   0.740
 1563SOL    HW2 7893   6.089   2.953   0.789
 1563SOL     MW 7894   6.062   2.871   0.803
 1564SOL     OW 7895   2.421   5.194   5.383
 1564SOL    HW1 7896   2.396   5.281   5.415
 1564SOL    HW2 7897   2.461   5.211   5.298
 1564SOL     MW 7898   2.423   5.208   5.376
 1565SOL     OW 7899   5.865   1.922   5.520
 1565SOL    HW1 7900   5.914   1.984   5.574
 1565SOL    HW2 7901   5.844   1.849   5.578
 1565SOL     MW 7902   5.869   1.920   5.534
 1566SOL     OW 7903   1.156   0.731   0.633
 1566SOL    HW1 7904   1.249   0.709   0.645
 1566SOL    HW2 7905   1.157   0.802   0.570
 1566SOL     MW 7906   1.168   0.737   0.627
 1567SOL     OW 7907   4.652   3.760   4.689
 1567SOL    HW1 7908   4.704   3.682   4.670
 1567SOL    HW2 7909   4.562   3.734   4.669
 1567SOL     MW 7910   4.647   3.746   4.684
 1568SOL     OW 7911   1.567   3.030   0.366
 1568SOL    HW1 7912   1.624   3.084   0.421
 1568SOL    HW2 7913   1.481   3.035   0.409
 1568SOL     MW 7914   1.564   3.037   0.379
 1569SOL     OW 7915   2.143   5.397   5.189
 1569SOL    HW1 7916   2.100   5.321   5.226
 1569SOL    HW2 7917   2.174   5.368   5.103
 1569SOL     MW 7918   2.142   5.384   5.182
 1570SOL     OW 7919   3.088   3.973   2.037
 1570SOL    HW1 7920   3.099   3.951   2.130
 1570SOL    HW2 7921   2.994   3.966   2.022
 1570SOL     MW 7922   3.077   3.969   2.047
 1571SOL     OW 7923   1.290   4.408   3.646
 1571SOL    HW1 7924   1.276   4.372   3.733
 1571SOL    HW2 7925   1.346   4.484   3.660
 1571SOL     MW 7926   1.295   4.413   3.659
 1572SOL     OW 7927   2.087   3.254   0.129
 1572SOL    HW1 7928   2.138   3.280   0.205
 1572SOL    HW2 7929   2.150   3.253   0.057
 1572SOL     MW 7930   2.101   3.257   0.129
 1573SOL     OW 7931   0.095   4.301   1.204
 1573SOL    HW1 7932   0.119   4.296   1.296
 1573SOL    HW2 7933   0.045   4.383   1.196
 1573SOL     MW 7934   0.091   4.311   1.214
 1574SOL     OW 7935   4.820   3.860   2.006
 1574SOL    HW1 7936   4.888   3.856   1.939
 1574SOL    HW2 7937   4.831   3.780   2.056
 1574SOL     MW 7938   4.830   3.849   2.004
 1575SOL     OW 7939   1.345   3.975   4.756
 1575SOL    HW1 7940   1.420   3.917   4.768
 1575SOL    HW2 7941   1.269   3.921   4.772
 1575SOL     MW 7942   1.345   3.961   4.759
 1576SOL     OW 7943   5.821   3.129   5.826
 1576SOL    HW1 7944   5.752   3.192   5.806
 1576SOL    HW2 7945   5.796   3.092   5.910
 1576SOL     MW 7946   5.809   3.132   5.834
 1577SOL     OW 7947   2.857   4.553   2.187
 1577SOL    HW1 7948   2.830   4.644   2.205
 1577SOL    HW2 7949   2.932   4.538   2.244
 1577SOL     MW 7950   2.863   4.563   2.196
 1578SOL     OW 7951   5.697   3.101   1.143
 1578SOL    HW1 7952   5.614   3.073   1.103
 1578SOL    HW2 7953   5.691   3.070   1.233
 1578SOL     MW 7954   5.685   3.093   1.149
 1579SOL     OW 7955   1.916   4.154   0.270
 1579SOL    HW1 7956   1.924   4.248   0.256
 1579SOL    HW2 7957   1.926   4.115   0.183
 1579SOL     MW 7958   1.919   4.161   0.257
 1580SOL     OW 7959   3.224   0.048   1.970
 1580SOL    HW1 7960   3.206  -0.028   1.916
 1580SOL    HW2 7961   3.309   0.029   2.011
 1580SOL     MW 7962   3.233   0.036   1.968
 1581SOL     OW 7963   0.874   3.617   0.501
 1581SOL    HW1 7964   0.928   3.695   0.490
 1581SOL    HW2 7965   0.795   3.648   0.545
 1581SOL     MW 7966   0.871   3.631   0.505
 1582SOL     OW 7967   2.317   4.053   0.571
 1582SOL    HW1 7968   2.297   4.146   0.574
 1582SOL    HW2 7969   2.235   4.010   0.546
 1582SOL     MW 7970   2.304   4.059   0.568
 1583SOL     OW 7971   1.194   3.429   5.244
 1583SOL    HW1 7972   1.237   3.346   5.268
 1583SOL    HW2 7973   1.214   3.488   5.317
 1583SOL     MW 7974   1.202   3.426   5.257
 1584SOL     OW 7975   0.993   3.561   1.292
 1584SOL    HW1 7976   1.077   3.534   1.256
 1584SOL    HW2 7977   0.929   3.538   1.224
 1584SOL     MW 7978   0.995   3.555   1.278
 1585SOL     OW 7979   1.878   0.049   1.489
 1585SOL    HW1 7980   1.830   0.010   1.562
 1585SOL    HW2 7981   1.920  -0.025   1.445
 1585SOL     MW 7982   1.877   0.035   1.492
 1586SOL     OW 7983   4.737   4.186   5.337
 1586SOL    HW1 7984   4.733   4.275   5.302
 1586SOL    HW2 7985   4.795   4.192   5.413
 1586SOL     MW 7986   4.743   4.198   5.342
 1587SOL     OW 7987   2.244   4.833   1.817
 1587SOL    HW1 7988   2.241   4.904   1.881
 1587SOL    HW2 7989   2.223   4.876   1.734
 1587SOL     MW 7990   2.241   4.848   1.815
 1588SOL     OW 7991   1.976   4.366   5.772
 1588SOL    HW1 7992   1.927   4.289   5.801
 1588SOL    HW2 7993   1.960   4.432   5.839
 1588SOL     MW 7994   1.967   4.365   5.784
 1589SOL     OW 7995   1.666   4.850   0.197
 1589SOL    HW1 7996   1.616   4.932   0.205
 1589SOL    HW2 7997   1.705   4.837   0.283
 1589SOL     MW 7998   1.665   4.859   0.209
 1590SOL     OW 7999   1.417   5.104   1.518
 1590SOL    HW1 8000   1.421   5.103   1.613
 1590SOL    HW2 8001   1.389   5.016   1.494
 1590SOL     MW 8002   1.414   5.093   1.527
 1591SOL     OW 8003   5.280   3.943   5.722
 1591SOL    HW1 8004   5.194   3.932   5.764
 1591SOL    HW2 8005   5.318   3.856   5.723
 1591SOL     MW 8006   5.274   3.930   5.728
 1592SOL     OW 8007   0.891   3.168   4.381
 1592SOL    HW1 8008   0.797   3.150   4.374
 1592SOL    HW2 8009   0.929   3.086   4.410
 1592SOL     MW 8010   0.884   3.155   4.384
 1593SOL     OW 8011   1.100   5.615   2.793
 1593SOL    HW1 8012   1.101   5.596   2.887
 1593SOL    HW2 8013   1.135   5.535   2.753
 1593SOL     MW 8014   1.105   5.602   2.800
 1594SOL     OW 8015   2.114   5.932   2.421
 1594SOL    HW1 8016   2.034   5.885   2.442
 1594SOL    HW2 8017   2.119   5.930   2.326
 1594SOL     MW 8018   2.104   5.926   2.412
 1595SOL     OW 8019   3.452   3.144   0.988
 1595SOL    HW1 8020   3.401   3.088   1.046
 1595SOL    HW2 8021   3.438   3.233   1.021
 1595SOL     MW 8022   3.444   3.149   1.000
 1596SOL     OW 8023   1.208   5.069   0.595
 1596SOL    HW1 8024   1.253   4.994   0.556
 1596SOL    HW2 8025   1.247   5.145   0.552
 1596SOL     MW 8026   1.219   5.069   0.584
 1597SOL     OW 8027   3.536   0.355   2.444
 1597SOL    HW1 8028   3.552   0.447   2.424
 1597SOL    HW2 8029   3.604   0.332   2.507
 1597SOL     MW 8030   3.547   0.364   2.449
 1598SOL     OW 8031   1.537   4.678   2.061
 1598SOL    HW1 8032   1.473   4.607   2.072
 1598SOL    HW2 8033   1.602   4.643   2.000
 1598SOL     MW 8034   1.537   4.665   2.054
 1599SOL     OW 8035   2.626   4.147   1.557
 1599SOL    HW1 8036   2.560   4.200   1.513
 1599SOL    HW2 8037   2.681   4.113   1.486
 1599SOL     MW 8038   2.625   4.149   1.542
 1600SOL     OW 8039   0.062   3.645   1.252
 1600SOL    HW1 8040   0.056   3.690   1.168
 1600SOL    HW2 8041   0.031   3.709   1.316
 1600SOL     MW 8042   0.058   3.659   1.250
 1601SOL     OW 8043   0.904   3.541   1.566
 1601SOL    HW1 8044   0.814   3.566   1.546
 1601SOL    HW2 8045   0.951   3.551   1.484
 1601SOL     MW 8046   0.898   3.545   1.553
 1602SOL     OW 8047   4.559   5.311   0.414
 1602SOL    HW1 8048   4.595   5.315   0.503
 1602SOL    HW2 8049   4.599   5.233   0.375
 1602SOL     MW 8050   4.569   5.301   0.421
 1603SOL     OW 8051   0.111   4.200   5.904
 1603SOL    HW1 8052   0.099   4.188   5.810
 1603SOL    HW2 8053   0.079   4.119   5.944
 1603SOL     MW 8054   0.106   4.188   5.897
 1604SOL     OW 8055   5.966   3.638   0.733
 1604SOL    HW1 8056   5.903   3.574   0.766
 1604SOL    HW2 8057   6.009   3.672   0.811
 1604SOL     MW 8058   5.964   3.634   0.747
 1605SOL     OW 8059   5.249   5.853   1.475
 1605SOL    HW1 8060   5.177   5.913   1.492
 1605SOL    HW2 8061   5.289   5.838   1.561
 1605SOL     MW 8062   5.245   5.859   1.488
 1606SOL     OW 8063   1.510   2.664   1.288
 1606SOL    HW1 8064   1.549   2.576   1.286
 1606SOL    HW2 8065   1.566   2.713   1.348
 1606SOL     MW 8066   1.522   2.659   1.296
 1607SOL     OW 8067   2.796   1.509   5.038
 1607SOL    HW1 8068   2.837   1.472   4.960
 1607SOL    HW2 8069   2.777   1.600   5.014
 1607SOL     MW 8070   2.799   1.516   5.025
 1608SOL     OW 8071   2.517   4.474   0.928
 1608SOL    HW1 8072   2.479   4.528   0.860
 1608SOL    HW2 8073   2.585   4.529   0.968
 1608SOL     MW 8074   2.521   4.488   0.925
 1609SOL     OW 8075   3.429   0.524   5.853
 1609SOL    HW1 8076   3.466   0.464   5.789
 1609SOL    HW2 8077   3.334   0.518   5.839
 1609SOL     MW 8078   3.421   0.516   5.843
 1610SOL     OW 8079   3.006   5.144   1.959
 1610SOL    HW1 8080   3.003   5.217   2.021
 1610SOL    HW2 8081   2.947   5.170   1.888
 1610SOL     MW 8082   2.998   5.157   1.958
 1611SOL     OW 8083   2.845   0.262   2.401
 1611SOL    HW1 8084   2.808   0.201   2.465
 1611SOL    HW2 8085   2.854   0.209   2.321
 1611SOL     MW 8086   2.841   0.247   2.399
 1612SOL     OW 8087   0.758   2.588   0.562
 1612SOL    HW1 8088   0.800   2.660   0.609
 1612SOL    HW2 8089   0.776   2.607   0.470
 1612SOL     MW 8090   0.766   2.600   0.556
 1613SOL     OW 8091   3.606   4.803   0.979
 1613SOL    HW1 8092   3.677   4.752   1.018
 1613SOL    HW2 8093   3.625   4.803   0.885
 1613SOL     MW 8094   3.617   4.797   0.972
 1614SOL     OW 8095   1.551   3.639   6.091
 1614SOL    HW1 8096   1.610   3.669   6.021
 1614SOL    HW2 8097   1.527   3.719   6.137
 1614SOL     MW 8098   1.555   3.653   6.088
 1615SOL     OW 8099   1.772   3.176   0.507
 1615SOL    HW1 8100   1.835   3.104   0.505
 1615SOL    HW2 8101   1.790   3.223   0.588
 1615SOL     MW 8102   1.782   3.173   0.517
 1616SOL     OW 8103   0.929   1.624   3.206
 1616SOL    HW1 8104   0.845   1.589   3.178
 1616SOL    HW2 8105   0.984   1.621   3.128
 1616SOL     MW 8106   0.925   1.619   3.192
 1617SOL     OW 8107   0.183   2.962   2.294
 1617SOL    HW1 8108   0.202   3.043   2.341
 1617SOL    HW2 8109   0.248   2.899   2.326
 1617SOL     MW 8110   0.193   2.964   2.304
 1618SOL     OW 8111   3.210   5.398   1.448
 1618SOL    HW1 8112   3.296   5.367   1.422
 1618SOL    HW2 8113   3.149   5.348   1.393
 1618SOL     MW 8114   3.213   5.387   1.438
 1619SOL     OW 8115   2.477   5.055   0.729
 1619SOL    HW1 8116   2.521   5.067   0.813
 1619SOL    HW2 8117   2.471   5.143   0.692
 1619SOL     MW 8118   2.482   5.068   0.735
 1620SOL     OW 8119   1.800   3.858   0.945
 1620SOL    HW1 8120   1.777   3.922   0.878
 1620SOL    HW2 8121   1.890   3.879   0.969
 1620SOL     MW 8122   1.808   3.869   0.940
 1621SOL     OW 8123   3.316   4.975   4.104
 1621SOL    HW1 8124   3.402   5.014   4.088
 1621SOL    HW2 8125   3.273   5.036   4.164
 1621SOL     MW 8126   3.322   4.988   4.110
 1622SOL     OW 8127   5.932   4.220   0.265
 1622SOL    HW1 8128   5.954   4.137   0.307
 1622SOL    HW2 8129   5.995   4.283   0.300
 1622SOL     MW 8130   5.943   4.218   0.275
 1623SOL     OW 8131   1.667   1.668   1.315
 1623SOL    HW1 8132   1.732   1.723   1.360
 1623SOL    HW2 8133   1.622   1.728   1.256
 1623SOL     MW 8134   1.670   1.683   1.313
 1624SOL     OW 8135   1.046   4.226   0.204
 1624SOL    HW1 8136   1.015   4.304   0.158
 1624SOL    HW2 8137   0.968   4.190   0.245
 1624SOL     MW 8138   1.032   4.231   0.203
 1625SOL     OW 8139   0.282   4.863   0.092
 1625SOL    HW1 8140   0.376   4.861   0.110
 1625SOL    HW2 8141   0.265   4.953   0.064
 1625SOL     MW 8142   0.291   4.874   0.091
 1626SOL     OW 8143   3.604   4.275   1.490
 1626SOL    HW1 8144   3.669   4.205   1.477
 1626SOL    HW2 8145   3.540   4.262   1.420
 1626SOL     MW 8146   3.604   4.264   1.479
 1627SOL     OW 8147   1.168   4.743   0.916
 1627SOL    HW1 8148   1.110   4.752   0.992
 1627SOL    HW2 8149   1.116   4.775   0.843
 1627SOL     MW 8150   1.154   4.748   0.916
 1628SOL     OW 8151   0.253   0.851   4.455
 1628SOL    HW1 8152   0.298   0.863   4.371
 1628SOL    HW2 8153   0.239   0.757   4.461
 1628SOL     MW 8154   0.257   0.841   4.445
 1629SOL     OW 8155   5.772   3.477   0.240
 1629SOL    HW1 8156   5.688   3.518   0.256
 1629SOL    HW2 8157   5.803   3.516   0.158
 1629SOL     MW 8158   5.765   3.488   0.231
 1630SOL     OW 8159   2.549   2.856   0.506
 1630SOL    HW1 8160   2.489   2.930   0.513
 1630SOL    HW2 8161   2.597   2.857   0.588
 1630SOL     MW 8162   2.547   2.865   0.517
 1631SOL     OW 8163   1.221   5.105   5.683
 1631SOL    HW1 8164   1.242   5.051   5.607
 1631SOL    HW2 8165   1.156   5.167   5.652
 1631SOL     MW 8166   1.215   5.106   5.670
 1632SOL     OW 8167   1.745   5.524   5.878
 1632SOL    HW1 8168   1.811   5.583   5.913
 1632SOL    HW2 8169   1.683   5.512   5.951
 1632SOL     MW 8170   1.745   5.530   5.892
 1633SOL     OW 8171   4.978   0.458   0.717
 1633SOL    HW1 8172   5.031   0.401   0.772
 1633SOL    HW2 8173   4.896   0.410   0.704
 1633SOL     MW 8174   4.974   0.445   0.722
 1634SOL     OW 8175   2.703   4.657   0.979
 1634SOL    HW1 8176   2.708   4.677   0.886
 1634SOL    HW2 8177   2.647   4.726   1.015
 1634SOL     MW 8178   2.697   4.668   0.972
 1635SOL     OW 8179   0.415   3.455   5.627
 1635SOL    HW1 8180   0.347   3.393   5.651
 1635SOL    HW2 8181   0.435   3.501   5.708
 1635SOL     MW 8182   0.409   3.453   5.640
 1636SOL     OW 8183   5.881   4.371   1.790
 1636SOL    HW1 8184   5.921   4.302   1.845
 1636SOL    HW2 8185   5.790   4.345   1.782
 1636SOL     MW 8186   5.875   4.359   1.796
 1637SOL     OW 8187   1.692   4.347   1.710
 1637SOL    HW1 8188   1.786   4.329   1.709
 1637SOL    HW2 8189   1.680   4.415   1.643
 1637SOL     MW 8190   1.703   4.353   1.701
 1638SOL     OW 8191   0.360   5.006   1.398
 1638SOL    HW1 8192   0.395   4.932   1.350
 1638SOL    HW2 8193   0.388   4.991   1.489
 1638SOL     MW 8194   0.368   4.995   1.404
 1639SOL     OW 8195   1.629   5.781   5.990
 1639SOL    HW1 8196   1.675   5.865   5.989
 1639SOL    HW2 8197   1.668   5.733   6.063
 1639SOL     MW 8198   1.640   5.786   5.999
 1640SOL     OW 8199   2.833   5.116   1.738
 1640SOL    HW1 8200   2.756   5.098   1.684
 1640SOL    HW2 8201   2.907   5.106   1.678
 1640SOL     MW 8202   2.832   5.112   1.723
 1641SOL     OW 8203   0.425   5.745   1.573
 1641SOL    HW1 8204   0.452   5.831   1.606
 1641SOL    HW2 8205   0.330   5.749   1.572
 1641SOL     MW 8206   0.417   5.757   1.577
 1642SOL     OW 8207   3.918   5.486   2.373
 1642SOL    HW1 8208   3.832   5.520   2.351
 1642SOL    HW2 8209   3.901   5.407   2.424
 1642SOL     MW 8210   3.905   5.480   2.377
 1643SOL     OW 8211   4.539   5.473   2.256
 1643SOL    HW1 8212   4.621   5.511   2.288
 1643SOL    HW2 8213   4.505   5.538   2.195
 1643SOL     MW 8214   4.545   5.486   2.252
 1644SOL     OW 8215   0.823   5.419   2.521
 1644SOL    HW1 8216   0.767   5.350   2.484
 1644SOL    HW2 8217   0.885   5.372   2.577
 1644SOL     MW 8218   0.824   5.404   2.524
 1645SOL     OW 8219   1.381   5.878   3.932
 1645SOL    HW1 8220   1.458   5.922   3.968
 1645SOL    HW2 8221   1.307   5.929   3.964
 1645SOL     MW 8222   1.382   5.890   3.940
 1646SOL     OW 8223   1.699   6.227   1.145
 1646SOL    HW1 8224   1.717   6.315   1.178
 1646SOL    HW2 8225   1.785   6.191   1.125
 1646SOL     MW 8226   1.712   6.234   1.147
 1647SOL     OW 8227   1.548   2.861   5.372
 1647SOL    HW1 8228   1.555   2.862   5.467
 1647SOL    HW2 8229   1.467   2.813   5.355
 1647SOL     MW 8230   1.538   2.855   5.382
 1648SOL     OW 8231   1.132   3.542   0.519
 1648SOL    HW1 8232   1.040   3.568   0.514
 1648SOL    HW2 8233   1.150   3.502   0.434
 1648SOL     MW 8234   1.123   3.540   0.507
 1649SOL     OW 8235   1.570   4.578   0.789
 1649SOL    HW1 8236   1.540   4.633   0.861
 1649SOL    HW2 8237   1.494   4.524   0.766
 1649SOL     MW 8238   1.556   4.578   0.795
 1650SOL     OW 8239   3.527   4.098   1.094
 1650SOL    HW1 8240   3.621   4.107   1.107
 1650SOL    HW2 8241   3.495   4.187   1.084
 1650SOL     MW 8242   3.535   4.110   1.094
 1651SOL     OW 8243   5.326   2.114   6.142
 1651SOL    HW1 8244   5.398   2.065   6.103
 1651SOL    HW2 8245   5.331   2.095   6.235
 1651SOL     MW 8246   5.336   2.106   6.149
 1652SOL     OW 8247   1.609   4.069   1.617
 1652SOL    HW1 8248   1.522   4.093   1.650
 1652SOL    HW2 8249   1.669   4.129   1.663
 1652SOL     MW 8250   1.606   4.080   1.627
 1653SOL     OW 8251   1.313   1.667   1.096
 1653SOL    HW1 8252   1.237   1.678   1.038
 1653SOL    HW2 8253   1.292   1.719   1.173
 1653SOL     MW 8254   1.300   1.675   1.098
 1654SOL     OW 8255   0.636   3.670   5.779
 1654SOL    HW1 8256   0.688   3.707   5.850
 1654SOL    HW2 8257   0.546   3.671   5.812
 1654SOL     MW 8258   0.631   3.675   5.792
 1655SOL     OW 8259   2.612   0.271   2.119
 1655SOL    HW1 8260   2.599   0.302   2.030
 1655SOL    HW2 8261   2.696   0.224   2.117
 1655SOL     MW 8262   2.621   0.269   2.108
 1656SOL     OW 8263   1.676   0.668   2.564
 1656SOL    HW1 8264   1.758   0.624   2.542
 1656SOL    HW2 8265   1.619   0.652   2.489
 1656SOL     MW 8266   1.679   0.661   2.552
 1657SOL     OW 8267   1.001   3.253   0.391
 1657SOL    HW1 8268   1.062   3.269   0.319
 1657SOL    HW2 8269   1.045   3.286   0.469
 1657SOL     MW 8270   1.014   3.260   0.392
 1658SOL     OW 8271   4.878   4.974   0.090
 1658SOL    HW1 8272   4.797   5.020   0.068
 1658SOL    HW2 8273   4.947   5.037   0.069
 1658SOL     MW 8274   4.877   4.988   0.085
 1659SOL     OW 8275   2.062   3.074   2.277
 1659SOL    HW1 8276   2.149   3.042   2.299
 1659SOL    HW2 8277   2.002   3.009   2.315
 1659SOL     MW 8278   2.066   3.062   2.285
 1660SOL     OW 8279   5.628   3.027   0.041
 1660SOL    HW1 8280   5.581   2.945   0.057
 1660SOL    HW2 8281   5.720   3.004   0.049
 1660SOL     MW 8282   5.634   3.014   0.044
 1661SOL     OW 8283   2.882   4.338   0.569
 1661SOL    HW1 8284   2.962   4.364   0.523
 1661SOL    HW2 8285   2.900   4.248   0.597
 1661SOL     MW 8286   2.895   4.330   0.566
 1662SOL     OW 8287   5.648   3.562   5.886
 1662SOL    HW1 8288   5.733   3.555   5.929
 1662SOL    HW2 8289   5.669   3.575   5.793
 1662SOL     MW 8290   5.662   3.563   5.880
 1663SOL     OW 8291   0.999   3.809   0.214
 1663SOL    HW1 8292   0.983   3.875   0.146
 1663SOL    HW2 8293   1.095   3.808   0.224
 1663SOL     MW 8294   1.010   3.818   0.207
 1664SOL     OW 8295   3.230   5.171   2.351
 1664SOL    HW1 8296   3.292   5.211   2.289
 1664SOL    HW2 8297   3.285   5.117   2.407
 1664SOL     MW 8298   3.245   5.169   2.350
 1665SOL     OW 8299   0.721   6.058   0.301
 1665SOL    HW1 8300   0.714   6.013   0.385
 1665SOL    HW2 8301   0.635   6.043   0.259
 1665SOL     MW 8302   0.709   6.050   0.306
 1666SOL     OW 8303   0.320   4.821   6.103
 1666SOL    HW1 8304   0.256   4.826   6.174
 1666SOL    HW2 8305   0.306   4.734   6.065
 1666SOL     MW 8306   0.310   4.810   6.107
 1667SOL     OW 8307   4.444   4.148   0.950
 1667SOL    HW1 8308   4.528   4.184   0.922
 1667SOL    HW2 8309   4.459   4.118   1.039
 1667SOL     MW 8310   4.457   4.149   0.958
 1668SOL     OW 8311   2.718   4.188   4.847
 1668SOL    HW1 8312   2.623   4.181   4.852
 1668SOL    HW2 8313   2.735   4.218   4.757
 1668SOL     MW 8314   2.708   4.191   4.836
 1669SOL     OW 8315   0.735   6.267   5.097
 1669SOL    HW1 8316   0.755   6.321   5.173
 1669SOL    HW2 8317   0.689   6.191   5.133
 1669SOL     MW 8318   0.732   6.264   5.111
 1670SOL     OW 8319   1.870   6.174   5.482
 1670SOL    HW1 8320   1.903   6.229   5.553
 1670SOL    HW2 8321   1.880   6.085   5.514
 1670SOL     MW 8322   1.876   6.170   5.495
 1671SOL     OW 8323   4.925   4.095   2.194
 1671SOL    HW1 8324   4.870   4.048   2.131
 1671SOL    HW2 8325   4.950   4.028   2.258
 1671SOL     MW 8326   4.921   4.080   2.194
 1672SOL     OW 8327   1.645   5.196   1.386
 1672SOL    HW1 8328   1.561   5.185   1.430
 1672SOL    HW2 8329   1.696   5.119   1.411
 1672SOL     MW 8330   1.641   5.185   1.395
 1673SOL     OW 8331   1.474   3.623   0.124
 1673SOL    HW1 8332   1.535   3.580   0.185
 1673SOL    HW2 8333   1.455   3.556   0.058
 1673SOL     MW 8334   1.479   3.609   0.124
 1674SOL     OW 8335   1.701   3.839   0.165
 1674SOL    HW1 8336   1.785   3.793   0.176
 1674SOL    HW2 8337   1.636   3.769   0.163
 1674SOL     MW 8338   1.704   3.824   0.166
 1675SOL     OW 8339   6.013   1.830   5.292
 1675SOL    HW1 8340   5.974   1.876   5.366
 1675SOL    HW2 8341   6.056   1.899   5.241
 1675SOL     MW 8342   6.014   1.845   5.295
 1676SOL     OW 8343   0.992   5.469   0.619
 1676SOL    HW1 8344   0.945   5.521   0.684
 1676SOL    HW2 8345   0.952   5.382   0.625
 1676SOL     MW 8346   0.981   5.464   0.628
 1677SOL     OW 8347   2.214   4.923   1.537
 1677SOL    HW1 8348   2.167   4.854   1.489
 1677SOL    HW2 8349   2.146   4.986   1.561
 1677SOL     MW 8350   2.199   4.922   1.534
 1678SOL     OW 8351   1.709   5.352   0.248
 1678SOL    HW1 8352   1.773   5.418   0.275
 1678SOL    HW2 8353   1.681   5.379   0.161
 1678SOL     MW 8354   1.713   5.364   0.241
 1679SOL     OW 8355   2.872   4.379   1.854
 1679SOL    HW1 8356   2.824   4.312   1.804
 1679SOL    HW2 8357   2.946   4.331   1.892
 1679SOL     MW 8358   2.875   4.364   1.853
 1680SOL     OW 8359   2.044   5.320   2.074
 1680SOL    HW1 8360   2.057   5.321   1.979
 1680SOL    HW2 8361   2.039   5.413   2.099
 1680SOL     MW 8362   2.045   5.332   2.065
 1681SOL     OW 8363   3.819   4.110   1.479
 1681SOL    HW1 8364   3.797   4.018   1.465
 1681SOL    HW2 8365   3.902   4.122   1.433
 1681SOL     MW 8366   3.826   4.100   1.471
 1682SOL     OW 8367   0.836   1.481   2.333
 1682SOL    HW1 8368   0.916   1.441   2.367
 1682SOL    HW2 8369   0.778   1.407   2.316
 1682SOL     MW 8370   0.839   1.466   2.335
 1683SOL     OW 8371   1.398   3.583   5.710
 1683SOL    HW1 8372   1.354   3.556   5.629
 1683SOL    HW2 8373   1.414   3.501   5.757
 1683SOL     MW 8374   1.394   3.569   5.706
 1684SOL     OW 8375   2.074   6.099   0.558
 1684SOL    HW1 8376   2.004   6.164   0.553
 1684SOL    HW2 8377   2.150   6.147   0.590
 1684SOL     MW 8378   2.075   6.113   0.561
 1685SOL     OW 8379   3.335   4.327   1.044
 1685SOL    HW1 8380   3.254   4.364   1.078
 1685SOL    HW2 8381   3.310   4.292   0.958
 1685SOL     MW 8382   3.321   4.327   1.037
 1686SOL     OW 8383   1.849   6.015   2.073
 1686SOL    HW1 8384   1.860   6.104   2.107
 1686SOL    HW2 8385   1.929   5.970   2.100
 1686SOL     MW 8386   1.861   6.021   2.081
 1687SOL     OW 8387   0.641   4.445   2.262
 1687SOL    HW1 8388   0.565   4.433   2.207
 1687SOL    HW2 8389   0.621   4.522   2.316
 1687SOL     MW 8390   0.629   4.453   2.262
 1688SOL     OW 8391   3.020   3.520   0.996
 1688SOL    HW1 8392   3.062   3.515   0.910
 1688SOL    HW2 8393   3.093   3.526   1.058
 1688SOL     MW 8394   3.035   3.520   0.993
 1689SOL     OW 8395   2.773   5.889   0.894
 1689SOL    HW1 8396   2.733   5.960   0.845
 1689SOL    HW2 8397   2.782   5.818   0.831
 1689SOL     MW 8398   2.769   5.889   0.880
 1690SOL     OW 8399   1.024   3.274   4.171
 1690SOL    HW1 8400   0.958   3.314   4.115
 1690SOL    HW2 8401   0.974   3.220   4.232
 1690SOL     MW 8402   1.009   3.272   4.172
 1691SOL     OW 8403   1.165   4.001   5.077
 1691SOL    HW1 8404   1.258   4.021   5.088
 1691SOL    HW2 8405   1.160   3.952   4.995
 1691SOL     MW 8406   1.176   3.997   5.068
 1692SOL     OW 8407   5.013   3.754   6.077
 1692SOL    HW1 8408   4.928   3.780   6.115
 1692SOL    HW2 8409   5.074   3.821   6.108
 1692SOL     MW 8410   5.010   3.766   6.086
 1693SOL     OW 8411   0.796   4.371   6.102
 1693SOL    HW1 8412   0.723   4.378   6.040
 1693SOL    HW2 8413   0.873   4.354   6.047
 1693SOL     MW 8414   0.797   4.370   6.087
 1694SOL     OW 8415   3.393   5.554   2.189
 1694SOL    HW1 8416   3.371   5.571   2.281
 1694SOL    HW2 8417   3.343   5.619   2.140
 1694SOL     MW 8418   3.384   5.565   2.194
 1695SOL     OW 8419   3.391   5.356   5.441
 1695SOL    HW1 8420   3.364   5.286   5.380
 1695SOL    HW2 8421   3.312   5.376   5.491
 1695SOL     MW 8422   3.377   5.349   5.439
 1696SOL     OW 8423   0.294   3.240   2.159
 1696SOL    HW1 8424   0.278   3.241   2.253
 1696SOL    HW2 8425   0.304   3.332   2.135
 1696SOL     MW 8426   0.293   3.252   2.168
 1697SOL     OW 8427   0.546   5.068   1.074
 1697SOL    HW1 8428   0.479   5.002   1.056
 1697SOL    HW2 8429   0.617   5.047   1.013
 1697SOL     MW 8430   0.546   5.057   1.064
 1698SOL     OW 8431   1.015   0.242   1.519
 1698SOL    HW1 8432   1.047   0.181   1.453
 1698SOL    HW2 8433   1.041   0.203   1.602
 1698SOL     MW 8434   1.022   0.229   1.521
 1699SOL     OW 8435   1.034   3.838   1.280
 1699SOL    HW1 8436   1.041   3.743   1.273
 1699SOL    HW2 8437   0.946   3.854   1.313
 1699SOL     MW 8438   1.024   3.828   1.283
 1700SOL     OW 8439   1.275   2.033   1.695
 1700SOL    HW1 8440   1.188   1.996   1.710
 1700SOL    HW2 8441   1.317   1.972   1.635
 1700SOL     MW 8442   1.269   2.020   1.689
 1701SOL     OW 8443   1.721   4.103   0.828
 1701SOL    HW1 8444   1.654   4.136   0.888
 1701SOL    HW2 8445   1.734   4.175   0.765
 1701SOL     MW 8446   1.714   4.116   0.827
 1702SOL     OW 8447   2.215   4.317   0.165
 1702SOL    HW1 8448   2.147   4.306   0.098
 1702SOL    HW2 8449   2.167   4.343   0.243
 1702SOL     MW 8450   2.200   4.319   0.166
 1703SOL     OW 8451   1.068   3.885   0.989
 1703SOL    HW1 8452   1.152   3.861   0.950
 1703SOL    HW2 8453   1.084   3.881   1.083
 1703SOL     MW 8454   1.081   3.882   0.996
 1704SOL     OW 8455   1.907   4.173   1.617
 1704SOL    HW1 8456   1.899   4.148   1.525
 1704SOL    HW2 8457   1.970   4.244   1.618
 1704SOL     MW 8458   1.914   4.179   1.606
 1705SOL     OW 8459   0.525   0.577   2.153
 1705SOL    HW1 8460   0.483   0.663   2.151
 1705SOL    HW2 8461   0.457   0.519   2.189
 1705SOL     MW 8462   0.511   0.581   2.158
 1706SOL     OW 8463   2.114   4.329   1.257
 1706SOL    HW1 8464   2.120   4.348   1.164
 1706SOL    HW2 8465   2.069   4.244   1.262
 1706SOL     MW 8466   2.109   4.320   1.246
 1707SOL     OW 8467   1.769   5.447   2.282
 1707SOL    HW1 8468   1.681   5.416   2.259
 1707SOL    HW2 8469   1.764   5.542   2.276
 1707SOL     MW 8470   1.757   5.455   2.278
 1708SOL     OW 8471   1.520   6.179   1.500
 1708SOL    HW1 8472   1.499   6.256   1.447
 1708SOL    HW2 8473   1.444   6.166   1.556
 1708SOL     MW 8474   1.508   6.187   1.500
 1709SOL     OW 8475   2.212   5.015   1.262
 1709SOL    HW1 8476   2.240   5.019   1.353
 1709SOL    HW2 8477   2.259   5.086   1.219
 1709SOL     MW 8478   2.222   5.024   1.268
 1710SOL     OW 8479   3.298   4.732   2.540
 1710SOL    HW1 8480   3.204   4.714   2.546
 1710SOL    HW2 8481   3.335   4.655   2.498
 1710SOL     MW 8482   3.291   4.720   2.536
 1711SOL     OW 8483   1.990   5.960   2.906
 1711SOL    HW1 8484   2.016   6.052   2.901
 1711SOL    HW2 8485   1.896   5.960   2.890
 1711SOL     MW 8486   1.982   5.972   2.903
 1712SOL     OW 8487   0.938   3.851   4.263
 1712SOL    HW1 8488   0.963   3.874   4.174
 1712SOL    HW2 8489   0.869   3.913   4.286
 1712SOL     MW 8490   0.932   3.862   4.255
 1713SOL     OW 8491   2.460   4.283   5.558
 1713SOL    HW1 8492   2.402   4.307   5.630
 1713SOL    HW2 8493   2.508   4.207   5.591
 1713SOL     MW 8494   2.459   4.276   5.571
 1714SOL     OW 8495   5.872   3.814   2.710
 1714SOL    HW1 8496   5.888   3.780   2.622
 1714SOL    HW2 8497   5.937   3.770   2.765
 1714SOL     MW 8498   5.883   3.804   2.706
 1715SOL     OW 8499   5.752   5.914   2.224
 1715SOL    HW1 8500   5.719   5.979   2.286
 1715SOL    HW2 8501   5.796   5.966   2.156
 1715SOL     MW 8502   5.753   5.929   2.223
 1716SOL     OW 8503   1.475   5.061   0.248
 1716SOL    HW1 8504   1.501   5.151   0.268
 1716SOL    HW2 8505   1.425   5.067   0.167
 1716SOL     MW 8506   1.472   5.073   0.241
 1717SOL     OW 8507   4.156   1.508   0.503
 1717SOL    HW1 8508   4.084   1.563   0.534
 1717SOL    HW2 8509   4.182   1.546   0.420
 1717SOL     MW 8510   4.150   1.520   0.497
 1718SOL     OW 8511   0.582   0.596   0.702
 1718SOL    HW1 8512   0.659   0.560   0.657
 1718SOL    HW2 8513   0.598   0.691   0.704
 1718SOL     MW 8514   0.594   0.604   0.696
 1719SOL     OW 8515   3.095   5.206   1.276
 1719SOL    HW1 8516   3.003   5.186   1.264
 1719SOL    HW2 8517   3.141   5.128   1.243
 1719SOL     MW 8518   3.089   5.193   1.270
 1720SOL     OW 8519   0.887   4.454   0.119
 1720SOL    HW1 8520   0.827   4.390   0.081
 1720SOL    HW2 8521   0.834   4.503   0.182
 1720SOL     MW 8522   0.872   4.452   0.122
 1721SOL     OW 8523   1.676   4.740   1.657
 1721SOL    HW1 8524   1.581   4.755   1.659
 1721SOL    HW2 8525   1.695   4.697   1.740
 1721SOL     MW 8526   1.666   4.736   1.668
 1722SOL     OW 8527   0.571   4.690   2.374
 1722SOL    HW1 8528   0.552   4.742   2.296
 1722SOL    HW2 8529   0.486   4.676   2.415
 1722SOL     MW 8530   0.558   4.695   2.370
 1723SOL     OW 8531   1.823   4.406   0.209
 1723SOL    HW1 8532   1.747   4.435   0.259
 1723SOL    HW2 8533   1.787   4.354   0.137
 1723SOL     MW 8534   1.809   4.403   0.206
 1724SOL     OW 8535   0.133   5.140   4.240
 1724SOL    HW1 8536   0.192   5.081   4.194
 1724SOL    HW2 8537   0.135   5.221   4.188
 1724SOL     MW 8538   0.141   5.143   4.228
 1725SOL     OW 8539   1.946   0.133   0.646
 1725SOL    HW1 8540   1.993   0.127   0.729
 1725SOL    HW2 8541   1.853   0.126   0.671
 1725SOL     MW 8542   1.940   0.132   0.660
 1726SOL     OW 8543   6.183   0.256   6.238
 1726SOL    HW1 8544   6.184   0.343   6.278
 1726SOL    HW2 8545   6.165   0.197   6.311
 1726SOL     MW 8546   6.181   0.260   6.253
 1727SOL     OW 8547   3.874   5.811   2.128
 1727SOL    HW1 8548   3.867   5.848   2.216
 1727SOL    HW2 8549   3.941   5.864   2.085
 1727SOL     MW 8550   3.882   5.823   2.134
 1728SOL     OW 8551   0.666   4.152   1.967
 1728SOL    HW1 8552   0.571   4.154   1.955
 1728SOL    HW2 8553   0.683   4.065   2.005
 1728SOL     MW 8554   0.656   4.141   1.971
 1729SOL     OW 8555   3.175   3.903   1.783
 1729SOL    HW1 8556   3.090   3.926   1.747
 1729SOL    HW2 8557   3.165   3.914   1.877
 1729SOL     MW 8558   3.163   3.907   1.790
 1730SOL     OW 8559   2.915   5.488   0.786
 1730SOL    HW1 8560   2.881   5.552   0.723
 1730SOL    HW2 8561   2.948   5.417   0.731
 1730SOL     MW 8562   2.915   5.487   0.771
 1731SOL     OW 8563   0.527   5.020   5.378
 1731SOL    HW1 8564   0.458   5.064   5.428
 1731SOL    HW2 8565   0.566   4.958   5.441
 1731SOL     MW 8566   0.523   5.018   5.393
 1732SOL     OW 8567   2.729   0.331   2.906
 1732SOL    HW1 8568   2.712   0.366   2.993
 1732SOL    HW2 8569   2.763   0.243   2.921
 1732SOL     MW 8570   2.731   0.324   2.919
 1733SOL     OW 8571   0.244   4.666   1.869
 1733SOL    HW1 8572   0.245   4.572   1.850
 1733SOL    HW2 8573   0.240   4.672   1.964
 1733SOL     MW 8574   0.243   4.655   1.879
 1734SOL     OW 8575   0.969   5.783   0.147
 1734SOL    HW1 8576   0.983   5.752   0.058
 1734SOL    HW2 8577   0.876   5.769   0.164
 1734SOL     MW 8578   0.959   5.777   0.138
 1735SOL     OW 8579   0.778   2.649   2.590
 1735SOL    HW1 8580   0.713   2.644   2.520
 1735SOL    HW2 8581   0.826   2.566   2.584
 1735SOL     MW 8582   0.776   2.638   2.581
 1736SOL     OW 8583   4.080   0.290   1.997
 1736SOL    HW1 8584   4.122   0.243   1.924
 1736SOL    HW2 8585   4.152   0.327   2.047
 1736SOL     MW 8586   4.094   0.288   1.994
 1737SOL     OW 8587   0.643   3.566   0.194
 1737SOL    HW1 8588   0.673   3.653   0.221
 1737SOL    HW2 8589   0.692   3.505   0.250
 1737SOL     MW 8590   0.653   3.569   0.205
 1738SOL     OW 8591   1.501   4.983   0.858
 1738SOL    HW1 8592   1.545   5.060   0.894
 1738SOL    HW2 8593   1.408   5.004   0.860
 1738SOL     MW 8594   1.495   4.995   0.863
 1739SOL     OW 8595   4.752   4.922   1.677
 1739SOL    HW1 8596   4.720   4.984   1.742
 1739SOL    HW2 8597   4.825   4.967   1.635
 1739SOL     MW 8598   4.757   4.936   1.680
 1740SOL     OW 8599   3.890   0.025   0.897
 1740SOL    HW1 8600   3.864   0.057   0.983
 1740SOL    HW2 8601   3.978   0.061   0.884
 1740SOL     MW 8602   3.898   0.034   0.907
 1741SOL     OW 8603   1.535   5.920   2.659
 1741SOL    HW1 8604   1.461   5.874   2.699
 1741SOL    HW2 8605   1.545   5.879   2.573
 1741SOL     MW 8606   1.527   5.909   2.653
 1742SOL     OW 8607   2.481   2.431   1.348
 1742SOL    HW1 8608   2.522   2.360   1.299
 1742SOL    HW2 8609   2.553   2.473   1.395
 1742SOL     MW 8610   2.495   2.428   1.348
 1743SOL     OW 8611   1.603   5.126   1.110
 1743SOL    HW1 8612   1.536   5.186   1.077
 1743SOL    HW2 8613   1.617   5.153   1.201
 1743SOL     MW 8614   1.596   5.137   1.117
 1744SOL     OW 8615   5.852   3.442   0.885
 1744SOL    HW1 8616   5.776   3.491   0.918
 1744SOL    HW2 8617   5.815   3.363   0.846
 1744SOL     MW 8618   5.838   3.438   0.884
 1745SOL     OW 8619   1.911   3.918   5.211
 1745SOL    HW1 8620   1.920   4.013   5.197
 1745SOL    HW2 8621   1.874   3.911   5.299
 1745SOL     MW 8622   1.908   3.930   5.220
 1746SOL     OW 8623   5.162   2.872   1.236
 1746SOL    HW1 8624   5.119   2.921   1.166
 1746SOL    HW2 8625   5.256   2.880   1.217
 1746SOL     MW 8626   5.169   2.879   1.225
 1747SOL     OW 8627   0.514   2.665   3.963
 1747SOL    HW1 8628   0.513   2.644   3.870
 1747SOL    HW2 8629   0.429   2.636   3.995
 1747SOL     MW 8630   0.503   2.659   3.955
 1748SOL     OW 8631   2.314   5.254   6.014
 1748SOL    HW1 8632   2.253   5.184   5.993
 1748SOL    HW2 8633   2.378   5.252   5.942
 1748SOL     MW 8634   2.314   5.245   6.002
 1749SOL     OW 8635   2.056   4.621   1.069
 1749SOL    HW1 8636   2.024   4.640   0.981
 1749SOL    HW2 8637   2.135   4.568   1.056
 1749SOL     MW 8638   2.062   4.617   1.056
 1750SOL     OW 8639   1.528   3.494   0.396
 1750SOL    HW1 8640   1.505   3.409   0.432
 1750SOL    HW2 8641   1.587   3.532   0.461
 1750SOL     MW 8642   1.533   3.488   0.409
 1751SOL     OW 8643   1.019   2.040   0.586
 1751SOL    HW1 8644   0.987   2.120   0.627
 1751SOL    HW2 8645   0.973   2.036   0.502
 1751SOL     MW 8646   1.009   2.050   0.581
 1752SOL     OW 8647   0.004   4.282   1.596
 1752SOL    HW1 8648  -0.031   4.221   1.661
 1752SOL    HW2 8649   0.082   4.319   1.637
 1752SOL     MW 8650   0.010   4.279   1.610
 1753SOL     OW 8651   5.906   2.897   0.068
 1753SOL    HW1 8652   5.970   2.829   0.088
 1753SOL    HW2 8653   5.951   2.955   0.006
 1753SOL     MW 8654   5.920   2.896   0.063
 1754SOL     OW 8655   5.424   3.994   1.270
 1754SOL    HW1 8656   5.406   3.975   1.178
 1754SOL    HW2 8657   5.371   4.072   1.289
 1754SOL     MW 8658   5.415   4.002   1.260
 1755SOL     OW 8659   0.118   4.390   2.047
 1755SOL    HW1 8660   0.026   4.416   2.051
 1755SOL    HW2 8661   0.138   4.360   2.136
 1755SOL     MW 8662   0.108   4.389   2.059
 1756SOL     OW 8663   1.811   2.168   1.048
 1756SOL    HW1 8664   1.732   2.181   1.100
 1756SOL    HW2 8665   1.785   2.106   0.980
 1756SOL     MW 8666   1.798   2.162   1.046
 1757SOL     OW 8667   5.793   4.701   1.434
 1757SOL    HW1 8668   5.819   4.670   1.520
 1757SOL    HW2 8669   5.710   4.747   1.449
 1757SOL     MW 8670   5.786   4.703   1.447
 1758SOL     OW 8671   0.446   5.503   0.489
 1758SOL    HW1 8672   0.507   5.559   0.537
 1758SOL    HW2 8673   0.416   5.439   0.553
 1758SOL     MW 8674   0.450   5.502   0.503
 1759SOL     OW 8675   3.123   3.513   0.728
 1759SOL    HW1 8676   3.118   3.608   0.728
 1759SOL    HW2 8677   3.036   3.484   0.701
 1759SOL     MW 8678   3.111   3.521   0.725
 1760SOL     OW 8679   1.873   5.620   1.244
 1760SOL    HW1 8680   1.954   5.574   1.224
 1760SOL    HW2 8681   1.820   5.556   1.292
 1760SOL     MW 8682   1.877   5.606   1.247
 1761SOL     OW 8683   2.207   5.643   1.310
 1761SOL    HW1 8684   2.290   5.684   1.285
 1761SOL    HW2 8685   2.147   5.716   1.325
 1761SOL     MW 8686   2.210   5.658   1.309
 1762SOL     OW 8687   0.328   5.141   0.168
 1762SOL    HW1 8688   0.287   5.224   0.143
 1762SOL    HW2 8689   0.417   5.148   0.135
 1762SOL     MW 8690   0.334   5.153   0.161
 1763SOL     OW 8691   1.694   3.630   0.609
 1763SOL    HW1 8692   1.647   3.713   0.604
 1763SOL    HW2 8693   1.785   3.652   0.587
 1763SOL     MW 8694   1.700   3.643   0.606
 1764SOL     OW 8695   1.288   4.104   0.457
 1764SOL    HW1 8696   1.299   4.009   0.464
 1764SOL    HW2 8697   1.206   4.122   0.502
 1764SOL     MW 8698   1.279   4.094   0.464
 1765SOL     OW 8699   2.816   3.951   1.929
 1765SOL    HW1 8700   2.802   3.893   2.003
 1765SOL    HW2 8701   2.840   3.893   1.857
 1765SOL     MW 8702   2.817   3.936   1.929
 1766SOL     OW 8703   2.310   4.807   4.844
 1766SOL    HW1 8704   2.376   4.818   4.912
 1766SOL    HW2 8705   2.321   4.717   4.814
 1766SOL     MW 8706   2.319   4.797   4.849
 1767SOL     OW 8707   2.872   4.809   0.525
 1767SOL    HW1 8708   2.837   4.897   0.510
 1767SOL    HW2 8709   2.854   4.762   0.444
 1767SOL     MW 8710   2.865   4.815   0.513
 1768SOL     OW 8711   2.940   5.649   5.796
 1768SOL    HW1 8712   2.920   5.740   5.816
 1768SOL    HW2 8713   2.954   5.608   5.882
 1768SOL     MW 8714   2.939   5.655   5.810
 1769SOL     OW 8715   0.355   5.295   0.662
 1769SOL    HW1 8716   0.262   5.315   0.657
 1769SOL    HW2 8717   0.383   5.333   0.745
 1769SOL     MW 8718   0.346   5.302   0.672
 1770SOL     OW 8719   2.549   4.845   2.581
 1770SOL    HW1 8720   2.636   4.815   2.607
 1770SOL    HW2 8721   2.512   4.772   2.531
 1770SOL     MW 8722   2.555   4.832   2.578
 1771SOL     OW 8723   2.366   3.546   6.019
 1771SOL    HW1 8724   2.287   3.513   6.063
 1771SOL    HW2 8725   2.355   3.521   5.927
 1771SOL     MW 8726   2.354   3.539   6.013
 1772SOL     OW 8727   1.358   5.716   5.343
 1772SOL    HW1 8728   1.441   5.754   5.370
 1772SOL    HW2 8729   1.353   5.734   5.249
 1772SOL     MW 8730   1.368   5.723   5.334
 1773SOL     OW 8731   1.606   5.009   0.603
 1773SOL    HW1 8732   1.539   5.002   0.671
 1773SOL    HW2 8733   1.603   5.101   0.575
 1773SOL     MW 8734   1.597   5.020   0.608
 1774SOL     OW 8735   2.173   0.246   1.302
 1774SOL    HW1 8736   2.144   0.332   1.271
 1774SOL    HW2 8737   2.267   0.245   1.286
 1774SOL     MW 8738   2.181   0.257   1.296
 1775SOL     OW 8739   1.869   5.854   1.365
 1775SOL    HW1 8740   1.874   5.790   1.294
 1775SOL    HW2 8741   1.789   5.903   1.347
 1775SOL     MW 8742   1.859   5.852   1.354
 1776SOL     OW 8743   4.715   4.115   1.449
 1776SOL    HW1 8744   4.669   4.199   1.454
 1776SOL    HW2 8745   4.665   4.064   1.385
 1776SOL     MW 8746   4.702   4.119   1.441
 1777SOL     OW 8747   0.970   5.479   1.469
 1777SOL    HW1 8748   1.000   5.568   1.489
 1777SOL    HW2 8749   1.045   5.423   1.488
 1777SOL     MW 8750   0.983   5.483   1.474
 1778SOL     OW 8751   2.581   5.134   1.638
 1778SOL    HW1 8752   2.544   5.200   1.580
 1778SOL    HW2 8753   2.548   5.051   1.603
 1778SOL     MW 8754   2.572   5.131   1.627
 1779SOL     OW 8755   1.577   1.003   1.646
 1779SOL    HW1 8756   1.572   0.956   1.729
 1779SOL    HW2 8757   1.532   0.947   1.584
 1779SOL     MW 8758   1.571   0.990   1.649
 1780SOL     OW 8759   0.144   2.645   5.479
 1780SOL    HW1 8760   0.163   2.718   5.538
 1780SOL    HW2 8761   0.128   2.570   5.536
 1780SOL     MW 8762   0.145   2.645   5.494
 1781SOL     OW 8763   2.792   3.835   0.682
 1781SOL    HW1 8764   2.735   3.769   0.721
 1781SOL    HW2 8765   2.758   3.848   0.594
 1781SOL     MW 8766   2.781   3.828   0.676
 1782SOL     OW 8767   0.335   4.061   5.723
 1782SOL    HW1 8768   0.420   4.044   5.681
 1782SOL    HW2 8769   0.353   4.130   5.786
 1782SOL     MW 8770   0.348   4.067   5.725
 1783SOL     OW 8771   1.506   4.268   0.335
 1783SOL    HW1 8772   1.424   4.229   0.366
 1783SOL    HW2 8773   1.523   4.223   0.252
 1783SOL     MW 8774   1.497   4.257   0.328
 1784SOL     OW 8775   3.059   3.801   0.711
 1784SOL    HW1 8776   2.967   3.808   0.684
 1784SOL    HW2 8777   3.057   3.823   0.805
 1784SOL     MW 8778   3.047   3.805   0.720
 1785SOL     OW 8779   3.159   3.808   1.309
 1785SOL    HW1 8780   3.170   3.898   1.279
 1785SOL    HW2 8781   3.065   3.793   1.308
 1785SOL     MW 8782   3.148   3.817   1.305
 1786SOL     OW 8783   1.894   5.568   5.526
 1786SOL    HW1 8784   1.855   5.551   5.440
 1786SOL    HW2 8785   1.968   5.626   5.508
 1786SOL     MW 8786   1.898   5.573   5.513
 1787SOL     OW 8787   5.153   4.657   2.630
 1787SOL    HW1 8788   5.065   4.640   2.665
 1787SOL    HW2 8789   5.156   4.605   2.549
 1787SOL     MW 8790   5.142   4.648   2.624
 1788SOL     OW 8791   2.217   5.559   2.171
 1788SOL    HW1 8792   2.296   5.604   2.201
 1788SOL    HW2 8793   2.245   5.468   2.159
 1788SOL     MW 8794   2.231   5.553   2.173
 1789SOL     OW 8795   1.043   4.435   3.523
 1789SOL    HW1 8796   1.129   4.414   3.559
 1789SOL    HW2 8797   1.060   4.460   3.432
 1789SOL     MW 8798   1.056   4.435   3.516
 1790SOL     OW 8799   1.072   4.447   3.259
 1790SOL    HW1 8800   1.113   4.371   3.217
 1790SOL    HW2 8801   1.078   4.516   3.193
 1790SOL     MW 8802   1.078   4.446   3.245
 1791SOL     OW 8803   0.957   3.719   2.894
 1791SOL    HW1 8804   1.034   3.681   2.937
 1791SOL    HW2 8805   0.986   3.741   2.806
 1791SOL     MW 8806   0.971   3.717   2.889
 1792SOL     OW 8807   0.967   3.722   1.798
 1792SOL    HW1 8808   0.929   3.663   1.733
 1792SOL    HW2 8809   1.058   3.692   1.806
 1792SOL     MW 8810   0.974   3.710   1.791
 1793SOL     OW 8811   3.004   5.276   2.207
 1793SOL    HW1 8812   3.076   5.223   2.241
 1793SOL    HW2 8813   2.934   5.266   2.270
 1793SOL     MW 8814   3.005   5.268   2.219
 1794SOL     OW 8815   6.013   0.972   1.938
 1794SOL    HW1 8816   6.048   1.014   2.017
 1794SOL    HW2 8817   5.952   1.036   1.902
 1794SOL     MW 8818   6.010   0.985   1.943
 1795SOL     OW 8819   0.939   0.037   1.274
 1795SOL    HW1 8820   0.858   0.026   1.223
 1795SOL    HW2 8821   1.009   0.018   1.211
 1795SOL     MW 8822   0.938   0.033   1.259
 1796SOL     OW 8823   0.671   4.888   2.635
 1796SOL    HW1 8824   0.746   4.832   2.655
 1796SOL    HW2 8825   0.702   4.977   2.650
 1796SOL     MW 8826   0.684   4.892   2.639
 1797SOL     OW 8827   6.000   4.329   1.541
 1797SOL    HW1 8828   6.082   4.376   1.552
 1797SOL    HW2 8829   5.962   4.325   1.629
 1797SOL     MW 8830   6.005   4.334   1.554
 1798SOL     OW 8831   0.862   1.012   3.414
 1798SOL    HW1 8832   0.925   1.072   3.375
 1798SOL    HW2 8833   0.913   0.934   3.435
 1798SOL     MW 8834   0.876   1.010   3.412
 1799SOL     OW 8835   6.075   3.793   3.985
 1799SOL    HW1 8836   6.011   3.802   4.055
 1799SOL    HW2 8837   6.140   3.861   4.003
 1799SOL     MW 8838   6.075   3.803   3.996
 1800SOL     OW 8839   2.727   4.033   1.330
 1800SOL    HW1 8840   2.638   3.997   1.337
 1800SOL    HW2 8841   2.742   4.040   1.236
 1800SOL     MW 8842   2.717   4.029   1.319
 1801SOL     OW 8843   1.126   4.680   3.118
 1801SOL    HW1 8844   1.181   4.716   3.188
 1801SOL    HW2 8845   1.037   4.703   3.144
 1801SOL     MW 8846   1.122   4.688   3.130
 1802SOL     OW 8847   2.765   4.731   2.710
 1802SOL    HW1 8848   2.831   4.705   2.646
 1802SOL    HW2 8849   2.740   4.649   2.754
 1802SOL     MW 8850   2.770   4.717   2.707
 1803SOL     OW 8851   0.333   5.051   0.432
 1803SOL    HW1 8852   0.299   5.128   0.478
 1803SOL    HW2 8853   0.316   5.069   0.340
 1803SOL     MW 8854   0.326   5.063   0.426
 1804SOL     OW 8855   0.894   4.712   1.642
 1804SOL    HW1 8856   0.896   4.705   1.738
 1804SOL    HW2 8857   0.901   4.806   1.626
 1804SOL     MW 8858   0.895   4.723   1.652
 1805SOL     OW 8859   1.761   4.607   1.885
 1805SOL    HW1 8860   1.853   4.628   1.900
 1805SOL    HW2 8861   1.762   4.521   1.843
 1805SOL     MW 8862   1.773   4.599   1.882
 1806SOL     OW 8863   1.128   4.605   2.649
 1806SOL    HW1 8864   1.163   4.534   2.595
 1806SOL    HW2 8865   1.179   4.682   2.623
 1806SOL     MW 8866   1.139   4.606   2.638
 1807SOL     OW 8867   0.948   3.239   2.664
 1807SOL    HW1 8868   1.025   3.285   2.696
 1807SOL    HW2 8869   0.903   3.209   2.744
 1807SOL     MW 8870   0.952   3.241   2.678
 1808SOL     OW 8871   0.020   5.489   1.851
 1808SOL    HW1 8872  -0.020   5.573   1.829
 1808SOL    HW2 8873   0.074   5.468   1.775
 1808SOL     MW 8874   0.022   5.497   1.839
 1809SOL     OW 8875   3.167   0.168   5.863
 1809SOL    HW1 8876   3.147   0.227   5.935
 1809SOL    HW2 8877   3.176   0.082   5.904
 1809SOL     MW 8878   3.166   0.164   5.878
 1810SOL     OW 8879   1.922   3.842   2.011
 1810SOL    HW1 8880   1.926   3.935   1.988
 1810SOL    HW2 8881   1.973   3.799   1.942
 1810SOL     MW 8882   1.929   3.849   1.999
 1811SOL     OW 8883   1.406   4.831   3.496
 1811SOL    HW1 8884   1.426   4.765   3.564
 1811SOL    HW2 8885   1.491   4.868   3.473
 1811SOL     MW 8886   1.419   4.827   3.502
 1812SOL     OW 8887   0.283   3.910   3.470
[truncated: 1,055,552 more chars]
