# Supplementary material for: Identifying potential monkeypox virus inhibitors: an in silico study targeting the A42R protein
Source: Front Cell Infect Microbiol. 2024 Mar 4;14:1351737. doi: 10.3389/fcimb.2024.1351737 (PMC10945028; doi:10.3389/fcimb.2024.1351737)
Supplement: Supplementary file 2 [file DataSheet_2.zip › Supplementary_Files/ZINC000000899909/frame#01.gro]

Generated by trjconv : Protein in water t= 25000.00000
32343
    1MET      N    1   2.256   2.520   4.984
    1MET     H1    2   2.196   2.444   5.011
    1MET     H2    3   2.275   2.579   5.063
    1MET     H3    4   2.217   2.569   4.904
    1MET     CA    5   2.373   2.463   4.916
    1MET     HA    6   2.434   2.545   4.877
    1MET     CB    7   2.466   2.370   5.004
    1MET    HB1    8   2.404   2.295   5.052
    1MET    HB2    9   2.536   2.306   4.951
    1MET     CG   10   2.549   2.454   5.108
    1MET    HG1   11   2.479   2.520   5.159
    1MET    HG2   12   2.599   2.394   5.184
    1MET     SD   13   2.690   2.546   5.043
    1MET     CE   14   2.743   2.618   5.203
    1MET    HE1   15   2.781   2.535   5.263
    1MET    HE2   16   2.823   2.687   5.176
    1MET    HE3   17   2.659   2.672   5.247
    1MET      C   18   2.320   2.386   4.795
    1MET      O   19   2.197   2.350   4.790
    2ALA      N   20   2.404   2.358   4.697
    2ALA      H   21   2.504   2.367   4.704
    2ALA     CA   22   2.380   2.273   4.575
    2ALA     HA   23   2.316   2.189   4.601
    2ALA     CB   24   2.316   2.337   4.458
    2ALA    HB1   25   2.313   2.272   4.371
    2ALA    HB2   26   2.212   2.355   4.487
    2ALA    HB3   27   2.353   2.435   4.428
    2ALA      C   28   2.518   2.218   4.545
    2ALA      O   29   2.615   2.281   4.593
    3GLU      N   30   2.525   2.111   4.462
    3GLU      H   31   2.448   2.052   4.436
    3GLU     CA   32   2.661   2.060   4.416
    3GLU     HA   33   2.712   2.030   4.507
    3GLU     CB   34   2.656   1.930   4.324
    3GLU    HB1   35   2.574   1.867   4.358
    3GLU    HB2   36   2.635   1.963   4.223
    3GLU     CG   37   2.782   1.847   4.308
    3GLU    HG1   38   2.782   1.787   4.217
    3GLU    HG2   39   2.866   1.916   4.301
    3GLU     CD   40   2.824   1.765   4.432
    3GLU    OE1   41   2.762   1.785   4.540
    3GLU    OE2   42   2.931   1.697   4.424
    3GLU      C   43   2.744   2.168   4.351
    3GLU      O   44   2.864   2.163   4.379
    4TRP      N   45   2.686   2.258   4.270
    4TRP      H   46   2.588   2.241   4.256
    4TRP     CA   47   2.746   2.372   4.199
    4TRP     HA   48   2.810   2.306   4.141
    4TRP     CB   49   2.634   2.446   4.117
    4TRP    HB1   50   2.571   2.507   4.181
    4TRP    HB2   51   2.683   2.510   4.043
    4TRP     CG   52   2.535   2.358   4.039
    4TRP    CD1   53   2.403   2.351   4.071
    4TRP    HD1   54   2.357   2.399   4.156
    4TRP    CD2   55   2.554   2.277   3.921
    4TRP    NE1   56   2.343   2.276   3.972
    4TRP    HE1   57   2.243   2.264   3.968
    4TRP    CE2   58   2.431   2.230   3.873
    4TRP    CE3   59   2.666   2.248   3.839
    4TRP    HE3   60   2.761   2.283   3.876
    4TRP    CZ2   61   2.419   2.146   3.756
    4TRP    HZ2   62   2.320   2.114   3.729
    4TRP    CZ3   63   2.654   2.179   3.717
    4TRP    HZ3   64   2.750   2.170   3.669
    4TRP    CH2   65   2.537   2.124   3.676
    4TRP    HH2   66   2.541   2.071   3.582
    4TRP      C   67   2.845   2.465   4.267
    4TRP      O   68   2.938   2.507   4.206
    5HIS      N   69   2.817   2.487   4.393
    5HIS      H   70   2.727   2.455   4.424
    5HIS     CA   71   2.892   2.584   4.472
    5HIS     HA   72   2.903   2.680   4.423
    5HIS     CB   73   2.803   2.615   4.593
    5HIS    HB1   74   2.800   2.538   4.670
    5HIS    HB2   75   2.850   2.699   4.646
    5HIS     CG   76   2.658   2.667   4.568
    5HIS    ND1   77   2.559   2.597   4.508
    5HIS    CD2   78   2.608   2.796   4.600
    5HIS    HD2   79   2.661   2.880   4.644
    5HIS    CE1   80   2.454   2.682   4.511
    5HIS    HE1   81   2.356   2.647   4.481
    5HIS    NE2   82   2.479   2.800   4.567
    5HIS    HE2   83   2.414   2.875   4.587
    5HIS      C   84   3.024   2.528   4.522
    5HIS      O   85   3.121   2.607   4.549
    6LYS      N   86   3.054   2.399   4.513
    6LYS      H   87   2.979   2.341   4.478
    6LYS     CA   88   3.182   2.326   4.528
    6LYS     HA   89   3.226   2.356   4.624
    6LYS     CB   90   3.154   2.183   4.523
    6LYS    HB1   91   3.093   2.158   4.436
    6LYS    HB2   92   3.244   2.125   4.503
    6LYS     CG   93   3.092   2.116   4.646
    6LYS    HG1   94   3.169   2.119   4.723
    6LYS    HG2   95   2.999   2.167   4.671
    6LYS     CD   96   3.046   1.972   4.622
    6LYS    HD1   97   2.974   1.962   4.541
    6LYS    HD2   98   3.129   1.915   4.581
    6LYS     CE   99   2.998   1.907   4.755
    6LYS    HE1  100   3.080   1.898   4.826
    6LYS    HE2  101   2.917   1.966   4.798
    6LYS     NZ  102   2.956   1.772   4.723
    6LYS    HZ1  103   2.931   1.710   4.799
    6LYS    HZ2  104   2.867   1.777   4.675
    6LYS    HZ3  105   3.026   1.722   4.670
    6LYS      C  106   3.273   2.374   4.413
    6LYS      O  107   3.390   2.394   4.439
    7ILE      N  108   3.215   2.389   4.293
    7ILE      H  109   3.119   2.361   4.279
    7ILE     CA  110   3.288   2.429   4.174
    7ILE     HA  111   3.377   2.368   4.161
    7ILE     CB  112   3.204   2.411   4.041
    7ILE     HB  113   3.124   2.484   4.026
    7ILE    CG1  114   3.146   2.266   4.021
    7ILE   HG11  115   3.218   2.185   4.008
    7ILE   HG12  116   3.089   2.245   4.111
    7ILE    CG2  117   3.296   2.430   3.927
    7ILE   HG21  118   3.255   2.426   3.826
    7ILE   HG22  119   3.334   2.532   3.928
    7ILE   HG23  120   3.379   2.359   3.928
    7ILE     CD  121   3.044   2.260   3.906
    7ILE    HD1  122   3.090   2.272   3.808
    7ILE    HD2  123   3.002   2.159   3.906
    7ILE    HD3  124   2.966   2.336   3.909
    7ILE      C  125   3.332   2.576   4.196
    7ILE      O  126   3.449   2.609   4.170
    8ILE      N  127   3.244   2.656   4.251
    8ILE      H  128   3.152   2.615   4.265
    8ILE     CA  129   3.266   2.805   4.274
    8ILE     HA  130   3.314   2.840   4.182
    8ILE     CB  131   3.138   2.874   4.308
    8ILE     HB  132   3.090   2.821   4.390
    8ILE    CG1  133   3.033   2.863   4.188
    8ILE   HG11  134   3.011   2.760   4.162
    8ILE   HG12  135   2.933   2.896   4.217
    8ILE    CG2  136   3.153   3.030   4.343
    8ILE   HG21  137   3.191   3.053   4.443
    8ILE   HG22  138   3.212   3.095   4.278
    8ILE   HG23  139   3.051   3.067   4.346
    8ILE     CD  140   3.076   2.930   4.058
    8ILE    HD1  141   2.986   2.961   4.003
    8ILE    HD2  142   3.134   3.021   4.065
    8ILE    HD3  143   3.137   2.860   4.002
    8ILE      C  144   3.362   2.822   4.395
    8ILE      O  145   3.460   2.898   4.378
    9GLU      N  146   3.353   2.739   4.504
    9GLU      H  147   3.272   2.678   4.501
    9GLU     CA  148   3.451   2.717   4.611
    9GLU     HA  149   3.448   2.815   4.660
    9GLU     CB  150   3.390   2.627   4.724
    9GLU    HB1  151   3.286   2.658   4.730
    9GLU    HB2  152   3.386   2.526   4.685
    9GLU     CG  153   3.445   2.636   4.869
    9GLU    HG1  154   3.430   2.542   4.921
    9GLU    HG2  155   3.554   2.634   4.861
    9GLU     CD  156   3.392   2.758   4.944
    9GLU    OE1  157   3.449   2.869   4.927
    9GLU    OE2  158   3.303   2.741   5.033
    9GLU      C  159   3.590   2.683   4.568
    9GLU      O  160   3.686   2.731   4.638
   10ASP      N  161   3.616   2.619   4.451
   10ASP      H  162   3.540   2.572   4.405
   10ASP     CA  163   3.751   2.571   4.418
   10ASP     HA  164   3.805   2.540   4.507
   10ASP     CB  165   3.729   2.447   4.326
   10ASP    HB1  166   3.658   2.378   4.371
   10ASP    HB2  167   3.676   2.467   4.233
   10ASP     CG  168   3.845   2.370   4.281
   10ASP    OD1  169   3.870   2.261   4.345
   10ASP    OD2  170   3.893   2.387   4.163
   10ASP      C  171   3.830   2.680   4.341
   10ASP      O  172   3.950   2.704   4.365
   11ILE      N  173   3.750   2.760   4.260
   11ILE      H  174   3.653   2.732   4.252
   11ILE     CA  175   3.796   2.878   4.190
   11ILE     HA  176   3.888   2.843   4.143
   11ILE     CB  177   3.680   2.940   4.107
   11ILE     HB  178   3.599   2.957   4.178
   11ILE    CG1  179   3.614   2.856   3.993
   11ILE   HG11  180   3.567   2.767   4.034
   11ILE   HG12  181   3.523   2.899   3.953
   11ILE    CG2  182   3.715   3.086   4.056
   11ILE   HG21  183   3.741   3.149   4.141
   11ILE   HG22  184   3.789   3.083   3.976
   11ILE   HG23  185   3.623   3.127   4.015
   11ILE     CD  186   3.718   2.817   3.879
   11ILE    HD1  187   3.776   2.728   3.900
   11ILE    HD2  188   3.655   2.796   3.792
   11ILE    HD3  189   3.783   2.894   3.838
   11ILE      C  190   3.835   2.973   4.305
   11ILE      O  191   3.948   3.017   4.311
   12SER      N  192   3.747   2.987   4.403
   12SER      H  193   3.661   2.936   4.386
   12SER     CA  194   3.756   3.090   4.508
   12SER     HA  195   3.776   3.189   4.467
   12SER     CB  196   3.625   3.102   4.578
   12SER    HB1  197   3.617   3.007   4.630
   12SER    HB2  198   3.636   3.185   4.648
   12SER     OG  199   3.528   3.136   4.477
   12SER     HG  200   3.515   3.057   4.428
   12SER      C  201   3.863   3.068   4.617
   12SER      O  202   3.881   3.155   4.698
   13LYS      N  203   3.942   2.958   4.604
   13LYS      H  204   3.930   2.882   4.539
   13LYS     CA  205   4.066   2.929   4.669
   13LYS     HA  206   4.060   2.967   4.771
   13LYS     CB  207   4.089   2.777   4.674
   13LYS    HB1  208   4.073   2.732   4.576
   13LYS    HB2  209   4.192   2.757   4.702
   13LYS     CG  210   3.994   2.713   4.774
   13LYS    HG1  211   3.994   2.756   4.875
   13LYS    HG2  212   3.890   2.711   4.743
   13LYS     CD  213   4.030   2.561   4.797
   13LYS    HD1  214   4.032   2.508   4.702
   13LYS    HD2  215   4.130   2.553   4.841
   13LYS     CE  216   3.935   2.495   4.905
   13LYS    HE1  217   3.958   2.529   5.006
   13LYS    HE2  218   3.831   2.512   4.877
   13LYS     NZ  219   3.964   2.343   4.898
   13LYS    HZ1  220   3.930   2.312   4.808
   13LYS    HZ2  221   4.061   2.324   4.918
   13LYS    HZ3  222   3.910   2.290   4.965
   13LYS      C  223   4.178   2.991   4.585
   13LYS      O  224   4.296   2.977   4.621
   14ASN      N  225   4.154   3.060   4.476
   14ASN      H  226   4.061   3.059   4.435
   14ASN     CA  227   4.259   3.144   4.410
   14ASN     HA  228   4.333   3.167   4.486
   14ASN     CB  229   4.313   3.074   4.287
   14ASN    HB1  230   4.307   2.965   4.298
   14ASN    HB2  231   4.253   3.112   4.205
   14ASN     CG  232   4.462   3.113   4.259
   14ASN    OD1  233   4.487   3.223   4.210
   14ASN    ND2  234   4.553   3.029   4.312
   14ASN   HD21  235   4.529   2.944   4.361
   14ASN   HD22  236   4.652   3.048   4.304
   14ASN      C  237   4.205   3.288   4.372
   14ASN      O  238   4.079   3.308   4.349
   15ASN      N  239   4.292   3.392   4.382
   15ASN      H  240   4.387   3.364   4.404
   15ASN     CA  241   4.257   3.534   4.375
   15ASN     HA  242   4.154   3.558   4.402
   15ASN     CB  243   4.357   3.614   4.466
   15ASN    HB1  244   4.383   3.552   4.552
   15ASN    HB2  245   4.451   3.627   4.411
   15ASN     CG  246   4.291   3.748   4.516
   15ASN    OD1  247   4.325   3.861   4.479
   15ASN    ND2  248   4.203   3.731   4.612
   15ASN   HD21  249   4.159   3.641   4.620
   15ASN   HD22  250   4.169   3.809   4.667
   15ASN      C  251   4.267   3.586   4.230
   15ASN      O  252   4.224   3.703   4.210
   16LYS      N  253   4.326   3.515   4.134
   16LYS      H  254   4.356   3.424   4.167
   16LYS     CA  255   4.365   3.566   3.998
   16LYS     HA  256   4.418   3.661   4.004
   16LYS     CB  257   4.462   3.460   3.937
   16LYS    HB1  258   4.513   3.502   3.850
   16LYS    HB2  259   4.544   3.450   4.007
   16LYS     CG  260   4.408   3.327   3.892
   16LYS    HG1  261   4.376   3.265   3.976
   16LYS    HG2  262   4.327   3.338   3.819
   16LYS     CD  263   4.515   3.252   3.821
   16LYS    HD1  264   4.538   3.291   3.722
   16LYS    HD2  265   4.602   3.269   3.885
   16LYS     CE  266   4.483   3.108   3.787
   16LYS    HE1  267   4.454   3.058   3.879
   16LYS    HE2  268   4.396   3.105   3.721
   16LYS     NZ  269   4.594   3.035   3.729
   16LYS    HZ1  270   4.590   2.937   3.755
   16LYS    HZ2  271   4.589   3.041   3.629
   16LYS    HZ3  272   4.690   3.053   3.757
   16LYS      C  273   4.241   3.584   3.906
   16LYS      O  274   4.246   3.658   3.812
   17PHE      N  275   4.125   3.520   3.945
   17PHE      H  276   4.141   3.467   4.029
   17PHE     CA  277   3.997   3.526   3.872
   17PHE     HA  278   4.027   3.543   3.769
   17PHE     CB  279   3.909   3.399   3.912
   17PHE    HB1  280   3.874   3.401   4.015
   17PHE    HB2  281   3.816   3.399   3.857
   17PHE     CG  282   3.993   3.277   3.867
   17PHE    CD1  283   4.033   3.250   3.736
   17PHE    HD1  284   3.997   3.306   3.650
   17PHE    CD2  285   4.039   3.196   3.975
   17PHE    HD2  286   4.012   3.223   4.076
   17PHE    CE1  287   4.105   3.133   3.711
   17PHE    HE1  288   4.135   3.114   3.609
   17PHE    CE2  289   4.111   3.081   3.947
   17PHE    HE2  290   4.134   3.014   4.029
   17PHE     CZ  291   4.142   3.043   3.813
   17PHE     HZ  292   4.192   2.948   3.801
   17PHE      C  293   3.925   3.646   3.926
   17PHE      O  294   3.926   3.665   4.047
   18GLU      N  295   3.852   3.719   3.835
   18GLU      H  296   3.843   3.688   3.740
   18GLU     CA  297   3.757   3.825   3.876
   18GLU     HA  298   3.789   3.884   3.962
   18GLU     CB  299   3.745   3.916   3.748
   18GLU    HB1  300   3.844   3.952   3.721
   18GLU    HB2  301   3.701   3.865   3.662
   18GLU     CG  302   3.667   4.052   3.762
   18GLU    HG1  303   3.658   4.117   3.675
   18GLU    HG2  304   3.566   4.020   3.789
   18GLU     CD  305   3.705   4.142   3.879
   18GLU    OE1  306   3.623   4.234   3.902
   18GLU    OE2  307   3.817   4.147   3.933
   18GLU      C  308   3.618   3.759   3.914
   18GLU      O  309   3.573   3.800   4.020
   19ASP      N  310   3.560   3.676   3.829
   19ASP      H  311   3.606   3.646   3.745
   19ASP     CA  312   3.431   3.616   3.863
   19ASP     HA  313   3.404   3.601   3.968
   19ASP     CB  314   3.310   3.693   3.796
   19ASP    HB1  315   3.343   3.738   3.702
   19ASP    HB2  316   3.219   3.635   3.776
   19ASP     CG  317   3.255   3.812   3.876
   19ASP    OD1  318   3.196   3.785   3.978
   19ASP    OD2  319   3.275   3.924   3.833
   19ASP      C  320   3.417   3.463   3.834
   19ASP      O  321   3.490   3.417   3.747
   20ALA      N  322   3.310   3.400   3.884
   20ALA      H  323   3.240   3.452   3.936
   20ALA     CA  324   3.269   3.268   3.839
   20ALA     HA  325   3.291   3.262   3.733
   20ALA     CB  326   3.337   3.165   3.925
   20ALA    HB1  327   3.338   3.192   4.031
   20ALA    HB2  328   3.292   3.067   3.930
   20ALA    HB3  329   3.440   3.165   3.887
   20ALA      C  330   3.113   3.277   3.854
   20ALA      O  331   3.068   3.340   3.953
   21ALA      N  332   3.039   3.208   3.768
   21ALA      H  333   3.092   3.154   3.700
   21ALA     CA  334   2.898   3.191   3.773
   21ALA     HA  335   2.879   3.150   3.873
   21ALA     CB  336   2.823   3.329   3.754
   21ALA    HB1  337   2.718   3.328   3.782
   21ALA    HB2  338   2.868   3.410   3.812
   21ALA    HB3  339   2.826   3.357   3.649
   21ALA      C  340   2.858   3.060   3.695
   21ALA      O  341   2.932   3.028   3.603
   22ILE      N  342   2.752   2.985   3.734
   22ILE      H  343   2.696   3.009   3.815
   22ILE     CA  344   2.699   2.869   3.661
   22ILE     HA  345   2.744   2.868   3.562
   22ILE     CB  346   2.736   2.739   3.739
   22ILE     HB  347   2.702   2.735   3.842
   22ILE    CG1  348   2.886   2.704   3.749
   22ILE   HG11  349   2.921   2.666   3.652
   22ILE   HG12  350   2.940   2.798   3.742
   22ILE    CG2  351   2.663   2.621   3.675
   22ILE   HG21  352   2.697   2.600   3.573
   22ILE   HG22  353   2.680   2.533   3.737
   22ILE   HG23  354   2.555   2.614   3.674
   22ILE     CD  355   2.940   2.616   3.863
   22ILE    HD1  356   3.044   2.602   3.832
   22ILE    HD2  357   2.945   2.673   3.955
   22ILE    HD3  358   2.894   2.519   3.882
   22ILE      C  359   2.545   2.888   3.647
   22ILE      O  360   2.476   2.932   3.740
   23VAL      N  361   2.491   2.852   3.527
   23VAL      H  362   2.561   2.840   3.454
   23VAL     CA  363   2.363   2.893   3.469
   23VAL     HA  364   2.298   2.909   3.555
   23VAL     CB  365   2.386   3.026   3.387
   23VAL     HB  366   2.411   3.002   3.283
   23VAL    CG1  367   2.255   3.112   3.374
   23VAL   HG11  368   2.177   3.055   3.324
   23VAL   HG12  369   2.217   3.138   3.473
   23VAL   HG13  370   2.270   3.203   3.317
   23VAL    CG2  371   2.503   3.116   3.444
   23VAL   HG21  372   2.605   3.079   3.433
   23VAL   HG22  373   2.502   3.217   3.403
   23VAL   HG23  374   2.499   3.137   3.551
   23VAL      C  375   2.297   2.779   3.389
   23VAL      O  376   2.365   2.719   3.304
   24ASP      N  377   2.171   2.743   3.420
   24ASP      H  378   2.133   2.805   3.490
   24ASP     CA  379   2.081   2.648   3.359
   24ASP     HA  380   2.137   2.555   3.346
   24ASP     CB  381   1.955   2.634   3.450
   24ASP    HB1  382   1.980   2.576   3.539
   24ASP    HB2  383   1.912   2.728   3.483
   24ASP     CG  384   1.852   2.550   3.376
   24ASP    OD1  385   1.886   2.439   3.331
   24ASP    OD2  386   1.737   2.588   3.354
   24ASP      C  387   2.044   2.687   3.212
   24ASP      O  388   2.045   2.805   3.182
   25TYR      N  389   2.006   2.593   3.129
   25TYR      H  390   2.008   2.499   3.165
   25TYR     CA  391   1.961   2.617   2.990
   25TYR     HA  392   1.919   2.717   3.001
   25TYR     CB  393   2.080   2.636   2.892
   25TYR    HB1  394   2.032   2.674   2.802
   25TYR    HB2  395   2.141   2.722   2.918
   25TYR     CG  396   2.169   2.517   2.851
   25TYR    CD1  397   2.265   2.471   2.941
   25TYR    HD1  398   2.291   2.528   3.028
   25TYR    CD2  399   2.142   2.446   2.734
   25TYR    HD2  400   2.061   2.476   2.669
   25TYR    CE1  401   2.343   2.358   2.905
   25TYR    HE1  402   2.417   2.321   2.973
   25TYR    CE2  403   2.217   2.338   2.697
   25TYR    HE2  404   2.187   2.285   2.607
   25TYR     CZ  405   2.320   2.288   2.785
   25TYR     OH  406   2.405   2.187   2.744
   25TYR     HH  407   2.485   2.169   2.792
   25TYR      C  408   1.852   2.522   2.945
   25TYR      O  409   1.807   2.528   2.833
   26LYS      N  410   1.811   2.426   3.033
   26LYS      H  411   1.848   2.431   3.127
   26LYS     CA  412   1.731   2.311   3.010
   26LYS     HA  413   1.693   2.321   2.908
   26LYS     CB  414   1.826   2.183   3.007
   26LYS    HB1  415   1.879   2.176   3.102
   26LYS    HB2  416   1.764   2.094   3.005
   26LYS     CG  417   1.921   2.182   2.884
   26LYS    HG1  418   1.872   2.197   2.789
   26LYS    HG2  419   1.997   2.260   2.896
   26LYS     CD  420   2.007   2.062   2.858
   26LYS    HD1  421   2.097   2.095   2.807
   26LYS    HD2  422   2.037   2.024   2.956
   26LYS     CE  423   1.949   1.951   2.774
   26LYS    HE1  424   1.859   1.904   2.812
   26LYS    HE2  425   1.925   2.000   2.679
   26LYS     NZ  426   2.054   1.856   2.756
   26LYS    HZ1  427   2.052   1.790   2.833
   26LYS    HZ2  428   2.041   1.816   2.665
   26LYS    HZ3  429   2.143   1.903   2.762
   26LYS      C  430   1.611   2.293   3.101
   26LYS      O  431   1.533   2.203   3.068
   27THR      N  432   1.594   2.375   3.211
   27THR      H  433   1.659   2.447   3.238
   27THR     CA  434   1.495   2.345   3.309
   27THR     HA  435   1.419   2.276   3.273
   27THR     CB  436   1.562   2.269   3.428
   27THR     HB  437   1.486   2.269   3.506
   27THR    OG1  438   1.671   2.329   3.499
   27THR    HG1  439   1.737   2.357   3.438
   27THR    CG2  440   1.602   2.129   3.381
   27THR   HG21  441   1.531   2.082   3.313
   27THR   HG22  442   1.700   2.139   3.334
   27THR   HG23  443   1.632   2.067   3.466
   27THR      C  444   1.408   2.468   3.347
   27THR      O  445   1.281   2.449   3.352
   28THR      N  446   1.462   2.589   3.367
   28THR      H  447   1.563   2.590   3.374
   28THR     CA  448   1.405   2.720   3.403
   28THR     HA  449   1.311   2.737   3.350
   28THR     CB  450   1.380   2.719   3.558
   28THR     HB  451   1.370   2.819   3.602
   28THR    OG1  452   1.482   2.658   3.635
   28THR    HG1  453   1.557   2.713   3.623
   28THR    CG2  454   1.255   2.648   3.600
   28THR   HG21  455   1.170   2.683   3.542
   28THR   HG22  456   1.254   2.539   3.596
   28THR   HG23  457   1.237   2.681   3.702
   28THR      C  458   1.483   2.848   3.351
   28THR      O  459   1.423   2.950   3.327
   29LYS      N  460   1.615   2.827   3.327
   29LYS      H  461   1.654   2.738   3.354
   29LYS     CA  462   1.708   2.908   3.250
   29LYS     HA  463   1.794   2.842   3.247
   29LYS     CB  464   1.675   2.925   3.103
   29LYS    HB1  465   1.593   2.995   3.089
   29LYS    HB2  466   1.758   2.982   3.060
   29LYS     CG  467   1.632   2.796   3.024
   29LYS    HG1  468   1.684   2.809   2.929
   29LYS    HG2  469   1.680   2.708   3.066
   29LYS     CD  470   1.477   2.774   3.005
   29LYS    HD1  471   1.431   2.782   3.104
   29LYS    HD2  472   1.440   2.859   2.949
   29LYS     CE  473   1.434   2.643   2.938
   29LYS    HE1  474   1.493   2.634   2.847
   29LYS    HE2  475   1.462   2.558   3.000
   29LYS     NZ  476   1.293   2.639   2.906
   29LYS    HZ1  477   1.245   2.644   2.995
   29LYS    HZ2  478   1.274   2.711   2.838
   29LYS    HZ3  479   1.271   2.549   2.866
   29LYS      C  480   1.767   3.020   3.338
   29LYS      O  481   1.797   3.129   3.291
   30ASN      N  482   1.789   2.987   3.470
   30ASN      H  483   1.789   2.892   3.504
   30ASN     CA  484   1.826   3.078   3.577
   30ASN     HA  485   1.824   3.180   3.540
   30ASN     CB  486   1.728   3.054   3.698
   30ASN    HB1  487   1.765   3.114   3.781
   30ASN    HB2  488   1.629   3.091   3.670
   30ASN     CG  489   1.721   2.905   3.750
   30ASN    OD1  490   1.706   2.816   3.671
   30ASN    ND2  491   1.723   2.873   3.877
   30ASN   HD21  492   1.758   2.941   3.944
   30ASN   HD22  493   1.682   2.785   3.901
   30ASN      C  494   1.971   3.042   3.614
   30ASN      O  495   2.030   2.945   3.571
   31VAL      N  496   2.027   3.118   3.704
   31VAL      H  497   1.971   3.197   3.734
   31VAL     CA  498   2.161   3.095   3.757
   31VAL     HA  499   2.236   3.063   3.685
   31VAL     CB  500   2.209   3.235   3.813
   31VAL     HB  501   2.137   3.276   3.884
   31VAL    CG1  502   2.343   3.231   3.892
   31VAL   HG11  503   2.384   3.326   3.926
   31VAL   HG12  504   2.323   3.178   3.986
   31VAL   HG13  505   2.424   3.184   3.837
   31VAL    CG2  506   2.230   3.343   3.701
   31VAL   HG21  507   2.275   3.432   3.745
   31VAL   HG22  508   2.310   3.313   3.633
   31VAL   HG23  509   2.140   3.359   3.642
   31VAL      C  510   2.147   3.001   3.875
   31VAL      O  511   2.074   3.030   3.972
   32LEU      N  512   2.223   2.896   3.869
   32LEU      H  513   2.303   2.891   3.807
   32LEU     CA  514   2.222   2.787   3.961
   32LEU     HA  515   2.122   2.776   4.001
   32LEU     CB  516   2.254   2.649   3.885
   32LEU    HB1  517   2.350   2.660   3.834
   32LEU    HB2  518   2.272   2.570   3.958
   32LEU     CG  519   2.155   2.608   3.777
   32LEU     HG  520   2.140   2.695   3.713
   32LEU    CD1  521   2.227   2.503   3.693
   32LEU   HD11  522   2.246   2.412   3.750
   32LEU   HD12  523   2.160   2.476   3.611
   32LEU   HD13  524   2.326   2.532   3.658
   32LEU    CD2  525   2.016   2.560   3.831
   32LEU   HD21  526   1.953   2.517   3.753
   32LEU   HD22  527   2.039   2.486   3.908
   32LEU   HD23  528   1.949   2.636   3.873
   32LEU      C  529   2.328   2.799   4.066
   32LEU      O  530   2.303   2.739   4.166
   33ALA      N  531   2.434   2.866   4.043
   33ALA      H  532   2.452   2.908   3.953
   33ALA     CA  533   2.537   2.899   4.142
   33ALA     HA  534   2.479   2.938   4.226
   33ALA     CB  535   2.624   2.778   4.179
   33ALA    HB1  536   2.717   2.806   4.229
   33ALA    HB2  537   2.574   2.716   4.254
   33ALA    HB3  538   2.658   2.728   4.088
   33ALA      C  539   2.616   3.023   4.097
   33ALA      O  540   2.628   3.037   3.970
   34ALA      N  541   2.674   3.101   4.190
   34ALA      H  542   2.679   3.077   4.288
   34ALA     CA  543   2.740   3.229   4.170
   34ALA     HA  544   2.822   3.214   4.099
   34ALA     CB  545   2.640   3.326   4.107
   34ALA    HB1  546   2.626   3.309   4.000
   34ALA    HB2  547   2.550   3.325   4.168
   34ALA    HB3  548   2.683   3.425   4.123
   34ALA      C  549   2.808   3.282   4.292
   34ALA      O  550   2.799   3.212   4.396
   35ILE      N  551   2.884   3.390   4.278
   35ILE      H  552   2.883   3.440   4.190
   35ILE     CA  553   2.940   3.459   4.398
   35ILE     HA  554   2.939   3.398   4.487
   35ILE     CB  555   3.087   3.501   4.362
   35ILE     HB  556   3.079   3.552   4.266
   35ILE    CG1  557   3.176   3.376   4.327
   35ILE   HG11  558   3.211   3.332   4.420
   35ILE   HG12  559   3.124   3.294   4.277
   35ILE    CG2  560   3.158   3.593   4.462
   35ILE   HG21  561   3.250   3.639   4.425
   35ILE   HG22  562   3.097   3.671   4.508
   35ILE   HG23  563   3.191   3.536   4.548
   35ILE     CD  564   3.300   3.418   4.247
   35ILE    HD1  565   3.365   3.485   4.304
   35ILE    HD2  566   3.355   3.326   4.228
   35ILE    HD3  567   3.278   3.449   4.145
   35ILE      C  568   2.845   3.578   4.419
   35ILE      O  569   2.802   3.633   4.320
   36PRO      N  570   2.809   3.610   4.544
   36PRO     CA  571   2.701   3.702   4.574
   36PRO     HA  572   2.620   3.703   4.500
   36PRO     CB  573   2.642   3.662   4.712
   36PRO    HB1  574   2.588   3.738   4.768
   36PRO    HB2  575   2.577   3.575   4.698
   36PRO     CG  576   2.766   3.606   4.782
   36PRO    HG1  577   2.815   3.686   4.837
   36PRO    HG2  578   2.735   3.531   4.855
   36PRO     CD  579   2.853   3.550   4.671
   36PRO    HD1  580   2.957   3.560   4.703
   36PRO    HD2  581   2.842   3.443   4.685
   36PRO      C  582   2.762   3.845   4.587
   36PRO      O  583   2.884   3.857   4.614
   37ASN      N  584   2.677   3.946   4.581
   37ASN      H  585   2.576   3.941   4.584
   37ASN     CA  586   2.716   4.089   4.570
   37ASN     HA  587   2.624   4.147   4.563
   37ASN     CB  588   2.796   4.136   4.697
   37ASN    HB1  589   2.895   4.091   4.688
   37ASN    HB2  590   2.830   4.240   4.686
   37ASN     CG  591   2.724   4.131   4.832
   37ASN    OD1  592   2.626   4.203   4.844
   37ASN    ND2  593   2.769   4.054   4.930
   37ASN   HD21  594   2.852   3.996   4.932
   37ASN   HD22  595   2.721   4.054   5.018
   37ASN      C  596   2.788   4.127   4.440
   37ASN      O  597   2.830   4.242   4.428
   38ARG      N  598   2.811   4.032   4.347
   38ARG      H  599   2.773   3.940   4.363
   38ARG     CA  600   2.875   4.054   4.215
   38ARG     HA  601   2.954   4.129   4.217
   38ARG     CB  602   2.934   3.923   4.162
   38ARG    HB1  603   2.853   3.852   4.180
   38ARG    HB2  604   2.956   3.924   4.056
   38ARG     CG  605   3.059   3.881   4.250
   38ARG    HG1  606   3.025   3.840   4.345
   38ARG    HG2  607   3.093   3.789   4.203
   38ARG     CD  608   3.178   3.972   4.270
   38ARG    HD1  609   3.147   4.063   4.322
   38ARG    HD2  610   3.260   3.932   4.329
   38ARG     NE  611   3.237   4.008   4.142
   38ARG     HE  612   3.201   3.964   4.058
   38ARG     CZ  613   3.345   4.090   4.125
   38ARG    NH1  614   3.404   4.155   4.226
   38ARG   HH11  615   3.349   4.185   4.305
   38ARG   HH12  616   3.493   4.202   4.219
   38ARG    NH2  617   3.394   4.106   4.002
   38ARG   HH21  618   3.353   4.046   3.933
   38ARG   HH22  619   3.480   4.156   3.982
   38ARG      C  620   2.768   4.086   4.114
   38ARG      O  621   2.664   4.022   4.107
   39THR      N  622   2.793   4.190   4.031
   39THR      H  623   2.881   4.237   4.020
   39THR     CA  624   2.705   4.227   3.917
   39THR     HA  625   2.604   4.247   3.953
   39THR     CB  626   2.764   4.360   3.855
   39THR     HB  627   2.708   4.391   3.767
   39THR    OG1  628   2.904   4.350   3.829
   39THR    HG1  629   2.914   4.310   3.744
   39THR    CG2  630   2.745   4.474   3.947
   39THR   HG21  631   2.649   4.462   3.996
   39THR   HG22  632   2.821   4.486   4.025
   39THR   HG23  633   2.741   4.575   3.906
   39THR      C  634   2.694   4.118   3.812
   39THR      O  635   2.589   4.104   3.750
   40PHE      N  636   2.802   4.040   3.790
   40PHE      H  637   2.884   4.060   3.846
   40PHE     CA  638   2.812   3.937   3.685
   40PHE     HA  639   2.795   3.982   3.588
   40PHE     CB  640   2.956   3.880   3.697
   40PHE    HB1  641   3.023   3.966   3.701
   40PHE    HB2  642   2.979   3.819   3.785
   40PHE     CG  643   3.013   3.802   3.579
   40PHE    CD1  644   2.999   3.664   3.579
   40PHE    HD1  645   2.949   3.604   3.653
   40PHE    CD2  646   3.079   3.871   3.471
   40PHE    HD2  647   3.101   3.977   3.474
   40PHE    CE1  648   3.052   3.591   3.468
   40PHE    HE1  649   3.044   3.484   3.479
   40PHE    CE2  650   3.142   3.794   3.369
   40PHE    HE2  651   3.205   3.848   3.300
   40PHE     CZ  652   3.131   3.651   3.371
   40PHE     HZ  653   3.195   3.586   3.313
   40PHE      C  654   2.708   3.823   3.705
   40PHE      O  655   2.674   3.748   3.608
   41ALA      N  656   2.653   3.808   3.822
   41ALA      H  657   2.671   3.882   3.889
   41ALA     CA  658   2.555   3.710   3.865
   41ALA     HA  659   2.566   3.619   3.806
   41ALA     CB  660   2.586   3.668   4.011
   41ALA    HB1  661   2.507   3.604   4.051
   41ALA    HB2  662   2.683   3.620   4.020
   41ALA    HB3  663   2.595   3.755   4.075
   41ALA      C  664   2.410   3.755   3.864
   41ALA      O  665   2.317   3.672   3.861
   42LYS      N  666   2.388   3.882   3.838
   42LYS      H  667   2.468   3.941   3.821
   42LYS     CA  668   2.259   3.939   3.829
   42LYS     HA  669   2.191   3.894   3.902
   42LYS     CB  670   2.267   4.088   3.865
   42LYS    HB1  671   2.342   4.131   3.799
   42LYS    HB2  672   2.175   4.139   3.837
   42LYS     CG  673   2.315   4.122   4.001
   42LYS    HG1  674   2.261   4.058   4.071
   42LYS    HG2  675   2.419   4.097   4.023
   42LYS     CD  676   2.308   4.263   4.048
   42LYS    HD1  677   2.359   4.340   3.992
   42LYS    HD2  678   2.202   4.289   4.047
   42LYS     CE  679   2.345   4.257   4.200
   42LYS    HE1  680   2.308   4.165   4.245
   42LYS    HE2  681   2.453   4.243   4.208
   42LYS     NZ  682   2.292   4.366   4.275
   42LYS    HZ1  683   2.193   4.352   4.285
   42LYS    HZ2  684   2.340   4.361   4.364
   42LYS    HZ3  685   2.289   4.457   4.231
   42LYS      C  686   2.201   3.918   3.683
   42LYS      O  687   2.153   4.007   3.617
   43ILE      N  688   2.218   3.797   3.625
   43ILE      H  689   2.265   3.727   3.680
   43ILE     CA  690   2.154   3.758   3.496
   43ILE     HA  691   2.164   3.835   3.420
   43ILE     CB  692   2.234   3.630   3.439
   43ILE     HB  693   2.259   3.556   3.516
   43ILE    CG1  694   2.373   3.664   3.386
   43ILE   HG11  695   2.369   3.717   3.291
   43ILE   HG12  696   2.433   3.736   3.443
   43ILE    CG2  697   2.148   3.564   3.322
   43ILE   HG21  698   2.070   3.500   3.364
   43ILE   HG22  699   2.094   3.635   3.260
   43ILE   HG23  700   2.215   3.496   3.269
   43ILE     CD  701   2.473   3.544   3.374
   43ILE    HD1  702   2.464   3.476   3.459
   43ILE    HD2  703   2.449   3.484   3.286
   43ILE    HD3  704   2.576   3.574   3.393
   43ILE      C  705   2.000   3.716   3.515
   43ILE      O  706   1.961   3.626   3.595
   44ASN      N  707   1.919   3.778   3.439
   44ASN      H  708   1.952   3.850   3.375
   44ASN     CA  709   1.774   3.763   3.444
   44ASN     HA  710   1.750   3.753   3.550
   44ASN     CB  711   1.705   3.883   3.369
   44ASN    HB1  712   1.748   3.976   3.404
   44ASN    HB2  713   1.732   3.889   3.264
   44ASN     CG  714   1.554   3.891   3.393
   44ASN    OD1  715   1.510   3.929   3.499
   44ASN    ND2  716   1.484   3.863   3.287
   44ASN   HD21  717   1.533   3.849   3.200
   44ASN   HD22  718   1.384   3.847   3.290
   44ASN      C  719   1.739   3.633   3.364
   44ASN      O  720   1.780   3.623   3.245
   45PRO      N  721   1.660   3.539   3.420
   45PRO     CA  722   1.619   3.403   3.368
   45PRO     HA  723   1.692   3.331   3.405
   45PRO     CB  724   1.487   3.369   3.435
   45PRO    HB1  725   1.401   3.419   3.391
   45PRO    HB2  726   1.459   3.263   3.434
   45PRO     CG  727   1.510   3.417   3.576
   45PRO    HG1  728   1.417   3.436   3.630
   45PRO    HG2  729   1.577   3.345   3.624
   45PRO     CD  730   1.593   3.548   3.551
   45PRO    HD1  731   1.524   3.632   3.548
   45PRO    HD2  732   1.662   3.574   3.631
   45PRO      C  733   1.598   3.406   3.215
   45PRO      O  734   1.518   3.487   3.162
   46GLY      N  735   1.668   3.321   3.141
   46GLY      H  736   1.714   3.246   3.191
   46GLY     CA  737   1.653   3.308   2.998
   46GLY    HA1  738   1.639   3.203   2.974
   46GLY    HA2  739   1.566   3.360   2.957
   46GLY      C  740   1.773   3.362   2.921
   46GLY      O  741   1.787   3.331   2.797
   47GLU      N  742   1.856   3.452   2.975
   47GLU      H  743   1.850   3.461   3.075
   47GLU     CA  744   1.957   3.536   2.911
   47GLU     HA  745   1.907   3.587   2.829
   47GLU     CB  746   2.024   3.639   3.008
   47GLU    HB1  747   1.949   3.663   3.083
   47GLU    HB2  748   2.108   3.589   3.056
   47GLU     CG  749   2.065   3.770   2.946
   47GLU    HG1  750   2.117   3.823   3.025
   47GLU    HG2  751   2.132   3.753   2.861
   47GLU     CD  752   1.938   3.845   2.904
   47GLU    OE1  753   1.873   3.898   2.999
   47GLU    OE2  754   1.908   3.860   2.785
   47GLU      C  755   2.071   3.455   2.842
   47GLU      O  756   2.140   3.513   2.759
   48VAL      N  757   2.085   3.327   2.872
   48VAL      H  758   2.028   3.289   2.946
   48VAL     CA  759   2.193   3.238   2.825
   48VAL     HA  760   2.275   3.302   2.791
   48VAL     CB  761   2.242   3.157   2.945
   48VAL     HB  762   2.307   3.077   2.910
   48VAL    CG1  763   2.332   3.231   3.051
   48VAL   HG11  764   2.275   3.313   3.095
   48VAL   HG12  765   2.354   3.163   3.132
   48VAL   HG13  766   2.428   3.272   3.018
   48VAL    CG2  767   2.121   3.071   3.008
   48VAL   HG21  768   2.090   2.993   2.939
   48VAL   HG22  769   2.150   3.010   3.093
   48VAL   HG23  770   2.034   3.130   3.038
   48VAL      C  771   2.142   3.142   2.715
   48VAL      O  772   2.226   3.083   2.647
   49ILE      N  773   2.011   3.139   2.685
   49ILE      H  774   1.952   3.206   2.733
   49ILE     CA  775   1.957   3.078   2.565
   49ILE     HA  776   1.981   2.972   2.577
   49ILE     CB  777   1.803   3.089   2.560
   49ILE     HB  778   1.782   3.196   2.560
   49ILE    CG1  779   1.732   3.025   2.682
   49ILE   HG11  780   1.777   2.927   2.695
   49ILE   HG12  781   1.763   3.083   2.769
   49ILE    CG2  782   1.736   3.036   2.427
   49ILE   HG21  783   1.743   2.928   2.415
   49ILE   HG22  784   1.632   3.066   2.415
   49ILE   HG23  785   1.782   3.090   2.344
   49ILE     CD  786   1.583   3.007   2.678
   49ILE    HD1  787   1.547   2.991   2.780
   49ILE    HD2  788   1.548   3.110   2.668
   49ILE    HD3  789   1.542   2.932   2.611
   49ILE      C  790   2.034   3.111   2.426
   49ILE      O  791   2.081   3.012   2.363
   50PRO      N  792   2.049   3.235   2.382
   50PRO     CA  793   2.128   3.271   2.266
   50PRO     HA  794   2.055   3.281   2.186
   50PRO     CB  795   2.174   3.417   2.284
   50PRO    HB1  796   2.268   3.420   2.340
   50PRO    HB2  797   2.184   3.472   2.190
   50PRO     CG  798   2.068   3.473   2.379
   50PRO    HG1  799   2.106   3.551   2.445
   50PRO    HG2  800   1.987   3.519   2.322
   50PRO     CD  801   2.024   3.357   2.458
   50PRO    HD1  802   2.083   3.360   2.550
   50PRO    HD2  803   1.923   3.368   2.498
   50PRO      C  804   2.253   3.187   2.226
   50PRO      O  805   2.256   3.129   2.118
   51LEU      N  806   2.342   3.178   2.324
   51LEU      H  807   2.316   3.225   2.409
   51LEU     CA  808   2.468   3.108   2.332
   51LEU     HA  809   2.532   3.165   2.264
   51LEU     CB  810   2.522   3.118   2.478
   51LEU    HB1  811   2.465   3.053   2.544
   51LEU    HB2  812   2.623   3.078   2.474
   51LEU     CG  813   2.518   3.254   2.543
   51LEU     HG  814   2.413   3.278   2.558
   51LEU    CD1  815   2.574   3.253   2.690
   51LEU   HD11  816   2.681   3.233   2.684
   51LEU   HD12  817   2.555   3.349   2.737
   51LEU   HD13  818   2.524   3.186   2.761
   51LEU    CD2  819   2.570   3.379   2.469
   51LEU   HD21  820   2.676   3.399   2.486
   51LEU   HD22  821   2.547   3.380   2.363
   51LEU   HD23  822   2.515   3.465   2.507
   51LEU      C  823   2.465   2.963   2.273
   51LEU      O  824   2.566   2.908   2.234
   52ILE      N  825   2.352   2.899   2.281
   52ILE      H  826   2.269   2.953   2.300
   52ILE     CA  827   2.337   2.757   2.245
   52ILE     HA  828   2.422   2.725   2.186
   52ILE     CB  829   2.339   2.660   2.365
   52ILE     HB  830   2.312   2.570   2.308
   52ILE    CG1  831   2.220   2.677   2.462
   52ILE   HG11  832   2.147   2.733   2.404
   52ILE   HG12  833   2.184   2.577   2.487
   52ILE    CG2  834   2.476   2.638   2.425
   52ILE   HG21  835   2.482   2.570   2.510
   52ILE   HG22  836   2.556   2.604   2.359
   52ILE   HG23  837   2.516   2.729   2.470
   52ILE     CD  838   2.248   2.758   2.584
   52ILE    HD1  839   2.160   2.758   2.648
   52ILE    HD2  840   2.327   2.716   2.647
   52ILE    HD3  841   2.277   2.862   2.568
   52ILE      C  842   2.222   2.744   2.143
   52ILE      O  843   2.194   2.633   2.096
   53THR      N  844   2.159   2.856   2.107
   53THR      H  845   2.182   2.938   2.162
   53THR     CA  846   2.044   2.855   2.013
   53THR     HA  847   2.004   2.754   2.003
   53THR     CB  848   1.929   2.943   2.067
   53THR     HB  849   1.962   3.046   2.077
   53THR    OG1  850   1.894   2.892   2.196
   53THR    HG1  851   1.961   2.934   2.248
   53THR    CG2  852   1.799   2.934   1.984
   53THR   HG21  853   1.745   2.842   2.006
   53THR   HG22  854   1.737   3.015   2.023
   53THR   HG23  855   1.794   2.955   1.877
   53THR      C  856   2.075   2.918   1.876
   53THR      O  857   2.017   2.887   1.776
   54ASN      N  858   2.179   3.001   1.882
   54ASN      H  859   2.230   3.007   1.969
   54ASN     CA  860   2.224   3.089   1.772
   54ASN     HA  861   2.190   3.040   1.681
   54ASN     CB  862   2.162   3.237   1.782
   54ASN    HB1  863   2.054   3.232   1.773
   54ASN    HB2  864   2.176   3.284   1.879
   54ASN     CG  865   2.209   3.340   1.679
   54ASN    OD1  866   2.254   3.307   1.565
   54ASN    ND2  867   2.199   3.472   1.705
   54ASN   HD21  868   2.176   3.511   1.796
   54ASN   HD22  869   2.207   3.542   1.633
   54ASN      C  870   2.372   3.083   1.756
   54ASN      O  871   2.448   3.096   1.854
   55HIS      N  872   2.415   3.061   1.632
   55HIS      H  873   2.340   3.075   1.566
   55HIS     CA  874   2.553   3.043   1.594
   55HIS     HA  875   2.605   2.973   1.659
   55HIS     CB  876   2.554   2.976   1.455
   55HIS    HB1  877   2.654   2.937   1.433
   55HIS    HB2  878   2.501   2.880   1.459
   55HIS     CG  879   2.506   3.041   1.329
   55HIS    ND1  880   2.385   3.110   1.324
   55HIS    CD2  881   2.567   3.035   1.202
   55HIS    HD2  882   2.663   2.995   1.172
   55HIS    CE1  883   2.385   3.167   1.204
   55HIS    HE1  884   2.313   3.241   1.172
   55HIS    NE2  885   2.481   3.113   1.123
   55HIS    HE2  886   2.498   3.140   1.027
   55HIS      C  887   2.615   3.179   1.598
   55HIS      O  888   2.704   3.198   1.676
   56ASN      N  889   2.567   3.284   1.523
   56ASN      H  890   2.491   3.265   1.459
   56ASN     CA  891   2.627   3.416   1.514
   56ASN     HA  892   2.734   3.400   1.505
   56ASN     CB  893   2.567   3.488   1.383
   56ASN    HB1  894   2.570   3.413   1.304
   56ASN    HB2  895   2.461   3.495   1.403
   56ASN     CG  896   2.643   3.619   1.345
   56ASN    OD1  897   2.579   3.723   1.344
   56ASN    ND2  898   2.771   3.609   1.305
   56ASN   HD21  899   2.827   3.527   1.325
   56ASN   HD22  900   2.811   3.684   1.250
   56ASN      C  901   2.609   3.506   1.642
   56ASN      O  902   2.528   3.600   1.642
   57ILE      N  903   2.683   3.474   1.749
   57ILE      H  904   2.748   3.397   1.738
   57ILE     CA  905   2.678   3.547   1.877
   57ILE     HA  906   2.596   3.617   1.891
   57ILE     CB  907   2.695   3.456   2.003
   57ILE     HB  908   2.789   3.403   1.993
   57ILE    CG1  909   2.588   3.346   2.000
   57ILE   HG11  910   2.603   3.293   1.906
   57ILE   HG12  911   2.616   3.288   2.087
   57ILE    CG2  912   2.708   3.528   2.138
   57ILE   HG21  913   2.741   3.462   2.217
   57ILE   HG22  914   2.776   3.613   2.132
   57ILE   HG23  915   2.612   3.576   2.160
   57ILE     CD  916   2.438   3.398   1.995
   57ILE    HD1  917   2.401   3.463   2.074
   57ILE    HD2  918   2.429   3.455   1.902
   57ILE    HD3  919   2.365   3.317   1.997
   57ILE      C  920   2.804   3.632   1.866
   57ILE      O  921   2.909   3.581   1.833
   58LEU      N  922   2.793   3.764   1.890
   58LEU      H  923   2.714   3.792   1.945
   58LEU     CA  924   2.890   3.870   1.875
   58LEU     HA  925   2.986   3.835   1.838
   58LEU     CB  926   2.840   3.968   1.772
   58LEU    HB1  927   2.751   4.015   1.811
   58LEU    HB2  928   2.904   4.054   1.755
   58LEU     CG  929   2.810   3.903   1.637
   58LEU     HG  930   2.757   3.807   1.639
   58LEU    CD1  931   2.718   4.000   1.555
   58LEU   HD11  932   2.754   4.103   1.565
   58LEU   HD12  933   2.726   3.978   1.449
   58LEU   HD13  934   2.613   4.000   1.583
   58LEU    CD2  935   2.942   3.860   1.569
   58LEU   HD21  936   2.926   3.789   1.488
   58LEU   HD22  937   3.000   3.939   1.520
   58LEU   HD23  938   3.010   3.795   1.624
   58LEU      C  939   2.909   3.953   2.005
   58LEU      O  940   3.017   3.997   2.033
   59LYS      N  941   2.803   3.986   2.080
   59LYS      H  942   2.708   3.964   2.054
   59LYS     CA  943   2.823   4.064   2.195
   59LYS     HA  944   2.908   4.035   2.257
   59LYS     CB  945   2.837   4.218   2.161
   59LYS    HB1  946   2.812   4.271   2.252
   59LYS    HB2  947   2.938   4.241   2.126
   59LYS     CG  948   2.746   4.279   2.050
   59LYS    HG1  949   2.763   4.244   1.949
   59LYS    HG2  950   2.643   4.246   2.060
   59LYS     CD  951   2.751   4.436   2.049
   59LYS    HD1  952   2.736   4.471   2.151
   59LYS    HD2  953   2.849   4.471   2.017
   59LYS     CE  954   2.639   4.497   1.972
   59LYS    HE1  955   2.666   4.463   1.872
   59LYS    HE2  956   2.542   4.457   1.999
   59LYS     NZ  957   2.631   4.639   1.998
   59LYS    HZ1  958   2.724   4.678   2.007
   59LYS    HZ2  959   2.580   4.686   1.924
   59LYS    HZ3  960   2.579   4.649   2.084
   59LYS      C  961   2.711   4.038   2.301
   59LYS      O  962   2.618   4.118   2.305
   60PRO      N  963   2.716   3.925   2.378
   60PRO     CA  964   2.609   3.885   2.471
   60PRO     HA  965   2.514   3.888   2.417
   60PRO     CB  966   2.642   3.734   2.501
   60PRO    HB1  967   2.623   3.696   2.601
   60PRO    HB2  968   2.589   3.663   2.439
   60PRO     CG  969   2.782   3.709   2.467
   60PRO    HG1  970   2.838   3.711   2.560
   60PRO    HG2  971   2.790   3.613   2.417
   60PRO     CD  972   2.819   3.822   2.372
   60PRO    HD1  973   2.920   3.860   2.386
   60PRO    HD2  974   2.815   3.785   2.269
   60PRO      C  975   2.604   3.971   2.601
   60PRO      O  976   2.704   4.031   2.639
   61LEU      N  977   2.485   3.979   2.665
   61LEU      H  978   2.408   3.919   2.642
   61LEU     CA  979   2.460   4.054   2.786
   61LEU     HA  980   2.527   4.141   2.786
   61LEU     CB  981   2.306   4.083   2.778
   61LEU    HB1  982   2.279   4.114   2.677
   61LEU    HB2  983   2.249   3.990   2.791
   61LEU     CG  984   2.262   4.177   2.895
   61LEU     HG  985   2.307   4.141   2.987
   61LEU    CD1  986   2.312   4.323   2.872
   61LEU   HD11  987   2.258   4.392   2.937
   61LEU   HD12  988   2.419   4.338   2.890
   61LEU   HD13  989   2.295   4.346   2.767
   61LEU    CD2  990   2.116   4.169   2.917
   61LEU   HD21  991   2.092   4.071   2.959
   61LEU   HD22  992   2.086   4.237   2.997
   61LEU   HD23  993   2.059   4.193   2.827
   61LEU      C  994   2.493   3.959   2.905
   61LEU      O  995   2.433   3.854   2.908
   62ILE      N  996   2.589   3.989   2.991
   62ILE      H  997   2.647   4.072   2.981
   62ILE     CA  998   2.619   3.902   3.108
   62ILE     HA  999   2.529   3.845   3.127
   62ILE     CB 1000   2.748   3.815   3.081
   62ILE     HB 1001   2.830   3.886   3.093
   62ILE    CG1 1002   2.751   3.753   2.941
   62ILE   HG11 1003   2.658   3.699   2.921
   62ILE   HG12 1004   2.730   3.828   2.865
   62ILE    CG2 1005   2.769   3.710   3.197
   62ILE   HG21 1006   2.783   3.746   3.299
   62ILE   HG22 1007   2.684   3.643   3.205
   62ILE   HG23 1008   2.863   3.658   3.182
   62ILE     CD 1009   2.880   3.685   2.895
   62ILE    HD1 1010   2.916   3.594   2.943
   62ILE    HD2 1011   2.867   3.658   2.790
   62ILE    HD3 1012   2.954   3.765   2.889
   62ILE      C 1013   2.638   3.996   3.226
   62ILE      O 1014   2.738   4.063   3.234
   63GLY      N 1015   2.534   4.004   3.308
   63GLY      H 1016   2.450   3.954   3.282
   63GLY     CA 1017   2.524   4.081   3.440
   63GLY    HA1 1018   2.461   4.029   3.513
   63GLY    HA2 1019   2.617   4.101   3.492
   63GLY      C 1020   2.465   4.221   3.428
   63GLY      O 1021   2.490   4.308   3.514
   64GLN      N 1022   2.395   4.242   3.313
   64GLN      H 1023   2.378   4.163   3.254
   64GLN     CA 1024   2.335   4.367   3.271
   64GLN     HA 1025   2.277   4.342   3.183
   64GLN     CB 1026   2.230   4.426   3.365
   64GLN    HB1 1027   2.275   4.474   3.452
   64GLN    HB2 1028   2.180   4.508   3.313
   64GLN     CG 1029   2.109   4.332   3.410
   64GLN    HG1 1030   2.147   4.249   3.469
   64GLN    HG2 1031   2.047   4.376   3.487
   64GLN     CD 1032   2.009   4.295   3.304
   64GLN    OE1 1033   1.941   4.191   3.320
   64GLN    NE2 1034   2.010   4.365   3.195
   64GLN   HE21 1035   2.066   4.449   3.191
   64GLN   HE22 1036   1.944   4.336   3.124
   64GLN      C 1037   2.442   4.459   3.216
   64GLN      O 1038   2.425   4.583   3.219
   65LYS      N 1039   2.543   4.403   3.150
   65LYS      H 1040   2.561   4.304   3.142
   65LYS     CA 1041   2.648   4.474   3.075
   65LYS     HA 1042   2.597   4.553   3.019
   65LYS     CB 1043   2.750   4.530   3.169
   65LYS    HB1 1044   2.699   4.607   3.227
   65LYS    HB2 1045   2.785   4.459   3.244
   65LYS     CG 1046   2.886   4.584   3.108
   65LYS    HG1 1047   2.941   4.502   3.062
   65LYS    HG2 1048   2.870   4.659   3.031
   65LYS     CD 1049   2.974   4.656   3.213
   65LYS    HD1 1050   2.916   4.738   3.255
   65LYS    HD2 1051   2.999   4.595   3.299
   65LYS     CE 1052   3.097   4.716   3.145
   65LYS    HE1 1053   3.161   4.636   3.107
   65LYS    HE2 1054   3.069   4.782   3.063
   65LYS     NZ 1055   3.168   4.802   3.243
   65LYS    HZ1 1056   3.230   4.871   3.204
   65LYS    HZ2 1057   3.103   4.862   3.290
   65LYS    HZ3 1058   3.216   4.747   3.313
   65LYS      C 1059   2.691   4.373   2.967
   65LYS      O 1060   2.675   4.247   2.984
   66PHE      N 1061   2.743   4.429   2.861
   66PHE      H 1062   2.764   4.528   2.864
   66PHE     CA 1063   2.783   4.348   2.750
   66PHE     HA 1064   2.716   4.265   2.729
   66PHE     CB 1065   2.760   4.437   2.630
   66PHE    HB1 1066   2.816   4.528   2.646
   66PHE    HB2 1067   2.801   4.397   2.537
   66PHE     CG 1068   2.617   4.468   2.599
   66PHE    CD1 1069   2.551   4.564   2.678
   66PHE    HD1 1070   2.620   4.617   2.742
   66PHE    CD2 1071   2.542   4.401   2.502
   66PHE    HD2 1072   2.573   4.316   2.442
   66PHE    CE1 1073   2.420   4.608   2.641
   66PHE    HE1 1074   2.383   4.696   2.692
   66PHE    CE2 1075   2.404   4.433   2.477
   66PHE    HE2 1076   2.343   4.375   2.409
   66PHE     CZ 1077   2.348   4.541   2.544
   66PHE     HZ 1078   2.248   4.571   2.515
   66PHE      C 1079   2.928   4.304   2.762
   66PHE      O 1080   3.014   4.371   2.816
   67CYS      N 1081   2.950   4.188   2.698
   67CYS      H 1082   2.870   4.149   2.650
   67CYS     CA 1083   3.077   4.128   2.665
   67CYS     HA 1084   3.168   4.186   2.681
   67CYS     CB 1085   3.096   3.989   2.734
   67CYS    HB1 1086   3.018   3.922   2.698
   67CYS    HB2 1087   3.191   3.945   2.703
   67CYS     SG 1088   3.073   3.997   2.913
   67CYS     HG 1089   2.959   4.064   2.904
   67CYS      C 1090   3.076   4.126   2.507
   67CYS      O 1091   2.975   4.145   2.447
   68ILE      N 1092   3.189   4.089   2.444
   68ILE      H 1093   3.273   4.081   2.499
   68ILE     CA 1094   3.236   4.094   2.305
   68ILE     HA 1095   3.140   4.106   2.256
   68ILE     CB 1096   3.337   4.212   2.289
   68ILE     HB 1097   3.401   4.198   2.376
   68ILE    CG1 1098   3.290   4.360   2.320
   68ILE   HG11 1099   3.255   4.372   2.422
   68ILE   HG12 1100   3.375   4.427   2.326
   68ILE    CG2 1101   3.436   4.197   2.170
   68ILE   HG21 1102   3.373   4.213   2.083
   68ILE   HG22 1103   3.505   4.280   2.186
   68ILE   HG23 1104   3.486   4.101   2.177
   68ILE     CD 1105   3.186   4.419   2.222
   68ILE    HD1 1106   3.092   4.366   2.235
   68ILE    HD2 1107   3.167   4.524   2.243
   68ILE    HD3 1108   3.221   4.422   2.119
   68ILE      C 1109   3.303   3.946   2.288
   68ILE      O 1110   3.403   3.917   2.351
   69VAL      N 1111   3.250   3.866   2.200
   69VAL      H 1112   3.170   3.904   2.150
   69VAL     CA 1113   3.313   3.742   2.146
   69VAL     HA 1114   3.341   3.688   2.237
   69VAL     CB 1115   3.196   3.663   2.070
   69VAL     HB 1116   3.151   3.719   1.988
   69VAL    CG1 1117   3.246   3.534   2.003
   69VAL   HG11 1118   3.326   3.563   1.935
   69VAL   HG12 1119   3.278   3.464   2.081
   69VAL   HG13 1120   3.166   3.483   1.950
   69VAL    CG2 1121   3.082   3.621   2.164
   69VAL   HG21 1122   3.030   3.707   2.205
   69VAL   HG22 1123   3.005   3.561   2.115
   69VAL   HG23 1124   3.118   3.562   2.248
   69VAL      C 1125   3.437   3.769   2.065
   69VAL      O 1126   3.459   3.874   2.006
   70TYR      N 1127   3.522   3.665   2.057
   70TYR      H 1128   3.508   3.580   2.110
   70TYR     CA 1129   3.634   3.662   1.962
   70TYR     HA 1130   3.601   3.731   1.883
   70TYR     CB 1131   3.767   3.727   2.012
   70TYR    HB1 1132   3.838   3.723   1.931
   70TYR    HB2 1133   3.757   3.833   2.036
   70TYR     CG 1134   3.854   3.679   2.133
   70TYR    CD1 1135   3.791   3.651   2.256
   70TYR    HD1 1136   3.684   3.663   2.259
   70TYR    CD2 1137   3.992   3.685   2.120
   70TYR    HD2 1138   4.055   3.694   2.032
   70TYR    CE1 1139   3.864   3.629   2.377
   70TYR    HE1 1140   3.814   3.621   2.471
   70TYR    CE2 1141   4.066   3.649   2.241
   70TYR    HE2 1142   4.171   3.623   2.233
   70TYR     CZ 1143   4.000   3.629   2.368
   70TYR     OH 1144   4.068   3.594   2.478
   70TYR     HH 1145   4.009   3.574   2.548
   70TYR      C 1146   3.652   3.536   1.885
   70TYR      O 1147   3.687   3.532   1.771
   71THR      N 1148   3.610   3.428   1.945
   71THR      H 1149   3.584   3.440   2.042
   71THR     CA 1150   3.589   3.298   1.890
   71THR     HA 1151   3.545   3.314   1.791
   71THR     CB 1152   3.723   3.225   1.868
   71THR     HB 1153   3.775   3.286   1.794
   71THR    OG1 1154   3.706   3.105   1.797
   71THR    HG1 1155   3.669   3.127   1.713
   71THR    CG2 1156   3.811   3.182   1.990
   71THR   HG21 1157   3.892   3.128   1.944
   71THR   HG22 1158   3.856   3.259   2.052
   71THR   HG23 1159   3.756   3.112   2.052
   71THR      C 1160   3.466   3.230   1.964
   71THR      O 1161   3.460   3.228   2.089
   72ASN      N 1162   3.380   3.165   1.890
   72ASN      H 1163   3.403   3.151   1.792
   72ASN     CA 1164   3.266   3.096   1.945
   72ASN     HA 1165   3.268   3.104   2.054
   72ASN     CB 1166   3.129   3.158   1.890
   72ASN    HB1 1167   3.119   3.261   1.924
   72ASN    HB2 1168   3.134   3.153   1.781
   72ASN     CG 1169   3.004   3.099   1.946
   72ASN    OD1 1170   3.004   3.030   2.048
   72ASN    ND2 1171   2.890   3.130   1.887
   72ASN   HD21 1172   2.890   3.181   1.799
   72ASN   HD22 1173   2.805   3.098   1.931
   72ASN      C 1174   3.279   2.948   1.899
   72ASN      O 1175   3.293   2.921   1.778
   73SER      N 1176   3.274   2.851   1.991
   73SER      H 1177   3.290   2.878   2.087
   73SER     CA 1178   3.268   2.707   1.967
   73SER     HA 1179   3.197   2.692   1.886
   73SER     CB 1180   3.408   2.655   1.927
   73SER    HB1 1181   3.401   2.550   1.897
   73SER    HB2 1182   3.432   2.708   1.835
   73SER     OG 1183   3.510   2.666   2.018
   73SER     HG 1184   3.493   2.600   2.084
   73SER      C 1185   3.199   2.647   2.091
   73SER      O 1186   3.247   2.548   2.150
   74LEU      N 1187   3.088   2.707   2.131
   74LEU      H 1188   3.061   2.791   2.082
   74LEU     CA 1189   3.014   2.668   2.254
   74LEU     HA 1190   3.092   2.637   2.323
   74LEU     CB 1191   2.936   2.788   2.328
   74LEU    HB1 1192   2.996   2.877   2.311
   74LEU    HB2 1193   2.847   2.808   2.267
   74LEU     CG 1194   2.907   2.764   2.478
   74LEU     HG 1195   2.862   2.664   2.477
   74LEU    CD1 1196   3.027   2.753   2.570
   74LEU   HD11 1197   3.098   2.674   2.546
   74LEU   HD12 1198   3.074   2.851   2.561
   74LEU   HD13 1199   3.001   2.737   2.675
   74LEU    CD2 1200   2.815   2.865   2.538
   74LEU   HD21 1201   2.719   2.865   2.486
   74LEU   HD22 1202   2.790   2.839   2.641
   74LEU   HD23 1203   2.851   2.967   2.546
   74LEU      C 1204   2.912   2.560   2.218
   74LEU      O 1205   2.905   2.472   2.297
   75MET      N 1206   2.855   2.554   2.102
   75MET      H 1207   2.879   2.618   2.028
   75MET     CA 1208   2.776   2.437   2.061
   75MET     HA 1209   2.708   2.397   2.135
   75MET     CB 1210   2.691   2.467   1.938
   75MET    HB1 1211   2.750   2.536   1.877
   75MET    HB2 1212   2.683   2.373   1.883
   75MET     CG 1213   2.559   2.535   1.965
   75MET    HG1 1214   2.499   2.477   2.036
   75MET    HG2 1215   2.584   2.629   2.014
   75MET     SD 1216   2.450   2.560   1.819
   75MET     CE 1217   2.486   2.739   1.791
   75MET    HE1 1218   2.595   2.744   1.790
   75MET    HE2 1219   2.435   2.780   1.704
   75MET    HE3 1220   2.436   2.784   1.877
   75MET      C 1221   2.867   2.321   2.025
   75MET      O 1222   2.824   2.206   2.024
   76ASP      N 1223   3.003   2.351   2.014
   76ASP      H 1224   3.039   2.442   2.037
   76ASP     CA 1225   3.105   2.247   1.982
   76ASP     HA 1226   3.072   2.203   1.888
   76ASP     CB 1227   3.247   2.295   1.956
   76ASP    HB1 1228   3.249   2.386   1.895
   76ASP    HB2 1229   3.293   2.323   2.050
   76ASP     CG 1230   3.328   2.193   1.878
   76ASP    OD1 1231   3.450   2.179   1.906
   76ASP    OD2 1232   3.279   2.126   1.784
   76ASP      C 1233   3.107   2.149   2.101
   76ASP      O 1234   3.106   2.188   2.218
   77GLU      N 1235   3.106   2.019   2.070
   77GLU      H 1236   3.117   1.986   1.975
   77GLU     CA 1237   3.104   1.907   2.166
   77GLU     HA 1238   3.083   1.947   2.265
   77GLU     CB 1239   2.999   1.805   2.117
   77GLU    HB1 1240   2.910   1.868   2.115
   77GLU    HB2 1241   3.011   1.784   2.011
   77GLU     CG 1242   2.973   1.681   2.202
   77GLU    HG1 1243   2.902   1.619   2.148
   77GLU    HG2 1244   3.065   1.623   2.197
   77GLU     CD 1245   2.924   1.720   2.342
   77GLU    OE1 1246   2.880   1.839   2.373
   77GLU    OE2 1247   2.936   1.631   2.428
   77GLU      C 1248   3.243   1.855   2.178
   77GLU      O 1249   3.264   1.769   2.266
   78ASN      N 1250   3.344   1.896   2.103
   78ASN      H 1251   3.329   1.967   2.032
   78ASN     CA 1252   3.485   1.860   2.118
   78ASN     HA 1253   3.488   1.756   2.153
   78ASN     CB 1254   3.564   1.860   1.979
   78ASN    HB1 1255   3.528   1.943   1.919
   78ASN    HB2 1256   3.671   1.853   1.996
   78ASN     CG 1257   3.534   1.733   1.889
   78ASN    OD1 1258   3.569   1.623   1.919
   78ASN    ND2 1259   3.479   1.752   1.768
   78ASN   HD21 1260   3.463   1.843   1.728
   78ASN   HD22 1261   3.464   1.670   1.711
   78ASN      C 1262   3.538   1.970   2.212
   78ASN      O 1263   3.575   1.933   2.327
   79THR      N 1264   3.543   2.096   2.161
   79THR      H 1265   3.532   2.102   2.061
   79THR     CA 1266   3.595   2.212   2.236
   79THR     HA 1267   3.686   2.176   2.284
   79THR     CB 1268   3.643   2.324   2.143
   79THR     HB 1269   3.666   2.411   2.205
   79THR    OG1 1270   3.543   2.385   2.060
   79THR    HG1 1271   3.503   2.319   2.006
   79THR    CG2 1272   3.767   2.304   2.045
   79THR   HG21 1273   3.753   2.214   1.984
   79THR   HG22 1274   3.774   2.390   1.978
   79THR   HG23 1275   3.860   2.301   2.099
   79THR      C 1276   3.504   2.258   2.357
   79THR      O 1277   3.560   2.280   2.467
   80TYR      N 1278   3.378   2.291   2.338
   80TYR      H 1279   3.342   2.301   2.244
   80TYR     CA 1280   3.283   2.325   2.446
   80TYR     HA 1281   3.195   2.358   2.390
   80TYR     CB 1282   3.229   2.203   2.527
   80TYR    HB1 1283   3.145   2.245   2.583
   80TYR    HB2 1284   3.173   2.139   2.459
   80TYR     CG 1285   3.328   2.120   2.616
   80TYR    CD1 1286   3.380   2.159   2.742
   80TYR    HD1 1287   3.355   2.253   2.790
   80TYR    CD2 1288   3.353   1.988   2.563
   80TYR    HD2 1289   3.311   1.962   2.467
   80TYR    CE1 1290   3.473   2.077   2.805
   80TYR    HE1 1291   3.518   2.112   2.896
   80TYR    CE2 1292   3.436   1.897   2.636
   80TYR    HE2 1293   3.460   1.802   2.589
   80TYR     CZ 1294   3.487   1.944   2.760
   80TYR     OH 1295   3.570   1.863   2.823
   80TYR     HH 1296   3.542   1.775   2.803
   80TYR      C 1297   3.312   2.449   2.521
   80TYR      O 1298   3.272   2.458   2.636
   81ALA      N 1299   3.379   2.549   2.462
   81ALA      H 1300   3.398   2.540   2.363
   81ALA     CA 1301   3.408   2.675   2.534
   81ALA     HA 1302   3.318   2.703   2.589
   81ALA     CB 1303   3.526   2.662   2.634
   81ALA    HB1 1304   3.599   2.589   2.600
   81ALA    HB2 1305   3.576   2.758   2.652
   81ALA    HB3 1306   3.494   2.611   2.724
   81ALA      C 1307   3.425   2.789   2.433
   81ALA      O 1308   3.488   2.769   2.329
   82MET      N 1309   3.361   2.903   2.459
   82MET      H 1310   3.312   2.897   2.547
   82MET     CA 1311   3.370   3.028   2.387
   82MET     HA 1312   3.397   3.011   2.283
   82MET     CB 1313   3.221   3.084   2.387
   82MET    HB1 1314   3.148   3.009   2.358
   82MET    HB2 1315   3.198   3.099   2.493
   82MET     CG 1316   3.184   3.219   2.322
   82MET    HG1 1317   3.273   3.282   2.321
   82MET    HG2 1318   3.174   3.205   2.214
   82MET     SD 1319   3.036   3.302   2.376
   82MET     CE 1320   2.896   3.215   2.321
   82MET    HE1 1321   2.804   3.233   2.376
   82MET    HE2 1322   2.873   3.233   2.216
   82MET    HE3 1323   2.931   3.112   2.332
   82MET      C 1324   3.456   3.134   2.451
   82MET      O 1325   3.450   3.133   2.576
   83GLU      N 1326   3.540   3.205   2.379
   83GLU      H 1327   3.532   3.197   2.279
   83GLU     CA 1328   3.623   3.306   2.442
   83GLU     HA 1329   3.647   3.287   2.547
   83GLU     CB 1330   3.758   3.293   2.375
   83GLU    HB1 1331   3.757   3.319   2.269
   83GLU    HB2 1332   3.830   3.357   2.425
   83GLU     CG 1333   3.831   3.153   2.383
   83GLU    HG1 1334   3.831   3.121   2.487
   83GLU    HG2 1335   3.783   3.085   2.314
   83GLU     CD 1336   3.969   3.162   2.331
   83GLU    OE1 1337   3.993   3.135   2.210
   83GLU    OE2 1338   4.071   3.192   2.408
   83GLU      C 1339   3.568   3.442   2.413
   83GLU      O 1340   3.525   3.460   2.299
   84LEU      N 1341   3.570   3.527   2.520
   84LEU      H 1342   3.595   3.492   2.612
   84LEU     CA 1343   3.517   3.662   2.513
   84LEU     HA 1344   3.517   3.705   2.413
   84LEU     CB 1345   3.379   3.674   2.581
   84LEU    HB1 1346   3.378   3.659   2.689
   84LEU    HB2 1347   3.334   3.770   2.555
   84LEU     CG 1348   3.276   3.558   2.543
   84LEU     HG 1349   3.291   3.521   2.441
   84LEU    CD1 1350   3.279   3.431   2.633
   84LEU   HD11 1351   3.259   3.470   2.733
   84LEU   HD12 1352   3.218   3.346   2.603
   84LEU   HD13 1353   3.377   3.385   2.633
   84LEU    CD2 1354   3.133   3.616   2.552
   84LEU   HD21 1355   3.054   3.546   2.523
   84LEU   HD22 1356   3.104   3.660   2.647
   84LEU   HD23 1357   3.129   3.694   2.475
   84LEU      C 1358   3.612   3.755   2.589
   84LEU      O 1359   3.703   3.716   2.659
   85LEU      N 1360   3.585   3.885   2.580
   85LEU      H 1361   3.500   3.907   2.529
   85LEU     CA 1362   3.649   3.998   2.626
   85LEU     HA 1363   3.704   3.970   2.716
   85LEU     CB 1364   3.727   4.079   2.521
   85LEU    HB1 1365   3.654   4.125   2.454
   85LEU    HB2 1366   3.784   4.163   2.560
   85LEU     CG 1367   3.829   3.997   2.435
   85LEU     HG 1368   3.760   3.925   2.392
   85LEU    CD1 1369   3.872   4.071   2.315
   85LEU   HD11 1370   3.846   4.177   2.323
   85LEU   HD12 1371   3.977   4.071   2.288
   85LEU   HD13 1372   3.821   4.043   2.223
   85LEU    CD2 1373   3.941   3.943   2.518
   85LEU   HD21 1374   3.981   4.019   2.585
   85LEU   HD22 1375   3.911   3.857   2.578
   85LEU   HD23 1376   4.018   3.889   2.464
   85LEU      C 1377   3.533   4.090   2.682
   85LEU      O 1378   3.412   4.081   2.648
   86THR      N 1379   3.574   4.178   2.774
   86THR      H 1380   3.664   4.191   2.818
   86THR     CA 1381   3.491   4.293   2.818
   86THR     HA 1382   3.412   4.242   2.873
   86THR     CB 1383   3.586   4.370   2.913
   86THR     HB 1384   3.569   4.478   2.911
   86THR    OG1 1385   3.724   4.349   2.888
   86THR    HG1 1386   3.766   4.408   2.827
   86THR    CG2 1387   3.577   4.330   3.057
   86THR   HG21 1388   3.646   4.376   3.128
   86THR   HG22 1389   3.473   4.343   3.085
   86THR   HG23 1390   3.604   4.225   3.053
   86THR      C 1391   3.432   4.384   2.708
   86THR      O 1392   3.495   4.400   2.604
   87GLY      N 1393   3.310   4.438   2.736
   87GLY      H 1394   3.267   4.406   2.821
   87GLY     CA 1395   3.257   4.546   2.652
   87GLY    HA1 1396   3.299   4.564   2.553
   87GLY    HA2 1397   3.151   4.525   2.635
   87GLY      C 1398   3.267   4.678   2.718
   87GLY      O 1399   3.166   4.751   2.724
   88TYR      N 1400   3.382   4.711   2.769
   88TYR      H 1401   3.453   4.641   2.778
   88TYR     CA 1402   3.425   4.855   2.800
   88TYR     HA 1403   3.383   4.924   2.727
   88TYR     CB 1404   3.367   4.900   2.934
   88TYR    HB1 1405   3.370   5.008   2.939
   88TYR    HB2 1406   3.260   4.879   2.943
   88TYR     CG 1407   3.440   4.847   3.061
   88TYR    CD1 1408   3.513   4.934   3.143
   88TYR    HD1 1409   3.527   5.035   3.108
   88TYR    CD2 1410   3.430   4.712   3.099
   88TYR    HD2 1411   3.380   4.646   3.030
   88TYR    CE1 1412   3.584   4.888   3.256
   88TYR    HE1 1413   3.660   4.948   3.305
   88TYR    CE2 1414   3.501   4.665   3.210
   88TYR    HE2 1415   3.515   4.559   3.228
   88TYR     CZ 1416   3.583   4.750   3.292
   88TYR     OH 1417   3.666   4.696   3.387
   88TYR     HH 1418   3.734   4.752   3.420
   88TYR      C 1419   3.582   4.852   2.771
   88TYR      O 1420   3.628   4.750   2.725
   89ALA      N 1421   3.650   4.957   2.806
   89ALA      H 1422   3.599   5.035   2.846
   89ALA     CA 1423   3.794   4.990   2.794
   89ALA     HA 1424   3.794   5.037   2.696
   89ALA     CB 1425   3.853   5.105   2.887
   89ALA    HB1 1426   3.953   5.133   2.856
   89ALA    HB2 1427   3.780   5.185   2.900
   89ALA    HB3 1428   3.874   5.065   2.986
   89ALA      C 1429   3.885   4.863   2.780
   89ALA      O 1430   3.959   4.848   2.680
   90PRO      N 1431   3.894   4.775   2.874
   90PRO     CA 1432   3.994   4.666   2.877
   90PRO     HA 1433   4.090   4.709   2.847
   90PRO     CB 1434   3.998   4.617   3.021
   90PRO    HB1 1435   4.017   4.510   3.036
   90PRO    HB2 1436   4.076   4.670   3.076
   90PRO     CG 1437   3.865   4.656   3.087
   90PRO    HG1 1438   3.791   4.579   3.070
   90PRO    HG2 1439   3.862   4.683   3.192
   90PRO     CD 1440   3.820   4.774   3.004
   90PRO    HD1 1441   3.713   4.759   2.988
   90PRO    HD2 1442   3.848   4.871   3.044
   90PRO      C 1443   3.954   4.559   2.784
   90PRO      O 1444   3.843   4.557   2.730
   91VAL      N 1445   4.041   4.453   2.773
   91VAL      H 1446   4.131   4.454   2.818
   91VAL     CA 1447   4.029   4.331   2.692
   91VAL     HA 1448   3.922   4.328   2.670
   91VAL     CB 1449   4.102   4.337   2.556
   91VAL     HB 1450   4.088   4.243   2.502
   91VAL    CG1 1451   4.042   4.428   2.448
   91VAL   HG11 1452   4.092   4.403   2.355
   91VAL   HG12 1453   3.936   4.410   2.425
   91VAL   HG13 1454   4.053   4.536   2.457
   91VAL    CG2 1455   4.249   4.356   2.566
   91VAL   HG21 1456   4.271   4.442   2.629
   91VAL   HG22 1457   4.296   4.265   2.603
   91VAL   HG23 1458   4.298   4.387   2.473
   91VAL      C 1459   4.065   4.220   2.791
   91VAL      O 1460   4.165   4.149   2.776
   92SER      N 1461   3.979   4.204   2.897
   92SER      H 1462   3.894   4.257   2.897
   92SER     CA 1463   4.004   4.111   3.002
   92SER     HA 1464   4.111   4.096   3.015
   92SER     CB 1465   3.938   4.174   3.128
   92SER    HB1 1466   3.995   4.264   3.153
   92SER    HB2 1467   3.835   4.204   3.108
   92SER     OG 1468   3.932   4.090   3.244
   92SER     HG 1469   3.890   4.008   3.223
   92SER      C 1470   3.930   3.979   2.965
   92SER      O 1471   3.810   3.978   2.947
   93PRO      N 1472   4.004   3.867   2.979
   93PRO     CA 1473   3.958   3.733   2.935
   93PRO     HA 1474   3.933   3.740   2.829
   93PRO     CB 1475   4.074   3.636   2.961
   93PRO    HB1 1476   4.048   3.538   3.001
   93PRO    HB2 1477   4.122   3.622   2.864
   93PRO     CG 1478   4.161   3.707   3.071
   93PRO    HG1 1479   4.125   3.679   3.169
   93PRO    HG2 1480   4.264   3.670   3.066
   93PRO     CD 1481   4.127   3.853   3.059
   93PRO    HD1 1482   4.099   3.894   3.156
   93PRO    HD2 1483   4.209   3.911   3.018
   93PRO      C 1484   3.830   3.692   3.012
   93PRO      O 1485   3.828   3.686   3.133
   94ILE      N 1486   3.738   3.642   2.935
   94ILE      H 1487   3.753   3.644   2.835
   94ILE     CA 1488   3.609   3.576   2.982
   94ILE     HA 1489   3.625   3.545   3.086
   94ILE     CB 1490   3.486   3.670   2.974
   94ILE     HB 1491   3.433   3.642   2.883
   94ILE    CG1 1492   3.520   3.824   2.988
   94ILE   HG11 1493   3.561   3.824   3.089
   94ILE   HG12 1494   3.591   3.862   2.915
   94ILE    CG2 1495   3.391   3.609   3.078
   94ILE   HG21 1496   3.358   3.507   3.055
   94ILE   HG22 1497   3.426   3.604   3.181
   94ILE   HG23 1498   3.294   3.659   3.071
   94ILE     CD 1499   3.396   3.908   2.976
   94ILE    HD1 1500   3.308   3.869   3.026
   94ILE    HD2 1501   3.415   4.012   3.002
   94ILE    HD3 1502   3.361   3.901   2.873
   94ILE      C 1503   3.598   3.444   2.902
   94ILE      O 1504   3.627   3.446   2.781
   95VAL      N 1505   3.559   3.335   2.969
   95VAL      H 1506   3.527   3.338   3.064
   95VAL     CA 1507   3.531   3.204   2.904
   95VAL     HA 1508   3.523   3.217   2.796
   95VAL     CB 1509   3.651   3.104   2.929
   95VAL     HB 1510   3.672   3.081   3.034
   95VAL    CG1 1511   3.613   2.973   2.858
   95VAL   HG11 1512   3.581   2.985   2.754
   95VAL   HG12 1513   3.696   2.903   2.849
   95VAL   HG13 1514   3.545   2.904   2.908
   95VAL    CG2 1515   3.779   3.161   2.868
   95VAL   HG21 1516   3.766   3.214   2.774
   95VAL   HG22 1517   3.819   3.241   2.930
   95VAL   HG23 1518   3.857   3.085   2.862
   95VAL      C 1519   3.392   3.161   2.960
   95VAL      O 1520   3.370   3.167   3.077
   96ILE      N 1521   3.302   3.128   2.868
   96ILE      H 1522   3.344   3.108   2.778
   96ILE     CA 1523   3.182   3.050   2.893
   96ILE     HA 1524   3.170   3.054   3.001
   96ILE     CB 1525   3.064   3.110   2.818
   96ILE     HB 1526   3.082   3.111   2.711
   96ILE    CG1 1527   3.055   3.264   2.853
   96ILE   HG11 1528   3.024   3.268   2.957
   96ILE   HG12 1529   3.150   3.318   2.848
   96ILE    CG2 1530   2.933   3.033   2.830
   96ILE   HG21 1531   2.853   3.076   2.770
   96ILE   HG22 1532   2.933   2.926   2.810
   96ILE   HG23 1533   2.914   3.016   2.937
   96ILE     CD 1534   2.952   3.337   2.766
   96ILE    HD1 1535   2.970   3.444   2.763
   96ILE    HD2 1536   2.961   3.309   2.661
   96ILE    HD3 1537   2.850   3.319   2.800
   96ILE      C 1538   3.214   2.903   2.853
   96ILE      O 1539   3.275   2.885   2.750
   97ALA      N 1540   3.175   2.793   2.921
   97ALA      H 1541   3.125   2.811   3.007
   97ALA     CA 1542   3.187   2.651   2.885
   97ALA     HA 1543   3.217   2.638   2.781
   97ALA     CB 1544   3.295   2.591   2.976
   97ALA    HB1 1545   3.296   2.482   2.962
   97ALA    HB2 1546   3.395   2.624   2.947
   97ALA    HB3 1547   3.287   2.611   3.083
   97ALA      C 1548   3.050   2.575   2.898
   97ALA      O 1549   2.955   2.628   2.955
   98ARG      N 1550   3.044   2.459   2.832
   98ARG      H 1551   3.123   2.428   2.777
   98ARG     CA 1552   2.912   2.379   2.818
   98ARG     HA 1553   2.850   2.414   2.900
   98ARG     CB 1554   2.854   2.402   2.670
   98ARG    HB1 1555   2.841   2.509   2.655
   98ARG    HB2 1556   2.927   2.382   2.592
   98ARG     CG 1557   2.721   2.327   2.631
   98ARG    HG1 1558   2.728   2.221   2.654
   98ARG    HG2 1559   2.634   2.369   2.682
   98ARG     CD 1560   2.674   2.348   2.483
   98ARG    HD1 1561   2.568   2.332   2.464
   98ARG    HD2 1562   2.677   2.454   2.461
   98ARG     NE 1563   2.750   2.271   2.386
   98ARG     HE 1564   2.815   2.333   2.340
   98ARG     CZ 1565   2.746   2.137   2.375
   98ARG    NH1 1566   2.657   2.053   2.440
   98ARG   HH11 1567   2.565   2.088   2.467
   98ARG   HH12 1568   2.648   1.953   2.430
   98ARG    NH2 1569   2.834   2.077   2.293
   98ARG   HH21 1570   2.893   2.127   2.228
   98ARG   HH22 1571   2.843   1.976   2.296
   98ARG      C 1572   2.922   2.227   2.855
   98ARG      O 1573   2.979   2.150   2.776
   99THR      N 1574   2.852   2.191   2.965
   99THR      H 1575   2.806   2.259   3.024
   99THR     CA 1576   2.812   2.060   3.007
   99THR     HA 1577   2.889   1.992   2.971
   99THR     CB 1578   2.805   2.057   3.161
   99THR     HB 1579   2.834   1.954   3.184
   99THR    OG1 1580   2.679   2.084   3.221
   99THR    HG1 1581   2.663   2.002   3.265
   99THR    CG2 1582   2.898   2.148   3.240
   99THR   HG21 1583   2.901   2.147   3.349
   99THR   HG22 1584   3.001   2.136   3.208
   99THR   HG23 1585   2.876   2.248   3.201
   99THR      C 1586   2.677   2.025   2.935
   99THR      O 1587   2.626   2.102   2.856
  100HIS      N 1588   2.622   1.906   2.955
  100HIS      H 1589   2.672   1.849   3.022
  100HIS     CA 1590   2.491   1.862   2.906
  100HIS     HA 1591   2.474   1.909   2.809
  100HIS     CB 1592   2.494   1.705   2.888
  100HIS    HB1 1593   2.518   1.667   2.987
  100HIS    HB2 1594   2.394   1.667   2.865
  100HIS     CG 1595   2.594   1.654   2.787
  100HIS    ND1 1596   2.615   1.518   2.763
  100HIS    CD2 1597   2.670   1.730   2.695
  100HIS    HD2 1598   2.688   1.833   2.670
  100HIS    CE1 1599   2.692   1.517   2.654
  100HIS    HE1 1600   2.723   1.419   2.618
  100HIS    NE2 1601   2.739   1.637   2.616
  100HIS    HE2 1602   2.801   1.659   2.540
  100HIS      C 1603   2.367   1.906   2.990
  100HIS      O 1604   2.259   1.874   2.962
  101THR      N 1605   2.391   1.992   3.086
  101THR      H 1606   2.486   2.000   3.119
  101THR     CA 1607   2.287   2.052   3.179
  101THR     HA 1608   2.199   2.046   3.116
  101THR     CB 1609   2.273   1.971   3.310
  101THR     HB 1610   2.206   2.035   3.367
  101THR    OG1 1611   2.395   1.957   3.388
  101THR    HG1 1612   2.454   1.909   3.331
  101THR    CG2 1613   2.208   1.839   3.290
  101THR   HG21 1614   2.267   1.779   3.220
  101THR   HG22 1615   2.171   1.787   3.378
  101THR   HG23 1616   2.116   1.860   3.236
  101THR      C 1617   2.314   2.202   3.203
  101THR      O 1618   2.206   2.274   3.210
  102ALA      N 1619   2.436   2.244   3.226
  102ALA      H 1620   2.519   2.187   3.214
  102ALA     CA 1621   2.466   2.383   3.262
  102ALA     HA 1622   2.381   2.447   3.238
  102ALA     CB 1623   2.477   2.398   3.415
  102ALA    HB1 1624   2.401   2.341   3.468
  102ALA    HB2 1625   2.577   2.368   3.446
  102ALA    HB3 1626   2.468   2.504   3.440
  102ALA      C 1627   2.580   2.449   3.181
  102ALA      O 1628   2.666   2.387   3.123
  103LEU      N 1629   2.570   2.578   3.173
  103LEU      H 1630   2.494   2.616   3.227
  103LEU     CA 1631   2.673   2.660   3.125
  103LEU     HA 1632   2.735   2.603   3.056
  103LEU     CB 1633   2.617   2.784   3.054
  103LEU    HB1 1634   2.545   2.840   3.115
  103LEU    HB2 1635   2.707   2.839   3.029
  103LEU     CG 1636   2.543   2.761   2.921
  103LEU     HG 1637   2.442   2.736   2.953
  103LEU    CD1 1638   2.531   2.884   2.833
  103LEU   HD11 1639   2.624   2.912   2.784
  103LEU   HD12 1640   2.451   2.876   2.759
  103LEU   HD13 1641   2.504   2.967   2.898
  103LEU    CD2 1642   2.588   2.639   2.840
  103LEU   HD21 1643   2.589   2.540   2.884
  103LEU   HD22 1644   2.520   2.634   2.755
  103LEU   HD23 1645   2.685   2.652   2.793
  103LEU      C 1646   2.746   2.723   3.247
  103LEU      O 1647   2.685   2.795   3.325
  104ILE      N 1648   2.880   2.698   3.246
  104ILE      H 1649   2.917   2.678   3.154
  104ILE     CA 1650   2.970   2.751   3.349
  104ILE     HA 1651   2.907   2.778   3.434
  104ILE     CB 1652   3.083   2.640   3.382
  104ILE     HB 1653   3.118   2.613   3.282
  104ILE    CG1 1654   3.027   2.510   3.445
  104ILE   HG11 1655   3.043   2.505   3.553
  104ILE   HG12 1656   2.919   2.505   3.440
  104ILE    CG2 1657   3.199   2.688   3.470
  104ILE   HG21 1658   3.251   2.771   3.422
  104ILE   HG22 1659   3.163   2.725   3.566
  104ILE   HG23 1660   3.277   2.612   3.472
  104ILE     CD 1661   3.090   2.384   3.400
  104ILE    HD1 1662   3.071   2.300   3.465
  104ILE    HD2 1663   3.055   2.376   3.297
  104ILE    HD3 1664   3.198   2.394   3.385
  104ILE      C 1665   3.041   2.877   3.287
  104ILE      O 1666   3.093   2.868   3.179
  105PHE      N 1667   3.047   2.985   3.366
  105PHE      H 1668   3.014   2.987   3.461
  105PHE     CA 1669   3.110   3.116   3.330
  105PHE     HA 1670   3.139   3.114   3.225
  105PHE     CB 1671   3.013   3.230   3.344
  105PHE    HB1 1672   2.988   3.234   3.450
  105PHE    HB2 1673   3.077   3.314   3.322
  105PHE     CG 1674   2.891   3.234   3.256
  105PHE    CD1 1675   2.804   3.127   3.238
  105PHE    HD1 1676   2.811   3.037   3.296
  105PHE    CD2 1677   2.880   3.345   3.173
  105PHE    HD2 1678   2.954   3.424   3.182
  105PHE    CE1 1679   2.705   3.135   3.143
  105PHE    HE1 1680   2.634   3.054   3.133
  105PHE    CE2 1681   2.781   3.350   3.075
  105PHE    HE2 1682   2.772   3.442   3.018
  105PHE     CZ 1683   2.700   3.242   3.054
  105PHE     HZ 1684   2.627   3.249   2.974
  105PHE      C 1685   3.225   3.125   3.428
  105PHE      O 1686   3.209   3.112   3.545
  106LEU      N 1687   3.335   3.174   3.374
  106LEU      H 1688   3.347   3.190   3.274
  106LEU     CA 1689   3.454   3.211   3.455
  106LEU     HA 1690   3.431   3.253   3.553
  106LEU     CB 1691   3.549   3.094   3.471
  106LEU    HB1 1692   3.499   3.023   3.538
  106LEU    HB2 1693   3.540   3.036   3.379
  106LEU     CG 1694   3.692   3.122   3.506
  106LEU     HG 1695   3.734   3.199   3.440
  106LEU    CD1 1696   3.702   3.164   3.651
  106LEU   HD11 1697   3.653   3.260   3.665
  106LEU   HD12 1698   3.647   3.090   3.710
  106LEU   HD13 1699   3.805   3.163   3.688
  106LEU    CD2 1700   3.784   2.994   3.484
  106LEU   HD21 1701   3.741   2.903   3.527
  106LEU   HD22 1702   3.811   2.986   3.379
  106LEU   HD23 1703   3.879   2.991   3.536
  106LEU      C 1704   3.515   3.338   3.393
  106LEU      O 1705   3.542   3.338   3.273
  107MET      N 1706   3.532   3.445   3.467
  107MET      H 1707   3.508   3.449   3.564
  107MET     CA 1708   3.598   3.566   3.425
  107MET     HA 1709   3.612   3.583   3.319
  107MET     CB 1710   3.518   3.692   3.458
  107MET    HB1 1711   3.411   3.680   3.442
  107MET    HB2 1712   3.525   3.698   3.567
  107MET     CG 1713   3.580   3.824   3.397
  107MET    HG1 1714   3.688   3.826   3.387
  107MET    HG2 1715   3.546   3.814   3.294
  107MET     SD 1716   3.503   3.978   3.449
  107MET     CE 1717   3.586   4.069   3.325
  107MET    HE1 1718   3.694   4.052   3.317
  107MET    HE2 1719   3.546   4.051   3.225
  107MET    HE3 1720   3.571   4.176   3.340
  107MET      C 1721   3.736   3.581   3.486
  107MET      O 1722   3.753   3.558   3.609
  108GLY      N 1723   3.835   3.602   3.401
  108GLY      H 1724   3.809   3.640   3.312
  108GLY     CA 1725   3.977   3.626   3.441
  108GLY    HA1 1726   3.993   3.587   3.542
  108GLY    HA2 1727   4.047   3.571   3.379
  108GLY      C 1728   4.015   3.767   3.423
  108GLY      O 1729   3.946   3.841   3.353
  109LYS      N 1730   4.118   3.814   3.496
  109LYS      H 1731   4.167   3.745   3.552
  109LYS     CA 1732   4.167   3.949   3.498
  109LYS     HA 1733   4.086   4.021   3.492
  109LYS     CB 1734   4.256   3.966   3.624
  109LYS    HB1 1735   4.327   3.884   3.631
  109LYS    HB2 1736   4.325   4.050   3.611
  109LYS     CG 1737   4.168   3.966   3.752
  109LYS    HG1 1738   4.093   4.044   3.758
  109LYS    HG2 1739   4.089   3.891   3.751
  109LYS     CD 1740   4.251   3.961   3.884
  109LYS    HD1 1741   4.314   3.874   3.900
  109LYS    HD2 1742   4.322   4.044   3.877
  109LYS     CE 1743   4.150   3.957   4.008
  109LYS    HE1 1744   4.056   4.004   3.980
  109LYS    HE2 1745   4.108   3.857   4.010
  109LYS     NZ 1746   4.210   3.992   4.136
  109LYS    HZ1 1747   4.285   3.927   4.155
  109LYS    HZ2 1748   4.263   4.078   4.129
  109LYS    HZ3 1749   4.148   3.996   4.216
  109LYS      C 1750   4.266   3.958   3.376
  109LYS      O 1751   4.317   3.863   3.323
  110PRO      N 1752   4.298   4.082   3.333
  110PRO     CA 1753   4.385   4.107   3.221
  110PRO     HA 1754   4.360   4.043   3.137
  110PRO     CB 1755   4.368   4.258   3.193
  110PRO    HB1 1756   4.458   4.313   3.164
  110PRO    HB2 1757   4.294   4.262   3.114
  110PRO     CG 1758   4.318   4.318   3.323
  110PRO    HG1 1759   4.409   4.354   3.370
  110PRO    HG2 1760   4.256   4.407   3.320
  110PRO     CD 1761   4.243   4.206   3.389
  110PRO    HD1 1762   4.255   4.224   3.496
  110PRO    HD2 1763   4.137   4.206   3.361
  110PRO      C 1764   4.534   4.071   3.253
  110PRO      O 1765   4.611   4.030   3.167
  111THR      N 1766   4.581   4.056   3.380
  111THR      H 1767   4.525   4.089   3.457
  111THR     CA 1768   4.706   3.985   3.425
  111THR     HA 1769   4.793   4.017   3.368
  111THR     CB 1770   4.721   4.040   3.571
  111THR     HB 1771   4.792   3.977   3.624
  111THR    OG1 1772   4.596   4.029   3.637
  111THR    HG1 1773   4.580   3.936   3.642
  111THR    CG2 1774   4.762   4.189   3.580
  111THR   HG21 1775   4.760   4.222   3.684
  111THR   HG22 1776   4.866   4.209   3.554
  111THR   HG23 1777   4.700   4.252   3.517
  111THR      C 1778   4.705   3.832   3.417
  111THR      O 1779   4.805   3.763   3.441
  112THR      N 1780   4.593   3.770   3.374
  112THR      H 1781   4.507   3.820   3.356
  112THR     CA 1782   4.590   3.626   3.350
  112THR     HA 1783   4.667   3.575   3.407
  112THR     CB 1784   4.444   3.585   3.389
  112THR     HB 1785   4.371   3.620   3.316
  112THR    OG1 1786   4.405   3.630   3.517
  112THR    HG1 1787   4.476   3.618   3.579
  112THR    CG2 1788   4.427   3.433   3.399
  112THR   HG21 1789   4.453   3.378   3.308
  112THR   HG22 1790   4.489   3.388   3.478
  112THR   HG23 1791   4.325   3.414   3.430
  112THR      C 1792   4.608   3.601   3.195
  112THR      O 1793   4.546   3.676   3.115
  113SER      N 1794   4.676   3.491   3.158
  113SER      H 1795   4.689   3.426   3.235
  113SER     CA 1796   4.706   3.451   3.026
  113SER     HA 1797   4.723   3.537   2.961
  113SER     CB 1798   4.836   3.367   3.045
  113SER    HB1 1799   4.867   3.343   2.944
  113SER    HB2 1800   4.909   3.433   3.092
  113SER     OG 1801   4.822   3.259   3.130
  113SER     HG 1802   4.817   3.295   3.217
  113SER      C 1803   4.588   3.374   2.969
  113SER      O 1804   4.520   3.296   3.042
  114ARG      N 1805   4.550   3.401   2.843
  114ARG      H 1806   4.615   3.467   2.802
  114ARG     CA 1807   4.431   3.356   2.771
  114ARG     HA 1808   4.344   3.405   2.815
  114ARG     CB 1809   4.448   3.400   2.625
  114ARG    HB1 1810   4.451   3.509   2.622
  114ARG    HB2 1811   4.549   3.371   2.596
  114ARG     CG 1812   4.352   3.330   2.520
  114ARG    HG1 1813   4.354   3.221   2.511
  114ARG    HG2 1814   4.252   3.360   2.551
  114ARG     CD 1815   4.372   3.388   2.383
  114ARG    HD1 1816   4.364   3.496   2.389
  114ARG    HD2 1817   4.469   3.356   2.344
  114ARG     NE 1818   4.269   3.341   2.287
  114ARG     HE 1819   4.207   3.275   2.331
  114ARG     CZ 1820   4.232   3.386   2.166
  114ARG    NH1 1821   4.305   3.474   2.100
  114ARG   HH11 1822   4.389   3.513   2.140
  114ARG   HH12 1823   4.290   3.502   2.004
  114ARG    NH2 1824   4.125   3.333   2.110
  114ARG   HH21 1825   4.079   3.257   2.157
  114ARG   HH22 1826   4.099   3.356   2.015
  114ARG      C 1827   4.398   3.210   2.792
  114ARG      O 1828   4.282   3.177   2.821
  115ARG      N 1829   4.496   3.119   2.782
  115ARG      H 1830   4.593   3.144   2.793
  115ARG     CA 1831   4.471   2.969   2.782
  115ARG     HA 1832   4.382   2.955   2.720
  115ARG     CB 1833   4.591   2.891   2.722
  115ARG    HB1 1834   4.669   2.865   2.793
  115ARG    HB2 1835   4.554   2.795   2.686
  115ARG     CG 1836   4.673   2.950   2.601
  115ARG    HG1 1837   4.594   2.971   2.528
  115ARG    HG2 1838   4.712   3.047   2.632
  115ARG     CD 1839   4.786   2.858   2.546
  115ARG    HD1 1840   4.743   2.760   2.525
  115ARG    HD2 1841   4.819   2.892   2.448
  115ARG     NE 1842   4.899   2.847   2.645
  115ARG     HE 1843   4.922   2.929   2.700
  115ARG     CZ 1844   4.980   2.741   2.656
  115ARG    NH1 1845   4.971   2.640   2.568
  115ARG   HH11 1846   4.906   2.646   2.491
  115ARG   HH12 1847   5.020   2.551   2.570
  115ARG    NH2 1848   5.073   2.736   2.749
  115ARG   HH21 1849   5.079   2.801   2.825
  115ARG   HH22 1850   5.121   2.649   2.768
  115ARG      C 1851   4.430   2.921   2.921
  115ARG      O 1852   4.342   2.838   2.939
  116ASP      N 1853   4.489   2.983   3.025
  116ASP      H 1854   4.554   3.059   3.006
  116ASP     CA 1855   4.474   2.944   3.167
  116ASP     HA 1856   4.513   2.842   3.172
  116ASP     CB 1857   4.557   3.039   3.253
  116ASP    HB1 1858   4.659   3.042   3.214
  116ASP    HB2 1859   4.523   3.143   3.249
  116ASP     CG 1860   4.562   3.002   3.395
  116ASP    OD1 1861   4.589   3.098   3.472
  116ASP    OD2 1862   4.572   2.889   3.448
  116ASP      C 1863   4.319   2.948   3.206
  116ASP      O 1864   4.272   2.859   3.271
  117VAL      N 1865   4.248   3.046   3.152
  117VAL      H 1866   4.287   3.127   3.106
  117VAL     CA 1867   4.105   3.063   3.181
  117VAL     HA 1868   4.089   3.055   3.289
  117VAL     CB 1869   4.059   3.199   3.134
  117VAL     HB 1870   4.048   3.205   3.026
  117VAL    CG1 1871   3.918   3.232   3.188
  117VAL   HG11 1872   3.921   3.248   3.295
  117VAL   HG12 1873   3.884   3.327   3.146
  117VAL   HG13 1874   3.845   3.156   3.161
  117VAL    CG2 1875   4.148   3.313   3.187
  117VAL   HG21 1876   4.217   3.335   3.106
  117VAL   HG22 1877   4.093   3.403   3.216
  117VAL   HG23 1878   4.188   3.287   3.285
  117VAL      C 1879   4.016   2.958   3.105
  117VAL      O 1880   3.926   2.909   3.170
  118TYR      N 1881   4.058   2.931   2.982
  118TYR      H 1882   4.148   2.971   2.958
  118TYR     CA 1883   3.996   2.835   2.895
  118TYR     HA 1884   3.890   2.862   2.891
  118TYR     CB 1885   4.046   2.856   2.753
  118TYR    HB1 1886   4.058   2.964   2.747
  118TYR    HB2 1887   4.150   2.826   2.745
  118TYR     CG 1888   3.969   2.801   2.635
  118TYR    CD1 1889   4.006   2.679   2.577
  118TYR    HD1 1890   4.092   2.626   2.616
  118TYR    CD2 1891   3.854   2.866   2.595
  118TYR    HD2 1892   3.820   2.953   2.648
  118TYR    CE1 1893   3.923   2.624   2.483
  118TYR    HE1 1894   3.945   2.530   2.436
  118TYR    CE2 1895   3.785   2.826   2.483
  118TYR    HE2 1896   3.706   2.890   2.446
  118TYR     CZ 1897   3.813   2.697   2.426
  118TYR     OH 1898   3.748   2.654   2.316
  118TYR     HH 1899   3.669   2.704   2.306
  118TYR      C 1900   4.018   2.697   2.955
  118TYR      O 1901   3.913   2.626   2.983
  119ARG      N 1902   4.141   2.665   2.987
  119ARG      H 1903   4.212   2.736   2.975
  119ARG     CA 1904   4.181   2.537   3.050
  119ARG     HA 1905   4.151   2.463   2.975
  119ARG     CB 1906   4.332   2.540   3.071
  119ARG    HB1 1907   4.375   2.565   2.974
  119ARG    HB2 1908   4.358   2.627   3.132
  119ARG     CG 1909   4.390   2.410   3.135
  119ARG    HG1 1910   4.330   2.380   3.221
  119ARG    HG2 1911   4.384   2.338   3.054
  119ARG     CD 1912   4.536   2.405   3.190
  119ARG    HD1 1913   4.568   2.301   3.189
  119ARG    HD2 1914   4.609   2.458   3.129
  119ARG     NE 1915   4.540   2.441   3.327
  119ARG     HE 1916   4.573   2.535   3.343
  119ARG     CZ 1917   4.496   2.378   3.439
  119ARG    NH1 1918   4.458   2.257   3.428
  119ARG   HH11 1919   4.452   2.203   3.343
  119ARG   HH12 1920   4.414   2.209   3.506
  119ARG    NH2 1921   4.498   2.433   3.552
  119ARG   HH21 1922   4.533   2.527   3.566
  119ARG   HH22 1923   4.483   2.382   3.638
  119ARG      C 1924   4.096   2.494   3.173
  119ARG      O 1925   4.030   2.388   3.182
  120THR      N 1926   4.076   2.592   3.258
  120THR      H 1927   4.127   2.677   3.238
  120THR     CA 1928   4.020   2.572   3.396
  120THR     HA 1929   4.056   2.474   3.427
  120THR     CB 1930   4.058   2.689   3.490
  120THR     HB 1931   4.045   2.780   3.431
  120THR    OG1 1932   4.199   2.676   3.518
  120THR    HG1 1933   4.243   2.678   3.435
  120THR    CG2 1934   3.984   2.687   3.628
  120THR   HG21 1935   3.877   2.703   3.616
  120THR   HG22 1936   4.004   2.596   3.685
  120THR   HG23 1937   4.020   2.765   3.695
  120THR      C 1938   3.865   2.563   3.386
  120THR      O 1939   3.795   2.482   3.444
  121CYS      N 1940   3.810   2.655   3.309
  121CYS      H 1941   3.865   2.726   3.264
  121CYS     CA 1942   3.661   2.656   3.287
  121CYS     HA 1943   3.606   2.673   3.380
  121CYS     CB 1944   3.624   2.785   3.207
  121CYS    HB1 1945   3.658   2.874   3.261
  121CYS    HB2 1946   3.659   2.785   3.104
  121CYS     SG 1947   3.451   2.824   3.205
  121CYS     HG 1948   3.437   2.837   3.338
  121CYS      C 1949   3.617   2.532   3.201
  121CYS      O 1950   3.506   2.487   3.226
  122ARG      N 1951   3.702   2.482   3.119
  122ARG      H 1952   3.800   2.506   3.108
  122ARG     CA 1953   3.688   2.360   3.038
  122ARG     HA 1954   3.590   2.358   2.992
  122ARG     CB 1955   3.797   2.337   2.930
  122ARG    HB1 1956   3.893   2.364   2.972
  122ARG    HB2 1957   3.802   2.229   2.920
  122ARG     CG 1958   3.780   2.393   2.786
  122ARG    HG1 1959   3.673   2.410   2.771
  122ARG    HG2 1960   3.807   2.499   2.783
  122ARG     CD 1961   3.852   2.321   2.674
  122ARG    HD1 1962   3.867   2.395   2.595
  122ARG    HD2 1963   3.945   2.286   2.717
  122ARG     NE 1964   3.781   2.206   2.611
  122ARG     HE 1965   3.704   2.234   2.552
  122ARG     CZ 1966   3.813   2.080   2.626
  122ARG    NH1 1967   3.939   2.050   2.668
  122ARG   HH11 1968   4.022   2.108   2.661
  122ARG   HH12 1969   3.962   1.953   2.686
  122ARG    NH2 1970   3.740   1.982   2.574
  122ARG   HH21 1971   3.657   2.003   2.521
  122ARG   HH22 1972   3.750   1.894   2.623
  122ARG      C 1973   3.692   2.248   3.137
  122ARG      O 1974   3.601   2.162   3.134
  123ASP      N 1975   3.793   2.235   3.225
  123ASP      H 1976   3.870   2.298   3.222
  123ASP     CA 1977   3.806   2.128   3.332
  123ASP     HA 1978   3.802   2.029   3.286
  123ASP     CB 1979   3.939   2.143   3.403
  123ASP    HB1 1980   4.017   2.094   3.345
  123ASP    HB2 1981   3.963   2.250   3.399
  123ASP     CG 1982   3.957   2.079   3.539
  123ASP    OD1 1983   3.912   1.965   3.568
  123ASP    OD2 1984   4.024   2.143   3.623
  123ASP      C 1985   3.687   2.134   3.427
  123ASP      O 1986   3.631   2.029   3.454
  124HIS      N 1987   3.641   2.246   3.483
  124HIS      H 1988   3.694   2.330   3.466
  124HIS     CA 1989   3.522   2.257   3.562
  124HIS     HA 1990   3.530   2.188   3.645
  124HIS     CB 1991   3.520   2.399   3.620
  124HIS    HB1 1992   3.541   2.478   3.548
  124HIS    HB2 1993   3.419   2.429   3.648
  124HIS     CG 1994   3.616   2.420   3.733
  124HIS    ND1 1995   3.586   2.513   3.834
  124HIS    CD2 1996   3.737   2.363   3.753
  124HIS    HD2 1997   3.792   2.291   3.694
  124HIS    CE1 1998   3.665   2.477   3.933
  124HIS    HE1 1999   3.671   2.517   4.033
  124HIS    NE2 2000   3.762   2.397   3.885
  124HIS    HE2 2001   3.846   2.389   3.939
  124HIS      C 2002   3.393   2.210   3.489
  124HIS      O 2003   3.307   2.157   3.557
  125ALA      N 2004   3.387   2.222   3.356
  125ALA      H 2005   3.452   2.285   3.311
  125ALA     CA 2006   3.291   2.154   3.269
  125ALA     HA 2007   3.197   2.147   3.323
  125ALA     CB 2008   3.270   2.223   3.134
  125ALA    HB1 2009   3.348   2.229   3.058
  125ALA    HB2 2010   3.182   2.183   3.084
  125ALA    HB3 2011   3.238   2.326   3.150
  125ALA      C 2012   3.316   2.006   3.254
  125ALA      O 2013   3.217   1.930   3.256
  126THR      N 2014   3.438   1.962   3.229
  126THR      H 2015   3.507   2.036   3.230
  126THR     CA 2016   3.473   1.819   3.210
  126THR     HA 2017   3.414   1.776   3.129
  126THR     CB 2018   3.628   1.807   3.186
  126THR     HB 2019   3.686   1.841   3.273
  126THR    OG1 2020   3.684   1.879   3.078
  126THR    HG1 2021   3.626   1.861   3.005
  126THR    CG2 2022   3.669   1.668   3.161
  126THR   HG21 2023   3.658   1.601   3.246
  126THR   HG22 2024   3.627   1.624   3.070
  126THR   HG23 2025   3.775   1.659   3.137
  126THR      C 2026   3.431   1.743   3.340
  126THR      O 2027   3.366   1.636   3.334
  127ARG      N 2028   3.458   1.801   3.456
  127ARG      H 2029   3.521   1.880   3.461
  127ARG     CA 2030   3.431   1.749   3.587
  127ARG     HA 2031   3.492   1.660   3.600
  127ARG     CB 2032   3.468   1.851   3.692
  127ARG    HB1 2033   3.424   1.947   3.664
  127ARG    HB2 2034   3.418   1.822   3.785
  127ARG     CG 2035   3.618   1.854   3.725
  127ARG    HG1 2036   3.634   1.766   3.787
  127ARG    HG2 2037   3.680   1.847   3.636
  127ARG     CD 2038   3.647   1.966   3.827
  127ARG    HD1 2039   3.572   2.045   3.822
  127ARG    HD2 2040   3.639   1.921   3.926
  127ARG     NE 2041   3.784   2.016   3.816
  127ARG     HE 2042   3.835   1.985   3.735
  127ARG     CZ 2043   3.840   2.100   3.907
  127ARG    NH1 2044   3.797   2.109   4.033
  127ARG   HH11 2045   3.708   2.067   4.057
  127ARG   HH12 2046   3.836   2.168   4.104
  127ARG    NH2 2047   3.956   2.154   3.877
  127ARG   HH21 2048   3.991   2.150   3.782
  127ARG   HH22 2049   4.010   2.207   3.944
  127ARG      C 2050   3.279   1.720   3.606
  127ARG      O 2051   3.235   1.612   3.653
  128VAL      N 2052   3.197   1.808   3.545
  128VAL      H 2053   3.244   1.894   3.522
  128VAL     CA 2054   3.056   1.785   3.544
  128VAL     HA 2055   3.016   1.745   3.637
  128VAL     CB 2056   2.978   1.920   3.521
  128VAL     HB 2057   3.014   1.960   3.427
  128VAL    CG1 2058   2.827   1.898   3.511
  128VAL   HG11 2059   2.799   1.841   3.422
  128VAL   HG12 2060   2.796   1.838   3.597
  128VAL   HG13 2061   2.763   1.986   3.513
  128VAL    CG2 2062   3.005   2.034   3.627
  128VAL   HG21 2063   3.010   2.128   3.572
  128VAL   HG22 2064   2.937   2.032   3.712
  128VAL   HG23 2065   3.098   2.003   3.675
  128VAL      C 2066   3.022   1.683   3.428
  128VAL      O 2067   2.940   1.593   3.439
  129ARG      N 2068   3.081   1.695   3.313
  129ARG      H 2069   3.155   1.762   3.300
  129ARG     CA 2070   3.056   1.607   3.198
  129ARG     HA 2071   2.948   1.615   3.192
  129ARG     CB 2072   3.127   1.654   3.067
  129ARG    HB1 2073   3.234   1.643   3.088
  129ARG    HB2 2074   3.111   1.586   2.984
  129ARG     CG 2075   3.075   1.788   3.010
  129ARG    HG1 2076   2.972   1.774   2.978
  129ARG    HG2 2077   3.077   1.865   3.087
  129ARG     CD 2078   3.169   1.828   2.897
  129ARG    HD1 2079   3.258   1.880   2.933
  129ARG    HD2 2080   3.200   1.737   2.845
  129ARG     NE 2081   3.090   1.900   2.793
  129ARG     HE 2082   3.082   2.000   2.799
  129ARG     CZ 2083   3.040   1.851   2.676
  129ARG    NH1 2084   3.051   1.724   2.651
  129ARG   HH11 2085   3.078   1.646   2.709
  129ARG   HH12 2086   3.018   1.689   2.563
  129ARG    NH2 2087   2.989   1.944   2.595
  129ARG   HH21 2088   2.993   2.043   2.616
  129ARG   HH22 2089   2.948   1.911   2.509
  129ARG      C 2090   3.099   1.458   3.224
  129ARG      O 2091   3.036   1.367   3.161
  130ALA      N 2092   3.200   1.431   3.309
  130ALA      H 2093   3.250   1.506   3.355
  130ALA     CA 2094   3.256   1.305   3.352
  130ALA     HA 2095   3.282   1.236   3.272
  130ALA     CB 2096   3.382   1.334   3.440
  130ALA    HB1 2097   3.460   1.394   3.393
  130ALA    HB2 2098   3.364   1.393   3.530
  130ALA    HB3 2099   3.431   1.242   3.472
  130ALA      C 2100   3.157   1.232   3.446
  130ALA      O 2101   3.148   1.106   3.446
  131THR      N 2102   3.079   1.306   3.522
  131THR      H 2103   3.079   1.406   3.507
  131THR     CA 2104   2.968   1.261   3.603
  131THR     HA 2105   2.997   1.167   3.650
  131THR     CB 2106   2.951   1.368   3.715
  131THR     HB 2107   2.920   1.458   3.662
  131THR    OG1 2108   3.078   1.387   3.779
  131THR    HG1 2109   3.135   1.431   3.718
  131THR    CG2 2110   2.848   1.342   3.829
  131THR   HG21 2111   2.747   1.329   3.790
  131THR   HG22 2112   2.885   1.256   3.886
  131THR   HG23 2113   2.851   1.425   3.899
  131THR      C 2114   2.842   1.231   3.522
  131THR      O 2115   2.763   1.150   3.577
  132GLY      N 2116   2.837   1.294   3.404
  132GLY      H 2117   2.908   1.363   3.382
  132GLY     CA 2118   2.746   1.259   3.297
  132GLY    HA1 2119   2.804   1.258   3.204
  132GLY    HA2 2120   2.699   1.162   3.314
  132GLY      C 2121   2.647   1.365   3.266
  132GLY      O 2122   2.539   1.328   3.211
  133ASN      N 2123   2.674   1.491   3.297
  133ASN      H 2124   2.763   1.508   3.341
  133ASN     CA 2125   2.581   1.602   3.285
  133ASN     HA 2126   2.514   1.575   3.203
  133ASN     CB 2127   2.481   1.618   3.403
  133ASN    HB1 2128   2.406   1.694   3.381
  133ASN    HB2 2129   2.414   1.532   3.405
  133ASN     CG 2130   2.555   1.649   3.536
  133ASN    OD1 2131   2.627   1.573   3.596
  133ASN    ND2 2132   2.539   1.770   3.583
  133ASN   HD21 2133   2.490   1.841   3.531
  133ASN   HD22 2134   2.584   1.791   3.671
  133ASN      C 2135   2.645   1.735   3.235
  133ASN     O1 2136   2.734   1.733   3.142
  133ASN     O2 2137   2.588   1.842   3.265
  134UNK    O00 2138   3.222   2.038   4.221
  134UNK    C01 2139   3.159   1.958   4.144
  134UNK    O02 2140   3.038   1.987   4.090
  134UNK    C03 2141   3.216   1.839   4.077
  134UNK    C04 2142   2.966   1.905   4.006
  134UNK    C05 2143   3.146   1.753   3.988
  134UNK    C06 2144   3.347   1.787   4.079
  134UNK    C07 2145   3.017   1.782   3.954
  134UNK    C08 2146   2.832   1.929   3.970
  134UNK    O09 2147   3.219   1.658   3.934
  134UNK    C0A 2148   3.342   1.677   3.988
  134UNK    C0B 2149   3.470   1.820   4.142
  134UNK    C0C 2150   2.954   1.692   3.874
  134UNK    C0D 2151   2.754   1.837   3.895
  134UNK    C0E 2152   3.450   1.591   3.966
  134UNK    C0F 2153   3.577   1.735   4.111
  134UNK    C0G 2154   2.819   1.721   3.848
  134UNK    C0H 2155   3.574   1.623   4.022
  134UNK    C0I 2156   3.447   1.465   3.878
  134UNK    O0J 2157   3.693   1.564   3.992
  134UNK    C0K 2158   3.582   1.421   3.825
  134UNK    C0M 2159   3.695   1.436   3.925
  134UNK    C0N 2160   3.676   1.329   4.045
  134UNK    C0O 2161   3.828   1.423   3.860
  134UNK    O0P 2162   2.625   1.864   3.863
  134UNK    H0Q 2163   2.587   1.909   3.936
  134UNK    H0R 2164   2.783   2.016   4.010
  134UNK    H0S 2165   3.476   1.911   4.200
  134UNK    H0T 2166   3.001   1.601   3.839
  134UNK    H0U 2167   3.670   1.761   4.160
  134UNK    H0V 2168   2.759   1.656   3.786
  134UNK    H0W 2169   3.393   1.396   3.943
  134UNK    H0X 2170   3.382   1.481   3.792
  134UNK    H0Y 2171   3.578   1.324   3.775
  134UNK    H0Z 2172   3.616   1.482   3.741
  134UNK    H10 2173   3.581   1.336   4.097
  134UNK    H11 2174   3.743   1.343   4.130
  134UNK    H12 2175   3.676   1.228   4.005
  134UNK    H13 2176   3.899   1.431   3.941
  134UNK    H14 2177   3.848   1.508   3.794
  134UNK    H15 2178   3.841   1.330   3.805
  135SOL     OW 2179   3.544   3.812   5.712
  135SOL    HW1 2180   3.631   3.852   5.713
  135SOL    HW2 2181   3.504   3.842   5.631
  135SOL     MW 2182   3.550   3.821   5.702
  136SOL     OW 2183   6.171   1.220   5.489
  136SOL    HW1 2184   6.259   1.195   5.459
  136SOL    HW2 2185   6.176   1.214   5.584
  136SOL     MW 2186   6.183   1.216   5.497
  137SOL     OW 2187   3.860   4.851   5.214
  137SOL    HW1 2188   3.784   4.810   5.175
  137SOL    HW2 2189   3.921   4.862   5.142
  137SOL     MW 2190   3.858   4.847   5.200
  138SOL     OW 2191   4.314   0.166   0.594
  138SOL    HW1 2192   4.236   0.118   0.623
  138SOL    HW2 2193   4.386   0.123   0.639
  138SOL     MW 2194   4.313   0.154   0.603
  139SOL     OW 2195   2.196   0.072   6.270
  139SOL    HW1 2196   2.279   0.108   6.237
  139SOL    HW2 2197   2.200  -0.021   6.248
  139SOL     MW 2198   2.207   0.065   6.263
  140SOL     OW 2199   5.139   0.374   2.267
  140SOL    HW1 2200   5.200   0.422   2.323
  140SOL    HW2 2201   5.070   0.437   2.247
  140SOL     MW 2202   5.138   0.388   2.272
  141SOL     OW 2203   1.133   3.163   5.015
  141SOL    HW1 2204   1.174   3.079   5.000
  141SOL    HW2 2205   1.039   3.146   5.002
  141SOL     MW 2206   1.125   3.150   5.012
  142SOL     OW 2207   0.034   0.523   1.904
  142SOL    HW1 2208   0.002   0.486   1.986
  142SOL    HW2 2209   0.127   0.543   1.921
  142SOL     MW 2210   0.042   0.521   1.916
  143SOL     OW 2211   5.207   5.153   5.416
  143SOL    HW1 2212   5.204   5.248   5.411
  143SOL    HW2 2213   5.120   5.124   5.390
  143SOL     MW 2214   5.196   5.161   5.412
  144SOL     OW 2215   5.785   0.462   2.627
  144SOL    HW1 2216   5.742   0.497   2.705
  144SOL    HW2 2217   5.839   0.534   2.595
  144SOL     MW 2218   5.787   0.476   2.633
  145SOL     OW 2219   4.571   4.117   1.705
  145SOL    HW1 2220   4.620   4.058   1.648
  145SOL    HW2 2221   4.635   4.184   1.730
  145SOL     MW 2222   4.586   4.118   1.701
  146SOL     OW 2223   2.138   5.766   1.607
  146SOL    HW1 2224   2.081   5.715   1.665
  146SOL    HW2 2225   2.097   5.758   1.520
  146SOL     MW 2226   2.125   5.759   1.603
  147SOL     OW 2227   5.504   4.627   2.765
  147SOL    HW1 2228   5.548   4.557   2.813
  147SOL    HW2 2229   5.513   4.704   2.821
  147SOL     MW 2230   5.511   4.628   2.778
  148SOL     OW 2231   3.462   5.741   3.557
  148SOL    HW1 2232   3.418   5.823   3.578
  148SOL    HW2 2233   3.539   5.740   3.614
  148SOL     MW 2234   3.466   5.751   3.567
  149SOL     OW 2235   3.179   0.671   2.310
  149SOL    HW1 2236   3.138   0.754   2.336
  149SOL    HW2 2237   3.177   0.617   2.389
  149SOL     MW 2238   3.174   0.675   2.324
  150SOL     OW 2239   3.956   2.238   5.719
  150SOL    HW1 2240   3.893   2.169   5.740
  150SOL    HW2 2241   4.021   2.233   5.789
  150SOL     MW 2242   3.956   2.229   5.731
  151SOL     OW 2243   0.192   1.712   5.272
  151SOL    HW1 2244   0.117   1.721   5.331
  151SOL    HW2 2245   0.159   1.662   5.198
  151SOL     MW 2246   0.178   1.707   5.270
  152SOL     OW 2247   3.983   0.791   1.349
  152SOL    HW1 2248   4.050   0.786   1.280
  152SOL    HW2 2249   4.022   0.745   1.423
  152SOL     MW 2250   3.996   0.785   1.349
  153SOL     OW 2251   4.727   3.850   0.396
  153SOL    HW1 2252   4.689   3.763   0.408
  153SOL    HW2 2253   4.729   3.888   0.483
  153SOL     MW 2254   4.723   3.844   0.408
  154SOL     OW 2255   3.792   4.892   3.524
  154SOL    HW1 2256   3.781   4.916   3.616
  154SOL    HW2 2257   3.789   4.975   3.477
  154SOL     MW 2258   3.790   4.906   3.530
  155SOL     OW 2259   2.549   1.669   6.214
  155SOL    HW1 2260   2.622   1.641   6.269
  155SOL    HW2 2261   2.494   1.721   6.273
  155SOL     MW 2262   2.551   1.672   6.229
  156SOL     OW 2263   0.391   1.311   0.808
  156SOL    HW1 2264   0.483   1.292   0.831
  156SOL    HW2 2265   0.381   1.405   0.826
  156SOL     MW 2266   0.401   1.321   0.813
  157SOL     OW 2267   4.969   1.405   4.578
  157SOL    HW1 2268   4.970   1.424   4.672
  157SOL    HW2 2269   4.927   1.320   4.571
  157SOL     MW 2270   4.964   1.397   4.589
  158SOL     OW 2271   1.646   3.291   6.226
  158SOL    HW1 2272   1.655   3.370   6.280
  158SOL    HW2 2273   1.576   3.313   6.165
  158SOL     MW 2274   1.638   3.304   6.225
  159SOL     OW 2275   2.462   0.995   2.829
  159SOL    HW1 2276   2.371   0.981   2.855
  159SOL    HW2 2277   2.495   1.060   2.892
  159SOL     MW 2278   2.455   1.002   2.841
  160SOL     OW 2279   2.344   0.801   3.482
  160SOL    HW1 2280   2.419   0.860   3.489
  160SOL    HW2 2281   2.371   0.735   3.419
  160SOL     MW 2282   2.357   0.800   3.475
  161SOL     OW 2283   0.148   1.739   0.602
  161SOL    HW1 2284   0.174   1.704   0.517
  161SOL    HW2 2285   0.230   1.763   0.645
  161SOL     MW 2286   0.162   1.737   0.597
  162SOL     OW 2287   3.733   0.495   1.735
  162SOL    HW1 2288   3.701   0.578   1.701
  162SOL    HW2 2289   3.715   0.431   1.666
  162SOL     MW 2290   3.726   0.497   1.722
  163SOL     OW 2291   1.190   6.093   1.049
  163SOL    HW1 2292   1.177   6.018   1.108
  163SOL    HW2 2293   1.284   6.107   1.047
  163SOL     MW 2294   1.200   6.085   1.056
  164SOL     OW 2295   0.541   3.865   3.049
  164SOL    HW1 2296   0.485   3.865   2.970
  164SOL    HW2 2297   0.543   3.956   3.077
  164SOL     MW 2298   0.533   3.876   3.042
  165SOL     OW 2299   2.490   6.080   0.067
  165SOL    HW1 2300   2.407   6.070   0.115
  165SOL    HW2 2301   2.548   6.015   0.106
  165SOL     MW 2302   2.487   6.071   0.078
  166SOL     OW 2303   4.383   4.593   2.162
  166SOL    HW1 2304   4.401   4.679   2.198
  166SOL    HW2 2305   4.447   4.583   2.091
  166SOL     MW 2306   4.394   4.603   2.157
  167SOL     OW 2307   1.718   5.394   1.656
  167SOL    HW1 2308   1.636   5.421   1.697
  167SOL    HW2 2309   1.702   5.405   1.562
  167SOL     MW 2310   1.706   5.399   1.649
  168SOL     OW 2311   4.102   4.877   0.670
  168SOL    HW1 2312   4.122   4.927   0.590
  168SOL    HW2 2313   4.178   4.890   0.726
  168SOL     MW 2314   4.115   4.885   0.667
  169SOL     OW 2315   0.881   1.610   3.094
  169SOL    HW1 2316   0.888   1.595   3.189
  169SOL    HW2 2317   0.812   1.676   3.086
  169SOL     MW 2318   0.873   1.617   3.105
  170SOL     OW 2319   2.476   4.561   5.312
  170SOL    HW1 2320   2.546   4.535   5.371
  170SOL    HW2 2321   2.514   4.629   5.257
  170SOL     MW 2322   2.490   4.566   5.313
  171SOL     OW 2323   0.134   1.363   0.375
  171SOL    HW1 2324   0.186   1.309   0.436
  171SOL    HW2 2325   0.170   1.451   0.385
  171SOL     MW 2326   0.145   1.367   0.384
  172SOL     OW 2327   0.829   4.798   2.094
  172SOL    HW1 2328   0.743   4.823   2.057
  172SOL    HW2 2329   0.884   4.874   2.077
  172SOL     MW 2330   0.825   4.811   2.087
  173SOL     OW 2331   2.120   0.272   0.615
  173SOL    HW1 2332   2.126   0.326   0.537
  173SOL    HW2 2333   2.211   0.259   0.642
  173SOL     MW 2334   2.133   0.277   0.609
  174SOL     OW 2335   2.203   4.440   0.164
  174SOL    HW1 2336   2.136   4.377   0.190
  174SOL    HW2 2337   2.202   4.439   0.069
  174SOL     MW 2338   2.194   4.432   0.155
  175SOL     OW 2339   0.696   5.202   1.464
  175SOL    HW1 2340   0.651   5.146   1.401
  175SOL    HW2 2341   0.663   5.172   1.549
  175SOL     MW 2342   0.686   5.191   1.467
  176SOL     OW 2343   1.800   3.734   1.663
  176SOL    HW1 2344   1.844   3.670   1.606
  176SOL    HW2 2345   1.721   3.758   1.616
  176SOL     MW 2346   1.796   3.729   1.649
  177SOL     OW 2347   5.659   6.041   3.050
  177SOL    HW1 2348   5.635   6.133   3.038
  177SOL    HW2 2349   5.754   6.041   3.058
  177SOL     MW 2350   5.668   6.053   3.050
  178SOL     OW 2351   3.822   0.850   5.877
  178SOL    HW1 2352   3.789   0.793   5.807
  178SOL    HW2 2353   3.913   0.864   5.855
  178SOL     MW 2354   3.828   0.845   5.865
  179SOL     OW 2355   5.871   4.676   1.739
  179SOL    HW1 2356   5.836   4.689   1.827
  179SOL    HW2 2357   5.801   4.630   1.693
  179SOL     MW 2358   5.858   4.672   1.745
  180SOL     OW 2359   1.026   3.954   2.198
  180SOL    HW1 2360   1.065   4.032   2.237
  180SOL    HW2 2361   0.996   3.902   2.273
  180SOL     MW 2362   1.028   3.957   2.213
  181SOL     OW 2363   3.024   3.350   0.437
  181SOL    HW1 2364   3.093   3.409   0.466
  181SOL    HW2 2365   2.993   3.388   0.354
  181SOL     MW 2366   3.029   3.363   0.430
  182SOL     OW 2367   2.001   1.395   2.338
  182SOL    HW1 2368   1.952   1.313   2.336
  182SOL    HW2 2369   2.019   1.411   2.430
  182SOL     MW 2370   1.997   1.386   2.349
  183SOL     OW 2371   5.502   2.319   3.704
  183SOL    HW1 2372   5.560   2.358   3.638
  183SOL    HW2 2373   5.539   2.232   3.720
  183SOL     MW 2374   5.514   2.313   3.697
  184SOL     OW 2375   1.432   5.946   3.380
  184SOL    HW1 2376   1.434   6.011   3.450
  184SOL    HW2 2377   1.370   5.982   3.316
  184SOL     MW 2378   1.424   5.959   3.380
  185SOL     OW 2379   5.018   2.870   2.240
  185SOL    HW1 2380   5.073   2.848   2.164
  185SOL    HW2 2381   4.942   2.812   2.232
  185SOL     MW 2382   5.015   2.859   2.229
  186SOL     OW 2383   2.812   5.707   1.346
  186SOL    HW1 2384   2.772   5.622   1.328
  186SOL    HW2 2385   2.894   5.686   1.390
  186SOL     MW 2386   2.817   5.694   1.350
  187SOL     OW 2387   0.111   4.943   5.939
  187SOL    HW1 2388   0.187   4.966   5.992
  187SOL    HW2 2389   0.141   4.951   5.849
  187SOL     MW 2390   0.125   4.947   5.935
  188SOL     OW 2391   4.662   1.269   3.701
  188SOL    HW1 2392   4.698   1.356   3.720
  188SOL    HW2 2393   4.739   1.213   3.693
  188SOL     MW 2394   4.677   1.273   3.702
  189SOL     OW 2395   0.831   6.229   1.739
  189SOL    HW1 2396   0.778   6.293   1.692
  189SOL    HW2 2397   0.813   6.247   1.832
  189SOL     MW 2398   0.822   6.239   1.745
  190SOL     OW 2399   1.796   0.695   1.249
  190SOL    HW1 2400   1.832   0.763   1.305
  190SOL    HW2 2401   1.809   0.614   1.298
  190SOL     MW 2402   1.802   0.693   1.263
  191SOL     OW 2403   5.899   1.770   4.825
  191SOL    HW1 2404   5.915   1.852   4.873
  191SOL    HW2 2405   5.985   1.729   4.817
  191SOL     MW 2406   5.912   1.776   4.830
  192SOL     OW 2407   3.198   4.922   6.058
  192SOL    HW1 2408   3.112   4.881   6.063
  192SOL    HW2 2409   3.259   4.855   6.089
  192SOL     MW 2410   3.195   4.908   6.063
  193SOL     OW 2411   5.990   0.051   5.251
  193SOL    HW1 2412   6.077   0.072   5.286
  193SOL    HW2 2413   5.951   0.136   5.231
  193SOL     MW 2414   5.996   0.064   5.253
  194SOL     OW 2415   6.102   2.824   5.973
  194SOL    HW1 2416   6.056   2.883   5.912
  194SOL    HW2 2417   6.142   2.758   5.917
  194SOL     MW 2418   6.101   2.823   5.958
  195SOL     OW 2419   2.638   0.278   4.360
  195SOL    HW1 2420   2.619   0.348   4.423
  195SOL    HW2 2421   2.675   0.208   4.414
  195SOL     MW 2422   2.640   0.278   4.375
  196SOL     OW 2423   5.190   0.480   1.505
  196SOL    HW1 2424   5.206   0.475   1.411
  196SOL    HW2 2425   5.197   0.389   1.536
  196SOL     MW 2426   5.193   0.467   1.497
  197SOL     OW 2427   6.267   4.436   3.137
  197SOL    HW1 2428   6.351   4.410   3.100
  197SOL    HW2 2429   6.216   4.356   3.140
  197SOL     MW 2430   6.271   4.423   3.132
  198SOL     OW 2431   2.591   1.801   2.031
  198SOL    HW1 2432   2.624   1.716   2.002
  198SOL    HW2 2433   2.653   1.865   1.996
  198SOL     MW 2434   2.603   1.798   2.023
  199SOL     OW 2435   2.439   4.524   0.400
  199SOL    HW1 2436   2.392   4.525   0.316
  199SOL    HW2 2437   2.405   4.447   0.445
  199SOL     MW 2438   2.429   4.514   0.395
  200SOL     OW 2439   0.975   6.237   4.006
  200SOL    HW1 2440   0.932   6.261   4.088
  200SOL    HW2 2441   0.904   6.224   3.943
  200SOL     MW 2442   0.961   6.238   4.008
  201SOL     OW 2443   3.632   2.694   1.263
  201SOL    HW1 2444   3.556   2.636   1.258
  201SOL    HW2 2445   3.707   2.635   1.256
  201SOL     MW 2446   3.632   2.679   1.262
  202SOL     OW 2447   5.675   1.165   2.277
  202SOL    HW1 2448   5.720   1.081   2.271
  202SOL    HW2 2449   5.621   1.170   2.198
  202SOL     MW 2450   5.674   1.155   2.266
  203SOL     OW 2451   1.114   4.493   5.883
  203SOL    HW1 2452   1.035   4.534   5.918
  203SOL    HW2 2453   1.176   4.495   5.956
  203SOL     MW 2454   1.111   4.499   5.897
  204SOL     OW 2455   5.408   6.207   3.397
  204SOL    HW1 2456   5.321   6.177   3.422
  204SOL    HW2 2457   5.459   6.205   3.478
  204SOL     MW 2458   5.403   6.203   3.410
  205SOL     OW 2459   0.560   3.017   4.307
  205SOL    HW1 2460   0.509   3.096   4.322
  205SOL    HW2 2461   0.650   3.048   4.295
  205SOL     MW 2462   0.565   3.031   4.307
  206SOL     OW 2463   0.867   5.265   0.820
  206SOL    HW1 2464   0.868   5.299   0.910
  206SOL    HW2 2465   0.935   5.315   0.775
  206SOL     MW 2466   0.875   5.275   0.826
  207SOL     OW 2467   4.236   1.505   4.183
  207SOL    HW1 2468   4.193   1.460   4.110
  207SOL    HW2 2469   4.207   1.458   4.260
  207SOL     MW 2470   4.227   1.493   4.183
  208SOL     OW 2471   3.064   1.042   2.137
  208SOL    HW1 2472   3.094   0.993   2.061
  208SOL    HW2 2473   2.978   1.005   2.158
  208SOL     MW 2474   3.056   1.031   2.130
  209SOL     OW 2475   0.140   1.889   5.810
  209SOL    HW1 2476   0.228   1.874   5.776
  209SOL    HW2 2477   0.100   1.802   5.814
  209SOL     MW 2478   0.146   1.876   5.806
  210SOL     OW 2479   4.346   5.849   1.380
  210SOL    HW1 2480   4.272   5.823   1.435
  210SOL    HW2 2481   4.313   5.841   1.291
  210SOL     MW 2482   4.332   5.845   1.376
  211SOL     OW 2483   6.218   0.690   4.388
  211SOL    HW1 2484   6.151   0.754   4.368
  211SOL    HW2 2485   6.225   0.637   4.309
  211SOL     MW 2486   6.210   0.691   4.376
  212SOL     OW 2487   4.260   1.779   3.692
  212SOL    HW1 2488   4.165   1.776   3.688
  212SOL    HW2 2489   4.287   1.803   3.603
  212SOL     MW 2490   4.251   1.782   3.680
  213SOL     OW 2491   1.911   3.134   1.285
  213SOL    HW1 2492   1.878   3.101   1.369
  213SOL    HW2 2493   1.983   3.193   1.309
  213SOL     MW 2494   1.916   3.137   1.299
  214SOL     OW 2495   3.970   5.634   1.187
  214SOL    HW1 2496   3.878   5.650   1.162
  214SOL    HW2 2497   3.972   5.541   1.210
  214SOL     MW 2498   3.958   5.624   1.187
  215SOL     OW 2499   5.463   6.153   5.973
  215SOL    HW1 2500   5.457   6.096   5.897
  215SOL    HW2 2501   5.405   6.227   5.953
  215SOL     MW 2502   5.454   6.155   5.961
  216SOL     OW 2503   0.530   0.420   4.818
  216SOL    HW1 2504   0.496   0.395   4.903
  216SOL    HW2 2505   0.609   0.366   4.808
  216SOL     MW 2506   0.537   0.410   4.828
  217SOL     OW 2507   3.774   0.678   1.238
  217SOL    HW1 2508   3.813   0.592   1.220
  217SOL    HW2 2509   3.840   0.725   1.288
  217SOL     MW 2510   3.788   0.673   1.242
  218SOL     OW 2511   2.397   1.959   4.027
  218SOL    HW1 2512   2.383   2.042   3.983
  218SOL    HW2 2513   2.310   1.920   4.033
  218SOL     MW 2514   2.384   1.965   4.022
  219SOL     OW 2515   5.705   5.380   4.248
  219SOL    HW1 2516   5.662   5.464   4.229
  219SOL    HW2 2517   5.638   5.314   4.231
  219SOL     MW 2518   5.691   5.382   4.244
  220SOL     OW 2519   0.323   2.839   0.270
  220SOL    HW1 2520   0.346   2.773   0.205
  220SOL    HW2 2521   0.397   2.899   0.271
  220SOL     MW 2522   0.335   2.838   0.262
  221SOL     OW 2523   1.512   2.820   5.978
  221SOL    HW1 2524   1.521   2.733   5.939
  221SOL    HW2 2525   1.453   2.867   5.919
  221SOL     MW 2526   1.505   2.815   5.966
  222SOL     OW 2527   6.088   2.543   2.995
  222SOL    HW1 2528   6.088   2.458   2.951
  222SOL    HW2 2529   6.040   2.601   2.936
  222SOL     MW 2530   6.082   2.540   2.982
  223SOL     OW 2531   0.841   1.131   2.573
  223SOL    HW1 2532   0.778   1.121   2.645
  223SOL    HW2 2533   0.811   1.210   2.527
  223SOL     MW 2534   0.828   1.140   2.576
  224SOL     OW 2535   0.043   5.750   0.562
  224SOL    HW1 2536   0.042   5.656   0.583
  224SOL    HW2 2537   0.037   5.753   0.467
  224SOL     MW 2538   0.042   5.738   0.553
  225SOL     OW 2539   3.957   1.844   2.400
  225SOL    HW1 2540   4.052   1.832   2.392
  225SOL    HW2 2541   3.935   1.910   2.335
  225SOL     MW 2542   3.966   1.851   2.391
  226SOL     OW 2543   1.193   3.489   4.764
  226SOL    HW1 2544   1.220   3.581   4.754
  226SOL    HW2 2545   1.098   3.492   4.763
  226SOL     MW 2546   1.184   3.501   4.762
  227SOL     OW 2547   3.489   5.950   1.322
  227SOL    HW1 2548   3.499   5.994   1.407
  227SOL    HW2 2549   3.396   5.961   1.301
  227SOL     MW 2550   3.478   5.957   1.330
  228SOL     OW 2551   6.259   3.484   4.685
  228SOL    HW1 2552   6.238   3.557   4.744
  228SOL    HW2 2553   6.245   3.406   4.738
  228SOL     MW 2554   6.255   3.484   4.700
  229SOL     OW 2555   0.953   0.802   5.548
  229SOL    HW1 2556   1.004   0.872   5.507
  229SOL    HW2 2557   1.019   0.742   5.583
  229SOL     MW 2558   0.967   0.803   5.547
  230SOL     OW 2559   5.938   5.398   4.589
  230SOL    HW1 2560   5.937   5.493   4.576
  230SOL    HW2 2561   6.022   5.370   4.553
  230SOL     MW 2562   5.949   5.407   4.583
  231SOL     OW 2563   5.852   3.961   6.273
  231SOL    HW1 2564   5.793   3.886   6.285
  231SOL    HW2 2565   5.930   3.923   6.234
  231SOL     MW 2566   5.854   3.946   6.270
  232SOL     OW 2567   0.564   1.106   3.692
  232SOL    HW1 2568   0.482   1.155   3.701
  232SOL    HW2 2569   0.606   1.142   3.615
  232SOL     MW 2570   0.558   1.117   3.683
  233SOL     OW 2571   3.188   0.926   5.847
  233SOL    HW1 2572   3.242   0.850   5.869
  233SOL    HW2 2573   3.240   0.975   5.783
  233SOL     MW 2574   3.202   0.922   5.841
  234SOL     OW 2575   0.509   4.904   0.285
  234SOL    HW1 2576   0.602   4.895   0.310
  234SOL    HW2 2577   0.460   4.868   0.358
  234SOL     MW 2578   0.515   4.899   0.297
  235SOL     OW 2579   5.906   3.061   0.644
  235SOL    HW1 2580   5.857   2.989   0.684
  235SOL    HW2 2581   5.872   3.068   0.555
  235SOL     MW 2582   5.896   3.052   0.638
  236SOL     OW 2583   0.761   1.257   5.916
  236SOL    HW1 2584   0.755   1.182   5.975
  236SOL    HW2 2585   0.775   1.218   5.830
  236SOL     MW 2586   0.762   1.242   5.913
  237SOL     OW 2587   1.904   3.250   6.152
  237SOL    HW1 2588   1.901   3.157   6.133
  237SOL    HW2 2589   1.817   3.271   6.185
  237SOL     MW 2590   1.892   3.241   6.154
  238SOL     OW 2591   5.260   3.821   3.097
  238SOL    HW1 2592   5.211   3.812   3.015
  238SOL    HW2 2593   5.342   3.863   3.072
  238SOL     MW 2594   5.264   3.825   3.083
  239SOL     OW 2595   5.798   3.791   3.551
  239SOL    HW1 2596   5.867   3.850   3.581
  239SOL    HW2 2597   5.821   3.706   3.589
  239SOL     MW 2598   5.810   3.787   3.560
  240SOL     OW 2599   1.042   5.079   5.779
  240SOL    HW1 2600   0.980   5.013   5.810
  240SOL    HW2 2601   1.118   5.067   5.836
  240SOL     MW 2602   1.044   5.069   5.791
  241SOL     OW 2603   5.806   5.106   5.627
  241SOL    HW1 2604   5.838   5.128   5.714
  241SOL    HW2 2605   5.741   5.038   5.642
  241SOL     MW 2606   5.802   5.100   5.640
  242SOL     OW 2607   3.698   5.554   5.288
  242SOL    HW1 2608   3.727   5.528   5.200
  242SOL    HW2 2609   3.611   5.592   5.273
  242SOL     MW 2610   3.691   5.556   5.275
  243SOL     OW 2611   2.700   0.791   0.702
  243SOL    HW1 2612   2.767   0.746   0.651
  243SOL    HW2 2613   2.746   0.823   0.780
  243SOL     MW 2614   2.715   0.790   0.705
  244SOL     OW 2615   3.112   0.963   4.416
  244SOL    HW1 2616   3.058   0.911   4.476
  244SOL    HW2 2617   3.201   0.930   4.430
  244SOL     MW 2618   3.117   0.952   4.426
  245SOL     OW 2619   5.138   4.542   2.732
  245SOL    HW1 2620   5.056   4.499   2.712
  245SOL    HW2 2621   5.189   4.537   2.651
  245SOL     MW 2622   5.134   4.536   2.719
  246SOL     OW 2623   5.913   4.572   5.568
  246SOL    HW1 2624   5.959   4.505   5.619
  246SOL    HW2 2625   5.981   4.635   5.544
  246SOL     MW 2626   5.928   4.571   5.571
  247SOL     OW 2627   2.077   4.793   4.186
  247SOL    HW1 2628   2.119   4.709   4.170
  247SOL    HW2 2629   1.993   4.772   4.227
  247SOL     MW 2630   2.072   4.780   4.190
  248SOL     OW 2631   0.443   3.517   2.015
  248SOL    HW1 2632   0.432   3.530   2.109
  248SOL    HW2 2633   0.402   3.593   1.974
  248SOL     MW 2634   0.436   3.528   2.022
  249SOL     OW 2635   5.187   0.313   1.870
  249SOL    HW1 2636   5.276   0.329   1.902
  249SOL    HW2 2637   5.198   0.250   1.799
  249SOL     MW 2638   5.200   0.307   1.865
  250SOL     OW 2639   1.898   1.869   0.258
  250SOL    HW1 2640   1.924   1.942   0.313
  250SOL    HW2 2641   1.838   1.818   0.312
  250SOL     MW 2642   1.892   1.872   0.272
  251SOL     OW 2643   0.504   2.510   3.436
  251SOL    HW1 2644   0.521   2.537   3.526
  251SOL    HW2 2645   0.589   2.485   3.402
  251SOL     MW 2646   0.517   2.510   3.443
  252SOL     OW 2647   5.513   5.305   2.250
  252SOL    HW1 2648   5.510   5.242   2.177
  252SOL    HW2 2649   5.538   5.388   2.209
  252SOL     MW 2650   5.516   5.307   2.235
  253SOL     OW 2651   2.242   1.042   2.536
  253SOL    HW1 2652   2.298   0.966   2.549
  253SOL    HW2 2653   2.172   1.032   2.601
  253SOL     MW 2654   2.240   1.031   2.546
  254SOL     OW 2655   5.842   1.883   1.928
  254SOL    HW1 2656   5.926   1.865   1.971
  254SOL    HW2 2657   5.865   1.903   1.838
  254SOL     MW 2658   5.856   1.884   1.922
  255SOL     OW 2659   2.351   1.020   6.140
  255SOL    HW1 2660   2.312   1.065   6.065
  255SOL    HW2 2661   2.288   1.032   6.211
  255SOL     MW 2662   2.338   1.027   6.139
  256SOL     OW 2663   4.393   2.009   5.376
  256SOL    HW1 2664   4.333   1.940   5.402
  256SOL    HW2 2665   4.357   2.088   5.416
  256SOL     MW 2666   4.381   2.010   5.384
  257SOL     OW 2667   2.188   5.978   3.007
  257SOL    HW1 2668   2.191   5.892   2.966
  257SOL    HW2 2669   2.142   5.963   3.090
  257SOL     MW 2670   2.182   5.965   3.013
  258SOL     OW 2671   0.099   1.592   3.092
  258SOL    HW1 2672   0.072   1.583   3.183
  258SOL    HW2 2673   0.030   1.643   3.051
  258SOL     MW 2674   0.088   1.598   3.099
  259SOL     OW 2675   1.892   3.399   3.732
  259SOL    HW1 2676   1.879   3.468   3.666
  259SOL    HW2 2677   1.804   3.384   3.767
  259SOL     MW 2678   1.879   3.406   3.728
  260SOL     OW 2679   3.754   1.653   4.824
  260SOL    HW1 2680   3.812   1.694   4.761
  260SOL    HW2 2681   3.790   1.678   4.909
  260SOL     MW 2682   3.766   1.661   4.827
  261SOL     OW 2683   5.335   3.417   1.247
  261SOL    HW1 2684   5.283   3.340   1.268
  261SOL    HW2 2685   5.383   3.393   1.168
  261SOL     MW 2686   5.334   3.404   1.239
  262SOL     OW 2687   5.232   5.720   2.233
  262SOL    HW1 2688   5.284   5.687   2.160
  262SOL    HW2 2689   5.227   5.814   2.219
  262SOL     MW 2690   5.238   5.728   2.222
  263SOL     OW 2691   0.657   6.152   4.677
  263SOL    HW1 2692   0.632   6.080   4.618
  263SOL    HW2 2693   0.710   6.110   4.745
  263SOL     MW 2694   0.661   6.137   4.678
  264SOL     OW 2695   2.789   2.000   1.806
  264SOL    HW1 2696   2.697   2.022   1.823
  264SOL    HW2 2697   2.838   2.062   1.860
  264SOL     MW 2698   2.784   2.011   1.815
  265SOL     OW 2699   1.414   3.351   5.101
  265SOL    HW1 2700   1.330   3.376   5.064
  265SOL    HW2 2701   1.426   3.410   5.176
  265SOL     MW 2702   1.405   3.362   5.106
  266SOL     OW 2703   5.503   3.869   2.979
  266SOL    HW1 2704   5.505   3.797   2.916
  266SOL    HW2 2705   5.525   3.947   2.928
  266SOL     MW 2706   5.506   3.870   2.965
  267SOL     OW 2707   2.510   0.683   4.133
  267SOL    HW1 2708   2.476   0.773   4.136
  267SOL    HW2 2709   2.569   0.683   4.058
  267SOL     MW 2710   2.513   0.694   4.124
  268SOL     OW 2711   1.034   5.381   4.343
  268SOL    HW1 2712   1.086   5.321   4.397
  268SOL    HW2 2713   0.948   5.339   4.337
  268SOL     MW 2714   1.030   5.368   4.349
  269SOL     OW 2715   5.453   4.038   3.311
  269SOL    HW1 2716   5.368   4.021   3.271
  269SOL    HW2 2717   5.465   3.966   3.373
  269SOL     MW 2718   5.443   4.027   3.314
  270SOL     OW 2719   4.791   1.421   0.114
  270SOL    HW1 2720   4.703   1.388   0.131
  270SOL    HW2 2721   4.831   1.429   0.200
  270SOL     MW 2722   4.785   1.418   0.127
  271SOL     OW 2723   1.590   3.297   1.178
  271SOL    HW1 2724   1.554   3.383   1.158
  271SOL    HW2 2725   1.682   3.305   1.152
  271SOL     MW 2726   1.598   3.309   1.172
  272SOL     OW 2727   2.131   4.252   1.241
  272SOL    HW1 2728   2.055   4.301   1.271
  272SOL    HW2 2729   2.177   4.227   1.321
  272SOL     MW 2730   2.127   4.255   1.255
  273SOL     OW 2731   0.114   1.144   0.207
  273SOL    HW1 2732   0.113   1.217   0.268
  273SOL    HW2 2733   0.125   1.184   0.121
  273SOL     MW 2734   0.115   1.158   0.204
  274SOL     OW 2735   1.355   2.976   3.776
  274SOL    HW1 2736   1.299   2.983   3.699
  274SOL    HW2 2737   1.294   2.978   3.850
  274SOL     MW 2738   1.340   2.977   3.776
  275SOL     OW 2739   2.669   4.694   5.887
  275SOL    HW1 2740   2.639   4.616   5.934
  275SOL    HW2 2741   2.603   4.760   5.906
  275SOL     MW 2742   2.657   4.692   5.896
  276SOL     OW 2743   0.651   5.740   5.943
  276SOL    HW1 2744   0.635   5.725   5.849
  276SOL    HW2 2745   0.735   5.698   5.961
  276SOL     MW 2746   0.660   5.733   5.933
  277SOL     OW 2747   2.793   2.177   1.150
  277SOL    HW1 2748   2.881   2.209   1.129
  277SOL    HW2 2749   2.741   2.257   1.162
  277SOL     MW 2750   2.798   2.191   1.149
  278SOL     OW 2751   5.588   0.699   1.340
  278SOL    HW1 2752   5.533   0.641   1.393
  278SOL    HW2 2753   5.649   0.739   1.402
  278SOL     MW 2754   5.589   0.696   1.355
  279SOL     OW 2755   5.357   3.488   0.367
  279SOL    HW1 2756   5.356   3.568   0.315
  279SOL    HW2 2757   5.338   3.418   0.304
  279SOL     MW 2758   5.354   3.489   0.353
  280SOL     OW 2759   1.530   0.205   1.704
  280SOL    HW1 2760   1.520   0.111   1.687
  280SOL    HW2 2761   1.536   0.211   1.799
  280SOL     MW 2762   1.529   0.194   1.714
  281SOL     OW 2763   3.036   0.181   3.027
  281SOL    HW1 2764   2.944   0.186   3.002
  281SOL    HW2 2765   3.077   0.253   2.978
  281SOL     MW 2766   3.029   0.191   3.018
  282SOL     OW 2767   2.030   6.048   4.450
  282SOL    HW1 2768   1.997   6.134   4.424
  282SOL    HW2 2769   1.974   5.986   4.404
  282SOL     MW 2770   2.019   6.051   4.441
  283SOL     OW 2771   4.272   4.532   0.464
  283SOL    HW1 2772   4.311   4.470   0.402
  283SOL    HW2 2773   4.202   4.483   0.507
  283SOL     MW 2774   4.268   4.518   0.462
  284SOL     OW 2775   2.174   5.614   0.061
  284SOL    HW1 2776   2.150   5.528   0.098
  284SOL    HW2 2777   2.167   5.602  -0.033
  284SOL     MW 2778   2.170   5.601   0.054
  285SOL     OW 2779   5.169   0.570   1.192
  285SOL    HW1 2780   5.158   0.648   1.246
  285SOL    HW2 2781   5.083   0.528   1.194
  285SOL     MW 2782   5.157   0.575   1.199
  286SOL     OW 2783   5.827   2.325   4.507
  286SOL    HW1 2784   5.752   2.301   4.452
  286SOL    HW2 2785   5.789   2.376   4.579
  286SOL     MW 2786   5.813   2.328   4.509
  287SOL     OW 2787   5.451   4.603   5.482
  287SOL    HW1 2788   5.499   4.653   5.548
  287SOL    HW2 2789   5.456   4.513   5.512
  287SOL     MW 2790   5.458   4.598   5.494
  288SOL     OW 2791   1.807   5.174   4.650
  288SOL    HW1 2792   1.830   5.208   4.736
  288SOL    HW2 2793   1.858   5.093   4.641
  288SOL     MW 2794   1.817   5.168   4.660
  289SOL     OW 2795   1.059   0.681   4.327
  289SOL    HW1 2796   1.111   0.602   4.344
  289SOL    HW2 2797   0.983   0.672   4.384
  289SOL     MW 2798   1.056   0.669   4.337
  290SOL     OW 2799   0.763   2.111   6.244
  290SOL    HW1 2800   0.716   2.052   6.185
  290SOL    HW2 2801   0.805   2.174   6.186
  290SOL     MW 2802   0.762   2.111   6.229
  291SOL     OW 2803   5.642   5.270   3.913
  291SOL    HW1 2804   5.691   5.340   3.869
  291SOL    HW2 2805   5.565   5.314   3.949
  291SOL     MW 2806   5.638   5.285   3.912
  292SOL     OW 2807   4.338   3.266   6.168
  292SOL    HW1 2808   4.408   3.303   6.222
  292SOL    HW2 2809   4.258   3.300   6.208
  292SOL     MW 2810   4.337   3.275   6.180
  293SOL     OW 2811   2.873   4.592   6.171
  293SOL    HW1 2812   2.844   4.667   6.223
  293SOL    HW2 2813   2.889   4.627   6.084
  293SOL     MW 2814   2.871   4.606   6.167
  294SOL     OW 2815   5.746   1.179   0.800
  294SOL    HW1 2816   5.779   1.089   0.805
  294SOL    HW2 2817   5.749   1.200   0.706
  294SOL     MW 2818   5.750   1.170   0.788
  295SOL     OW 2819   0.173   5.946   4.821
  295SOL    HW1 2820   0.124   5.865   4.833
  295SOL    HW2 2821   0.171   5.962   4.727
  295SOL     MW 2822   0.167   5.938   4.811
  296SOL     OW 2823   5.445   2.010   4.276
  296SOL    HW1 2824   5.476   2.025   4.187
  296SOL    HW2 2825   5.515   1.961   4.319
  296SOL     MW 2826   5.458   2.006   4.270
  297SOL     OW 2827   1.212   1.045   0.623
  297SOL    HW1 2828   1.211   1.127   0.673
  297SOL    HW2 2829   1.164   1.065   0.543
  297SOL     MW 2830   1.205   1.058   0.619
  298SOL     OW 2831   0.550   0.620   1.077
  298SOL    HW1 2832   0.552   0.525   1.093
  298SOL    HW2 2833   0.611   0.656   1.141
  298SOL     MW 2834   0.558   0.612   1.087
  299SOL     OW 2835   2.503   1.423   0.134
  299SOL    HW1 2836   2.466   1.336   0.121
  299SOL    HW2 2837   2.593   1.408   0.162
  299SOL     MW 2838   2.510   1.410   0.136
  300SOL     OW 2839   5.440   4.537   1.558
  300SOL    HW1 2840   5.403   4.625   1.567
  300SOL    HW2 2841   5.389   4.483   1.619
  300SOL     MW 2842   5.428   4.541   1.567
  301SOL     OW 2843   0.938   2.144   1.330
  301SOL    HW1 2844   0.983   2.213   1.281
  301SOL    HW2 2845   0.874   2.191   1.383
  301SOL     MW 2846   0.935   2.159   1.330
  302SOL     OW 2847   1.882   5.928   5.017
  302SOL    HW1 2848   1.968   5.916   4.976
  302SOL    HW2 2849   1.896   5.910   5.109
  302SOL     MW 2850   1.895   5.924   5.023
  303SOL     OW 2851   4.210   2.980   1.073
  303SOL    HW1 2852   4.207   3.056   1.131
  303SOL    HW2 2853   4.119   2.950   1.067
  303SOL     MW 2854   4.198   2.986   1.080
  304SOL     OW 2855   0.586   2.557   5.632
  304SOL    HW1 2856   0.617   2.647   5.638
  304SOL    HW2 2857   0.588   2.538   5.538
  304SOL     MW 2858   0.590   2.566   5.620
  305SOL     OW 2859   0.270   0.259   2.595
  305SOL    HW1 2860   0.267   0.186   2.533
  305SOL    HW2 2861   0.362   0.287   2.595
  305SOL     MW 2862   0.282   0.253   2.587
  306SOL     OW 2863   1.856   3.956   0.866
  306SOL    HW1 2864   1.840   3.862   0.858
  306SOL    HW2 2865   1.899   3.966   0.950
  306SOL     MW 2866   1.859   3.945   0.876
  307SOL     OW 2867   1.899   4.545   0.464
  307SOL    HW1 2868   1.976   4.520   0.516
  307SOL    HW2 2869   1.832   4.483   0.490
  307SOL     MW 2870   1.901   4.534   0.474
  308SOL     OW 2871   3.902   5.149   3.878
  308SOL    HW1 2872   3.823   5.202   3.868
  308SOL    HW2 2873   3.960   5.179   3.808
  308SOL     MW 2874   3.899   5.159   3.868
  309SOL     OW 2875   3.318   0.905   3.443
  309SOL    HW1 2876   3.256   0.978   3.448
  309SOL    HW2 2877   3.383   0.924   3.510
  309SOL     MW 2878   3.318   0.917   3.452
  310SOL     OW 2879   2.084   1.380   3.378
  310SOL    HW1 2880   2.082   1.407   3.469
  310SOL    HW2 2881   2.160   1.321   3.372
  310SOL     MW 2882   2.094   1.376   3.389
  311SOL     OW 2883   4.590   5.111   5.564
  311SOL    HW1 2884   4.588   5.016   5.554
  311SOL    HW2 2885   4.654   5.126   5.633
  311SOL     MW 2886   4.598   5.101   5.572
  312SOL     OW 2887   1.169   3.426   5.030
  312SOL    HW1 2888   1.195   3.438   4.939
  312SOL    HW2 2889   1.146   3.333   5.036
  312SOL     MW 2890   1.170   3.415   5.019
  313SOL     OW 2891   0.483   0.173   0.223
  313SOL    HW1 2892   0.463   0.256   0.180
  313SOL    HW2 2893   0.482   0.108   0.152
  313SOL     MW 2894   0.481   0.175   0.208
  314SOL     OW 2895   3.994   4.411   5.594
  314SOL    HW1 2896   3.989   4.451   5.506
  314SOL    HW2 2897   3.925   4.345   5.594
  314SOL     MW 2898   3.985   4.408   5.583
  315SOL     OW 2899   3.310   5.002   1.518
  315SOL    HW1 2900   3.228   4.958   1.539
  315SOL    HW2 2901   3.328   4.978   1.427
  315SOL     MW 2902   3.302   4.993   1.509
  316SOL     OW 2903   6.074   0.775   1.717
  316SOL    HW1 2904   6.051   0.835   1.647
  316SOL    HW2 2905   6.136   0.823   1.772
  316SOL     MW 2906   6.079   0.789   1.715
  317SOL     OW 2907   5.401   0.949   3.509
  317SOL    HW1 2908   5.442   1.005   3.575
  317SOL    HW2 2909   5.406   0.861   3.546
  317SOL     MW 2910   5.407   0.945   3.522
  318SOL     OW 2911   2.220   4.155   5.110
  318SOL    HW1 2912   2.245   4.201   5.030
  318SOL    HW2 2913   2.141   4.107   5.086
  318SOL     MW 2914   2.213   4.155   5.097
  319SOL     OW 2915   1.397   5.704   3.420
  319SOL    HW1 2916   1.420   5.655   3.341
  319SOL    HW2 2917   1.416   5.795   3.397
  319SOL     MW 2918   1.402   5.710   3.407
  320SOL     OW 2919   1.943   0.260   5.077
  320SOL    HW1 2920   2.022   0.294   5.120
  320SOL    HW2 2921   1.888   0.337   5.063
  320SOL     MW 2922   1.945   0.274   5.081
  321SOL     OW 2923   1.029   1.307   5.964
  321SOL    HW1 2924   0.940   1.275   5.942
  321SOL    HW2 2925   1.013   1.391   6.006
  321SOL     MW 2926   1.015   1.313   5.966
  322SOL     OW 2927   4.958   0.991   2.082
  322SOL    HW1 2928   5.039   1.026   2.118
  322SOL    HW2 2929   4.963   0.897   2.099
  322SOL     MW 2930   4.969   0.983   2.089
  323SOL     OW 2931   6.205   0.525   4.001
  323SOL    HW1 2932   6.150   0.585   3.950
  323SOL    HW2 2933   6.148   0.452   4.022
  323SOL     MW 2934   6.191   0.524   3.997
  324SOL     OW 2935   1.307   1.225   4.731
  324SOL    HW1 2936   1.265   1.214   4.817
  324SOL    HW2 2937   1.263   1.160   4.675
  324SOL     MW 2938   1.296   1.215   4.735
  325SOL     OW 2939   2.296   3.489   4.737
  325SOL    HW1 2940   2.222   3.431   4.719
  325SOL    HW2 2941   2.300   3.547   4.660
  325SOL     MW 2942   2.287   3.489   4.725
  326SOL     OW 2943   3.961   1.564   2.264
  326SOL    HW1 2944   3.976   1.543   2.172
  326SOL    HW2 2945   3.949   1.659   2.265
  326SOL     MW 2946   3.961   1.574   2.252
  327SOL     OW 2947   3.966   6.022   1.506
  327SOL    HW1 2948   4.040   6.024   1.445
  327SOL    HW2 2949   3.927   5.936   1.493
  327SOL     MW 2950   3.970   6.011   1.496
  328SOL     OW 2951   1.008   0.109   5.581
  328SOL    HW1 2952   1.037   0.055   5.653
  328SOL    HW2 2953   0.939   0.058   5.539
  328SOL     MW 2954   1.003   0.096   5.584
  329SOL     OW 2955   5.607   5.545   5.188
  329SOL    HW1 2956   5.512   5.540   5.176
  329SOL    HW2 2957   5.642   5.556   5.100
  329SOL     MW 2958   5.599   5.545   5.175
  330SOL     OW 2959   2.212   1.371   5.599
  330SOL    HW1 2960   2.263   1.407   5.671
  330SOL    HW2 2961   2.141   1.323   5.641
  330SOL     MW 2962   2.210   1.370   5.613
  331SOL     OW 2963   4.762   0.246   4.273
  331SOL    HW1 2964   4.669   0.227   4.264
  331SOL    HW2 2965   4.768   0.341   4.277
  331SOL     MW 2966   4.751   0.256   4.272
  332SOL     OW 2967   4.011   5.105   3.260
  332SOL    HW1 2968   4.062   5.084   3.182
  332SOL    HW2 2969   3.963   5.184   3.237
  332SOL     MW 2970   4.011   5.113   3.247
  333SOL     OW 2971   0.352   4.865   5.439
  333SOL    HW1 2972   0.283   4.902   5.384
  333SOL    HW2 2973   0.321   4.877   5.528
  333SOL     MW 2974   0.339   4.871   5.443
  334SOL     OW 2975   1.283   4.139   3.166
  334SOL    HW1 2976   1.349   4.142   3.097
  334SOL    HW2 2977   1.272   4.045   3.184
  334SOL     MW 2978   1.290   4.127   3.160
  335SOL     OW 2979   1.523   1.671   2.487
  335SOL    HW1 2980   1.580   1.741   2.455
  335SOL    HW2 2981   1.557   1.651   2.575
  335SOL     MW 2982   1.535   1.677   2.494
  336SOL     OW 2983   2.198   0.775   3.726
  336SOL    HW1 2984   2.250   0.721   3.786
  336SOL    HW2 2985   2.256   0.792   3.652
  336SOL     MW 2986   2.212   0.770   3.724
  337SOL     OW 2987   4.139   6.099   1.272
  337SOL    HW1 2988   4.103   6.182   1.243
  337SOL    HW2 2989   4.231   6.117   1.291
  337SOL     MW 2990   4.146   6.112   1.271
  338SOL     OW 2991   1.274   2.562   2.173
  338SOL    HW1 2992   1.248   2.653   2.183
  338SOL    HW2 2993   1.274   2.547   2.078
  338SOL     MW 2994   1.270   2.572   2.162
  339SOL     OW 2995   4.052   2.475   0.778
  339SOL    HW1 2996   4.039   2.548   0.718
  339SOL    HW2 2997   3.993   2.407   0.746
  339SOL     MW 2998   4.043   2.476   0.766
  340SOL     OW 2999   5.744   2.453   3.176
  340SOL    HW1 3000   5.664   2.465   3.227
  340SOL    HW2 3001   5.786   2.539   3.179
  340SOL     MW 3002   5.739   2.466   3.183
  341SOL     OW 3003   6.072   2.827   3.804
  341SOL    HW1 3004   6.109   2.858   3.886
  341SOL    HW2 3005   6.042   2.738   3.824
  341SOL     MW 3006   6.073   2.819   3.817
  342SOL     OW 3007   2.540   5.345   1.695
  342SOL    HW1 3008   2.593   5.424   1.705
  342SOL    HW2 3009   2.453   5.377   1.669
  342SOL     MW 3010   2.535   5.359   1.693
  343SOL     OW 3011   1.601   1.632   6.162
  343SOL    HW1 3012   1.510   1.609   6.179
  343SOL    HW2 3013   1.609   1.721   6.197
  343SOL     MW 3014   1.590   1.641   6.169
  344SOL     OW 3015   0.743   3.518   3.192
  344SOL    HW1 3016   0.739   3.592   3.131
  344SOL    HW2 3017   0.763   3.558   3.277
  344SOL     MW 3018   0.745   3.533   3.195
  345SOL     OW 3019   2.889   5.093   0.324
  345SOL    HW1 3020   2.982   5.071   0.332
  345SOL    HW2 3021   2.886   5.167   0.265
  345SOL     MW 3022   2.900   5.100   0.318
  346SOL     OW 3023   3.561   1.148   1.632
  346SOL    HW1 3024   3.642   1.169   1.586
  346SOL    HW2 3025   3.585   1.076   1.691
  346SOL     MW 3026   3.575   1.141   1.633
  347SOL     OW 3027   1.029   2.098   1.663
  347SOL    HW1 3028   1.103   2.086   1.603
  347SOL    HW2 3029   0.976   2.165   1.622
  347SOL     MW 3030   1.032   2.105   1.650
  348SOL     OW 3031   3.164   3.483   5.326
  348SOL    HW1 3032   3.196   3.465   5.414
  348SOL    HW2 3033   3.069   3.467   5.331
  348SOL     MW 3034   3.156   3.479   5.338
  349SOL     OW 3035   5.629   3.946   1.534
  349SOL    HW1 3036   5.649   3.867   1.583
  349SOL    HW2 3037   5.537   3.963   1.551
  349SOL     MW 3038   5.620   3.938   1.542
  350SOL     OW 3039   0.269   1.369   5.202
  350SOL    HW1 3040   0.246   1.276   5.202
  350SOL    HW2 3041   0.361   1.370   5.176
  350SOL     MW 3042   0.278   1.357   5.199
  351SOL     OW 3043   2.897   0.011   3.813
  351SOL    HW1 3044   2.814   0.050   3.840
  351SOL    HW2 3045   2.888   0.000   3.718
  351SOL     MW 3046   2.885   0.014   3.805
  352SOL     OW 3047   3.056   4.752   2.459
  352SOL    HW1 3048   3.101   4.772   2.541
  352SOL    HW2 3049   2.980   4.810   2.458
  352SOL     MW 3050   3.052   4.762   2.469
  353SOL     OW 3051   4.305   2.636   5.443
  353SOL    HW1 3052   4.285   2.727   5.462
  353SOL    HW2 3053   4.248   2.613   5.370
  353SOL     MW 3054   4.295   2.645   5.436
  354SOL     OW 3055   1.557   2.381   5.722
  354SOL    HW1 3056   1.491   2.341   5.666
  354SOL    HW2 3057   1.641   2.350   5.686
  354SOL     MW 3058   1.560   2.372   5.710
  355SOL     OW 3059   4.266   4.296   0.916
  355SOL    HW1 3060   4.308   4.381   0.899
  355SOL    HW2 3061   4.252   4.295   1.011
  355SOL     MW 3062   4.270   4.307   0.926
  356SOL     OW 3063   0.861   0.071   1.237
  356SOL    HW1 3064   0.866  -0.010   1.186
  356SOL    HW2 3065   0.921   0.058   1.310
  356SOL     MW 3066   0.869   0.059   1.240
  357SOL     OW 3067   5.476   3.838   0.996
  357SOL    HW1 3068   5.555   3.785   0.996
  357SOL    HW2 3069   5.486   3.897   0.921
  357SOL     MW 3070   5.487   3.839   0.987
  358SOL     OW 3071   3.485   5.195   4.139
  358SOL    HW1 3072   3.575   5.166   4.122
  358SOL    HW2 3073   3.492   5.246   4.220
  358SOL     MW 3074   3.498   5.198   4.147
  359SOL     OW 3075   4.578   2.563   2.844
  359SOL    HW1 3076   4.641   2.491   2.845
  359SOL    HW2 3077   4.609   2.623   2.911
  359SOL     MW 3078   4.590   2.562   2.853
  360SOL     OW 3079   0.308   1.081   4.569
  360SOL    HW1 3080   0.369   1.010   4.584
  360SOL    HW2 3081   0.303   1.127   4.653
  360SOL     MW 3082   0.315   1.078   4.582
  361SOL     OW 3083   4.743   1.671   1.252
  361SOL    HW1 3084   4.761   1.732   1.323
  361SOL    HW2 3085   4.754   1.584   1.291
  361SOL     MW 3086   4.747   1.667   1.266
  362SOL     OW 3087   4.839   5.283   4.884
  362SOL    HW1 3088   4.857   5.349   4.950
  362SOL    HW2 3089   4.914   5.224   4.888
  362SOL     MW 3090   4.851   5.284   4.893
  363SOL     OW 3091   3.550   5.121   1.684
  363SOL    HW1 3092   3.463   5.087   1.666
  363SOL    HW2 3093   3.549   5.143   1.777
  363SOL     MW 3094   3.539   5.120   1.693
  364SOL     OW 3095   5.847   4.326   2.192
  364SOL    HW1 3096   5.842   4.261   2.122
  364SOL    HW2 3097   5.774   4.305   2.250
  364SOL     MW 3098   5.837   4.315   2.190
  365SOL     OW 3099   3.969   4.917   4.958
  365SOL    HW1 3100   3.900   4.979   4.935
  365SOL    HW2 3101   4.050   4.967   4.947
  365SOL     MW 3102   3.970   4.932   4.953
  366SOL     OW 3103   5.506   3.389   4.899
  366SOL    HW1 3104   5.491   3.458   4.834
  366SOL    HW2 3105   5.504   3.308   4.849
  366SOL     MW 3106   5.504   3.388   4.884
  367SOL     OW 3107   3.959   1.338   1.853
  367SOL    HW1 3108   3.909   1.266   1.892
  367SOL    HW2 3109   3.914   1.417   1.882
  367SOL     MW 3110   3.947   1.339   1.862
  368SOL     OW 3111   5.672   0.329   4.053
  368SOL    HW1 3112   5.753   0.376   4.074
  368SOL    HW2 3113   5.602   0.383   4.091
  368SOL     MW 3114   5.673   0.342   4.060
  369SOL     OW 3115   4.224   5.280   5.522
  369SOL    HW1 3116   4.147   5.275   5.579
  369SOL    HW2 3117   4.191   5.317   5.440
  369SOL     MW 3118   4.210   5.284   5.519
  370SOL     OW 3119   0.918   1.410   4.270
  370SOL    HW1 3120   0.982   1.378   4.334
  370SOL    HW2 3121   0.870   1.479   4.317
  370SOL     MW 3122   0.920   1.415   4.284
  371SOL     OW 3123   0.989   3.068   1.457
  371SOL    HW1 3124   0.949   3.148   1.424
  371SOL    HW2 3125   0.962   3.063   1.548
  371SOL     MW 3126   0.981   3.078   1.464
  372SOL     OW 3127   3.802   4.654   1.124
  372SOL    HW1 3128   3.711   4.661   1.095
  372SOL    HW2 3129   3.815   4.729   1.182
  372SOL     MW 3130   3.792   4.664   1.128
  373SOL     OW 3131   0.244   2.091   0.401
  373SOL    HW1 3132   0.237   2.017   0.340
  373SOL    HW2 3133   0.186   2.068   0.473
  373SOL     MW 3134   0.236   2.078   0.402
  374SOL     OW 3135   4.226   4.471   4.809
  374SOL    HW1 3136   4.209   4.377   4.815
  374SOL    HW2 3137   4.159   4.512   4.863
  374SOL     MW 3138   4.215   4.464   4.816
  375SOL     OW 3139   4.771   3.365   5.678
  375SOL    HW1 3140   4.775   3.289   5.735
  375SOL    HW2 3141   4.750   3.438   5.737
  375SOL     MW 3142   4.769   3.365   5.693
  376SOL     OW 3143   4.860   3.783   2.021
  376SOL    HW1 3144   4.905   3.795   1.937
  376SOL    HW2 3145   4.930   3.786   2.086
  376SOL     MW 3146   4.875   3.785   2.019
  377SOL     OW 3147   1.281   6.081   5.334
  377SOL    HW1 3148   1.303   6.154   5.276
  377SOL    HW2 3149   1.315   6.106   5.419
  377SOL     MW 3150   1.288   6.094   5.337
  378SOL     OW 3151   2.481   0.387   1.720
  378SOL    HW1 3152   2.577   0.382   1.712
  378SOL    HW2 3153   2.452   0.296   1.721
  378SOL     MW 3154   2.490   0.375   1.719
  379SOL     OW 3155   2.999   2.566   1.730
  379SOL    HW1 3156   2.966   2.630   1.794
  379SOL    HW2 3157   3.073   2.610   1.689
  379SOL     MW 3158   3.004   2.580   1.733
  380SOL     OW 3159   0.582   5.908   5.331
  380SOL    HW1 3160   0.593   5.814   5.315
  380SOL    HW2 3161   0.670   5.938   5.354
  380SOL     MW 3162   0.595   5.900   5.332
  381SOL     OW 3163   5.294   2.032   3.640
  381SOL    HW1 3164   5.228   2.086   3.595
  381SOL    HW2 3165   5.293   2.065   3.730
  381SOL     MW 3166   5.285   2.043   3.646
  382SOL     OW 3167   1.499   2.366   1.417
  382SOL    HW1 3168   1.497   2.299   1.486
  382SOL    HW2 3169   1.547   2.324   1.345
  382SOL     MW 3170   1.505   2.352   1.416
  383SOL     OW 3171   0.054   0.686   2.309
  383SOL    HW1 3172  -0.035   0.652   2.296
  383SOL    HW2 3173   0.041   0.773   2.347
  383SOL     MW 3174   0.041   0.693   2.312
  384SOL     OW 3175   5.281   5.990   1.138
  384SOL    HW1 3176   5.209   5.990   1.075
  384SOL    HW2 3177   5.349   6.043   1.097
  384SOL     MW 3178   5.281   5.997   1.125
  385SOL     OW 3179   2.454   5.605   5.654
  385SOL    HW1 3180   2.463   5.512   5.633
  385SOL    HW2 3181   2.508   5.650   5.588
  385SOL     MW 3182   2.462   5.599   5.643
  386SOL     OW 3183   0.601   2.909   4.553
  386SOL    HW1 3184   0.530   2.936   4.612
  386SOL    HW2 3185   0.582   2.952   4.470
  386SOL     MW 3186   0.589   2.918   4.550
  387SOL     OW 3187   5.572   6.016   3.719
  387SOL    HW1 3188   5.606   6.004   3.808
  387SOL    HW2 3189   5.527   5.935   3.699
  387SOL     MW 3190   5.571   6.004   3.728
  388SOL     OW 3191   0.488   0.390   2.294
  388SOL    HW1 3192   0.553   0.363   2.359
  388SOL    HW2 3193   0.527   0.465   2.250
  388SOL     MW 3194   0.501   0.396   2.296
  389SOL     OW 3195   3.780   0.831   1.009
  389SOL    HW1 3196   3.859   0.882   1.027
  389SOL    HW2 3197   3.764   0.782   1.090
  389SOL     MW 3198   3.789   0.831   1.022
  390SOL     OW 3199   2.557   3.669   0.494
  390SOL    HW1 3200   2.555   3.582   0.534
  390SOL    HW2 3201   2.467   3.701   0.501
  390SOL     MW 3202   2.545   3.662   0.500
  391SOL     OW 3203   5.576   0.873   0.043
  391SOL    HW1 3204   5.615   0.947   0.091
  391SOL    HW2 3205   5.522   0.914  -0.024
  391SOL     MW 3206   5.574   0.887   0.041
  392SOL     OW 3207   2.201   1.588   1.121
  392SOL    HW1 3208   2.181   1.543   1.203
  392SOL    HW2 3209   2.279   1.640   1.140
  392SOL     MW 3210   2.208   1.589   1.134
  393SOL     OW 3211   0.263   1.198   2.099
  393SOL    HW1 3212   0.275   1.249   2.178
  393SOL    HW2 3213   0.171   1.211   2.074
  393SOL     MW 3214   0.253   1.206   2.106
  394SOL     OW 3215   5.972   0.262   1.316
  394SOL    HW1 3216   5.985   0.346   1.271
  394SOL    HW2 3217   6.006   0.278   1.405
  394SOL     MW 3218   5.978   0.275   1.322
  395SOL     OW 3219   1.265   5.345   5.632
  395SOL    HW1 3220   1.205   5.293   5.580
  395SOL    HW2 3221   1.315   5.396   5.568
  395SOL     MW 3222   1.264   5.345   5.617
  396SOL     OW 3223   1.238   6.174   4.210
  396SOL    HW1 3224   1.271   6.085   4.215
  396SOL    HW2 3225   1.160   6.168   4.155
  396SOL     MW 3226   1.232   6.162   4.204
  397SOL     OW 3227   6.151   2.852   4.040
  397SOL    HW1 3228   6.199   2.927   4.075
  397SOL    HW2 3229   6.194   2.776   4.080
  397SOL     MW 3230   6.163   2.852   4.050
  398SOL     OW 3231   0.697   6.139   3.485
  398SOL    HW1 3232   0.687   6.046   3.506
  398SOL    HW2 3233   0.689   6.143   3.389
  398SOL     MW 3234   0.695   6.128   3.475
  399SOL     OW 3235   0.367   4.433   3.859
  399SOL    HW1 3236   0.392   4.481   3.780
  399SOL    HW2 3237   0.319   4.356   3.827
  399SOL     MW 3238   0.364   4.429   3.845
  400SOL     OW 3239   5.201   2.645   1.049
  400SOL    HW1 3240   5.207   2.739   1.035
  400SOL    HW2 3241   5.292   2.614   1.046
  400SOL     MW 3242   5.213   2.653   1.047
  401SOL     OW 3243   6.224   0.804   0.342
  401SOL    HW1 3244   6.152   0.745   0.366
  401SOL    HW2 3245   6.181   0.876   0.295
  401SOL     MW 3246   6.209   0.806   0.339
  402SOL     OW 3247   6.029   0.299   5.648
  402SOL    HW1 3248   5.966   0.300   5.720
  402SOL    HW2 3249   6.001   0.227   5.592
  402SOL     MW 3250   6.017   0.290   5.650
  403SOL     OW 3251   4.240   3.459   5.142
  403SOL    HW1 3252   4.274   3.547   5.124
  403SOL    HW2 3253   4.151   3.460   5.109
  403SOL     MW 3254   4.233   3.470   5.136
  404SOL     OW 3255   0.957   2.768   4.321
  404SOL    HW1 3256   0.964   2.721   4.238
  404SOL    HW2 3257   0.872   2.742   4.357
  404SOL     MW 3258   0.947   2.759   4.315
  405SOL     OW 3259   0.065   4.616   0.482
  405SOL    HW1 3260   0.141   4.638   0.427
  405SOL    HW2 3261   0.029   4.701   0.508
  405SOL     MW 3262   0.069   4.630   0.478
  406SOL     OW 3263   1.016   2.856   0.695
  406SOL    HW1 3264   0.941   2.852   0.755
  406SOL    HW2 3265   0.991   2.798   0.622
  406SOL     MW 3266   1.003   2.848   0.693
  407SOL     OW 3267   0.796   2.600   5.873
  407SOL    HW1 3268   0.796   2.518   5.922
  407SOL    HW2 3269   0.707   2.612   5.842
  407SOL     MW 3270   0.786   2.591   5.875
  408SOL     OW 3271   5.412   0.815   5.641
  408SOL    HW1 3272   5.385   0.905   5.660
  408SOL    HW2 3273   5.426   0.775   5.726
  408SOL     MW 3274   5.410   0.822   5.654
  409SOL     OW 3275   4.747   3.706   6.233
  409SOL    HW1 3276   4.737   3.791   6.274
  409SOL    HW2 3277   4.812   3.660   6.287
  409SOL     MW 3278   4.754   3.711   6.245
  410SOL     OW 3279   0.683   0.875   5.403
  410SOL    HW1 3280   0.597   0.884   5.360
  410SOL    HW2 3281   0.667   0.815   5.475
  410SOL     MW 3282   0.670   0.868   5.407
  411SOL     OW 3283   4.489   4.859   1.031
  411SOL    HW1 3284   4.417   4.858   1.094
  411SOL    HW2 3285   4.445   4.871   0.946
  411SOL     MW 3286   4.474   4.861   1.028
  412SOL     OW 3287   0.233   2.199   3.343
  412SOL    HW1 3288   0.312   2.147   3.326
  412SOL    HW2 3289   0.232   2.264   3.273
  412SOL     MW 3290   0.243   2.200   3.332
  413SOL     OW 3291   5.315   2.916   0.724
  413SOL    HW1 3292   5.257   2.840   0.732
  413SOL    HW2 3293   5.262   2.981   0.676
  413SOL     MW 3294   5.300   2.915   0.719
  414SOL     OW 3295   0.869   2.376   3.580
  414SOL    HW1 3296   0.834   2.411   3.663
  414SOL    HW2 3297   0.936   2.314   3.607
  414SOL     MW 3298   0.873   2.373   3.594
  415SOL     OW 3299   4.629   6.127   6.091
  415SOL    HW1 3300   4.707   6.085   6.126
  415SOL    HW2 3301   4.662   6.204   6.044
  415SOL     MW 3302   4.643   6.132   6.089
  416SOL     OW 3303   5.707   1.333   5.668
  416SOL    HW1 3304   5.688   1.243   5.642
  416SOL    HW2 3305   5.764   1.367   5.598
  416SOL     MW 3306   5.712   1.326   5.656
  417SOL     OW 3307   3.537   2.457   0.778
  417SOL    HW1 3308   3.574   2.390   0.836
  417SOL    HW2 3309   3.443   2.459   0.801
  417SOL     MW 3310   3.529   2.449   0.788
  418SOL     OW 3311   1.592   1.152   4.731
  418SOL    HW1 3312   1.616   1.157   4.824
  418SOL    HW2 3313   1.496   1.161   4.731
  418SOL     MW 3314   1.583   1.154   4.743
  419SOL     OW 3315   0.704   1.841   2.274
  419SOL    HW1 3316   0.796   1.866   2.262
  419SOL    HW2 3317   0.656   1.896   2.212
  419SOL     MW 3318   0.710   1.851   2.265
  420SOL     OW 3319   5.109   3.193   4.136
  420SOL    HW1 3320   5.097   3.161   4.226
  420SOL    HW2 3321   5.162   3.126   4.094
  420SOL     MW 3322   5.114   3.180   4.142
  421SOL     OW 3323   2.494   4.969   2.520
  421SOL    HW1 3324   2.533   4.951   2.605
  421SOL    HW2 3325   2.504   5.064   2.508
  421SOL     MW 3326   2.500   4.979   2.529
  422SOL     OW 3327   3.949   1.912   3.121
  422SOL    HW1 3328   3.859   1.887   3.100
  422SOL    HW2 3329   3.963   1.877   3.210
  422SOL     MW 3330   3.939   1.904   3.130
  423SOL     OW 3331   2.091   6.167   2.114
  423SOL    HW1 3332   2.079   6.103   2.044
  423SOL    HW2 3333   2.179   6.149   2.147
  423SOL     MW 3334   2.101   6.157   2.109
  424SOL     OW 3335   0.350   3.310   4.900
  424SOL    HW1 3336   0.393   3.244   4.845
  424SOL    HW2 3337   0.327   3.380   4.839
  424SOL     MW 3338   0.353   3.311   4.885
  425SOL     OW 3339   1.846   5.574   2.955
  425SOL    HW1 3340   1.856   5.600   3.047
  425SOL    HW2 3341   1.923   5.519   2.938
  425SOL     MW 3342   1.858   5.570   2.965
  426SOL     OW 3343   0.329   1.868   3.812
  426SOL    HW1 3344   0.309   1.873   3.718
  426SOL    HW2 3345   0.424   1.878   3.817
  426SOL     MW 3346   0.339   1.870   3.800
  427SOL     OW 3347   1.920   0.093   0.127
  427SOL    HW1 3348   1.936   0.185   0.109
  427SOL    HW2 3349   1.835   0.074   0.088
  427SOL     MW 3350   1.911   0.102   0.120
  428SOL     OW 3351   5.960   1.123   5.347
  428SOL    HW1 3352   5.987   1.031   5.346
  428SOL    HW2 3353   6.028   1.167   5.400
  428SOL     MW 3354   5.972   1.117   5.354
  429SOL     OW 3355   2.315   2.300   2.269
  429SOL    HW1 3356   2.225   2.315   2.298
  429SOL    HW2 3357   2.310   2.301   2.174
  429SOL     MW 3358   2.302   2.302   2.261
  430SOL     OW 3359   6.170   3.849   1.019
  430SOL    HW1 3360   6.144   3.922   0.962
  430SOL    HW2 3361   6.178   3.889   1.106
  430SOL     MW 3362   6.168   3.864   1.023
  431SOL     OW 3363   3.101   5.837   1.658
  431SOL    HW1 3364   3.179   5.873   1.700
  431SOL    HW2 3365   3.078   5.902   1.591
  431SOL     MW 3366   3.108   5.850   1.655
  432SOL     OW 3367   0.747   1.631   0.140
  432SOL    HW1 3368   0.832   1.655   0.176
  432SOL    HW2 3369   0.684   1.675   0.197
  432SOL     MW 3370   0.750   1.640   0.152
  433SOL     OW 3371   3.068   1.810   5.384
  433SOL    HW1 3372   3.112   1.726   5.369
  433SOL    HW2 3373   3.076   1.856   5.300
  433SOL     MW 3374   3.075   1.805   5.371
  434SOL     OW 3375   2.299   1.023   1.144
  434SOL    HW1 3376   2.330   1.001   1.056
  434SOL    HW2 3377   2.238   1.096   1.131
  434SOL     MW 3378   2.295   1.029   1.132
  435SOL     OW 3379   0.234   1.757   2.844
  435SOL    HW1 3380   0.158   1.780   2.897
  435SOL    HW2 3381   0.306   1.808   2.881
  435SOL     MW 3382   0.234   1.766   2.856
  436SOL     OW 3383   0.565   4.484   1.889
  436SOL    HW1 3384   0.495   4.423   1.866
  436SOL    HW2 3385   0.538   4.567   1.849
  436SOL     MW 3386   0.552   4.487   1.881
  437SOL     OW 3387   1.740   2.979   5.932
  437SOL    HW1 3388   1.710   3.037   5.861
  437SOL    HW2 3389   1.659   2.943   5.968
  437SOL     MW 3390   1.726   2.982   5.927
  438SOL     OW 3391   4.219   3.806   5.339
  438SOL    HW1 3392   4.132   3.773   5.363
  438SOL    HW2 3393   4.231   3.884   5.394
  438SOL     MW 3394   4.210   3.812   5.349
  439SOL     OW 3395   3.583   5.581   6.175
  439SOL    HW1 3396   3.512   5.625   6.223
  439SOL    HW2 3397   3.563   5.488   6.183
  439SOL     MW 3398   3.571   5.575   6.182
  440SOL     OW 3399   5.740   1.254   5.235
  440SOL    HW1 3400   5.661   1.271   5.287
  440SOL    HW2 3401   5.803   1.220   5.298
  440SOL     MW 3402   5.738   1.252   5.250
  441SOL     OW 3403   1.846   4.828   0.116
  441SOL    HW1 3404   1.791   4.841   0.192
  441SOL    HW2 3405   1.925   4.786   0.151
  441SOL     MW 3406   1.850   4.824   0.130
  442SOL     OW 3407   0.473   6.242   3.844
  442SOL    HW1 3408   0.482   6.172   3.909
  442SOL    HW2 3409   0.391   6.225   3.799
  442SOL     MW 3410   0.464   6.231   3.846
  443SOL     OW 3411   0.947   0.676   1.480
  443SOL    HW1 3412   0.901   0.736   1.539
  443SOL    HW2 3413   0.924   0.589   1.511
  443SOL     MW 3414   0.939   0.673   1.492
  444SOL     OW 3415   4.438   0.672   2.818
  444SOL    HW1 3416   4.484   0.601   2.862
  444SOL    HW2 3417   4.426   0.641   2.728
  444SOL     MW 3418   4.442   0.659   2.812
  445SOL     OW 3419   2.921   3.581   0.746
  445SOL    HW1 3420   2.881   3.507   0.699
  445SOL    HW2 3421   2.952   3.639   0.676
  445SOL     MW 3422   2.920   3.579   0.731
  446SOL     OW 3423   5.461   5.248   4.214
  446SOL    HW1 3424   5.477   5.176   4.275
  446SOL    HW2 3425   5.400   5.305   4.261
  446SOL     MW 3426   5.455   5.246   4.228
  447SOL     OW 3427   3.555   0.440   4.747
  447SOL    HW1 3428   3.526   0.349   4.737
  447SOL    HW2 3429   3.475   0.489   4.766
  447SOL     MW 3430   3.541   0.434   4.748
  448SOL     OW 3431   4.674   4.940   2.225
  448SOL    HW1 3432   4.584   4.916   2.205
  448SOL    HW2 3433   4.716   4.948   2.139
  448SOL     MW 3434   4.668   4.938   2.212
  449SOL     OW 3435   2.289   5.663   1.906
  449SOL    HW1 3436   2.230   5.739   1.902
  449SOL    HW2 3437   2.232   5.591   1.933
  449SOL     MW 3438   2.274   5.664   1.909
  450SOL     OW 3439   3.899   0.999   3.765
  450SOL    HW1 3440   3.854   0.929   3.717
  450SOL    HW2 3441   3.861   0.997   3.853
  450SOL     MW 3442   3.888   0.989   3.770
  451SOL     OW 3443   1.354   2.428   0.402
  451SOL    HW1 3444   1.360   2.511   0.353
  451SOL    HW2 3445   1.367   2.454   0.493
  451SOL     MW 3446   1.357   2.442   0.407
  452SOL     OW 3447   0.170   0.765   2.070
  452SOL    HW1 3448   0.221   0.686   2.059
  452SOL    HW2 3449   0.121   0.750   2.151
  452SOL     MW 3450   0.171   0.753   2.079
  453SOL     OW 3451   1.830   1.642   2.201
  453SOL    HW1 3452   1.905   1.593   2.170
  453SOL    HW2 3453   1.778   1.578   2.250
  453SOL     MW 3454   1.833   1.627   2.203
  454SOL     OW 3455   0.453   5.093   3.973
  454SOL    HW1 3456   0.440   5.050   4.057
  454SOL    HW2 3457   0.426   5.028   3.908
  454SOL     MW 3458   0.447   5.079   3.975
  455SOL     OW 3459   4.142   3.858   1.159
  455SOL    HW1 3460   4.084   3.905   1.219
  455SOL    HW2 3461   4.194   3.927   1.117
  455SOL     MW 3462   4.141   3.873   1.161
  456SOL     OW 3463   2.201   4.444   1.574
  456SOL    HW1 3464   2.164   4.490   1.499
  456SOL    HW2 3465   2.149   4.473   1.649
  456SOL     MW 3466   2.190   4.453   1.574
  457SOL     OW 3467   4.215   4.456   0.032
  457SOL    HW1 3468   4.306   4.486   0.022
  457SOL    HW2 3469   4.163   4.534   0.012
  457SOL     MW 3470   4.220   4.470   0.028
  458SOL     OW 3471   5.386   3.311   5.133
  458SOL    HW1 3472   5.312   3.274   5.086
  458SOL    HW2 3473   5.436   3.358   5.067
  458SOL     MW 3474   5.383   3.313   5.119
  459SOL     OW 3475   6.012   4.970   0.703
  459SOL    HW1 3476   6.009   4.896   0.765
  459SOL    HW2 3477   5.946   4.948   0.637
  459SOL     MW 3478   6.003   4.957   0.703
  460SOL     OW 3479   4.049   4.952   5.918
  460SOL    HW1 3480   3.983   4.992   5.974
  460SOL    HW2 3481   4.111   5.023   5.901
  460SOL     MW 3482   4.049   4.966   5.923
  461SOL     OW 3483   0.715   3.265   2.783
  461SOL    HW1 3484   0.680   3.208   2.714
  461SOL    HW2 3485   0.702   3.354   2.750
  461SOL     MW 3486   0.709   3.269   2.770
  462SOL     OW 3487   5.645   0.976   0.436
  462SOL    HW1 3488   5.677   0.977   0.527
  462SOL    HW2 3489   5.715   0.931   0.387
  462SOL     MW 3490   5.658   0.970   0.442
  463SOL     OW 3491   4.523   1.278   6.071
  463SOL    HW1 3492   4.591   1.211   6.063
  463SOL    HW2 3493   4.563   1.348   6.123
  463SOL     MW 3494   4.537   1.279   6.077
  464SOL     OW 3495   4.078   5.556   4.259
  464SOL    HW1 3496   4.152   5.614   4.240
  464SOL    HW2 3497   4.076   5.549   4.354
  464SOL     MW 3498   4.087   5.563   4.269
  465SOL     OW 3499   0.423   5.484   2.705
  465SOL    HW1 3500   0.404   5.528   2.787
  465SOL    HW2 3501   0.420   5.391   2.726
  465SOL     MW 3502   0.420   5.477   2.718
  466SOL     OW 3503   0.035   2.222   0.250
  466SOL    HW1 3504   0.089   2.177   0.315
  466SOL    HW2 3505  -0.052   2.182   0.261
  466SOL     MW 3506   0.030   2.211   0.260
  467SOL     OW 3507   2.367   5.260   2.193
  467SOL    HW1 3508   2.311   5.189   2.160
  467SOL    HW2 3509   2.444   5.259   2.137
  467SOL     MW 3510   2.369   5.251   2.182
  468SOL     OW 3511   0.290   5.677   5.264
  468SOL    HW1 3512   0.222   5.739   5.239
  468SOL    HW2 3513   0.281   5.605   5.200
  468SOL     MW 3514   0.280   5.676   5.252
  469SOL     OW 3515   3.094   2.232   0.832
  469SOL    HW1 3516   3.164   2.296   0.848
  469SOL    HW2 3517   3.137   2.147   0.837
  469SOL     MW 3518   3.109   2.230   0.834
  470SOL     OW 3519   5.261   4.103   3.817
  470SOL    HW1 3520   5.269   4.013   3.788
  470SOL    HW2 3521   5.320   4.110   3.891
  470SOL     MW 3522   5.269   4.093   3.823
  471SOL     OW 3523   5.937   2.898   2.630
  471SOL    HW1 3524   6.010   2.960   2.625
  471SOL    HW2 3525   5.964   2.824   2.576
  471SOL     MW 3526   5.949   2.897   2.622
  472SOL     OW 3527   1.495   0.973   1.638
  472SOL    HW1 3528   1.436   0.914   1.592
  472SOL    HW2 3529   1.577   0.924   1.647
  472SOL     MW 3530   1.498   0.959   1.633
  473SOL     OW 3531   5.529   6.177   2.609
  473SOL    HW1 3532   5.441   6.178   2.646
  473SOL    HW2 3533   5.570   6.099   2.647
  473SOL     MW 3534   5.523   6.167   2.619
  474SOL     OW 3535   5.540   3.266   3.714
  474SOL    HW1 3536   5.509   3.239   3.801
  474SOL    HW2 3537   5.602   3.199   3.689
  474SOL     MW 3538   5.544   3.254   3.722
  475SOL     OW 3539   5.031   4.846   2.899
  475SOL    HW1 3540   5.056   4.838   2.807
  475SOL    HW2 3541   5.061   4.765   2.940
  475SOL     MW 3542   5.038   4.835   2.893
  476SOL     OW 3543   2.064   3.266   5.650
  476SOL    HW1 3544   2.066   3.170   5.650
  476SOL    HW2 3545   2.044   3.289   5.741
  476SOL     MW 3546   2.062   3.257   5.662
  477SOL     OW 3547   3.288   5.054   3.261
  477SOL    HW1 3548   3.258   5.114   3.192
  477SOL    HW2 3549   3.331   5.112   3.324
  477SOL     MW 3550   3.289   5.069   3.260
  478SOL     OW 3551   4.735   4.837   0.873
  478SOL    HW1 3552   4.682   4.796   0.941
  478SOL    HW2 3553   4.721   4.930   0.884
  478SOL     MW 3554   4.726   4.843   0.883
  479SOL     OW 3555   4.632   1.119   0.059
  479SOL    HW1 3556   4.576   1.120  -0.019
  479SOL    HW2 3557   4.575   1.087   0.129
  479SOL     MW 3558   4.617   1.115   0.058
  480SOL     OW 3559   3.435   3.169   5.948
  480SOL    HW1 3560   3.469   3.177   6.037
  480SOL    HW2 3561   3.502   3.210   5.893
  480SOL     MW 3562   3.448   3.175   5.952
  481SOL     OW 3563   1.835   4.947   2.818
  481SOL    HW1 3564   1.774   4.977   2.749
  481SOL    HW2 3565   1.898   5.018   2.827
  481SOL     MW 3566   1.836   4.960   2.810
  482SOL     OW 3567   1.463   1.741   3.967
  482SOL    HW1 3568   1.478   1.719   4.059
  482SOL    HW2 3569   1.369   1.757   3.962
  482SOL     MW 3570   1.453   1.740   3.978
  483SOL     OW 3571   0.368   1.507   2.840
  483SOL    HW1 3572   0.315   1.587   2.831
  483SOL    HW2 3573   0.359   1.484   2.932
  483SOL     MW 3574   0.361   1.515   2.850
  484SOL     OW 3575   5.086   2.481   3.286
  484SOL    HW1 3576   5.139   2.555   3.314
  484SOL    HW2 3577   5.150   2.412   3.266
  484SOL     MW 3578   5.101   2.482   3.287
  485SOL     OW 3579   0.522   3.258   0.390
  485SOL    HW1 3580   0.525   3.314   0.313
  485SOL    HW2 3581   0.454   3.296   0.446
  485SOL     MW 3582   0.513   3.270   0.387
  486SOL     OW 3583   2.771   0.418   5.540
  486SOL    HW1 3584   2.736   0.429   5.629
  486SOL    HW2 3585   2.810   0.330   5.540
  486SOL     MW 3586   2.771   0.408   5.551
  487SOL     OW 3587   5.509   1.475   5.823
  487SOL    HW1 3588   5.414   1.476   5.814
  487SOL    HW2 3589   5.541   1.445   5.738
  487SOL     MW 3590   5.501   1.471   5.811
  488SOL     OW 3591   2.665   4.502   4.914
  488SOL    HW1 3592   2.658   4.423   4.860
  488SOL    HW2 3593   2.612   4.483   4.991
  488SOL     MW 3594   2.658   4.489   4.917
  489SOL     OW 3595   5.266   0.812   4.918
  489SOL    HW1 3596   5.323   0.875   4.873
  489SOL    HW2 3597   5.318   0.732   4.923
  489SOL     MW 3598   5.280   0.810   4.913
  490SOL     OW 3599   3.528   3.186   6.197
  490SOL    HW1 3600   3.443   3.216   6.229
  490SOL    HW2 3601   3.591   3.249   6.233
  490SOL     MW 3602   3.525   3.198   6.205
  491SOL     OW 3603   5.664   3.396   1.518
  491SOL    HW1 3604   5.756   3.372   1.514
  491SOL    HW2 3605   5.659   3.479   1.471
  491SOL     MW 3606   5.675   3.403   1.511
  492SOL     OW 3607   5.980   3.846   5.154
  492SOL    HW1 3608   6.045   3.907   5.189
  492SOL    HW2 3609   5.917   3.834   5.225
  492SOL     MW 3610   5.981   3.852   5.168
  493SOL     OW 3611   2.260   6.103   4.861
  493SOL    HW1 3612   2.293   6.139   4.779
  493SOL    HW2 3613   2.273   6.173   4.925
  493SOL     MW 3614   2.266   6.117   4.859
  494SOL     OW 3615   5.779   3.356   5.444
  494SOL    HW1 3616   5.757   3.429   5.386
  494SOL    HW2 3617   5.870   3.335   5.422
  494SOL     MW 3618   5.788   3.362   5.433
  495SOL     OW 3619   1.486   1.350   0.987
  495SOL    HW1 3620   1.491   1.276   1.047
  495SOL    HW2 3621   1.522   1.423   1.036
  495SOL     MW 3622   1.491   1.350   1.001
  496SOL     OW 3623   4.323   4.659   5.532
  496SOL    HW1 3624   4.281   4.625   5.611
  496SOL    HW2 3625   4.314   4.754   5.539
  496SOL     MW 3626   4.317   4.666   5.543
  497SOL     OW 3627   0.759   4.797   0.028
  497SOL    HW1 3628   0.785   4.873  -0.022
  497SOL    HW2 3629   0.663   4.794   0.019
  497SOL     MW 3630   0.750   4.806   0.021
  498SOL     OW 3631   1.443   4.466   1.787
  498SOL    HW1 3632   1.398   4.469   1.871
  498SOL    HW2 3633   1.430   4.553   1.749
  498SOL     MW 3634   1.435   4.477   1.793
  499SOL     OW 3635   0.099   3.599   4.050
  499SOL    HW1 3636   0.155   3.615   4.126
  499SOL    HW2 3637   0.072   3.686   4.021
  499SOL     MW 3638   0.103   3.612   4.056
  500SOL     OW 3639   3.266   4.248   3.188
  500SOL    HW1 3640   3.176   4.227   3.214
  500SOL    HW2 3641   3.306   4.285   3.267
  500SOL     MW 3642   3.259   4.250   3.202
  501SOL     OW 3643   0.391   1.040   1.234
  501SOL    HW1 3644   0.299   1.011   1.240
  501SOL    HW2 3645   0.418   1.046   1.326
  501SOL     MW 3646   0.382   1.037   1.247
  502SOL     OW 3647   2.215   4.822   3.047
  502SOL    HW1 3648   2.151   4.751   3.054
  502SOL    HW2 3649   2.300   4.778   3.052
  502SOL     MW 3650   2.218   4.807   3.049
  503SOL     OW 3651   6.003   5.168   3.836
  503SOL    HW1 3652   5.940   5.239   3.823
  503SOL    HW2 3653   6.076   5.208   3.883
  503SOL     MW 3654   6.004   5.182   3.840
  504SOL     OW 3655   4.274   0.318   2.359
  504SOL    HW1 3656   4.256   0.391   2.300
  504SOL    HW2 3657   4.256   0.240   2.307
  504SOL     MW 3658   4.269   0.317   2.345
  505SOL     OW 3659   1.950   0.361   3.570
  505SOL    HW1 3660   2.011   0.423   3.529
  505SOL    HW2 3661   1.971   0.365   3.663
  505SOL     MW 3662   1.960   0.369   3.576
  506SOL     OW 3663   3.082   0.472   5.591
  506SOL    HW1 3664   3.069   0.560   5.626
  506SOL    HW2 3665   3.011   0.420   5.630
  506SOL     MW 3666   3.071   0.477   5.601
  507SOL     OW 3667   4.899   1.370   0.355
  507SOL    HW1 3668   4.963   1.402   0.419
  507SOL    HW2 3669   4.822   1.347   0.407
  507SOL     MW 3670   4.897   1.372   0.369
  508SOL     OW 3671   4.882   5.548   5.988
  508SOL    HW1 3672   4.932   5.497   5.924
  508SOL    HW2 3673   4.844   5.482   6.047
  508SOL     MW 3674   4.884   5.533   5.988
  509SOL     OW 3675   4.254   4.181   0.581
  509SOL    HW1 3676   4.339   4.219   0.601
  509SOL    HW2 3677   4.252   4.174   0.486
  509SOL     MW 3678   4.264   4.185   0.571
  510SOL     OW 3679   4.247   3.484   5.740
  510SOL    HW1 3680   4.263   3.513   5.650
  510SOL    HW2 3681   4.152   3.494   5.751
  510SOL     MW 3682   4.237   3.489   5.730
  511SOL     OW 3683   4.790   2.865   1.755
  511SOL    HW1 3684   4.876   2.869   1.797
  511SOL    HW2 3685   4.767   2.956   1.737
  511SOL     MW 3686   4.798   2.877   1.758
  512SOL     OW 3687   5.647   6.040   0.838
  512SOL    HW1 3688   5.706   6.015   0.909
  512SOL    HW2 3689   5.607   5.957   0.811
  512SOL     MW 3690   5.650   6.026   0.844
  513SOL     OW 3691   4.939   5.763   6.110
  513SOL    HW1 3692   4.855   5.803   6.132
  513SOL    HW2 3693   4.915   5.677   6.076
  513SOL     MW 3694   4.925   5.757   6.109
  514SOL     OW 3695   4.468   4.321   3.664
  514SOL    HW1 3696   4.512   4.237   3.677
  514SOL    HW2 3697   4.520   4.366   3.598
  514SOL     MW 3698   4.480   4.316   3.657
  515SOL     OW 3699   4.292   5.565   3.786
  515SOL    HW1 3700   4.236   5.566   3.709
  515SOL    HW2 3701   4.378   5.593   3.754
  515SOL     MW 3702   4.296   5.569   3.772
  516SOL     OW 3703   4.153   2.837   5.123
  516SOL    HW1 3704   4.097   2.773   5.166
  516SOL    HW2 3705   4.096   2.914   5.112
  516SOL     MW 3706   4.138   2.839   5.127
  517SOL     OW 3707   2.041   3.892   4.220
  517SOL    HW1 3708   2.120   3.843   4.238
  517SOL    HW2 3709   2.015   3.865   4.131
  517SOL     MW 3710   2.048   3.883   4.211
  518SOL     OW 3711   4.189   0.496   4.865
  518SOL    HW1 3712   4.099   0.467   4.884
  518SOL    HW2 3713   4.227   0.425   4.814
  518SOL     MW 3714   4.182   0.484   4.861
  519SOL     OW 3715   3.518   5.043   5.172
  519SOL    HW1 3716   3.509   4.986   5.096
  519SOL    HW2 3717   3.467   5.121   5.150
  519SOL     MW 3718   3.510   5.046   5.160
  520SOL     OW 3719   5.986   2.058   4.897
  520SOL    HW1 3720   5.988   2.111   4.817
  520SOL    HW2 3721   6.054   2.096   4.953
  520SOL     MW 3722   5.995   2.070   4.894
  521SOL     OW 3723   2.200   5.709   0.578
  521SOL    HW1 3724   2.272   5.747   0.528
  521SOL    HW2 3725   2.126   5.711   0.517
  521SOL     MW 3726   2.200   5.714   0.564
  522SOL     OW 3727   3.317   1.506   1.009
  522SOL    HW1 3728   3.258   1.572   0.973
  522SOL    HW2 3729   3.273   1.476   1.089
  522SOL     MW 3730   3.304   1.511   1.015
  523SOL     OW 3731   1.836   4.155   0.662
  523SOL    HW1 3732   1.863   4.237   0.702
  523SOL    HW2 3733   1.802   4.102   0.734
  523SOL     MW 3734   1.835   4.158   0.676
  524SOL     OW 3735   0.717   2.653   4.434
  524SOL    HW1 3736   0.750   2.602   4.508
  524SOL    HW2 3737   0.674   2.729   4.475
  524SOL     MW 3738   0.716   2.656   4.449
  525SOL     OW 3739   4.641   4.659   4.919
  525SOL    HW1 3740   4.574   4.664   4.851
  525SOL    HW2 3741   4.632   4.742   4.966
  525SOL     MW 3742   4.631   4.671   4.916
  526SOL     OW 3743   0.029   3.902   4.896
  526SOL    HW1 3744   0.108   3.932   4.941
  526SOL    HW2 3745   0.009   3.971   4.833
  526SOL     MW 3746   0.036   3.915   4.894
  527SOL     OW 3747   1.026   3.946   4.482
  527SOL    HW1 3748   1.011   3.937   4.576
  527SOL    HW2 3749   1.024   4.040   4.466
  527SOL     MW 3750   1.024   3.957   4.492
  528SOL     OW 3751   4.916   0.986   0.184
  528SOL    HW1 3752   4.846   0.997   0.120
  528SOL    HW2 3753   4.872   0.985   0.268
  528SOL     MW 3754   4.902   0.987   0.186
  529SOL     OW 3755   5.351   6.155   4.284
  529SOL    HW1 3756   5.336   6.186   4.194
  529SOL    HW2 3757   5.376   6.063   4.274
  529SOL     MW 3758   5.352   6.147   4.271
  530SOL     OW 3759   1.836   1.222   3.772
  530SOL    HW1 3760   1.857   1.231   3.865
  530SOL    HW2 3761   1.741   1.239   3.768
  530SOL     MW 3762   1.826   1.226   3.784
  531SOL     OW 3763   3.175   0.823   1.606
  531SOL    HW1 3764   3.126   0.743   1.589
  531SOL    HW2 3765   3.117   0.875   1.662
  531SOL     MW 3766   3.162   0.819   1.611
  532SOL     OW 3767   4.987   2.146   1.026
  532SOL    HW1 3768   5.021   2.094   1.098
  532SOL    HW2 3769   4.892   2.145   1.038
  532SOL     MW 3770   4.979   2.139   1.036
  533SOL     OW 3771   1.163   1.025   2.736
  533SOL    HW1 3772   1.197   0.942   2.771
  533SOL    HW2 3773   1.144   1.006   2.644
  533SOL     MW 3774   1.165   1.012   2.729
  534SOL     OW 3775   1.505   5.504   3.722
  534SOL    HW1 3776   1.410   5.497   3.713
  534SOL    HW2 3777   1.529   5.580   3.669
  534SOL     MW 3778   1.496   5.513   3.714
  535SOL     OW 3779   3.087   5.509   0.072
  535SOL    HW1 3780   3.036   5.584   0.040
  535SOL    HW2 3781   3.172   5.547   0.096
  535SOL     MW 3782   3.091   5.524   0.071
  536SOL     OW 3783   4.348   4.785   0.459
  536SOL    HW1 3784   4.338   4.690   0.462
  536SOL    HW2 3785   4.442   4.799   0.469
  536SOL     MW 3786   4.359   4.774   0.460
  537SOL     OW 3787   5.548   3.028   1.492
  537SOL    HW1 3788   5.486   2.994   1.429
  537SOL    HW2 3789   5.631   3.034   1.444
  537SOL     MW 3790   5.551   3.025   1.478
  538SOL     OW 3791   2.898   1.330   0.809
  538SOL    HW1 3792   2.974   1.352   0.755
  538SOL    HW2 3793   2.919   1.367   0.895
  538SOL     MW 3794   2.910   1.337   0.813
  539SOL     OW 3795   6.172   4.766   0.799
  539SOL    HW1 3796   6.240   4.820   0.839
  539SOL    HW2 3797   6.204   4.749   0.710
  539SOL     MW 3798   6.185   4.771   0.792
  540SOL     OW 3799   4.571   5.793   2.791
  540SOL    HW1 3800   4.492   5.755   2.829
  540SOL    HW2 3801   4.544   5.882   2.765
  540SOL     MW 3802   4.557   5.800   2.792
  541SOL     OW 3803   3.006   4.154   3.288
  541SOL    HW1 3804   2.912   4.141   3.277
  541SOL    HW2 3805   3.044   4.066   3.278
  541SOL     MW 3806   2.999   4.141   3.285
  542SOL     OW 3807   5.025   0.615   2.424
  542SOL    HW1 3808   5.098   0.641   2.480
  542SOL    HW2 3809   4.950   0.665   2.457
  542SOL     MW 3810   5.025   0.625   2.435
  543SOL     OW 3811   5.125   0.263   5.965
  543SOL    HW1 3812   5.213   0.227   5.954
  543SOL    HW2 3813   5.121   0.336   5.903
  543SOL     MW 3814   5.135   0.268   5.956
  544SOL     OW 3815   4.325   2.894   1.746
  544SOL    HW1 3816   4.242   2.930   1.777
  544SOL    HW2 3817   4.361   2.961   1.688
  544SOL     MW 3818   4.319   2.907   1.742
  545SOL     OW 3819   2.511   1.224   4.866
  545SOL    HW1 3820   2.545   1.148   4.915
  545SOL    HW2 3821   2.485   1.286   4.934
  545SOL     MW 3822   2.512   1.222   4.881
  546SOL     OW 3823   2.449   3.625   5.366
  546SOL    HW1 3824   2.518   3.690   5.381
  546SOL    HW2 3825   2.374   3.659   5.415
  546SOL     MW 3826   2.448   3.638   5.374
  547SOL     OW 3827   4.794   0.712   3.210
  547SOL    HW1 3828   4.704   0.744   3.209
  547SOL    HW2 3829   4.824   0.720   3.119
  547SOL     MW 3830   4.786   0.717   3.198
  548SOL     OW 3831   5.739   2.801   0.677
  548SOL    HW1 3832   5.769   2.715   0.708
  548SOL    HW2 3833   5.669   2.781   0.615
  548SOL     MW 3834   5.734   2.787   0.673
  549SOL     OW 3835   0.885   2.073   2.674
  549SOL    HW1 3836   0.977   2.084   2.697
  549SOL    HW2 3837   0.877   1.981   2.648
  549SOL     MW 3838   0.896   2.063   2.674
  550SOL     OW 3839   3.651   0.461   0.329
  550SOL    HW1 3840   3.586   0.421   0.271
  550SOL    HW2 3841   3.635   0.555   0.323
  550SOL     MW 3842   3.641   0.468   0.321
  551SOL     OW 3843   0.187   5.746   1.986
  551SOL    HW1 3844   0.227   5.684   1.926
  551SOL    HW2 3845   0.243   5.745   2.064
  551SOL     MW 3846   0.198   5.738   1.988
  552SOL     OW 3847   5.871   1.589   0.589
  552SOL    HW1 3848   5.898   1.508   0.631
  552SOL    HW2 3849   5.780   1.573   0.563
  552SOL     MW 3850   5.863   1.577   0.591
  553SOL     OW 3851   1.315   3.831   6.138
  553SOL    HW1 3852   1.357   3.756   6.179
  553SOL    HW2 3853   1.339   3.906   6.193
  553SOL     MW 3854   1.323   3.831   6.150
  554SOL     OW 3855   0.495   6.082   0.024
  554SOL    HW1 3856   0.528   6.045  -0.058
  554SOL    HW2 3857   0.407   6.046   0.033
  554SOL     MW 3858   0.489   6.073   0.014
  555SOL     OW 3859   0.802   4.230   1.752
  555SOL    HW1 3860   0.713   4.207   1.724
  555SOL    HW2 3861   0.815   4.181   1.833
  555SOL     MW 3862   0.792   4.221   1.759
  556SOL     OW 3863   5.685   6.218   1.213
  556SOL    HW1 3864   5.733   6.161   1.273
  556SOL    HW2 3865   5.676   6.301   1.260
  556SOL     MW 3866   5.690   6.221   1.227
  557SOL     OW 3867   4.533   1.169   3.479
  557SOL    HW1 3868   4.439   1.182   3.487
  557SOL    HW2 3869   4.569   1.207   3.560
  557SOL     MW 3870   4.526   1.176   3.491
  558SOL     OW 3871   2.537   0.838   5.790
  558SOL    HW1 3872   2.551   0.844   5.696
  558SOL    HW2 3873   2.562   0.924   5.823
  558SOL     MW 3874   2.542   0.850   5.782
  559SOL     OW 3875   2.627   2.728   0.205
  559SOL    HW1 3876   2.567   2.799   0.183
  559SOL    HW2 3877   2.577   2.648   0.191
  559SOL     MW 3878   2.613   2.727   0.200
  560SOL     OW 3879   5.754   0.154   3.530
  560SOL    HW1 3880   5.750   0.240   3.573
  560SOL    HW2 3881   5.736   0.092   3.601
  560SOL     MW 3882   5.751   0.157   3.545
  561SOL     OW 3883   3.333   3.230   4.657
  561SOL    HW1 3884   3.382   3.202   4.579
  561SOL    HW2 3885   3.302   3.148   4.695
  561SOL     MW 3886   3.335   3.216   4.652
  562SOL     OW 3887   4.284   0.749   1.580
  562SOL    HW1 3888   4.365   0.700   1.566
  562SOL    HW2 3889   4.296   0.791   1.665
  562SOL     MW 3890   4.296   0.748   1.589
  563SOL     OW 3891   6.226   0.068   5.394
  563SOL    HW1 3892   6.295   0.109   5.341
  563SOL    HW2 3893   6.244   0.097   5.483
  563SOL     MW 3894   6.237   0.077   5.398
  564SOL     OW 3895   6.080   6.174   6.198
  564SOL    HW1 3896   6.139   6.163   6.123
  564SOL    HW2 3897   6.019   6.101   6.191
  564SOL     MW 3898   6.080   6.164   6.187
  565SOL     OW 3899   2.061   0.569   2.021
  565SOL    HW1 3900   2.083   0.626   2.095
  565SOL    HW2 3901   1.969   0.548   2.033
  565SOL     MW 3902   2.052   0.574   2.032
  566SOL     OW 3903   2.190   0.923   4.174
  566SOL    HW1 3904   2.224   0.954   4.090
  566SOL    HW2 3905   2.101   0.894   4.154
  566SOL     MW 3906   2.183   0.923   4.161
  567SOL     OW 3907   3.834   0.329   0.123
  567SOL    HW1 3908   3.777   0.379   0.181
  567SOL    HW2 3909   3.878   0.267   0.181
  567SOL     MW 3910   3.832   0.328   0.138
  568SOL     OW 3911   5.027   3.401   1.804
  568SOL    HW1 3912   5.067   3.325   1.845
  568SOL    HW2 3913   4.933   3.388   1.816
  568SOL     MW 3914   5.020   3.390   1.811
  569SOL     OW 3915   3.490   5.489   4.812
  569SOL    HW1 3916   3.575   5.446   4.815
  569SOL    HW2 3917   3.507   5.576   4.777
  569SOL     MW 3918   3.503   5.495   4.808
  570SOL     OW 3919   3.695   5.718   1.515
  570SOL    HW1 3920   3.717   5.788   1.453
  570SOL    HW2 3921   3.759   5.650   1.498
  570SOL     MW 3922   3.706   5.718   1.505
  571SOL     OW 3923   6.285   5.715   4.801
  571SOL    HW1 3924   6.201   5.756   4.782
  571SOL    HW2 3925   6.263   5.643   4.859
  571SOL     MW 3926   6.271   5.711   4.806
  572SOL     OW 3927   6.254   3.552   1.040
  572SOL    HW1 3928   6.208   3.469   1.033
  572SOL    HW2 3929   6.308   3.556   0.961
  572SOL     MW 3930   6.255   3.542   1.029
  573SOL     OW 3931   5.527   1.028   2.583
  573SOL    HW1 3932   5.606   1.049   2.533
  573SOL    HW2 3933   5.461   1.089   2.549
  573SOL     MW 3934   5.529   1.039   2.572
  574SOL     OW 3935   1.608   1.614   2.750
  574SOL    HW1 3936   1.642   1.526   2.741
  574SOL    HW2 3937   1.531   1.604   2.806
  574SOL     MW 3938   1.603   1.602   2.756
  575SOL     OW 3939   2.009   0.416   2.343
  575SOL    HW1 3940   2.015   0.428   2.248
  575SOL    HW2 3941   2.061   0.338   2.360
  575SOL     MW 3942   2.017   0.408   2.333
  576SOL     OW 3943   6.077   5.528   1.724
  576SOL    HW1 3944   6.107   5.611   1.686
  576SOL    HW2 3945   6.155   5.474   1.729
  576SOL     MW 3946   6.091   5.532   1.719
  577SOL     OW 3947   3.806   6.212   1.708
  577SOL    HW1 3948   3.792   6.148   1.638
  577SOL    HW2 3949   3.718   6.241   1.732
  577SOL     MW 3950   3.793   6.207   1.702
  578SOL     OW 3951   5.117   4.608   2.177
  578SOL    HW1 3952   5.187   4.554   2.140
  578SOL    HW2 3953   5.135   4.696   2.144
  578SOL     MW 3954   5.128   4.612   2.168
  579SOL     OW 3955   0.766   4.821   3.840
  579SOL    HW1 3956   0.769   4.777   3.925
  579SOL    HW2 3957   0.742   4.911   3.860
  579SOL     MW 3958   0.764   4.827   3.853
  580SOL     OW 3959   4.246   1.988   6.164
  580SOL    HW1 3960   4.196   2.065   6.190
  580SOL    HW2 3961   4.213   1.966   6.076
  580SOL     MW 3962   4.235   1.995   6.156
  581SOL     OW 3963   4.735   5.377   1.373
  581SOL    HW1 3964   4.740   5.473   1.370
  581SOL    HW2 3965   4.705   5.352   1.286
  581SOL     MW 3966   4.732   5.386   1.361
  582SOL     OW 3967   4.144   4.997   0.435
  582SOL    HW1 3968   4.060   4.982   0.391
  582SOL    HW2 3969   4.191   4.914   0.426
  582SOL     MW 3970   4.139   4.984   0.428
  583SOL     OW 3971   1.540   6.004   1.741
  583SOL    HW1 3972   1.609   6.059   1.777
  583SOL    HW2 3973   1.504   5.958   1.817
  583SOL     MW 3974   1.544   6.005   1.755
  584SOL     OW 3975   0.377   5.857   3.956
  584SOL    HW1 3976   0.368   5.879   3.863
  584SOL    HW2 3977   0.316   5.916   4.001
  584SOL     MW 3978   0.368   5.867   3.950
  585SOL     OW 3979   1.685   1.764   5.712
  585SOL    HW1 3980   1.770   1.777   5.669
  585SOL    HW2 3981   1.667   1.671   5.702
  585SOL     MW 3982   1.694   1.754   5.705
  586SOL     OW 3983   3.094   4.043   6.271
  586SOL    HW1 3984   3.002   4.020   6.287
  586SOL    HW2 3985   3.117   4.100   6.344
  586SOL     MW 3986   3.085   4.047   6.283
  587SOL     OW 3987   1.665   0.539   0.579
  587SOL    HW1 3988   1.662   0.525   0.674
  587SOL    HW2 3989   1.675   0.633   0.569
  587SOL     MW 3990   1.666   0.549   0.590
  588SOL     OW 3991   1.209   3.346   5.763
  588SOL    HW1 3992   1.179   3.264   5.802
  588SOL    HW2 3993   1.208   3.330   5.669
  588SOL     MW 3994   1.205   3.333   5.756
  589SOL     OW 3995   4.990   2.144   5.344
  589SOL    HW1 3996   4.942   2.111   5.419
  589SOL    HW2 3997   4.943   2.109   5.268
  589SOL     MW 3998   4.978   2.136   5.344
  590SOL     OW 3999   0.138   4.800   4.669
  590SOL    HW1 4000   0.142   4.776   4.762
  590SOL    HW2 4001   0.147   4.716   4.623
  590SOL     MW 4002   0.140   4.786   4.675
  591SOL     OW 4003   1.916   3.097   0.501
  591SOL    HW1 4004   1.889   3.012   0.466
  591SOL    HW2 4005   1.942   3.079   0.592
  591SOL     MW 4006   1.916   3.084   0.508
  592SOL     OW 4007   5.990   2.460   2.078
  592SOL    HW1 4008   5.943   2.492   2.001
  592SOL    HW2 4009   5.999   2.536   2.134
  592SOL     MW 4010   5.985   2.474   2.075
  593SOL     OW 4011   5.986   6.126   3.547
  593SOL    HW1 4012   5.951   6.039   3.533
  593SOL    HW2 4013   5.920   6.170   3.601
  593SOL     MW 4014   5.973   6.121   3.552
  594SOL     OW 4015   2.595   5.481   5.042
  594SOL    HW1 4016   2.616   5.405   5.096
  594SOL    HW2 4017   2.652   5.473   4.966
  594SOL     MW 4018   2.605   5.470   5.039
  595SOL     OW 4019   4.925   1.125   3.720
  595SOL    HW1 4020   4.894   1.035   3.709
  595SOL    HW2 4021   4.945   1.131   3.814
  595SOL     MW 4022   4.924   1.114   3.731
  596SOL     OW 4023   0.608   0.246   6.110
  596SOL    HW1 4024   0.568   0.174   6.160
  596SOL    HW2 4025   0.652   0.203   6.037
  596SOL     MW 4026   0.608   0.232   6.107
  597SOL     OW 4027   2.562   4.499   0.839
  597SOL    HW1 4028   2.561   4.544   0.923
  597SOL    HW2 4029   2.480   4.449   0.838
  597SOL     MW 4030   2.551   4.498   0.850
  598SOL     OW 4031   5.305   6.103   5.153
  598SOL    HW1 4032   5.265   6.090   5.067
  598SOL    HW2 4033   5.282   6.025   5.202
  598SOL     MW 4034   5.297   6.092   5.148
  599SOL     OW 4035   2.866   3.789   0.930
  599SOL    HW1 4036   2.845   3.731   0.856
  599SOL    HW2 4037   2.781   3.809   0.968
  599SOL     MW 4038   2.852   3.784   0.925
  600SOL     OW 4039   4.818   0.005   1.686
  600SOL    HW1 4040   4.876   0.016   1.760
  600SOL    HW2 4041   4.788   0.094   1.665
  600SOL     MW 4042   4.822   0.018   1.692
  601SOL     OW 4043   2.223   3.127   6.140
  601SOL    HW1 4044   2.131   3.137   6.166
  601SOL    HW2 4045   2.221   3.130   6.044
  601SOL     MW 4046   2.211   3.128   6.131
  602SOL     OW 4047   6.161   1.017   0.176
  602SOL    HW1 4048   6.236   1.071   0.201
  602SOL    HW2 4049   6.100   1.078   0.135
  602SOL     MW 4050   6.163   1.032   0.174
  603SOL     OW 4051   2.640   5.631   5.270
  603SOL    HW1 4052   2.680   5.570   5.332
  603SOL    HW2 4053   2.628   5.579   5.191
  603SOL     MW 4054   2.644   5.617   5.268
  604SOL     OW 4055   4.791   1.517   1.015
  604SOL    HW1 4056   4.828   1.445   1.066
  604SOL    HW2 4057   4.723   1.554   1.072
  604SOL     MW 4058   4.787   1.512   1.029
  605SOL     OW 4059   2.178   4.612   3.868
  605SOL    HW1 4060   2.250   4.573   3.819
  605SOL    HW2 4061   2.101   4.559   3.846
  605SOL     MW 4062   2.177   4.601   3.859
  606SOL     OW 4063   4.412   5.225   0.296
  606SOL    HW1 4064   4.322   5.200   0.278
  606SOL    HW2 4065   4.416   5.318   0.275
  606SOL     MW 4066   4.401   5.234   0.291
  607SOL     OW 4067   2.272   3.721   5.547
  607SOL    HW1 4068   2.293   3.650   5.609
  607SOL    HW2 4069   2.255   3.797   5.603
  607SOL     MW 4070   2.272   3.721   5.562
  608SOL     OW 4071   5.339   2.225   4.653
  608SOL    HW1 4072   5.346   2.275   4.572
  608SOL    HW2 4073   5.427   2.187   4.665
  608SOL     MW 4074   5.351   2.227   4.644
  609SOL     OW 4075   5.375   2.976   1.054
  609SOL    HW1 4076   5.285   2.954   1.032
  609SOL    HW2 4077   5.426   2.900   1.025
  609SOL     MW 4078   5.370   2.963   1.047
  610SOL     OW 4079   4.745   2.160   6.208
  610SOL    HW1 4080   4.650   2.157   6.221
  610SOL    HW2 4081   4.781   2.106   6.278
  610SOL     MW 4082   4.738   2.152   6.218
  611SOL     OW 4083   4.784   4.682   6.066
  611SOL    HW1 4084   4.731   4.737   6.124
  611SOL    HW2 4085   4.865   4.731   6.052
  611SOL     MW 4086   4.788   4.695   6.072
  612SOL     OW 4087   4.692   3.642   5.540
  612SOL    HW1 4088   4.696   3.548   5.526
  612SOL    HW2 4089   4.603   3.666   5.513
  612SOL     MW 4090   4.681   3.633   5.535
  613SOL     OW 4091   0.937   3.122   2.796
  613SOL    HW1 4092   0.860   3.177   2.780
  613SOL    HW2 4093   0.963   3.145   2.885
  613SOL     MW 4094   0.931   3.132   2.806
  614SOL     OW 4095   4.764   2.828   3.820
  614SOL    HW1 4096   4.840   2.841   3.876
  614SOL    HW2 4097   4.799   2.829   3.731
  614SOL     MW 4098   4.778   2.830   3.816
  615SOL     OW 4099   4.828   3.395   0.178
  615SOL    HW1 4100   4.755   3.391   0.116
  615SOL    HW2 4101   4.817   3.317   0.232
  615SOL     MW 4102   4.817   3.384   0.177
  616SOL     OW 4103   5.557   0.540   5.767
  616SOL    HW1 4104   5.514   0.585   5.840
  616SOL    HW2 4105   5.632   0.596   5.745
  616SOL     MW 4106   5.561   0.553   5.774
  617SOL     OW 4107   5.391   4.760   3.032
  617SOL    HW1 4108   5.336   4.774   3.110
  617SOL    HW2 4109   5.387   4.844   2.986
  617SOL     MW 4110   5.384   4.773   3.036
  618SOL     OW 4111   1.258   0.771   0.526
  618SOL    HW1 4112   1.239   0.857   0.562
  618SOL    HW2 4113   1.300   0.723   0.597
  618SOL     MW 4114   1.261   0.776   0.540
  619SOL     OW 4115   5.856   4.445   0.116
  619SOL    HW1 4116   5.911   4.368   0.135
  619SOL    HW2 4117   5.915   4.506   0.072
  619SOL     MW 4118   5.871   4.443   0.113
  620SOL     OW 4119   0.959   4.395   3.107
  620SOL    HW1 4120   0.910   4.374   3.187
  620SOL    HW2 4121   0.890   4.405   3.040
  620SOL     MW 4122   0.943   4.394   3.109
  621SOL     OW 4123   1.009   3.071   2.015
  621SOL    HW1 4124   1.004   3.152   2.067
  621SOL    HW2 4125   0.927   3.068   1.967
  621SOL     MW 4126   0.998   3.081   2.016
  622SOL     OW 4127   1.277   4.547   2.349
  622SOL    HW1 4128   1.205   4.519   2.293
  622SOL    HW2 4129   1.334   4.470   2.356
  622SOL     MW 4130   1.275   4.534   2.343
  623SOL     OW 4131   2.030   0.843   5.797
  623SOL    HW1 4132   1.965   0.894   5.844
  623SOL    HW2 4133   1.991   0.823   5.713
  623SOL     MW 4134   2.017   0.847   5.792
  624SOL     OW 4135   0.929   4.134   5.067
  624SOL    HW1 4136   0.888   4.093   4.991
  624SOL    HW2 4137   0.955   4.221   5.036
  624SOL     MW 4138   0.927   4.140   5.053
  625SOL     OW 4139   2.004   1.236   4.280
  625SOL    HW1 4140   2.036   1.183   4.207
  625SOL    HW2 4141   1.931   1.285   4.245
  625SOL     MW 4142   2.000   1.235   4.266
  626SOL     OW 4143   0.885   5.812   0.666
  626SOL    HW1 4144   0.952   5.862   0.713
  626SOL    HW2 4145   0.908   5.825   0.573
  626SOL     MW 4146   0.898   5.820   0.660
  627SOL     OW 4147   2.989   0.083   2.388
  627SOL    HW1 4148   3.001   0.122   2.474
  627SOL    HW2 4149   3.015   0.152   2.326
  627SOL     MW 4150   2.994   0.097   2.391
  628SOL     OW 4151   0.039   0.751   1.441
  628SOL    HW1 4152   0.068   0.664   1.412
  628SOL    HW2 4153  -0.052   0.758   1.410
  628SOL     MW 4154   0.032   0.741   1.433
  629SOL     OW 4155   5.043   3.067   0.679
  629SOL    HW1 4156   5.107   3.134   0.705
  629SOL    HW2 4157   4.962   3.094   0.722
  629SOL     MW 4158   5.041   3.079   0.688
  630SOL     OW 4159   1.112   1.114   1.620
  630SOL    HW1 4160   1.141   1.200   1.589
  630SOL    HW2 4161   1.020   1.126   1.642
  630SOL     MW 4162   1.104   1.126   1.619
  631SOL     OW 4163   3.222   0.739   1.278
  631SOL    HW1 4164   3.254   0.828   1.268
  631SOL    HW2 4165   3.272   0.688   1.214
  631SOL     MW 4166   3.232   0.743   1.268
  632SOL     OW 4167   2.032   5.802   3.679
  632SOL    HW1 4168   2.041   5.719   3.634
  632SOL    HW2 4169   1.955   5.843   3.640
  632SOL     MW 4170   2.023   5.797   3.668
  633SOL     OW 4171   5.980   1.356   0.687
  633SOL    HW1 4172   6.070   1.369   0.657
  633SOL    HW2 4173   5.937   1.312   0.614
  633SOL     MW 4174   5.986   1.352   0.674
  634SOL     OW 4175   5.454   0.614   4.994
  634SOL    HW1 4176   5.409   0.531   4.979
  634SOL    HW2 4177   5.419   0.645   5.078
  634SOL     MW 4178   5.443   0.608   5.003
  635SOL     OW 4179   1.452   4.805   4.224
  635SOL    HW1 4180   1.520   4.859   4.264
  635SOL    HW2 4181   1.383   4.801   4.290
  635SOL     MW 4182   1.452   4.811   4.237
  636SOL     OW 4183   3.884   5.509   5.760
  636SOL    HW1 4184   3.808   5.525   5.704
  636SOL    HW2 4185   3.850   5.455   5.832
  636SOL     MW 4186   3.869   5.504   5.762
  637SOL     OW 4187   4.864   3.664   1.469
  637SOL    HW1 4188   4.955   3.636   1.470
  637SOL    HW2 4189   4.820   3.601   1.527
  637SOL     MW 4190   4.870   3.652   1.476
  638SOL     OW 4191   1.902   1.963   3.436
  638SOL    HW1 4192   1.934   2.053   3.434
  638SOL    HW2 4193   1.857   1.951   3.353
  638SOL     MW 4194   1.899   1.973   3.425
  639SOL     OW 4195   2.311   2.030   6.155
  639SOL    HW1 4196   2.337   2.122   6.163
  639SOL    HW2 4197   2.348   1.989   6.234
  639SOL     MW 4198   2.319   2.037   6.166
  640SOL     OW 4199   2.637   5.869   5.548
  640SOL    HW1 4200   2.583   5.867   5.470
  640SOL    HW2 4201   2.726   5.886   5.516
  640SOL     MW 4202   2.642   5.871   5.534
  641SOL     OW 4203   1.945   1.567   0.011
  641SOL    HW1 4204   1.912   1.549  -0.076
  641SOL    HW2 4205   2.022   1.510   0.022
  641SOL     MW 4206   1.952   1.558   0.001
  642SOL     OW 4207   0.056   0.204   0.554
  642SOL    HW1 4208   0.032   0.296   0.555
  642SOL    HW2 4209   0.108   0.195   0.474
  642SOL     MW 4210   0.060   0.215   0.544
  643SOL     OW 4211   1.484   2.193   1.638
  643SOL    HW1 4212   1.448   2.245   1.710
  643SOL    HW2 4213   1.433   2.112   1.639
  643SOL     MW 4214   1.473   2.189   1.648
  644SOL     OW 4215   2.255   6.091   0.188
  644SOL    HW1 4216   2.184   6.047   0.142
  644SOL    HW2 4217   2.241   6.184   0.171
  644SOL     MW 4218   2.244   6.097   0.180
  645SOL     OW 4219   5.667   4.511   4.383
  645SOL    HW1 4220   5.599   4.531   4.319
  645SOL    HW2 4221   5.749   4.526   4.337
  645SOL     MW 4222   5.669   4.515   4.369
  646SOL     OW 4223   4.075   2.996   0.279
  646SOL    HW1 4224   4.053   3.088   0.264
  646SOL    HW2 4225   4.163   2.998   0.316
  646SOL     MW 4226   4.083   3.008   0.282
  647SOL     OW 4227   2.357   0.267   5.032
  647SOL    HW1 4228   2.376   0.341   4.974
  647SOL    HW2 4229   2.349   0.192   4.974
  647SOL     MW 4230   2.359   0.267   5.017
  648SOL     OW 4231   4.846   0.721   1.111
  648SOL    HW1 4232   4.819   0.638   1.150
  648SOL    HW2 4233   4.932   0.702   1.073
  648SOL     MW 4234   4.854   0.708   1.112
  649SOL     OW 4235   3.495   1.029   3.623
  649SOL    HW1 4236   3.441   1.040   3.701
  649SOL    HW2 4237   3.558   0.961   3.647
  649SOL     MW 4238   3.496   1.022   3.636
  650SOL     OW 4239   3.318   0.571   1.087
  650SOL    HW1 4240   3.297   0.515   1.012
  650SOL    HW2 4241   3.348   0.653   1.048
  650SOL     MW 4242   3.319   0.574   1.072
  651SOL     OW 4243   2.835   6.160   1.625
  651SOL    HW1 4244   2.885   6.169   1.705
  651SOL    HW2 4245   2.811   6.067   1.622
  651SOL     MW 4246   2.838   6.149   1.635
  652SOL     OW 4247   5.577   1.417   3.632
  652SOL    HW1 4248   5.506   1.474   3.659
  652SOL    HW2 4249   5.639   1.475   3.587
  652SOL     MW 4250   5.576   1.432   3.630
  653SOL     OW 4251   1.340   5.337   0.123
  653SOL    HW1 4252   1.274   5.406   0.126
  653SOL    HW2 4253   1.422   5.382   0.145
  653SOL     MW 4254   1.342   5.352   0.126
  654SOL     OW 4255   0.224   4.437   3.027
  654SOL    HW1 4256   0.270   4.353   3.032
  654SOL    HW2 4257   0.293   4.503   3.025
  654SOL     MW 4258   0.239   4.434   3.027
  655SOL     OW 4259   3.513   0.186   1.267
  655SOL    HW1 4260   3.513   0.281   1.269
  655SOL    HW2 4261   3.583   0.163   1.206
  655SOL     MW 4262   3.522   0.195   1.259
  656SOL     OW 4263   3.967   1.493   0.529
  656SOL    HW1 4264   4.045   1.539   0.561
  656SOL    HW2 4265   3.968   1.410   0.576
  656SOL     MW 4266   3.977   1.488   0.539
  657SOL     OW 4267   1.197   3.279   5.506
  657SOL    HW1 4268   1.291   3.273   5.487
  657SOL    HW2 4269   1.177   3.197   5.551
  657SOL     MW 4270   1.207   3.268   5.509
  658SOL     OW 4271   1.923   4.657   1.001
  658SOL    HW1 4272   1.882   4.726   0.950
  658SOL    HW2 4273   1.932   4.694   1.088
  658SOL     MW 4274   1.919   4.670   1.005
  659SOL     OW 4275   4.778   1.998   0.129
  659SOL    HW1 4276   4.845   2.046   0.178
  659SOL    HW2 4277   4.815   1.910   0.118
  659SOL     MW 4278   4.792   1.993   0.134
  660SOL     OW 4279   3.117   5.286   3.435
  660SOL    HW1 4280   3.054   5.260   3.503
  660SOL    HW2 4281   3.109   5.218   3.368
  660SOL     MW 4282   3.108   5.274   3.435
  661SOL     OW 4283   4.814   2.577   2.327
  661SOL    HW1 4284   4.744   2.643   2.320
  661SOL    HW2 4285   4.806   2.526   2.246
  661SOL     MW 4286   4.804   2.579   2.315
  662SOL     OW 4287   3.948   4.631   1.489
  662SOL    HW1 4288   4.030   4.679   1.482
  662SOL    HW2 4289   3.962   4.552   1.437
  662SOL     MW 4290   3.960   4.627   1.481
  663SOL     OW 4291   1.239   1.754   3.299
  663SOL    HW1 4292   1.322   1.801   3.284
  663SOL    HW2 4293   1.177   1.799   3.241
  663SOL     MW 4294   1.242   1.766   3.290
  664SOL     OW 4295   4.427   4.463   4.354
  664SOL    HW1 4296   4.446   4.484   4.446
  664SOL    HW2 4297   4.513   4.441   4.317
  664SOL     MW 4298   4.441   4.463   4.361
  665SOL     OW 4299   2.329   5.897   1.163
  665SOL    HW1 4300   2.392   5.969   1.153
  665SOL    HW2 4301   2.255   5.937   1.208
  665SOL     MW 4302   2.328   5.911   1.167
  666SOL     OW 4303   5.344   0.501   5.607
  666SOL    HW1 4304   5.370   0.485   5.516
  666SOL    HW2 4305   5.426   0.496   5.656
  666SOL     MW 4306   5.358   0.498   5.602
  667SOL     OW 4307   5.959   2.070   0.043
  667SOL    HW1 4308   5.898   2.124  -0.008
  667SOL    HW2 4309   5.914   1.986   0.053
  667SOL     MW 4310   5.945   2.066   0.038
  668SOL     OW 4311   3.910   0.544   4.867
  668SOL    HW1 4312   3.867   0.459   4.871
  668SOL    HW2 4313   3.848   0.604   4.908
  668SOL     MW 4314   3.897   0.541   4.873
  669SOL     OW 4315   1.902   5.949   6.008
  669SOL    HW1 4316   1.902   5.922   5.916
  669SOL    HW2 4317   1.863   6.036   6.008
  669SOL     MW 4318   1.897   5.956   5.996
  670SOL     OW 4319   2.187   1.608   1.858
  670SOL    HW1 4320   2.234   1.681   1.900
  670SOL    HW2 4321   2.158   1.554   1.932
  670SOL     MW 4322   2.189   1.611   1.873
  671SOL     OW 4323   3.332   5.940   1.775
  671SOL    HW1 4324   3.395   5.923   1.845
  671SOL    HW2 4325   3.386   5.960   1.699
  671SOL     MW 4326   3.347   5.940   1.774
  672SOL     OW 4327   2.598   1.134   3.029
  672SOL    HW1 4328   2.537   1.188   3.079
  672SOL    HW2 4329   2.669   1.193   3.006
  672SOL     MW 4330   2.599   1.148   3.032
  673SOL     OW 4331   0.041   6.105   3.287
  673SOL    HW1 4332   0.070   6.195   3.300
  673SOL    HW2 4333  -0.040   6.113   3.235
  673SOL     MW 4334   0.034   6.118   3.282
  674SOL     OW 4335   0.272   2.526   2.028
  674SOL    HW1 4336   0.277   2.617   2.058
  674SOL    HW2 4337   0.258   2.532   1.934
  674SOL     MW 4338   0.271   2.538   2.020
  675SOL     OW 4339   0.561   2.640   2.817
  675SOL    HW1 4340   0.484   2.696   2.813
  675SOL    HW2 4341   0.629   2.695   2.855
  675SOL     MW 4342   0.560   2.654   2.822
  676SOL     OW 4343   0.226   2.177   1.769
  676SOL    HW1 4344   0.303   2.138   1.730
  676SOL    HW2 4345   0.160   2.108   1.764
  676SOL     MW 4346   0.226   2.163   1.763
  677SOL     OW 4347   3.550   0.257   3.771
  677SOL    HW1 4348   3.498   0.337   3.772
  677SOL    HW2 4349   3.549   0.228   3.680
  677SOL     MW 4350   3.543   0.263   3.760
  678SOL     OW 4351   4.127   3.346   1.485
  678SOL    HW1 4352   4.207   3.391   1.456
  678SOL    HW2 4353   4.058   3.411   1.470
  678SOL     MW 4354   4.128   3.360   1.479
  679SOL     OW 4355   4.240   5.388   2.402
  679SOL    HW1 4356   4.294   5.440   2.343
  679SOL    HW2 4357   4.157   5.376   2.356
  679SOL     MW 4358   4.236   5.393   2.389
  680SOL     OW 4359   3.449   0.303   5.070
  680SOL    HW1 4360   3.435   0.353   5.151
  680SOL    HW2 4361   3.404   0.354   5.002
  680SOL     MW 4362   3.441   0.316   5.072
  681SOL     OW 4363   0.634   5.752   3.308
  681SOL    HW1 4364   0.645   5.664   3.272
  681SOL    HW2 4365   0.571   5.794   3.250
  681SOL     MW 4366   0.628   5.746   3.296
  682SOL     OW 4367   0.508   2.216   2.897
  682SOL    HW1 4368   0.484   2.238   2.806
  682SOL    HW2 4369   0.453   2.141   2.918
  682SOL     MW 4370   0.498   2.209   2.888
  683SOL     OW 4371   4.613   3.266   5.482
  683SOL    HW1 4372   4.636   3.281   5.574
  683SOL    HW2 4373   4.683   3.308   5.433
  683SOL     MW 4374   4.625   3.274   5.488
  684SOL     OW 4375   3.092   3.972   5.583
  684SOL    HW1 4376   3.180   3.941   5.562
  684SOL    HW2 4377   3.083   4.054   5.533
  684SOL     MW 4378   3.102   3.978   5.574
  685SOL     OW 4379   5.051   3.897   1.016
  685SOL    HW1 4380   5.086   3.810   1.037
  685SOL    HW2 4381   5.095   3.921   0.935
  685SOL     MW 4382   5.061   3.889   1.008
  686SOL     OW 4383   3.906   5.432   3.562
  686SOL    HW1 4384   3.880   5.460   3.650
  686SOL    HW2 4385   3.883   5.506   3.506
  686SOL     MW 4386   3.900   5.445   3.566
  687SOL     OW 4387   5.643   1.538   3.216
  687SOL    HW1 4388   5.615   1.522   3.125
  687SOL    HW2 4389   5.602   1.467   3.265
  687SOL     MW 4390   5.634   1.527   3.210
  688SOL     OW 4391   1.078   1.316   1.869
  688SOL    HW1 4392   1.173   1.324   1.863
  688SOL    HW2 4393   1.044   1.370   1.798
  688SOL     MW 4394   1.085   1.324   1.859
  689SOL     OW 4395   1.904   0.874   4.205
  689SOL    HW1 4396   1.837   0.880   4.136
  689SOL    HW2 4397   1.869   0.927   4.277
  689SOL     MW 4398   1.891   0.881   4.205
  690SOL     OW 4399   3.300   2.411   6.238
  690SOL    HW1 4400   3.239   2.468   6.285
  690SOL    HW2 4401   3.357   2.471   6.190
  690SOL     MW 4402   3.299   2.426   6.238
  691SOL     OW 4403   3.226   3.022   0.827
  691SOL    HW1 4404   3.312   3.044   0.790
  691SOL    HW2 4405   3.164   3.077   0.779
  691SOL     MW 4406   3.229   3.032   0.816
  692SOL     OW 4407   4.450   1.033   2.640
  692SOL    HW1 4408   4.470   1.121   2.608
  692SOL    HW2 4409   4.403   0.992   2.568
  692SOL     MW 4410   4.447   1.039   2.626
  693SOL     OW 4411   3.799   4.882   3.793
  693SOL    HW1 4412   3.772   4.825   3.865
  693SOL    HW2 4413   3.870   4.933   3.829
  693SOL     MW 4414   3.804   4.881   3.807
  694SOL     OW 4415   3.954   2.695   0.670
  694SOL    HW1 4416   3.889   2.699   0.740
  694SOL    HW2 4417   3.902   2.697   0.589
  694SOL     MW 4418   3.939   2.695   0.668
  695SOL     OW 4419   0.450   4.241   0.091
  695SOL    HW1 4420   0.523   4.298   0.067
  695SOL    HW2 4421   0.461   4.164   0.035
  695SOL     MW 4422   0.461   4.238   0.081
  696SOL     OW 4423   4.478   0.018   2.099
  696SOL    HW1 4424   4.544   0.019   2.030
  696SOL    HW2 4425   4.499   0.095   2.152
  696SOL     MW 4426   4.489   0.028   2.097
  697SOL     OW 4427   3.924   1.789   3.995
  697SOL    HW1 4428   3.909   1.696   4.012
  697SOL    HW2 4429   3.918   1.797   3.899
  697SOL     MW 4430   3.921   1.778   3.985
  698SOL     OW 4431   0.768   1.485   3.597
  698SOL    HW1 4432   0.687   1.532   3.577
  698SOL    HW2 4433   0.816   1.485   3.514
  698SOL     MW 4434   0.763   1.491   3.584
  699SOL     OW 4435   5.122   2.042   4.620
  699SOL    HW1 4436   5.199   2.095   4.642
  699SOL    HW2 4437   5.139   1.957   4.662
  699SOL     MW 4438   5.134   2.038   4.628
  700SOL     OW 4439   2.705   4.992   5.691
  700SOL    HW1 4440   2.755   4.910   5.686
  700SOL    HW2 4441   2.641   4.977   5.761
  700SOL     MW 4442   2.703   4.980   5.699
  701SOL     OW 4443   1.824   0.157   1.885
  701SOL    HW1 4444   1.843   0.212   1.809
  701SOL    HW2 4445   1.884   0.189   1.953
  701SOL     MW 4446   1.833   0.168   1.884
  702SOL     OW 4447   0.225   0.525   3.897
  702SOL    HW1 4448   0.298   0.489   3.846
  702SOL    HW2 4449   0.266   0.558   3.977
  702SOL     MW 4450   0.240   0.525   3.901
  703SOL     OW 4451   5.842   1.828   2.388
  703SOL    HW1 4452   5.885   1.851   2.471
  703SOL    HW2 4453   5.900   1.763   2.349
  703SOL     MW 4454   5.855   1.823   2.394
  704SOL     OW 4455   2.397   4.290   4.505
  704SOL    HW1 4456   2.396   4.344   4.584
  704SOL    HW2 4457   2.391   4.200   4.537
  704SOL     MW 4458   2.396   4.286   4.519
  705SOL     OW 4459   4.545   3.065   0.860
  705SOL    HW1 4460   4.454   3.038   0.866
  705SOL    HW2 4461   4.542   3.157   0.834
  705SOL     MW 4462   4.533   3.073   0.857
  706SOL     OW 4463   5.351   1.126   5.955
  706SOL    HW1 4464   5.374   1.108   5.864
  706SOL    HW2 4465   5.418   1.187   5.986
  706SOL     MW 4466   5.362   1.132   5.948
  707SOL     OW 4467   1.945   5.263   3.733
  707SOL    HW1 4468   1.873   5.251   3.672
  707SOL    HW2 4469   2.019   5.218   3.691
  707SOL     MW 4470   1.945   5.256   3.720
  708SOL     OW 4471   0.486   4.823   0.034
  708SOL    HW1 4472   0.461   4.833   0.126
  708SOL    HW2 4473   0.418   4.871  -0.014
  708SOL     MW 4474   0.474   4.830   0.040
  709SOL     OW 4475   1.552   6.200   0.492
  709SOL    HW1 4476   1.461   6.229   0.493
  709SOL    HW2 4477   1.603   6.281   0.483
  709SOL     MW 4478   1.547   6.214   0.491
  710SOL     OW 4479   1.198   1.650   0.662
  710SOL    HW1 4480   1.216   1.710   0.590
  710SOL    HW2 4481   1.102   1.644   0.664
  710SOL     MW 4482   1.188   1.657   0.653
  711SOL     OW 4483   5.444   4.567   5.953
  711SOL    HW1 4484   5.457   4.474   5.936
  711SOL    HW2 4485   5.396   4.570   6.035
  711SOL     MW 4486   5.439   4.555   5.961
  712SOL     OW 4487   0.743   4.109   6.179
  712SOL    HW1 4488   0.833   4.097   6.211
  712SOL    HW2 4489   0.701   4.024   6.193
  712SOL     MW 4490   0.749   4.097   6.185
  713SOL     OW 4491   2.130   1.922   4.026
  713SOL    HW1 4492   2.089   1.934   4.112
  713SOL    HW2 4493   2.076   1.855   3.983
  713SOL     MW 4494   2.118   1.915   4.031
  714SOL     OW 4495   1.253   1.934   2.026
  714SOL    HW1 4496   1.180   1.916   2.086
  714SOL    HW2 4497   1.313   1.989   2.077
  714SOL     MW 4498   1.252   1.939   2.041
  715SOL     OW 4499   6.165   1.763   4.395
  715SOL    HW1 4500   6.099   1.732   4.333
  715SOL    HW2 4501   6.155   1.707   4.472
  715SOL     MW 4502   6.155   1.752   4.397
  716SOL     OW 4503   3.512   2.570   5.436
  716SOL    HW1 4504   3.480   2.642   5.382
  716SOL    HW2 4505   3.459   2.575   5.516
  716SOL     MW 4506   3.501   2.580   5.440
  717SOL     OW 4507   1.056   0.370   5.727
  717SOL    HW1 4508   1.036   0.279   5.704
  717SOL    HW2 4509   0.975   0.417   5.709
  717SOL     MW 4510   1.043   0.364   5.722
  718SOL     OW 4511   5.372   0.843   4.236
  718SOL    HW1 4512   5.387   0.931   4.202
  718SOL    HW2 4513   5.455   0.797   4.222
  718SOL     MW 4514   5.384   0.848   4.230
  719SOL     OW 4515   5.951   5.780   0.372
  719SOL    HW1 4516   5.912   5.728   0.443
  719SOL    HW2 4517   5.992   5.854   0.416
  719SOL     MW 4518   5.951   5.783   0.387
  720SOL     OW 4519   4.668   5.876   1.945
  720SOL    HW1 4520   4.655   5.910   2.034
  720SOL    HW2 4521   4.584   5.836   1.922
  720SOL     MW 4522   4.656   5.876   1.954
  721SOL     OW 4523   2.060   1.280   5.047
  721SOL    HW1 4524   1.990   1.327   5.003
  721SOL    HW2 4525   2.080   1.207   4.988
  721SOL     MW 4526   2.054   1.276   5.034
  722SOL     OW 4527   5.385   0.074   5.504
  722SOL    HW1 4528   5.318   0.086   5.437
  722SOL    HW2 4529   5.428  -0.008   5.480
  722SOL     MW 4530   5.382   0.065   5.492
  723SOL     OW 4531   1.068   3.126   3.917
  723SOL    HW1 4532   1.157   3.097   3.937
  723SOL    HW2 4533   1.076   3.175   3.836
  723SOL     MW 4534   1.080   3.128   3.909
  724SOL     OW 4535   4.053   2.868   1.386
  724SOL    HW1 4536   4.022   2.860   1.296
  724SOL    HW2 4537   4.021   2.954   1.415
  724SOL     MW 4538   4.045   2.878   1.378
  725SOL     OW 4539   2.165   1.049   5.635
  725SOL    HW1 4540   2.110   0.981   5.596
  725SOL    HW2 4541   2.237   1.059   5.574
  725SOL     MW 4542   2.167   1.041   5.623
  726SOL     OW 4543   5.116   0.154   0.102
  726SOL    HW1 4544   5.188   0.103   0.139
  726SOL    HW2 4545   5.159   0.220   0.047
  726SOL     MW 4546   5.131   0.156   0.100
  727SOL     OW 4547   5.170   5.735   0.067
  727SOL    HW1 4548   5.122   5.728  -0.015
  727SOL    HW2 4549   5.135   5.664   0.122
  727SOL     MW 4550   5.159   5.725   0.064
  728SOL     OW 4551   0.991   0.036   1.471
  728SOL    HW1 4552   1.065   0.005   1.525
  728SOL    HW2 4553   0.927   0.067   1.535
  728SOL     MW 4554   0.992   0.036   1.486
  729SOL     OW 4555   4.051   1.505   5.010
  729SOL    HW1 4556   4.039   1.412   4.991
  729SOL    HW2 4557   3.982   1.525   5.073
  729SOL     MW 4558   4.040   1.495   5.016
  730SOL     OW 4559   2.959   0.763   1.888
  730SOL    HW1 4560   3.003   0.678   1.883
  730SOL    HW2 4561   2.910   0.760   1.970
  730SOL     MW 4562   2.958   0.752   1.898
  731SOL     OW 4563   0.484   0.696   2.761
  731SOL    HW1 4564   0.389   0.687   2.757
  731SOL    HW2 4565   0.499   0.750   2.839
  731SOL     MW 4566   0.474   0.701   2.771
  732SOL     OW 4567   0.528   4.903   3.210
  732SOL    HW1 4568   0.592   4.956   3.162
  732SOL    HW2 4569   0.450   4.900   3.153
  732SOL     MW 4570   0.526   4.910   3.196
  733SOL     OW 4571   6.002   3.618   5.014
  733SOL    HW1 4572   5.981   3.702   5.056
  733SOL    HW2 4573   5.918   3.571   5.012
  733SOL     MW 4574   5.988   3.623   5.019
  734SOL     OW 4575   2.360   0.741   0.858
  734SOL    HW1 4576   2.367   0.684   0.782
  734SOL    HW2 4577   2.388   0.827   0.826
  734SOL     MW 4578   2.364   0.745   0.844
  735SOL     OW 4579   0.348   0.760   0.452
  735SOL    HW1 4580   0.303   0.679   0.427
  735SOL    HW2 4581   0.430   0.759   0.402
  735SOL     MW 4582   0.354   0.749   0.442
  736SOL     OW 4583   1.866   4.363   1.267
  736SOL    HW1 4584   1.836   4.374   1.177
  736SOL    HW2 4585   1.792   4.323   1.313
  736SOL     MW 4586   1.853   4.359   1.262
  737SOL     OW 4587   3.691   6.156   2.874
  737SOL    HW1 4588   3.712   6.248   2.859
  737SOL    HW2 4589   3.633   6.133   2.802
  737SOL     MW 4590   3.686   6.164   2.863
  738SOL     OW 4591   5.796   4.232   2.869
  738SOL    HW1 4592   5.753   4.317   2.875
  738SOL    HW2 4593   5.737   4.172   2.915
  738SOL     MW 4594   5.783   4.235   2.876
  739SOL     OW 4595   5.603   0.334   0.350
  739SOL    HW1 4596   5.660   0.259   0.371
  739SOL    HW2 4597   5.551   0.305   0.276
  739SOL     MW 4598   5.604   0.320   0.344
  740SOL     OW 4599   3.452   5.766   0.015
  740SOL    HW1 4600   3.512   5.828   0.056
  740SOL    HW2 4601   3.387   5.746   0.083
  740SOL     MW 4602   3.451   5.771   0.029
  741SOL     OW 4603   4.397   6.141   4.773
  741SOL    HW1 4604   4.302   6.142   4.763
  741SOL    HW2 4605   4.411   6.162   4.865
  741SOL     MW 4606   4.387   6.144   4.784
  742SOL     OW 4607   0.249   0.899   0.161
  742SOL    HW1 4608   0.213   0.987   0.175
  742SOL    HW2 4609   0.243   0.857   0.247
  742SOL     MW 4610   0.243   0.905   0.174
  743SOL     OW 4611   4.091   1.730   4.851
  743SOL    HW1 4612   4.029   1.725   4.778
  743SOL    HW2 4613   4.090   1.643   4.890
  743SOL     MW 4614   4.083   1.719   4.847
  744SOL     OW 4615   3.646   5.371   1.550
  744SOL    HW1 4616   3.677   5.302   1.609
  744SOL    HW2 4617   3.585   5.422   1.604
  744SOL     MW 4618   3.642   5.369   1.565
  745SOL     OW 4619   0.344   4.666   4.027
  745SOL    HW1 4620   0.298   4.675   4.110
  745SOL    HW2 4621   0.326   4.576   3.999
  745SOL     MW 4622   0.335   4.656   4.034
  746SOL     OW 4623   3.210   5.254   1.507
  746SOL    HW1 4624   3.252   5.170   1.526
  746SOL    HW2 4625   3.117   5.234   1.506
  746SOL     MW 4626   3.204   5.240   1.509
  747SOL     OW 4627   5.344   5.024   2.413
  747SOL    HW1 4628   5.291   5.085   2.466
  747SOL    HW2 4629   5.420   5.006   2.468
  747SOL     MW 4630   5.347   5.030   2.427
  748SOL     OW 4631   0.334   3.074   3.087
  748SOL    HW1 4632   0.394   3.054   3.015
  748SOL    HW2 4633   0.256   3.020   3.071
  748SOL     MW 4634   0.331   3.065   3.076
  749SOL     OW 4635   4.262   0.057   2.269
  749SOL    HW1 4636   4.205   0.054   2.192
  749SOL    HW2 4637   4.343   0.015   2.241
  749SOL     MW 4638   4.265   0.051   2.256
  750SOL     OW 4639   0.701   0.069   0.906
  750SOL    HW1 4640   0.643   0.001   0.872
  750SOL    HW2 4641   0.716   0.127   0.831
  750SOL     MW 4642   0.695   0.068   0.892
  751SOL     OW 4643   3.068   0.283   1.724
  751SOL    HW1 4644   2.992   0.292   1.667
  751SOL    HW2 4645   3.039   0.222   1.792
  751SOL     MW 4646   3.055   0.276   1.726
  752SOL     OW 4647   0.933   3.344   5.660
  752SOL    HW1 4648   0.871   3.351   5.734
  752SOL    HW2 4649   0.999   3.411   5.678
  752SOL     MW 4650   0.933   3.354   5.672
  753SOL     OW 4651   6.256   2.800   1.992
  753SOL    HW1 4652   6.199   2.875   2.008
  753SOL    HW2 4653   6.322   2.805   2.061
  753SOL     MW 4654   6.257   2.810   2.003
  754SOL     OW 4655   5.857   4.843   5.994
  754SOL    HW1 4656   5.765   4.828   6.016
  754SOL    HW2 4657   5.895   4.884   6.072
  754SOL     MW 4658   5.850   4.846   6.007
  755SOL     OW 4659   6.198   2.652   5.273
  755SOL    HW1 4660   6.131   2.719   5.258
  755SOL    HW2 4661   6.149   2.579   5.312
  755SOL     MW 4662   6.183   2.651   5.276
  756SOL     OW 4663   3.685   2.782   5.424
  756SOL    HW1 4664   3.615   2.786   5.360
  756SOL    HW2 4665   3.667   2.703   5.475
  756SOL     MW 4666   3.674   2.773   5.423
  757SOL     OW 4667   5.099   1.248   6.028
  757SOL    HW1 4668   5.174   1.224   6.083
  757SOL    HW2 4669   5.137   1.262   5.941
  757SOL     MW 4670   5.113   1.247   6.023
  758SOL     OW 4671   0.516   3.272   0.931
  758SOL    HW1 4672   0.443   3.217   0.903
  758SOL    HW2 4673   0.565   3.291   0.850
  758SOL     MW 4674   0.513   3.267   0.917
  759SOL     OW 4675   6.174   4.039   4.695
  759SOL    HW1 4676   6.150   4.062   4.785
  759SOL    HW2 4677   6.101   3.984   4.665
  759SOL     MW 4678   6.161   4.035   4.703
  760SOL     OW 4679   0.834   4.550   4.461
  760SOL    HW1 4680   0.860   4.570   4.551
  760SOL    HW2 4681   0.918   4.539   4.414
  760SOL     MW 4682   0.848   4.551   4.466
  761SOL     OW 4683   3.922   0.774   4.231
  761SOL    HW1 4684   3.980   0.818   4.294
  761SOL    HW2 4685   3.957   0.685   4.224
  761SOL     MW 4686   3.934   0.768   4.238
  762SOL     OW 4687   0.066   0.370   5.675
  762SOL    HW1 4688  -0.021   0.405   5.682
  762SOL    HW2 4689   0.056   0.276   5.691
  762SOL     MW 4690   0.053   0.362   5.678
  763SOL     OW 4691   3.788   4.930   2.054
  763SOL    HW1 4692   3.879   4.940   2.030
  763SOL    HW2 4693   3.790   4.889   2.140
  763SOL     MW 4694   3.800   4.926   2.062
  764SOL     OW 4695   4.209   4.752   5.110
  764SOL    HW1 4696   4.272   4.748   5.182
  764SOL    HW2 4697   4.254   4.799   5.040
  764SOL     MW 4698   4.223   4.757   5.110
  765SOL     OW 4699   6.142   5.546   3.140
  765SOL    HW1 4700   6.157   5.466   3.191
  765SOL    HW2 4701   6.121   5.515   3.052
  765SOL     MW 4702   6.141   5.532   3.136
  766SOL     OW 4703   1.486   2.554   5.918
  766SOL    HW1 4704   1.488   2.479   5.859
  766SOL    HW2 4705   1.539   2.528   5.992
  766SOL     MW 4706   1.493   2.541   5.920
  767SOL     OW 4707   3.122   5.107   2.760
  767SOL    HW1 4708   3.150   5.198   2.770
  767SOL    HW2 4709   3.045   5.112   2.703
  767SOL     MW 4710   3.116   5.119   2.754
  768SOL     OW 4711   2.815   4.641   3.630
  768SOL    HW1 4712   2.796   4.729   3.662
  768SOL    HW2 4713   2.733   4.611   3.591
  768SOL     MW 4714   2.802   4.648   3.629
  769SOL     OW 4715   1.464   4.155   4.738
  769SOL    HW1 4716   1.428   4.133   4.824
  769SOL    HW2 4717   1.389   4.186   4.688
  769SOL     MW 4718   1.450   4.156   4.743
  770SOL     OW 4719   0.861   0.995   0.427
  770SOL    HW1 4720   0.882   0.957   0.513
  770SOL    HW2 4721   0.943   1.036   0.398
  770SOL     MW 4722   0.874   0.996   0.435
  771SOL     OW 4723   5.118   1.881   3.113
  771SOL    HW1 4724   5.093   1.790   3.131
  771SOL    HW2 4725   5.126   1.921   3.200
  771SOL     MW 4726   5.116   1.874   3.126
  772SOL     OW 4727   0.631   1.811   2.885
  772SOL    HW1 4728   0.722   1.842   2.898
  772SOL    HW2 4729   0.634   1.764   2.801
  772SOL     MW 4730   0.644   1.809   2.876
  773SOL     OW 4731   0.653   0.499   4.413
  773SOL    HW1 4732   0.587   0.454   4.466
  773SOL    HW2 4733   0.650   0.456   4.328
  773SOL     MW 4734   0.644   0.488   4.409
  774SOL     OW 4735   0.065   4.407   4.690
  774SOL    HW1 4736   0.003   4.479   4.706
  774SOL    HW2 4737   0.046   4.345   4.760
  774SOL     MW 4738   0.055   4.408   4.701
  775SOL     OW 4739   5.941   1.459   1.890
  775SOL    HW1 4740   5.987   1.526   1.941
  775SOL    HW2 4741   5.981   1.463   1.803
  775SOL     MW 4742   5.952   1.468   1.885
  776SOL     OW 4743   5.081   0.661   0.948
  776SOL    HW1 4744   5.096   0.629   0.859
  776SOL    HW2 4745   5.126   0.597   1.004
  776SOL     MW 4746   5.089   0.648   0.943
  777SOL     OW 4747   3.389   0.644   0.762
  777SOL    HW1 4748   3.293   0.637   0.758
  777SOL    HW2 4749   3.404   0.728   0.806
  777SOL     MW 4750   3.379   0.654   0.767
  778SOL     OW 4751   4.616   2.127   4.556
  778SOL    HW1 4752   4.693   2.112   4.501
  778SOL    HW2 4753   4.547   2.074   4.515
  778SOL     MW 4754   4.617   2.118   4.544
  779SOL     OW 4755   0.288   3.136   3.809
  779SOL    HW1 4756   0.332   3.170   3.732
  779SOL    HW2 4757   0.200   3.113   3.778
  779SOL     MW 4758   0.282   3.138   3.795
  780SOL     OW 4759   1.532   2.637   3.938
  780SOL    HW1 4760   1.532   2.614   3.845
  780SOL    HW2 4761   1.442   2.660   3.958
  780SOL     MW 4762   1.521   2.637   3.929
  781SOL     OW 4763   6.151   4.587   4.727
  781SOL    HW1 4764   6.124   4.645   4.656
  781SOL    HW2 4765   6.069   4.561   4.769
  781SOL     MW 4766   6.137   4.591   4.723
  782SOL     OW 4767   0.106   2.768   0.847
  782SOL    HW1 4768   0.122   2.845   0.792
  782SOL    HW2 4769   0.095   2.803   0.935
  782SOL     MW 4770   0.106   2.782   0.851
  783SOL     OW 4771   3.416   0.198   4.685
  783SOL    HW1 4772   3.346   0.240   4.635
  783SOL    HW2 4773   3.370   0.152   4.755
  783SOL     MW 4774   3.401   0.197   4.688
  784SOL     OW 4775   4.709   5.361   6.149
  784SOL    HW1 4776   4.717   5.274   6.190
  784SOL    HW2 4777   4.622   5.360   6.108
  784SOL     MW 4778   4.699   5.349   6.149
  785SOL     OW 4779   4.486   6.258   0.225
  785SOL    HW1 4780   4.468   6.166   0.205
  785SOL    HW2 4781   4.580   6.262   0.239
  785SOL     MW 4782   4.496   6.247   0.224
  786SOL     OW 4783   1.662   2.544   4.803
  786SOL    HW1 4784   1.585   2.520   4.853
  786SOL    HW2 4785   1.702   2.461   4.777
  786SOL     MW 4786   1.658   2.531   4.806
  787SOL     OW 4787   3.829   0.978   5.536
  787SOL    HW1 4788   3.759   0.915   5.520
  787SOL    HW2 4789   3.783   1.062   5.544
  787SOL     MW 4790   3.814   0.981   5.535
  788SOL     OW 4791   3.103   0.654   3.044
  788SOL    HW1 4792   3.134   0.602   3.118
  788SOL    HW2 4793   3.008   0.654   3.053
  788SOL     MW 4794   3.095   0.647   3.054
  789SOL     OW 4795   0.926   4.691   0.411
  789SOL    HW1 4796   0.860   4.627   0.437
  789SOL    HW2 4797   1.009   4.652   0.438
  789SOL     MW 4798   0.927   4.678   0.418
  790SOL     OW 4799   1.767   6.204   6.042
  790SOL    HW1 4800   1.740   6.221   6.132
  790SOL    HW2 4801   1.688   6.214   5.990
  790SOL     MW 4802   1.754   6.207   6.047
  791SOL     OW 4803   1.527   0.424   4.156
  791SOL    HW1 4804   1.448   0.452   4.111
  791SOL    HW2 4805   1.557   0.502   4.202
  791SOL     MW 4806   1.521   0.437   4.156
  792SOL     OW 4807   2.721   5.259   5.417
  792SOL    HW1 4808   2.768   5.339   5.392
  792SOL    HW2 4809   2.781   5.188   5.395
  792SOL     MW 4810   2.734   5.261   5.411
  793SOL     OW 4811   2.807   3.945   0.055
  793SOL    HW1 4812   2.793   3.936   0.149
  793SOL    HW2 4813   2.793   3.858   0.019
  793SOL     MW 4814   2.804   3.933   0.062
  794SOL     OW 4815   1.447   5.449   1.045
  794SOL    HW1 4816   1.518   5.407   0.995
  794SOL    HW2 4817   1.490   5.481   1.124
  794SOL     MW 4818   1.462   5.448   1.048
  795SOL     OW 4819   5.151   0.767   1.413
  795SOL    HW1 4820   5.196   0.851   1.402
  795SOL    HW2 4821   5.061   0.783   1.385
  795SOL     MW 4822   5.145   0.780   1.408
  796SOL     OW 4823   2.793   1.355   1.943
  796SOL    HW1 4824   2.876   1.397   1.967
  796SOL    HW2 4825   2.739   1.426   1.909
  796SOL     MW 4826   2.797   1.369   1.942
  797SOL     OW 4827   2.739   5.533   1.708
  797SOL    HW1 4828   2.732   5.561   1.799
  797SOL    HW2 4829   2.825   5.490   1.703
  797SOL     MW 4830   2.750   5.531   1.719
  798SOL     OW 4831   0.977   1.612   1.438
  798SOL    HW1 4832   1.012   1.643   1.522
  798SOL    HW2 4833   1.053   1.579   1.391
  798SOL     MW 4834   0.991   1.611   1.443
  799SOL     OW 4835   3.381   0.828   1.839
  799SOL    HW1 4836   3.367   0.817   1.933
  799SOL    HW2 4837   3.301   0.868   1.806
  799SOL     MW 4838   3.369   0.831   1.847
  800SOL     OW 4839   3.646   0.726   1.623
  800SOL    HW1 4840   3.721   0.764   1.579
  800SOL    HW2 4841   3.571   0.753   1.570
  800SOL     MW 4842   3.646   0.734   1.610
  801SOL     OW 4843   5.529   1.882   1.975
  801SOL    HW1 4844   5.591   1.951   1.954
  801SOL    HW2 4845   5.560   1.845   2.057
  801SOL     MW 4846   5.541   1.886   1.983
  802SOL     OW 4847   3.507   5.758   4.724
  802SOL    HW1 4848   3.560   5.790   4.796
  802SOL    HW2 4849   3.560   5.776   4.646
  802SOL     MW 4850   3.520   5.765   4.723
  803SOL     OW 4851   4.734   5.288   3.314
  803SOL    HW1 4852   4.741   5.200   3.277
  803SOL    HW2 4853   4.789   5.342   3.258
  803SOL     MW 4854   4.742   5.283   3.302
  804SOL     OW 4855   3.875   0.935   2.563
  804SOL    HW1 4856   3.908   0.899   2.646
  804SOL    HW2 4857   3.789   0.970   2.585
  804SOL     MW 4858   3.868   0.935   2.577
  805SOL     OW 4859   0.095   2.758   4.517
  805SOL    HW1 4860   0.119   2.676   4.474
  805SOL    HW2 4861   0.142   2.755   4.601
  805SOL     MW 4862   0.104   2.747   4.523
  806SOL     OW 4863   0.082   1.550   5.604
  806SOL    HW1 4864   0.092   1.645   5.595
  806SOL    HW2 4865   0.067   1.537   5.698
  806SOL     MW 4866   0.081   1.561   5.615
  807SOL     OW 4867   3.212   5.462   0.427
  807SOL    HW1 4868   3.149   5.397   0.460
  807SOL    HW2 4869   3.295   5.439   0.469
  807SOL     MW 4870   3.214   5.450   0.437
  808SOL     OW 4871   5.417   2.577   2.979
  808SOL    HW1 4872   5.440   2.486   2.960
  808SOL    HW2 4873   5.499   2.618   3.006
  808SOL     MW 4874   5.431   2.570   2.980
  809SOL     OW 4875   0.816   2.078   0.315
  809SOL    HW1 4876   0.884   2.144   0.333
  809SOL    HW2 4877   0.842   2.039   0.232
  809SOL     MW 4878   0.828   2.082   0.307
  810SOL     OW 4879   5.326   3.069   2.583
  810SOL    HW1 4880   5.281   3.030   2.508
  810SOL    HW2 4881   5.377   2.998   2.620
  810SOL     MW 4882   5.327   3.055   2.578
  811SOL     OW 4883   0.705   1.847   3.307
  811SOL    HW1 4884   0.780   1.888   3.349
  811SOL    HW2 4885   0.645   1.920   3.288
  811SOL     MW 4886   0.707   1.862   3.310
  812SOL     OW 4887   0.325   2.749   4.742
  812SOL    HW1 4888   0.397   2.715   4.689
  812SOL    HW2 4889   0.354   2.836   4.769
  812SOL     MW 4890   0.338   2.755   4.738
  813SOL     OW 4891   1.463   0.480   4.443
  813SOL    HW1 4892   1.391   0.445   4.496
  813SOL    HW2 4893   1.424   0.495   4.357
  813SOL     MW 4894   1.449   0.478   4.439
  814SOL     OW 4895   5.521   0.512   2.213
  814SOL    HW1 4896   5.477   0.595   2.231
  814SOL    HW2 4897   5.520   0.465   2.296
  814SOL     MW 4898   5.515   0.517   2.226
  815SOL     OW 4899   4.723   5.973   3.474
  815SOL    HW1 4900   4.727   5.953   3.567
  815SOL    HW2 4901   4.648   5.923   3.442
  815SOL     MW 4902   4.714   5.964   3.482
  816SOL     OW 4903   4.174   4.990   2.574
  816SOL    HW1 4904   4.202   5.019   2.660
  816SOL    HW2 4905   4.092   4.943   2.590
  816SOL     MW 4906   4.167   4.987   2.587
  817SOL     OW 4907   5.792   2.886   1.933
  817SOL    HW1 4908   5.721   2.890   1.997
  817SOL    HW2 4909   5.773   2.807   1.882
  817SOL     MW 4910   5.780   2.876   1.934
  818SOL     OW 4911   4.918   2.313   1.397
  818SOL    HW1 4912   4.940   2.340   1.308
  818SOL    HW2 4913   5.002   2.283   1.434
  818SOL     MW 4914   4.932   2.312   1.390
  819SOL     OW 4915   3.021   5.293   2.379
  819SOL    HW1 4916   3.059   5.246   2.453
  819SOL    HW2 4917   3.089   5.356   2.353
  819SOL     MW 4918   3.034   5.295   2.385
  820SOL     OW 4919   2.891   4.435   5.265
  820SOL    HW1 4920   2.920   4.485   5.188
  820SOL    HW2 4921   2.906   4.495   5.339
  820SOL     MW 4922   2.896   4.449   5.264
  821SOL     OW 4923   2.714   5.788   4.140
  821SOL    HW1 4924   2.741   5.727   4.072
  821SOL    HW2 4925   2.619   5.793   4.132
  821SOL     MW 4926   2.706   5.781   4.131
  822SOL     OW 4927   2.036   5.698   4.083
  822SOL    HW1 4928   2.117   5.680   4.130
  822SOL    HW2 4929   1.969   5.650   4.132
  822SOL     MW 4930   2.037   5.689   4.095
  823SOL     OW 4931   2.216   5.702   4.707
  823SOL    HW1 4932   2.135   5.653   4.695
  823SOL    HW2 4933   2.268   5.648   4.766
  823SOL     MW 4934   2.213   5.688   4.713
  824SOL     OW 4935   2.867   4.308   0.490
  824SOL    HW1 4936   2.962   4.312   0.488
  824SOL    HW2 4937   2.842   4.366   0.562
  824SOL     MW 4938   2.876   4.316   0.499
  825SOL     OW 4939   0.875   3.489   2.181
  825SOL    HW1 4940   0.962   3.454   2.161
  825SOL    HW2 4941   0.882   3.517   2.273
  825SOL     MW 4942   0.887   3.488   2.190
  826SOL     OW 4943   2.168   6.096   5.971
  826SOL    HW1 4944   2.112   6.029   6.009
  826SOL    HW2 4945   2.254   6.081   6.009
  826SOL     MW 4946   2.172   6.085   5.980
  827SOL     OW 4947   1.989   2.442   0.606
  827SOL    HW1 4948   1.982   2.409   0.696
  827SOL    HW2 4949   2.080   2.426   0.581
  827SOL     MW 4950   2.000   2.436   0.614
  828SOL     OW 4951   4.283   4.045   1.397
  828SOL    HW1 4952   4.288   4.099   1.476
  828SOL    HW2 4953   4.265   4.108   1.327
  828SOL     MW 4954   4.281   4.060   1.398
  829SOL     OW 4955   3.412   0.028   4.138
  829SOL    HW1 4956   3.459   0.025   4.055
  829SOL    HW2 4957   3.334   0.081   4.120
  829SOL     MW 4958   3.408   0.035   4.125
  830SOL     OW 4959   1.504   2.797   4.323
  830SOL    HW1 4960   1.600   2.797   4.324
  830SOL    HW2 4961   1.481   2.755   4.240
  830SOL     MW 4962   1.513   2.792   4.313
  831SOL     OW 4963   0.540   4.936   3.610
  831SOL    HW1 4964   0.619   4.946   3.663
  831SOL    HW2 4965   0.572   4.931   3.520
  831SOL     MW 4966   0.554   4.937   3.605
  832SOL     OW 4967   6.229   1.616   0.981
  832SOL    HW1 4968   6.261   1.574   0.901
  832SOL    HW2 4969   6.153   1.667   0.952
  832SOL     MW 4970   6.223   1.617   0.967
  833SOL     OW 4971   2.257   0.439   1.889
  833SOL    HW1 4972   2.323   0.506   1.871
  833SOL    HW2 4973   2.180   0.488   1.919
  833SOL     MW 4974   2.256   0.454   1.891
  834SOL     OW 4975   3.690   1.101   2.754
  834SOL    HW1 4976   3.617   1.138   2.703
  834SOL    HW2 4977   3.754   1.172   2.758
  834SOL     MW 4978   3.689   1.115   2.748
  835SOL     OW 4979   3.106   2.391   5.380
  835SOL    HW1 4980   3.101   2.464   5.318
  835SOL    HW2 4981   3.027   2.340   5.363
  835SOL     MW 4982   3.095   2.394   5.370
  836SOL     OW 4983   6.057   1.498   5.083
  836SOL    HW1 4984   5.971   1.463   5.059
  836SOL    HW2 4985   6.050   1.513   5.177
  836SOL     MW 4986   6.045   1.496   5.092
  837SOL     OW 4987   0.027   5.715   0.315
  837SOL    HW1 4988  -0.065   5.690   0.304
  837SOL    HW2 4989   0.043   5.777   0.244
  837SOL     MW 4990   0.017   5.720   0.305
  838SOL     OW 4991   3.202   4.219   6.065
  838SOL    HW1 4992   3.108   4.209   6.047
  838SOL    HW2 4993   3.224   4.143   6.119
  838SOL     MW 4994   3.192   4.208   6.069
  839SOL     OW 4995   0.165   6.003   5.293
  839SOL    HW1 4996   0.083   6.039   5.327
  839SOL    HW2 4997   0.199   5.948   5.365
  839SOL     MW 4998   0.160   6.000   5.307
  840SOL     OW 4999   5.993   4.321   0.608
  840SOL    HW1 5000   6.075   4.358   0.574
  840SOL    HW2 5001   5.944   4.295   0.530
  840SOL     MW 5002   5.997   4.322   0.594
  841SOL     OW 5003   0.556   2.909   5.449
  841SOL    HW1 5004   0.493   2.961   5.400
  841SOL    HW2 5005   0.576   2.835   5.392
  841SOL     MW 5006   0.551   2.906   5.436
  842SOL     OW 5007   0.759   1.532   3.893
  842SOL    HW1 5008   0.816   1.479   3.949
  842SOL    HW2 5009   0.789   1.513   3.804
  842SOL     MW 5010   0.770   1.523   3.889
  843SOL     OW 5011   1.888   0.122   0.564
  843SOL    HW1 5012   1.971   0.167   0.570
  843SOL    HW2 5013   1.904   0.047   0.506
  843SOL     MW 5014   1.901   0.118   0.557
  844SOL     OW 5015   2.379   4.268   4.911
  844SOL    HW1 5016   2.414   4.294   4.997
  844SOL    HW2 5017   2.453   4.223   4.869
  844SOL     MW 5018   2.393   4.265   4.917
  845SOL     OW 5019   3.406   4.932   4.228
  845SOL    HW1 5020   3.428   5.023   4.248
  845SOL    HW2 5021   3.491   4.888   4.220
  845SOL     MW 5022   3.420   4.938   4.230
  846SOL     OW 5023   4.854   5.704   2.943
  846SOL    HW1 5024   4.795   5.757   2.996
  846SOL    HW2 5025   4.935   5.702   2.992
  846SOL     MW 5026   4.857   5.711   2.956
  847SOL     OW 5027   4.336   4.820   2.433
  847SOL    HW1 5028   4.390   4.880   2.382
  847SOL    HW2 5029   4.265   4.874   2.466
  847SOL     MW 5030   4.334   4.834   2.431
  848SOL     OW 5031   0.335   2.865   3.381
  848SOL    HW1 5032   0.392   2.801   3.338
  848SOL    HW2 5033   0.385   2.946   3.381
  848SOL     MW 5034   0.349   2.867   3.376
  849SOL     OW 5035   1.940   4.952   5.782
  849SOL    HW1 5036   1.984   4.946   5.698
  849SOL    HW2 5037   1.876   4.880   5.781
  849SOL     MW 5038   1.938   4.942   5.771
  850SOL     OW 5039   5.468   2.155   0.788
  850SOL    HW1 5040   5.529   2.162   0.862
  850SOL    HW2 5041   5.411   2.082   0.810
  850SOL     MW 5042   5.469   2.147   0.800
  851SOL     OW 5043   2.608   1.566   4.561
  851SOL    HW1 5044   2.524   1.593   4.525
  851SOL    HW2 5045   2.665   1.642   4.547
  851SOL     MW 5046   2.605   1.579   4.555
  852SOL     OW 5047   0.184   0.680   2.696
  852SOL    HW1 5048   0.147   0.606   2.649
  852SOL    HW2 5049   0.244   0.721   2.633
  852SOL     MW 5050   0.187   0.676   2.682
  853SOL     OW 5051   0.576   1.064   4.129
  853SOL    HW1 5052   0.502   1.112   4.164
  853SOL    HW2 5053   0.578   0.982   4.179
  853SOL     MW 5054   0.568   1.060   4.140
  854SOL     OW 5055   5.142   3.072   5.508
  854SOL    HW1 5056   5.078   3.000   5.513
  854SOL    HW2 5057   5.098   3.138   5.454
  854SOL     MW 5058   5.128   3.071   5.501
  855SOL     OW 5059   4.466   0.702   4.427
  855SOL    HW1 5060   4.548   0.658   4.451
  855SOL    HW2 5061   4.443   0.663   4.342
  855SOL     MW 5062   4.474   0.691   4.419
  856SOL     OW 5063   4.097   4.261   5.954
  856SOL    HW1 5064   4.069   4.174   5.928
  856SOL    HW2 5065   4.131   4.250   6.043
  856SOL     MW 5066   4.098   4.249   5.962
  857SOL     OW 5067   4.824   4.695   2.795
  857SOL    HW1 5068   4.760   4.667   2.860
  857SOL    HW2 5069   4.870   4.769   2.836
  857SOL     MW 5070   4.822   4.701   2.808
  858SOL     OW 5071   5.364   5.609   2.763
  858SOL    HW1 5072   5.390   5.611   2.856
  858SOL    HW2 5073   5.281   5.657   2.761
  858SOL     MW 5074   5.357   5.616   2.775
  859SOL     OW 5075   3.119   0.523   3.288
  859SOL    HW1 5076   3.069   0.442   3.298
  859SOL    HW2 5077   3.078   0.584   3.349
  859SOL     MW 5078   3.108   0.520   3.297
  860SOL     OW 5079   4.520   2.713   3.615
  860SOL    HW1 5080   4.444   2.736   3.667
  860SOL    HW2 5081   4.536   2.790   3.560
  860SOL     MW 5082   4.513   2.726   3.615
  861SOL     OW 5083   3.982   6.020   3.501
  861SOL    HW1 5084   4.060   5.963   3.502
  861SOL    HW2 5085   4.017   6.108   3.488
  861SOL     MW 5086   3.997   6.024   3.499
  862SOL     OW 5087   5.104   4.604   3.005
  862SOL    HW1 5088   5.017   4.583   3.040
  862SOL    HW2 5089   5.108   4.556   2.922
  862SOL     MW 5090   5.093   4.595   2.999
  863SOL     OW 5091   4.064   0.729   0.672
  863SOL    HW1 5092   4.033   0.638   0.669
  863SOL    HW2 5093   4.030   0.768   0.592
  863SOL     MW 5094   4.056   0.722   0.661
  864SOL     OW 5095   5.887   2.212   4.021
  864SOL    HW1 5096   5.891   2.126   3.981
  864SOL    HW2 5097   5.945   2.207   4.097
  864SOL     MW 5098   5.895   2.201   4.026
  865SOL     OW 5099   5.913   0.390   0.184
  865SOL    HW1 5100   5.825   0.427   0.191
  865SOL    HW2 5101   5.962   0.433   0.254
  865SOL     MW 5102   5.908   0.400   0.194
  866SOL     OW 5103   5.243   3.691   2.400
  866SOL    HW1 5104   5.260   3.623   2.335
  866SOL    HW2 5105   5.227   3.642   2.481
  866SOL     MW 5106   5.243   3.676   2.402
  867SOL     OW 5107   0.075   0.928   2.976
  867SOL    HW1 5108   0.050   0.979   2.899
  867SOL    HW2 5109   0.142   0.867   2.944
  867SOL     MW 5110   0.081   0.926   2.962
  868SOL     OW 5111   2.454   0.693   0.016
  868SOL    HW1 5112   2.385   0.707  -0.050
  868SOL    HW2 5113   2.517   0.636  -0.027
  868SOL     MW 5114   2.453   0.688   0.002
  869SOL     OW 5115   3.888   1.802   6.006
  869SOL    HW1 5116   3.955   1.742   6.037
  869SOL    HW2 5117   3.860   1.850   6.084
  869SOL     MW 5118   3.893   1.801   6.020
  870SOL     OW 5119   5.032   4.966   3.434
  870SOL    HW1 5120   5.027   4.952   3.339
  870SOL    HW2 5121   4.941   4.974   3.462
  870SOL     MW 5122   5.020   4.965   3.425
  871SOL     OW 5123   5.999   5.364   4.856
  871SOL    HW1 5124   5.959   5.365   4.769
  871SOL    HW2 5125   5.929   5.334   4.914
  871SOL     MW 5126   5.985   5.361   4.853
  872SOL     OW 5127   5.225   1.835   1.350
  872SOL    HW1 5128   5.258   1.753   1.314
  872SOL    HW2 5129   5.140   1.848   1.308
  872SOL     MW 5130   5.218   1.827   1.340
  873SOL     OW 5131   4.241   0.575   6.077
  873SOL    HW1 5132   4.197   0.519   6.142
  873SOL    HW2 5133   4.299   0.515   6.030
  873SOL     MW 5134   4.243   0.560   6.079
  874SOL     OW 5135   2.995   4.822   4.539
  874SOL    HW1 5136   2.953   4.752   4.590
  874SOL    HW2 5137   2.934   4.895   4.544
  874SOL     MW 5138   2.982   4.822   4.546
  875SOL     OW 5139   4.630   5.374   5.444
  875SOL    HW1 5140   4.557   5.391   5.385
  875SOL    HW2 5141   4.615   5.284   5.475
  875SOL     MW 5142   4.618   5.365   5.441
  876SOL     OW 5143   4.757   0.694   1.581
  876SOL    HW1 5144   4.679   0.642   1.559
  876SOL    HW2 5145   4.771   0.749   1.504
  876SOL     MW 5146   4.749   0.694   1.568
  877SOL     OW 5147   3.113   0.859   3.208
  877SOL    HW1 5148   3.107   0.794   3.138
  877SOL    HW2 5149   3.207   0.880   3.214
  877SOL     MW 5150   3.125   0.853   3.200
  878SOL     OW 5151   1.420   4.925   0.299
  878SOL    HW1 5152   1.367   4.951   0.224
  878SOL    HW2 5153   1.364   4.863   0.347
  878SOL     MW 5154   1.406   4.920   0.296
  879SOL     OW 5155   3.454   5.063   6.128
  879SOL    HW1 5156   3.362   5.040   6.114
  879SOL    HW2 5157   3.500   5.016   6.059
  879SOL     MW 5158   3.448   5.054   6.117
  880SOL     OW 5159   0.762   3.672   0.809
  880SOL    HW1 5160   0.756   3.653   0.902
  880SOL    HW2 5161   0.687   3.625   0.770
  880SOL     MW 5162   0.752   3.664   0.816
  881SOL     OW 5163   0.037   1.964   5.552
  881SOL    HW1 5164  -0.013   1.893   5.512
  881SOL    HW2 5165   0.044   1.939   5.644
  881SOL     MW 5166   0.030   1.951   5.559
  882SOL     OW 5167   5.234   5.094   3.619
  882SOL    HW1 5168   5.288   5.017   3.635
  882SOL    HW2 5169   5.172   5.067   3.552
  882SOL     MW 5170   5.233   5.081   3.612
  883SOL     OW 5171   1.086   4.452   2.168
  883SOL    HW1 5172   1.042   4.525   2.124
  883SOL    HW2 5173   1.015   4.406   2.214
  883SOL     MW 5174   1.071   4.455   2.168
  884SOL     OW 5175   4.060   2.620   1.056
  884SOL    HW1 5176   4.155   2.620   1.070
  884SOL    HW2 5177   4.051   2.603   0.962
  884SOL     MW 5178   4.071   2.618   1.046
  885SOL     OW 5179   5.294   5.972   6.059
  885SOL    HW1 5180   5.324   5.956   6.148
  885SOL    HW2 5181   5.344   6.049   6.030
  885SOL     MW 5182   5.304   5.980   6.067
  886SOL     OW 5183   1.656   3.764   3.059
  886SOL    HW1 5184   1.713   3.705   3.110
  886SOL    HW2 5185   1.717   3.831   3.027
  886SOL     MW 5186   1.672   3.765   3.061
  887SOL     OW 5187   1.485   2.091   4.055
  887SOL    HW1 5188   1.436   2.163   4.095
  887SOL    HW2 5189   1.576   2.109   4.078
  887SOL     MW 5190   1.490   2.102   4.063
  888SOL     OW 5191   0.431   1.504   2.180
  888SOL    HW1 5192   0.356   1.501   2.240
  888SOL    HW2 5193   0.507   1.520   2.236
  888SOL     MW 5194   0.431   1.505   2.195
  889SOL     OW 5195   0.319   5.563   1.816
  889SOL    HW1 5196   0.391   5.585   1.757
  889SOL    HW2 5197   0.240   5.585   1.768
  889SOL     MW 5198   0.318   5.569   1.803
  890SOL     OW 5199   3.591   0.221   2.629
  890SOL    HW1 5200   3.516   0.227   2.689
  890SOL    HW2 5201   3.651   0.290   2.659
  890SOL     MW 5202   3.589   0.231   2.641
  891SOL     OW 5203   0.739   0.639   1.821
  891SOL    HW1 5204   0.703   0.698   1.887
  891SOL    HW2 5205   0.825   0.616   1.854
  891SOL     MW 5206   0.745   0.644   1.833
  892SOL     OW 5207   4.309   3.606   0.553
  892SOL    HW1 5208   4.332   3.667   0.483
  892SOL    HW2 5209   4.218   3.627   0.575
  892SOL     MW 5210   4.300   3.617   0.547
  893SOL     OW 5211   5.780   5.396   5.292
  893SOL    HW1 5212   5.749   5.314   5.254
  893SOL    HW2 5213   5.714   5.461   5.268
  893SOL     MW 5214   5.768   5.394   5.284
  894SOL     OW 5215   3.200   4.619   1.489
  894SOL    HW1 5216   3.182   4.530   1.519
  894SOL    HW2 5217   3.294   4.619   1.469
  894SOL     MW 5218   3.210   4.608   1.491
  895SOL     OW 5219   2.200   2.953   5.027
  895SOL    HW1 5220   2.243   3.039   5.030
  895SOL    HW2 5221   2.157   2.950   4.942
  895SOL     MW 5222   2.200   2.964   5.017
  896SOL     OW 5223   5.122   4.951   5.108
  896SOL    HW1 5224   5.212   4.950   5.140
  896SOL    HW2 5225   5.110   4.867   5.065
  896SOL     MW 5226   5.132   4.940   5.107
  897SOL     OW 5227   4.519   5.121   1.220
  897SOL    HW1 5228   4.602   5.161   1.194
  897SOL    HW2 5229   4.516   5.038   1.174
  897SOL     MW 5230   4.529   5.115   1.211
  898SOL     OW 5231   4.018   3.371   5.019
  898SOL    HW1 5232   3.968   3.443   4.981
  898SOL    HW2 5233   4.078   3.344   4.949
  898SOL     MW 5234   4.020   3.377   5.005
  899SOL     OW 5235   1.078   5.290   3.010
  899SOL    HW1 5236   1.068   5.238   3.089
  899SOL    HW2 5237   0.995   5.278   2.963
  899SOL     MW 5238   1.065   5.282   3.014
  900SOL     OW 5239   4.399   3.758   6.059
  900SOL    HW1 5240   4.482   3.792   6.024
  900SOL    HW2 5241   4.395   3.668   6.029
  900SOL     MW 5242   4.409   3.751   6.051
  901SOL     OW 5243   6.231   1.868   1.908
  901SOL    HW1 5244   6.166   1.828   1.849
  901SOL    HW2 5245   6.179   1.901   1.981
  901SOL     MW 5246   6.216   1.867   1.910
  902SOL     OW 5247   2.119   0.372   0.360
  902SOL    HW1 5248   2.040   0.418   0.334
  902SOL    HW2 5249   2.190   0.418   0.316
  902SOL     MW 5250   2.118   0.383   0.351
  903SOL     OW 5251   6.253   2.402   3.772
  903SOL    HW1 5252   6.296   2.424   3.689
  903SOL    HW2 5253   6.325   2.382   3.831
  903SOL     MW 5254   6.268   2.402   3.769
  904SOL     OW 5255   5.648   2.523   2.697
  904SOL    HW1 5256   5.674   2.492   2.611
  904SOL    HW2 5257   5.561   2.486   2.711
  904SOL     MW 5258   5.640   2.514   2.688
  905SOL     OW 5259   0.000   2.604   3.156
  905SOL    HW1 5260   0.059   2.528   3.153
  905SOL    HW2 5261  -0.063   2.587   3.086
  905SOL     MW 5262   0.000   2.592   3.146
  906SOL     OW 5263   0.033   0.584   0.191
  906SOL    HW1 5264  -0.046   0.638   0.197
  906SOL    HW2 5265   0.091   0.618   0.260
  906SOL     MW 5266   0.030   0.595   0.201
  907SOL     OW 5267   5.642   5.315   2.472
  907SOL    HW1 5268   5.672   5.406   2.467
  907SOL    HW2 5269   5.583   5.305   2.398
  907SOL     MW 5270   5.639   5.326   2.462
  908SOL     OW 5271   3.632   4.350   1.366
  908SOL    HW1 5272   3.599   4.407   1.296
  908SOL    HW2 5273   3.670   4.410   1.429
  908SOL     MW 5274   3.633   4.365   1.365
  909SOL     OW 5275   5.255   0.936   4.501
  909SOL    HW1 5276   5.317   0.908   4.568
  909SOL    HW2 5277   5.279   0.885   4.424
  909SOL     MW 5278   5.266   0.926   4.500
  910SOL     OW 5279   0.186   4.186   4.937
  910SOL    HW1 5280   0.244   4.113   4.919
  910SOL    HW2 5281   0.210   4.217   5.024
  910SOL     MW 5282   0.197   4.180   4.946
  911SOL     OW 5283   2.572   1.410   5.881
  911SOL    HW1 5284   2.548   1.409   5.973
  911SOL    HW2 5285   2.656   1.457   5.878
  911SOL     MW 5286   2.580   1.416   5.892
  912SOL     OW 5287   4.358   0.272   4.218
  912SOL    HW1 5288   4.318   0.334   4.158
  912SOL    HW2 5289   4.366   0.191   4.167
  912SOL     MW 5290   4.354   0.269   4.203
  913SOL     OW 5291   4.498   1.274   3.925
  913SOL    HW1 5292   4.413   1.229   3.918
  913SOL    HW2 5293   4.539   1.261   3.840
  913SOL     MW 5294   4.492   1.267   3.913
  914SOL     OW 5295   5.088   1.505   1.586
  914SOL    HW1 5296   5.027   1.433   1.603
  914SOL    HW2 5297   5.147   1.505   1.661
  914SOL     MW 5298   5.088   1.496   1.598
  915SOL     OW 5299   5.532   1.173   1.104
  915SOL    HW1 5300   5.562   1.225   1.030
  915SOL    HW2 5301   5.599   1.104   1.113
  915SOL     MW 5302   5.545   1.171   1.095
  916SOL     OW 5303   5.585   0.003   2.951
  916SOL    HW1 5304   5.636   0.018   2.871
  916SOL    HW2 5305   5.598   0.082   3.003
  916SOL     MW 5306   5.593   0.015   2.947
  917SOL     OW 5307   3.844   5.144   1.146
  917SOL    HW1 5308   3.894   5.116   1.070
  917SOL    HW2 5309   3.895   5.217   1.182
  917SOL     MW 5310   3.857   5.150   1.141
  918SOL     OW 5311   3.176   5.162   3.743
  918SOL    HW1 5312   3.249   5.214   3.711
  918SOL    HW2 5313   3.211   5.072   3.747
  918SOL     MW 5314   3.190   5.157   3.739
  919SOL     OW 5315   0.355   4.774   0.859
  919SOL    HW1 5316   0.306   4.695   0.835
  919SOL    HW2 5317   0.440   4.742   0.889
  919SOL     MW 5318   0.359   4.759   0.860
  920SOL     OW 5319   3.287   3.285   6.242
  920SOL    HW1 5320   3.266   3.348   6.172
  920SOL    HW2 5321   3.291   3.338   6.321
  920SOL     MW 5322   3.285   3.300   6.243
  921SOL     OW 5323   1.210   1.296   0.769
  921SOL    HW1 5324   1.220   1.364   0.836
  921SOL    HW2 5325   1.201   1.344   0.687
  921SOL     MW 5326   1.210   1.311   0.767
  922SOL     OW 5327   4.048   1.073   5.380
  922SOL    HW1 5328   4.007   1.156   5.355
  922SOL    HW2 5329   3.976   1.021   5.416
  922SOL     MW 5330   4.033   1.077   5.382
  923SOL     OW 5331   3.055   5.095   3.022
  923SOL    HW1 5332   3.076   5.095   2.929
  923SOL    HW2 5333   3.123   5.150   3.062
  923SOL     MW 5334   3.067   5.102   3.015
  924SOL     OW 5335   1.928   0.871   5.125
  924SOL    HW1 5336   2.009   0.881   5.075
  924SOL    HW2 5337   1.929   0.944   5.187
  924SOL     MW 5338   1.938   0.882   5.126
  925SOL     OW 5339   2.906   0.912   1.675
  925SOL    HW1 5340   2.914   0.841   1.738
  925SOL    HW2 5341   2.915   0.992   1.728
  925SOL     MW 5342   2.908   0.913   1.690
  926SOL     OW 5343   1.488   0.413   5.338
  926SOL    HW1 5344   1.519   0.503   5.335
  926SOL    HW2 5345   1.414   0.415   5.399
  926SOL     MW 5346   1.483   0.424   5.346
  927SOL     OW 5347   6.084   2.104   0.289
  927SOL    HW1 5348   6.001   2.135   0.325
  927SOL    HW2 5349   6.070   2.105   0.194
  927SOL     MW 5350   6.072   2.108   0.281
  928SOL     OW 5351   0.499   0.916   0.078
  928SOL    HW1 5352   0.414   0.889   0.113
  928SOL    HW2 5353   0.553   0.836   0.083
  928SOL     MW 5354   0.495   0.902   0.083
  929SOL     OW 5355   3.365   5.824   6.050
  929SOL    HW1 5356   3.420   5.823   6.128
  929SOL    HW2 5357   3.336   5.733   6.041
  929SOL     MW 5358   3.368   5.812   6.059
  930SOL     OW 5359   5.291   5.264   4.980
  930SOL    HW1 5360   5.338   5.321   4.919
  930SOL    HW2 5361   5.359   5.208   5.018
  930SOL     MW 5362   5.306   5.264   4.977
  931SOL     OW 5363   3.845   1.665   1.636
  931SOL    HW1 5364   3.788   1.689   1.563
  931SOL    HW2 5365   3.854   1.570   1.628
  931SOL     MW 5366   3.839   1.656   1.626
  932SOL     OW 5367   3.866   5.299   0.366
  932SOL    HW1 5368   3.952   5.314   0.407
  932SOL    HW2 5369   3.844   5.384   0.327
  932SOL     MW 5370   3.874   5.312   0.366
  933SOL     OW 5371   5.798   3.262   0.787
  933SOL    HW1 5372   5.845   3.219   0.715
  933SOL    HW2 5373   5.806   3.200   0.860
  933SOL     MW 5374   5.805   3.248   0.787
  934SOL     OW 5375   0.204   6.190   3.752
  934SOL    HW1 5376   0.187   6.160   3.663
  934SOL    HW2 5377   0.128   6.244   3.776
  934SOL     MW 5378   0.193   6.193   3.744
  935SOL     OW 5379   6.208   1.321   1.766
  935SOL    HW1 5380   6.273   1.257   1.795
  935SOL    HW2 5381   6.139   1.269   1.725
  935SOL     MW 5382   6.208   1.307   1.764
  936SOL     OW 5383   4.682   4.381   5.038
  936SOL    HW1 5384   4.659   4.473   5.021
  936SOL    HW2 5385   4.751   4.361   4.976
  936SOL     MW 5386   4.688   4.390   5.028
  937SOL     OW 5387   5.647   0.082   3.929
  937SOL    HW1 5388   5.560   0.057   3.959
  937SOL    HW2 5389   5.659   0.171   3.962
  937SOL     MW 5390   5.637   0.090   3.937
  938SOL     OW 5391   3.013   6.163   0.855
  938SOL    HW1 5392   2.926   6.125   0.869
  938SOL    HW2 5393   3.016   6.238   0.914
  938SOL     MW 5394   3.002   6.167   0.865
  939SOL     OW 5395   5.295   0.271   4.081
  939SOL    HW1 5396   5.244   0.315   4.013
  939SOL    HW2 5397   5.344   0.342   4.123
  939SOL     MW 5398   5.295   0.286   4.077
  940SOL     OW 5399   5.556   5.995   3.312
  940SOL    HW1 5400   5.601   6.023   3.233
  940SOL    HW2 5401   5.481   6.054   3.320
  940SOL     MW 5402   5.552   6.006   3.303
  941SOL     OW 5403   0.724   1.870   1.529
  941SOL    HW1 5404   0.749   1.929   1.457
  941SOL    HW2 5405   0.806   1.856   1.577
  941SOL     MW 5406   0.737   1.876   1.526
  942SOL     OW 5407   3.075   0.786   2.671
  942SOL    HW1 5408   3.108   0.702   2.639
  942SOL    HW2 5409   3.071   0.841   2.592
  942SOL     MW 5410   3.079   0.783   2.657
  943SOL     OW 5411   2.570   5.834   4.880
  943SOL    HW1 5412   2.657   5.813   4.914
  943SOL    HW2 5413   2.550   5.763   4.820
  943SOL     MW 5414   2.579   5.822   4.877
  944SOL     OW 5415   0.558   2.031   5.676
  944SOL    HW1 5416   0.532   2.107   5.624
  944SOL    HW2 5417   0.486   1.969   5.665
  944SOL     MW 5418   0.545   2.033   5.668
  945SOL     OW 5419   2.021   5.570   5.218
  945SOL    HW1 5420   2.036   5.664   5.218
  945SOL    HW2 5421   1.954   5.556   5.285
  945SOL     MW 5422   2.014   5.580   5.227
  946SOL     OW 5423   5.506   1.347   2.413
  946SOL    HW1 5424   5.513   1.405   2.489
  946SOL    HW2 5425   5.594   1.309   2.405
  946SOL     MW 5426   5.518   1.349   2.422
  947SOL     OW 5427   5.358   1.546   0.361
  947SOL    HW1 5428   5.282   1.544   0.419
  947SOL    HW2 5429   5.339   1.616   0.299
  947SOL     MW 5430   5.346   1.555   0.361
  948SOL     OW 5431   4.518   0.025   3.552
  948SOL    HW1 5432   4.551   0.068   3.473
  948SOL    HW2 5433   4.595   0.016   3.608
  948SOL     MW 5434   4.532   0.029   3.549
  949SOL     OW 5435   1.747   5.522   0.408
  949SOL    HW1 5436   1.727   5.565   0.325
  949SOL    HW2 5437   1.694   5.569   0.473
  949SOL     MW 5438   1.738   5.534   0.406
  950SOL     OW 5439   5.397   5.484   3.242
  950SOL    HW1 5440   5.417   5.400   3.201
  950SOL    HW2 5441   5.460   5.490   3.315
  950SOL     MW 5442   5.408   5.474   3.246
  951SOL     OW 5443   2.193   1.278   0.791
  951SOL    HW1 5444   2.098   1.282   0.776
  951SOL    HW2 5445   2.213   1.359   0.837
  951SOL     MW 5446   2.183   1.289   0.795
  952SOL     OW 5447   1.743   5.148   3.546
  952SOL    HW1 5448   1.678   5.159   3.477
  952SOL    HW2 5449   1.761   5.054   3.546
  952SOL     MW 5450   1.737   5.137   3.537
  953SOL     OW 5451   5.984   2.901   3.250
  953SOL    HW1 5452   5.965   2.889   3.343
  953SOL    HW2 5453   5.962   2.817   3.211
  953SOL     MW 5454   5.979   2.889   3.257
  954SOL     OW 5455   1.008   4.201   2.882
  954SOL    HW1 5456   0.975   4.239   2.964
  954SOL    HW2 5457   1.039   4.114   2.907
  954SOL     MW 5458   1.008   4.194   2.896
  955SOL     OW 5459   4.303   3.370   0.373
  955SOL    HW1 5460   4.243   3.413   0.312
  955SOL    HW2 5461   4.307   3.429   0.448
  955SOL     MW 5462   4.296   3.383   0.375
  956SOL     OW 5463   1.018   1.762   4.181
  956SOL    HW1 5464   0.944   1.708   4.208
  956SOL    HW2 5465   1.095   1.717   4.215
  956SOL     MW 5466   1.019   1.750   4.188
  957SOL     OW 5467   5.755   4.600   0.782
  957SOL    HW1 5468   5.693   4.565   0.718
  957SOL    HW2 5469   5.805   4.524   0.812
  957SOL     MW 5470   5.753   4.586   0.778
  958SOL     OW 5471   2.336   5.800   4.502
  958SOL    HW1 5472   2.282   5.781   4.578
  958SOL    HW2 5473   2.425   5.804   4.537
  958SOL     MW 5474   2.341   5.798   4.516
  959SOL     OW 5475   1.466   0.918   0.796
  959SOL    HW1 5476   1.429   0.830   0.797
  959SOL    HW2 5477   1.550   0.908   0.751
  959SOL     MW 5478   1.472   0.906   0.790
  960SOL     OW 5479   6.076   4.049   2.306
  960SOL    HW1 5480   6.162   4.016   2.334
  960SOL    HW2 5481   6.033   4.077   2.386
  960SOL     MW 5482   6.082   4.048   2.320
  961SOL     OW 5483   0.308   0.951   1.933
  961SOL    HW1 5484   0.270   0.867   1.961
  961SOL    HW2 5485   0.316   1.002   2.013
  961SOL     MW 5486   0.304   0.947   1.947
  962SOL     OW 5487   5.236   5.324   4.538
  962SOL    HW1 5488   5.230   5.239   4.495
  962SOL    HW2 5489   5.163   5.374   4.502
  962SOL     MW 5490   5.226   5.319   4.528
  963SOL     OW 5491   2.472   0.588   1.138
  963SOL    HW1 5492   2.379   0.607   1.126
  963SOL    HW2 5493   2.475   0.495   1.159
  963SOL     MW 5494   2.460   0.579   1.139
  964SOL     OW 5495   4.986   2.827   1.329
  964SOL    HW1 5496   4.942   2.908   1.305
  964SOL    HW2 5497   4.938   2.759   1.282
  964SOL     MW 5498   4.974   2.828   1.320
  965SOL     OW 5499   4.173   1.409   0.188
  965SOL    HW1 5500   4.142   1.413   0.098
  965SOL    HW2 5501   4.137   1.488   0.230
  965SOL     MW 5502   4.164   1.420   0.182
  966SOL     OW 5503   5.803   4.738   4.985
  966SOL    HW1 5504   5.736   4.674   5.012
  966SOL    HW2 5505   5.863   4.742   5.060
  966SOL     MW 5506   5.802   4.730   4.998
  967SOL     OW 5507   2.089   5.365   0.114
  967SOL    HW1 5508   2.127   5.321   0.190
  967SOL    HW2 5509   2.004   5.323   0.102
  967SOL     MW 5510   2.083   5.354   0.123
  968SOL     OW 5511   6.206   2.186   5.052
  968SOL    HW1 5512   6.134   2.234   5.092
  968SOL    HW2 5513   6.256   2.152   5.125
  968SOL     MW 5514   6.203   2.188   5.066
  969SOL     OW 5515   5.595   0.191   5.763
  969SOL    HW1 5516   5.610   0.097   5.761
  969SOL    HW2 5517   5.593   0.217   5.671
  969SOL     MW 5518   5.597   0.182   5.751
  970SOL     OW 5519   3.555   6.079   5.715
  970SOL    HW1 5520   3.513   5.998   5.688
  970SOL    HW2 5521   3.649   6.062   5.705
  970SOL     MW 5522   3.562   6.066   5.710
  971SOL     OW 5523   1.990   6.232   1.531
  971SOL    HW1 5524   1.912   6.287   1.521
  971SOL    HW2 5525   2.042   6.276   1.598
  971SOL     MW 5526   1.986   6.244   1.539
  972SOL     OW 5527   2.664   0.955   4.232
  972SOL    HW1 5528   2.617   0.970   4.315
  972SOL    HW2 5529   2.631   1.024   4.174
  972SOL     MW 5530   2.654   0.966   4.235
  973SOL     OW 5531   1.305   5.688   0.511
  973SOL    HW1 5532   1.328   5.761   0.453
  973SOL    HW2 5533   1.284   5.616   0.452
  973SOL     MW 5534   1.305   5.688   0.496
  974SOL     OW 5535   0.586   4.529   4.348
  974SOL    HW1 5536   0.589   4.505   4.255
  974SOL    HW2 5537   0.678   4.534   4.374
  974SOL     MW 5538   0.598   4.526   4.339
  975SOL     OW 5539   2.359   3.791   4.326
  975SOL    HW1 5540   2.422   3.721   4.305
  975SOL    HW2 5541   2.317   3.761   4.407
  975SOL     MW 5542   2.362   3.778   4.334
  976SOL     OW 5543   4.653   3.200   2.079
  976SOL    HW1 5544   4.567   3.160   2.068
  976SOL    HW2 5545   4.656   3.269   2.013
  976SOL     MW 5546   4.643   3.204   2.069
  977SOL     OW 5547   4.425   4.348   0.355
  977SOL    HW1 5548   4.441   4.324   0.446
  977SOL    HW2 5549   4.462   4.276   0.304
  977SOL     MW 5550   4.432   4.336   0.360
  978SOL     OW 5551   1.131   5.860   1.163
  978SOL    HW1 5552   1.066   5.879   1.230
  978SOL    HW2 5553   1.088   5.800   1.103
  978SOL     MW 5554   1.117   5.855   1.164
  979SOL     OW 5555   3.785   3.474   0.962
  979SOL    HW1 5556   3.773   3.431   1.046
  979SOL    HW2 5557   3.811   3.404   0.902
  979SOL     MW 5558   3.787   3.460   0.965
  980SOL     OW 5559   5.502   4.795   2.309
  980SOL    HW1 5560   5.416   4.813   2.346
  980SOL    HW2 5561   5.506   4.848   2.229
  980SOL     MW 5562   5.491   4.804   2.304
  981SOL     OW 5563   5.514   0.455   2.978
  981SOL    HW1 5564   5.506   0.406   2.897
  981SOL    HW2 5565   5.562   0.397   3.037
  981SOL     MW 5566   5.519   0.442   2.976
  982SOL     OW 5567   5.924   0.622   3.575
  982SOL    HW1 5568   5.847   0.565   3.569
  982SOL    HW2 5569   5.986   0.586   3.511
  982SOL     MW 5570   5.922   0.610   3.566
  983SOL     OW 5571   1.859   3.233   4.934
  983SOL    HW1 5572   1.780   3.287   4.937
  983SOL    HW2 5573   1.931   3.297   4.927
  983SOL     MW 5574   1.859   3.248   4.934
  984SOL     OW 5575   4.190   4.715   3.347
  984SOL    HW1 5576   4.211   4.767   3.424
  984SOL    HW2 5577   4.124   4.652   3.378
  984SOL     MW 5578   4.184   4.713   3.361
  985SOL     OW 5579   5.236   4.758   5.665
  985SOL    HW1 5580   5.215   4.696   5.595
  985SOL    HW2 5581   5.260   4.702   5.739
  985SOL     MW 5582   5.236   4.743   5.666
  986SOL     OW 5583   2.285   4.703   6.142
  986SOL    HW1 5584   2.197   4.730   6.167
  986SOL    HW2 5585   2.283   4.608   6.146
  986SOL     MW 5586   2.273   4.694   6.146
  987SOL     OW 5587   5.586   1.099   3.196
  987SOL    HW1 5588   5.563   1.175   3.250
  987SOL    HW2 5589   5.660   1.129   3.143
  987SOL     MW 5590   5.592   1.113   3.196
  988SOL     OW 5591   3.653   2.381   5.714
  988SOL    HW1 5592   3.673   2.360   5.623
  988SOL    HW2 5593   3.687   2.306   5.764
  988SOL     MW 5594   3.660   2.368   5.709
  989SOL     OW 5595   4.326   5.147   5.124
  989SOL    HW1 5596   4.305   5.142   5.217
  989SOL    HW2 5597   4.411   5.191   5.120
  989SOL     MW 5598   4.334   5.152   5.136
  990SOL     OW 5599   6.107   4.259   6.271
  990SOL    HW1 5600   6.043   4.224   6.333
  990SOL    HW2 5601   6.185   4.275   6.324
  990SOL     MW 5602   6.109   4.256   6.286
  991SOL     OW 5603   0.682   3.378   1.989
  991SOL    HW1 5604   0.731   3.420   2.059
  991SOL    HW2 5605   0.597   3.423   1.988
  991SOL     MW 5606   0.677   3.389   1.998
  992SOL     OW 5607   2.959   4.336   5.814
  992SOL    HW1 5608   2.882   4.326   5.757
  992SOL    HW2 5609   2.949   4.267   5.880
  992SOL     MW 5610   2.948   4.326   5.815
  993SOL     OW 5611   1.758   4.745   6.167
  993SOL    HW1 5612   1.786   4.780   6.251
  993SOL    HW2 5613   1.664   4.731   6.177
  993SOL     MW 5614   1.748   4.748   6.179
  994SOL     OW 5615   3.767   0.021   4.444
  994SOL    HW1 5616   3.769   0.025   4.348
  994SOL    HW2 5617   3.677   0.042   4.467
  994SOL     MW 5618   3.756   0.024   4.434
  995SOL     OW 5619   4.169   5.426   1.863
  995SOL    HW1 5620   4.250   5.384   1.891
  995SOL    HW2 5621   4.100   5.372   1.902
  995SOL     MW 5622   4.170   5.414   1.871
  996SOL     OW 5623   2.184   5.887   0.763
  996SOL    HW1 5624   2.188   5.813   0.702
  996SOL    HW2 5625   2.254   5.946   0.734
  996SOL     MW 5626   2.194   5.885   0.751
  997SOL     OW 5627   4.890   4.331   4.869
  997SOL    HW1 5628   4.861   4.246   4.836
  997SOL    HW2 5629   4.845   4.395   4.814
  997SOL     MW 5630   4.881   4.328   4.858
  998SOL     OW 5631   2.851   4.778   1.942
  998SOL    HW1 5632   2.874   4.743   1.856
  998SOL    HW2 5633   2.931   4.771   1.993
  998SOL     MW 5634   2.864   4.773   1.937
  999SOL     OW 5635   4.555   1.528   3.359
  999SOL    HW1 5636   4.571   1.622   3.367
  999SOL    HW2 5637   4.631   1.495   3.310
  999SOL     MW 5638   4.567   1.535   3.354
 1000SOL     OW 5639   3.634   3.491   4.169
 1000SOL    HW1 5640   3.635   3.551   4.244
 1000SOL    HW2 5641   3.631   3.404   4.209
 1000SOL     MW 5642   3.634   3.488   4.184
 1001SOL     OW 5643   1.449   4.754   3.900
 1001SOL    HW1 5644   1.536   4.747   3.939
 1001SOL    HW2 5645   1.413   4.665   3.904
 1001SOL     MW 5646   1.456   4.742   3.905
 1002SOL     OW 5647   2.752   3.113   5.759
 1002SOL    HW1 5648   2.673   3.104   5.812
 1002SOL    HW2 5649   2.808   3.172   5.809
 1002SOL     MW 5650   2.749   3.119   5.772
 1003SOL     OW 5651   1.850   0.209   5.882
 1003SOL    HW1 5652   1.910   0.268   5.834
 1003SOL    HW2 5653   1.849   0.243   5.971
 1003SOL     MW 5654   1.858   0.221   5.887
 1004SOL     OW 5655   4.903   2.489   3.497
 1004SOL    HW1 5656   4.974   2.459   3.440
 1004SOL    HW2 5657   4.853   2.550   3.443
 1004SOL     MW 5658   4.906   2.493   3.483
 1005SOL     OW 5659   1.102   5.183   5.510
 1005SOL    HW1 5660   1.069   5.125   5.578
 1005SOL    HW2 5661   1.023   5.217   5.466
 1005SOL     MW 5662   1.088   5.180   5.513
 1006SOL     OW 5663   5.795   1.249   3.777
 1006SOL    HW1 5664   5.729   1.308   3.742
 1006SOL    HW2 5665   5.879   1.289   3.754
 1006SOL     MW 5666   5.797   1.262   3.770
 1007SOL     OW 5667   3.930   5.089   6.136
 1007SOL    HW1 5668   3.950   5.179   6.111
 1007SOL    HW2 5669   3.995   5.068   6.203
 1007SOL     MW 5670   3.941   5.098   6.142
 1008SOL     OW 5671   2.241   5.772   3.910
 1008SOL    HW1 5672   2.156   5.757   3.952
 1008SOL    HW2 5673   2.226   5.847   3.853
 1008SOL     MW 5674   2.228   5.780   3.908
 1009SOL     OW 5675   1.122   2.439   5.079
 1009SOL    HW1 5676   1.194   2.479   5.127
 1009SOL    HW2 5677   1.055   2.422   5.146
 1009SOL     MW 5678   1.122   2.442   5.094
 1010SOL     OW 5679   6.272   5.551   4.555
 1010SOL    HW1 5680   6.304   5.615   4.619
 1010SOL    HW2 5681   6.296   5.466   4.592
 1010SOL     MW 5682   6.279   5.549   4.568
 1011SOL     OW 5683   3.227   4.970   4.549
 1011SOL    HW1 5684   3.147   4.919   4.560
 1011SOL    HW2 5685   3.293   4.904   4.526
 1011SOL     MW 5686   3.225   4.955   4.547
 1012SOL     OW 5687   2.193   2.668   4.718
 1012SOL    HW1 5688   2.109   2.635   4.687
 1012SOL    HW2 5689   2.187   2.763   4.709
 1012SOL     MW 5690   2.181   2.676   4.713
 1013SOL     OW 5691   6.086   0.687   3.791
 1013SOL    HW1 5692   6.020   0.680   3.723
 1013SOL    HW2 5693   6.064   0.768   3.838
 1013SOL     MW 5694   6.075   0.697   3.789
 1014SOL     OW 5695   0.818   2.233   2.204
 1014SOL    HW1 5696   0.835   2.320   2.240
 1014SOL    HW2 5697   0.811   2.247   2.110
 1014SOL     MW 5698   0.819   2.246   2.197
 1015SOL     OW 5699   5.986   3.591   2.873
 1015SOL    HW1 5700   5.927   3.525   2.837
 1015SOL    HW2 5701   6.052   3.540   2.920
 1015SOL     MW 5702   5.987   3.576   2.874
 1016SOL     OW 5703   5.453   5.869   4.901
 1016SOL    HW1 5704   5.503   5.795   4.869
 1016SOL    HW2 5705   5.481   5.879   4.992
 1016SOL     MW 5706   5.463   5.861   4.909
 1017SOL     OW 5707   0.183   0.109   1.475
 1017SOL    HW1 5708   0.201   0.131   1.384
 1017SOL    HW2 5709   0.211   0.018   1.484
 1017SOL     MW 5710   0.188   0.100   1.465
 1018SOL     OW 5711   0.891   5.609   0.254
 1018SOL    HW1 5712   0.798   5.592   0.253
 1018SOL    HW2 5713   0.904   5.665   0.331
 1018SOL     MW 5714   0.881   5.614   0.264
 1019SOL     OW 5715   2.399   4.213   1.936
 1019SOL    HW1 5716   2.390   4.156   2.013
 1019SOL    HW2 5717   2.308   4.233   1.912
 1019SOL     MW 5718   2.386   4.208   1.943
 1020SOL     OW 5719   3.577   5.514   5.709
 1020SOL    HW1 5720   3.570   5.430   5.754
 1020SOL    HW2 5721   3.615   5.573   5.774
 1020SOL     MW 5722   3.581   5.511   5.723
 1021SOL     OW 5723   0.973   3.786   5.944
 1021SOL    HW1 5724   0.984   3.798   6.038
 1021SOL    HW2 5725   0.997   3.870   5.905
 1021SOL     MW 5726   0.978   3.798   5.951
 1022SOL     OW 5727   6.120   6.027   0.184
 1022SOL    HW1 5728   6.116   6.117   0.150
 1022SOL    HW2 5729   6.079   6.033   0.271
 1022SOL     MW 5730   6.114   6.040   0.191
 1023SOL     OW 5731   1.050   4.996   5.098
 1023SOL    HW1 5732   1.071   5.089   5.106
 1023SOL    HW2 5733   0.961   4.989   5.131
 1023SOL     MW 5734   1.042   5.007   5.103
 1024SOL     OW 5735   0.775   1.307   2.105
 1024SOL    HW1 5736   0.693   1.263   2.128
 1024SOL    HW2 5737   0.824   1.311   2.188
 1024SOL     MW 5738   0.771   1.302   2.119
 1025SOL     OW 5739   2.506   2.061   1.262
 1025SOL    HW1 5740   2.587   2.068   1.312
 1025SOL    HW2 5741   2.445   2.120   1.306
 1025SOL     MW 5742   2.509   2.070   1.274
 1026SOL     OW 5743   0.234   4.567   0.717
 1026SOL    HW1 5744   0.321   4.551   0.677
 1026SOL    HW2 5745   0.178   4.593   0.644
 1026SOL     MW 5746   0.239   4.568   0.703
 1027SOL     OW 5747   0.892   3.611   4.833
 1027SOL    HW1 5748   0.886   3.520   4.864
 1027SOL    HW2 5749   0.948   3.654   4.897
 1027SOL     MW 5750   0.899   3.605   4.845
 1028SOL     OW 5751   3.382   5.416   5.401
 1028SOL    HW1 5752   3.357   5.344   5.344
 1028SOL    HW2 5753   3.470   5.393   5.431
 1028SOL     MW 5754   3.390   5.404   5.398
 1029SOL     OW 5755   1.646   0.674   2.372
 1029SOL    HW1 5756   1.669   0.753   2.324
 1029SOL    HW2 5757   1.706   0.673   2.447
 1029SOL     MW 5758   1.656   0.684   2.375
 1030SOL     OW 5759   0.040   0.877   4.194
 1030SOL    HW1 5760   0.055   0.928   4.275
 1030SOL    HW2 5761   0.006   0.793   4.225
 1030SOL     MW 5762   0.037   0.873   4.209
 1031SOL     OW 5763   0.160   0.588   0.764
 1031SOL    HW1 5764   0.105   0.635   0.828
 1031SOL    HW2 5765   0.249   0.616   0.784
 1031SOL     MW 5766   0.164   0.598   0.775
 1032SOL     OW 5767   5.601   0.315   0.737
 1032SOL    HW1 5768   5.563   0.273   0.813
 1032SOL    HW2 5769   5.592   0.251   0.666
 1032SOL     MW 5770   5.595   0.302   0.738
 1033SOL     OW 5771   6.158   1.205   5.765
 1033SOL    HW1 5772   6.125   1.134   5.818
 1033SOL    HW2 5773   6.190   1.270   5.828
 1033SOL     MW 5774   6.158   1.205   5.779
 1034SOL     OW 5775   5.519   1.338   3.349
 1034SOL    HW1 5776   5.529   1.341   3.444
 1034SOL    HW2 5777   5.428   1.365   3.334
 1034SOL     MW 5778   5.509   1.342   3.359
 1035SOL     OW 5779   5.843   0.336   5.832
 1035SOL    HW1 5780   5.767   0.306   5.783
 1035SOL    HW2 5781   5.809   0.362   5.917
 1035SOL     MW 5782   5.829   0.336   5.837
 1036SOL     OW 5783   2.149   2.302   5.085
 1036SOL    HW1 5784   2.054   2.301   5.073
 1036SOL    HW2 5785   2.162   2.295   5.179
 1036SOL     MW 5786   2.139   2.301   5.095
 1037SOL     OW 5787   6.106   6.159   4.220
 1037SOL    HW1 5788   6.136   6.101   4.150
 1037SOL    HW2 5789   6.043   6.217   4.178
 1037SOL     MW 5790   6.102   6.159   4.206
 1038SOL     OW 5791   6.150   2.425   4.634
 1038SOL    HW1 5792   6.191   2.415   4.720
 1038SOL    HW2 5793   6.089   2.351   4.629
 1038SOL     MW 5794   6.147   2.414   4.644
 1039SOL     OW 5795   6.136   0.529   3.424
 1039SOL    HW1 5796   6.230   0.534   3.444
 1039SOL    HW2 5797   6.131   0.546   3.330
 1039SOL     MW 5798   6.148   0.532   3.414
 1040SOL     OW 5799   2.258   0.789   0.483
 1040SOL    HW1 5800   2.196   0.748   0.543
 1040SOL    HW2 5801   2.344   0.764   0.517
 1040SOL     MW 5802   2.261   0.781   0.495
 1041SOL     OW 5803   0.477   3.129   3.306
 1041SOL    HW1 5804   0.566   3.140   3.274
 1041SOL    HW2 5805   0.424   3.120   3.227
 1041SOL     MW 5806   0.483   3.129   3.292
 1042SOL     OW 5807   5.153   5.883   3.656
 1042SOL    HW1 5808   5.167   5.971   3.620
 1042SOL    HW2 5809   5.124   5.831   3.581
 1042SOL     MW 5810   5.151   5.888   3.642
 1043SOL     OW 5811   0.648   0.397   1.899
 1043SOL    HW1 5812   0.653   0.468   1.836
 1043SOL    HW2 5813   0.605   0.325   1.852
 1043SOL     MW 5814   0.643   0.397   1.885
 1044SOL     OW 5815   5.775   6.085   2.014
 1044SOL    HW1 5816   5.801   6.172   1.983
 1044SOL    HW2 5817   5.796   6.026   1.942
 1044SOL     MW 5818   5.781   6.089   2.001
 1045SOL     OW 5819   5.927   1.145   1.632
 1045SOL    HW1 5820   5.941   1.082   1.561
 1045SOL    HW2 5821   5.904   1.090   1.708
 1045SOL     MW 5822   5.925   1.130   1.633
 1046SOL     OW 5823   2.354   3.358   6.175
 1046SOL    HW1 5824   2.308   3.397   6.101
 1046SOL    HW2 5825   2.333   3.265   6.171
 1046SOL     MW 5826   2.346   3.351   6.165
 1047SOL     OW 5827   6.271   1.519   1.432
 1047SOL    HW1 5828   6.359   1.483   1.439
 1047SOL    HW2 5829   6.239   1.488   1.347
 1047SOL     MW 5830   6.278   1.510   1.422
 1048SOL     OW 5831   2.609   5.985   5.895
 1048SOL    HW1 5832   2.594   5.895   5.868
 1048SOL    HW2 5833   2.610   6.035   5.814
 1048SOL     MW 5834   2.607   5.980   5.881
 1049SOL     OW 5835   0.036   0.132   3.031
 1049SOL    HW1 5836  -0.029   0.169   3.090
 1049SOL    HW2 5837   0.105   0.099   3.088
 1049SOL     MW 5838   0.037   0.133   3.046
 1050SOL     OW 5839   5.030   4.186   3.958
 1050SOL    HW1 5840   5.027   4.280   3.944
 1050SOL    HW2 5841   5.113   4.159   3.919
 1050SOL     MW 5842   5.041   4.194   3.951
 1051SOL     OW 5843   2.238   5.507   3.898
 1051SOL    HW1 5844   2.272   5.494   3.987
 1051SOL    HW2 5845   2.255   5.599   3.879
 1051SOL     MW 5846   2.245   5.517   3.907
 1052SOL     OW 5847   0.702   4.376   4.694
 1052SOL    HW1 5848   0.665   4.306   4.748
 1052SOL    HW2 5849   0.796   4.359   4.692
 1052SOL     MW 5850   0.709   4.365   4.701
 1053SOL     OW 5851   4.571   4.079   5.331
 1053SOL    HW1 5852   4.515   4.032   5.393
 1053SOL    HW2 5853   4.622   4.010   5.288
 1053SOL     MW 5854   4.571   4.064   5.334
 1054SOL     OW 5855   5.667   4.698   1.356
 1054SOL    HW1 5856   5.595   4.721   1.414
 1054SOL    HW2 5857   5.643   4.735   1.271
 1054SOL     MW 5858   5.655   4.705   1.352
 1055SOL     OW 5859   4.185   2.338   3.682
 1055SOL    HW1 5860   4.263   2.291   3.713
 1055SOL    HW2 5861   4.117   2.271   3.676
 1055SOL     MW 5862   4.186   2.323   3.685
 1056SOL     OW 5863   4.523   6.058   2.672
 1056SOL    HW1 5864   4.582   6.134   2.676
 1056SOL    HW2 5865   4.453   6.085   2.613
 1056SOL     MW 5866   4.522   6.071   2.665
 1057SOL     OW 5867   3.927   2.107   1.755
 1057SOL    HW1 5868   3.834   2.128   1.753
 1057SOL    HW2 5869   3.956   2.133   1.842
 1057SOL     MW 5870   3.919   2.113   1.766
 1058SOL     OW 5871   5.739   2.349   5.999
 1058SOL    HW1 5872   5.720   2.443   5.997
 1058SOL    HW2 5873   5.831   2.344   6.024
 1058SOL     MW 5874   5.748   2.361   6.002
 1059SOL     OW 5875   4.406   5.365   1.991
 1059SOL    HW1 5876   4.478   5.426   1.973
 1059SOL    HW2 5877   4.449   5.279   1.995
 1059SOL     MW 5878   4.421   5.362   1.989
 1060SOL     OW 5879   3.702   0.862   6.131
 1060SOL    HW1 5880   3.639   0.794   6.155
 1060SOL    HW2 5881   3.738   0.833   6.047
 1060SOL     MW 5882   3.698   0.850   6.123
 1061SOL     OW 5883   3.023   3.713   5.635
 1061SOL    HW1 5884   3.027   3.803   5.603
 1061SOL    HW2 5885   2.930   3.693   5.640
 1061SOL     MW 5886   3.012   3.722   5.631
 1062SOL     OW 5887   0.713   6.237   5.140
 1062SOL    HW1 5888   0.638   6.182   5.161
 1062SOL    HW2 5889   0.723   6.230   5.045
 1062SOL     MW 5890   0.706   6.229   5.130
 1063SOL     OW 5891   5.194   1.857   3.933
 1063SOL    HW1 5892   5.128   1.904   3.984
 1063SOL    HW2 5893   5.244   1.926   3.889
 1063SOL     MW 5894   5.192   1.872   3.934
 1064SOL     OW 5895   5.519   5.804   5.181
 1064SOL    HW1 5896   5.539   5.715   5.209
 1064SOL    HW2 5897   5.431   5.820   5.216
 1064SOL     MW 5898   5.510   5.794   5.189
 1065SOL     OW 5899   0.296   2.348   0.395
 1065SOL    HW1 5900   0.272   2.257   0.409
 1065SOL    HW2 5901   0.287   2.362   0.301
 1065SOL     MW 5902   0.291   2.338   0.385
 1066SOL     OW 5903   4.648   1.296   5.405
 1066SOL    HW1 5904   4.665   1.390   5.393
 1066SOL    HW2 5905   4.553   1.291   5.416
 1066SOL     MW 5906   4.638   1.307   5.405
 1067SOL     OW 5907   4.425   0.846   1.079
 1067SOL    HW1 5908   4.427   0.942   1.085
 1067SOL    HW2 5909   4.447   0.828   0.988
 1067SOL     MW 5910   4.428   0.856   1.068
 1068SOL     OW 5911   2.547   2.039   0.274
 1068SOL    HW1 5912   2.638   2.028   0.303
 1068SOL    HW2 5913   2.501   2.068   0.353
 1068SOL     MW 5914   2.553   2.041   0.288
 1069SOL     OW 5915   1.094   4.800   6.269
 1069SOL    HW1 5916   1.145   4.817   6.189
 1069SOL    HW2 5917   1.030   4.872   6.272
 1069SOL     MW 5918   1.093   4.812   6.259
 1070SOL     OW 5919   3.268   3.974   1.373
 1070SOL    HW1 5920   3.302   3.909   1.312
 1070SOL    HW2 5921   3.336   4.041   1.378
 1070SOL     MW 5922   3.281   3.974   1.366
 1071SOL     OW 5923   2.161   4.894   0.827
 1071SOL    HW1 5924   2.192   4.926   0.743
 1071SOL    HW2 5925   2.066   4.900   0.822
 1071SOL     MW 5926   2.153   4.899   0.816
 1072SOL     OW 5927   2.120   4.422   5.564
 1072SOL    HW1 5928   2.142   4.339   5.607
 1072SOL    HW2 5929   2.106   4.398   5.472
 1072SOL     MW 5930   2.121   4.408   5.558
 1073SOL     OW 5931   0.112   6.127   2.049
 1073SOL    HW1 5932   0.055   6.105   1.976
 1073SOL    HW2 5933   0.055   6.168   2.113
 1073SOL     MW 5934   0.098   6.130   2.048
 1074SOL     OW 5935   6.201   3.455   4.433
 1074SOL    HW1 5936   6.153   3.372   4.437
 1074SOL    HW2 5937   6.229   3.471   4.523
 1074SOL     MW 5938   6.199   3.446   4.445
 1075SOL     OW 5939   5.333   5.950   0.029
 1075SOL    HW1 5940   5.416   5.927   0.070
 1075SOL    HW2 5941   5.268   5.894   0.071
 1075SOL     MW 5942   5.335   5.940   0.040
 1076SOL     OW 5943   2.861   2.137   0.734
 1076SOL    HW1 5944   2.784   2.192   0.747
 1076SOL    HW2 5945   2.925   2.170   0.797
 1076SOL     MW 5946   2.859   2.149   0.744
 1077SOL     OW 5947   4.734   2.517   4.203
 1077SOL    HW1 5948   4.711   2.602   4.241
 1077SOL    HW2 5949   4.710   2.525   4.111
 1077SOL     MW 5950   4.728   2.529   4.196
 1078SOL     OW 5951   2.114   3.899   1.323
 1078SOL    HW1 5952   2.209   3.888   1.331
 1078SOL    HW2 5953   2.080   3.810   1.314
 1078SOL     MW 5954   2.122   3.886   1.323
 1079SOL     OW 5955   6.064   4.548   5.071
 1079SOL    HW1 5956   6.022   4.624   5.112
 1079SOL    HW2 5957   6.002   4.520   5.004
 1079SOL     MW 5958   6.051   4.554   5.068
 1080SOL     OW 5959   4.294   1.622   1.570
 1080SOL    HW1 5960   4.207   1.584   1.576
 1080SOL    HW2 5961   4.280   1.708   1.530
 1080SOL     MW 5962   4.281   1.628   1.565
 1081SOL     OW 5963   3.512   4.084   1.797
 1081SOL    HW1 5964   3.497   4.052   1.709
 1081SOL    HW2 5965   3.489   4.010   1.854
 1081SOL     MW 5966   3.507   4.071   1.793
 1082SOL     OW 5967   0.850   4.888   2.954
 1082SOL    HW1 5968   0.871   4.936   2.874
 1082SOL    HW2 5969   0.934   4.867   2.993
 1082SOL     MW 5970   0.864   4.891   2.949
 1083SOL     OW 5971   5.358   2.444   6.191
 1083SOL    HW1 5972   5.265   2.467   6.190
 1083SOL    HW2 5973   5.367   2.384   6.265
 1083SOL     MW 5974   5.347   2.440   6.200
 1084SOL     OW 5975   0.827   3.520   0.527
 1084SOL    HW1 5976   0.780   3.595   0.491
 1084SOL    HW2 5977   0.896   3.559   0.581
 1084SOL     MW 5978   0.829   3.535   0.529
 1085SOL     OW 5979   2.359   0.331   0.756
 1085SOL    HW1 5980   2.419   0.290   0.693
 1085SOL    HW2 5981   2.383   0.294   0.841
 1085SOL     MW 5982   2.370   0.321   0.759
 1086SOL     OW 5983   0.109   1.714   4.271
 1086SOL    HW1 5984   0.027   1.753   4.304
 1086SOL    HW2 5985   0.152   1.785   4.225
 1086SOL     MW 5986   0.104   1.728   4.269
 1087SOL     OW 5987   4.510   4.179   5.766
 1087SOL    HW1 5988   4.517   4.090   5.731
 1087SOL    HW2 5989   4.429   4.213   5.728
 1087SOL     MW 5990   4.500   4.172   5.757
 1088SOL     OW 5991   3.807   3.825   0.437
 1088SOL    HW1 5992   3.718   3.789   0.435
 1088SOL    HW2 5993   3.797   3.918   0.417
 1088SOL     MW 5994   3.794   3.832   0.434
 1089SOL     OW 5995   5.457   2.933   6.280
 1089SOL    HW1 5996   5.549   2.937   6.305
 1089SOL    HW2 5997   5.448   2.999   6.210
 1089SOL     MW 5998   5.468   2.942   6.274
 1090SOL     OW 5999   1.910   0.168   4.524
 1090SOL    HW1 6000   1.911   0.180   4.619
 1090SOL    HW2 6001   1.837   0.107   4.509
 1090SOL     MW 6002   1.901   0.162   4.534
 1091SOL     OW 6003   6.288   0.470   0.578
 1091SOL    HW1 6004   6.208   0.486   0.628
 1091SOL    HW2 6005   6.357   0.510   0.630
 1091SOL     MW 6006   6.287   0.477   0.591
 1092SOL     OW 6007   3.770   0.405   5.205
 1092SOL    HW1 6008   3.770   0.310   5.192
 1092SOL    HW2 6009   3.728   0.417   5.291
 1092SOL     MW 6010   3.764   0.394   5.215
 1093SOL     OW 6011   4.569   5.699   5.246
 1093SOL    HW1 6012   4.590   5.786   5.211
 1093SOL    HW2 6013   4.611   5.698   5.332
 1093SOL     MW 6014   4.577   5.710   5.253
 1094SOL     OW 6015   5.940   6.228   4.864
 1094SOL    HW1 6016   5.931   6.310   4.913
 1094SOL    HW2 6017   5.924   6.252   4.773
 1094SOL     MW 6018   5.937   6.241   4.859
 1095SOL     OW 6019   5.768   0.894   5.943
 1095SOL    HW1 6020   5.807   0.966   5.895
 1095SOL    HW2 6021   5.764   0.822   5.881
 1095SOL     MW 6022   5.772   0.894   5.929
 1096SOL     OW 6023   3.592   0.322   5.859
 1096SOL    HW1 6024   3.658   0.344   5.924
 1096SOL    HW2 6025   3.534   0.260   5.904
 1096SOL     MW 6026   3.593   0.317   5.873
 1097SOL     OW 6027   5.081   3.263   1.562
 1097SOL    HW1 6028   5.069   3.300   1.649
 1097SOL    HW2 6029   5.114   3.174   1.579
 1097SOL     MW 6030   5.083   3.256   1.576
 1098SOL     OW 6031   3.395   2.377   5.111
 1098SOL    HW1 6032   3.359   2.386   5.199
 1098SOL    HW2 6033   3.332   2.421   5.054
 1098SOL     MW 6034   3.383   2.384   5.115
 1099SOL     OW 6035   3.436   0.798   1.481
 1099SOL    HW1 6036   3.455   0.731   1.415
 1099SOL    HW2 6037   3.356   0.767   1.523
 1099SOL     MW 6038   3.428   0.785   1.478
 1100SOL     OW 6039   2.944   0.107   4.132
 1100SOL    HW1 6040   2.852   0.132   4.126
 1100SOL    HW2 6041   2.947   0.017   4.101
 1100SOL     MW 6042   2.933   0.099   4.127
 1101SOL     OW 6043   0.000   2.410   4.861
 1101SOL    HW1 6044   0.082   2.455   4.884
 1101SOL    HW2 6045  -0.010   2.344   4.930
 1101SOL     MW 6046   0.010   2.408   4.873
 1102SOL     OW 6047   5.314   5.247   3.060
 1102SOL    HW1 6048   5.401   5.239   3.023
 1102SOL    HW2 6049   5.256   5.258   2.984
 1102SOL     MW 6050   5.317   5.248   3.046
 1103SOL     OW 6051   0.397   0.396   4.532
 1103SOL    HW1 6052   0.305   0.428   4.530
 1103SOL    HW2 6053   0.411   0.374   4.624
 1103SOL     MW 6054   0.387   0.397   4.544
 1104SOL     OW 6055   1.214   0.121   4.335
 1104SOL    HW1 6056   1.213   0.107   4.430
 1104SOL    HW2 6057   1.215   0.033   4.298
 1104SOL     MW 6058   1.214   0.108   4.343
 1105SOL     OW 6059   5.067   4.696   1.827
 1105SOL    HW1 6060   5.120   4.758   1.878
 1105SOL    HW2 6061   5.131   4.638   1.786
 1105SOL     MW 6062   5.082   4.697   1.828
 1106SOL     OW 6063   6.192   4.801   4.932
 1106SOL    HW1 6064   6.184   4.723   4.877
 1106SOL    HW2 6065   6.123   4.860   4.901
 1106SOL     MW 6066   6.182   4.799   4.921
 1107SOL     OW 6067   2.295   5.459   1.622
 1107SOL    HW1 6068   2.318   5.460   1.529
 1107SOL    HW2 6069   2.305   5.550   1.650
 1107SOL     MW 6070   2.299   5.471   1.614
 1108SOL     OW 6071   2.192   5.127   1.521
 1108SOL    HW1 6072   2.144   5.127   1.439
 1108SOL    HW2 6073   2.279   5.093   1.498
 1108SOL     MW 6074   2.197   5.123   1.508
 1109SOL     OW 6075   4.706   2.191   1.046
 1109SOL    HW1 6076   4.652   2.224   0.974
 1109SOL    HW2 6077   4.654   2.210   1.125
 1109SOL     MW 6078   4.692   2.198   1.047
 1110SOL     OW 6079   3.811   0.905   2.927
 1110SOL    HW1 6080   3.763   0.959   2.864
 1110SOL    HW2 6081   3.882   0.867   2.875
 1110SOL     MW 6082   3.814   0.907   2.912
 1111SOL     OW 6083   1.855   5.195   6.143
 1111SOL    HW1 6084   1.810   5.278   6.128
 1111SOL    HW2 6085   1.796   5.129   6.107
 1111SOL     MW 6086   1.842   5.198   6.136
 1112SOL     OW 6087   0.892   4.627   4.716
 1112SOL    HW1 6088   0.841   4.699   4.678
 1112SOL    HW2 6089   0.839   4.597   4.790
 1112SOL     MW 6090   0.878   4.633   4.720
 1113SOL     OW 6091   3.041   0.608   1.495
 1113SOL    HW1 6092   3.109   0.598   1.428
 1113SOL    HW2 6093   2.981   0.674   1.459
 1113SOL     MW 6094   3.042   0.616   1.482
 1114SOL     OW 6095   4.026   5.864   1.713
 1114SOL    HW1 6096   4.026   5.927   1.641
 1114SOL    HW2 6097   4.062   5.913   1.787
 1114SOL     MW 6098   4.030   5.878   1.713
 1115SOL     OW 6099   3.206   2.688   1.633
 1115SOL    HW1 6100   3.222   2.780   1.651
 1115SOL    HW2 6101   3.283   2.659   1.583
 1115SOL     MW 6102   3.218   2.696   1.629
 1116SOL     OW 6103   0.311   1.697   4.444
 1116SOL    HW1 6104   0.246   1.699   4.373
 1116SOL    HW2 6105   0.377   1.635   4.414
 1116SOL     MW 6106   0.311   1.690   4.431
 1117SOL     OW 6107   1.714   6.281   4.456
 1117SOL    HW1 6108   1.718   6.186   4.461
 1117SOL    HW2 6109   1.695   6.300   4.364
 1117SOL     MW 6110   1.712   6.271   4.445
 1118SOL     OW 6111   2.629   1.135   5.999
 1118SOL    HW1 6112   2.540   1.158   5.973
 1118SOL    HW2 6113   2.636   1.161   6.090
 1118SOL     MW 6114   2.619   1.141   6.007
 1119SOL     OW 6115   6.160   4.462   0.412
 1119SOL    HW1 6116   6.188   4.476   0.321
 1119SOL    HW2 6117   6.226   4.507   0.464
 1119SOL     MW 6118   6.172   4.470   0.407
 1120SOL     OW 6119   1.859   4.782   1.627
 1120SOL    HW1 6120   1.875   4.692   1.596
 1120SOL    HW2 6121   1.767   4.799   1.607
 1120SOL     MW 6122   1.850   4.772   1.620
 1121SOL     OW 6123   2.693   3.932   0.516
 1121SOL    HW1 6124   2.654   3.987   0.448
 1121SOL    HW2 6125   2.653   3.846   0.502
 1121SOL     MW 6126   2.683   3.928   0.505
 1122SOL     OW 6127   4.320   1.791   0.438
 1122SOL    HW1 6128   4.402   1.782   0.389
 1122SOL    HW2 6129   4.253   1.797   0.370
 1122SOL     MW 6130   4.322   1.791   0.423
 1123SOL     OW 6131   4.938   1.093   1.373
 1123SOL    HW1 6132   4.985   1.101   1.456
 1123SOL    HW2 6133   5.001   1.119   1.306
 1123SOL     MW 6134   4.952   1.097   1.375
 1124SOL     OW 6135   4.166   1.050   2.014
 1124SOL    HW1 6136   4.186   1.024   1.924
 1124SOL    HW2 6137   4.224   0.997   2.068
 1124SOL     MW 6138   4.176   1.040   2.009
 1125SOL     OW 6139   4.287   2.416   0.647
 1125SOL    HW1 6140   4.218   2.425   0.712
 1125SOL    HW2 6141   4.240   2.402   0.564
 1125SOL     MW 6142   4.272   2.415   0.644
 1126SOL     OW 6143   0.427   4.756   4.369
 1126SOL    HW1 6144   0.464   4.669   4.380
 1126SOL    HW2 6145   0.364   4.763   4.440
 1126SOL     MW 6146   0.424   4.746   4.379
 1127SOL     OW 6147   1.264   3.133   2.496
 1127SOL    HW1 6148   1.350   3.115   2.533
 1127SOL    HW2 6149   1.283   3.174   2.411
 1127SOL     MW 6150   1.277   3.136   2.490
 1128SOL     OW 6151   5.630   5.570   0.147
 1128SOL    HW1 6152   5.598   5.639   0.205
 1128SOL    HW2 6153   5.640   5.613   0.062
 1128SOL     MW 6154   5.627   5.585   0.143
 1129SOL     OW 6155   0.198   4.639   5.201
 1129SOL    HW1 6156   0.224   4.582   5.273
 1129SOL    HW2 6157   0.118   4.681   5.232
 1129SOL     MW 6158   0.191   4.637   5.214
 1130SOL     OW 6159   1.415   5.118   3.090
 1130SOL    HW1 6160   1.391   5.171   3.014
 1130SOL    HW2 6161   1.509   5.103   3.079
 1130SOL     MW 6162   1.424   5.123   3.079
 1131SOL     OW 6163   0.668   3.195   5.254
 1131SOL    HW1 6164   0.578   3.191   5.286
 1131SOL    HW2 6165   0.710   3.263   5.307
 1131SOL     MW 6166   0.662   3.203   5.265
 1132SOL     OW 6167   1.424   2.836   5.500
 1132SOL    HW1 6168   1.344   2.814   5.453
 1132SOL    HW2 6169   1.494   2.826   5.434
 1132SOL     MW 6170   1.423   2.832   5.485
 1133SOL     OW 6171   5.844   1.849   3.092
 1133SOL    HW1 6172   5.783   1.919   3.116
 1133SOL    HW2 6173   5.854   1.797   3.172
 1133SOL     MW 6174   5.838   1.852   3.105
 1134SOL     OW 6175   4.734   3.964   2.185
 1134SOL    HW1 6176   4.768   3.903   2.120
 1134SOL    HW2 6177   4.646   3.931   2.205
 1134SOL     MW 6178   4.727   3.952   2.180
 1135SOL     OW 6179   5.488   4.050   5.921
 1135SOL    HW1 6180   5.565   4.051   5.978
 1135SOL    HW2 6181   5.466   3.957   5.912
 1135SOL     MW 6182   5.495   4.038   5.927
 1136SOL     OW 6183   5.914   3.138   3.775
 1136SOL    HW1 6184   5.856   3.076   3.729
 1136SOL    HW2 6185   5.965   3.179   3.705
 1136SOL     MW 6186   5.913   3.135   3.760
 1137SOL     OW 6187   2.970   4.892   4.936
 1137SOL    HW1 6188   2.941   4.967   4.988
 1137SOL    HW2 6189   2.993   4.825   5.000
 1137SOL     MW 6190   2.969   4.893   4.951
 1138SOL     OW 6191   0.935   2.502   1.651
 1138SOL    HW1 6192   0.914   2.521   1.742
 1138SOL    HW2 6193   1.010   2.558   1.632
 1138SOL     MW 6194   0.942   2.512   1.660
 1139SOL     OW 6195   3.298   4.238   1.644
 1139SOL    HW1 6196   3.262   4.181   1.712
 1139SOL    HW2 6197   3.221   4.276   1.602
 1139SOL     MW 6198   3.283   4.236   1.647
 1140SOL     OW 6199   1.042   3.581   0.863
 1140SOL    HW1 6200   0.968   3.627   0.823
 1140SOL    HW2 6201   1.110   3.580   0.796
 1140SOL     MW 6202   1.041   3.587   0.850
 1141SOL     OW 6203   4.704   1.784   2.211
 1141SOL    HW1 6204   4.748   1.703   2.185
 1141SOL    HW2 6205   4.674   1.767   2.301
 1141SOL     MW 6206   4.706   1.771   2.220
 1142SOL     OW 6207   2.371   6.136   0.912
 1142SOL    HW1 6208   2.365   6.096   0.826
 1142SOL    HW2 6209   2.296   6.196   0.916
 1142SOL     MW 6210   2.361   6.139   0.902
 1143SOL     OW 6211   3.649   5.860   1.045
 1143SOL    HW1 6212   3.689   5.776   1.025
 1143SOL    HW2 6213   3.569   5.862   0.993
 1143SOL     MW 6214   3.644   5.850   1.036
 1144SOL     OW 6215   2.845   1.399   5.535
 1144SOL    HW1 6216   2.837   1.306   5.556
 1144SOL    HW2 6217   2.868   1.440   5.618
 1144SOL     MW 6218   2.847   1.392   5.548
 1145SOL     OW 6219   6.178   2.924   3.070
 1145SOL    HW1 6220   6.231   2.999   3.098
 1145SOL    HW2 6221   6.115   2.912   3.142
 1145SOL     MW 6222   6.176   2.932   3.083
 1146SOL     OW 6223   5.941   2.859   3.514
 1146SOL    HW1 6224   5.918   2.767   3.515
 1146SOL    HW2 6225   6.035   2.860   3.533
 1146SOL     MW 6226   5.950   2.848   3.517
 1147SOL     OW 6227   0.332   2.790   2.848
 1147SOL    HW1 6228   0.335   2.875   2.805
 1147SOL    HW2 6229   0.273   2.802   2.923
 1147SOL     MW 6230   0.325   2.802   2.852
 1148SOL     OW 6231   2.672   1.469   1.517
 1148SOL    HW1 6232   2.749   1.504   1.561
 1148SOL    HW2 6233   2.697   1.380   1.493
 1148SOL     MW 6234   2.685   1.462   1.520
 1149SOL     OW 6235   5.940   4.583   4.010
 1149SOL    HW1 6236   5.986   4.517   4.063
 1149SOL    HW2 6237   6.008   4.647   3.988
 1149SOL     MW 6238   5.955   4.583   4.014
 1150SOL     OW 6239   3.697   0.655   2.799
 1150SOL    HW1 6240   3.746   0.715   2.857
 1150SOL    HW2 6241   3.682   0.706   2.719
 1150SOL     MW 6242   3.702   0.670   2.796
 1151SOL     OW 6243   4.763   0.085   6.021
 1151SOL    HW1 6244   4.717   0.142   5.960
 1151SOL    HW2 6245   4.830   0.042   5.967
 1151SOL     MW 6246   4.766   0.086   6.006
 1152SOL     OW 6247   2.161   2.813   1.542
 1152SOL    HW1 6248   2.103   2.818   1.618
 1152SOL    HW2 6249   2.105   2.838   1.468
 1152SOL     MW 6250   2.146   2.817   1.542
 1153SOL     OW 6251   5.682   0.194   4.301
 1153SOL    HW1 6252   5.636   0.112   4.319
 1153SOL    HW2 6253   5.685   0.200   4.206
 1153SOL     MW 6254   5.677   0.184   4.291
 1154SOL     OW 6255   5.080   4.271   0.803
 1154SOL    HW1 6256   5.092   4.288   0.897
 1154SOL    HW2 6257   5.000   4.220   0.798
 1154SOL     MW 6258   5.072   4.267   0.814
 1155SOL     OW 6259   4.718   1.893   2.831
 1155SOL    HW1 6260   4.762   1.908   2.915
 1155SOL    HW2 6261   4.693   1.981   2.801
 1155SOL     MW 6262   4.721   1.906   2.838
 1156SOL     OW 6263   0.996   1.625   4.903
 1156SOL    HW1 6264   1.050   1.582   4.968
 1156SOL    HW2 6265   0.954   1.553   4.855
 1156SOL     MW 6266   0.996   1.611   4.905
 1157SOL     OW 6267   1.761   2.556   0.525
 1157SOL    HW1 6268   1.740   2.496   0.453
 1157SOL    HW2 6269   1.833   2.514   0.570
 1157SOL     MW 6270   1.767   2.543   0.522
 1158SOL     OW 6271   5.264   3.001   4.023
 1158SOL    HW1 6272   5.301   2.925   4.069
 1158SOL    HW2 6273   5.192   2.965   3.971
 1158SOL     MW 6274   5.260   2.986   4.022
 1159SOL     OW 6275   5.264   2.090   2.960
 1159SOL    HW1 6276   5.229   2.012   3.002
 1159SOL    HW2 6277   5.195   2.119   2.900
 1159SOL     MW 6278   5.251   2.084   2.957
 1160SOL     OW 6279   2.679   4.865   1.424
 1160SOL    HW1 6280   2.604   4.922   1.436
 1160SOL    HW2 6281   2.726   4.903   1.350
 1160SOL     MW 6282   2.675   4.877   1.416
 1161SOL     OW 6283   3.489   1.125   4.428
 1161SOL    HW1 6284   3.411   1.117   4.483
 1161SOL    HW2 6285   3.539   1.196   4.468
 1161SOL     MW 6286   3.485   1.133   4.440
 1162SOL     OW 6287   5.892   5.989   3.894
 1162SOL    HW1 6288   5.811   5.938   3.906
 1162SOL    HW2 6289   5.953   5.929   3.852
 1162SOL     MW 6290   5.889   5.974   3.890
 1163SOL     OW 6291   5.406   0.683   5.932
 1163SOL    HW1 6292   5.357   0.626   5.992
 1163SOL    HW2 6293   5.437   0.755   5.987
 1163SOL     MW 6294   5.403   0.685   5.947
 1164SOL     OW 6295   5.824   0.893   3.614
 1164SOL    HW1 6296   5.812   0.930   3.526
 1164SOL    HW2 6297   5.852   0.803   3.598
 1164SOL     MW 6298   5.826   0.886   3.600
 1165SOL     OW 6299   3.685   6.098   0.862
 1165SOL    HW1 6300   3.709   6.009   0.837
 1165SOL    HW2 6301   3.657   6.090   0.953
 1165SOL     MW 6302   3.684   6.086   0.871
 1166SOL     OW 6303   2.220   0.057   0.990
 1166SOL    HW1 6304   2.167   0.054   1.070
 1166SOL    HW2 6305   2.162   0.093   0.924
 1166SOL     MW 6306   2.206   0.061   0.992
 1167SOL     OW 6307   0.150   4.921   4.131
 1167SOL    HW1 6308   0.213   4.899   4.064
 1167SOL    HW2 6309   0.200   4.961   4.201
 1167SOL     MW 6310   0.164   4.923   4.132
 1168SOL     OW 6311   4.630   2.507   1.630
 1168SOL    HW1 6312   4.661   2.579   1.575
 1168SOL    HW2 6313   4.677   2.518   1.713
 1168SOL     MW 6314   4.640   2.518   1.633
 1169SOL     OW 6315   3.301   0.188   1.914
 1169SOL    HW1 6316   3.308   0.133   1.836
 1169SOL    HW2 6317   3.355   0.264   1.895
 1169SOL     MW 6318   3.309   0.190   1.902
 1170SOL     OW 6319   2.897   1.574   5.207
 1170SOL    HW1 6320   2.816   1.593   5.255
 1170SOL    HW2 6321   2.941   1.508   5.261
 1170SOL     MW 6322   2.892   1.568   5.220
 1171SOL     OW 6323   5.516   0.822   3.261
 1171SOL    HW1 6324   5.506   0.857   3.350
 1171SOL    HW2 6325   5.560   0.892   3.213
 1171SOL     MW 6326   5.520   0.836   3.267
 1172SOL     OW 6327   4.586   0.319   5.795
 1172SOL    HW1 6328   4.627   0.396   5.756
 1172SOL    HW2 6329   4.583   0.255   5.725
 1172SOL     MW 6330   4.591   0.321   5.781
 1173SOL     OW 6331   3.227   0.048   1.680
 1173SOL    HW1 6332   3.252   0.039   1.588
 1173SOL    HW2 6333   3.159   0.115   1.679
 1173SOL     MW 6334   3.221   0.055   1.668
 1174SOL     OW 6335   4.818   2.093   4.416
 1174SOL    HW1 6336   4.821   2.018   4.357
 1174SOL    HW2 6337   4.865   2.162   4.369
 1174SOL     MW 6338   4.825   2.092   4.403
 1175SOL     OW 6339   1.423   1.362   3.514
 1175SOL    HW1 6340   1.343   1.342   3.562
 1175SOL    HW2 6341   1.450   1.448   3.548
 1175SOL     MW 6342   1.416   1.371   3.524
 1176SOL     OW 6343   1.446   3.572   4.475
 1176SOL    HW1 6344   1.453   3.504   4.542
 1176SOL    HW2 6345   1.528   3.621   4.483
 1176SOL     MW 6346   1.457   3.570   4.485
 1177SOL     OW 6347   6.001   3.150   4.787
 1177SOL    HW1 6348   6.018   3.193   4.704
 1177SOL    HW2 6349   6.017   3.057   4.769
 1177SOL     MW 6350   6.005   3.143   4.774
 1178SOL     OW 6351   4.298   2.050   1.166
 1178SOL    HW1 6352   4.328   2.106   1.093
 1178SOL    HW2 6353   4.269   2.112   1.233
 1178SOL     MW 6354   4.298   2.065   1.165
 1179SOL     OW 6355   1.331   1.016   0.114
 1179SOL    HW1 6356   1.323   1.110   0.096
 1179SOL    HW2 6357   1.282   0.974   0.044
 1179SOL     MW 6358   1.324   1.023   0.103
 1180SOL     OW 6359   4.439   3.865   2.172
 1180SOL    HW1 6360   4.428   3.915   2.092
 1180SOL    HW2 6361   4.368   3.895   2.229
 1180SOL     MW 6362   4.428   3.875   2.169
 1181SOL     OW 6363   3.744   6.258   4.160
 1181SOL    HW1 6364   3.704   6.297   4.083
 1181SOL    HW2 6365   3.732   6.164   4.148
 1181SOL     MW 6366   3.737   6.251   4.149
 1182SOL     OW 6367   2.473   0.488   1.464
 1182SOL    HW1 6368   2.413   0.562   1.478
 1182SOL    HW2 6369   2.468   0.439   1.546
 1182SOL     MW 6370   2.464   0.492   1.476
 1183SOL     OW 6371   4.921   4.490   6.221
 1183SOL    HW1 6372   4.855   4.539   6.171
 1183SOL    HW2 6373   4.945   4.416   6.165
 1183SOL     MW 6374   4.915   4.487   6.208
 1184SOL     OW 6375   3.930   3.497   2.683
 1184SOL    HW1 6376   3.837   3.479   2.696
 1184SOL    HW2 6377   3.974   3.418   2.716
 1184SOL     MW 6378   3.923   3.484   2.689
 1185SOL     OW 6379   5.514   0.833   4.585
 1185SOL    HW1 6380   5.564   0.825   4.503
 1185SOL    HW2 6381   5.574   0.802   4.653
 1185SOL     MW 6382   5.528   0.828   4.583
 1186SOL     OW 6383   5.257   4.043   0.778
 1186SOL    HW1 6384   5.190   4.098   0.820
 1186SOL    HW2 6385   5.340   4.079   0.808
 1186SOL     MW 6386   5.259   4.054   0.788
 1187SOL     OW 6387   0.426   2.007   3.360
 1187SOL    HW1 6388   0.490   2.061   3.314
 1187SOL    HW2 6389   0.409   1.934   3.301
 1187SOL     MW 6390   0.432   2.004   3.347
 1188SOL     OW 6391   0.921   5.427   4.768
 1188SOL    HW1 6392   0.889   5.498   4.711
 1188SOL    HW2 6393   1.010   5.411   4.737
 1188SOL     MW 6394   0.928   5.434   4.756
 1189SOL     OW 6395   2.597   0.933   3.475
 1189SOL    HW1 6396   2.668   0.991   3.503
 1189SOL    HW2 6397   2.623   0.904   3.387
 1189SOL     MW 6398   2.609   0.937   3.467
 1190SOL     OW 6399   3.526   1.650   0.264
 1190SOL    HW1 6400   3.465   1.578   0.281
 1190SOL    HW2 6401   3.473   1.715   0.217
 1190SOL     MW 6402   3.511   1.649   0.260
 1191SOL     OW 6403   5.526   1.095   5.026
 1191SOL    HW1 6404   5.462   1.074   5.094
 1191SOL    HW2 6405   5.540   1.190   5.035
 1191SOL     MW 6406   5.520   1.105   5.036
 1192SOL     OW 6407   5.814   2.083   2.259
 1192SOL    HW1 6408   5.762   2.071   2.180
 1192SOL    HW2 6409   5.849   1.996   2.277
 1192SOL     MW 6410   5.812   2.070   2.251
 1193SOL     OW 6411   5.260   3.260   5.701
 1193SOL    HW1 6412   5.328   3.228   5.641
 1193SOL    HW2 6413   5.182   3.209   5.678
 1193SOL     MW 6414   5.259   3.249   5.690
 1194SOL     OW 6415   1.182   0.269   3.500
 1194SOL    HW1 6416   1.248   0.297   3.564
 1194SOL    HW2 6417   1.219   0.192   3.459
 1194SOL     MW 6418   1.195   0.263   3.503
 1195SOL     OW 6419   1.374   5.931   0.145
 1195SOL    HW1 6420   1.365   5.851   0.093
 1195SOL    HW2 6421   1.418   5.903   0.225
 1195SOL     MW 6422   1.379   5.917   0.149
 1196SOL     OW 6423   0.873   1.898   3.669
 1196SOL    HW1 6424   0.778   1.890   3.673
 1196SOL    HW2 6425   0.898   1.936   3.753
 1196SOL     MW 6426   0.864   1.902   3.680
 1197SOL     OW 6427   5.287   1.449   5.032
 1197SOL    HW1 6428   5.373   1.408   5.033
 1197SOL    HW2 6429   5.288   1.508   5.108
 1197SOL     MW 6430   5.298   1.451   5.042
 1198SOL     OW 6431   6.002   1.444   2.721
 1198SOL    HW1 6432   6.020   1.383   2.650
 1198SOL    HW2 6433   5.906   1.445   2.728
 1198SOL     MW 6434   5.992   1.436   2.713
 1199SOL     OW 6435   4.436   5.106   4.230
 1199SOL    HW1 6436   4.352   5.144   4.254
 1199SOL    HW2 6437   4.413   5.026   4.183
 1199SOL     MW 6438   4.422   5.101   4.227
 1200SOL     OW 6439   0.017   2.406   6.193
 1200SOL    HW1 6440   0.050   2.450   6.271
 1200SOL    HW2 6441   0.095   2.392   6.139
 1200SOL     MW 6442   0.031   2.409   6.196
 1201SOL     OW 6443   4.915   6.194   2.465
 1201SOL    HW1 6444   4.872   6.109   2.477
 1201SOL    HW2 6445   4.845   6.259   2.478
 1201SOL     MW 6446   4.901   6.191   2.469
 1202SOL     OW 6447   4.658   0.502   4.772
 1202SOL    HW1 6448   4.647   0.503   4.677
 1202SOL    HW2 6449   4.606   0.576   4.804
 1202SOL     MW 6450   4.650   0.512   4.764
 1203SOL     OW 6451   2.689   1.134   0.562
 1203SOL    HW1 6452   2.676   1.068   0.494
 1203SOL    HW2 6453   2.637   1.103   0.636
 1203SOL     MW 6454   2.681   1.121   0.563
 1204SOL     OW 6455   3.278   5.670   0.243
 1204SOL    HW1 6456   3.268   5.607   0.314
 1204SOL    HW2 6457   3.222   5.743   0.268
 1204SOL     MW 6458   3.270   5.671   0.255
 1205SOL     OW 6459   1.424   3.563   3.891
 1205SOL    HW1 6460   1.452   3.655   3.900
 1205SOL    HW2 6461   1.503   3.512   3.907
 1205SOL     MW 6462   1.438   3.569   3.895
 1206SOL     OW 6463   4.010   5.082   4.252
 1206SOL    HW1 6464   4.043   4.992   4.253
 1206SOL    HW2 6465   3.956   5.089   4.330
 1206SOL     MW 6466   4.007   5.071   4.262
 1207SOL     OW 6467   0.844   2.942   4.725
 1207SOL    HW1 6468   0.884   3.026   4.702
 1207SOL    HW2 6469   0.778   2.927   4.657
 1207SOL     MW 6470   0.841   2.951   4.713
 1208SOL     OW 6471   2.099   6.041   5.703
 1208SOL    HW1 6472   2.114   6.063   5.795
 1208SOL    HW2 6473   2.175   5.988   5.677
 1208SOL     MW 6474   2.111   6.037   5.711
 1209SOL     OW 6475   5.101   5.190   2.856
 1209SOL    HW1 6476   5.150   5.182   2.774
 1209SOL    HW2 6477   5.022   5.238   2.833
 1209SOL     MW 6478   5.098   5.195   2.843
 1210SOL     OW 6479   3.514   2.493   0.523
 1210SOL    HW1 6480   3.551   2.580   0.538
 1210SOL    HW2 6481   3.521   2.450   0.609
 1210SOL     MW 6482   3.520   2.499   0.536
 1211SOL     OW 6483   3.369   5.247   1.165
 1211SOL    HW1 6484   3.442   5.200   1.204
 1211SOL    HW2 6485   3.365   5.330   1.213
 1211SOL     MW 6486   3.378   5.252   1.176
 1212SOL     OW 6487   4.917   5.696   2.644
 1212SOL    HW1 6488   4.878   5.680   2.729
 1212SOL    HW2 6489   4.859   5.759   2.601
 1212SOL     MW 6490   4.905   5.702   2.649
 1213SOL     OW 6491   0.854   4.121   2.017
 1213SOL    HW1 6492   0.842   4.206   2.060
 1213SOL    HW2 6493   0.918   4.075   2.070
 1213SOL     MW 6494   0.861   4.126   2.029
 1214SOL     OW 6495   3.920   5.581   2.473
 1214SOL    HW1 6496   3.987   5.611   2.411
 1214SOL    HW2 6497   3.970   5.536   2.542
 1214SOL     MW 6498   3.935   5.579   2.474
 1215SOL     OW 6499   5.221   0.009   4.605
 1215SOL    HW1 6500   5.205   0.031   4.513
 1215SOL    HW2 6501   5.297  -0.050   4.602
 1215SOL     MW 6502   5.229   0.004   4.592
 1216SOL     OW 6503   0.878   1.381   1.317
 1216SOL    HW1 6504   0.890   1.461   1.368
 1216SOL    HW2 6505   0.813   1.330   1.366
 1216SOL     MW 6506   0.871   1.384   1.330
 1217SOL     OW 6507   1.748   3.952   1.981
 1217SOL    HW1 6508   1.830   3.978   1.940
 1217SOL    HW2 6509   1.682   4.013   1.945
 1217SOL     MW 6510   1.750   3.963   1.971
 1218SOL     OW 6511   4.367   1.282   5.363
 1218SOL    HW1 6512   4.364   1.266   5.269
 1218SOL    HW2 6513   4.351   1.196   5.402
 1218SOL     MW 6514   4.364   1.269   5.356
 1219SOL     OW 6515   4.432   1.425   1.397
 1219SOL    HW1 6516   4.451   1.467   1.313
 1219SOL    HW2 6517   4.386   1.493   1.447
 1219SOL     MW 6518   4.428   1.439   1.393
 1220SOL     OW 6519   1.642   2.840   6.242
 1220SOL    HW1 6520   1.583   2.839   6.167
 1220SOL    HW2 6521   1.612   2.913   6.296
 1220SOL     MW 6522   1.631   2.849   6.240
 1221SOL     OW 6523   5.940   4.836   3.596
 1221SOL    HW1 6524   5.979   4.921   3.576
 1221SOL    HW2 6525   5.893   4.813   3.516
 1221SOL     MW 6526   5.939   4.844   3.583
 1222SOL     OW 6527   4.072   0.861   2.368
 1222SOL    HW1 6528   4.025   0.906   2.298
 1222SOL    HW2 6529   4.019   0.875   2.446
 1222SOL     MW 6530   4.059   0.868   2.369
 1223SOL     OW 6531   4.811   3.083   4.145
 1223SOL    HW1 6532   4.821   3.177   4.129
 1223SOL    HW2 6533   4.825   3.043   4.059
 1223SOL     MW 6534   4.814   3.090   4.132
 1224SOL     OW 6535   6.072   5.069   3.551
 1224SOL    HW1 6536   6.100   5.144   3.499
 1224SOL    HW2 6537   6.059   5.104   3.639
 1224SOL     MW 6538   6.074   5.083   3.556
 1225SOL     OW 6539   3.145   2.258   1.605
 1225SOL    HW1 6540   3.169   2.349   1.622
 1225SOL    HW2 6541   3.212   2.207   1.652
 1225SOL     MW 6542   3.157   2.263   1.613
 1226SOL     OW 6543   0.125   1.831   4.021
 1226SOL    HW1 6544   0.091   1.913   3.985
 1226SOL    HW2 6545   0.203   1.813   3.968
 1226SOL     MW 6546   0.131   1.839   4.009
 1227SOL     OW 6547   0.279   1.228   0.576
 1227SOL    HW1 6548   0.324   1.240   0.660
 1227SOL    HW2 6549   0.342   1.177   0.524
 1227SOL     MW 6550   0.293   1.223   0.580
 1228SOL     OW 6551   0.969   2.799   0.272
 1228SOL    HW1 6552   0.966   2.752   0.356
 1228SOL    HW2 6553   0.914   2.877   0.287
 1228SOL     MW 6554   0.962   2.803   0.285
 1229SOL     OW 6555   3.986   3.548   5.799
 1229SOL    HW1 6556   3.932   3.488   5.850
 1229SOL    HW2 6557   3.947   3.546   5.711
 1229SOL     MW 6558   3.974   3.540   5.794
 1230SOL     OW 6559   3.201   2.597   5.234
 1230SOL    HW1 6560   3.239   2.626   5.151
 1230SOL    HW2 6561   3.154   2.674   5.267
 1230SOL     MW 6562   3.200   2.611   5.227
 1231SOL     OW 6563   3.820   5.087   5.801
 1231SOL    HW1 6564   3.834   5.071   5.708
 1231SOL    HW2 6565   3.766   5.014   5.830
 1231SOL     MW 6566   3.815   5.076   5.793
 1232SOL     OW 6567   4.496   0.271   2.533
 1232SOL    HW1 6568   4.493   0.229   2.620
 1232SOL    HW2 6569   4.404   0.277   2.507
 1232SOL     MW 6570   4.484   0.266   2.541
 1233SOL     OW 6571   1.603   3.692   1.454
 1233SOL    HW1 6572   1.524   3.724   1.413
 1233SOL    HW2 6573   1.668   3.687   1.383
 1233SOL     MW 6574   1.602   3.696   1.440
 1234SOL     OW 6575   4.827   2.797   0.166
 1234SOL    HW1 6576   4.852   2.763   0.080
 1234SOL    HW2 6577   4.778   2.877   0.147
 1234SOL     MW 6578   4.824   2.803   0.153
 1235SOL     OW 6579   5.536   0.140   4.670
 1235SOL    HW1 6580   5.476   0.162   4.599
 1235SOL    HW2 6581   5.619   0.120   4.626
 1235SOL     MW 6582   5.539   0.140   4.655
 1236SOL     OW 6583   1.281   0.141   4.629
 1236SOL    HW1 6584   1.234   0.224   4.621
 1236SOL    HW2 6585   1.221   0.084   4.678
 1236SOL     MW 6586   1.267   0.144   4.634
 1237SOL     OW 6587   1.730   2.453   0.199
 1237SOL    HW1 6588   1.823   2.450   0.177
 1237SOL    HW2 6589   1.721   2.396   0.275
 1237SOL     MW 6590   1.740   2.446   0.206
 1238SOL     OW 6591   1.529   4.880   1.205
 1238SOL    HW1 6592   1.466   4.815   1.235
 1238SOL    HW2 6593   1.565   4.843   1.124
 1238SOL     MW 6594   1.526   4.867   1.198
 1239SOL     OW 6595   4.379   1.768   3.039
 1239SOL    HW1 6596   4.423   1.852   3.026
 1239SOL    HW2 6597   4.367   1.733   2.950
 1239SOL     MW 6598   4.383   1.774   3.026
 1240SOL     OW 6599   4.501   5.567   0.714
 1240SOL    HW1 6600   4.416   5.598   0.747
 1240SOL    HW2 6601   4.514   5.617   0.633
 1240SOL     MW 6602   4.491   5.577   0.708
 1241SOL     OW 6603   4.706   3.545   2.407
 1241SOL    HW1 6604   4.791   3.588   2.412
 1241SOL    HW2 6605   4.726   3.453   2.394
 1241SOL     MW 6606   4.719   3.539   2.406
 1242SOL     OW 6607   1.178   5.402   4.716
 1242SOL    HW1 6608   1.211   5.357   4.794
 1242SOL    HW2 6609   1.168   5.332   4.651
 1242SOL     MW 6610   1.181   5.387   4.718
 1243SOL     OW 6611   1.785   4.954   5.230
 1243SOL    HW1 6612   1.800   4.896   5.156
 1243SOL    HW2 6613   1.748   5.034   5.192
 1243SOL     MW 6614   1.782   4.957   5.216
 1244SOL     OW 6615   4.889   0.509   4.919
 1244SOL    HW1 6616   4.817   0.482   4.862
 1244SOL    HW2 6617   4.957   0.539   4.859
 1244SOL     MW 6618   4.888   0.510   4.904
 1245SOL     OW 6619   5.521   5.001   2.730
 1245SOL    HW1 6620   5.556   5.077   2.778
 1245SOL    HW2 6621   5.445   4.973   2.781
 1245SOL     MW 6622   5.516   5.007   2.742
 1246SOL     OW 6623   1.424   3.859   1.309
 1246SOL    HW1 6624   1.389   3.945   1.331
 1246SOL    HW2 6625   1.349   3.800   1.316
 1246SOL     MW 6626   1.410   3.863   1.313
 1247SOL     OW 6627   1.174   5.130   3.224
 1247SOL    HW1 6628   1.199   5.069   3.294
 1247SOL    HW2 6629   1.252   5.138   3.170
 1247SOL     MW 6630   1.187   5.123   3.226
 1248SOL     OW 6631   0.229   3.990   3.208
 1248SOL    HW1 6632   0.185   3.984   3.293
 1248SOL    HW2 6633   0.319   4.007   3.229
 1248SOL     MW 6634   0.234   3.991   3.221
 1249SOL     OW 6635   2.145   5.106   2.152
 1249SOL    HW1 6636   2.140   5.133   2.060
 1249SOL    HW2 6637   2.063   5.137   2.190
 1249SOL     MW 6638   2.134   5.113   2.145
 1250SOL     OW 6639   1.203   0.993   1.871
 1250SOL    HW1 6640   1.179   1.047   1.796
 1250SOL    HW2 6641   1.165   1.036   1.947
 1250SOL     MW 6642   1.195   1.005   1.871
 1251SOL     OW 6643   2.368   0.280   3.300
 1251SOL    HW1 6644   2.284   0.290   3.255
 1251SOL    HW2 6645   2.366   0.190   3.334
 1251SOL     MW 6646   2.357   0.270   3.299
 1252SOL     OW 6647   2.306   3.756   6.174
 1252SOL    HW1 6648   2.220   3.791   6.197
 1252SOL    HW2 6649   2.329   3.801   6.093
 1252SOL     MW 6650   2.298   3.767   6.166
 1253SOL     OW 6651   5.430   3.562   3.394
 1253SOL    HW1 6652   5.462   3.604   3.475
 1253SOL    HW2 6653   5.482   3.603   3.325
 1253SOL     MW 6654   5.441   3.573   3.396
 1254SOL     OW 6655   1.317   5.990   3.083
 1254SOL    HW1 6656   1.277   5.903   3.077
 1254SOL    HW2 6657   1.244   6.049   3.100
 1254SOL     MW 6658   1.303   5.986   3.084
 1255SOL     OW 6659   1.125   4.095   1.205
 1255SOL    HW1 6660   1.122   4.034   1.131
 1255SOL    HW2 6661   1.090   4.177   1.170
 1255SOL     MW 6662   1.120   4.097   1.191
 1256SOL     OW 6663   5.075   4.271   6.121
 1256SOL    HW1 6664   5.168   4.258   6.102
 1256SOL    HW2 6665   5.038   4.183   6.118
 1256SOL     MW 6666   5.082   4.258   6.118
 1257SOL     OW 6667   2.980   3.639   3.996
 1257SOL    HW1 6668   3.006   3.548   3.984
 1257SOL    HW2 6669   3.062   3.689   3.987
 1257SOL     MW 6670   2.994   3.634   3.993
 1258SOL     OW 6671   5.195   6.126   3.542
 1258SOL    HW1 6672   5.216   6.193   3.607
 1258SOL    HW2 6673   5.108   6.150   3.509
 1258SOL     MW 6674   5.187   6.138   3.546
 1259SOL     OW 6675   3.785   4.010   5.024
 1259SOL    HW1 6676   3.865   4.008   5.076
 1259SOL    HW2 6677   3.715   3.993   5.088
 1259SOL     MW 6678   3.786   4.007   5.039
 1260SOL     OW 6679   4.752   0.114   1.225
 1260SOL    HW1 6680   4.803   0.046   1.179
 1260SOL    HW2 6681   4.676   0.067   1.259
 1260SOL     MW 6682   4.749   0.099   1.223
 1261SOL     OW 6683   2.894   4.391   0.093
 1261SOL    HW1 6684   2.916   4.449   0.020
 1261SOL    HW2 6685   2.812   4.425   0.127
 1261SOL     MW 6686   2.887   4.403   0.088
 1262SOL     OW 6687   0.249   1.798   2.441
 1262SOL    HW1 6688   0.311   1.872   2.441
 1262SOL    HW2 6689   0.187   1.817   2.372
 1262SOL     MW 6690   0.249   1.810   2.432
 1263SOL     OW 6691   4.768   3.367   4.463
 1263SOL    HW1 6692   4.743   3.422   4.538
 1263SOL    HW2 6693   4.849   3.406   4.431
 1263SOL     MW 6694   4.775   3.379   4.469
 1264SOL     OW 6695   4.692   2.952   5.105
 1264SOL    HW1 6696   4.770   3.001   5.133
 1264SOL    HW2 6697   4.619   3.008   5.131
 1264SOL     MW 6698   4.693   2.966   5.112
 1265SOL     OW 6699   0.753   5.645   4.261
 1265SOL    HW1 6700   0.687   5.702   4.300
 1265SOL    HW2 6701   0.836   5.678   4.294
 1265SOL     MW 6702   0.755   5.656   4.270
 1266SOL     OW 6703   4.301   2.747   3.761
 1266SOL    HW1 6704   4.253   2.686   3.816
 1266SOL    HW2 6705   4.271   2.728   3.672
 1266SOL     MW 6706   4.291   2.737   3.756
 1267SOL     OW 6707   3.632   4.766   5.078
 1267SOL    HW1 6708   3.648   4.755   4.984
 1267SOL    HW2 6709   3.609   4.678   5.109
 1267SOL     MW 6710   3.631   4.753   5.070
 1268SOL     OW 6711   5.822   5.891   0.123
 1268SOL    HW1 6712   5.758   5.872   0.193
 1268SOL    HW2 6713   5.906   5.862   0.159
 1268SOL     MW 6714   5.824   5.885   0.137
 1269SOL     OW 6715   0.329   6.196   4.552
 1269SOL    HW1 6716   0.309   6.282   4.512
 1269SOL    HW2 6717   0.398   6.214   4.615
 1269SOL     MW 6718   0.335   6.210   4.555
 1270SOL     OW 6719   0.822   4.860   4.952
 1270SOL    HW1 6720   0.908   4.893   4.974
 1270SOL    HW2 6721   0.781   4.932   4.903
 1270SOL     MW 6722   0.828   4.874   4.948
 1271SOL     OW 6723   4.876   0.087   4.758
 1271SOL    HW1 6724   4.810   0.027   4.723
 1271SOL    HW2 6725   4.894   0.148   4.686
 1271SOL     MW 6726   4.870   0.087   4.744
 1272SOL     OW 6727   0.298   4.349   5.149
 1272SOL    HW1 6728   0.314   4.406   5.074
 1272SOL    HW2 6729   0.308   4.406   5.225
 1272SOL     MW 6730   0.301   4.363   5.149
 1273SOL     OW 6731   0.132   1.134   5.443
 1273SOL    HW1 6732   0.193   1.194   5.485
 1273SOL    HW2 6733   0.158   1.047   5.474
 1273SOL     MW 6734   0.142   1.130   5.452
 1274SOL     OW 6735   2.246   1.087   1.551
 1274SOL    HW1 6736   2.201   1.072   1.634
 1274SOL    HW2 6737   2.324   1.033   1.555
 1274SOL     MW 6738   2.250   1.078   1.562
 1275SOL     OW 6739   5.071   1.201   3.295
 1275SOL    HW1 6740   5.041   1.136   3.231
 1275SOL    HW2 6741   5.104   1.149   3.368
 1275SOL     MW 6742   5.071   1.186   3.296
 1276SOL     OW 6743   3.452   4.747   3.580
 1276SOL    HW1 6744   3.479   4.837   3.601
 1276SOL    HW2 6745   3.520   4.715   3.521
 1276SOL     MW 6746   3.464   4.755   3.575
 1277SOL     OW 6747   2.573   0.333   1.259
 1277SOL    HW1 6748   2.525   0.251   1.249
 1277SOL    HW2 6749   2.539   0.371   1.340
 1277SOL     MW 6750   2.562   0.328   1.268
 1278SOL     OW 6751   3.645   3.269   5.507
 1278SOL    HW1 6752   3.662   3.277   5.413
 1278SOL    HW2 6753   3.647   3.175   5.525
 1278SOL     MW 6754   3.647   3.258   5.497
 1279SOL     OW 6755   5.231   5.073   4.382
 1279SOL    HW1 6756   5.315   5.047   4.421
 1279SOL    HW2 6757   5.233   5.036   4.294
 1279SOL     MW 6758   5.242   5.065   4.376
 1280SOL     OW 6759   2.314   1.239   3.366
 1280SOL    HW1 6760   2.385   1.268   3.309
 1280SOL    HW2 6761   2.343   1.264   3.454
 1280SOL     MW 6762   2.327   1.246   3.370
 1281SOL     OW 6763   3.122   4.241   1.893
 1281SOL    HW1 6764   3.045   4.260   1.839
 1281SOL    HW2 6765   3.092   4.175   1.954
 1281SOL     MW 6766   3.108   4.235   1.894
 1282SOL     OW 6767   0.873   1.720   5.521
 1282SOL    HW1 6768   0.916   1.720   5.607
 1282SOL    HW2 6769   0.869   1.812   5.497
 1282SOL     MW 6770   0.878   1.732   5.529
 1283SOL     OW 6771   4.007   0.128   5.124
 1283SOL    HW1 6772   4.021   0.120   5.218
 1283SOL    HW2 6773   4.094   0.148   5.088
 1283SOL     MW 6774   4.020   0.130   5.131
 1284SOL     OW 6775   4.211   5.316   2.855
 1284SOL    HW1 6776   4.288   5.352   2.900
 1284SOL    HW2 6777   4.202   5.368   2.776
 1284SOL     MW 6778   4.220   5.327   2.851
 1285SOL     OW 6779   4.805   5.283   2.474
 1285SOL    HW1 6780   4.883   5.324   2.512
 1285SOL    HW2 6781   4.756   5.252   2.550
 1285SOL     MW 6782   4.809   5.285   2.489
 1286SOL     OW 6783   0.063   5.393   3.628
 1286SOL    HW1 6784   0.132   5.445   3.585
 1286SOL    HW2 6785   0.019   5.454   3.686
 1286SOL     MW 6786   0.067   5.407   3.630
 1287SOL     OW 6787   1.297   2.292   3.757
 1287SOL    HW1 6788   1.253   2.367   3.797
 1287SOL    HW2 6789   1.389   2.317   3.753
 1287SOL     MW 6790   1.303   2.305   3.762
 1288SOL     OW 6791   2.796   5.192   1.053
 1288SOL    HW1 6792   2.738   5.237   1.115
 1288SOL    HW2 6793   2.736   5.138   1.000
 1288SOL     MW 6794   2.781   5.190   1.054
 1289SOL     OW 6795   3.405   4.377   0.183
 1289SOL    HW1 6796   3.446   4.462   0.167
 1289SOL    HW2 6797   3.340   4.367   0.113
 1289SOL     MW 6798   3.402   4.386   0.172
 1290SOL     OW 6799   3.529   0.074   6.267
 1290SOL    HW1 6800   3.620   0.105   6.258
 1290SOL    HW2 6801   3.534  -0.019   6.247
 1290SOL     MW 6802   3.542   0.066   6.264
 1291SOL     OW 6803   4.914   4.587   2.373
 1291SOL    HW1 6804   4.982   4.610   2.309
 1291SOL    HW2 6805   4.903   4.492   2.362
 1291SOL     MW 6806   4.922   4.578   2.363
 1292SOL     OW 6807   1.347   5.096   1.220
 1292SOL    HW1 6808   1.417   5.041   1.255
 1292SOL    HW2 6809   1.332   5.063   1.132
 1292SOL     MW 6810   1.354   5.085   1.213
 1293SOL     OW 6811   1.570   1.430   1.394
 1293SOL    HW1 6812   1.526   1.460   1.473
 1293SOL    HW2 6813   1.528   1.478   1.323
 1293SOL     MW 6814   1.560   1.440   1.395
 1294SOL     OW 6815   2.912   4.399   4.986
 1294SOL    HW1 6816   2.823   4.433   4.979
 1294SOL    HW2 6817   2.944   4.394   4.896
 1294SOL     MW 6818   2.905   4.403   4.973
 1295SOL     OW 6819   1.240   3.608   5.455
 1295SOL    HW1 6820   1.205   3.602   5.544
 1295SOL    HW2 6821   1.178   3.558   5.402
 1295SOL     MW 6822   1.228   3.601   5.459
 1296SOL     OW 6823   1.369   4.408   2.754
 1296SOL    HW1 6824   1.317   4.461   2.814
 1296SOL    HW2 6825   1.398   4.468   2.686
 1296SOL     MW 6826   1.366   4.422   2.753
 1297SOL     OW 6827   1.462  -0.002   2.087
 1297SOL    HW1 6828   1.386   0.055   2.101
 1297SOL    HW2 6829   1.537   0.052   2.109
 1297SOL     MW 6830   1.462   0.012   2.091
 1298SOL     OW 6831   4.080   3.880   1.486
 1298SOL    HW1 6832   4.068   3.975   1.484
 1298SOL    HW2 6833   4.170   3.867   1.455
 1298SOL     MW 6834   4.090   3.891   1.482
 1299SOL     OW 6835   4.681   4.450   0.033
 1299SOL    HW1 6836   4.674   4.374   0.091
 1299SOL    HW2 6837   4.765   4.440  -0.011
 1299SOL     MW 6838   4.690   4.439   0.035
 1300SOL     OW 6839   2.382   2.117   5.737
 1300SOL    HW1 6840   2.471   2.136   5.767
 1300SOL    HW2 6841   2.394   2.071   5.655
 1300SOL     MW 6842   2.395   2.114   5.731
 1301SOL     OW 6843   3.937   3.323   5.465
 1301SOL    HW1 6844   3.844   3.301   5.476
 1301SOL    HW2 6845   3.972   3.249   5.415
 1301SOL     MW 6846   3.929   3.311   5.460
 1302SOL     OW 6847   2.052   6.039   4.038
 1302SOL    HW1 6848   1.989   6.094   4.084
 1302SOL    HW2 6849   2.118   6.017   4.104
 1302SOL     MW 6850   2.052   6.043   4.052
 1303SOL     OW 6851   2.938   5.156   1.522
 1303SOL    HW1 6852   2.890   5.122   1.598
 1303SOL    HW2 6853   2.870   5.196   1.467
 1303SOL     MW 6854   2.923   5.157   1.525
 1304SOL     OW 6855   3.369   2.539   0.259
 1304SOL    HW1 6856   3.412   2.621   0.284
 1304SOL    HW2 6857   3.406   2.474   0.319
 1304SOL     MW 6858   3.379   2.541   0.270
 1305SOL     OW 6859   0.765   3.872   4.129
 1305SOL    HW1 6860   0.752   3.877   4.223
 1305SOL    HW2 6861   0.848   3.828   4.118
 1305SOL     MW 6862   0.773   3.867   4.139
 1306SOL     OW 6863   5.871   2.597   0.758
 1306SOL    HW1 6864   5.867   2.567   0.849
 1306SOL    HW2 6865   5.853   2.519   0.706
 1306SOL     MW 6866   5.868   2.583   0.763
 1307SOL     OW 6867   3.855   5.628   3.377
 1307SOL    HW1 6868   3.803   5.708   3.388
 1307SOL    HW2 6869   3.906   5.645   3.298
 1307SOL     MW 6870   3.855   5.641   3.368
 1308SOL     OW 6871   0.487   2.329   5.152
 1308SOL    HW1 6872   0.529   2.243   5.150
 1308SOL    HW2 6873   0.398   2.312   5.183
 1308SOL     MW 6874   0.482   2.316   5.156
 1309SOL     OW 6875   5.298   0.700   5.206
 1309SOL    HW1 6876   5.329   0.633   5.267
 1309SOL    HW2 6877   5.215   0.730   5.243
 1309SOL     MW 6878   5.291   0.695   5.218
 1310SOL     OW 6879   5.167   6.194   2.568
 1310SOL    HW1 6880   5.214   6.223   2.489
 1310SOL    HW2 6881   5.074   6.211   2.547
 1310SOL     MW 6882   5.161   6.200   2.555
 1311SOL     OW 6883   0.030   4.922   0.981
 1311SOL    HW1 6884   0.049   5.015   0.992
 1311SOL    HW2 6885   0.104   4.877   1.024
 1311SOL     MW 6886   0.042   4.928   0.988
 1312SOL     OW 6887   4.666   6.276   3.788
 1312SOL    HW1 6888   4.666   6.290   3.883
 1312SOL    HW2 6889   4.703   6.188   3.777
 1312SOL     MW 6890   4.671   6.266   3.799
 1313SOL     OW 6891   4.860   6.011   0.734
 1313SOL    HW1 6892   4.916   6.089   0.737
 1313SOL    HW2 6893   4.922   5.938   0.737
 1313SOL     MW 6894   4.875   6.012   0.735
 1314SOL     OW 6895   1.640   2.440   2.611
 1314SOL    HW1 6896   1.636   2.525   2.568
 1314SOL    HW2 6897   1.673   2.459   2.699
 1314SOL     MW 6898   1.644   2.453   2.617
 1315SOL     OW 6899   4.156   3.934   4.852
 1315SOL    HW1 6900   4.149   4.021   4.812
 1315SOL    HW2 6901   4.149   3.951   4.946
 1315SOL     MW 6902   4.154   3.947   4.859
 1316SOL     OW 6903   4.014   0.912   6.237
 1316SOL    HW1 6904   3.976   0.837   6.192
 1316SOL    HW2 6905   3.972   0.988   6.197
 1316SOL     MW 6906   4.004   0.912   6.226
 1317SOL     OW 6907   1.164   3.807   1.041
 1317SOL    HW1 6908   1.114   3.728   1.020
 1317SOL    HW2 6909   1.253   3.789   1.010
 1317SOL     MW 6910   1.169   3.795   1.035
 1318SOL     OW 6911   1.029   1.620   2.158
 1318SOL    HW1 6912   0.996   1.553   2.218
 1318SOL    HW2 6913   1.101   1.577   2.111
 1318SOL     MW 6914   1.034   1.606   2.159
 1319SOL     OW 6915   3.954   5.988   2.067
 1319SOL    HW1 6916   3.899   6.052   2.112
 1319SOL    HW2 6917   4.024   6.039   2.027
 1319SOL     MW 6918   3.956   6.003   2.067
 1320SOL     OW 6919   5.402   0.766   2.321
 1320SOL    HW1 6920   5.423   0.715   2.400
 1320SOL    HW2 6921   5.340   0.832   2.351
 1320SOL     MW 6922   5.397   0.768   2.335
 1321SOL     OW 6923   1.550   0.643   2.822
 1321SOL    HW1 6924   1.513   0.565   2.862
 1321SOL    HW2 6925   1.482   0.709   2.829
 1321SOL     MW 6926   1.537   0.641   2.828
 1322SOL     OW 6927   5.067   1.306   1.989
 1322SOL    HW1 6928   4.983   1.318   1.943
 1322SOL    HW2 6929   5.128   1.361   1.940
 1322SOL     MW 6930   5.064   1.315   1.977
 1323SOL     OW 6931   1.275   0.098   5.509
 1323SOL    HW1 6932   1.187   0.104   5.547
 1323SOL    HW2 6933   1.263   0.121   5.417
 1323SOL     MW 6934   1.262   0.102   5.502
 1324SOL     OW 6935   4.544   5.333   4.286
 1324SOL    HW1 6936   4.626   5.322   4.334
 1324SOL    HW2 6937   4.507   5.244   4.282
 1324SOL     MW 6938   4.550   5.320   4.291
 1325SOL     OW 6939   3.117   5.774   2.804
 1325SOL    HW1 6940   3.184   5.726   2.756
 1325SOL    HW2 6941   3.035   5.753   2.759
 1325SOL     MW 6942   3.115   5.765   2.792
 1326SOL     OW 6943   4.741   3.267   2.334
 1326SOL    HW1 6944   4.805   3.196   2.345
 1326SOL    HW2 6945   4.706   3.255   2.246
 1326SOL     MW 6946   4.745   3.257   2.324
 1327SOL     OW 6947   4.989   2.848   3.284
 1327SOL    HW1 6948   5.026   2.935   3.272
 1327SOL    HW2 6949   4.949   2.826   3.200
 1327SOL     MW 6950   4.988   2.856   3.272
 1328SOL     OW 6951   4.109   0.111   4.362
 1328SOL    HW1 6952   4.175   0.158   4.310
 1328SOL    HW2 6953   4.037   0.174   4.372
 1328SOL     MW 6954   4.108   0.125   4.356
 1329SOL     OW 6955   1.185   3.712   4.411
 1329SOL    HW1 6956   1.153   3.781   4.468
 1329SOL    HW2 6957   1.257   3.672   4.460
 1329SOL     MW 6958   1.190   3.716   4.424
 1330SOL     OW 6959   6.201   4.415   3.676
 1330SOL    HW1 6960   6.226   4.460   3.596
 1330SOL    HW2 6961   6.115   4.450   3.698
 1330SOL     MW 6962   6.193   4.425   3.669
 1331SOL     OW 6963   4.714   3.581   2.691
 1331SOL    HW1 6964   4.710   3.581   2.595
 1331SOL    HW2 6965   4.705   3.673   2.715
 1331SOL     MW 6966   4.712   3.592   2.682
 1332SOL     OW 6967   6.219   2.849   4.920
 1332SOL    HW1 6968   6.181   2.883   5.001
 1332SOL    HW2 6969   6.148   2.800   4.879
 1332SOL     MW 6970   6.205   2.847   4.925
 1333SOL     OW 6971   3.234   6.282   3.048
 1333SOL    HW1 6972   3.155   6.337   3.041
 1333SOL    HW2 6973   3.306   6.344   3.055
 1333SOL     MW 6974   3.233   6.297   3.048
 1334SOL     OW 6975   5.684   1.866   5.085
 1334SOL    HW1 6976   5.767   1.889   5.126
 1334SOL    HW2 6977   5.623   1.857   5.157
 1334SOL     MW 6978   5.687   1.868   5.099
 1335SOL     OW 6979   3.760   5.126   0.197
 1335SOL    HW1 6980   3.829   5.192   0.206
 1335SOL    HW2 6981   3.775   5.066   0.270
 1335SOL     MW 6982   3.770   5.127   0.208
 1336SOL     OW 6983   3.697   0.240   5.599
 1336SOL    HW1 6984   3.743   0.159   5.621
 1336SOL    HW2 6985   3.652   0.265   5.680
 1336SOL     MW 6986   3.698   0.233   5.612
 1337SOL     OW 6987   0.813   6.168   3.233
 1337SOL    HW1 6988   0.825   6.237   3.167
 1337SOL    HW2 6989   0.880   6.103   3.212
 1337SOL     MW 6990   0.823   6.169   3.222
 1338SOL     OW 6991   4.414   5.300   3.504
 1338SOL    HW1 6992   4.492   5.323   3.453
 1338SOL    HW2 6993   4.416   5.205   3.510
 1338SOL     MW 6994   4.424   5.291   3.499
 1339SOL     OW 6995   0.833   3.454   1.785
 1339SOL    HW1 6996   0.766   3.410   1.838
 1339SOL    HW2 6997   0.850   3.536   1.831
 1339SOL     MW 6998   0.827   3.459   1.798
 1340SOL     OW 6999   6.058   4.035   1.744
 1340SOL    HW1 7000   6.033   3.967   1.806
 1340SOL    HW2 7001   6.009   4.112   1.772
 1340SOL     MW 7002   6.049   4.036   1.755
 1341SOL     OW 7003   0.941   3.164   1.732
 1341SOL    HW1 7004   0.849   3.167   1.759
 1341SOL    HW2 7005   0.983   3.235   1.782
 1341SOL     MW 7006   0.934   3.174   1.742
 1342SOL     OW 7007   1.317   4.283   0.863
 1342SOL    HW1 7008   1.301   4.377   0.860
 1342SOL    HW2 7009   1.375   4.271   0.938
 1342SOL     MW 7010   1.322   4.294   0.873
 1343SOL     OW 7011   5.873   3.402   2.712
 1343SOL    HW1 7012   5.943   3.385   2.649
 1343SOL    HW2 7013   5.848   3.315   2.744
 1343SOL     MW 7014   5.878   3.389   2.708
 1344SOL     OW 7015   0.452   6.196   1.810
 1344SOL    HW1 7016   0.499   6.278   1.822
 1344SOL    HW2 7017   0.360   6.222   1.806
 1344SOL     MW 7018   0.446   6.210   1.811
 1345SOL     OW 7019   6.125   3.718   3.476
 1345SOL    HW1 7020   6.152   3.681   3.560
 1345SOL    HW2 7021   6.161   3.806   3.475
 1345SOL     MW 7022   6.133   3.725   3.487
 1346SOL     OW 7023   3.808   4.491   4.806
 1346SOL    HW1 7024   3.880   4.506   4.866
 1346SOL    HW2 7025   3.730   4.502   4.861
 1346SOL     MW 7026   3.807   4.494   4.821
 1347SOL     OW 7027   0.004   1.610   5.870
 1347SOL    HW1 7028   0.055   1.564   5.937
 1347SOL    HW2 7029  -0.079   1.632   5.913
 1347SOL     MW 7030   0.000   1.607   5.884
 1348SOL     OW 7031   4.852   0.124   6.291
 1348SOL    HW1 7032   4.942   0.155   6.300
 1348SOL    HW2 7033   4.843   0.101   6.199
 1348SOL     MW 7034   4.862   0.125   6.280
 1349SOL     OW 7035   1.156   3.200   3.331
 1349SOL    HW1 7036   1.210   3.242   3.263
 1349SOL    HW2 7037   1.090   3.266   3.352
 1349SOL     MW 7038   1.155   3.214   3.325
 1350SOL     OW 7039   0.655   2.338   1.124
 1350SOL    HW1 7040   0.712   2.414   1.139
 1350SOL    HW2 7041   0.569   2.375   1.108
 1350SOL     MW 7042   0.651   2.352   1.124
 1351SOL     OW 7043   0.904   3.319   1.331
 1351SOL    HW1 7044   0.919   3.351   1.243
 1351SOL    HW2 7045   0.906   3.398   1.386
 1351SOL     MW 7046   0.906   3.333   1.327
 1352SOL     OW 7047   1.221   1.604   4.306
 1352SOL    HW1 7048   1.306   1.638   4.334
 1352SOL    HW2 7049   1.177   1.580   4.388
 1352SOL     MW 7050   1.226   1.605   4.320
 1353SOL     OW 7051   6.191   4.472   2.870
 1353SOL    HW1 7052   6.202   4.453   2.964
 1353SOL    HW2 7053   6.098   4.492   2.861
 1353SOL     MW 7054   6.181   4.472   2.881
 1354SOL     OW 7055   4.978   4.862   6.035
 1354SOL    HW1 7056   4.980   4.947   5.990
 1354SOL    HW2 7057   5.069   4.832   6.034
 1354SOL     MW 7058   4.990   4.869   6.029
 1355SOL     OW 7059   4.523   1.221   4.787
 1355SOL    HW1 7060   4.497   1.313   4.775
 1355SOL    HW2 7061   4.441   1.175   4.804
 1355SOL     MW 7062   4.509   1.227   4.788
 1356SOL     OW 7063   4.975   0.094   1.922
 1356SOL    HW1 7064   4.967   0.031   1.994
 1356SOL    HW2 7065   5.030   0.164   1.958
 1356SOL     MW 7066   4.981   0.095   1.936
 1357SOL     OW 7067   1.573   1.849   4.830
 1357SOL    HW1 7068   1.497   1.843   4.773
 1357SOL    HW2 7069   1.547   1.911   4.898
 1357SOL     MW 7070   1.560   1.856   4.832
 1358SOL     OW 7071   0.849   5.781   5.164
 1358SOL    HW1 7072   0.860   5.792   5.069
 1358SOL    HW2 7073   0.829   5.869   5.196
 1358SOL     MW 7074   0.848   5.793   5.156
 1359SOL     OW 7075   0.250   0.491   3.045
 1359SOL    HW1 7076   0.163   0.529   3.032
 1359SOL    HW2 7077   0.254   0.419   2.982
 1359SOL     MW 7078   0.239   0.486   3.036
 1360SOL     OW 7079   0.676   1.198   0.373
 1360SOL    HW1 7080   0.747   1.147   0.411
 1360SOL    HW2 7081   0.675   1.173   0.281
 1360SOL     MW 7082   0.685   1.189   0.366
 1361SOL     OW 7083   1.345   4.699   1.308
 1361SOL    HW1 7084   1.266   4.712   1.255
 1361SOL    HW2 7085   1.332   4.756   1.384
 1361SOL     MW 7086   1.333   4.708   1.311
 1362SOL     OW 7087   0.447   3.875   0.989
 1362SOL    HW1 7088   0.414   3.821   1.060
 1362SOL    HW2 7089   0.446   3.817   0.912
 1362SOL     MW 7090   0.443   3.861   0.988
 1363SOL     OW 7091   1.826   4.406   5.242
 1363SOL    HW1 7092   1.919   4.391   5.255
 1363SOL    HW2 7093   1.783   4.359   5.313
 1363SOL     MW 7094   1.832   4.398   5.253
 1364SOL     OW 7095   2.346   5.081   5.532
 1364SOL    HW1 7096   2.306   5.066   5.618
 1364SOL    HW2 7097   2.401   5.158   5.543
 1364SOL     MW 7098   2.348   5.089   5.544
 1365SOL     OW 7099   5.449   3.548   2.870
 1365SOL    HW1 7100   5.540   3.539   2.897
 1365SOL    HW2 7101   5.398   3.526   2.948
 1365SOL     MW 7102   5.454   3.544   2.884
 1366SOL     OW 7103   0.651   1.117   1.897
 1366SOL    HW1 7104   0.714   1.128   1.826
 1366SOL    HW2 7105   0.704   1.092   1.973
 1366SOL     MW 7106   0.665   1.115   1.898
 1367SOL     OW 7107   2.777   6.211   3.153
 1367SOL    HW1 7108   2.773   6.189   3.246
 1367SOL    HW2 7109   2.687   6.206   3.123
 1367SOL     MW 7110   2.765   6.207   3.161
 1368SOL     OW 7111   4.484   0.677   2.165
 1368SOL    HW1 7112   4.499   0.586   2.140
 1368SOL    HW2 7113   4.568   0.720   2.152
 1368SOL     MW 7114   4.496   0.671   2.160
 1369SOL     OW 7115   1.069   5.521   1.206
 1369SOL    HW1 7116   1.101   5.500   1.294
 1369SOL    HW2 7117   0.996   5.460   1.192
 1369SOL     MW 7118   1.063   5.510   1.216
 1370SOL     OW 7119   3.573   1.072   0.358
 1370SOL    HW1 7120   3.650   1.109   0.314
 1370SOL    HW2 7121   3.577   1.107   0.447
 1370SOL     MW 7122   3.584   1.081   0.363
 1371SOL     OW 7123   4.854   2.431   0.369
 1371SOL    HW1 7124   4.933   2.483   0.385
 1371SOL    HW2 7125   4.887   2.344   0.349
 1371SOL     MW 7126   4.869   2.427   0.368
 1372SOL     OW 7127   2.052   1.989   4.286
 1372SOL    HW1 7128   2.008   2.070   4.264
 1372SOL    HW2 7129   2.033   1.975   4.379
 1372SOL     MW 7130   2.044   1.997   4.295
 1373SOL     OW 7131   5.951   4.626   0.520
 1373SOL    HW1 7132   6.018   4.573   0.475
 1373SOL    HW2 7133   5.910   4.565   0.581
 1373SOL     MW 7134   5.954   4.611   0.522
 1374SOL     OW 7135   1.772   1.875   4.454
 1374SOL    HW1 7136   1.753   1.937   4.524
 1374SOL    HW2 7137   1.690   1.828   4.440
 1374SOL     MW 7138   1.759   1.877   4.461
 1375SOL     OW 7139   0.010   5.363   1.718
 1375SOL    HW1 7140  -0.037   5.369   1.635
 1375SOL    HW2 7141   0.072   5.291   1.705
 1375SOL     MW 7142   0.012   5.354   1.705
 1376SOL     OW 7143   2.525   5.835   0.179
 1376SOL    HW1 7144   2.535   5.756   0.126
 1376SOL    HW2 7145   2.446   5.820   0.231
 1376SOL     MW 7146   2.516   5.823   0.179
 1377SOL     OW 7147   1.201   6.138   2.601
 1377SOL    HW1 7148   1.145   6.120   2.525
 1377SOL    HW2 7149   1.278   6.181   2.564
 1377SOL     MW 7150   1.203   6.141   2.586
 1378SOL     OW 7151   1.417   5.559   2.529
 1378SOL    HW1 7152   1.430   5.651   2.506
 1378SOL    HW2 7153   1.415   5.513   2.445
 1378SOL     MW 7154   1.419   5.565   2.516
 1379SOL     OW 7155   2.332   1.708   4.553
 1379SOL    HW1 7156   2.308   1.628   4.506
 1379SOL    HW2 7157   2.252   1.761   4.552
 1379SOL     MW 7158   2.319   1.704   4.547
 1380SOL     OW 7159   2.650   4.457   0.193
 1380SOL    HW1 7160   2.641   4.495   0.281
 1380SOL    HW2 7161   2.584   4.503   0.141
 1380SOL     MW 7162   2.640   4.468   0.197
 1381SOL     OW 7163   3.632   5.535   0.769
 1381SOL    HW1 7164   3.700   5.469   0.781
 1381SOL    HW2 7165   3.598   5.550   0.857
 1381SOL     MW 7166   3.636   5.529   0.782
 1382SOL     OW 7167   4.446   6.240   3.289
 1382SOL    HW1 7168   4.510   6.207   3.226
 1382SOL    HW2 7169   4.427   6.164   3.345
 1382SOL     MW 7170   4.452   6.226   3.288
 1383SOL     OW 7171   2.078   0.231   1.983
 1383SOL    HW1 7172   2.109   0.321   1.980
 1383SOL    HW2 7173   2.116   0.195   2.062
 1383SOL     MW 7174   2.087   0.238   1.992
 1384SOL     OW 7175   0.125   3.908   0.878
 1384SOL    HW1 7176   0.161   3.820   0.879
 1384SOL    HW2 7177   0.043   3.901   0.928
 1384SOL     MW 7178   0.118   3.896   0.884
 1385SOL     OW 7179   5.609   3.453   0.814
 1385SOL    HW1 7180   5.561   3.426   0.891
 1385SOL    HW2 7181   5.682   3.391   0.807
 1385SOL     MW 7182   5.613   3.442   0.823
 1386SOL     OW 7183   0.624   0.709   2.464
 1386SOL    HW1 7184   0.534   0.737   2.477
 1386SOL    HW2 7185   0.635   0.632   2.519
 1386SOL     MW 7186   0.614   0.703   2.473
 1387SOL     OW 7187   3.455   5.045   5.651
 1387SOL    HW1 7188   3.526   5.073   5.593
 1387SOL    HW2 7189   3.441   5.119   5.710
 1387SOL     MW 7190   3.462   5.058   5.651
 1388SOL     OW 7191   5.985   3.247   3.514
 1388SOL    HW1 7192   5.893   3.225   3.499
 1388SOL    HW2 7193   5.997   3.331   3.470
 1388SOL     MW 7194   5.974   3.255   3.506
 1389SOL     OW 7195   3.753   0.360   0.548
 1389SOL    HW1 7196   3.709   0.407   0.477
 1389SOL    HW2 7197   3.706   0.387   0.627
 1389SOL     MW 7198   3.741   0.369   0.549
 1390SOL     OW 7199   0.927   5.272   1.596
 1390SOL    HW1 7200   0.851   5.267   1.538
 1390SOL    HW2 7201   0.956   5.181   1.604
 1390SOL     MW 7202   0.921   5.259   1.589
 1391SOL     OW 7203   1.861   5.138   0.433
 1391SOL    HW1 7204   1.905   5.151   0.350
 1391SOL    HW2 7205   1.797   5.210   0.438
 1391SOL     MW 7206   1.858   5.149   0.423
 1392SOL     OW 7207   4.000   2.603   4.058
 1392SOL    HW1 7208   3.944   2.534   4.094
 1392SOL    HW2 7209   4.010   2.665   4.130
 1392SOL     MW 7210   3.994   2.602   4.072
 1393SOL     OW 7211   2.948   6.016   4.482
 1393SOL    HW1 7212   2.967   6.108   4.462
 1393SOL    HW2 7213   2.852   6.011   4.477
 1393SOL     MW 7214   2.938   6.027   4.478
 1394SOL     OW 7215   1.165   5.665   6.107
 1394SOL    HW1 7216   1.191   5.752   6.074
 1394SOL    HW2 7217   1.175   5.607   6.031
 1394SOL     MW 7218   1.170   5.669   6.093
 1395SOL     OW 7219   0.461   4.893   1.557
 1395SOL    HW1 7220   0.517   4.867   1.482
 1395SOL    HW2 7221   0.372   4.874   1.529
 1395SOL     MW 7222   0.458   4.887   1.544
 1396SOL     OW 7223   1.359   4.008   2.152
 1396SOL    HW1 7224   1.425   4.037   2.214
 1396SOL    HW2 7225   1.318   4.088   2.121
 1396SOL     MW 7226   1.362   4.022   2.156
 1397SOL     OW 7227   1.459   3.168   5.544
 1397SOL    HW1 7228   1.525   3.182   5.612
 1397SOL    HW2 7229   1.460   3.074   5.528
 1397SOL     MW 7230   1.467   3.158   5.551
 1398SOL     OW 7231   2.478   4.617   0.034
 1398SOL    HW1 7232   2.562   4.661   0.022
 1398SOL    HW2 7233   2.413   4.686   0.022
 1398SOL     MW 7234   2.481   4.631   0.031
 1399SOL     OW 7235   5.294   4.095   5.599
 1399SOL    HW1 7236   5.388   4.111   5.607
 1399SOL    HW2 7237   5.254   4.180   5.621
 1399SOL     MW 7238   5.301   4.108   5.603
 1400SOL     OW 7239   0.584   4.687   5.452
 1400SOL    HW1 7240   0.509   4.746   5.453
 1400SOL    HW2 7241   0.587   4.652   5.363
 1400SOL     MW 7242   0.575   4.690   5.441
 1401SOL     OW 7243   4.994   5.153   0.384
 1401SOL    HW1 7244   5.005   5.208   0.461
 1401SOL    HW2 7245   5.077   5.105   0.376
 1401SOL     MW 7246   5.006   5.154   0.393
 1402SOL     OW 7247   4.970   1.714   4.826
 1402SOL    HW1 7248   4.942   1.625   4.844
 1402SOL    HW2 7249   4.890   1.759   4.798
 1402SOL     MW 7250   4.956   1.709   4.824
 1403SOL     OW 7251   0.171   4.311   1.309
 1403SOL    HW1 7252   0.230   4.256   1.360
 1403SOL    HW2 7253   0.091   4.316   1.361
 1403SOL     MW 7254   0.169   4.305   1.322
 1404SOL     OW 7255   3.663   5.879   4.535
 1404SOL    HW1 7256   3.581   5.929   4.543
 1404SOL    HW2 7257   3.730   5.938   4.568
 1404SOL     MW 7258   3.661   5.893   4.540
 1405SOL     OW 7259   4.477   4.407   4.630
 1405SOL    HW1 7260   4.431   4.325   4.610
 1405SOL    HW2 7261   4.429   4.443   4.704
 1405SOL     MW 7262   4.465   4.401   4.637
 1406SOL     OW 7263   1.420   4.005   5.936
 1406SOL    HW1 7264   1.440   3.971   5.849
 1406SOL    HW2 7265   1.375   3.933   5.980
 1406SOL     MW 7266   1.417   3.992   5.930
 1407SOL     OW 7267   6.121   0.208   0.996
 1407SOL    HW1 7268   6.123   0.155   1.076
 1407SOL    HW2 7269   6.063   0.281   1.018
 1407SOL     MW 7270   6.114   0.211   1.009
 1408SOL     OW 7271   0.763   5.521   0.571
 1408SOL    HW1 7272   0.845   5.544   0.616
 1408SOL    HW2 7273   0.697   5.521   0.640
 1408SOL     MW 7274   0.766   5.524   0.586
 1409SOL     OW 7275   5.480   5.953   1.728
 1409SOL    HW1 7276   5.394   5.912   1.720
 1409SOL    HW2 7277   5.469   6.039   1.688
 1409SOL     MW 7278   5.468   5.959   1.722
 1410SOL     OW 7279   5.659   5.555   4.555
 1410SOL    HW1 7280   5.745   5.597   4.543
 1410SOL    HW2 7281   5.677   5.462   4.550
 1410SOL     MW 7282   5.673   5.549   4.553
 1411SOL     OW 7283   1.051   0.258   4.845
 1411SOL    HW1 7284   1.075   0.296   4.929
 1411SOL    HW2 7285   0.956   0.269   4.840
 1411SOL     MW 7286   1.042   0.264   4.855
 1412SOL     OW 7287   2.816   1.038   1.277
 1412SOL    HW1 7288   2.725   1.016   1.260
 1412SOL    HW2 7289   2.851   0.962   1.323
 1412SOL     MW 7290   2.809   1.026   1.281
 1413SOL     OW 7291   5.005   3.291   5.389
 1413SOL    HW1 7292   4.922   3.338   5.374
 1413SOL    HW2 7293   5.067   3.334   5.330
 1413SOL     MW 7294   5.002   3.303   5.379
 1414SOL     OW 7295   1.203   1.414   0.504
 1414SOL    HW1 7296   1.204   1.504   0.538
 1414SOL    HW2 7297   1.287   1.403   0.461
 1414SOL     MW 7298   1.214   1.424   0.503
 1415SOL     OW 7299   4.678   1.524   5.680
 1415SOL    HW1 7300   4.758   1.472   5.678
 1415SOL    HW2 7301   4.650   1.529   5.589
 1415SOL     MW 7302   4.685   1.518   5.668
 1416SOL     OW 7303   6.172   2.929   1.051
 1416SOL    HW1 7304   6.130   2.941   0.966
 1416SOL    HW2 7305   6.143   2.842   1.079
 1416SOL     MW 7306   6.163   2.919   1.044
 1417SOL     OW 7307   0.549   0.163   1.794
 1417SOL    HW1 7308   0.619   0.174   1.730
 1417SOL    HW2 7309   0.471   0.196   1.750
 1417SOL     MW 7310   0.548   0.169   1.781
 1418SOL     OW 7311   4.454   1.452   4.307
 1418SOL    HW1 7312   4.529   1.440   4.249
 1418SOL    HW2 7313   4.384   1.481   4.250
 1418SOL     MW 7314   4.455   1.454   4.293
 1419SOL     OW 7315   4.197   0.169   1.986
 1419SOL    HW1 7316   4.131   0.109   1.952
 1419SOL    HW2 7317   4.279   0.119   1.982
 1419SOL     MW 7318   4.199   0.155   1.981
 1420SOL     OW 7319   2.228   3.479   5.982
 1420SOL    HW1 7320   2.162   3.547   5.993
 1420SOL    HW2 7321   2.187   3.414   5.924
 1420SOL     MW 7322   2.215   3.479   5.976
 1421SOL     OW 7323   1.137   5.933   3.383
 1421SOL    HW1 7324   1.095   5.984   3.452
 1421SOL    HW2 7325   1.146   5.845   3.419
 1421SOL     MW 7326   1.132   5.929   3.396
 1422SOL     OW 7327   3.306   1.325   5.704
 1422SOL    HW1 7328   3.224   1.371   5.686
 1422SOL    HW2 7329   3.304   1.309   5.799
 1422SOL     MW 7330   3.295   1.329   5.714
 1423SOL     OW 7331   6.128   4.574   2.048
 1423SOL    HW1 7332   6.081   4.657   2.052
 1423SOL    HW2 7333   6.127   4.551   1.955
 1423SOL     MW 7334   6.122   4.582   2.036
 1424SOL     OW 7335   5.890   0.124   1.661
 1424SOL    HW1 7336   5.935   0.200   1.625
 1424SOL    HW2 7337   5.808   0.158   1.696
 1424SOL     MW 7338   5.885   0.138   1.661
 1425SOL     OW 7339   6.054   0.134   3.859
 1425SOL    HW1 7340   5.982   0.071   3.851
 1425SOL    HW2 7341   6.041   0.195   3.786
 1425SOL     MW 7342   6.043   0.134   3.849
 1426SOL     OW 7343   2.620   6.025   3.841
 1426SOL    HW1 7344   2.635   6.056   3.931
 1426SOL    HW2 7345   2.528   6.048   3.823
 1426SOL     MW 7346   2.610   6.032   3.851
 1427SOL     OW 7347   5.377   1.579   5.245
 1427SOL    HW1 7348   5.399   1.553   5.334
 1427SOL    HW2 7349   5.413   1.667   5.236
 1427SOL     MW 7350   5.384   1.587   5.255
 1428SOL     OW 7351   1.697   0.458   5.076
 1428SOL    HW1 7352   1.616   0.410   5.093
 1428SOL    HW2 7353   1.717   0.440   4.985
 1428SOL     MW 7354   1.688   0.450   5.067
 1429SOL     OW 7355   1.694   6.082   0.242
 1429SOL    HW1 7356   1.629   6.117   0.304
 1429SOL    HW2 7357   1.778   6.115   0.272
 1429SOL     MW 7358   1.695   6.091   0.254
 1430SOL     OW 7359   0.022   1.417   2.033
 1430SOL    HW1 7360   0.004   1.382   1.946
 1430SOL    HW2 7361   0.074   1.495   2.018
 1430SOL     MW 7362   0.026   1.422   2.020
 1431SOL     OW 7363   1.675   6.258  -0.003
 1431SOL    HW1 7364   1.590   6.300  -0.020
 1431SOL    HW2 7365   1.660   6.207   0.077
 1431SOL     MW 7366   1.662   6.257   0.005
 1432SOL     OW 7367   0.260   4.066   0.649
 1432SOL    HW1 7368   0.219   4.040   0.731
 1432SOL    HW2 7369   0.348   4.026   0.652
 1432SOL     MW 7370   0.266   4.057   0.660
 1433SOL     OW 7371   1.758   2.089   5.717
 1433SOL    HW1 7372   1.686   2.057   5.770
 1433SOL    HW2 7373   1.774   2.021   5.652
 1433SOL     MW 7374   1.751   2.076   5.716
 1434SOL     OW 7375   5.863   3.016   0.185
 1434SOL    HW1 7376   5.869   2.965   0.266
 1434SOL    HW2 7377   5.810   2.962   0.126
 1434SOL     MW 7378   5.857   3.003   0.188
 1435SOL     OW 7379   4.252   5.862   1.132
 1435SOL    HW1 7380   4.179   5.812   1.095
 1435SOL    HW2 7381   4.212   5.945   1.160
 1435SOL     MW 7382   4.237   5.866   1.131
 1436SOL     OW 7383   3.973   4.342   5.122
 1436SOL    HW1 7384   3.898   4.377   5.169
 1436SOL    HW2 7385   4.046   4.351   5.184
 1436SOL     MW 7386   3.973   4.347   5.136
 1437SOL     OW 7387   0.696   0.639   0.847
 1437SOL    HW1 7388   0.630   0.682   0.793
 1437SOL    HW2 7389   0.651   0.620   0.929
 1437SOL     MW 7390   0.682   0.642   0.851
 1438SOL     OW 7391   2.066   2.707   0.487
 1438SOL    HW1 7392   2.121   2.729   0.562
 1438SOL    HW2 7393   2.024   2.624   0.511
 1438SOL     MW 7394   2.068   2.699   0.499
 1439SOL     OW 7395   6.119   4.510   1.763
 1439SOL    HW1 7396   6.083   4.430   1.724
 1439SOL    HW2 7397   6.048   4.574   1.757
 1439SOL     MW 7398   6.105   4.508   1.757
 1440SOL     OW 7399   0.280   4.923   3.076
 1440SOL    HW1 7400   0.252   4.940   3.166
 1440SOL    HW2 7401   0.203   4.942   3.022
 1440SOL     MW 7402   0.267   4.927   3.080
 1441SOL     OW 7403   5.752   4.710   5.343
 1441SOL    HW1 7404   5.683   4.651   5.314
 1441SOL    HW2 7405   5.811   4.654   5.394
 1441SOL     MW 7406   5.751   4.695   5.346
 1442SOL     OW 7407   1.317   4.608   4.562
 1442SOL    HW1 7408   1.247   4.576   4.619
 1442SOL    HW2 7409   1.285   4.692   4.529
 1442SOL     MW 7410   1.304   4.615   4.565
 1443SOL     OW 7411   3.113   4.391   4.516
 1443SOL    HW1 7412   3.163   4.310   4.505
 1443SOL    HW2 7413   3.026   4.371   4.482
 1443SOL     MW 7414   3.108   4.378   4.510
 1444SOL     OW 7415   0.171   2.163   2.680
 1444SOL    HW1 7416   0.255   2.144   2.635
 1444SOL    HW2 7417   0.122   2.081   2.674
 1444SOL     MW 7418   0.177   2.150   2.673
 1445SOL     OW 7419   1.353   2.075   2.421
 1445SOL    HW1 7420   1.356   1.980   2.415
 1445SOL    HW2 7421   1.275   2.093   2.473
 1445SOL     MW 7422   1.344   2.065   2.427
 1446SOL     OW 7423   3.851   2.292   5.165
 1446SOL    HW1 7424   3.896   2.289   5.249
 1446SOL    HW2 7425   3.786   2.361   5.176
 1446SOL     MW 7426   3.848   2.301   5.177
 1447SOL     OW 7427   6.132   4.091   0.848
 1447SOL    HW1 7428   6.059   4.095   0.910
 1447SOL    HW2 7429   6.089   4.093   0.762
 1447SOL     MW 7430   6.117   4.092   0.845
 1448SOL     OW 7431   3.519   4.038   4.802
 1448SOL    HW1 7432   3.572   4.048   4.723
 1448SOL    HW2 7433   3.497   3.945   4.806
 1448SOL     MW 7434   3.523   4.028   4.792
 1449SOL     OW 7435   0.793   1.019   2.954
 1449SOL    HW1 7436   0.856   1.087   2.930
 1449SOL    HW2 7437   0.837   0.937   2.935
 1449SOL     MW 7438   0.806   1.017   2.949
 1450SOL     OW 7439   1.324   0.360   5.548
 1450SOL    HW1 7440   1.302   0.267   5.541
 1450SOL    HW2 7441   1.243   0.402   5.576
 1450SOL     MW 7442   1.311   0.354   5.551
 1451SOL     OW 7443   5.696   2.124   4.964
 1451SOL    HW1 7444   5.674   2.040   5.004
 1451SOL    HW2 7445   5.787   2.114   4.934
 1451SOL     MW 7446   5.705   2.112   4.965
 1452SOL     OW 7447   2.605   2.668   1.119
 1452SOL    HW1 7448   2.635   2.579   1.137
 1452SOL    HW2 7449   2.547   2.659   1.043
 1452SOL     MW 7450   2.601   2.656   1.111
 1453SOL     OW 7451   4.825   2.121   3.326
 1453SOL    HW1 7452   4.801   2.161   3.410
 1453SOL    HW2 7453   4.756   2.058   3.309
 1453SOL     MW 7454   4.813   2.118   3.335
 1454SOL     OW 7455   2.388   4.440   5.837
 1454SOL    HW1 7456   2.445   4.474   5.907
 1454SOL    HW2 7457   2.447   4.387   5.782
 1454SOL     MW 7458   2.403   4.437   5.839
 1455SOL     OW 7459   5.912   1.953   3.933
 1455SOL    HW1 7460   5.870   1.913   3.857
 1455SOL    HW2 7461   5.872   1.910   4.008
 1455SOL     MW 7462   5.901   1.942   3.933
 1456SOL     OW 7463   2.779   6.241   4.749
 1456SOL    HW1 7464   2.715   6.170   4.755
 1456SOL    HW2 7465   2.761   6.296   4.826
 1456SOL     MW 7466   2.768   6.239   4.760
 1457SOL     OW 7467   0.422   0.661   0.729
 1457SOL    HW1 7468   0.418   0.735   0.790
 1457SOL    HW2 7469   0.400   0.700   0.644
 1457SOL     MW 7470   0.418   0.676   0.726
 1458SOL     OW 7471   0.148   5.981   2.660
 1458SOL    HW1 7472   0.144   5.943   2.747
 1458SOL    HW2 7473   0.233   6.024   2.655
 1458SOL     MW 7474   0.158   5.981   2.670
 1459SOL     OW 7475   1.688   4.977   6.026
 1459SOL    HW1 7476   1.730   4.903   6.071
 1459SOL    HW2 7477   1.625   5.009   6.089
 1459SOL     MW 7478   1.686   4.971   6.040
 1460SOL     OW 7479   5.477   0.256   5.223
 1460SOL    HW1 7480   5.455   0.307   5.145
 1460SOL    HW2 7481   5.534   0.186   5.190
 1460SOL     MW 7482   5.482   0.253   5.208
 1461SOL     OW 7483   2.460   6.245   3.124
 1461SOL    HW1 7484   2.499   6.189   3.057
 1461SOL    HW2 7485   2.371   6.211   3.135
 1461SOL     MW 7486   2.454   6.234   3.116
 1462SOL     OW 7487   5.169   0.231   4.347
 1462SOL    HW1 7488   5.181   0.221   4.252
 1462SOL    HW2 7489   5.258   0.224   4.382
 1462SOL     MW 7490   5.182   0.229   4.339
 1463SOL     OW 7491   5.694   3.575   5.298
 1463SOL    HW1 7492   5.598   3.573   5.300
 1463SOL    HW2 7493   5.716   3.665   5.322
 1463SOL     MW 7494   5.684   3.586   5.301
 1464SOL     OW 7495   1.531   2.343   4.460
 1464SOL    HW1 7496   1.618   2.365   4.427
 1464SOL    HW2 7497   1.541   2.343   4.556
 1464SOL     MW 7498   1.543   2.346   4.468
 1465SOL     OW 7499   4.617   4.483   3.499
 1465SOL    HW1 7500   4.690   4.521   3.548
 1465SOL    HW2 7501   4.578   4.557   3.453
 1465SOL     MW 7502   4.621   4.497   3.500
 1466SOL     OW 7503   3.316   0.767   2.076
 1466SOL    HW1 7504   3.235   0.742   2.121
 1466SOL    HW2 7505   3.372   0.690   2.084
 1466SOL     MW 7506   3.313   0.754   2.083
 1467SOL     OW 7507   4.770   3.387   1.867
 1467SOL    HW1 7508   4.724   3.444   1.806
 1467SOL    HW2 7509   4.790   3.444   1.942
 1467SOL     MW 7510   4.767   3.402   1.868
 1468SOL     OW 7511   4.372   5.405   5.703
 1468SOL    HW1 7512   4.326   5.376   5.625
 1468SOL    HW2 7513   4.338   5.350   5.773
 1468SOL     MW 7514   4.362   5.394   5.702
 1469SOL     OW 7515   2.505   5.308   1.022
 1469SOL    HW1 7516   2.412   5.329   1.030
 1469SOL    HW2 7517   2.513   5.264   0.938
 1469SOL     MW 7518   2.494   5.305   1.013
 1470SOL     OW 7519   2.601   0.424   0.541
 1470SOL    HW1 7520   2.575   0.332   0.544
 1470SOL    HW2 7521   2.679   0.429   0.595
 1470SOL     MW 7522   2.608   0.413   0.548
 1471SOL     OW 7523   0.547   4.523   1.580
 1471SOL    HW1 7524   0.607   4.579   1.532
 1471SOL    HW2 7525   0.603   4.467   1.633
 1471SOL     MW 7526   0.562   4.523   1.581
 1472SOL     OW 7527   1.958   3.962   5.674
 1472SOL    HW1 7528   1.922   4.027   5.734
 1472SOL    HW2 7529   1.920   3.879   5.702
 1472SOL     MW 7530   1.950   3.960   5.685
 1473SOL     OW 7531   0.783   5.716   2.828
 1473SOL    HW1 7532   0.836   5.791   2.856
 1473SOL    HW2 7533   0.736   5.747   2.751
 1473SOL     MW 7534   0.785   5.729   2.821
 1474SOL     OW 7535   1.639   5.030   4.159
 1474SOL    HW1 7536   1.690   5.111   4.155
 1474SOL    HW2 7537   1.646   4.994   4.071
 1474SOL     MW 7538   1.646   5.036   4.147
 1475SOL     OW 7539   2.331   6.266   1.895
 1475SOL    HW1 7540   2.283   6.230   1.970
 1475SOL    HW2 7541   2.263   6.304   1.839
 1475SOL     MW 7542   2.316   6.266   1.897
 1476SOL     OW 7543   1.804   0.506   1.429
 1476SOL    HW1 7544   1.767   0.418   1.428
 1476SOL    HW2 7545   1.751   0.554   1.493
 1476SOL     MW 7546   1.793   0.501   1.437
 1477SOL     OW 7547  -0.003   3.389   2.257
 1477SOL    HW1 7548   0.026   3.389   2.166
 1477SOL    HW2 7549   0.063   3.336   2.303
 1477SOL     MW 7550   0.010   3.382   2.252
 1478SOL     OW 7551   3.655   1.583   5.314
 1478SOL    HW1 7552   3.606   1.587   5.396
 1478SOL    HW2 7553   3.617   1.510   5.265
 1478SOL     MW 7554   3.644   1.574   5.318
 1479SOL     OW 7555   0.819   2.803   0.902
 1479SOL    HW1 7556   0.890   2.745   0.931
 1479SOL    HW2 7557   0.739   2.757   0.926
 1479SOL     MW 7558   0.818   2.790   0.909
 1480SOL     OW 7559   1.099   1.013   2.477
 1480SOL    HW1 7560   1.024   1.059   2.514
 1480SOL    HW2 7561   1.071   0.988   2.389
 1480SOL     MW 7562   1.086   1.015   2.470
 1481SOL     OW 7563   4.737   1.428   1.397
 1481SOL    HW1 7564   4.654   1.435   1.444
 1481SOL    HW2 7565   4.745   1.335   1.374
 1481SOL     MW 7566   4.727   1.417   1.400
 1482SOL     OW 7567   0.611   0.205   5.139
 1482SOL    HW1 7568   0.530   0.198   5.089
 1482SOL    HW2 7569   0.637   0.114   5.155
 1482SOL     MW 7570   0.604   0.192   5.135
 1483SOL     OW 7571   1.185   0.470   4.373
 1483SOL    HW1 7572   1.192   0.435   4.284
 1483SOL    HW2 7573   1.158   0.396   4.426
 1483SOL     MW 7574   1.183   0.456   4.368
 1484SOL     OW 7575   5.692   4.491   2.900
 1484SOL    HW1 7576   5.682   4.527   2.989
 1484SOL    HW2 7577   5.760   4.545   2.860
 1484SOL     MW 7578   5.699   4.503   2.906
 1485SOL     OW 7579   5.608   2.027   0.345
 1485SOL    HW1 7580   5.675   1.978   0.298
 1485SOL    HW2 7581   5.589   1.974   0.422
 1485SOL     MW 7582   5.614   2.014   0.349
 1486SOL     OW 7583   3.600   5.673   2.972
 1486SOL    HW1 7584   3.666   5.718   3.025
 1486SOL    HW2 7585   3.635   5.586   2.957
 1486SOL     MW 7586   3.613   5.668   2.977
 1487SOL     OW 7587   3.969   3.726   0.852
 1487SOL    HW1 7588   4.003   3.702   0.766
 1487SOL    HW2 7589   3.908   3.656   0.875
 1487SOL     MW 7590   3.966   3.714   0.844
 1488SOL     OW 7591   1.825   5.406   2.420
 1488SOL    HW1 7592   1.905   5.450   2.393
 1488SOL    HW2 7593   1.820   5.421   2.514
 1488SOL     MW 7594   1.833   5.413   2.429
 1489SOL     OW 7595   3.024   5.288   0.504
 1489SOL    HW1 7596   3.088   5.218   0.518
 1489SOL    HW2 7597   2.944   5.242   0.481
 1489SOL     MW 7598   3.022   5.273   0.503
 1490SOL     OW 7599   2.653   3.777   5.400
 1490SOL    HW1 7600   2.684   3.686   5.400
 1490SOL    HW2 7601   2.701   3.818   5.328
 1490SOL     MW 7602   2.663   3.771   5.391
 1491SOL     OW 7603   0.266   3.299   4.053
 1491SOL    HW1 7604   0.298   3.247   3.979
 1491SOL    HW2 7605   0.342   3.307   4.110
 1491SOL     MW 7606   0.280   3.293   4.051
 1492SOL     OW 7607   5.379   4.077   5.021
 1492SOL    HW1 7608   5.294   4.115   5.000
 1492SOL    HW2 7609   5.392   4.098   5.114
 1492SOL     MW 7610   5.370   4.084   5.030
 1493SOL     OW 7611   3.016   3.995   1.256
 1493SOL    HW1 7612   3.076   4.041   1.197
 1493SOL    HW2 7613   3.068   3.978   1.334
 1493SOL     MW 7614   3.030   3.999   1.258
 1494SOL     OW 7615   4.536   3.246   0.249
 1494SOL    HW1 7616   4.540   3.290   0.164
 1494SOL    HW2 7617   4.457   3.281   0.290
 1494SOL     MW 7618   4.526   3.256   0.243
 1495SOL     OW 7619   4.598   2.375   5.442
 1495SOL    HW1 7620   4.630   2.401   5.356
 1495SOL    HW2 7621   4.662   2.412   5.503
 1495SOL     MW 7622   4.610   2.383   5.439
 1496SOL     OW 7623   0.078   3.627   2.566
 1496SOL    HW1 7624   0.003   3.674   2.603
 1496SOL    HW2 7625   0.140   3.621   2.638
 1496SOL     MW 7626   0.075   3.632   2.580
 1497SOL     OW 7627   0.255   5.970   2.366
 1497SOL    HW1 7628   0.295   6.011   2.289
 1497SOL    HW2 7629   0.295   6.015   2.441
 1497SOL     MW 7630   0.265   5.981   2.366
 1498SOL     OW 7631   6.102   5.372   5.621
 1498SOL    HW1 7632   6.127   5.457   5.659
 1498SOL    HW2 7633   6.016   5.387   5.583
 1498SOL     MW 7634   6.095   5.385   5.621
 1499SOL     OW 7635   1.389   6.153   5.613
 1499SOL    HW1 7636   1.363   6.237   5.576
 1499SOL    HW2 7637   1.450   6.175   5.683
 1499SOL     MW 7638   1.393   6.166   5.617
 1500SOL     OW 7639   0.867   2.555   4.685
 1500SOL    HW1 7640   0.914   2.637   4.667
 1500SOL    HW2 7641   0.934   2.497   4.722
 1500SOL     MW 7642   0.883   2.558   4.687
 1501SOL     OW 7643   1.632   0.650   5.269
 1501SOL    HW1 7644   1.544   0.685   5.250
 1501SOL    HW2 7645   1.644   0.578   5.206
 1501SOL     MW 7646   1.622   0.645   5.258
 1502SOL     OW 7647   2.894   0.639   6.168
 1502SOL    HW1 7648   2.860   0.704   6.229
 1502SOL    HW2 7649   2.855   0.662   6.084
 1502SOL     MW 7650   2.885   0.650   6.165
 1503SOL     OW 7651   3.146   4.439   0.540
 1503SOL    HW1 7652   3.207   4.374   0.504
 1503SOL    HW2 7653   3.193   4.523   0.531
 1503SOL     MW 7654   3.160   4.442   0.534
 1504SOL     OW 7655   1.725   2.898   0.443
 1504SOL    HW1 7656   1.718   2.803   0.441
 1504SOL    HW2 7657   1.711   2.921   0.535
 1504SOL     MW 7658   1.721   2.889   0.455
 1505SOL     OW 7659   2.616   1.589   1.050
 1505SOL    HW1 7660   2.555   1.652   1.086
 1505SOL    HW2 7661   2.572   1.553   0.974
 1505SOL     MW 7662   2.603   1.592   1.045
 1506SOL     OW 7663   5.244   0.729   0.386
 1506SOL    HW1 7664   5.218   0.784   0.312
 1506SOL    HW2 7665   5.170   0.670   0.400
 1506SOL     MW 7666   5.231   0.729   0.378
 1507SOL     OW 7667   0.253   3.209   1.879
 1507SOL    HW1 7668   0.250   3.161   1.962
 1507SOL    HW2 7669   0.335   3.182   1.838
 1507SOL     MW 7670   0.263   3.199   1.884
 1508SOL     OW 7671   0.440   0.926   5.272
 1508SOL    HW1 7672   0.365   0.935   5.332
 1508SOL    HW2 7673   0.415   0.979   5.196
 1508SOL     MW 7674   0.427   0.934   5.270
 1509SOL     OW 7675   0.198   3.043   2.095
 1509SOL    HW1 7676   0.233   2.970   2.045
 1509SOL    HW2 7677   0.259   3.054   2.168
 1509SOL     MW 7678   0.210   3.035   2.098
 1510SOL     OW 7679   3.469   6.140   0.292
 1510SOL    HW1 7680   3.519   6.170   0.368
 1510SOL    HW2 7681   3.419   6.217   0.264
 1510SOL     MW 7682   3.469   6.154   0.298
 1511SOL     OW 7683   3.411   0.861   0.098
 1511SOL    HW1 7684   3.360   0.896   0.171
 1511SOL    HW2 7685   3.447   0.939   0.055
 1511SOL     MW 7686   3.409   0.876   0.102
 1512SOL     OW 7687   1.418   5.685   6.273
 1512SOL    HW1 7688   1.337   5.675   6.223
 1512SOL    HW2 7689   1.485   5.646   6.217
 1512SOL     MW 7690   1.416   5.679   6.260
 1513SOL     OW 7691   1.853   2.855   5.221
 1513SOL    HW1 7692   1.895   2.935   5.192
 1513SOL    HW2 7693   1.864   2.794   5.149
 1513SOL     MW 7694   1.859   2.857   5.208
 1514SOL     OW 7695   3.235   3.612   5.820
 1514SOL    HW1 7696   3.198   3.689   5.778
 1514SOL    HW2 7697   3.199   3.613   5.908
 1514SOL     MW 7698   3.226   3.622   5.826
 1515SOL     OW 7699   6.071   1.310   4.156
 1515SOL    HW1 7700   6.143   1.365   4.123
 1515SOL    HW2 7701   5.992   1.360   4.138
 1515SOL     MW 7702   6.070   1.323   4.149
 1516SOL     OW 7703   0.105   1.086   5.172
 1516SOL    HW1 7704   0.037   1.146   5.140
 1516SOL    HW2 7705   0.127   1.118   5.259
 1516SOL     MW 7706   0.099   1.098   5.179
 1517SOL     OW 7707   0.473   5.342   3.798
 1517SOL    HW1 7708   0.430   5.260   3.823
 1517SOL    HW2 7709   0.538   5.358   3.867
 1517SOL     MW 7710   0.476   5.333   3.810
 1518SOL     OW 7711   0.519   5.628   1.595
 1518SOL    HW1 7712   0.457   5.676   1.539
 1518SOL    HW2 7713   0.575   5.582   1.533
 1518SOL     MW 7714   0.518   5.628   1.580
 1519SOL     OW 7715   1.846   5.476   6.154
 1519SOL    HW1 7716   1.881   5.505   6.069
 1519SOL    HW2 7717   1.864   5.549   6.213
 1519SOL     MW 7718   1.853   5.489   6.151
 1520SOL     OW 7719   1.233   2.895   1.973
 1520SOL    HW1 7720   1.151   2.945   1.978
 1520SOL    HW2 7721   1.240   2.869   1.882
 1520SOL     MW 7722   1.223   2.898   1.962
 1521SOL     OW 7723   0.675   1.364   2.529
 1521SOL    HW1 7724   0.593   1.328   2.495
 1521SOL    HW2 7725   0.661   1.372   2.624
 1521SOL     MW 7726   0.663   1.360   2.537
 1522SOL     OW 7727   4.343   2.623   1.663
 1522SOL    HW1 7728   4.419   2.580   1.625
 1522SOL    HW2 7729   4.353   2.715   1.640
 1522SOL     MW 7730   4.354   2.629   1.655
 1523SOL     OW 7731   1.261   5.354   6.128
 1523SOL    HW1 7732   1.290   5.344   6.219
 1523SOL    HW2 7733   1.337   5.325   6.077
 1523SOL     MW 7734   1.274   5.349   6.133
 1524SOL     OW 7735   2.626   3.949   5.152
 1524SOL    HW1 7736   2.578   3.887   5.097
 1524SOL    HW2 7737   2.558   3.991   5.205
 1524SOL     MW 7738   2.611   3.946   5.152
 1525SOL     OW 7739   1.475   5.455   1.756
 1525SOL    HW1 7740   1.447   5.364   1.743
 1525SOL    HW2 7741   1.501   5.459   1.848
 1525SOL     MW 7742   1.475   5.444   1.766
 1526SOL     OW 7743   3.636   4.567   2.006
 1526SOL    HW1 7744   3.579   4.509   1.956
 1526SOL    HW2 7745   3.649   4.643   1.948
 1526SOL     MW 7746   3.631   4.569   1.992
 1527SOL     OW 7747   0.392   2.624   1.610
 1527SOL    HW1 7748   0.391   2.564   1.536
 1527SOL    HW2 7749   0.303   2.659   1.613
 1527SOL     MW 7750   0.380   2.621   1.601
 1528SOL     OW 7751   0.943   3.177   4.606
 1528SOL    HW1 7752   0.940   3.226   4.688
 1528SOL    HW2 7753   0.903   3.235   4.542
 1528SOL     MW 7754   0.937   3.191   4.609
 1529SOL     OW 7755   0.842   2.274   1.930
 1529SOL    HW1 7756   0.778   2.229   1.875
 1529SOL    HW2 7757   0.910   2.209   1.946
 1529SOL     MW 7758   0.842   2.260   1.925
 1530SOL     OW 7759   5.698   0.532   5.491
 1530SOL    HW1 7760   5.675   0.502   5.579
 1530SOL    HW2 7761   5.784   0.493   5.474
 1530SOL     MW 7762   5.706   0.523   5.500
 1531SOL     OW 7763   1.811   5.977   4.709
 1531SOL    HW1 7764   1.868   6.054   4.709
 1531SOL    HW2 7765   1.798   5.957   4.616
 1531SOL     MW 7766   1.816   5.984   4.697
 1532SOL     OW 7767   5.909   5.696   1.064
 1532SOL    HW1 7768   5.955   5.619   1.098
 1532SOL    HW2 7769   5.824   5.694   1.108
 1532SOL     MW 7770   5.904   5.686   1.074
 1533SOL     OW 7771   5.472   4.856   3.985
 1533SOL    HW1 7772   5.522   4.908   3.923
 1533SOL    HW2 7773   5.445   4.778   3.935
 1533SOL     MW 7774   5.475   4.852   3.970
 1534SOL     OW 7775   1.086   5.793   2.297
 1534SOL    HW1 7776   1.049   5.725   2.354
 1534SOL    HW2 7777   1.032   5.790   2.218
 1534SOL     MW 7778   1.074   5.783   2.294
 1535SOL     OW 7779   3.445   5.126   4.850
 1535SOL    HW1 7780   3.363   5.078   4.840
 1535SOL    HW2 7781   3.429   5.188   4.921
 1535SOL     MW 7782   3.433   5.128   4.858
 1536SOL     OW 7783   5.433   3.792   0.258
 1536SOL    HW1 7784   5.338   3.786   0.247
 1536SOL    HW2 7785   5.447   3.802   0.352
 1536SOL     MW 7786   5.423   3.793   0.268
 1537SOL     OW 7787   3.270   5.869   4.664
 1537SOL    HW1 7788   3.356   5.827   4.678
 1537SOL    HW2 7789   3.245   5.841   4.576
 1537SOL     MW 7790   3.278   5.860   4.655
 1538SOL     OW 7791   5.960   0.976   0.383
 1538SOL    HW1 7792   5.982   1.004   0.294
 1538SOL    HW2 7793   6.038   0.997   0.434
 1538SOL     MW 7794   5.973   0.983   0.378
 1539SOL     OW 7795   2.504   2.260   1.074
 1539SOL    HW1 7796   2.482   2.218   0.990
 1539SOL    HW2 7797   2.525   2.187   1.132
 1539SOL     MW 7798   2.504   2.245   1.071
 1540SOL     OW 7799   5.422   0.835   1.141
 1540SOL    HW1 7800   5.447   0.782   1.217
 1540SOL    HW2 7801   5.364   0.902   1.177
 1540SOL     MW 7802   5.418   0.837   1.156
 1541SOL     OW 7803   5.587   4.659   3.553
 1541SOL    HW1 7804   5.516   4.724   3.554
 1541SOL    HW2 7805   5.648   4.688   3.621
 1541SOL     MW 7806   5.586   4.671   3.562
 1542SOL     OW 7807   5.825   1.747   1.388
 1542SOL    HW1 7808   5.914   1.722   1.414
 1542SOL    HW2 7809   5.824   1.842   1.396
 1542SOL     MW 7810   5.837   1.756   1.392
 1543SOL     OW 7811   2.458   3.731   5.101
 1543SOL    HW1 7812   2.544   3.689   5.110
 1543SOL    HW2 7813   2.424   3.737   5.190
 1543SOL     MW 7814   2.465   3.726   5.113
 1544SOL     OW 7815   1.234   3.317   0.514
 1544SOL    HW1 7816   1.287   3.279   0.443
 1544SOL    HW2 7817   1.211   3.243   0.569
 1544SOL     MW 7818   1.238   3.303   0.512
 1545SOL     OW 7819   5.566   4.120   5.554
 1545SOL    HW1 7820   5.658   4.126   5.578
 1545SOL    HW2 7821   5.556   4.031   5.520
 1545SOL     MW 7822   5.576   4.109   5.552
 1546SOL     OW 7823   2.116   1.507   3.964
 1546SOL    HW1 7824   2.071   1.447   4.023
 1546SOL    HW2 7825   2.199   1.526   4.009
 1546SOL     MW 7826   2.121   1.502   3.978
 1547SOL     OW 7827   5.468   1.834   5.239
 1547SOL    HW1 7828   5.470   1.913   5.294
 1547SOL    HW2 7829   5.407   1.855   5.168
 1547SOL     MW 7830   5.460   1.847   5.237
 1548SOL     OW 7831   2.987   0.972   3.936
 1548SOL    HW1 7832   2.989   0.970   4.032
 1548SOL    HW2 7833   3.058   1.030   3.912
 1548SOL     MW 7834   2.996   0.979   3.945
 1549SOL     OW 7835   0.950   0.929   0.961
 1549SOL    HW1 7836   1.014   0.998   0.948
 1549SOL    HW2 7837   1.002   0.848   0.965
 1549SOL     MW 7838   0.965   0.927   0.960
 1550SOL     OW 7839   1.051   5.242   2.381
 1550SOL    HW1 7840   1.082   5.229   2.470
 1550SOL    HW2 7841   1.006   5.327   2.384
 1550SOL     MW 7842   1.049   5.252   2.393
 1551SOL     OW 7843   1.284   2.968   4.962
 1551SOL    HW1 7844   1.358   2.934   5.012
 1551SOL    HW2 7845   1.309   2.957   4.871
 1551SOL     MW 7846   1.296   2.962   4.957
 1552SOL     OW 7847   5.380   1.668   1.194
 1552SOL    HW1 7848   5.468   1.633   1.208
 1552SOL    HW2 7849   5.326   1.592   1.177
 1552SOL     MW 7850   5.384   1.654   1.194
 1553SOL     OW 7851   2.042   2.241   5.918
 1553SOL    HW1 7852   2.128   2.255   5.957
 1553SOL    HW2 7853   2.008   2.163   5.961
 1553SOL     MW 7854   2.049   2.233   5.928
 1554SOL     OW 7855   5.160   0.198   4.813
 1554SOL    HW1 7856   5.237   0.145   4.833
 1554SOL    HW2 7857   5.087   0.136   4.817
 1554SOL     MW 7858   5.160   0.183   4.816
 1555SOL     OW 7859   5.489   3.411   2.457
 1555SOL    HW1 7860   5.522   3.322   2.452
 1555SOL    HW2 7861   5.501   3.445   2.368
 1555SOL     MW 7862   5.494   3.404   2.445
 1556SOL     OW 7863   2.563   2.431   5.952
 1556SOL    HW1 7864   2.489   2.398   5.900
 1556SOL    HW2 7865   2.541   2.523   5.969
 1556SOL     MW 7866   2.550   2.439   5.947
 1557SOL     OW 7867   2.688   1.506   0.789
 1557SOL    HW1 7868   2.619   1.485   0.726
 1557SOL    HW2 7869   2.755   1.439   0.774
 1557SOL     MW 7870   2.688   1.494   0.779
 1558SOL     OW 7871   4.723   4.448   0.588
 1558SOL    HW1 7872   4.687   4.536   0.589
 1558SOL    HW2 7873   4.803   4.455   0.535
 1558SOL     MW 7874   4.729   4.460   0.582
 1559SOL     OW 7875   0.423   3.910   1.638
 1559SOL    HW1 7876   0.456   3.822   1.621
 1559SOL    HW2 7877   0.384   3.905   1.726
 1559SOL     MW 7878   0.422   3.898   1.647
 1560SOL     OW 7879   5.314   4.992   2.914
 1560SOL    HW1 7880   5.326   5.068   2.972
 1560SOL    HW2 7881   5.219   4.981   2.909
 1560SOL     MW 7882   5.303   5.000   2.921
 1561SOL     OW 7883   1.614   0.311   1.007
 1561SOL    HW1 7884   1.658   0.251   1.067
 1561SOL    HW2 7885   1.550   0.357   1.061
 1561SOL     MW 7886   1.611   0.309   1.021
 1562SOL     OW 7887   1.461   3.208   3.916
 1562SOL    HW1 7888   1.493   3.171   3.999
 1562SOL    HW2 7889   1.414   3.135   3.874
 1562SOL     MW 7890   1.459   3.194   3.921
 1563SOL     OW 7891   3.106   1.850   0.500
 1563SOL    HW1 7892   3.076   1.788   0.434
 1563SOL    HW2 7893   3.200   1.858   0.484
 1563SOL     MW 7894   3.114   1.843   0.489
 1564SOL     OW 7895   5.583   5.428   5.890
 1564SOL    HW1 7896   5.546   5.514   5.911
 1564SOL    HW2 7897   5.555   5.372   5.962
 1564SOL     MW 7898   5.575   5.432   5.902
 1565SOL     OW 7899   5.451   3.475   5.415
 1565SOL    HW1 7900   5.460   3.385   5.448
 1565SOL    HW2 7901   5.476   3.530   5.489
 1565SOL     MW 7902   5.455   3.470   5.429
 1566SOL     OW 7903   1.516   1.695   5.488
 1566SOL    HW1 7904   1.595   1.670   5.441
 1566SOL    HW2 7905   1.460   1.618   5.484
 1566SOL     MW 7906   1.519   1.682   5.482
 1567SOL     OW 7907   0.687   1.951   5.901
 1567SOL    HW1 7908   0.632   1.968   5.824
 1567SOL    HW2 7909   0.629   1.965   5.976
 1567SOL     MW 7910   0.671   1.955   5.900
 1568SOL     OW 7911   1.161   3.246   2.743
 1568SOL    HW1 7912   1.189   3.212   2.658
 1568SOL    HW2 7913   1.072   3.212   2.754
 1568SOL     MW 7914   1.153   3.238   2.733
 1569SOL     OW 7915   3.764   0.621   5.700
 1569SOL    HW1 7916   3.672   0.599   5.718
 1569SOL    HW2 7917   3.773   0.613   5.606
 1569SOL     MW 7918   3.753   0.617   5.691
 1570SOL     OW 7919   5.578   1.477   4.507
 1570SOL    HW1 7920   5.669   1.505   4.517
 1570SOL    HW2 7921   5.555   1.438   4.591
 1570SOL     MW 7922   5.587   1.475   4.519
 1571SOL     OW 7923   1.227   3.427   1.212
 1571SOL    HW1 7924   1.164   3.401   1.145
 1571SOL    HW2 7925   1.234   3.351   1.269
 1571SOL     MW 7926   1.220   3.414   1.211
 1572SOL     OW 7927   4.433   4.104   4.526
 1572SOL    HW1 7928   4.378   4.031   4.498
 1572SOL    HW2 7929   4.486   4.069   4.597
 1572SOL     MW 7930   4.433   4.090   4.532
 1573SOL     OW 7931   0.490   0.957   1.740
 1573SOL    HW1 7932   0.532   1.035   1.775
 1573SOL    HW2 7933   0.426   0.933   1.805
 1573SOL     MW 7934   0.487   0.964   1.753
 1574SOL     OW 7935   1.437   3.435   5.352
 1574SOL    HW1 7936   1.513   3.446   5.409
 1574SOL    HW2 7937   1.367   3.485   5.394
 1574SOL     MW 7938   1.438   3.443   5.364
 1575SOL     OW 7939   5.136   5.960   2.423
 1575SOL    HW1 7940   5.231   5.959   2.414
 1575SOL    HW2 7941   5.117   6.043   2.467
 1575SOL     MW 7942   5.146   5.971   2.428
 1576SOL     OW 7943   3.399   5.066   0.363
 1576SOL    HW1 7944   3.434   5.117   0.290
 1576SOL    HW2 7945   3.427   5.114   0.441
 1576SOL     MW 7946   3.407   5.078   0.364
 1577SOL     OW 7947   0.385   1.313   1.861
 1577SOL    HW1 7948   0.381   1.324   1.956
 1577SOL    HW2 7949   0.296   1.284   1.837
 1577SOL     MW 7950   0.372   1.310   1.870
 1578SOL     OW 7951   3.086   3.843   6.086
 1578SOL    HW1 7952   3.093   3.880   5.998
 1578SOL    HW2 7953   3.086   3.919   6.144
 1578SOL     MW 7954   3.087   3.858   6.082
 1579SOL     OW 7955   1.704   5.999   4.451
 1579SOL    HW1 7956   1.741   5.967   4.369
 1579SOL    HW2 7957   1.612   5.973   4.448
 1579SOL     MW 7958   1.697   5.992   4.440
 1580SOL     OW 7959   0.178   3.947   6.080
 1580SOL    HW1 7960   0.247   4.006   6.109
 1580SOL    HW2 7961   0.098   3.986   6.112
 1580SOL     MW 7962   0.178   3.959   6.088
 1581SOL     OW 7963   0.441   1.910   0.082
 1581SOL    HW1 7964   0.467   1.972   0.150
 1581SOL    HW2 7965   0.354   1.939   0.055
 1581SOL     MW 7966   0.433   1.922   0.087
 1582SOL     OW 7967   6.042   3.079   5.393
 1582SOL    HW1 7968   6.060   3.150   5.454
 1582SOL    HW2 7969   5.948   3.062   5.403
 1582SOL     MW 7970   6.032   3.086   5.402
 1583SOL     OW 7971   5.320   2.985   4.629
 1583SOL    HW1 7972   5.364   2.921   4.684
 1583SOL    HW2 7973   5.239   2.942   4.601
 1583SOL     MW 7974   5.316   2.972   4.632
 1584SOL     OW 7975   0.081   4.597   3.846
 1584SOL    HW1 7976   0.025   4.542   3.791
 1584SOL    HW2 7977   0.092   4.546   3.927
 1584SOL     MW 7978   0.075   4.583   3.849
 1585SOL     OW 7979   0.447   4.974   4.231
 1585SOL    HW1 7980   0.434   4.890   4.276
 1585SOL    HW2 7981   0.425   5.040   4.297
 1585SOL     MW 7982   0.443   4.971   4.245
 1586SOL     OW 7983   5.355   2.020   5.836
 1586SOL    HW1 7984   5.375   2.063   5.918
 1586SOL    HW2 7985   5.427   1.958   5.823
 1586SOL     MW 7986   5.367   2.017   5.845
 1587SOL     OW 7987   5.742   2.112   3.408
 1587SOL    HW1 7988   5.703   2.146   3.328
 1587SOL    HW2 7989   5.693   2.031   3.426
 1587SOL     MW 7990   5.730   2.106   3.400
 1588SOL     OW 7991   2.602   5.316   5.871
 1588SOL    HW1 7992   2.634   5.230   5.901
 1588SOL    HW2 7993   2.512   5.321   5.905
 1588SOL     MW 7994   2.594   5.305   5.880
 1589SOL     OW 7995   3.818   5.402   0.942
 1589SOL    HW1 7996   3.865   5.370   0.866
 1589SOL    HW2 7997   3.823   5.331   1.006
 1589SOL     MW 7998   3.825   5.389   0.941
 1590SOL     OW 7999   2.944   0.811   4.538
 1590SOL    HW1 8000   2.934   0.759   4.458
 1590SOL    HW2 8001   2.967   0.748   4.606
 1590SOL     MW 8002   2.945   0.797   4.536
 1591SOL     OW 8003   4.417   1.319   0.859
 1591SOL    HW1 8004   4.460   1.252   0.806
 1591SOL    HW2 8005   4.325   1.294   0.860
 1591SOL     MW 8006   4.411   1.307   0.853
 1592SOL     OW 8007   1.465   0.133   6.203
 1592SOL    HW1 8008   1.415   0.051   6.206
 1592SOL    HW2 8009   1.476   0.150   6.110
 1592SOL     MW 8010   1.460   0.125   6.191
 1593SOL     OW 8011   6.260   4.780   1.824
 1593SOL    HW1 8012   6.273   4.707   1.884
 1593SOL    HW2 8013   6.327   4.844   1.849
 1593SOL     MW 8014   6.270   4.779   1.834
 1594SOL     OW 8015   4.514   1.287   2.568
 1594SOL    HW1 8016   4.548   1.336   2.493
 1594SOL    HW2 8017   4.446   1.343   2.605
 1594SOL     MW 8018   4.510   1.301   2.563
 1595SOL     OW 8019   3.610   5.518   2.042
 1595SOL    HW1 8020   3.662   5.512   1.961
 1595SOL    HW2 8021   3.529   5.562   2.015
 1595SOL     MW 8022   3.607   5.523   2.028
 1596SOL     OW 8023   4.241   6.221   1.655
 1596SOL    HW1 8024   4.288   6.163   1.595
 1596SOL    HW2 8025   4.172   6.260   1.601
 1596SOL     MW 8026   4.238   6.219   1.640
 1597SOL     OW 8027   3.634   3.259   5.221
 1597SOL    HW1 8028   3.589   3.193   5.168
 1597SOL    HW2 8029   3.641   3.335   5.164
 1597SOL     MW 8030   3.629   3.260   5.207
 1598SOL     OW 8031   6.208   3.351   1.990
 1598SOL    HW1 8032   6.242   3.387   1.908
 1598SOL    HW2 8033   6.176   3.427   2.038
 1598SOL     MW 8034   6.208   3.365   1.985
 1599SOL     OW 8035   3.112   2.656   5.741
 1599SOL    HW1 8036   3.138   2.662   5.833
 1599SOL    HW2 8037   3.064   2.737   5.724
 1599SOL     MW 8038   3.109   2.667   5.751
 1600SOL     OW 8039   0.437   3.632   3.182
 1600SOL    HW1 8040   0.446   3.589   3.097
 1600SOL    HW2 8041   0.456   3.724   3.164
 1600SOL     MW 8042   0.440   3.639   3.169
 1601SOL     OW 8043   1.334   3.812   0.625
 1601SOL    HW1 8044   1.312   3.891   0.674
 1601SOL    HW2 8045   1.331   3.839   0.533
 1601SOL     MW 8046   1.331   3.826   0.619
 1602SOL     OW 8047   2.626   3.871   1.089
 1602SOL    HW1 8048   2.567   3.825   1.148
 1602SOL    HW2 8049   2.569   3.923   1.033
 1602SOL     MW 8050   2.611   3.872   1.089
 1603SOL     OW 8051   0.483   4.316   5.889
 1603SOL    HW1 8052   0.493   4.329   5.795
 1603SOL    HW2 8053   0.460   4.403   5.923
 1603SOL     MW 8054   0.480   4.329   5.882
 1604SOL     OW 8055   4.050   1.328   2.378
 1604SOL    HW1 8056   3.971   1.380   2.365
 1604SOL    HW2 8057   4.072   1.296   2.290
 1604SOL     MW 8058   4.043   1.331   2.365
 1605SOL     OW 8059   5.154   2.465   0.282
 1605SOL    HW1 8060   5.220   2.407   0.245
 1605SOL    HW2 8061   5.168   2.459   0.377
 1605SOL     MW 8062   5.164   2.457   0.290
 1606SOL     OW 8063   0.230   1.989   0.803
 1606SOL    HW1 8064   0.135   1.981   0.817
 1606SOL    HW2 8065   0.239   2.064   0.744
 1606SOL     MW 8066   0.219   1.998   0.798
 1607SOL     OW 8067   1.943   0.613   5.894
 1607SOL    HW1 8068   1.962   0.547   5.827
 1607SOL    HW2 8069   1.998   0.688   5.869
 1607SOL     MW 8070   1.953   0.614   5.882
 1608SOL     OW 8071   4.076   3.087   5.373
 1608SOL    HW1 8072   4.020   3.021   5.415
 1608SOL    HW2 8073   4.058   3.077   5.279
 1608SOL     MW 8074   4.066   3.077   5.367
 1609SOL     OW 8075   3.624   5.066   5.449
 1609SOL    HW1 8076   3.581   5.008   5.387
 1609SOL    HW2 8077   3.657   5.139   5.396
 1609SOL     MW 8078   3.623   5.068   5.434
 1610SOL     OW 8079   5.064   3.083   5.799
 1610SOL    HW1 8080   5.135   3.055   5.741
 1610SOL    HW2 8081   5.108   3.130   5.870
 1610SOL     MW 8082   5.078   3.085   5.800
 1611SOL     OW 8083   3.773   4.528   0.560
 1611SOL    HW1 8084   3.817   4.485   0.633
 1611SOL    HW2 8085   3.802   4.480   0.483
 1611SOL     MW 8086   3.782   4.516   0.560
 1612SOL     OW 8087   2.017   4.814   2.400
 1612SOL    HW1 8088   2.088   4.870   2.367
 1612SOL    HW2 8089   1.976   4.778   2.322
 1612SOL     MW 8090   2.022   4.816   2.386
 1613SOL     OW 8091   3.058   4.536   3.598
 1613SOL    HW1 8092   3.049   4.447   3.564
 1613SOL    HW2 8093   2.969   4.561   3.624
 1613SOL     MW 8094   3.046   4.528   3.597
 1614SOL     OW 8095   5.519   2.830   3.475
 1614SOL    HW1 8096   5.589   2.842   3.410
 1614SOL    HW2 8097   5.455   2.898   3.455
 1614SOL     MW 8098   5.520   2.840   3.464
 1615SOL     OW 8099   4.534   1.711   4.905
 1615SOL    HW1 8100   4.607   1.761   4.869
 1615SOL    HW2 8101   4.530   1.632   4.850
 1615SOL     MW 8102   4.543   1.707   4.893
 1616SOL     OW 8103   4.650   0.944   3.921
 1616SOL    HW1 8104   4.587   0.952   3.849
 1616SOL    HW2 8105   4.598   0.961   4.000
 1616SOL     MW 8106   4.636   0.947   3.922
 1617SOL     OW 8107   2.678   1.917   6.178
 1617SOL    HW1 8108   2.620   1.854   6.136
 1617SOL    HW2 8109   2.651   1.917   6.270
 1617SOL     MW 8110   2.667   1.909   6.185
 1618SOL     OW 8111   0.782   4.779   2.361
 1618SOL    HW1 8112   0.767   4.865   2.400
 1618SOL    HW2 8113   0.822   4.798   2.276
 1618SOL     MW 8114   0.785   4.793   2.355
 1619SOL     OW 8115   5.506   4.383   5.629
 1619SOL    HW1 8116   5.536   4.303   5.586
 1619SOL    HW2 8117   5.416   4.364   5.655
 1619SOL     MW 8118   5.498   4.370   5.627
 1620SOL     OW 8119   2.517   3.334   4.751
 1620SOL    HW1 8120   2.507   3.243   4.777
 1620SOL    HW2 8121   2.428   3.371   4.757
 1620SOL     MW 8122   2.504   3.327   4.755
 1621SOL     OW 8123   2.364   1.278   2.527
 1621SOL    HW1 8124   2.318   1.194   2.531
 1621SOL    HW2 8125   2.455   1.254   2.512
 1621SOL     MW 8126   2.369   1.264   2.526
 1622SOL     OW 8127   4.874   5.380   2.821
 1622SOL    HW1 8128   4.845   5.398   2.910
 1622SOL    HW2 8129   4.804   5.416   2.766
 1622SOL     MW 8130   4.861   5.387   2.825
 1623SOL     OW 8131   0.151   3.615   0.833
 1623SOL    HW1 8132   0.226   3.656   0.788
 1623SOL    HW2 8133   0.091   3.593   0.762
 1623SOL     MW 8134   0.152   3.618   0.818
 1624SOL     OW 8135   1.800   1.509   3.246
 1624SOL    HW1 8136   1.767   1.420   3.232
 1624SOL    HW2 8137   1.896   1.500   3.242
 1624SOL     MW 8138   1.807   1.496   3.244
 1625SOL     OW 8139   5.096   3.552   4.110
 1625SOL    HW1 8140   5.175   3.498   4.115
 1625SOL    HW2 8141   5.128   3.641   4.093
 1625SOL     MW 8142   5.110   3.556   4.109
 1626SOL     OW 8143   0.108   1.473   3.899
 1626SOL    HW1 8144   0.144   1.532   3.832
 1626SOL    HW2 8145   0.161   1.394   3.893
 1626SOL     MW 8146   0.120   1.471   3.890
 1627SOL     OW 8147   4.686   2.551   0.210
 1627SOL    HW1 8148   4.744   2.495   0.262
 1627SOL    HW2 8149   4.719   2.639   0.225
 1627SOL     MW 8150   4.698   2.555   0.219
 1628SOL     OW 8151   0.359   3.770   0.465
 1628SOL    HW1 8152   0.286   3.830   0.484
 1628SOL    HW2 8153   0.355   3.706   0.536
 1628SOL     MW 8154   0.349   3.770   0.476
 1629SOL     OW 8155   1.674   5.002   2.305
 1629SOL    HW1 8156   1.747   4.945   2.279
 1629SOL    HW2 8157   1.640   4.962   2.385
 1629SOL     MW 8158   1.679   4.989   2.312
 1630SOL     OW 8159   2.424   2.758   5.546
 1630SOL    HW1 8160   2.421   2.820   5.473
 1630SOL    HW2 8161   2.411   2.812   5.623
 1630SOL     MW 8162   2.422   2.773   5.546
 1631SOL     OW 8163   5.126   1.248   3.614
 1631SOL    HW1 8164   5.121   1.324   3.555
 1631SOL    HW2 8165   5.037   1.239   3.649
 1631SOL     MW 8166   5.114   1.257   3.611
 1632SOL     OW 8167   3.609   3.724   5.373
 1632SOL    HW1 8168   3.597   3.817   5.354
 1632SOL    HW2 8169   3.520   3.691   5.386
 1632SOL     MW 8170   3.596   3.732   5.373
 1633SOL     OW 8171   1.356   4.065   1.565
 1633SOL    HW1 8172   1.273   4.057   1.613
 1633SOL    HW2 8173   1.413   4.113   1.624
 1633SOL     MW 8174   1.353   4.070   1.578
 1634SOL     OW 8175   4.175   6.170   3.990
 1634SOL    HW1 8176   4.111   6.223   4.037
 1634SOL    HW2 8177   4.149   6.176   3.898
 1634SOL     MW 8178   4.163   6.177   3.984
 1635SOL     OW 8179   3.144   1.898   1.794
 1635SOL    HW1 8180   3.092   1.895   1.713
 1635SOL    HW2 8181   3.192   1.981   1.789
 1635SOL     MW 8182   3.143   1.908   1.783
 1636SOL     OW 8183   6.135   0.177   1.865
 1636SOL    HW1 8184   6.144   0.161   1.771
 1636SOL    HW2 8185   6.225   0.193   1.895
 1636SOL     MW 8186   6.148   0.177   1.857
 1637SOL     OW 8187   5.611   1.781   4.352
 1637SOL    HW1 8188   5.543   1.715   4.343
 1637SOL    HW2 8189   5.606   1.809   4.443
 1637SOL     MW 8190   5.602   1.776   4.362
 1638SOL     OW 8191   2.456   0.440   2.591
 1638SOL    HW1 8192   2.475   0.523   2.634
 1638SOL    HW2 8193   2.462   0.374   2.661
 1638SOL     MW 8194   2.459   0.442   2.605
 1639SOL     OW 8195   2.298   1.805   2.039
 1639SOL    HW1 8196   2.263   1.797   2.128
 1639SOL    HW2 8197   2.392   1.789   2.049
 1639SOL     MW 8198   2.306   1.802   2.052
 1640SOL     OW 8199   4.940   2.837   4.738
 1640SOL    HW1 8200   4.917   2.927   4.719
 1640SOL    HW2 8201   5.018   2.843   4.793
 1640SOL     MW 8202   4.947   2.849   4.742
 1641SOL     OW 8203   5.030   0.568   0.391
 1641SOL    HW1 8204   5.004   0.493   0.336
 1641SOL    HW2 8205   4.953   0.584   0.445
 1641SOL     MW 8206   5.017   0.560   0.391
 1642SOL     OW 8207   4.814   1.171   2.568
 1642SOL    HW1 8208   4.885   1.157   2.506
 1642SOL    HW2 8209   4.823   1.263   2.594
 1642SOL     MW 8210   4.824   1.181   2.563
 1643SOL     OW 8211   0.440   0.053   6.260
 1643SOL    HW1 8212   0.348   0.070   6.235
 1643SOL    HW2 8213   0.443  -0.041   6.277
 1643SOL     MW 8214   0.427   0.043   6.259
 1644SOL     OW 8215   6.185   2.383   1.400
 1644SOL    HW1 8216   6.279   2.377   1.387
 1644SOL    HW2 8217   6.166   2.315   1.465
 1644SOL     MW 8218   6.194   2.373   1.407
 1645SOL     OW 8219   6.001   3.965   2.739
 1645SOL    HW1 8220   6.063   3.973   2.812
 1645SOL    HW2 8221   6.037   3.895   2.685
 1645SOL     MW 8222   6.014   3.957   2.741
 1646SOL     OW 8223   4.812   3.526   2.110
 1646SOL    HW1 8224   4.827   3.609   2.064
 1646SOL    HW2 8225   4.719   3.526   2.131
 1646SOL     MW 8226   4.802   3.537   2.107
 1647SOL     OW 8227   2.946   2.280   1.411
 1647SOL    HW1 8228   3.029   2.309   1.450
 1647SOL    HW2 8229   2.946   2.317   1.323
 1647SOL     MW 8230   2.957   2.288   1.405
 1648SOL     OW 8231   5.647   2.799   5.002
 1648SOL    HW1 8232   5.680   2.882   5.037
 1648SOL    HW2 8233   5.700   2.781   4.925
 1648SOL     MW 8234   5.658   2.807   4.997
 1649SOL     OW 8235   2.814   5.863   5.240
 1649SOL    HW1 8236   2.743   5.805   5.211
 1649SOL    HW2 8237   2.831   5.919   5.164
 1649SOL     MW 8238   2.807   5.863   5.226
 1650SOL     OW 8239   3.520   1.713   4.683
 1650SOL    HW1 8240   3.602   1.704   4.733
 1650SOL    HW2 8241   3.510   1.629   4.639
 1650SOL     MW 8242   3.529   1.701   4.684
 1651SOL     OW 8243   6.193   3.486   1.454
 1651SOL    HW1 8244   6.149   3.553   1.402
 1651SOL    HW2 8245   6.150   3.489   1.539
 1651SOL     MW 8246   6.182   3.495   1.458
 1652SOL     OW 8247   1.279   3.448   0.185
 1652SOL    HW1 8248   1.232   3.401   0.116
 1652SOL    HW2 8249   1.332   3.382   0.228
 1652SOL     MW 8250   1.280   3.434   0.182
 1653SOL     OW 8251   1.419   1.343   0.377
 1653SOL    HW1 8252   1.395   1.304   0.292
 1653SOL    HW2 8253   1.456   1.270   0.427
 1653SOL     MW 8254   1.421   1.328   0.372
 1654SOL     OW 8255   5.141   2.790   5.725
 1654SOL    HW1 8256   5.111   2.778   5.816
 1654SOL    HW2 8257   5.062   2.778   5.672
 1654SOL     MW 8258   5.127   2.787   5.730
 1655SOL     OW 8259   2.406   6.276   0.395
 1655SOL    HW1 8260   2.319   6.304   0.367
 1655SOL    HW2 8261   2.466   6.318   0.334
 1655SOL     MW 8262   2.402   6.285   0.384
 1656SOL     OW 8263   4.100   4.966   5.263
 1656SOL    HW1 8264   4.156   4.906   5.214
 1656SOL    HW2 8265   4.022   4.915   5.285
 1656SOL     MW 8266   4.097   4.952   5.260
 1657SOL     OW 8267   0.170   5.984   4.567
 1657SOL    HW1 8268   0.236   6.050   4.554
 1657SOL    HW2 8269   0.129   5.973   4.481
 1657SOL     MW 8270   0.173   5.991   4.554
 1658SOL     OW 8271   5.350   0.483   0.486
 1658SOL    HW1 8272   5.318   0.409   0.434
 1658SOL    HW2 8273   5.347   0.557   0.426
 1658SOL     MW 8274   5.345   0.483   0.472
 1659SOL     OW 8275   4.026   2.873   1.861
 1659SOL    HW1 8276   3.932   2.858   1.864
 1659SOL    HW2 8277   4.049   2.906   1.947
 1659SOL     MW 8278   4.017   2.875   1.872
 1660SOL     OW 8279   0.559   5.504   4.612
 1660SOL    HW1 8280   0.489   5.526   4.674
 1660SOL    HW2 8281   0.606   5.431   4.653
 1660SOL     MW 8282   0.556   5.498   4.625
 1661SOL     OW 8283   4.860   0.322   5.127
 1661SOL    HW1 8284   4.892   0.365   5.048
 1661SOL    HW2 8285   4.789   0.265   5.096
 1661SOL     MW 8286   4.855   0.320   5.113
 1662SOL     OW 8287   0.604   6.149   4.142
 1662SOL    HW1 8288   0.620   6.243   4.134
 1662SOL    HW2 8289   0.691   6.110   4.135
 1662SOL     MW 8290   0.617   6.156   4.140
 1663SOL     OW 8291   2.314   4.939   0.310
 1663SOL    HW1 8292   2.300   4.858   0.359
 1663SOL    HW2 8293   2.408   4.941   0.292
 1663SOL     MW 8294   2.324   4.929   0.314
 1664SOL     OW 8295   1.839   4.980   1.233
 1664SOL    HW1 8296   1.790   4.978   1.150
 1664SOL    HW2 8297   1.812   5.061   1.275
 1664SOL     MW 8298   1.830   4.990   1.227
 1665SOL     OW 8299   1.761   0.709   2.651
 1665SOL    HW1 8300   1.840   0.736   2.696
 1665SOL    HW2 8301   1.699   0.693   2.722
 1665SOL     MW 8302   1.763   0.711   2.666
 1666SOL     OW 8303   0.571   3.059   2.929
 1666SOL    HW1 8304   0.615   3.012   2.857
 1666SOL    HW2 8305   0.603   3.149   2.921
 1666SOL     MW 8306   0.581   3.065   2.919
 1667SOL     OW 8307   4.502   5.727   0.450
 1667SOL    HW1 8308   4.553   5.773   0.383
 1667SOL    HW2 8309   4.443   5.793   0.485
 1667SOL     MW 8310   4.501   5.741   0.446
 1668SOL     OW 8311   0.079   5.686   4.095
 1668SOL    HW1 8312   0.046   5.748   4.031
 1668SOL    HW2 8313   0.155   5.730   4.134
 1668SOL     MW 8314   0.085   5.699   4.092
 1669SOL     OW 8315   6.282   3.238   1.298
 1669SOL    HW1 8316   6.281   3.297   1.373
 1669SOL    HW2 8317   6.274   3.151   1.336
 1669SOL     MW 8318   6.281   3.234   1.312
 1670SOL     OW 8319   2.134   2.513   1.825
 1670SOL    HW1 8320   2.201   2.521   1.757
 1670SOL    HW2 8321   2.184   2.517   1.907
 1670SOL     MW 8322   2.149   2.515   1.827
 1671SOL     OW 8323   1.341   4.381   6.062
 1671SOL    HW1 8324   1.277   4.319   6.028
 1671SOL    HW2 8325   1.293   4.433   6.126
 1671SOL     MW 8326   1.327   4.380   6.066
 1672SOL     OW 8327   1.704   3.469   5.473
 1672SOL    HW1 8328   1.686   3.543   5.415
 1672SOL    HW2 8329   1.769   3.417   5.426
 1672SOL     MW 8330   1.710   3.471   5.459
 1673SOL     OW 8331   1.114   4.833   3.132
 1673SOL    HW1 8332   1.150   4.892   3.198
 1673SOL    HW2 8333   1.189   4.787   3.096
 1673SOL     MW 8334   1.128   4.835   3.136
 1674SOL     OW 8335   0.987   4.313   4.738
 1674SOL    HW1 8336   1.019   4.223   4.735
 1674SOL    HW2 8337   1.065   4.365   4.756
 1674SOL     MW 8338   1.000   4.308   4.740
 1675SOL     OW 8339   0.329   0.560   1.967
 1675SOL    HW1 8340   0.397   0.494   1.984
 1675SOL    HW2 8341   0.358   0.604   1.887
 1675SOL     MW 8342   0.341   0.557   1.959
 1676SOL     OW 8343   4.650   1.685   0.815
 1676SOL    HW1 8344   4.725   1.636   0.849
 1676SOL    HW2 8345   4.579   1.667   0.876
 1676SOL     MW 8346   4.651   1.676   0.827
 1677SOL     OW 8347   1.070   5.176   4.029
 1677SOL    HW1 8348   1.018   5.161   4.108
 1677SOL    HW2 8349   1.101   5.089   4.004
 1677SOL     MW 8350   1.067   5.163   4.036
 1678SOL     OW 8351   1.540   4.898   3.358
 1678SOL    HW1 8352   1.562   4.913   3.450
 1678SOL    HW2 8353   1.457   4.943   3.346
 1678SOL     MW 8354   1.533   4.906   3.369
 1679SOL     OW 8355   5.882   0.044   6.027
 1679SOL    HW1 8356   5.931   0.099   5.967
 1679SOL    HW2 8357   5.948   0.005   6.084
 1679SOL     MW 8358   5.897   0.046   6.027
 1680SOL     OW 8359   2.643   2.320   0.789
 1680SOL    HW1 8360   2.684   2.405   0.804
 1680SOL    HW2 8361   2.550   2.335   0.807
 1680SOL     MW 8362   2.637   2.333   0.793
 1681SOL     OW 8363   2.511   0.669   3.137
 1681SOL    HW1 8364   2.473   0.617   3.208
 1681SOL    HW2 8365   2.437   0.719   3.101
 1681SOL     MW 8366   2.497   0.668   3.141
 1682SOL     OW 8367   4.061   0.619   1.549
 1682SOL    HW1 8368   4.147   0.659   1.561
 1682SOL    HW2 8369   4.009   0.651   1.623
 1682SOL     MW 8370   4.065   0.629   1.560
 1683SOL     OW 8371   4.745   2.930   2.054
 1683SOL    HW1 8372   4.726   3.022   2.033
 1683SOL    HW2 8373   4.752   2.887   1.970
 1683SOL     MW 8374   4.743   2.936   2.041
 1684SOL     OW 8375   3.552   2.209   1.343
 1684SOL    HW1 8376   3.481   2.145   1.340
 1684SOL    HW2 8377   3.632   2.156   1.332
 1684SOL     MW 8378   3.553   2.194   1.341
 1685SOL     OW 8379   3.095   2.782   0.003
 1685SOL    HW1 8380   3.152   2.858   0.013
 1685SOL    HW2 8381   3.012   2.809   0.044
 1685SOL     MW 8382   3.091   2.795   0.010
 1686SOL     OW 8383   5.639   3.177   4.096
 1686SOL    HW1 8384   5.624   3.089   4.131
 1686SOL    HW2 8385   5.710   3.166   4.033
 1686SOL     MW 8386   5.646   3.164   4.093
 1687SOL     OW 8387   5.070   5.221   0.098
 1687SOL    HW1 8388   5.091   5.196   0.188
 1687SOL    HW2 8389   5.061   5.317   0.102
 1687SOL     MW 8390   5.071   5.230   0.110
 1688SOL     OW 8391   5.227   0.436   3.696
 1688SOL    HW1 8392   5.193   0.346   3.693
 1688SOL    HW2 8393   5.206   0.472   3.609
 1688SOL     MW 8394   5.220   0.429   3.684
 1689SOL     OW 8395   5.664   1.470   1.893
 1689SOL    HW1 8396   5.756   1.455   1.869
 1689SOL    HW2 8397   5.669   1.500   1.984
 1689SOL     MW 8398   5.677   1.472   1.902
 1690SOL     OW 8399   5.669   5.977   2.748
 1690SOL    HW1 8400   5.612   5.903   2.731
 1690SOL    HW2 8401   5.655   5.997   2.841
 1690SOL     MW 8402   5.660   5.970   2.758
 1691SOL     OW 8403   4.720   3.001   0.566
 1691SOL    HW1 8404   4.702   2.907   0.564
 1691SOL    HW2 8405   4.768   3.015   0.647
 1691SOL     MW 8406   4.724   2.991   0.576
 1692SOL     OW 8407   1.058   0.619   6.066
 1692SOL    HW1 8408   1.050   0.526   6.045
 1692SOL    HW2 8409   1.129   0.622   6.131
 1692SOL     MW 8410   1.066   0.608   6.072
 1693SOL     OW 8411   5.256   1.459   4.768
 1693SOL    HW1 8412   5.252   1.486   4.860
 1693SOL    HW2 8413   5.209   1.376   4.766
 1693SOL     MW 8414   5.249   1.452   4.779
 1694SOL     OW 8415   0.402   6.020   4.930
 1694SOL    HW1 8416   0.318   5.982   4.904
 1694SOL    HW2 8417   0.453   6.023   4.849
 1694SOL     MW 8418   0.397   6.016   4.916
 1695SOL     OW 8419   4.210   0.068   5.774
 1695SOL    HW1 8420   4.249   0.076   5.861
 1695SOL    HW2 8421   4.188   0.158   5.750
 1695SOL     MW 8422   4.212   0.081   5.782
 1696SOL     OW 8423   4.813   4.143   2.553
 1696SOL    HW1 8424   4.844   4.188   2.632
 1696SOL    HW2 8425   4.836   4.201   2.481
 1696SOL     MW 8426   4.820   4.156   2.554
 1697SOL     OW 8427   4.754   0.752   0.837
 1697SOL    HW1 8428   4.728   0.715   0.921
 1697SOL    HW2 8429   4.791   0.838   0.859
 1697SOL     MW 8430   4.756   0.758   0.851
 1698SOL     OW 8431   3.378   1.165   5.942
 1698SOL    HW1 8432   3.465   1.147   5.907
 1698SOL    HW2 8433   3.329   1.083   5.932
 1698SOL     MW 8434   3.383   1.153   5.936
 1699SOL     OW 8435   1.520   2.183   2.612
 1699SOL    HW1 8436   1.546   2.273   2.591
 1699SOL    HW2 8437   1.453   2.162   2.547
 1699SOL     MW 8438   1.515   2.192   2.601
 1700SOL     OW 8439   1.003   4.720   1.813
 1700SOL    HW1 8440   0.923   4.758   1.779
 1700SOL    HW2 8441   1.002   4.629   1.783
 1700SOL     MW 8442   0.993   4.713   1.805
 1701SOL     OW 8443   4.691   1.642   4.000
 1701SOL    HW1 8444   4.607   1.678   4.028
 1701SOL    HW2 8445   4.739   1.717   3.965
 1701SOL     MW 8446   4.686   1.656   3.999
 1702SOL     OW 8447   0.490   5.824   4.702
 1702SOL    HW1 8448   0.497   5.747   4.759
 1702SOL    HW2 8449   0.417   5.802   4.644
 1702SOL     MW 8450   0.482   5.811   4.702
 1703SOL     OW 8451   1.085   3.330   2.079
 1703SOL    HW1 8452   1.146   3.306   2.149
 1703SOL    HW2 8453   1.141   3.340   2.001
 1703SOL     MW 8454   1.101   3.328   2.078
 1704SOL     OW 8455   0.783   1.032   6.080
 1704SOL    HW1 8456   0.694   0.998   6.081
 1704SOL    HW2 8457   0.837   0.965   6.122
 1704SOL     MW 8458   0.779   1.019   6.085
 1705SOL     OW 8459   0.933   1.531   3.366
 1705SOL    HW1 8460   0.985   1.451   3.372
 1705SOL    HW2 8461   0.956   1.581   3.445
 1705SOL     MW 8462   0.943   1.527   3.377
 1706SOL     OW 8463   3.384   0.453   5.563
 1706SOL    HW1 8464   3.364   0.470   5.471
 1706SOL    HW2 8465   3.302   0.417   5.599
 1706SOL     MW 8466   3.371   0.450   5.556
 1707SOL     OW 8467   3.728   0.774   4.040
 1707SOL    HW1 8468   3.649   0.781   4.095
 1707SOL    HW2 8469   3.800   0.770   4.102
 1707SOL     MW 8470   3.727   0.774   4.055
 1708SOL     OW 8471   5.239   4.259   4.718
 1708SOL    HW1 8472   5.186   4.201   4.664
 1708SOL    HW2 8473   5.223   4.346   4.683
 1708SOL     MW 8474   5.230   4.263   4.707
 1709SOL     OW 8475   5.353   1.046   0.921
 1709SOL    HW1 8476   5.361   0.955   0.949
 1709SOL    HW2 8477   5.413   1.094   0.978
 1709SOL     MW 8478   5.361   1.041   0.932
 1710SOL     OW 8479   6.130   4.955   2.957
 1710SOL    HW1 8480   6.178   4.890   3.009
 1710SOL    HW2 8481   6.105   4.908   2.878
 1710SOL     MW 8482   6.133   4.940   2.954
 1711SOL     OW 8483   3.516   0.591   1.305
 1711SOL    HW1 8484   3.482   0.619   1.220
 1711SOL    HW2 8485   3.598   0.639   1.316
 1711SOL     MW 8486   3.522   0.601   1.296
 1712SOL     OW 8487   4.861   4.328   2.327
 1712SOL    HW1 8488   4.801   4.308   2.255
 1712SOL    HW2 8489   4.942   4.282   2.305
 1712SOL     MW 8490   4.864   4.319   2.315
 1713SOL     OW 8491   4.534   1.354   1.762
 1713SOL    HW1 8492   4.457   1.306   1.731
 1713SOL    HW2 8493   4.512   1.446   1.749
 1713SOL     MW 8494   4.521   1.360   1.756
 1714SOL     OW 8495   5.257   4.180   1.332
 1714SOL    HW1 8496   5.339   4.228   1.348
 1714SOL    HW2 8497   5.280   4.115   1.266
 1714SOL     MW 8498   5.271   4.178   1.326
 1715SOL     OW 8499   2.101   0.559   3.452
 1715SOL    HW1 8500   2.079   0.549   3.359
 1715SOL    HW2 8501   2.195   0.539   3.457
 1715SOL     MW 8502   2.110   0.555   3.441
 1716SOL     OW 8503   1.430   4.108   0.238
 1716SOL    HW1 8504   1.393   4.032   0.283
 1716SOL    HW2 8505   1.389   4.106   0.151
 1716SOL     MW 8506   1.420   4.098   0.232
 1717SOL     OW 8507   0.677   3.814   1.808
 1717SOL    HW1 8508   0.740   3.771   1.866
 1717SOL    HW2 8509   0.617   3.858   1.867
 1717SOL     MW 8510   0.678   3.814   1.823
 1718SOL     OW 8511   1.003   2.899   3.545
 1718SOL    HW1 8512   1.098   2.912   3.544
 1718SOL    HW2 8513   0.975   2.916   3.455
 1718SOL     MW 8514   1.012   2.903   3.534
 1719SOL     OW 8515   3.596   1.497   1.021
 1719SOL    HW1 8516   3.505   1.525   1.014
 1719SOL    HW2 8517   3.641   1.543   0.951
 1719SOL     MW 8518   3.590   1.506   1.011
 1720SOL     OW 8519   0.899   3.488   2.462
 1720SOL    HW1 8520   0.970   3.552   2.453
 1720SOL    HW2 8521   0.872   3.494   2.553
 1720SOL     MW 8522   0.904   3.497   2.472
 1721SOL     OW 8523   5.881   0.832   3.200
 1721SOL    HW1 8524   5.962   0.881   3.212
 1721SOL    HW2 8525   5.869   0.828   3.105
 1721SOL     MW 8526   5.890   0.838   3.189
 1722SOL     OW 8527   5.117   5.826   4.621
 1722SOL    HW1 8528   5.080   5.914   4.625
 1722SOL    HW2 8529   5.087   5.783   4.701
 1722SOL     MW 8530   5.109   5.832   4.632
 1723SOL     OW 8531   2.852   6.212   3.423
 1723SOL    HW1 8532   2.817   6.200   3.512
 1723SOL    HW2 8533   2.933   6.262   3.435
 1723SOL     MW 8534   2.858   6.217   3.436
 1724SOL     OW 8535   0.998   2.240   3.250
 1724SOL    HW1 8536   0.954   2.234   3.165
 1724SOL    HW2 8537   1.090   2.257   3.230
 1724SOL     MW 8538   1.003   2.242   3.237
 1725SOL     OW 8539   3.052   1.118   5.930
 1725SOL    HW1 8540   3.025   1.098   6.020
 1725SOL    HW2 8541   3.109   1.045   5.906
 1725SOL     MW 8542   3.056   1.106   5.939
 1726SOL     OW 8543   2.287   5.671   0.989
 1726SOL    HW1 8544   2.220   5.672   0.920
 1726SOL    HW2 8545   2.274   5.753   1.037
 1726SOL     MW 8546   2.277   5.681   0.986
 1727SOL     OW 8547   2.047   2.910   4.433
 1727SOL    HW1 8548   1.956   2.914   4.462
 1727SOL    HW2 8549   2.098   2.928   4.512
 1727SOL     MW 8550   2.042   2.912   4.447
 1728SOL     OW 8551   4.140   0.515   0.996
 1728SOL    HW1 8552   4.185   0.490   0.915
 1728SOL    HW2 8553   4.050   0.531   0.970
 1728SOL     MW 8554   4.135   0.514   0.983
 1729SOL     OW 8555   3.077   1.935   5.121
 1729SOL    HW1 8556   3.164   1.927   5.083
 1729SOL    HW2 8557   3.029   1.860   5.086
 1729SOL     MW 8558   3.082   1.925   5.111
 1730SOL     OW 8559   5.376   3.090   0.484
 1730SOL    HW1 8560   5.350   3.046   0.403
 1730SOL    HW2 8561   5.464   3.055   0.503
 1730SOL     MW 8562   5.384   3.080   0.476
 1731SOL     OW 8563   2.304   2.823   0.257
 1731SOL    HW1 8564   2.354   2.860   0.184
 1731SOL    HW2 8565   2.230   2.778   0.216
 1731SOL     MW 8566   2.301   2.822   0.242
 1732SOL     OW 8567   4.821   3.984   2.930
 1732SOL    HW1 8568   4.758   3.943   2.871
 1732SOL    HW2 8569   4.770   4.007   3.008
 1732SOL     MW 8570   4.807   3.982   2.932
 1733SOL     OW 8571   4.936   4.851   4.755
 1733SOL    HW1 8572   5.010   4.895   4.795
 1733SOL    HW2 8573   4.903   4.792   4.823
 1733SOL     MW 8574   4.941   4.849   4.769
 1734SOL     OW 8575   0.253   1.364   1.482
 1734SOL    HW1 8576   0.219   1.376   1.570
 1734SOL    HW2 8577   0.321   1.431   1.473
 1734SOL     MW 8578   0.256   1.375   1.492
 1735SOL     OW 8579   0.079   3.036   3.385
 1735SOL    HW1 8580   0.030   2.974   3.440
 1735SOL    HW2 8581   0.151   2.984   3.348
 1735SOL     MW 8582   0.082   3.022   3.388
 1736SOL     OW 8583   5.416   4.218   1.954
 1736SOL    HW1 8584   5.494   4.205   2.008
 1736SOL    HW2 8585   5.386   4.129   1.934
 1736SOL     MW 8586   5.422   4.205   1.959
 1737SOL     OW 8587   4.422   4.287   2.094
 1737SOL    HW1 8588   4.424   4.366   2.038
 1737SOL    HW2 8589   4.513   4.273   2.118
 1737SOL     MW 8590   4.434   4.296   2.090
 1738SOL     OW 8591   5.165   0.765   3.305
 1738SOL    HW1 8592   5.210   0.829   3.249
 1738SOL    HW2 8593   5.087   0.740   3.256
 1738SOL     MW 8594   5.161   0.770   3.292
 1739SOL     OW 8595   4.415   0.963   4.497
 1739SOL    HW1 8596   4.438   0.871   4.488
 1739SOL    HW2 8597   4.461   0.992   4.575
 1739SOL     MW 8598   4.424   0.955   4.506
 1740SOL     OW 8599   2.404   5.954   5.099
 1740SOL    HW1 8600   2.333   5.898   5.069
 1740SOL    HW2 8601   2.477   5.935   5.040
 1740SOL     MW 8602   2.404   5.944   5.088
 1741SOL     OW 8603   3.607   0.300   1.021
 1741SOL    HW1 8604   3.536   0.246   0.984
 1741SOL    HW2 8605   3.682   0.283   0.963
 1741SOL     MW 8606   3.607   0.291   1.009
 1742SOL     OW 8607   0.410   6.228   0.545
 1742SOL    HW1 8608   0.378   6.165   0.481
 1742SOL    HW2 8609   0.493   6.259   0.509
 1742SOL     MW 8610   0.417   6.224   0.532
 1743SOL     OW 8611   2.842   3.135   4.876
 1743SOL    HW1 8612   2.784   3.194   4.923
 1743SOL    HW2 8613   2.838   3.052   4.925
 1743SOL     MW 8614   2.834   3.132   4.888
 1744SOL     OW 8615   5.654   1.723   2.557
 1744SOL    HW1 8616   5.701   1.758   2.481
 1744SOL    HW2 8617   5.562   1.720   2.529
 1744SOL     MW 8618   5.648   1.727   2.543
 1745SOL     OW 8619   3.525   5.219   3.373
 1745SOL    HW1 8620   3.562   5.267   3.300
 1745SOL    HW2 8621   3.601   5.190   3.424
 1745SOL     MW 8622   3.539   5.221   3.371
 1746SOL     OW 8623   5.269   2.164   1.746
 1746SOL    HW1 8624   5.247   2.229   1.813
 1746SOL    HW2 8625   5.258   2.080   1.789
 1746SOL     MW 8626   5.265   2.162   1.760
 1747SOL     OW 8627   1.532   4.770   2.410
 1747SOL    HW1 8628   1.467   4.840   2.409
 1747SOL    HW2 8629   1.549   4.755   2.503
 1747SOL     MW 8630   1.526   4.777   2.422
 1748SOL     OW 8631   3.003   6.148   4.857
 1748SOL    HW1 8632   2.935   6.166   4.792
 1748SOL    HW2 8633   3.085   6.150   4.807
 1748SOL     MW 8634   3.005   6.151   4.842
 1749SOL     OW 8635   0.979   1.416   2.361
 1749SOL    HW1 8636   1.058   1.362   2.356
 1749SOL    HW2 8637   0.976   1.443   2.453
 1749SOL     MW 8638   0.989   1.413   2.372
 1750SOL     OW 8639   0.729   0.114   5.849
 1750SOL    HW1 8640   0.821   0.119   5.822
 1750SOL    HW2 8641   0.683   0.167   5.784
 1750SOL     MW 8642   0.735   0.121   5.837
 1751SOL     OW 8643   4.418   3.629   0.102
 1751SOL    HW1 8644   4.325   3.610   0.120
 1751SOL    HW2 8645   4.415   3.700   0.037
 1751SOL     MW 8646   4.406   3.636   0.096
 1752SOL     OW 8647   6.084   3.592   2.088
 1752SOL    HW1 8648   6.132   3.675   2.087
 1752SOL    HW2 8649   5.997   3.616   2.120
 1752SOL     MW 8650   6.079   3.606   2.092
 1753SOL     OW 8651   5.901   1.482   3.130
 1753SOL    HW1 8652   5.855   1.422   3.190
 1753SOL    HW2 8653   5.832   1.535   3.091
 1753SOL     MW 8654   5.887   1.481   3.133
 1754SOL     OW 8655   5.924   5.960   3.006
 1754SOL    HW1 8656   5.948   5.890   3.067
 1754SOL    HW2 8657   5.943   5.923   2.919
 1754SOL     MW 8658   5.930   5.946   3.002
 1755SOL     OW 8659   0.450   5.909   1.122
 1755SOL    HW1 8660   0.372   5.966   1.113
 1755SOL    HW2 8661   0.441   5.846   1.050
 1755SOL     MW 8662   0.438   5.908   1.112
 1756SOL     OW 8663   3.295   1.030   1.460
 1756SOL    HW1 8664   3.383   1.013   1.494
 1756SOL    HW2 8665   3.238   0.968   1.506
 1756SOL     MW 8666   3.299   1.020   1.470
 1757SOL     OW 8667   5.588   4.914   5.700
 1757SOL    HW1 8668   5.508   4.927   5.650
 1757SOL    HW2 8669   5.609   4.821   5.688
 1757SOL     MW 8670   5.580   4.904   5.692
 1758SOL     OW 8671   0.618   1.358   2.800
 1758SOL    HW1 8672   0.708   1.378   2.826
 1758SOL    HW2 8673   0.575   1.444   2.795
 1758SOL     MW 8674   0.624   1.372   2.802
 1759SOL     OW 8675   1.233   5.781   5.397
 1759SOL    HW1 8676   1.238   5.875   5.381
 1759SOL    HW2 8677   1.214   5.773   5.491
 1759SOL     MW 8678   1.231   5.792   5.407
 1760SOL     OW 8679   6.053   0.585   3.157
 1760SOL    HW1 8680   6.063   0.506   3.103
 1760SOL    HW2 8681   5.958   0.597   3.163
 1760SOL     MW 8682   6.042   0.576   3.151
 1761SOL     OW 8683   3.880   5.502   2.092
 1761SOL    HW1 8684   3.905   5.588   2.059
 1761SOL    HW2 8685   3.786   5.508   2.107
 1761SOL     MW 8686   3.871   5.513   2.090
 1762SOL     OW 8687   0.129   2.129   2.331
 1762SOL    HW1 8688   0.190   2.056   2.336
 1762SOL    HW2 8689   0.184   2.205   2.310
 1762SOL     MW 8690   0.144   2.130   2.329
 1763SOL     OW 8691   1.168   2.174   4.725
 1763SOL    HW1 8692   1.150   2.115   4.651
 1763SOL    HW2 8693   1.143   2.123   4.802
 1763SOL     MW 8694   1.163   2.160   4.725
 1764SOL     OW 8695   5.109   5.477   2.293
 1764SOL    HW1 8696   5.022   5.496   2.258
 1764SOL    HW2 8697   5.157   5.559   2.283
 1764SOL     MW 8698   5.104   5.490   2.287
 1765SOL     OW 8699   3.051   1.913   5.655
 1765SOL    HW1 8700   3.046   1.874   5.568
 1765SOL    HW2 8701   3.008   1.998   5.646
 1765SOL     MW 8702   3.045   1.919   5.643
 1766SOL     OW 8703   0.836   1.119   1.683
 1766SOL    HW1 8704   0.805   1.166   1.605
 1766SOL    HW2 8705   0.823   1.027   1.663
 1766SOL     MW 8706   0.829   1.113   1.671
 1767SOL     OW 8707   5.143   0.530   5.803
 1767SOL    HW1 8708   5.140   0.621   5.833
 1767SOL    HW2 8709   5.211   0.529   5.736
 1767SOL     MW 8710   5.151   0.542   5.798
 1768SOL     OW 8711   2.235   1.814   1.483
 1768SOL    HW1 8712   2.294   1.747   1.518
 1768SOL    HW2 8713   2.213   1.868   1.559
 1768SOL     MW 8714   2.239   1.812   1.497
 1769SOL     OW 8715   3.363   2.312   5.381
 1769SOL    HW1 8716   3.388   2.404   5.389
 1769SOL    HW2 8717   3.267   2.313   5.387
 1769SOL     MW 8718   3.354   2.324   5.383
 1770SOL     OW 8719   0.630   0.816   0.440
 1770SOL    HW1 8720   0.714   0.859   0.433
 1770SOL    HW2 8721   0.648   0.738   0.493
 1770SOL     MW 8722   0.643   0.811   0.446
 1771SOL     OW 8723   5.113   0.355   6.219
 1771SOL    HW1 8724   5.039   0.415   6.215
 1771SOL    HW2 8725   5.122   0.321   6.130
 1771SOL     MW 8726   5.105   0.358   6.207
 1772SOL     OW 8727   3.071   4.177   5.114
 1772SOL    HW1 8728   3.016   4.254   5.103
 1772SOL    HW2 8729   3.062   4.129   5.032
 1772SOL     MW 8730   3.062   4.180   5.102
 1773SOL     OW 8731   3.454   3.353   0.620
 1773SOL    HW1 8732   3.393   3.402   0.565
 1773SOL    HW2 8733   3.539   3.363   0.577
 1773SOL     MW 8734   3.457   3.360   0.608
 1774SOL     OW 8735   2.454   5.698   1.320
 1774SOL    HW1 8736   2.453   5.717   1.414
 1774SOL    HW2 8737   2.429   5.780   1.278
 1774SOL     MW 8738   2.450   5.711   1.327
 1775SOL     OW 8739   5.869   1.945   2.630
 1775SOL    HW1 8740   5.837   1.880   2.692
 1775SOL    HW2 8741   5.868   2.027   2.680
 1775SOL     MW 8742   5.865   1.948   2.645
 1776SOL     OW 8743   5.628   5.539   2.166
 1776SOL    HW1 8744   5.634   5.566   2.257
 1776SOL    HW2 8745   5.717   5.512   2.143
 1776SOL     MW 8746   5.640   5.539   2.175
 1777SOL     OW 8747   1.441   2.990   1.378
 1777SOL    HW1 8748   1.460   2.958   1.290
 1777SOL    HW2 8749   1.421   3.082   1.366
 1777SOL     MW 8750   1.441   2.997   1.365
 1778SOL     OW 8751   1.556   1.046   3.713
 1778SOL    HW1 8752   1.526   1.013   3.798
 1778SOL    HW2 8753   1.487   1.020   3.652
 1778SOL     MW 8754   1.543   1.038   3.716
 1779SOL     OW 8755   1.207   0.084   2.141
 1779SOL    HW1 8756   1.160   0.034   2.074
 1779SOL    HW2 8757   1.149   0.083   2.217
 1779SOL     MW 8758   1.194   0.077   2.142
 1780SOL     OW 8759   4.392   2.142   0.926
 1780SOL    HW1 8760   4.454   2.071   0.910
 1780SOL    HW2 8761   4.431   2.218   0.883
 1780SOL     MW 8762   4.405   2.143   0.919
 1781SOL     OW 8763   4.168   2.896   5.575
 1781SOL    HW1 8764   4.185   2.990   5.581
 1781SOL    HW2 8765   4.098   2.888   5.511
 1781SOL     MW 8766   4.161   2.907   5.568
 1782SOL     OW 8767   6.271   4.974   0.009
 1782SOL    HW1 8768   6.325   4.901  -0.024
 1782SOL    HW2 8769   6.230   5.010  -0.069
 1782SOL     MW 8770   6.273   4.969  -0.005
 1783SOL     OW 8771   5.580   0.494   6.258
 1783SOL    HW1 8772   5.645   0.550   6.300
 1783SOL    HW2 8773   5.520   0.555   6.215
 1783SOL     MW 8774   5.580   0.509   6.258
 1784SOL     OW 8775   4.542   1.748   3.492
 1784SOL    HW1 8776   4.588   1.821   3.449
 1784SOL    HW2 8777   4.604   1.717   3.558
 1784SOL     MW 8778   4.556   1.754   3.495
 1785SOL     OW 8779   3.397   6.249   2.346
 1785SOL    HW1 8780   3.381   6.241   2.252
 1785SOL    HW2 8781   3.318   6.214   2.387
 1785SOL     MW 8782   3.385   6.244   2.339
 1786SOL     OW 8783   5.795   2.848   5.739
 1786SOL    HW1 8784   5.710   2.860   5.696
 1786SOL    HW2 8785   5.841   2.930   5.724
 1786SOL     MW 8786   5.790   2.860   5.732
 1787SOL     OW 8787   6.234   6.025   2.411
 1787SOL    HW1 8788   6.200   6.087   2.346
 1787SOL    HW2 8789   6.301   5.976   2.363
 1787SOL     MW 8790   6.238   6.027   2.396
 1788SOL     OW 8791   5.153   5.282   6.132
 1788SOL    HW1 8792   5.126   5.260   6.221
 1788SOL    HW2 8793   5.128   5.374   6.122
 1788SOL     MW 8794   5.147   5.291   6.142
 1789SOL     OW 8795   5.535   0.100   0.569
 1789SOL    HW1 8796   5.604   0.038   0.546
 1789SOL    HW2 8797   5.468   0.086   0.502
 1789SOL     MW 8798   5.535   0.090   0.557
 1790SOL     OW 8799   5.564   4.162   3.026
 1790SOL    HW1 8800   5.470   4.178   3.023
 1790SOL    HW2 8801   5.573   4.080   3.075
 1790SOL     MW 8802   5.553   4.153   3.032
 1791SOL     OW 8803   0.417   3.116   1.688
 1791SOL    HW1 8804   0.418   3.146   1.597
 1791SOL    HW2 8805   0.510   3.106   1.711
 1791SOL     MW 8806   0.428   3.119   1.679
 1792SOL     OW 8807   1.769   2.182   6.242
 1792SOL    HW1 8808   1.856   2.173   6.203
 1792SOL    HW2 8809   1.715   2.224   6.174
 1792SOL     MW 8810   1.774   2.186   6.228
 1793SOL     OW 8811   4.153   5.360   5.015
 1793SOL    HW1 8812   4.150   5.438   4.960
 1793SOL    HW2 8813   4.164   5.287   4.954
 1793SOL     MW 8814   4.154   5.360   5.000
 1794SOL     OW 8815   3.655   1.067   0.897
 1794SOL    HW1 8816   3.711   0.989   0.905
 1794SOL    HW2 8817   3.674   1.117   0.976
 1794SOL     MW 8818   3.665   1.063   0.908
 1795SOL     OW 8819   2.394   6.221   4.632
 1795SOL    HW1 8820   2.464   6.177   4.680
 1795SOL    HW2 8821   2.381   6.303   4.678
 1795SOL     MW 8822   2.401   6.226   4.644
 1796SOL     OW 8823   2.130   2.012   1.641
 1796SOL    HW1 8824   2.045   2.056   1.652
 1796SOL    HW2 8825   2.184   2.075   1.593
 1796SOL     MW 8826   2.126   2.026   1.637
 1797SOL     OW 8827   2.947   5.599   6.043
 1797SOL    HW1 8828   2.941   5.650   5.962
 1797SOL    HW2 8829   2.996   5.521   6.018
 1797SOL     MW 8830   2.953   5.596   6.029
 1798SOL     OW 8831   0.934   0.179   2.549
 1798SOL    HW1 8832   0.972   0.105   2.500
 1798SOL    HW2 8833   0.931   0.149   2.640
 1798SOL     MW 8834   0.939   0.166   2.554
 1799SOL     OW 8835   0.404   5.398   1.274
 1799SOL    HW1 8836   0.349   5.324   1.299
 1799SOL    HW2 8837   0.350   5.475   1.290
 1799SOL     MW 8838   0.390   5.398   1.279
 1800SOL     OW 8839   0.435   1.827   4.181
 1800SOL    HW1 8840   0.398   1.742   4.161
 1800SOL    HW2 8841   0.466   1.860   4.097
 1800SOL     MW 8842   0.435   1.821   4.168
 1801SOL     OW 8843   4.074   1.239   3.067
 1801SOL    HW1 8844   4.120   1.320   3.090
 1801SOL    HW2 8845   4.138   1.189   3.015
 1801SOL     MW 8846   4.089   1.243   3.063
 1802SOL     OW 8847   5.658   4.678   2.480
 1802SOL    HW1 8848   5.603   4.655   2.555
 1802SOL    HW2 8849   5.603   4.738   2.428
 1802SOL     MW 8850   5.644   4.683   2.483
 1803SOL     OW 8851   0.462   4.390   2.837
 1803SOL    HW1 8852   0.465   4.406   2.742
 1803SOL    HW2 8853   0.379   4.427   2.865
 1803SOL     MW 8854   0.452   4.396   2.828
 1804SOL     OW 8855   0.867   0.092   0.563
 1804SOL    HW1 8856   0.908   0.042   0.633
 1804SOL    HW2 8857   0.939   0.138   0.520
 1804SOL     MW 8858   0.881   0.092   0.566
 1805SOL     OW 8859   3.294   5.621   4.168
 1805SOL    HW1 8860   3.340   5.649   4.088
 1805SOL    HW2 8861   3.306   5.526   4.170
 1805SOL     MW 8862   3.302   5.612   4.158
 1806SOL     OW 8863   2.661   0.734   0.983
 1806SOL    HW1 8864   2.645   0.700   0.894
 1806SOL    HW2 8865   2.589   0.697   1.035
 1806SOL     MW 8866   2.649   0.725   0.978
 1807SOL     OW 8867   4.859   1.561   0.625
 1807SOL    HW1 8868   4.807   1.486   0.595
 1807SOL    HW2 8869   4.795   1.632   0.636
 1807SOL     MW 8870   4.844   1.560   0.623
 1808SOL     OW 8871   5.116   5.152   3.865
 1808SOL    HW1 8872   5.138   5.150   3.771
 1808SOL    HW2 8873   5.020   5.149   3.867
 1808SOL     MW 8874   5.106   5.151   3.853
 1809SOL     OW 8875   0.773   2.044   0.628
 1809SOL    HW1 8876   0.730   2.099   0.693
 1809SOL    HW2 8877   0.829   1.986   0.680
 1809SOL     MW 8878   0.775   2.043   0.643
 1810SOL     OW 8879   0.510   2.697   0.663
 1810SOL    HW1 8880   0.523   2.792   0.663
 1810SOL    HW2 8881   0.570   2.664   0.595
 1810SOL     MW 8882   0.520   2.705   0.655
 1811SOL     OW 8883   6.222   2.882   3.559
 1811SOL    HW1 8884   6.201   2.846   3.645
 1811SOL    HW2 8885   6.243   2.806   3.506
 1811SOL     MW 8886   6.222   2.868   3.564
 1812SOL     OW 8887   0.689   4.231   3.769
[truncated: 1,055,552 more chars]
