# Supplementary material for: Identifying potential monkeypox virus inhibitors: an in silico study targeting the A42R protein
Source: Front Cell Infect Microbiol. 2024 Mar 4;14:1351737. doi: 10.3389/fcimb.2024.1351737 (PMC10945028; doi:10.3389/fcimb.2024.1351737)
Supplement: Supplementary file 2 [file DataSheet_2.zip › Supplementary_Files/ZINC000000899909/frame#02.gro]

Generated by trjconv : Protein in water t= 50000.00000
32343
    1MET      N    1   4.466   4.308   2.369
    1MET     H1    2   4.441   4.233   2.432
    1MET     H2    3   4.559   4.290   2.335
    1MET     H3    4   4.468   4.404   2.401
    1MET     CA    5   4.389   4.291   2.248
    1MET     HA    6   4.281   4.292   2.264
    1MET     CB    7   4.416   4.405   2.149
    1MET    HB1    8   4.454   4.492   2.202
    1MET    HB2    9   4.501   4.391   2.082
    1MET     CG   10   4.289   4.452   2.070
    1MET    HG1   11   4.280   4.371   1.997
    1MET    HG2   12   4.201   4.452   2.134
    1MET     SD   13   4.299   4.610   1.986
    1MET     CE   14   4.221   4.730   2.087
    1MET    HE1   15   4.113   4.719   2.096
    1MET    HE2   16   4.257   4.714   2.188
    1MET    HE3   17   4.250   4.827   2.046
    1MET      C   18   4.427   4.161   2.181
    1MET      O   19   4.548   4.133   2.156
    2ALA      N   20   4.329   4.080   2.147
    2ALA      H   21   4.233   4.092   2.174
    2ALA     CA   22   4.342   3.970   2.049
    2ALA     HA   23   4.406   4.001   1.966
    2ALA     CB   24   4.416   3.848   2.114
    2ALA    HB1   25   4.508   3.883   2.161
    2ALA    HB2   26   4.350   3.808   2.191
    2ALA    HB3   27   4.436   3.775   2.036
    2ALA      C   28   4.205   3.941   1.985
    2ALA      O   29   4.110   4.017   2.013
    3GLU      N   30   4.193   3.842   1.898
    3GLU      H   31   4.278   3.794   1.870
    3GLU     CA   32   4.072   3.819   1.820
    3GLU     HA   33   4.054   3.911   1.765
    3GLU     CB   34   4.095   3.697   1.721
    3GLU    HB1   35   4.194   3.708   1.676
    3GLU    HB2   36   4.096   3.606   1.778
    3GLU     CG   37   3.991   3.682   1.615
    3GLU    HG1   38   3.998   3.584   1.566
    3GLU    HG2   39   3.890   3.698   1.652
    3GLU     CD   40   4.013   3.772   1.498
    3GLU    OE1   41   3.919   3.789   1.417
    3GLU    OE2   42   4.121   3.839   1.487
    3GLU      C   43   3.956   3.786   1.920
    3GLU      O   44   3.840   3.824   1.893
    4TRP      N   45   3.979   3.724   2.028
    4TRP      H   46   4.072   3.684   2.019
    4TRP     CA   47   3.895   3.703   2.147
    4TRP     HA   48   3.830   3.619   2.125
    4TRP     CB   49   3.981   3.652   2.259
    4TRP    HB1   50   4.058   3.727   2.276
    4TRP    HB2   51   3.920   3.649   2.349
    4TRP     CG   52   4.047   3.518   2.238
    4TRP    CD1   53   4.182   3.500   2.225
    4TRP    HD1   54   4.255   3.581   2.224
    4TRP    CD2   55   3.994   3.386   2.222
    4TRP    NE1   56   4.217   3.365   2.217
    4TRP    HE1   57   4.310   3.327   2.214
    4TRP    CE2   58   4.105   3.288   2.217
    4TRP    CE3   59   3.864   3.326   2.206
    4TRP    HE3   60   3.781   3.395   2.210
    4TRP    CZ2   61   4.092   3.153   2.223
    4TRP    HZ2   62   4.184   3.096   2.230
    4TRP    CZ3   63   3.848   3.187   2.195
    4TRP    HZ3   64   3.756   3.139   2.167
    4TRP    CH2   65   3.961   3.101   2.206
    4TRP    HH2   66   3.943   2.994   2.205
    4TRP      C   67   3.804   3.825   2.185
    4TRP      O   68   3.684   3.814   2.218
    5HIS      N   69   3.858   3.943   2.180
    5HIS      H   70   3.959   3.946   2.178
    5HIS     CA   71   3.790   4.065   2.227
    5HIS     HA   72   3.755   4.044   2.329
    5HIS     CB   73   3.895   4.184   2.240
    5HIS    HB1   74   3.941   4.202   2.143
    5HIS    HB2   75   3.845   4.276   2.269
    5HIS     CG   76   4.002   4.163   2.346
    5HIS    ND1   77   4.086   4.051   2.355
    5HIS    CD2   78   4.032   4.245   2.458
    5HIS    HD2   79   3.994   4.342   2.489
    5HIS    CE1   80   4.149   4.059   2.471
    5HIS    HE1   81   4.215   3.986   2.515
    5HIS    NE2   82   4.120   4.174   2.538
    5HIS    HE2   83   4.146   4.186   2.635
    5HIS      C   84   3.677   4.113   2.139
    5HIS      O   85   3.603   4.197   2.189
    6LYS      N   86   3.654   4.058   2.022
    6LYS      H   87   3.724   3.988   2.003
    6LYS     CA   88   3.537   4.073   1.928
    6LYS     HA   89   3.515   4.178   1.907
    6LYS     CB   90   3.577   4.006   1.791
    6LYS    HB1   91   3.589   3.898   1.790
    6LYS    HB2   92   3.493   4.016   1.722
    6LYS     CG   93   3.713   4.065   1.729
    6LYS    HG1   94   3.709   4.173   1.743
    6LYS    HG2   95   3.800   4.030   1.783
    6LYS     CD   96   3.729   4.036   1.579
    6LYS    HD1   97   3.753   3.930   1.571
    6LYS    HD2   98   3.641   4.061   1.520
    6LYS     CE   99   3.852   4.101   1.519
    6LYS    HE1  100   3.827   4.208   1.518
    6LYS    HE2  101   3.948   4.090   1.570
    6LYS     NZ  102   3.876   4.048   1.378
    6LYS    HZ1  103   3.906   3.952   1.392
    6LYS    HZ2  104   3.800   4.056   1.312
    6LYS    HZ3  105   3.950   4.091   1.325
    6LYS      C  106   3.409   4.011   1.992
    6LYS      O  107   3.300   4.046   1.953
    7ILE      N  108   3.427   3.914   2.083
    7ILE      H  109   3.519   3.889   2.117
    7ILE     CA  110   3.320   3.850   2.161
    7ILE     HA  111   3.236   3.829   2.096
    7ILE     CB  112   3.360   3.712   2.223
    7ILE     HB  113   3.448   3.721   2.286
    7ILE    CG1  114   3.395   3.608   2.104
    7ILE   HG11  115   3.313   3.597   2.033
    7ILE   HG12  116   3.470   3.656   2.041
    7ILE    CG2  117   3.252   3.656   2.323
    7ILE   HG21  118   3.294   3.577   2.386
    7ILE   HG22  119   3.203   3.726   2.390
    7ILE   HG23  120   3.180   3.598   2.266
    7ILE     CD  121   3.439   3.471   2.157
    7ILE    HD1  122   3.530   3.473   2.216
    7ILE    HD2  123   3.369   3.417   2.220
    7ILE    HD3  124   3.450   3.406   2.069
    7ILE      C  125   3.281   3.955   2.273
    7ILE      O  126   3.162   3.984   2.281
    8ILE      N  127   3.379   4.014   2.342
    8ILE      H  128   3.470   3.973   2.326
    8ILE     CA  129   3.373   4.120   2.449
    8ILE     HA  130   3.309   4.084   2.529
    8ILE     CB  131   3.514   4.152   2.507
    8ILE     HB  132   3.564   4.187   2.416
    8ILE    CG1  133   3.601   4.036   2.555
    8ILE   HG11  134   3.631   3.963   2.480
    8ILE   HG12  135   3.689   4.087   2.594
    8ILE    CG2  136   3.510   4.276   2.609
    8ILE   HG21  137   3.614   4.301   2.629
    8ILE   HG22  138   3.467   4.365   2.564
    8ILE   HG23  139   3.469   4.254   2.708
    8ILE     CD  140   3.542   3.951   2.661
    8ILE    HD1  141   3.468   4.004   2.721
    8ILE    HD2  142   3.476   3.875   2.619
    8ILE    HD3  143   3.613   3.895   2.722
    8ILE      C  144   3.294   4.237   2.388
    8ILE      O  145   3.191   4.284   2.438
    9GLU      N  146   3.340   4.281   2.271
    9GLU      H  147   3.424   4.238   2.237
    9GLU     CA  148   3.270   4.370   2.184
    9GLU     HA  149   3.282   4.467   2.231
    9GLU     CB  150   3.352   4.376   2.050
    9GLU    HB1  151   3.459   4.361   2.056
    9GLU    HB2  152   3.315   4.300   1.980
    9GLU     CG  153   3.330   4.512   1.976
    9GLU    HG1  154   3.357   4.507   1.870
    9GLU    HG2  155   3.221   4.525   1.983
    9GLU     CD  156   3.387   4.634   2.030
    9GLU    OE1  157   3.467   4.631   2.128
    9GLU    OE2  158   3.370   4.740   1.965
    9GLU      C  159   3.115   4.344   2.162
    9GLU      O  160   3.040   4.440   2.149
   10ASP      N  161   3.079   4.218   2.145
   10ASP      H  162   3.155   4.152   2.150
   10ASP     CA  163   2.947   4.175   2.115
   10ASP     HA  164   2.904   4.252   2.052
   10ASP     CB  165   2.946   4.043   2.031
   10ASP    HB1  166   3.000   4.066   1.939
   10ASP    HB2  167   3.000   3.965   2.084
   10ASP     CG  168   2.812   3.998   1.979
   10ASP    OD1  169   2.771   3.887   2.003
   10ASP    OD2  170   2.756   4.078   1.895
   10ASP      C  171   2.852   4.167   2.246
   10ASP      O  172   2.733   4.186   2.244
   11ILE      N  173   2.913   4.118   2.356
   11ILE      H  174   3.004   4.075   2.354
   11ILE     CA  175   2.848   4.105   2.494
   11ILE     HA  176   2.750   4.058   2.487
   11ILE     CB  177   2.944   4.039   2.592
   11ILE     HB  178   3.034   4.100   2.593
   11ILE    CG1  179   2.970   3.889   2.560
   11ILE   HG11  180   2.880   3.829   2.572
   11ILE   HG12  181   2.992   3.880   2.453
   11ILE    CG2  182   2.895   4.046   2.738
   11ILE   HG21  183   2.952   3.984   2.807
   11ILE   HG22  184   2.890   4.145   2.783
   11ILE   HG23  185   2.789   4.024   2.742
   11ILE     CD  186   3.101   3.836   2.620
   11ILE    HD1  187   3.122   3.737   2.580
   11ILE    HD2  188   3.183   3.897   2.582
   11ILE    HD3  189   3.099   3.830   2.729
   11ILE      C  190   2.801   4.247   2.547
   11ILE      O  191   2.691   4.261   2.592
   12SER      N  192   2.894   4.346   2.537
   12SER      H  193   2.975   4.328   2.480
   12SER     CA  194   2.882   4.488   2.576
   12SER     HA  195   2.854   4.486   2.682
   12SER     CB  196   3.013   4.555   2.554
   12SER    HB1  197   3.000   4.663   2.566
   12SER    HB2  198   3.079   4.531   2.637
   12SER     OG  199   3.070   4.522   2.429
   12SER     HG  200   3.110   4.437   2.437
   12SER      C  201   2.760   4.567   2.511
   12SER      O  202   2.715   4.665   2.572
   13LYS      N  203   2.703   4.519   2.397
   13LYS      H  204   2.735   4.432   2.356
   13LYS     CA  205   2.592   4.571   2.329
   13LYS     HA  206   2.612   4.675   2.304
   13LYS     CB  207   2.559   4.483   2.203
   13LYS    HB1  208   2.556   4.378   2.231
   13LYS    HB2  209   2.462   4.507   2.159
   13LYS     CG  210   2.658   4.485   2.090
   13LYS    HG1  211   2.657   4.581   2.039
   13LYS    HG2  212   2.760   4.453   2.110
   13LYS     CD  213   2.622   4.384   1.983
   13LYS    HD1  214   2.635   4.284   2.026
   13LYS    HD2  215   2.520   4.401   1.948
   13LYS     CE  216   2.724   4.401   1.874
   13LYS    HE1  217   2.702   4.503   1.841
   13LYS    HE2  218   2.830   4.402   1.898
   13LYS     NZ  219   2.704   4.308   1.768
   13LYS    HZ1  220   2.754   4.329   1.682
   13LYS    HZ2  221   2.731   4.218   1.804
   13LYS    HZ3  222   2.612   4.303   1.728
   13LYS      C  223   2.458   4.562   2.406
   13LYS      O  224   2.368   4.638   2.379
   14ASN      N  225   2.449   4.466   2.501
   14ASN      H  226   2.531   4.412   2.524
   14ASN     CA  227   2.329   4.432   2.567
   14ASN     HA  228   2.249   4.505   2.554
   14ASN     CB  229   2.280   4.296   2.513
   14ASN    HB1  230   2.284   4.300   2.405
   14ASN    HB2  231   2.345   4.214   2.543
   14ASN     CG  232   2.135   4.250   2.552
   14ASN    OD1  233   2.085   4.282   2.657
   14ASN    ND2  234   2.070   4.166   2.474
   14ASN   HD21  235   2.110   4.146   2.384
   14ASN   HD22  236   1.971   4.153   2.489
   14ASN      C  237   2.344   4.433   2.715
   14ASN      O  238   2.439   4.374   2.761
   15ASN      N  239   2.239   4.491   2.786
   15ASN      H  240   2.157   4.520   2.734
   15ASN     CA  241   2.249   4.519   2.933
   15ASN     HA  242   2.341   4.574   2.954
   15ASN     CB  243   2.128   4.609   2.969
   15ASN    HB1  244   2.113   4.679   2.887
   15ASN    HB2  245   2.040   4.547   2.984
   15ASN     CG  246   2.146   4.684   3.096
   15ASN    OD1  247   2.135   4.634   3.206
   15ASN    ND2  248   2.162   4.815   3.084
   15ASN   HD21  249   2.186   4.849   2.992
   15ASN   HD22  250   2.144   4.875   3.163
   15ASN      C  251   2.250   4.393   3.011
   15ASN      O  252   2.314   4.391   3.115
   16LYS      N  253   2.177   4.283   2.962
   16LYS      H  254   2.118   4.303   2.883
   16LYS     CA  255   2.157   4.151   3.023
   16LYS     HA  256   2.084   4.162   3.103
   16LYS     CB  257   2.106   4.056   2.912
   16LYS    HB1  258   2.160   4.084   2.822
   16LYS    HB2  259   2.129   3.953   2.939
   16LYS     CG  260   1.959   4.052   2.899
   16LYS    HG1  261   1.916   4.032   2.997
   16LYS    HG2  262   1.925   4.153   2.876
   16LYS     CD  263   1.904   3.952   2.795
   16LYS    HD1  264   1.973   3.971   2.712
   16LYS    HD2  265   1.923   3.852   2.832
   16LYS     CE  266   1.760   3.981   2.737
   16LYS    HE1  267   1.679   3.948   2.802
   16LYS    HE2  268   1.744   4.087   2.720
   16LYS     NZ  269   1.744   3.913   2.606
   16LYS    HZ1  270   1.823   3.930   2.546
   16LYS    HZ2  271   1.722   3.818   2.632
   16LYS    HZ3  272   1.665   3.950   2.555
   16LYS      C  273   2.277   4.074   3.095
   16LYS      O  274   2.254   3.994   3.185
   17PHE      N  275   2.399   4.100   3.047
   17PHE      H  276   2.416   4.161   2.968
   17PHE     CA  277   2.515   4.025   3.090
   17PHE     HA  278   2.499   3.932   3.144
   17PHE     CB  279   2.592   3.990   2.962
   17PHE    HB1  280   2.625   4.079   2.909
   17PHE    HB2  281   2.671   3.919   2.987
   17PHE     CG  282   2.507   3.913   2.856
   17PHE    CD1  283   2.442   3.796   2.891
   17PHE    HD1  284   2.449   3.762   2.994
   17PHE    CD2  285   2.477   3.978   2.736
   17PHE    HD2  286   2.533   4.066   2.709
   17PHE    CE1  287   2.342   3.742   2.808
   17PHE    HE1  288   2.283   3.656   2.838
   17PHE    CE2  289   2.378   3.926   2.646
   17PHE    HE2  290   2.345   3.966   2.551
   17PHE     CZ  291   2.314   3.807   2.685
   17PHE     HZ  292   2.244   3.757   2.620
   17PHE      C  293   2.596   4.123   3.174
   17PHE      O  294   2.607   4.237   3.139
   18GLU      N  295   2.643   4.078   3.286
   18GLU      H  296   2.616   3.984   3.312
   18GLU     CA  297   2.719   4.137   3.394
   18GLU     HA  298   2.696   4.244   3.404
   18GLU     CB  299   2.666   4.061   3.524
   18GLU    HB1  300   2.558   4.067   3.532
   18GLU    HB2  301   2.675   3.954   3.504
   18GLU     CG  302   2.734   4.100   3.661
   18GLU    HG1  303   2.698   4.042   3.747
   18GLU    HG2  304   2.841   4.080   3.660
   18GLU     CD  305   2.709   4.243   3.709
   18GLU    OE1  306   2.598   4.295   3.697
   18GLU    OE2  307   2.804   4.314   3.747
   18GLU      C  308   2.875   4.121   3.371
   18GLU      O  309   2.952   4.216   3.362
   19ASP      N  310   2.920   4.001   3.354
   19ASP      H  311   2.856   3.923   3.350
   19ASP     CA  312   3.061   3.965   3.338
   19ASP     HA  313   3.099   4.050   3.282
   19ASP     CB  314   3.155   3.946   3.463
   19ASP    HB1  315   3.099   3.888   3.537
   19ASP    HB2  316   3.246   3.894   3.433
   19ASP     CG  317   3.216   4.072   3.529
   19ASP    OD1  318   3.291   4.147   3.464
   19ASP    OD2  319   3.191   4.085   3.650
   19ASP      C  320   3.080   3.852   3.242
   19ASP      O  321   2.990   3.769   3.213
   20ALA      N  322   3.197   3.841   3.180
   20ALA      H  323   3.269   3.906   3.208
   20ALA     CA  324   3.252   3.743   3.087
   20ALA     HA  325   3.191   3.654   3.078
   20ALA     CB  326   3.258   3.803   2.950
   20ALA    HB1  327   3.307   3.755   2.865
   20ALA    HB2  328   3.159   3.831   2.913
   20ALA    HB3  329   3.312   3.898   2.950
   20ALA      C  330   3.386   3.714   3.135
   20ALA      O  331   3.446   3.791   3.210
   21ALA      N  332   3.443   3.606   3.076
   21ALA      H  333   3.388   3.546   3.016
   21ALA     CA  334   3.585   3.561   3.070
   21ALA     HA  335   3.642   3.645   3.029
   21ALA     CB  336   3.635   3.533   3.214
   21ALA    HB1  337   3.611   3.429   3.240
   21ALA    HB2  338   3.743   3.544   3.215
   21ALA    HB3  339   3.594   3.595   3.293
   21ALA      C  340   3.594   3.452   2.964
   21ALA      O  341   3.506   3.371   2.948
   22ILE      N  342   3.708   3.451   2.900
   22ILE      H  343   3.783   3.516   2.918
   22ILE     CA  344   3.756   3.339   2.822
   22ILE     HA  345   3.677   3.264   2.827
   22ILE     CB  346   3.770   3.378   2.671
   22ILE     HB  347   3.859   3.439   2.660
   22ILE    CG1  348   3.645   3.449   2.623
   22ILE   HG11  349   3.561   3.390   2.660
   22ILE   HG12  350   3.631   3.544   2.674
   22ILE    CG2  351   3.809   3.249   2.585
   22ILE   HG21  352   3.731   3.173   2.582
   22ILE   HG22  353   3.845   3.276   2.486
   22ILE   HG23  354   3.893   3.206   2.639
   22ILE     CD  355   3.630   3.478   2.481
   22ILE    HD1  356   3.708   3.544   2.442
   22ILE    HD2  357   3.639   3.396   2.410
   22ILE    HD3  358   3.529   3.517   2.466
   22ILE      C  359   3.887   3.293   2.887
   22ILE      O  360   3.976   3.377   2.898
   23VAL      N  361   3.896   3.165   2.944
   23VAL      H  362   3.822   3.099   2.927
   23VAL     CA  363   4.015   3.119   3.018
   23VAL     HA  364   4.088   3.197   2.996
   23VAL     CB  365   3.971   3.103   3.170
   23VAL     HB  366   4.061   3.080   3.228
   23VAL    CG1  367   3.909   3.227   3.229
   23VAL   HG11  368   3.985   3.304   3.212
   23VAL   HG12  369   3.816   3.252   3.178
   23VAL   HG13  370   3.901   3.226   3.338
   23VAL    CG2  371   3.887   2.974   3.203
   23VAL   HG21  372   3.790   2.984   3.154
   23VAL   HG22  373   3.931   2.882   3.163
   23VAL   HG23  374   3.880   2.947   3.309
   23VAL      C  375   4.059   2.988   2.953
   23VAL      O  376   3.975   2.905   2.899
   24ASP      N  377   4.191   2.965   2.942
   24ASP      H  378   4.260   3.023   2.988
   24ASP     CA  379   4.264   2.859   2.866
   24ASP     HA  380   4.216   2.864   2.768
   24ASP     CB  381   4.415   2.906   2.849
   24ASP    HB1  382   4.418   2.983   2.772
   24ASP    HB2  383   4.446   2.953   2.943
   24ASP     CG  384   4.501   2.789   2.830
   24ASP    OD1  385   4.580   2.762   2.923
   24ASP    OD2  386   4.512   2.727   2.721
   24ASP      C  387   4.245   2.717   2.940
   24ASP      O  388   4.231   2.716   3.062
   25TYR      N  389   4.252   2.606   2.863
   25TYR      H  390   4.261   2.615   2.763
   25TYR     CA  391   4.290   2.473   2.912
   25TYR     HA  392   4.346   2.482   3.005
   25TYR     CB  393   4.160   2.404   2.954
   25TYR    HB1  394   4.191   2.314   3.006
   25TYR    HB2  395   4.122   2.466   3.036
   25TYR     CG  396   4.067   2.358   2.841
   25TYR    CD1  397   3.972   2.441   2.776
   25TYR    HD1  398   3.969   2.547   2.796
   25TYR    CD2  399   4.069   2.222   2.808
   25TYR    HD2  400   4.128   2.160   2.874
   25TYR    CE1  401   3.897   2.389   2.669
   25TYR    HE1  402   3.824   2.454   2.623
   25TYR    CE2  403   4.002   2.173   2.701
   25TYR    HE2  404   4.004   2.074   2.657
   25TYR     CZ  405   3.913   2.257   2.625
   25TYR     OH  406   3.856   2.210   2.511
   25TYR     HH  407   3.838   2.282   2.452
   25TYR      C  408   4.385   2.391   2.819
   25TYR      O  409   4.375   2.272   2.802
   26LYS      N  410   4.492   2.459   2.769
   26LYS      H  411   4.496   2.558   2.787
   26LYS     CA  412   4.589   2.394   2.684
   26LYS     HA  413   4.616   2.297   2.726
   26LYS     CB  414   4.540   2.383   2.538
   26LYS    HB1  415   4.515   2.479   2.491
   26LYS    HB2  416   4.619   2.339   2.478
   26LYS     CG  417   4.424   2.283   2.526
   26LYS    HG1  418   4.454   2.198   2.588
   26LYS    HG2  419   4.331   2.319   2.569
   26LYS     CD  420   4.400   2.235   2.383
   26LYS    HD1  421   4.370   2.320   2.323
   26LYS    HD2  422   4.496   2.199   2.347
   26LYS     CE  423   4.304   2.120   2.373
   26LYS    HE1  424   4.352   2.041   2.431
   26LYS    HE2  425   4.203   2.137   2.412
   26LYS     NZ  426   4.282   2.083   2.229
   26LYS    HZ1  427   4.366   2.064   2.176
   26LYS    HZ2  428   4.225   2.000   2.232
   26LYS    HZ3  429   4.225   2.149   2.178
   26LYS      C  430   4.728   2.462   2.691
   26LYS      O  431   4.820   2.411   2.633
   27THR      N  432   4.746   2.572   2.764
   27THR      H  433   4.661   2.621   2.786
   27THR     CA  434   4.872   2.649   2.776
   27THR     HA  435   4.951   2.577   2.754
   27THR     CB  436   4.883   2.760   2.663
   27THR     HB  437   4.975   2.815   2.678
   27THR    OG1  438   4.781   2.864   2.686
   27THR    HG1  439   4.695   2.825   2.683
   27THR    CG2  440   4.871   2.705   2.517
   27THR   HG21  441   4.775   2.660   2.492
   27THR   HG22  442   4.883   2.787   2.445
   27THR   HG23  443   4.942   2.624   2.501
   27THR      C  444   4.904   2.685   2.923
   27THR      O  445   4.933   2.595   3.007
   28THR      N  446   4.888   2.812   2.952
   28THR      H  447   4.858   2.870   2.875
   28THR     CA  448   4.918   2.879   3.077
   28THR     HA  449   4.970   2.810   3.144
   28THR     CB  450   5.019   2.996   3.042
   28THR     HB  451   5.025   3.064   3.127
   28THR    OG1  452   4.981   3.086   2.942
   28THR    HG1  453   4.903   3.131   2.971
   28THR    CG2  454   5.163   2.942   3.018
   28THR   HG21  455   5.166   2.873   2.934
   28THR   HG22  456   5.232   3.024   2.998
   28THR   HG23  457   5.191   2.891   3.110
   28THR      C  458   4.798   2.912   3.171
   28THR      O  459   4.825   2.988   3.267
   29LYS      N  460   4.675   2.869   3.144
   29LYS      H  461   4.664   2.822   3.056
   29LYS     CA  462   4.567   2.859   3.238
   29LYS     HA  463   4.506   2.787   3.184
   29LYS     CB  464   4.609   2.790   3.364
   29LYS    HB1  465   4.703   2.824   3.408
   29LYS    HB2  466   4.531   2.805   3.439
   29LYS     CG  467   4.619   2.638   3.351
   29LYS    HG1  468   4.525   2.594   3.319
   29LYS    HG2  469   4.691   2.621   3.271
   29LYS     CD  470   4.689   2.569   3.473
   29LYS    HD1  471   4.784   2.613   3.503
   29LYS    HD2  472   4.623   2.587   3.558
   29LYS     CE  473   4.718   2.417   3.445
   29LYS    HE1  474   4.632   2.358   3.414
   29LYS    HE2  475   4.792   2.413   3.365
   29LYS     NZ  476   4.768   2.348   3.569
   29LYS    HZ1  477   4.702   2.335   3.644
   29LYS    HZ2  478   4.793   2.253   3.547
   29LYS    HZ3  479   4.849   2.386   3.614
   29LYS      C  480   4.496   2.994   3.261
   29LYS      O  481   4.411   3.010   3.344
   30ASN      N  482   4.537   3.094   3.181
   30ASN      H  483   4.614   3.071   3.119
   30ASN     CA  484   4.518   3.234   3.197
   30ASN     HA  485   4.504   3.253   3.303
   30ASN     CB  486   4.637   3.319   3.136
   30ASN    HB1  487   4.616   3.425   3.151
   30ASN    HB2  488   4.724   3.310   3.201
   30ASN     CG  489   4.671   3.285   2.991
   30ASN    OD1  490   4.687   3.169   2.956
   30ASN    ND2  491   4.698   3.376   2.902
   30ASN   HD21  492   4.694   3.474   2.925
   30ASN   HD22  493   4.721   3.344   2.809
   30ASN      C  494   4.389   3.278   3.131
   30ASN      O  495   4.334   3.207   3.049
   31VAL      N  496   4.340   3.398   3.181
   31VAL      H  497   4.403   3.446   3.245
   31VAL     CA  498   4.226   3.469   3.131
   31VAL     HA  499   4.146   3.401   3.100
   31VAL     CB  500   4.179   3.573   3.236
   31VAL     HB  501   4.262   3.642   3.252
   31VAL    CG1  502   4.053   3.649   3.191
   31VAL   HG11  503   4.058   3.679   3.087
   31VAL   HG12  504   3.964   3.588   3.206
   31VAL   HG13  505   4.039   3.741   3.248
   31VAL    CG2  506   4.164   3.507   3.370
   31VAL   HG21  507   4.260   3.476   3.413
   31VAL   HG22  508   4.123   3.580   3.439
   31VAL   HG23  509   4.108   3.413   3.374
   31VAL      C  510   4.276   3.529   2.999
   31VAL      O  511   4.355   3.627   3.003
   32LEU      N  512   4.217   3.489   2.886
   32LEU      H  513   4.133   3.433   2.892
   32LEU     CA  514   4.263   3.528   2.749
   32LEU     HA  515   4.371   3.540   2.754
   32LEU     CB  516   4.207   3.416   2.648
   32LEU    HB1  517   4.100   3.407   2.665
   32LEU    HB2  518   4.232   3.443   2.545
   32LEU     CG  519   4.273   3.275   2.680
   32LEU     HG  520   4.265   3.258   2.788
   32LEU    CD1  521   4.207   3.148   2.626
   32LEU   HD11  522   4.250   3.060   2.674
   32LEU   HD12  523   4.104   3.139   2.661
   32LEU   HD13  524   4.192   3.139   2.519
   32LEU    CD2  525   4.425   3.271   2.640
   32LEU   HD21  526   4.438   3.279   2.532
   32LEU   HD22  527   4.474   3.356   2.688
   32LEU   HD23  528   4.473   3.185   2.688
   32LEU      C  529   4.195   3.658   2.698
   32LEU      O  530   4.236   3.728   2.604
   33ALA      N  531   4.074   3.681   2.756
   33ALA      H  532   4.033   3.606   2.809
   33ALA     CA  533   3.986   3.799   2.755
   33ALA     HA  534   4.042   3.892   2.769
   33ALA     CB  535   3.907   3.826   2.625
   33ALA    HB1  536   3.836   3.743   2.615
   33ALA    HB2  537   3.852   3.919   2.631
   33ALA    HB3  538   3.973   3.823   2.539
   33ALA      C  539   3.885   3.796   2.873
   33ALA      O  540   3.867   3.690   2.936
   34ALA      N  541   3.814   3.904   2.906
   34ALA      H  542   3.830   3.990   2.854
   34ALA     CA  543   3.718   3.934   3.012
   34ALA     HA  544   3.622   3.887   2.991
   34ALA     CB  545   3.772   3.897   3.153
   34ALA    HB1  546   3.690   3.898   3.225
   34ALA    HB2  547   3.816   3.797   3.155
   34ALA    HB3  548   3.850   3.964   3.190
   34ALA      C  549   3.705   4.084   3.002
   34ALA      O  550   3.772   4.153   2.923
   35ILE      N  551   3.626   4.149   3.079
   35ILE      H  552   3.580   4.098   3.153
   35ILE     CA  553   3.626   4.295   3.087
   35ILE     HA  554   3.629   4.340   2.987
   35ILE     CB  555   3.480   4.339   3.124
   35ILE     HB  556   3.459   4.293   3.221
   35ILE    CG1  557   3.375   4.283   3.030
   35ILE   HG11  558   3.374   4.332   2.933
   35ILE   HG12  559   3.390   4.176   3.011
   35ILE    CG2  560   3.461   4.489   3.116
   35ILE   HG21  561   3.460   4.521   3.011
   35ILE   HG22  562   3.375   4.530   3.168
   35ILE   HG23  563   3.545   4.539   3.164
   35ILE     CD  564   3.231   4.293   3.083
   35ILE    HD1  565   3.169   4.262   2.999
   35ILE    HD2  566   3.220   4.232   3.172
   35ILE    HD3  567   3.203   4.396   3.106
   35ILE      C  568   3.726   4.342   3.192
   35ILE      O  569   3.720   4.286   3.308
   36PRO      N  570   3.816   4.435   3.166
   36PRO     CA  571   3.914   4.482   3.264
   36PRO     HA  572   3.950   4.393   3.314
   36PRO     CB  573   4.021   4.559   3.181
   36PRO    HB1  574   4.059   4.646   3.233
   36PRO    HB2  575   4.098   4.488   3.149
   36PRO     CG  576   3.938   4.608   3.068
   36PRO    HG1  577   3.881   4.695   3.098
   36PRO    HG2  578   4.000   4.634   2.982
   36PRO     CD  579   3.841   4.496   3.036
   36PRO    HD1  580   3.751   4.544   2.997
   36PRO    HD2  581   3.877   4.422   2.964
   36PRO      C  582   3.861   4.578   3.371
   36PRO      O  583   3.755   4.633   3.350
   37ASN      N  584   3.937   4.596   3.475
   37ASN      H  585   4.009   4.526   3.481
   37ASN     CA  586   3.908   4.682   3.588
   37ASN     HA  587   3.997   4.675   3.650
   37ASN     CB  588   3.886   4.832   3.550
   37ASN    HB1  589   3.797   4.833   3.486
   37ASN    HB2  590   3.869   4.885   3.643
   37ASN     CG  591   4.011   4.898   3.480
   37ASN    OD1  592   4.121   4.886   3.535
   37ASN    ND2  593   3.991   4.970   3.372
   37ASN   HD21  594   3.900   4.970   3.327
   37ASN   HD22  595   4.059   5.000   3.304
   37ASN      C  596   3.790   4.628   3.673
   37ASN      O  597   3.705   4.708   3.718
   38ARG      N  598   3.777   4.494   3.685
   38ARG      H  599   3.855   4.441   3.649
   38ARG     CA  600   3.674   4.407   3.746
   38ARG     HA  601   3.630   4.456   3.833
   38ARG     CB  602   3.552   4.403   3.652
   38ARG    HB1  603   3.578   4.373   3.550
   38ARG    HB2  604   3.505   4.311   3.684
   38ARG     CG  605   3.452   4.518   3.644
   38ARG    HG1  606   3.404   4.515   3.742
   38ARG    HG2  607   3.496   4.618   3.644
   38ARG     CD  608   3.340   4.490   3.539
   38ARG    HD1  609   3.286   4.582   3.518
   38ARG    HD2  610   3.391   4.463   3.446
   38ARG     NE  611   3.243   4.390   3.578
   38ARG     HE  612   3.273   4.297   3.555
   38ARG     CZ  613   3.127   4.412   3.629
   38ARG    NH1  614   3.084   4.534   3.654
   38ARG   HH11  615   3.139   4.618   3.641
   38ARG   HH12  616   3.007   4.548   3.718
   38ARG    NH2  617   3.046   4.307   3.653
   38ARG   HH21  618   3.091   4.219   3.635
   38ARG   HH22  619   2.949   4.301   3.679
   38ARG      C  620   3.736   4.274   3.797
   38ARG      O  621   3.855   4.252   3.773
   39THR      N  622   3.658   4.188   3.861
   39THR      H  623   3.564   4.219   3.879
   39THR     CA  624   3.706   4.073   3.928
   39THR     HA  625   3.798   4.096   3.983
   39THR     CB  626   3.603   4.028   4.041
   39THR     HB  627   3.648   3.956   4.108
   39THR    OG1  628   3.498   3.964   3.977
   39THR    HG1  629   3.457   4.034   3.928
   39THR    CG2  630   3.547   4.139   4.129
   39THR   HG21  631   3.630   4.173   4.190
   39THR   HG22  632   3.512   4.228   4.078
   39THR   HG23  633   3.474   4.110   4.205
   39THR      C  634   3.736   3.959   3.825
   39THR      O  635   3.827   3.878   3.832
   40PHE      N  636   3.645   3.947   3.723
   40PHE      H  637   3.560   4.001   3.728
   40PHE     CA  638   3.641   3.830   3.629
   40PHE     HA  639   3.660   3.740   3.689
   40PHE     CB  640   3.494   3.819   3.578
   40PHE    HB1  641   3.462   3.922   3.559
   40PHE    HB2  642   3.490   3.770   3.481
   40PHE     CG  643   3.404   3.745   3.674
   40PHE    CD1  644   3.409   3.605   3.684
   40PHE    HD1  645   3.474   3.549   3.619
   40PHE    CD2  646   3.306   3.812   3.751
   40PHE    HD2  647   3.303   3.919   3.738
   40PHE    CE1  648   3.335   3.535   3.781
   40PHE    HE1  649   3.336   3.428   3.791
   40PHE    CE2  650   3.233   3.743   3.854
   40PHE    HE2  651   3.159   3.791   3.917
   40PHE     CZ  652   3.244   3.601   3.866
   40PHE     HZ  653   3.191   3.539   3.937
   40PHE      C  654   3.764   3.828   3.538
   40PHE      O  655   3.793   3.725   3.475
   41ALA      N  656   3.844   3.935   3.531
   41ALA      H  657   3.816   4.027   3.561
   41ALA     CA  658   3.973   3.942   3.464
   41ALA     HA  659   3.963   3.890   3.369
   41ALA     CB  660   4.009   4.087   3.444
   41ALA    HB1  661   4.105   4.090   3.392
   41ALA    HB2  662   3.935   4.144   3.388
   41ALA    HB3  663   4.021   4.144   3.536
   41ALA      C  664   4.084   3.874   3.545
   41ALA      O  665   4.190   3.850   3.488
   42LYS      N  666   4.064   3.835   3.671
   42LYS      H  667   3.967   3.846   3.699
   42LYS     CA  668   4.158   3.768   3.762
   42LYS     HA  669   4.235   3.729   3.695
   42LYS     CB  670   4.239   3.869   3.853
   42LYS    HB1  671   4.312   3.817   3.916
   42LYS    HB2  672   4.304   3.935   3.795
   42LYS     CG  673   4.165   3.966   3.937
   42LYS    HG1  674   4.082   4.014   3.885
   42LYS    HG2  675   4.121   3.900   4.011
   42LYS     CD  676   4.256   4.063   4.018
   42LYS    HD1  677   4.342   4.006   4.054
   42LYS    HD2  678   4.295   4.134   3.946
   42LYS     CE  679   4.192   4.155   4.129
   42LYS    HE1  680   4.124   4.217   4.071
   42LYS    HE2  681   4.142   4.101   4.210
   42LYS     NZ  682   4.294   4.243   4.184
   42LYS    HZ1  683   4.373   4.195   4.226
   42LYS    HZ2  684   4.330   4.307   4.115
   42LYS    HZ3  685   4.244   4.300   4.250
   42LYS      C  686   4.108   3.635   3.819
   42LYS      O  687   4.143   3.601   3.931
   43ILE      N  688   4.033   3.551   3.742
   43ILE      H  689   4.011   3.574   3.646
   43ILE     CA  690   4.013   3.406   3.776
   43ILE     HA  691   3.964   3.403   3.873
   43ILE     CB  692   3.916   3.337   3.683
   43ILE     HB  693   3.975   3.341   3.591
   43ILE    CG1  694   3.783   3.415   3.662
   43ILE   HG11  695   3.729   3.417   3.756
   43ILE   HG12  696   3.808   3.513   3.621
   43ILE    CG2  697   3.873   3.199   3.732
   43ILE   HG21  698   3.810   3.151   3.657
   43ILE   HG22  699   3.955   3.129   3.749
   43ILE   HG23  700   3.816   3.205   3.826
   43ILE     CD  701   3.697   3.362   3.545
   43ILE    HD1  702   3.747   3.341   3.450
   43ILE    HD2  703   3.638   3.276   3.579
   43ILE    HD3  704   3.617   3.431   3.519
   43ILE      C  705   4.147   3.326   3.783
   43ILE      O  706   4.229   3.340   3.689
   44ASN      N  707   4.155   3.250   3.890
   44ASN      H  708   4.071   3.235   3.944
   44ASN     CA  709   4.268   3.177   3.937
   44ASN     HA  710   4.344   3.254   3.943
   44ASN     CB  711   4.230   3.115   4.075
   44ASN    HB1  712   4.211   3.196   4.146
   44ASN    HB2  713   4.136   3.060   4.071
   44ASN     CG  714   4.344   3.038   4.150
   44ASN    OD1  715   4.462   3.078   4.157
   44ASN    ND2  716   4.298   2.924   4.207
   44ASN   HD21  717   4.204   2.886   4.201
   44ASN   HD22  718   4.353   2.881   4.280
   44ASN      C  719   4.304   3.059   3.839
   44ASN      O  720   4.215   2.977   3.802
   45PRO      N  721   4.433   3.055   3.794
   45PRO     CA  722   4.469   2.955   3.698
   45PRO     HA  723   4.411   2.955   3.606
   45PRO     CB  724   4.603   3.004   3.648
   45PRO    HB1  725   4.674   2.928   3.615
   45PRO    HB2  726   4.601   3.074   3.565
   45PRO     CG  727   4.659   3.090   3.757
   45PRO    HG1  728   4.728   3.033   3.820
   45PRO    HG2  729   4.711   3.175   3.712
   45PRO     CD  730   4.540   3.140   3.840
   45PRO    HD1  731   4.578   3.151   3.941
   45PRO    HD2  732   4.512   3.242   3.811
   45PRO      C  733   4.464   2.812   3.762
   45PRO      O  734   4.547   2.782   3.848
   46GLY      N  735   4.365   2.729   3.734
   46GLY      H  736   4.290   2.776   3.686
   46GLY     CA  737   4.338   2.604   3.796
   46GLY    HA1  738   4.371   2.526   3.726
   46GLY    HA2  739   4.399   2.596   3.886
   46GLY      C  740   4.199   2.583   3.844
   46GLY      O  741   4.168   2.472   3.874
   47GLU      N  742   4.117   2.687   3.854
   47GLU      H  743   4.154   2.774   3.818
   47GLU     CA  744   3.992   2.684   3.920
   47GLU     HA  745   4.001   2.631   4.015
   47GLU     CB  746   3.938   2.820   3.957
   47GLU    HB1  747   4.021   2.890   3.955
   47GLU    HB2  748   3.875   2.870   3.884
   47GLU     CG  749   3.854   2.840   4.087
   47GLU    HG1  750   3.805   2.937   4.072
   47GLU    HG2  751   3.762   2.782   4.093
   47GLU     CD  752   3.935   2.812   4.207
   47GLU    OE1  753   3.918   2.702   4.269
   47GLU    OE2  754   4.029   2.887   4.230
   47GLU      C  755   3.890   2.612   3.837
   47GLU      O  756   3.818   2.526   3.885
   48VAL      N  757   3.876   2.646   3.709
   48VAL      H  758   3.947   2.710   3.678
   48VAL     CA  759   3.784   2.572   3.620
   48VAL     HA  760   3.693   2.541   3.672
   48VAL     CB  761   3.723   2.674   3.516
   48VAL     HB  762   3.795   2.680   3.434
   48VAL    CG1  763   3.601   2.619   3.437
   48VAL   HG11  764   3.618   2.516   3.406
   48VAL   HG12  765   3.518   2.605   3.507
   48VAL   HG13  766   3.566   2.689   3.361
   48VAL    CG2  767   3.699   2.820   3.567
   48VAL   HG21  768   3.690   2.894   3.487
   48VAL   HG22  769   3.609   2.839   3.626
   48VAL   HG23  770   3.779   2.857   3.631
   48VAL      C  771   3.843   2.450   3.546
   48VAL      O  772   3.770   2.365   3.493
   49ILE      N  773   3.977   2.428   3.554
   49ILE      H  774   4.023   2.509   3.593
   49ILE     CA  775   4.043   2.311   3.499
   49ILE     HA  776   4.025   2.328   3.393
   49ILE     CB  777   4.196   2.327   3.512
   49ILE     HB  778   4.224   2.318   3.617
   49ILE    CG1  779   4.247   2.463   3.456
   49ILE   HG11  780   4.207   2.542   3.518
   49ILE   HG12  781   4.350   2.482   3.488
   49ILE    CG2  782   4.281   2.216   3.449
   49ILE   HG21  783   4.262   2.118   3.494
   49ILE   HG22  784   4.273   2.210   3.340
   49ILE   HG23  785   4.387   2.231   3.470
   49ILE     CD  786   4.215   2.499   3.313
   49ILE    HD1  787   4.109   2.504   3.289
   49ILE    HD2  788   4.243   2.603   3.297
   49ILE    HD3  789   4.271   2.439   3.242
   49ILE      C  790   3.994   2.168   3.534
   49ILE      O  791   3.991   2.087   3.440
   50PRO      N  792   3.957   2.135   3.658
   50PRO     CA  793   3.903   1.999   3.695
   50PRO     HA  794   3.970   1.918   3.666
   50PRO     CB  795   3.889   1.996   3.844
   50PRO    HB1  796   3.796   1.949   3.877
   50PRO    HB2  797   3.971   1.930   3.871
   50PRO     CG  798   3.913   2.139   3.895
   50PRO    HG1  799   3.817   2.181   3.926
   50PRO    HG2  800   3.975   2.142   3.984
   50PRO     CD  801   3.966   2.219   3.777
   50PRO    HD1  802   3.935   2.324   3.773
   50PRO    HD2  803   4.075   2.222   3.780
   50PRO      C  804   3.778   1.968   3.622
   50PRO      O  805   3.758   1.846   3.590
   51LEU      N  806   3.690   2.064   3.593
   51LEU      H  807   3.723   2.159   3.600
   51LEU     CA  808   3.545   2.045   3.574
   51LEU     HA  809   3.505   1.959   3.628
   51LEU     CB  810   3.468   2.170   3.617
   51LEU    HB1  811   3.469   2.249   3.542
   51LEU    HB2  812   3.366   2.133   3.612
   51LEU     CG  813   3.502   2.218   3.761
   51LEU     HG  814   3.602   2.261   3.766
   51LEU    CD1  815   3.424   2.336   3.808
   51LEU   HD11  816   3.473   2.387   3.891
   51LEU   HD12  817   3.418   2.407   3.726
   51LEU   HD13  818   3.317   2.324   3.824
   51LEU    CD2  819   3.489   2.098   3.857
   51LEU   HD21  820   3.510   2.147   3.952
   51LEU   HD22  821   3.387   2.059   3.858
   51LEU   HD23  822   3.567   2.022   3.849
   51LEU      C  823   3.511   1.994   3.423
   51LEU      O  824   3.402   2.012   3.378
   52ILE      N  825   3.605   1.921   3.369
   52ILE      H  826   3.694   1.910   3.415
   52ILE     CA  827   3.602   1.848   3.232
   52ILE     HA  828   3.506   1.867   3.184
   52ILE     CB  829   3.715   1.913   3.148
   52ILE     HB  830   3.815   1.885   3.184
   52ILE    CG1  831   3.725   2.071   3.171
   52ILE   HG11  832   3.627   2.113   3.149
   52ILE   HG12  833   3.758   2.101   3.270
   52ILE    CG2  834   3.683   1.885   2.996
   52ILE   HG21  835   3.583   1.926   2.980
   52ILE   HG22  836   3.766   1.925   2.937
   52ILE   HG23  837   3.681   1.779   2.974
   52ILE     CD  838   3.826   2.144   3.087
   52ILE    HD1  839   3.824   2.249   3.118
   52ILE    HD2  840   3.929   2.121   3.111
   52ILE    HD3  841   3.807   2.139   2.979
   52ILE      C  842   3.632   1.696   3.256
   52ILE      O  843   3.625   1.624   3.157
   53THR      N  844   3.662   1.654   3.383
   53THR      H  845   3.639   1.716   3.460
   53THR     CA  846   3.688   1.511   3.414
   53THR     HA  847   3.623   1.449   3.352
   53THR     CB  848   3.833   1.457   3.377
   53THR     HB  849   3.838   1.478   3.270
   53THR    OG1  850   3.856   1.322   3.394
   53THR    HG1  851   3.807   1.282   3.324
   53THR    CG2  852   3.946   1.530   3.442
   53THR   HG21  853   4.043   1.508   3.398
   53THR   HG22  854   3.927   1.637   3.456
   53THR   HG23  855   3.961   1.505   3.547
   53THR      C  856   3.642   1.473   3.557
   53THR      O  857   3.608   1.358   3.575
   54ASN      N  858   3.654   1.572   3.646
   54ASN      H  859   3.688   1.666   3.632
   54ASN     CA  860   3.615   1.558   3.788
   54ASN     HA  861   3.606   1.453   3.819
   54ASN     CB  862   3.710   1.636   3.875
   54ASN    HB1  863   3.813   1.633   3.839
   54ASN    HB2  864   3.684   1.742   3.868
   54ASN     CG  865   3.698   1.614   4.021
   54ASN    OD1  866   3.622   1.678   4.092
   54ASN    ND2  867   3.777   1.517   4.064
   54ASN   HD21  868   3.822   1.458   3.996
   54ASN   HD22  869   3.783   1.505   4.164
   54ASN      C  870   3.474   1.617   3.804
   54ASN      O  871   3.453   1.724   3.751
   55HIS      N  872   3.392   1.545   3.877
   55HIS      H  873   3.422   1.460   3.921
   55HIS     CA  874   3.256   1.589   3.921
   55HIS     HA  875   3.249   1.694   3.892
   55HIS     CB  876   3.140   1.503   3.861
   55HIS    HB1  877   3.157   1.460   3.762
   55HIS    HB2  878   3.122   1.424   3.933
   55HIS     CG  879   3.009   1.565   3.855
   55HIS    ND1  880   2.975   1.673   3.779
   55HIS    CD2  881   2.899   1.532   3.933
   55HIS    HD2  882   2.873   1.451   4.000
   55HIS    CE1  883   2.852   1.701   3.809
   55HIS    HE1  884   2.785   1.779   3.775
   55HIS    NE2  885   2.800   1.620   3.897
   55HIS    HE2  886   2.714   1.647   3.941
   55HIS      C  887   3.245   1.593   4.081
   55HIS      O  888   3.138   1.610   4.132
   56ASN      N  889   3.356   1.597   4.158
   56ASN      H  890   3.441   1.630   4.114
   56ASN     CA  891   3.353   1.604   4.303
   56ASN     HA  892   3.268   1.546   4.339
   56ASN     CB  893   3.488   1.551   4.364
   56ASN    HB1  894   3.506   1.461   4.305
   56ASN    HB2  895   3.566   1.620   4.331
   56ASN     CG  896   3.481   1.523   4.514
   56ASN    OD1  897   3.387   1.478   4.572
   56ASN    ND2  898   3.592   1.553   4.588
   56ASN   HD21  899   3.665   1.599   4.534
   56ASN   HD22  900   3.596   1.549   4.689
   56ASN      C  901   3.339   1.742   4.350
   56ASN      O  902   3.286   1.776   4.455
   57ILE      N  903   3.398   1.834   4.275
   57ILE      H  904   3.435   1.802   4.187
   57ILE     CA  905   3.407   1.984   4.301
   57ILE     HA  906   3.406   2.003   4.408
   57ILE     CB  907   3.542   2.038   4.241
   57ILE     HB  908   3.530   1.996   4.141
   57ILE    CG1  909   3.653   1.967   4.314
   57ILE   HG11  910   3.679   2.013   4.410
   57ILE   HG12  911   3.634   1.862   4.336
   57ILE    CG2  912   3.561   2.192   4.252
   57ILE   HG21  913   3.653   2.215   4.198
   57ILE   HG22  914   3.483   2.246   4.199
   57ILE   HG23  915   3.569   2.241   4.349
   57ILE     CD  916   3.785   1.962   4.233
   57ILE    HD1  917   3.793   1.892   4.150
   57ILE    HD2  918   3.815   2.059   4.193
   57ILE    HD3  919   3.864   1.938   4.303
   57ILE      C  920   3.284   2.038   4.230
   57ILE      O  921   3.283   2.057   4.109
   58LEU      N  922   3.179   2.054   4.311
   58LEU      H  923   3.190   2.028   4.408
   58LEU     CA  924   3.057   2.124   4.257
   58LEU     HA  925   3.064   2.139   4.149
   58LEU     CB  926   2.936   2.037   4.254
   58LEU    HB1  927   2.900   2.013   4.354
   58LEU    HB2  928   2.855   2.087   4.200
   58LEU     CG  929   2.956   1.908   4.179
   58LEU     HG  930   3.052   1.862   4.204
   58LEU    CD1  931   2.846   1.800   4.214
   58LEU   HD11  932   2.744   1.827   4.186
   58LEU   HD12  933   2.867   1.702   4.173
   58LEU   HD13  934   2.843   1.794   4.322
   58LEU    CD2  935   2.963   1.929   4.025
   58LEU   HD21  936   3.039   2.002   3.995
   58LEU   HD22  937   2.999   1.838   3.978
   58LEU   HD23  938   2.869   1.966   3.984
   58LEU      C  939   3.027   2.262   4.316
   58LEU      O  940   2.924   2.326   4.287
   59LYS      N  941   3.125   2.318   4.390
   59LYS      H  942   3.196   2.249   4.409
   59LYS     CA  943   3.116   2.444   4.456
   59LYS     HA  944   3.064   2.508   4.384
   59LYS     CB  945   3.038   2.434   4.590
   59LYS    HB1  946   2.953   2.366   4.580
   59LYS    HB2  947   3.107   2.378   4.654
   59LYS     CG  948   2.988   2.565   4.643
   59LYS    HG1  949   3.065   2.642   4.657
   59LYS    HG2  950   2.921   2.601   4.565
   59LYS     CD  951   2.935   2.552   4.785
   59LYS    HD1  952   2.843   2.605   4.807
   59LYS    HD2  953   2.905   2.449   4.803
   59LYS     CE  954   3.049   2.591   4.885
   59LYS    HE1  955   3.139   2.535   4.858
   59LYS    HE2  956   3.064   2.699   4.880
   59LYS     NZ  957   3.007   2.563   5.019
   59LYS    HZ1  958   3.005   2.462   5.024
   59LYS    HZ2  959   3.067   2.603   5.090
   59LYS    HZ3  960   2.917   2.608   5.029
   59LYS      C  961   3.261   2.505   4.467
   59LYS      O  962   3.313   2.513   4.580
   60PRO      N  963   3.321   2.541   4.353
   60PRO     CA  964   3.443   2.617   4.347
   60PRO     HA  965   3.508   2.566   4.418
   60PRO     CB  966   3.491   2.596   4.202
   60PRO    HB1  967   3.564   2.667   4.162
   60PRO    HB2  968   3.551   2.506   4.188
   60PRO     CG  969   3.367   2.576   4.126
   60PRO    HG1  970   3.336   2.673   4.088
   60PRO    HG2  971   3.391   2.522   4.035
   60PRO     CD  972   3.274   2.503   4.218
   60PRO    HD1  973   3.174   2.536   4.191
   60PRO    HD2  974   3.286   2.395   4.211
   60PRO      C  975   3.431   2.768   4.377
   60PRO      O  976   3.325   2.824   4.361
   61LEU      N  977   3.542   2.838   4.405
   61LEU      H  978   3.626   2.786   4.431
   61LEU     CA  979   3.558   2.978   4.425
   61LEU     HA  980   3.475   3.025   4.477
   61LEU     CB  981   3.686   2.990   4.510
   61LEU    HB1  982   3.764   2.948   4.447
   61LEU    HB2  983   3.709   3.096   4.519
   61LEU     CG  984   3.679   2.930   4.655
   61LEU     HG  985   3.645   2.826   4.651
   61LEU    CD1  986   3.819   2.912   4.712
   61LEU   HD11  987   3.827   2.864   4.810
   61LEU   HD12  988   3.885   2.847   4.655
   61LEU   HD13  989   3.877   3.004   4.725
   61LEU    CD2  990   3.600   3.009   4.761
   61LEU   HD21  991   3.499   3.020   4.720
   61LEU   HD22  992   3.595   2.944   4.848
   61LEU   HD23  993   3.651   3.105   4.773
   61LEU      C  994   3.583   3.055   4.290
   61LEU      O  995   3.675   3.134   4.282
   62ILE      N  996   3.500   3.032   4.189
   62ILE      H  997   3.418   2.976   4.205
   62ILE     CA  998   3.516   3.100   4.050
   62ILE     HA  999   3.623   3.102   4.032
   62ILE     CB 1000   3.443   3.033   3.933
   62ILE     HB 1001   3.335   3.025   3.951
   62ILE    CG1 1002   3.499   2.890   3.922
   62ILE   HG11 1003   3.602   2.897   3.886
   62ILE   HG12 1004   3.503   2.839   4.018
   62ILE    CG2 1005   3.475   3.103   3.802
   62ILE   HG21 1006   3.456   3.039   3.716
   62ILE   HG22 1007   3.411   3.191   3.792
   62ILE   HG23 1008   3.573   3.150   3.805
   62ILE     CD 1009   3.429   2.796   3.825
   62ILE    HD1 1010   3.483   2.702   3.808
   62ILE    HD2 1011   3.338   2.757   3.871
   62ILE    HD3 1012   3.411   2.837   3.725
   62ILE      C 1013   3.481   3.253   4.064
   62ILE      O 1014   3.363   3.292   4.055
   63GLY      N 1015   3.584   3.330   4.101
   63GLY      H 1016   3.679   3.295   4.098
   63GLY     CA 1017   3.568   3.473   4.115
   63GLY    HA1 1018   3.636   3.511   4.039
   63GLY    HA2 1019   3.468   3.512   4.095
   63GLY      C 1020   3.596   3.526   4.253
   63GLY      O 1021   3.554   3.640   4.273
   64GLN      N 1022   3.656   3.447   4.339
   64GLN      H 1023   3.686   3.359   4.301
   64GLN     CA 1024   3.696   3.478   4.479
   64GLN     HA 1025   3.774   3.406   4.506
   64GLN     CB 1026   3.757   3.618   4.501
   64GLN    HB1 1027   3.830   3.637   4.423
   64GLN    HB2 1028   3.684   3.699   4.496
   64GLN     CG 1029   3.818   3.644   4.636
   64GLN    HG1 1030   3.742   3.666   4.711
   64GLN    HG2 1031   3.881   3.561   4.669
   64GLN     CD 1032   3.911   3.767   4.644
   64GLN    OE1 1033   3.927   3.856   4.559
   64GLN    NE2 1034   3.976   3.776   4.760
   64GLN   HE21 1035   3.955   3.707   4.830
   64GLN   HE22 1036   4.050   3.843   4.775
   64GLN      C 1037   3.585   3.431   4.572
   64GLN      O 1038   3.608   3.380   4.681
   65LYS      N 1039   3.460   3.456   4.535
   65LYS      H 1040   3.442   3.507   4.450
   65LYS     CA 1041   3.333   3.414   4.597
   65LYS     HA 1042   3.338   3.407   4.705
   65LYS     CB 1043   3.223   3.521   4.563
   65LYS    HB1 1044   3.220   3.531   4.454
   65LYS    HB2 1045   3.128   3.480   4.596
   65LYS     CG 1046   3.263   3.657   4.620
   65LYS    HG1 1047   3.262   3.657   4.729
   65LYS    HG2 1048   3.365   3.668   4.582
   65LYS     CD 1049   3.171   3.777   4.574
   65LYS    HD1 1050   3.163   3.788   4.466
   65LYS    HD2 1051   3.069   3.770   4.610
   65LYS     CE 1052   3.233   3.911   4.616
   65LYS    HE1 1053   3.261   3.903   4.722
   65LYS    HE2 1054   3.328   3.918   4.564
   65LYS     NZ 1055   3.146   4.027   4.579
   65LYS    HZ1 1056   3.185   4.119   4.594
   65LYS    HZ2 1057   3.110   4.014   4.486
   65LYS    HZ3 1058   3.064   4.021   4.639
   65LYS      C 1059   3.291   3.282   4.535
   65LYS      O 1060   3.335   3.249   4.425
   66PHE      N 1061   3.219   3.200   4.608
   66PHE      H 1062   3.220   3.236   4.702
   66PHE     CA 1063   3.179   3.069   4.575
   66PHE     HA 1064   3.266   3.015   4.538
   66PHE     CB 1065   3.119   2.995   4.696
   66PHE    HB1 1066   3.077   3.073   4.759
   66PHE    HB2 1067   3.042   2.930   4.656
   66PHE     CG 1068   3.205   2.914   4.787
   66PHE    CD1 1069   3.299   2.821   4.736
   66PHE    HD1 1070   3.309   2.804   4.630
   66PHE    CD2 1071   3.187   2.921   4.929
   66PHE    HD2 1072   3.109   2.982   4.972
   66PHE    CE1 1073   3.380   2.742   4.824
   66PHE    HE1 1074   3.450   2.673   4.778
   66PHE    CE2 1075   3.266   2.839   5.014
   66PHE    HE2 1076   3.255   2.845   5.121
   66PHE     CZ 1077   3.363   2.750   4.963
   66PHE     HZ 1078   3.431   2.688   5.020
   66PHE      C 1079   3.073   3.072   4.460
   66PHE      O 1080   2.999   3.171   4.450
   67CYS      N 1081   3.058   2.965   4.387
   67CYS      H 1082   3.099   2.876   4.413
   67CYS     CA 1083   2.977   2.951   4.269
   67CYS     HA 1084   2.874   2.982   4.285
   67CYS     CB 1085   3.053   3.012   4.150
   67CYS    HB1 1086   3.063   3.120   4.161
   67CYS    HB2 1087   3.155   2.975   4.140
   67CYS     SG 1088   2.970   2.982   3.995
   67CYS     HG 1089   2.853   3.025   4.043
   67CYS      C 1090   2.952   2.802   4.253
   67CYS      O 1091   3.045   2.724   4.261
   68ILE      N 1092   2.824   2.766   4.256
   68ILE      H 1093   2.744   2.823   4.234
   68ILE     CA 1094   2.765   2.630   4.275
   68ILE     HA 1095   2.831   2.572   4.340
   68ILE     CB 1096   2.628   2.652   4.337
   68ILE     HB 1097   2.564   2.713   4.274
   68ILE    CG1 1098   2.625   2.736   4.471
   68ILE   HG11 1099   2.687   2.682   4.543
   68ILE   HG12 1100   2.683   2.828   4.456
   68ILE    CG2 1101   2.551   2.521   4.345
   68ILE   HG21 1102   2.609   2.452   4.407
   68ILE   HG22 1103   2.450   2.528   4.385
   68ILE   HG23 1104   2.540   2.482   4.244
   68ILE     CD 1105   2.486   2.756   4.526
   68ILE    HD1 1106   2.420   2.671   4.542
   68ILE    HD2 1107   2.499   2.803   4.624
   68ILE    HD3 1108   2.431   2.834   4.473
   68ILE      C 1109   2.740   2.584   4.127
   68ILE      O 1110   2.670   2.653   4.054
   69VAL      N 1111   2.792   2.465   4.098
   69VAL      H 1112   2.832   2.410   4.172
   69VAL     CA 1113   2.754   2.394   3.976
   69VAL     HA 1114   2.734   2.458   3.890
   69VAL     CB 1115   2.885   2.315   3.932
   69VAL     HB 1116   2.909   2.243   4.010
   69VAL    CG1 1117   2.866   2.238   3.799
   69VAL   HG11 1118   2.819   2.309   3.731
   69VAL   HG12 1119   2.957   2.202   3.751
   69VAL   HG13 1120   2.805   2.148   3.811
   69VAL    CG2 1121   3.012   2.402   3.914
   69VAL   HG21 1122   3.088   2.325   3.914
   69VAL   HG22 1123   3.014   2.455   3.818
   69VAL   HG23 1124   3.037   2.477   3.989
   69VAL      C 1125   2.641   2.306   4.012
   69VAL      O 1126   2.628   2.256   4.121
   70TYR      N 1127   2.562   2.268   3.912
   70TYR      H 1128   2.576   2.305   3.818
   70TYR     CA 1129   2.457   2.169   3.935
   70TYR     HA 1130   2.488   2.094   4.008
   70TYR     CB 1131   2.322   2.231   3.997
   70TYR    HB1 1132   2.263   2.148   4.036
   70TYR    HB2 1133   2.348   2.290   4.085
   70TYR     CG 1134   2.246   2.323   3.904
   70TYR    CD1 1135   2.303   2.447   3.862
   70TYR    HD1 1136   2.403   2.474   3.891
   70TYR    CD2 1137   2.113   2.288   3.859
   70TYR    HD2 1138   2.066   2.192   3.871
   70TYR    CE1 1139   2.227   2.528   3.768
   70TYR    HE1 1140   2.283   2.616   3.741
   70TYR    CE2 1141   2.040   2.370   3.775
   70TYR    HE2 1142   1.951   2.331   3.727
   70TYR     CZ 1143   2.094   2.491   3.727
   70TYR     OH 1144   2.008   2.575   3.661
   70TYR     HH 1145   2.061   2.632   3.607
   70TYR      C 1146   2.428   2.079   3.819
   70TYR      O 1147   2.374   1.972   3.829
   71THR      N 1148   2.456   2.133   3.699
   71THR      H 1149   2.488   2.227   3.679
   71THR     CA 1150   2.447   2.066   3.570
   71THR     HA 1151   2.439   1.958   3.584
   71THR     CB 1152   2.311   2.113   3.502
   71THR     HB 1153   2.307   2.084   3.397
   71THR    OG1 1154   2.294   2.251   3.513
   71THR    HG1 1155   2.302   2.278   3.603
   71THR    CG2 1156   2.186   2.052   3.557
   71THR   HG21 1157   2.195   1.946   3.533
   71THR   HG22 1158   2.174   2.048   3.666
   71THR   HG23 1159   2.096   2.082   3.504
   71THR      C 1160   2.566   2.089   3.486
   71THR      O 1161   2.584   2.205   3.444
   72ASN      N 1162   2.653   1.986   3.474
   72ASN      H 1163   2.623   1.896   3.509
   72ASN     CA 1164   2.764   1.979   3.382
   72ASN     HA 1165   2.798   2.079   3.355
   72ASN     CB 1166   2.892   1.918   3.451
   72ASN    HB1 1167   2.892   1.953   3.554
   72ASN    HB2 1168   2.880   1.811   3.439
   72ASN     CG 1169   3.024   1.955   3.385
   72ASN    OD1 1170   3.024   1.950   3.264
   72ASN    ND2 1171   3.127   1.988   3.466
   72ASN   HD21 1172   3.116   1.965   3.564
   72ASN   HD22 1173   3.214   2.012   3.420
   72ASN      C 1174   2.724   1.890   3.267
   72ASN      O 1175   2.680   1.775   3.288
   73SER      N 1176   2.754   1.931   3.145
   73SER      H 1177   2.797   2.022   3.138
   73SER     CA 1178   2.761   1.847   3.022
   73SER     HA 1179   2.797   1.747   3.044
   73SER     CB 1180   2.623   1.825   2.965
   73SER    HB1 1181   2.617   1.762   2.876
   73SER    HB2 1182   2.563   1.771   3.038
   73SER     OG 1183   2.558   1.954   2.928
   73SER     HG 1184   2.623   2.021   2.912
   73SER      C 1185   2.879   1.893   2.937
   73SER      O 1186   2.865   1.903   2.815
   74LEU      N 1187   2.986   1.938   3.002
   74LEU      H 1188   2.990   1.926   3.102
   74LEU     CA 1189   3.100   1.999   2.934
   74LEU     HA 1190   3.062   2.042   2.842
   74LEU     CB 1191   3.143   2.108   3.026
   74LEU    HB1 1192   3.052   2.167   3.039
   74LEU    HB2 1193   3.166   2.068   3.124
   74LEU     CG 1194   3.252   2.213   2.981
   74LEU     HG 1195   3.274   2.200   2.875
   74LEU    CD1 1196   3.197   2.360   2.991
   74LEU   HD11 1197   3.125   2.378   2.912
   74LEU   HD12 1198   3.153   2.383   3.088
   74LEU   HD13 1199   3.274   2.436   2.983
   74LEU    CD2 1200   3.379   2.199   3.062
   74LEU   HD21 1201   3.361   2.189   3.169
   74LEU   HD22 1202   3.420   2.100   3.040
   74LEU   HD23 1203   3.454   2.276   3.042
   74LEU      C 1204   3.226   1.908   2.913
   74LEU      O 1205   3.296   1.935   2.820
   75MET      N 1206   3.238   1.801   2.995
   75MET      H 1207   3.163   1.793   3.062
   75MET     CA 1208   3.341   1.692   2.989
   75MET     HA 1209   3.440   1.737   2.995
   75MET     CB 1210   3.304   1.607   3.115
   75MET    HB1 1211   3.240   1.520   3.096
   75MET    HB2 1212   3.398   1.557   3.138
   75MET     CG 1213   3.275   1.675   3.251
   75MET    HG1 1214   3.319   1.774   3.257
   75MET    HG2 1215   3.167   1.688   3.257
   75MET     SD 1216   3.310   1.577   3.398
   75MET     CE 1217   3.232   1.677   3.533
   75MET    HE1 1218   3.238   1.625   3.628
   75MET    HE2 1219   3.281   1.772   3.553
   75MET    HE3 1220   3.126   1.691   3.508
   75MET      C 1221   3.315   1.612   2.859
   75MET      O 1222   3.415   1.567   2.806
   76ASP      N 1223   3.190   1.612   2.812
   76ASP      H 1224   3.111   1.634   2.872
   76ASP     CA 1225   3.153   1.559   2.678
   76ASP     HA 1226   3.187   1.456   2.668
   76ASP     CB 1227   3.003   1.551   2.654
   76ASP    HB1 1228   2.967   1.554   2.757
   76ASP    HB2 1229   2.948   1.639   2.620
   76ASP     CG 1230   2.944   1.437   2.572
   76ASP    OD1 1231   3.010   1.407   2.469
   76ASP    OD2 1232   2.838   1.384   2.616
   76ASP      C 1233   3.222   1.638   2.572
   76ASP      O 1234   3.291   1.737   2.603
   77GLU      N 1235   3.198   1.605   2.446
   77GLU      H 1236   3.144   1.520   2.437
   77GLU     CA 1237   3.217   1.677   2.315
   77GLU     HA 1238   3.223   1.783   2.338
   77GLU     CB 1239   3.347   1.622   2.252
   77GLU    HB1 1240   3.421   1.628   2.332
   77GLU    HB2 1241   3.330   1.515   2.237
   77GLU     CG 1242   3.388   1.685   2.111
   77GLU    HG1 1243   3.480   1.639   2.075
   77GLU    HG2 1244   3.314   1.653   2.037
   77GLU     CD 1245   3.427   1.830   2.116
   77GLU    OE1 1246   3.440   1.879   2.000
   77GLU    OE2 1247   3.453   1.897   2.223
   77GLU      C 1248   3.096   1.669   2.224
   77GLU      O 1249   3.087   1.750   2.131
   78ASN      N 1250   2.993   1.591   2.260
   78ASN      H 1251   3.010   1.548   2.349
   78ASN     CA 1252   2.857   1.578   2.200
   78ASN     HA 1253   2.882   1.595   2.095
   78ASN     CB 1254   2.806   1.439   2.236
   78ASN    HB1 1255   2.881   1.363   2.220
   78ASN    HB2 1256   2.788   1.430   2.343
   78ASN     CG 1257   2.677   1.411   2.167
   78ASN    OD1 1258   2.656   1.447   2.053
   78ASN    ND2 1259   2.576   1.352   2.241
   78ASN   HD21 1260   2.592   1.328   2.338
   78ASN   HD22 1261   2.497   1.315   2.190
   78ASN      C 1262   2.773   1.684   2.268
   78ASN      O 1263   2.680   1.741   2.204
   79THR      N 1264   2.809   1.749   2.381
   79THR      H 1265   2.899   1.724   2.419
   79THR     CA 1266   2.756   1.859   2.455
   79THR     HA 1267   2.705   1.924   2.385
   79THR     CB 1268   2.668   1.827   2.580
   79THR     HB 1269   2.652   1.919   2.636
   79THR    OG1 1270   2.734   1.734   2.661
   79THR    HG1 1271   2.824   1.764   2.667
   79THR    CG2 1272   2.529   1.770   2.544
   79THR   HG21 1273   2.475   1.852   2.496
   79THR   HG22 1274   2.531   1.679   2.483
   79THR   HG23 1275   2.472   1.749   2.634
   79THR      C 1276   2.888   1.942   2.495
   79THR      O 1277   2.995   1.885   2.507
   80TYR      N 1278   2.876   2.070   2.527
   80TYR      H 1279   2.787   2.114   2.543
   80TYR     CA 1280   2.991   2.159   2.537
   80TYR     HA 1281   3.068   2.102   2.590
   80TYR     CB 1282   3.057   2.206   2.409
   80TYR    HB1 1283   3.144   2.272   2.413
   80TYR    HB2 1284   3.102   2.119   2.362
   80TYR     CG 1285   2.967   2.273   2.308
   80TYR    CD1 1286   2.969   2.412   2.305
   80TYR    HD1 1287   3.018   2.485   2.367
   80TYR    CD2 1288   2.897   2.191   2.218
   80TYR    HD2 1289   2.914   2.085   2.227
   80TYR    CE1 1290   2.892   2.474   2.202
   80TYR    HE1 1291   2.898   2.582   2.200
   80TYR    CE2 1292   2.826   2.259   2.114
   80TYR    HE2 1293   2.787   2.190   2.041
   80TYR     CZ 1294   2.822   2.400   2.103
   80TYR     OH 1295   2.775   2.458   1.987
   80TYR     HH 1296   2.774   2.552   1.975
   80TYR      C 1297   2.957   2.276   2.638
   80TYR      O 1298   3.015   2.384   2.623
   81ALA      N 1299   2.870   2.260   2.738
   81ALA      H 1300   2.811   2.178   2.735
   81ALA     CA 1301   2.835   2.363   2.832
   81ALA     HA 1302   2.927   2.418   2.853
   81ALA     CB 1303   2.736   2.463   2.766
   81ALA    HB1 1304   2.712   2.551   2.827
   81ALA    HB2 1305   2.763   2.503   2.668
   81ALA    HB3 1306   2.641   2.414   2.745
   81ALA      C 1307   2.784   2.300   2.964
   81ALA      O 1308   2.731   2.191   2.974
   82MET      N 1309   2.814   2.377   3.072
   82MET      H 1310   2.851   2.469   3.050
   82MET     CA 1311   2.788   2.357   3.216
   82MET     HA 1312   2.728   2.267   3.217
   82MET     CB 1313   2.917   2.349   3.298
   82MET    HB1 1314   2.967   2.259   3.262
   82MET    HB2 1315   2.975   2.437   3.273
   82MET     CG 1316   2.909   2.335   3.451
   82MET    HG1 1317   2.820   2.367   3.504
   82MET    HG2 1318   2.924   2.230   3.476
   82MET     SD 1319   3.053   2.410   3.533
   82MET     CE 1320   3.191   2.328   3.442
   82MET    HE1 1321   3.285   2.350   3.492
   82MET    HE2 1322   3.166   2.222   3.446
   82MET    HE3 1323   3.180   2.359   3.338
   82MET      C 1324   2.708   2.481   3.264
   82MET      O 1325   2.744   2.595   3.224
   83GLU      N 1326   2.606   2.463   3.342
   83GLU      H 1327   2.584   2.372   3.378
   83GLU     CA 1328   2.533   2.573   3.404
   83GLU     HA 1329   2.568   2.668   3.366
   83GLU     CB 1330   2.379   2.547   3.387
   83GLU    HB1 1331   2.370   2.487   3.296
   83GLU    HB2 1332   2.338   2.502   3.477
   83GLU     CG 1333   2.312   2.686   3.367
   83GLU    HG1 1334   2.357   2.760   3.433
   83GLU    HG2 1335   2.328   2.717   3.263
   83GLU     CD 1336   2.163   2.683   3.391
   83GLU    OE1 1337   2.095   2.606   3.323
   83GLU    OE2 1338   2.117   2.748   3.486
   83GLU      C 1339   2.574   2.567   3.553
   83GLU      O 1340   2.594   2.459   3.612
   84LEU      N 1341   2.577   2.682   3.613
   84LEU      H 1342   2.561   2.759   3.549
   84LEU     CA 1343   2.614   2.725   3.747
   84LEU     HA 1344   2.606   2.638   3.811
   84LEU     CB 1345   2.763   2.776   3.755
   84LEU    HB1 1346   2.759   2.876   3.712
   84LEU    HB2 1347   2.785   2.791   3.860
   84LEU     CG 1348   2.869   2.689   3.699
   84LEU     HG 1349   2.833   2.587   3.711
   84LEU    CD1 1350   2.892   2.708   3.559
   84LEU   HD11 1351   2.829   2.789   3.524
   84LEU   HD12 1352   2.993   2.742   3.538
   84LEU   HD13 1353   2.869   2.615   3.506
   84LEU    CD2 1354   3.006   2.723   3.772
   84LEU   HD21 1355   3.005   2.687   3.875
   84LEU   HD22 1356   3.088   2.667   3.727
   84LEU   HD23 1357   3.022   2.829   3.757
   84LEU      C 1358   2.516   2.837   3.791
   84LEU      O 1359   2.456   2.910   3.708
   85LEU      N 1360   2.522   2.867   3.917
   85LEU      H 1361   2.590   2.814   3.971
   85LEU     CA 1362   2.489   2.996   3.973
   85LEU     HA 1363   2.487   3.069   3.892
   85LEU     CB 1364   2.346   2.984   4.029
   85LEU    HB1 1365   2.312   3.083   4.059
   85LEU    HB2 1366   2.266   2.962   3.959
   85LEU     CG 1367   2.314   2.889   4.146
   85LEU     HG 1368   2.406   2.904   4.203
   85LEU    CD1 1369   2.197   2.934   4.232
   85LEU   HD11 1370   2.105   2.941   4.173
   85LEU   HD12 1371   2.162   2.870   4.313
   85LEU   HD13 1372   2.206   3.032   4.279
   85LEU    CD2 1373   2.312   2.733   4.115
   85LEU   HD21 1374   2.407   2.711   4.067
   85LEU   HD22 1375   2.292   2.677   4.206
   85LEU   HD23 1376   2.239   2.721   4.034
   85LEU      C 1377   2.591   3.048   4.073
   85LEU      O 1378   2.677   2.973   4.127
   86THR      N 1379   2.583   3.178   4.107
   86THR      H 1380   2.516   3.235   4.059
   86THR     CA 1381   2.637   3.256   4.217
   86THR     HA 1382   2.743   3.265   4.194
   86THR     CB 1383   2.578   3.398   4.212
   86THR     HB 1384   2.602   3.451   4.304
   86THR    OG1 1385   2.440   3.397   4.195
   86THR    HG1 1386   2.390   3.384   4.275
   86THR    CG2 1387   2.646   3.479   4.104
   86THR   HG21 1388   2.620   3.585   4.102
   86THR   HG22 1389   2.755   3.479   4.112
   86THR   HG23 1390   2.625   3.442   4.004
   86THR      C 1391   2.608   3.191   4.359
   86THR      O 1392   2.496   3.154   4.386
   87GLY      N 1393   2.713   3.157   4.436
   87GLY      H 1394   2.805   3.194   4.416
   87GLY     CA 1395   2.707   3.091   4.567
   87GLY    HA1 1396   2.610   3.049   4.596
   87GLY    HA2 1397   2.774   3.006   4.572
   87GLY      C 1398   2.748   3.193   4.679
   87GLY      O 1399   2.837   3.166   4.755
   88TYR      N 1400   2.674   3.304   4.697
   88TYR      H 1401   2.598   3.318   4.631
   88TYR     CA 1402   2.711   3.417   4.782
   88TYR     HA 1403   2.735   3.375   4.880
   88TYR     CB 1404   2.837   3.495   4.728
   88TYR    HB1 1405   2.863   3.576   4.797
   88TYR    HB2 1406   2.915   3.420   4.732
   88TYR     CG 1407   2.825   3.548   4.587
   88TYR    CD1 1408   2.876   3.487   4.475
   88TYR    HD1 1409   2.933   3.396   4.489
   88TYR    CD2 1410   2.763   3.674   4.572
   88TYR    HD2 1411   2.725   3.724   4.660
   88TYR    CE1 1412   2.869   3.553   4.353
   88TYR    HE1 1413   2.922   3.506   4.271
   88TYR    CE2 1414   2.752   3.737   4.455
   88TYR    HE2 1415   2.691   3.826   4.449
   88TYR     CZ 1416   2.818   3.679   4.342
   88TYR     OH 1417   2.817   3.736   4.223
   88TYR     HH 1418   2.768   3.817   4.229
   88TYR      C 1419   2.585   3.500   4.818
   88TYR      O 1420   2.598   3.623   4.843
   89ALA      N 1421   2.467   3.442   4.812
   89ALA      H 1422   2.459   3.352   4.767
   89ALA     CA 1423   2.332   3.485   4.846
   89ALA     HA 1424   2.286   3.403   4.900
   89ALA     CB 1425   2.321   3.607   4.935
   89ALA    HB1 1426   2.223   3.605   4.983
   89ALA    HB2 1427   2.382   3.609   5.026
   89ALA    HB3 1428   2.319   3.703   4.884
   89ALA      C 1429   2.247   3.492   4.724
   89ALA      O 1430   2.171   3.404   4.705
   90PRO      N 1431   2.267   3.575   4.621
   90PRO     CA 1432   2.170   3.592   4.511
   90PRO     HA 1433   2.066   3.602   4.542
   90PRO     CB 1434   2.204   3.729   4.446
   90PRO    HB1 1435   2.182   3.740   4.340
   90PRO    HB2 1436   2.165   3.815   4.500
   90PRO     CG 1437   2.353   3.744   4.474
   90PRO    HG1 1438   2.413   3.689   4.401
   90PRO    HG2 1439   2.391   3.846   4.467
   90PRO     CD 1440   2.373   3.681   4.609
   90PRO    HD1 1441   2.467   3.626   4.608
   90PRO    HD2 1442   2.382   3.754   4.690
   90PRO      C 1443   2.174   3.479   4.409
   90PRO      O 1444   2.268   3.393   4.406
   91VAL      N 1445   2.072   3.471   4.325
   91VAL      H 1446   2.009   3.549   4.330
   91VAL     CA 1447   2.037   3.367   4.228
   91VAL     HA 1448   2.118   3.294   4.229
   91VAL     CB 1449   1.893   3.313   4.255
   91VAL     HB 1450   1.829   3.401   4.267
   91VAL    CG1 1451   1.851   3.213   4.136
   91VAL   HG11 1452   1.761   3.155   4.153
   91VAL   HG12 1453   1.825   3.280   4.054
   91VAL   HG13 1454   1.938   3.153   4.109
   91VAL    CG2 1455   1.884   3.235   4.390
   91VAL   HG21 1456   1.965   3.167   4.415
   91VAL   HG22 1457   1.875   3.304   4.473
   91VAL   HG23 1458   1.792   3.176   4.397
   91VAL      C 1459   2.068   3.428   4.092
   91VAL      O 1460   1.974   3.466   4.026
   92SER      N 1461   2.196   3.446   4.049
   92SER      H 1462   2.275   3.412   4.103
   92SER     CA 1463   2.235   3.502   3.916
   92SER     HA 1464   2.147   3.547   3.870
   92SER     CB 1465   2.349   3.603   3.938
   92SER    HB1 1466   2.377   3.625   4.041
   92SER    HB2 1467   2.442   3.561   3.900
   92SER     OG 1468   2.335   3.726   3.881
   92SER     HG 1469   2.328   3.710   3.788
   92SER      C 1470   2.276   3.381   3.829
   92SER      O 1471   2.351   3.291   3.876
   93PRO      N 1472   2.229   3.370   3.703
   93PRO     CA 1473   2.266   3.257   3.616
   93PRO     HA 1474   2.263   3.164   3.672
   93PRO     CB 1475   2.161   3.258   3.505
   93PRO    HB1 1476   2.202   3.215   3.413
   93PRO    HB2 1477   2.077   3.195   3.535
   93PRO     CG 1478   2.103   3.401   3.496
   93PRO    HG1 1479   2.159   3.460   3.423
   93PRO    HG2 1480   1.998   3.405   3.468
   93PRO     CD 1481   2.118   3.454   3.642
   93PRO    HD1 1482   2.147   3.559   3.635
   93PRO    HD2 1483   2.024   3.456   3.696
   93PRO      C 1484   2.409   3.270   3.555
   93PRO      O 1485   2.446   3.373   3.502
   94ILE      N 1486   2.488   3.164   3.561
   94ILE      H 1487   2.449   3.075   3.590
   94ILE     CA 1488   2.633   3.160   3.522
   94ILE     HA 1489   2.662   3.246   3.462
   94ILE     CB 1490   2.734   3.155   3.644
   94ILE     HB 1491   2.686   3.078   3.705
   94ILE    CG1 1492   2.729   3.291   3.720
   94ILE   HG11 1493   2.754   3.371   3.649
   94ILE   HG12 1494   2.629   3.314   3.758
   94ILE    CG2 1495   2.877   3.118   3.593
   94ILE   HG21 1496   2.944   3.084   3.672
   94ILE   HG22 1497   2.865   3.028   3.532
   94ILE   HG23 1498   2.912   3.197   3.526
   94ILE     CD 1499   2.821   3.299   3.838
   94ILE    HD1 1500   2.780   3.228   3.910
   94ILE    HD2 1501   2.916   3.252   3.810
   94ILE    HD3 1502   2.823   3.398   3.883
   94ILE      C 1503   2.631   3.034   3.425
   94ILE      O 1504   2.572   2.931   3.458
   95VAL      N 1505   2.697   3.056   3.305
   95VAL      H 1506   2.730   3.148   3.279
   95VAL     CA 1507   2.728   2.945   3.216
   95VAL     HA 1508   2.709   2.849   3.264
   95VAL     CB 1509   2.633   2.958   3.099
   95VAL     HB 1510   2.659   3.048   3.043
   95VAL    CG1 1511   2.654   2.846   2.994
   95VAL   HG11 1512   2.571   2.851   2.924
   95VAL   HG12 1513   2.747   2.860   2.938
   95VAL   HG13 1514   2.660   2.747   3.038
   95VAL    CG2 1515   2.484   2.984   3.131
   95VAL   HG21 1516   2.441   2.900   3.186
   95VAL   HG22 1517   2.473   3.072   3.195
   95VAL   HG23 1518   2.425   3.011   3.044
   95VAL      C 1519   2.875   2.947   3.183
   95VAL      O 1520   2.932   3.054   3.183
   96ILE      N 1521   2.926   2.832   3.156
   96ILE      H 1522   2.866   2.750   3.152
   96ILE     CA 1523   3.058   2.802   3.105
   96ILE     HA 1524   3.099   2.898   3.072
   96ILE     CB 1525   3.148   2.738   3.216
   96ILE     HB 1526   3.108   2.645   3.258
   96ILE    CG1 1527   3.171   2.846   3.322
   96ILE   HG11 1528   3.218   2.934   3.278
   96ILE   HG12 1529   3.078   2.881   3.365
   96ILE    CG2 1530   3.285   2.704   3.151
   96ILE   HG21 1531   3.340   2.794   3.122
   96ILE   HG22 1532   3.351   2.645   3.215
   96ILE   HG23 1533   3.272   2.640   3.064
   96ILE     CD 1534   3.257   2.806   3.445
   96ILE    HD1 1535   3.356   2.846   3.421
   96ILE    HD2 1536   3.235   2.863   3.535
   96ILE    HD3 1537   3.264   2.699   3.461
   96ILE      C 1538   3.036   2.719   2.971
   96ILE      O 1539   2.950   2.628   2.961
   97ALA      N 1540   3.118   2.740   2.867
   97ALA      H 1541   3.184   2.816   2.867
   97ALA     CA 1542   3.111   2.676   2.736
   97ALA     HA 1543   3.069   2.577   2.754
   97ALA     CB 1544   3.011   2.753   2.643
   97ALA    HB1 1545   2.913   2.768   2.689
   97ALA    HB2 1546   3.057   2.851   2.630
   97ALA    HB3 1547   2.991   2.719   2.542
   97ALA      C 1548   3.245   2.653   2.676
   97ALA      O 1549   3.320   2.748   2.668
   98ARG      N 1550   3.279   2.528   2.635
   98ARG      H 1551   3.200   2.466   2.628
   98ARG     CA 1552   3.412   2.482   2.592
   98ARG     HA 1553   3.489   2.540   2.643
   98ARG     CB 1554   3.425   2.338   2.655
   98ARG    HB1 1555   3.393   2.344   2.760
   98ARG    HB2 1556   3.352   2.265   2.620
   98ARG     CG 1557   3.567   2.289   2.661
   98ARG    HG1 1558   3.605   2.283   2.559
   98ARG    HG2 1559   3.622   2.367   2.714
   98ARG     CD 1560   3.581   2.153   2.741
   98ARG    HD1 1561   3.688   2.134   2.753
   98ARG    HD2 1562   3.534   2.157   2.839
   98ARG     NE 1563   3.525   2.040   2.665
   98ARG     HE 1564   3.452   1.985   2.709
   98ARG     CZ 1565   3.550   1.998   2.541
   98ARG    NH1 1566   3.649   2.059   2.467
   98ARG   HH11 1567   3.718   2.119   2.510
   98ARG   HH12 1568   3.669   2.032   2.372
   98ARG    NH2 1569   3.477   1.906   2.480
   98ARG   HH21 1570   3.416   1.842   2.530
   98ARG   HH22 1571   3.485   1.887   2.381
   98ARG      C 1572   3.426   2.474   2.440
   98ARG      O 1573   3.348   2.410   2.365
   99THR      N 1574   3.528   2.542   2.394
   99THR      H 1575   3.596   2.573   2.462
   99THR     CA 1576   3.580   2.555   2.260
   99THR     HA 1577   3.496   2.538   2.193
   99THR     CB 1578   3.620   2.696   2.231
   99THR     HB 1579   3.616   2.699   2.122
   99THR    OG1 1580   3.755   2.739   2.255
   99THR    HG1 1581   3.806   2.728   2.176
   99THR    CG2 1582   3.526   2.807   2.278
   99THR   HG21 1583   3.546   2.910   2.249
   99THR   HG22 1584   3.425   2.787   2.239
   99THR   HG23 1585   3.518   2.816   2.386
   99THR      C 1586   3.690   2.447   2.254
   99THR      O 1587   3.713   2.385   2.356
  100HIS      N 1588   3.757   2.421   2.141
  100HIS      H 1589   3.736   2.481   2.062
  100HIS     CA 1590   3.873   2.334   2.139
  100HIS     HA 1591   3.844   2.236   2.176
  100HIS     CB 1592   3.921   2.306   1.992
  100HIS    HB1 1593   3.952   2.395   1.937
  100HIS    HB2 1594   4.007   2.239   1.992
  100HIS     CG 1595   3.811   2.245   1.905
  100HIS    ND1 1596   3.768   2.112   1.921
  100HIS    CD2 1597   3.754   2.303   1.798
  100HIS    HD2 1598   3.768   2.402   1.756
  100HIS    CE1 1599   3.678   2.098   1.818
  100HIS    HE1 1600   3.628   2.006   1.793
  100HIS    NE2 1601   3.668   2.203   1.748
  100HIS    HE2 1602   3.603   2.218   1.670
  100HIS      C 1603   3.986   2.385   2.227
  100HIS      O 1604   4.072   2.307   2.264
  101THR      N 1605   3.995   2.515   2.259
  101THR      H 1606   3.926   2.576   2.218
  101THR     CA 1607   4.111   2.572   2.326
  101THR     HA 1608   4.168   2.498   2.382
  101THR     CB 1609   4.200   2.637   2.220
  101THR     HB 1610   4.284   2.687   2.268
  101THR    OG1 1611   4.139   2.757   2.164
  101THR    HG1 1612   4.056   2.722   2.134
  101THR    CG2 1613   4.243   2.546   2.104
  101THR   HG21 1614   4.151   2.531   2.048
  101THR   HG22 1615   4.321   2.587   2.039
  101THR   HG23 1616   4.270   2.449   2.146
  101THR      C 1617   4.074   2.659   2.443
  101THR      O 1618   4.163   2.686   2.525
  102ALA      N 1619   3.947   2.690   2.471
  102ALA      H 1620   3.872   2.681   2.404
  102ALA     CA 1621   3.911   2.773   2.588
  102ALA     HA 1622   3.988   2.742   2.659
  102ALA     CB 1623   3.936   2.924   2.552
  102ALA    HB1 1624   4.039   2.935   2.518
  102ALA    HB2 1625   3.874   2.955   2.468
  102ALA    HB3 1626   3.916   2.995   2.633
  102ALA      C 1627   3.770   2.751   2.649
  102ALA      O 1628   3.679   2.686   2.587
  103LEU      N 1629   3.761   2.794   2.774
  103LEU      H 1630   3.842   2.826   2.825
  103LEU     CA 1631   3.634   2.792   2.846
  103LEU     HA 1632   3.547   2.736   2.812
  103LEU     CB 1633   3.657   2.749   2.990
  103LEU    HB1 1634   3.733   2.817   3.028
  103LEU    HB2 1635   3.565   2.766   3.046
  103LEU     CG 1636   3.701   2.604   2.992
  103LEU     HG 1637   3.726   2.563   2.894
  103LEU    CD1 1638   3.807   2.569   3.093
  103LEU   HD11 1639   3.847   2.469   3.077
  103LEU   HD12 1640   3.891   2.638   3.084
  103LEU   HD13 1641   3.777   2.587   3.196
  103LEU    CD2 1642   3.577   2.514   3.026
  103LEU   HD21 1643   3.597   2.408   3.043
  103LEU   HD22 1644   3.526   2.544   3.118
  103LEU   HD23 1645   3.499   2.525   2.951
  103LEU      C 1646   3.595   2.941   2.848
  103LEU      O 1647   3.671   3.019   2.904
  104ILE      N 1648   3.484   2.974   2.784
  104ILE      H 1649   3.426   2.905   2.740
  104ILE     CA 1650   3.411   3.099   2.787
  104ILE     HA 1651   3.470   3.188   2.805
  104ILE     CB 1652   3.338   3.112   2.651
  104ILE     HB 1653   3.276   3.028   2.620
  104ILE    CG1 1654   3.446   3.140   2.540
  104ILE   HG11 1655   3.499   3.235   2.555
  104ILE   HG12 1656   3.525   3.065   2.549
  104ILE    CG2 1657   3.246   3.240   2.651
  104ILE   HG21 1658   3.297   3.335   2.662
  104ILE   HG22 1659   3.200   3.250   2.553
  104ILE   HG23 1660   3.164   3.227   2.723
  104ILE     CD 1661   3.393   3.150   2.393
  104ILE    HD1 1662   3.469   3.162   2.316
  104ILE    HD2 1663   3.322   3.076   2.355
  104ILE    HD3 1664   3.323   3.233   2.386
  104ILE      C 1665   3.311   3.085   2.899
  104ILE      O 1666   3.228   2.994   2.897
  105PHE      N 1667   3.319   3.174   2.996
  105PHE      H 1668   3.381   3.251   2.974
  105PHE     CA 1669   3.223   3.194   3.103
  105PHE     HA 1670   3.166   3.105   3.126
  105PHE     CB 1671   3.315   3.241   3.218
  105PHE    HB1 1672   3.392   3.168   3.244
  105PHE    HB2 1673   3.375   3.328   3.190
  105PHE     CG 1674   3.245   3.286   3.347
  105PHE    CD1 1675   3.231   3.190   3.449
  105PHE    HD1 1676   3.249   3.084   3.435
  105PHE    CD2 1677   3.210   3.419   3.375
  105PHE    HD2 1678   3.236   3.493   3.302
  105PHE    CE1 1679   3.182   3.227   3.575
  105PHE    HE1 1680   3.172   3.156   3.656
  105PHE    CE2 1681   3.148   3.458   3.499
  105PHE    HE2 1682   3.116   3.559   3.522
  105PHE     CZ 1683   3.135   3.355   3.593
  105PHE     HZ 1684   3.081   3.374   3.684
  105PHE      C 1685   3.134   3.315   3.062
  105PHE      O 1686   3.191   3.411   2.999
  106LEU      N 1687   3.005   3.312   3.094
  106LEU      H 1688   2.969   3.235   3.147
  106LEU     CA 1689   2.905   3.420   3.080
  106LEU     HA 1690   2.966   3.510   3.077
  106LEU     CB 1691   2.822   3.400   2.950
  106LEU    HB1 1692   2.876   3.355   2.867
  106LEU    HB2 1693   2.744   3.325   2.963
  106LEU     CG 1694   2.747   3.531   2.900
  106LEU     HG 1695   2.678   3.560   2.980
  106LEU    CD1 1696   2.840   3.652   2.878
  106LEU   HD11 1697   2.788   3.733   2.826
  106LEU   HD12 1698   2.874   3.687   2.975
  106LEU   HD13 1699   2.929   3.617   2.827
  106LEU    CD2 1700   2.664   3.502   2.772
  106LEU   HD21 1701   2.630   3.399   2.758
  106LEU   HD22 1702   2.569   3.556   2.779
  106LEU   HD23 1703   2.714   3.545   2.685
  106LEU      C 1704   2.825   3.422   3.209
  106LEU      O 1705   2.757   3.326   3.247
  107MET      N 1706   2.820   3.542   3.267
  107MET      H 1707   2.866   3.620   3.221
  107MET     CA 1708   2.745   3.572   3.386
  107MET     HA 1709   2.706   3.479   3.426
  107MET     CB 1710   2.830   3.648   3.499
  107MET    HB1 1711   2.914   3.584   3.524
  107MET    HB2 1712   2.856   3.744   3.454
  107MET     CG 1713   2.764   3.697   3.629
  107MET    HG1 1714   2.699   3.784   3.621
  107MET    HG2 1715   2.703   3.617   3.669
  107MET     SD 1716   2.890   3.733   3.760
  107MET     CE 1717   2.775   3.779   3.890
  107MET    HE1 1718   2.833   3.843   3.957
  107MET    HE2 1719   2.700   3.848   3.849
  107MET    HE3 1720   2.735   3.696   3.949
  107MET      C 1721   2.632   3.660   3.349
  107MET      O 1722   2.660   3.764   3.288
  108GLY      N 1723   2.508   3.619   3.380
  108GLY      H 1724   2.497   3.526   3.418
  108GLY     CA 1725   2.391   3.703   3.359
  108GLY    HA1 1726   2.400   3.782   3.284
  108GLY    HA2 1727   2.313   3.648   3.307
  108GLY      C 1728   2.327   3.756   3.493
  108GLY      O 1729   2.345   3.696   3.599
  109LYS      N 1730   2.270   3.877   3.473
  109LYS      H 1731   2.262   3.929   3.387
  109LYS     CA 1732   2.205   3.955   3.580
  109LYS     HA 1733   2.284   3.983   3.650
  109LYS     CB 1734   2.155   4.092   3.529
  109LYS    HB1 1735   2.088   4.079   3.444
  109LYS    HB2 1736   2.082   4.139   3.595
  109LYS     CG 1737   2.271   4.186   3.490
  109LYS    HG1 1738   2.342   4.194   3.572
  109LYS    HG2 1739   2.330   4.145   3.409
  109LYS     CD 1740   2.245   4.337   3.446
  109LYS    HD1 1741   2.179   4.324   3.360
  109LYS    HD2 1742   2.183   4.383   3.523
  109LYS     CE 1743   2.372   4.422   3.422
  109LYS    HE1 1744   2.437   4.354   3.366
  109LYS    HE2 1745   2.355   4.517   3.373
  109LYS     NZ 1746   2.457   4.451   3.545
  109LYS    HZ1 1747   2.508   4.371   3.581
  109LYS    HZ2 1748   2.513   4.531   3.519
  109LYS    HZ3 1749   2.387   4.486   3.608
  109LYS      C 1750   2.094   3.866   3.645
  109LYS      O 1751   2.046   3.769   3.584
  110PRO      N 1752   2.063   3.894   3.778
  110PRO     CA 1753   1.959   3.810   3.843
  110PRO     HA 1754   1.985   3.705   3.845
  110PRO     CB 1755   1.961   3.859   3.989
  110PRO    HB1 1756   1.864   3.858   4.038
  110PRO    HB2 1757   2.024   3.783   4.035
  110PRO     CG 1758   2.037   3.990   3.992
  110PRO    HG1 1759   1.967   4.073   4.000
  110PRO    HG2 1760   2.098   4.003   4.081
  110PRO     CD 1761   2.119   3.996   3.862
  110PRO    HD1 1762   2.107   4.089   3.807
  110PRO    HD2 1763   2.227   3.986   3.869
  110PRO      C 1764   1.815   3.823   3.791
  110PRO      O 1765   1.736   3.729   3.816
  111THR      N 1766   1.787   3.930   3.720
  111THR      H 1767   1.851   4.008   3.710
  111THR     CA 1768   1.658   3.965   3.664
  111THR     HA 1769   1.580   3.907   3.713
  111THR     CB 1770   1.660   4.123   3.684
  111THR     HB 1771   1.579   4.168   3.626
  111THR    OG1 1772   1.777   4.185   3.637
  111THR    HG1 1773   1.758   4.197   3.545
  111THR    CG2 1774   1.620   4.157   3.827
  111THR   HG21 1775   1.621   4.264   3.849
  111THR   HG22 1776   1.518   4.126   3.846
  111THR   HG23 1777   1.684   4.107   3.901
  111THR      C 1778   1.653   3.933   3.512
  111THR      O 1779   1.580   4.004   3.438
  112THR      N 1780   1.730   3.833   3.467
  112THR      H 1781   1.785   3.777   3.531
  112THR     CA 1782   1.740   3.780   3.330
  112THR     HA 1783   1.657   3.808   3.265
  112THR     CB 1784   1.883   3.825   3.275
  112THR     HB 1785   1.956   3.797   3.350
  112THR    OG1 1786   1.875   3.967   3.261
  112THR    HG1 1787   1.826   4.000   3.187
  112THR    CG2 1788   1.933   3.777   3.135
  112THR   HG21 1789   1.947   3.669   3.142
  112THR   HG22 1790   1.872   3.796   3.047
  112THR   HG23 1791   2.031   3.819   3.115
  112THR      C 1792   1.736   3.629   3.335
  112THR      O 1793   1.777   3.576   3.437
  113SER      N 1794   1.684   3.567   3.228
  113SER      H 1795   1.658   3.612   3.141
  113SER     CA 1796   1.650   3.419   3.226
  113SER     HA 1797   1.607   3.401   3.325
  113SER     CB 1798   1.544   3.395   3.115
  113SER    HB1 1799   1.540   3.288   3.100
  113SER    HB2 1800   1.441   3.422   3.138
  113SER     OG 1801   1.590   3.452   2.983
  113SER     HG 1802   1.629   3.536   3.001
  113SER      C 1803   1.778   3.337   3.199
  113SER      O 1804   1.866   3.390   3.136
  114ARG      N 1805   1.773   3.206   3.235
  114ARG      H 1806   1.686   3.173   3.274
  114ARG     CA 1807   1.890   3.111   3.232
  114ARG     HA 1808   1.973   3.170   3.270
  114ARG     CB 1809   1.863   2.980   3.315
  114ARG    HB1 1810   1.776   2.934   3.268
  114ARG    HB2 1811   1.942   2.906   3.305
  114ARG     CG 1812   1.851   2.995   3.465
  114ARG    HG1 1813   1.944   3.029   3.509
  114ARG    HG2 1814   1.780   3.077   3.475
  114ARG     CD 1815   1.779   2.870   3.528
  114ARG    HD1 1816   1.782   2.884   3.636
  114ARG    HD2 1817   1.674   2.871   3.498
  114ARG     NE 1818   1.839   2.742   3.477
  114ARG     HE 1819   1.939   2.737   3.463
  114ARG     CZ 1820   1.770   2.627   3.453
  114ARG    NH1 1821   1.640   2.621   3.472
  114ARG   HH11 1822   1.593   2.676   3.542
  114ARG   HH12 1823   1.593   2.531   3.470
  114ARG    NH2 1824   1.837   2.526   3.392
  114ARG   HH21 1825   1.937   2.534   3.385
  114ARG   HH22 1826   1.789   2.444   3.357
  114ARG      C 1827   1.917   3.063   3.086
  114ARG      O 1828   2.032   3.038   3.056
  115ARG      N 1829   1.804   3.051   3.009
  115ARG      H 1830   1.720   3.076   3.058
  115ARG     CA 1831   1.790   3.027   2.866
  115ARG     HA 1832   1.827   2.927   2.843
  115ARG     CB 1833   1.631   3.035   2.832
  115ARG    HB1 1834   1.579   3.131   2.844
  115ARG    HB2 1835   1.614   3.017   2.725
  115ARG     CG 1836   1.545   2.925   2.901
  115ARG    HG1 1837   1.599   2.831   2.913
  115ARG    HG2 1838   1.529   2.960   3.003
  115ARG     CD 1839   1.405   2.901   2.843
  115ARG    HD1 1840   1.345   2.978   2.892
  115ARG    HD2 1841   1.399   2.913   2.735
  115ARG     NE 1842   1.345   2.774   2.881
  115ARG     HE 1843   1.394   2.724   2.954
  115ARG     CZ 1844   1.228   2.724   2.836
  115ARG    NH1 1845   1.145   2.802   2.763
  115ARG   HH11 1846   1.154   2.898   2.734
  115ARG   HH12 1847   1.050   2.770   2.751
  115ARG    NH2 1848   1.189   2.605   2.867
  115ARG   HH21 1849   1.239   2.539   2.925
  115ARG   HH22 1850   1.107   2.571   2.820
  115ARG      C 1851   1.871   3.120   2.784
  115ARG      O 1852   1.957   3.087   2.706
  116ASP      N 1853   1.849   3.251   2.806
  116ASP      H 1854   1.771   3.280   2.864
  116ASP     CA 1855   1.925   3.367   2.746
  116ASP     HA 1856   1.911   3.354   2.639
  116ASP     CB 1857   1.871   3.507   2.796
  116ASP    HB1 1858   1.854   3.510   2.903
  116ASP    HB2 1859   1.950   3.582   2.787
  116ASP     CG 1860   1.753   3.563   2.725
  116ASP    OD1 1861   1.723   3.685   2.749
  116ASP    OD2 1862   1.692   3.486   2.644
  116ASP      C 1863   2.076   3.354   2.761
  116ASP      O 1864   2.146   3.363   2.658
  117VAL      N 1865   2.130   3.330   2.883
  117VAL      H 1866   2.070   3.320   2.965
  117VAL     CA 1867   2.269   3.307   2.911
  117VAL     HA 1868   2.315   3.389   2.857
  117VAL     CB 1869   2.299   3.315   3.067
  117VAL     HB 1870   2.270   3.226   3.123
  117VAL    CG1 1871   2.449   3.320   3.098
  117VAL   HG11 1872   2.491   3.416   3.068
  117VAL   HG12 1873   2.468   3.306   3.205
  117VAL   HG13 1874   2.498   3.239   3.044
  117VAL    CG2 1875   2.239   3.437   3.132
  117VAL   HG21 1876   2.241   3.449   3.241
  117VAL   HG22 1877   2.281   3.529   3.092
  117VAL   HG23 1878   2.132   3.437   3.116
  117VAL      C 1879   2.320   3.176   2.849
  117VAL      O 1880   2.426   3.173   2.774
  118TYR      N 1881   2.238   3.074   2.845
  118TYR      H 1882   2.153   3.073   2.901
  118TYR     CA 1883   2.278   2.947   2.788
  118TYR     HA 1884   2.382   2.924   2.810
  118TYR     CB 1885   2.169   2.840   2.832
  118TYR    HB1 1886   2.125   2.860   2.929
  118TYR    HB2 1887   2.091   2.840   2.756
  118TYR     CG 1888   2.228   2.699   2.834
  118TYR    CD1 1889   2.176   2.601   2.744
  118TYR    HD1 1890   2.104   2.608   2.664
  118TYR    CD2 1891   2.307   2.657   2.946
  118TYR    HD2 1892   2.334   2.740   3.010
  118TYR    CE1 1893   2.235   2.469   2.758
  118TYR    HE1 1894   2.196   2.392   2.695
  118TYR    CE2 1895   2.363   2.527   2.960
  118TYR    HE2 1896   2.431   2.501   3.040
  118TYR     CZ 1897   2.320   2.430   2.868
  118TYR     OH 1898   2.373   2.312   2.867
  118TYR     HH 1899   2.351   2.283   2.954
  118TYR      C 1900   2.280   2.958   2.635
  118TYR      O 1901   2.392   2.919   2.582
  119ARG      N 1902   2.187   3.023   2.561
  119ARG      H 1903   2.110   3.059   2.615
  119ARG     CA 1904   2.190   3.053   2.422
  119ARG     HA 1905   2.188   2.953   2.378
  119ARG     CB 1906   2.055   3.113   2.389
  119ARG    HB1 1907   1.976   3.051   2.433
  119ARG    HB2 1908   2.046   3.208   2.440
  119ARG     CG 1909   2.032   3.135   2.241
  119ARG    HG1 1910   2.119   3.175   2.191
  119ARG    HG2 1911   2.029   3.034   2.202
  119ARG     CD 1912   1.916   3.223   2.197
  119ARG    HD1 1913   1.925   3.229   2.089
  119ARG    HD2 1914   1.826   3.172   2.232
  119ARG     NE 1915   1.923   3.358   2.244
  119ARG     HE 1916   1.992   3.403   2.186
  119ARG     CZ 1917   1.854   3.425   2.336
  119ARG    NH1 1918   1.768   3.363   2.414
  119ARG   HH11 1919   1.728   3.274   2.388
  119ARG   HH12 1920   1.724   3.403   2.495
  119ARG    NH2 1921   1.875   3.548   2.352
  119ARG   HH21 1922   1.946   3.595   2.297
  119ARG   HH22 1923   1.807   3.607   2.396
  119ARG      C 1924   2.303   3.144   2.395
  119ARG      O 1925   2.390   3.098   2.310
  120THR      N 1926   2.326   3.258   2.456
  120THR      H 1927   2.255   3.269   2.526
  120THR     CA 1928   2.428   3.353   2.418
  120THR     HA 1929   2.411   3.392   2.318
  120THR     CB 1930   2.417   3.479   2.511
  120THR     HB 1931   2.441   3.456   2.615
  120THR    OG1 1932   2.282   3.525   2.504
  120THR    HG1 1933   2.233   3.475   2.569
  120THR    CG2 1934   2.496   3.602   2.459
  120THR   HG21 1935   2.497   3.670   2.544
  120THR   HG22 1936   2.599   3.567   2.453
  120THR   HG23 1937   2.453   3.644   2.368
  120THR      C 1938   2.576   3.290   2.435
  120THR      O 1939   2.660   3.315   2.344
  121CYS      N 1940   2.602   3.210   2.539
  121CYS      H 1941   2.524   3.195   2.602
  121CYS     CA 1942   2.730   3.146   2.573
  121CYS     HA 1943   2.806   3.223   2.558
  121CYS     CB 1944   2.743   3.108   2.724
  121CYS    HB1 1945   2.696   3.186   2.784
  121CYS    HB2 1946   2.678   3.022   2.738
  121CYS     SG 1947   2.911   3.069   2.791
  121CYS     HG 1948   2.967   3.178   2.737
  121CYS      C 1949   2.764   3.026   2.481
  121CYS      O 1950   2.869   3.020   2.426
  122ARG      N 1951   2.660   2.944   2.450
  122ARG      H 1952   2.573   2.958   2.499
  122ARG     CA 1953   2.673   2.828   2.355
  122ARG     HA 1954   2.762   2.773   2.385
  122ARG     CB 1955   2.548   2.732   2.361
  122ARG    HB1 1956   2.526   2.710   2.465
  122ARG    HB2 1957   2.462   2.786   2.322
  122ARG     CG 1958   2.568   2.597   2.291
  122ARG    HG1 1959   2.591   2.618   2.187
  122ARG    HG2 1960   2.649   2.546   2.343
  122ARG     CD 1961   2.438   2.512   2.288
  122ARG    HD1 1962   2.428   2.472   2.389
  122ARG    HD2 1963   2.350   2.573   2.266
  122ARG     NE 1964   2.444   2.410   2.193
  122ARG     HE 1965   2.487   2.334   2.245
  122ARG     CZ 1966   2.377   2.385   2.076
  122ARG    NH1 1967   2.297   2.477   2.023
  122ARG   HH11 1968   2.303   2.574   2.051
  122ARG   HH12 1969   2.242   2.464   1.939
  122ARG    NH2 1970   2.385   2.266   2.007
  122ARG   HH21 1971   2.436   2.185   2.040
  122ARG   HH22 1972   2.350   2.272   1.913
  122ARG      C 1973   2.689   2.877   2.209
  122ARG      O 1974   2.781   2.825   2.142
  123ASP      N 1975   2.620   2.988   2.169
  123ASP      H 1976   2.532   3.009   2.215
  123ASP     CA 1977   2.636   3.064   2.055
  123ASP     HA 1978   2.617   2.993   1.975
  123ASP     CB 1979   2.530   3.173   2.057
  123ASP    HB1 1980   2.435   3.120   2.061
  123ASP    HB2 1981   2.534   3.240   2.144
  123ASP     CG 1982   2.525   3.250   1.924
  123ASP    OD1 1983   2.508   3.178   1.817
  123ASP    OD2 1984   2.531   3.375   1.914
  123ASP      C 1985   2.774   3.121   2.034
  123ASP      O 1986   2.829   3.100   1.932
  124HIS      N 1987   2.836   3.183   2.134
  124HIS      H 1988   2.772   3.198   2.211
  124HIS     CA 1989   2.974   3.239   2.137
  124HIS     HA 1990   2.988   3.307   2.052
  124HIS     CB 1991   2.991   3.336   2.263
  124HIS    HB1 1992   2.958   3.291   2.356
  124HIS    HB2 1993   3.096   3.354   2.284
  124HIS     CG 1994   2.945   3.478   2.245
  124HIS    ND1 1995   2.915   3.560   2.361
  124HIS    CD2 1996   2.932   3.552   2.131
  124HIS    HD2 1997   2.955   3.520   2.031
  124HIS    CE1 1998   2.875   3.667   2.299
  124HIS    HE1 1999   2.854   3.759   2.352
  124HIS    NE2 2000   2.889   3.670   2.169
  124HIS    HE2 2001   2.866   3.752   2.116
  124HIS      C 2002   3.081   3.129   2.125
  124HIS      O 2003   3.170   3.143   2.046
  125ALA      N 2004   3.067   3.016   2.201
  125ALA      H 2005   2.995   3.001   2.270
  125ALA     CA 2006   3.154   2.902   2.187
  125ALA     HA 2007   3.259   2.926   2.201
  125ALA     CB 2008   3.113   2.795   2.292
  125ALA    HB1 2009   3.142   2.844   2.386
  125ALA    HB2 2010   3.008   2.769   2.297
  125ALA    HB3 2011   3.174   2.705   2.287
  125ALA      C 2012   3.143   2.833   2.050
  125ALA      O 2013   3.242   2.804   1.994
  126THR      N 2014   3.023   2.828   1.991
  126THR      H 2015   2.936   2.847   2.039
  126THR     CA 2016   2.998   2.789   1.848
  126THR     HA 2017   3.037   2.691   1.820
  126THR     CB 2018   2.856   2.782   1.808
  126THR     HB 2019   2.828   2.887   1.810
  126THR    OG1 2020   2.769   2.713   1.907
  126THR    HG1 2021   2.778   2.764   1.987
  126THR    CG2 2022   2.813   2.726   1.670
  126THR   HG21 2023   2.867   2.773   1.588
  126THR   HG22 2024   2.840   2.620   1.676
  126THR   HG23 2025   2.709   2.732   1.639
  126THR      C 2026   3.081   2.871   1.748
  126THR      O 2027   3.130   2.827   1.649
  127ARG      N 2028   3.092   3.005   1.774
  127ARG      H 2029   3.025   3.048   1.835
  127ARG     CA 2030   3.172   3.090   1.685
  127ARG     HA 2031   3.139   3.084   1.582
  127ARG     CB 2032   3.160   3.234   1.723
  127ARG    HB1 2033   3.199   3.249   1.824
  127ARG    HB2 2034   3.228   3.292   1.662
  127ARG     CG 2035   3.013   3.281   1.715
  127ARG    HG1 2036   2.981   3.272   1.611
  127ARG    HG2 2037   2.950   3.218   1.776
  127ARG     CD 2038   3.000   3.426   1.757
  127ARG    HD1 2039   3.040   3.458   1.853
  127ARG    HD2 2040   3.060   3.488   1.690
  127ARG     NE 2041   2.854   3.451   1.761
  127ARG     HE 2042   2.804   3.379   1.710
  127ARG     CZ 2043   2.785   3.561   1.800
  127ARG    NH1 2044   2.850   3.670   1.840
  127ARG   HH11 2045   2.947   3.693   1.825
  127ARG   HH12 2046   2.805   3.741   1.896
  127ARG    NH2 2047   2.659   3.560   1.797
  127ARG   HH21 2048   2.611   3.475   1.824
  127ARG   HH22 2049   2.608   3.643   1.822
  127ARG      C 2050   3.321   3.053   1.687
  127ARG      O 2051   3.384   3.057   1.578
  128VAL      N 2052   3.373   3.012   1.801
  128VAL      H 2053   3.304   2.982   1.869
  128VAL     CA 2054   3.508   2.959   1.810
  128VAL     HA 2055   3.571   3.024   1.750
  128VAL     CB 2056   3.546   2.964   1.959
  128VAL     HB 2057   3.493   2.879   2.002
  128VAL    CG1 2058   3.699   2.945   1.975
  128VAL   HG11 2059   3.721   2.938   2.081
  128VAL   HG12 2060   3.723   2.853   1.922
  128VAL   HG13 2061   3.751   3.035   1.940
  128VAL    CG2 2062   3.510   3.089   2.036
  128VAL   HG21 2063   3.546   3.083   2.138
  128VAL   HG22 2064   3.542   3.185   1.994
  128VAL   HG23 2065   3.402   3.094   2.045
  128VAL      C 2066   3.522   2.814   1.743
  128VAL      O 2067   3.613   2.791   1.667
  129ARG      N 2068   3.422   2.725   1.763
  129ARG      H 2069   3.353   2.737   1.835
  129ARG     CA 2070   3.425   2.595   1.689
  129ARG     HA 2071   3.522   2.549   1.707
  129ARG     CB 2072   3.330   2.489   1.743
  129ARG    HB1 2073   3.227   2.494   1.709
  129ARG    HB2 2074   3.360   2.402   1.685
  129ARG     CG 2075   3.353   2.468   1.893
  129ARG    HG1 2076   3.447   2.412   1.893
  129ARG    HG2 2077   3.374   2.560   1.946
  129ARG     CD 2078   3.240   2.389   1.969
  129ARG    HD1 2079   3.176   2.474   1.994
  129ARG    HD2 2080   3.182   2.315   1.915
  129ARG     NE 2081   3.287   2.323   2.092
  129ARG     HE 2082   3.289   2.374   2.179
  129ARG     CZ 2083   3.345   2.201   2.105
  129ARG    NH1 2084   3.362   2.130   1.994
  129ARG   HH11 2085   3.338   2.169   1.904
  129ARG   HH12 2086   3.398   2.036   2.000
  129ARG    NH2 2087   3.375   2.157   2.227
  129ARG   HH21 2088   3.368   2.219   2.306
  129ARG   HH22 2089   3.424   2.069   2.234
  129ARG      C 2090   3.398   2.617   1.531
  129ARG      O 2091   3.455   2.539   1.457
  130ALA      N 2092   3.336   2.733   1.486
  130ALA      H 2093   3.297   2.799   1.552
  130ALA     CA 2094   3.324   2.764   1.341
  130ALA     HA 2095   3.281   2.680   1.288
  130ALA     CB 2096   3.230   2.884   1.322
  130ALA    HB1 2097   3.268   2.973   1.374
  130ALA    HB2 2098   3.221   2.914   1.217
  130ALA    HB3 2099   3.131   2.870   1.366
  130ALA      C 2100   3.460   2.807   1.281
  130ALA      O 2101   3.483   2.791   1.161
  131THR      N 2102   3.554   2.857   1.359
  131THR      H 2103   3.531   2.868   1.457
  131THR     CA 2104   3.694   2.889   1.326
  131THR     HA 2105   3.697   2.914   1.220
  131THR     CB 2106   3.733   3.009   1.414
  131THR     HB 2107   3.717   2.984   1.519
  131THR    OG1 2108   3.647   3.117   1.384
  131THR    HG1 2109   3.562   3.094   1.417
  131THR    CG2 2110   3.872   3.058   1.389
  131THR   HG21 2111   3.951   2.986   1.410
  131THR   HG22 2112   3.888   3.077   1.283
  131THR   HG23 2113   3.904   3.147   1.443
  131THR      C 2114   3.779   2.768   1.342
  131THR      O 2115   3.880   2.753   1.276
  132GLY      N 2116   3.748   2.678   1.441
  132GLY      H 2117   3.671   2.699   1.504
  132GLY     CA 2118   3.820   2.557   1.468
  132GLY    HA1 2119   3.759   2.470   1.493
  132GLY    HA2 2120   3.881   2.521   1.386
  132GLY      C 2121   3.911   2.566   1.585
  132GLY      O 2122   4.019   2.503   1.576
  133ASN      N 2123   3.876   2.621   1.698
  133ASN      H 2124   3.777   2.632   1.713
  133ASN     CA 2125   3.955   2.646   1.819
  133ASN     HA 2126   4.005   2.549   1.824
  133ASN     CB 2127   4.062   2.749   1.817
  133ASN    HB1 2128   4.122   2.736   1.907
  133ASN    HB2 2129   4.116   2.738   1.723
  133ASN     CG 2130   4.010   2.895   1.813
  133ASN    OD1 2131   3.943   2.941   1.717
  133ASN    ND2 2132   4.048   2.974   1.919
  133ASN   HD21 2133   4.099   2.921   1.987
  133ASN   HD22 2134   4.046   3.074   1.903
  133ASN      C 2135   3.856   2.647   1.938
  133ASN     O1 2136   3.741   2.604   1.933
  133ASN     O2 2137   3.905   2.672   2.052
  134UNK    O00 2138   3.229   3.683   1.750
  134UNK    C01 2139   3.325   3.617   1.724
  134UNK    O02 2140   3.440   3.610   1.797
  134UNK    C03 2141   3.340   3.532   1.604
  134UNK    C04 2142   3.546   3.532   1.774
  134UNK    C05 2143   3.436   3.431   1.586
  134UNK    C06 2144   3.245   3.505   1.500
  134UNK    C07 2145   3.545   3.434   1.669
  134UNK    C08 2146   3.668   3.531   1.851
  134UNK    O09 2147   3.423   3.354   1.473
  134UNK    C0A 2148   3.303   3.401   1.419
  134UNK    C0B 2149   3.126   3.571   1.457
  134UNK    C0C 2150   3.643   3.338   1.641
  134UNK    C0D 2151   3.778   3.445   1.824
  134UNK    C0E 2152   3.253   3.356   1.300
  134UNK    C0F 2153   3.076   3.524   1.335
  134UNK    C0G 2154   3.762   3.346   1.721
  134UNK    C0H 2155   3.136   3.425   1.254
  134UNK    C0I 2156   3.315   3.249   1.208
  134UNK    O0J 2157   3.075   3.385   1.138
  134UNK    C0K 2158   3.236   3.206   1.083
  134UNK    C0M 2159   3.157   3.329   1.025
  134UNK    C0N 2160   3.245   3.443   0.973
  134UNK    C0O 2161   3.062   3.290   0.913
  134UNK    O0P 2162   3.889   3.448   1.899
  134UNK    H0Q 2163   3.944   3.371   1.903
  134UNK    H0R 2164   3.680   3.598   1.935
  134UNK    H0S 2165   3.088   3.651   1.519
  134UNK    H0T 2166   3.634   3.263   1.563
  134UNK    H0U 2167   2.986   3.562   1.288
  134UNK    H0V 2168   3.843   3.275   1.713
  134UNK    H0W 2169   3.413   3.285   1.178
  134UNK    H0X 2170   3.329   3.162   1.273
  134UNK    H0Y 2171   3.293   3.164   0.999
  134UNK    H0Z 2172   3.165   3.129   1.113
  134UNK    H10 2173   3.316   3.483   1.046
  134UNK    H11 2174   3.181   3.524   0.938
  134UNK    H12 2175   3.304   3.406   0.891
  134UNK    H13 2176   3.104   3.259   0.817
  134UNK    H14 2177   2.986   3.363   0.886
  134UNK    H15 2178   3.007   3.201   0.945
  135SOL     OW 2179   4.844   3.886   5.896
  135SOL    HW1 2180   4.775   3.937   5.937
  135SOL    HW2 2181   4.897   3.854   5.970
  135SOL     MW 2182   4.842   3.888   5.911
  136SOL     OW 2183   0.004   3.898   1.343
  136SOL    HW1 2184   0.022   3.828   1.280
  136SOL    HW2 2185  -0.085   3.927   1.322
  136SOL     MW 2186  -0.005   3.893   1.333
  137SOL     OW 2187   6.205   1.588   5.464
  137SOL    HW1 2188   6.279   1.639   5.497
  137SOL    HW2 2189   6.128   1.628   5.504
  137SOL     MW 2190   6.205   1.600   5.473
  138SOL     OW 2191   4.159   1.363   0.021
  138SOL    HW1 2192   4.182   1.372   0.113
  138SOL    HW2 2193   4.175   1.449  -0.016
  138SOL     MW 2194   4.164   1.375   0.028
  139SOL     OW 2195   1.455   0.369   5.943
  139SOL    HW1 2196   1.485   0.320   6.020
  139SOL    HW2 2197   1.445   0.459   5.974
  139SOL     MW 2198   1.457   0.374   5.957
  140SOL     OW 2199   4.737   5.745   3.549
  140SOL    HW1 2200   4.712   5.701   3.630
  140SOL    HW2 2201   4.663   5.802   3.528
  140SOL     MW 2202   4.725   5.746   3.556
  141SOL     OW 2203   0.538   5.227   4.145
  141SOL    HW1 2204   0.612   5.221   4.085
  141SOL    HW2 2205   0.501   5.313   4.130
  141SOL     MW 2206   0.543   5.237   4.135
  142SOL     OW 2207   5.487   1.903   2.234
  142SOL    HW1 2208   5.548   1.829   2.239
  142SOL    HW2 2209   5.415   1.871   2.179
  142SOL     MW 2210   5.486   1.889   2.227
  143SOL     OW 2211   4.889   0.180   3.362
  143SOL    HW1 2212   4.950   0.175   3.288
  143SOL    HW2 2213   4.937   0.227   3.430
  143SOL     MW 2214   4.903   0.186   3.361
  144SOL     OW 2215   3.894   1.872   5.976
  144SOL    HW1 2216   3.838   1.935   5.930
  144SOL    HW2 2217   3.966   1.855   5.915
  144SOL     MW 2218   3.896   1.878   5.962
  145SOL     OW 2219   1.213   2.971   0.341
  145SOL    HW1 2220   1.291   3.026   0.337
  145SOL    HW2 2221   1.212   2.937   0.431
  145SOL     MW 2222   1.223   2.974   0.352
  146SOL     OW 2223   1.522   4.489   5.501
  146SOL    HW1 2224   1.443   4.495   5.447
  146SOL    HW2 2225   1.537   4.579   5.531
  146SOL     MW 2226   1.514   4.502   5.498
  147SOL     OW 2227   2.035   3.876   5.048
  147SOL    HW1 2228   2.082   3.959   5.052
  147SOL    HW2 2229   1.944   3.900   5.033
  147SOL     MW 2230   2.030   3.889   5.047
  148SOL     OW 2231   4.073   2.939   6.092
  148SOL    HW1 2232   4.001   2.884   6.061
  148SOL    HW2 2233   4.133   2.877   6.134
  148SOL     MW 2234   4.071   2.924   6.094
  149SOL     OW 2235   5.186   4.435   5.092
  149SOL    HW1 2236   5.167   4.384   5.014
  149SOL    HW2 2237   5.104   4.435   5.142
  149SOL     MW 2238   5.173   4.429   5.089
  150SOL     OW 2239   1.957   2.356   2.871
  150SOL    HW1 2240   1.985   2.432   2.921
  150SOL    HW2 2241   1.957   2.284   2.933
  150SOL     MW 2242   1.960   2.357   2.885
  151SOL     OW 2243   0.981   4.380   5.855
  151SOL    HW1 2244   0.920   4.404   5.925
  151SOL    HW2 2245   1.066   4.373   5.899
  151SOL     MW 2246   0.984   4.382   5.870
  152SOL     OW 2247   3.293   0.269   6.073
  152SOL    HW1 2248   3.324   0.312   6.153
  152SOL    HW2 2249   3.203   0.245   6.092
  152SOL     MW 2250   3.286   0.271   6.086
  153SOL     OW 2251   5.685   1.569   3.393
  153SOL    HW1 2252   5.650   1.484   3.421
  153SOL    HW2 2253   5.778   1.554   3.382
  153SOL     MW 2254   5.692   1.556   3.396
  154SOL     OW 2255   4.572   1.751   4.129
  154SOL    HW1 2256   4.632   1.752   4.055
  154SOL    HW2 2257   4.615   1.807   4.195
  154SOL     MW 2258   4.585   1.758   4.128
  155SOL     OW 2259   1.188   2.783   3.219
  155SOL    HW1 2260   1.170   2.851   3.154
  155SOL    HW2 2261   1.111   2.784   3.276
  155SOL     MW 2262   1.176   2.792   3.218
  156SOL     OW 2263   2.068   0.269   2.851
  156SOL    HW1 2264   2.073   0.226   2.936
  156SOL    HW2 2265   2.159   0.282   2.825
  156SOL     MW 2266   2.080   0.265   2.859
  157SOL     OW 2267   1.334   5.446   2.837
  157SOL    HW1 2268   1.429   5.448   2.834
  157SOL    HW2 2269   1.306   5.512   2.773
  157SOL     MW 2270   1.342   5.455   2.829
  158SOL     OW 2271   0.369   5.165   0.093
  158SOL    HW1 2272   0.445   5.178   0.036
  158SOL    HW2 2273   0.299   5.138   0.034
  158SOL     MW 2274   0.370   5.163   0.078
  159SOL     OW 2275   5.663   3.998   4.226
  159SOL    HW1 2276   5.632   4.081   4.190
  159SOL    HW2 2277   5.730   3.969   4.164
  159SOL     MW 2278   5.668   4.005   4.213
  160SOL     OW 2279   2.668   1.969   1.408
  160SOL    HW1 2280   2.648   1.880   1.438
  160SOL    HW2 2281   2.739   1.957   1.346
  160SOL     MW 2282   2.674   1.956   1.405
  161SOL     OW 2283   3.908   3.142   0.183
  161SOL    HW1 2284   3.897   3.145   0.089
  161SOL    HW2 2285   3.892   3.051   0.207
  161SOL     MW 2286   3.905   3.131   0.174
  162SOL     OW 2287   1.223   3.284   1.842
  162SOL    HW1 2288   1.143   3.231   1.844
  162SOL    HW2 2289   1.265   3.260   1.760
  162SOL     MW 2290   1.218   3.274   1.832
  163SOL     OW 2291   3.789   0.407   1.024
  163SOL    HW1 2292   3.722   0.338   1.026
  163SOL    HW2 2293   3.759   0.472   1.088
  163SOL     MW 2294   3.776   0.406   1.032
  164SOL     OW 2295   2.739   4.565   1.305
  164SOL    HW1 2296   2.752   4.550   1.398
  164SOL    HW2 2297   2.646   4.549   1.289
  164SOL     MW 2298   2.729   4.561   1.314
  165SOL     OW 2299   0.220   3.088   4.811
  165SOL    HW1 2300   0.217   3.133   4.727
  165SOL    HW2 2301   0.313   3.089   4.836
  165SOL     MW 2302   0.232   3.094   4.804
  166SOL     OW 2303   1.038   3.836   1.916
  166SOL    HW1 2304   1.074   3.755   1.951
  166SOL    HW2 2305   1.007   3.812   1.828
  166SOL     MW 2306   1.038   3.822   1.909
  167SOL     OW 2307   1.667   3.678   2.447
  167SOL    HW1 2308   1.666   3.631   2.530
  167SOL    HW2 2309   1.582   3.721   2.443
  167SOL     MW 2310   1.656   3.677   2.457
  168SOL     OW 2311   6.148   1.182   5.257
  168SOL    HW1 2312   6.163   1.222   5.343
  168SOL    HW2 2313   6.226   1.130   5.240
  168SOL     MW 2314   6.160   1.181   5.266
  169SOL     OW 2315   4.096   5.210   0.266
  169SOL    HW1 2316   4.109   5.262   0.345
  169SOL    HW2 2317   4.090   5.120   0.296
  169SOL     MW 2318   4.097   5.205   0.280
  170SOL     OW 2319   0.422   5.219   2.894
  170SOL    HW1 2320   0.492   5.154   2.891
  170SOL    HW2 2321   0.379   5.205   2.978
  170SOL     MW 2322   0.425   5.209   2.904
  171SOL     OW 2323   4.094   2.580   4.386
  171SOL    HW1 2324   4.159   2.650   4.394
  171SOL    HW2 2325   4.019   2.621   4.344
  171SOL     MW 2326   4.093   2.594   4.381
  172SOL     OW 2327   0.753   4.822   3.965
  172SOL    HW1 2328   0.768   4.908   3.926
  172SOL    HW2 2329   0.711   4.771   3.896
  172SOL     MW 2330   0.750   4.827   3.951
  173SOL     OW 2331   5.348   6.179   5.783
  173SOL    HW1 2332   5.315   6.199   5.870
  173SOL    HW2 2333   5.369   6.086   5.785
  173SOL     MW 2334   5.346   6.170   5.794
  174SOL     OW 2335   0.783   0.772   5.621
  174SOL    HW1 2336   0.734   0.826   5.683
  174SOL    HW2 2337   0.719   0.746   5.555
  174SOL     MW 2338   0.769   0.776   5.621
  175SOL     OW 2339   6.238   2.650   3.608
  175SOL    HW1 2340   6.192   2.702   3.673
  175SOL    HW2 2341   6.328   2.681   3.612
  175SOL     MW 2342   6.244   2.660   3.617
  176SOL     OW 2343   4.664   4.677   3.727
  176SOL    HW1 2344   4.573   4.702   3.711
  176SOL    HW2 2345   4.715   4.736   3.671
  176SOL     MW 2346   4.659   4.688   3.718
  177SOL     OW 2347   2.352   2.904   0.595
  177SOL    HW1 2348   2.323   2.989   0.560
  177SOL    HW2 2349   2.271   2.862   0.624
  177SOL     MW 2350   2.338   2.909   0.593
  178SOL     OW 2351   2.045   3.824   0.166
  178SOL    HW1 2352   2.065   3.730   0.163
  178SOL    HW2 2353   1.962   3.832   0.118
  178SOL     MW 2354   2.037   3.813   0.161
  179SOL     OW 2355   5.298   2.777   5.551
  179SOL    HW1 2356   5.332   2.692   5.524
  179SOL    HW2 2357   5.363   2.810   5.612
  179SOL     MW 2358   5.311   2.770   5.555
  180SOL     OW 2359   1.956   2.238   4.861
  180SOL    HW1 2360   1.897   2.278   4.797
  180SOL    HW2 2361   1.927   2.147   4.868
  180SOL     MW 2362   1.945   2.231   4.854
  181SOL     OW 2363   4.954   2.132   4.321
  181SOL    HW1 2364   5.045   2.104   4.325
  181SOL    HW2 2365   4.945   2.194   4.394
  181SOL     MW 2366   4.965   2.137   4.331
  182SOL     OW 2367   1.378   2.588   4.041
  182SOL    HW1 2368   1.462   2.630   4.062
  182SOL    HW2 2369   1.312   2.651   4.069
  182SOL     MW 2370   1.381   2.602   4.047
  183SOL     OW 2371   0.894   2.282   5.375
  183SOL    HW1 2372   0.839   2.207   5.354
  183SOL    HW2 2373   0.832   2.355   5.385
  183SOL     MW 2374   0.879   2.282   5.374
  184SOL     OW 2375   4.416   2.813   4.443
  184SOL    HW1 2376   4.494   2.787   4.395
  184SOL    HW2 2377   4.445   2.884   4.500
  184SOL     MW 2378   4.430   2.819   4.444
  185SOL     OW 2379   4.405   1.061   4.785
  185SOL    HW1 2380   4.362   0.987   4.827
  185SOL    HW2 2381   4.439   1.026   4.703
  185SOL     MW 2382   4.404   1.047   4.780
  186SOL     OW 2383   4.674   3.296   6.156
  186SOL    HW1 2384   4.655   3.297   6.062
  186SOL    HW2 2385   4.657   3.206   6.183
  186SOL     MW 2386   4.669   3.284   6.147
  187SOL     OW 2387   0.562   4.143   1.540
  187SOL    HW1 2388   0.579   4.150   1.446
  187SOL    HW2 2389   0.645   4.165   1.582
  187SOL     MW 2390   0.575   4.146   1.533
  188SOL     OW 2391   2.730   6.272   3.658
  188SOL    HW1 2392   2.816   6.231   3.649
  188SOL    HW2 2393   2.719   6.287   3.752
  188SOL     MW 2394   2.739   6.269   3.669
  189SOL     OW 2395   4.280   1.186   2.094
  189SOL    HW1 2396   4.190   1.201   2.066
  189SOL    HW2 2397   4.300   1.097   2.066
  189SOL     MW 2398   4.271   1.177   2.087
  190SOL     OW 2399   1.691   1.267   5.701
  190SOL    HW1 2400   1.596   1.263   5.693
  190SOL    HW2 2401   1.706   1.293   5.792
  190SOL     MW 2402   1.681   1.270   5.712
  191SOL     OW 2403   5.560   3.904   4.457
  191SOL    HW1 2404   5.545   3.812   4.434
  191SOL    HW2 2405   5.563   3.949   4.373
  191SOL     MW 2406   5.559   3.898   4.443
  192SOL     OW 2407   3.056   3.709   6.225
  192SOL    HW1 2408   3.009   3.629   6.200
  192SOL    HW2 2409   2.987   3.772   6.246
  192SOL     MW 2410   3.041   3.706   6.224
  193SOL     OW 2411   5.987   3.959   5.895
  193SOL    HW1 2412   6.032   3.992   5.973
  193SOL    HW2 2413   6.048   3.977   5.823
  193SOL     MW 2414   6.001   3.965   5.896
  194SOL     OW 2415   0.136   5.939   4.287
  194SOL    HW1 2416   0.107   5.976   4.204
  194SOL    HW2 2417   0.069   5.875   4.310
  194SOL     MW 2418   0.124   5.936   4.279
  195SOL     OW 2419   5.793   5.790   0.189
  195SOL    HW1 2420   5.839   5.715   0.227
  195SOL    HW2 2421   5.823   5.865   0.240
  195SOL     MW 2422   5.802   5.790   0.201
  196SOL     OW 2423   0.373   2.962   0.474
  196SOL    HW1 2424   0.449   2.913   0.505
  196SOL    HW2 2425   0.340   3.006   0.552
  196SOL     MW 2426   0.379   2.962   0.488
  197SOL     OW 2427   4.264   0.111   4.648
  197SOL    HW1 2428   4.254   0.066   4.564
  197SOL    HW2 2429   4.323   0.184   4.629
  197SOL     MW 2430   4.271   0.114   4.635
  198SOL     OW 2431   1.885   2.534   5.656
  198SOL    HW1 2432   1.881   2.460   5.717
  198SOL    HW2 2433   1.908   2.609   5.712
  198SOL     MW 2434   1.887   2.534   5.671
  199SOL     OW 2435   1.114   4.036   6.029
  199SOL    HW1 2436   1.108   3.942   6.016
  199SOL    HW2 2437   1.176   4.066   5.963
  199SOL     MW 2438   1.121   4.028   6.019
  200SOL     OW 2439   1.097   2.098   1.037
  200SOL    HW1 2440   1.037   2.039   1.083
  200SOL    HW2 2441   1.179   2.049   1.032
  200SOL     MW 2442   1.100   2.084   1.044
  201SOL     OW 2443   4.335   3.582   4.128
  201SOL    HW1 2444   4.393   3.657   4.139
  201SOL    HW2 2445   4.285   3.602   4.049
  201SOL     MW 2446   4.336   3.594   4.120
  202SOL     OW 2447   1.882   3.257   1.530
  202SOL    HW1 2448   1.882   3.345   1.569
  202SOL    HW2 2449   1.805   3.255   1.474
  202SOL     MW 2450   1.872   3.268   1.527
  203SOL     OW 2451   0.891   1.215   4.215
  203SOL    HW1 2452   0.972   1.210   4.267
  203SOL    HW2 2453   0.912   1.272   4.142
  203SOL     MW 2454   0.904   1.221   4.212
  204SOL     OW 2455   0.622   5.175   5.036
  204SOL    HW1 2456   0.536   5.201   5.068
  204SOL    HW2 2457   0.684   5.225   5.091
  204SOL     MW 2458   0.619   5.185   5.047
  205SOL     OW 2459   4.923   0.034   2.355
  205SOL    HW1 2460   4.982  -0.017   2.299
  205SOL    HW2 2461   4.836   0.004   2.331
  205SOL     MW 2462   4.920   0.023   2.344
  206SOL     OW 2463   0.187   1.425   6.012
  206SOL    HW1 2464   0.239   1.393   5.939
  206SOL    HW2 2465   0.228   1.507   6.038
  206SOL     MW 2466   0.199   1.431   6.006
  207SOL     OW 2467   2.170   0.304   3.761
  207SOL    HW1 2468   2.207   0.216   3.750
  207SOL    HW2 2469   2.077   0.293   3.746
  207SOL     MW 2470   2.163   0.291   3.758
  208SOL     OW 2471   1.324   2.557   3.137
  208SOL    HW1 2472   1.299   2.503   3.211
  208SOL    HW2 2473   1.279   2.641   3.152
  208SOL     MW 2474   1.315   2.561   3.148
  209SOL     OW 2475   2.203   1.817   1.388
  209SOL    HW1 2476   2.277   1.847   1.335
  209SOL    HW2 2477   2.242   1.761   1.456
  209SOL     MW 2478   2.217   1.814   1.391
  210SOL     OW 2479   5.834   2.626   0.882
  210SOL    HW1 2480   5.744   2.608   0.909
  210SOL    HW2 2481   5.877   2.540   0.885
  210SOL     MW 2482   5.828   2.612   0.886
  211SOL     OW 2483   0.524   3.208   3.091
  211SOL    HW1 2484   0.434   3.214   3.123
  211SOL    HW2 2485   0.566   3.288   3.121
  211SOL     MW 2486   0.517   3.219   3.099
  212SOL     OW 2487   2.426   2.830   1.461
  212SOL    HW1 2488   2.392   2.792   1.543
  212SOL    HW2 2489   2.465   2.756   1.414
  212SOL     MW 2490   2.427   2.816   1.465
  213SOL     OW 2491   0.350   0.298   2.736
  213SOL    HW1 2492   0.292   0.368   2.707
  213SOL    HW2 2493   0.381   0.257   2.655
  213SOL     MW 2494   0.346   0.301   2.722
  214SOL     OW 2495   4.551   5.424   2.297
  214SOL    HW1 2496   4.552   5.487   2.225
  214SOL    HW2 2497   4.570   5.340   2.256
  214SOL     MW 2498   4.554   5.421   2.283
  215SOL     OW 2499   5.239   2.652   2.814
  215SOL    HW1 2500   5.248   2.733   2.764
  215SOL    HW2 2501   5.329   2.627   2.835
  215SOL     MW 2502   5.252   2.659   2.810
  216SOL     OW 2503   3.940   2.229   5.706
  216SOL    HW1 2504   3.908   2.247   5.794
  216SOL    HW2 2505   3.861   2.217   5.654
  216SOL     MW 2506   3.926   2.230   5.710
  217SOL     OW 2507   4.910   5.072   3.266
  217SOL    HW1 2508   4.842   5.010   3.292
  217SOL    HW2 2509   4.903   5.076   3.170
  217SOL     MW 2510   4.900   5.065   3.257
  218SOL     OW 2511   1.011   0.117   6.006
  218SOL    HW1 2512   0.975   0.157   5.927
  218SOL    HW2 2513   1.048   0.191   6.055
  218SOL     MW 2514   1.011   0.132   6.002
  219SOL     OW 2515   3.365   3.054   6.203
  219SOL    HW1 2516   3.395   3.115   6.135
  219SOL    HW2 2517   3.289   3.097   6.241
  219SOL     MW 2518   3.359   3.067   6.199
  220SOL     OW 2519   6.155   2.482   0.117
  220SOL    HW1 2520   6.220   2.453   0.181
  220SOL    HW2 2521   6.201   2.548   0.065
  220SOL     MW 2522   6.169   2.487   0.118
  221SOL     OW 2523   3.262   0.265   4.308
  221SOL    HW1 2524   3.195   0.325   4.273
  221SOL    HW2 2525   3.288   0.213   4.232
  221SOL     MW 2526   3.256   0.266   4.293
  222SOL     OW 2527   4.729   3.933   2.597
  222SOL    HW1 2528   4.648   3.882   2.602
  222SOL    HW2 2529   4.790   3.887   2.655
  222SOL     MW 2530   4.726   3.920   2.605
  223SOL     OW 2531   0.506   1.205   4.120
  223SOL    HW1 2532   0.563   1.250   4.183
  223SOL    HW2 2533   0.448   1.152   4.174
  223SOL     MW 2534   0.506   1.204   4.135
  224SOL     OW 2535   5.905   5.568   3.842
  224SOL    HW1 2536   5.982   5.521   3.874
  224SOL    HW2 2537   5.837   5.501   3.834
  224SOL     MW 2538   5.906   5.553   3.845
  225SOL     OW 2539   1.380   5.601   5.037
  225SOL    HW1 2540   1.449   5.552   4.993
  225SOL    HW2 2541   1.303   5.544   5.033
  225SOL     MW 2542   1.379   5.587   5.031
  226SOL     OW 2543   2.433   5.577   5.613
  226SOL    HW1 2544   2.414   5.607   5.524
  226SOL    HW2 2545   2.527   5.594   5.625
  226SOL     MW 2546   2.443   5.583   5.603
  227SOL     OW 2547   0.293   5.693   2.575
  227SOL    HW1 2548   0.366   5.664   2.520
  227SOL    HW2 2549   0.215   5.674   2.524
  227SOL     MW 2550   0.292   5.687   2.562
  228SOL     OW 2551   0.478   0.987   0.059
  228SOL    HW1 2552   0.495   0.979  -0.035
  228SOL    HW2 2553   0.555   0.947   0.102
  228SOL     MW 2554   0.490   0.981   0.052
  229SOL     OW 2555   2.157   2.880   3.703
  229SOL    HW1 2556   2.252   2.894   3.704
  229SOL    HW2 2557   2.141   2.826   3.626
  229SOL     MW 2558   2.167   2.875   3.693
  230SOL     OW 2559   5.625   3.819   5.287
  230SOL    HW1 2560   5.530   3.821   5.275
  230SOL    HW2 2561   5.637   3.815   5.382
  230SOL     MW 2562   5.614   3.819   5.297
  231SOL     OW 2563   5.805   2.432   1.184
  231SOL    HW1 2564   5.880   2.484   1.156
  231SOL    HW2 2565   5.731   2.467   1.135
  231SOL     MW 2566   5.805   2.443   1.175
  232SOL     OW 2567   2.418   3.970   0.551
  232SOL    HW1 2568   2.342   3.940   0.501
  232SOL    HW2 2569   2.435   3.900   0.615
  232SOL     MW 2570   2.410   3.957   0.553
  233SOL     OW 2571   1.058   2.477   5.227
  233SOL    HW1 2572   0.995   2.470   5.155
  233SOL    HW2 2573   1.028   2.412   5.291
  233SOL     MW 2574   1.046   2.467   5.226
  234SOL     OW 2575   0.879   4.294   6.149
  234SOL    HW1 2576   0.801   4.240   6.164
  234SOL    HW2 2577   0.938   4.271   6.220
  234SOL     MW 2578   0.877   4.284   6.160
  235SOL     OW 2579   5.527   1.446   5.041
  235SOL    HW1 2580   5.439   1.445   5.078
  235SOL    HW2 2581   5.524   1.382   4.970
  235SOL     MW 2582   5.515   1.438   5.037
  236SOL     OW 2583   6.188   5.361   4.166
  236SOL    HW1 2584   6.180   5.279   4.118
  236SOL    HW2 2585   6.144   5.345   4.250
  236SOL     MW 2586   6.182   5.348   4.171
  237SOL     OW 2587   5.039   6.172   5.070
  237SOL    HW1 2588   4.976   6.101   5.058
  237SOL    HW2 2589   4.986   6.249   5.091
  237SOL     MW 2590   5.024   6.172   5.072
  238SOL     OW 2591   0.383   4.227   4.090
  238SOL    HW1 2592   0.352   4.137   4.103
  238SOL    HW2 2593   0.462   4.217   4.037
  238SOL     MW 2594   0.389   4.214   4.085
  239SOL     OW 2595   1.604   5.170   5.578
  239SOL    HW1 2596   1.696   5.153   5.595
  239SOL    HW2 2597   1.580   5.237   5.643
  239SOL     MW 2598   1.613   5.177   5.589
  240SOL     OW 2599   5.700   1.463   5.838
  240SOL    HW1 2600   5.705   1.505   5.752
  240SOL    HW2 2601   5.724   1.532   5.900
  240SOL     MW 2602   5.703   1.478   5.835
  241SOL     OW 2603   0.256   5.751   4.112
  241SOL    HW1 2604   0.211   5.808   4.175
  241SOL    HW2 2605   0.219   5.664   4.128
  241SOL     MW 2606   0.245   5.747   4.122
  242SOL     OW 2607   3.226   5.616   0.128
  242SOL    HW1 2608   3.315   5.586   0.113
  242SOL    HW2 2609   3.178   5.538   0.155
  242SOL     MW 2610   3.231   5.603   0.130
  243SOL     OW 2611   0.284   2.290   2.155
  243SOL    HW1 2612   0.193   2.316   2.146
  243SOL    HW2 2613   0.283   2.194   2.144
  243SOL     MW 2614   0.272   2.281   2.152
  244SOL     OW 2615   1.520   3.168   0.958
  244SOL    HW1 2616   1.503   3.074   0.964
  244SOL    HW2 2617   1.460   3.199   0.891
  244SOL     MW 2618   1.510   3.160   0.951
  245SOL     OW 2619   1.916   4.636   5.623
  245SOL    HW1 2620   1.886   4.725   5.602
  245SOL    HW2 2621   1.970   4.610   5.549
  245SOL     MW 2622   1.919   4.644   5.611
  246SOL     OW 2623   4.000   2.695   5.667
  246SOL    HW1 2624   3.919   2.696   5.718
  246SOL    HW2 2625   3.974   2.659   5.582
  246SOL     MW 2626   3.986   2.690   5.663
  247SOL     OW 2627   4.201   0.616   1.248
  247SOL    HW1 2628   4.166   0.592   1.162
  247SOL    HW2 2629   4.208   0.533   1.294
  247SOL     MW 2630   4.198   0.602   1.242
  248SOL     OW 2631   6.259   2.387   3.734
  248SOL    HW1 2632   6.218   2.464   3.694
  248SOL    HW2 2633   6.323   2.358   3.669
  248SOL     MW 2634   6.262   2.393   3.721
  249SOL     OW 2635   4.258   6.070   6.140
  249SOL    HW1 2636   4.339   6.027   6.167
  249SOL    HW2 2637   4.264   6.075   6.044
  249SOL     MW 2638   4.269   6.065   6.131
  250SOL     OW 2639   5.987   3.626   3.959
  250SOL    HW1 2640   5.938   3.549   3.987
  250SOL    HW2 2641   5.929   3.670   3.897
  250SOL     MW 2642   5.973   3.622   3.954
  251SOL     OW 2643   5.580   5.227   2.433
  251SOL    HW1 2644   5.546   5.173   2.505
  251SOL    HW2 2645   5.625   5.165   2.375
  251SOL     MW 2646   5.582   5.212   2.435
  252SOL     OW 2647   0.680   3.594   4.336
  252SOL    HW1 2648   0.702   3.652   4.410
  252SOL    HW2 2649   0.592   3.563   4.356
  252SOL     MW 2650   0.672   3.598   4.348
  253SOL     OW 2651   0.765   3.893   0.159
  253SOL    HW1 2652   0.793   3.807   0.190
  253SOL    HW2 2653   0.673   3.882   0.135
  253SOL     MW 2654   0.757   3.881   0.161
  254SOL     OW 2655   0.953   1.732   2.611
  254SOL    HW1 2656   0.946   1.667   2.541
  254SOL    HW2 2657   1.043   1.724   2.643
  254SOL     MW 2658   0.963   1.722   2.606
  255SOL     OW 2659   0.124   5.752   3.734
  255SOL    HW1 2660   0.137   5.772   3.641
  255SOL    HW2 2661   0.067   5.676   3.735
  255SOL     MW 2662   0.119   5.745   3.722
  256SOL     OW 2663   0.843   2.391   0.036
  256SOL    HW1 2664   0.806   2.378  -0.051
  256SOL    HW2 2665   0.932   2.355   0.030
  256SOL     MW 2666   0.850   2.385   0.024
  257SOL     OW 2667   4.232   4.666   1.359
  257SOL    HW1 2668   4.241   4.650   1.453
  257SOL    HW2 2669   4.166   4.603   1.331
  257SOL     MW 2670   4.225   4.656   1.368
  258SOL     OW 2671   2.002   5.012   2.310
  258SOL    HW1 2672   2.062   4.977   2.244
  258SOL    HW2 2673   1.945   4.939   2.333
  258SOL     MW 2674   2.002   4.999   2.304
  259SOL     OW 2675   5.082   2.488   3.222
  259SOL    HW1 2676   5.118   2.557   3.277
  259SOL    HW2 2677   5.035   2.535   3.152
  259SOL     MW 2678   5.080   2.503   3.220
  260SOL     OW 2679   6.099   1.011   2.381
  260SOL    HW1 2680   6.060   0.940   2.431
  260SOL    HW2 2681   6.046   1.088   2.404
  260SOL     MW 2682   6.087   1.012   2.391
  261SOL     OW 2683   3.506   4.160   5.756
  261SOL    HW1 2684   3.499   4.224   5.826
  261SOL    HW2 2685   3.418   4.121   5.750
  261SOL     MW 2686   3.494   4.163   5.764
  262SOL     OW 2687   1.015   4.168   2.268
  262SOL    HW1 2688   1.077   4.236   2.295
  262SOL    HW2 2689   1.037   4.093   2.323
  262SOL     MW 2690   1.026   4.167   2.279
  263SOL     OW 2691   1.719   4.835   1.845
  263SOL    HW1 2692   1.715   4.893   1.769
  263SOL    HW2 2693   1.810   4.807   1.849
  263SOL     MW 2694   1.730   4.839   1.836
  264SOL     OW 2695   4.212   4.757   5.667
  264SOL    HW1 2696   4.140   4.777   5.607
  264SOL    HW2 2697   4.246   4.673   5.636
  264SOL     MW 2698   4.207   4.749   5.655
  265SOL     OW 2699   2.436   0.239   0.475
  265SOL    HW1 2700   2.342   0.222   0.473
  265SOL    HW2 2701   2.446   0.313   0.534
  265SOL     MW 2702   2.425   0.246   0.483
  266SOL     OW 2703   4.649   2.763   4.297
  266SOL    HW1 2704   4.678   2.823   4.228
  266SOL    HW2 2705   4.705   2.783   4.372
  266SOL     MW 2706   4.660   2.773   4.298
  267SOL     OW 2707   1.444   0.827   5.232
  267SOL    HW1 2708   1.396   0.890   5.286
  267SOL    HW2 2709   1.505   0.785   5.293
  267SOL     MW 2710   1.446   0.830   5.247
  268SOL     OW 2711   1.213   1.934   2.925
  268SOL    HW1 2712   1.298   1.972   2.949
  268SOL    HW2 2713   1.191   1.875   2.997
  268SOL     MW 2714   1.221   1.932   2.937
  269SOL     OW 2715   3.544   4.373   1.196
  269SOL    HW1 2716   3.465   4.320   1.193
  269SOL    HW2 2717   3.578   4.360   1.286
  269SOL     MW 2718   3.538   4.365   1.208
  270SOL     OW 2719   2.474   0.721   2.270
  270SOL    HW1 2720   2.552   0.671   2.244
  270SOL    HW2 2721   2.468   0.709   2.365
  270SOL     MW 2722   2.483   0.713   2.279
  271SOL     OW 2723   4.871   2.894   5.527
  271SOL    HW1 2724   4.799   2.939   5.572
  271SOL    HW2 2725   4.912   2.962   5.473
  271SOL     MW 2726   4.867   2.908   5.526
  272SOL     OW 2727   5.383   5.330   3.490
  272SOL    HW1 2728   5.345   5.362   3.572
  272SOL    HW2 2729   5.464   5.381   3.480
  272SOL     MW 2730   5.389   5.341   3.499
  273SOL     OW 2731   4.523   1.563   1.336
  273SOL    HW1 2732   4.430   1.573   1.355
  273SOL    HW2 2733   4.530   1.477   1.294
  273SOL     MW 2734   4.512   1.553   1.333
  274SOL     OW 2735   0.609   5.374   2.545
  274SOL    HW1 2736   0.687   5.363   2.491
  274SOL    HW2 2737   0.577   5.461   2.524
  274SOL     MW 2738   0.615   5.383   2.535
  275SOL     OW 2739   2.965   1.739   5.235
  275SOL    HW1 2740   2.946   1.817   5.287
  275SOL    HW2 2741   2.978   1.670   5.299
  275SOL     MW 2742   2.964   1.740   5.249
  276SOL     OW 2743   6.004   5.199   0.092
  276SOL    HW1 2744   6.006   5.131   0.025
  276SOL    HW2 2745   6.094   5.201   0.126
  276SOL     MW 2746   6.016   5.190   0.087
  277SOL     OW 2747   0.466   3.416   0.464
  277SOL    HW1 2748   0.484   3.508   0.486
  277SOL    HW2 2749   0.476   3.370   0.549
  277SOL     MW 2750   0.470   3.422   0.478
  278SOL     OW 2751   5.804   0.521   3.178
  278SOL    HW1 2752   5.766   0.562   3.255
  278SOL    HW2 2753   5.729   0.480   3.133
  278SOL     MW 2754   5.790   0.521   3.182
  279SOL     OW 2755   2.200   6.053   4.558
  279SOL    HW1 2756   2.216   6.078   4.649
  279SOL    HW2 2757   2.193   5.958   4.560
  279SOL     MW 2758   2.201   6.044   4.570
  280SOL     OW 2759   5.765   5.863   3.188
  280SOL    HW1 2760   5.837   5.919   3.219
  280SOL    HW2 2761   5.687   5.901   3.228
  280SOL     MW 2762   5.764   5.875   3.197
  281SOL     OW 2763   6.077   3.720   3.501
  281SOL    HW1 2764   6.019   3.796   3.498
  281SOL    HW2 2765   6.065   3.677   3.416
  281SOL     MW 2766   6.068   3.724   3.490
  282SOL     OW 2767   0.037   0.096   5.112
  282SOL    HW1 2768   0.075   0.072   5.028
  282SOL    HW2 2769  -0.057   0.094   5.097
  282SOL     MW 2770   0.030   0.093   5.099
  283SOL     OW 2771   2.003   3.566   5.881
  283SOL    HW1 2772   2.029   3.538   5.969
  283SOL    HW2 2773   1.944   3.497   5.850
  283SOL     MW 2774   1.998   3.554   5.888
  284SOL     OW 2775   4.458   6.110   3.517
  284SOL    HW1 2776   4.387   6.124   3.455
  284SOL    HW2 2777   4.513   6.188   3.510
  284SOL     MW 2778   4.456   6.122   3.508
  285SOL     OW 2779   1.880   5.108   5.655
  285SOL    HW1 2780   1.971   5.133   5.670
  285SOL    HW2 2781   1.884   5.028   5.603
  285SOL     MW 2782   1.892   5.101   5.650
  286SOL     OW 2783   2.918   5.882   0.462
  286SOL    HW1 2784   2.915   5.913   0.553
  286SOL    HW2 2785   2.909   5.786   0.471
  286SOL     MW 2786   2.916   5.873   0.475
  287SOL     OW 2787   2.007   6.140   4.341
  287SOL    HW1 2788   1.990   6.226   4.379
  287SOL    HW2 2789   2.080   6.105   4.392
  287SOL     MW 2790   2.014   6.147   4.353
  288SOL     OW 2791   3.136   1.399   2.049
  288SOL    HW1 2792   3.099   1.472   1.999
  288SOL    HW2 2793   3.223   1.386   2.010
  288SOL     MW 2794   3.143   1.407   2.037
  289SOL     OW 2795   1.888   0.051   4.462
  289SOL    HW1 2796   1.884   0.039   4.557
  289SOL    HW2 2797   1.797   0.063   4.436
  289SOL     MW 2798   1.876   0.051   4.471
  290SOL     OW 2799   5.395   5.868   1.790
  290SOL    HW1 2800   5.381   5.815   1.869
  290SOL    HW2 2801   5.462   5.820   1.742
  290SOL     MW 2802   5.402   5.855   1.794
  291SOL     OW 2803   5.983   6.237   3.731
  291SOL    HW1 2804   6.077   6.234   3.713
  291SOL    HW2 2805   5.977   6.230   3.826
  291SOL     MW 2806   5.994   6.236   3.741
  292SOL     OW 2807   5.256   4.618   0.117
  292SOL    HW1 2808   5.301   4.662   0.189
  292SOL    HW2 2809   5.312   4.542   0.097
  292SOL     MW 2810   5.269   4.614   0.123
  293SOL     OW 2811   5.060   6.136   5.511
  293SOL    HW1 2812   4.999   6.063   5.507
  293SOL    HW2 2813   5.118   6.124   5.436
  293SOL     MW 2814   5.060   6.125   5.501
  294SOL     OW 2815   2.048   4.302   0.760
  294SOL    HW1 2816   2.122   4.303   0.701
  294SOL    HW2 2817   1.983   4.360   0.721
  294SOL     MW 2818   2.049   4.309   0.747
  295SOL     OW 2819   1.796   5.413   3.448
  295SOL    HW1 2820   1.721   5.415   3.508
  295SOL    HW2 2821   1.765   5.456   3.369
  295SOL     MW 2822   1.783   5.419   3.446
  296SOL     OW 2823   5.846   4.125   3.317
  296SOL    HW1 2824   5.808   4.039   3.301
  296SOL    HW2 2825   5.781   4.187   3.285
  296SOL     MW 2826   5.833   4.122   3.311
  297SOL     OW 2827   5.212   3.037   3.879
  297SOL    HW1 2828   5.264   2.961   3.907
  297SOL    HW2 2829   5.140   3.041   3.942
  297SOL     MW 2830   5.209   3.028   3.891
  298SOL     OW 2831   5.436   4.387   2.140
  298SOL    HW1 2832   5.412   4.295   2.129
  298SOL    HW2 2833   5.446   4.420   2.051
  298SOL     MW 2834   5.434   4.379   2.127
  299SOL     OW 2835   3.413   4.487   0.926
  299SOL    HW1 2836   3.448   4.398   0.919
  299SOL    HW2 2837   3.488   4.544   0.913
  299SOL     MW 2838   3.427   4.483   0.925
  300SOL     OW 2839   1.579   1.162   1.472
  300SOL    HW1 2840   1.493   1.121   1.461
  300SOL    HW2 2841   1.634   1.121   1.406
  300SOL     MW 2842   1.575   1.152   1.463
  301SOL     OW 2843   6.205   6.149   0.385
  301SOL    HW1 2844   6.167   6.223   0.336
  301SOL    HW2 2845   6.278   6.120   0.330
  301SOL     MW 2846   6.209   6.155   0.372
  302SOL     OW 2847   5.458   3.525   2.490
  302SOL    HW1 2848   5.397   3.474   2.543
  302SOL    HW2 2849   5.427   3.615   2.497
  302SOL     MW 2850   5.446   3.530   2.497
  303SOL     OW 2851   3.418   0.806   0.218
  303SOL    HW1 2852   3.350   0.848   0.164
  303SOL    HW2 2853   3.371   0.738   0.267
  303SOL     MW 2854   3.403   0.803   0.217
  304SOL     OW 2855   2.165   1.097   4.247
  304SOL    HW1 2856   2.190   1.145   4.326
  304SOL    HW2 2857   2.073   1.120   4.233
  304SOL     MW 2858   2.157   1.106   4.255
  305SOL     OW 2859   5.595   2.098   4.744
  305SOL    HW1 2860   5.582   2.060   4.831
  305SOL    HW2 2861   5.518   2.070   4.694
  305SOL     MW 2862   5.583   2.090   4.749
  306SOL     OW 2863   5.003   0.647   0.538
  306SOL    HW1 2864   5.079   0.695   0.504
  306SOL    HW2 2865   4.935   0.662   0.472
  306SOL     MW 2866   5.004   0.655   0.525
  307SOL     OW 2867   2.638   2.494   0.346
  307SOL    HW1 2868   2.721   2.504   0.392
  307SOL    HW2 2869   2.571   2.507   0.413
  307SOL     MW 2870   2.640   2.497   0.360
  308SOL     OW 2871   4.033   0.274   0.138
  308SOL    HW1 2872   4.107   0.299   0.083
  308SOL    HW2 2873   3.958   0.273   0.078
  308SOL     MW 2874   4.033   0.277   0.123
  309SOL     OW 2875   5.444   3.509   5.407
  309SOL    HW1 2876   5.529   3.466   5.409
  309SOL    HW2 2877   5.386   3.445   5.366
  309SOL     MW 2878   5.447   3.495   5.402
  310SOL     OW 2879   4.999   1.806   5.206
  310SOL    HW1 2880   5.049   1.742   5.156
  310SOL    HW2 2881   4.977   1.875   5.143
  310SOL     MW 2882   5.003   1.807   5.192
  311SOL     OW 2883   0.686   2.655   2.061
  311SOL    HW1 2884   0.711   2.563   2.052
  311SOL    HW2 2885   0.710   2.695   1.977
  311SOL     MW 2886   0.692   2.649   2.049
  312SOL     OW 2887   2.524   4.960   1.662
  312SOL    HW1 2888   2.513   4.894   1.729
  312SOL    HW2 2889   2.455   5.024   1.678
  312SOL     MW 2890   2.514   4.960   1.673
  313SOL     OW 2891   1.802   2.823   4.500
  313SOL    HW1 2892   1.889   2.860   4.517
  313SOL    HW2 2893   1.820   2.735   4.468
  313SOL     MW 2894   1.815   2.817   4.498
  314SOL     OW 2895   6.147   3.848   0.966
  314SOL    HW1 2896   6.150   3.780   0.898
  314SOL    HW2 2897   6.217   3.909   0.941
  314SOL     MW 2898   6.156   3.847   0.954
  315SOL     OW 2899   0.096   0.045   6.162
  315SOL    HW1 2900   0.079  -0.039   6.205
  315SOL    HW2 2901   0.192   0.052   6.162
  315SOL     MW 2902   0.106   0.035   6.168
  316SOL     OW 2903   4.562   2.115   0.019
  316SOL    HW1 2904   4.583   2.192   0.072
  316SOL    HW2 2905   4.503   2.064   0.074
  316SOL     MW 2906   4.557   2.119   0.033
  317SOL     OW 2907   4.960   4.008   0.800
  317SOL    HW1 2908   5.051   3.995   0.829
  317SOL    HW2 2909   4.927   4.078   0.855
  317SOL     MW 2910   4.968   4.016   0.810
  318SOL     OW 2911   2.330   1.102   5.604
  318SOL    HW1 2912   2.349   1.052   5.684
  318SOL    HW2 2913   2.411   1.097   5.553
  318SOL     MW 2914   2.343   1.095   5.608
  319SOL     OW 2915   0.009   0.337   6.118
  319SOL    HW1 2916   0.067   0.274   6.075
  319SOL    HW2 2917   0.005   0.307   6.209
  319SOL     MW 2918   0.016   0.325   6.125
  320SOL     OW 2919   2.592   0.928   0.389
  320SOL    HW1 2920   2.614   0.836   0.400
  320SOL    HW2 2921   2.676   0.972   0.379
  320SOL     MW 2922   2.605   0.922   0.389
  321SOL     OW 2923   5.777   0.259   2.843
  321SOL    HW1 2924   5.701   0.214   2.879
  321SOL    HW2 2925   5.741   0.334   2.796
  321SOL     MW 2926   5.763   0.263   2.841
  322SOL     OW 2927   3.560   4.798   3.247
  322SOL    HW1 2928   3.628   4.732   3.262
  322SOL    HW2 2929   3.525   4.777   3.160
  322SOL     MW 2930   3.564   4.786   3.238
  323SOL     OW 2931   4.558   0.655   2.165
  323SOL    HW1 2932   4.587   0.576   2.119
  323SOL    HW2 2933   4.623   0.668   2.234
  323SOL     MW 2934   4.570   0.646   2.168
  324SOL     OW 2935   5.793   5.741   4.986
  324SOL    HW1 2936   5.705   5.703   4.987
  324SOL    HW2 2937   5.786   5.817   4.929
  324SOL     MW 2938   5.781   5.746   4.979
  325SOL     OW 2939   1.850   4.893   3.285
  325SOL    HW1 2940   1.787   4.859   3.348
  325SOL    HW2 2941   1.858   4.824   3.219
  325SOL     MW 2942   1.843   4.880   3.285
  326SOL     OW 2943   5.721   6.009   1.267
  326SOL    HW1 2944   5.782   6.027   1.195
  326SOL    HW2 2945   5.741   5.919   1.294
  326SOL     MW 2946   5.732   5.999   1.261
  327SOL     OW 2947   6.180   4.062   4.956
  327SOL    HW1 2948   6.232   3.986   4.983
  327SOL    HW2 2949   6.208   4.132   5.015
  327SOL     MW 2950   6.190   4.061   4.967
  328SOL     OW 2951   3.464   6.259   4.864
  328SOL    HW1 2952   3.525   6.221   4.801
  328SOL    HW2 2953   3.439   6.343   4.826
  328SOL     MW 2954   3.469   6.265   4.851
  329SOL     OW 2955   2.497   3.978   0.267
  329SOL    HW1 2956   2.482   3.960   0.359
  329SOL    HW2 2957   2.586   3.946   0.249
  329SOL     MW 2958   2.507   3.972   0.276
  330SOL     OW 2959   5.274   1.613   4.838
  330SOL    HW1 2960   5.329   1.538   4.814
  330SOL    HW2 2961   5.335   1.686   4.843
  330SOL     MW 2962   5.289   1.613   4.835
  331SOL     OW 2963   4.238   5.686   0.971
  331SOL    HW1 2964   4.223   5.626   1.044
  331SOL    HW2 2965   4.332   5.686   0.959
  331SOL     MW 2966   4.248   5.678   0.979
  332SOL     OW 2967   4.802   0.662   4.497
  332SOL    HW1 2968   4.731   0.616   4.452
  332SOL    HW2 2969   4.763   0.695   4.577
  332SOL     MW 2970   4.788   0.660   4.501
  333SOL     OW 2971   3.670   5.381   1.346
  333SOL    HW1 2972   3.709   5.466   1.325
  333SOL    HW2 2973   3.676   5.375   1.441
  333SOL     MW 2974   3.676   5.391   1.355
  334SOL     OW 2975   0.782   3.874   3.500
  334SOL    HW1 2976   0.734   3.956   3.491
  334SOL    HW2 2977   0.851   3.879   3.433
  334SOL     MW 2978   0.785   3.885   3.490
  335SOL     OW 2979   0.760   2.825   1.761
  335SOL    HW1 2980   0.687   2.884   1.741
  335SOL    HW2 2981   0.790   2.795   1.675
  335SOL     MW 2982   0.755   2.829   1.747
  336SOL     OW 2983   2.352   2.234   1.743
  336SOL    HW1 2984   2.389   2.147   1.727
  336SOL    HW2 2985   2.264   2.230   1.707
  336SOL     MW 2986   2.346   2.222   1.736
  337SOL     OW 2987   4.144   5.624   2.856
  337SOL    HW1 2988   4.179   5.713   2.848
  337SOL    HW2 2989   4.165   5.583   2.773
  337SOL     MW 2990   4.151   5.630   2.844
  338SOL     OW 2991   5.809   1.877   2.996
  338SOL    HW1 2992   5.851   1.863   2.911
  338SOL    HW2 2993   5.854   1.816   3.055
  338SOL     MW 2994   5.820   1.867   2.993
  339SOL     OW 2995   4.531   5.224   0.774
  339SOL    HW1 2996   4.592   5.296   0.788
  339SOL    HW2 2997   4.486   5.247   0.694
  339SOL     MW 2998   4.533   5.236   0.766
  340SOL     OW 2999   2.721   0.740   3.659
  340SOL    HW1 3000   2.626   0.744   3.662
  340SOL    HW2 3001   2.748   0.829   3.633
  340SOL     MW 3002   2.712   0.752   3.656
  341SOL     OW 3003   4.835   6.094   3.745
  341SOL    HW1 3004   4.834   6.035   3.821
  341SOL    HW2 3005   4.770   6.058   3.685
  341SOL     MW 3006   4.827   6.082   3.747
  342SOL     OW 3007   1.615   1.553   5.598
  342SOL    HW1 3008   1.606   1.589   5.686
  342SOL    HW2 3009   1.599   1.627   5.540
  342SOL     MW 3010   1.612   1.567   5.602
  343SOL     OW 3011   4.705   2.066   0.341
  343SOL    HW1 3012   4.689   2.005   0.413
  343SOL    HW2 3013   4.800   2.077   0.340
  343SOL     MW 3014   4.716   2.060   0.350
  344SOL     OW 3015   0.303   2.402   0.459
  344SOL    HW1 3016   0.315   2.307   0.458
  344SOL    HW2 3017   0.386   2.438   0.428
  344SOL     MW 3018   0.315   2.395   0.455
  345SOL     OW 3019   0.743   4.745   1.527
  345SOL    HW1 3020   0.664   4.706   1.491
  345SOL    HW2 3021   0.754   4.827   1.479
  345SOL     MW 3022   0.734   4.750   1.517
  346SOL     OW 3023   4.723   0.136   1.736
  346SOL    HW1 3024   4.771   0.064   1.695
  346SOL    HW2 3025   4.698   0.193   1.663
  346SOL     MW 3026   4.726   0.134   1.722
  347SOL     OW 3027   1.312   5.417   3.589
  347SOL    HW1 3028   1.269   5.339   3.626
  347SOL    HW2 3029   1.244   5.484   3.590
  347SOL     MW 3030   1.298   5.415   3.594
  348SOL     OW 3031   3.263   4.062   0.084
  348SOL    HW1 3032   3.279   4.132   0.021
  348SOL    HW2 3033   3.188   4.093   0.136
  348SOL     MW 3034   3.255   4.075   0.083
  349SOL     OW 3035   2.922   2.694   0.066
  349SOL    HW1 3036   2.830   2.703   0.092
  349SOL    HW2 3037   2.932   2.601   0.046
  349SOL     MW 3038   2.912   2.683   0.067
  350SOL     OW 3039   0.667   4.699   0.045
  350SOL    HW1 3040   0.740   4.641   0.067
  350SOL    HW2 3041   0.608   4.645  -0.007
  350SOL     MW 3042   0.669   4.685   0.041
  351SOL     OW 3043   2.382   0.680   3.991
  351SOL    HW1 3044   2.393   0.597   3.945
  351SOL    HW2 3045   2.288   0.696   3.990
  351SOL     MW 3046   2.371   0.671   3.985
  352SOL     OW 3047   6.260   3.810   6.169
  352SOL    HW1 3048   6.209   3.755   6.110
  352SOL    HW2 3049   6.351   3.800   6.139
  352SOL     MW 3050   6.265   3.802   6.157
  353SOL     OW 3051   0.711   1.804   2.846
  353SOL    HW1 3052   0.726   1.793   2.940
  353SOL    HW2 3053   0.780   1.751   2.805
  353SOL     MW 3054   0.722   1.796   2.852
  354SOL     OW 3055   0.442   3.175   4.578
  354SOL    HW1 3056   0.521   3.229   4.571
  354SOL    HW2 3057   0.473   3.086   4.564
  354SOL     MW 3058   0.456   3.171   4.575
  355SOL     OW 3059   2.887   4.451   4.346
  355SOL    HW1 3060   2.875   4.502   4.266
  355SOL    HW2 3061   2.849   4.505   4.415
  355SOL     MW 3062   2.881   4.464   4.345
  356SOL     OW 3063   5.794   2.519   4.875
  356SOL    HW1 3064   5.735   2.465   4.927
  356SOL    HW2 3065   5.777   2.493   4.785
  356SOL     MW 3066   5.784   2.509   4.870
  357SOL     OW 3067   2.913   3.273   4.999
  357SOL    HW1 3068   2.858   3.242   4.926
  357SOL    HW2 3069   2.856   3.332   5.048
  357SOL     MW 3070   2.898   3.276   4.996
  358SOL     OW 3071   4.176   2.557   1.175
  358SOL    HW1 3072   4.170   2.642   1.220
  358SOL    HW2 3073   4.191   2.494   1.246
  358SOL     MW 3074   4.177   2.560   1.189
  359SOL     OW 3075   0.474   1.270   0.170
  359SOL    HW1 3076   0.502   1.180   0.189
  359SOL    HW2 3077   0.378   1.267   0.177
  359SOL     MW 3078   0.465   1.258   0.174
  360SOL     OW 3079   2.184   3.194   1.870
  360SOL    HW1 3080   2.265   3.143   1.858
  360SOL    HW2 3081   2.127   3.135   1.918
  360SOL     MW 3082   2.187   3.180   1.874
  361SOL     OW 3083   2.785   1.008   1.711
  361SOL    HW1 3084   2.830   0.988   1.792
  361SOL    HW2 3085   2.822   1.091   1.682
  361SOL     MW 3086   2.795   1.016   1.717
  362SOL     OW 3087   0.374   3.971   1.130
  362SOL    HW1 3088   0.304   3.913   1.101
  362SOL    HW2 3089   0.380   4.039   1.063
  362SOL     MW 3090   0.366   3.973   1.117
  363SOL     OW 3091   1.407   0.399   5.359
  363SOL    HW1 3092   1.354   0.321   5.377
  363SOL    HW2 3093   1.357   0.445   5.292
  363SOL     MW 3094   1.394   0.395   5.353
  364SOL     OW 3095   0.959   0.336   5.470
  364SOL    HW1 3096   0.948   0.290   5.387
  364SOL    HW2 3097   0.870   0.358   5.497
  364SOL     MW 3098   0.946   0.333   5.463
  365SOL     OW 3099   0.096   1.824   0.905
  365SOL    HW1 3100   0.122   1.788   0.820
  365SOL    HW2 3101   0.177   1.824   0.958
  365SOL     MW 3102   0.110   1.819   0.901
  366SOL     OW 3103   2.404   5.193   2.661
  366SOL    HW1 3104   2.480   5.196   2.603
  366SOL    HW2 3105   2.350   5.267   2.635
  366SOL     MW 3106   2.407   5.203   2.650
  367SOL     OW 3107   3.418   0.688   2.374
  367SOL    HW1 3108   3.332   0.712   2.339
  367SOL    HW2 3109   3.403   0.680   2.469
  367SOL     MW 3110   3.405   0.690   2.382
  368SOL     OW 3111   1.287   5.651   1.315
  368SOL    HW1 3112   1.260   5.579   1.259
  368SOL    HW2 3113   1.208   5.705   1.326
  368SOL     MW 3114   1.273   5.649   1.309
  369SOL     OW 3115   2.428   1.655   4.954
  369SOL    HW1 3116   2.486   1.715   4.907
  369SOL    HW2 3117   2.422   1.693   5.042
  369SOL     MW 3118   2.435   1.668   4.959
  370SOL     OW 3119   5.526   1.071   1.698
  370SOL    HW1 3120   5.479   1.133   1.755
  370SOL    HW2 3121   5.617   1.102   1.700
  370SOL     MW 3122   5.532   1.083   1.707
  371SOL     OW 3123   1.461   3.694   6.281
  371SOL    HW1 3124   1.389   3.735   6.233
  371SOL    HW2 3125   1.498   3.764   6.335
  371SOL     MW 3126   1.457   3.708   6.282
  372SOL     OW 3127   1.255   3.526   2.440
  372SOL    HW1 3128   1.307   3.465   2.389
  372SOL    HW2 3129   1.183   3.473   2.475
  372SOL     MW 3130   1.252   3.511   2.438
  373SOL     OW 3131   0.483   5.502   4.720
  373SOL    HW1 3132   0.522   5.418   4.698
  373SOL    HW2 3133   0.391   5.483   4.739
  373SOL     MW 3134   0.476   5.489   4.720
  374SOL     OW 3135   3.865   5.205   4.642
  374SOL    HW1 3136   3.829   5.174   4.725
  374SOL    HW2 3137   3.865   5.129   4.585
  374SOL     MW 3138   3.860   5.192   4.645
  375SOL     OW 3139   3.581   5.639   4.968
  375SOL    HW1 3140   3.488   5.618   4.961
  375SOL    HW2 3141   3.586   5.732   4.947
  375SOL     MW 3142   3.570   5.648   4.965
  376SOL     OW 3143   4.979   4.815   2.271
  376SOL    HW1 3144   5.050   4.809   2.207
  376SOL    HW2 3145   5.016   4.779   2.351
  376SOL     MW 3146   4.992   4.810   2.273
  377SOL     OW 3147   3.258   3.673   0.432
  377SOL    HW1 3148   3.269   3.745   0.370
  377SOL    HW2 3149   3.167   3.646   0.420
  377SOL     MW 3150   3.248   3.679   0.424
  378SOL     OW 3151   2.749   5.150   5.083
  378SOL    HW1 3152   2.750   5.245   5.069
  378SOL    HW2 3153   2.816   5.135   5.150
  378SOL     MW 3154   2.758   5.160   5.090
  379SOL     OW 3155   3.250   0.506   6.257
  379SOL    HW1 3156   3.335   0.550   6.264
  379SOL    HW2 3157   3.202   0.533   6.336
  379SOL     MW 3158   3.254   0.515   6.268
  380SOL     OW 3159   4.859   1.705   0.705
  380SOL    HW1 3160   4.824   1.652   0.633
  380SOL    HW2 3161   4.954   1.705   0.691
  380SOL     MW 3162   4.867   1.698   0.695
  381SOL     OW 3163   3.748   5.362   1.645
  381SOL    HW1 3164   3.746   5.317   1.729
  381SOL    HW2 3165   3.670   5.418   1.647
  381SOL     MW 3166   3.738   5.364   1.656
  382SOL     OW 3167   5.464   1.505   0.608
  382SOL    HW1 3168   5.408   1.513   0.685
  382SOL    HW2 3169   5.529   1.575   0.618
  382SOL     MW 3170   5.465   1.515   0.619
  383SOL     OW 3171   0.943   3.531   2.921
  383SOL    HW1 3172   1.000   3.476   2.975
  383SOL    HW2 3173   0.965   3.620   2.944
  383SOL     MW 3174   0.953   3.535   2.931
  384SOL     OW 3175   5.540   1.879   0.123
  384SOL    HW1 3176   5.543   1.793   0.165
  384SOL    HW2 3177   5.627   1.890   0.085
  384SOL     MW 3178   5.552   1.869   0.123
  385SOL     OW 3179   2.707   4.048   0.543
  385SOL    HW1 3180   2.619   4.031   0.576
  385SOL    HW2 3181   2.749   3.963   0.539
  385SOL     MW 3182   2.701   4.035   0.546
  386SOL     OW 3183   5.716   4.823   5.987
  386SOL    HW1 3184   5.669   4.750   6.027
  386SOL    HW2 3185   5.798   4.784   5.955
  386SOL     MW 3186   5.721   4.808   5.988
  387SOL     OW 3187   5.430   4.264   6.187
  387SOL    HW1 3188   5.391   4.177   6.193
  387SOL    HW2 3189   5.524   4.248   6.180
  387SOL     MW 3190   5.437   4.251   6.187
  388SOL     OW 3191   4.644   2.979   5.337
  388SOL    HW1 3192   4.735   2.989   5.309
  388SOL    HW2 3193   4.634   2.886   5.354
  388SOL     MW 3194   4.654   2.969   5.336
  389SOL     OW 3195   1.569   4.175   0.089
  389SOL    HW1 3196   1.640   4.192   0.026
  389SOL    HW2 3197   1.581   4.239   0.158
  389SOL     MW 3198   1.580   4.185   0.089
  390SOL     OW 3199   2.163   4.143   2.198
  390SOL    HW1 3200   2.253   4.112   2.209
  390SOL    HW2 3201   2.162   4.184   2.112
  390SOL     MW 3202   2.174   4.144   2.189
  391SOL     OW 3203   0.792   3.839   6.180
  391SOL    HW1 3204   0.764   3.928   6.159
  391SOL    HW2 3205   0.811   3.841   6.273
  391SOL     MW 3206   0.791   3.850   6.189
  392SOL     OW 3207   0.069   3.994   0.871
  392SOL    HW1 3208   0.126   3.966   0.800
  392SOL    HW2 3209   0.100   4.081   0.894
  392SOL     MW 3210   0.080   4.001   0.865
  393SOL     OW 3211   3.227   2.824   6.156
  393SOL    HW1 3212   3.179   2.782   6.228
  393SOL    HW2 3213   3.259   2.906   6.194
  393SOL     MW 3214   3.225   2.829   6.170
  394SOL     OW 3215   6.116   5.803   2.936
  394SOL    HW1 3216   6.130   5.732   2.999
  394SOL    HW2 3217   6.085   5.876   2.989
  394SOL     MW 3218   6.114   5.803   2.951
  395SOL     OW 3219   4.063   4.883   5.947
  395SOL    HW1 3220   4.019   4.802   5.921
  395SOL    HW2 3221   4.112   4.859   6.026
  395SOL     MW 3222   4.064   4.870   5.954
  396SOL     OW 3223   3.389   5.434   4.204
  396SOL    HW1 3224   3.383   5.446   4.109
  396SOL    HW2 3225   3.458   5.494   4.231
  396SOL     MW 3226   3.397   5.443   4.195
  397SOL     OW 3227   0.591   3.154   5.577
  397SOL    HW1 3228   0.509   3.104   5.578
  397SOL    HW2 3229   0.594   3.193   5.490
  397SOL     MW 3230   0.581   3.153   5.566
  398SOL     OW 3231   5.974   2.790   3.507
  398SOL    HW1 3232   6.046   2.852   3.493
  398SOL    HW2 3233   5.975   2.772   3.601
  398SOL     MW 3234   5.983   2.796   3.517
  399SOL     OW 3235   1.609   2.511   3.041
  399SOL    HW1 3236   1.521   2.514   3.079
  399SOL    HW2 3237   1.647   2.596   3.062
  399SOL     MW 3238   1.603   2.522   3.049
  400SOL     OW 3239   5.317   1.316   5.674
  400SOL    HW1 3240   5.227   1.291   5.655
  400SOL    HW2 3241   5.370   1.259   5.618
  400SOL     MW 3242   5.312   1.306   5.664
  401SOL     OW 3243   4.618   0.976   3.487
  401SOL    HW1 3244   4.706   0.941   3.470
  401SOL    HW2 3245   4.602   1.038   3.416
  401SOL     MW 3246   4.627   0.979   3.476
  402SOL     OW 3247   4.516   4.134   4.289
  402SOL    HW1 3248   4.584   4.089   4.240
  402SOL    HW2 3249   4.561   4.206   4.332
  402SOL     MW 3250   4.530   4.137   4.288
  403SOL     OW 3251   0.590   5.817   5.057
  403SOL    HW1 3252   0.581   5.871   4.979
  403SOL    HW2 3253   0.580   5.727   5.027
  403SOL     MW 3254   0.588   5.812   5.043
  404SOL     OW 3255   1.718   6.043   5.532
  404SOL    HW1 3256   1.682   6.032   5.444
  404SOL    HW2 3257   1.794   6.101   5.519
  404SOL     MW 3258   1.723   6.049   5.519
  405SOL     OW 3259   0.997   3.312   4.391
  405SOL    HW1 3260   1.022   3.343   4.304
  405SOL    HW2 3261   1.019   3.219   4.391
  405SOL     MW 3262   1.003   3.304   4.380
  406SOL     OW 3263   4.113   1.047   0.253
  406SOL    HW1 3264   4.146   1.136   0.267
  406SOL    HW2 3265   4.021   1.051   0.277
  406SOL     MW 3266   4.106   1.059   0.257
  407SOL     OW 3267   5.123   3.872   2.508
  407SOL    HW1 3268   5.100   3.961   2.484
  407SOL    HW2 3269   5.068   3.852   2.584
  407SOL     MW 3270   5.113   3.880   2.515
  408SOL     OW 3271   2.592   1.441   4.181
  408SOL    HW1 3272   2.676   1.480   4.206
  408SOL    HW2 3273   2.565   1.390   4.257
  408SOL     MW 3274   2.599   1.440   4.194
  409SOL     OW 3275   2.641   5.464   2.494
  409SOL    HW1 3276   2.720   5.413   2.475
  409SOL    HW2 3277   2.631   5.456   2.589
  409SOL     MW 3278   2.650   5.456   2.504
  410SOL     OW 3279   0.152   3.537   1.516
  410SOL    HW1 3280   0.181   3.450   1.487
  410SOL    HW2 3281   0.211   3.597   1.470
  410SOL     MW 3282   0.163   3.534   1.505
  411SOL     OW 3283   0.369   0.147   4.291
  411SOL    HW1 3284   0.359   0.054   4.272
  411SOL    HW2 3285   0.322   0.192   4.220
  411SOL     MW 3286   0.362   0.141   4.279
  412SOL     OW 3287   2.428   4.787   2.762
  412SOL    HW1 3288   2.448   4.855   2.827
  412SOL    HW2 3289   2.496   4.721   2.774
  412SOL     MW 3290   2.439   4.788   2.772
  413SOL     OW 3291   6.138   5.530   4.562
  413SOL    HW1 3292   6.088   5.509   4.641
  413SOL    HW2 3293   6.140   5.447   4.513
  413SOL     MW 3294   6.132   5.516   4.566
  414SOL     OW 3295   1.857   0.384   5.924
  414SOL    HW1 3296   1.770   0.389   5.962
  414SOL    HW2 3297   1.870   0.292   5.904
  414SOL     MW 3298   1.848   0.373   5.926
  415SOL     OW 3299   3.240   0.209   3.611
  415SOL    HW1 3300   3.176   0.280   3.611
  415SOL    HW2 3301   3.294   0.226   3.689
  415SOL     MW 3302   3.239   0.221   3.621
  416SOL     OW 3303   5.753   2.491   4.578
  416SOL    HW1 3304   5.766   2.407   4.533
  416SOL    HW2 3305   5.832   2.541   4.557
  416SOL     MW 3306   5.765   2.486   4.570
  417SOL     OW 3307   0.116   1.205   1.960
  417SOL    HW1 3308   0.110   1.115   1.929
  417SOL    HW2 3309   0.183   1.203   2.028
  417SOL     MW 3310   0.124   1.193   1.965
  418SOL     OW 3311   0.103   5.231   0.866
  418SOL    HW1 3312   0.082   5.216   0.958
  418SOL    HW2 3313   0.096   5.145   0.826
  418SOL     MW 3314   0.099   5.218   0.872
  419SOL     OW 3315   4.785   3.404   0.895
  419SOL    HW1 3316   4.778   3.463   0.971
  419SOL    HW2 3317   4.829   3.456   0.828
  419SOL     MW 3318   4.790   3.418   0.896
  420SOL     OW 3319   6.167   1.173   2.578
  420SOL    HW1 3320   6.185   1.111   2.507
  420SOL    HW2 3321   6.113   1.241   2.538
  420SOL     MW 3322   6.162   1.174   2.564
  421SOL     OW 3323   5.099   5.990   0.663
  421SOL    HW1 3324   5.035   6.055   0.691
  421SOL    HW2 3325   5.074   5.909   0.708
  421SOL     MW 3326   5.088   5.988   0.672
  422SOL     OW 3327   1.555   5.479   1.739
  422SOL    HW1 3328   1.570   5.434   1.821
  422SOL    HW2 3329   1.605   5.430   1.675
  422SOL     MW 3330   1.563   5.467   1.741
  423SOL     OW 3331   2.797   4.702   5.129
  423SOL    HW1 3332   2.802   4.626   5.072
  423SOL    HW2 3333   2.708   4.736   5.118
  423SOL     MW 3334   2.786   4.696   5.120
  424SOL     OW 3335   3.855   1.257   2.511
  424SOL    HW1 3336   3.950   1.250   2.518
  424SOL    HW2 3337   3.831   1.194   2.443
  424SOL     MW 3338   3.864   1.248   2.503
  425SOL     OW 3339   5.935   0.746   3.704
  425SOL    HW1 3340   5.966   0.657   3.716
  425SOL    HW2 3341   6.014   0.797   3.687
  425SOL     MW 3342   5.949   0.741   3.704
  426SOL     OW 3343   3.726   2.193   5.549
  426SOL    HW1 3344   3.646   2.144   5.571
  426SOL    HW2 3345   3.705   2.283   5.572
  426SOL     MW 3346   3.713   2.198   5.555
  427SOL     OW 3347   3.852   2.116   5.054
  427SOL    HW1 3348   3.778   2.146   5.001
  427SOL    HW2 3349   3.825   2.133   5.144
  427SOL     MW 3350   3.839   2.122   5.059
  428SOL     OW 3351   1.076   6.007   4.887
  428SOL    HW1 3352   1.151   5.951   4.907
  428SOL    HW2 3353   1.061   5.994   4.793
  428SOL     MW 3354   1.084   5.998   4.877
  429SOL     OW 3355   1.755   4.386   1.929
  429SOL    HW1 3356   1.717   4.419   1.848
  429SOL    HW2 3357   1.741   4.291   1.926
  429SOL     MW 3358   1.748   4.378   1.918
  430SOL     OW 3359   5.978   5.650   1.412
  430SOL    HW1 3360   5.897   5.671   1.366
  430SOL    HW2 3361   6.038   5.624   1.342
  430SOL     MW 3362   5.976   5.649   1.398
  431SOL     OW 3363   5.500   5.676   5.863
  431SOL    HW1 3364   5.451   5.750   5.826
  431SOL    HW2 3365   5.560   5.650   5.792
  431SOL     MW 3366   5.502   5.682   5.849
  432SOL     OW 3367   1.619   1.282   2.343
  432SOL    HW1 3368   1.643   1.317   2.428
  432SOL    HW2 3369   1.526   1.261   2.351
  432SOL     MW 3370   1.610   1.284   2.355
  433SOL     OW 3371   0.214   2.096   1.010
  433SOL    HW1 3372   0.144   2.140   0.961
  433SOL    HW2 3373   0.262   2.167   1.051
  433SOL     MW 3374   0.211   2.111   1.010
  434SOL     OW 3375   5.447   0.938   1.267
  434SOL    HW1 3376   5.437   0.994   1.345
  434SOL    HW2 3377   5.486   0.995   1.202
  434SOL     MW 3378   5.451   0.953   1.269
  435SOL     OW 3379   0.673   0.334   0.067
  435SOL    HW1 3380   0.687   0.243   0.092
  435SOL    HW2 3381   0.626   0.372   0.142
  435SOL     MW 3382   0.669   0.327   0.079
  436SOL     OW 3383   5.458   6.206   0.790
  436SOL    HW1 3384   5.417   6.257   0.721
  436SOL    HW2 3385   5.400   6.130   0.801
  436SOL     MW 3386   5.445   6.203   0.782
  437SOL     OW 3387   0.626   2.468   3.581
  437SOL    HW1 3388   0.678   2.533   3.534
  437SOL    HW2 3389   0.690   2.404   3.612
  437SOL     MW 3390   0.641   2.468   3.579
  438SOL     OW 3391   3.532   1.209   0.734
  438SOL    HW1 3392   3.449   1.224   0.688
  438SOL    HW2 3393   3.594   1.269   0.692
  438SOL     MW 3394   3.529   1.218   0.723
  439SOL     OW 3395   6.118   1.045   1.023
  439SOL    HW1 3396   6.069   1.125   1.004
  439SOL    HW2 3397   6.053   0.975   1.018
  439SOL     MW 3398   6.104   1.047   1.020
  440SOL     OW 3399   5.557   3.968   0.793
  440SOL    HW1 3400   5.516   4.006   0.714
  440SOL    HW2 3401   5.537   3.875   0.787
  440SOL     MW 3402   5.549   3.961   0.781
  441SOL     OW 3403   1.837   0.007   2.279
  441SOL    HW1 3404   1.855  -0.062   2.342
  441SOL    HW2 3405   1.877  -0.023   2.197
  441SOL     MW 3406   1.845  -0.005   2.277
  442SOL     OW 3407   0.324   0.387   3.016
  442SOL    HW1 3408   0.298   0.444   3.088
  442SOL    HW2 3409   0.246   0.382   2.960
  442SOL     MW 3410   0.311   0.394   3.018
  443SOL     OW 3411   2.032   5.964   2.151
  443SOL    HW1 3412   2.043   5.890   2.091
  443SOL    HW2 3413   1.978   6.026   2.103
  443SOL     MW 3414   2.026   5.962   2.137
  444SOL     OW 3415   0.224   1.534   4.790
  444SOL    HW1 3416   0.214   1.451   4.836
  444SOL    HW2 3417   0.205   1.513   4.699
  444SOL     MW 3418   0.220   1.520   4.784
  445SOL     OW 3419   1.037   2.636   4.176
  445SOL    HW1 3420   1.082   2.587   4.245
  445SOL    HW2 3421   0.946   2.605   4.181
  445SOL     MW 3422   1.031   2.625   4.186
  446SOL     OW 3423   2.163   5.319   2.549
  446SOL    HW1 3424   2.095   5.382   2.572
  446SOL    HW2 3425   2.123   5.233   2.566
  446SOL     MW 3426   2.149   5.316   2.554
  447SOL     OW 3427   4.862   1.666   4.274
  447SOL    HW1 3428   4.817   1.751   4.270
  447SOL    HW2 3429   4.848   1.628   4.187
  447SOL     MW 3430   4.854   1.672   4.262
  448SOL     OW 3431   3.264   6.046   2.330
  448SOL    HW1 3432   3.262   6.116   2.396
  448SOL    HW2 3433   3.194   5.986   2.358
  448SOL     MW 3434   3.255   6.048   2.342
  449SOL     OW 3435   1.924   3.500   5.261
  449SOL    HW1 3436   1.842   3.512   5.214
  449SOL    HW2 3437   1.971   3.433   5.210
  449SOL     MW 3438   1.920   3.493   5.248
  450SOL     OW 3439   1.327   4.479   5.292
  450SOL    HW1 3440   1.247   4.529   5.309
  450SOL    HW2 3441   1.335   4.480   5.196
  450SOL     MW 3442   1.318   4.486   5.282
  451SOL     OW 3443   0.213   3.585   0.850
  451SOL    HW1 3444   0.203   3.495   0.821
  451SOL    HW2 3445   0.218   3.636   0.770
  451SOL     MW 3446   0.213   3.580   0.836
  452SOL     OW 3447   0.215   0.005   5.352
  452SOL    HW1 3448   0.163   0.018   5.431
  452SOL    HW2 3449   0.157   0.031   5.281
  452SOL     MW 3450   0.201   0.010   5.353
  453SOL     OW 3451   4.030   2.180   0.724
  453SOL    HW1 3452   3.975   2.207   0.797
  453SOL    HW2 3453   3.969   2.145   0.659
  453SOL     MW 3454   4.016   2.179   0.725
  454SOL     OW 3455   1.438   5.572   3.803
  454SOL    HW1 3456   1.372   5.514   3.766
  454SOL    HW2 3457   1.405   5.594   3.889
  454SOL     MW 3458   1.425   5.567   3.809
  455SOL     OW 3459   1.641   2.678   4.162
  455SOL    HW1 3460   1.654   2.772   4.175
  455SOL    HW2 3461   1.729   2.641   4.161
  455SOL     MW 3462   1.654   2.685   4.163
  456SOL     OW 3463   6.243   1.722   4.633
  456SOL    HW1 3464   6.222   1.804   4.677
  456SOL    HW2 3465   6.297   1.747   4.558
  456SOL     MW 3466   6.247   1.735   4.629
  457SOL     OW 3467   1.602   0.741   0.696
  457SOL    HW1 3468   1.539   0.764   0.628
  457SOL    HW2 3469   1.591   0.647   0.708
  457SOL     MW 3470   1.592   0.732   0.689
  458SOL     OW 3471   4.673   4.771   4.133
  458SOL    HW1 3472   4.597   4.806   4.087
  458SOL    HW2 3473   4.746   4.785   4.073
  458SOL     MW 3474   4.673   4.777   4.120
  459SOL     OW 3475   0.407   5.503   1.079
  459SOL    HW1 3476   0.327   5.499   1.132
  459SOL    HW2 3477   0.384   5.560   1.006
  459SOL     MW 3478   0.394   5.510   1.077
  460SOL     OW 3479   1.500   1.551   2.493
  460SOL    HW1 3480   1.572   1.501   2.532
  460SOL    HW2 3481   1.438   1.485   2.463
  460SOL     MW 3482   1.502   1.536   2.494
  461SOL     OW 3483   0.788   2.552   4.090
  461SOL    HW1 3484   0.719   2.488   4.074
  461SOL    HW2 3485   0.859   2.525   4.031
  461SOL     MW 3486   0.789   2.540   4.080
  462SOL     OW 3487   0.183   2.245   4.697
  462SOL    HW1 3488   0.157   2.168   4.748
  462SOL    HW2 3489   0.199   2.211   4.609
  462SOL     MW 3490   0.181   2.230   4.692
  463SOL     OW 3491   2.776   0.747   1.650
  463SOL    HW1 3492   2.850   0.725   1.707
  463SOL    HW2 3493   2.763   0.841   1.663
  463SOL     MW 3494   2.784   0.756   1.660
  464SOL     OW 3495   2.388   5.937   6.272
  464SOL    HW1 3496   2.342   5.860   6.306
  464SOL    HW2 3497   2.479   5.908   6.261
  464SOL     MW 3498   2.394   5.923   6.275
  465SOL     OW 3499   0.286   4.644   5.575
  465SOL    HW1 3500   0.323   4.732   5.587
  465SOL    HW2 3501   0.325   4.592   5.645
  465SOL     MW 3502   0.296   4.649   5.585
  466SOL     OW 3503   2.924   3.969   4.717
  466SOL    HW1 3504   2.956   3.917   4.790
  466SOL    HW2 3505   2.900   4.053   4.755
  466SOL     MW 3506   2.925   3.973   4.731
  467SOL     OW 3507   2.566   4.969   5.745
  467SOL    HW1 3508   2.479   4.958   5.709
  467SOL    HW2 3509   2.617   5.007   5.674
  467SOL     MW 3510   2.562   4.972   5.731
  468SOL     OW 3511   4.144   3.575   5.143
  468SOL    HW1 3512   4.069   3.611   5.191
  468SOL    HW2 3513   4.199   3.534   5.211
  468SOL     MW 3514   4.142   3.574   5.158
  469SOL     OW 3515   2.044   3.131   5.339
  469SOL    HW1 3516   2.064   3.041   5.365
  469SOL    HW2 3517   1.955   3.126   5.303
  469SOL     MW 3518   2.035   3.119   5.337
  470SOL     OW 3519   3.349   3.859   0.266
  470SOL    HW1 3520   3.443   3.868   0.248
  470SOL    HW2 3521   3.308   3.914   0.198
  470SOL     MW 3522   3.356   3.867   0.254
  471SOL     OW 3523   3.980   1.425   4.595
  471SOL    HW1 3524   4.043   1.383   4.536
  471SOL    HW2 3525   4.019   1.416   4.682
  471SOL     MW 3526   3.993   1.419   4.599
  472SOL     OW 3527   4.998   0.531   4.959
  472SOL    HW1 3528   4.931   0.468   4.934
  472SOL    HW2 3529   4.972   0.560   5.046
  472SOL     MW 3530   4.986   0.527   4.967
  473SOL     OW 3531   0.374   3.486   4.906
  473SOL    HW1 3532   0.304   3.421   4.916
  473SOL    HW2 3533   0.394   3.486   4.813
  473SOL     MW 3534   0.367   3.478   4.896
  474SOL     OW 3535   5.769   3.720   2.085
  474SOL    HW1 3536   5.778   3.655   2.155
  474SOL    HW2 3537   5.801   3.802   2.125
  474SOL     MW 3538   5.775   3.723   2.099
  475SOL     OW 3539   3.715   4.961   5.347
  475SOL    HW1 3540   3.672   5.034   5.302
  475SOL    HW2 3541   3.715   4.890   5.283
  475SOL     MW 3542   3.709   4.962   5.333
  476SOL     OW 3543   5.014   2.519   3.628
  476SOL    HW1 3544   5.014   2.583   3.699
  476SOL    HW2 3545   5.050   2.440   3.667
  476SOL     MW 3546   5.019   2.517   3.642
  477SOL     OW 3547   2.477   4.756   4.469
  477SOL    HW1 3548   2.427   4.705   4.532
  477SOL    HW2 3549   2.433   4.841   4.466
  477SOL     MW 3550   2.465   4.761   4.477
  478SOL     OW 3551   3.764   0.533   2.135
  478SOL    HW1 3552   3.715   0.479   2.073
  478SOL    HW2 3553   3.702   0.600   2.163
  478SOL     MW 3554   3.750   0.535   2.130
  479SOL     OW 3555   0.632   3.662   2.727
  479SOL    HW1 3556   0.549   3.679   2.682
  479SOL    HW2 3557   0.690   3.629   2.659
  479SOL     MW 3558   0.629   3.660   2.713
  480SOL     OW 3559   0.099   4.051   2.285
  480SOL    HW1 3560   0.127   4.074   2.196
  480SOL    HW2 3561   0.143   4.115   2.341
  480SOL     MW 3562   0.108   4.062   2.280
  481SOL     OW 3563   4.520   2.182   3.161
  481SOL    HW1 3564   4.560   2.268   3.157
  481SOL    HW2 3565   4.525   2.149   3.071
  481SOL     MW 3566   4.525   2.189   3.149
  482SOL     OW 3567   3.743   5.732   4.356
  482SOL    HW1 3568   3.762   5.725   4.263
  482SOL    HW2 3569   3.653   5.699   4.365
  482SOL     MW 3570   3.734   5.727   4.346
  483SOL     OW 3571   1.696   3.579   1.870
  483SOL    HW1 3572   1.672   3.564   1.961
  483SOL    HW2 3573   1.617   3.555   1.821
  483SOL     MW 3574   1.683   3.574   1.875
  484SOL     OW 3575   3.657   5.504   5.210
  484SOL    HW1 3576   3.705   5.546   5.281
  484SOL    HW2 3577   3.680   5.555   5.132
  484SOL     MW 3578   3.666   5.516   5.209
  485SOL     OW 3579   0.917   3.927   1.432
  485SOL    HW1 3580   0.902   3.875   1.353
  485SOL    HW2 3581   0.920   4.018   1.400
  485SOL     MW 3582   0.916   3.932   1.418
  486SOL     OW 3583   0.602   2.779   0.293
  486SOL    HW1 3584   0.591   2.856   0.236
  486SOL    HW2 3585   0.668   2.806   0.358
  486SOL     MW 3586   0.609   2.792   0.293
  487SOL     OW 3587   4.145   1.633   0.336
  487SOL    HW1 3588   4.059   1.631   0.294
  487SOL    HW2 3589   4.197   1.690   0.280
  487SOL     MW 3590   4.140   1.640   0.324
  488SOL     OW 3591   1.564   1.755   1.300
  488SOL    HW1 3592   1.490   1.710   1.340
  488SOL    HW2 3593   1.565   1.841   1.340
  488SOL     MW 3594   1.554   1.760   1.309
  489SOL     OW 3595   2.001   2.380   2.199
  489SOL    HW1 3596   1.920   2.340   2.232
  489SOL    HW2 3597   1.992   2.376   2.104
  489SOL     MW 3598   1.989   2.374   2.191
  490SOL     OW 3599   0.103   4.117   6.080
  490SOL    HW1 3600   0.130   4.114   6.171
  490SOL    HW2 3601   0.134   4.201   6.047
  490SOL     MW 3602   0.110   4.127   6.087
  491SOL     OW 3603   0.428   4.762   3.049
  491SOL    HW1 3604   0.367   4.722   3.111
  491SOL    HW2 3605   0.374   4.821   2.997
  491SOL     MW 3606   0.413   4.764   3.050
  492SOL     OW 3607   0.280   0.202   3.193
  492SOL    HW1 3608   0.192   0.181   3.161
  492SOL    HW2 3609   0.324   0.242   3.117
  492SOL     MW 3610   0.275   0.205   3.179
  493SOL     OW 3611   1.020   2.889   4.315
  493SOL    HW1 3612   1.003   2.795   4.304
  493SOL    HW2 3613   0.985   2.929   4.235
  493SOL     MW 3614   1.013   2.882   4.303
  494SOL     OW 3615   5.872   0.902   6.104
  494SOL    HW1 3616   5.815   0.899   6.027
  494SOL    HW2 3617   5.938   0.968   6.082
  494SOL     MW 3618   5.873   0.910   6.091
  495SOL     OW 3619   0.664   2.681   6.151
  495SOL    HW1 3620   0.618   2.765   6.159
  495SOL    HW2 3621   0.714   2.674   6.232
  495SOL     MW 3622   0.664   2.691   6.162
  496SOL     OW 3623   4.114   3.230   6.090
  496SOL    HW1 3624   4.059   3.239   6.168
  496SOL    HW2 3625   4.135   3.137   6.085
  496SOL     MW 3626   4.110   3.220   6.099
  497SOL     OW 3627   4.132   2.845   1.217
  497SOL    HW1 3628   4.051   2.810   1.256
  497SOL    HW2 3629   4.113   2.847   1.123
  497SOL     MW 3630   4.119   2.840   1.210
  498SOL     OW 3631   1.237   2.708   2.366
  498SOL    HW1 3632   1.280   2.705   2.452
  498SOL    HW2 3633   1.300   2.667   2.307
  498SOL     MW 3634   1.251   2.702   2.369
  499SOL     OW 3635   1.210   4.363   2.326
  499SOL    HW1 3636   1.280   4.428   2.333
  499SOL    HW2 3637   1.163   4.387   2.247
  499SOL     MW 3638   1.213   4.375   2.317
  500SOL     OW 3639   0.554   2.225   2.763
  500SOL    HW1 3640   0.642   2.189   2.775
  500SOL    HW2 3641   0.564   2.286   2.689
  500SOL     MW 3642   0.567   2.228   2.755
  501SOL     OW 3643   0.194   5.748   1.333
  501SOL    HW1 3644   0.274   5.730   1.384
  501SOL    HW2 3645   0.211   5.831   1.289
  501SOL     MW 3646   0.207   5.756   1.334
  502SOL     OW 3647   2.310   2.681   1.655
  502SOL    HW1 3648   2.380   2.680   1.720
  502SOL    HW2 3649   2.232   2.707   1.703
  502SOL     MW 3650   2.309   2.685   1.669
  503SOL     OW 3651   2.975   5.465   5.979
  503SOL    HW1 3652   3.060   5.452   5.938
  503SOL    HW2 3653   2.975   5.557   6.007
  503SOL     MW 3654   2.986   5.475   5.978
  504SOL     OW 3655   1.421   1.409   5.392
  504SOL    HW1 3656   1.444   1.460   5.470
  504SOL    HW2 3657   1.326   1.415   5.386
  504SOL     MW 3658   1.412   1.416   5.401
  505SOL     OW 3659   2.835   5.900   3.088
  505SOL    HW1 3660   2.800   5.811   3.083
  505SOL    HW2 3661   2.880   5.913   3.005
  505SOL     MW 3662   2.836   5.890   3.077
  506SOL     OW 3663   4.048   4.256   5.699
  506SOL    HW1 3664   3.965   4.281   5.659
  506SOL    HW2 3665   4.023   4.207   5.778
  506SOL     MW 3666   4.034   4.253   5.704
  507SOL     OW 3667   1.437   4.634   1.594
  507SOL    HW1 3668   1.455   4.721   1.557
  507SOL    HW2 3669   1.408   4.583   1.518
  507SOL     MW 3670   1.435   4.639   1.579
  508SOL     OW 3671   5.297   0.320   5.730
  508SOL    HW1 3672   5.234   0.335   5.801
  508SOL    HW2 3673   5.257   0.252   5.676
  508SOL     MW 3674   5.284   0.313   5.732
  509SOL     OW 3675   1.459   3.850   1.868
  509SOL    HW1 3676   1.442   3.783   1.935
  509SOL    HW2 3677   1.461   3.801   1.786
  509SOL     MW 3678   1.457   3.835   1.866
  510SOL     OW 3679   4.257   1.900   6.170
  510SOL    HW1 3680   4.290   1.915   6.258
  510SOL    HW2 3681   4.241   1.988   6.135
  510SOL     MW 3682   4.259   1.913   6.176
  511SOL     OW 3683   2.693   2.395   0.987
  511SOL    HW1 3684   2.694   2.439   1.072
  511SOL    HW2 3685   2.636   2.449   0.933
  511SOL     MW 3686   2.686   2.407   0.991
  512SOL     OW 3687   1.223   1.648   2.364
  512SOL    HW1 3688   1.207   1.620   2.455
  512SOL    HW2 3689   1.279   1.725   2.373
  512SOL     MW 3690   1.228   1.654   2.377
  513SOL     OW 3691   1.184   2.609   1.445
  513SOL    HW1 3692   1.136   2.532   1.412
  513SOL    HW2 3693   1.198   2.663   1.366
  513SOL     MW 3694   1.180   2.606   1.431
  514SOL     OW 3695   5.878   1.805   5.073
  514SOL    HW1 3696   5.846   1.807   5.163
  514SOL    HW2 3697   5.922   1.721   5.064
  514SOL     MW 3698   5.879   1.795   5.083
  515SOL     OW 3699   2.504   4.081   2.012
  515SOL    HW1 3700   2.465   4.056   1.928
  515SOL    HW2 3701   2.597   4.093   1.993
  515SOL     MW 3702   2.511   4.079   1.999
  516SOL     OW 3703   6.241   5.063   4.507
  516SOL    HW1 3704   6.215   4.975   4.535
  516SOL    HW2 3705   6.332   5.072   4.536
  516SOL     MW 3706   6.249   5.053   4.514
  517SOL     OW 3707   5.506   3.030   5.274
  517SOL    HW1 3708   5.547   2.953   5.313
  517SOL    HW2 3709   5.579   3.085   5.245
  517SOL     MW 3710   5.521   3.028   5.275
  518SOL     OW 3711   2.814   0.309   0.464
  518SOL    HW1 3712   2.793   0.352   0.546
  518SOL    HW2 3713   2.766   0.227   0.465
  518SOL     MW 3714   2.805   0.304   0.474
  519SOL     OW 3715   4.991   3.319   3.694
  519SOL    HW1 3716   4.998   3.257   3.621
  519SOL    HW2 3717   4.903   3.356   3.685
  519SOL     MW 3718   4.980   3.316   3.683
  520SOL     OW 3719   4.309   1.822   3.979
  520SOL    HW1 3720   4.269   1.897   4.022
  520SOL    HW2 3721   4.391   1.807   4.026
  520SOL     MW 3722   4.314   1.829   3.990
  521SOL     OW 3723   0.875   3.873   2.715
  521SOL    HW1 3724   0.838   3.788   2.694
  521SOL    HW2 3725   0.968   3.856   2.731
  521SOL     MW 3726   0.882   3.860   2.714
  522SOL     OW 3727   0.218   3.760   1.075
  522SOL    HW1 3728   0.128   3.746   1.106
  522SOL    HW2 3729   0.216   3.727   0.984
  522SOL     MW 3730   0.206   3.754   1.066
  523SOL     OW 3731   5.563   1.991   4.986
  523SOL    HW1 3732   5.568   2.064   5.048
  523SOL    HW2 3733   5.635   1.934   5.011
  523SOL     MW 3734   5.573   1.993   4.997
  524SOL     OW 3735   0.979   5.245   3.147
  524SOL    HW1 3736   0.907   5.182   3.140
  524SOL    HW2 3737   1.005   5.262   3.057
  524SOL     MW 3738   0.973   5.239   3.135
  525SOL     OW 3739   2.359   4.978   2.229
  525SOL    HW1 3740   2.376   5.072   2.231
  525SOL    HW2 3741   2.383   4.948   2.316
  525SOL     MW 3742   2.364   4.986   2.240
  526SOL     OW 3743   1.215   5.575   6.112
  526SOL    HW1 3744   1.153   5.590   6.183
  526SOL    HW2 3745   1.211   5.655   6.060
  526SOL     MW 3746   1.206   5.587   6.114
  527SOL     OW 3747   2.787   6.233   4.765
  527SOL    HW1 3748   2.791   6.138   4.777
  527SOL    HW2 3749   2.694   6.254   4.772
  527SOL     MW 3750   2.776   6.223   4.767
  528SOL     OW 3751   5.070   5.244   3.531
  528SOL    HW1 3752   5.116   5.178   3.478
  528SOL    HW2 3753   4.989   5.260   3.483
  528SOL     MW 3754   5.066   5.237   3.518
  529SOL     OW 3755   4.892   2.488   4.733
  529SOL    HW1 3756   4.815   2.529   4.694
  529SOL    HW2 3757   4.911   2.541   4.811
  529SOL     MW 3758   4.885   2.500   4.738
  530SOL     OW 3759   5.284   3.862   1.799
  530SOL    HW1 3760   5.296   3.815   1.717
  530SOL    HW2 3761   5.365   3.847   1.847
  530SOL     MW 3762   5.296   3.854   1.795
  531SOL     OW 3763   0.580   0.601   4.321
  531SOL    HW1 3764   0.665   0.558   4.330
  531SOL    HW2 3765   0.516   0.536   4.353
  531SOL     MW 3766   0.583   0.587   4.327
  532SOL     OW 3767   5.239   2.264   5.151
  532SOL    HW1 3768   5.226   2.252   5.057
  532SOL    HW2 3769   5.206   2.183   5.190
  532SOL     MW 3770   5.233   2.252   5.144
  533SOL     OW 3771   0.252   0.450   1.347
  533SOL    HW1 3772   0.162   0.438   1.379
  533SOL    HW2 3773   0.283   0.361   1.331
  533SOL     MW 3774   0.245   0.437   1.349
  534SOL     OW 3775   5.699   3.398   2.469
  534SOL    HW1 3776   5.683   3.330   2.535
  534SOL    HW2 3777   5.616   3.446   2.464
  534SOL     MW 3778   5.686   3.395   2.477
  535SOL     OW 3779   1.510   0.036   4.114
  535SOL    HW1 3780   1.472   0.063   4.031
  535SOL    HW2 3781   1.588  -0.015   4.089
  535SOL     MW 3782   1.515   0.033   4.100
  536SOL     OW 3783   1.117   2.285   0.013
  536SOL    HW1 3784   1.135   2.378   0.031
  536SOL    HW2 3785   1.170   2.265  -0.064
  536SOL     MW 3786   1.126   2.294   0.005
  537SOL     OW 3787   1.962   0.977   0.803
  537SOL    HW1 3788   1.884   0.973   0.749
  537SOL    HW2 3789   2.018   0.907   0.770
  537SOL     MW 3790   1.959   0.967   0.793
  538SOL     OW 3791   2.287   5.471   1.669
  538SOL    HW1 3792   2.214   5.517   1.713
  538SOL    HW2 3793   2.307   5.524   1.592
  538SOL     MW 3794   2.280   5.484   1.665
  539SOL     OW 3795   2.219   1.199   1.791
  539SOL    HW1 3796   2.301   1.240   1.766
  539SOL    HW2 3797   2.172   1.185   1.709
  539SOL     MW 3798   2.223   1.202   1.777
  540SOL     OW 3799   4.150   1.215   3.128
  540SOL    HW1 3800   4.104   1.268   3.063
  540SOL    HW2 3801   4.204   1.155   3.077
  540SOL     MW 3802   4.151   1.214   3.113
  541SOL     OW 3803   1.333   1.795   6.042
  541SOL    HW1 3804   1.255   1.760   5.998
  541SOL    HW2 3805   1.407   1.758   5.994
  541SOL     MW 3806   1.332   1.785   6.030
  542SOL     OW 3807   5.737   5.072   3.448
  542SOL    HW1 3808   5.821   5.043   3.413
  542SOL    HW2 3809   5.699   4.993   3.487
  542SOL     MW 3810   5.743   5.058   3.449
  543SOL     OW 3811   6.222   2.656   2.007
  543SOL    HW1 3812   6.179   2.706   2.077
  543SOL    HW2 3813   6.305   2.629   2.045
  543SOL     MW 3814   6.227   2.659   2.021
  544SOL     OW 3815   3.079   6.211   5.188
  544SOL    HW1 3816   3.073   6.259   5.270
  544SOL    HW2 3817   3.169   6.179   5.185
  544SOL     MW 3818   3.089   6.213   5.198
  545SOL     OW 3819   4.155   2.368   5.172
  545SOL    HW1 3820   4.175   2.442   5.230
  545SOL    HW2 3821   4.086   2.320   5.219
  545SOL     MW 3822   4.148   2.372   5.186
  546SOL     OW 3823   1.110   2.856   4.752
  546SOL    HW1 3824   1.098   2.784   4.690
  546SOL    HW2 3825   1.204   2.875   4.747
  546SOL     MW 3826   1.121   2.849   4.743
  547SOL     OW 3827   3.321   4.584   4.941
  547SOL    HW1 3828   3.321   4.497   4.981
  547SOL    HW2 3829   3.241   4.587   4.889
  547SOL     MW 3830   3.311   4.573   4.940
  548SOL     OW 3831   4.021   5.234   0.911
  548SOL    HW1 3832   4.082   5.204   0.842
  548SOL    HW2 3833   4.004   5.326   0.887
  548SOL     MW 3834   4.027   5.242   0.898
  549SOL     OW 3835   0.264   3.188   3.077
  549SOL    HW1 3836   0.182   3.181   3.127
  549SOL    HW2 3837   0.266   3.279   3.047
  549SOL     MW 3838   0.254   3.199   3.080
  550SOL     OW 3839   2.089   5.951   1.618
  550SOL    HW1 3840   2.147   6.000   1.677
  550SOL    HW2 3841   2.002   5.989   1.632
  550SOL     MW 3842   2.085   5.962   1.629
  551SOL     OW 3843   5.131   4.685   4.722
  551SOL    HW1 3844   5.192   4.674   4.794
  551SOL    HW2 3845   5.044   4.676   4.761
  551SOL     MW 3846   5.128   4.683   4.736
  552SOL     OW 3847   2.704   3.117   5.597
  552SOL    HW1 3848   2.687   3.104   5.691
  552SOL    HW2 3849   2.632   3.172   5.568
  552SOL     MW 3850   2.692   3.122   5.606
  553SOL     OW 3851   1.304   4.784   0.438
  553SOL    HW1 3852   1.257   4.856   0.479
  553SOL    HW2 3853   1.357   4.826   0.369
  553SOL     MW 3854   1.305   4.799   0.433
  554SOL     OW 3855   5.324   5.889   5.770
  554SOL    HW1 3856   5.237   5.925   5.751
  554SOL    HW2 3857   5.353   5.852   5.687
  554SOL     MW 3858   5.317   5.889   5.757
  555SOL     OW 3859   3.390   6.256   2.066
  555SOL    HW1 3860   3.309   6.254   2.117
  555SOL    HW2 3861   3.456   6.291   2.125
  555SOL     MW 3862   3.388   6.260   2.080
  556SOL     OW 3863   6.245   5.979   1.283
  556SOL    HW1 3864   6.245   5.982   1.379
  556SOL    HW2 3865   6.237   5.886   1.262
  556SOL     MW 3866   6.244   5.968   1.294
  557SOL     OW 3867   1.018   6.284   1.043
  557SOL    HW1 3868   0.956   6.280   0.968
  557SOL    HW2 3869   0.983   6.222   1.105
  557SOL     MW 3870   1.006   6.275   1.040
  558SOL     OW 3871   4.747   5.626   5.894
  558SOL    HW1 3872   4.741   5.626   5.989
  558SOL    HW2 3873   4.836   5.597   5.874
  558SOL     MW 3874   4.757   5.623   5.903
  559SOL     OW 3875   2.225   0.329   3.345
  559SOL    HW1 3876   2.310   0.340   3.388
  559SOL    HW2 3877   2.187   0.252   3.387
  559SOL     MW 3878   2.231   0.321   3.356
  560SOL     OW 3879   2.584   4.860   2.047
  560SOL    HW1 3880   2.639   4.861   2.126
  560SOL    HW2 3881   2.504   4.906   2.073
  560SOL     MW 3882   2.581   4.866   2.060
  561SOL     OW 3883   1.331   3.628   1.110
  561SOL    HW1 3884   1.373   3.567   1.171
  561SOL    HW2 3885   1.293   3.695   1.167
  561SOL     MW 3886   1.332   3.629   1.125
  562SOL     OW 3887   1.650   3.556   2.129
  562SOL    HW1 3888   1.559   3.588   2.132
  562SOL    HW2 3889   1.685   3.576   2.216
  562SOL     MW 3890   1.643   3.563   2.140
  563SOL     OW 3891   6.144   5.999   3.110
  563SOL    HW1 3892   6.080   5.993   3.181
  563SOL    HW2 3893   6.220   5.951   3.143
  563SOL     MW 3894   6.146   5.992   3.124
  564SOL     OW 3895   5.064   0.200   3.140
  564SOL    HW1 3896   5.140   0.175   3.087
  564SOL    HW2 3897   5.076   0.293   3.157
  564SOL     MW 3898   5.076   0.209   3.135
  565SOL     OW 3899   2.103   5.949   3.224
  565SOL    HW1 3900   2.045   5.880   3.255
  565SOL    HW2 3901   2.132   5.994   3.304
  565SOL     MW 3902   2.099   5.946   3.238
  566SOL     OW 3903   0.530   5.513   1.594
  566SOL    HW1 3904   0.551   5.444   1.530
  566SOL    HW2 3905   0.468   5.472   1.654
  566SOL     MW 3906   0.525   5.499   1.592
  567SOL     OW 3907   0.648   5.176   3.606
  567SOL    HW1 3908   0.626   5.262   3.571
  567SOL    HW2 3909   0.585   5.116   3.565
  567SOL     MW 3910   0.637   5.179   3.596
  568SOL     OW 3911   2.271   5.756   4.963
  568SOL    HW1 3912   2.336   5.825   4.969
  568SOL    HW2 3913   2.221   5.763   5.044
  568SOL     MW 3914   2.273   5.765   4.974
  569SOL     OW 3915   4.422   5.027   5.410
  569SOL    HW1 3916   4.344   4.996   5.363
  569SOL    HW2 3917   4.420   4.981   5.493
  569SOL     MW 3918   4.411   5.017   5.414
  570SOL     OW 3919   1.949   4.132   1.747
  570SOL    HW1 3920   1.895   4.146   1.824
  570SOL    HW2 3921   2.039   4.150   1.776
  570SOL     MW 3922   1.954   4.136   1.761
  571SOL     OW 3923   4.670   5.114   4.152
  571SOL    HW1 3924   4.667   5.057   4.229
  571SOL    HW2 3925   4.589   5.094   4.105
  571SOL     MW 3926   4.659   5.104   4.156
  572SOL     OW 3927   2.967   5.279   4.384
  572SOL    HW1 3928   2.996   5.233   4.305
  572SOL    HW2 3929   2.878   5.308   4.363
  572SOL     MW 3930   2.959   5.277   4.371
  573SOL     OW 3931   6.002   4.860   1.055
  573SOL    HW1 3932   5.988   4.799   0.981
  573SOL    HW2 3933   5.931   4.924   1.046
  573SOL     MW 3934   5.991   4.860   1.044
  574SOL     OW 3935   4.652   0.713   1.881
  574SOL    HW1 3936   4.627   0.700   1.973
  574SOL    HW2 3937   4.653   0.624   1.845
  574SOL     MW 3938   4.649   0.700   1.888
  575SOL     OW 3939   2.622   5.726   0.276
  575SOL    HW1 3940   2.651   5.735   0.185
  575SOL    HW2 3941   2.634   5.813   0.314
  575SOL     MW 3942   2.627   5.738   0.269
  576SOL     OW 3943   2.729   0.597   0.952
  576SOL    HW1 3944   2.666   0.629   1.017
  576SOL    HW2 3945   2.707   0.504   0.942
  576SOL     MW 3946   2.718   0.589   0.959
  577SOL     OW 3947   1.507   5.149   4.552
  577SOL    HW1 3948   1.575   5.088   4.581
  577SOL    HW2 3949   1.431   5.126   4.606
  577SOL     MW 3950   1.506   5.138   4.563
  578SOL     OW 3951   2.874   4.249   4.541
  578SOL    HW1 3952   2.799   4.190   4.529
  578SOL    HW2 3953   2.870   4.309   4.467
  578SOL     MW 3954   2.864   4.249   4.530
  579SOL     OW 3955   1.116   3.127   6.112
  579SOL    HW1 3956   1.055   3.060   6.082
  579SOL    HW2 3957   1.173   3.081   6.174
  579SOL     MW 3958   1.115   3.112   6.116
  580SOL     OW 3959   0.756   4.321   5.201
  580SOL    HW1 3960   0.731   4.402   5.245
  580SOL    HW2 3961   0.830   4.288   5.252
  580SOL     MW 3962   0.763   4.327   5.213
  581SOL     OW 3963   2.049   5.703   0.343
  581SOL    HW1 3964   2.055   5.616   0.302
  581SOL    HW2 3965   1.966   5.703   0.391
  581SOL     MW 3966   2.039   5.692   0.345
  582SOL     OW 3967   1.462   0.445   3.532
  582SOL    HW1 3968   1.385   0.390   3.516
  582SOL    HW2 3969   1.430   0.534   3.519
  582SOL     MW 3970   1.448   0.449   3.528
  583SOL     OW 3971   2.399   2.221   5.935
  583SOL    HW1 3972   2.468   2.225   5.869
  583SOL    HW2 3973   2.409   2.302   5.985
  583SOL     MW 3974   2.409   2.232   5.933
  584SOL     OW 3975   5.745   5.826   5.262
  584SOL    HW1 3976   5.772   5.786   5.179
  584SOL    HW2 3977   5.723   5.752   5.319
  584SOL     MW 3978   5.745   5.811   5.259
  585SOL     OW 3979   4.960   2.990   4.102
  585SOL    HW1 3980   4.864   2.994   4.102
  585SOL    HW2 3981   4.986   3.056   4.167
  585SOL     MW 3982   4.951   2.999   4.110
  586SOL     OW 3983   5.723   4.031   2.756
  586SOL    HW1 3984   5.635   3.995   2.765
  586SOL    HW2 3985   5.777   3.957   2.729
  586SOL     MW 3986   5.719   4.017   2.754
  587SOL     OW 3987   0.272   1.159   2.199
  587SOL    HW1 3988   0.226   1.076   2.212
  587SOL    HW2 3989   0.274   1.199   2.286
  587SOL     MW 3990   0.266   1.154   2.212
  588SOL     OW 3991   4.926   5.523   4.262
  588SOL    HW1 3992   4.878   5.597   4.297
  588SOL    HW2 3993   4.892   5.447   4.309
  588SOL     MW 3994   4.916   5.522   4.272
  589SOL     OW 3995   1.771   0.836   2.219
  589SOL    HW1 3996   1.766   0.931   2.224
  589SOL    HW2 3997   1.776   0.818   2.125
  589SOL     MW 3998   1.771   0.846   2.207
  590SOL     OW 3999   3.282   6.039   2.823
  590SOL    HW1 4000   3.371   6.032   2.789
  590SOL    HW2 4001   3.231   5.978   2.768
  590SOL     MW 4002   3.287   6.030   2.811
  591SOL     OW 4003   4.869   5.495   4.594
  591SOL    HW1 4004   4.848   5.562   4.529
  591SOL    HW2 4005   4.857   5.412   4.547
  591SOL     MW 4006   4.865   5.493   4.579
  592SOL     OW 4007   0.780   6.076   2.892
  592SOL    HW1 4008   0.743   5.988   2.884
  592SOL    HW2 4009   0.861   6.073   2.841
  592SOL     MW 4010   0.786   6.065   2.884
  593SOL     OW 4011   2.725   5.261   3.299
  593SOL    HW1 4012   2.791   5.300   3.356
  593SOL    HW2 4013   2.773   5.231   3.222
  593SOL     MW 4014   2.739   5.262   3.296
  594SOL     OW 4015   2.572   5.981   3.108
  594SOL    HW1 4016   2.644   5.927   3.141
  594SOL    HW2 4017   2.539   6.027   3.186
  594SOL     MW 4018   2.577   5.980   3.122
  595SOL     OW 4019   6.052   1.900   6.230
  595SOL    HW1 4020   6.070   1.964   6.299
  595SOL    HW2 4021   6.037   1.818   6.277
  595SOL     MW 4022   6.052   1.897   6.245
  596SOL     OW 4023   2.274   2.200   1.213
  596SOL    HW1 4024   2.319   2.188   1.295
  596SOL    HW2 4025   2.343   2.189   1.147
  596SOL     MW 4026   2.289   2.197   1.215
  597SOL     OW 4027   1.141   4.642   5.790
  597SOL    HW1 4028   1.145   4.675   5.879
  597SOL    HW2 4029   1.053   4.665   5.759
  597SOL     MW 4030   1.130   4.649   5.797
  598SOL     OW 4031   1.808   1.410   3.318
  598SOL    HW1 4032   1.733   1.355   3.297
  598SOL    HW2 4033   1.873   1.349   3.352
  598SOL     MW 4034   1.807   1.395   3.320
  599SOL     OW 4035   1.522   5.863   2.596
  599SOL    HW1 4036   1.479   5.942   2.564
  599SOL    HW2 4037   1.568   5.891   2.676
  599SOL     MW 4038   1.523   5.877   2.602
  600SOL     OW 4039   5.419   2.564   2.330
  600SOL    HW1 4040   5.337   2.539   2.373
  600SOL    HW2 4041   5.411   2.527   2.242
  600SOL     MW 4042   5.407   2.556   2.324
  601SOL     OW 4043   1.488   2.351   5.353
  601SOL    HW1 4044   1.529   2.365   5.268
  601SOL    HW2 4045   1.555   2.379   5.416
  601SOL     MW 4046   1.502   2.356   5.350
  602SOL     OW 4047   0.513   3.759   3.025
  602SOL    HW1 4048   0.549   3.764   3.114
  602SOL    HW2 4049   0.459   3.680   3.025
  602SOL     MW 4050   0.511   3.750   3.036
  603SOL     OW 4051   0.100   2.601   2.728
  603SOL    HW1 4052   0.094   2.684   2.680
  603SOL    HW2 4053   0.191   2.598   2.759
  603SOL     MW 4054   0.111   2.611   2.726
  604SOL     OW 4055   1.343   3.602   3.322
  604SOL    HW1 4056   1.253   3.618   3.351
  604SOL    HW2 4057   1.387   3.686   3.333
  604SOL     MW 4058   1.337   3.614   3.327
  605SOL     OW 4059   4.432   2.180   0.326
  605SOL    HW1 4060   4.527   2.177   0.334
  605SOL    HW2 4061   4.400   2.112   0.385
  605SOL     MW 4062   4.440   2.171   0.333
  606SOL     OW 4063   5.453   4.983   2.440
  606SOL    HW1 4064   5.506   4.911   2.474
  606SOL    HW2 4065   5.446   4.965   2.346
  606SOL     MW 4066   5.459   4.972   2.432
  607SOL     OW 4067   5.951   3.395   0.208
  607SOL    HW1 4068   5.876   3.453   0.201
  607SOL    HW2 4069   6.027   3.449   0.186
  607SOL     MW 4070   5.951   3.409   0.204
  608SOL     OW 4071   5.470   2.287   4.362
  608SOL    HW1 4072   5.540   2.224   4.376
  608SOL    HW2 4073   5.412   2.276   4.437
  608SOL     MW 4074   5.471   2.278   4.373
  609SOL     OW 4075   5.371   4.749   5.536
  609SOL    HW1 4076   5.403   4.736   5.447
  609SOL    HW2 4077   5.419   4.826   5.567
  609SOL     MW 4078   5.382   4.757   5.529
  610SOL     OW 4079   2.274   3.269   5.729
  610SOL    HW1 4080   2.341   3.278   5.661
  610SOL    HW2 4081   2.234   3.356   5.735
  610SOL     MW 4082   2.278   3.281   5.721
  611SOL     OW 4083   2.051   2.390   4.322
  611SOL    HW1 4084   2.044   2.411   4.229
  611SOL    HW2 4085   2.099   2.308   4.325
  611SOL     MW 4086   2.056   2.383   4.311
  612SOL     OW 4087   5.079   2.798   5.215
  612SOL    HW1 4088   5.142   2.728   5.200
  612SOL    HW2 4089   4.996   2.753   5.230
  612SOL     MW 4090   5.076   2.784   5.215
  613SOL     OW 4091   0.923   2.291   3.662
  613SOL    HW1 4092   0.863   2.217   3.666
  613SOL    HW2 4093   1.002   2.256   3.619
  613SOL     MW 4094   0.926   2.277   3.657
  614SOL     OW 4095   5.816   0.122   5.036
  614SOL    HW1 4096   5.818   0.114   4.940
  614SOL    HW2 4097   5.787   0.212   5.052
  614SOL     MW 4098   5.813   0.133   5.025
  615SOL     OW 4099   6.211   1.532   6.017
  615SOL    HW1 4100   6.294   1.487   5.998
  615SOL    HW2 4101   6.227   1.623   5.991
  615SOL     MW 4102   6.224   1.537   6.011
  616SOL     OW 4103   5.588   5.609   1.050
  616SOL    HW1 4104   5.561   5.608   0.958
  616SOL    HW2 4105   5.568   5.520   1.082
  616SOL     MW 4106   5.582   5.597   1.043
  617SOL     OW 4107   4.475   3.424   3.599
  617SOL    HW1 4108   4.391   3.383   3.621
  617SOL    HW2 4109   4.492   3.484   3.671
  617SOL     MW 4110   4.466   3.426   3.611
  618SOL     OW 4111   5.305   0.701   2.995
  618SOL    HW1 4112   5.269   0.647   2.924
  618SOL    HW2 4113   5.295   0.791   2.963
  618SOL     MW 4114   5.299   0.706   2.981
  619SOL     OW 4115   4.479   3.808   2.503
  619SOL    HW1 4116   4.394   3.773   2.531
  619SOL    HW2 4117   4.523   3.734   2.461
  619SOL     MW 4118   4.473   3.794   2.501
  620SOL     OW 4119   5.309   0.745   4.752
  620SOL    HW1 4120   5.357   0.672   4.791
  620SOL    HW2 4121   5.220   0.736   4.785
  620SOL     MW 4122   5.304   0.734   4.761
  621SOL     OW 4123   6.236   0.944   4.805
  621SOL    HW1 4124   6.251   1.036   4.826
  621SOL    HW2 4125   6.144   0.940   4.780
  621SOL     MW 4126   6.226   0.956   4.804
  622SOL     OW 4127   1.072   0.618   3.273
  622SOL    HW1 4128   1.016   0.540   3.275
  622SOL    HW2 4129   1.062   0.657   3.360
  622SOL     MW 4130   1.063   0.613   3.284
  623SOL     OW 4131   0.017   1.815   4.345
  623SOL    HW1 4132   0.046   1.864   4.268
  623SOL    HW2 4133  -0.017   1.733   4.309
  623SOL     MW 4134   0.017   1.811   4.330
  624SOL     OW 4135   3.442   3.679   4.899
  624SOL    HW1 4136   3.533   3.676   4.931
  624SOL    HW2 4137   3.449   3.659   4.806
  624SOL     MW 4138   3.455   3.676   4.891
  625SOL     OW 4139   6.034   1.895   5.781
  625SOL    HW1 4140   5.948   1.890   5.821
  625SOL    HW2 4141   6.095   1.869   5.851
  625SOL     MW 4142   6.031   1.891   5.795
  626SOL     OW 4143   3.077   4.587   4.787
  626SOL    HW1 4144   3.007   4.545   4.836
  626SOL    HW2 4145   3.032   4.635   4.717
  626SOL     MW 4146   3.063   4.588   4.784
  627SOL     OW 4147   3.707   3.957   5.798
  627SOL    HW1 4148   3.753   4.002   5.869
  627SOL    HW2 4149   3.642   4.021   5.767
  627SOL     MW 4150   3.704   3.971   5.803
  628SOL     OW 4151   6.148   3.783   4.753
  628SOL    HW1 4152   6.155   3.750   4.842
  628SOL    HW2 4153   6.065   3.830   4.751
  628SOL     MW 4154   6.139   3.785   4.764
  629SOL     OW 4155   0.235   5.168   3.961
  629SOL    HW1 4156   0.221   5.211   4.046
  629SOL    HW2 4157   0.291   5.229   3.913
  629SOL     MW 4158   0.241   5.181   3.966
  630SOL     OW 4159   0.955   4.947   0.681
  630SOL    HW1 4160   0.968   4.858   0.648
  630SOL    HW2 4161   0.983   4.942   0.773
  630SOL     MW 4162   0.960   4.935   0.688
  631SOL     OW 4163   1.484   5.382   2.240
  631SOL    HW1 4164   1.412   5.429   2.198
  631SOL    HW2 4165   1.469   5.393   2.334
  631SOL     MW 4166   1.473   5.390   2.247
  632SOL     OW 4167   3.407   4.116   4.814
  632SOL    HW1 4168   3.422   4.140   4.905
  632SOL    HW2 4169   3.473   4.050   4.795
  632SOL     MW 4170   3.417   4.111   4.823
  633SOL     OW 4171   3.384   5.083   5.524
  633SOL    HW1 4172   3.326   5.126   5.586
  633SOL    HW2 4173   3.434   5.021   5.577
  633SOL     MW 4174   3.383   5.081   5.539
  634SOL     OW 4175   4.620   0.414   2.046
  634SOL    HW1 4176   4.637   0.406   1.952
  634SOL    HW2 4177   4.586   0.329   2.072
  634SOL     MW 4178   4.618   0.402   2.038
  635SOL     OW 4179   4.161   0.399   4.327
  635SOL    HW1 4180   4.142   0.395   4.420
  635SOL    HW2 4181   4.257   0.402   4.322
  635SOL     MW 4182   4.171   0.399   4.338
  636SOL     OW 4183   1.096   1.016   3.401
  636SOL    HW1 4184   1.019   0.984   3.353
  636SOL    HW2 4185   1.065   1.025   3.491
  636SOL     MW 4186   1.082   1.013   3.407
  637SOL     OW 4187   5.229   4.124   5.389
  637SOL    HW1 4188   5.274   4.042   5.408
  637SOL    HW2 4189   5.264   4.186   5.453
  637SOL     MW 4190   5.239   4.122   5.400
  638SOL     OW 4191   4.062   2.103   0.091
  638SOL    HW1 4192   4.070   2.110  -0.003
  638SOL    HW2 4193   4.106   2.180   0.125
  638SOL     MW 4194   4.069   2.114   0.083
  639SOL     OW 4195   3.653   5.344   2.591
  639SOL    HW1 4196   3.745   5.357   2.565
  639SOL    HW2 4197   3.649   5.372   2.682
  639SOL     MW 4198   3.664   5.349   2.599
  640SOL     OW 4199   1.822   0.963   3.876
  640SOL    HW1 4200   1.741   0.915   3.860
  640SOL    HW2 4201   1.837   1.014   3.796
  640SOL     MW 4202   1.814   0.964   3.864
  641SOL     OW 4203   0.002   4.942   0.271
  641SOL    HW1 4204  -0.071   4.926   0.330
  641SOL    HW2 4205   0.080   4.927   0.324
  641SOL     MW 4206   0.003   4.938   0.286
  642SOL     OW 4207   4.884   0.756   1.168
  642SOL    HW1 4208   4.822   0.766   1.240
  642SOL    HW2 4209   4.831   0.725   1.093
  642SOL     MW 4210   4.869   0.754   1.167
  643SOL     OW 4211   1.334   6.040   6.004
  643SOL    HW1 4212   1.269   6.108   5.988
  643SOL    HW2 4213   1.287   5.957   5.991
  643SOL     MW 4214   1.320   6.038   6.000
  644SOL     OW 4215   0.546   5.184   0.665
  644SOL    HW1 4216   0.494   5.217   0.737
  644SOL    HW2 4217   0.537   5.249   0.596
  644SOL     MW 4218   0.538   5.196   0.665
  645SOL     OW 4219   2.075   4.368   5.096
  645SOL    HW1 4220   2.001   4.323   5.137
  645SOL    HW2 4221   2.139   4.299   5.079
  645SOL     MW 4222   2.074   4.353   5.099
  646SOL     OW 4223   2.914   5.035   2.489
  646SOL    HW1 4224   3.010   5.028   2.494
  646SOL    HW2 4225   2.885   5.034   2.580
  646SOL     MW 4226   2.923   5.034   2.501
  647SOL     OW 4227   0.532   0.821   3.281
  647SOL    HW1 4228   0.450   0.815   3.233
  647SOL    HW2 4229   0.599   0.796   3.216
  647SOL     MW 4230   0.530   0.817   3.267
  648SOL     OW 4231   2.133   0.627   2.454
  648SOL    HW1 4232   2.152   0.535   2.437
  648SOL    HW2 4233   2.219   0.666   2.474
  648SOL     MW 4234   2.147   0.620   2.454
  649SOL     OW 4235   2.211   3.467   0.438
  649SOL    HW1 4236   2.137   3.501   0.490
  649SOL    HW2 4237   2.180   3.467   0.348
  649SOL     MW 4238   2.197   3.471   0.433
  650SOL     OW 4239   5.786   0.470   4.234
  650SOL    HW1 4240   5.712   0.428   4.190
  650SOL    HW2 4241   5.822   0.530   4.168
  650SOL     MW 4242   5.781   0.472   4.220
  651SOL     OW 4243   5.038   0.955   0.984
  651SOL    HW1 4244   4.992   0.907   1.052
  651SOL    HW2 4245   5.106   1.004   1.030
  651SOL     MW 4246   5.041   0.955   0.998
  652SOL     OW 4247   4.920   4.406   4.205
  652SOL    HW1 4248   4.848   4.456   4.168
  652SOL    HW2 4249   4.935   4.444   4.291
  652SOL     MW 4250   4.913   4.417   4.211
  653SOL     OW 4251   2.742   1.339   5.790
  653SOL    HW1 4252   2.699   1.255   5.776
  653SOL    HW2 4253   2.822   1.334   5.738
  653SOL     MW 4254   2.747   1.328   5.782
  654SOL     OW 4255   5.484   0.493   2.438
  654SOL    HW1 4256   5.401   0.464   2.401
  654SOL    HW2 4257   5.541   0.416   2.435
  654SOL     MW 4258   5.481   0.480   2.433
  655SOL     OW 4259   4.570   4.389   5.863
  655SOL    HW1 4260   4.525   4.467   5.831
  655SOL    HW2 4261   4.509   4.318   5.850
  655SOL     MW 4262   4.557   4.390   5.857
  656SOL     OW 4263   0.719   5.673   3.924
  656SOL    HW1 4264   0.682   5.682   4.012
  656SOL    HW2 4265   0.679   5.744   3.874
  656SOL     MW 4266   0.709   5.683   3.928
  657SOL     OW 4267   2.780   4.232   1.491
  657SOL    HW1 4268   2.838   4.156   1.483
  657SOL    HW2 4269   2.741   4.242   1.405
  657SOL     MW 4270   2.782   4.224   1.478
  658SOL     OW 4271   0.228   5.631   5.026
  658SOL    HW1 4272   0.268   5.717   5.011
  658SOL    HW2 4273   0.135   5.649   5.036
  658SOL     MW 4274   0.221   5.644   5.026
  659SOL     OW 4275   1.501   5.888   4.718
  659SOL    HW1 4276   1.459   5.898   4.632
  659SOL    HW2 4277   1.594   5.873   4.698
  659SOL     MW 4278   1.508   5.887   4.704
  660SOL     OW 4279   0.823   4.690   0.971
  660SOL    HW1 4280   0.766   4.688   0.893
  660SOL    HW2 4281   0.770   4.730   1.039
  660SOL     MW 4282   0.809   4.695   0.970
  661SOL     OW 4283   3.020   0.599   2.097
  661SOL    HW1 4284   3.108   0.634   2.111
  661SOL    HW2 4285   2.963   0.659   2.146
  661SOL     MW 4286   3.024   0.611   2.105
  662SOL     OW 4287   1.838   1.031   4.134
  662SOL    HW1 4288   1.827   0.989   4.048
  662SOL    HW2 4289   1.748   1.051   4.162
  662SOL     MW 4290   1.825   1.028   4.127
  663SOL     OW 4291   3.045   0.852   5.148
  663SOL    HW1 4292   3.059   0.764   5.113
  663SOL    HW2 4293   2.990   0.839   5.225
  663SOL     MW 4294   3.040   0.839   5.154
  664SOL     OW 4295   2.761   0.372   1.781
  664SOL    HW1 4296   2.830   0.310   1.760
  664SOL    HW2 4297   2.689   0.349   1.722
  664SOL     MW 4298   2.760   0.361   1.770
  665SOL     OW 4299   0.749   0.024   4.730
  665SOL    HW1 4300   0.816   0.026   4.663
  665SOL    HW2 4301   0.795   0.042   4.812
  665SOL     MW 4302   0.763   0.027   4.732
  666SOL     OW 4303   5.834   2.940   1.355
  666SOL    HW1 4304   5.913   2.914   1.309
  666SOL    HW2 4305   5.763   2.927   1.292
  666SOL     MW 4306   5.835   2.935   1.341
  667SOL     OW 4307   5.520   3.603   4.451
  667SOL    HW1 4308   5.528   3.514   4.418
  667SOL    HW2 4309   5.547   3.598   4.543
  667SOL     MW 4310   5.524   3.591   4.459
  668SOL     OW 4311   2.028   2.233   5.405
  668SOL    HW1 4312   2.077   2.301   5.451
  668SOL    HW2 4313   2.089   2.158   5.402
  668SOL     MW 4314   2.042   2.232   5.411
  669SOL     OW 4315   3.172   5.116   2.172
  669SOL    HW1 4316   3.082   5.149   2.177
  669SOL    HW2 4317   3.165   5.022   2.185
  669SOL     MW 4318   3.160   5.108   2.174
  670SOL     OW 4319   1.353   1.549   1.338
  670SOL    HW1 4320   1.398   1.507   1.264
  670SOL    HW2 4321   1.358   1.484   1.408
  670SOL     MW 4322   1.359   1.535   1.338
  671SOL     OW 4323   1.516   2.038   4.995
  671SOL    HW1 4324   1.526   2.061   4.902
  671SOL    HW2 4325   1.513   1.943   4.996
  671SOL     MW 4326   1.517   2.029   4.983
  672SOL     OW 4327   5.217   1.065   2.744
  672SOL    HW1 4328   5.267   1.075   2.825
  672SOL    HW2 4329   5.222   0.972   2.724
  672SOL     MW 4330   5.224   1.054   2.752
  673SOL     OW 4331   1.134   0.296   6.187
  673SOL    HW1 4332   1.157   0.212   6.226
  673SOL    HW2 4333   1.062   0.329   6.241
  673SOL     MW 4334   1.128   0.289   6.199
  674SOL     OW 4335   5.253   0.450   5.339
  674SOL    HW1 4336   5.205   0.373   5.307
  674SOL    HW2 4337   5.187   0.519   5.341
  674SOL     MW 4338   5.238   0.449   5.335
  675SOL     OW 4339   3.932   2.870   0.221
  675SOL    HW1 4340   3.916   2.802   0.286
  675SOL    HW2 4341   4.027   2.869   0.209
  675SOL     MW 4342   3.942   2.861   0.227
  676SOL     OW 4343   4.739   1.441   0.120
  676SOL    HW1 4344   4.687   1.449   0.041
  676SOL    HW2 4345   4.694   1.374   0.172
  676SOL     MW 4346   4.727   1.433   0.117
  677SOL     OW 4347   4.103   4.096   0.980
  677SOL    HW1 4348   4.050   4.038   0.925
  677SOL    HW2 4349   4.174   4.125   0.924
  677SOL     MW 4350   4.105   4.092   0.966
  678SOL     OW 4351   1.508   3.973   4.703
  678SOL    HW1 4352   1.532   3.893   4.749
  678SOL    HW2 4353   1.589   4.025   4.702
  678SOL     MW 4354   1.521   3.970   4.709
  679SOL     OW 4355   0.050   4.187   5.597
  679SOL    HW1 4356   0.132   4.217   5.635
  679SOL    HW2 4357   0.040   4.239   5.517
  679SOL     MW 4358   0.059   4.198   5.591
  680SOL     OW 4359   1.671   0.996   5.641
  680SOL    HW1 4360   1.628   0.989   5.726
  680SOL    HW2 4361   1.666   1.089   5.619
  680SOL     MW 4362   1.665   1.007   5.649
  681SOL     OW 4363   5.842   4.932   5.474
  681SOL    HW1 4364   5.787   4.870   5.522
  681SOL    HW2 4365   5.852   4.892   5.388
  681SOL     MW 4366   5.836   4.919   5.469
  682SOL     OW 4367   0.883   5.351   2.413
  682SOL    HW1 4368   0.876   5.257   2.431
  682SOL    HW2 4369   0.932   5.356   2.331
  682SOL     MW 4370   0.888   5.340   2.405
  683SOL     OW 4371   1.889   4.836   2.476
  683SOL    HW1 4372   1.866   4.918   2.520
  683SOL    HW2 4373   1.951   4.794   2.535
  683SOL     MW 4374   1.894   4.841   2.489
  684SOL     OW 4375   0.656   3.674   4.082
  684SOL    HW1 4376   0.641   3.768   4.091
  684SOL    HW2 4377   0.682   3.646   4.170
  684SOL     MW 4378   0.657   3.683   4.094
  685SOL     OW 4379   2.763   1.136   1.325
  685SOL    HW1 4380   2.674   1.139   1.359
  685SOL    HW2 4381   2.770   1.051   1.281
  685SOL     MW 4382   2.752   1.125   1.323
  686SOL     OW 4383   5.005   3.361   3.255
  686SOL    HW1 4384   4.936   3.416   3.291
  686SOL    HW2 4385   5.011   3.287   3.315
  686SOL     MW 4386   4.997   3.358   3.267
  687SOL     OW 4387   3.308   0.191   4.049
  687SOL    HW1 4388   3.357   0.108   4.050
  687SOL    HW2 4389   3.218   0.165   4.067
  687SOL     MW 4390   3.303   0.177   4.052
  688SOL     OW 4391   4.458   4.391   0.478
  688SOL    HW1 4392   4.400   4.315   0.492
  688SOL    HW2 4393   4.467   4.396   0.383
  688SOL     MW 4394   4.451   4.382   0.468
  689SOL     OW 4395   2.728   5.670   3.253
  689SOL    HW1 4396   2.638   5.636   3.255
  689SOL    HW2 4397   2.725   5.751   3.304
  689SOL     MW 4398   2.716   5.676   3.259
  690SOL     OW 4399   2.118   0.635   0.866
  690SOL    HW1 4400   2.156   0.692   0.932
  690SOL    HW2 4401   2.036   0.605   0.904
  690SOL     MW 4402   2.113   0.639   0.879
  691SOL     OW 4403   5.773   2.990   3.728
  691SOL    HW1 4404   5.808   3.074   3.698
  691SOL    HW2 4405   5.691   2.979   3.680
  691SOL     MW 4406   5.767   2.999   3.718
  692SOL     OW 4407   1.595   0.834   4.990
  692SOL    HW1 4408   1.687   0.808   5.002
  692SOL    HW2 4409   1.552   0.807   5.071
  692SOL     MW 4410   1.602   0.828   5.002
  693SOL     OW 4411   5.929   1.131   3.033
  693SOL    HW1 4412   5.991   1.147   3.104
  693SOL    HW2 4413   5.905   1.218   3.001
  693SOL     MW 4414   5.934   1.144   3.038
  694SOL     OW 4415   2.256   2.182   5.727
  694SOL    HW1 4416   2.171   2.155   5.762
  694SOL    HW2 4417   2.305   2.212   5.803
  694SOL     MW 4418   2.251   2.183   5.741
  695SOL     OW 4419   6.253   4.153   3.587
  695SOL    HW1 4420   6.279   4.192   3.504
  695SOL    HW2 4421   6.268   4.059   3.575
  695SOL     MW 4422   6.258   4.146   3.575
  696SOL     OW 4423   5.233   5.500   5.727
  696SOL    HW1 4424   5.315   5.511   5.678
  696SOL    HW2 4425   5.259   5.507   5.819
  696SOL     MW 4426   5.247   5.502   5.732
  697SOL     OW 4427   3.690   5.918   3.684
  697SOL    HW1 4428   3.717   5.940   3.773
  697SOL    HW2 4429   3.706   5.997   3.633
  697SOL     MW 4430   3.695   5.931   3.689
  698SOL     OW 4431   5.592   4.895   0.731
  698SOL    HW1 4432   5.523   4.950   0.768
  698SOL    HW2 4433   5.564   4.805   0.749
  698SOL     MW 4434   5.580   4.891   0.738
  699SOL     OW 4435   4.017   0.805   5.971
  699SOL    HW1 4436   3.964   0.794   6.050
  699SOL    HW2 4437   4.048   0.895   5.974
  699SOL     MW 4438   4.014   0.815   5.981
  700SOL     OW 4439   2.453   3.235   1.162
  700SOL    HW1 4440   2.416   3.168   1.103
  700SOL    HW2 4441   2.472   3.188   1.242
  700SOL     MW 4442   2.451   3.220   1.164
  701SOL     OW 4443   5.296   4.249   1.590
  701SOL    HW1 4444   5.387   4.240   1.563
  701SOL    HW2 4445   5.257   4.163   1.572
  701SOL     MW 4446   5.303   4.237   1.585
  702SOL     OW 4447   0.367   0.048   1.896
  702SOL    HW1 4448   0.395   0.138   1.915
  702SOL    HW2 4449   0.367   0.005   1.982
  702SOL     MW 4450   0.371   0.054   1.910
  703SOL     OW 4451   1.600   0.485   5.712
  703SOL    HW1 4452   1.693   0.478   5.733
  703SOL    HW2 4453   1.596   0.479   5.617
  703SOL     MW 4454   1.611   0.483   5.702
  704SOL     OW 4455   4.124   5.967   1.818
  704SOL    HW1 4456   4.204   5.984   1.868
  704SOL    HW2 4457   4.092   6.055   1.795
  704SOL     MW 4458   4.130   5.981   1.821
  705SOL     OW 4459   0.272   0.795   3.868
  705SOL    HW1 4460   0.323   0.747   3.933
  705SOL    HW2 4461   0.338   0.831   3.808
  705SOL     MW 4462   0.287   0.794   3.868
  706SOL     OW 4463   1.235   1.315   4.082
  706SOL    HW1 4464   1.231   1.230   4.036
  706SOL    HW2 4465   1.223   1.293   4.174
  706SOL     MW 4466   1.233   1.301   4.088
  707SOL     OW 4467   1.771   4.124   2.397
  707SOL    HW1 4468   1.731   4.211   2.396
  707SOL    HW2 4469   1.816   4.117   2.313
  707SOL     MW 4470   1.772   4.134   2.386
  708SOL     OW 4471   2.505   5.572   6.116
  708SOL    HW1 4472   2.545   5.595   6.032
  708SOL    HW2 4473   2.532   5.481   6.131
  708SOL     MW 4474   2.514   5.563   6.107
  709SOL     OW 4475   2.584   2.746   0.901
  709SOL    HW1 4476   2.672   2.715   0.879
  709SOL    HW2 4477   2.583   2.838   0.875
  709SOL     MW 4478   2.595   2.754   0.895
  710SOL     OW 4479   1.976   3.809   5.797
  710SOL    HW1 4480   1.969   3.719   5.828
  710SOL    HW2 4481   1.946   3.805   5.706
  710SOL     MW 4482   1.972   3.797   5.789
  711SOL     OW 4483   0.720   3.637   1.949
  711SOL    HW1 4484   0.752   3.721   1.915
  711SOL    HW2 4485   0.657   3.608   1.883
  711SOL     MW 4486   0.716   3.644   1.936
  712SOL     OW 4487   5.354   2.284   1.312
  712SOL    HW1 4488   5.261   2.262   1.323
  712SOL    HW2 4489   5.368   2.278   1.217
  712SOL     MW 4490   5.344   2.280   1.301
  713SOL     OW 4491   5.188   5.438   1.962
  713SOL    HW1 4492   5.233   5.355   1.943
  713SOL    HW2 4493   5.170   5.435   2.056
  713SOL     MW 4494   5.191   5.427   1.971
  714SOL     OW 4495   3.634   5.702   6.131
  714SOL    HW1 4496   3.546   5.710   6.094
  714SOL    HW2 4497   3.620   5.669   6.220
  714SOL     MW 4498   3.621   5.699   6.138
  715SOL     OW 4499   0.410   1.333   1.727
  715SOL    HW1 4500   0.340   1.398   1.731
  715SOL    HW2 4501   0.430   1.312   1.817
  715SOL     MW 4502   0.404   1.339   1.739
  716SOL     OW 4503   1.096   3.486   1.024
  716SOL    HW1 4504   1.044   3.551   0.977
  716SOL    HW2 4505   1.156   3.538   1.078
  716SOL     MW 4506   1.097   3.501   1.025
  717SOL     OW 4507   4.617   4.537   3.090
  717SOL    HW1 4508   4.664   4.519   3.008
  717SOL    HW2 4509   4.672   4.602   3.135
  717SOL     MW 4510   4.630   4.543   3.085
  718SOL     OW 4511   0.178   5.491   1.218
  718SOL    HW1 4512   0.171   5.581   1.251
  718SOL    HW2 4513   0.219   5.442   1.290
  718SOL     MW 4514   0.182   5.496   1.233
  719SOL     OW 4515   4.506   3.242   2.146
  719SOL    HW1 4516   4.601   3.236   2.133
  719SOL    HW2 4517   4.486   3.169   2.206
  719SOL     MW 4518   4.516   3.232   2.152
  720SOL     OW 4519   2.622   4.612   2.892
  720SOL    HW1 4520   2.570   4.602   2.972
  720SOL    HW2 4521   2.631   4.523   2.858
  720SOL     MW 4522   2.617   4.599   2.898
  721SOL     OW 4523   2.637   1.249   2.534
  721SOL    HW1 4524   2.615   1.237   2.626
  721SOL    HW2 4525   2.715   1.305   2.536
  721SOL     MW 4526   2.644   1.255   2.546
  722SOL     OW 4527   6.199   3.570   5.785
  722SOL    HW1 4528   6.111   3.607   5.788
  722SOL    HW2 4529   6.257   3.646   5.781
  722SOL     MW 4530   6.195   3.584   5.785
  723SOL     OW 4531   3.468   0.959   1.961
  723SOL    HW1 4532   3.482   0.931   1.871
  723SOL    HW2 4533   3.374   0.953   1.974
  723SOL     MW 4534   3.458   0.955   1.951
  724SOL     OW 4535   4.712   4.372   0.671
  724SOL    HW1 4536   4.746   4.454   0.633
  724SOL    HW2 4537   4.648   4.342   0.606
  724SOL     MW 4538   4.708   4.379   0.658
  725SOL     OW 4539   1.821   4.646   3.101
  725SOL    HW1 4540   1.755   4.578   3.083
  725SOL    HW2 4541   1.870   4.612   3.176
  725SOL     MW 4542   1.819   4.633   3.109
  726SOL     OW 4543   5.746   4.863   0.526
  726SOL    HW1 4544   5.680   4.883   0.593
  726SOL    HW2 4545   5.719   4.914   0.451
  726SOL     MW 4546   5.734   4.872   0.525
  727SOL     OW 4547   2.796   4.414   5.360
  727SOL    HW1 4548   2.741   4.389   5.285
  727SOL    HW2 4549   2.749   4.487   5.400
  727SOL     MW 4550   2.783   4.420   5.355
  728SOL     OW 4551   2.153   4.192   5.458
  728SOL    HW1 4552   2.174   4.208   5.550
  728SOL    HW2 4553   2.238   4.187   5.414
  728SOL     MW 4554   2.166   4.194   5.464
  729SOL     OW 4555   0.299   4.756   1.969
  729SOL    HW1 4556   0.274   4.814   2.041
  729SOL    HW2 4557   0.240   4.781   1.897
  729SOL     MW 4558   0.288   4.767   1.969
  730SOL     OW 4559   3.855   0.944   3.734
  730SOL    HW1 4560   3.785   0.878   3.732
  730SOL    HW2 4561   3.825   1.009   3.797
  730SOL     MW 4562   3.842   0.944   3.742
  731SOL     OW 4563   0.114   0.638   1.761
  731SOL    HW1 4564   0.064   0.719   1.752
  731SOL    HW2 4565   0.063   0.572   1.714
  731SOL     MW 4566   0.101   0.640   1.753
  732SOL     OW 4567   3.494   5.629   4.368
  732SOL    HW1 4568   3.436   5.698   4.400
  732SOL    HW2 4569   3.481   5.557   4.429
  732SOL     MW 4570   3.485   5.629   4.380
  733SOL     OW 4571   3.018   0.256   3.107
  733SOL    HW1 4572   2.964   0.180   3.088
  733SOL    HW2 4573   2.964   0.331   3.084
  733SOL     MW 4574   3.004   0.256   3.102
  734SOL     OW 4575   2.782   5.226   1.299
  734SOL    HW1 4576   2.854   5.170   1.269
  734SOL    HW2 4577   2.731   5.171   1.359
  734SOL     MW 4578   2.785   5.212   1.302
  735SOL     OW 4579   1.100   1.413   3.503
  735SOL    HW1 4580   1.138   1.495   3.471
  735SOL    HW2 4581   1.112   1.351   3.431
  735SOL     MW 4582   1.106   1.415   3.489
  736SOL     OW 4583   1.834   0.081   2.865
  736SOL    HW1 4584   1.882   0.163   2.856
  736SOL    HW2 4585   1.879   0.034   2.934
  736SOL     MW 4586   1.846   0.085   2.872
  737SOL     OW 4587   3.893   4.092   4.226
  737SOL    HW1 4588   3.944   4.012   4.238
  737SOL    HW2 4589   3.807   4.072   4.265
  737SOL     MW 4590   3.888   4.079   4.232
  738SOL     OW 4591   4.978   2.218   2.797
  738SOL    HW1 4592   5.057   2.268   2.817
  738SOL    HW2 4593   4.930   2.272   2.735
  738SOL     MW 4594   4.982   2.231   2.792
  739SOL     OW 4595   4.721   4.473   6.241
  739SOL    HW1 4596   4.684   4.387   6.220
  739SOL    HW2 4597   4.786   4.456   6.309
  739SOL     MW 4598   4.724   4.460   6.247
  740SOL     OW 4599   3.121   4.631   1.366
  740SOL    HW1 4600   3.085   4.717   1.385
  740SOL    HW2 4601   3.171   4.642   1.285
  740SOL     MW 4602   3.123   4.643   1.358
  741SOL     OW 4603   1.180   5.726   4.557
  741SOL    HW1 4604   1.223   5.649   4.596
  741SOL    HW2 4605   1.103   5.691   4.513
  741SOL     MW 4606   1.176   5.711   4.556
  742SOL     OW 4607   1.220   2.540   4.868
  742SOL    HW1 4608   1.286   2.593   4.823
  742SOL    HW2 4609   1.236   2.451   4.837
  742SOL     MW 4610   1.230   2.535   4.858
  743SOL     OW 4611   1.936   1.236   2.526
  743SOL    HW1 4612   1.987   1.211   2.604
  743SOL    HW2 4613   1.913   1.153   2.485
  743SOL     MW 4614   1.940   1.222   2.531
  744SOL     OW 4615   6.245   4.258   5.122
  744SOL    HW1 4616   6.304   4.333   5.122
  744SOL    HW2 4617   6.192   4.268   5.201
  744SOL     MW 4618   6.246   4.269   5.132
  745SOL     OW 4619   1.984   4.006   4.329
  745SOL    HW1 4620   2.017   4.096   4.330
  745SOL    HW2 4621   1.896   4.014   4.292
  745SOL     MW 4622   1.977   4.019   4.324
  746SOL     OW 4623   5.798   1.297   3.240
  746SOL    HW1 4624   5.841   1.213   3.254
  746SOL    HW2 4625   5.717   1.292   3.291
  746SOL     MW 4626   5.793   1.286   3.248
  747SOL     OW 4627   2.099   1.001   3.655
  747SOL    HW1 4628   2.109   0.914   3.695
  747SOL    HW2 4629   2.177   1.010   3.600
  747SOL     MW 4630   2.111   0.991   3.653
  748SOL     OW 4631   4.917   3.550   0.234
  748SOL    HW1 4632   4.900   3.457   0.248
  748SOL    HW2 4633   5.012   3.556   0.221
  748SOL     MW 4634   4.927   3.539   0.234
  749SOL     OW 4635   1.642   4.091   5.905
  749SOL    HW1 4636   1.575   4.141   5.952
  749SOL    HW2 4637   1.630   4.001   5.935
  749SOL     MW 4638   1.632   4.086   5.915
  750SOL     OW 4639   0.217   0.333   0.227
  750SOL    HW1 4640   0.292   0.378   0.188
  750SOL    HW2 4641   0.226   0.242   0.197
  750SOL     MW 4642   0.228   0.327   0.218
  751SOL     OW 4643   6.056   1.820   1.349
  751SOL    HW1 4644   6.099   1.843   1.267
  751SOL    HW2 4645   6.118   1.761   1.394
  751SOL     MW 4646   6.069   1.815   1.346
  752SOL     OW 4647   2.529   3.921   1.286
  752SOL    HW1 4648   2.494   3.877   1.208
  752SOL    HW2 4649   2.587   3.989   1.251
  752SOL     MW 4650   2.532   3.924   1.272
  753SOL     OW 4651   1.897   4.922   0.639
  753SOL    HW1 4652   1.956   4.976   0.694
  753SOL    HW2 4653   1.945   4.908   0.558
  753SOL     MW 4654   1.911   4.927   0.636
  754SOL     OW 4655   4.940   3.975   1.412
  754SOL    HW1 4656   4.990   3.967   1.492
  754SOL    HW2 4657   4.850   3.950   1.438
  754SOL     MW 4658   4.935   3.970   1.425
  755SOL     OW 4659   1.352   1.431   0.295
  755SOL    HW1 4660   1.379   1.448   0.205
  755SOL    HW2 4661   1.363   1.515   0.340
  755SOL     MW 4662   1.357   1.444   0.289
  756SOL     OW 4663   2.174   2.037   0.849
  756SOL    HW1 4664   2.126   2.087   0.783
  756SOL    HW2 4665   2.137   1.949   0.843
  756SOL     MW 4666   2.163   2.032   0.840
  757SOL     OW 4667   2.262   1.430   1.408
  757SOL    HW1 4668   2.319   1.469   1.341
  757SOL    HW2 4669   2.323   1.387   1.468
  757SOL     MW 4670   2.277   1.429   1.407
  758SOL     OW 4671   1.924   2.218   5.130
  758SOL    HW1 4672   1.923   2.308   5.161
  758SOL    HW2 4673   1.950   2.225   5.038
  758SOL     MW 4674   1.927   2.231   5.122
  759SOL     OW 4675   3.274   5.570   3.441
  759SOL    HW1 4676   3.233   5.657   3.441
  759SOL    HW2 4677   3.216   5.516   3.495
  759SOL     MW 4678   3.261   5.574   3.448
  760SOL     OW 4679   3.961   0.778   0.838
  760SOL    HW1 4680   3.980   0.872   0.846
  760SOL    HW2 4681   3.930   0.768   0.747
  760SOL     MW 4682   3.959   0.789   0.827
  761SOL     OW 4683   0.679   0.763   4.130
  761SOL    HW1 4684   0.622   0.732   4.200
  761SOL    HW2 4685   0.725   0.837   4.168
  761SOL     MW 4686   0.678   0.768   4.144
  762SOL     OW 4687   4.041   1.037   0.872
  762SOL    HW1 4688   4.059   1.096   0.797
  762SOL    HW2 4689   3.975   1.083   0.924
  762SOL     MW 4690   4.035   1.050   0.868
  763SOL     OW 4691   0.683   1.906   1.484
  763SOL    HW1 4692   0.632   1.942   1.557
  763SOL    HW2 4693   0.734   1.980   1.452
  763SOL     MW 4694   0.683   1.920   1.491
  764SOL     OW 4695   5.639   3.826   5.551
  764SOL    HW1 4696   5.675   3.914   5.565
  764SOL    HW2 4697   5.577   3.813   5.623
  764SOL     MW 4698   5.636   3.836   5.562
  765SOL     OW 4699   3.594   3.938   4.808
  765SOL    HW1 4700   3.650   4.016   4.817
  765SOL    HW2 4701   3.636   3.871   4.861
  765SOL     MW 4702   3.607   3.940   4.816
  766SOL     OW 4703   6.130   2.147   3.308
  766SOL    HW1 4704   6.104   2.169   3.218
  766SOL    HW2 4705   6.215   2.188   3.319
  766SOL     MW 4706   6.137   2.155   3.298
  767SOL     OW 4707   1.612   3.661   5.541
  767SOL    HW1 4708   1.696   3.619   5.525
  767SOL    HW2 4709   1.621   3.749   5.503
  767SOL     MW 4710   1.624   3.667   5.534
  768SOL     OW 4711   5.284   2.707   5.952
  768SOL    HW1 4712   5.257   2.753   6.032
  768SOL    HW2 4713   5.202   2.691   5.905
  768SOL     MW 4714   5.270   2.711   5.956
  769SOL     OW 4715   1.318   2.805   5.282
  769SOL    HW1 4716   1.381   2.775   5.347
  769SOL    HW2 4717   1.238   2.755   5.302
  769SOL     MW 4718   1.316   2.795   5.293
  770SOL     OW 4719   2.870   0.011   3.135
  770SOL    HW1 4720   2.796   0.058   3.095
  770SOL    HW2 4721   2.889  -0.059   3.073
  770SOL     MW 4722   2.863   0.008   3.122
  771SOL     OW 4723   1.024   5.290   2.655
  771SOL    HW1 4724   0.992   5.200   2.655
  771SOL    HW2 4725   1.042   5.310   2.563
  771SOL     MW 4726   1.022   5.281   2.643
  772SOL     OW 4727   0.200   4.252   2.443
  772SOL    HW1 4728   0.276   4.199   2.464
  772SOL    HW2 4729   0.150   4.257   2.524
  772SOL     MW 4730   0.203   4.246   2.456
  773SOL     OW 4731   3.708   1.595   0.885
  773SOL    HW1 4732   3.655   1.639   0.951
  773SOL    HW2 4733   3.687   1.642   0.803
  773SOL     MW 4734   3.698   1.607   0.882
  774SOL     OW 4735   1.535   0.537   0.229
  774SOL    HW1 4736   1.532   0.618   0.178
  774SOL    HW2 4737   1.459   0.487   0.198
  774SOL     MW 4738   1.525   0.541   0.220
  775SOL     OW 4739   1.769   3.608   4.533
  775SOL    HW1 4740   1.710   3.533   4.542
  775SOL    HW2 4741   1.816   3.613   4.617
  775SOL     MW 4742   1.768   3.599   4.545
  776SOL     OW 4743   0.156   3.340   4.936
  776SOL    HW1 4744   0.173   3.256   4.891
  776SOL    HW2 4745   0.074   3.325   4.983
  776SOL     MW 4746   0.148   3.327   4.936
  777SOL     OW 4747   3.735   3.375   4.939
  777SOL    HW1 4748   3.673   3.388   4.867
  777SOL    HW2 4749   3.711   3.441   5.003
  777SOL     MW 4750   3.724   3.385   4.938
  778SOL     OW 4751   5.497   0.104   5.463
  778SOL    HW1 4752   5.431   0.038   5.482
  778SOL    HW2 4753   5.568   0.056   5.420
  778SOL     MW 4754   5.498   0.090   5.460
  779SOL     OW 4755   2.267   5.748   0.500
  779SOL    HW1 4756   2.200   5.718   0.439
  779SOL    HW2 4757   2.236   5.719   0.586
  779SOL     MW 4758   2.255   5.740   0.504
  780SOL     OW 4759   1.586   5.687   2.048
  780SOL    HW1 4760   1.524   5.685   1.975
  780SOL    HW2 4761   1.580   5.776   2.082
  780SOL     MW 4762   1.577   5.698   2.043
  781SOL     OW 4763   4.123   0.975  -0.005
  781SOL    HW1 4764   4.092   1.023   0.073
  781SOL    HW2 4765   4.208   0.941   0.020
  781SOL     MW 4766   4.130   0.977   0.010
  782SOL     OW 4767   1.998   2.168   0.387
  782SOL    HW1 4768   1.911   2.143   0.356
  782SOL    HW2 4769   2.006   2.260   0.365
  782SOL     MW 4770   1.988   2.176   0.380
  783SOL     OW 4771   0.776   3.936   0.734
  783SOL    HW1 4772   0.806   3.995   0.804
  783SOL    HW2 4773   0.744   3.995   0.665
  783SOL     MW 4774   0.776   3.951   0.734
  784SOL     OW 4775   6.131   2.529   2.331
  784SOL    HW1 4776   6.214   2.573   2.311
  784SOL    HW2 4777   6.156   2.438   2.348
  784SOL     MW 4778   6.145   2.523   2.331
  785SOL     OW 4779   1.507   0.113   3.534
  785SOL    HW1 4780   1.561   0.154   3.466
  785SOL    HW2 4781   1.430   0.170   3.540
  785SOL     MW 4782   1.504   0.126   3.526
  786SOL     OW 4783   2.408   0.595   1.401
  786SOL    HW1 4784   2.418   0.589   1.497
  786SOL    HW2 4785   2.378   0.508   1.375
  786SOL     MW 4786   2.406   0.583   1.411
  787SOL     OW 4787   0.998   5.816   0.558
  787SOL    HW1 4788   0.964   5.766   0.484
  787SOL    HW2 4789   1.092   5.826   0.539
  787SOL     MW 4790   1.006   5.811   0.546
  788SOL     OW 4791   5.903   4.561   2.641
  788SOL    HW1 4792   5.991   4.591   2.620
  788SOL    HW2 4793   5.913   4.467   2.659
  788SOL     MW 4794   5.915   4.553   2.640
  789SOL     OW 4795   0.008   2.450   4.689
  789SOL    HW1 4796   0.053   2.366   4.690
  789SOL    HW2 4797  -0.039   2.451   4.605
  789SOL     MW 4798   0.007   2.439   4.678
  790SOL     OW 4799   6.130   3.677   4.480
  790SOL    HW1 4800   6.104   3.683   4.572
  790SOL    HW2 4801   6.193   3.748   4.469
  790SOL     MW 4802   6.135   3.687   4.490
  791SOL     OW 4803   3.655   0.808   0.625
  791SOL    HW1 4804   3.612   0.854   0.553
  791SOL    HW2 4805   3.618   0.848   0.704
  791SOL     MW 4806   3.645   0.819   0.626
  792SOL     OW 4807   0.973   3.898   3.336
  792SOL    HW1 4808   0.966   3.872   3.244
  792SOL    HW2 4809   1.056   3.860   3.366
  792SOL     MW 4810   0.983   3.890   3.328
  793SOL     OW 4811   3.741   5.020   3.258
  793SOL    HW1 4812   3.699   5.106   3.259
  793SOL    HW2 4813   3.668   4.959   3.272
  793SOL     MW 4814   3.726   5.023   3.260
  794SOL     OW 4815   5.852   2.299   2.007
  794SOL    HW1 4816   5.903   2.352   2.069
  794SOL    HW2 4817   5.836   2.357   1.933
  794SOL     MW 4818   5.856   2.313   2.005
  795SOL     OW 4819   6.176   2.744   4.185
  795SOL    HW1 4820   6.205   2.709   4.269
  795SOL    HW2 4821   6.106   2.685   4.157
  795SOL     MW 4822   6.171   2.732   4.192
  796SOL     OW 4823   1.967   0.640   5.024
  796SOL    HW1 4824   2.058   0.613   5.036
  796SOL    HW2 4825   1.968   0.735   5.038
  796SOL     MW 4826   1.979   0.649   5.027
  797SOL     OW 4827   0.221   1.949   2.435
  797SOL    HW1 4828   0.287   2.015   2.453
  797SOL    HW2 4829   0.271   1.869   2.420
  797SOL     MW 4830   0.236   1.947   2.435
  798SOL     OW 4831   0.022   4.614   1.109
  798SOL    HW1 4832  -0.035   4.649   1.177
  798SOL    HW2 4833   0.095   4.676   1.105
  798SOL     MW 4834   0.024   4.626   1.117
  799SOL     OW 4835   0.286   4.743   1.162
  799SOL    HW1 4836   0.299   4.660   1.116
  799SOL    HW2 4837   0.260   4.717   1.250
  799SOL     MW 4838   0.284   4.729   1.168
  800SOL     OW 4839   5.858   3.342   6.208
  800SOL    HW1 4840   5.932   3.294   6.169
  800SOL    HW2 4841   5.859   3.317   6.300
  800SOL     MW 4842   5.868   3.333   6.215
  801SOL     OW 4843   1.602   5.612   4.088
  801SOL    HW1 4844   1.608   5.633   3.995
  801SOL    HW2 4845   1.692   5.595   4.115
  801SOL     MW 4846   1.614   5.612   4.079
  802SOL     OW 4847   3.871   2.656   0.346
  802SOL    HW1 4848   3.936   2.606   0.295
  802SOL    HW2 4849   3.799   2.671   0.286
  802SOL     MW 4850   3.870   2.651   0.332
  803SOL     OW 4851   0.022   1.459   2.094
  803SOL    HW1 4852   0.025   1.527   2.026
  803SOL    HW2 4853  -0.023   1.386   2.052
  803SOL     MW 4854   0.017   1.459   2.080
  804SOL     OW 4855   0.294   6.191   2.292
  804SOL    HW1 4856   0.254   6.122   2.345
  804SOL    HW2 4857   0.238   6.267   2.304
  804SOL     MW 4858   0.282   6.192   2.300
  805SOL     OW 4859   6.168   0.561   5.410
  805SOL    HW1 4860   6.084   0.581   5.453
  805SOL    HW2 4861   6.143   0.509   5.333
  805SOL     MW 4862   6.154   0.557   5.406
  806SOL     OW 4863   2.653   1.917   1.860
  806SOL    HW1 4864   2.632   1.969   1.783
  806SOL    HW2 4865   2.597   1.840   1.853
  806SOL     MW 4866   2.643   1.914   1.849
  807SOL     OW 4867   0.649   3.287   2.394
  807SOL    HW1 4868   0.589   3.293   2.469
  807SOL    HW2 4869   0.598   3.243   2.326
  807SOL     MW 4870   0.635   3.282   2.395
  808SOL     OW 4871   2.820   0.364   2.053
  808SOL    HW1 4872   2.912   0.381   2.071
  808SOL    HW2 4873   2.812   0.371   1.958
  808SOL     MW 4874   2.830   0.367   2.043
  809SOL     OW 4875   0.900   3.403   1.198
  809SOL    HW1 4876   0.982   3.425   1.154
  809SOL    HW2 4877   0.928   3.352   1.274
  809SOL     MW 4878   0.914   3.399   1.202
  810SOL     OW 4879   4.981   3.561   1.152
  810SOL    HW1 4880   5.014   3.598   1.070
  810SOL    HW2 4881   4.886   3.556   1.141
  810SOL     MW 4882   4.973   3.565   1.141
  811SOL     OW 4883   1.464   5.920   1.724
  811SOL    HW1 4884   1.419   5.931   1.642
  811SOL    HW2 4885   1.396   5.936   1.790
  811SOL     MW 4886   1.449   5.924   1.722
  812SOL     OW 4887   0.090   5.424   2.890
  812SOL    HW1 4888   0.015   5.448   2.835
  812SOL    HW2 4889   0.142   5.366   2.835
  812SOL     MW 4890   0.087   5.420   2.876
  813SOL     OW 4891   2.994   4.854   4.963
  813SOL    HW1 4892   2.954   4.834   4.878
  813SOL    HW2 4893   2.927   4.832   5.027
  813SOL     MW 4894   2.980   4.849   4.960
  814SOL     OW 4895   4.506   6.075   4.619
  814SOL    HW1 4896   4.518   6.113   4.706
  814SOL    HW2 4897   4.513   6.150   4.559
  814SOL     MW 4898   4.509   6.090   4.622
  815SOL     OW 4899   0.802   1.721   1.644
  815SOL    HW1 4900   0.883   1.686   1.608
  815SOL    HW2 4901   0.768   1.779   1.576
  815SOL     MW 4902   0.808   1.724   1.630
  816SOL     OW 4903   5.551   4.694   2.560
  816SOL    HW1 4904   5.470   4.651   2.533
  816SOL    HW2 4905   5.621   4.643   2.520
  816SOL     MW 4906   5.550   4.682   2.552
  817SOL     OW 4907   2.162   1.612   0.064
  817SOL    HW1 4908   2.125   1.697   0.089
  817SOL    HW2 4909   2.179   1.569   0.148
  817SOL     MW 4910   2.160   1.617   0.078
  818SOL     OW 4911   5.483   5.675   3.368
  818SOL    HW1 4912   5.490   5.763   3.330
  818SOL    HW2 4913   5.473   5.690   3.462
  818SOL     MW 4914   5.483   5.689   3.375
  819SOL     OW 4915   5.722   4.473   1.155
  819SOL    HW1 4916   5.635   4.484   1.118
  819SOL    HW2 4917   5.737   4.378   1.155
  819SOL     MW 4918   5.713   4.462   1.150
  820SOL     OW 4919   4.796   1.571   1.260
  820SOL    HW1 4920   4.706   1.594   1.286
  820SOL    HW2 4921   4.846   1.651   1.275
  820SOL     MW 4922   4.791   1.585   1.266
  821SOL     OW 4923   2.748   4.424   0.102
  821SOL    HW1 4924   2.718   4.337   0.129
  821SOL    HW2 4925   2.691   4.485   0.148
  821SOL     MW 4926   2.737   4.420   0.110
  822SOL     OW 4927   2.035   2.563   3.072
  822SOL    HW1 4928   2.116   2.579   3.024
  822SOL    HW2 4929   2.059   2.573   3.164
  822SOL     MW 4930   2.048   2.567   3.078
  823SOL     OW 4931   2.438   4.530   6.004
  823SOL    HW1 4932   2.414   4.444   6.039
  823SOL    HW2 4933   2.398   4.593   6.063
  823SOL     MW 4934   2.430   4.527   6.016
  824SOL     OW 4935   3.055   5.186   1.678
  824SOL    HW1 4936   3.088   5.126   1.747
  824SOL    HW2 4937   3.060   5.272   1.719
  824SOL     MW 4938   3.060   5.189   1.693
  825SOL     OW 4939   4.757   3.648   4.916
  825SOL    HW1 4940   4.846   3.656   4.881
  825SOL    HW2 4941   4.751   3.557   4.945
  825SOL     MW 4942   4.768   3.638   4.915
  826SOL     OW 4943   0.512   5.017   5.381
  826SOL    HW1 4944   0.442   4.975   5.332
  826SOL    HW2 4945   0.468   5.081   5.437
  826SOL     MW 4946   0.498   5.020   5.382
  827SOL     OW 4947   4.147   2.267   1.037
  827SOL    HW1 4948   4.154   2.270   0.941
  827SOL    HW2 4949   4.174   2.354   1.066
  827SOL     MW 4950   4.151   2.278   1.029
  828SOL     OW 4951   5.943   2.643   6.149
  828SOL    HW1 4952   5.936   2.550   6.172
  828SOL    HW2 4953   5.855   2.677   6.161
  828SOL     MW 4954   5.931   2.635   6.153
  829SOL     OW 4955   2.110   0.723   4.017
  829SOL    HW1 4956   2.125   0.816   4.003
  829SOL    HW2 4957   2.057   0.719   4.097
  829SOL     MW 4958   2.105   0.734   4.026
  830SOL     OW 4959   1.216   5.990   3.810
  830SOL    HW1 4960   1.291   6.025   3.761
  830SOL    HW2 4961   1.201   6.055   3.879
  830SOL     MW 4962   1.224   6.003   3.812
  831SOL     OW 4963   6.028   2.705   3.153
  831SOL    HW1 4964   6.086   2.669   3.220
  831SOL    HW2 4965   6.061   2.793   3.137
  831SOL     MW 4966   6.040   2.711   3.159
  832SOL     OW 4967   0.188   2.972   3.455
  832SOL    HW1 4968   0.231   2.953   3.371
  832SOL    HW2 4969   0.207   2.895   3.509
  832SOL     MW 4970   0.196   2.960   3.451
  833SOL     OW 4971   0.017   6.078   1.852
  833SOL    HW1 4972   0.053   6.042   1.772
  833SOL    HW2 4973   0.093   6.098   1.906
  833SOL     MW 4974   0.031   6.076   1.849
  834SOL     OW 4975   0.280   4.003   5.276
  834SOL    HW1 4976   0.288   4.013   5.181
  834SOL    HW2 4977   0.275   3.909   5.290
  834SOL     MW 4978   0.280   3.992   5.265
  835SOL     OW 4979   4.740   0.533   4.089
  835SOL    HW1 4980   4.819   0.518   4.142
  835SOL    HW2 4981   4.708   0.445   4.069
  835SOL     MW 4982   4.746   0.520   4.093
  836SOL     OW 4983   2.115   5.414   2.157
  836SOL    HW1 4984   2.143   5.455   2.239
  836SOL    HW2 4985   2.037   5.363   2.180
  836SOL     MW 4986   2.109   5.413   2.170
  837SOL     OW 4987   0.781   0.950   4.697
  837SOL    HW1 4988   0.780   0.977   4.605
  837SOL    HW2 4989   0.694   0.976   4.730
  837SOL     MW 4990   0.770   0.957   4.689
  838SOL     OW 4991   4.966   1.818   3.872
  838SOL    HW1 4992   4.895   1.834   3.809
  838SOL    HW2 4993   5.032   1.770   3.822
  838SOL     MW 4994   4.965   1.813   3.858
  839SOL     OW 4995   0.183   2.389   3.534
  839SOL    HW1 4996   0.139   2.342   3.463
  839SOL    HW2 4997   0.264   2.422   3.495
  839SOL     MW 4998   0.187   2.388   3.520
  840SOL     OW 4999   6.168   5.183   2.358
  840SOL    HW1 5000   6.239   5.246   2.344
  840SOL    HW2 5001   6.091   5.224   2.318
  840SOL     MW 5002   6.167   5.196   2.351
  841SOL     OW 5003   3.166   6.116   1.422
  841SOL    HW1 5004   3.183   6.201   1.464
  841SOL    HW2 5005   3.246   6.065   1.438
  841SOL     MW 5006   3.179   6.120   1.430
  842SOL     OW 5007   5.331   1.186   2.522
  842SOL    HW1 5008   5.279   1.147   2.592
  842SOL    HW2 5009   5.332   1.121   2.453
  842SOL     MW 5010   5.324   1.173   2.522
  843SOL     OW 5011   3.414   4.745   5.756
  843SOL    HW1 5012   3.466   4.758   5.676
  843SOL    HW2 5013   3.469   4.781   5.826
  843SOL     MW 5014   3.428   4.752   5.754
  844SOL     OW 5015   6.062   4.819   6.017
  844SOL    HW1 5016   6.074   4.744   6.076
  844SOL    HW2 5017   6.013   4.882   6.069
  844SOL     MW 5018   6.058   4.817   6.031
  845SOL     OW 5019   0.222   2.564   0.131
  845SOL    HW1 5020   0.170   2.618   0.191
  845SOL    HW2 5021   0.183   2.476   0.139
  845SOL     MW 5022   0.210   2.559   0.141
  846SOL     OW 5023   5.510   1.734   6.130
  846SOL    HW1 5024   5.497   1.654   6.181
  846SOL    HW2 5025   5.491   1.805   6.191
  846SOL     MW 5026   5.506   1.733   6.144
  847SOL     OW 5027   4.915   4.500   3.757
  847SOL    HW1 5028   4.880   4.552   3.829
  847SOL    HW2 5029   4.851   4.430   3.744
  847SOL     MW 5030   4.902   4.498   3.764
  848SOL     OW 5031   4.222   5.466   2.001
  848SOL    HW1 5032   4.253   5.556   1.991
  848SOL    HW2 5033   4.296   5.412   1.973
  848SOL     MW 5034   4.235   5.471   1.996
  849SOL     OW 5035   3.107   0.812   1.000
  849SOL    HW1 5036   3.066   0.728   0.981
  849SOL    HW2 5037   3.172   0.793   1.067
  849SOL     MW 5038   3.110   0.799   1.006
  850SOL     OW 5039   0.879   2.574   6.026
  850SOL    HW1 5040   0.836   2.504   5.978
  850SOL    HW2 5041   0.807   2.620   6.070
  850SOL     MW 5042   0.864   2.571   6.025
  851SOL     OW 5043   0.728   0.047   0.102
  851SOL    HW1 5044   0.752   0.034   0.011
  851SOL    HW2 5045   0.811   0.056   0.149
  851SOL     MW 5046   0.742   0.047   0.097
  852SOL     OW 5047   1.894   4.939   1.511
  852SOL    HW1 5048   1.948   5.000   1.460
  852SOL    HW2 5049   1.859   4.991   1.583
  852SOL     MW 5050   1.897   4.953   1.514
  853SOL     OW 5051   4.645   1.989   2.695
  853SOL    HW1 5052   4.614   2.023   2.778
  853SOL    HW2 5053   4.610   1.901   2.690
  853SOL     MW 5054   4.637   1.982   2.705
  854SOL     OW 5055   2.509   1.324   0.694
  854SOL    HW1 5056   2.576   1.258   0.672
  854SOL    HW2 5057   2.431   1.273   0.714
  854SOL     MW 5058   2.508   1.309   0.694
  855SOL     OW 5059   2.030   3.729   5.348
  855SOL    HW1 5060   2.053   3.799   5.287
  855SOL    HW2 5061   2.006   3.655   5.293
  855SOL     MW 5062   2.030   3.729   5.333
  856SOL     OW 5063   0.902   4.319   4.189
  856SOL    HW1 5064   0.832   4.340   4.128
  856SOL    HW2 5065   0.888   4.227   4.211
  856SOL     MW 5066   0.891   4.310   4.184
  857SOL     OW 5067   2.015   0.356   0.583
  857SOL    HW1 5068   2.075   0.328   0.514
  857SOL    HW2 5069   1.958   0.420   0.539
  857SOL     MW 5070   2.015   0.361   0.569
  858SOL     OW 5071   3.399   0.171   3.374
  858SOL    HW1 5072   3.415   0.077   3.366
  858SOL    HW2 5073   3.340   0.180   3.449
  858SOL     MW 5074   3.394   0.160   3.382
  859SOL     OW 5075   3.382   0.040   5.351
  859SOL    HW1 5076   3.442   0.002   5.288
  859SOL    HW2 5077   3.433   0.108   5.395
  859SOL     MW 5078   3.396   0.044   5.348
  860SOL     OW 5079   2.497   5.224   5.434
  860SOL    HW1 5080   2.508   5.303   5.380
  860SOL    HW2 5081   2.557   5.161   5.395
  860SOL     MW 5082   2.506   5.226   5.422
  861SOL     OW 5083   1.580   0.864   2.542
  861SOL    HW1 5084   1.652   0.802   2.555
  861SOL    HW2 5085   1.510   0.811   2.504
  861SOL     MW 5086   1.581   0.849   2.539
  862SOL     OW 5087   5.784   5.017   1.927
  862SOL    HW1 5088   5.819   5.048   1.844
  862SOL    HW2 5089   5.713   5.079   1.947
  862SOL     MW 5090   5.779   5.029   1.919
  863SOL     OW 5091   5.044   1.701   4.689
  863SOL    HW1 5092   5.120   1.660   4.731
  863SOL    HW2 5093   5.030   1.652   4.609
  863SOL     MW 5094   5.052   1.690   4.684
  864SOL     OW 5095   2.611   2.167   2.592
  864SOL    HW1 5096   2.588   2.180   2.499
  864SOL    HW2 5097   2.540   2.211   2.639
  864SOL     MW 5098   2.599   2.175   2.586
  865SOL     OW 5099   0.319   4.086   3.522
  865SOL    HW1 5100   0.304   4.171   3.562
  865SOL    HW2 5101   0.350   4.106   3.434
  865SOL     MW 5102   0.321   4.099   3.516
  866SOL     OW 5103   2.050   4.673   0.695
  866SOL    HW1 5104   2.006   4.754   0.672
  866SOL    HW2 5105   2.070   4.681   0.788
  866SOL     MW 5106   2.047   4.684   0.704
  867SOL     OW 5107   4.117   4.898   1.236
  867SOL    HW1 5108   4.119   4.822   1.295
  867SOL    HW2 5109   4.031   4.893   1.195
  867SOL     MW 5110   4.106   4.888   1.240
  868SOL     OW 5111   2.513   2.619   1.822
  868SOL    HW1 5112   2.598   2.659   1.837
  868SOL    HW2 5113   2.495   2.569   1.901
  868SOL     MW 5114   2.522   2.618   1.834
  869SOL     OW 5115   1.839   5.604   0.493
  869SOL    HW1 5116   1.820   5.604   0.586
  869SOL    HW2 5117   1.850   5.511   0.471
  869SOL     MW 5118   1.838   5.592   0.503
  870SOL     OW 5119   1.006   3.780   1.642
  870SOL    HW1 5120   0.973   3.692   1.625
  870SOL    HW2 5121   0.964   3.835   1.577
  870SOL     MW 5122   0.996   3.776   1.632
  871SOL     OW 5123   1.041   2.128   3.419
  871SOL    HW1 5124   1.096   2.075   3.476
  871SOL    HW2 5125   1.100   2.158   3.349
  871SOL     MW 5126   1.056   2.125   3.417
  872SOL     OW 5127  -0.004   6.081   2.837
  872SOL    HW1 5128   0.092   6.086   2.835
  872SOL    HW2 5129  -0.024   6.026   2.913
  872SOL     MW 5130   0.006   6.074   2.846
  873SOL     OW 5131   5.634   5.628   4.026
  873SOL    HW1 5132   5.612   5.542   3.990
  873SOL    HW2 5133   5.691   5.667   3.960
  873SOL     MW 5134   5.639   5.622   4.013
  874SOL     OW 5135   2.270   1.670   5.459
  874SOL    HW1 5136   2.308   1.670   5.547
  874SOL    HW2 5137   2.198   1.607   5.464
  874SOL     MW 5138   2.266   1.662   5.471
  875SOL     OW 5139   2.830   4.498   4.922
  875SOL    HW1 5140   2.814   4.414   4.879
  875SOL    HW2 5141   2.762   4.556   4.888
  875SOL     MW 5142   2.819   4.495   4.912
  876SOL     OW 5143   1.625   5.474   0.960
  876SOL    HW1 5144   1.614   5.380   0.951
  876SOL    HW2 5145   1.537   5.510   0.950
  876SOL     MW 5146   1.612   5.467   0.958
  877SOL     OW 5147   5.084   4.180   3.121
  877SOL    HW1 5148   5.106   4.207   3.211
  877SOL    HW2 5149   5.168   4.160   3.081
  877SOL     MW 5150   5.098   4.181   3.128
  878SOL     OW 5151   2.506   0.957   6.085
  878SOL    HW1 5152   2.511   0.862   6.093
  878SOL    HW2 5153   2.579   0.989   6.137
  878SOL     MW 5154   2.516   0.949   6.092
  879SOL     OW 5155   0.453   5.807   5.308
  879SOL    HW1 5156   0.506   5.806   5.229
  879SOL    HW2 5157   0.503   5.860   5.370
  879SOL     MW 5158   0.466   5.813   5.306
  880SOL     OW 5159   0.308   0.649   5.331
  880SOL    HW1 5160   0.316   0.556   5.308
  880SOL    HW2 5161   0.238   0.652   5.397
  880SOL     MW 5162   0.300   0.637   5.337
  881SOL     OW 5163   5.859   5.193   3.059
  881SOL    HW1 5164   5.912   5.178   2.981
  881SOL    HW2 5165   5.798   5.262   3.034
  881SOL     MW 5166   5.858   5.200   3.046
  882SOL     OW 5167   1.750   5.400   4.466
  882SOL    HW1 5168   1.792   5.315   4.454
  882SOL    HW2 5169   1.731   5.404   4.560
  882SOL     MW 5170   1.753   5.390   4.476
  883SOL     OW 5171   5.217   5.286   3.878
  883SOL    HW1 5172   5.132   5.267   3.917
  883SOL    HW2 5173   5.258   5.200   3.867
  883SOL     MW 5174   5.211   5.272   3.881
  884SOL     OW 5175   3.254   5.423   5.866
  884SOL    HW1 5176   3.323   5.381   5.917
  884SOL    HW2 5177   3.265   5.517   5.884
  884SOL     MW 5178   3.264   5.430   5.875
  885SOL     OW 5179   2.747   3.422   1.139
  885SOL    HW1 5180   2.740   3.481   1.215
  885SOL    HW2 5181   2.671   3.442   1.085
  885SOL     MW 5182   2.737   3.432   1.142
  886SOL     OW 5183   3.542   5.212   4.944
  886SOL    HW1 5184   3.469   5.183   4.891
  886SOL    HW2 5185   3.615   5.156   4.918
  886SOL     MW 5186   3.542   5.201   4.934
  887SOL     OW 5187   5.709   6.078   6.151
  887SOL    HW1 5188   5.785   6.022   6.164
  887SOL    HW2 5189   5.637   6.030   6.192
  887SOL     MW 5190   5.709   6.065   6.158
  888SOL     OW 5191   5.602   2.189   6.202
  888SOL    HW1 5192   5.585   2.121   6.268
  888SOL    HW2 5193   5.572   2.270   6.242
  888SOL     MW 5194   5.596   2.190   6.216
  889SOL     OW 5195   0.036   0.966   3.909
  889SOL    HW1 5196   0.096   0.892   3.901
  889SOL    HW2 5197   0.092   1.043   3.896
  889SOL     MW 5198   0.051   0.966   3.906
  890SOL     OW 5199   1.554   5.208   0.958
  890SOL    HW1 5200   1.552   5.117   0.988
  890SOL    HW2 5201   1.462   5.232   0.947
  890SOL     MW 5202   1.542   5.199   0.960
  891SOL     OW 5203   5.496   0.001   0.408
  891SOL    HW1 5204   5.417   0.047   0.438
  891SOL    HW2 5205   5.510   0.032   0.319
  891SOL     MW 5206   5.488   0.011   0.400
  892SOL     OW 5207   1.313   1.912   3.820
  892SOL    HW1 5208   1.297   1.942   3.909
  892SOL    HW2 5209   1.242   1.851   3.801
  892SOL     MW 5210   1.302   1.908   3.829
  893SOL     OW 5211   2.567   2.083   1.661
  893SOL    HW1 5212   2.611   2.164   1.688
  893SOL    HW2 5213   2.588   2.074   1.569
  893SOL     MW 5214   2.575   2.092   1.652
  894SOL     OW 5215   1.093   6.170   0.596
  894SOL    HW1 5216   1.025   6.229   0.630
  894SOL    HW2 5217   1.175   6.211   0.625
  894SOL     MW 5218   1.094   6.183   0.604
  895SOL     OW 5219   4.114   0.572   2.206
  895SOL    HW1 5220   4.050   0.622   2.154
  895SOL    HW2 5221   4.093   0.481   2.188
  895SOL     MW 5222   4.103   0.567   2.197
  896SOL     OW 5223   5.967   1.747   3.176
  896SOL    HW1 5224   6.057   1.739   3.142
  896SOL    HW2 5225   5.953   1.667   3.226
  896SOL     MW 5226   5.977   1.736   3.178
  897SOL     OW 5227   5.293   5.900   6.047
  897SOL    HW1 5228   5.265   5.992   6.052
  897SOL    HW2 5229   5.312   5.885   5.955
  897SOL     MW 5230   5.292   5.910   6.036
  898SOL     OW 5231   2.829   4.985   1.731
  898SOL    HW1 5232   2.882   5.058   1.701
  898SOL    HW2 5233   2.764   5.024   1.789
  898SOL     MW 5234   2.827   4.999   1.734
  899SOL     OW 5235   1.980   5.557   3.580
  899SOL    HW1 5236   2.061   5.507   3.570
  899SOL    HW2 5237   1.914   5.505   3.534
  899SOL     MW 5238   1.982   5.544   3.573
  900SOL     OW 5239   4.213   0.050   3.523
  900SOL    HW1 5240   4.269   0.105   3.578
  900SOL    HW2 5241   4.166  -0.006   3.586
  900SOL     MW 5242   4.214   0.050   3.538
  901SOL     OW 5243   5.379   1.181   4.477
  901SOL    HW1 5244   5.435   1.125   4.424
  901SOL    HW2 5245   5.308   1.123   4.506
  901SOL     MW 5246   5.377   1.166   4.473
  902SOL     OW 5247   4.005   2.323   4.312
  902SOL    HW1 5248   3.933   2.349   4.253
  902SOL    HW2 5249   4.021   2.401   4.365
  902SOL     MW 5250   3.998   2.337   4.311
  903SOL     OW 5251   1.524   3.271   2.622
  903SOL    HW1 5252   1.447   3.286   2.676
  903SOL    HW2 5253   1.591   3.329   2.657
  903SOL     MW 5254   1.523   3.280   2.633
  904SOL     OW 5255   1.082   4.671   1.624
  904SOL    HW1 5256   1.002   4.671   1.677
  904SOL    HW2 5257   1.053   4.647   1.537
  904SOL     MW 5258   1.068   4.668   1.621
  905SOL     OW 5259   0.300   1.235   2.458
  905SOL    HW1 5260   0.320   1.151   2.499
  905SOL    HW2 5261   0.256   1.286   2.526
  905SOL     MW 5262   0.297   1.231   2.472
  906SOL     OW 5263   3.142   1.219   5.259
  906SOL    HW1 5264   3.157   1.254   5.171
  906SOL    HW2 5265   3.140   1.124   5.246
  906SOL     MW 5266   3.143   1.211   5.246
  907SOL     OW 5267   3.271   4.255   6.172
  907SOL    HW1 5268   3.253   4.188   6.107
  907SOL    HW2 5269   3.186   4.295   6.190
  907SOL     MW 5270   3.258   4.252   6.166
  908SOL     OW 5271   0.572   4.930   6.081
  908SOL    HW1 5272   0.538   4.863   6.140
  908SOL    HW2 5273   0.666   4.910   6.074
  908SOL     MW 5274   0.580   4.918   6.088
  909SOL     OW 5275   0.268   5.185   3.118
  909SOL    HW1 5276   0.186   5.236   3.114
  909SOL    HW2 5277   0.243   5.098   3.085
  909SOL     MW 5278   0.254   5.181   3.113
  910SOL     OW 5279   6.066   4.055   1.309
  910SOL    HW1 5280   5.975   4.076   1.333
  910SOL    HW2 5281   6.093   4.126   1.251
  910SOL     MW 5282   6.058   4.067   1.305
  911SOL     OW 5283   0.944   1.309   4.637
  911SOL    HW1 5284   0.978   1.221   4.626
  911SOL    HW2 5285   0.961   1.330   4.729
  911SOL     MW 5286   0.950   1.301   4.647
  912SOL     OW 5287   3.952   6.254   0.034
  912SOL    HW1 5288   3.901   6.241   0.113
  912SOL    HW2 5289   3.928   6.181  -0.023
  912SOL     MW 5290   3.943   6.243   0.037
  913SOL     OW 5291   3.879   5.246   0.067
  913SOL    HW1 5292   3.909   5.266  -0.022
  913SOL    HW2 5293   3.959   5.237   0.118
  913SOL     MW 5294   3.893   5.247   0.063
  914SOL     OW 5295   3.680   0.464   6.005
  914SOL    HW1 5296   3.596   0.436   5.968
  914SOL    HW2 5297   3.731   0.383   6.011
  914SOL     MW 5298   3.676   0.450   6.001
  915SOL     OW 5299   0.016   1.555   2.850
  915SOL    HW1 5300  -0.074   1.571   2.879
  915SOL    HW2 5301   0.052   1.643   2.834
  915SOL     MW 5302   0.009   1.569   2.852
  916SOL     OW 5303   5.236   1.661   5.930
  916SOL    HW1 5304   5.277   1.575   5.925
  916SOL    HW2 5305   5.302   1.717   5.971
  916SOL     MW 5306   5.249   1.657   5.935
  917SOL     OW 5307   2.993   5.303   4.804
  917SOL    HW1 5308   2.916   5.307   4.861
  917SOL    HW2 5309   3.045   5.231   4.839
  917SOL     MW 5310   2.990   5.294   4.816
  918SOL     OW 5311   4.408   1.445   0.442
  918SOL    HW1 5312   4.353   1.463   0.518
  918SOL    HW2 5313   4.453   1.527   0.425
  918SOL     MW 5314   4.407   1.458   0.450
  919SOL     OW 5315   5.755   4.343   2.937
  919SOL    HW1 5316   5.725   4.336   3.028
  919SOL    HW2 5317   5.791   4.431   2.930
  919SOL     MW 5318   5.756   4.353   2.948
  920SOL     OW 5319   1.184   5.813   5.958
  920SOL    HW1 5320   1.192   5.794   5.865
  920SOL    HW2 5321   1.097   5.852   5.967
  920SOL     MW 5322   1.174   5.815   5.948
  921SOL     OW 5323   0.983   3.248   1.387
  921SOL    HW1 5324   0.914   3.203   1.435
  921SOL    HW2 5325   1.051   3.182   1.374
  921SOL     MW 5326   0.983   3.234   1.392
  922SOL     OW 5327   0.509   0.641   2.100
  922SOL    HW1 5328   0.516   0.726   2.056
  922SOL    HW2 5329   0.433   0.599   2.060
  922SOL     MW 5330   0.500   0.647   2.089
  923SOL     OW 5331   2.383   4.889   5.361
  923SOL    HW1 5332   2.454   4.944   5.328
  923SOL    HW2 5333   2.413   4.799   5.344
  923SOL     MW 5334   2.396   4.884   5.355
  924SOL     OW 5335   5.518   2.210   0.474
  924SOL    HW1 5336   5.482   2.291   0.511
  924SOL    HW2 5337   5.600   2.238   0.432
  924SOL     MW 5338   5.524   2.224   0.473
  925SOL     OW 5339   1.720   1.040   1.696
  925SOL    HW1 5340   1.655   0.975   1.724
  925SOL    HW2 5341   1.676   1.092   1.629
  925SOL     MW 5342   1.706   1.038   1.691
  926SOL     OW 5343   4.752   6.027   6.210
  926SOL    HW1 5344   4.819   5.963   6.182
  926SOL    HW2 5345   4.789   6.112   6.185
  926SOL     MW 5346   4.766   6.029   6.203
  927SOL     OW 5347   0.077   5.730   2.125
  927SOL    HW1 5348   0.089   5.663   2.058
  927SOL    HW2 5349   0.091   5.684   2.208
  927SOL     MW 5350   0.080   5.716   2.127
  928SOL     OW 5351   5.367   1.478   0.899
  928SOL    HW1 5352   5.291   1.421   0.911
  928SOL    HW2 5353   5.412   1.475   0.984
  928SOL     MW 5354   5.363   1.470   0.912
  929SOL     OW 5355   2.526   5.974   1.794
  929SOL    HW1 5356   2.493   6.062   1.813
  929SOL    HW2 5357   2.588   5.956   1.865
  929SOL     MW 5358   2.530   5.983   1.806
  930SOL     OW 5359   2.349   2.083   2.724
  930SOL    HW1 5360   2.386   2.023   2.789
  930SOL    HW2 5361   2.354   2.169   2.766
  930SOL     MW 5362   2.354   2.086   2.738
  931SOL     OW 5363   3.963   2.517   0.810
  931SOL    HW1 5364   3.946   2.608   0.838
  931SOL    HW2 5365   4.056   2.517   0.787
  931SOL     MW 5366   3.973   2.529   0.810
  932SOL     OW 5367   1.441   5.101   4.980
  932SOL    HW1 5368   1.489   5.036   4.927
  932SOL    HW2 5369   1.387   5.048   5.039
  932SOL     MW 5370   1.441   5.086   4.981
  933SOL     OW 5371   2.259   0.640   2.083
  933SOL    HW1 5372   2.332   0.655   2.143
  933SOL    HW2 5373   2.185   0.686   2.122
  933SOL     MW 5374   2.259   0.648   2.095
  934SOL     OW 5375   3.606   2.572   0.244
  934SOL    HW1 5376   3.579   2.486   0.275
  934SOL    HW2 5377   3.527   2.626   0.248
  934SOL     MW 5378   3.592   2.568   0.249
  935SOL     OW 5379   1.571   1.547   3.384
  935SOL    HW1 5380   1.647   1.501   3.350
  935SOL    HW2 5381   1.498   1.519   3.328
  935SOL     MW 5382   1.571   1.538   3.373
  936SOL     OW 5383   4.440   5.337   1.921
  936SOL    HW1 5384   4.533   5.353   1.940
  936SOL    HW2 5385   4.426   5.378   1.836
  936SOL     MW 5386   4.450   5.344   1.913
  937SOL     OW 5387   0.805   3.176   4.923
  937SOL    HW1 5388   0.804   3.184   4.828
  937SOL    HW2 5389   0.865   3.103   4.941
  937SOL     MW 5390   0.813   3.167   4.913
  938SOL     OW 5391   5.575   3.102   0.964
  938SOL    HW1 5392   5.504   3.122   1.026
  938SOL    HW2 5393   5.615   3.187   0.945
  938SOL     MW 5394   5.571   3.115   0.971
  939SOL     OW 5395   4.439   3.857   4.979
  939SOL    HW1 5396   4.357   3.886   5.019
  939SOL    HW2 5397   4.507   3.888   5.038
  939SOL     MW 5398   4.437   3.864   4.992
  940SOL     OW 5399   0.806   2.329   2.497
  940SOL    HW1 5400   0.831   2.237   2.500
  940SOL    HW2 5401   0.832   2.358   2.409
  940SOL     MW 5402   0.813   2.321   2.486
  941SOL     OW 5403   6.197   0.906   5.939
  941SOL    HW1 5404   6.164   0.828   5.984
  941SOL    HW2 5405   6.165   0.979   5.992
  941SOL     MW 5406   6.188   0.905   5.952
  942SOL     OW 5407   1.914   4.046   0.003
  942SOL    HW1 5408   1.964   4.123   0.030
  942SOL    HW2 5409   1.827   4.080  -0.016
  942SOL     MW 5410   1.909   4.060   0.004
  943SOL     OW 5411   2.387   1.767   4.431
  943SOL    HW1 5412   2.370   1.689   4.378
  943SOL    HW2 5413   2.466   1.745   4.481
  943SOL     MW 5414   2.395   1.754   4.431
  944SOL     OW 5415   5.669   2.452   3.738
  944SOL    HW1 5416   5.699   2.389   3.672
  944SOL    HW2 5417   5.578   2.470   3.713
  944SOL     MW 5418   5.661   2.446   3.726
  945SOL     OW 5419   2.491   5.921   5.763
  945SOL    HW1 5420   2.532   6.002   5.796
  945SOL    HW2 5421   2.522   5.853   5.823
  945SOL     MW 5422   2.501   5.923   5.775
  946SOL     OW 5423   0.410   4.100   0.214
  946SOL    HW1 5424   0.484   4.153   0.182
  946SOL    HW2 5425   0.347   4.103   0.141
  946SOL     MW 5426   0.411   4.107   0.201
  947SOL     OW 5427   0.927   2.362   4.645
  947SOL    HW1 5428   0.962   2.448   4.668
  947SOL    HW2 5429   1.004   2.307   4.633
  947SOL     MW 5430   0.941   2.366   4.646
  948SOL     OW 5431   2.651   0.123   1.216
  948SOL    HW1 5432   2.718   0.190   1.233
  948SOL    HW2 5433   2.690   0.042   1.249
  948SOL     MW 5434   2.665   0.122   1.223
  949SOL     OW 5435   3.858   1.025   2.355
  949SOL    HW1 5436   3.839   0.966   2.427
  949SOL    HW2 5437   3.914   0.974   2.296
  949SOL     MW 5438   3.863   1.011   2.356
  950SOL     OW 5439   0.927   5.933   4.601
  950SOL    HW1 5440   0.845   5.982   4.603
  950SOL    HW2 5441   0.985   5.985   4.547
  950SOL     MW 5442   0.924   5.946   4.595
  951SOL     OW 5443   2.907   6.245   0.629
  951SOL    HW1 5444   2.828   6.285   0.592
  951SOL    HW2 5445   2.876   6.166   0.674
  951SOL     MW 5446   2.893   6.240   0.629
  952SOL     OW 5447   4.252   4.225   0.516
  952SOL    HW1 5448   4.177   4.280   0.492
  952SOL    HW2 5449   4.240   4.145   0.464
  952SOL     MW 5450   4.241   4.222   0.505
  953SOL     OW 5451   3.082   0.170   0.709
  953SOL    HW1 5452   3.012   0.201   0.767
  953SOL    HW2 5453   3.045   0.094   0.665
  953SOL     MW 5454   3.068   0.164   0.711
  954SOL     OW 5455   0.875   1.512   3.164
  954SOL    HW1 5456   0.829   1.471   3.090
  954SOL    HW2 5457   0.833   1.474   3.241
  954SOL     MW 5458   0.864   1.502   3.164
  955SOL     OW 5459   0.356   3.644   2.630
  955SOL    HW1 5460   0.336   3.623   2.722
  955SOL    HW2 5461   0.314   3.728   2.615
  955SOL     MW 5462   0.348   3.652   2.640
  956SOL     OW 5463   1.342   1.140   2.676
  956SOL    HW1 5464   1.277   1.109   2.738
  956SOL    HW2 5465   1.331   1.084   2.599
  956SOL     MW 5466   1.333   1.129   2.674
  957SOL     OW 5467   4.331   2.186   5.521
  957SOL    HW1 5468   4.387   2.253   5.561
  957SOL    HW2 5469   4.346   2.194   5.427
  957SOL     MW 5470   4.340   2.196   5.514
  958SOL     OW 5471   5.940   0.251   5.315
  958SOL    HW1 5472   6.014   0.233   5.256
  958SOL    HW2 5473   5.894   0.324   5.276
  958SOL     MW 5474   5.944   0.258   5.303
  959SOL     OW 5475   5.501   5.800   1.384
  959SOL    HW1 5476   5.469   5.709   1.381
  959SOL    HW2 5477   5.435   5.850   1.335
  959SOL     MW 5478   5.488   5.794   1.378
  960SOL     OW 5479   4.760   0.408   0.655
  960SOL    HW1 5480   4.791   0.352   0.583
  960SOL    HW2 5481   4.685   0.361   0.691
  960SOL     MW 5482   4.754   0.395   0.650
  961SOL     OW 5483   3.951   5.743   2.458
  961SOL    HW1 5484   3.894   5.688   2.404
  961SOL    HW2 5485   4.020   5.683   2.488
  961SOL     MW 5486   3.952   5.728   2.455
  962SOL     OW 5487   1.478   3.734   5.173
  962SOL    HW1 5488   1.397   3.784   5.180
  962SOL    HW2 5489   1.458   3.650   5.215
  962SOL     MW 5490   1.465   3.730   5.179
  963SOL     OW 5491   0.558   3.825   1.027
  963SOL    HW1 5492   0.519   3.738   1.029
  963SOL    HW2 5493   0.493   3.881   1.070
  963SOL     MW 5494   0.545   3.821   1.033
  964SOL     OW 5495   0.576   5.510   0.080
  964SOL    HW1 5496   0.619   5.426   0.102
  964SOL    HW2 5497   0.527   5.532   0.158
  964SOL     MW 5498   0.575   5.502   0.093
  965SOL     OW 5499   2.429   1.405   6.213
  965SOL    HW1 5500   2.512   1.440   6.243
  965SOL    HW2 5501   2.365   1.473   6.233
  965SOL     MW 5502   2.431   1.418   6.219
  966SOL     OW 5503   2.386   0.481   5.892
  966SOL    HW1 5504   2.407   0.553   5.833
  966SOL    HW2 5505   2.293   0.494   5.915
  966SOL     MW 5506   2.377   0.492   5.888
  967SOL     OW 5507   1.672   5.201   1.214
  967SOL    HW1 5508   1.614   5.142   1.261
  967SOL    HW2 5509   1.622   5.229   1.137
  967SOL     MW 5510   1.658   5.197   1.209
  968SOL     OW 5511   0.351   6.204   1.406
  968SOL    HW1 5512   0.379   6.139   1.341
  968SOL    HW2 5513   0.425   6.211   1.466
  968SOL     MW 5514   0.364   6.196   1.406
  969SOL     OW 5515   1.817   0.003   6.100
  969SOL    HW1 5516   1.857   0.086   6.126
  969SOL    HW2 5517   1.829  -0.001   6.005
  969SOL     MW 5518   1.824   0.013   6.091
  970SOL     OW 5519   2.026   5.867   2.841
  970SOL    HW1 5520   2.047   5.874   2.748
  970SOL    HW2 5521   1.937   5.831   2.843
  970SOL     MW 5522   2.017   5.863   2.830
  971SOL     OW 5523   0.828   4.885   4.484
  971SOL    HW1 5524   0.818   4.972   4.445
  971SOL    HW2 5525   0.750   4.837   4.454
  971SOL     MW 5526   0.817   4.890   4.475
  972SOL     OW 5527   0.300   4.591   5.312
  972SOL    HW1 5528   0.383   4.637   5.298
  972SOL    HW2 5529   0.279   4.608   5.403
  972SOL     MW 5530   0.308   4.599   5.321
  973SOL     OW 5531   2.197   4.303   0.507
  973SOL    HW1 5532   2.188   4.395   0.483
  973SOL    HW2 5533   2.286   4.280   0.479
  973SOL     MW 5534   2.208   4.312   0.500
  974SOL     OW 5535   1.086   2.367   1.105
  974SOL    HW1 5536   1.083   2.274   1.082
  974SOL    HW2 5537   1.111   2.412   1.025
  974SOL     MW 5538   1.089   2.361   1.092
  975SOL     OW 5539   3.418   6.032   3.186
  975SOL    HW1 5540   3.412   5.947   3.230
  975SOL    HW2 5541   3.351   6.085   3.227
  975SOL     MW 5542   3.409   6.027   3.197
  976SOL     OW 5543   0.024   2.065   0.810
  976SOL    HW1 5544   0.071   2.090   0.731
  976SOL    HW2 5545   0.060   1.980   0.834
  976SOL     MW 5546   0.034   2.057   0.803
  977SOL     OW 5547   5.350   0.736   5.106
  977SOL    HW1 5548   5.290   0.732   5.180
  977SOL    HW2 5549   5.393   0.651   5.106
  977SOL     MW 5550   5.348   0.725   5.116
  978SOL     OW 5551   1.916   5.082   4.158
  978SOL    HW1 5552   1.851   5.145   4.126
  978SOL    HW2 5553   1.998   5.112   4.120
  978SOL     MW 5554   1.918   5.094   4.149
  979SOL     OW 5555   5.179   5.441   3.654
  979SOL    HW1 5556   5.139   5.378   3.595
  979SOL    HW2 5557   5.191   5.393   3.736
  979SOL     MW 5558   5.176   5.427   3.657
  980SOL     OW 5559   4.191   4.950   4.783
  980SOL    HW1 5560   4.212   5.007   4.857
  980SOL    HW2 5561   4.235   4.867   4.803
  980SOL     MW 5562   4.200   4.946   4.795
  981SOL     OW 5563   4.691   1.156   2.005
  981SOL    HW1 5564   4.674   1.220   2.075
  981SOL    HW2 5565   4.760   1.101   2.039
  981SOL     MW 5566   4.697   1.157   2.018
  982SOL     OW 5567   5.245   4.891   4.320
  982SOL    HW1 5568   5.219   4.848   4.238
  982SOL    HW2 5569   5.314   4.834   4.355
  982SOL     MW 5570   5.251   4.878   4.314
  983SOL     OW 5571   0.427   4.818   2.644
  983SOL    HW1 5572   0.447   4.737   2.692
  983SOL    HW2 5573   0.331   4.826   2.650
  983SOL     MW 5574   0.417   4.808   2.651
  984SOL     OW 5575   5.009   3.508   5.673
  984SOL    HW1 5576   5.029   3.596   5.704
  984SOL    HW2 5577   4.970   3.521   5.587
  984SOL     MW 5578   5.006   3.521   5.666
  985SOL     OW 5579   1.110   5.396   4.920
  985SOL    HW1 5580   1.030   5.443   4.897
  985SOL    HW2 5581   1.126   5.420   5.011
  985SOL     MW 5582   1.102   5.405   4.929
  986SOL     OW 5583   4.490   6.233   0.227
  986SOL    HW1 5584   4.450   6.146   0.220
  986SOL    HW2 5585   4.418   6.294   0.214
  986SOL     MW 5586   4.476   6.230   0.224
  987SOL     OW 5587   1.152   4.997   4.548
  987SOL    HW1 5588   1.166   4.918   4.601
  987SOL    HW2 5589   1.069   5.032   4.579
  987SOL     MW 5590   1.143   4.991   4.559
  988SOL     OW 5591   2.208   3.921   0.391
  988SOL    HW1 5592   2.146   3.853   0.363
  988SOL    HW2 5593   2.179   4.000   0.346
  988SOL     MW 5594   2.196   3.922   0.381
  989SOL     OW 5595   4.987   0.551   5.742
  989SOL    HW1 5596   5.043   0.490   5.789
  989SOL    HW2 5597   4.900   0.537   5.779
  989SOL     MW 5598   4.983   0.541   5.753
  990SOL     OW 5599   2.081   6.106   0.571
  990SOL    HW1 5600   2.079   6.056   0.652
  990SOL    HW2 5601   2.127   6.187   0.595
  990SOL     MW 5602   2.087   6.110   0.584
  991SOL     OW 5603   2.827   4.577   4.121
  991SOL    HW1 5604   2.737   4.606   4.111
  991SOL    HW2 5605   2.829   4.491   4.079
  991SOL     MW 5606   2.816   4.570   4.114
  992SOL     OW 5607   5.327   2.326   0.221
  992SOL    HW1 5608   5.239   2.304   0.188
  992SOL    HW2 5609   5.365   2.242   0.245
  992SOL     MW 5610   5.321   2.312   0.221
  993SOL     OW 5611   0.000   1.138   1.362
  993SOL    HW1 5612   0.011   1.188   1.444
  993SOL    HW2 5613   0.080   1.156   1.313
  993SOL     MW 5614   0.012   1.147   1.366
  994SOL     OW 5615   5.601   3.215   4.468
  994SOL    HW1 5616   5.666   3.209   4.399
  994SOL    HW2 5617   5.604   3.130   4.512
  994SOL     MW 5618   5.609   3.203   4.465
  995SOL     OW 5619   4.411   0.662   5.095
  995SOL    HW1 5620   4.366   0.594   5.145
  995SOL    HW2 5621   4.482   0.616   5.050
  995SOL     MW 5622   4.414   0.648   5.096
  996SOL     OW 5623   1.898   3.733   1.525
  996SOL    HW1 5624   1.992   3.750   1.518
  996SOL    HW2 5625   1.892   3.648   1.570
  996SOL     MW 5626   1.909   3.724   1.530
  997SOL     OW 5627   2.673   2.806   0.523
  997SOL    HW1 5628   2.756   2.759   0.514
  997SOL    HW2 5629   2.677   2.848   0.609
  997SOL     MW 5630   2.684   2.806   0.532
  998SOL     OW 5631   4.565   5.617   2.109
  998SOL    HW1 5632   4.484   5.657   2.076
  998SOL    HW2 5633   4.612   5.690   2.150
  998SOL     MW 5634   4.560   5.632   2.110
  999SOL     OW 5635   4.277   0.010   1.306
  999SOL    HW1 5636   4.275  -0.030   1.392
  999SOL    HW2 5637   4.341   0.081   1.313
  999SOL     MW 5638   4.285   0.014   1.318
 1000SOL     OW 5639   0.238   2.413   1.837
 1000SOL    HW1 5640   0.316   2.393   1.888
 1000SOL    HW2 5641   0.165   2.404   1.899
 1000SOL     MW 5642   0.238   2.409   1.851
 1001SOL     OW 5643   1.771   2.866   2.363
 1001SOL    HW1 5644   1.773   2.796   2.428
 1001SOL    HW2 5645   1.702   2.839   2.302
 1001SOL     MW 5646   1.762   2.854   2.363
 1002SOL     OW 5647   2.859   4.352   1.223
 1002SOL    HW1 5648   2.808   4.430   1.244
 1002SOL    HW2 5649   2.940   4.386   1.184
 1002SOL     MW 5650   2.863   4.367   1.221
 1003SOL     OW 5651   0.590   0.966   1.670
 1003SOL    HW1 5652   0.545   0.906   1.610
 1003SOL    HW2 5653   0.571   0.932   1.757
 1003SOL     MW 5654   0.582   0.954   1.674
 1004SOL     OW 5655   4.616   1.438   6.142
 1004SOL    HW1 5656   4.560   1.516   6.144
 1004SOL    HW2 5657   4.556   1.364   6.152
 1004SOL     MW 5658   4.601   1.439   6.144
 1005SOL     OW 5659   4.507   0.507   0.063
 1005SOL    HW1 5660   4.528   0.493  -0.029
 1005SOL    HW2 5661   4.438   0.443   0.082
 1005SOL     MW 5662   4.501   0.497   0.054
 1006SOL     OW 5663   0.910   2.559   2.722
 1006SOL    HW1 5664   0.939   2.474   2.689
 1006SOL    HW2 5665   0.868   2.539   2.806
 1006SOL     MW 5666   0.908   2.546   2.729
 1007SOL     OW 5667   1.312   3.603   0.383
 1007SOL    HW1 5668   1.250   3.579   0.315
 1007SOL    HW2 5669   1.264   3.593   0.465
 1007SOL     MW 5670   1.298   3.599   0.385
 1008SOL     OW 5671   4.798   4.022   2.332
 1008SOL    HW1 5672   4.761   3.948   2.285
 1008SOL    HW2 5673   4.799   3.995   2.424
 1008SOL     MW 5674   4.793   4.009   2.338
 1009SOL     OW 5675   1.762   4.787   0.898
 1009SOL    HW1 5676   1.730   4.700   0.875
 1009SOL    HW2 5677   1.776   4.831   0.813
 1009SOL     MW 5678   1.759   4.782   0.885
 1010SOL     OW 5679   5.291   0.126   4.320
 1010SOL    HW1 5680   5.196   0.123   4.310
 1010SOL    HW2 5681   5.325   0.130   4.230
 1010SOL     MW 5682   5.283   0.126   4.307
 1011SOL     OW 5683   5.410   2.874   5.780
 1011SOL    HW1 5684   5.364   2.819   5.844
 1011SOL    HW2 5685   5.356   2.953   5.773
 1011SOL     MW 5686   5.397   2.877   5.787
 1012SOL     OW 5687   1.409   2.325   4.720
 1012SOL    HW1 5688   1.395   2.330   4.626
 1012SOL    HW2 5689   1.469   2.252   4.732
 1012SOL     MW 5690   1.415   2.316   4.710
 1013SOL     OW 5691   4.279   1.938   0.398
 1013SOL    HW1 5692   4.277   1.960   0.491
 1013SOL    HW2 5693   4.188   1.920   0.376
 1013SOL     MW 5694   4.267   1.939   0.407
 1014SOL     OW 5695   1.559   1.684   4.345
 1014SOL    HW1 5696   1.489   1.619   4.345
 1014SOL    HW2 5697   1.550   1.728   4.260
 1014SOL     MW 5698   1.549   1.681   4.334
 1015SOL     OW 5699   3.360   1.227   3.602
 1015SOL    HW1 5700   3.435   1.273   3.566
 1015SOL    HW2 5701   3.398   1.155   3.652
 1015SOL     MW 5702   3.374   1.224   3.604
 1016SOL     OW 5703   3.587   1.381   2.235
 1016SOL    HW1 5704   3.502   1.362   2.276
 1016SOL    HW2 5705   3.583   1.336   2.150
 1016SOL     MW 5706   3.575   1.373   2.229
 1017SOL     OW 5707   4.044   2.192   5.363
 1017SOL    HW1 5708   4.057   2.241   5.445
 1017SOL    HW2 5709   4.081   2.106   5.380
 1017SOL     MW 5710   4.050   2.188   5.376
 1018SOL     OW 5711   2.879   1.944   6.159
 1018SOL    HW1 5712   2.819   2.015   6.179
 1018SOL    HW2 5713   2.851   1.872   6.215
 1018SOL     MW 5714   2.868   1.944   6.169
 1019SOL     OW 5715   3.916   1.406   0.892
 1019SOL    HW1 5716   3.848   1.339   0.884
 1019SOL    HW2 5717   3.869   1.489   0.885
 1019SOL     MW 5718   3.902   1.408   0.889
 1020SOL     OW 5719   5.871   3.846   4.104
 1020SOL    HW1 5720   5.905   3.767   4.062
 1020SOL    HW2 5721   5.949   3.889   4.140
 1020SOL     MW 5722   5.885   3.842   4.103
 1021SOL     OW 5723   2.290   0.806   0.987
 1021SOL    HW1 5724   2.289   0.901   0.981
 1021SOL    HW2 5725   2.258   0.787   1.077
 1021SOL     MW 5726   2.286   0.816   0.998
 1022SOL     OW 5727   1.538   4.201   4.454
 1022SOL    HW1 5728   1.533   4.225   4.547
 1022SOL    HW2 5729   1.514   4.108   4.453
 1022SOL     MW 5730   1.534   4.192   4.466
 1023SOL     OW 5731   5.435   5.445   4.521
 1023SOL    HW1 5732   5.439   5.470   4.614
 1023SOL    HW2 5733   5.524   5.458   4.489
 1023SOL     MW 5734   5.447   5.450   4.529
 1024SOL     OW 5735   4.475   4.322   3.729
 1024SOL    HW1 5736   4.543   4.375   3.686
 1024SOL    HW2 5737   4.432   4.276   3.657
 1024SOL     MW 5738   4.478   4.323   3.714
 1025SOL     OW 5739   5.286   1.417   3.101
 1025SOL    HW1 5740   5.361   1.377   3.145
 1025SOL    HW2 5741   5.308   1.510   3.095
 1025SOL     MW 5742   5.299   1.424   3.106
 1026SOL     OW 5743   2.015   1.997   4.087
 1026SOL    HW1 5744   2.107   1.989   4.063
 1026SOL    HW2 5745   1.969   1.938   4.027
 1026SOL     MW 5746   2.021   1.988   4.076
 1027SOL     OW 5747   1.176   0.265   0.286
 1027SOL    HW1 5748   1.164   0.300   0.373
 1027SOL    HW2 5749   1.101   0.208   0.270
 1027SOL     MW 5750   1.165   0.262   0.294
 1028SOL     OW 5751   6.019   4.337   3.212
 1028SOL    HW1 5752   6.030   4.414   3.269
 1028SOL    HW2 5753   5.942   4.293   3.246
 1028SOL     MW 5754   6.011   4.341   3.224
 1029SOL     OW 5755   3.030   0.228   1.366
 1029SOL    HW1 5756   2.949   0.227   1.418
 1029SOL    HW2 5757   3.093   0.273   1.422
 1029SOL     MW 5758   3.028   0.234   1.380
 1030SOL     OW 5759   4.656   1.919   0.557
 1030SOL    HW1 5760   4.596   1.970   0.611
 1030SOL    HW2 5761   4.740   1.925   0.603
 1030SOL     MW 5762   4.659   1.926   0.570
 1031SOL     OW 5763   4.992   2.708   4.076
 1031SOL    HW1 5764   4.976   2.802   4.079
 1031SOL    HW2 5765   5.031   2.687   4.161
 1031SOL     MW 5766   4.995   2.717   4.088
 1032SOL     OW 5767   3.412   5.123   2.272
 1032SOL    HW1 5768   3.323   5.139   2.240
 1032SOL    HW2 5769   3.447   5.056   2.213
 1032SOL     MW 5770   3.405   5.116   2.260
 1033SOL     OW 5771   4.792   0.797   4.744
 1033SOL    HW1 5772   4.884   0.792   4.717
 1033SOL    HW2 5773   4.769   0.889   4.734
 1033SOL     MW 5774   4.801   0.808   4.739
 1034SOL     OW 5775   4.438   0.371   0.378
 1034SOL    HW1 5776   4.388   0.449   0.402
 1034SOL    HW2 5777   4.530   0.398   0.386
 1034SOL     MW 5778   4.443   0.385   0.382
 1035SOL     OW 5779   5.839   3.605   5.576
 1035SOL    HW1 5780   5.779   3.680   5.572
 1035SOL    HW2 5781   5.874   3.608   5.665
 1035SOL     MW 5782   5.836   3.615   5.587
 1036SOL     OW 5783   2.674   6.245   3.938
 1036SOL    HW1 5784   2.603   6.185   3.914
 1036SOL    HW2 5785   2.645   6.284   4.021
 1036SOL     MW 5786   2.661   6.242   3.946
 1037SOL     OW 5787   2.917   5.684   2.230
 1037SOL    HW1 5788   2.949   5.595   2.241
 1037SOL    HW2 5789   2.932   5.705   2.138
 1037SOL     MW 5790   2.923   5.676   2.220
 1038SOL     OW 5791   0.602   4.135   3.942
 1038SOL    HW1 5792   0.542   4.108   3.872
 1038SOL    HW2 5793   0.684   4.155   3.896
 1038SOL     MW 5794   0.605   4.134   3.927
 1039SOL     OW 5795   6.149   5.249   0.536
 1039SOL    HW1 5796   6.205   5.292   0.600
 1039SOL    HW2 5797   6.171   5.156   0.543
 1039SOL     MW 5798   6.159   5.242   0.544
 1040SOL     OW 5799   4.408   0.715   0.908
 1040SOL    HW1 5800   4.394   0.736   0.816
 1040SOL    HW2 5801   4.369   0.628   0.918
 1040SOL     MW 5802   4.402   0.706   0.898
 1041SOL     OW 5803   0.961   0.379   3.168
 1041SOL    HW1 5804   0.979   0.296   3.213
 1041SOL    HW2 5805   0.872   0.403   3.194
 1041SOL     MW 5806   0.952   0.371   3.177
 1042SOL     OW 5807   0.901   4.421   1.611
 1042SOL    HW1 5808   0.843   4.348   1.632
 1042SOL    HW2 5809   0.951   4.436   1.691
 1042SOL     MW 5810   0.900   4.414   1.624
 1043SOL     OW 5811   0.707   3.749   4.944
 1043SOL    HW1 5812   0.650   3.704   5.007
 1043SOL    HW2 5813   0.713   3.838   4.978
 1043SOL     MW 5814   0.700   3.755   4.957
 1044SOL     OW 5815   0.515   5.690   2.201
 1044SOL    HW1 5816   0.539   5.634   2.127
 1044SOL    HW2 5817   0.432   5.730   2.175
 1044SOL     MW 5818   0.507   5.688   2.188
 1045SOL     OW 5819   3.177   0.599   0.628
 1045SOL    HW1 5820   3.246   0.584   0.692
 1045SOL    HW2 5821   3.141   0.511   0.610
 1045SOL     MW 5822   3.181   0.585   0.633
 1046SOL     OW 5823   2.281   2.606   4.942
 1046SOL    HW1 5824   2.256   2.513   4.934
 1046SOL    HW2 5825   2.224   2.640   5.010
 1046SOL     MW 5826   2.270   2.598   4.950
 1047SOL     OW 5827   2.920   1.570   1.497
 1047SOL    HW1 5828   2.970   1.561   1.415
 1047SOL    HW2 5829   2.901   1.664   1.503
 1047SOL     MW 5830   2.924   1.581   1.487
 1048SOL     OW 5831   3.101   3.039   5.378
 1048SOL    HW1 5832   3.192   3.013   5.366
 1048SOL    HW2 5833   3.106   3.124   5.421
 1048SOL     MW 5834   3.113   3.046   5.382
 1049SOL     OW 5835   1.091   5.334   2.909
 1049SOL    HW1 5836   1.065   5.324   2.817
 1049SOL    HW2 5837   1.178   5.372   2.904
 1049SOL     MW 5838   1.099   5.338   2.897
 1050SOL     OW 5839   3.909   0.724   0.562
 1050SOL    HW1 5840   3.815   0.719   0.576
 1050SOL    HW2 5841   3.928   0.654   0.498
 1050SOL     MW 5842   3.900   0.714   0.556
 1051SOL     OW 5843   2.629   5.503   0.941
 1051SOL    HW1 5844   2.591   5.425   0.984
 1051SOL    HW2 5845   2.557   5.541   0.892
 1051SOL     MW 5846   2.615   5.498   0.940
 1052SOL     OW 5847   2.731   6.143   5.433
 1052SOL    HW1 5848   2.695   6.072   5.486
 1052SOL    HW2 5849   2.788   6.099   5.369
 1052SOL     MW 5850   2.734   6.128   5.431
 1053SOL     OW 5851   3.176   0.311   5.298
 1053SOL    HW1 5852   3.231   0.374   5.252
 1053SOL    HW2 5853   3.219   0.227   5.284
 1053SOL     MW 5854   3.188   0.309   5.290
 1054SOL     OW 5855   2.384   2.172   4.688
 1054SOL    HW1 5856   2.388   2.088   4.734
 1054SOL    HW2 5857   2.296   2.175   4.651
 1054SOL     MW 5858   2.373   2.162   4.689
 1055SOL     OW 5859   3.325   5.331   1.997
 1055SOL    HW1 5860   3.354   5.239   1.998
 1055SOL    HW2 5861   3.242   5.330   2.044
 1055SOL     MW 5862   3.318   5.319   2.003
 1056SOL     OW 5863   5.514   1.163   2.078
 1056SOL    HW1 5864   5.462   1.083   2.079
 1056SOL    HW2 5865   5.582   1.146   2.013
 1056SOL     MW 5866   5.516   1.151   2.070
 1057SOL     OW 5867   5.937   2.764   4.823
 1057SOL    HW1 5868   5.897   2.686   4.862
 1057SOL    HW2 5869   6.028   2.738   4.808
 1057SOL     MW 5870   5.943   2.751   4.826
 1058SOL     OW 5871   5.330   0.455   3.446
 1058SOL    HW1 5872   5.317   0.363   3.468
 1058SOL    HW2 5873   5.288   0.503   3.518
 1058SOL     MW 5874   5.323   0.450   3.458
 1059SOL     OW 5875   5.892   3.516   1.210
 1059SOL    HW1 5876   5.808   3.470   1.213
 1059SOL    HW2 5877   5.874   3.596   1.159
 1059SOL     MW 5878   5.879   3.520   1.204
 1060SOL     OW 5879   6.239   1.089   2.827
 1060SOL    HW1 5880   6.195   1.132   2.901
 1060SOL    HW2 5881   6.188   1.117   2.751
 1060SOL     MW 5882   6.226   1.098   2.827
 1061SOL     OW 5883   2.032   4.522   6.111
 1061SOL    HW1 5884   1.972   4.500   6.040
 1061SOL    HW2 5885   2.108   4.466   6.097
 1061SOL     MW 5886   2.034   4.512   6.100
 1062SOL     OW 5887   2.098   1.578   5.162
 1062SOL    HW1 5888   2.004   1.592   5.170
 1062SOL    HW2 5889   2.112   1.487   5.190
 1062SOL     MW 5890   2.088   1.568   5.167
 1063SOL     OW 5891   2.503   1.484   3.772
 1063SOL    HW1 5892   2.558   1.427   3.826
 1063SOL    HW2 5893   2.550   1.493   3.690
 1063SOL     MW 5894   2.516   1.477   3.769
 1064SOL     OW 5895   1.523   6.231   0.275
 1064SOL    HW1 5896   1.468   6.299   0.312
 1064SOL    HW2 5897   1.605   6.275   0.253
 1064SOL     MW 5898   1.527   6.245   0.277
 1065SOL     OW 5899   1.345   6.010   1.217
 1065SOL    HW1 5900   1.308   6.027   1.305
 1065SOL    HW2 5901   1.439   6.003   1.233
 1065SOL     MW 5902   1.352   6.011   1.230
 1066SOL     OW 5903   0.137   6.114   0.221
 1066SOL    HW1 5904   0.195   6.190   0.221
 1066SOL    HW2 5905   0.114   6.101   0.129
 1066SOL     MW 5906   0.141   6.122   0.209
 1067SOL     OW 5907   1.435   5.200   2.714
 1067SOL    HW1 5908   1.495   5.155   2.773
 1067SOL    HW2 5909   1.375   5.247   2.772
 1067SOL     MW 5910   1.435   5.201   2.729
 1068SOL     OW 5911   4.264   4.305   5.508
 1068SOL    HW1 5912   4.328   4.234   5.504
 1068SOL    HW2 5913   4.193   4.270   5.562
 1068SOL     MW 5914   4.263   4.292   5.514
 1069SOL     OW 5915   5.918   4.175   5.323
 1069SOL    HW1 5916   5.939   4.096   5.273
 1069SOL    HW2 5917   5.880   4.235   5.259
 1069SOL     MW 5918   5.916   4.173   5.308
 1070SOL     OW 5919   0.028   5.975   5.628
 1070SOL    HW1 5920   0.058   5.997   5.540
 1070SOL    HW2 5921  -0.056   5.933   5.615
 1070SOL     MW 5922   0.021   5.972   5.615
 1071SOL     OW 5923   3.746   3.480   1.143
 1071SOL    HW1 5924   3.744   3.384   1.150
 1071SOL    HW2 5925   3.667   3.508   1.189
 1071SOL     MW 5926   3.736   3.471   1.150
 1072SOL     OW 5927   4.872   2.616   5.190
 1072SOL    HW1 5928   4.921   2.536   5.171
 1072SOL    HW2 5929   4.780   2.591   5.181
 1072SOL     MW 5930   4.866   2.602   5.186
 1073SOL     OW 5931   2.804   3.471   5.134
 1073SOL    HW1 5932   2.730   3.413   5.152
 1073SOL    HW2 5933   2.852   3.477   5.217
 1073SOL     MW 5934   2.801   3.464   5.147
 1074SOL     OW 5935   2.413   3.048   5.834
 1074SOL    HW1 5936   2.383   3.139   5.825
 1074SOL    HW2 5937   2.498   3.055   5.878
 1074SOL     MW 5938   2.420   3.061   5.838
 1075SOL     OW 5939   5.701   3.228   5.221
 1075SOL    HW1 5940   5.712   3.285   5.297
 1075SOL    HW2 5941   5.788   3.225   5.181
 1075SOL     MW 5942   5.714   3.235   5.226
 1076SOL     OW 5943   3.596   5.359   6.243
 1076SOL    HW1 5944   3.676   5.406   6.264
 1076SOL    HW2 5945   3.602   5.278   6.293
 1076SOL     MW 5946   3.607   5.354   6.252
 1077SOL     OW 5947   1.507   6.236   1.662
 1077SOL    HW1 5948   1.563   6.313   1.677
 1077SOL    HW2 5949   1.421   6.263   1.695
 1077SOL     MW 5950   1.503   6.250   1.669
 1078SOL     OW 5951   6.097   6.127   2.132
 1078SOL    HW1 5952   6.105   6.136   2.227
 1078SOL    HW2 5953   6.119   6.036   2.114
 1078SOL     MW 5954   6.101   6.117   2.142
 1079SOL     OW 5955   0.239   1.420   2.924
 1079SOL    HW1 5956   0.154   1.462   2.911
 1079SOL    HW2 5957   0.296   1.460   2.858
 1079SOL     MW 5958   0.235   1.430   2.914
 1080SOL     OW 5959   2.336   5.445   2.370
 1080SOL    HW1 5960   2.427   5.437   2.401
 1080SOL    HW2 5961   2.292   5.369   2.408
 1080SOL     MW 5962   2.342   5.434   2.379
 1081SOL     OW 5963   1.910   1.603   6.035
 1081SOL    HW1 5964   2.005   1.601   6.041
 1081SOL    HW2 5965   1.886   1.518   5.998
 1081SOL     MW 5966   1.919   1.592   6.031
 1082SOL     OW 5967   1.136   5.004   0.495
 1082SOL    HW1 5968   1.060   4.978   0.549
 1082SOL    HW2 5969   1.178   5.074   0.545
 1082SOL     MW 5970   1.132   5.010   0.508
 1083SOL     OW 5971   5.515   0.152   0.142
 1083SOL    HW1 5972   5.510   0.111   0.056
 1083SOL    HW2 5973   5.426   0.184   0.157
 1083SOL     MW 5974   5.503   0.150   0.132
 1084SOL     OW 5975   0.509   0.712   5.518
 1084SOL    HW1 5976   0.472   0.673   5.598
 1084SOL    HW2 5977   0.473   0.660   5.447
 1084SOL     MW 5978   0.500   0.700   5.519
 1085SOL     OW 5979   0.773   6.000   0.512
 1085SOL    HW1 5980   0.696   5.970   0.559
 1085SOL    HW2 5981   0.827   5.922   0.500
 1085SOL     MW 5982   0.770   5.986   0.517
 1086SOL     OW 5983   0.313   1.650   6.111
 1086SOL    HW1 5984   0.396   1.647   6.159
 1086SOL    HW2 5985   0.334   1.697   6.031
 1086SOL     MW 5986   0.326   1.655   6.107
 1087SOL     OW 5987   0.415   4.101   2.492
 1087SOL    HW1 5988   0.438   4.080   2.401
 1087SOL    HW2 5989   0.442   4.025   2.542
 1087SOL     MW 5990   0.421   4.089   2.487
 1088SOL     OW 5991   5.352   6.044   5.058
 1088SOL    HW1 5992   5.297   6.080   5.127
 1088SOL    HW2 5993   5.435   6.090   5.066
 1088SOL     MW 5994   5.356   6.055   5.068
 1089SOL     OW 5995   1.006   1.447   0.070
 1089SOL    HW1 5996   1.021   1.532   0.110
 1089SOL    HW2 5997   0.945   1.465  -0.002
 1089SOL     MW 5998   1.000   1.460   0.066
 1090SOL     OW 5999   0.950   0.493   2.914
 1090SOL    HW1 6000   0.935   0.434   2.988
 1090SOL    HW2 6001   0.983   0.573   2.954
 1090SOL     MW 6002   0.952   0.495   2.929
 1091SOL     OW 6003   1.211   5.718   5.706
 1091SOL    HW1 6004   1.144   5.709   5.638
 1091SOL    HW2 6005   1.222   5.629   5.740
 1091SOL     MW 6006   1.204   5.705   5.702
 1092SOL     OW 6007   0.123   3.388   0.465
 1092SOL    HW1 6008   0.094   3.313   0.413
 1092SOL    HW2 6009   0.065   3.459   0.439
 1092SOL     MW 6010   0.112   3.387   0.455
 1093SOL     OW 6011   2.077   0.169   2.604
 1093SOL    HW1 6012   2.047   0.192   2.692
 1093SOL    HW2 6013   2.020   0.219   2.546
 1093SOL     MW 6014   2.066   0.178   2.608
 1094SOL     OW 6015   3.589   3.626   0.452
 1094SOL    HW1 6016   3.615   3.592   0.538
 1094SOL    HW2 6017   3.657   3.690   0.431
 1094SOL     MW 6018   3.601   3.630   0.460
 1095SOL     OW 6019   3.744   4.387   0.516
 1095SOL    HW1 6020   3.661   4.433   0.524
 1095SOL    HW2 6021   3.753   4.336   0.596
 1095SOL     MW 6022   3.735   4.387   0.527
 1096SOL     OW 6023   1.398   2.080   3.072
 1096SOL    HW1 6024   1.472   2.140   3.065
 1096SOL    HW2 6025   1.437   1.996   3.096
 1096SOL     MW 6026   1.412   2.077   3.074
 1097SOL     OW 6027   5.053   6.221   4.127
 1097SOL    HW1 6028   5.127   6.261   4.082
 1097SOL    HW2 6029   5.084   6.133   4.151
 1097SOL     MW 6030   5.067   6.215   4.125
 1098SOL     OW 6031   3.824   0.069   2.936
 1098SOL    HW1 6032   3.790   0.097   3.021
 1098SOL    HW2 6033   3.813  -0.026   2.936
 1098SOL     MW 6034   3.818   0.060   2.947
 1099SOL     OW 6035   5.899   1.598   3.715
 1099SOL    HW1 6036   5.870   1.528   3.656
 1099SOL    HW2 6037   5.994   1.596   3.710
 1099SOL     MW 6038   5.907   1.589   3.707
 1100SOL     OW 6039   3.311   6.048   5.156
 1100SOL    HW1 6040   3.400   6.085   5.160
 1100SOL    HW2 6041   3.315   5.971   5.213
 1100SOL     MW 6042   3.323   6.043   5.164
 1101SOL     OW 6043   5.381   4.286   5.179
 1101SOL    HW1 6044   5.302   4.337   5.162
 1101SOL    HW2 6045   5.363   4.241   5.262
 1101SOL     MW 6046   5.369   4.287   5.188
 1102SOL     OW 6047   4.455   5.274   3.069
 1102SOL    HW1 6048   4.393   5.323   3.015
 1102SOL    HW2 6049   4.532   5.262   3.013
 1102SOL     MW 6050   4.457   5.278   3.055
 1103SOL     OW 6051   5.433   1.451   2.338
 1103SOL    HW1 6052   5.380   1.373   2.356
 1103SOL    HW2 6053   5.372   1.524   2.353
 1103SOL     MW 6054   5.418   1.450   2.343
 1104SOL     OW 6055   4.773   4.479   4.621
 1104SOL    HW1 6056   4.715   4.552   4.644
 1104SOL    HW2 6057   4.719   4.423   4.564
 1104SOL     MW 6058   4.758   4.481   4.617
 1105SOL     OW 6059   3.135   5.531   1.586
 1105SOL    HW1 6060   3.171   5.566   1.505
 1105SOL    HW2 6061   3.198   5.559   1.654
 1105SOL     MW 6062   3.148   5.539   1.584
 1106SOL     OW 6063   3.141   5.867   2.669
 1106SOL    HW1 6064   3.115   5.879   2.578
 1106SOL    HW2 6065   3.150   5.772   2.679
 1106SOL     MW 6066   3.139   5.856   2.659
 1107SOL     OW 6067   1.915   1.401   4.159
 1107SOL    HW1 6068   1.983   1.467   4.150
 1107SOL    HW2 6069   1.914   1.355   4.074
 1107SOL     MW 6070   1.923   1.403   4.147
 1108SOL     OW 6071   0.179   4.027   0.491
 1108SOL    HW1 6072   0.147   3.975   0.418
 1108SOL    HW2 6073   0.271   4.002   0.500
 1108SOL     MW 6074   0.187   4.017   0.484
 1109SOL     OW 6075   1.304   1.544   5.111
 1109SOL    HW1 6076   1.375   1.494   5.072
 1109SOL    HW2 6077   1.227   1.488   5.099
 1109SOL     MW 6078   1.303   1.530   5.104
 1110SOL     OW 6079   0.509   1.258   0.760
 1110SOL    HW1 6080   0.601   1.275   0.777
 1110SOL    HW2 6081   0.481   1.201   0.832
 1110SOL     MW 6082   0.517   1.253   0.771
 1111SOL     OW 6083   0.614   3.228   1.868
 1111SOL    HW1 6084   0.588   3.299   1.809
 1111SOL    HW2 6085   0.670   3.270   1.933
 1111SOL     MW 6086   0.618   3.243   1.869
 1112SOL     OW 6087   2.736   5.916   1.992
 1112SOL    HW1 6088   2.669   5.857   2.027
 1112SOL    HW2 6089   2.728   5.995   2.045
 1112SOL     MW 6090   2.726   5.919   2.003
 1113SOL     OW 6091   1.602   5.656   2.924
 1113SOL    HW1 6092   1.588   5.720   2.993
 1113SOL    HW2 6093   1.533   5.674   2.860
 1113SOL     MW 6094   1.591   5.666   2.925
 1114SOL     OW 6095   2.651   0.039   2.733
 1114SOL    HW1 6096   2.603   0.016   2.654
 1114SOL    HW2 6097   2.603  -0.004   2.804
 1114SOL     MW 6098   2.639   0.031   2.732
 1115SOL     OW 6099   4.421   2.586   4.621
 1115SOL    HW1 6100   4.396   2.643   4.548
 1115SOL    HW2 6101   4.463   2.511   4.580
 1115SOL     MW 6102   4.423   2.584   4.606
 1116SOL     OW 6103   0.896   5.331   1.241
 1116SOL    HW1 6104   0.899   5.417   1.280
 1116SOL    HW2 6105   0.844   5.343   1.162
 1116SOL     MW 6106   0.890   5.343   1.235
 1117SOL     OW 6107   0.118   3.773   0.335
 1117SOL    HW1 6108   0.193   3.729   0.295
 1117SOL    HW2 6109   0.084   3.829   0.266
 1117SOL     MW 6110   0.123   3.774   0.321
 1118SOL     OW 6111   4.244   5.055   5.858
 1118SOL    HW1 6112   4.302   5.003   5.803
 1118SOL    HW2 6113   4.170   4.998   5.875
 1118SOL     MW 6114   4.242   5.041   5.853
 1119SOL     OW 6115   4.684   4.917   3.312
 1119SOL    HW1 6116   4.625   4.963   3.252
 1119SOL    HW2 6117   4.714   4.841   3.262
 1119SOL     MW 6118   4.680   4.913   3.298
 1120SOL     OW 6119   1.715   5.059   1.690
 1120SOL    HW1 6120   1.736   5.075   1.782
 1120SOL    HW2 6121   1.619   5.055   1.688
 1120SOL     MW 6122   1.705   5.061   1.702
 1121SOL     OW 6123   6.206   4.909   2.230
 1121SOL    HW1 6124   6.179   4.832   2.279
 1121SOL    HW2 6125   6.189   4.983   2.289
 1121SOL     MW 6126   6.200   4.909   2.244
 1122SOL     OW 6127   5.853   0.445   0.404
 1122SOL    HW1 6128   5.877   0.472   0.492
 1122SOL    HW2 6129   5.782   0.383   0.416
 1122SOL     MW 6130   5.847   0.441   0.416
 1123SOL     OW 6131   3.110   0.354   0.510
 1123SOL    HW1 6132   3.126   0.294   0.583
 1123SOL    HW2 6133   3.032   0.319   0.466
 1123SOL     MW 6134   3.102   0.342   0.513
 1124SOL     OW 6135   1.688   3.955   1.221
 1124SOL    HW1 6136   1.687   3.859   1.229
 1124SOL    HW2 6137   1.643   3.987   1.299
 1124SOL     MW 6138   1.682   3.947   1.231
 1125SOL     OW 6139   4.061   1.188   1.952
 1125SOL    HW1 6140   4.103   1.222   1.873
 1125SOL    HW2 6141   3.982   1.241   1.962
 1125SOL     MW 6142   4.056   1.199   1.943
 1126SOL     OW 6143   2.751   4.741   4.428
 1126SOL    HW1 6144   2.802   4.814   4.393
 1126SOL    HW2 6145   2.660   4.768   4.421
 1126SOL     MW 6146   2.746   4.753   4.423
 1127SOL     OW 6147   0.998   2.800   3.833
 1127SOL    HW1 6148   0.906   2.778   3.845
 1127SOL    HW2 6149   0.997   2.886   3.791
 1127SOL     MW 6150   0.986   2.808   3.829
 1128SOL     OW 6151   2.085   3.542   1.830
 1128SOL    HW1 6152   2.115   3.472   1.888
 1128SOL    HW2 6153   2.165   3.573   1.787
 1128SOL     MW 6154   2.099   3.537   1.832
 1129SOL     OW 6155   1.234   1.193   3.053
 1129SOL    HW1 6156   1.271   1.135   2.987
 1129SOL    HW2 6157   1.139   1.186   3.041
 1129SOL     MW 6158   1.226   1.184   3.043
 1130SOL     OW 6159   6.163   5.641   1.246
 1130SOL    HW1 6160   6.162   5.556   1.200
 1130SOL    HW2 6161   6.234   5.632   1.308
 1130SOL     MW 6162   6.172   5.629   1.248
 1131SOL     OW 6163   4.690   5.942   0.757
 1131SOL    HW1 6164   4.661   5.935   0.667
 1131SOL    HW2 6165   4.734   6.026   0.762
 1131SOL     MW 6166   4.692   5.952   0.747
 1132SOL     OW 6167   0.425   0.604   4.019
 1132SOL    HW1 6168   0.501   0.654   4.048
 1132SOL    HW2 6169   0.369   0.597   4.097
 1132SOL     MW 6170   0.427   0.610   4.033
 1133SOL     OW 6171   0.409   4.718   4.775
 1133SOL    HW1 6172   0.387   4.776   4.848
 1133SOL    HW2 6173   0.421   4.632   4.816
 1133SOL     MW 6174   0.408   4.715   4.790
 1134SOL     OW 6175   4.770   1.076   4.451
 1134SOL    HW1 6176   4.734   0.997   4.412
 1134SOL    HW2 6177   4.734   1.148   4.398
 1134SOL     MW 6178   4.761   1.075   4.439
 1135SOL     OW 6179   4.281   0.023   2.074
 1135SOL    HW1 6180   4.206   0.080   2.060
 1135SOL    HW2 6181   4.355   0.082   2.086
 1135SOL     MW 6182   4.281   0.038   2.074
 1136SOL     OW 6183   0.283   3.538   5.747
 1136SOL    HW1 6184   0.257   3.568   5.660
 1136SOL    HW2 6185   0.344   3.605   5.778
 1136SOL     MW 6186   0.288   3.550   5.740
 1137SOL     OW 6187   4.264   4.345   1.191
 1137SOL    HW1 6188   4.294   4.397   1.116
 1137SOL    HW2 6189   4.337   4.287   1.213
 1137SOL     MW 6190   4.277   4.344   1.184
 1138SOL     OW 6191   1.914   0.821   1.956
 1138SOL    HW1 6192   1.889   0.767   1.881
 1138SOL    HW2 6193   1.980   0.881   1.920
 1138SOL     MW 6194   1.919   0.822   1.942
 1139SOL     OW 6195   5.002   0.373   3.516
 1139SOL    HW1 6196   5.026   0.426   3.439
 1139SOL    HW2 6197   5.085   0.351   3.557
 1139SOL     MW 6198   5.016   0.377   3.511
 1140SOL     OW 6199   5.389   6.057   0.295
 1140SOL    HW1 6200   5.441   6.119   0.346
 1140SOL    HW2 6201   5.435   5.974   0.302
 1140SOL     MW 6202   5.401   6.054   0.302
 1141SOL     OW 6203   2.036   2.213   0.664
 1141SOL    HW1 6204   2.113   2.269   0.654
 1141SOL    HW2 6205   2.019   2.177   0.577
 1141SOL     MW 6206   2.044   2.215   0.651
 1142SOL     OW 6207   0.447   1.883   4.957
 1142SOL    HW1 6208   0.465   1.974   4.981
 1142SOL    HW2 6209   0.513   1.862   4.891
 1142SOL     MW 6210   0.458   1.892   4.952
 1143SOL     OW 6211   1.418   4.560   5.788
 1143SOL    HW1 6212   1.326   4.585   5.795
 1143SOL    HW2 6213   1.434   4.556   5.693
 1143SOL     MW 6214   1.409   4.563   5.776
 1144SOL     OW 6215   3.508   3.844   0.587
 1144SOL    HW1 6216   3.487   3.921   0.536
 1144SOL    HW2 6217   3.505   3.771   0.525
 1144SOL     MW 6218   3.505   3.845   0.573
 1145SOL     OW 6219   3.137   3.720   4.166
 1145SOL    HW1 6220   3.175   3.637   4.196
 1145SOL    HW2 6221   3.044   3.713   4.188
 1145SOL     MW 6222   3.130   3.708   4.173
 1146SOL     OW 6223   2.429   1.166   3.261
 1146SOL    HW1 6224   2.374   1.186   3.337
 1146SOL    HW2 6225   2.455   1.075   3.273
 1146SOL     MW 6226   2.426   1.157   3.272
 1147SOL     OW 6227   3.850   5.641   2.853
 1147SOL    HW1 6228   3.940   5.617   2.876
 1147SOL    HW2 6229   3.860   5.704   2.781
 1147SOL     MW 6230   3.863   5.646   2.847
 1148SOL     OW 6231   5.140   5.810   0.028
 1148SOL    HW1 6232   5.072   5.827   0.093
 1148SOL    HW2 6233   5.185   5.894   0.017
 1148SOL     MW 6234   5.137   5.823   0.036
 1149SOL     OW 6235   2.772   5.063   5.586
 1149SOL    HW1 6236   2.822   5.132   5.544
 1149SOL    HW2 6237   2.838   5.007   5.628
 1149SOL     MW 6238   2.786   5.064   5.586
 1150SOL     OW 6239   1.256   6.048   5.650
 1150SOL    HW1 6240   1.247   5.953   5.665
 1150SOL    HW2 6241   1.351   6.063   5.649
 1150SOL     MW 6242   1.267   6.038   5.652
 1151SOL     OW 6243   5.472   5.536   3.131
 1151SOL    HW1 6244   5.490   5.579   3.215
 1151SOL    HW2 6245   5.459   5.608   3.069
 1151SOL     MW 6246   5.472   5.551   3.134
 1152SOL     OW 6247   1.172   6.137   4.040
 1152SOL    HW1 6248   1.100   6.076   4.051
 1152SOL    HW2 6249   1.238   6.109   4.104
 1152SOL     MW 6250   1.171   6.126   4.050
 1153SOL     OW 6251   4.007   3.522   4.914
 1153SOL    HW1 6252   4.046   3.516   5.001
 1153SOL    HW2 6253   3.981   3.432   4.893
 1153SOL     MW 6254   4.009   3.509   4.923
 1154SOL     OW 6255   5.554   5.737   2.650
 1154SOL    HW1 6256   5.526   5.817   2.693
 1154SOL    HW2 6257   5.514   5.741   2.563
 1154SOL     MW 6258   5.546   5.747   2.644
 1155SOL     OW 6259   5.557   2.441   4.993
 1155SOL    HW1 6260   5.538   2.380   5.064
 1155SOL    HW2 6261   5.476   2.491   4.981
 1155SOL     MW 6262   5.544   2.439   5.000
 1156SOL     OW 6263   5.670   4.946   6.255
 1156SOL    HW1 6264   5.576   4.965   6.251
 1156SOL    HW2 6265   5.695   4.933   6.163
 1156SOL     MW 6266   5.661   4.947   6.243
 1157SOL     OW 6267   5.153   1.858   5.732
 1157SOL    HW1 6268   5.188   1.787   5.786
 1157SOL    HW2 6269   5.147   1.820   5.644
 1157SOL     MW 6270   5.157   1.844   5.728
 1158SOL     OW 6271   5.388   2.220   1.050
 1158SOL    HW1 6272   5.332   2.285   1.009
 1158SOL    HW2 6273   5.458   2.205   0.987
 1158SOL     MW 6274   5.390   2.226   1.037
 1159SOL     OW 6275   3.592   0.949   1.683
 1159SOL    HW1 6276   3.641   0.879   1.728
 1159SOL    HW2 6277   3.655   1.020   1.675
 1159SOL     MW 6278   3.607   0.949   1.688
 1160SOL     OW 6279   3.624   5.255   3.541
 1160SOL    HW1 6280   3.542   5.206   3.537
 1160SOL    HW2 6281   3.629   5.286   3.632
 1160SOL     MW 6282   3.614   5.253   3.552
 1161SOL     OW 6283   2.652   0.738   5.449
 1161SOL    HW1 6284   2.720   0.783   5.398
 1161SOL    HW2 6285   2.603   0.808   5.491
 1161SOL     MW 6286   2.654   0.752   5.448
 1162SOL     OW 6287   4.545   5.415   6.048
 1162SOL    HW1 6288   4.560   5.507   6.071
 1162SOL    HW2 6289   4.631   5.383   6.021
 1162SOL     MW 6290   4.558   5.422   6.047
 1163SOL     OW 6291   1.279   4.365   0.393
 1163SOL    HW1 6292   1.237   4.450   0.379
 1163SOL    HW2 6293   1.324   4.374   0.477
 1163SOL     MW 6294   1.279   4.377   0.402
 1164SOL     OW 6295   2.224   3.911   5.762
 1164SOL    HW1 6296   2.254   3.854   5.691
 1164SOL    HW2 6297   2.141   3.872   5.790
 1164SOL     MW 6298   2.217   3.899   5.756
 1165SOL     OW 6299   5.018   2.050   0.350
 1165SOL    HW1 6300   5.057   2.082   0.269
 1165SOL    HW2 6301   5.030   1.955   0.346
 1165SOL     MW 6302   5.025   2.042   0.339
 1166SOL     OW 6303   0.741   3.324   4.402
 1166SOL    HW1 6304   0.716   3.413   4.378
 1166SOL    HW2 6305   0.836   3.322   4.394
 1166SOL     MW 6306   0.750   3.335   4.398
 1167SOL     OW 6307   1.413   5.208   1.976
 1167SOL    HW1 6308   1.469   5.179   2.048
 1167SOL    HW2 6309   1.375   5.290   2.006
 1167SOL     MW 6310   1.415   5.215   1.989
 1168SOL     OW 6311   5.301   3.170   0.711
 1168SOL    HW1 6312   5.237   3.220   0.661
 1168SOL    HW2 6313   5.322   3.095   0.656
 1168SOL     MW 6314   5.295   3.167   0.698
 1169SOL     OW 6315   4.324   0.605   0.501
 1169SOL    HW1 6316   4.246   0.550   0.510
 1169SOL    HW2 6317   4.302   0.667   0.431
 1169SOL     MW 6318   4.311   0.606   0.493
 1170SOL     OW 6319   4.312   0.185   0.954
 1170SOL    HW1 6320   4.396   0.213   0.992
 1170SOL    HW2 6321   4.272   0.266   0.924
 1170SOL     MW 6322   4.318   0.199   0.955
 1171SOL     OW 6323   2.026   4.690   0.983
 1171SOL    HW1 6324   1.958   4.758   0.984
 1171SOL    HW2 6325   1.980   4.609   1.005
 1171SOL     MW 6326   2.011   4.688   0.985
 1172SOL     OW 6327   1.508   3.912   4.429
 1172SOL    HW1 6328   1.484   3.825   4.395
 1172SOL    HW2 6329   1.498   3.904   4.523
 1172SOL     MW 6330   1.503   3.900   4.436
 1173SOL     OW 6331   4.423   3.960   3.202
 1173SOL    HW1 6332   4.515   3.980   3.186
 1173SOL    HW2 6333   4.376   4.039   3.173
 1173SOL     MW 6334   4.428   3.973   3.196
 1174SOL     OW 6335   5.996   4.389   5.731
 1174SOL    HW1 6336   5.986   4.400   5.637
 1174SOL    HW2 6337   6.091   4.391   5.745
 1174SOL     MW 6338   6.007   4.391   5.721
 1175SOL     OW 6339   0.951   2.694   5.579
 1175SOL    HW1 6340   1.001   2.669   5.657
 1175SOL    HW2 6341   0.895   2.765   5.608
 1175SOL     MW 6342   0.950   2.700   5.593
 1176SOL     OW 6343   0.614   0.443   3.861
 1176SOL    HW1 6344   0.677   0.463   3.930
 1176SOL    HW2 6345   0.532   0.480   3.892
 1176SOL     MW 6346   0.612   0.450   3.874
 1177SOL     OW 6347   0.432   2.931   2.275
 1177SOL    HW1 6348   0.471   2.844   2.280
 1177SOL    HW2 6349   0.445   2.968   2.362
 1177SOL     MW 6350   0.438   2.925   2.286
 1178SOL     OW 6351   1.785   5.771   5.112
 1178SOL    HW1 6352   1.863   5.820   5.139
 1178SOL    HW2 6353   1.712   5.820   5.150
 1178SOL     MW 6354   1.786   5.783   5.120
 1179SOL     OW 6355   0.700   4.815   5.396
 1179SOL    HW1 6356   0.772   4.846   5.451
 1179SOL    HW2 6357   0.645   4.893   5.384
 1179SOL     MW 6358   0.703   4.829   5.402
 1180SOL     OW 6359   0.319   2.020   2.184
 1180SOL    HW1 6360   0.413   2.003   2.193
 1180SOL    HW2 6361   0.279   1.976   2.259
 1180SOL     MW 6362   0.326   2.012   2.194
 1181SOL     OW 6363   3.467   0.979   3.690
 1181SOL    HW1 6364   3.517   0.901   3.711
 1181SOL    HW2 6365   3.378   0.948   3.676
 1181SOL     MW 6366   3.462   0.965   3.691
 1182SOL     OW 6367   3.377   1.271   0.425
 1182SOL    HW1 6368   3.315   1.227   0.367
 1182SOL    HW2 6369   3.463   1.252   0.387
 1182SOL     MW 6370   3.380   1.263   0.412
 1183SOL     OW 6371   0.946   2.037   4.400
 1183SOL    HW1 6372   0.979   2.102   4.462
 1183SOL    HW2 6373   0.980   2.066   4.315
 1183SOL     MW 6374   0.955   2.049   4.397
 1184SOL     OW 6375   1.821   5.965   0.518
 1184SOL    HW1 6376   1.884   5.914   0.569
 1184SOL    HW2 6377   1.745   5.907   0.510
 1184SOL     MW 6378   1.819   5.951   0.523
 1185SOL     OW 6379   2.073   2.262   1.045
 1185SOL    HW1 6380   2.127   2.266   1.124
 1185SOL    HW2 6381   2.113   2.193   0.992
 1185SOL     MW 6382   2.085   2.254   1.049
 1186SOL     OW 6383   0.640   3.890   1.550
 1186SOL    HW1 6384   0.725   3.886   1.506
 1186SOL    HW2 6385   0.625   3.983   1.565
 1186SOL     MW 6386   0.649   3.901   1.548
 1187SOL     OW 6387   0.209   3.291   1.374
 1187SOL    HW1 6388   0.140   3.227   1.386
 1187SOL    HW2 6389   0.280   3.260   1.432
 1187SOL     MW 6390   0.209   3.279   1.384
 1188SOL     OW 6391   5.757   4.197   2.034
 1188SOL    HW1 6392   5.837   4.146   2.050
 1188SOL    HW2 6393   5.749   4.253   2.111
 1188SOL     MW 6394   5.766   4.197   2.046
 1189SOL     OW 6395   1.843   0.984   3.550
 1189SOL    HW1 6396   1.836   1.005   3.457
 1189SOL    HW2 6397   1.937   0.977   3.566
 1189SOL     MW 6398   1.854   0.985   3.540
 1190SOL     OW 6399   1.791   3.131   5.249
 1190SOL    HW1 6400   1.720   3.195   5.256
 1190SOL    HW2 6401   1.747   3.051   5.218
 1190SOL     MW 6402   1.776   3.129   5.246
 1191SOL     OW 6403   2.520   0.825   4.173
 1191SOL    HW1 6404   2.463   0.785   4.108
 1191SOL    HW2 6405   2.461   0.856   4.242
 1191SOL     MW 6406   2.505   0.824   4.173
 1192SOL     OW 6407   6.214   1.457   3.228
 1192SOL    HW1 6408   6.247   1.490   3.312
 1192SOL    HW2 6409   6.283   1.476   3.165
 1192SOL     MW 6410   6.227   1.463   3.231
 1193SOL     OW 6411   0.989   5.883   4.014
 1193SOL    HW1 6412   1.012   5.901   3.922
 1193SOL    HW2 6413   0.957   5.793   4.014
 1193SOL     MW 6414   0.988   5.874   4.002
 1194SOL     OW 6415   1.210   5.916   1.840
 1194SOL    HW1 6416   1.154   5.975   1.889
 1194SOL    HW2 6417   1.174   5.829   1.857
 1194SOL     MW 6418   1.198   5.913   1.848
 1195SOL     OW 6419   1.063   4.539   4.582
 1195SOL    HW1 6420   0.986   4.498   4.621
 1195SOL    HW2 6421   1.029   4.586   4.506
 1195SOL     MW 6422   1.048   4.540   4.577
 1196SOL     OW 6423   3.048   1.638   6.141
 1196SOL    HW1 6424   3.125   1.609   6.091
 1196SOL    HW2 6425   2.986   1.565   6.134
 1196SOL     MW 6426   3.050   1.625   6.134
 1197SOL     OW 6427   2.727   1.130   0.685
 1197SOL    HW1 6428   2.822   1.117   0.688
 1197SOL    HW2 6429   2.690   1.044   0.704
 1197SOL     MW 6430   2.734   1.118   0.688
 1198SOL     OW 6431   5.270   5.265   4.990
 1198SOL    HW1 6432   5.332   5.235   5.057
 1198SOL    HW2 6433   5.274   5.197   4.922
 1198SOL     MW 6434   5.279   5.252   4.990
 1199SOL     OW 6435   5.770   4.155   0.904
 1199SOL    HW1 6436   5.763   4.149   0.998
 1199SOL    HW2 6437   5.689   4.118   0.871
 1199SOL     MW 6438   5.759   4.149   0.912
 1200SOL     OW 6439   1.115   2.099   5.577
 1200SOL    HW1 6440   1.047   2.160   5.605
 1200SOL    HW2 6441   1.196   2.149   5.586
 1200SOL     MW 6442   1.116   2.113   5.582
 1201SOL     OW 6443   5.490   1.797   1.727
 1201SOL    HW1 6444   5.451   1.867   1.673
 1201SOL    HW2 6445   5.533   1.740   1.663
 1201SOL     MW 6446   5.490   1.799   1.711
 1202SOL     OW 6447   0.668   3.532   3.770
 1202SOL    HW1 6448   0.668   3.517   3.865
 1202SOL    HW2 6449   0.627   3.453   3.734
 1202SOL     MW 6450   0.663   3.520   3.778
 1203SOL     OW 6451   4.791   4.724   2.646
 1203SOL    HW1 6452   4.728   4.788   2.681
 1203SOL    HW2 6453   4.738   4.666   2.591
 1203SOL     MW 6454   4.776   4.725   2.644
 1204SOL     OW 6455   5.964   1.921   1.793
 1204SOL    HW1 6456   5.974   2.006   1.752
 1204SOL    HW2 6457   5.870   1.902   1.786
 1204SOL     MW 6458   5.953   1.930   1.787
 1205SOL     OW 6459   5.654   4.926   4.365
 1205SOL    HW1 6460   5.747   4.904   4.375
 1205SOL    HW2 6461   5.633   4.974   4.445
 1205SOL     MW 6462   5.664   4.930   4.376
 1206SOL     OW 6463   4.218   1.656   3.564
 1206SOL    HW1 6464   4.250   1.582   3.512
 1206SOL    HW2 6465   4.150   1.696   3.510
 1206SOL     MW 6466   4.214   1.652   3.550
 1207SOL     OW 6467   3.296   0.254   0.955
 1207SOL    HW1 6468   3.250   0.232   0.873
 1207SOL    HW2 6469   3.236   0.226   1.024
 1207SOL     MW 6470   3.282   0.248   0.953
 1208SOL     OW 6471   4.142   1.415   4.809
 1208SOL    HW1 6472   4.232   1.384   4.794
 1208SOL    HW2 6473   4.100   1.343   4.855
 1208SOL     MW 6474   4.148   1.402   4.813
 1209SOL     OW 6475   6.108   0.070   4.648
 1209SOL    HW1 6476   6.147   0.135   4.706
 1209SOL    HW2 6477   6.025   0.047   4.691
 1209SOL     MW 6478   6.102   0.075   4.661
 1210SOL     OW 6479   4.020   1.854   2.852
 1210SOL    HW1 6480   4.042   1.826   2.941
 1210SOL    HW2 6481   4.032   1.776   2.799
 1210SOL     MW 6482   4.024   1.841   2.857
 1211SOL     OW 6483   2.424   4.131   3.850
 1211SOL    HW1 6484   2.355   4.194   3.872
 1211SOL    HW2 6485   2.489   4.182   3.802
 1211SOL     MW 6486   2.423   4.145   3.847
 1212SOL     OW 6487   1.217   4.587   1.313
 1212SOL    HW1 6488   1.122   4.577   1.323
 1212SOL    HW2 6489   1.253   4.503   1.339
 1212SOL     MW 6490   1.209   4.575   1.318
 1213SOL     OW 6491   5.047   6.188   2.074
 1213SOL    HW1 6492   5.067   6.176   1.981
 1213SOL    HW2 6493   5.092   6.116   2.118
 1213SOL     MW 6494   5.055   6.177   2.068
 1214SOL     OW 6495   3.619   4.361   5.417
 1214SOL    HW1 6496   3.690   4.309   5.454
 1214SOL    HW2 6497   3.546   4.300   5.407
 1214SOL     MW 6498   3.619   4.347   5.421
 1215SOL     OW 6499   2.750   2.219   4.919
 1215SOL    HW1 6500   2.698   2.262   4.851
 1215SOL    HW2 6501   2.686   2.182   4.979
 1215SOL     MW 6502   2.735   2.220   4.918
 1216SOL     OW 6503   0.754   4.635   3.528
 1216SOL    HW1 6504   0.838   4.636   3.573
 1216SOL    HW2 6505   0.744   4.723   3.491
 1216SOL     MW 6506   0.763   4.646   3.529
 1217SOL     OW 6507   5.665   4.912   2.709
 1217SOL    HW1 6508   5.651   4.820   2.687
 1217SOL    HW2 6509   5.728   4.909   2.781
 1217SOL     MW 6510   5.671   4.899   2.715
 1218SOL     OW 6511   0.380   4.679   0.274
 1218SOL    HW1 6512   0.383   4.762   0.227
 1218SOL    HW2 6513   0.309   4.630   0.234
 1218SOL     MW 6514   0.372   4.684   0.263
 1219SOL     OW 6515   0.222   4.507   2.042
 1219SOL    HW1 6516   0.246   4.442   1.976
 1219SOL    HW2 6517   0.264   4.588   2.012
 1219SOL     MW 6518   0.231   4.509   2.030
 1220SOL     OW 6519   1.151   1.456   5.385
 1220SOL    HW1 6520   1.114   1.450   5.297
 1220SOL    HW2 6521   1.102   1.526   5.428
 1220SOL     MW 6522   1.140   1.464   5.379
 1221SOL     OW 6523   6.276   4.972   4.232
 1221SOL    HW1 6524   6.256   4.999   4.322
 1221SOL    HW2 6525   6.216   5.022   4.177
 1221SOL     MW 6526   6.266   4.982   4.237
 1222SOL     OW 6527   4.092   6.022   2.246
 1222SOL    HW1 6528   4.125   5.933   2.256
 1222SOL    HW2 6529   4.001   6.011   2.218
 1222SOL     MW 6530   4.085   6.009   2.244
 1223SOL     OW 6531   3.811   5.222   1.162
 1223SOL    HW1 6532   3.769   5.255   1.083
 1223SOL    HW2 6533   3.764   5.264   1.234
 1223SOL     MW 6534   3.800   5.232   1.162
 1224SOL     OW 6535   4.098   0.971   0.556
 1224SOL    HW1 6536   4.085   0.876   0.558
 1224SOL    HW2 6537   4.098   0.993   0.461
 1224SOL     MW 6538   4.097   0.962   0.543
 1225SOL     OW 6539   5.698   1.493   2.458
 1225SOL    HW1 6540   5.695   1.532   2.546
 1225SOL    HW2 6541   5.608   1.461   2.443
 1225SOL     MW 6542   5.686   1.494   2.467
 1226SOL     OW 6543   3.478   1.241   4.724
 1226SOL    HW1 6544   3.422   1.314   4.700
 1226SOL    HW2 6545   3.419   1.176   4.761
 1226SOL     MW 6546   3.464   1.242   4.726
 1227SOL     OW 6547   0.437   1.768   2.826
 1227SOL    HW1 6548   0.533   1.767   2.817
 1227SOL    HW2 6549   0.408   1.691   2.777
 1227SOL     MW 6550   0.446   1.758   2.819
 1228SOL     OW 6551   5.404   2.050   0.295
 1228SOL    HW1 6552   5.457   2.021   0.221
 1228SOL    HW2 6553   5.465   2.096   0.353
 1228SOL     MW 6554   5.418   2.052   0.293
 1229SOL     OW 6555   3.796   3.795   0.365
 1229SOL    HW1 6556   3.830   3.876   0.401
 1229SOL    HW2 6557   3.860   3.728   0.392
 1229SOL     MW 6558   3.809   3.797   0.373
 1230SOL     OW 6559   4.553   2.571   6.051
 1230SOL    HW1 6560   4.474   2.557   5.999
 1230SOL    HW2 6561   4.592   2.484   6.058
 1230SOL     MW 6562   4.548   2.558   6.045
 1231SOL     OW 6563   5.908   3.952   3.511
 1231SOL    HW1 6564   5.909   4.026   3.450
 1231SOL    HW2 6565   5.828   3.904   3.489
 1231SOL     MW 6566   5.898   3.955   3.500
 1232SOL     OW 6567   6.236   2.131   2.135
 1232SOL    HW1 6568   6.145   2.129   2.106
 1232SOL    HW2 6569   6.269   2.043   2.117
 1232SOL     MW 6570   6.228   2.120   2.129
 1233SOL     OW 6571   5.915   3.790   2.656
 1233SOL    HW1 6572   5.906   3.697   2.634
 1233SOL    HW2 6573   5.919   3.835   2.572
 1233SOL     MW 6574   5.914   3.783   2.643
 1234SOL     OW 6575   1.125   6.062   4.472
 1234SOL    HW1 6576   1.204   6.008   4.459
 1234SOL    HW2 6577   1.123   6.120   4.395
 1234SOL     MW 6578   1.135   6.062   4.460
 1235SOL     OW 6579   3.771   2.711   5.820
 1235SOL    HW1 6580   3.795   2.752   5.903
 1235SOL    HW2 6581   3.755   2.784   5.760
 1235SOL     MW 6582   3.772   2.725   5.823
 1236SOL     OW 6583   3.186   1.638   5.094
 1236SOL    HW1 6584   3.254   1.659   5.158
 1236SOL    HW2 6585   3.104   1.649   5.142
 1236SOL     MW 6586   3.184   1.642   5.108
 1237SOL     OW 6587   3.967   3.130   0.458
 1237SOL    HW1 6588   4.047   3.180   0.475
 1237SOL    HW2 6589   3.950   3.142   0.365
 1237SOL     MW 6590   3.975   3.138   0.448
 1238SOL     OW 6591   5.355   1.350   1.830
 1238SOL    HW1 6592   5.335   1.374   1.920
 1238SOL    HW2 6593   5.312   1.416   1.777
 1238SOL     MW 6594   5.347   1.361   1.835
 1239SOL     OW 6595   0.603   1.494   1.221
 1239SOL    HW1 6596   0.621   1.585   1.196
 1239SOL    HW2 6597   0.522   1.499   1.273
 1239SOL     MW 6598   0.595   1.506   1.226
 1240SOL     OW 6599   2.831   1.411   6.103
 1240SOL    HW1 6600   2.810   1.469   6.029
 1240SOL    HW2 6601   2.886   1.343   6.065
 1240SOL     MW 6602   2.835   1.410   6.088
 1241SOL     OW 6603   1.823   0.095   5.849
 1241SOL    HW1 6604   1.887   0.083   5.779
 1241SOL    HW2 6605   1.738   0.081   5.807
 1241SOL     MW 6606   1.820   0.092   5.835
 1242SOL     OW 6607   2.167   4.205   1.889
 1242SOL    HW1 6608   2.229   4.255   1.836
 1242SOL    HW2 6609   2.106   4.270   1.924
 1242SOL     MW 6610   2.167   4.219   1.886
 1243SOL     OW 6611   3.074   5.714   1.954
 1243SOL    HW1 6612   3.155   5.683   1.995
 1243SOL    HW2 6613   3.048   5.643   1.896
 1243SOL     MW 6614   3.081   5.701   1.952
 1244SOL     OW 6615   1.239   2.925   0.628
 1244SOL    HW1 6616   1.189   2.994   0.671
 1244SOL    HW2 6617   1.329   2.956   0.629
 1244SOL     MW 6618   1.244   2.938   0.633
 1245SOL     OW 6619   6.250   2.082   5.196
 1245SOL    HW1 6620   6.232   2.032   5.117
 1245SOL    HW2 6621   6.197   2.039   5.264
 1245SOL     MW 6622   6.241   2.070   5.195
 1246SOL     OW 6623   4.724   5.423   1.007
 1246SOL    HW1 6624   4.754   5.339   1.042
 1246SOL    HW2 6625   4.643   5.441   1.055
 1246SOL     MW 6626   4.717   5.415   1.017
 1247SOL     OW 6627   0.953   1.064   3.659
 1247SOL    HW1 6628   0.880   1.041   3.601
 1247SOL    HW2 6629   0.948   1.000   3.730
 1247SOL     MW 6630   0.943   1.053   3.661
 1248SOL     OW 6631   4.700   2.180   1.760
 1248SOL    HW1 6632   4.676   2.248   1.697
 1248SOL    HW2 6633   4.666   2.211   1.843
 1248SOL     MW 6634   4.692   2.192   1.762
 1249SOL     OW 6635   6.180   0.833   4.340
 1249SOL    HW1 6636   6.094   0.868   4.315
 1249SOL    HW2 6637   6.203   0.881   4.420
 1249SOL     MW 6638   6.172   0.844   4.347
 1250SOL     OW 6639   2.382   2.510   6.012
 1250SOL    HW1 6640   2.474   2.535   6.016
 1250SOL    HW2 6641   2.340   2.577   5.959
 1250SOL     MW 6642   2.388   2.521   6.006
 1251SOL     OW 6643   0.238   5.760   6.009
 1251SOL    HW1 6644   0.325   5.721   6.002
 1251SOL    HW2 6645   0.226   5.775   6.103
 1251SOL     MW 6646   0.248   5.757   6.020
 1252SOL     OW 6647   0.832   6.232   4.191
 1252SOL    HW1 6648   0.786   6.315   4.195
 1252SOL    HW2 6649   0.834   6.210   4.097
 1252SOL     MW 6650   0.826   6.240   4.179
 1253SOL     OW 6651   2.500   0.487   0.123
 1253SOL    HW1 6652   2.468   0.542   0.052
 1253SOL    HW2 6653   2.431   0.423   0.137
 1253SOL     MW 6654   2.487   0.486   0.116
 1254SOL     OW 6655   4.479   2.804   0.145
 1254SOL    HW1 6656   4.404   2.825   0.089
 1254SOL    HW2 6657   4.481   2.874   0.210
 1254SOL     MW 6658   4.470   2.815   0.146
 1255SOL     OW 6659   2.209   0.102   2.099
 1255SOL    HW1 6660   2.166   0.164   2.158
 1255SOL    HW2 6661   2.298   0.136   2.090
 1255SOL     MW 6662   2.215   0.115   2.105
 1256SOL     OW 6663   0.199   2.018   5.336
 1256SOL    HW1 6664   0.199   2.085   5.405
 1256SOL    HW2 6665   0.123   2.039   5.282
 1256SOL     MW 6666   0.189   2.029   5.338
 1257SOL     OW 6667   3.574   4.124   3.442
 1257SOL    HW1 6668   3.612   4.204   3.405
 1257SOL    HW2 6669   3.480   4.138   3.439
 1257SOL     MW 6670   3.567   4.136   3.437
 1258SOL     OW 6671   5.311   2.271   1.687
 1258SOL    HW1 6672   5.383   2.282   1.750
 1258SOL    HW2 6673   5.313   2.352   1.635
 1258SOL     MW 6674   5.321   2.283   1.688
 1259SOL     OW 6675   3.884   3.893   0.959
 1259SOL    HW1 6676   3.797   3.918   0.930
 1259SOL    HW2 6677   3.869   3.820   1.019
 1259SOL     MW 6678   3.871   3.887   0.964
 1260SOL     OW 6679   4.964   5.881   1.795
 1260SOL    HW1 6680   4.944   5.972   1.776
 1260SOL    HW2 6681   5.047   5.865   1.750
 1260SOL     MW 6682   4.972   5.891   1.786
 1261SOL     OW 6683   5.231   4.896   3.179
 1261SOL    HW1 6684   5.143   4.859   3.172
 1261SOL    HW2 6685   5.218   4.991   3.168
 1261SOL     MW 6686   5.218   4.904   3.177
 1262SOL     OW 6687   4.368   1.322   1.545
 1262SOL    HW1 6688   4.366   1.248   1.485
 1262SOL    HW2 6689   4.453   1.315   1.590
 1262SOL     MW 6690   4.379   1.312   1.544
 1263SOL     OW 6691   5.670   0.331   3.819
 1263SOL    HW1 6692   5.647   0.356   3.729
 1263SOL    HW2 6693   5.758   0.295   3.812
 1263SOL     MW 6694   5.678   0.330   3.806
 1264SOL     OW 6695   4.447   4.102   5.520
 1264SOL    HW1 6696   4.543   4.111   5.514
 1264SOL    HW2 6697   4.428   4.115   5.612
 1264SOL     MW 6698   4.457   4.105   5.531
 1265SOL     OW 6699   0.175   1.785   4.949
 1265SOL    HW1 6700   0.158   1.701   4.907
 1265SOL    HW2 6701   0.264   1.807   4.924
 1265SOL     MW 6702   0.184   1.777   4.941
 1266SOL     OW 6703   5.049   2.057   2.573
 1266SOL    HW1 6704   5.100   1.977   2.583
 1266SOL    HW2 6705   5.054   2.100   2.658
 1266SOL     MW 6706   5.056   2.053   2.585
 1267SOL     OW 6707   5.458   2.908   2.583
 1267SOL    HW1 6708   5.435   2.897   2.491
 1267SOL    HW2 6709   5.529   2.844   2.598
 1267SOL     MW 6710   5.464   2.898   2.573
 1268SOL     OW 6711   4.145   3.324   1.314
 1268SOL    HW1 6712   4.177   3.234   1.320
 1268SOL    HW2 6713   4.119   3.334   1.222
 1268SOL     MW 6714   4.145   3.313   1.303
 1269SOL     OW 6715   5.769   0.465   2.136
 1269SOL    HW1 6716   5.810   0.392   2.090
 1269SOL    HW2 6717   5.763   0.436   2.227
 1269SOL     MW 6718   5.773   0.452   2.142
 1270SOL     OW 6719   4.759   1.934   4.922
 1270SOL    HW1 6720   4.760   1.849   4.879
 1270SOL    HW2 6721   4.804   1.993   4.861
 1270SOL     MW 6722   4.765   1.931   4.909
 1271SOL     OW 6723   0.745   4.052   4.385
 1271SOL    HW1 6724   0.775   4.062   4.476
 1271SOL    HW2 6725   0.693   4.131   4.368
 1271SOL     MW 6726   0.742   4.063   4.395
 1272SOL     OW 6727   1.646   1.797   3.296
 1272SOL    HW1 6728   1.616   1.717   3.340
 1272SOL    HW2 6729   1.699   1.842   3.362
 1272SOL     MW 6730   1.649   1.793   3.310
 1273SOL     OW 6731   3.129   3.400   0.576
 1273SOL    HW1 6732   3.186   3.454   0.630
 1273SOL    HW2 6733   3.041   3.419   0.609
 1273SOL     MW 6734   3.125   3.409   0.587
 1274SOL     OW 6735   2.096   1.551   0.577
 1274SOL    HW1 6736   2.074   1.640   0.549
 1274SOL    HW2 6737   2.173   1.528   0.524
 1274SOL     MW 6738   2.103   1.559   0.566
 1275SOL     OW 6739   5.652   1.375   2.781
 1275SOL    HW1 6740   5.573   1.419   2.811
 1275SOL    HW2 6741   5.709   1.373   2.858
 1275SOL     MW 6742   5.649   1.381   2.795
 1276SOL     OW 6743   6.285   0.348   5.589
 1276SOL    HW1 6744   6.205   0.343   5.538
 1276SOL    HW2 6745   6.278   0.430   5.637
 1276SOL     MW 6746   6.274   0.358   5.589
 1277SOL     OW 6747   1.028   1.547   1.990
 1277SOL    HW1 6748   0.984   1.503   1.917
 1277SOL    HW2 6749   1.114   1.570   1.956
 1277SOL     MW 6750   1.033   1.544   1.976
 1278SOL     OW 6751   3.618   5.101   5.905
 1278SOL    HW1 6752   3.707   5.101   5.941
 1278SOL    HW2 6753   3.576   5.176   5.946
 1278SOL     MW 6754   3.624   5.111   5.915
 1279SOL     OW 6755   0.899   2.802   2.187
 1279SOL    HW1 6756   0.821   2.761   2.150
 1279SOL    HW2 6757   0.865   2.862   2.253
 1279SOL     MW 6758   0.885   2.805   2.191
 1280SOL     OW 6759   1.137   6.236   5.458
 1280SOL    HW1 6760   1.190   6.171   5.504
 1280SOL    HW2 6761   1.173   6.321   5.486
 1280SOL     MW 6762   1.148   6.239   5.468
 1281SOL     OW 6763   1.731   2.328   3.914
 1281SOL    HW1 6764   1.720   2.275   3.835
 1281SOL    HW2 6765   1.775   2.270   3.976
 1281SOL     MW 6766   1.735   2.314   3.912
 1282SOL     OW 6767   0.885   0.954   5.045
 1282SOL    HW1 6768   0.951   0.971   4.976
 1282SOL    HW2 6769   0.844   0.872   5.018
 1282SOL     MW 6770   0.888   0.946   5.032
 1283SOL     OW 6771   0.105   5.828   3.475
 1283SOL    HW1 6772   0.129   5.855   3.387
 1283SOL    HW2 6773   0.064   5.906   3.514
 1283SOL     MW 6774   0.103   5.842   3.469
 1284SOL     OW 6775   3.000   0.263   1.731
 1284SOL    HW1 6776   3.065   0.262   1.801
 1284SOL    HW2 6777   3.042   0.309   1.660
 1284SOL     MW 6778   3.014   0.269   1.731
 1285SOL     OW 6779   4.798   4.548   5.967
 1285SOL    HW1 6780   4.729   4.539   5.900
 1285SOL    HW2 6781   4.764   4.500   6.042
 1285SOL     MW 6782   4.785   4.541   5.968
 1286SOL     OW 6783   1.539   1.851   0.551
 1286SOL    HW1 6784   1.477   1.784   0.521
 1286SOL    HW2 6785   1.521   1.926   0.495
 1286SOL     MW 6786   1.529   1.852   0.540
 1287SOL     OW 6787   5.790   5.179   6.021
 1287SOL    HW1 6788   5.824   5.266   6.041
 1287SOL    HW2 6789   5.695   5.188   6.028
 1287SOL     MW 6790   5.782   5.191   6.025
 1288SOL     OW 6791   3.729   5.965   5.520
 1288SOL    HW1 6792   3.751   5.888   5.467
 1288SOL    HW2 6793   3.636   5.956   5.538
 1288SOL     MW 6794   3.720   5.954   5.515
 1289SOL     OW 6795   5.399   2.454   3.691
 1289SOL    HW1 6796   5.390   2.520   3.622
 1289SOL    HW2 6797   5.383   2.371   3.646
 1289SOL     MW 6798   5.396   2.452   3.676
 1290SOL     OW 6799   5.667   2.674   2.063
 1290SOL    HW1 6800   5.635   2.750   2.112
 1290SOL    HW2 6801   5.599   2.608   2.075
 1290SOL     MW 6802   5.654   2.676   2.071
 1291SOL     OW 6803   5.927   2.192   1.093
 1291SOL    HW1 6804   6.011   2.217   1.132
 1291SOL    HW2 6805   5.865   2.257   1.125
 1291SOL     MW 6806   5.930   2.204   1.103
 1292SOL     OW 6807   4.350   2.592   4.914
 1292SOL    HW1 6808   4.359   2.618   4.822
 1292SOL    HW2 6809   4.433   2.548   4.934
 1292SOL     MW 6810   4.362   2.590   4.905
 1293SOL     OW 6811   2.281   1.113   5.187
 1293SOL    HW1 6812   2.331   1.034   5.207
 1293SOL    HW2 6813   2.207   1.082   5.134
 1293SOL     MW 6814   2.278   1.099   5.183
 1294SOL     OW 6815   0.445   2.799   4.067
 1294SOL    HW1 6816   0.421   2.846   4.147
 1294SOL    HW2 6817   0.541   2.803   4.065
 1294SOL     MW 6818   0.454   2.806   4.077
 1295SOL     OW 6819   1.166   0.316   1.643
 1295SOL    HW1 6820   1.155   0.410   1.629
 1295SOL    HW2 6821   1.209   0.284   1.564
 1295SOL     MW 6822   1.170   0.324   1.631
 1296SOL     OW 6823   2.372   0.169   3.120
 1296SOL    HW1 6824   2.277   0.178   3.128
 1296SOL    HW2 6825   2.389   0.076   3.136
 1296SOL     MW 6826   2.362   0.158   3.123
 1297SOL     OW 6827   3.608   5.017   0.540
 1297SOL    HW1 6828   3.629   4.932   0.578
 1297SOL    HW2 6829   3.515   5.010   0.517
 1297SOL     MW 6830   3.599   5.005   0.541
 1298SOL     OW 6831   5.841   1.648   0.231
 1298SOL    HW1 6832   5.746   1.636   0.224
 1298SOL    HW2 6833   5.853   1.714   0.300
 1298SOL     MW 6834   5.830   1.655   0.238
 1299SOL     OW 6835   4.034   0.662   5.117
 1299SOL    HW1 6836   4.106   0.618   5.163
 1299SOL    HW2 6837   3.960   0.602   5.127
 1299SOL     MW 6838   4.034   0.648   5.124
 1300SOL     OW 6839   1.264   0.251   3.552
 1300SOL    HW1 6840   1.202   0.187   3.589
 1300SOL    HW2 6841   1.265   0.322   3.616
 1300SOL     MW 6842   1.256   0.252   3.565
 1301SOL     OW 6843   5.310   2.073   5.769
 1301SOL    HW1 6844   5.401   2.043   5.765
 1301SOL    HW2 6845   5.258   1.995   5.752
 1301SOL     MW 6846   5.315   2.059   5.766
 1302SOL     OW 6847   4.381   5.294   5.477
 1302SOL    HW1 6848   4.437   5.310   5.553
 1302SOL    HW2 6849   4.389   5.200   5.460
 1302SOL     MW 6850   4.389   5.284   5.485
 1303SOL     OW 6851   1.183   2.110   2.039
 1303SOL    HW1 6852   1.193   2.123   1.945
 1303SOL    HW2 6853   1.128   2.033   2.047
 1303SOL     MW 6854   1.177   2.102   2.028
 1304SOL     OW 6855   1.763   2.118   1.394
 1304SOL    HW1 6856   1.823   2.169   1.340
 1304SOL    HW2 6857   1.812   2.039   1.415
 1304SOL     MW 6858   1.777   2.115   1.391
 1305SOL     OW 6859   0.749   4.123   2.609
 1305SOL    HW1 6860   0.811   4.067   2.563
 1305SOL    HW2 6861   0.777   4.119   2.701
 1305SOL     MW 6862   0.760   4.115   2.615
 1306SOL     OW 6863   3.211   4.478   5.959
 1306SOL    HW1 6864   3.136   4.419   5.966
 1306SOL    HW2 6865   3.251   4.456   5.875
 1306SOL     MW 6866   3.207   4.468   5.949
 1307SOL     OW 6867   4.412   4.993   2.312
 1307SOL    HW1 6868   4.430   5.076   2.357
 1307SOL    HW2 6869   4.410   4.928   2.382
 1307SOL     MW 6870   4.414   4.995   2.327
 1308SOL     OW 6871   0.979   4.460   2.603
 1308SOL    HW1 6872   0.984   4.430   2.694
 1308SOL    HW2 6873   1.067   4.449   2.568
 1308SOL     MW 6874   0.991   4.455   2.610
 1309SOL     OW 6875   3.643   0.439   1.903
 1309SOL    HW1 6876   3.549   0.459   1.902
 1309SOL    HW2 6877   3.647   0.344   1.906
 1309SOL     MW 6878   3.631   0.430   1.903
 1310SOL     OW 6879   4.402   2.809   2.496
 1310SOL    HW1 6880   4.310   2.781   2.498
 1310SOL    HW2 6881   4.435   2.790   2.584
 1310SOL     MW 6882   4.394   2.803   2.507
 1311SOL     OW 6883   1.786   1.712   1.418
 1311SOL    HW1 6884   1.755   1.665   1.494
 1311SOL    HW2 6885   1.708   1.724   1.362
 1311SOL     MW 6886   1.772   1.707   1.420
 1312SOL     OW 6887   5.193   3.490   3.800
 1312SOL    HW1 6888   5.123   3.448   3.751
 1312SOL    HW2 6889   5.160   3.496   3.889
 1312SOL     MW 6890   5.180   3.486   3.805
 1313SOL     OW 6891   2.031   4.882   4.895
 1313SOL    HW1 6892   2.122   4.907   4.881
 1313SOL    HW2 6893   2.028   4.789   4.874
 1313SOL     MW 6894   2.042   4.873   4.891
 1314SOL     OW 6895   1.348   1.521   4.373
 1314SOL    HW1 6896   1.405   1.446   4.355
 1314SOL    HW2 6897   1.295   1.493   4.447
 1314SOL     MW 6898   1.349   1.508   4.380
 1315SOL     OW 6899   5.783   3.011   3.992
 1315SOL    HW1 6900   5.765   2.922   4.023
 1315SOL    HW2 6901   5.767   3.007   3.898
 1315SOL     MW 6902   5.779   2.999   3.984
 1316SOL     OW 6903   2.483   1.165   4.810
 1316SOL    HW1 6904   2.564   1.166   4.860
 1316SOL    HW2 6905   2.425   1.226   4.857
 1316SOL     MW 6906   2.486   1.173   4.823
 1317SOL     OW 6907   5.439   0.785   0.069
 1317SOL    HW1 6908   5.517   0.757   0.116
 1317SOL    HW2 6909   5.435   0.880   0.082
 1317SOL     MW 6910   5.448   0.793   0.076
 1318SOL     OW 6911   3.482   5.964   2.637
 1318SOL    HW1 6912   3.425   5.887   2.642
 1318SOL    HW2 6913   3.570   5.929   2.652
 1318SOL     MW 6914   3.486   5.949   2.640
 1319SOL     OW 6915   2.904   0.772   2.952
 1319SOL    HW1 6916   2.842   0.798   3.020
 1319SOL    HW2 6917   2.955   0.851   2.934
 1319SOL     MW 6918   2.903   0.785   2.958
 1320SOL     OW 6919   0.299   5.859   2.144
 1320SOL    HW1 6920   0.215   5.812   2.147
 1320SOL    HW2 6921   0.303   5.904   2.229
 1320SOL     MW 6922   0.288   5.858   2.155
 1321SOL     OW 6923   2.037   1.085   2.758
 1321SOL    HW1 6924   1.965   1.051   2.811
 1321SOL    HW2 6925   2.081   1.007   2.723
 1321SOL     MW 6926   2.033   1.071   2.760
 1322SOL     OW 6927   3.017   5.100   3.676
 1322SOL    HW1 6928   2.952   5.155   3.634
 1322SOL    HW2 6929   3.035   5.031   3.612
 1322SOL     MW 6930   3.011   5.098   3.662
 1323SOL     OW 6931   5.439   4.661   4.644
 1323SOL    HW1 6932   5.500   4.590   4.663
 1323SOL    HW2 6933   5.361   4.641   4.697
 1323SOL     MW 6934   5.437   4.649   4.653
 1324SOL     OW 6935   4.948   1.711   3.254
 1324SOL    HW1 6936   4.875   1.772   3.251
 1324SOL    HW2 6937   5.001   1.732   3.178
 1324SOL     MW 6938   4.946   1.721   3.244
 1325SOL     OW 6939   3.235   5.800   4.077
 1325SOL    HW1 6940   3.165   5.808   4.013
 1325SOL    HW2 6941   3.315   5.813   4.027
 1325SOL     MW 6942   3.236   5.802   4.063
 1326SOL     OW 6943   3.104   2.467   5.597
 1326SOL    HW1 6944   3.120   2.561   5.586
 1326SOL    HW2 6945   3.012   2.456   5.571
 1326SOL     MW 6946   3.094   2.478   5.593
 1327SOL     OW 6947   1.406   5.683   1.848
 1327SOL    HW1 6948   1.447   5.613   1.796
 1327SOL    HW2 6949   1.433   5.764   1.804
 1327SOL     MW 6950   1.415   5.684   1.836
 1328SOL     OW 6951   0.733   0.756   3.615
 1328SOL    HW1 6952   0.782   0.794   3.688
 1328SOL    HW2 6953   0.744   0.819   3.543
 1328SOL     MW 6954   0.741   0.769   3.615
 1329SOL     OW 6955   3.617   5.234   5.237
 1329SOL    HW1 6956   3.617   5.330   5.245
 1329SOL    HW2 6957   3.590   5.219   5.146
 1329SOL     MW 6958   3.614   5.245   5.226
 1330SOL     OW 6959   4.749   3.623   5.269
 1330SOL    HW1 6960   4.764   3.715   5.248
 1330SOL    HW2 6961   4.769   3.576   5.188
 1330SOL     MW 6962   4.754   3.629   5.256
 1331SOL     OW 6963   3.785   0.055   1.589
 1331SOL    HW1 6964   3.784   0.091   1.500
 1331SOL    HW2 6965   3.694   0.060   1.617
 1331SOL     MW 6966   3.773   0.060   1.582
 1332SOL     OW 6967   0.513   5.047   4.711
 1332SOL    HW1 6968   0.584   4.985   4.728
 1332SOL    HW2 6969   0.472   5.015   4.630
 1332SOL     MW 6970   0.517   5.035   4.703
 1333SOL     OW 6971   1.306   6.115   3.103
 1333SOL    HW1 6972   1.245   6.184   3.080
 1333SOL    HW2 6973   1.391   6.159   3.108
 1333SOL     MW 6974   1.309   6.130   3.101
 1334SOL     OW 6975   4.488   5.400   5.270
 1334SOL    HW1 6976   4.453   5.359   5.349
 1334SOL    HW2 6977   4.432   5.476   5.256
 1334SOL     MW 6978   4.476   5.404   5.278
 1335SOL     OW 6979   3.767   2.148   1.392
 1335SOL    HW1 6980   3.856   2.168   1.361
 1335SOL    HW2 6981   3.765   2.053   1.401
 1335SOL     MW 6982   3.778   2.139   1.389
 1336SOL     OW 6983   1.067   3.781   5.932
 1336SOL    HW1 6984   0.984   3.750   5.896
 1336SOL    HW2 6985   1.092   3.714   5.995
 1336SOL     MW 6986   1.060   3.768   5.935
 1337SOL     OW 6987   4.749   2.854   1.806
 1337SOL    HW1 6988   4.658   2.831   1.787
 1337SOL    HW2 6989   4.749   2.880   1.898
 1337SOL     MW 6990   4.737   2.854   1.815
 1338SOL     OW 6991   5.246   5.056   4.791
 1338SOL    HW1 6992   5.208   4.986   4.843
 1338SOL    HW2 6993   5.225   5.034   4.701
 1338SOL     MW 6994   5.239   5.044   4.786
 1339SOL     OW 6995   4.953   3.810   1.739
 1339SOL    HW1 6996   4.961   3.821   1.833
 1339SOL    HW2 6997   4.970   3.897   1.703
 1339SOL     MW 6998   4.956   3.822   1.747
 1340SOL     OW 6999   6.091   2.611   1.471
 1340SOL    HW1 7000   6.137   2.583   1.391
 1340SOL    HW2 7001   6.130   2.695   1.491
 1340SOL     MW 7002   6.102   2.618   1.463
 1341SOL     OW 7003   2.565   0.924   3.249
 1341SOL    HW1 7004   2.515   0.860   3.299
 1341SOL    HW2 7005   2.655   0.890   3.250
 1341SOL     MW 7006   2.570   0.911   3.256
 1342SOL     OW 7007   2.758   1.032   3.679
 1342SOL    HW1 7008   2.700   1.096   3.637
 1342SOL    HW2 7009   2.706   0.994   3.749
 1342SOL     MW 7010   2.744   1.035   3.682
 1343SOL     OW 7011   1.693   3.501   3.975
 1343SOL    HW1 7012   1.781   3.466   3.991
 1343SOL    HW2 7013   1.698   3.538   3.887
 1343SOL     MW 7014   1.705   3.501   3.966
 1344SOL     OW 7015   5.501   2.355   4.700
 1344SOL    HW1 7016   5.491   2.407   4.780
 1344SOL    HW2 7017   5.537   2.271   4.729
 1344SOL     MW 7018   5.505   2.351   4.714
 1345SOL     OW 7019   0.569   2.198   1.003
 1345SOL    HW1 7020   0.631   2.241   0.944
 1345SOL    HW2 7021   0.528   2.270   1.050
 1345SOL     MW 7022   0.572   2.213   1.001
 1346SOL     OW 7023   1.656   3.653   1.016
 1346SOL    HW1 7024   1.613   3.575   1.050
 1346SOL    HW2 7025   1.584   3.713   0.996
 1346SOL     MW 7026   1.641   3.651   1.017
 1347SOL     OW 7027   2.758   0.290   1.392
 1347SOL    HW1 7028   2.747   0.381   1.366
 1347SOL    HW2 7029   2.699   0.277   1.465
 1347SOL     MW 7030   2.749   0.300   1.398
 1348SOL     OW 7031   1.540   2.616   1.201
 1348SOL    HW1 7032   1.529   2.653   1.287
 1348SOL    HW2 7033   1.632   2.592   1.195
 1348SOL     MW 7034   1.550   2.617   1.210
 1349SOL     OW 7035   0.041   1.054   0.533
 1349SOL    HW1 7036   0.015   1.041   0.442
 1349SOL    HW2 7037   0.080   0.971   0.560
 1349SOL     MW 7038   0.043   1.042   0.525
 1350SOL     OW 7039   4.926   0.544   3.022
 1350SOL    HW1 7040   4.918   0.637   3.002
 1350SOL    HW2 7041   5.010   0.518   2.984
 1350SOL     MW 7042   4.936   0.552   3.015
 1351SOL     OW 7043   6.239   4.671   0.183
 1351SOL    HW1 7044   6.325   4.633   0.165
 1351SOL    HW2 7045   6.255   4.764   0.194
 1351SOL     MW 7046   6.252   4.678   0.182
 1352SOL     OW 7047   2.689   1.457   0.323
 1352SOL    HW1 7048   2.602   1.425   0.346
 1352SOL    HW2 7049   2.685   1.472   0.229
 1352SOL     MW 7050   2.677   1.455   0.314
 1353SOL     OW 7051   2.642   0.652   2.016
 1353SOL    HW1 7052   2.724   0.671   2.061
 1353SOL    HW2 7053   2.637   0.556   2.015
 1353SOL     MW 7054   2.652   0.642   2.022
 1354SOL     OW 7055   1.985   5.549   0.994
 1354SOL    HW1 7056   2.029   5.540   1.078
 1354SOL    HW2 7057   1.953   5.461   0.974
 1354SOL     MW 7058   1.986   5.537   1.003
 1355SOL     OW 7059   2.392   0.677   4.707
 1355SOL    HW1 7060   2.467   0.735   4.712
 1355SOL    HW2 7061   2.411   0.618   4.634
 1355SOL     MW 7062   2.404   0.677   4.699
 1356SOL     OW 7063   1.238   4.988   5.155
 1356SOL    HW1 7064   1.179   5.059   5.180
 1356SOL    HW2 7065   1.191   4.941   5.086
 1356SOL     MW 7066   1.225   4.991   5.149
 1357SOL     OW 7067   0.734   4.038   1.890
 1357SOL    HW1 7068   0.694   4.111   1.937
 1357SOL    HW2 7069   0.804   4.007   1.948
 1357SOL     MW 7070   0.738   4.043   1.904
 1358SOL     OW 7071   5.180   0.450   1.919
 1358SOL    HW1 7072   5.122   0.511   1.964
 1358SOL    HW2 7073   5.267   0.469   1.954
 1358SOL     MW 7074   5.183   0.460   1.929
 1359SOL     OW 7075   1.542   5.353   5.850
 1359SOL    HW1 7076   1.509   5.442   5.859
 1359SOL    HW2 7077   1.470   5.297   5.877
 1359SOL     MW 7078   1.529   5.358   5.854
 1360SOL     OW 7079   3.194   5.669   0.984
 1360SOL    HW1 7080   3.161   5.759   0.984
 1360SOL    HW2 7081   3.142   5.624   0.918
 1360SOL     MW 7082   3.183   5.675   0.976
 1361SOL     OW 7083   1.071   3.400   4.823
 1361SOL    HW1 7084   1.091   3.316   4.864
 1361SOL    HW2 7085   1.122   3.464   4.872
 1361SOL     MW 7086   1.080   3.398   4.834
 1362SOL     OW 7087   3.534   2.266   1.512
 1362SOL    HW1 7088   3.600   2.241   1.448
 1362SOL    HW2 7089   3.513   2.358   1.492
 1362SOL     MW 7090   3.539   2.275   1.502
 1363SOL     OW 7091   0.262   1.198   0.418
 1363SOL    HW1 7092   0.291   1.125   0.362
 1363SOL    HW2 7093   0.224   1.156   0.495
 1363SOL     MW 7094   0.261   1.183   0.421
 1364SOL     OW 7095   4.938   5.020   0.912
 1364SOL    HW1 7096   4.894   5.027   0.827
 1364SOL    HW2 7097   4.892   5.082   0.968
 1364SOL     MW 7098   4.927   5.029   0.908
 1365SOL     OW 7099   2.064   4.459   5.824
 1365SOL    HW1 7100   2.137   4.514   5.796
 1365SOL    HW2 7101   1.987   4.499   5.782
 1365SOL     MW 7102   2.063   4.471   5.815
 1366SOL     OW 7103   6.271   0.293   1.144
 1366SOL    HW1 7104   6.357   0.252   1.157
 1366SOL    HW2 7105   6.220   0.227   1.097
 1366SOL     MW 7106   6.276   0.279   1.139
 1367SOL     OW 7107   5.072   2.355   5.746
 1367SOL    HW1 7108   5.131   2.371   5.673
 1367SOL    HW2 7109   4.987   2.337   5.706
 1367SOL     MW 7110   5.069   2.355   5.732
 1368SOL     OW 7111   5.541   1.222   3.715
 1368SOL    HW1 7112   5.477   1.288   3.687
 1368SOL    HW2 7113   5.541   1.228   3.810
 1368SOL     MW 7114   5.532   1.231   3.723
 1369SOL     OW 7115   2.496   0.076   1.708
 1369SOL    HW1 7116   2.573   0.055   1.762
 1369SOL    HW2 7117   2.422   0.041   1.757
 1369SOL     MW 7118   2.497   0.069   1.722
 1370SOL     OW 7119   0.454   1.706   0.264
 1370SOL    HW1 7120   0.433   1.663   0.347
 1370SOL    HW2 7121   0.497   1.638   0.212
 1370SOL     MW 7122   0.457   1.692   0.268
 1371SOL     OW 7123   4.830   3.101   2.438
 1371SOL    HW1 7124   4.801   3.087   2.529
 1371SOL    HW2 7125   4.920   3.068   2.437
 1371SOL     MW 7126   4.838   3.095   2.450
 1372SOL     OW 7127   1.508   5.617   5.909
 1372SOL    HW1 7128   1.537   5.703   5.880
 1372SOL    HW2 7129   1.552   5.604   5.993
 1372SOL     MW 7130   1.518   5.626   5.916
 1373SOL     OW 7131   2.009   2.111   1.953
 1373SOL    HW1 7132   2.027   2.019   1.935
 1373SOL    HW2 7133   2.068   2.133   2.025
 1373SOL     MW 7134   2.019   2.102   1.960
 1374SOL     OW 7135   1.566   2.579   4.762
 1374SOL    HW1 7136   1.506   2.507   4.741
 1374SOL    HW2 7137   1.527   2.655   4.720
 1374SOL     MW 7138   1.553   2.579   4.754
 1375SOL     OW 7139   4.385   5.981   5.879
 1375SOL    HW1 7140   4.403   5.892   5.848
 1375SOL    HW2 7141   4.302   6.004   5.838
 1375SOL     MW 7142   4.377   5.973   5.870
 1376SOL     OW 7143   4.316   0.832   0.340
 1376SOL    HW1 7144   4.265   0.907   0.308
 1376SOL    HW2 7145   4.404   0.846   0.306
 1376SOL     MW 7146   4.321   0.844   0.332
 1377SOL     OW 7147   2.219   4.066   1.586
 1377SOL    HW1 7148   2.308   4.081   1.619
 1377SOL    HW2 7149   2.190   4.152   1.557
 1377SOL     MW 7150   2.227   4.079   1.586
 1378SOL     OW 7151   3.880   2.713   5.391
 1378SOL    HW1 7152   3.945   2.767   5.345
 1378SOL    HW2 7153   3.798   2.762   5.382
 1378SOL     MW 7154   3.878   2.726   5.384
 1379SOL     OW 7155   4.317   3.243   1.053
 1379SOL    HW1 7156   4.251   3.309   1.073
 1379SOL    HW2 7157   4.295   3.169   1.110
 1379SOL     MW 7158   4.306   3.242   1.063
 1380SOL     OW 7159   1.227   1.392   1.755
 1380SOL    HW1 7160   1.208   1.429   1.669
 1380SOL    HW2 7161   1.220   1.297   1.743
 1380SOL     MW 7162   1.224   1.385   1.741
 1381SOL     OW 7163   0.833   4.195   2.852
 1381SOL    HW1 7164   0.893   4.269   2.850
 1381SOL    HW2 7165   0.756   4.227   2.899
 1381SOL     MW 7166   0.831   4.208   2.858
 1382SOL     OW 7167   4.435   4.153   1.263
 1382SOL    HW1 7168   4.462   4.145   1.172
 1382SOL    HW2 7169   4.382   4.074   1.280
 1382SOL     MW 7170   4.431   4.142   1.254
 1383SOL     OW 7171   0.337   1.306   5.784
 1383SOL    HW1 7172   0.331   1.223   5.832
 1383SOL    HW2 7173   0.427   1.334   5.795
 1383SOL     MW 7174   0.347   1.299   5.792
 1384SOL     OW 7175   3.557   1.472   0.324
 1384SOL    HW1 7176   3.507   1.472   0.406
 1384SOL    HW2 7177   3.491   1.454   0.257
 1384SOL     MW 7178   3.542   1.470   0.326
 1385SOL     OW 7179   4.113   6.068   5.911
 1385SOL    HW1 7180   4.065   6.011   5.851
 1385SOL    HW2 7181   4.076   6.154   5.897
 1385SOL     MW 7182   4.102   6.071   5.901
 1386SOL     OW 7183   5.385   3.606   4.081
 1386SOL    HW1 7184   5.300   3.575   4.048
 1386SOL    HW2 7185   5.423   3.531   4.126
 1386SOL     MW 7186   5.379   3.592   4.082
 1387SOL     OW 7187   5.625   2.865   1.161
 1387SOL    HW1 7188   5.565   2.806   1.116
 1387SOL    HW2 7189   5.632   2.941   1.103
 1387SOL     MW 7190   5.619   2.867   1.148
 1388SOL     OW 7191   1.176   2.483   0.889
 1388SOL    HW1 7192   1.262   2.469   0.930
 1388SOL    HW2 7193   1.155   2.574   0.908
 1388SOL     MW 7194   1.184   2.492   0.896
 1389SOL     OW 7195   3.995   1.771   1.307
 1389SOL    HW1 7196   3.968   1.720   1.231
 1389SOL    HW2 7197   4.022   1.855   1.272
 1389SOL     MW 7198   3.995   1.775   1.294
 1390SOL     OW 7199   2.795   3.691   5.529
 1390SOL    HW1 7200   2.840   3.747   5.592
 1390SOL    HW2 7201   2.711   3.672   5.569
 1390SOL     MW 7202   2.790   3.696   5.542
 1391SOL     OW 7203   2.378   4.914   3.974
 1391SOL    HW1 7204   2.435   4.969   4.028
 1391SOL    HW2 7205   2.340   4.974   3.911
 1391SOL     MW 7206   2.381   4.929   3.973
 1392SOL     OW 7207   3.685   2.015   2.165
 1392SOL    HW1 7208   3.693   2.049   2.076
 1392SOL    HW2 7209   3.602   1.968   2.166
 1392SOL     MW 7210   3.676   2.013   2.154
 1393SOL     OW 7211   3.701   2.111   0.675
 1393SOL    HW1 7212   3.611   2.081   0.689
 1393SOL    HW2 7213   3.719   2.170   0.748
 1393SOL     MW 7214   3.692   2.114   0.687
 1394SOL     OW 7215   1.293   2.784   6.138
 1394SOL    HW1 7216   1.249   2.807   6.220
 1394SOL    HW2 7217   1.385   2.802   6.154
 1394SOL     MW 7218   1.299   2.789   6.150
 1395SOL     OW 7219   0.208   2.774   3.643
 1395SOL    HW1 7220   0.290   2.754   3.688
 1395SOL    HW2 7221   0.164   2.838   3.700
 1395SOL     MW 7222   0.213   2.780   3.656
 1396SOL     OW 7223   1.829   3.860   0.422
 1396SOL    HW1 7224   1.879   3.866   0.341
 1396SOL    HW2 7225   1.896   3.856   0.491
 1396SOL     MW 7226   1.844   3.860   0.421
 1397SOL     OW 7227   1.240   5.161   3.150
 1397SOL    HW1 7228   1.151   5.190   3.170
 1397SOL    HW2 7229   1.290   5.183   3.229
 1397SOL     MW 7230   1.235   5.168   3.163
 1398SOL     OW 7231   4.143   3.072   1.601
 1398SOL    HW1 7232   4.062   3.038   1.638
 1398SOL    HW2 7233   4.193   2.993   1.578
 1398SOL     MW 7234   4.139   3.057   1.603
 1399SOL     OW 7235   5.017   3.533   2.908
 1399SOL    HW1 7236   5.030   3.484   2.989
 1399SOL    HW2 7237   5.046   3.621   2.928
 1399SOL     MW 7238   5.023   3.538   2.921
 1400SOL     OW 7239   5.221   1.066   4.136
 1400SOL    HW1 7240   5.142   1.081   4.188
 1400SOL    HW2 7241   5.222   0.972   4.120
 1400SOL     MW 7242   5.211   1.056   4.141
 1401SOL     OW 7243   0.576   5.185   6.166
 1401SOL    HW1 7244   0.591   5.098   6.128
 1401SOL    HW2 7245   0.523   5.231   6.101
 1401SOL     MW 7246   0.572   5.180   6.153
 1402SOL     OW 7247   0.507   3.205   6.071
 1402SOL    HW1 7248   0.479   3.267   6.138
 1402SOL    HW2 7249   0.525   3.124   6.119
 1402SOL     MW 7250   0.506   3.203   6.086
 1403SOL     OW 7251   5.649   0.594   3.939
 1403SOL    HW1 7252   5.668   0.521   3.881
 1403SOL    HW2 7253   5.633   0.669   3.881
 1403SOL     MW 7254   5.649   0.594   3.924
 1404SOL     OW 7255   1.974   2.040   2.790
 1404SOL    HW1 7256   1.991   1.958   2.836
 1404SOL    HW2 7257   2.036   2.041   2.718
 1404SOL     MW 7258   1.984   2.030   2.787
 1405SOL     OW 7259   3.742   2.255   5.953
 1405SOL    HW1 7260   3.732   2.205   6.033
 1405SOL    HW2 7261   3.696   2.337   5.970
 1405SOL     MW 7262   3.735   2.259   5.965
 1406SOL     OW 7263   5.838   1.050   1.644
 1406SOL    HW1 7264   5.895   1.053   1.722
 1406SOL    HW2 7265   5.861   1.129   1.595
 1406SOL     MW 7266   5.848   1.061   1.648
 1407SOL     OW 7267   5.721   4.134   2.505
 1407SOL    HW1 7268   5.668   4.213   2.510
 1407SOL    HW2 7269   5.745   4.115   2.596
 1407SOL     MW 7270   5.717   4.142   2.517
 1408SOL     OW 7271   5.532   2.697   2.906
 1408SOL    HW1 7272   5.542   2.695   2.811
 1408SOL    HW2 7273   5.506   2.787   2.926
 1408SOL     MW 7274   5.530   2.708   2.897
 1409SOL     OW 7275   3.275   0.736   2.630
 1409SOL    HW1 7276   3.333   0.763   2.702
 1409SOL    HW2 7277   3.250   0.647   2.652
 1409SOL     MW 7278   3.280   0.728   2.642
 1410SOL     OW 7279   4.230   5.637   0.690
 1410SOL    HW1 7280   4.317   5.619   0.655
 1410SOL    HW2 7281   4.246   5.648   0.784
 1410SOL     MW 7282   4.244   5.636   0.698
 1411SOL     OW 7283   2.175   0.994   3.998
 1411SOL    HW1 7284   2.241   1.027   3.937
 1411SOL    HW2 7285   2.202   1.029   4.083
 1411SOL     MW 7286   2.187   1.002   4.001
 1412SOL     OW 7287   0.354   4.454   4.513
 1412SOL    HW1 7288   0.337   4.462   4.419
 1412SOL    HW2 7289   0.335   4.541   4.549
 1412SOL     MW 7290   0.350   4.466   4.506
 1413SOL     OW 7291   4.556   4.984   2.083
 1413SOL    HW1 7292   4.529   4.975   2.174
 1413SOL    HW2 7293   4.474   4.991   2.034
 1413SOL     MW 7294   4.542   4.983   2.088
 1414SOL     OW 7295   2.027   1.962   6.210
 1414SOL    HW1 7296   2.093   1.919   6.157
 1414SOL    HW2 7297   2.030   1.918   6.295
 1414SOL     MW 7298   2.036   1.951   6.214
 1415SOL     OW 7299   3.394   3.404   5.151
 1415SOL    HW1 7300   3.403   3.310   5.136
 1415SOL    HW2 7301   3.307   3.414   5.190
 1415SOL     MW 7302   3.384   3.393   5.154
 1416SOL     OW 7303   5.893   1.828   4.428
 1416SOL    HW1 7304   5.937   1.832   4.343
 1416SOL    HW2 7305   5.803   1.853   4.410
 1416SOL     MW 7306   5.887   1.832   4.415
 1417SOL     OW 7307   0.999   1.642   0.301
 1417SOL    HW1 7308   1.062   1.635   0.372
 1417SOL    HW2 7309   1.027   1.720   0.253
 1417SOL     MW 7310   1.011   1.651   0.304
 1418SOL     OW 7311   0.439   5.854   2.918
 1418SOL    HW1 7312   0.520   5.827   2.875
 1418SOL    HW2 7313   0.382   5.778   2.912
 1418SOL     MW 7314   0.442   5.841   2.912
 1419SOL     OW 7315   3.409   4.790   4.124
 1419SOL    HW1 7316   3.379   4.877   4.100
 1419SOL    HW2 7317   3.494   4.804   4.167
 1419SOL     MW 7318   3.416   4.803   4.126
 1420SOL     OW 7319   2.065   4.155   0.299
 1420SOL    HW1 7320   2.076   4.235   0.348
 1420SOL    HW2 7321   2.092   4.178   0.209
 1420SOL     MW 7322   2.070   4.168   0.293
 1421SOL     OW 7323   4.693   3.647   2.662
 1421SOL    HW1 7324   4.666   3.646   2.754
 1421SOL    HW2 7325   4.684   3.557   2.633
 1421SOL     MW 7326   4.688   3.635   2.670
 1422SOL     OW 7327   3.419   6.118   5.584
 1422SOL    HW1 7328   3.402   6.175   5.510
 1422SOL    HW2 7329   3.441   6.178   5.656
 1422SOL     MW 7330   3.420   6.133   5.584
 1423SOL     OW 7331   4.436   0.317   4.657
 1423SOL    HW1 7332   4.520   0.362   4.654
 1423SOL    HW2 7333   4.418   0.306   4.751
 1423SOL     MW 7334   4.444   0.322   4.669
 1424SOL     OW 7335   2.048   0.398   5.229
 1424SOL    HW1 7336   1.994   0.475   5.246
 1424SOL    HW2 7337   1.993   0.341   5.176
 1424SOL     MW 7338   2.034   0.401   5.225
 1425SOL     OW 7339   1.687   1.251   0.829
 1425SOL    HW1 7340   1.767   1.289   0.793
 1425SOL    HW2 7341   1.619   1.272   0.764
 1425SOL     MW 7342   1.688   1.259   0.816
 1426SOL     OW 7343   4.239   0.771   4.233
 1426SOL    HW1 7344   4.210   0.846   4.287
 1426SOL    HW2 7345   4.301   0.809   4.171
 1426SOL     MW 7346   4.244   0.786   4.232
 1427SOL     OW 7347   0.076   5.548   3.258
 1427SOL    HW1 7348  -0.007   5.584   3.226
 1427SOL    HW2 7349   0.140   5.571   3.191
 1427SOL     MW 7350   0.073   5.556   3.245
 1428SOL     OW 7351   5.771   3.709   1.418
 1428SOL    HW1 7352   5.822   3.678   1.342
 1428SOL    HW2 7353   5.696   3.649   1.421
 1428SOL     MW 7354   5.768   3.697   1.408
 1429SOL     OW 7355   3.249   1.094   1.226
 1429SOL    HW1 7356   3.185   1.031   1.257
 1429SOL    HW2 7357   3.297   1.046   1.157
 1429SOL     MW 7358   3.247   1.080   1.221
 1430SOL     OW 7359   3.347   0.579   3.924
 1430SOL    HW1 7360   3.428   0.538   3.957
 1430SOL    HW2 7361   3.360   0.672   3.939
 1430SOL     MW 7362   3.359   0.585   3.930
 1431SOL     OW 7363   1.456   1.399   1.556
 1431SOL    HW1 7364   1.404   1.384   1.635
 1431SOL    HW2 7365   1.497   1.314   1.538
 1431SOL     MW 7366   1.455   1.386   1.563
 1432SOL     OW 7367   1.535   4.404   0.281
 1432SOL    HW1 7368   1.454   4.387   0.329
 1432SOL    HW2 7369   1.513   4.473   0.220
 1432SOL     MW 7370   1.522   4.411   0.280
 1433SOL     OW 7371   1.062   1.309   0.497
 1433SOL    HW1 7372   1.105   1.269   0.573
 1433SOL    HW2 7373   1.102   1.266   0.422
 1433SOL     MW 7374   1.073   1.299   0.497
 1434SOL     OW 7375   0.094   0.385   5.139
 1434SOL    HW1 7376   0.159   0.399   5.071
 1434SOL    HW2 7377   0.061   0.296   5.123
 1434SOL     MW 7378   0.098   0.375   5.128
 1435SOL     OW 7379   5.698   1.939   1.818
 1435SOL    HW1 7380   5.664   1.992   1.891
 1435SOL    HW2 7381   5.621   1.894   1.784
 1435SOL     MW 7382   5.684   1.940   1.823
 1436SOL     OW 7383   6.162   4.853   4.645
 1436SOL    HW1 7384   6.142   4.892   4.730
 1436SOL    HW2 7385   6.116   4.769   4.646
 1436SOL     MW 7386   6.154   4.847   4.656
 1437SOL     OW 7387   1.197   1.557   2.638
 1437SOL    HW1 7388   1.241   1.535   2.720
 1437SOL    HW2 7389   1.219   1.486   2.579
 1437SOL     MW 7390   1.205   1.545   2.641
 1438SOL     OW 7391   2.664   1.420   5.119
 1438SOL    HW1 7392   2.633   1.485   5.057
 1438SOL    HW2 7393   2.747   1.454   5.151
 1438SOL     MW 7394   2.670   1.432   5.115
 1439SOL     OW 7395   4.228   0.310   3.868
 1439SOL    HW1 7396   4.264   0.290   3.954
 1439SOL    HW2 7397   4.238   0.405   3.859
 1439SOL     MW 7398   4.234   0.320   3.877
 1440SOL     OW 7399   3.658   2.889   0.609
 1440SOL    HW1 7400   3.629   2.969   0.652
 1440SOL    HW2 7401   3.586   2.827   0.623
 1440SOL     MW 7402   3.645   2.891   0.617
 1441SOL     OW 7403   3.823   4.880   3.980
 1441SOL    HW1 7404   3.799   4.964   4.019
 1441SOL    HW2 7405   3.741   4.842   3.951
 1441SOL     MW 7406   3.810   4.886   3.981
 1442SOL     OW 7407   0.969   5.533   0.657
 1442SOL    HW1 7408   0.988   5.505   0.747
 1442SOL    HW2 7409   1.033   5.602   0.639
 1442SOL     MW 7410   0.979   5.538   0.667
 1443SOL     OW 7411   0.397   4.233   2.747
 1443SOL    HW1 7412   0.341   4.155   2.752
 1443SOL    HW2 7413   0.355   4.297   2.805
 1443SOL     MW 7414   0.385   4.231   2.755
 1444SOL     OW 7415   6.250   4.057   3.232
 1444SOL    HW1 7416   6.331   4.006   3.231
 1444SOL    HW2 7417   6.192   4.009   3.292
 1444SOL     MW 7418   6.253   4.044   3.239
 1445SOL     OW 7419   3.020   2.069   0.667
 1445SOL    HW1 7420   2.998   1.976   0.658
 1445SOL    HW2 7421   3.026   2.084   0.761
 1445SOL     MW 7422   3.018   2.059   0.677
 1446SOL     OW 7423   4.214   3.860   5.125
 1446SOL    HW1 7424   4.200   3.768   5.104
 1446SOL    HW2 7425   4.219   3.863   5.221
 1446SOL     MW 7426   4.212   3.849   5.135
 1447SOL     OW 7427   4.533   0.406   5.487
 1447SOL    HW1 7428   4.574   0.442   5.408
 1447SOL    HW2 7429   4.448   0.450   5.491
 1447SOL     MW 7430   4.527   0.416   5.477
 1448SOL     OW 7431   6.238   2.725   4.719
 1448SOL    HW1 7432   6.249   2.630   4.721
 1448SOL    HW2 7433   6.312   2.759   4.769
 1448SOL     MW 7434   6.249   2.717   4.726
 1449SOL     OW 7435   0.808   3.632   2.532
 1449SOL    HW1 7436   0.780   3.689   2.460
 1449SOL    HW2 7437   0.823   3.547   2.490
 1449SOL     MW 7438   0.806   3.628   2.517
 1450SOL     OW 7439   4.740   0.892   2.487
 1450SOL    HW1 7440   4.676   0.925   2.550
 1450SOL    HW2 7441   4.813   0.955   2.492
 1450SOL     MW 7442   4.741   0.905   2.496
 1451SOL     OW 7443   0.854   2.346   3.331
 1451SOL    HW1 7444   0.886   2.266   3.373
 1451SOL    HW2 7445   0.764   2.355   3.364
 1451SOL     MW 7446   0.846   2.337   3.340
 1452SOL     OW 7447   0.906   3.073   2.648
 1452SOL    HW1 7448   0.906   3.035   2.561
 1452SOL    HW2 7449   0.887   3.000   2.707
 1452SOL     MW 7450   0.904   3.059   2.644
 1453SOL     OW 7451   5.711   2.932   3.387
 1453SOL    HW1 7452   5.788   2.900   3.435
 1453SOL    HW2 7453   5.716   2.887   3.303
 1453SOL     MW 7454   5.722   2.922   3.383
 1454SOL     OW 7455   2.573   2.174   2.318
 1454SOL    HW1 7456   2.496   2.120   2.335
 1454SOL    HW2 7457   2.615   2.133   2.243
 1454SOL     MW 7458   2.569   2.162   2.311
 1455SOL     OW 7459   0.235   0.766   2.536
 1455SOL    HW1 7460   0.150   0.756   2.579
 1455SOL    HW2 7461   0.246   0.685   2.486
 1455SOL     MW 7462   0.225   0.754   2.535
 1456SOL     OW 7463   3.127   1.472   4.665
 1456SOL    HW1 7464   3.145   1.394   4.612
 1456SOL    HW2 7465   3.212   1.515   4.675
 1456SOL     MW 7466   3.140   1.467   4.659
 1457SOL     OW 7467   5.710   1.142   4.375
 1457SOL    HW1 7468   5.627   1.103   4.405
 1457SOL    HW2 7469   5.776   1.075   4.394
 1457SOL     MW 7470   5.708   1.128   4.381
 1458SOL     OW 7471   2.321   0.888   3.399
 1458SOL    HW1 7472   2.331   0.793   3.396
 1458SOL    HW2 7473   2.268   0.909   3.322
 1458SOL     MW 7474   2.315   0.879   3.389
 1459SOL     OW 7475   5.984   2.627   1.789
 1459SOL    HW1 7476   6.036   2.637   1.869
 1459SOL    HW2 7477   6.042   2.582   1.729
 1459SOL     MW 7478   5.998   2.623   1.791
 1460SOL     OW 7479   3.875   2.502   5.233
 1460SOL    HW1 7480   3.871   2.584   5.281
 1460SOL    HW2 7481   3.966   2.495   5.204
 1460SOL     MW 7482   3.886   2.511   5.235
 1461SOL     OW 7483   0.741   0.875   0.882
 1461SOL    HW1 7484   0.731   0.852   0.789
 1461SOL    HW2 7485   0.664   0.929   0.902
 1461SOL     MW 7486   0.730   0.879   0.872
 1462SOL     OW 7487   4.354   4.447   0.905
 1462SOL    HW1 7488   4.416   4.518   0.920
 1462SOL    HW2 7489   4.311   4.471   0.822
 1462SOL     MW 7490   4.356   4.459   0.896
 1463SOL     OW 7491   4.618   3.833   0.368
 1463SOL    HW1 7492   4.646   3.789   0.448
 1463SOL    HW2 7493   4.693   3.824   0.308
 1463SOL     MW 7494   4.631   3.827   0.370
 1464SOL     OW 7495   5.651   2.176   1.326
 1464SOL    HW1 7496   5.579   2.188   1.388
 1464SOL    HW2 7497   5.610   2.132   1.251
 1464SOL     MW 7498   5.636   2.172   1.325
 1465SOL     OW 7499   0.216   5.948   0.426
 1465SOL    HW1 7500   0.176   6.017   0.374
 1465SOL    HW2 7501   0.214   5.871   0.370
 1465SOL     MW 7502   0.211   5.947   0.412
 1466SOL     OW 7503   6.213   3.598   0.441
 1466SOL    HW1 7504   6.261   3.668   0.398
 1466SOL    HW2 7505   6.122   3.610   0.413
 1466SOL     MW 7506   6.208   3.609   0.432
 1467SOL     OW 7507   4.395   4.737   4.773
 1467SOL    HW1 7508   4.483   4.734   4.737
 1467SOL    HW2 7509   4.338   4.718   4.699
 1467SOL     MW 7510   4.399   4.734   4.759
 1468SOL     OW 7511   3.366   5.354   3.313
 1468SOL    HW1 7512   3.355   5.431   3.369
 1468SOL    HW2 7513   3.360   5.389   3.224
 1468SOL     MW 7514   3.364   5.369   3.309
 1469SOL     OW 7515   3.666   2.430   5.668
 1469SOL    HW1 7516   3.656   2.421   5.763
 1469SOL    HW2 7517   3.642   2.521   5.650
 1469SOL     MW 7518   3.662   2.440   5.678
 1470SOL     OW 7519   5.509   5.136   2.715
 1470SOL    HW1 7520   5.552   5.051   2.721
 1470SOL    HW2 7521   5.460   5.143   2.797
 1470SOL     MW 7522   5.508   5.126   2.726
 1471SOL     OW 7523   2.772   0.406   0.703
 1471SOL    HW1 7524   2.782   0.500   0.714
 1471SOL    HW2 7525   2.692   0.385   0.753
 1471SOL     MW 7526   2.763   0.415   0.711
 1472SOL     OW 7527   2.506   0.597   5.143
 1472SOL    HW1 7528   2.416   0.566   5.154
 1472SOL    HW2 7529   2.534   0.560   5.059
 1472SOL     MW 7530   2.498   0.588   5.134
 1473SOL     OW 7531   4.748   4.271   2.352
 1473SOL    HW1 7532   4.776   4.181   2.336
 1473SOL    HW2 7533   4.821   4.324   2.323
 1473SOL     MW 7534   4.761   4.266   2.346
 1474SOL     OW 7535   2.042   3.642   2.143
 1474SOL    HW1 7536   2.016   3.706   2.077
 1474SOL    HW2 7537   2.104   3.585   2.098
 1474SOL     MW 7538   2.047   3.643   2.129
 1475SOL     OW 7539   2.146   0.400   4.392
 1475SOL    HW1 7540   2.154   0.476   4.334
 1475SOL    HW2 7541   2.066   0.356   4.363
 1475SOL     MW 7542   2.137   0.404   4.381
 1476SOL     OW 7543   5.542   3.720   0.679
 1476SOL    HW1 7544   5.455   3.746   0.648
 1476SOL    HW2 7545   5.553   3.630   0.648
 1476SOL     MW 7546   5.532   3.712   0.671
 1477SOL     OW 7547   1.579   0.348   0.457
 1477SOL    HW1 7548   1.584   0.403   0.378
 1477SOL    HW2 7549   1.664   0.305   0.460
 1477SOL     MW 7550   1.591   0.350   0.446
 1478SOL     OW 7551   0.346   3.715   4.438
 1478SOL    HW1 7552   0.362   3.807   4.413
 1478SOL    HW2 7553   0.380   3.708   4.527
 1478SOL     MW 7554   0.352   3.726   4.446
 1479SOL     OW 7555   0.305   5.027   1.132
 1479SOL    HW1 7556   0.245   5.079   1.187
 1479SOL    HW2 7557   0.279   4.936   1.149
 1479SOL     MW 7558   0.294   5.022   1.142
 1480SOL     OW 7559   5.125   4.888   5.484
 1480SOL    HW1 7560   5.182   4.955   5.448
 1480SOL    HW2 7561   5.182   4.811   5.494
 1480SOL     MW 7562   5.140   4.887   5.481
 1481SOL     OW 7563   4.376   2.212   5.242
 1481SOL    HW1 7564   4.294   2.257   5.223
 1481SOL    HW2 7565   4.388   2.152   5.168
 1481SOL     MW 7566   4.367   2.210   5.230
 1482SOL     OW 7567   2.607   5.370   3.033
 1482SOL    HW1 7568   2.534   5.311   3.012
 1482SOL    HW2 7569   2.609   5.373   3.128
 1482SOL     MW 7570   2.598   5.363   3.042
 1483SOL     OW 7571   5.224   2.013   1.057
 1483SOL    HW1 7572   5.266   1.928   1.047
 1483SOL    HW2 7573   5.287   2.076   1.022
 1483SOL     MW 7574   5.237   2.011   1.051
 1484SOL     OW 7575   4.237   6.249   4.421
 1484SOL    HW1 7576   4.229   6.155   4.402
 1484SOL    HW2 7577   4.318   6.276   4.379
 1484SOL     MW 7578   4.246   6.240   4.413
 1485SOL     OW 7579   1.555   4.520   1.077
 1485SOL    HW1 7580   1.601   4.439   1.098
 1485SOL    HW2 7581   1.581   4.541   0.988
 1485SOL     MW 7582   1.564   4.512   1.070
 1486SOL     OW 7583   6.264   0.557   1.011
 1486SOL    HW1 7584   6.337   0.532   0.955
 1486SOL    HW2 7585   6.236   0.475   1.052
 1486SOL     MW 7586   6.269   0.543   1.010
 1487SOL     OW 7587   5.771   6.248   0.439
 1487SOL    HW1 7588   5.676   6.249   0.448
 1487SOL    HW2 7589   5.805   6.270   0.526
 1487SOL     MW 7590   5.763   6.251   0.451
 1488SOL     OW 7591   1.352   2.071   4.391
 1488SOL    HW1 7592   1.342   2.010   4.464
 1488SOL    HW2 7593   1.293   2.036   4.323
 1488SOL     MW 7594   1.343   2.058   4.391
 1489SOL     OW 7595   2.284   5.548   2.956
 1489SOL    HW1 7596   2.261   5.596   2.877
 1489SOL    HW2 7597   2.242   5.596   3.027
 1489SOL     MW 7598   2.276   5.560   2.955
 1490SOL     OW 7599   3.780   1.848   1.471
 1490SOL    HW1 7600   3.831   1.835   1.550
 1490SOL    HW2 7601   3.841   1.824   1.400
 1490SOL     MW 7602   3.795   1.843   1.471
 1491SOL     OW 7603   0.007   2.984   5.020
 1491SOL    HW1 7604  -0.063   3.037   4.983
 1491SOL    HW2 7605   0.075   2.984   4.953
 1491SOL     MW 7606   0.007   2.991   5.007
 1492SOL     OW 7607   0.870   0.090   1.778
 1492SOL    HW1 7608   0.886   0.185   1.778
 1492SOL    HW2 7609   0.818   0.075   1.857
 1492SOL     MW 7610   0.866   0.100   1.788
 1493SOL     OW 7611   2.429   0.988   2.289
 1493SOL    HW1 7612   2.364   1.008   2.222
 1493SOL    HW2 7613   2.455   0.898   2.271
 1493SOL     MW 7614   2.424   0.979   2.278
 1494SOL     OW 7615   1.834   5.766   1.307
 1494SOL    HW1 7616   1.808   5.677   1.286
 1494SOL    HW2 7617   1.813   5.775   1.400
 1494SOL     MW 7618   1.828   5.756   1.316
 1495SOL     OW 7619   5.630   1.507   2.045
 1495SOL    HW1 7620   5.632   1.576   2.111
 1495SOL    HW2 7621   5.567   1.443   2.079
 1495SOL     MW 7622   5.622   1.507   2.058
 1496SOL     OW 7623   5.453   1.073   0.014
 1496SOL    HW1 7624   5.545   1.085  -0.010
 1496SOL    HW2 7625   5.405   1.130  -0.045
 1496SOL     MW 7626   5.458   1.082   0.003
 1497SOL     OW 7627   4.569   1.561   1.044
 1497SOL    HW1 7628   4.540   1.472   1.065
 1497SOL    HW2 7629   4.661   1.551   1.019
 1497SOL     MW 7630   4.577   1.548   1.044
 1498SOL     OW 7631   1.492   4.059   2.056
 1498SOL    HW1 7632   1.577   4.100   2.039
 1498SOL    HW2 7633   1.475   4.005   1.979
 1498SOL     MW 7634   1.500   4.057   2.044
 1499SOL     OW 7635   1.878   4.596   1.662
 1499SOL    HW1 7636   1.783   4.581   1.667
 1499SOL    HW2 7637   1.910   4.531   1.599
 1499SOL     MW 7638   1.870   4.586   1.655
 1500SOL     OW 7639   3.121   4.697   3.330
 1500SOL    HW1 7640   3.160   4.703   3.242
 1500SOL    HW2 7641   3.072   4.614   3.329
 1500SOL     MW 7642   3.120   4.687   3.318
 1501SOL     OW 7643   0.995   0.151   4.624
 1501SOL    HW1 7644   1.069   0.160   4.563
 1501SOL    HW2 7645   1.033   0.167   4.710
 1501SOL     MW 7646   1.009   0.154   4.627
 1502SOL     OW 7647   0.569   1.215   1.550
 1502SOL    HW1 7648   0.514   1.250   1.618
 1502SOL    HW2 7649   0.585   1.124   1.576
 1502SOL     MW 7650   0.564   1.208   1.562
 1503SOL     OW 7651   1.654   2.240   6.179
 1503SOL    HW1 7652   1.696   2.154   6.180
 1503SOL    HW2 7653   1.693   2.285   6.105
 1503SOL     MW 7654   1.664   2.235   6.170
 1504SOL     OW 7655   3.708   1.449   0.102
 1504SOL    HW1 7656   3.781   1.408   0.148
 1504SOL    HW2 7657   3.652   1.485   0.170
 1504SOL     MW 7658   3.710   1.449   0.115
 1505SOL     OW 7659   5.040   3.687   4.883
 1505SOL    HW1 7660   5.111   3.694   4.819
 1505SOL    HW2 7661   5.054   3.761   4.942
 1505SOL     MW 7662   5.051   3.697   4.882
 1506SOL     OW 7663   2.997   0.558   1.018
 1506SOL    HW1 7664   2.903   0.575   1.010
 1506SOL    HW2 7665   3.012   0.554   1.113
 1506SOL     MW 7666   2.987   0.559   1.030
 1507SOL     OW 7667   1.040   0.626   5.148
 1507SOL    HW1 7668   1.092   0.701   5.117
 1507SOL    HW2 7669   0.950   0.651   5.131
 1507SOL     MW 7670   1.035   0.639   5.142
 1508SOL     OW 7671   2.703   2.280   0.563
 1508SOL    HW1 7672   2.703   2.373   0.586
 1508SOL    HW2 7673   2.702   2.235   0.648
 1508SOL     MW 7674   2.703   2.286   0.577
 1509SOL     OW 7675   5.765   1.103   5.512
 1509SOL    HW1 7676   5.831   1.072   5.450
 1509SOL    HW2 7677   5.812   1.162   5.570
 1509SOL     MW 7678   5.779   1.107   5.511
 1510SOL     OW 7679   6.027   0.297   2.242
 1510SOL    HW1 7680   6.009   0.212   2.281
 1510SOL    HW2 7681   6.029   0.281   2.148
 1510SOL     MW 7682   6.025   0.284   2.235
 1511SOL     OW 7683   2.844   1.505   1.106
 1511SOL    HW1 7684   2.758   1.474   1.136
 1511SOL    HW2 7685   2.866   1.448   1.033
 1511SOL     MW 7686   2.836   1.494   1.102
 1512SOL     OW 7687   4.637   4.959   5.815
 1512SOL    HW1 7688   4.679   4.999   5.739
 1512SOL    HW2 7689   4.656   5.019   5.887
 1512SOL     MW 7690   4.645   4.972   5.815
 1513SOL     OW 7691   4.851   5.225   1.144
 1513SOL    HW1 7692   4.893   5.276   1.214
 1513SOL    HW2 7693   4.776   5.183   1.188
 1513SOL     MW 7694   4.847   5.226   1.158
 1514SOL     OW 7695   2.986   5.018   1.170
 1514SOL    HW1 7696   2.921   4.968   1.221
 1514SOL    HW2 7697   3.063   5.020   1.227
 1514SOL     MW 7698   2.987   5.012   1.183
 1515SOL     OW 7699   5.450   5.953   3.001
 1515SOL    HW1 7700   5.394   6.029   3.012
 1515SOL    HW2 7701   5.465   5.948   2.906
 1515SOL     MW 7702   5.445   5.962   2.990
 1516SOL     OW 7703   5.732   0.265   0.622
 1516SOL    HW1 7704   5.700   0.346   0.662
 1516SOL    HW2 7705   5.722   0.199   0.691
 1516SOL     MW 7706   5.726   0.267   0.636
 1517SOL     OW 7707   3.723   1.705   4.977
 1517SOL    HW1 7708   3.696   1.758   5.051
 1517SOL    HW2 7709   3.714   1.763   4.901
 1517SOL     MW 7710   3.719   1.719   4.977
 1518SOL     OW 7711   4.078   4.312   6.184
 1518SOL    HW1 7712   4.023   4.288   6.110
 1518SOL    HW2 7713   4.147   4.246   6.186
 1518SOL     MW 7714   4.080   4.301   6.175
 1519SOL     OW 7715   4.012   0.999   1.729
 1519SOL    HW1 7716   4.009   1.057   1.806
 1519SOL    HW2 7717   4.105   0.990   1.711
 1519SOL     MW 7718   4.023   1.006   1.738
 1520SOL     OW 7719   2.316   0.287   0.018
 1520SOL    HW1 7720   2.374   0.261  -0.054
 1520SOL    HW2 7721   2.249   0.341  -0.023
 1520SOL     MW 7722   2.315   0.290   0.003
 1521SOL     OW 7723   3.242   5.724   5.593
 1521SOL    HW1 7724   3.264   5.633   5.574
 1521SOL    HW2 7725   3.316   5.757   5.644
 1521SOL     MW 7726   3.255   5.717   5.597
 1522SOL     OW 7727   1.763   0.559   1.180
 1522SOL    HW1 7728   1.781   0.651   1.197
 1522SOL    HW2 7729   1.784   0.514   1.261
 1522SOL     MW 7730   1.768   0.565   1.193
 1523SOL     OW 7731   0.441   0.269   4.969
 1523SOL    HW1 7732   0.393   0.223   5.038
 1523SOL    HW2 7733   0.458   0.203   4.903
 1523SOL     MW 7734   0.437   0.255   4.970
 1524SOL     OW 7735   4.824   0.010   6.182
 1524SOL    HW1 7736   4.813   0.046   6.270
 1524SOL    HW2 7737   4.742   0.031   6.138
 1524SOL     MW 7738   4.812   0.017   6.188
 1525SOL     OW 7739   4.309   1.926   5.153
 1525SOL    HW1 7740   4.240   1.859   5.143
 1525SOL    HW2 7741   4.354   1.927   5.069
 1525SOL     MW 7742   4.306   1.917   5.141
 1526SOL     OW 7743   1.311   2.515   1.868
 1526SOL    HW1 7744   1.336   2.538   1.778
 1526SOL    HW2 7745   1.268   2.430   1.859
 1526SOL     MW 7746   1.309   2.507   1.855
 1527SOL     OW 7747   6.165   2.767   2.871
 1527SOL    HW1 7748   6.196   2.746   2.783
 1527SOL    HW2 7749   6.243   2.794   2.919
 1527SOL     MW 7750   6.179   2.768   2.866
 1528SOL     OW 7751   2.732   2.244   4.492
 1528SOL    HW1 7752   2.769   2.174   4.545
 1528SOL    HW2 7753   2.803   2.269   4.433
 1528SOL     MW 7754   2.746   2.239   4.491
 1529SOL     OW 7755   0.798   5.299   6.234
 1529SOL    HW1 7756   0.778   5.285   6.326
 1529SOL    HW2 7757   0.720   5.269   6.188
 1529SOL     MW 7758   0.786   5.294   6.240
 1530SOL     OW 7759   5.378   3.587   0.329
 1530SOL    HW1 7760   5.473   3.575   0.339
 1530SOL    HW2 7761   5.346   3.585   0.419
 1530SOL     MW 7762   5.386   3.585   0.342
 1531SOL     OW 7763   0.413   0.704   0.374
 1531SOL    HW1 7764   0.403   0.698   0.470
 1531SOL    HW2 7765   0.364   0.783   0.349
 1531SOL     MW 7766   0.405   0.713   0.383
 1532SOL     OW 7767   3.340   1.422   0.174
 1532SOL    HW1 7768   3.284   1.490   0.209
 1532SOL    HW2 7769   3.342   1.439   0.079
 1532SOL     MW 7770   3.333   1.433   0.165
 1533SOL     OW 7771   3.415   3.889   4.331
 1533SOL    HW1 7772   3.473   3.817   4.306
 1533SOL    HW2 7773   3.348   3.891   4.263
 1533SOL     MW 7774   3.414   3.880   4.319
 1534SOL     OW 7775   6.248   5.672   0.307
 1534SOL    HW1 7776   6.232   5.745   0.366
 1534SOL    HW2 7777   6.239   5.708   0.220
 1534SOL     MW 7778   6.245   5.686   0.304
 1535SOL     OW 7779   0.843   3.117   3.864
 1535SOL    HW1 7780   0.925   3.110   3.814
 1535SOL    HW2 7781   0.774   3.106   3.798
 1535SOL     MW 7782   0.845   3.115   3.849
 1536SOL     OW 7783   1.273   3.875   5.294
 1536SOL    HW1 7784   1.254   3.850   5.385
 1536SOL    HW2 7785   1.292   3.969   5.299
 1536SOL     MW 7786   1.273   3.884   5.307
 1537SOL     OW 7787   1.479   2.788   5.047
 1537SOL    HW1 7788   1.419   2.792   5.121
 1537SOL    HW2 7789   1.511   2.697   5.046
 1537SOL     MW 7790   1.476   2.777   5.056
 1538SOL     OW 7791   5.895   5.154   1.688
 1538SOL    HW1 7792   5.962   5.173   1.753
 1538SOL    HW2 7793   5.897   5.229   1.628
 1538SOL     MW 7794   5.904   5.166   1.688
 1539SOL     OW 7795   1.779   6.127   2.696
 1539SOL    HW1 7796   1.766   6.072   2.773
 1539SOL    HW2 7797   1.819   6.207   2.730
 1539SOL     MW 7798   1.782   6.130   2.710
 1540SOL     OW 7799   2.744   0.133   6.079
 1540SOL    HW1 7800   2.649   0.137   6.090
 1540SOL    HW2 7801   2.772   0.224   6.072
 1540SOL     MW 7802   2.735   0.145   6.079
 1541SOL     OW 7803   5.287   2.082   2.768
 1541SOL    HW1 7804   5.334   2.161   2.795
 1541SOL    HW2 7805   5.269   2.036   2.849
 1541SOL     MW 7806   5.291   2.086   2.782
 1542SOL     OW 7807   2.947   1.137   2.752
 1542SOL    HW1 7808   2.940   1.216   2.698
 1542SOL    HW2 7809   2.910   1.067   2.697
 1542SOL     MW 7810   2.941   1.138   2.738
 1543SOL     OW 7811   6.132   5.450   3.929
 1543SOL    HW1 7812   6.084   5.370   3.908
 1543SOL    HW2 7813   6.165   5.435   4.018
 1543SOL     MW 7814   6.130   5.438   3.938
 1544SOL     OW 7815   4.902   4.280   3.533
 1544SOL    HW1 7816   4.986   4.320   3.510
 1544SOL    HW2 7817   4.920   4.230   3.612
 1544SOL     MW 7818   4.915   4.279   3.540
 1545SOL     OW 7819   3.632   5.297   2.289
 1545SOL    HW1 7820   3.558   5.239   2.272
 1545SOL    HW2 7821   3.648   5.341   2.205
 1545SOL     MW 7822   3.625   5.295   2.276
 1546SOL     OW 7823   1.601   1.970   0.787
 1546SOL    HW1 7824   1.605   1.909   0.713
 1546SOL    HW2 7825   1.601   1.913   0.863
 1546SOL     MW 7826   1.602   1.955   0.787
 1547SOL     OW 7827   4.708   1.486   0.554
 1547SOL    HW1 7828   4.726   1.509   0.464
 1547SOL    HW2 7829   4.750   1.400   0.566
 1547SOL     MW 7830   4.716   1.478   0.544
 1548SOL     OW 7831   3.128   1.207   4.601
 1548SOL    HW1 7832   3.035   1.187   4.608
 1548SOL    HW2 7833   3.163   1.191   4.689
 1548SOL     MW 7834   3.121   1.202   4.613
 1549SOL     OW 7835   4.474   5.593   0.583
 1549SOL    HW1 7836   4.480   5.543   0.501
 1549SOL    HW2 7837   4.550   5.564   0.635
 1549SOL     MW 7838   4.485   5.583   0.579
 1550SOL     OW 7839   1.577   2.471   4.382
 1550SOL    HW1 7840   1.589   2.518   4.300
 1550SOL    HW2 7841   1.653   2.414   4.389
 1550SOL     MW 7842   1.588   2.470   4.372
 1551SOL     OW 7843   2.267   1.132   2.125
 1551SOL    HW1 7844   2.332   1.199   2.102
 1551SOL    HW2 7845   2.265   1.073   2.049
 1551SOL     MW 7846   2.275   1.133   2.112
 1552SOL     OW 7847   2.499   4.388   1.243
 1552SOL    HW1 7848   2.443   4.460   1.273
 1552SOL    HW2 7849   2.494   4.391   1.148
 1552SOL     MW 7850   2.491   4.398   1.235
 1553SOL     OW 7851   6.233   4.579   0.845
 1553SOL    HW1 7852   6.275   4.589   0.931
 1553SOL    HW2 7853   6.287   4.515   0.799
 1553SOL     MW 7854   6.245   4.572   0.849
 1554SOL     OW 7855   4.462   3.833   3.445
 1554SOL    HW1 7856   4.368   3.839   3.461
 1554SOL    HW2 7857   4.478   3.896   3.374
 1554SOL     MW 7858   4.452   3.842   3.438
 1555SOL     OW 7859   3.284   1.482   0.671
 1555SOL    HW1 7860   3.263   1.499   0.763
 1555SOL    HW2 7861   3.287   1.386   0.665
 1555SOL     MW 7862   3.282   1.472   0.682
 1556SOL     OW 7863   6.165   1.230   3.115
 1556SOL    HW1 7864   6.258   1.207   3.120
 1556SOL    HW2 7865   6.162   1.322   3.139
 1556SOL     MW 7866   6.176   1.238   3.119
 1557SOL     OW 7867   3.036   6.100   4.521
 1557SOL    HW1 7868   3.045   6.013   4.559
 1557SOL    HW2 7869   3.068   6.159   4.589
 1557SOL     MW 7870   3.041   6.097   4.535
 1558SOL     OW 7871   3.274   0.920   6.282
 1558SOL    HW1 7872   3.207   0.884   6.224
 1558SOL    HW2 7873   3.329   0.975   6.225
 1558SOL     MW 7874   3.273   0.923   6.267
 1559SOL     OW 7875   2.742   0.616   3.916
 1559SOL    HW1 7876   2.826   0.574   3.901
 1559SOL    HW2 7877   2.730   0.676   3.842
 1559SOL     MW 7878   2.751   0.618   3.905
 1560SOL     OW 7879   6.192   3.449   1.255
 1560SOL    HW1 7880   6.245   3.410   1.325
 1560SOL    HW2 7881   6.105   3.409   1.266
 1560SOL     MW 7882   6.188   3.439   1.266
 1561SOL     OW 7883   1.432   6.277   1.392
 1561SOL    HW1 7884   1.489   6.228   1.333
 1561SOL    HW2 7885   1.473   6.265   1.478
 1561SOL     MW 7886   1.445   6.269   1.395
 1562SOL     OW 7887   5.086   4.184   6.210
 1562SOL    HW1 7888   5.058   4.155   6.296
 1562SOL    HW2 7889   5.005   4.190   6.159
 1562SOL     MW 7890   5.072   4.181   6.214
 1563SOL     OW 7891   5.886   3.183   1.810
 1563SOL    HW1 7892   5.851   3.121   1.874
 1563SOL    HW2 7893   5.859   3.147   1.726
 1563SOL     MW 7894   5.878   3.170   1.807
 1564SOL     OW 7895   1.703   0.476   0.718
 1564SOL    HW1 7896   1.713   0.487   0.623
 1564SOL    HW2 7897   1.709   0.382   0.733
 1564SOL     MW 7898   1.705   0.466   0.708
 1565SOL     OW 7899   4.012   1.704   5.266
 1565SOL    HW1 7900   4.042   1.781   5.314
 1565SOL    HW2 7901   4.068   1.702   5.188
 1565SOL     MW 7902   4.023   1.714   5.262
 1566SOL     OW 7903   6.078   1.208   4.397
 1566SOL    HW1 7904   6.137   1.235   4.326
 1566SOL    HW2 7905   6.016   1.280   4.406
 1566SOL     MW 7906   6.078   1.221   4.389
 1567SOL     OW 7907   6.088   3.165   0.236
 1567SOL    HW1 7908   6.033   3.244   0.240
 1567SOL    HW2 7909   6.168   3.190   0.283
 1567SOL     MW 7910   6.091   3.179   0.242
 1568SOL     OW 7911   4.140   2.402   4.895
 1568SOL    HW1 7912   4.161   2.361   4.979
 1568SOL    HW2 7913   4.193   2.482   4.893
 1568SOL     MW 7914   4.150   2.407   4.906
 1569SOL     OW 7915   0.050   6.068   6.260
 1569SOL    HW1 7916   0.084   5.978   6.255
 1569SOL    HW2 7917  -0.045   6.057   6.258
 1569SOL     MW 7918   0.042   6.055   6.259
 1570SOL     OW 7919   2.858   4.155   5.084
 1570SOL    HW1 7920   2.773   4.184   5.116
 1570SOL    HW2 7921   2.857   4.176   4.990
 1570SOL     MW 7922   2.847   4.161   5.076
 1571SOL     OW 7923   3.781   5.084   4.872
 1571SOL    HW1 7924   3.806   5.089   4.964
 1571SOL    HW2 7925   3.811   4.997   4.844
 1571SOL     MW 7926   3.788   5.074   4.880
 1572SOL     OW 7927   4.652   0.738   2.835
 1572SOL    HW1 7928   4.636   0.819   2.787
 1572SOL    HW2 7929   4.615   0.669   2.781
 1572SOL     MW 7930   4.645   0.740   2.822
 1573SOL     OW 7931   2.259   2.462   0.381
 1573SOL    HW1 7932   2.322   2.442   0.313
 1573SOL    HW2 7933   2.296   2.422   0.460
 1573SOL     MW 7934   2.272   2.454   0.382
 1574SOL     OW 7935   3.010   5.491   2.544
 1574SOL    HW1 7936   2.951   5.544   2.598
 1574SOL    HW2 7937   2.958   5.414   2.520
 1574SOL     MW 7938   2.996   5.488   2.548
 1575SOL     OW 7939   5.260   3.296   4.661
 1575SOL    HW1 7940   5.281   3.288   4.568
 1575SOL    HW2 7941   5.209   3.218   4.681
 1575SOL     MW 7942   5.256   3.285   4.652
 1576SOL     OW 7943   1.212   2.296   5.865
 1576SOL    HW1 7944   1.131   2.270   5.822
 1576SOL    HW2 7945   1.245   2.369   5.811
 1576SOL     MW 7946   1.206   2.302   5.852
 1577SOL     OW 7947   6.047   3.673   2.290
 1577SOL    HW1 7948   6.021   3.748   2.344
 1577SOL    HW2 7949   6.131   3.645   2.326
 1577SOL     MW 7950   6.054   3.679   2.302
 1578SOL     OW 7951   0.789   3.259   1.598
 1578SOL    HW1 7952   0.694   3.264   1.602
 1578SOL    HW2 7953   0.815   3.231   1.687
 1578SOL     MW 7954   0.780   3.256   1.610
 1579SOL     OW 7955   0.290   0.498   4.635
 1579SOL    HW1 7956   0.278   0.503   4.730
 1579SOL    HW2 7957   0.243   0.573   4.600
 1579SOL     MW 7958   0.282   0.508   4.643
 1580SOL     OW 7959   5.365   1.456   4.098
 1580SOL    HW1 7960   5.286   1.505   4.120
 1580SOL    HW2 7961   5.434   1.522   4.093
 1580SOL     MW 7962   5.364   1.470   4.100
 1581SOL     OW 7963   3.884   4.954   1.109
 1581SOL    HW1 7964   3.843   5.037   1.131
 1581SOL    HW2 7965   3.888   4.954   1.013
 1581SOL     MW 7966   3.879   4.964   1.099
 1582SOL     OW 7967   4.697   5.500   0.709
 1582SOL    HW1 7968   4.762   5.555   0.665
 1582SOL    HW2 7969   4.708   5.520   0.802
 1582SOL     MW 7970   4.707   5.510   0.715
 1583SOL     OW 7971   2.601   0.377   2.229
 1583SOL    HW1 7972   2.680   0.382   2.174
 1583SOL    HW2 7973   2.620   0.306   2.291
 1583SOL     MW 7974   2.614   0.368   2.230
 1584SOL     OW 7975   6.063   1.655   1.863
 1584SOL    HW1 7976   6.017   1.736   1.839
 1584SOL    HW2 7977   6.035   1.637   1.952
 1584SOL     MW 7978   6.054   1.663   1.871
 1585SOL     OW 7979   0.762   6.070   3.970
 1585SOL    HW1 7980   0.725   6.039   4.053
 1585SOL    HW2 7981   0.815   5.997   3.940
 1585SOL     MW 7982   0.764   6.057   3.977
 1586SOL     OW 7983   5.664   1.512   4.637
 1586SOL    HW1 7984   5.754   1.542   4.629
 1586SOL    HW2 7985   5.612   1.591   4.622
 1586SOL     MW 7986   5.669   1.526   4.634
 1587SOL     OW 7987   6.238   3.123   1.348
 1587SOL    HW1 7988   6.147   3.142   1.323
 1587SOL    HW2 7989   6.282   3.106   1.264
 1587SOL     MW 7990   6.232   3.123   1.334
 1588SOL     OW 7991   2.131   1.559   4.116
 1588SOL    HW1 7992   2.191   1.569   4.190
 1588SOL    HW2 7993   2.172   1.492   4.061
 1588SOL     MW 7994   2.144   1.552   4.119
 1589SOL     OW 7995   5.340   2.382   3.262
 1589SOL    HW1 7996   5.255   2.418   3.234
 1589SOL    HW2 7997   5.404   2.448   3.235
 1589SOL     MW 7998   5.337   2.395   3.255
 1590SOL     OW 7999   0.130   3.557   4.180
 1590SOL    HW1 8000   0.083   3.588   4.102
 1590SOL    HW2 8001   0.221   3.554   4.153
 1590SOL     MW 8002   0.135   3.561   4.166
 1591SOL     OW 8003   5.016   3.560   1.597
 1591SOL    HW1 8004   4.979   3.599   1.518
 1591SOL    HW2 8005   5.027   3.634   1.657
 1591SOL     MW 8006   5.012   3.574   1.596
 1592SOL     OW 8007   4.545   0.244   1.083
 1592SOL    HW1 8008   4.507   0.257   1.169
 1592SOL    HW2 8009   4.626   0.294   1.084
 1592SOL     MW 8010   4.550   0.252   1.093
 1593SOL     OW 8011   3.657   4.740   0.615
 1593SOL    HW1 8012   3.733   4.695   0.652
 1593SOL    HW2 8013   3.635   4.688   0.537
 1593SOL     MW 8014   3.664   4.728   0.609
 1594SOL     OW 8015   4.896   5.251   5.437
 1594SOL    HW1 8016   4.987   5.280   5.448
 1594SOL    HW2 8017   4.849   5.330   5.409
 1594SOL     MW 8018   4.902   5.265   5.435
 1595SOL     OW 8019   2.495   4.494   1.609
 1595SOL    HW1 8020   2.518   4.561   1.673
 1595SOL    HW2 8021   2.486   4.542   1.525
 1595SOL     MW 8022   2.497   4.508   1.605
 1596SOL     OW 8023   3.449   2.325   0.339
 1596SOL    HW1 8024   3.473   2.245   0.291
 1596SOL    HW2 8025   3.394   2.373   0.277
 1596SOL     MW 8026   3.445   2.321   0.324
 1597SOL     OW 8027   4.718   3.067   4.409
 1597SOL    HW1 8028   4.751   3.122   4.480
 1597SOL    HW2 8029   4.754   2.980   4.427
 1597SOL     MW 8030   4.727   3.063   4.420
 1598SOL     OW 8031   0.248   1.657   5.201
 1598SOL    HW1 8032   0.236   1.695   5.288
 1598SOL    HW2 8033   0.242   1.731   5.141
 1598SOL     MW 8034   0.245   1.671   5.204
 1599SOL     OW 8035   4.241   3.074   1.277
 1599SOL    HW1 8036   4.287   3.057   1.359
 1599SOL    HW2 8037   4.181   3.000   1.267
 1599SOL     MW 8038   4.239   3.063   1.287
 1600SOL     OW 8039   0.420   0.134   2.503
 1600SOL    HW1 8040   0.482   0.064   2.521
 1600SOL    HW2 8041   0.465   0.192   2.441
 1600SOL     MW 8042   0.434   0.133   2.497
 1601SOL     OW 8043   1.096   6.132   5.860
 1601SOL    HW1 8044   1.125   6.220   5.885
 1601SOL    HW2 8045   1.156   6.105   5.791
 1601SOL     MW 8046   1.108   6.140   5.855
 1602SOL     OW 8047   5.917   3.010   1.014
 1602SOL    HW1 8048   5.954   3.096   1.033
 1602SOL    HW2 8049   5.905   3.009   0.919
 1602SOL     MW 8050   5.920   3.021   1.004
 1603SOL     OW 8051   0.044   0.891   0.260
 1603SOL    HW1 8052   0.037   0.819   0.322
 1603SOL    HW2 8053  -0.042   0.894   0.216
 1603SOL     MW 8054   0.032   0.882   0.262
 1604SOL     OW 8055   5.297   0.024   2.604
 1604SOL    HW1 8056   5.325  -0.019   2.524
 1604SOL    HW2 8057   5.206  -0.005   2.616
 1604SOL     MW 8058   5.289   0.015   2.596
 1605SOL     OW 8059   5.202   0.365   3.898
 1605SOL    HW1 8060   5.109   0.343   3.911
 1605SOL    HW2 8061   5.225   0.417   3.975
 1605SOL     MW 8062   5.193   0.368   3.909
 1606SOL     OW 8063   5.768   6.082   3.676
 1606SOL    HW1 8064   5.844   6.141   3.677
 1606SOL    HW2 8065   5.706   6.124   3.618
 1606SOL     MW 8066   5.770   6.095   3.669
 1607SOL     OW 8067   3.643   0.444   5.536
 1607SOL    HW1 8068   3.578   0.379   5.564
 1607SOL    HW2 8069   3.712   0.437   5.602
 1607SOL     MW 8070   3.644   0.435   5.548
 1608SOL     OW 8071   0.656   3.455   3.064
 1608SOL    HW1 8072   0.707   3.408   2.998
 1608SOL    HW2 8073   0.596   3.510   3.013
 1608SOL     MW 8074   0.655   3.456   3.049
 1609SOL     OW 8075   4.261   0.059   0.069
 1609SOL    HW1 8076   4.170   0.076   0.093
 1609SOL    HW2 8077   4.260   0.052  -0.027
 1609SOL     MW 8078   4.250   0.060   0.059
 1610SOL     OW 8079   6.061   2.229   3.051
 1610SOL    HW1 8080   6.075   2.277   2.969
 1610SOL    HW2 8081   6.071   2.137   3.026
 1610SOL     MW 8082   6.064   2.224   3.037
 1611SOL     OW 8083   1.636   5.662   0.321
 1611SOL    HW1 8084   1.576   5.588   0.323
 1611SOL    HW2 8085   1.706   5.638   0.382
 1611SOL     MW 8086   1.638   5.650   0.329
 1612SOL     OW 8087   5.693   0.229   1.208
 1612SOL    HW1 8088   5.638   0.287   1.260
 1612SOL    HW2 8089   5.693   0.146   1.256
 1612SOL     MW 8090   5.686   0.226   1.221
 1613SOL     OW 8091   4.712   2.649   0.227
 1613SOL    HW1 8092   4.633   2.691   0.192
 1613SOL    HW2 8093   4.689   2.623   0.315
 1613SOL     MW 8094   4.699   2.651   0.234
 1614SOL     OW 8095   5.735   0.636   3.469
 1614SOL    HW1 8096   5.731   0.719   3.422
 1614SOL    HW2 8097   5.812   0.644   3.525
 1614SOL     MW 8098   5.744   0.648   3.470
 1615SOL     OW 8099   5.999   1.923   3.637
 1615SOL    HW1 8100   5.919   1.881   3.667
 1615SOL    HW2 8101   5.994   1.922   3.542
 1615SOL     MW 8102   5.988   1.917   3.629
 1616SOL     OW 8103   1.472   5.477   4.440
 1616SOL    HW1 8104   1.540   5.417   4.470
 1616SOL    HW2 8105   1.406   5.474   4.509
 1616SOL     MW 8106   1.472   5.469   4.453
 1617SOL     OW 8107   5.241   0.208   3.525
 1617SOL    HW1 8108   5.330   0.198   3.560
 1617SOL    HW2 8109   5.211   0.118   3.512
 1617SOL     MW 8110   5.249   0.195   3.528
 1618SOL     OW 8111   1.332   4.709   6.247
 1618SOL    HW1 8112   1.396   4.650   6.286
 1618SOL    HW2 8113   1.384   4.767   6.191
 1618SOL     MW 8114   1.347   4.709   6.245
 1619SOL     OW 8115   5.033   1.435   0.063
 1619SOL    HW1 8116   5.033   1.344   0.031
 1619SOL    HW2 8117   4.944   1.450   0.091
 1619SOL     MW 8118   5.022   1.425   0.061
 1620SOL     OW 8119   6.230   3.717   1.556
 1620SOL    HW1 8120   6.310   3.665   1.550
 1620SOL    HW2 8121   6.240   3.782   1.486
 1620SOL     MW 8122   6.242   3.719   1.546
 1621SOL     OW 8123   4.177   3.738   0.340
 1621SOL    HW1 8124   4.260   3.766   0.301
 1621SOL    HW2 8125   4.112   3.753   0.273
 1621SOL     MW 8126   4.180   3.743   0.326
 1622SOL     OW 8127   3.839   3.881   5.232
 1622SOL    HW1 8128   3.770   3.929   5.277
 1622SOL    HW2 8129   3.903   3.947   5.208
 1622SOL     MW 8130   3.838   3.895   5.234
 1623SOL     OW 8131   0.145   4.415   0.713
 1623SOL    HW1 8132   0.208   4.414   0.784
 1623SOL    HW2 8133   0.108   4.327   0.711
 1623SOL     MW 8134   0.149   4.404   0.721
 1624SOL     OW 8135   0.334   1.228   6.166
 1624SOL    HW1 8136   0.278   1.302   6.147
 1624SOL    HW2 8137   0.336   1.223   6.261
 1624SOL     MW 8138   0.327   1.237   6.176
 1625SOL     OW 8139   6.025   4.080   1.916
 1625SOL    HW1 8140   6.064   4.027   1.985
 1625SOL    HW2 8141   6.086   4.151   1.901
 1625SOL     MW 8142   6.038   4.082   1.923
 1626SOL     OW 8143   0.375   1.660   1.927
 1626SOL    HW1 8144   0.353   1.753   1.936
 1626SOL    HW2 8145   0.414   1.654   1.840
 1626SOL     MW 8146   0.377   1.671   1.917
 1627SOL     OW 8147   1.167   5.183   1.241
 1627SOL    HW1 8148   1.220   5.213   1.168
 1627SOL    HW2 8149   1.094   5.245   1.246
 1627SOL     MW 8150   1.165   5.195   1.233
 1628SOL     OW 8151   1.597   5.392   2.878
 1628SOL    HW1 8152   1.644   5.372   2.797
 1628SOL    HW2 8153   1.601   5.487   2.885
 1628SOL     MW 8154   1.603   5.401   2.868
 1629SOL     OW 8155   4.145   5.634   3.295
 1629SOL    HW1 8156   4.235   5.602   3.287
 1629SOL    HW2 8157   4.109   5.587   3.370
 1629SOL     MW 8158   4.152   5.624   3.304
 1630SOL     OW 8159   2.445   5.260   1.616
 1630SOL    HW1 8160   2.395   5.338   1.641
 1630SOL    HW2 8161   2.387   5.187   1.637
 1630SOL     MW 8162   2.431   5.260   1.622
 1631SOL     OW 8163   1.486   4.972   5.728
 1631SOL    HW1 8164   1.444   5.001   5.809
 1631SOL    HW2 8165   1.487   5.049   5.671
 1631SOL     MW 8166   1.481   4.986   5.731
 1632SOL     OW 8167   4.354   4.628   4.230
 1632SOL    HW1 8168   4.331   4.644   4.322
 1632SOL    HW2 8169   4.270   4.617   4.186
 1632SOL     MW 8170   4.340   4.629   4.236
 1633SOL     OW 8171   1.568   5.926   2.127
 1633SOL    HW1 8172   1.582   6.014   2.093
 1633SOL    HW2 8173   1.590   5.933   2.220
 1633SOL     MW 8174   1.573   5.938   2.135
 1634SOL     OW 8175   5.994   0.441   6.085
 1634SOL    HW1 8176   6.001   0.426   5.991
 1634SOL    HW2 8177   6.074   0.404   6.121
 1634SOL     MW 8178   6.005   0.434   6.077
 1635SOL     OW 8179   4.689   5.806   2.255
 1635SOL    HW1 8180   4.637   5.885   2.270
 1635SOL    HW2 8181   4.771   5.821   2.302
 1635SOL     MW 8182   4.693   5.818   2.263
 1636SOL     OW 8183   6.088   5.112   4.098
 1636SOL    HW1 8184   5.996   5.106   4.121
 1636SOL    HW2 8185   6.095   5.066   4.014
 1636SOL     MW 8186   6.077   5.106   4.090
 1637SOL     OW 8187   1.880   1.267   4.992
 1637SOL    HW1 8188   1.803   1.227   4.952
 1637SOL    HW2 8189   1.847   1.348   5.032
 1637SOL     MW 8190   1.866   1.272   4.992
 1638SOL     OW 8191   5.392   4.618   3.590
 1638SOL    HW1 8192   5.435   4.694   3.550
 1638SOL    HW2 8193   5.429   4.614   3.678
 1638SOL     MW 8194   5.402   4.627   3.596
 1639SOL     OW 8195   1.168   1.697   4.300
 1639SOL    HW1 8196   1.232   1.627   4.314
 1639SOL    HW2 8197   1.098   1.655   4.249
 1639SOL     MW 8198   1.167   1.683   4.295
 1640SOL     OW 8199   4.211   1.546   5.397
 1640SOL    HW1 8200   4.220   1.458   5.361
 1640SOL    HW2 8201   4.131   1.580   5.356
 1640SOL     MW 8202   4.202   1.539   5.387
 1641SOL     OW 8203   3.187   4.913   1.548
 1641SOL    HW1 8204   3.155   4.999   1.520
 1641SOL    HW2 8205   3.281   4.915   1.526
 1641SOL     MW 8206   3.195   4.925   1.542
 1642SOL     OW 8207   0.879   5.724   0.836
 1642SOL    HW1 8208   0.874   5.820   0.833
 1642SOL    HW2 8209   0.913   5.699   0.750
 1642SOL     MW 8210   0.883   5.733   0.826
 1643SOL     OW 8211   2.643   1.012   5.196
 1643SOL    HW1 8212   2.590   0.960   5.135
 1643SOL    HW2 8213   2.654   1.096   5.152
 1643SOL     MW 8214   2.637   1.016   5.182
 1644SOL     OW 8215   5.487   5.874   4.026
 1644SOL    HW1 8216   5.505   5.781   4.019
 1644SOL    HW2 8217   5.573   5.916   4.021
 1644SOL     MW 8218   5.500   5.868   4.024
 1645SOL     OW 8219   1.770   0.969   4.496
 1645SOL    HW1 8220   1.746   0.959   4.588
 1645SOL    HW2 8221   1.818   1.052   4.492
 1645SOL     MW 8222   1.773   0.978   4.507
 1646SOL     OW 8223   5.015   3.061   5.356
 1646SOL    HW1 8224   5.097   3.041   5.401
 1646SOL    HW2 8225   5.036   3.049   5.263
 1646SOL     MW 8226   5.028   3.057   5.350
 1647SOL     OW 8227   1.192   4.898   1.873
 1647SOL    HW1 8228   1.219   4.807   1.886
 1647SOL    HW2 8229   1.205   4.913   1.779
 1647SOL     MW 8230   1.197   4.888   1.862
 1648SOL     OW 8231   3.101   1.273   3.527
 1648SOL    HW1 8232   3.195   1.276   3.545
 1648SOL    HW2 8233   3.066   1.214   3.593
 1648SOL     MW 8234   3.109   1.266   3.538
 1649SOL     OW 8235   2.737   5.874   0.891
 1649SOL    HW1 8236   2.674   5.914   0.951
 1649SOL    HW2 8237   2.793   5.821   0.946
 1649SOL     MW 8238   2.736   5.873   0.905
 1650SOL     OW 8239   1.851   2.503   4.102
 1650SOL    HW1 8240   1.795   2.449   4.046
 1650SOL    HW2 8241   1.900   2.558   4.040
 1650SOL     MW 8242   1.850   2.503   4.087
 1651SOL     OW 8243   2.430   1.730   0.424
 1651SOL    HW1 8244   2.375   1.654   0.405
 1651SOL    HW2 8245   2.488   1.700   0.494
 1651SOL     MW 8246   2.430   1.717   0.431
 1652SOL     OW 8247   2.559   1.137   5.441
 1652SOL    HW1 8248   2.560   1.232   5.427
 1652SOL    HW2 8249   2.581   1.100   5.355
 1652SOL     MW 8250   2.562   1.144   5.428
 1653SOL     OW 8251   4.316   5.265   4.253
 1653SOL    HW1 8252   4.356   5.187   4.292
 1653SOL    HW2 8253   4.300   5.242   4.162
 1653SOL     MW 8254   4.319   5.252   4.246
 1654SOL     OW 8255   5.263   2.536   4.898
 1654SOL    HW1 8256   5.219   2.459   4.863
 1654SOL    HW2 8257   5.213   2.610   4.862
 1654SOL     MW 8258   5.251   2.536   4.889
 1655SOL     OW 8259   0.193   5.509   6.206
 1655SOL    HW1 8260   0.226   5.493   6.294
 1655SOL    HW2 8261   0.262   5.477   6.148
 1655SOL     MW 8262   0.206   5.503   6.210
 1656SOL     OW 8263   5.640   1.561   4.122
 1656SOL    HW1 8264   5.665   1.505   4.195
 1656SOL    HW2 8265   5.720   1.608   4.098
 1656SOL     MW 8266   5.653   1.560   4.128
 1657SOL     OW 8267   3.212   4.075   5.985
 1657SOL    HW1 8268   3.223   4.081   5.890
 1657SOL    HW2 8269   3.125   4.036   5.996
 1657SOL     MW 8270   3.202   4.071   5.974
 1658SOL     OW 8271   2.485   4.208   0.697
 1658SOL    HW1 8272   2.487   4.271   0.625
 1658SOL    HW2 8273   2.427   4.138   0.668
 1658SOL     MW 8274   2.478   4.207   0.684
 1659SOL     OW 8275   4.175   3.338   1.568
 1659SOL    HW1 8276   4.156   3.244   1.565
 1659SOL    HW2 8277   4.148   3.370   1.481
 1659SOL     MW 8278   4.169   3.330   1.557
 1660SOL     OW 8279   4.103   1.524   1.977
 1660SOL    HW1 8280   4.187   1.479   1.988
 1660SOL    HW2 8281   4.080   1.510   1.885
 1660SOL     MW 8282   4.111   1.516   1.967
 1661SOL     OW 8283   2.378   4.943   0.251
 1661SOL    HW1 8284   2.472   4.959   0.263
 1661SOL    HW2 8285   2.337   4.977   0.332
 1661SOL     MW 8286   2.385   4.949   0.263
 1662SOL     OW 8287   0.888   1.941   0.477
 1662SOL    HW1 8288   0.879   1.876   0.546
 1662SOL    HW2 8289   0.969   1.919   0.432
 1662SOL     MW 8290   0.897   1.930   0.480
 1663SOL     OW 8291   3.090   5.472   2.259
 1663SOL    HW1 8292   3.081   5.484   2.354
 1663SOL    HW2 8293   3.163   5.528   2.234
 1663SOL     MW 8294   3.098   5.480   2.268
 1664SOL     OW 8295   2.707   3.289   1.616
 1664SOL    HW1 8296   2.743   3.211   1.575
 1664SOL    HW2 8297   2.629   3.257   1.662
 1664SOL     MW 8298   2.702   3.275   1.617
 1665SOL     OW 8299   0.593   2.736   1.009
 1665SOL    HW1 8300   0.662   2.670   0.999
 1665SOL    HW2 8301   0.515   2.686   1.032
 1665SOL     MW 8302   0.592   2.721   1.010
 1666SOL     OW 8303   5.125   2.244   1.908
 1666SOL    HW1 8304   5.179   2.265   1.831
 1666SOL    HW2 8305   5.186   2.210   1.972
 1666SOL     MW 8306   5.139   2.242   1.906
 1667SOL     OW 8307   4.492   5.414   0.359
 1667SOL    HW1 8308   4.550   5.344   0.328
 1667SOL    HW2 8309   4.437   5.371   0.425
 1667SOL     MW 8310   4.493   5.399   0.365
 1668SOL     OW 8311   4.537   1.408   2.680
 1668SOL    HW1 8312   4.509   1.398   2.589
 1668SOL    HW2 8313   4.591   1.331   2.697
 1668SOL     MW 8314   4.540   1.396   2.671
 1669SOL     OW 8315   5.099   4.096   1.182
 1669SOL    HW1 8316   5.134   4.185   1.178
 1669SOL    HW2 8317   5.038   4.097   1.254
 1669SOL     MW 8318   5.096   4.108   1.190
 1670SOL     OW 8319   3.615   4.228   0.274
 1670SOL    HW1 8320   3.660   4.278   0.342
 1670SOL    HW2 8321   3.574   4.294   0.218
 1670SOL     MW 8322   3.616   4.243   0.276
 1671SOL     OW 8323   2.829   5.646   5.574
 1671SOL    HW1 8324   2.822   5.602   5.658
 1671SOL    HW2 8325   2.828   5.575   5.509
 1671SOL     MW 8326   2.828   5.632   5.576
 1672SOL     OW 8327   1.498   1.165   6.043
 1672SOL    HW1 8328   1.463   1.239   5.993
 1672SOL    HW2 8329   1.522   1.101   5.976
 1672SOL     MW 8330   1.497   1.167   6.028
 1673SOL     OW 8331   4.065   5.326   2.202
 1673SOL    HW1 8332   4.133   5.379   2.162
 1673SOL    HW2 8333   4.082   5.237   2.173
 1673SOL     MW 8334   4.076   5.321   2.193
 1674SOL     OW 8335   3.749   0.336   3.935
 1674SOL    HW1 8336   3.737   0.243   3.951
 1674SOL    HW2 8337   3.838   0.343   3.900
 1674SOL     MW 8338   3.759   0.325   3.932
 1675SOL     OW 8339   4.435   4.675   0.367
 1675SOL    HW1 8340   4.475   4.612   0.306
 1675SOL    HW2 8341   4.385   4.620   0.428
 1675SOL     MW 8342   4.434   4.660   0.367
 1676SOL     OW 8343   1.242   3.292   3.359
 1676SOL    HW1 8344   1.315   3.293   3.297
 1676SOL    HW2 8345   1.166   3.266   3.306
 1676SOL     MW 8346   1.241   3.289   3.344
 1677SOL     OW 8347   1.608   0.203   1.750
 1677SOL    HW1 8348   1.540   0.170   1.809
 1677SOL    HW2 8349   1.660   0.263   1.802
 1677SOL     MW 8350   1.606   0.206   1.765
 1678SOL     OW 8351   1.662   2.929   0.118
 1678SOL    HW1 8352   1.604   3.004   0.131
 1678SOL    HW2 8353   1.653   2.878   0.198
 1678SOL     MW 8354   1.654   2.932   0.130
 1679SOL     OW 8355   5.247   0.808   2.687
 1679SOL    HW1 8356   5.308   0.794   2.614
 1679SOL    HW2 8357   5.176   0.746   2.672
 1679SOL     MW 8358   5.246   0.798   2.676
 1680SOL     OW 8359   0.169   4.868   4.049
 1680SOL    HW1 8360   0.100   4.866   4.116
 1680SOL    HW2 8361   0.122   4.887   3.968
 1680SOL     MW 8362   0.154   4.870   4.048
 1681SOL     OW 8363   2.308   5.277   6.233
 1681SOL    HW1 8364   2.225   5.233   6.248
 1681SOL    HW2 8365   2.314   5.287   6.138
 1681SOL     MW 8366   2.298   5.273   6.223
 1682SOL     OW 8367   4.099   3.587   6.157
 1682SOL    HW1 8368   4.185   3.621   6.183
 1682SOL    HW2 8369   4.091   3.505   6.205
 1682SOL     MW 8370   4.109   3.581   6.166
 1683SOL     OW 8371   2.967   4.202   0.551
 1683SOL    HW1 8372   2.890   4.156   0.583
 1683SOL    HW2 8373   2.955   4.292   0.582
 1683SOL     MW 8374   2.956   4.208   0.559
 1684SOL     OW 8375   5.169   5.396   2.229
 1684SOL    HW1 8376   5.147   5.303   2.239
 1684SOL    HW2 8377   5.230   5.414   2.300
 1684SOL     MW 8378   5.174   5.386   2.239
 1685SOL     OW 8379   0.573   1.390   6.098
 1685SOL    HW1 8380   0.603   1.362   6.011
 1685SOL    HW2 8381   0.507   1.325   6.123
 1685SOL     MW 8382   0.569   1.378   6.090
 1686SOL     OW 8383   0.816   0.312   4.207
 1686SOL    HW1 8384   0.819   0.302   4.302
 1686SOL    HW2 8385   0.747   0.251   4.179
 1686SOL     MW 8386   0.808   0.303   4.216
 1687SOL     OW 8387   3.683   2.523   4.770
 1687SOL    HW1 8388   3.673   2.609   4.810
 1687SOL    HW2 8389   3.679   2.539   4.676
 1687SOL     MW 8390   3.682   2.536   4.763
 1688SOL     OW 8391   1.084   0.558   0.401
 1688SOL    HW1 8392   0.999   0.548   0.359
 1688SOL    HW2 8393   1.085   0.490   0.470
 1688SOL     MW 8394   1.073   0.548   0.405
 1689SOL     OW 8395   4.596   6.123   1.351
 1689SOL    HW1 8396   4.531   6.069   1.395
 1689SOL    HW2 8397   4.561   6.133   1.262
 1689SOL     MW 8398   4.583   6.118   1.346
 1690SOL     OW 8399   1.871   4.595   3.626
 1690SOL    HW1 8400   1.783   4.599   3.666
 1690SOL    HW2 8401   1.930   4.625   3.695
 1690SOL     MW 8402   1.867   4.599   3.640
 1691SOL     OW 8403   6.271   3.185   3.165
 1691SOL    HW1 8404   6.249   3.246   3.095
 1691SOL    HW2 8405   6.258   3.236   3.245
 1691SOL     MW 8406   6.267   3.199   3.166
 1692SOL     OW 8407   2.237   5.284   5.454
 1692SOL    HW1 8408   2.325   5.246   5.462
 1692SOL    HW2 8409   2.252   5.378   5.452
 1692SOL     MW 8410   2.250   5.291   5.454
 1693SOL     OW 8411   0.329   1.765   1.093
 1693SOL    HW1 8412   0.372   1.771   1.180
 1693SOL    HW2 8413   0.284   1.681   1.095
 1693SOL     MW 8414   0.329   1.755   1.104
 1694SOL     OW 8415   5.542   2.307   1.900
 1694SOL    HW1 8416   5.588   2.235   1.942
 1694SOL    HW2 8417   5.611   2.362   1.863
 1694SOL     MW 8418   5.557   2.305   1.900
 1695SOL     OW 8419   6.002   2.390   3.398
 1695SOL    HW1 8420   5.998   2.370   3.492
 1695SOL    HW2 8421   6.037   2.310   3.358
 1695SOL     MW 8422   6.006   2.377   3.405
 1696SOL     OW 8423   0.240   0.599   4.237
 1696SOL    HW1 8424   0.249   0.519   4.288
 1696SOL    HW2 8425   0.148   0.599   4.210
 1696SOL     MW 8426   0.229   0.589   4.240
 1697SOL     OW 8427   1.428   2.955   2.462
 1697SOL    HW1 8428   1.339   2.987   2.447
 1697SOL    HW2 8429   1.417   2.861   2.477
 1697SOL     MW 8430   1.415   2.947   2.462
 1698SOL     OW 8431   4.966   3.925   3.155
 1698SOL    HW1 8432   4.977   3.875   3.236
 1698SOL    HW2 8433   5.030   3.996   3.162
 1698SOL     MW 8434   4.976   3.927   3.166
 1699SOL     OW 8435   4.319   1.190   3.338
 1699SOL    HW1 8436   4.283   1.143   3.413
 1699SOL    HW2 8437   4.249   1.188   3.273
 1699SOL     MW 8438   4.305   1.183   3.339
 1700SOL     OW 8439   3.376   5.958   1.465
 1700SOL    HW1 8440   3.418   5.934   1.384
 1700SOL    HW2 8441   3.314   5.887   1.483
 1700SOL     MW 8442   3.373   5.946   1.458
 1701SOL     OW 8443   1.103   3.247   2.348
 1701SOL    HW1 8444   1.194   3.220   2.338
 1701SOL    HW2 8445   1.052   3.170   2.320
 1701SOL     MW 8446   1.108   3.233   2.343
 1702SOL     OW 8447   4.791   2.251   2.290
 1702SOL    HW1 8448   4.785   2.188   2.362
 1702SOL    HW2 8449   4.775   2.199   2.211
 1702SOL     MW 8450   4.788   2.236   2.289
 1703SOL     OW 8451   1.038   2.747   5.328
 1703SOL    HW1 8452   1.039   2.657   5.295
 1703SOL    HW2 8453   1.006   2.740   5.418
 1703SOL     MW 8454   1.034   2.735   5.335
 1704SOL     OW 8455   4.508   2.073   5.828
 1704SOL    HW1 8456   4.494   1.978   5.828
 1704SOL    HW2 8457   4.579   2.087   5.889
 1704SOL     MW 8458   4.515   2.062   5.836
 1705SOL     OW 8459   6.112   3.444   2.486
 1705SOL    HW1 8460   6.117   3.393   2.567
 1705SOL    HW2 8461   6.083   3.381   2.419
 1705SOL     MW 8462   6.109   3.430   2.487
 1706SOL     OW 8463   3.331   3.649   5.452
 1706SOL    HW1 8464   3.304   3.717   5.390
 1706SOL    HW2 8465   3.426   3.652   5.451
 1706SOL     MW 8466   3.340   3.659   5.444
 1707SOL     OW 8467   5.207   6.225   0.192
 1707SOL    HW1 8468   5.279   6.170   0.223
 1707SOL    HW2 8469   5.168   6.175   0.120
 1707SOL     MW 8470   5.211   6.211   0.188
 1708SOL     OW 8471   2.643   4.679   6.013
 1708SOL    HW1 8472   2.618   4.759   6.059
 1708SOL    HW2 8473   2.563   4.626   6.012
 1708SOL     MW 8474   2.629   4.683   6.019
 1709SOL     OW 8475   3.375   0.848   3.942
 1709SOL    HW1 8476   3.396   0.910   3.872
 1709SOL    HW2 8477   3.286   0.872   3.970
 1709SOL     MW 8478   3.366   0.859   3.937
 1710SOL     OW 8479   4.435   4.916   1.452
 1710SOL    HW1 8480   4.485   4.976   1.398
 1710SOL    HW2 8481   4.373   4.874   1.393
 1710SOL     MW 8482   4.433   4.918   1.438
 1711SOL     OW 8483   5.450   0.478   5.152
 1711SOL    HW1 8484   5.380   0.461   5.215
 1711SOL    HW2 8485   5.531   0.459   5.200
 1711SOL     MW 8486   5.452   0.473   5.166
 1712SOL     OW 8487   1.735   0.669   1.750
 1712SOL    HW1 8488   1.662   0.659   1.809
 1712SOL    HW2 8489   1.783   0.586   1.755
 1712SOL     MW 8490   1.732   0.657   1.757
 1713SOL     OW 8491   2.626   0.780   4.797
 1713SOL    HW1 8492   2.579   0.821   4.869
 1713SOL    HW2 8493   2.650   0.853   4.740
 1713SOL     MW 8494   2.623   0.795   4.799
 1714SOL     OW 8495   2.551   3.071   1.402
 1714SOL    HW1 8496   2.517   3.126   1.473
 1714SOL    HW2 8497   2.518   2.983   1.424
 1714SOL     MW 8498   2.542   3.067   1.414
 1715SOL     OW 8499   2.544   5.309   0.379
 1715SOL    HW1 8500   2.543   5.220   0.414
 1715SOL    HW2 8501   2.600   5.302   0.300
 1715SOL     MW 8502   2.551   5.296   0.373
 1716SOL     OW 8503   3.750   5.644   3.477
 1716SOL    HW1 8504   3.659   5.672   3.490
 1716SOL    HW2 8505   3.749   5.604   3.390
 1716SOL     MW 8506   3.738   5.642   3.467
 1717SOL     OW 8507   4.457   2.815   1.797
 1717SOL    HW1 8508   4.423   2.725   1.800
 1717SOL    HW2 8509   4.458   2.837   1.704
 1717SOL     MW 8510   4.453   2.806   1.786
 1718SOL     OW 8511   2.882   2.073   4.640
 1718SOL    HW1 8512   2.925   1.988   4.627
 1718SOL    HW2 8513   2.910   2.101   4.727
 1718SOL     MW 8514   2.891   2.065   4.650
 1719SOL     OW 8515   5.370   5.265   0.543
 1719SOL    HW1 8516   5.407   5.326   0.606
 1719SOL    HW2 8517   5.336   5.193   0.596
 1719SOL     MW 8518   5.370   5.264   0.557
 1720SOL     OW 8519   1.678   0.986   1.300
 1720SOL    HW1 8520   1.722   0.984   1.215
 1720SOL    HW2 8521   1.724   0.922   1.353
 1720SOL     MW 8522   1.690   0.978   1.296
 1721SOL     OW 8523   0.571   5.178   2.124
 1721SOL    HW1 8524   0.543   5.185   2.033
 1721SOL    HW2 8525   0.582   5.084   2.138
 1721SOL     MW 8526   0.569   5.167   2.114
 1722SOL     OW 8527   1.601   2.943   1.590
 1722SOL    HW1 8528   1.515   2.930   1.630
 1722SOL    HW2 8529   1.609   2.871   1.527
 1722SOL     MW 8530   1.591   2.932   1.588
 1723SOL     OW 8531   5.593   3.551   0.919
 1723SOL    HW1 8532   5.536   3.497   0.865
 1723SOL    HW2 8533   5.673   3.562   0.868
 1723SOL     MW 8534   5.596   3.545   0.906
 1724SOL     OW 8535   1.402   5.424   4.176
 1724SOL    HW1 8536   1.469   5.465   4.120
 1724SOL    HW2 8537   1.414   5.465   4.261
 1724SOL     MW 8538   1.412   5.434   4.179
 1725SOL     OW 8539   4.995   2.363   5.171
 1725SOL    HW1 8540   4.962   2.280   5.136
 1725SOL    HW2 8541   5.090   2.350   5.179
 1725SOL     MW 8542   5.003   2.351   5.167
 1726SOL     OW 8543   1.939   4.990   3.823
 1726SOL    HW1 8544   1.956   4.999   3.916
 1726SOL    HW2 8545   2.010   5.040   3.781
 1726SOL     MW 8546   1.951   4.997   3.829
 1727SOL     OW 8547   2.485   2.610   0.567
 1727SOL    HW1 8548   2.399   2.652   0.570
 1727SOL    HW2 8549   2.547   2.683   0.572
 1727SOL     MW 8550   2.482   2.625   0.569
 1728SOL     OW 8551   0.961   5.377   5.677
 1728SOL    HW1 8552   0.892   5.402   5.738
 1728SOL    HW2 8553   0.983   5.287   5.701
 1728SOL     MW 8554   0.955   5.368   5.688
 1729SOL     OW 8555   3.435   6.111   0.161
 1729SOL    HW1 8556   3.467   6.137   0.247
 1729SOL    HW2 8557   3.398   6.024   0.174
 1729SOL     MW 8558   3.434   6.103   0.174
 1730SOL     OW 8559   6.006   3.728   5.015
 1730SOL    HW1 8560   6.011   3.798   5.080
 1730SOL    HW2 8561   5.975   3.652   5.065
 1730SOL     MW 8562   6.002   3.727   5.030
 1731SOL     OW 8563   4.728   4.105   5.531
 1731SOL    HW1 8564   4.737   4.142   5.619
 1731SOL    HW2 8565   4.750   4.013   5.541
 1731SOL     MW 8566   4.732   4.098   5.543
 1732SOL     OW 8567   4.311   3.645   0.820
 1732SOL    HW1 8568   4.383   3.583   0.808
 1732SOL    HW2 8569   4.285   3.634   0.912
 1732SOL     MW 8570   4.317   3.635   0.830
 1733SOL     OW 8571   1.043   1.934   1.769
 1733SOL    HW1 8572   1.010   1.915   1.856
 1733SOL    HW2 8573   0.973   1.908   1.709
 1733SOL     MW 8574   1.030   1.928   1.773
 1734SOL     OW 8575   0.164   2.042   3.672
 1734SOL    HW1 8576   0.235   2.076   3.725
 1734SOL    HW2 8577   0.103   2.003   3.735
 1734SOL     MW 8578   0.165   2.041   3.687
 1735SOL     OW 8579   4.021   3.116   0.755
 1735SOL    HW1 8580   4.046   3.168   0.678
 1735SOL    HW2 8581   3.982   3.037   0.718
 1735SOL     MW 8582   4.019   3.112   0.741
 1736SOL     OW 8583   5.351   4.780   0.332
 1736SOL    HW1 8584   5.271   4.832   0.334
 1736SOL    HW2 8585   5.421   4.845   0.320
 1736SOL     MW 8586   5.350   4.795   0.330
 1737SOL     OW 8587   5.802   2.373   2.461
 1737SOL    HW1 8588   5.865   2.412   2.521
 1737SOL    HW2 8589   5.824   2.411   2.375
 1737SOL     MW 8590   5.813   2.383   2.457
 1738SOL     OW 8591   4.805   1.855   0.177
 1738SOL    HW1 8592   4.766   1.932   0.218
 1738SOL    HW2 8593   4.897   1.879   0.163
 1738SOL     MW 8594   4.812   1.868   0.181
 1739SOL     OW 8595   1.602   3.086   3.849
 1739SOL    HW1 8596   1.649   3.016   3.894
 1739SOL    HW2 8597   1.520   3.045   3.819
 1739SOL     MW 8598   1.597   3.072   3.851
 1740SOL     OW 8599   4.005   4.614   1.760
 1740SOL    HW1 8600   3.966   4.685   1.811
 1740SOL    HW2 8601   4.015   4.542   1.821
 1740SOL     MW 8602   4.001   4.614   1.774
 1741SOL     OW 8603   0.534   6.197   3.172
 1741SOL    HW1 8604   0.465   6.142   3.134
 1741SOL    HW2 8605   0.580   6.140   3.233
 1741SOL     MW 8606   0.531   6.183   3.175
 1742SOL     OW 8607   2.073   1.124   3.132
 1742SOL    HW1 8608   2.063   1.192   3.199
 1742SOL    HW2 8609   2.065   1.171   3.049
 1742SOL     MW 8610   2.071   1.139   3.130
 1743SOL     OW 8611   3.741   1.625   5.942
 1743SOL    HW1 8612   3.787   1.706   5.963
 1743SOL    HW2 8613   3.707   1.594   6.026
 1743SOL     MW 8614   3.742   1.631   5.955
 1744SOL     OW 8615   1.378   4.361   3.319
 1744SOL    HW1 8616   1.356   4.323   3.234
 1744SOL    HW2 8617   1.460   4.407   3.304
 1744SOL     MW 8618   1.386   4.362   3.306
 1745SOL     OW 8619   5.961   0.990   4.832
 1745SOL    HW1 8620   5.920   0.992   4.919
 1745SOL    HW2 8621   5.893   1.023   4.773
 1745SOL     MW 8622   5.947   0.995   4.836
 1746SOL     OW 8623   0.516   3.331   3.617
 1746SOL    HW1 8624   0.423   3.332   3.596
 1746SOL    HW2 8625   0.527   3.258   3.678
 1746SOL     MW 8626   0.506   3.322   3.622
 1747SOL     OW 8627   4.000   1.340   5.240
 1747SOL    HW1 8628   4.094   1.323   5.246
 1747SOL    HW2 8629   3.961   1.254   5.229
 1747SOL     MW 8630   4.007   1.327   5.239
 1748SOL     OW 8631   3.596   4.869   5.581
 1748SOL    HW1 8632   3.665   4.857   5.647
 1748SOL    HW2 8633   3.643   4.879   5.498
 1748SOL     MW 8634   3.611   4.869   5.579
 1749SOL     OW 8635   5.309   5.046   2.189
 1749SOL    HW1 8636   5.232   5.047   2.246
 1749SOL    HW2 8637   5.284   4.988   2.117
 1749SOL     MW 8638   5.296   5.039   2.187
 1750SOL     OW 8639   0.991   2.978   4.971
 1750SOL    HW1 8640   1.041   2.931   4.904
 1750SOL    HW2 8641   0.958   2.909   5.029
 1750SOL     MW 8642   0.993   2.963   4.970
 1751SOL     OW 8643   0.048   4.219   2.676
 1751SOL    HW1 8644   0.109   4.147   2.694
 1751SOL    HW2 8645  -0.038   4.181   2.695
 1751SOL     MW 8646   0.045   4.205   2.681
 1752SOL     OW 8647   0.604   0.575   3.454
 1752SOL    HW1 8648   0.548   0.552   3.527
 1752SOL    HW2 8649   0.587   0.668   3.439
 1752SOL     MW 8650   0.595   0.584   3.461
 1753SOL     OW 8651   3.190   3.185   5.870
 1753SOL    HW1 8652   3.282   3.157   5.877
 1753SOL    HW2 8653   3.140   3.104   5.881
 1753SOL     MW 8654   3.196   3.171   5.872
 1754SOL     OW 8655   5.004   0.409   1.715
 1754SOL    HW1 8656   5.062   0.428   1.788
 1754SOL    HW2 8657   5.057   0.356   1.655
 1754SOL     MW 8658   5.018   0.405   1.717
 1755SOL     OW 8659   2.897   1.538   3.307
 1755SOL    HW1 8660   2.910   1.536   3.402
 1755SOL    HW2 8661   2.877   1.447   3.284
 1755SOL     MW 8662   2.896   1.526   3.316
 1756SOL     OW 8663   5.638   4.444   4.627
 1756SOL    HW1 8664   5.589   4.431   4.546
 1756SOL    HW2 8665   5.709   4.504   4.603
 1756SOL     MW 8666   5.641   4.450   4.614
 1757SOL     OW 8667   0.962   0.147   3.297
 1757SOL    HW1 8668   0.878   0.116   3.263
 1757SOL    HW2 8669   0.998   0.071   3.343
 1757SOL     MW 8670   0.956   0.133   3.299
 1758SOL     OW 8671   5.896   5.025   0.312
 1758SOL    HW1 8672   5.837   5.082   0.361
 1758SOL    HW2 8673   5.906   5.069   0.227
 1758SOL     MW 8674   5.890   5.038   0.307
 1759SOL     OW 8675   5.098   2.157   0.578
 1759SOL    HW1 8676   5.025   2.201   0.621
 1759SOL    HW2 8677   5.065   2.131   0.492
 1759SOL     MW 8678   5.085   2.159   0.573
 1760SOL     OW 8679   4.325   1.771   2.570
 1760SOL    HW1 8680   4.295   1.813   2.651
 1760SOL    HW2 8681   4.277   1.688   2.566
 1760SOL     MW 8682   4.315   1.766   2.579
 1761SOL     OW 8683   5.193   3.354   1.685
 1761SOL    HW1 8684   5.262   3.390   1.741
 1761SOL    HW2 8685   5.137   3.429   1.664
 1761SOL     MW 8686   5.195   3.368   1.689
 1762SOL     OW 8687   3.905   3.566   0.471
 1762SOL    HW1 8688   3.882   3.499   0.407
 1762SOL    HW2 8689   3.993   3.540   0.501
 1762SOL     MW 8690   3.914   3.554   0.467
 1763SOL     OW 8691   5.618   2.043   4.263
 1763SOL    HW1 8692   5.612   1.947   4.263
 1763SOL    HW2 8693   5.688   2.063   4.201
 1763SOL     MW 8694   5.626   2.033   4.255
 1764SOL     OW 8695   0.256   1.682   3.494
 1764SOL    HW1 8696   0.326   1.652   3.552
 1764SOL    HW2 8697   0.278   1.774   3.476
 1764SOL     MW 8698   0.268   1.690   3.499
 1765SOL     OW 8699   0.457   3.931   6.074
 1765SOL    HW1 8700   0.468   3.908   6.167
 1765SOL    HW2 8701   0.373   3.893   6.049
 1765SOL     MW 8702   0.448   3.923   6.083
 1766SOL     OW 8703   4.575   5.653   3.015
 1766SOL    HW1 8704   4.587   5.586   2.948
 1766SOL    HW2 8705   4.505   5.619   3.072
 1766SOL     MW 8706   4.567   5.640   3.014
 1767SOL     OW 8707   0.115   0.111   0.808
 1767SOL    HW1 8708   0.055   0.060   0.863
 1767SOL    HW2 8709   0.179   0.147   0.869
 1767SOL     MW 8710   0.115   0.109   0.823
 1768SOL     OW 8711   1.430   3.544   5.391
 1768SOL    HW1 8712   1.347   3.585   5.415
 1768SOL    HW2 8713   1.494   3.580   5.452
 1768SOL     MW 8714   1.427   3.554   5.402
 1769SOL     OW 8715   6.229   2.610   0.983
 1769SOL    HW1 8716   6.236   2.644   0.893
 1769SOL    HW2 8717   6.136   2.614   1.004
 1769SOL     MW 8718   6.218   2.615   0.973
 1770SOL     OW 8719   5.905   6.041   5.333
 1770SOL    HW1 8720   5.866   5.955   5.316
 1770SOL    HW2 8721   5.918   6.079   5.246
 1770SOL     MW 8722   5.901   6.035   5.320
 1771SOL     OW 8723   1.452   0.102   1.946
 1771SOL    HW1 8724   1.476   0.152   2.024
 1771SOL    HW2 8725   1.375   0.052   1.972
 1771SOL     MW 8726   1.445   0.102   1.959
 1772SOL     OW 8727   1.269   5.364   1.020
 1772SOL    HW1 8728   1.309   5.448   1.000
 1772SOL    HW2 8729   1.189   5.363   0.970
 1772SOL     MW 8730   1.264   5.374   1.011
 1773SOL     OW 8731   5.915   1.662   6.241
 1773SOL    HW1 8732   5.870   1.672   6.325
 1773SOL    HW2 8733   5.951   1.573   6.244
 1773SOL     MW 8734   5.914   1.652   6.252
 1774SOL     OW 8735   0.231   2.614   6.136
 1774SOL    HW1 8736   0.165   2.572   6.081
 1774SOL    HW2 8737   0.197   2.606   6.225
 1774SOL     MW 8738   0.218   2.608   6.140
 1775SOL     OW 8739   0.552   2.671   5.860
 1775SOL    HW1 8740   0.581   2.694   5.948
 1775SOL    HW2 8741   0.462   2.704   5.856
 1775SOL     MW 8742   0.544   2.678   5.871
 1776SOL     OW 8743   4.711   5.715   3.281
 1776SOL    HW1 8744   4.742   5.804   3.263
 1776SOL    HW2 8745   4.717   5.706   3.376
 1776SOL     MW 8746   4.716   5.725   3.291
 1777SOL     OW 8747   1.473   4.883   4.243
 1777SOL    HW1 8748   1.410   4.830   4.195
 1777SOL    HW2 8749   1.442   4.972   4.233
 1777SOL     MW 8750   1.461   4.887   4.236
 1778SOL     OW 8751   0.993   3.007   1.239
 1778SOL    HW1 8752   0.902   2.986   1.257
 1778SOL    HW2 8753   0.992   3.038   1.148
 1778SOL     MW 8754   0.981   3.009   1.229
 1779SOL     OW 8755   6.036   1.011   1.911
 1779SOL    HW1 8756   6.083   0.991   1.830
 1779SOL    HW2 8757   6.062   1.100   1.934
 1779SOL     MW 8758   6.045   1.020   1.904
 1780SOL     OW 8759   1.438   0.718   5.801
 1780SOL    HW1 8760   1.373   0.723   5.731
 1780SOL    HW2 8761   1.495   0.645   5.777
 1780SOL     MW 8762   1.437   0.709   5.789
 1781SOL     OW 8763   3.938   1.073   4.703
 1781SOL    HW1 8764   3.940   1.162   4.667
 1781SOL    HW2 8765   3.846   1.056   4.721
 1781SOL     MW 8766   3.927   1.082   4.700
 1782SOL     OW 8767   0.311   5.695   0.343
 1782SOL    HW1 8768   0.285   5.616   0.295
 1782SOL    HW2 8769   0.401   5.679   0.370
 1782SOL     MW 8770   0.319   5.683   0.340
 1783SOL     OW 8771   3.938   3.378   5.925
 1783SOL    HW1 8772   3.848   3.355   5.949
 1783SOL    HW2 8773   3.992   3.316   5.974
 1783SOL     MW 8774   3.933   3.368   5.935
 1784SOL     OW 8775   0.450   3.131   2.837
 1784SOL    HW1 8776   0.355   3.126   2.823
 1784SOL    HW2 8777   0.460   3.182   2.917
 1784SOL     MW 8778   0.439   3.137   2.845
 1785SOL     OW 8779   5.009   1.031   4.327
 1785SOL    HW1 8780   5.080   1.000   4.384
 1785SOL    HW2 8781   4.932   1.029   4.383
 1785SOL     MW 8782   5.008   1.027   4.342
 1786SOL     OW 8783   5.831   3.952   3.001
 1786SOL    HW1 8784   5.811   3.996   2.918
 1786SOL    HW2 8785   5.902   4.003   3.039
 1786SOL     MW 8786   5.837   3.964   2.995
 1787SOL     OW 8787   4.538   2.334   4.004
 1787SOL    HW1 8788   4.551   2.396   4.075
 1787SOL    HW2 8789   4.574   2.252   4.037
 1787SOL     MW 8790   4.545   2.332   4.017
 1788SOL     OW 8791   4.831   0.484   2.565
 1788SOL    HW1 8792   4.869   0.409   2.611
 1788SOL    HW2 8793   4.740   0.488   2.594
 1788SOL     MW 8794   4.825   0.475   2.575
 1789SOL     OW 8795   0.906   4.674   3.169
 1789SOL    HW1 8796   0.815   4.646   3.177
 1789SOL    HW2 8797   0.956   4.608   3.217
 1789SOL     MW 8798   0.900   4.662   3.176
 1790SOL     OW 8799   5.585   5.115   3.914
 1790SOL    HW1 8800   5.620   5.191   3.868
 1790SOL    HW2 8801   5.521   5.151   3.976
 1790SOL     MW 8802   5.581   5.129   3.916
 1791SOL     OW 8803   1.120   3.363   4.161
 1791SOL    HW1 8804   1.102   3.394   4.073
 1791SOL    HW2 8805   1.185   3.294   4.150
 1791SOL     MW 8806   1.126   3.358   4.149
 1792SOL     OW 8807   0.168   2.205   4.044
 1792SOL    HW1 8808   0.156   2.111   4.059
 1792SOL    HW2 8809   0.168   2.214   3.949
 1792SOL     MW 8810   0.166   2.194   4.034
 1793SOL     OW 8811   1.865   5.347   0.517
 1793SOL    HW1 8812   1.818   5.289   0.457
 1793SOL    HW2 8813   1.831   5.325   0.602
 1793SOL     MW 8814   1.855   5.337   0.519
 1794SOL     OW 8815   1.060   0.684   1.331
 1794SOL    HW1 8816   1.077   0.673   1.237
 1794SOL    HW2 8817   1.064   0.596   1.366
 1794SOL     MW 8818   1.063   0.672   1.323
 1795SOL     OW 8819   5.040   2.577   5.931
 1795SOL    HW1 8820   4.969   2.561   5.993
 1795SOL    HW2 8821   5.031   2.509   5.865
 1795SOL     MW 8822   5.030   2.566   5.931
 1796SOL     OW 8823   0.660   6.046   4.643
 1796SOL    HW1 8824   0.698   6.134   4.646
 1796SOL    HW2 8825   0.584   6.056   4.586
 1796SOL     MW 8826   0.655   6.059   4.636
 1797SOL     OW 8827   3.484   6.280   4.151
 1797SOL    HW1 8828   3.559   6.326   4.188
 1797SOL    HW2 8829   3.513   6.189   4.142
 1797SOL     MW 8830   3.497   6.274   4.154
 1798SOL     OW 8831   5.301   2.675   4.163
 1798SOL    HW1 8832   5.384   2.634   4.187
 1798SOL    HW2 8833   5.234   2.624   4.209
 1798SOL     MW 8834   5.303   2.664   4.172
 1799SOL     OW 8835   5.921   4.955   0.721
 1799SOL    HW1 8836   5.868   4.916   0.651
 1799SOL    HW2 8837   5.922   4.890   0.790
 1799SOL     MW 8838   5.915   4.942   0.721
 1800SOL     OW 8839   4.356   0.686   5.832
 1800SOL    HW1 8840   4.330   0.679   5.924
 1800SOL    HW2 8841   4.288   0.739   5.791
 1800SOL     MW 8842   4.344   0.692   5.838
 1801SOL     OW 8843   3.974   6.130   0.939
 1801SOL    HW1 8844   3.989   6.190   0.866
 1801SOL    HW2 8845   4.062   6.100   0.964
 1801SOL     MW 8846   3.987   6.133   0.933
 1802SOL     OW 8847   4.752   1.276   1.784
 1802SOL    HW1 8848   4.739   1.217   1.859
 1802SOL    HW2 8849   4.824   1.236   1.736
 1802SOL     MW 8850   4.759   1.263   1.787
 1803SOL     OW 8851   1.856   2.851   4.238
 1803SOL    HW1 8852   1.831   2.861   4.330
 1803SOL    HW2 8853   1.924   2.784   4.239
 1803SOL     MW 8854   1.862   2.844   4.250
 1804SOL     OW 8855   5.726   4.305   3.846
 1804SOL    HW1 8856   5.635   4.307   3.814
 1804SOL    HW2 8857   5.740   4.213   3.868
 1804SOL     MW 8858   5.716   4.293   3.845
 1805SOL     OW 8859   4.278   2.700   0.382
 1805SOL    HW1 8860   4.365   2.660   0.393
 1805SOL    HW2 8861   4.283   2.747   0.300
 1805SOL     MW 8862   4.290   2.701   0.373
 1806SOL     OW 8863   4.459   1.023   3.718
 1806SOL    HW1 8864   4.389   0.958   3.720
 1806SOL    HW2 8865   4.501   1.011   3.632
 1806SOL     MW 8866   4.456   1.013   3.707
 1807SOL     OW 8867   4.410   2.363   4.331
 1807SOL    HW1 8868   4.341   2.394   4.272
 1807SOL    HW2 8869   4.362   2.326   4.406
 1807SOL     MW 8870   4.395   2.362   4.333
 1808SOL     OW 8871   1.966   4.453   1.438
 1808SOL    HW1 8872   2.050   4.410   1.457
 1808SOL    HW2 8873   1.911   4.383   1.404
 1808SOL     MW 8874   1.970   4.439   1.437
 1809SOL     OW 8875   5.643   1.522   3.790
 1809SOL    HW1 8876   5.585   1.598   3.799
 1809SOL    HW2 8877   5.723   1.558   3.752
 1809SOL     MW 8878   5.646   1.537   3.786
 1810SOL     OW 8879   4.671   3.686   5.528
 1810SOL    HW1 8880   4.660   3.593   5.550
 1810SOL    HW2 8881   4.685   3.687   5.433
 1810SOL     MW 8882   4.672   3.674   5.519
 1811SOL     OW 8883   2.863   0.728   1.392
 1811SOL    HW1 8884   2.823   0.731   1.478
 1811SOL    HW2 8885   2.945   0.776   1.400
 1811SOL     MW 8886   2.868   0.734   1.404
 1812SOL     OW 8887   1.526   1.782   1.039
[truncated: 1,055,552 more chars]
