# Supplementary material for: Identifying potential monkeypox virus inhibitors: an in silico study targeting the A42R protein
Source: Front Cell Infect Microbiol. 2024 Mar 4;14:1351737. doi: 10.3389/fcimb.2024.1351737 (PMC10945028; doi:10.3389/fcimb.2024.1351737)
Supplement: Supplementary file 2 [file DataSheet_2.zip › Supplementary_Files/ZINC000000899909/frame#03.gro]

Generated by trjconv : Protein in water t= 75000.00000
32343
    1MET      N    1   1.693   4.499   2.370
    1MET     H1    2   1.632   4.515   2.449
    1MET     H2    3   1.705   4.570   2.299
    1MET     H3    4   1.662   4.416   2.323
    1MET     CA    5   1.824   4.479   2.432
    1MET     HA    6   1.855   4.582   2.451
    1MET     CB    7   1.812   4.396   2.560
    1MET    HB1    8   1.907   4.369   2.608
    1MET    HB2    9   1.760   4.453   2.638
    1MET     CG   10   1.735   4.265   2.555
    1MET    HG1   11   1.641   4.272   2.500
    1MET    HG2   12   1.803   4.196   2.504
    1MET     SD   13   1.680   4.183   2.706
    1MET     CE   14   1.573   4.049   2.654
    1MET    HE1   15   1.491   4.095   2.600
    1MET    HE2   16   1.628   3.982   2.588
    1MET    HE3   17   1.531   3.988   2.734
    1MET      C   18   1.917   4.412   2.338
    1MET      O   19   1.876   4.359   2.235
    2ALA      N   20   2.045   4.405   2.360
    2ALA      H   21   2.080   4.463   2.436
    2ALA     CA   22   2.147   4.340   2.281
    2ALA     HA   23   2.142   4.384   2.182
    2ALA     CB   24   2.291   4.352   2.343
    2ALA    HB1   25   2.301   4.455   2.378
    2ALA    HB2   26   2.307   4.281   2.424
    2ALA    HB3   27   2.370   4.342   2.267
    2ALA      C   28   2.123   4.187   2.263
    2ALA      O   29   2.063   4.123   2.354
    3GLU      N   30   2.168   4.128   2.154
    3GLU      H   31   2.221   4.179   2.086
    3GLU     CA   32   2.166   3.980   2.137
    3GLU     HA   33   2.060   3.960   2.135
    3GLU     CB   34   2.247   3.953   2.006
    3GLU    HB1   35   2.249   4.047   1.950
    3GLU    HB2   36   2.351   3.930   2.027
    3GLU     CG   37   2.173   3.847   1.915
    3GLU    HG1   38   2.233   3.817   1.830
    3GLU    HG2   39   2.149   3.757   1.973
    3GLU     CD   40   2.047   3.904   1.853
    3GLU    OE1   41   2.036   4.025   1.815
    3GLU    OE2   42   1.949   3.832   1.832
    3GLU      C   43   2.226   3.897   2.262
    3GLU      O   44   2.182   3.788   2.294
    4TRP      N   45   2.327   3.949   2.333
    4TRP      H   46   2.368   4.034   2.299
    4TRP     CA   47   2.389   3.890   2.448
    4TRP     HA   48   2.427   3.795   2.412
    4TRP     CB   49   2.508   3.977   2.491
    4TRP    HB1   50   2.451   4.067   2.518
    4TRP    HB2   51   2.545   3.946   2.589
    4TRP     CG   52   2.621   3.999   2.395
    4TRP    CD1   53   2.678   4.121   2.386
    4TRP    HD1   54   2.639   4.206   2.440
    4TRP    CD2   55   2.698   3.900   2.319
    4TRP    NE1   56   2.789   4.110   2.306
    4TRP    HE1   57   2.857   4.184   2.294
    4TRP    CE2   58   2.809   3.979   2.262
    4TRP    CE3   59   2.698   3.765   2.292
    4TRP    HE3   60   2.626   3.699   2.338
    4TRP    CZ2   61   2.920   3.919   2.190
    4TRP    HZ2   62   3.004   3.971   2.146
    4TRP    CZ3   63   2.800   3.704   2.212
    4TRP    HZ3   64   2.814   3.597   2.212
    4TRP    CH2   65   2.909   3.782   2.171
    4TRP    HH2   66   2.986   3.727   2.118
    4TRP      C   67   2.291   3.879   2.563
    4TRP      O   68   2.288   3.777   2.634
    5HIS      N   69   2.195   3.976   2.573
    5HIS      H   70   2.192   4.053   2.507
    5HIS     CA   71   2.097   3.980   2.685
    5HIS     HA   72   2.153   3.943   2.771
    5HIS     CB   73   2.061   4.129   2.701
    5HIS    HB1   74   2.018   4.160   2.605
    5HIS    HB2   75   1.981   4.132   2.775
    5HIS     CG   76   2.163   4.226   2.751
    5HIS    ND1   77   2.261   4.286   2.678
    5HIS    CD2   78   2.163   4.284   2.876
    5HIS    HD2   79   2.094   4.261   2.955
    5HIS    CE1   80   2.328   4.365   2.764
    5HIS    HE1   81   2.420   4.417   2.740
    5HIS    NE2   82   2.278   4.367   2.887
    5HIS    HE2   83   2.328   4.411   2.962
    5HIS      C   84   1.976   3.880   2.659
    5HIS      O   85   1.890   3.859   2.746
    6LYS      N   86   1.971   3.825   2.539
    6LYS      H   87   2.057   3.846   2.490
    6LYS     CA   88   1.876   3.725   2.499
    6LYS     HA   89   1.782   3.744   2.553
    6LYS     CB   90   1.850   3.728   2.351
    6LYS    HB1   91   1.939   3.689   2.302
    6LYS    HB2   92   1.771   3.656   2.335
    6LYS     CG   93   1.796   3.854   2.301
    6LYS    HG1   94   1.733   3.910   2.369
    6LYS    HG2   95   1.876   3.929   2.295
    6LYS     CD   96   1.742   3.838   2.162
    6LYS    HD1   97   1.806   3.772   2.103
    6LYS    HD2   98   1.644   3.793   2.172
    6LYS     CE   99   1.734   3.966   2.083
    6LYS    HE1  100   1.654   4.026   2.128
    6LYS    HE2  101   1.830   4.019   2.092
    6LYS     NZ  102   1.721   3.952   1.932
    6LYS    HZ1  103   1.717   4.050   1.907
    6LYS    HZ2  104   1.797   3.901   1.890
    6LYS    HZ3  105   1.635   3.908   1.905
    6LYS      C  106   1.918   3.584   2.541
    6LYS      O  107   1.830   3.507   2.587
    7ILE      N  108   2.048   3.554   2.543
    7ILE      H  109   2.121   3.612   2.503
    7ILE     CA  110   2.094   3.429   2.602
    7ILE     HA  111   2.038   3.350   2.552
    7ILE     CB  112   2.249   3.412   2.580
    7ILE     HB  113   2.285   3.514   2.590
    7ILE    CG1  114   2.261   3.369   2.433
    7ILE   HG11  115   2.203   3.278   2.419
    7ILE   HG12  116   2.212   3.450   2.378
    7ILE    CG2  117   2.326   3.318   2.665
    7ILE   HG21  118   2.334   3.365   2.763
    7ILE   HG22  119   2.284   3.219   2.669
    7ILE   HG23  120   2.432   3.313   2.638
    7ILE     CD  121   2.403   3.354   2.377
    7ILE    HD1  122   2.457   3.266   2.411
    7ILE    HD2  123   2.394   3.345   2.268
    7ILE    HD3  124   2.464   3.443   2.395
    7ILE      C  125   2.056   3.421   2.755
    7ILE      O  126   1.985   3.330   2.798
    8ILE      N  127   2.085   3.529   2.829
    8ILE      H  128   2.120   3.609   2.777
    8ILE     CA  129   2.068   3.554   2.970
    8ILE     HA  130   2.115   3.489   3.044
    8ILE     CB  131   2.144   3.685   3.012
    8ILE     HB  132   2.101   3.776   2.970
    8ILE    CG1  133   2.297   3.660   2.982
    8ILE   HG11  134   2.335   3.564   3.015
    8ILE   HG12  135   2.326   3.661   2.877
    8ILE    CG2  136   2.127   3.707   3.165
    8ILE   HG21  137   2.023   3.734   3.187
    8ILE   HG22  138   2.151   3.622   3.229
    8ILE   HG23  139   2.188   3.786   3.208
    8ILE     CD  140   2.371   3.792   3.025
    8ILE    HD1  141   2.325   3.882   2.983
    8ILE    HD2  142   2.387   3.801   3.132
    8ILE    HD3  143   2.473   3.788   2.987
    8ILE      C  144   1.911   3.550   2.997
    8ILE      O  145   1.864   3.493   3.101
    9GLU      N  146   1.826   3.597   2.901
    9GLU      H  147   1.877   3.642   2.826
    9GLU     CA  148   1.677   3.588   2.902
    9GLU     HA  149   1.654   3.631   2.999
    9GLU     CB  150   1.611   3.677   2.797
    9GLU    HB1  151   1.674   3.766   2.786
    9GLU    HB2  152   1.617   3.634   2.697
    9GLU     CG  153   1.458   3.713   2.822
    9GLU    HG1  154   1.423   3.776   2.741
    9GLU    HG2  155   1.385   3.633   2.829
    9GLU     CD  156   1.435   3.803   2.944
    9GLU    OE1  157   1.532   3.863   2.997
    9GLU    OE2  158   1.315   3.828   2.982
    9GLU      C  159   1.619   3.443   2.884
    9GLU      O  160   1.522   3.408   2.951
   10ASP      N  161   1.683   3.373   2.793
   10ASP      H  162   1.778   3.396   2.765
   10ASP     CA  163   1.662   3.232   2.766
   10ASP     HA  164   1.553   3.230   2.758
   10ASP     CB  165   1.739   3.199   2.631
   10ASP    HB1  166   1.703   3.259   2.547
   10ASP    HB2  167   1.844   3.227   2.639
   10ASP     CG  168   1.715   3.059   2.578
   10ASP    OD1  169   1.600   3.004   2.582
   10ASP    OD2  170   1.813   2.998   2.524
   10ASP      C  171   1.705   3.133   2.885
   10ASP      O  172   1.659   3.021   2.896
   11ILE      N  173   1.802   3.175   2.966
   11ILE      H  174   1.856   3.256   2.939
   11ILE     CA  175   1.850   3.113   3.089
   11ILE     HA  176   1.863   3.007   3.071
   11ILE     CB  177   1.986   3.165   3.140
   11ILE     HB  178   1.986   3.274   3.131
   11ILE    CG1  179   2.100   3.117   3.049
   11ILE   HG11  180   2.090   3.156   2.947
   11ILE   HG12  181   2.188   3.161   3.093
   11ILE    CG2  182   2.021   3.159   3.286
   11ILE   HG21  183   2.103   3.222   3.314
   11ILE   HG22  184   1.935   3.198   3.343
   11ILE   HG23  185   2.034   3.054   3.315
   11ILE     CD  186   2.131   2.966   3.038
   11ILE    HD1  187   2.137   2.918   3.135
   11ILE    HD2  188   2.044   2.915   2.997
   11ILE    HD3  189   2.221   2.943   2.981
   11ILE      C  190   1.732   3.135   3.194
   11ILE      O  191   1.711   3.056   3.295
   12SER      N  192   1.657   3.245   3.179
   12SER      H  193   1.642   3.292   3.090
   12SER     CA  194   1.567   3.285   3.296
   12SER     HA  195   1.613   3.262   3.392
   12SER     CB  196   1.554   3.432   3.283
   12SER    HB1  197   1.512   3.452   3.184
   12SER    HB2  198   1.483   3.468   3.358
   12SER     OG  199   1.673   3.504   3.302
   12SER     HG  200   1.729   3.481   3.229
   12SER      C  201   1.426   3.215   3.295
   12SER      O  202   1.351   3.223   3.392
   13LYS      N  203   1.409   3.133   3.194
   13LYS      H  204   1.490   3.137   3.135
   13LYS     CA  205   1.292   3.052   3.165
   13LYS     HA  206   1.211   3.116   3.197
   13LYS     CB  207   1.295   3.021   3.009
   13LYS    HB1  208   1.196   3.021   2.963
   13LYS    HB2  209   1.334   3.107   2.955
   13LYS     CG  210   1.364   2.890   2.970
   13LYS    HG1  211   1.465   2.879   3.011
   13LYS    HG2  212   1.309   2.803   3.007
   13LYS     CD  213   1.370   2.872   2.819
   13LYS    HD1  214   1.269   2.847   2.787
   13LYS    HD2  215   1.400   2.967   2.774
   13LYS     CE  216   1.462   2.767   2.773
   13LYS    HE1  217   1.561   2.782   2.816
   13LYS    HE2  218   1.409   2.673   2.791
   13LYS     NZ  219   1.484   2.775   2.628
   13LYS    HZ1  220   1.401   2.797   2.574
   13LYS    HZ2  221   1.541   2.857   2.615
   13LYS    HZ3  222   1.531   2.692   2.597
   13LYS      C  223   1.284   2.925   3.249
   13LYS      O  224   1.181   2.860   3.254
   14ASN      N  225   1.390   2.898   3.334
   14ASN      H  226   1.471   2.957   3.324
   14ASN     CA  227   1.394   2.776   3.411
   14ASN     HA  228   1.301   2.771   3.468
   14ASN     CB  229   1.418   2.646   3.341
   14ASN    HB1  230   1.357   2.648   3.250
   14ASN    HB2  231   1.523   2.633   3.315
   14ASN     CG  232   1.357   2.532   3.423
   14ASN    OD1  233   1.401   2.499   3.531
   14ASN    ND2  234   1.248   2.476   3.379
   14ASN   HD21  235   1.213   2.502   3.288
   14ASN   HD22  236   1.216   2.393   3.427
   14ASN      C  237   1.488   2.800   3.530
   14ASN      O  238   1.600   2.848   3.515
   15ASN      N  239   1.446   2.778   3.657
   15ASN      H  240   1.354   2.737   3.666
   15ASN     CA  241   1.508   2.831   3.778
   15ASN     HA  242   1.552   2.930   3.772
   15ASN     CB  243   1.401   2.835   3.896
   15ASN    HB1  244   1.320   2.762   3.894
   15ASN    HB2  245   1.459   2.830   3.988
   15ASN     CG  246   1.326   2.961   3.892
   15ASN    OD1  247   1.371   3.060   3.950
   15ASN    ND2  248   1.211   2.969   3.829
   15ASN   HD21  249   1.172   2.895   3.772
   15ASN   HD22  250   1.155   3.053   3.837
   15ASN      C  251   1.625   2.736   3.818
   15ASN      O  252   1.687   2.760   3.921
   16LYS      N  253   1.656   2.625   3.751
   16LYS      H  254   1.610   2.602   3.664
   16LYS     CA  255   1.771   2.544   3.787
   16LYS     HA  256   1.774   2.508   3.890
   16LYS     CB  257   1.756   2.423   3.697
   16LYS    HB1  258   1.839   2.355   3.716
   16LYS    HB2  259   1.662   2.372   3.718
   16LYS     CG  260   1.755   2.439   3.543
   16LYS    HG1  261   1.671   2.507   3.524
   16LYS    HG2  262   1.847   2.489   3.512
   16LYS     CD  263   1.726   2.308   3.465
   16LYS    HD1  264   1.814   2.245   3.476
   16LYS    HD2  265   1.640   2.264   3.514
   16LYS     CE  266   1.696   2.332   3.320
   16LYS    HE1  267   1.620   2.410   3.314
   16LYS    HE2  268   1.787   2.360   3.267
   16LYS     NZ  269   1.638   2.210   3.258
   16LYS    HZ1  270   1.632   2.218   3.157
   16LYS    HZ2  271   1.695   2.127   3.262
   16LYS    HZ3  272   1.546   2.199   3.298
   16LYS      C  273   1.909   2.617   3.755
   16LYS      O  274   2.004   2.589   3.827
   17PHE      N  275   1.911   2.707   3.659
   17PHE      H  276   1.819   2.728   3.622
   17PHE     CA  277   2.025   2.789   3.631
   17PHE     HA  278   2.117   2.730   3.635
   17PHE     CB  279   2.016   2.854   3.489
   17PHE    HB1  280   1.931   2.922   3.486
   17PHE    HB2  281   2.108   2.907   3.463
   17PHE     CG  282   1.998   2.748   3.388
   17PHE    CD1  283   2.083   2.635   3.376
   17PHE    HD1  284   2.160   2.612   3.448
   17PHE    CD2  285   1.886   2.762   3.300
   17PHE    HD2  286   1.808   2.834   3.321
   17PHE    CE1  287   2.061   2.542   3.267
   17PHE    HE1  288   2.127   2.457   3.260
   17PHE    CE2  289   1.876   2.678   3.187
   17PHE    HE2  290   1.800   2.685   3.110
   17PHE     CZ  291   1.964   2.571   3.167
   17PHE     HZ  292   1.942   2.508   3.083
   17PHE      C  293   2.019   2.908   3.733
   17PHE      O  294   1.913   2.971   3.739
   18GLU      N  295   2.127   2.931   3.798
   18GLU      H  296   2.207   2.872   3.784
   18GLU     CA  297   2.140   3.028   3.904
   18GLU     HA  298   2.045   3.043   3.955
   18GLU     CB  299   2.245   2.972   4.000
   18GLU    HB1  300   2.214   2.886   4.058
   18GLU    HB2  301   2.331   2.934   3.943
   18GLU     CG  302   2.298   3.075   4.113
   18GLU    HG1  303   2.359   3.008   4.173
   18GLU    HG2  304   2.351   3.161   4.073
   18GLU     CD  305   2.192   3.130   4.201
   18GLU    OE1  306   2.231   3.176   4.305
   18GLU    OE2  307   2.074   3.107   4.185
   18GLU      C  308   2.175   3.171   3.857
   18GLU      O  309   2.104   3.266   3.887
   19ASP      N  310   2.279   3.187   3.773
   19ASP      H  311   2.331   3.106   3.740
   19ASP     CA  312   2.326   3.320   3.732
   19ASP     HA  313   2.238   3.375   3.702
   19ASP     CB  314   2.393   3.391   3.842
   19ASP    HB1  315   2.319   3.415   3.918
   19ASP    HB2  316   2.475   3.333   3.883
   19ASP     CG  317   2.443   3.532   3.812
   19ASP    OD1  318   2.373   3.611   3.746
   19ASP    OD2  319   2.554   3.555   3.863
   19ASP      C  320   2.402   3.301   3.598
   19ASP      O  321   2.460   3.194   3.567
   20ALA      N  322   2.399   3.405   3.514
   20ALA      H  323   2.345   3.487   3.539
   20ALA     CA  324   2.475   3.423   3.386
   20ALA     HA  325   2.565   3.363   3.382
   20ALA     CB  326   2.390   3.371   3.268
   20ALA    HB1  327   2.291   3.413   3.279
   20ALA    HB2  328   2.418   3.402   3.167
   20ALA    HB3  329   2.368   3.265   3.277
   20ALA      C  330   2.530   3.565   3.349
   20ALA      O  331   2.475   3.668   3.398
   21ALA      N  332   2.627   3.562   3.261
   21ALA      H  333   2.683   3.483   3.234
   21ALA     CA  334   2.697   3.685   3.205
   21ALA     HA  335   2.611   3.750   3.189
   21ALA     CB  336   2.770   3.753   3.323
   21ALA    HB1  337   2.850   3.691   3.360
   21ALA    HB2  338   2.821   3.839   3.280
   21ALA    HB3  339   2.711   3.787   3.408
   21ALA      C  340   2.774   3.652   3.080
   21ALA      O  341   2.804   3.533   3.056
   22ILE      N  342   2.807   3.750   3.003
   22ILE      H  343   2.802   3.844   3.039
   22ILE     CA  344   2.888   3.741   2.884
   22ILE     HA  345   2.930   3.640   2.879
   22ILE     CB  346   2.795   3.752   2.750
   22ILE     HB  347   2.754   3.852   2.743
   22ILE    CG1  348   2.679   3.639   2.757
   22ILE   HG11  349   2.719   3.538   2.759
   22ILE   HG12  350   2.628   3.653   2.852
   22ILE    CG2  351   2.883   3.748   2.619
   22ILE   HG21  352   2.895   3.644   2.590
   22ILE   HG22  353   2.834   3.796   2.534
   22ILE   HG23  354   2.985   3.783   2.634
   22ILE     CD  355   2.574   3.642   2.646
   22ILE    HD1  356   2.485   3.584   2.674
   22ILE    HD2  357   2.557   3.747   2.623
   22ILE    HD3  358   2.613   3.585   2.561
   22ILE      C  359   2.997   3.842   2.885
   22ILE      O  360   2.970   3.957   2.909
   23VAL      N  361   3.124   3.803   2.849
   23VAL      H  362   3.131   3.709   2.813
   23VAL     CA  363   3.242   3.891   2.867
   23VAL     HA  364   3.206   3.994   2.866
   23VAL     CB  365   3.321   3.857   3.002
   23VAL     HB  366   3.377   3.769   2.969
   23VAL    CG1  367   3.423   3.968   3.043
   23VAL   HG11  368   3.503   3.920   3.099
   23VAL   HG12  369   3.479   4.016   2.963
   23VAL   HG13  370   3.376   4.042   3.107
   23VAL    CG2  371   3.241   3.814   3.126
   23VAL   HG21  372   3.174   3.890   3.165
   23VAL   HG22  373   3.180   3.730   3.092
   23VAL   HG23  374   3.306   3.785   3.209
   23VAL      C  375   3.324   3.891   2.739
   23VAL      O  376   3.336   3.790   2.667
   24ASP      N  377   3.387   4.002   2.704
   24ASP      H  378   3.380   4.080   2.768
   24ASP     CA  379   3.484   4.030   2.600
   24ASP     HA  380   3.478   3.959   2.518
   24ASP     CB  381   3.493   4.176   2.571
   24ASP    HB1  382   3.399   4.224   2.542
   24ASP    HB2  383   3.533   4.225   2.661
   24ASP     CG  384   3.573   4.220   2.452
   24ASP    OD1  385   3.687   4.265   2.469
   24ASP    OD2  386   3.530   4.208   2.338
   24ASP      C  387   3.623   3.990   2.663
   24ASP      O  388   3.637   3.986   2.785
   25TYR      N  389   3.719   3.963   2.575
   25TYR      H  390   3.691   3.969   2.478
   25TYR     CA  391   3.853   3.930   2.617
   25TYR     HA  392   3.863   3.970   2.718
   25TYR     CB  393   3.884   3.777   2.638
   25TYR    HB1  394   3.982   3.768   2.685
   25TYR    HB2  395   3.814   3.746   2.716
   25TYR     CG  396   3.871   3.684   2.516
   25TYR    CD1  397   3.741   3.642   2.490
   25TYR    HD1  398   3.657   3.691   2.536
   25TYR    CD2  399   3.981   3.618   2.460
   25TYR    HD2  400   4.083   3.632   2.492
   25TYR    CE1  401   3.725   3.548   2.384
   25TYR    HE1  402   3.626   3.525   2.348
   25TYR    CE2  403   3.957   3.524   2.357
   25TYR    HE2  404   4.044   3.477   2.313
   25TYR     CZ  405   3.832   3.493   2.311
   25TYR     OH  406   3.813   3.405   2.214
   25TYR     HH  407   3.723   3.377   2.205
   25TYR      C  408   3.964   4.011   2.552
   25TYR      O  409   4.072   4.027   2.601
   26LYS      N  410   3.936   4.069   2.437
   26LYS      H  411   3.839   4.064   2.410
   26LYS     CA  412   4.029   4.114   2.333
   26LYS     HA  413   4.121   4.147   2.380
   26LYS     CB  414   4.085   3.993   2.253
   26LYS    HB1  415   4.153   4.031   2.177
   26LYS    HB2  416   4.144   3.924   2.313
   26LYS     CG  417   3.979   3.917   2.182
   26LYS    HG1  418   3.918   3.870   2.259
   26LYS    HG2  419   3.920   3.984   2.120
   26LYS     CD  420   4.034   3.822   2.077
   26LYS    HD1  421   4.097   3.885   2.014
   26LYS    HD2  422   4.101   3.755   2.131
   26LYS     CE  423   3.923   3.757   1.997
   26LYS    HE1  424   3.870   3.694   2.068
   26LYS    HE2  425   3.847   3.821   1.953
   26LYS     NZ  426   3.979   3.664   1.900
   26LYS    HZ1  427   4.025   3.725   1.833
   26LYS    HZ2  428   4.034   3.585   1.932
   26LYS    HZ3  429   3.902   3.618   1.854
   26LYS      C  430   3.992   4.237   2.249
   26LYS      O  431   4.075   4.271   2.159
   27THR      N  432   3.891   4.314   2.284
   27THR      H  433   3.826   4.273   2.349
   27THR     CA  434   3.850   4.443   2.224
   27THR     HA  435   3.939   4.482   2.175
   27THR     CB  436   3.744   4.437   2.118
   27THR     HB  437   3.746   4.523   2.052
   27THR    OG1  438   3.612   4.413   2.169
   27THR    HG1  439   3.627   4.334   2.218
   27THR    CG2  440   3.771   4.328   2.017
   27THR   HG21  441   3.871   4.345   1.976
   27THR   HG22  442   3.775   4.222   2.044
   27THR   HG23  443   3.694   4.329   1.941
   27THR      C  444   3.821   4.553   2.327
   27THR      O  445   3.870   4.670   2.301
   28THR      N  446   3.756   4.526   2.434
   28THR      H  447   3.723   4.431   2.448
   28THR     CA  448   3.712   4.617   2.536
   28THR     HA  449   3.787   4.696   2.536
   28THR     CB  450   3.572   4.673   2.501
   28THR     HB  451   3.586   4.726   2.406
   28THR    OG1  452   3.525   4.772   2.587
   28THR    HG1  453   3.497   4.724   2.664
   28THR    CG2  454   3.467   4.560   2.486
   28THR   HG21  455   3.468   4.480   2.559
   28THR   HG22  456   3.364   4.595   2.474
   28THR   HG23  457   3.472   4.502   2.393
   28THR      C  458   3.727   4.550   2.676
   28THR      O  459   3.746   4.617   2.780
   29LYS      N  460   3.727   4.420   2.692
   29LYS      H  461   3.708   4.367   2.607
   29LYS     CA  462   3.766   4.343   2.811
   29LYS     HA  463   3.772   4.244   2.765
   29LYS     CB  464   3.913   4.372   2.856
   29LYS    HB1  465   3.930   4.477   2.877
   29LYS    HB2  466   3.935   4.326   2.952
   29LYS     CG  467   4.021   4.333   2.758
   29LYS    HG1  468   4.111   4.352   2.817
   29LYS    HG2  469   4.028   4.225   2.745
   29LYS     CD  470   4.023   4.396   2.616
   29LYS    HD1  471   3.943   4.346   2.561
   29LYS    HD2  472   4.002   4.503   2.629
   29LYS     CE  473   4.153   4.377   2.538
   29LYS    HE1  474   4.194   4.277   2.556
   29LYS    HE2  475   4.151   4.380   2.429
   29LYS     NZ  476   4.256   4.473   2.573
   29LYS    HZ1  477   4.260   4.490   2.672
   29LYS    HZ2  478   4.346   4.449   2.536
   29LYS    HZ3  479   4.233   4.565   2.537
   29LYS      C  480   3.664   4.322   2.919
   29LYS      O  481   3.680   4.226   2.998
   30ASN      N  482   3.568   4.414   2.924
   30ASN      H  483   3.569   4.485   2.852
   30ASN     CA  484   3.461   4.425   3.021
   30ASN     HA  485   3.507   4.407   3.117
   30ASN     CB  486   3.410   4.567   3.028
   30ASN    HB1  487   3.336   4.586   3.105
   30ASN    HB2  488   3.495   4.629   3.058
   30ASN     CG  489   3.355   4.619   2.891
   30ASN    OD1  490   3.427   4.679   2.812
   30ASN    ND2  491   3.222   4.608   2.870
   30ASN   HD21  492   3.178   4.525   2.907
   30ASN   HD22  493   3.193   4.654   2.785
   30ASN      C  494   3.355   4.321   2.996
   30ASN      O  495   3.349   4.266   2.888
   31VAL      N  496   3.267   4.301   3.094
   31VAL      H  497   3.286   4.352   3.179
   31VAL     CA  498   3.142   4.220   3.081
   31VAL     HA  499   3.179   4.120   3.061
   31VAL     CB  500   3.084   4.206   3.224
   31VAL     HB  501   3.062   4.309   3.251
   31VAL    CG1  502   2.946   4.143   3.232
   31VAL   HG11  503   2.873   4.207   3.184
   31VAL   HG12  504   2.940   4.052   3.172
   31VAL   HG13  505   2.911   4.123   3.334
   31VAL    CG2  506   3.182   4.152   3.334
   31VAL   HG21  507   3.201   4.045   3.320
   31VAL   HG22  508   3.269   4.217   3.344
   31VAL   HG23  509   3.128   4.161   3.428
   31VAL      C  510   3.047   4.292   2.981
   31VAL      O  511   3.033   4.416   2.995
   32LEU      N  512   2.990   4.226   2.879
   32LEU      H  513   3.000   4.126   2.871
   32LEU     CA  514   2.912   4.290   2.775
   32LEU     HA  515   2.947   4.393   2.764
   32LEU     CB  516   2.941   4.225   2.638
   32LEU    HB1  517   2.894   4.127   2.642
   32LEU    HB2  518   2.883   4.256   2.550
   32LEU     CG  519   3.088   4.211   2.596
   32LEU     HG  520   3.153   4.186   2.680
   32LEU    CD1  521   3.119   4.105   2.490
   32LEU   HD11  522   3.220   4.065   2.488
   32LEU   HD12  523   3.049   4.022   2.496
   32LEU   HD13  524   3.100   4.154   2.395
   32LEU    CD2  525   3.141   4.354   2.554
   32LEU   HD21  526   3.137   4.419   2.641
   32LEU   HD22  527   3.244   4.357   2.519
   32LEU   HD23  528   3.081   4.412   2.483
   32LEU      C  529   2.767   4.279   2.811
   32LEU      O  530   2.683   4.368   2.785
   33ALA      N  531   2.726   4.179   2.892
   33ALA      H  532   2.792   4.111   2.927
   33ALA     CA  533   2.590   4.167   2.946
   33ALA     HA  534   2.572   4.273   2.963
   33ALA     CB  535   2.490   4.106   2.846
   33ALA    HB1  536   2.389   4.114   2.884
   33ALA    HB2  537   2.489   4.160   2.751
   33ALA    HB3  538   2.523   4.006   2.817
   33ALA      C  539   2.597   4.097   3.075
   33ALA      O  540   2.689   4.012   3.086
   34ALA      N  541   2.513   4.132   3.175
   34ALA      H  542   2.442   4.199   3.148
   34ALA     CA  543   2.497   4.074   3.309
   34ALA     HA  544   2.490   3.965   3.312
   34ALA     CB  545   2.609   4.117   3.395
   34ALA    HB1  546   2.675   4.030   3.404
   34ALA    HB2  547   2.662   4.205   3.358
   34ALA    HB3  548   2.582   4.143   3.498
   34ALA      C  549   2.365   4.121   3.360
   34ALA      O  550   2.311   4.212   3.301
   35ILE      N  551   2.312   4.065   3.464
   35ILE      H  552   2.372   4.002   3.516
   35ILE     CA  553   2.197   4.115   3.548
   35ILE     HA  554   2.143   4.183   3.481
   35ILE     CB  555   2.118   4.003   3.618
   35ILE     HB  556   2.180   3.934   3.675
   35ILE    CG1  557   2.054   3.904   3.516
   35ILE   HG11  558   1.968   3.957   3.476
   35ILE   HG12  559   2.108   3.881   3.425
   35ILE    CG2  560   2.009   4.062   3.708
   35ILE   HG21  561   1.929   4.122   3.664
   35ILE   HG22  562   1.955   3.980   3.755
   35ILE   HG23  563   2.058   4.113   3.791
   35ILE     CD  564   2.021   3.770   3.573
   35ILE    HD1  565   2.110   3.728   3.620
   35ILE    HD2  566   1.938   3.770   3.644
   35ILE    HD3  567   1.991   3.702   3.493
   35ILE      C  568   2.274   4.192   3.660
   35ILE      O  569   2.380   4.154   3.702
   36PRO      N  570   2.234   4.316   3.695
   36PRO     CA  571   2.307   4.398   3.794
   36PRO     HA  572   2.416   4.394   3.783
   36PRO     CB  573   2.265   4.542   3.785
   36PRO    HB1  574   2.278   4.601   3.876
   36PRO    HB2  575   2.335   4.582   3.712
   36PRO     CG  576   2.124   4.531   3.720
   36PRO    HG1  577   2.054   4.540   3.804
   36PRO    HG2  578   2.097   4.619   3.661
   36PRO     CD  579   2.122   4.392   3.645
   36PRO    HD1  580   2.025   4.341   3.647
   36PRO    HD2  581   2.135   4.412   3.539
   36PRO      C  582   2.289   4.344   3.933
   36PRO      O  583   2.189   4.278   3.972
   37ASN      N  584   2.384   4.374   4.024
   37ASN      H  585   2.462   4.428   3.989
   37ASN     CA  586   2.376   4.344   4.167
   37ASN     HA  587   2.436   4.421   4.214
   37ASN     CB  588   2.236   4.373   4.234
   37ASN    HB1  589   2.189   4.468   4.207
   37ASN    HB2  590   2.164   4.297   4.206
   37ASN     CG  591   2.252   4.385   4.381
   37ASN    OD1  592   2.321   4.468   4.431
   37ASN    ND2  593   2.174   4.313   4.458
   37ASN   HD21  594   2.140   4.231   4.412
   37ASN   HD22  595   2.182   4.326   4.558
   37ASN      C  596   2.439   4.208   4.207
   37ASN      O  597   2.416   4.155   4.314
   38ARG      N  598   2.508   4.151   4.107
   38ARG      H  599   2.533   4.206   4.026
   38ARG     CA  600   2.553   4.016   4.109
   38ARG     HA  601   2.520   3.967   4.201
   38ARG     CB  602   2.488   3.949   3.992
   38ARG    HB1  603   2.502   4.020   3.911
   38ARG    HB2  604   2.515   3.846   3.967
   38ARG     CG  605   2.328   3.943   3.987
   38ARG    HG1  606   2.294   3.935   4.091
   38ARG    HG2  607   2.282   4.025   3.933
   38ARG     CD  608   2.273   3.819   3.927
   38ARG    HD1  609   2.291   3.821   3.819
   38ARG    HD2  610   2.318   3.730   3.970
   38ARG     NE  611   2.130   3.803   3.960
   38ARG     HE  612   2.098   3.867   4.031
   38ARG     CZ  613   2.061   3.697   3.920
   38ARG    NH1  614   2.115   3.615   3.832
   38ARG   HH11  615   2.212   3.626   3.805
   38ARG   HH12  616   2.061   3.572   3.759
   38ARG    NH2  617   1.935   3.674   3.968
   38ARG   HH21  618   1.877   3.741   4.015
   38ARG   HH22  619   1.896   3.582   3.957
   38ARG      C  620   2.708   4.003   4.108
   38ARG      O  621   2.779   4.106   4.116
   39THR      N  622   2.766   3.882   4.076
   39THR      H  623   2.703   3.804   4.063
   39THR     CA  624   2.910   3.861   4.097
   39THR     HA  625   2.947   3.951   4.147
   39THR     CB  626   2.935   3.731   4.185
   39THR     HB  627   2.869   3.651   4.150
   39THR    OG1  628   2.897   3.768   4.316
   39THR    HG1  629   2.955   3.838   4.342
   39THR    CG2  630   3.066   3.660   4.196
   39THR   HG21  631   3.056   3.574   4.263
   39THR   HG22  632   3.101   3.611   4.105
   39THR   HG23  633   3.148   3.712   4.245
   39THR      C  634   2.989   3.857   3.966
   39THR      O  635   3.090   3.921   3.958
   40PHE      N  636   2.944   3.787   3.861
   40PHE      H  637   2.862   3.729   3.866
   40PHE     CA  638   2.999   3.785   3.722
   40PHE     HA  639   3.108   3.774   3.726
   40PHE     CB  640   2.927   3.683   3.635
   40PHE    HB1  641   2.831   3.728   3.609
   40PHE    HB2  642   2.989   3.678   3.545
   40PHE     CG  643   2.929   3.532   3.665
   40PHE    CD1  644   3.042   3.479   3.731
   40PHE    HD1  645   3.130   3.533   3.762
   40PHE    CD2  646   2.823   3.449   3.621
   40PHE    HD2  647   2.738   3.490   3.568
   40PHE    CE1  648   3.048   3.341   3.757
   40PHE    HE1  649   3.128   3.289   3.808
   40PHE    CE2  650   2.831   3.314   3.649
   40PHE    HE2  651   2.754   3.246   3.616
   40PHE     CZ  652   2.940   3.255   3.722
   40PHE     HZ  653   2.939   3.152   3.755
   40PHE      C  654   2.983   3.924   3.656
   40PHE      O  655   3.052   3.952   3.565
   41ALA      N  656   2.888   4.008   3.709
   41ALA      H  657   2.825   3.963   3.773
   41ALA     CA  658   2.870   4.154   3.675
   41ALA     HA  659   2.872   4.160   3.566
   41ALA     CB  660   2.736   4.209   3.736
   41ALA    HB1  661   2.745   4.250   3.837
   41ALA    HB2  662   2.700   4.294   3.678
   41ALA    HB3  663   2.660   4.131   3.741
   41ALA      C  664   2.988   4.237   3.713
   41ALA      O  665   3.011   4.338   3.651
   42LYS      N  666   3.067   4.195   3.814
   42LYS      H  667   3.040   4.114   3.868
   42LYS     CA  668   3.173   4.271   3.874
   42LYS     HA  669   3.172   4.378   3.856
   42LYS     CB  670   3.168   4.256   4.033
   42LYS    HB1  671   3.171   4.153   4.068
   42LYS    HB2  672   3.265   4.289   4.072
   42LYS     CG  673   3.050   4.328   4.091
   42LYS    HG1  674   3.067   4.435   4.081
   42LYS    HG2  675   2.966   4.296   4.030
   42LYS     CD  676   3.018   4.299   4.237
   42LYS    HD1  677   2.996   4.193   4.244
   42LYS    HD2  678   3.105   4.314   4.301
   42LYS     CE  679   2.891   4.381   4.286
   42LYS    HE1  680   2.906   4.489   4.293
   42LYS    HE2  681   2.804   4.348   4.229
   42LYS     NZ  682   2.854   4.342   4.425
   42LYS    HZ1  683   2.927   4.362   4.492
   42LYS    HZ2  684   2.773   4.398   4.447
   42LYS    HZ3  685   2.838   4.243   4.428
   42LYS      C  686   3.313   4.218   3.825
   42LYS      O  687   3.415   4.235   3.890
   43ILE      N  688   3.318   4.158   3.706
   43ILE      H  689   3.236   4.144   3.650
   43ILE     CA  690   3.445   4.107   3.657
   43ILE     HA  691   3.503   4.056   3.734
   43ILE     CB  692   3.413   4.005   3.547
   43ILE     HB  693   3.325   4.039   3.491
   43ILE    CG1  694   3.366   3.870   3.608
   43ILE   HG11  695   3.449   3.822   3.660
   43ILE   HG12  696   3.286   3.890   3.680
   43ILE    CG2  697   3.517   3.997   3.433
   43ILE   HG21  698   3.524   4.093   3.382
   43ILE   HG22  699   3.612   3.972   3.480
   43ILE   HG23  700   3.492   3.927   3.353
   43ILE     CD  701   3.313   3.773   3.501
   43ILE    HD1  702   3.246   3.712   3.562
   43ILE    HD2  703   3.255   3.834   3.431
   43ILE    HD3  704   3.392   3.715   3.454
   43ILE      C  705   3.526   4.228   3.609
   43ILE      O  706   3.480   4.300   3.523
   44ASN      N  707   3.654   4.245   3.647
   44ASN      H  708   3.691   4.187   3.721
   44ASN     CA  709   3.734   4.356   3.602
   44ASN     HA  710   3.673   4.447   3.601
   44ASN     CB  711   3.850   4.375   3.706
   44ASN    HB1  712   3.815   4.339   3.803
   44ASN    HB2  713   3.939   4.315   3.687
   44ASN     CG  714   3.910   4.508   3.706
   44ASN    OD1  715   3.846   4.604   3.750
   44ASN    ND2  716   4.016   4.536   3.646
   44ASN   HD21  717   4.075   4.464   3.606
   44ASN   HD22  718   4.057   4.627   3.657
   44ASN      C  719   3.780   4.339   3.457
   44ASN      O  720   3.813   4.225   3.422
   45PRO      N  721   3.792   4.445   3.371
   45PRO     CA  722   3.841   4.431   3.232
   45PRO     HA  723   3.795   4.341   3.192
   45PRO     CB  724   3.797   4.557   3.155
   45PRO    HB1  725   3.870   4.578   3.077
   45PRO    HB2  726   3.692   4.557   3.123
   45PRO     CG  727   3.797   4.660   3.266
   45PRO    HG1  728   3.906   4.672   3.272
   45PRO    HG2  729   3.746   4.753   3.244
   45PRO     CD  730   3.748   4.584   3.386
   45PRO    HD1  731   3.798   4.631   3.470
   45PRO    HD2  732   3.640   4.589   3.402
   45PRO      C  733   3.990   4.403   3.226
   45PRO      O  734   4.075   4.482   3.251
   46GLY      N  735   4.023   4.276   3.195
   46GLY      H  736   3.947   4.210   3.188
   46GLY     CA  737   4.155   4.218   3.173
   46GLY    HA1  738   4.171   4.195   3.068
   46GLY    HA2  739   4.233   4.290   3.196
   46GLY      C  740   4.168   4.090   3.259
   46GLY      O  741   4.232   3.988   3.220
   47GLU      N  742   4.098   4.085   3.374
   47GLU      H  743   4.041   4.166   3.395
   47GLU     CA  744   4.089   3.973   3.468
   47GLU     HA  745   4.196   3.971   3.492
   47GLU     CB  746   4.016   4.023   3.595
   47GLU    HB1  747   4.060   4.117   3.628
   47GLU    HB2  748   3.914   4.053   3.571
   47GLU     CG  749   4.025   3.947   3.724
   47GLU    HG1  750   3.955   3.986   3.798
   47GLU    HG2  751   3.995   3.843   3.711
   47GLU     CD  752   4.160   3.944   3.790
   47GLU    OE1  753   4.267   3.941   3.727
   47GLU    OE2  754   4.168   3.961   3.913
   47GLU      C  755   4.049   3.839   3.411
   47GLU      O  756   4.096   3.739   3.476
   48VAL      N  757   3.977   3.826   3.298
   48VAL      H  758   3.939   3.909   3.255
   48VAL     CA  759   3.949   3.698   3.242
   48VAL     HA  760   3.930   3.624   3.320
   48VAL     CB  761   3.819   3.701   3.151
   48VAL     HB  762   3.809   3.597   3.118
   48VAL    CG1  763   3.687   3.742   3.236
   48VAL   HG11  764   3.680   3.851   3.234
   48VAL   HG12  765   3.596   3.715   3.182
   48VAL   HG13  766   3.672   3.705   3.337
   48VAL    CG2  767   3.826   3.777   3.017
   48VAL   HG21  768   3.870   3.876   3.028
   48VAL   HG22  769   3.885   3.721   2.944
   48VAL   HG23  770   3.728   3.812   2.982
   48VAL      C  771   4.065   3.636   3.151
   48VAL      O  772   4.066   3.517   3.134
   49ILE      N  773   4.157   3.723   3.097
   49ILE      H  774   4.170   3.817   3.131
   49ILE     CA  775   4.250   3.686   2.992
   49ILE     HA  776   4.194   3.655   2.904
   49ILE     CB  777   4.334   3.809   2.945
   49ILE     HB  778   4.387   3.851   3.030
   49ILE    CG1  779   4.240   3.923   2.882
   49ILE   HG11  780   4.203   3.897   2.783
   49ILE   HG12  781   4.154   3.933   2.948
   49ILE    CG2  782   4.444   3.764   2.852
   49ILE   HG21  783   4.525   3.711   2.904
   49ILE   HG22  784   4.399   3.724   2.761
   49ILE   HG23  785   4.503   3.846   2.812
   49ILE     CD  786   4.302   4.067   2.869
   49ILE    HD1  787   4.235   4.143   2.828
   49ILE    HD2  788   4.339   4.098   2.967
   49ILE    HD3  789   4.391   4.067   2.806
   49ILE      C  790   4.340   3.560   3.030
   49ILE      O  791   4.348   3.471   2.945
   50PRO      N  792   4.392   3.547   3.157
   50PRO     CA  793   4.467   3.422   3.210
   50PRO     HA  794   4.565   3.425   3.163
   50PRO     CB  795   4.468   3.442   3.359
   50PRO    HB1  796   4.374   3.417   3.408
   50PRO    HB2  797   4.551   3.389   3.406
   50PRO     CG  798   4.494   3.592   3.371
   50PRO    HG1  799   4.469   3.638   3.466
   50PRO    HG2  800   4.602   3.608   3.363
   50PRO     CD  801   4.411   3.655   3.255
   50PRO    HD1  802   4.313   3.670   3.301
   50PRO    HD2  803   4.456   3.749   3.225
   50PRO      C  804   4.399   3.292   3.167
   50PRO      O  805   4.469   3.205   3.117
   51LEU      N  806   4.264   3.285   3.165
   51LEU      H  807   4.211   3.365   3.195
   51LEU     CA  808   4.193   3.160   3.136
   51LEU     HA  809   4.219   3.078   3.203
   51LEU     CB  810   4.045   3.182   3.160
   51LEU    HB1  811   4.006   3.255   3.089
   51LEU    HB2  812   3.996   3.090   3.128
   51LEU     CG  813   4.000   3.212   3.301
   51LEU     HG  814   4.053   3.297   3.343
   51LEU    CD1  815   3.851   3.244   3.280
   51LEU   HD11  816   3.802   3.171   3.216
   51LEU   HD12  817   3.804   3.245   3.379
   51LEU   HD13  818   3.833   3.340   3.232
   51LEU    CD2  819   4.009   3.084   3.389
   51LEU   HD21  820   3.948   3.000   3.355
   51LEU   HD22  821   4.105   3.040   3.415
   51LEU   HD23  822   3.978   3.129   3.483
   51LEU      C  823   4.210   3.113   2.986
   51LEU      O  824   4.182   2.999   2.959
   52ILE      N  825   4.252   3.206   2.894
   52ILE      H  826   4.268   3.304   2.915
   52ILE     CA  827   4.279   3.169   2.754
   52ILE     HA  828   4.278   3.060   2.751
   52ILE     CB  829   4.163   3.205   2.663
   52ILE     HB  830   4.195   3.173   2.563
   52ILE    CG1  831   4.134   3.363   2.652
   52ILE   HG11  832   4.225   3.422   2.662
   52ILE   HG12  833   4.089   3.394   2.557
   52ILE    CG2  834   4.031   3.128   2.693
   52ILE   HG21  835   3.995   3.139   2.796
   52ILE   HG22  836   3.960   3.162   2.619
   52ILE   HG23  837   4.042   3.022   2.670
   52ILE     CD  838   4.043   3.414   2.763
   52ILE    HD1  839   3.939   3.386   2.751
   52ILE    HD2  840   4.073   3.374   2.860
   52ILE    HD3  841   4.044   3.522   2.773
   52ILE      C  842   4.422   3.208   2.717
   52ILE      O  843   4.449   3.233   2.597
   53THR      N  844   4.515   3.222   2.813
   53THR      H  845   4.487   3.216   2.910
   53THR     CA  846   4.656   3.236   2.801
   53THR     HA  847   4.682   3.194   2.704
   53THR     CB  848   4.697   3.388   2.802
   53THR     HB  849   4.806   3.392   2.804
   53THR    OG1  850   4.652   3.455   2.918
   53THR    HG1  851   4.558   3.453   2.910
   53THR    CG2  852   4.662   3.472   2.678
   53THR   HG21  853   4.732   3.554   2.657
   53THR   HG22  854   4.670   3.426   2.580
   53THR   HG23  855   4.563   3.516   2.687
   53THR      C  856   4.729   3.145   2.898
   53THR      O  857   4.858   3.131   2.888
   54ASN      N  858   4.658   3.068   2.988
   54ASN      H  859   4.565   3.099   3.010
   54ASN     CA  860   4.717   2.967   3.071
   54ASN     HA  861   4.786   2.916   3.004
   54ASN     CB  862   4.806   3.026   3.185
   54ASN    HB1  863   4.849   3.118   3.144
   54ASN    HB2  864   4.749   3.059   3.272
   54ASN     CG  865   4.926   2.952   3.230
   54ASN    OD1  866   4.917   2.830   3.256
   54ASN    ND2  867   5.038   3.022   3.260
   54ASN   HD21  868   5.032   3.122   3.251
   54ASN   HD22  869   5.121   2.972   3.289
   54ASN      C  870   4.624   2.862   3.124
   54ASN      O  871   4.526   2.889   3.191
   55HIS      N  872   4.663   2.735   3.096
   55HIS      H  873   4.738   2.722   3.031
   55HIS     CA  874   4.591   2.611   3.147
   55HIS     HA  875   4.483   2.629   3.150
   55HIS     CB  876   4.610   2.495   3.053
   55HIS    HB1  877   4.559   2.408   3.093
   55HIS    HB2  878   4.557   2.517   2.960
   55HIS     CG  879   4.755   2.457   3.011
   55HIS    ND1  880   4.861   2.443   3.095
   55HIS    CD2  881   4.784   2.402   2.897
   55HIS    HD2  882   4.723   2.378   2.811
   55HIS    CE1  883   4.960   2.390   3.025
   55HIS    HE1  884   5.059   2.366   3.060
   55HIS    NE2  885   4.920   2.361   2.895
   55HIS    HE2  886   4.983   2.314   2.832
   55HIS      C  887   4.645   2.571   3.291
   55HIS      O  888   4.582   2.487   3.358
   56ASN      N  889   4.746   2.641   3.349
   56ASN      H  890   4.815   2.691   3.294
   56ASN     CA  891   4.794   2.615   3.491
   56ASN     HA  892   4.780   2.509   3.511
   56ASN     CB  893   4.946   2.646   3.505
   56ASN    HB1  894   4.986   2.609   3.411
   56ASN    HB2  895   4.975   2.751   3.503
   56ASN     CG  896   5.014   2.570   3.621
   56ASN    OD1  897   4.984   2.452   3.642
   56ASN    ND2  898   5.093   2.643   3.694
   56ASN   HD21  899   5.095   2.744   3.693
   56ASN   HD22  900   5.122   2.596   3.779
   56ASN      C  901   4.722   2.712   3.590
   56ASN      O  902   4.762   2.716   3.709
   57ILE      N  903   4.617   2.777   3.549
   57ILE      H  904   4.594   2.767   3.451
   57ILE     CA  905   4.526   2.859   3.638
   57ILE     HA  906   4.577   2.890   3.730
   57ILE     CB  907   4.459   2.981   3.571
   57ILE     HB  908   4.393   2.948   3.490
   57ILE    CG1  909   4.563   3.075   3.509
   57ILE   HG11  910   4.609   3.018   3.428
   57ILE   HG12  911   4.513   3.156   3.458
   57ILE    CG2  912   4.366   3.064   3.657
   57ILE   HG21  913   4.277   3.000   3.661
   57ILE   HG22  914   4.406   3.079   3.758
   57ILE   HG23  915   4.343   3.164   3.621
   57ILE     CD  916   4.668   3.148   3.606
   57ILE    HD1  917   4.613   3.222   3.664
   57ILE    HD2  918   4.729   3.083   3.669
   57ILE    HD3  919   4.738   3.210   3.551
   57ILE      C  920   4.421   2.754   3.677
   57ILE      O  921   4.338   2.714   3.587
   58LEU      N  922   4.420   2.713   3.802
   58LEU      H  923   4.500   2.742   3.856
   58LEU     CA  924   4.327   2.626   3.869
   58LEU     HA  925   4.268   2.575   3.794
   58LEU     CB  926   4.412   2.529   3.955
   58LEU    HB1  927   4.467   2.581   4.032
   58LEU    HB2  928   4.337   2.471   4.008
   58LEU     CG  929   4.504   2.433   3.886
   58LEU     HG  930   4.569   2.493   3.822
   58LEU    CD1  931   4.580   2.347   3.986
   58LEU   HD11  932   4.633   2.417   4.052
   58LEU   HD12  933   4.517   2.289   4.054
   58LEU   HD13  934   4.648   2.281   3.933
   58LEU    CD2  935   4.425   2.332   3.802
   58LEU   HD21  936   4.386   2.384   3.715
   58LEU   HD22  937   4.486   2.246   3.771
   58LEU   HD23  938   4.344   2.289   3.859
   58LEU      C  939   4.240   2.706   3.960
   58LEU      O  940   4.122   2.673   3.976
   59LYS      N  941   4.284   2.819   4.013
   59LYS      H  942   4.383   2.833   4.004
   59LYS     CA  943   4.209   2.896   4.112
   59LYS     HA  944   4.110   2.850   4.125
   59LYS     CB  945   4.273   2.878   4.259
   59LYS    HB1  946   4.292   2.772   4.279
   59LYS    HB2  947   4.377   2.911   4.260
   59LYS     CG  948   4.207   2.947   4.374
   59LYS    HG1  949   4.210   3.055   4.358
   59LYS    HG2  950   4.104   2.912   4.377
   59LYS     CD  951   4.267   2.912   4.512
   59LYS    HD1  952   4.308   2.811   4.504
   59LYS    HD2  953   4.352   2.976   4.532
   59LYS     CE  954   4.160   2.929   4.623
   59LYS    HE1  955   4.100   3.016   4.595
   59LYS    HE2  956   4.100   2.838   4.617
   59LYS     NZ  957   4.234   2.942   4.749
   59LYS    HZ1  958   4.281   3.031   4.754
   59LYS    HZ2  959   4.161   2.944   4.819
   59LYS    HZ3  960   4.290   2.863   4.776
   59LYS      C  961   4.190   3.041   4.062
   59LYS      O  962   4.264   3.130   4.107
   60PRO      N  963   4.110   3.065   3.961
   60PRO     CA  964   4.092   3.209   3.919
   60PRO     HA  965   4.187   3.262   3.921
   60PRO     CB  966   4.050   3.199   3.772
   60PRO    HB1  967   3.988   3.282   3.740
   60PRO    HB2  968   4.133   3.198   3.702
   60PRO     CG  969   3.973   3.060   3.776
   60PRO    HG1  970   3.866   3.079   3.791
   60PRO    HG2  971   3.998   3.013   3.681
   60PRO     CD  972   4.036   2.971   3.888
   60PRO    HD1  973   3.963   2.917   3.949
   60PRO    HD2  974   4.108   2.906   3.839
   60PRO      C  975   3.992   3.287   4.003
   60PRO      O  976   3.901   3.235   4.062
   61LEU      N  977   4.016   3.420   4.018
   61LEU      H  978   4.085   3.450   3.950
   61LEU     CA  979   3.924   3.516   4.082
   61LEU     HA  980   3.869   3.466   4.162
   61LEU     CB  981   3.996   3.644   4.134
   61LEU    HB1  982   4.088   3.602   4.176
   61LEU    HB2  983   4.027   3.705   4.049
   61LEU     CG  984   3.924   3.721   4.245
   61LEU     HG  985   3.822   3.731   4.210
   61LEU    CD1  986   3.927   3.644   4.378
   61LEU   HD11  987   4.029   3.638   4.416
   61LEU   HD12  988   3.868   3.684   4.460
   61LEU   HD13  989   3.884   3.544   4.365
   61LEU    CD2  990   3.960   3.867   4.249
   61LEU   HD21  991   3.911   3.916   4.165
   61LEU   HD22  992   3.914   3.914   4.336
   61LEU   HD23  993   4.068   3.881   4.245
   61LEU      C  994   3.833   3.546   3.968
   61LEU      O  995   3.874   3.604   3.867
   62ILE      N  996   3.702   3.515   3.986
   62ILE      H  997   3.667   3.489   4.077
   62ILE     CA  998   3.594   3.553   3.891
   62ILE     HA  999   3.643   3.607   3.810
   62ILE     CB 1000   3.532   3.416   3.831
   62ILE     HB 1001   3.492   3.364   3.918
   62ILE    CG1 1002   3.637   3.328   3.752
   62ILE   HG11 1003   3.721   3.316   3.819
   62ILE   HG12 1004   3.589   3.235   3.721
   62ILE    CG2 1005   3.409   3.440   3.737
   62ILE   HG21 1006   3.324   3.482   3.791
   62ILE   HG22 1007   3.441   3.505   3.655
   62ILE   HG23 1008   3.384   3.344   3.691
   62ILE     CD 1009   3.712   3.384   3.626
   62ILE    HD1 1010   3.644   3.403   3.544
   62ILE    HD2 1011   3.756   3.480   3.652
   62ILE    HD3 1012   3.790   3.321   3.583
   62ILE      C 1013   3.489   3.648   3.958
   62ILE      O 1014   3.400   3.603   4.028
   63GLY      N 1015   3.495   3.783   3.932
   63GLY      H 1016   3.565   3.804   3.862
   63GLY     CA 1017   3.392   3.876   3.981
   63GLY    HA1 1018   3.374   3.956   3.909
   63GLY    HA2 1019   3.298   3.822   3.994
   63GLY      C 1020   3.421   3.938   4.122
   63GLY      O 1021   3.323   3.970   4.195
   64GLN      N 1022   3.546   3.933   4.168
   64GLN      H 1023   3.622   3.894   4.115
   64GLN     CA 1024   3.588   3.961   4.304
   64GLN     HA 1025   3.696   3.967   4.299
   64GLN     CB 1026   3.532   4.094   4.365
   64GLN    HB1 1027   3.424   4.084   4.380
   64GLN    HB2 1028   3.575   4.112   4.463
   64GLN     CG 1029   3.560   4.221   4.278
   64GLN    HG1 1030   3.488   4.227   4.196
   64GLN    HG2 1031   3.540   4.312   4.333
   64GLN     CD 1032   3.697   4.256   4.209
   64GLN    OE1 1033   3.709   4.310   4.094
   64GLN    NE2 1034   3.803   4.239   4.289
   64GLN   HE21 1035   3.789   4.186   4.373
   64GLN   HE22 1036   3.900   4.258   4.268
   64GLN      C 1037   3.586   3.843   4.405
   64GLN      O 1038   3.645   3.862   4.509
   65LYS      N 1039   3.521   3.725   4.382
   65LYS      H 1040   3.473   3.711   4.294
   65LYS     CA 1041   3.531   3.604   4.456
   65LYS     HA 1042   3.584   3.620   4.550
   65LYS     CB 1043   3.389   3.550   4.484
   65LYS    HB1 1044   3.350   3.528   4.384
   65LYS    HB2 1045   3.406   3.463   4.546
   65LYS     CG 1046   3.297   3.653   4.556
   65LYS    HG1 1047   3.354   3.689   4.642
   65LYS    HG2 1048   3.280   3.743   4.497
   65LYS     CD 1049   3.167   3.585   4.611
   65LYS    HD1 1050   3.115   3.527   4.536
   65LYS    HD2 1051   3.187   3.510   4.688
   65LYS     CE 1052   3.070   3.689   4.664
   65LYS    HE1 1053   3.110   3.724   4.759
   65LYS    HE2 1054   3.052   3.776   4.601
   65LYS     NZ 1055   2.938   3.629   4.688
   65LYS    HZ1 1056   2.933   3.600   4.784
   65LYS    HZ2 1057   2.869   3.703   4.681
   65LYS    HZ3 1058   2.917   3.554   4.624
   65LYS      C 1059   3.603   3.494   4.374
   65LYS      O 1060   3.595   3.490   4.252
   66PHE      N 1061   3.674   3.401   4.444
   66PHE      H 1062   3.686   3.403   4.544
   66PHE     CA 1063   3.749   3.288   4.384
   66PHE     HA 1064   3.786   3.306   4.283
   66PHE     CB 1065   3.848   3.238   4.487
   66PHE    HB1 1066   3.787   3.219   4.575
   66PHE    HB2 1067   3.881   3.139   4.454
   66PHE     CG 1068   3.975   3.320   4.505
   66PHE    CD1 1069   4.074   3.320   4.405
   66PHE    HD1 1070   4.076   3.260   4.315
   66PHE    CD2 1071   3.995   3.403   4.622
   66PHE    HD2 1072   3.915   3.408   4.695
   66PHE    CE1 1073   4.193   3.395   4.426
   66PHE    HE1 1074   4.268   3.392   4.349
   66PHE    CE2 1075   4.116   3.478   4.637
   66PHE    HE2 1076   4.134   3.541   4.723
   66PHE     CZ 1077   4.217   3.473   4.537
   66PHE     HZ 1078   4.309   3.530   4.545
   66PHE      C 1079   3.652   3.176   4.357
   66PHE      O 1080   3.552   3.165   4.432
   67CYS      N 1081   3.678   3.090   4.259
   67CYS      H 1082   3.761   3.117   4.209
   67CYS     CA 1083   3.617   2.955   4.232
   67CYS     HA 1084   3.589   2.914   4.329
   67CYS     CB 1085   3.493   2.977   4.144
   67CYS    HB1 1086   3.447   2.881   4.122
   67CYS    HB2 1087   3.416   3.036   4.195
   67CYS     SG 1088   3.541   3.069   3.996
   67CYS     HG 1089   3.606   2.973   3.929
   67CYS      C 1090   3.735   2.869   4.171
   67CYS      O 1091   3.848   2.921   4.165
   68ILE      N 1092   3.713   2.743   4.125
   68ILE      H 1093   3.619   2.707   4.113
   68ILE     CA 1094   3.812   2.644   4.095
   68ILE     HA 1095   3.904   2.698   4.074
   68ILE     CB 1096   3.856   2.561   4.220
   68ILE     HB 1097   3.766   2.514   4.259
   68ILE    CG1 1098   3.921   2.649   4.326
   68ILE   HG11 1099   4.024   2.622   4.345
   68ILE   HG12 1100   3.926   2.757   4.314
   68ILE    CG2 1101   3.956   2.438   4.199
   68ILE   HG21 1102   3.922   2.370   4.120
   68ILE   HG22 1103   4.052   2.468   4.158
   68ILE   HG23 1104   3.980   2.388   4.293
   68ILE     CD 1105   3.852   2.633   4.461
   68ILE    HD1 1106   3.843   2.527   4.483
   68ILE    HD2 1107   3.911   2.682   4.539
   68ILE    HD3 1108   3.750   2.673   4.465
   68ILE      C 1109   3.785   2.565   3.970
   68ILE      O 1110   3.669   2.536   3.936
   69VAL      N 1111   3.893   2.540   3.894
   69VAL      H 1112   3.978   2.584   3.927
   69VAL     CA 1113   3.889   2.460   3.771
   69VAL     HA 1114   3.788   2.463   3.729
   69VAL     CB 1115   3.978   2.541   3.665
   69VAL     HB 1116   4.078   2.529   3.706
   69VAL    CG1 1117   3.974   2.487   3.528
   69VAL   HG11 1118   3.873   2.455   3.501
   69VAL   HG12 1119   4.010   2.558   3.454
   69VAL   HG13 1120   4.036   2.397   3.531
   69VAL    CG2 1121   3.938   2.690   3.661
   69VAL   HG21 1122   4.019   2.736   3.603
   69VAL   HG22 1123   3.846   2.716   3.610
   69VAL   HG23 1124   3.946   2.736   3.760
   69VAL      C 1125   3.931   2.319   3.801
   69VAL      O 1126   4.019   2.309   3.890
   70TYR      N 1127   3.874   2.211   3.746
   70TYR      H 1128   3.797   2.216   3.681
   70TYR     CA 1129   3.930   2.081   3.767
   70TYR     HA 1130   3.978   2.072   3.865
   70TYR     CB 1131   3.820   1.976   3.761
   70TYR    HB1 1132   3.784   1.952   3.661
   70TYR    HB2 1133   3.860   1.877   3.783
   70TYR     CG 1134   3.698   1.993   3.849
   70TYR    CD1 1135   3.597   2.083   3.805
   70TYR    HD1 1136   3.606   2.148   3.720
   70TYR    CD2 1137   3.676   1.907   3.960
   70TYR    HD2 1138   3.760   1.850   3.997
   70TYR    CE1 1139   3.472   2.079   3.875
   70TYR    HE1 1140   3.401   2.156   3.849
   70TYR    CE2 1141   3.548   1.899   4.023
   70TYR    HE2 1142   3.525   1.830   4.103
   70TYR     CZ 1143   3.448   1.985   3.977
   70TYR     OH 1144   3.329   1.990   4.042
   70TYR     HH 1145   3.254   2.035   4.006
   70TYR      C 1146   4.041   2.052   3.661
   70TYR      O 1147   4.157   2.012   3.697
   71THR      N 1148   4.010   2.071   3.533
   71THR      H 1149   3.917   2.103   3.510
   71THR     CA 1150   4.096   2.080   3.418
   71THR     HA 1151   4.195   2.111   3.454
   71THR     CB 1152   4.112   1.938   3.348
   71THR     HB 1153   4.187   1.955   3.271
   71THR    OG1 1154   3.996   1.900   3.277
   71THR    HG1 1155   3.941   1.848   3.335
   71THR    CG2 1156   4.163   1.825   3.426
   71THR   HG21 1157   4.266   1.851   3.448
   71THR   HG22 1158   4.108   1.813   3.519
   71THR   HG23 1159   4.175   1.739   3.360
   71THR      C 1160   4.050   2.187   3.320
   71THR      O 1161   3.926   2.205   3.310
   72ASN      N 1162   4.138   2.253   3.248
   72ASN      H 1163   4.236   2.228   3.244
   72ASN     CA 1164   4.084   2.360   3.158
   72ASN     HA 1165   3.994   2.405   3.199
   72ASN     CB 1166   4.200   2.461   3.129
   72ASN    HB1 1167   4.240   2.498   3.223
   72ASN    HB2 1168   4.290   2.426   3.078
   72ASN     CG 1169   4.160   2.595   3.038
   72ASN    OD1 1170   4.103   2.590   2.930
   72ASN    ND2 1171   4.201   2.715   3.090
   72ASN   HD21 1172   4.242   2.736   3.180
   72ASN   HD22 1173   4.207   2.800   3.036
   72ASN      C 1174   4.054   2.286   3.027
   72ASN      O 1175   4.133   2.200   2.986
   73SER      N 1176   3.952   2.343   2.958
   73SER      H 1177   3.911   2.426   2.999
   73SER     CA 1178   3.888   2.301   2.837
   73SER     HA 1179   3.969   2.270   2.771
   73SER     CB 1180   3.806   2.176   2.856
   73SER    HB1 1181   3.757   2.154   2.761
   73SER    HB2 1182   3.874   2.094   2.879
   73SER     OG 1183   3.704   2.191   2.951
   73SER     HG 1184   3.645   2.240   2.897
   73SER      C 1185   3.830   2.420   2.763
   73SER      O 1186   3.744   2.400   2.670
   74LEU      N 1187   3.864   2.539   2.807
   74LEU      H 1188   3.915   2.541   2.894
   74LEU     CA 1189   3.822   2.663   2.749
   74LEU     HA 1190   3.727   2.636   2.703
   74LEU     CB 1191   3.808   2.760   2.867
   74LEU    HB1 1192   3.755   2.708   2.947
   74LEU    HB2 1193   3.904   2.794   2.905
   74LEU     CG 1194   3.725   2.889   2.832
   74LEU     HG 1195   3.771   2.934   2.744
   74LEU    CD1 1196   3.575   2.855   2.819
   74LEU   HD11 1197   3.556   2.794   2.731
   74LEU   HD12 1198   3.534   2.804   2.905
   74LEU   HD13 1199   3.523   2.949   2.801
   74LEU    CD2 1200   3.739   2.989   2.942
   74LEU   HD21 1201   3.844   3.020   2.944
   74LEU   HD22 1202   3.676   3.072   2.913
   74LEU   HD23 1203   3.719   2.964   3.046
   74LEU      C 1204   3.918   2.723   2.639
   74LEU      O 1205   3.871   2.779   2.538
   75MET      N 1206   4.047   2.707   2.662
   75MET      H 1207   4.068   2.657   2.747
   75MET     CA 1208   4.156   2.746   2.572
   75MET     HA 1209   4.145   2.847   2.532
   75MET     CB 1210   4.291   2.732   2.645
   75MET    HB1 1211   4.299   2.779   2.743
   75MET    HB2 1212   4.317   2.627   2.650
   75MET     CG 1213   4.410   2.799   2.573
   75MET    HG1 1214   4.428   2.751   2.477
   75MET    HG2 1215   4.383   2.901   2.547
   75MET     SD 1216   4.553   2.815   2.677
   75MET     CE 1217   4.622   2.653   2.693
   75MET    HE1 1218   4.540   2.581   2.689
   75MET    HE2 1219   4.697   2.635   2.616
   75MET    HE3 1220   4.669   2.650   2.792
   75MET      C 1221   4.148   2.656   2.445
   75MET      O 1222   4.158   2.708   2.337
   76ASP      N 1223   4.131   2.526   2.458
   76ASP      H 1224   4.143   2.491   2.552
   76ASP     CA 1225   4.069   2.433   2.360
   76ASP     HA 1226   4.153   2.404   2.297
   76ASP     CB 1227   4.019   2.308   2.432
   76ASP    HB1 1228   4.099   2.269   2.495
   76ASP    HB2 1229   3.938   2.339   2.498
   76ASP     CG 1230   3.959   2.202   2.337
   76ASP    OD1 1231   3.842   2.210   2.300
   76ASP    OD2 1232   4.039   2.111   2.304
   76ASP      C 1233   3.968   2.495   2.257
   76ASP      O 1234   3.889   2.578   2.299
   77GLU      N 1235   3.974   2.455   2.131
   77GLU      H 1236   4.040   2.387   2.097
   77GLU     CA 1237   3.889   2.507   2.026
   77GLU     HA 1238   3.817   2.580   2.063
   77GLU     CB 1239   3.977   2.566   1.919
   77GLU    HB1 1240   4.057   2.624   1.965
   77GLU    HB2 1241   4.019   2.487   1.857
   77GLU     CG 1242   3.909   2.656   1.813
   77GLU    HG1 1243   3.973   2.681   1.729
   77GLU    HG2 1244   3.827   2.605   1.762
   77GLU     CD 1245   3.855   2.780   1.867
   77GLU    OE1 1246   3.735   2.788   1.896
   77GLU    OE2 1247   3.935   2.867   1.900
   77GLU      C 1248   3.806   2.387   1.965
   77GLU      O 1249   3.729   2.411   1.880
   78ASN      N 1250   3.825   2.264   2.013
   78ASN      H 1251   3.880   2.258   2.098
   78ASN     CA 1252   3.746   2.145   1.983
   78ASN     HA 1253   3.728   2.154   1.876
   78ASN     CB 1254   3.820   2.016   2.023
   78ASN    HB1 1255   3.921   2.018   1.981
   78ASN    HB2 1256   3.850   2.021   2.128
   78ASN     CG 1257   3.756   1.885   1.989
   78ASN    OD1 1258   3.682   1.864   1.892
   78ASN    ND2 1259   3.781   1.786   2.071
   78ASN   HD21 1260   3.843   1.797   2.149
   78ASN   HD22 1261   3.737   1.696   2.059
   78ASN      C 1262   3.605   2.136   2.058
   78ASN      O 1263   3.512   2.092   1.997
   79THR      N 1264   3.608   2.176   2.185
   79THR      H 1265   3.699   2.203   2.220
   79THR     CA 1266   3.498   2.169   2.282
   79THR     HA 1267   3.410   2.132   2.229
   79THR     CB 1268   3.529   2.067   2.388
   79THR     HB 1269   3.444   2.065   2.457
   79THR    OG1 1270   3.647   2.091   2.470
   79THR    HG1 1271   3.713   2.120   2.409
   79THR    CG2 1272   3.545   1.922   2.339
   79THR   HG21 1273   3.648   1.893   2.321
   79THR   HG22 1274   3.514   1.852   2.416
   79THR   HG23 1275   3.485   1.902   2.250
   79THR      C 1276   3.462   2.306   2.340
   79THR      O 1277   3.341   2.339   2.336
   80TYR      N 1278   3.562   2.386   2.380
   80TYR      H 1279   3.649   2.340   2.357
   80TYR     CA 1280   3.546   2.533   2.403
   80TYR     HA 1281   3.639   2.574   2.444
   80TYR     CB 1282   3.511   2.612   2.275
   80TYR    HB1 1283   3.486   2.716   2.294
   80TYR    HB2 1284   3.607   2.626   2.224
   80TYR     CG 1285   3.398   2.577   2.181
   80TYR    CD1 1286   3.264   2.606   2.216
   80TYR    HD1 1287   3.235   2.638   2.315
   80TYR    CD2 1288   3.417   2.519   2.058
   80TYR    HD2 1289   3.512   2.489   2.016
   80TYR    CE1 1290   3.158   2.572   2.128
   80TYR    HE1 1291   3.059   2.595   2.165
   80TYR    CE2 1292   3.311   2.476   1.977
   80TYR    HE2 1293   3.322   2.439   1.877
   80TYR     CZ 1294   3.183   2.516   2.003
   80TYR     OH 1295   3.078   2.503   1.918
   80TYR     HH 1296   2.991   2.524   1.947
   80TYR      C 1297   3.460   2.576   2.525
   80TYR      O 1298   3.411   2.689   2.536
   81ALA      N 1299   3.447   2.487   2.630
   81ALA      H 1300   3.503   2.404   2.619
   81ALA     CA 1301   3.374   2.500   2.754
   81ALA     HA 1302   3.378   2.605   2.784
   81ALA     CB 1303   3.239   2.448   2.733
   81ALA    HB1 1304   3.193   2.492   2.645
   81ALA    HB2 1305   3.221   2.341   2.729
   81ALA    HB3 1306   3.177   2.491   2.812
   81ALA      C 1307   3.445   2.431   2.862
   81ALA      O 1308   3.506   2.327   2.838
   82MET      N 1309   3.422   2.469   2.979
   82MET      H 1310   3.356   2.544   2.993
   82MET     CA 1311   3.477   2.395   3.100
   82MET     HA 1312   3.469   2.287   3.083
   82MET     CB 1313   3.625   2.428   3.132
   82MET    HB1 1314   3.681   2.351   3.185
   82MET    HB2 1315   3.678   2.431   3.038
   82MET     CG 1316   3.657   2.550   3.216
   82MET    HG1 1317   3.582   2.622   3.183
   82MET    HG2 1318   3.639   2.524   3.321
   82MET     SD 1319   3.826   2.601   3.186
   82MET     CE 1320   3.846   2.758   3.283
   82MET    HE1 1321   3.826   2.740   3.389
   82MET    HE2 1322   3.943   2.805   3.268
   82MET    HE3 1323   3.783   2.838   3.247
   82MET      C 1324   3.382   2.416   3.217
   82MET      O 1325   3.330   2.526   3.231
   83GLU      N 1326   3.356   2.311   3.298
   83GLU      H 1327   3.405   2.224   3.282
   83GLU     CA 1328   3.285   2.326   3.425
   83GLU     HA 1329   3.206   2.401   3.421
   83GLU     CB 1330   3.219   2.190   3.458
   83GLU    HB1 1331   3.162   2.160   3.370
   83GLU    HB2 1332   3.301   2.119   3.469
   83GLU     CG 1333   3.133   2.194   3.587
   83GLU    HG1 1334   3.204   2.223   3.665
   83GLU    HG2 1335   3.049   2.264   3.590
   83GLU     CD 1336   3.087   2.060   3.638
   83GLU    OE1 1337   3.046   2.054   3.757
   83GLU    OE2 1338   3.106   1.960   3.557
   83GLU      C 1339   3.390   2.358   3.533
   83GLU      O 1340   3.508   2.315   3.515
   84LEU      N 1341   3.348   2.439   3.637
   84LEU      H 1342   3.249   2.456   3.642
   84LEU     CA 1343   3.420   2.471   3.759
   84LEU     HA 1344   3.514   2.416   3.764
   84LEU     CB 1345   3.436   2.622   3.779
   84LEU    HB1 1346   3.347   2.684   3.771
   84LEU    HB2 1347   3.473   2.646   3.879
   84LEU     CG 1348   3.542   2.687   3.682
   84LEU     HG 1349   3.628   2.622   3.667
   84LEU    CD1 1350   3.492   2.712   3.538
   84LEU   HD11 1351   3.412   2.786   3.537
   84LEU   HD12 1352   3.571   2.740   3.469
   84LEU   HD13 1353   3.458   2.618   3.495
   84LEU    CD2 1354   3.585   2.822   3.735
   84LEU   HD21 1355   3.505   2.895   3.748
   84LEU   HD22 1356   3.643   2.812   3.826
   84LEU   HD23 1357   3.650   2.869   3.662
   84LEU      C 1358   3.335   2.429   3.882
   84LEU      O 1359   3.220   2.402   3.863
   85LEU      N 1360   3.397   2.425   3.999
   85LEU      H 1361   3.496   2.445   3.998
   85LEU     CA 1362   3.328   2.429   4.130
   85LEU     HA 1363   3.222   2.407   4.128
   85LEU     CB 1364   3.399   2.327   4.222
   85LEU    HB1 1365   3.361   2.343   4.323
   85LEU    HB2 1366   3.378   2.225   4.192
   85LEU     CG 1367   3.552   2.340   4.238
   85LEU     HG 1368   3.580   2.443   4.217
   85LEU    CD1 1369   3.610   2.306   4.376
   85LEU   HD11 1370   3.715   2.323   4.400
   85LEU   HD12 1371   3.562   2.365   4.454
   85LEU   HD13 1372   3.587   2.204   4.408
   85LEU    CD2 1373   3.622   2.255   4.132
   85LEU   HD21 1374   3.606   2.290   4.030
   85LEU   HD22 1375   3.730   2.252   4.144
   85LEU   HD23 1376   3.584   2.153   4.131
   85LEU      C 1377   3.346   2.563   4.197
   85LEU      O 1378   3.430   2.642   4.154
   86THR      N 1379   3.286   2.583   4.313
   86THR      H 1380   3.231   2.504   4.343
   86THR     CA 1381   3.313   2.694   4.403
   86THR     HA 1382   3.419   2.714   4.384
   86THR     CB 1383   3.232   2.819   4.362
   86THR     HB 1384   3.262   2.832   4.259
   86THR    OG1 1385   3.284   2.928   4.433
   86THR    HG1 1386   3.240   3.008   4.409
   86THR    CG2 1387   3.079   2.804   4.363
   86THR   HG21 1388   3.041   2.796   4.465
   86THR   HG22 1389   3.038   2.896   4.323
   86THR   HG23 1390   3.035   2.722   4.305
   86THR      C 1391   3.307   2.652   4.550
   86THR      O 1392   3.241   2.551   4.577
   87GLY      N 1393   3.368   2.731   4.641
   87GLY      H 1394   3.396   2.825   4.616
   87GLY     CA 1395   3.362   2.701   4.783
   87GLY    HA1 1396   3.329   2.599   4.799
   87GLY    HA2 1397   3.466   2.702   4.816
   87GLY      C 1398   3.283   2.797   4.865
   87GLY      O 1399   3.235   2.766   4.973
   88TYR      N 1400   3.239   2.909   4.803
   88TYR      H 1401   3.266   2.929   4.708
   88TYR     CA 1402   3.143   3.004   4.851
   88TYR     HA 1403   3.151   2.998   4.959
   88TYR     CB 1404   3.162   3.147   4.796
   88TYR    HB1 1405   3.103   3.222   4.848
   88TYR    HB2 1406   3.263   3.162   4.835
   88TYR     CG 1407   3.151   3.170   4.640
   88TYR    CD1 1408   3.264   3.212   4.571
   88TYR    HD1 1409   3.359   3.209   4.622
   88TYR    CD2 1410   3.023   3.161   4.576
   88TYR    HD2 1411   2.935   3.133   4.632
   88TYR    CE1 1412   3.246   3.248   4.433
   88TYR    HE1 1413   3.333   3.279   4.376
   88TYR    CE2 1414   3.007   3.190   4.441
   88TYR    HE2 1415   2.911   3.172   4.395
   88TYR     CZ 1416   3.125   3.231   4.370
   88TYR     OH 1417   3.113   3.248   4.237
   88TYR     HH 1418   3.196   3.282   4.208
   88TYR      C 1419   3.000   2.960   4.827
   88TYR      O 1420   2.905   3.016   4.881
   89ALA      N 1421   2.983   2.859   4.742
   89ALA      H 1422   3.067   2.811   4.714
   89ALA     CA 1423   2.856   2.785   4.717
   89ALA     HA 1424   2.799   2.787   4.810
   89ALA     CB 1425   2.762   2.859   4.620
   89ALA    HB1 1426   2.664   2.811   4.624
   89ALA    HB2 1427   2.753   2.961   4.657
   89ALA    HB3 1428   2.797   2.864   4.517
   89ALA      C 1429   2.886   2.642   4.675
   89ALA      O 1430   2.876   2.599   4.560
   90PRO      N 1431   2.929   2.554   4.774
   90PRO     CA 1432   2.972   2.416   4.737
   90PRO     HA 1433   3.047   2.420   4.657
   90PRO     CB 1434   3.038   2.361   4.859
   90PRO    HB1 1435   3.021   2.254   4.875
   90PRO    HB2 1436   3.144   2.384   4.850
   90PRO     CG 1437   2.978   2.450   4.975
   90PRO    HG1 1438   2.891   2.399   5.016
   90PRO    HG2 1439   3.052   2.465   5.054
   90PRO     CD 1440   2.934   2.575   4.918
   90PRO    HD1 1441   2.838   2.609   4.955
   90PRO    HD2 1442   3.003   2.657   4.938
   90PRO      C 1443   2.854   2.323   4.700
   90PRO      O 1444   2.744   2.329   4.758
   91VAL      N 1445   2.883   2.262   4.587
   91VAL      H 1446   2.979   2.260   4.555
   91VAL     CA 1447   2.803   2.163   4.515
   91VAL     HA 1448   2.881   2.100   4.471
   91VAL     CB 1449   2.725   2.072   4.613
   91VAL     HB 1450   2.647   2.131   4.660
   91VAL    CG1 1451   2.619   1.979   4.543
   91VAL   HG11 1452   2.657   1.923   4.459
   91VAL   HG12 1453   2.576   1.911   4.616
   91VAL   HG13 1454   2.534   2.037   4.506
   91VAL    CG2 1455   2.815   1.991   4.712
   91VAL   HG21 1456   2.911   2.031   4.746
   91VAL   HG22 1457   2.756   1.984   4.803
   91VAL   HG23 1458   2.834   1.886   4.689
   91VAL      C 1459   2.731   2.235   4.397
   91VAL      O 1460   2.681   2.168   4.306
   92SER      N 1461   2.729   2.368   4.382
   92SER      H 1462   2.777   2.425   4.451
   92SER     CA 1463   2.670   2.439   4.271
   92SER     HA 1464   2.577   2.401   4.229
   92SER     CB 1465   2.633   2.573   4.329
   92SER    HB1 1466   2.714   2.617   4.386
   92SER    HB2 1467   2.619   2.641   4.245
   92SER     OG 1468   2.515   2.572   4.406
   92SER     HG 1469   2.543   2.522   4.481
   92SER      C 1470   2.772   2.458   4.160
   92SER      O 1471   2.879   2.513   4.183
   93PRO      N 1472   2.745   2.407   4.037
   93PRO     CA 1473   2.835   2.413   3.924
   93PRO     HA 1474   2.939   2.389   3.942
   93PRO     CB 1475   2.785   2.317   3.823
   93PRO    HB1 1476   2.821   2.345   3.724
   93PRO    HB2 1477   2.833   2.222   3.845
   93PRO     CG 1478   2.631   2.318   3.838
   93PRO    HG1 1479   2.586   2.402   3.787
   93PRO    HG2 1480   2.577   2.232   3.796
   93PRO     CD 1481   2.614   2.343   3.990
   93PRO    HD1 1482   2.527   2.407   4.005
   93PRO    HD2 1483   2.598   2.244   4.034
   93PRO      C 1484   2.843   2.562   3.870
   93PRO      O 1485   2.744   2.634   3.867
   94ILE      N 1486   2.964   2.593   3.828
   94ILE      H 1487   3.037   2.525   3.814
   94ILE     CA 1488   3.001   2.719   3.754
   94ILE     HA 1489   2.909   2.771   3.725
   94ILE     CB 1490   3.094   2.814   3.844
   94ILE     HB 1491   3.163   2.741   3.887
   94ILE    CG1 1492   3.011   2.880   3.957
   94ILE   HG11 1493   2.951   2.954   3.904
   94ILE   HG12 1494   2.941   2.806   3.995
   94ILE    CG2 1495   3.170   2.913   3.755
   94ILE   HG21 1496   3.104   2.954   3.679
   94ILE   HG22 1497   3.214   2.999   3.806
   94ILE   HG23 1498   3.251   2.862   3.702
   94ILE     CD 1499   3.103   2.957   4.051
   94ILE    HD1 1500   3.182   2.886   4.074
   94ILE    HD2 1501   3.143   3.047   4.003
   94ILE    HD3 1502   3.045   2.987   4.138
   94ILE      C 1503   3.049   2.659   3.616
   94ILE      O 1504   3.105   2.550   3.625
   95VAL      N 1505   3.013   2.716   3.500
   95VAL      H 1506   2.965   2.805   3.500
   95VAL     CA 1507   3.054   2.675   3.364
   95VAL     HA 1508   3.140   2.608   3.366
   95VAL     CB 1509   2.940   2.591   3.291
   95VAL     HB 1510   2.875   2.672   3.258
   95VAL    CG1 1511   2.992   2.532   3.156
   95VAL   HG11 1512   3.032   2.609   3.090
   95VAL   HG12 1513   3.057   2.449   3.183
   95VAL   HG13 1514   2.902   2.510   3.098
   95VAL    CG2 1515   2.885   2.479   3.379
   95VAL   HG21 1516   2.832   2.514   3.468
   95VAL   HG22 1517   2.813   2.424   3.318
   95VAL   HG23 1518   2.976   2.422   3.396
   95VAL      C 1519   3.093   2.801   3.296
   95VAL      O 1520   3.038   2.910   3.321
   96ILE      N 1521   3.195   2.795   3.204
   96ILE      H 1522   3.234   2.704   3.184
   96ILE     CA 1523   3.234   2.900   3.108
   96ILE     HA 1524   3.158   2.977   3.115
   96ILE     CB 1525   3.367   2.969   3.144
   96ILE     HB 1526   3.446   2.897   3.129
   96ILE    CG1 1527   3.373   3.026   3.291
   96ILE   HG11 1528   3.316   3.115   3.317
   96ILE   HG12 1529   3.329   2.958   3.364
   96ILE    CG2 1530   3.387   3.084   3.041
   96ILE   HG21 1531   3.488   3.124   3.052
   96ILE   HG22 1532   3.377   3.058   2.935
   96ILE   HG23 1533   3.328   3.173   3.064
   96ILE     CD 1534   3.513   3.077   3.334
   96ILE    HD1 1535   3.526   3.086   3.442
   96ILE    HD2 1536   3.588   3.013   3.288
   96ILE    HD3 1537   3.528   3.178   3.294
   96ILE      C 1538   3.224   2.833   2.971
   96ILE      O 1539   3.259   2.718   2.964
   97ALA      N 1540   3.174   2.904   2.869
   97ALA      H 1541   3.141   2.999   2.883
   97ALA     CA 1542   3.182   2.868   2.725
   97ALA     HA 1543   3.263   2.796   2.713
   97ALA     CB 1544   3.051   2.815   2.671
   97ALA    HB1 1545   3.069   2.788   2.567
   97ALA    HB2 1546   3.036   2.726   2.733
   97ALA    HB3 1547   2.974   2.892   2.678
   97ALA      C 1548   3.232   2.990   2.647
   97ALA      O 1549   3.204   3.106   2.671
   98ARG      N 1550   3.316   2.957   2.547
   98ARG      H 1551   3.340   2.863   2.518
   98ARG     CA 1552   3.385   3.062   2.469
   98ARG     HA 1553   3.368   3.163   2.506
   98ARG     CB 1554   3.539   3.031   2.479
   98ARG    HB1 1555   3.576   3.044   2.580
   98ARG    HB2 1556   3.562   2.928   2.453
   98ARG     CG 1557   3.633   3.122   2.399
   98ARG    HG1 1558   3.599   3.114   2.296
   98ARG    HG2 1559   3.624   3.225   2.434
   98ARG     CD 1560   3.782   3.090   2.416
   98ARG    HD1 1561   3.845   3.176   2.393
   98ARG    HD2 1562   3.790   3.071   2.523
   98ARG     NE 1563   3.823   2.970   2.350
   98ARG     HE 1564   3.811   2.883   2.401
   98ARG     CZ 1565   3.857   2.965   2.225
   98ARG    NH1 1566   3.858   3.072   2.145
   98ARG   HH11 1567   3.827   3.164   2.173
   98ARG   HH12 1568   3.870   3.064   2.045
   98ARG    NH2 1569   3.890   2.845   2.173
   98ARG   HH21 1570   3.894   2.760   2.229
   98ARG   HH22 1571   3.910   2.829   2.075
   98ARG      C 1572   3.340   3.076   2.326
   98ARG      O 1573   3.286   2.986   2.270
   99THR      N 1574   3.351   3.195   2.268
   99THR      H 1575   3.378   3.273   2.326
   99THR     CA 1576   3.329   3.224   2.130
   99THR     HA 1577   3.317   3.137   2.065
   99THR     CB 1578   3.198   3.316   2.117
   99THR     HB 1579   3.150   3.292   2.022
   99THR    OG1 1580   3.224   3.452   2.114
   99THR    HG1 1581   3.201   3.480   2.026
   99THR    CG2 1582   3.089   3.291   2.222
   99THR   HG21 1583   3.128   3.311   2.321
   99THR   HG22 1584   3.003   3.358   2.213
   99THR   HG23 1585   3.064   3.186   2.234
   99THR      C 1586   3.467   3.282   2.088
   99THR      O 1587   3.558   3.306   2.170
  100HIS      N 1588   3.471   3.313   1.957
  100HIS      H 1589   3.390   3.305   1.898
  100HIS     CA 1590   3.585   3.366   1.891
  100HIS     HA 1591   3.675   3.315   1.925
  100HIS     CB 1592   3.567   3.362   1.739
  100HIS    HB1 1593   3.477   3.416   1.710
  100HIS    HB2 1594   3.652   3.402   1.682
  100HIS     CG 1595   3.554   3.224   1.669
  100HIS    ND1 1596   3.661   3.133   1.661
  100HIS    CD2 1597   3.447   3.175   1.598
  100HIS    HD2 1598   3.351   3.208   1.562
  100HIS    CE1 1599   3.620   3.037   1.589
  100HIS    HE1 1600   3.683   2.954   1.562
  100HIS    NE2 1601   3.489   3.053   1.547
  100HIS    HE2 1602   3.432   2.987   1.496
  100HIS      C 1603   3.602   3.514   1.925
  100HIS      O 1604   3.713   3.567   1.910
  101THR      N 1605   3.499   3.581   1.985
  101THR      H 1606   3.414   3.530   2.000
  101THR     CA 1607   3.503   3.719   2.035
  101THR     HA 1608   3.604   3.759   2.027
  101THR     CB 1609   3.410   3.809   1.961
  101THR     HB 1610   3.429   3.910   2.001
  101THR    OG1 1611   3.269   3.781   1.959
  101THR    HG1 1612   3.265   3.692   1.927
  101THR    CG2 1613   3.438   3.834   1.819
  101THR   HG21 1614   3.537   3.877   1.810
  101THR   HG22 1615   3.434   3.744   1.757
  101THR   HG23 1616   3.368   3.907   1.777
  101THR      C 1617   3.477   3.730   2.185
  101THR      O 1618   3.543   3.803   2.259
  102ALA      N 1619   3.394   3.638   2.248
  102ALA      H 1620   3.342   3.572   2.193
  102ALA     CA 1621   3.344   3.647   2.389
  102ALA     HA 1622   3.399   3.719   2.450
  102ALA     CB 1623   3.191   3.692   2.381
  102ALA    HB1 1624   3.124   3.609   2.359
  102ALA    HB2 1625   3.150   3.726   2.477
  102ALA    HB3 1626   3.178   3.768   2.305
  102ALA      C 1627   3.359   3.518   2.475
  102ALA      O 1628   3.395   3.415   2.421
  103LEU      N 1629   3.318   3.523   2.600
  103LEU      H 1630   3.288   3.612   2.637
  103LEU     CA 1631   3.312   3.419   2.700
  103LEU     HA 1632   3.325   3.316   2.665
  103LEU     CB 1633   3.416   3.435   2.807
  103LEU    HB1 1634   3.388   3.520   2.869
  103LEU    HB2 1635   3.388   3.349   2.868
  103LEU     CG 1636   3.565   3.435   2.769
  103LEU     HG 1637   3.574   3.477   2.669
  103LEU    CD1 1638   3.651   3.517   2.867
  103LEU   HD11 1639   3.751   3.525   2.825
  103LEU   HD12 1640   3.609   3.618   2.874
  103LEU   HD13 1641   3.645   3.480   2.969
  103LEU    CD2 1642   3.618   3.291   2.753
  103LEU   HD21 1643   3.687   3.267   2.835
  103LEU   HD22 1644   3.543   3.212   2.745
  103LEU   HD23 1645   3.676   3.283   2.660
  103LEU      C 1646   3.171   3.436   2.751
  103LEU      O 1647   3.142   3.544   2.808
  104ILE      N 1648   3.085   3.329   2.741
  104ILE      H 1649   3.125   3.240   2.713
  104ILE     CA 1650   2.955   3.314   2.808
  104ILE     HA 1651   2.919   3.414   2.836
  104ILE     CB 1652   2.869   3.235   2.715
  104ILE     HB 1653   2.921   3.139   2.708
  104ILE    CG1 1654   2.873   3.294   2.569
  104ILE   HG11 1655   2.860   3.402   2.571
  104ILE   HG12 1656   2.971   3.278   2.523
  104ILE    CG2 1657   2.725   3.208   2.775
  104ILE   HG21 1658   2.653   3.165   2.706
  104ILE   HG22 1659   2.732   3.145   2.863
  104ILE   HG23 1660   2.697   3.307   2.814
  104ILE     CD 1661   2.776   3.249   2.467
  104ILE    HD1 1662   2.675   3.283   2.492
  104ILE    HD2 1663   2.804   3.284   2.367
  104ILE    HD3 1664   2.766   3.140   2.473
  104ILE      C 1665   2.984   3.235   2.939
  104ILE      O 1666   3.045   3.129   2.935
  105PHE      N 1667   2.953   3.299   3.051
  105PHE      H 1668   2.893   3.379   3.041
  105PHE     CA 1669   2.964   3.238   3.181
  105PHE     HA 1670   3.030   3.151   3.183
  105PHE     CB 1671   3.005   3.351   3.283
  105PHE    HB1 1672   2.952   3.445   3.276
  105PHE    HB2 1673   2.981   3.325   3.386
  105PHE     CG 1674   3.155   3.387   3.282
  105PHE    CD1 1675   3.207   3.455   3.167
  105PHE    HD1 1676   3.142   3.479   3.084
  105PHE    CD2 1677   3.233   3.371   3.400
  105PHE    HD2 1678   3.190   3.317   3.483
  105PHE    CE1 1679   3.348   3.483   3.169
  105PHE    HE1 1680   3.393   3.526   3.080
  105PHE    CE2 1681   3.371   3.389   3.397
  105PHE    HE2 1682   3.428   3.355   3.481
  105PHE     CZ 1683   3.427   3.452   3.283
  105PHE     HZ 1684   3.531   3.484   3.283
  105PHE      C 1685   2.818   3.196   3.220
  105PHE      O 1686   2.722   3.261   3.180
  106LEU      N 1687   2.805   3.100   3.311
  106LEU      H 1688   2.887   3.051   3.344
  106LEU     CA 1689   2.684   3.042   3.365
  106LEU     HA 1690   2.618   3.129   3.368
  106LEU     CB 1691   2.633   2.939   3.271
  106LEU    HB1 1692   2.641   2.978   3.169
  106LEU    HB2 1693   2.694   2.851   3.292
  106LEU     CG 1694   2.490   2.884   3.301
  106LEU     HG 1695   2.470   2.865   3.406
  106LEU    CD1 1696   2.381   2.989   3.277
  106LEU   HD11 1697   2.289   2.932   3.269
  106LEU   HD12 1698   2.363   3.055   3.362
  106LEU   HD13 1699   2.404   3.053   3.191
  106LEU    CD2 1700   2.465   2.767   3.207
  106LEU   HD21 1701   2.553   2.704   3.192
  106LEU   HD22 1702   2.383   2.716   3.255
  106LEU   HD23 1703   2.440   2.788   3.103
  106LEU      C 1704   2.720   2.986   3.503
  106LEU      O 1705   2.832   2.956   3.534
  107MET      N 1706   2.622   2.980   3.592
  107MET      H 1707   2.538   3.015   3.548
  107MET     CA 1708   2.618   2.915   3.719
  107MET     HA 1709   2.702   2.846   3.722
  107MET     CB 1710   2.634   3.017   3.835
  107MET    HB1 1711   2.721   3.082   3.825
  107MET    HB2 1712   2.545   3.080   3.832
  107MET     CG 1713   2.642   2.949   3.972
  107MET    HG1 1714   2.547   2.904   4.001
  107MET    HG2 1715   2.716   2.870   3.965
  107MET     SD 1716   2.698   3.048   4.111
  107MET     CE 1717   2.742   2.927   4.232
  107MET    HE1 1718   2.655   2.868   4.262
  107MET    HE2 1719   2.831   2.867   4.213
  107MET    HE3 1720   2.765   2.982   4.323
  107MET      C 1721   2.489   2.833   3.729
  107MET      O 1722   2.386   2.882   3.683
  108GLY      N 1723   2.492   2.719   3.789
  108GLY      H 1724   2.581   2.672   3.803
  108GLY     CA 1725   2.377   2.638   3.828
  108GLY    HA1 1726   2.291   2.672   3.769
  108GLY    HA2 1727   2.397   2.533   3.805
  108GLY      C 1728   2.350   2.649   3.977
  108GLY      O 1729   2.433   2.695   4.060
  109LYS      N 1730   2.232   2.595   4.017
  109LYS      H 1731   2.187   2.553   3.936
  109LYS     CA 1732   2.186   2.558   4.147
  109LYS     HA 1733   2.209   2.633   4.222
  109LYS     CB 1734   2.029   2.546   4.139
  109LYS    HB1 1735   1.994   2.477   4.063
  109LYS    HB2 1736   1.996   2.515   4.238
  109LYS     CG 1737   1.961   2.677   4.116
  109LYS    HG1 1738   2.015   2.739   4.044
  109LYS    HG2 1739   1.863   2.653   4.078
  109LYS     CD 1740   1.942   2.774   4.238
  109LYS    HD1 1741   1.910   2.717   4.325
  109LYS    HD2 1742   2.040   2.816   4.263
  109LYS     CE 1743   1.835   2.878   4.205
  109LYS    HE1 1744   1.857   2.908   4.103
  109LYS    HE2 1745   1.738   2.832   4.212
  109LYS     NZ 1746   1.834   3.003   4.279
  109LYS    HZ1 1747   1.902   3.070   4.245
  109LYS    HZ2 1748   1.744   3.049   4.277
  109LYS    HZ3 1749   1.856   2.985   4.376
  109LYS      C 1750   2.246   2.426   4.184
  109LYS      O 1751   2.284   2.348   4.092
  110PRO      N 1752   2.258   2.381   4.307
  110PRO     CA 1753   2.311   2.254   4.342
  110PRO     HA 1754   2.407   2.240   4.292
  110PRO     CB 1755   2.331   2.252   4.494
  110PRO    HB1 1756   2.311   2.154   4.537
  110PRO    HB2 1757   2.432   2.287   4.510
  110PRO     CG 1758   2.232   2.352   4.543
  110PRO    HG1 1759   2.139   2.309   4.581
  110PRO    HG2 1760   2.274   2.404   4.629
  110PRO     CD 1761   2.199   2.450   4.427
  110PRO    HD1 1762   2.094   2.481   4.418
  110PRO    HD2 1763   2.253   2.542   4.445
  110PRO      C 1764   2.232   2.123   4.289
  110PRO      O 1765   2.281   2.027   4.241
  111THR      N 1766   2.102   2.152   4.304
  111THR      H 1767   2.057   2.231   4.345
  111THR     CA 1768   1.993   2.048   4.269
  111THR     HA 1769   2.015   1.952   4.315
  111THR     CB 1770   1.866   2.113   4.346
  111THR     HB 1771   1.778   2.061   4.308
  111THR    OG1 1772   1.861   2.258   4.329
  111THR    HG1 1773   1.850   2.291   4.241
  111THR    CG2 1774   1.873   2.072   4.499
  111THR   HG21 1775   1.969   2.097   4.544
  111THR   HG22 1776   1.798   2.119   4.562
  111THR   HG23 1777   1.863   1.964   4.512
  111THR      C 1778   1.960   2.033   4.127
  111THR      O 1779   1.845   1.991   4.094
  112THR      N 1780   2.061   2.040   4.033
  112THR      H 1781   2.149   2.053   4.081
  112THR     CA 1782   2.054   2.018   3.889
  112THR     HA 1783   1.977   1.944   3.868
  112THR     CB 1784   2.017   2.154   3.819
  112THR     HB 1785   1.924   2.189   3.864
  112THR    OG1 1786   1.986   2.131   3.681
  112THR    HG1 1787   1.917   2.067   3.673
  112THR    CG2 1788   2.135   2.256   3.817
  112THR   HG21 1789   2.231   2.206   3.796
  112THR   HG22 1790   2.122   2.339   3.748
  112THR   HG23 1791   2.140   2.305   3.915
  112THR      C 1792   2.172   1.939   3.843
  112THR      O 1793   2.278   1.934   3.915
  113SER      N 1794   2.153   1.852   3.745
  113SER      H 1795   2.070   1.862   3.689
  113SER     CA 1796   2.255   1.771   3.690
  113SER     HA 1797   2.312   1.721   3.768
  113SER     CB 1798   2.206   1.653   3.612
  113SER    HB1 1799   2.130   1.617   3.682
  113SER    HB2 1800   2.163   1.691   3.519
  113SER     OG 1801   2.297   1.545   3.587
  113SER     HG 1802   2.315   1.527   3.678
  113SER      C 1803   2.357   1.867   3.623
  113SER      O 1804   2.314   1.948   3.535
  114ARG      N 1805   2.485   1.866   3.665
  114ARG      H 1806   2.522   1.794   3.726
  114ARG     CA 1807   2.583   1.966   3.639
  114ARG     HA 1808   2.548   2.065   3.668
  114ARG     CB 1809   2.713   1.929   3.728
  114ARG    HB1 1810   2.747   1.829   3.699
  114ARG    HB2 1811   2.788   2.003   3.700
  114ARG     CG 1812   2.695   1.943   3.883
  114ARG    HG1 1813   2.708   2.048   3.911
  114ARG    HG2 1814   2.590   1.930   3.905
  114ARG     CD 1815   2.790   1.848   3.965
  114ARG    HD1 1816   2.782   1.868   4.072
  114ARG    HD2 1817   2.750   1.749   3.945
  114ARG     NE 1818   2.924   1.868   3.917
  114ARG     HE 1819   2.954   1.951   3.867
  114ARG     CZ 1820   3.017   1.773   3.927
  114ARG    NH1 1821   2.998   1.663   4.004
  114ARG   HH11 1822   2.915   1.643   4.058
  114ARG   HH12 1823   3.077   1.606   4.031
  114ARG    NH2 1824   3.131   1.788   3.877
  114ARG   HH21 1825   3.146   1.874   3.825
  114ARG   HH22 1826   3.189   1.714   3.840
  114ARG      C 1827   2.621   1.961   3.487
  114ARG      O 1828   2.649   2.073   3.438
  115ARG      N 1829   2.609   1.847   3.410
  115ARG      H 1830   2.566   1.765   3.450
  115ARG     CA 1831   2.639   1.833   3.269
  115ARG     HA 1832   2.733   1.882   3.246
  115ARG     CB 1833   2.661   1.682   3.241
  115ARG    HB1 1834   2.574   1.620   3.262
  115ARG    HB2 1835   2.678   1.677   3.134
  115ARG     CG 1836   2.787   1.613   3.310
  115ARG    HG1 1837   2.793   1.640   3.416
  115ARG    HG2 1838   2.770   1.505   3.313
  115ARG     CD 1839   2.924   1.640   3.234
  115ARG    HD1 1840   2.993   1.556   3.225
  115ARG    HD2 1841   2.896   1.681   3.137
  115ARG     NE 1842   3.015   1.733   3.305
  115ARG     HE 1843   2.994   1.748   3.403
  115ARG     CZ 1844   3.118   1.794   3.252
  115ARG    NH1 1845   3.153   1.764   3.126
  115ARG   HH11 1846   3.112   1.692   3.069
  115ARG   HH12 1847   3.237   1.808   3.092
  115ARG    NH2 1848   3.182   1.889   3.323
  115ARG   HH21 1849   3.145   1.915   3.413
  115ARG   HH22 1850   3.259   1.942   3.284
  115ARG      C 1851   2.529   1.891   3.173
  115ARG      O 1852   2.549   1.901   3.057
  116ASP      N 1853   2.414   1.932   3.231
  116ASP      H 1854   2.407   1.919   3.331
  116ASP     CA 1855   2.302   1.997   3.159
  116ASP     HA 1856   2.293   1.958   3.058
  116ASP     CB 1857   2.168   1.956   3.237
  116ASP    HB1 1858   2.154   1.848   3.243
  116ASP    HB2 1859   2.162   1.991   3.340
  116ASP     CG 1860   2.041   2.007   3.161
  116ASP    OD1 1861   1.964   2.078   3.222
  116ASP    OD2 1862   2.030   1.977   3.040
  116ASP      C 1863   2.320   2.143   3.164
  116ASP      O 1864   2.300   2.211   3.061
  117VAL      N 1865   2.365   2.201   3.275
  117VAL      H 1866   2.372   2.142   3.356
  117VAL     CA 1867   2.416   2.335   3.289
  117VAL     HA 1868   2.346   2.416   3.263
  117VAL     CB 1869   2.452   2.369   3.437
  117VAL     HB 1870   2.524   2.294   3.472
  117VAL    CG1 1871   2.510   2.513   3.460
  117VAL   HG11 1872   2.425   2.582   3.463
  117VAL   HG12 1873   2.553   2.518   3.560
  117VAL   HG13 1874   2.590   2.545   3.394
  117VAL    CG2 1875   2.341   2.351   3.540
  117VAL   HG21 1876   2.310   2.248   3.557
  117VAL   HG22 1877   2.370   2.380   3.641
  117VAL   HG23 1878   2.255   2.413   3.516
  117VAL      C 1879   2.535   2.369   3.192
  117VAL      O 1880   2.524   2.461   3.119
  118TYR      N 1881   2.623   2.268   3.184
  118TYR      H 1882   2.602   2.179   3.226
  118TYR     CA 1883   2.734   2.257   3.082
  118TYR     HA 1884   2.803   2.341   3.085
  118TYR     CB 1885   2.817   2.138   3.119
  118TYR    HB1 1886   2.871   2.145   3.213
  118TYR    HB2 1887   2.759   2.047   3.138
  118TYR     CG 1888   2.933   2.097   3.017
  118TYR    CD1 1889   2.913   1.997   2.919
  118TYR    HD1 1890   2.817   1.946   2.916
  118TYR    CD2 1891   3.054   2.174   3.023
  118TYR    HD2 1892   3.090   2.236   3.103
  118TYR    CE1 1893   3.014   1.985   2.819
  118TYR    HE1 1894   2.989   1.905   2.750
  118TYR    CE2 1895   3.161   2.136   2.942
  118TYR    HE2 1896   3.260   2.177   2.957
  118TYR     CZ 1897   3.137   2.051   2.829
  118TYR     OH 1898   3.239   2.028   2.740
  118TYR     HH 1899   3.330   2.044   2.762
  118TYR      C 1900   2.678   2.244   2.942
  118TYR      O 1901   2.706   2.332   2.861
  119ARG      N 1902   2.594   2.145   2.900
  119ARG      H 1903   2.570   2.075   2.968
  119ARG     CA 1904   2.535   2.128   2.769
  119ARG     HA 1905   2.618   2.117   2.699
  119ARG     CB 1906   2.444   2.014   2.772
  119ARG    HB1 1907   2.515   1.933   2.787
  119ARG    HB2 1908   2.383   2.009   2.863
  119ARG     CG 1909   2.350   1.984   2.655
  119ARG    HG1 1910   2.256   2.036   2.676
  119ARG    HG2 1911   2.372   2.033   2.560
  119ARG     CD 1912   2.307   1.838   2.653
  119ARG    HD1 1913   2.254   1.813   2.561
  119ARG    HD2 1914   2.387   1.763   2.647
  119ARG     NE 1915   2.206   1.821   2.761
  119ARG     HE 1916   2.153   1.904   2.780
  119ARG     CZ 1917   2.202   1.714   2.849
  119ARG    NH1 1918   2.277   1.606   2.828
  119ARG   HH11 1919   2.325   1.603   2.739
  119ARG   HH12 1920   2.288   1.528   2.891
  119ARG    NH2 1921   2.134   1.724   2.965
  119ARG   HH21 1922   2.107   1.818   2.992
  119ARG   HH22 1923   2.120   1.647   3.029
  119ARG      C 1924   2.462   2.261   2.711
  119ARG      O 1925   2.490   2.293   2.597
  120THR      N 1926   2.380   2.322   2.799
  120THR      H 1927   2.365   2.301   2.896
  120THR     CA 1928   2.311   2.452   2.772
  120THR     HA 1929   2.241   2.429   2.691
  120THR     CB 1930   2.219   2.489   2.888
  120THR     HB 1931   2.284   2.487   2.977
  120THR    OG1 1932   2.129   2.398   2.934
  120THR    HG1 1933   2.179   2.326   2.970
  120THR    CG2 1934   2.170   2.631   2.888
  120THR   HG21 1935   2.122   2.675   2.976
  120THR   HG22 1936   2.253   2.698   2.870
  120THR   HG23 1937   2.101   2.655   2.807
  120THR      C 1938   2.416   2.557   2.736
  120THR      O 1939   2.399   2.634   2.642
  121CYS      N 1940   2.528   2.560   2.813
  121CYS      H 1941   2.547   2.488   2.882
  121CYS     CA 1942   2.626   2.669   2.800
  121CYS     HA 1943   2.576   2.764   2.783
  121CYS     CB 1944   2.712   2.659   2.924
  121CYS    HB1 1945   2.639   2.672   3.003
  121CYS    HB2 1946   2.771   2.568   2.934
  121CYS     SG 1947   2.844   2.780   2.952
  121CYS     HG 1948   2.924   2.721   2.863
  121CYS      C 1949   2.711   2.645   2.675
  121CYS      O 1950   2.742   2.743   2.603
  122ARG      N 1951   2.741   2.518   2.639
  122ARG      H 1952   2.717   2.444   2.704
  122ARG     CA 1953   2.826   2.494   2.527
  122ARG     HA 1954   2.911   2.563   2.525
  122ARG     CB 1955   2.872   2.347   2.540
  122ARG    HB1 1956   2.912   2.332   2.640
  122ARG    HB2 1957   2.790   2.276   2.526
  122ARG     CG 1958   2.977   2.306   2.433
  122ARG    HG1 1959   2.918   2.268   2.349
  122ARG    HG2 1960   3.032   2.393   2.395
  122ARG     CD 1961   3.073   2.193   2.485
  122ARG    HD1 1962   3.177   2.225   2.491
  122ARG    HD2 1963   3.038   2.142   2.574
  122ARG     NE 1964   3.092   2.093   2.375
  122ARG     HE 1965   3.088   2.140   2.285
  122ARG     CZ 1966   3.140   1.970   2.382
  122ARG    NH1 1967   3.184   1.915   2.496
  122ARG   HH11 1968   3.194   1.962   2.585
  122ARG   HH12 1969   3.234   1.827   2.495
  122ARG    NH2 1970   3.142   1.897   2.268
  122ARG   HH21 1971   3.095   1.942   2.191
  122ARG   HH22 1972   3.178   1.804   2.254
  122ARG      C 1973   2.756   2.513   2.393
  122ARG      O 1974   2.809   2.548   2.289
  123ASP      N 1975   2.625   2.490   2.399
  123ASP      H 1976   2.578   2.476   2.487
  123ASP     CA 1977   2.537   2.504   2.286
  123ASP     HA 1978   2.577   2.462   2.193
  123ASP     CB 1979   2.412   2.421   2.330
  123ASP    HB1 1980   2.429   2.316   2.351
  123ASP    HB2 1981   2.399   2.456   2.433
  123ASP     CG 1982   2.288   2.463   2.235
  123ASP    OD1 1983   2.291   2.424   2.116
  123ASP    OD2 1984   2.194   2.522   2.291
  123ASP      C 1985   2.506   2.657   2.262
  123ASP      O 1986   2.515   2.703   2.148
  124HIS      N 1987   2.479   2.737   2.366
  124HIS      H 1988   2.475   2.708   2.463
  124HIS     CA 1989   2.471   2.884   2.361
  124HIS     HA 1990   2.386   2.902   2.295
  124HIS     CB 1991   2.448   2.938   2.504
  124HIS    HB1 1992   2.508   2.898   2.585
  124HIS    HB2 1993   2.471   3.043   2.517
  124HIS     CG 1994   2.304   2.941   2.543
  124HIS    ND1 1995   2.262   2.920   2.676
  124HIS    CD2 1996   2.202   3.003   2.478
  124HIS    HD2 1997   2.203   3.048   2.380
  124HIS    CE1 1998   2.135   2.950   2.677
  124HIS    HE1 1999   2.076   2.952   2.767
  124HIS    NE2 2000   2.090   2.994   2.559
  124HIS    HE2 2001   1.994   3.015   2.534
  124HIS      C 2002   2.584   2.961   2.288
  124HIS      O 2003   2.562   3.037   2.199
  125ALA      N 2004   2.704   2.910   2.312
  125ALA      H 2005   2.736   2.850   2.386
  125ALA     CA 2006   2.826   2.966   2.242
  125ALA     HA 2007   2.834   3.074   2.248
  125ALA     CB 2008   2.946   2.918   2.322
  125ALA    HB1 2009   3.038   2.970   2.293
  125ALA    HB2 2010   2.942   2.921   2.431
  125ALA    HB3 2011   2.969   2.815   2.296
  125ALA      C 2012   2.838   2.912   2.092
  125ALA      O 2013   2.899   2.981   2.010
  126THR      N 2014   2.790   2.786   2.070
  126THR      H 2015   2.738   2.737   2.141
  126THR     CA 2016   2.787   2.726   1.939
  126THR     HA 2017   2.890   2.726   1.902
  126THR     CB 2018   2.745   2.574   1.939
  126THR     HB 2019   2.646   2.550   1.976
  126THR    OG1 2020   2.835   2.514   2.027
  126THR    HG1 2021   2.813   2.525   2.118
  126THR    CG2 2022   2.737   2.502   1.803
  126THR   HG21 2023   2.669   2.556   1.737
  126THR   HG22 2024   2.828   2.508   1.742
  126THR   HG23 2025   2.704   2.399   1.817
  126THR      C 2026   2.698   2.809   1.842
  126THR      O 2027   2.735   2.826   1.728
  127ARG      N 2028   2.585   2.865   1.889
  127ARG      H 2029   2.564   2.844   1.986
  127ARG     CA 2030   2.498   2.953   1.803
  127ARG     HA 2031   2.478   2.895   1.713
  127ARG     CB 2032   2.364   2.992   1.869
  127ARG    HB1 2033   2.402   3.059   1.947
  127ARG    HB2 2034   2.308   3.054   1.799
  127ARG     CG 2035   2.286   2.875   1.927
  127ARG    HG1 2036   2.243   2.817   1.845
  127ARG    HG2 2037   2.353   2.802   1.973
  127ARG     CD 2038   2.179   2.920   2.024
  127ARG    HD1 2039   2.206   3.002   2.091
  127ARG    HD2 2040   2.091   2.960   1.972
  127ARG     NE 2041   2.128   2.806   2.104
  127ARG     HE 2042   2.183   2.725   2.078
  127ARG     CZ 2043   2.021   2.797   2.186
  127ARG    NH1 2044   1.946   2.904   2.212
  127ARG   HH11 2045   1.968   2.989   2.162
  127ARG   HH12 2046   1.861   2.907   2.267
  127ARG    NH2 2047   1.993   2.683   2.250
  127ARG   HH21 2048   2.070   2.619   2.260
  127ARG   HH22 2049   1.922   2.681   2.321
  127ARG      C 2050   2.566   3.090   1.766
  127ARG      O 2051   2.552   3.134   1.650
  128VAL      N 2052   2.651   3.143   1.858
  128VAL      H 2053   2.661   3.099   1.949
  128VAL     CA 2054   2.737   3.263   1.836
  128VAL     HA 2055   2.679   3.340   1.787
  128VAL     CB 2056   2.794   3.323   1.972
  128VAL     HB 2057   2.858   3.250   2.021
  128VAL    CG1 2058   2.873   3.457   1.955
  128VAL   HG11 2059   2.809   3.534   1.912
  128VAL   HG12 2060   2.905   3.495   2.052
  128VAL   HG13 2061   2.966   3.439   1.901
  128VAL    CG2 2062   2.675   3.351   2.073
  128VAL   HG21 2063   2.638   3.448   2.042
  128VAL   HG22 2064   2.591   3.284   2.055
  128VAL   HG23 2065   2.714   3.339   2.174
  128VAL      C 2066   2.857   3.227   1.749
  128VAL      O 2067   2.884   3.309   1.660
  129ARG      N 2068   2.919   3.110   1.760
  129ARG      H 2069   2.902   3.053   1.841
  129ARG     CA 2070   3.028   3.058   1.673
  129ARG     HA 2071   3.101   3.138   1.662
  129ARG     CB 2072   3.090   2.943   1.739
  129ARG    HB1 2073   3.017   2.869   1.770
  129ARG    HB2 2074   3.143   2.897   1.656
  129ARG     CG 2075   3.183   2.982   1.857
  129ARG    HG1 2076   3.266   3.042   1.819
  129ARG    HG2 2077   3.132   3.046   1.928
  129ARG     CD 2078   3.240   2.856   1.922
  129ARG    HD1 2079   3.271   2.883   2.023
  129ARG    HD2 2080   3.169   2.775   1.936
  129ARG     NE 2081   3.372   2.820   1.880
  129ARG     HE 2082   3.446   2.877   1.918
  129ARG     CZ 2083   3.398   2.728   1.786
  129ARG    NH1 2084   3.298   2.677   1.715
  129ARG   HH11 2085   3.204   2.712   1.722
  129ARG   HH12 2086   3.307   2.607   1.643
  129ARG    NH2 2087   3.521   2.684   1.768
  129ARG   HH21 2088   3.597   2.735   1.813
  129ARG   HH22 2089   3.542   2.605   1.709
  129ARG      C 2090   2.968   3.027   1.534
  129ARG      O 2091   3.039   3.053   1.435
  130ALA      N 2092   2.840   2.984   1.526
  130ALA      H 2093   2.811   2.933   1.608
  130ALA     CA 2094   2.763   2.966   1.400
  130ALA     HA 2095   2.828   2.916   1.328
  130ALA     CB 2096   2.633   2.887   1.415
  130ALA    HB1 2097   2.596   2.859   1.316
  130ALA    HB2 2098   2.651   2.798   1.475
  130ALA    HB3 2099   2.554   2.937   1.470
  130ALA      C 2100   2.720   3.100   1.332
  130ALA      O 2101   2.667   3.096   1.224
  131THR      N 2102   2.752   3.212   1.404
  131THR      H 2103   2.801   3.200   1.492
  131THR     CA 2104   2.730   3.352   1.371
  131THR     HA 2105   2.663   3.371   1.286
  131THR     CB 2106   2.650   3.428   1.477
  131THR     HB 2107   2.705   3.449   1.570
  131THR    OG1 2108   2.530   3.356   1.497
  131THR    HG1 2109   2.548   3.266   1.516
  131THR    CG2 2110   2.610   3.572   1.444
  131THR   HG21 2111   2.557   3.622   1.525
  131THR   HG22 2112   2.696   3.636   1.420
  131THR   HG23 2113   2.540   3.588   1.361
  131THR      C 2114   2.868   3.415   1.334
  131THR      O 2115   2.875   3.533   1.290
  132GLY      N 2116   2.980   3.339   1.341
  132GLY      H 2117   2.970   3.248   1.382
  132GLY     CA 2118   3.114   3.388   1.297
  132GLY    HA1 2119   3.168   3.317   1.234
  132GLY    HA2 2120   3.109   3.476   1.231
  132GLY      C 2121   3.203   3.425   1.412
  132GLY      O 2122   3.320   3.472   1.380
  133ASN      N 2123   3.153   3.434   1.533
  133ASN      H 2124   3.058   3.408   1.555
  133ASN     CA 2125   3.207   3.520   1.634
  133ASN     HA 2126   3.315   3.534   1.626
  133ASN     CB 2127   3.137   3.657   1.632
  133ASN    HB1 2128   3.196   3.732   1.685
  133ASN    HB2 2129   3.145   3.689   1.529
  133ASN     CG 2130   2.995   3.674   1.677
  133ASN    OD1 2131   2.897   3.645   1.608
  133ASN    ND2 2132   2.987   3.727   1.793
  133ASN   HD21 2133   3.065   3.726   1.858
  133ASN   HD22 2134   2.899   3.754   1.833
  133ASN      C 2135   3.222   3.455   1.775
  133ASN     O1 2136   3.251   3.331   1.784
  133ASN     O2 2137   3.215   3.532   1.875
  134UNK    O00 2138   2.016   3.229   2.100
  134UNK    C01 2139   2.084   3.294   2.019
  134UNK    O02 2140   2.167   3.393   2.065
  134UNK    C03 2141   2.098   3.277   1.865
  134UNK    C04 2142   2.254   3.468   1.988
  134UNK    C05 2143   2.192   3.354   1.792
  134UNK    C06 2144   2.063   3.176   1.771
  134UNK    C07 2145   2.273   3.447   1.850
  134UNK    C08 2146   2.348   3.557   2.046
  134UNK    O09 2147   2.215   3.319   1.665
  134UNK    C0A 2148   2.143   3.204   1.654
  134UNK    C0B 2149   1.975   3.067   1.777
  134UNK    C0C 2150   2.364   3.507   1.765
  134UNK    C0D 2151   2.433   3.631   1.961
  134UNK    C0E 2152   2.140   3.129   1.538
  134UNK    C0F 2153   1.973   2.985   1.654
  134UNK    C0G 2154   2.442   3.607   1.825
  134UNK    C0H 2155   2.057   3.012   1.539
  134UNK    C0I 2156   2.196   3.169   1.406
  134UNK    O0J 2157   2.043   2.933   1.426
  134UNK    C0K 2158   2.169   3.072   1.286
  134UNK    C0M 2159   2.147   2.929   1.326
  134UNK    C0N 2160   2.096   2.838   1.211
  134UNK    C0O 2161   2.268   2.863   1.389
  134UNK    O0P 2162   2.516   3.723   2.016
  134UNK    H0Q 2163   2.554   3.774   1.945
  134UNK    H0R 2164   2.346   3.579   2.151
  134UNK    H0S 2165   1.914   3.054   1.866
  134UNK    H0T 2166   2.374   3.470   1.664
  134UNK    H0U 2167   1.907   2.900   1.651
  134UNK    H0V 2168   2.505   3.665   1.759
  134UNK    H0W 2169   2.149   3.266   1.389
  134UNK    H0X 2170   2.301   3.188   1.424
  134UNK    H0Y 2171   2.087   3.113   1.228
  134UNK    H0Z 2172   2.255   3.088   1.221
  134UNK    H10 2173   2.075   2.741   1.257
  134UNK    H11 2174   2.166   2.820   1.129
  134UNK    H12 2175   2.008   2.879   1.160
  134UNK    H13 2176   2.305   2.925   1.472
  134UNK    H14 2177   2.357   2.861   1.327
  134UNK    H15 2178   2.239   2.763   1.423
  135SOL     OW 2179   1.505   3.783   2.407
  135SOL    HW1 2180   1.550   3.700   2.418
  135SOL    HW2 2181   1.452   3.771   2.328
  135SOL     MW 2182   1.504   3.771   2.399
  136SOL     OW 2183   4.315   1.641   3.160
  136SOL    HW1 2184   4.371   1.710   3.196
  136SOL    HW2 2185   4.226   1.674   3.172
  136SOL     MW 2186   4.311   1.654   3.166
  137SOL     OW 2187   3.632   1.277   3.557
  137SOL    HW1 2188   3.724   1.303   3.546
  137SOL    HW2 2189   3.602   1.327   3.633
  137SOL     MW 2190   3.640   1.287   3.565
  138SOL     OW 2191   3.382   4.805   2.138
  138SOL    HW1 2192   3.376   4.711   2.125
  138SOL    HW2 2193   3.319   4.825   2.207
  138SOL     MW 2194   3.373   4.796   2.145
  139SOL     OW 2195   2.873   0.553   3.384
  139SOL    HW1 2196   2.927   0.593   3.452
  139SOL    HW2 2197   2.927   0.481   3.350
  139SOL     MW 2198   2.887   0.549   3.388
  140SOL     OW 2199   1.922   0.866   0.308
  140SOL    HW1 2200   1.909   0.949   0.262
  140SOL    HW2 2201   1.950   0.805   0.240
  140SOL     MW 2202   1.924   0.869   0.295
  141SOL     OW 2203   1.898   5.552   4.439
  141SOL    HW1 2204   1.850   5.541   4.521
  141SOL    HW2 2205   1.989   5.533   4.464
  141SOL     MW 2206   1.904   5.548   4.453
  142SOL     OW 2207   3.227   4.146   0.593
  142SOL    HW1 2208   3.289   4.110   0.530
  142SOL    HW2 2209   3.259   4.114   0.678
  142SOL     MW 2210   3.239   4.137   0.596
  143SOL     OW 2211   1.501   4.867   1.113
  143SOL    HW1 2212   1.483   4.793   1.055
  143SOL    HW2 2213   1.437   4.859   1.184
  143SOL     MW 2214   1.491   4.856   1.115
  144SOL     OW 2215   4.444   5.582   0.724
  144SOL    HW1 2216   4.375   5.612   0.664
  144SOL    HW2 2217   4.397   5.550   0.801
  144SOL     MW 2218   4.429   5.581   0.726
  145SOL     OW 2219   5.219   3.791   3.743
  145SOL    HW1 2220   5.244   3.747   3.662
  145SOL    HW2 2221   5.127   3.815   3.730
  145SOL     MW 2222   5.211   3.788   3.731
  146SOL     OW 2223   2.620   5.091   2.250
  146SOL    HW1 2224   2.697   5.089   2.194
  146SOL    HW2 2225   2.546   5.077   2.191
  146SOL     MW 2226   2.620   5.089   2.236
  147SOL     OW 2227   2.879   4.200   5.299
  147SOL    HW1 2228   2.856   4.232   5.212
  147SOL    HW2 2229   2.836   4.260   5.360
  147SOL     MW 2230   2.871   4.212   5.296
  148SOL     OW 2231   5.877   5.988   3.324
  148SOL    HW1 2232   5.940   5.964   3.392
  148SOL    HW2 2233   5.792   5.959   3.359
  148SOL     MW 2234   5.874   5.981   3.338
  149SOL     OW 2235   1.613   0.928   1.570
  149SOL    HW1 2236   1.594   0.840   1.605
  149SOL    HW2 2237   1.600   0.986   1.645
  149SOL     MW 2238   1.608   0.924   1.584
  150SOL     OW 2239   0.917   3.902   3.499
  150SOL    HW1 2240   0.826   3.873   3.514
  150SOL    HW2 2241   0.961   3.825   3.465
  150SOL     MW 2242   0.910   3.889   3.497
  151SOL     OW 2243   0.638   0.712   1.474
  151SOL    HW1 2244   0.727   0.698   1.507
  151SOL    HW2 2245   0.602   0.781   1.530
  151SOL     MW 2246   0.645   0.719   1.485
  152SOL     OW 2247   1.661   1.282   1.665
  152SOL    HW1 2248   1.757   1.281   1.668
  152SOL    HW2 2249   1.635   1.334   1.740
  152SOL     MW 2250   1.670   1.288   1.675
  153SOL     OW 2251   0.607   5.986   4.599
  153SOL    HW1 2252   0.672   6.040   4.644
  153SOL    HW2 2253   0.628   5.896   4.626
  153SOL     MW 2254   0.618   5.981   4.609
  154SOL     OW 2255   5.881   4.996   1.277
  154SOL    HW1 2256   5.972   4.994   1.307
  154SOL    HW2 2257   5.882   4.954   1.193
  154SOL     MW 2258   5.893   4.991   1.271
  155SOL     OW 2259   3.196   1.704   6.071
  155SOL    HW1 2260   3.168   1.705   5.979
  155SOL    HW2 2261   3.250   1.782   6.081
  155SOL     MW 2262   3.199   1.714   6.060
  156SOL     OW 2263   3.165   0.160   0.424
  156SOL    HW1 2264   3.220   0.178   0.348
  156SOL    HW2 2265   3.210   0.201   0.497
  156SOL     MW 2266   3.177   0.167   0.423
  157SOL     OW 2267   4.593   4.569   1.029
  157SOL    HW1 2268   4.620   4.596   0.941
  157SOL    HW2 2269   4.517   4.623   1.049
  157SOL     MW 2270   4.587   4.579   1.020
  158SOL     OW 2271   1.221   4.899   1.163
  158SOL    HW1 2272   1.146   4.842   1.178
  158SOL    HW2 2273   1.188   4.987   1.176
  158SOL     MW 2274   1.208   4.903   1.165
  159SOL     OW 2275   5.212   2.097   4.406
  159SOL    HW1 2276   5.124   2.065   4.387
  159SOL    HW2 2277   5.234   2.058   4.490
  159SOL     MW 2278   5.203   2.088   4.414
  160SOL     OW 2279   5.263   1.857   5.821
  160SOL    HW1 2280   5.291   1.883   5.909
  160SOL    HW2 2281   5.245   1.763   5.828
  160SOL     MW 2282   5.265   1.848   5.833
  161SOL     OW 2283   5.871   4.224   0.919
  161SOL    HW1 2284   5.878   4.158   0.849
  161SOL    HW2 2285   5.912   4.302   0.881
  161SOL     MW 2286   5.877   4.226   0.905
  162SOL     OW 2287   2.846   5.511   2.556
  162SOL    HW1 2288   2.764   5.520   2.605
  162SOL    HW2 2289   2.914   5.532   2.620
  162SOL     MW 2290   2.844   5.515   2.571
  163SOL     OW 2291   1.913   3.476   0.685
  163SOL    HW1 2292   1.846   3.544   0.679
  163SOL    HW2 2293   1.864   3.394   0.681
  163SOL     MW 2294   1.898   3.474   0.684
  164SOL     OW 2295   3.506   3.996   0.654
  164SOL    HW1 2296   3.537   4.014   0.566
  164SOL    HW2 2297   3.453   3.917   0.646
  164SOL     MW 2298   3.503   3.988   0.642
  165SOL     OW 2299   5.863   2.533   3.785
  165SOL    HW1 2300   5.795   2.530   3.853
  165SOL    HW2 2301   5.934   2.479   3.821
  165SOL     MW 2302   5.864   2.525   3.799
  166SOL     OW 2303   1.107   5.777   2.088
  166SOL    HW1 2304   1.142   5.708   2.032
  166SOL    HW2 2305   1.184   5.825   2.117
  166SOL     MW 2306   1.121   5.774   2.084
  167SOL     OW 2307   1.731   5.087   4.805
  167SOL    HW1 2308   1.709   5.117   4.717
  167SOL    HW2 2309   1.777   5.161   4.844
  167SOL     MW 2310   1.734   5.100   4.799
  168SOL     OW 2311   2.537   1.613   3.784
  168SOL    HW1 2312   2.599   1.557   3.830
  168SOL    HW2 2313   2.536   1.581   3.694
  168SOL     MW 2314   2.545   1.602   3.779
  169SOL     OW 2315   3.794   5.475   3.884
  169SOL    HW1 2316   3.849   5.400   3.906
  169SOL    HW2 2317   3.754   5.502   3.967
  169SOL     MW 2318   3.796   5.469   3.897
  170SOL     OW 2319   2.850   5.888   3.256
  170SOL    HW1 2320   2.774   5.930   3.215
  170SOL    HW2 2321   2.813   5.837   3.328
  170SOL     MW 2322   2.836   5.887   3.260
  171SOL     OW 2323   2.062   5.941   1.103
  171SOL    HW1 2324   2.037   6.027   1.070
  171SOL    HW2 2325   1.986   5.911   1.151
  171SOL     MW 2326   2.049   5.948   1.104
  172SOL     OW 2327   2.130   4.645   0.627
  172SOL    HW1 2328   2.067   4.590   0.578
  172SOL    HW2 2329   2.076   4.705   0.676
  172SOL     MW 2330   2.115   4.646   0.627
  173SOL     OW 2331   4.696   5.841   1.318
  173SOL    HW1 2332   4.782   5.798   1.315
  173SOL    HW2 2333   4.717   5.935   1.318
  173SOL     MW 2334   4.710   5.848   1.318
  174SOL     OW 2335   1.042   0.093   4.132
  174SOL    HW1 2336   1.049   0.007   4.173
  174SOL    HW2 2337   0.960   0.090   4.082
  174SOL     MW 2338   1.033   0.081   4.131
  175SOL     OW 2339   3.092   1.922   5.366
  175SOL    HW1 2340   3.159   1.989   5.354
  175SOL    HW2 2341   3.019   1.969   5.408
  175SOL     MW 2342   3.091   1.937   5.370
  176SOL     OW 2343   4.438   4.033   3.910
  176SOL    HW1 2344   4.498   3.960   3.897
  176SOL    HW2 2345   4.356   4.005   3.868
  176SOL     MW 2346   4.435   4.020   3.903
  177SOL     OW 2347   5.223   1.709   4.336
  177SOL    HW1 2348   5.259   1.620   4.332
  177SOL    HW2 2349   5.179   1.713   4.421
  177SOL     MW 2350   5.222   1.698   4.346
  178SOL     OW 2351   0.540   5.407   4.044
  178SOL    HW1 2352   0.500   5.433   4.126
  178SOL    HW2 2353   0.487   5.333   4.013
  178SOL     MW 2354   0.528   5.401   4.050
  179SOL     OW 2355   3.448   4.132   0.386
  179SOL    HW1 2356   3.390   4.105   0.315
  179SOL    HW2 2357   3.479   4.218   0.358
  179SOL     MW 2358   3.444   4.140   0.373
  180SOL     OW 2359   4.217   1.070   3.224
  180SOL    HW1 2360   4.228   1.139   3.159
  180SOL    HW2 2361   4.124   1.073   3.248
  180SOL     MW 2362   4.207   1.079   3.219
  181SOL     OW 2363   1.420   4.152   3.815
  181SOL    HW1 2364   1.502   4.172   3.769
  181SOL    HW2 2365   1.420   4.056   3.823
  181SOL     MW 2366   1.430   4.142   3.810
  182SOL     OW 2367   4.310   4.939   5.752
  182SOL    HW1 2368   4.290   4.866   5.811
  182SOL    HW2 2369   4.233   4.995   5.756
  182SOL     MW 2370   4.298   4.937   5.760
  183SOL     OW 2371   2.690   1.892   0.354
  183SOL    HW1 2372   2.626   1.951   0.395
  183SOL    HW2 2373   2.767   1.898   0.411
  183SOL     MW 2374   2.692   1.900   0.366
  184SOL     OW 2375   2.883   4.634   2.859
  184SOL    HW1 2376   2.942   4.701   2.824
  184SOL    HW2 2377   2.941   4.575   2.907
  184SOL     MW 2378   2.898   4.635   2.861
  185SOL     OW 2379   2.729   4.764   5.532
  185SOL    HW1 2380   2.652   4.820   5.523
  185SOL    HW2 2381   2.735   4.745   5.625
  185SOL     MW 2382   2.720   4.768   5.543
  186SOL     OW 2383   2.782   1.030   4.425
  186SOL    HW1 2384   2.809   1.118   4.453
  186SOL    HW2 2385   2.689   1.040   4.403
  186SOL     MW 2386   2.773   1.043   4.426
  187SOL     OW 2387   3.032   3.605   5.238
  187SOL    HW1 2388   3.062   3.515   5.225
  187SOL    HW2 2389   2.947   3.609   5.194
  187SOL     MW 2390   3.025   3.594   5.231
  188SOL     OW 2391   5.446   5.254   3.234
  188SOL    HW1 2392   5.437   5.254   3.330
  188SOL    HW2 2393   5.409   5.338   3.207
  188SOL     MW 2394   5.440   5.265   3.243
  189SOL     OW 2395   5.648   4.100   4.590
  189SOL    HW1 2396   5.724   4.073   4.642
  189SOL    HW2 2397   5.652   4.196   4.591
  189SOL     MW 2398   5.659   4.109   4.596
  190SOL     OW 2399   5.540   6.001   1.751
  190SOL    HW1 2400   5.495   6.039   1.827
  190SOL    HW2 2401   5.571   5.915   1.782
  190SOL     MW 2402   5.538   5.995   1.765
  191SOL     OW 2403   3.804   1.647   1.448
  191SOL    HW1 2404   3.862   1.706   1.400
  191SOL    HW2 2405   3.818   1.561   1.407
  191SOL     MW 2406   3.813   1.643   1.437
  192SOL     OW 2407   5.054   4.293   5.839
  192SOL    HW1 2408   5.137   4.302   5.792
  192SOL    HW2 2409   4.987   4.298   5.771
  192SOL     MW 2410   5.056   4.295   5.824
  193SOL     OW 2411   0.871   3.733   2.817
  193SOL    HW1 2412   0.813   3.809   2.804
  193SOL    HW2 2413   0.959   3.770   2.814
  193SOL     MW 2414   0.875   3.748   2.815
  194SOL     OW 2415   3.075   4.991   3.426
  194SOL    HW1 2416   3.005   4.931   3.450
  194SOL    HW2 2417   3.107   4.958   3.342
  194SOL     MW 2418   3.070   4.979   3.418
  195SOL     OW 2419   4.011   5.187   4.113
  195SOL    HW1 2420   3.993   5.167   4.205
  195SOL    HW2 2421   3.925   5.182   4.070
  195SOL     MW 2422   3.998   5.184   4.119
  196SOL     OW 2423   0.180   4.450   3.322
  196SOL    HW1 2424   0.227   4.422   3.244
  196SOL    HW2 2425   0.106   4.390   3.328
  196SOL     MW 2426   0.176   4.439   3.313
  197SOL     OW 2427   2.499   0.846   3.789
  197SOL    HW1 2428   2.592   0.861   3.806
  197SOL    HW2 2429   2.453   0.905   3.850
  197SOL     MW 2430   2.505   0.856   3.799
  198SOL     OW 2431   5.902   3.734   6.017
  198SOL    HW1 2432   5.928   3.655   6.064
  198SOL    HW2 2433   5.975   3.795   6.032
  198SOL     MW 2434   5.915   3.732   6.025
  199SOL     OW 2435   3.267   4.738   4.058
  199SOL    HW1 2436   3.267   4.680   3.982
  199SOL    HW2 2437   3.312   4.689   4.127
  199SOL     MW 2438   3.273   4.724   4.057
  200SOL     OW 2439   0.337   2.208   3.125
  200SOL    HW1 2440   0.404   2.230   3.060
  200SOL    HW2 2441   0.385   2.161   3.193
  200SOL     MW 2442   0.352   2.205   3.125
  201SOL     OW 2443   5.558   3.797   3.612
  201SOL    HW1 2444   5.513   3.859   3.669
  201SOL    HW2 2445   5.623   3.849   3.566
  201SOL     MW 2446   5.560   3.812   3.613
  202SOL     OW 2447   3.594   2.513   5.191
  202SOL    HW1 2448   3.513   2.501   5.141
  202SOL    HW2 2449   3.566   2.523   5.281
  202SOL     MW 2450   3.580   2.513   5.196
  203SOL     OW 2451   0.865   0.138   5.893
  203SOL    HW1 2452   0.784   0.088   5.890
  203SOL    HW2 2453   0.849   0.205   5.960
  203SOL     MW 2454   0.853   0.140   5.901
  204SOL     OW 2455   0.221   1.777   0.110
  204SOL    HW1 2456   0.273   1.850   0.145
  204SOL    HW2 2457   0.268   1.751   0.031
  204SOL     MW 2458   0.234   1.783   0.104
  205SOL     OW 2459   4.628   1.883   5.369
  205SOL    HW1 2460   4.617   1.970   5.331
  205SOL    HW2 2461   4.556   1.832   5.331
  205SOL     MW 2462   4.617   1.888   5.359
  206SOL     OW 2463   4.489   5.612   3.457
  206SOL    HW1 2464   4.507   5.704   3.438
  206SOL    HW2 2465   4.444   5.613   3.541
  206SOL     MW 2466   4.486   5.624   3.465
  207SOL     OW 2467   1.930   4.022   0.120
  207SOL    HW1 2468   1.909   3.937   0.158
  207SOL    HW2 2469   1.851   4.075   0.131
  207SOL     MW 2470   1.917   4.018   0.125
  208SOL     OW 2471   4.211   3.759   0.328
  208SOL    HW1 2472   4.135   3.812   0.305
  208SOL    HW2 2473   4.273   3.773   0.256
  208SOL     MW 2474   4.209   3.767   0.317
  209SOL     OW 2475   4.132   3.553   1.218
  209SOL    HW1 2476   4.071   3.624   1.198
  209SOL    HW2 2477   4.116   3.532   1.312
  209SOL     MW 2478   4.122   3.559   1.229
  210SOL     OW 2479   0.312   1.491   3.857
  210SOL    HW1 2480   0.360   1.449   3.786
  210SOL    HW2 2481   0.357   1.574   3.872
  210SOL     MW 2482   0.324   1.496   3.850
  211SOL     OW 2483   0.868   5.761   2.229
  211SOL    HW1 2484   0.905   5.684   2.272
  211SOL    HW2 2485   0.942   5.799   2.181
  211SOL     MW 2486   0.882   5.756   2.228
  212SOL     OW 2487   3.219   5.765   1.134
  212SOL    HW1 2488   3.302   5.719   1.125
  212SOL    HW2 2489   3.154   5.696   1.151
  212SOL     MW 2490   3.221   5.750   1.135
  213SOL     OW 2491   4.415   1.910   3.720
  213SOL    HW1 2492   4.324   1.926   3.697
  213SOL    HW2 2493   4.457   1.996   3.714
  213SOL     MW 2494   4.409   1.923   3.717
  214SOL     OW 2495   5.838   5.045   2.904
  214SOL    HW1 2496   5.824   5.059   2.811
  214SOL    HW2 2497   5.924   5.083   2.922
  214SOL     MW 2498   5.847   5.052   2.895
  215SOL     OW 2499   5.444   3.642   4.674
  215SOL    HW1 2500   5.494   3.563   4.694
  215SOL    HW2 2501   5.508   3.713   4.680
  215SOL     MW 2502   5.459   3.641   4.677
  216SOL     OW 2503   2.005   5.499   5.466
  216SOL    HW1 2504   1.986   5.534   5.379
  216SOL    HW2 2505   1.996   5.404   5.456
  216SOL     MW 2506   2.002   5.491   5.454
  217SOL     OW 2507   2.172   0.775   2.233
  217SOL    HW1 2508   2.081   0.742   2.239
  217SOL    HW2 2509   2.168   0.859   2.278
  217SOL     MW 2510   2.160   0.782   2.240
  218SOL     OW 2511   1.762   5.270   1.138
  218SOL    HW1 2512   1.706   5.203   1.098
  218SOL    HW2 2513   1.851   5.237   1.126
  218SOL     MW 2514   1.767   5.257   1.131
  219SOL     OW 2515   4.546   5.346   0.243
  219SOL    HW1 2516   4.502   5.329   0.325
  219SOL    HW2 2517   4.496   5.297   0.177
  219SOL     MW 2518   4.534   5.338   0.245
  220SOL     OW 2519   5.431   0.782   1.267
  220SOL    HW1 2520   5.363   0.745   1.323
  220SOL    HW2 2521   5.459   0.708   1.213
  220SOL     MW 2522   5.426   0.767   1.268
  221SOL     OW 2523   2.827   1.464   5.331
  221SOL    HW1 2524   2.914   1.465   5.289
  221SOL    HW2 2525   2.777   1.402   5.279
  221SOL     MW 2526   2.832   1.456   5.319
  222SOL     OW 2527   0.726   4.821   0.664
  222SOL    HW1 2528   0.746   4.915   0.659
  222SOL    HW2 2529   0.663   4.805   0.594
  222SOL     MW 2530   0.721   4.831   0.654
  223SOL     OW 2531   3.123   2.378   1.677
  223SOL    HW1 2532   3.143   2.419   1.761
  223SOL    HW2 2533   3.096   2.289   1.698
  223SOL     MW 2534   3.122   2.372   1.690
  224SOL     OW 2535   5.688   1.338   1.896
  224SOL    HW1 2536   5.754   1.277   1.862
  224SOL    HW2 2537   5.696   1.330   1.991
  224SOL     MW 2538   5.698   1.329   1.904
  225SOL     OW 2539   4.858   4.605   3.521
  225SOL    HW1 2540   4.942   4.572   3.490
  225SOL    HW2 2541   4.873   4.626   3.613
  225SOL     MW 2542   4.870   4.603   3.529
  226SOL     OW 2543   3.397   5.224   5.890
  226SOL    HW1 2544   3.374   5.246   5.800
  226SOL    HW2 2545   3.324   5.170   5.921
  226SOL     MW 2546   3.385   5.220   5.882
  227SOL     OW 2547   0.789   4.888   1.634
  227SOL    HW1 2548   0.710   4.849   1.597
  227SOL    HW2 2549   0.817   4.951   1.568
  227SOL     MW 2550   0.782   4.891   1.621
  228SOL     OW 2551   5.304   6.230   5.970
  228SOL    HW1 2552   5.320   6.246   6.063
  228SOL    HW2 2553   5.391   6.220   5.932
  228SOL     MW 2554   5.317   6.231   5.977
  229SOL     OW 2555   2.733   5.373   4.835
  229SOL    HW1 2556   2.717   5.399   4.925
  229SOL    HW2 2557   2.697   5.284   4.829
  229SOL     MW 2558   2.727   5.365   4.845
  230SOL     OW 2559   2.277   5.473   0.900
  230SOL    HW1 2560   2.231   5.527   0.964
  230SOL    HW2 2561   2.285   5.387   0.941
  230SOL     MW 2562   2.271   5.469   0.913
  231SOL     OW 2563   4.452   0.601   3.838
  231SOL    HW1 2564   4.396   0.621   3.913
  231SOL    HW2 2565   4.426   0.664   3.771
  231SOL     MW 2566   4.441   0.611   3.839
  232SOL     OW 2567   6.108   3.413   3.601
  232SOL    HW1 2568   6.159   3.422   3.682
  232SOL    HW2 2569   6.017   3.409   3.630
  232SOL     MW 2570   6.103   3.414   3.615
  233SOL     OW 2571   1.410   4.592   0.335
  233SOL    HW1 2572   1.364   4.595   0.420
  233SOL    HW2 2573   1.373   4.516   0.292
  233SOL     MW 2574   1.400   4.582   0.341
  234SOL     OW 2575   0.058   2.771   2.417
  234SOL    HW1 2576  -0.032   2.796   2.392
  234SOL    HW2 2577   0.081   2.702   2.356
  234SOL     MW 2578   0.049   2.766   2.406
  235SOL     OW 2579   6.074   5.654   0.298
  235SOL    HW1 2580   6.106   5.645   0.387
  235SOL    HW2 2581   6.029   5.572   0.279
  235SOL     MW 2582   6.073   5.642   0.307
  236SOL     OW 2583   6.069   0.732   5.568
  236SOL    HW1 2584   6.072   0.727   5.473
  236SOL    HW2 2585   6.154   0.699   5.597
  236SOL     MW 2586   6.080   0.727   5.560
  237SOL     OW 2587   4.069   5.817   5.169
  237SOL    HW1 2588   4.092   5.851   5.255
  237SOL    HW2 2589   3.982   5.853   5.151
  237SOL     MW 2590   4.061   5.826   5.177
  238SOL     OW 2591   3.102   4.089   4.950
  238SOL    HW1 2592   3.022   4.070   4.901
  238SOL    HW2 2593   3.098   4.029   5.024
  238SOL     MW 2594   3.091   4.079   4.953
  239SOL     OW 2595   6.204   5.706   5.401
  239SOL    HW1 2596   6.264   5.779   5.413
  239SOL    HW2 2597   6.250   5.630   5.436
  239SOL     MW 2598   6.217   5.706   5.407
  240SOL     OW 2599   3.367   4.986   4.918
  240SOL    HW1 2600   3.348   4.981   4.825
  240SOL    HW2 2601   3.339   5.073   4.945
  240SOL     MW 2602   3.361   4.996   4.910
  241SOL     OW 2603   5.742   5.800   2.162
  241SOL    HW1 2604   5.735   5.889   2.129
  241SOL    HW2 2605   5.825   5.768   2.128
  241SOL     MW 2606   5.752   5.807   2.154
  242SOL     OW 2607   5.199   5.129   0.341
  242SOL    HW1 2608   5.167   5.105   0.254
  242SOL    HW2 2609   5.205   5.225   0.338
  242SOL     MW 2610   5.195   5.139   0.329
  243SOL     OW 2611   1.556   1.766   2.888
  243SOL    HW1 2612   1.584   1.825   2.959
  243SOL    HW2 2613   1.600   1.683   2.907
  243SOL     MW 2614   1.565   1.763   2.899
  244SOL     OW 2615   5.659   2.215   3.844
  244SOL    HW1 2616   5.736   2.178   3.802
  244SOL    HW2 2617   5.593   2.145   3.840
  244SOL     MW 2618   5.660   2.201   3.838
  245SOL     OW 2619   3.632   3.490   5.767
  245SOL    HW1 2620   3.654   3.578   5.736
  245SOL    HW2 2621   3.717   3.450   5.788
  245SOL     MW 2622   3.646   3.496   5.766
  246SOL     OW 2623   1.455   2.655   6.183
  246SOL    HW1 2624   1.390   2.603   6.230
  246SOL    HW2 2625   1.447   2.743   6.220
  246SOL     MW 2626   1.446   2.659   6.193
  247SOL     OW 2627   5.894   4.910   5.641
  247SOL    HW1 2628   5.909   4.873   5.728
  247SOL    HW2 2629   5.959   4.867   5.585
  247SOL     MW 2630   5.905   4.900   5.645
  248SOL     OW 2631   5.861   5.538   2.421
  248SOL    HW1 2632   5.801   5.516   2.350
  248SOL    HW2 2633   5.805   5.550   2.497
  248SOL     MW 2634   5.846   5.537   2.422
  249SOL     OW 2635   4.649   0.579   1.551
  249SOL    HW1 2636   4.559   0.548   1.556
  249SOL    HW2 2637   4.658   0.611   1.461
  249SOL     MW 2638   4.639   0.579   1.540
  250SOL     OW 2639   0.369   4.374   4.733
  250SOL    HW1 2640   0.393   4.424   4.811
  250SOL    HW2 2641   0.332   4.439   4.673
  250SOL     MW 2642   0.367   4.388   4.735
  251SOL     OW 2643   4.989   4.545   5.916
  251SOL    HW1 2644   4.903   4.562   5.876
  251SOL    HW2 2645   5.022   4.468   5.870
  251SOL     MW 2646   4.982   4.537   5.905
  252SOL     OW 2647   4.861   2.945   5.073
  252SOL    HW1 2648   4.893   2.899   5.151
  252SOL    HW2 2649   4.871   3.038   5.094
  252SOL     MW 2650   4.866   2.951   5.086
  253SOL     OW 2651   5.791   0.607   2.800
  253SOL    HW1 2652   5.773   0.514   2.786
  253SOL    HW2 2653   5.736   0.652   2.737
  253SOL     MW 2654   5.782   0.601   2.790
  254SOL     OW 2655   0.419   4.377   0.752
  254SOL    HW1 2656   0.362   4.369   0.675
  254SOL    HW2 2657   0.508   4.371   0.717
  254SOL     MW 2658   0.423   4.375   0.738
  255SOL     OW 2659   3.257   5.050   6.062
  255SOL    HW1 2660   3.301   5.072   6.144
  255SOL    HW2 2661   3.207   4.971   6.082
  255SOL     MW 2662   3.256   5.043   6.075
  256SOL     OW 2663   2.143   0.895   5.212
  256SOL    HW1 2664   2.212   0.852   5.161
  256SOL    HW2 2665   2.190   0.958   5.267
  256SOL     MW 2666   2.159   0.898   5.213
  257SOL     OW 2667   5.339   0.673   3.942
  257SOL    HW1 2668   5.421   0.623   3.940
  257SOL    HW2 2669   5.304   0.658   4.030
  257SOL     MW 2670   5.345   0.665   3.953
  258SOL     OW 2671   6.072   2.446   0.488
  258SOL    HW1 2672   6.145   2.450   0.425
  258SOL    HW2 2673   6.099   2.506   0.558
  258SOL     MW 2674   6.085   2.454   0.489
  259SOL     OW 2675   5.573   2.623   5.460
  259SOL    HW1 2676   5.600   2.543   5.505
  259SOL    HW2 2677   5.553   2.595   5.371
  259SOL     MW 2678   5.574   2.610   5.455
  260SOL     OW 2679   3.058   2.734   5.610
  260SOL    HW1 2680   3.041   2.729   5.704
  260SOL    HW2 2681   3.004   2.665   5.572
  260SOL     MW 2682   3.049   2.725   5.617
  261SOL     OW 2683   0.771   1.909   1.734
  261SOL    HW1 2684   0.790   1.914   1.828
  261SOL    HW2 2685   0.853   1.932   1.692
  261SOL     MW 2686   0.784   1.913   1.741
  262SOL     OW 2687   4.255   1.307   2.320
  262SOL    HW1 2688   4.279   1.242   2.385
  262SOL    HW2 2689   4.338   1.340   2.286
  262SOL     MW 2690   4.269   1.303   2.324
  263SOL     OW 2691   0.769   4.971   6.236
  263SOL    HW1 2692   0.701   5.015   6.186
  263SOL    HW2 2693   0.810   5.040   6.289
  263SOL     MW 2694   0.766   4.985   6.236
  264SOL     OW 2695   4.756   4.067   5.677
  264SOL    HW1 2696   4.723   4.099   5.593
  264SOL    HW2 2697   4.694   3.998   5.702
  264SOL     MW 2698   4.744   4.062   5.669
  265SOL     OW 2699   2.203   4.511   0.837
  265SOL    HW1 2700   2.181   4.562   0.915
  265SOL    HW2 2701   2.168   4.562   0.764
  265SOL     MW 2702   2.196   4.524   0.838
  266SOL     OW 2703   1.322   2.571   0.509
  266SOL    HW1 2704   1.355   2.632   0.443
  266SOL    HW2 2705   1.351   2.608   0.593
  266SOL     MW 2706   1.330   2.583   0.512
  267SOL     OW 2707   5.010   5.961   3.184
  267SOL    HW1 2708   5.076   5.892   3.171
  267SOL    HW2 2709   5.017   6.015   3.106
  267SOL     MW 2710   5.020   5.959   3.172
  268SOL     OW 2711   5.882   5.045   5.967
  268SOL    HW1 2712   5.954   5.010   6.019
  268SOL    HW2 2713   5.814   4.979   5.972
  268SOL     MW 2714   5.883   5.032   5.974
  269SOL     OW 2715   0.610   2.182   0.828
  269SOL    HW1 2716   0.697   2.158   0.795
  269SOL    HW2 2717   0.605   2.142   0.914
  269SOL     MW 2718   0.621   2.174   0.835
  270SOL     OW 2719   5.380   0.787   4.802
  270SOL    HW1 2720   5.454   0.813   4.856
  270SOL    HW2 2721   5.310   0.849   4.825
  270SOL     MW 2722   5.380   0.799   4.811
  271SOL     OW 2723   4.741   5.103   2.810
  271SOL    HW1 2724   4.770   5.015   2.834
  271SOL    HW2 2725   4.646   5.101   2.822
  271SOL     MW 2726   4.732   5.091   2.814
  272SOL     OW 2727   3.218   6.118   3.215
  272SOL    HW1 2728   3.193   6.061   3.287
  272SOL    HW2 2729   3.245   6.058   3.145
  272SOL     MW 2730   3.218   6.103   3.215
  273SOL     OW 2731   2.973   5.676   3.665
  273SOL    HW1 2732   3.025   5.742   3.711
  273SOL    HW2 2733   3.038   5.624   3.617
  273SOL     MW 2734   2.988   5.678   3.665
  274SOL     OW 2735   5.662   1.053   1.586
  274SOL    HW1 2736   5.640   0.998   1.512
  274SOL    HW2 2737   5.599   1.125   1.583
  274SOL     MW 2738   5.651   1.055   1.577
  275SOL     OW 2739   3.242   4.992   0.687
  275SOL    HW1 2740   3.314   5.003   0.626
  275SOL    HW2 2741   3.218   4.900   0.680
  275SOL     MW 2742   3.248   4.981   0.678
  276SOL     OW 2743   0.108   3.281   4.941
  276SOL    HW1 2744   0.073   3.246   4.858
  276SOL    HW2 2745   0.139   3.204   4.988
  276SOL     MW 2746   0.107   3.267   4.936
  277SOL     OW 2747   5.599   1.987   0.850
  277SOL    HW1 2748   5.572   1.896   0.857
  277SOL    HW2 2749   5.680   1.984   0.798
  277SOL     MW 2750   5.606   1.975   0.844
  278SOL     OW 2751   2.775   2.297   5.437
  278SOL    HW1 2752   2.686   2.324   5.458
  278SOL    HW2 2753   2.831   2.367   5.471
  278SOL     MW 2754   2.771   2.309   5.444
  279SOL     OW 2755   0.448   3.011   2.825
  279SOL    HW1 2756   0.489   3.068   2.889
  279SOL    HW2 2757   0.433   3.067   2.749
  279SOL     MW 2758   0.451   3.025   2.823
  280SOL     OW 2759   2.069   5.689   2.607
  280SOL    HW1 2760   2.009   5.687   2.532
  280SOL    HW2 2761   2.015   5.662   2.681
  280SOL     MW 2762   2.054   5.685   2.606
  281SOL     OW 2763   5.296   5.662   2.445
  281SOL    HW1 2764   5.236   5.684   2.374
  281SOL    HW2 2765   5.367   5.726   2.437
  281SOL     MW 2766   5.298   5.673   2.435
  282SOL     OW 2767   5.875   0.451   5.200
  282SOL    HW1 2768   5.934   0.410   5.263
  282SOL    HW2 2769   5.798   0.475   5.252
  282SOL     MW 2770   5.873   0.449   5.215
  283SOL     OW 2771   1.513   3.288   3.673
  283SOL    HW1 2772   1.579   3.224   3.645
  283SOL    HW2 2773   1.431   3.254   3.636
  283SOL     MW 2774   1.511   3.275   3.664
  284SOL     OW 2775   3.324   6.020   3.661
  284SOL    HW1 2776   3.248   6.026   3.719
  284SOL    HW2 2777   3.369   5.940   3.689
  284SOL     MW 2778   3.320   6.010   3.672
  285SOL     OW 2779   4.374   3.439   1.496
  285SOL    HW1 2780   4.279   3.425   1.492
  285SOL    HW2 2781   4.400   3.455   1.406
  285SOL     MW 2782   4.365   3.439   1.484
  286SOL     OW 2783   5.017   5.436   4.164
  286SOL    HW1 2784   4.995   5.508   4.223
  286SOL    HW2 2785   5.036   5.363   4.222
  286SOL     MW 2786   5.016   5.436   4.179
  287SOL     OW 2787   0.432   5.625   4.867
  287SOL    HW1 2788   0.503   5.680   4.835
  287SOL    HW2 2789   0.473   5.542   4.887
  287SOL     MW 2790   0.446   5.622   4.866
  288SOL     OW 2791   5.183   3.884   3.058
  288SOL    HW1 2792   5.151   3.971   3.034
  288SOL    HW2 2793   5.256   3.867   2.999
  288SOL     MW 2794   5.188   3.893   3.047
  289SOL     OW 2795   3.432   3.337   5.657
  289SOL    HW1 2796   3.370   3.408   5.672
  289SOL    HW2 2797   3.517   3.381   5.650
  289SOL     MW 2798   3.435   3.352   5.658
  290SOL     OW 2799   0.492   2.613   4.449
  290SOL    HW1 2800   0.410   2.575   4.417
  290SOL    HW2 2801   0.465   2.688   4.502
  290SOL     MW 2802   0.478   2.618   4.451
  291SOL     OW 2803   1.622   0.312   5.928
  291SOL    HW1 2804   1.542   0.259   5.931
  291SOL    HW2 2805   1.638   0.339   6.018
  291SOL     MW 2806   1.614   0.309   5.940
  292SOL     OW 2807   2.261   4.294   1.501
  292SOL    HW1 2808   2.225   4.211   1.530
  292SOL    HW2 2809   2.239   4.300   1.408
  292SOL     MW 2810   2.253   4.284   1.493
  293SOL     OW 2811   3.557   2.961   4.626
  293SOL    HW1 2812   3.535   2.994   4.713
  293SOL    HW2 2813   3.526   3.029   4.566
  293SOL     MW 2814   3.551   2.974   4.629
  294SOL     OW 2815   4.502   1.568   2.000
  294SOL    HW1 2816   4.594   1.593   2.007
  294SOL    HW2 2817   4.456   1.650   1.986
  294SOL     MW 2818   4.508   1.582   1.999
  295SOL     OW 2819   5.642   3.984   0.630
  295SOL    HW1 2820   5.573   3.980   0.696
  295SOL    HW2 2821   5.652   3.894   0.601
  295SOL     MW 2822   5.635   3.972   0.636
  296SOL     OW 2823   1.947   5.281   6.124
  296SOL    HW1 2824   1.882   5.315   6.185
  296SOL    HW2 2825   2.031   5.306   6.161
  296SOL     MW 2826   1.949   5.288   6.136
  297SOL     OW 2827   3.982   0.350   1.027
  297SOL    HW1 2828   3.969   0.315   1.115
  297SOL    HW2 2829   4.033   0.430   1.041
  297SOL     MW 2830   3.986   0.356   1.040
  298SOL     OW 2831   4.049   0.212   2.934
  298SOL    HW1 2832   4.023   0.279   2.997
  298SOL    HW2 2833   4.042   0.255   2.849
  298SOL     MW 2834   4.045   0.226   2.931
  299SOL     OW 2835   0.047   4.819   0.958
  299SOL    HW1 2836   0.108   4.745   0.959
  299SOL    HW2 2837   0.102   4.897   0.960
  299SOL     MW 2838   0.062   4.820   0.958
  300SOL     OW 2839   0.188   4.010   6.097
  300SOL    HW1 2840   0.144   4.041   6.018
  300SOL    HW2 2841   0.130   3.942   6.132
  300SOL     MW 2842   0.175   4.005   6.091
  301SOL     OW 2843   5.843   4.721   5.274
  301SOL    HW1 2844   5.811   4.664   5.204
  301SOL    HW2 2845   5.905   4.780   5.230
  301SOL     MW 2846   5.847   4.721   5.260
  302SOL     OW 2847   1.951   6.199   4.730
  302SOL    HW1 2848   1.905   6.281   4.741
  302SOL    HW2 2849   1.899   6.135   4.778
  302SOL     MW 2850   1.939   6.201   4.737
  303SOL     OW 2851   2.377   5.759   2.307
  303SOL    HW1 2852   2.426   5.728   2.232
  303SOL    HW2 2853   2.286   5.765   2.275
  303SOL     MW 2854   2.371   5.756   2.293
  304SOL     OW 2855   1.337   4.023   4.948
  304SOL    HW1 2856   1.379   3.951   4.901
  304SOL    HW2 2857   1.352   4.100   4.893
  304SOL     MW 2858   1.344   4.024   4.935
  305SOL     OW 2859   3.612   4.638   5.105
  305SOL    HW1 2860   3.647   4.559   5.063
  305SOL    HW2 2861   3.599   4.700   5.033
  305SOL     MW 2862   3.615   4.636   5.090
  306SOL     OW 2863   3.479   3.902   4.888
  306SOL    HW1 2864   3.539   3.967   4.926
  306SOL    HW2 2865   3.439   3.859   4.964
  306SOL     MW 2866   3.481   3.905   4.903
  307SOL     OW 2867   3.053   2.806   6.037
  307SOL    HW1 2868   3.082   2.761   6.117
  307SOL    HW2 2869   3.133   2.841   5.999
  307SOL     MW 2870   3.067   2.804   6.043
  308SOL     OW 2871   5.661   3.819   0.140
  308SOL    HW1 2872   5.686   3.732   0.111
  308SOL    HW2 2873   5.719   3.879   0.094
  308SOL     MW 2874   5.671   3.816   0.130
  309SOL     OW 2875   3.935   4.808   1.571
  309SOL    HW1 2876   3.918   4.894   1.611
  309SOL    HW2 2877   3.924   4.746   1.643
  309SOL     MW 2878   3.931   4.811   1.586
  310SOL     OW 2879   1.467   4.838   2.148
  310SOL    HW1 2880   1.547   4.887   2.168
  310SOL    HW2 2881   1.429   4.883   2.073
  310SOL     MW 2882   1.473   4.850   2.141
  311SOL     OW 2883   3.908   5.149   0.176
  311SOL    HW1 2884   3.838   5.193   0.129
  311SOL    HW2 2885   3.972   5.217   0.195
  311SOL     MW 2886   3.908   5.163   0.173
  312SOL     OW 2887   3.533   1.464   1.367
  312SOL    HW1 2888   3.505   1.378   1.334
  312SOL    HW2 2889   3.627   1.467   1.347
  312SOL     MW 2890   3.542   1.453   1.360
  313SOL     OW 2891   3.050   6.088   5.872
  313SOL    HW1 2892   3.060   6.164   5.815
  313SOL    HW2 2893   3.034   6.015   5.813
  313SOL     MW 2894   3.049   6.088   5.857
  314SOL     OW 2895   1.859   1.572   1.305
  314SOL    HW1 2896   1.842   1.665   1.322
  314SOL    HW2 2897   1.784   1.527   1.343
  314SOL     MW 2898   1.847   1.578   1.312
  315SOL     OW 2899   2.385   0.502   2.674
  315SOL    HW1 2900   2.416   0.535   2.590
  315SOL    HW2 2901   2.448   0.535   2.738
  315SOL     MW 2902   2.397   0.510   2.672
  316SOL     OW 2903   5.010   4.152   0.464
  316SOL    HW1 2904   5.007   4.073   0.410
  316SOL    HW2 2905   5.067   4.212   0.416
  316SOL     MW 2906   5.017   4.149   0.451
  317SOL     OW 2907   1.380   1.283   0.711
  317SOL    HW1 2908   1.294   1.242   0.704
  317SOL    HW2 2909   1.432   1.221   0.763
  317SOL     MW 2910   1.376   1.269   0.717
  318SOL     OW 2911   5.396   2.562   2.251
  318SOL    HW1 2912   5.328   2.538   2.189
  318SOL    HW2 2913   5.478   2.533   2.210
  318SOL     MW 2914   5.398   2.555   2.238
  319SOL     OW 2915   5.545   5.302   1.560
  319SOL    HW1 2916   5.562   5.363   1.632
  319SOL    HW2 2917   5.580   5.219   1.592
  319SOL     MW 2918   5.552   5.300   1.573
  320SOL     OW 2919   3.301   2.461   5.957
  320SOL    HW1 2920   3.331   2.538   5.909
  320SOL    HW2 2921   3.208   2.454   5.937
  320SOL     MW 2922   3.293   2.470   5.949
  321SOL     OW 2923   2.238   4.361   1.890
  321SOL    HW1 2924   2.311   4.321   1.845
  321SOL    HW2 2925   2.161   4.337   1.836
  321SOL     MW 2926   2.238   4.353   1.878
  322SOL     OW 2927   1.677   0.201   6.178
  322SOL    HW1 2928   1.635   0.177   6.260
  322SOL    HW2 2929   1.678   0.121   6.126
  322SOL     MW 2930   1.672   0.188   6.182
  323SOL     OW 2931   2.074   0.024   3.394
  323SOL    HW1 2932   2.062   0.118   3.376
  323SOL    HW2 2933   2.081   0.019   3.489
  323SOL     MW 2934   2.074   0.036   3.404
  324SOL     OW 2935   5.010   5.357   3.210
  324SOL    HW1 2936   4.942   5.325   3.151
  324SOL    HW2 2937   5.003   5.300   3.287
  324SOL     MW 2938   5.000   5.346   3.213
  325SOL     OW 2939   0.980   4.323   3.492
  325SOL    HW1 2940   0.955   4.416   3.495
  325SOL    HW2 2941   1.070   4.322   3.527
  325SOL     MW 2942   0.988   4.335   3.497
  326SOL     OW 2943   0.011   5.589   0.117
  326SOL    HW1 2944  -0.033   5.594   0.201
  326SOL    HW2 2945   0.078   5.522   0.128
  326SOL     MW 2946   0.014   5.581   0.129
  327SOL     OW 2947   5.797   2.348   6.067
  327SOL    HW1 2948   5.828   2.273   6.015
  327SOL    HW2 2949   5.703   2.353   6.047
  327SOL     MW 2950   5.789   2.339   6.058
  328SOL     OW 2951   3.712   0.829   0.892
  328SOL    HW1 2952   3.652   0.790   0.829
  328SOL    HW2 2953   3.683   0.795   0.977
  328SOL     MW 2954   3.701   0.819   0.895
  329SOL     OW 2955   5.786   2.825   3.035
  329SOL    HW1 2956   5.845   2.834   3.110
  329SOL    HW2 2957   5.794   2.733   3.009
  329SOL     MW 2958   5.795   2.815   3.042
  330SOL     OW 2959   3.487   2.139   4.667
  330SOL    HW1 2960   3.509   2.153   4.760
  330SOL    HW2 2961   3.416   2.075   4.669
  330SOL     MW 2962   3.481   2.132   4.679
  331SOL     OW 2963   5.871   1.050   6.150
  331SOL    HW1 2964   5.900   1.126   6.100
  331SOL    HW2 2965   5.834   0.991   6.085
  331SOL     MW 2966   5.870   1.052   6.136
  332SOL     OW 2967   6.169   1.546   6.160
  332SOL    HW1 2968   6.226   1.608   6.113
  332SOL    HW2 2969   6.109   1.602   6.208
  332SOL     MW 2970   6.169   1.561   6.160
  333SOL     OW 2971   3.738   1.217   4.962
  333SOL    HW1 2972   3.831   1.240   4.963
  333SOL    HW2 2973   3.710   1.231   4.872
  333SOL     MW 2974   3.747   1.221   4.951
  334SOL     OW 2975   0.400   1.514   4.462
  334SOL    HW1 2976   0.399   1.502   4.367
  334SOL    HW2 2977   0.414   1.426   4.497
  334SOL     MW 2978   0.402   1.501   4.454
  335SOL     OW 2979   5.053   4.526   1.178
  335SOL    HW1 2980   5.022   4.490   1.096
  335SOL    HW2 2981   5.042   4.620   1.171
  335SOL     MW 2982   5.048   4.533   1.167
  336SOL     OW 2983   2.410   4.707   0.479
  336SOL    HW1 2984   2.464   4.667   0.411
  336SOL    HW2 2985   2.366   4.633   0.521
  336SOL     MW 2986   2.411   4.692   0.476
  337SOL     OW 2987   3.989   0.322   4.311
  337SOL    HW1 2988   3.969   0.251   4.373
  337SOL    HW2 2989   3.949   0.400   4.350
  337SOL     MW 2990   3.981   0.323   4.324
  338SOL     OW 2991   2.310   2.998   5.861
  338SOL    HW1 2992   2.265   3.075   5.896
  338SOL    HW2 2993   2.310   2.935   5.933
  338SOL     MW 2994   2.304   3.000   5.874
  339SOL     OW 2995   1.478   3.393   1.609
  339SOL    HW1 2996   1.468   3.332   1.535
  339SOL    HW2 2997   1.567   3.378   1.640
  339SOL     MW 2998   1.488   3.383   1.603
  340SOL     OW 2999   2.576   3.015   6.078
  340SOL    HW1 3000   2.571   3.046   5.988
  340SOL    HW2 3001   2.496   2.961   6.089
  340SOL     MW 3002   2.565   3.012   6.068
  341SOL     OW 3003   2.767   4.905   3.893
  341SOL    HW1 3004   2.722   4.990   3.884
  341SOL    HW2 3005   2.860   4.928   3.903
  341SOL     MW 3006   2.773   4.919   3.893
  342SOL     OW 3007   3.772   1.288   1.047
  342SOL    HW1 3008   3.688   1.244   1.036
  342SOL    HW2 3009   3.778   1.349   0.974
  342SOL     MW 3010   3.762   1.290   1.037
  343SOL     OW 3011   5.139   5.249   1.947
  343SOL    HW1 3012   5.190   5.328   1.930
  343SOL    HW2 3013   5.123   5.250   2.041
  343SOL     MW 3014   5.144   5.259   1.957
  344SOL     OW 3015   5.060   1.611   0.926
  344SOL    HW1 3016   5.064   1.550   0.852
  344SOL    HW2 3017   5.058   1.554   1.003
  344SOL     MW 3018   5.060   1.596   0.926
  345SOL     OW 3019   6.140   4.377   1.377
  345SOL    HW1 3020   6.154   4.370   1.283
  345SOL    HW2 3021   6.178   4.462   1.400
  345SOL     MW 3022   6.146   4.387   1.368
  346SOL     OW 3023   1.647   3.086   4.845
  346SOL    HW1 3024   1.721   3.141   4.818
  346SOL    HW2 3025   1.584   3.148   4.882
  346SOL     MW 3026   1.649   3.101   4.846
  347SOL     OW 3027   3.661   0.376   4.560
  347SOL    HW1 3028   3.647   0.468   4.539
  347SOL    HW2 3029   3.746   0.374   4.603
  347SOL     MW 3030   3.670   0.387   4.563
  348SOL     OW 3031   2.581   5.904   0.505
  348SOL    HW1 3032   2.616   5.901   0.594
  348SOL    HW2 3033   2.649   5.949   0.454
  348SOL     MW 3034   2.594   5.909   0.510
  349SOL     OW 3035   2.746   5.052   4.287
  349SOL    HW1 3036   2.731   5.142   4.259
  349SOL    HW2 3037   2.779   5.060   4.376
  349SOL     MW 3038   2.749   5.064   4.295
  350SOL     OW 3039   2.462   4.942   4.219
  350SOL    HW1 3040   2.547   4.987   4.218
  350SOL    HW2 3041   2.413   4.983   4.290
  350SOL     MW 3042   2.466   4.953   4.228
  351SOL     OW 3043   5.689   4.925   4.933
  351SOL    HW1 3044   5.644   4.863   4.876
  351SOL    HW2 3045   5.619   4.964   4.986
  351SOL     MW 3046   5.674   4.922   4.932
  352SOL     OW 3047   6.282   0.228   1.167
  352SOL    HW1 3048   6.248   0.163   1.229
  352SOL    HW2 3049   6.224   0.221   1.091
  352SOL     MW 3050   6.270   0.219   1.165
  353SOL     OW 3051   3.086   1.570   2.906
  353SOL    HW1 3052   2.994   1.589   2.926
  353SOL    HW2 3053   3.105   1.489   2.953
  353SOL     MW 3054   3.077   1.562   2.914
  354SOL     OW 3055   1.230   2.183   2.726
  354SOL    HW1 3056   1.157   2.244   2.720
  354SOL    HW2 3057   1.205   2.110   2.669
  354SOL     MW 3058   1.217   2.181   2.718
  355SOL     OW 3059   3.229   5.133   1.939
  355SOL    HW1 3060   3.172   5.075   1.988
  355SOL    HW2 3061   3.176   5.162   1.864
  355SOL     MW 3062   3.215   5.129   1.936
  356SOL     OW 3063   0.852   3.545   3.624
  356SOL    HW1 3064   0.814   3.469   3.668
  356SOL    HW2 3065   0.911   3.584   3.689
  356SOL     MW 3066   0.855   3.540   3.638
  357SOL     OW 3067   0.977   5.442   4.403
  357SOL    HW1 3068   1.015   5.475   4.321
  357SOL    HW2 3069   0.924   5.514   4.437
  357SOL     MW 3070   0.976   5.455   4.397
  358SOL     OW 3071   5.728   0.111   1.313
  358SOL    HW1 3072   5.775   0.051   1.369
  358SOL    HW2 3073   5.673   0.055   1.257
  358SOL     MW 3074   5.727   0.096   1.313
  359SOL     OW 3075   6.056   0.113   5.961
  359SOL    HW1 3076   5.976   0.091   6.009
  359SOL    HW2 3077   6.072   0.037   5.905
  359SOL     MW 3078   6.048   0.100   5.960
  360SOL     OW 3079   5.033   0.021   4.754
  360SOL    HW1 3080   4.959  -0.036   4.776
  360SOL    HW2 3081   4.993   0.101   4.721
  360SOL     MW 3082   5.018   0.024   4.752
  361SOL     OW 3083   4.290   3.223   1.102
  361SOL    HW1 3084   4.339   3.174   1.168
  361SOL    HW2 3085   4.199   3.220   1.132
  361SOL     MW 3086   4.285   3.216   1.115
  362SOL     OW 3087   4.728   1.454   2.860
  362SOL    HW1 3088   4.723   1.428   2.768
  362SOL    HW2 3089   4.810   1.502   2.867
  362SOL     MW 3090   4.738   1.457   2.849
  363SOL     OW 3091   2.963   1.953   0.789
  363SOL    HW1 3092   3.044   1.903   0.801
  363SOL    HW2 3093   2.958   2.010   0.865
  363SOL     MW 3094   2.973   1.954   0.800
  364SOL     OW 3095   1.411   4.257   3.371
  364SOL    HW1 3096   1.471   4.203   3.319
  364SOL    HW2 3097   1.463   4.286   3.446
  364SOL     MW 3098   1.425   4.254   3.374
  365SOL     OW 3099   5.713   4.952   2.633
  365SOL    HW1 3100   5.694   5.040   2.600
  365SOL    HW2 3101   5.628   4.917   2.660
  365SOL     MW 3102   5.700   4.959   2.632
  366SOL     OW 3103   5.043   5.200   6.150
  366SOL    HW1 3104   5.030   5.106   6.135
  366SOL    HW2 3105   5.105   5.227   6.082
  366SOL     MW 3106   5.049   5.191   6.140
  367SOL     OW 3107   5.018   1.208   1.518
  367SOL    HW1 3108   4.955   1.236   1.451
  367SOL    HW2 3109   5.103   1.209   1.472
  367SOL     MW 3110   5.021   1.212   1.503
  368SOL     OW 3111   0.961   4.149   1.664
  368SOL    HW1 3112   0.920   4.212   1.605
  368SOL    HW2 3113   1.035   4.196   1.703
  368SOL     MW 3114   0.965   4.163   1.661
  369SOL     OW 3115   5.300   4.267   6.090
  369SOL    HW1 3116   5.381   4.217   6.080
  369SOL    HW2 3117   5.313   4.316   6.172
  369SOL     MW 3118   5.312   4.267   6.100
  370SOL     OW 3119   1.961   5.899   0.249
  370SOL    HW1 3120   1.982   5.858   0.332
  370SOL    HW2 3121   2.047   5.920   0.210
  370SOL     MW 3122   1.975   5.896   0.255
  371SOL     OW 3123   5.719   5.242   0.541
  371SOL    HW1 3124   5.627   5.257   0.562
  371SOL    HW2 3125   5.724   5.148   0.521
  371SOL     MW 3126   5.708   5.232   0.541
  372SOL     OW 3127   1.376   0.379   3.753
  372SOL    HW1 3128   1.313   0.334   3.809
  372SOL    HW2 3129   1.363   0.342   3.666
  372SOL     MW 3130   1.366   0.369   3.749
  373SOL     OW 3131   1.219   3.757   4.147
  373SOL    HW1 3132   1.196   3.844   4.180
  373SOL    HW2 3133   1.136   3.711   4.140
  373SOL     MW 3134   1.206   3.763   4.151
  374SOL     OW 3135   2.537   4.761   3.836
  374SOL    HW1 3136   2.619   4.809   3.849
  374SOL    HW2 3137   2.469   4.818   3.873
  374SOL     MW 3138   2.539   4.774   3.842
  375SOL     OW 3139   4.162   0.743   0.121
  375SOL    HW1 3140   4.107   0.753   0.199
  375SOL    HW2 3141   4.100   0.724   0.050
  375SOL     MW 3142   4.147   0.742   0.122
  376SOL     OW 3143   2.636   4.941   2.646
  376SOL    HW1 3144   2.685   4.876   2.697
  376SOL    HW2 3145   2.700   5.009   2.625
  376SOL     MW 3146   2.651   4.941   2.649
  377SOL     OW 3147   1.608   2.671   1.595
  377SOL    HW1 3148   1.527   2.663   1.545
  377SOL    HW2 3149   1.671   2.707   1.532
  377SOL     MW 3150   1.606   2.674   1.580
  378SOL     OW 3151   0.694   4.538   0.479
  378SOL    HW1 3152   0.781   4.578   0.478
  378SOL    HW2 3153   0.634   4.611   0.462
  378SOL     MW 3154   0.697   4.553   0.477
  379SOL     OW 3155   5.421   4.650   3.155
  379SOL    HW1 3156   5.471   4.621   3.231
  379SOL    HW2 3157   5.483   4.649   3.083
  379SOL     MW 3158   5.435   4.646   3.155
  380SOL     OW 3159   2.638   5.638   2.045
  380SOL    HW1 3160   2.663   5.728   2.063
  380SOL    HW2 3161   2.544   5.642   2.028
  380SOL     MW 3162   2.629   5.650   2.045
  381SOL     OW 3163   0.557   2.518   5.605
  381SOL    HW1 3164   0.603   2.446   5.649
  381SOL    HW2 3165   0.535   2.483   5.519
  381SOL     MW 3166   0.561   2.504   5.600
  382SOL     OW 3167   5.674   0.110   5.378
  382SOL    HW1 3168   5.588   0.138   5.346
  382SOL    HW2 3169   5.693   0.170   5.450
  382SOL     MW 3170   5.665   0.121   5.383
  383SOL     OW 3171   2.697   4.382   0.317
  383SOL    HW1 3172   2.782   4.425   0.312
  383SOL    HW2 3173   2.696   4.339   0.403
  383SOL     MW 3174   2.708   4.382   0.328
  384SOL     OW 3175   5.156   3.461   4.021
  384SOL    HW1 3176   5.218   3.502   3.960
  384SOL    HW2 3177   5.083   3.523   4.026
  384SOL     MW 3178   5.155   3.474   4.013
  385SOL     OW 3179   1.690   6.125   3.800
  385SOL    HW1 3180   1.761   6.117   3.865
  385SOL    HW2 3181   1.656   6.213   3.812
  385SOL     MW 3182   1.695   6.135   3.810
  386SOL     OW 3183   1.739   5.380   4.284
  386SOL    HW1 3184   1.646   5.360   4.290
  386SOL    HW2 3185   1.760   5.424   4.367
  386SOL     MW 3186   1.730   5.383   4.295
  387SOL     OW 3187   5.891   0.248   4.970
  387SOL    HW1 3188   5.861   0.285   5.053
  387SOL    HW2 3189   5.986   0.250   4.976
  387SOL     MW 3190   5.899   0.253   4.981
  388SOL     OW 3191   5.727   1.949   3.920
  388SOL    HW1 3192   5.774   1.867   3.934
  388SOL    HW2 3193   5.651   1.944   3.979
  388SOL     MW 3194   5.723   1.938   3.929
  389SOL     OW 3195   3.040   4.940   3.993
  389SOL    HW1 3196   3.103   5.009   4.011
  389SOL    HW2 3197   3.091   4.859   3.999
  389SOL     MW 3198   3.055   4.938   3.996
  390SOL     OW 3199   0.515   2.659   0.437
  390SOL    HW1 3200   0.531   2.679   0.529
  390SOL    HW2 3201   0.424   2.685   0.422
  390SOL     MW 3202   0.505   2.665   0.447
  391SOL     OW 3203   6.069   1.188   0.380
  391SOL    HW1 3204   6.084   1.209   0.288
  391SOL    HW2 3205   5.975   1.206   0.393
  391SOL     MW 3206   6.059   1.193   0.370
  392SOL     OW 3207   4.885   3.625   1.240
  392SOL    HW1 3208   4.958   3.671   1.281
  392SOL    HW2 3209   4.891   3.647   1.147
  392SOL     MW 3210   4.895   3.633   1.233
  393SOL     OW 3211   2.600   4.562   3.995
  393SOL    HW1 3212   2.590   4.619   4.071
  393SOL    HW2 3213   2.576   4.616   3.920
  393SOL     MW 3214   2.596   4.576   3.995
  394SOL     OW 3215   3.781   2.992   5.028
  394SOL    HW1 3216   3.780   3.010   5.122
  394SOL    HW2 3217   3.764   2.898   5.021
  394SOL     MW 3218   3.779   2.982   5.039
  395SOL     OW 3219   1.128   4.506   5.004
  395SOL    HW1 3220   1.084   4.422   5.016
  395SOL    HW2 3221   1.068   4.570   5.041
  395SOL     MW 3222   1.115   4.503   5.010
  396SOL     OW 3223   2.465   5.479   6.004
  396SOL    HW1 3224   2.403   5.429   5.951
  396SOL    HW2 3225   2.426   5.483   6.091
  396SOL     MW 3226   2.452   5.473   6.008
  397SOL     OW 3227   2.689   1.945   6.127
  397SOL    HW1 3228   2.662   1.946   6.035
  397SOL    HW2 3229   2.753   1.875   6.133
  397SOL     MW 3230   2.693   1.936   6.116
  398SOL     OW 3231   2.565   0.909   5.692
  398SOL    HW1 3232   2.557   0.839   5.757
  398SOL    HW2 3233   2.540   0.988   5.739
  398SOL     MW 3234   2.561   0.910   5.706
  399SOL     OW 3235   0.255   3.152   6.019
  399SOL    HW1 3236   0.269   3.074   6.072
  399SOL    HW2 3237   0.343   3.185   6.001
  399SOL     MW 3238   0.268   3.146   6.023
  400SOL     OW 3239   2.014   4.839   5.709
  400SOL    HW1 3240   1.947   4.881   5.654
  400SOL    HW2 3241   1.968   4.817   5.790
  400SOL     MW 3242   1.999   4.842   5.712
  401SOL     OW 3243   4.014   0.643   5.070
  401SOL    HW1 3244   3.933   0.597   5.090
  401SOL    HW2 3245   3.986   0.720   5.021
  401SOL     MW 3246   4.000   0.647   5.066
  402SOL     OW 3247   3.644   1.787   5.487
  402SOL    HW1 3248   3.579   1.763   5.554
  402SOL    HW2 3249   3.702   1.849   5.532
  402SOL     MW 3250   3.643   1.792   5.502
  403SOL     OW 3251   1.869   2.944   5.876
  403SOL    HW1 3252   1.866   3.039   5.885
  403SOL    HW2 3253   1.955   2.926   5.837
  403SOL     MW 3254   1.879   2.954   5.872
  404SOL     OW 3255   1.871   1.633   3.992
  404SOL    HW1 3256   1.806   1.568   4.019
  404SOL    HW2 3257   1.924   1.647   4.070
  404SOL     MW 3258   1.869   1.627   4.005
  405SOL     OW 3259   4.592   3.414   1.994
  405SOL    HW1 3260   4.603   3.503   2.025
  405SOL    HW2 3261   4.587   3.423   1.898
  405SOL     MW 3262   4.593   3.426   1.985
  406SOL     OW 3263   5.369   1.641   3.923
  406SOL    HW1 3264   5.449   1.684   3.893
  406SOL    HW2 3265   5.331   1.603   3.844
  406SOL     MW 3266   5.374   1.641   3.909
  407SOL     OW 3267   5.842   2.895   4.726
  407SOL    HW1 3268   5.885   2.832   4.784
  407SOL    HW2 3269   5.808   2.841   4.654
  407SOL     MW 3270   5.843   2.880   4.724
  408SOL     OW 3271   2.796   3.728   5.512
  408SOL    HW1 3272   2.739   3.663   5.470
  408SOL    HW2 3273   2.790   3.805   5.456
  408SOL     MW 3274   2.788   3.729   5.500
  409SOL     OW 3275   5.630   5.445   4.021
  409SOL    HW1 3276   5.667   5.369   4.065
  409SOL    HW2 3277   5.706   5.500   4.000
  409SOL     MW 3278   5.645   5.443   4.024
  410SOL     OW 3279   0.827   0.973   2.093
  410SOL    HW1 3280   0.825   1.018   2.178
  410SOL    HW2 3281   0.900   0.911   2.100
  410SOL     MW 3282   0.836   0.971   2.105
  411SOL     OW 3283   5.538   5.058   5.120
  411SOL    HW1 3284   5.613   5.017   5.163
  411SOL    HW2 3285   5.518   5.134   5.176
  411SOL     MW 3286   5.545   5.063   5.133
  412SOL     OW 3287   3.090   0.944   1.323
  412SOL    HW1 3288   3.004   0.902   1.316
  412SOL    HW2 3289   3.113   0.968   1.234
  412SOL     MW 3290   3.082   0.942   1.310
  413SOL     OW 3291   1.175   5.905   2.804
  413SOL    HW1 3292   1.174   5.929   2.897
  413SOL    HW2 3293   1.268   5.895   2.783
  413SOL     MW 3294   1.187   5.907   2.813
  414SOL     OW 3295   1.660   1.534   2.286
  414SOL    HW1 3296   1.720   1.489   2.227
  414SOL    HW2 3297   1.653   1.622   2.250
  414SOL     MW 3298   1.666   1.539   2.274
  415SOL     OW 3299   1.986   5.975   0.732
  415SOL    HW1 3300   1.945   5.890   0.750
  415SOL    HW2 3301   2.072   5.969   0.773
  415SOL     MW 3302   1.991   5.963   0.739
  416SOL     OW 3303   5.117   4.112   6.178
  416SOL    HW1 3304   5.042   4.130   6.122
  416SOL    HW2 3305   5.191   4.155   6.135
  416SOL     MW 3306   5.117   4.120   6.165
  417SOL     OW 3307   6.213   2.365   6.079
  417SOL    HW1 3308   6.133   2.377   6.131
  417SOL    HW2 3309   6.182   2.353   5.989
  417SOL     MW 3310   6.198   2.365   6.074
  418SOL     OW 3311   3.641   0.070   2.315
  418SOL    HW1 3312   3.548   0.054   2.297
  418SOL    HW2 3313   3.641   0.118   2.398
  418SOL     MW 3314   3.629   0.074   2.323
  419SOL     OW 3315   1.341   5.825   1.702
  419SOL    HW1 3316   1.347   5.854   1.611
  419SOL    HW2 3317   1.293   5.896   1.746
  419SOL     MW 3318   1.335   5.838   1.696
  420SOL     OW 3319   5.272   2.966   1.417
  420SOL    HW1 3320   5.222   2.996   1.493
  420SOL    HW2 3321   5.233   3.013   1.343
  420SOL     MW 3322   5.260   2.976   1.417
  421SOL     OW 3323   1.594   0.359   0.816
  421SOL    HW1 3324   1.670   0.300   0.815
  421SOL    HW2 3325   1.584   0.387   0.725
  421SOL     MW 3326   1.603   0.355   0.804
  422SOL     OW 3327   5.113   0.516   3.380
  422SOL    HW1 3328   5.055   0.517   3.305
  422SOL    HW2 3329   5.180   0.450   3.358
  422SOL     MW 3330   5.114   0.507   3.368
  423SOL     OW 3331   4.254   4.126   1.564
  423SOL    HW1 3332   4.162   4.132   1.536
  423SOL    HW2 3333   4.292   4.059   1.506
  423SOL     MW 3334   4.247   4.118   1.553
  424SOL     OW 3335   0.325   3.813   2.355
  424SOL    HW1 3336   0.331   3.766   2.272
  424SOL    HW2 3337   0.351   3.749   2.421
  424SOL     MW 3338   0.329   3.799   2.353
  425SOL     OW 3339   4.787   2.219   4.594
  425SOL    HW1 3340   4.754   2.146   4.541
  425SOL    HW2 3341   4.853   2.260   4.538
  425SOL     MW 3342   4.791   2.215   4.580
  426SOL     OW 3343   2.966   2.174   0.398
  426SOL    HW1 3344   3.025   2.214   0.462
  426SOL    HW2 3345   2.951   2.086   0.431
  426SOL     MW 3346   2.971   2.168   0.411
  427SOL     OW 3347   5.221   0.328   3.177
  427SOL    HW1 3348   5.277   0.279   3.117
  427SOL    HW2 3349   5.170   0.386   3.120
  427SOL     MW 3350   5.221   0.329   3.162
  428SOL     OW 3351   4.258   3.017   2.270
  428SOL    HW1 3352   4.185   2.962   2.241
  428SOL    HW2 3353   4.336   2.976   2.232
  428SOL     MW 3354   4.259   3.004   2.261
  429SOL     OW 3355   2.501   2.489   0.123
  429SOL    HW1 3356   2.540   2.404   0.102
  429SOL    HW2 3357   2.556   2.526   0.191
  429SOL     MW 3358   2.513   2.483   0.129
  430SOL     OW 3359   4.926   0.141   3.756
  430SOL    HW1 3360   4.983   0.132   3.832
  430SOL    HW2 3361   4.932   0.057   3.711
  430SOL     MW 3362   4.934   0.129   3.760
  431SOL     OW 3363   6.233   5.280   5.783
  431SOL    HW1 3364   6.204   5.293   5.874
  431SOL    HW2 3365   6.160   5.234   5.742
  431SOL     MW 3366   6.220   5.276   5.790
  432SOL     OW 3367   3.763   2.566   1.257
  432SOL    HW1 3368   3.763   2.660   1.242
  432SOL    HW2 3369   3.671   2.543   1.264
  432SOL     MW 3370   3.751   2.575   1.256
  433SOL     OW 3371   3.407   4.556   4.236
  433SOL    HW1 3372   3.350   4.509   4.297
  433SOL    HW2 3373   3.493   4.554   4.279
  433SOL     MW 3374   3.411   4.549   4.250
  434SOL     OW 3375   1.593   1.885   1.543
  434SOL    HW1 3376   1.610   1.971   1.582
  434SOL    HW2 3377   1.514   1.854   1.588
  434SOL     MW 3378   1.585   1.892   1.553
  435SOL     OW 3379   2.495   3.891   1.460
  435SOL    HW1 3380   2.569   3.868   1.517
  435SOL    HW2 3381   2.419   3.847   1.498
  435SOL     MW 3382   2.495   3.883   1.472
  436SOL     OW 3383   3.015   1.726   3.581
  436SOL    HW1 3384   3.050   1.815   3.575
  436SOL    HW2 3385   3.093   1.671   3.591
  436SOL     MW 3386   3.030   1.731   3.581
  437SOL     OW 3387   5.973   3.857   3.491
  437SOL    HW1 3388   5.927   3.815   3.564
  437SOL    HW2 3389   6.057   3.812   3.487
  437SOL     MW 3390   5.978   3.846   3.500
  438SOL     OW 3391   0.670   1.659   1.663
  438SOL    HW1 3392   0.726   1.582   1.665
  438SOL    HW2 3393   0.727   1.732   1.684
  438SOL     MW 3394   0.684   1.659   1.665
  439SOL     OW 3395   3.681   5.598   5.564
  439SOL    HW1 3396   3.772   5.615   5.540
  439SOL    HW2 3397   3.654   5.527   5.506
  439SOL     MW 3398   3.689   5.591   5.554
  440SOL     OW 3399   2.752   5.515   1.595
  440SOL    HW1 3400   2.766   5.420   1.586
  440SOL    HW2 3401   2.775   5.533   1.686
  440SOL     MW 3402   2.757   5.505   1.606
  441SOL     OW 3403   4.967   5.413   5.033
  441SOL    HW1 3404   5.056   5.425   5.066
  441SOL    HW2 3405   4.934   5.502   5.020
  441SOL     MW 3406   4.974   5.426   5.036
  442SOL     OW 3407   0.636   0.215   2.331
  442SOL    HW1 3408   0.649   0.258   2.247
  442SOL    HW2 3409   0.722   0.219   2.374
  442SOL     MW 3410   0.648   0.221   2.326
  443SOL     OW 3411   2.397   0.561   6.107
  443SOL    HW1 3412   2.392   0.624   6.035
  443SOL    HW2 3413   2.306   0.547   6.133
  443SOL     MW 3414   2.385   0.567   6.101
  444SOL     OW 3415   5.295   4.651   0.310
  444SOL    HW1 3416   5.360   4.694   0.255
  444SOL    HW2 3417   5.339   4.574   0.344
  444SOL     MW 3418   5.309   4.647   0.308
  445SOL     OW 3419   2.766   5.037   1.334
  445SOL    HW1 3420   2.727   5.097   1.270
  445SOL    HW2 3421   2.852   5.016   1.297
  445SOL     MW 3422   2.772   5.042   1.321
  446SOL     OW 3423   2.934   3.978   5.660
  446SOL    HW1 3424   2.839   3.988   5.667
  446SOL    HW2 3425   2.967   4.066   5.644
  446SOL     MW 3426   2.926   3.991   5.659
  447SOL     OW 3427   3.439   5.038   0.005
  447SOL    HW1 3428   3.504   5.084   0.059
  447SOL    HW2 3429   3.473   5.046  -0.084
  447SOL     MW 3430   3.452   5.045   0.000
  448SOL     OW 3431   0.915   1.871   0.930
  448SOL    HW1 3432   0.955   1.798   0.881
  448SOL    HW2 3433   0.842   1.831   0.977
  448SOL     MW 3434   0.911   1.857   0.930
  449SOL     OW 3435   1.243   5.444   4.432
  449SOL    HW1 3436   1.285   5.530   4.432
  449SOL    HW2 3437   1.152   5.461   4.458
  449SOL     MW 3438   1.237   5.457   4.435
  450SOL     OW 3439   6.164   0.023   5.556
  450SOL    HW1 3440   6.211   0.047   5.476
  450SOL    HW2 3441   6.084  -0.021   5.525
  450SOL     MW 3442   6.159   0.020   5.542
  451SOL     OW 3443   6.008   3.411   0.911
  451SOL    HW1 3444   5.997   3.352   0.836
  451SOL    HW2 3445   6.091   3.456   0.894
  451SOL     MW 3446   6.017   3.409   0.900
  452SOL     OW 3447   4.356   2.380   5.875
  452SOL    HW1 3448   4.435   2.356   5.827
  452SOL    HW2 3449   4.284   2.353   5.818
  452SOL     MW 3450   4.357   2.373   5.862
  453SOL     OW 3451   5.210   3.831   2.217
  453SOL    HW1 3452   5.208   3.927   2.226
  453SOL    HW2 3453   5.173   3.799   2.300
  453SOL     MW 3454   5.205   3.839   2.229
  454SOL     OW 3455   2.325   1.408   5.436
  454SOL    HW1 3456   2.267   1.356   5.379
  454SOL    HW2 3457   2.286   1.495   5.435
  454SOL     MW 3458   2.312   1.412   5.428
  455SOL     OW 3459   4.577   2.613   6.233
  455SOL    HW1 3460   4.515   2.624   6.306
  455SOL    HW2 3461   4.597   2.520   6.233
  455SOL     MW 3462   4.572   2.603   6.243
  456SOL     OW 3463   5.117   2.143   0.867
  456SOL    HW1 3464   5.200   2.133   0.913
  456SOL    HW2 3465   5.140   2.190   0.786
  456SOL     MW 3466   5.131   2.148   0.861
  457SOL     OW 3467   4.680   4.165   0.634
  457SOL    HW1 3468   4.645   4.078   0.653
  457SOL    HW2 3469   4.763   4.169   0.681
  457SOL     MW 3470   4.686   4.155   0.643
  458SOL     OW 3471   3.694   0.854   5.136
  458SOL    HW1 3472   3.646   0.829   5.215
  458SOL    HW2 3473   3.627   0.864   5.069
  458SOL     MW 3474   3.679   0.852   5.138
  459SOL     OW 3475   5.127   4.710   1.841
  459SOL    HW1 3476   5.119   4.800   1.872
  459SOL    HW2 3477   5.213   4.681   1.873
  459SOL     MW 3478   5.137   4.717   1.849
  460SOL     OW 3479   1.353   4.616   4.476
  460SOL    HW1 3480   1.428   4.630   4.417
  460SOL    HW2 3481   1.350   4.695   4.530
  460SOL     MW 3482   1.362   4.628   4.475
  461SOL     OW 3483   5.653   5.950   1.204
  461SOL    HW1 3484   5.616   6.038   1.208
  461SOL    HW2 3485   5.727   5.953   1.266
  461SOL     MW 3486   5.658   5.962   1.213
  462SOL     OW 3487   1.808   4.595   1.085
  462SOL    HW1 3488   1.850   4.512   1.109
  462SOL    HW2 3489   1.715   4.582   1.099
  462SOL     MW 3490   1.801   4.583   1.090
  463SOL     OW 3491   3.705   4.000   2.300
  463SOL    HW1 3492   3.650   4.079   2.303
  463SOL    HW2 3493   3.644   3.930   2.278
  463SOL     MW 3494   3.690   4.001   2.298
  464SOL     OW 3495   1.359   6.158   4.593
  464SOL    HW1 3496   1.396   6.235   4.549
  464SOL    HW2 3497   1.267   6.157   4.567
  464SOL     MW 3498   1.352   6.168   4.584
  465SOL     OW 3499   0.870   4.115   3.668
  465SOL    HW1 3500   0.885   4.041   3.610
  465SOL    HW2 3501   0.903   4.191   3.619
  465SOL     MW 3502   0.876   4.115   3.654
  466SOL     OW 3503   0.086   6.087   0.295
  466SOL    HW1 3504   0.061   6.123   0.380
  466SOL    HW2 3505   0.178   6.111   0.285
  466SOL     MW 3506   0.094   6.095   0.305
  467SOL     OW 3507   4.109   5.870   2.865
  467SOL    HW1 3508   4.061   5.861   2.783
  467SOL    HW2 3509   4.200   5.854   2.842
  467SOL     MW 3510   4.114   5.867   2.852
  468SOL     OW 3511   4.830   5.083   0.238
  468SOL    HW1 3512   4.850   5.118   0.324
  468SOL    HW2 3513   4.916   5.070   0.197
  468SOL     MW 3514   4.844   5.086   0.244
  469SOL     OW 3515   2.274   1.355   2.990
  469SOL    HW1 3516   2.332   1.306   2.932
  469SOL    HW2 3517   2.325   1.367   3.070
  469SOL     MW 3518   2.288   1.351   2.993
  470SOL     OW 3519   3.516   2.292   5.895
  470SOL    HW1 3520   3.447   2.342   5.939
  470SOL    HW2 3521   3.474   2.211   5.867
  470SOL     MW 3522   3.502   2.288   5.897
  471SOL     OW 3523   6.221   1.726   3.358
  471SOL    HW1 3524   6.197   1.704   3.269
  471SOL    HW2 3525   6.248   1.643   3.398
  471SOL     MW 3526   6.221   1.713   3.352
  472SOL     OW 3527   1.887   4.428   1.890
  472SOL    HW1 3528   1.838   4.504   1.859
  472SOL    HW2 3529   1.877   4.431   1.986
  472SOL     MW 3530   1.879   4.438   1.899
  473SOL     OW 3531   5.825   3.178   4.343
  473SOL    HW1 3532   5.839   3.083   4.342
  473SOL    HW2 3533   5.859   3.206   4.428
  473SOL     MW 3534   5.831   3.169   4.354
  474SOL     OW 3535   4.738   1.585   3.583
  474SOL    HW1 3536   4.742   1.572   3.677
  474SOL    HW2 3537   4.816   1.636   3.562
  474SOL     MW 3538   4.748   1.590   3.592
  475SOL     OW 3539   5.350   2.320   2.615
  475SOL    HW1 3540   5.326   2.401   2.571
  475SOL    HW2 3541   5.343   2.253   2.547
  475SOL     MW 3542   5.346   2.322   2.600
  476SOL     OW 3543   4.380   3.677   6.184
  476SOL    HW1 3544   4.289   3.704   6.172
  476SOL    HW2 3545   4.397   3.619   6.109
  476SOL     MW 3546   4.371   3.673   6.173
  477SOL     OW 3547   5.591   3.352   5.803
  477SOL    HW1 3548   5.677   3.315   5.824
  477SOL    HW2 3549   5.588   3.352   5.707
  477SOL     MW 3550   5.602   3.347   5.793
  478SOL     OW 3551   2.725   0.374   5.642
  478SOL    HW1 3552   2.788   0.378   5.713
  478SOL    HW2 3553   2.777   0.388   5.562
  478SOL     MW 3554   2.740   0.377   5.641
  479SOL     OW 3555   1.171   3.301   5.726
  479SOL    HW1 3556   1.158   3.222   5.779
  479SOL    HW2 3557   1.217   3.270   5.648
  479SOL     MW 3558   1.175   3.287   5.723
  480SOL     OW 3559   4.569   2.614   0.786
  480SOL    HW1 3560   4.601   2.613   0.876
  480SOL    HW2 3561   4.499   2.679   0.786
  480SOL     MW 3562   4.564   2.622   0.797
  481SOL     OW 3563   3.696   2.270   0.320
  481SOL    HW1 3564   3.689   2.235   0.231
  481SOL    HW2 3565   3.611   2.253   0.360
  481SOL     MW 3566   3.684   2.263   0.314
  482SOL     OW 3567   5.372   0.324   2.389
  482SOL    HW1 3568   5.419   0.391   2.340
  482SOL    HW2 3569   5.285   0.322   2.349
  482SOL     MW 3570   5.367   0.332   2.378
  483SOL     OW 3571   3.489   4.346   5.466
  483SOL    HW1 3572   3.574   4.339   5.509
  483SOL    HW2 3573   3.433   4.392   5.529
  483SOL     MW 3574   3.492   4.351   5.480
  484SOL     OW 3575   3.171   4.659   5.461
  484SOL    HW1 3576   3.135   4.734   5.413
  484SOL    HW2 3577   3.209   4.603   5.393
  484SOL     MW 3578   3.171   4.662   5.446
  485SOL     OW 3579   6.118   0.184   3.562
  485SOL    HW1 3580   6.055   0.253   3.544
  485SOL    HW2 3581   6.067   0.103   3.559
  485SOL     MW 3582   6.104   0.182   3.559
  486SOL     OW 3583   5.887   4.131   5.619
  486SOL    HW1 3584   5.902   4.191   5.546
  486SOL    HW2 3585   5.961   4.071   5.617
  486SOL     MW 3586   5.898   4.131   5.609
  487SOL     OW 3587   1.781   5.995   5.674
  487SOL    HW1 3588   1.839   6.064   5.642
  487SOL    HW2 3589   1.760   6.022   5.764
  487SOL     MW 3590   1.785   6.008   5.682
  488SOL     OW 3591   2.519   1.150   0.961
  488SOL    HW1 3592   2.609   1.137   0.932
  488SOL    HW2 3593   2.475   1.188   0.886
  488SOL     MW 3594   2.525   1.154   0.948
  489SOL     OW 3595   0.911   2.201   0.513
  489SOL    HW1 3596   0.870   2.132   0.463
  489SOL    HW2 3597   0.903   2.172   0.605
  489SOL     MW 3598   0.905   2.189   0.519
  490SOL     OW 3599   1.533   2.476   2.679
  490SOL    HW1 3600   1.555   2.383   2.676
  490SOL    HW2 3601   1.602   2.516   2.731
  490SOL     MW 3602   1.545   2.469   2.686
  491SOL     OW 3603   5.046   5.579   0.235
  491SOL    HW1 3604   4.964   5.583   0.282
  491SOL    HW2 3605   5.070   5.671   0.219
  491SOL     MW 3606   5.039   5.592   0.239
  492SOL     OW 3607   0.935   6.082   5.313
  492SOL    HW1 3608   0.882   6.030   5.373
  492SOL    HW2 3609   1.013   6.030   5.299
  492SOL     MW 3610   0.938   6.069   5.319
  493SOL     OW 3611   4.755   2.882   6.246
  493SOL    HW1 3612   4.722   2.955   6.299
  493SOL    HW2 3613   4.692   2.812   6.260
  493SOL     MW 3614   4.743   2.882   6.255
  494SOL     OW 3615   2.163   4.803   2.854
  494SOL    HW1 3616   2.234   4.758   2.808
  494SOL    HW2 3617   2.135   4.741   2.921
  494SOL     MW 3618   2.168   4.790   2.857
  495SOL     OW 3619   5.906   6.083   3.075
  495SOL    HW1 3620   5.954   6.165   3.066
  495SOL    HW2 3621   5.889   6.076   3.169
  495SOL     MW 3622   5.910   6.093   3.086
  496SOL     OW 3623   5.605   2.005   1.982
  496SOL    HW1 3624   5.661   1.968   1.914
  496SOL    HW2 3625   5.531   2.043   1.934
  496SOL     MW 3626   5.603   2.005   1.967
  497SOL     OW 3627   3.005   1.292   4.006
  497SOL    HW1 3628   3.064   1.358   4.042
  497SOL    HW2 3629   2.941   1.277   4.076
  497SOL     MW 3630   3.004   1.299   4.020
  498SOL     OW 3631   2.234   0.897   1.843
  498SOL    HW1 3632   2.253   0.922   1.752
  498SOL    HW2 3633   2.317   0.865   1.877
  498SOL     MW 3634   2.247   0.896   1.835
  499SOL     OW 3635   1.249   2.685   1.057
  499SOL    HW1 3636   1.180   2.750   1.046
  499SOL    HW2 3637   1.290   2.680   0.970
  499SOL     MW 3638   1.246   2.693   1.044
  500SOL     OW 3639   3.499   5.204   1.991
  500SOL    HW1 3640   3.465   5.291   2.014
  500SOL    HW2 3641   3.421   5.149   1.988
  500SOL     MW 3642   3.485   5.208   1.994
  501SOL     OW 3643   1.997   0.333   4.296
  501SOL    HW1 3644   1.940   0.402   4.331
  501SOL    HW2 3645   2.052   0.308   4.370
  501SOL     MW 3646   1.997   0.339   4.310
  502SOL     OW 3647   4.507   1.329   2.842
  502SOL    HW1 3648   4.586   1.382   2.854
  502SOL    HW2 3649   4.460   1.337   2.925
  502SOL     MW 3650   4.511   1.337   2.854
  503SOL     OW 3651   4.619   0.407   0.847
  503SOL    HW1 3652   4.576   0.453   0.919
  503SOL    HW2 3653   4.655   0.476   0.792
  503SOL     MW 3654   4.618   0.422   0.849
  504SOL     OW 3655   3.283   0.688   2.878
  504SOL    HW1 3656   3.379   0.692   2.875
  504SOL    HW2 3657   3.264   0.623   2.947
  504SOL     MW 3658   3.293   0.680   2.887
  505SOL     OW 3659   4.448   3.917   0.945
  505SOL    HW1 3660   4.367   3.866   0.940
  505SOL    HW2 3661   4.425   3.993   0.999
  505SOL     MW 3662   4.434   3.921   0.951
  506SOL     OW 3663   5.181   4.391   1.970
  506SOL    HW1 3664   5.113   4.413   2.034
  506SOL    HW2 3665   5.244   4.463   1.976
  506SOL     MW 3666   5.180   4.403   1.979
  507SOL     OW 3667   5.504   6.142   0.957
  507SOL    HW1 3668   5.482   6.059   1.000
  507SOL    HW2 3669   5.600   6.144   0.959
  507SOL     MW 3670   5.514   6.131   0.963
  508SOL     OW 3671   4.688   2.015   0.218
  508SOL    HW1 3672   4.719   1.957   0.148
  508SOL    HW2 3673   4.721   1.975   0.298
  508SOL     MW 3674   4.696   2.003   0.219
  509SOL     OW 3675   5.000   4.477   3.170
  509SOL    HW1 3676   5.022   4.495   3.262
  509SOL    HW2 3677   5.016   4.559   3.124
  509SOL     MW 3678   5.005   4.490   3.176
  510SOL     OW 3679   3.113   5.455   3.919
  510SOL    HW1 3680   3.147   5.544   3.913
  510SOL    HW2 3681   3.027   5.459   3.877
  510SOL     MW 3682   3.107   5.467   3.913
  511SOL     OW 3683   0.937   3.350   5.938
  511SOL    HW1 3684   0.855   3.390   5.909
  511SOL    HW2 3685   0.991   3.345   5.859
  511SOL     MW 3686   0.933   3.354   5.924
  512SOL     OW 3687   4.139   4.603   0.915
  512SOL    HW1 3688   4.161   4.515   0.885
  512SOL    HW2 3689   4.221   4.636   0.952
  512SOL     MW 3690   4.152   4.596   0.915
  513SOL     OW 3691   3.133   5.981   3.445
  513SOL    HW1 3692   3.175   5.978   3.530
  513SOL    HW2 3693   3.051   5.933   3.457
  513SOL     MW 3694   3.128   5.974   3.457
  514SOL     OW 3695   4.979   4.214   4.630
  514SOL    HW1 3696   4.997   4.135   4.679
  514SOL    HW2 3697   4.906   4.191   4.573
  514SOL     MW 3698   4.972   4.201   4.629
  515SOL     OW 3699   3.708   5.882   3.826
  515SOL    HW1 3700   3.764   5.880   3.748
  515SOL    HW2 3701   3.624   5.848   3.796
  515SOL     MW 3702   3.705   5.877   3.812
  516SOL     OW 3703   3.562   3.056   0.689
  516SOL    HW1 3704   3.651   3.038   0.659
  516SOL    HW2 3705   3.541   3.141   0.650
  516SOL     MW 3706   3.571   3.065   0.680
  517SOL     OW 3707   4.723   5.558   3.049
  517SOL    HW1 3708   4.729   5.490   2.982
  517SOL    HW2 3709   4.811   5.563   3.087
  517SOL     MW 3710   4.735   5.550   3.045
  518SOL     OW 3711   3.964   4.112   1.814
  518SOL    HW1 3712   3.923   4.173   1.753
  518SOL    HW2 3713   4.039   4.159   1.850
  518SOL     MW 3714   3.969   4.126   1.811
  519SOL     OW 3715   6.056   3.619   4.328
  519SOL    HW1 3716   6.089   3.709   4.334
  519SOL    HW2 3717   6.112   3.577   4.262
  519SOL     MW 3718   6.067   3.625   4.321
  520SOL     OW 3719   0.766   0.536   4.897
  520SOL    HW1 3720   0.826   0.577   4.958
  520SOL    HW2 3721   0.820   0.475   4.847
  520SOL     MW 3722   0.781   0.534   4.898
  521SOL     OW 3723   6.002   2.923   1.900
  521SOL    HW1 3724   6.038   2.965   1.822
  521SOL    HW2 3725   5.976   2.996   1.956
  521SOL     MW 3726   6.003   2.938   1.897
  522SOL     OW 3727   2.526   6.239   1.767
  522SOL    HW1 3728   2.600   6.270   1.819
  522SOL    HW2 3729   2.567   6.194   1.693
  522SOL     MW 3730   2.541   6.237   1.764
  523SOL     OW 3731   5.565   2.903   0.702
  523SOL    HW1 3732   5.659   2.922   0.701
  523SOL    HW2 3733   5.544   2.888   0.794
  523SOL     MW 3734   5.574   2.904   0.714
  524SOL     OW 3735   1.868   2.331   2.817
  524SOL    HW1 3736   1.821   2.278   2.882
  524SOL    HW2 3737   1.950   2.355   2.860
  524SOL     MW 3738   1.872   2.328   2.831
  525SOL     OW 3739   6.085   0.835   4.718
  525SOL    HW1 3740   6.176   0.839   4.747
  525SOL    HW2 3741   6.089   0.855   4.624
  525SOL     MW 3742   6.097   0.838   4.709
  526SOL     OW 3743   5.535   5.653   5.143
  526SOL    HW1 3744   5.460   5.594   5.150
  526SOL    HW2 3745   5.524   5.694   5.057
  526SOL     MW 3746   5.524   5.650   5.133
  527SOL     OW 3747   1.580   3.131   0.853
  527SOL    HW1 3748   1.537   3.075   0.788
  527SOL    HW2 3749   1.671   3.135   0.823
  527SOL     MW 3750   1.586   3.124   0.841
  528SOL     OW 3751   3.834   2.311   0.672
  528SOL    HW1 3752   3.846   2.320   0.766
  528SOL    HW2 3753   3.802   2.397   0.644
  528SOL     MW 3754   3.831   2.323   0.680
  529SOL     OW 3755   3.972   0.928   4.403
  529SOL    HW1 3756   4.032   0.854   4.407
  529SOL    HW2 3757   4.000   0.987   4.473
  529SOL     MW 3758   3.983   0.926   4.412
  530SOL     OW 3759   3.009   0.434   3.991
  530SOL    HW1 3760   2.973   0.360   4.040
  530SOL    HW2 3761   3.101   0.437   4.015
  530SOL     MW 3762   3.016   0.425   4.000
  531SOL     OW 3763   2.128   3.638   5.401
  531SOL    HW1 3764   2.048   3.612   5.447
  531SOL    HW2 3765   2.143   3.728   5.428
  531SOL     MW 3766   2.120   3.646   5.410
  532SOL     OW 3767   1.237   2.093   2.182
  532SOL    HW1 3768   1.147   2.088   2.215
  532SOL    HW2 3769   1.283   2.022   2.226
  532SOL     MW 3770   1.231   2.083   2.192
  533SOL     OW 3771   6.187   5.003   0.663
  533SOL    HW1 3772   6.228   5.056   0.730
  533SOL    HW2 3773   6.232   4.919   0.667
  533SOL     MW 3774   6.198   4.999   0.673
  534SOL     OW 3775   3.454   5.604   1.013
  534SOL    HW1 3776   3.373   5.607   0.961
  534SOL    HW2 3777   3.489   5.693   1.007
  534SOL     MW 3778   3.448   5.616   1.005
  535SOL     OW 3779   1.734   2.684   6.171
  535SOL    HW1 3780   1.644   2.668   6.146
  535SOL    HW2 3781   1.738   2.664   6.264
  535SOL     MW 3782   1.723   2.680   6.180
  536SOL     OW 3783   1.918   1.427   2.789
  536SOL    HW1 3784   1.838   1.407   2.741
  536SOL    HW2 3785   1.912   1.520   2.809
  536SOL     MW 3786   1.907   1.436   2.786
  537SOL     OW 3787   1.519   0.510   2.027
  537SOL    HW1 3788   1.503   0.417   2.038
  537SOL    HW2 3789   1.434   0.551   2.038
  537SOL     MW 3790   1.506   0.504   2.030
  538SOL     OW 3791   3.006   4.054   5.924
  538SOL    HW1 3792   2.974   4.007   5.848
  538SOL    HW2 3793   3.078   4.107   5.892
  538SOL     MW 3794   3.011   4.055   5.910
  539SOL     OW 3795   0.790   0.208   3.530
  539SOL    HW1 3796   0.700   0.178   3.538
  539SOL    HW2 3797   0.840   0.129   3.510
  539SOL     MW 3798   0.785   0.194   3.529
  540SOL     OW 3799   5.723   0.245   5.606
  540SOL    HW1 3800   5.655   0.296   5.651
  540SOL    HW2 3801   5.705   0.154   5.631
  540SOL     MW 3802   5.712   0.240   5.615
  541SOL     OW 3803   4.689   1.770   3.212
  541SOL    HW1 3804   4.763   1.710   3.228
  541SOL    HW2 3805   4.729   1.847   3.173
  541SOL     MW 3806   4.704   1.772   3.209
  542SOL     OW 3807   3.984   6.195   1.229
  542SOL    HW1 3808   4.032   6.265   1.185
  542SOL    HW2 3809   4.050   6.149   1.280
  542SOL     MW 3810   3.998   6.198   1.230
  543SOL     OW 3811   6.272   4.815   4.404
  543SOL    HW1 3812   6.207   4.876   4.439
  543SOL    HW2 3813   6.344   4.819   4.467
  543SOL     MW 3814   6.273   4.823   4.417
  544SOL     OW 3815   4.024   6.107   1.570
  544SOL    HW1 3816   4.105   6.125   1.524
  544SOL    HW2 3817   3.957   6.153   1.520
  544SOL     MW 3818   4.026   6.115   1.558
  545SOL     OW 3819   2.405   2.958   0.891
  545SOL    HW1 3820   2.452   2.997   0.817
  545SOL    HW2 3821   2.458   2.883   0.916
  545SOL     MW 3822   2.418   2.954   0.885
  546SOL     OW 3823   0.897   1.827   2.443
  546SOL    HW1 3824   0.928   1.756   2.499
  546SOL    HW2 3825   0.809   1.847   2.475
  546SOL     MW 3826   0.889   1.820   2.454
  547SOL     OW 3827   6.274   1.780   5.288
  547SOL    HW1 3828   6.245   1.753   5.201
  547SOL    HW2 3829   6.266   1.876   5.286
  547SOL     MW 3830   6.269   1.789   5.276
  548SOL     OW 3831   0.737   2.228   3.593
  548SOL    HW1 3832   0.652   2.272   3.595
  548SOL    HW2 3833   0.801   2.298   3.604
  548SOL     MW 3834   0.735   2.243   3.595
  549SOL     OW 3835   3.386   4.238   4.946
  549SOL    HW1 3836   3.392   4.213   5.039
  549SOL    HW2 3837   3.301   4.204   4.918
  549SOL     MW 3838   3.376   4.231   4.955
  550SOL     OW 3839   3.347   1.398   5.853
  550SOL    HW1 3840   3.342   1.441   5.938
  550SOL    HW2 3841   3.375   1.467   5.792
  550SOL     MW 3842   3.350   1.412   5.856
  551SOL     OW 3843   3.460   6.111   5.414
  551SOL    HW1 3844   3.495   6.192   5.377
  551SOL    HW2 3845   3.368   6.110   5.387
  551SOL     MW 3846   3.453   6.121   5.406
  552SOL     OW 3847   5.509   6.034   5.675
  552SOL    HW1 3848   5.517   5.948   5.717
  552SOL    HW2 3849   5.423   6.066   5.702
  552SOL     MW 3850   5.499   6.027   5.684
  553SOL     OW 3851   5.077   0.872   4.738
  553SOL    HW1 3852   5.057   0.832   4.822
  553SOL    HW2 3853   5.046   0.809   4.673
  553SOL     MW 3854   5.071   0.859   4.740
  554SOL     OW 3855   1.968   4.000   5.185
  554SOL    HW1 3856   1.958   3.908   5.160
  554SOL    HW2 3857   1.973   4.047   5.101
  554SOL     MW 3858   1.968   3.994   5.171
  555SOL     OW 3859   5.339   1.129   1.371
  555SOL    HW1 3860   5.348   1.093   1.283
  555SOL    HW2 3861   5.350   1.223   1.360
  555SOL     MW 3862   5.341   1.136   1.358
  556SOL     OW 3863   2.041   4.748   6.131
  556SOL    HW1 3864   2.136   4.740   6.127
  556SOL    HW2 3865   2.024   4.784   6.218
  556SOL     MW 3866   2.051   4.751   6.142
  557SOL     OW 3867   3.145   3.427   5.482
  557SOL    HW1 3868   3.173   3.498   5.539
  557SOL    HW2 3869   3.217   3.415   5.421
  557SOL     MW 3870   3.158   3.434   5.482
  558SOL     OW 3871   5.433   4.553   1.290
  558SOL    HW1 3872   5.376   4.630   1.286
  558SOL    HW2 3873   5.394   4.498   1.358
  558SOL     MW 3874   5.421   4.556   1.297
  559SOL     OW 3875   3.105   3.959   4.356
  559SOL    HW1 3876   3.146   4.028   4.407
  559SOL    HW2 3877   3.158   3.954   4.276
  559SOL     MW 3878   3.117   3.967   4.352
  560SOL     OW 3879   2.220   3.400   5.365
  560SOL    HW1 3880   2.169   3.477   5.388
  560SOL    HW2 3881   2.157   3.342   5.322
  560SOL     MW 3882   2.206   3.402   5.362
  561SOL     OW 3883   6.145   4.997   2.522
  561SOL    HW1 3884   6.220   5.034   2.476
  561SOL    HW2 3885   6.138   4.908   2.489
  561SOL     MW 3886   6.153   4.991   2.512
  562SOL     OW 3887   5.572   0.789   6.209
  562SOL    HW1 3888   5.630   0.865   6.214
  562SOL    HW2 3889   5.500   0.817   6.152
  562SOL     MW 3890   5.570   0.802   6.202
  563SOL     OW 3891   3.422   4.056   5.912
  563SOL    HW1 3892   3.355   4.117   5.942
  563SOL    HW2 3893   3.416   3.982   5.973
  563SOL     MW 3894   3.413   4.054   5.924
  564SOL     OW 3895   6.056   2.805   1.045
  564SOL    HW1 3896   5.991   2.798   1.115
  564SOL    HW2 3897   6.089   2.894   1.053
  564SOL     MW 3898   6.052   2.815   1.055
  565SOL     OW 3899   3.587   0.508   0.501
  565SOL    HW1 3900   3.556   0.419   0.485
  565SOL    HW2 3901   3.678   0.508   0.469
  565SOL     MW 3902   3.595   0.497   0.495
  566SOL     OW 3903   0.113   3.860   1.717
  566SOL    HW1 3904   0.030   3.892   1.684
  566SOL    HW2 3905   0.172   3.936   1.711
  566SOL     MW 3906   0.110   3.874   1.711
  567SOL     OW 3907   4.955   1.427   1.680
  567SOL    HW1 3908   4.995   1.371   1.613
  567SOL    HW2 3909   5.012   1.505   1.682
  567SOL     MW 3910   4.968   1.430   1.671
  568SOL     OW 3911   5.060   0.160   4.985
  568SOL    HW1 3912   5.015   0.243   4.968
  568SOL    HW2 3913   5.064   0.116   4.900
  568SOL     MW 3914   5.055   0.165   4.972
  569SOL     OW 3915   4.395   3.906   1.998
  569SOL    HW1 3916   4.437   3.963   1.934
  569SOL    HW2 3917   4.422   3.940   2.083
  569SOL     MW 3918   4.404   3.917   2.001
  570SOL     OW 3919   0.292   1.528   0.329
  570SOL    HW1 3920   0.229   1.483   0.385
  570SOL    HW2 3921   0.280   1.621   0.349
  570SOL     MW 3922   0.282   1.534   0.339
  571SOL     OW 3923   4.044   3.528   3.631
  571SOL    HW1 3924   3.993   3.572   3.699
  571SOL    HW2 3925   4.055   3.595   3.563
  571SOL     MW 3926   4.039   3.542   3.631
  572SOL     OW 3927   1.111   5.343   2.063
  572SOL    HW1 3928   1.118   5.353   2.158
  572SOL    HW2 3929   1.139   5.254   2.046
  572SOL     MW 3930   1.115   5.333   2.073
  573SOL     OW 3931   6.044   1.701   1.826
  573SOL    HW1 3932   5.970   1.750   1.790
  573SOL    HW2 3933   6.093   1.673   1.749
  573SOL     MW 3934   6.041   1.704   1.812
  574SOL     OW 3935   4.213   2.073   4.775
  574SOL    HW1 3936   4.170   2.146   4.731
  574SOL    HW2 3937   4.214   2.097   4.867
  574SOL     MW 3938   4.208   2.085   4.781
  575SOL     OW 3939   0.076   3.824   3.719
  575SOL    HW1 3940   0.007   3.890   3.728
  575SOL    HW2 3941   0.154   3.866   3.756
  575SOL     MW 3942   0.077   3.838   3.725
  576SOL     OW 3943   3.975   2.825   0.653
  576SOL    HW1 3944   3.925   2.780   0.720
  576SOL    HW2 3945   3.967   2.918   0.674
  576SOL     MW 3946   3.968   2.832   0.663
  577SOL     OW 3947   0.893   4.211   4.389
  577SOL    HW1 3948   0.853   4.225   4.474
  577SOL    HW2 3949   0.979   4.175   4.408
  577SOL     MW 3950   0.899   4.208   4.402
  578SOL     OW 3951   6.160   3.173   1.233
  578SOL    HW1 3952   6.140   3.262   1.262
  578SOL    HW2 3953   6.219   3.139   1.300
  578SOL     MW 3954   6.165   3.180   1.244
  579SOL     OW 3955   4.773   0.202   0.760
  579SOL    HW1 3956   4.736   0.282   0.797
  579SOL    HW2 3957   4.863   0.199   0.792
  579SOL     MW 3958   4.780   0.212   0.769
  580SOL     OW 3959   2.234   5.014   4.930
  580SOL    HW1 3960   2.280   5.034   5.012
  580SOL    HW2 3961   2.234   5.096   4.882
  580SOL     MW 3962   2.240   5.027   4.935
  581SOL     OW 3963   3.061   3.892   0.815
  581SOL    HW1 3964   3.137   3.950   0.808
  581SOL    HW2 3965   2.989   3.949   0.841
  581SOL     MW 3966   3.061   3.907   0.817
  582SOL     OW 3967   5.514   0.411   4.310
  582SOL    HW1 3968   5.461   0.450   4.380
  582SOL    HW2 3969   5.454   0.401   4.236
  582SOL     MW 3970   5.500   0.415   4.309
  583SOL     OW 3971   6.274   2.677   1.170
  583SOL    HW1 3972   6.210   2.719   1.112
  583SOL    HW2 3973   6.228   2.600   1.204
  583SOL     MW 3974   6.260   2.672   1.167
  584SOL     OW 3975   5.625   2.277   1.428
  584SOL    HW1 3976   5.639   2.309   1.339
  584SOL    HW2 3977   5.544   2.320   1.456
  584SOL     MW 3978   5.617   2.287   1.420
  585SOL     OW 3979   5.260   4.999   1.688
  585SOL    HW1 3980   5.261   5.093   1.670
  585SOL    HW2 3981   5.220   4.992   1.775
  585SOL     MW 3982   5.255   5.010   1.697
  586SOL     OW 3983   2.731   3.384   0.061
  586SOL    HW1 3984   2.664   3.449   0.081
  586SOL    HW2 3985   2.811   3.420   0.100
  586SOL     MW 3986   2.732   3.397   0.068
  587SOL     OW 3987   5.813   1.361   5.062
  587SOL    HW1 3988   5.797   1.449   5.096
  587SOL    HW2 3989   5.759   1.356   4.983
  587SOL     MW 3990   5.804   1.372   5.056
  588SOL     OW 3991   4.362   0.327   4.947
  588SOL    HW1 3992   4.288   0.388   4.954
  588SOL    HW2 3993   4.407   0.352   4.867
  588SOL     MW 3994   4.358   0.338   4.938
  589SOL     OW 3995   2.894   0.919   0.957
  589SOL    HW1 3996   2.942   0.901   0.875
  589SOL    HW2 3997   2.811   0.872   0.947
  589SOL     MW 3998   2.890   0.911   0.945
  590SOL     OW 3999   0.223   2.199   0.608
  590SOL    HW1 4000   0.150   2.245   0.649
  590SOL    HW2 4001   0.301   2.238   0.648
  590SOL     MW 4002   0.224   2.210   0.618
  591SOL     OW 4003   0.883   6.022   3.391
  591SOL    HW1 4004   0.973   6.020   3.357
  591SOL    HW2 4005   0.891   5.993   3.482
  591SOL     MW 4006   0.896   6.018   3.398
  592SOL     OW 4007   4.791   4.078   5.942
  592SOL    HW1 4008   4.787   4.081   5.846
  592SOL    HW2 4009   4.699   4.078   5.969
  592SOL     MW 4010   4.778   4.079   5.933
  593SOL     OW 4011   0.682   5.940   2.315
  593SOL    HW1 4012   0.744   5.880   2.274
  593SOL    HW2 4013   0.608   5.884   2.339
  593SOL     MW 4014   0.680   5.925   2.313
  594SOL     OW 4015   2.511   4.289   5.104
  594SOL    HW1 4016   2.474   4.374   5.083
  594SOL    HW2 4017   2.458   4.256   5.177
  594SOL     MW 4018   2.500   4.296   5.111
  595SOL     OW 4019   3.504   0.190   5.566
  595SOL    HW1 4020   3.495   0.283   5.547
  595SOL    HW2 4021   3.434   0.171   5.629
  595SOL     MW 4022   3.494   0.199   5.571
  596SOL     OW 4023   6.189   5.515   5.658
  596SOL    HW1 4024   6.189   5.583   5.725
  596SOL    HW2 4025   6.207   5.434   5.706
  596SOL     MW 4026   6.191   5.513   5.673
  597SOL     OW 4027   3.148   1.757   4.865
  597SOL    HW1 4028   3.134   1.675   4.818
  597SOL    HW2 4029   3.090   1.750   4.942
  597SOL     MW 4030   3.139   1.746   4.869
  598SOL     OW 4031   5.817   2.344   3.140
  598SOL    HW1 4032   5.883   2.409   3.165
  598SOL    HW2 4033   5.815   2.283   3.214
  598SOL     MW 4034   5.825   2.345   3.153
  599SOL     OW 4035   1.044   5.272   2.766
  599SOL    HW1 4036   1.123   5.265   2.713
  599SOL    HW2 4037   0.974   5.236   2.710
  599SOL     MW 4038   1.045   5.266   2.752
  600SOL     OW 4039   2.960   0.690   4.557
  600SOL    HW1 4040   3.027   0.623   4.540
  600SOL    HW2 4041   2.881   0.656   4.514
  600SOL     MW 4042   2.959   0.677   4.549
  601SOL     OW 4043   5.273   4.209   4.729
  601SOL    HW1 4044   5.354   4.240   4.767
  601SOL    HW2 4045   5.206   4.225   4.796
  601SOL     MW 4046   5.275   4.215   4.742
  602SOL     OW 4047   3.346   1.488   6.110
  602SOL    HW1 4048   3.335   1.418   6.175
  602SOL    HW2 4049   3.268   1.543   6.120
  602SOL     MW 4050   3.334   1.486   6.120
  603SOL     OW 4051   3.943   5.397   2.311
  603SOL    HW1 4052   4.014   5.333   2.312
  603SOL    HW2 4053   3.931   5.418   2.219
  603SOL     MW 4054   3.951   5.391   2.300
  604SOL     OW 4055   4.555   0.415   4.126
  604SOL    HW1 4056   4.469   0.452   4.108
  604SOL    HW2 4057   4.611   0.450   4.057
  604SOL     MW 4058   4.551   0.424   4.115
  605SOL     OW 4059   0.424   2.771   5.652
  605SOL    HW1 4060   0.406   2.678   5.636
  605SOL    HW2 4061   0.383   2.816   5.579
  605SOL     MW 4062   0.416   2.765   5.641
  606SOL     OW 4063   2.542   4.661   1.830
  606SOL    HW1 4064   2.470   4.720   1.853
  606SOL    HW2 4065   2.620   4.708   1.859
  606SOL     MW 4066   2.542   4.675   1.836
  607SOL     OW 4067   1.676   5.565   0.450
  607SOL    HW1 4068   1.677   5.660   0.442
  607SOL    HW2 4069   1.605   5.547   0.513
  607SOL     MW 4070   1.667   5.575   0.457
  608SOL     OW 4071   6.243   2.992   4.981
  608SOL    HW1 4072   6.231   3.006   4.887
  608SOL    HW2 4073   6.174   3.044   5.022
  608SOL     MW 4074   6.233   3.000   4.974
  609SOL     OW 4075   1.936   5.007   3.977
  609SOL    HW1 4076   1.859   4.998   4.033
  609SOL    HW2 4077   1.913   4.961   3.897
  609SOL     MW 4078   1.923   5.000   3.974
  610SOL     OW 4079   0.304   4.267   1.293
  610SOL    HW1 4080   0.333   4.260   1.202
  610SOL    HW2 4081   0.367   4.215   1.343
  610SOL     MW 4082   0.316   4.259   1.288
  611SOL     OW 4083   1.057   1.025   0.933
  611SOL    HW1 4084   1.124   0.958   0.947
  611SOL    HW2 4085   1.075   1.057   0.845
  611SOL     MW 4086   1.068   1.021   0.924
  612SOL     OW 4087   2.096   3.497   4.173
  612SOL    HW1 4088   2.030   3.534   4.114
  612SOL    HW2 4089   2.130   3.421   4.127
  612SOL     MW 4090   2.093   3.492   4.160
  613SOL     OW 4091   5.890   3.711   4.121
  613SOL    HW1 4092   5.901   3.696   4.215
  613SOL    HW2 4093   5.862   3.627   4.086
  613SOL     MW 4094   5.888   3.698   4.129
  614SOL     OW 4095   0.105   5.934   5.476
  614SOL    HW1 4096   0.184   5.905   5.521
  614SOL    HW2 4097   0.044   5.955   5.547
  614SOL     MW 4098   0.107   5.933   5.491
  615SOL     OW 4099   4.603   1.046   2.869
  615SOL    HW1 4100   4.565   1.038   2.956
  615SOL    HW2 4101   4.606   1.140   2.853
  615SOL     MW 4102   4.598   1.057   2.878
  616SOL     OW 4103   1.542   3.044   4.556
  616SOL    HW1 4104   1.462   3.004   4.587
  616SOL    HW2 4105   1.518   3.136   4.539
  616SOL     MW 4106   1.529   3.051   4.557
  617SOL     OW 4107   5.637   1.651   4.656
  617SOL    HW1 4108   5.713   1.687   4.702
  617SOL    HW2 4109   5.651   1.556   4.657
  617SOL     MW 4110   5.649   1.643   4.662
  618SOL     OW 4111   4.590   0.327   0.094
  618SOL    HW1 4112   4.547   0.369   0.019
  618SOL    HW2 4113   4.655   0.269   0.055
  618SOL     MW 4114   4.592   0.325   0.079
  619SOL     OW 4115   3.564   4.454   0.335
  619SOL    HW1 4116   3.630   4.514   0.372
  619SOL    HW2 4117   3.511   4.508   0.278
  619SOL     MW 4118   3.565   4.468   0.332
  620SOL     OW 4119   0.729   1.864   4.195
  620SOL    HW1 4120   0.734   1.954   4.226
  620SOL    HW2 4121   0.740   1.811   4.274
  620SOL     MW 4122   0.731   1.869   4.209
  621SOL     OW 4123   0.772   2.805   4.155
  621SOL    HW1 4124   0.865   2.793   4.140
  621SOL    HW2 4125   0.729   2.744   4.095
  621SOL     MW 4126   0.778   2.796   4.146
  622SOL     OW 4127   1.198   4.543   5.455
  622SOL    HW1 4128   1.138   4.524   5.527
  622SOL    HW2 4129   1.226   4.456   5.424
  622SOL     MW 4130   1.194   4.529   5.460
  623SOL     OW 4131   3.196   2.841   0.855
  623SOL    HW1 4132   3.156   2.897   0.788
  623SOL    HW2 4133   3.135   2.768   0.863
  623SOL     MW 4134   3.183   2.839   0.847
  624SOL     OW 4135   6.112   6.058   1.525
  624SOL    HW1 4136   6.081   5.991   1.464
  624SOL    HW2 4137   6.036   6.113   1.540
  624SOL     MW 4138   6.098   6.056   1.519
  625SOL     OW 4139   0.646   3.841   3.229
  625SOL    HW1 4140   0.712   3.789   3.183
  625SOL    HW2 4141   0.651   3.927   3.188
  625SOL     MW 4142   0.655   3.845   3.218
  626SOL     OW 4143   5.249   2.786   0.779
  626SOL    HW1 4144   5.222   2.780   0.687
  626SOL    HW2 4145   5.320   2.722   0.787
  626SOL     MW 4146   5.255   2.777   0.768
  627SOL     OW 4147   0.820   5.575   5.520
  627SOL    HW1 4148   0.839   5.483   5.537
  627SOL    HW2 4149   0.808   5.613   5.607
  627SOL     MW 4150   0.821   5.568   5.533
  628SOL     OW 4151   4.596   4.248   2.770
  628SOL    HW1 4152   4.553   4.269   2.853
  628SOL    HW2 4153   4.686   4.281   2.781
  628SOL     MW 4154   4.602   4.255   2.782
  629SOL     OW 4155   3.677   2.531   0.642
  629SOL    HW1 4156   3.707   2.603   0.696
  629SOL    HW2 4157   3.587   2.515   0.670
  629SOL     MW 4158   3.669   2.538   0.652
  630SOL     OW 4159   0.197   4.982   3.871
  630SOL    HW1 4160   0.244   4.963   3.790
  630SOL    HW2 4161   0.143   5.058   3.851
  630SOL     MW 4162   0.196   4.989   3.858
  631SOL     OW 4163   0.537   2.675   1.135
  631SOL    HW1 4164   0.560   2.587   1.106
  631SOL    HW2 4165   0.441   2.676   1.134
  631SOL     MW 4166   0.528   2.664   1.131
  632SOL     OW 4167   3.674   6.049   0.609
  632SOL    HW1 4168   3.604   6.096   0.563
  632SOL    HW2 4169   3.630   5.974   0.649
  632SOL     MW 4170   3.659   6.045   0.608
  633SOL     OW 4171   3.728   5.896   1.658
  633SOL    HW1 4172   3.738   5.934   1.744
  633SOL    HW2 4173   3.670   5.957   1.612
  633SOL     MW 4174   3.722   5.909   1.663
  634SOL     OW 4175   2.220   2.113   2.190
  634SOL    HW1 4176   2.129   2.084   2.178
  634SOL    HW2 4177   2.212   2.202   2.222
  634SOL     MW 4178   2.207   2.121   2.193
  635SOL     OW 4179   4.645   6.154   5.813
  635SOL    HW1 4180   4.561   6.110   5.828
  635SOL    HW2 4181   4.709   6.099   5.859
  635SOL     MW 4182   4.643   6.141   5.821
  636SOL     OW 4183   4.368   2.166   2.686
  636SOL    HW1 4184   4.380   2.130   2.774
  636SOL    HW2 4185   4.297   2.115   2.649
  636SOL     MW 4186   4.361   2.155   2.693
  637SOL     OW 4187   5.919   3.102   0.983
  637SOL    HW1 4188   5.829   3.070   0.988
  637SOL    HW2 4189   5.912   3.196   1.000
  637SOL     MW 4190   5.907   3.110   0.986
  638SOL     OW 4191   4.428   1.837   1.880
  638SOL    HW1 4192   4.516   1.874   1.890
  638SOL    HW2 4193   4.418   1.822   1.786
  638SOL     MW 4194   4.438   1.840   1.869
  639SOL     OW 4195   3.226   2.259   1.067
  639SOL    HW1 4196   3.171   2.187   1.034
  639SOL    HW2 4197   3.311   2.218   1.085
  639SOL     MW 4198   3.230   2.245   1.065
  640SOL     OW 4199   2.452   4.500   3.073
  640SOL    HW1 4200   2.495   4.570   3.025
  640SOL    HW2 4201   2.394   4.545   3.135
  640SOL     MW 4202   2.450   4.514   3.075
  641SOL     OW 4203   3.104   0.928   4.683
  641SOL    HW1 4204   3.196   0.928   4.656
  641SOL    HW2 4205   3.068   0.849   4.643
  641SOL     MW 4206   3.111   0.918   4.674
  642SOL     OW 4207   4.030   3.434   2.042
  642SOL    HW1 4208   4.106   3.379   2.061
  642SOL    HW2 4209   3.970   3.419   2.115
  642SOL     MW 4210   4.032   3.425   2.054
  643SOL     OW 4211   3.220   2.472   0.315
  643SOL    HW1 4212   3.270   2.393   0.334
  643SOL    HW2 4213   3.174   2.454   0.233
  643SOL     MW 4214   3.221   2.460   0.308
  644SOL     OW 4215   0.571   3.655   3.714
  644SOL    HW1 4216   0.648   3.629   3.665
  644SOL    HW2 4217   0.514   3.697   3.649
  644SOL     MW 4218   0.573   3.657   3.699
  645SOL     OW 4219   1.219   0.064   3.645
  645SOL    HW1 4220   1.196   0.124   3.716
  645SOL    HW2 4221   1.244  -0.017   3.689
  645SOL     MW 4222   1.219   0.061   3.660
  646SOL     OW 4223   5.479   2.395   3.207
  646SOL    HW1 4224   5.444   2.434   3.287
  646SOL    HW2 4225   5.485   2.301   3.228
  646SOL     MW 4226   5.475   2.388   3.220
  647SOL     OW 4227   5.046   3.514   4.440
  647SOL    HW1 4228   4.997   3.466   4.374
  647SOL    HW2 4229   5.138   3.500   4.417
  647SOL     MW 4230   5.052   3.506   4.429
  648SOL     OW 4231   6.137   4.738   0.479
  648SOL    HW1 4232   6.179   4.755   0.394
  648SOL    HW2 4233   6.125   4.643   0.481
  648SOL     MW 4234   6.141   4.728   0.468
  649SOL     OW 4235   0.798   0.218   0.565
  649SOL    HW1 4236   0.725   0.201   0.506
  649SOL    HW2 4237   0.875   0.185   0.519
  649SOL     MW 4238   0.799   0.212   0.552
  650SOL     OW 4239   4.163   3.711   0.606
  650SOL    HW1 4240   4.116   3.631   0.630
  650SOL    HW2 4241   4.167   3.708   0.510
  650SOL     MW 4242   4.158   3.700   0.597
  651SOL     OW 4243   3.840   0.998   3.603
  651SOL    HW1 4244   3.794   0.960   3.678
  651SOL    HW2 4245   3.912   1.048   3.642
  651SOL     MW 4246   3.844   1.000   3.618
  652SOL     OW 4247   2.473   5.113   3.402
  652SOL    HW1 4248   2.380   5.135   3.412
  652SOL    HW2 4249   2.473   5.020   3.379
  652SOL     MW 4250   2.462   5.104   3.400
  653SOL     OW 4251   6.020   5.327   0.868
  653SOL    HW1 4252   6.080   5.255   0.887
  653SOL    HW2 4253   6.074   5.406   0.875
  653SOL     MW 4254   6.035   5.328   0.871
  654SOL     OW 4255   0.338   2.189   5.525
  654SOL    HW1 4256   0.260   2.230   5.488
  654SOL    HW2 4257   0.335   2.099   5.494
  654SOL     MW 4258   0.328   2.183   5.516
  655SOL     OW 4259   4.639   1.740   4.829
  655SOL    HW1 4260   4.600   1.656   4.853
  655SOL    HW2 4261   4.721   1.744   4.878
  655SOL     MW 4262   4.644   1.730   4.838
  656SOL     OW 4263   4.892   2.125   1.777
  656SOL    HW1 4264   4.839   2.064   1.830
  656SOL    HW2 4265   4.902   2.201   1.835
  656SOL     MW 4266   4.887   2.127   1.792
  657SOL     OW 4267   4.734   1.149   3.866
  657SOL    HW1 4268   4.803   1.125   3.928
  657SOL    HW2 4269   4.771   1.129   3.780
  657SOL     MW 4270   4.747   1.143   3.863
  658SOL     OW 4271   5.240   3.362   5.966
  658SOL    HW1 4272   5.161   3.308   5.959
  658SOL    HW2 4273   5.310   3.300   5.986
  658SOL     MW 4274   5.239   3.347   5.968
  659SOL     OW 4275   5.904   3.314   3.233
  659SOL    HW1 4276   5.941   3.341   3.148
  659SOL    HW2 4277   5.905   3.393   3.286
  659SOL     MW 4278   5.909   3.328   3.229
  660SOL     OW 4279   1.017   1.379   0.735
  660SOL    HW1 4280   0.933   1.355   0.695
  660SOL    HW2 4281   1.028   1.471   0.713
  660SOL     MW 4282   1.007   1.388   0.726
  661SOL     OW 4283   1.074   0.829   6.259
  661SOL    HW1 4284   1.075   0.741   6.297
  661SOL    HW2 4285   1.159   0.867   6.281
  661SOL     MW 4286   1.085   0.823   6.267
  662SOL     OW 4287   1.545   0.762   3.845
  662SOL    HW1 4288   1.531   0.805   3.760
  662SOL    HW2 4289   1.460   0.762   3.887
  662SOL     MW 4290   1.533   0.768   3.840
  663SOL     OW 4291   4.675   2.925   1.821
  663SOL    HW1 4292   4.765   2.937   1.853
  663SOL    HW2 4293   4.621   2.973   1.882
  663SOL     MW 4294   4.680   2.933   1.833
  664SOL     OW 4295   4.903   1.899   0.111
  664SOL    HW1 4296   4.891   1.894   0.018
  664SOL    HW2 4297   4.981   1.954   0.124
  664SOL     MW 4298   4.912   1.905   0.101
  665SOL     OW 4299   5.853   5.906   1.421
  665SOL    HW1 4300   5.874   5.816   1.397
  665SOL    HW2 4301   5.834   5.902   1.514
  665SOL     MW 4302   5.853   5.894   1.430
  666SOL     OW 4303   2.248   1.124   1.997
  666SOL    HW1 4304   2.334   1.165   1.985
  666SOL    HW2 4305   2.253   1.044   1.945
  666SOL     MW 4306   2.260   1.119   1.989
  667SOL     OW 4307   4.730   1.525   0.754
  667SOL    HW1 4308   4.763   1.604   0.796
  667SOL    HW2 4309   4.808   1.473   0.734
  667SOL     MW 4310   4.744   1.528   0.757
  668SOL     OW 4311   5.378   3.881   2.835
  668SOL    HW1 4312   5.384   3.788   2.858
  668SOL    HW2 4313   5.467   3.914   2.844
  668SOL     MW 4314   5.390   3.873   2.840
  669SOL     OW 4315   4.718   3.507   4.126
  669SOL    HW1 4316   4.783   3.437   4.139
  669SOL    HW2 4317   4.638   3.473   4.166
  669SOL     MW 4318   4.716   3.494   4.133
  670SOL     OW 4319   1.595   1.410   0.977
  670SOL    HW1 4320   1.585   1.392   1.070
  670SOL    HW2 4321   1.681   1.374   0.954
  670SOL     MW 4322   1.605   1.403   0.986
  671SOL     OW 4323   6.103   1.521   4.526
  671SOL    HW1 4324   6.099   1.483   4.438
  671SOL    HW2 4325   6.158   1.598   4.517
  671SOL     MW 4326   6.110   1.526   4.514
  672SOL     OW 4327   3.319   4.074   1.249
  672SOL    HW1 4328   3.245   4.116   1.205
  672SOL    HW2 4329   3.365   4.145   1.293
  672SOL     MW 4330   3.316   4.088   1.249
  673SOL     OW 4331   0.547   1.433   3.690
  673SOL    HW1 4332   0.610   1.494   3.650
  673SOL    HW2 4333   0.492   1.405   3.617
  673SOL     MW 4334   0.548   1.437   3.675
  674SOL     OW 4335   1.235   3.794   6.101
  674SOL    HW1 4336   1.220   3.871   6.047
  674SOL    HW2 4337   1.147   3.762   6.122
  674SOL     MW 4338   1.222   3.800   6.097
  675SOL     OW 4339   3.415   3.385   5.386
  675SOL    HW1 4340   3.489   3.341   5.344
  675SOL    HW2 4341   3.416   3.352   5.476
  675SOL     MW 4342   3.425   3.375   5.392
  676SOL     OW 4343   0.810   3.434   1.632
  676SOL    HW1 4344   0.770   3.347   1.638
  676SOL    HW2 4345   0.786   3.466   1.546
  676SOL     MW 4346   0.802   3.427   1.622
  677SOL     OW 4347   4.497   5.818   0.101
  677SOL    HW1 4348   4.512   5.805   0.194
  677SOL    HW2 4349   4.516   5.732   0.061
  677SOL     MW 4350   4.501   5.805   0.107
  678SOL     OW 4351   0.168   5.480   2.542
  678SOL    HW1 4352   0.224   5.421   2.592
  678SOL    HW2 4353   0.084   5.477   2.587
  678SOL     MW 4354   0.164   5.472   2.554
  679SOL     OW 4355   4.988   5.830   4.072
  679SOL    HW1 4356   5.070   5.856   4.113
  679SOL    HW2 4357   5.012   5.761   4.011
  679SOL     MW 4358   5.001   5.824   4.070
  680SOL     OW 4359   5.237   6.056   5.738
  680SOL    HW1 4360   5.171   6.113   5.777
  680SOL    HW2 4361   5.233   5.976   5.790
  680SOL     MW 4362   5.228   6.053   5.750
  681SOL     OW 4363   5.368   5.182   0.902
  681SOL    HW1 4364   5.324   5.189   0.987
  681SOL    HW2 4365   5.460   5.201   0.921
  681SOL     MW 4366   5.374   5.186   0.917
  682SOL     OW 4367   3.333   5.068   0.955
  682SOL    HW1 4368   3.341   5.029   0.868
  682SOL    HW2 4369   3.420   5.061   0.993
  682SOL     MW 4370   3.345   5.062   0.949
  683SOL     OW 4371   2.877   3.511   4.455
  683SOL    HW1 4372   2.874   3.427   4.410
  683SOL    HW2 4373   2.906   3.573   4.388
  683SOL     MW 4374   2.881   3.508   4.440
  684SOL     OW 4375   5.622   2.345   2.502
  684SOL    HW1 4376   5.651   2.389   2.582
  684SOL    HW2 4377   5.530   2.326   2.517
  684SOL     MW 4378   5.614   2.348   2.514
  685SOL     OW 4379   1.400   4.170   5.542
  685SOL    HW1 4380   1.489   4.166   5.505
  685SOL    HW2 4381   1.346   4.202   5.470
  685SOL     MW 4382   1.405   4.174   5.528
  686SOL     OW 4383   6.275   1.720   4.020
  686SOL    HW1 4384   6.205   1.784   4.003
  686SOL    HW2 4385   6.243   1.639   3.982
  686SOL     MW 4386   6.262   1.718   4.013
  687SOL     OW 4387   0.115   0.827   0.421
  687SOL    HW1 4388   0.182   0.778   0.468
  687SOL    HW2 4389   0.134   0.918   0.440
  687SOL     MW 4390   0.126   0.832   0.430
  688SOL     OW 4391   6.009   1.580   1.262
  688SOL    HW1 4392   5.967   1.633   1.330
  688SOL    HW2 4393   5.938   1.559   1.201
  688SOL     MW 4394   5.995   1.584   1.263
  689SOL     OW 4395   2.775   0.852   1.982
  689SOL    HW1 4396   2.841   0.784   1.995
  689SOL    HW2 4397   2.747   0.875   2.071
  689SOL     MW 4398   2.780   0.846   1.995
  690SOL     OW 4399   0.125   2.227   1.988
  690SOL    HW1 4400   0.093   2.309   1.950
  690SOL    HW2 4401   0.220   2.230   1.975
  690SOL     MW 4402   0.134   2.238   1.982
  691SOL     OW 4403   5.915   5.136   2.402
  691SOL    HW1 4404   5.990   5.078   2.406
  691SOL    HW2 4405   5.935   5.206   2.465
  691SOL     MW 4406   5.927   5.138   2.411
  692SOL     OW 4407   4.027   4.793   1.238
  692SOL    HW1 4408   4.071   4.783   1.323
  692SOL    HW2 4409   3.946   4.742   1.248
  692SOL     MW 4410   4.022   4.785   1.250
  693SOL     OW 4411   0.513   1.513   1.389
  693SOL    HW1 4412   0.506   1.493   1.296
  693SOL    HW2 4413   0.452   1.586   1.402
  693SOL     MW 4414   0.504   1.520   1.379
  694SOL     OW 4415   6.196   1.493   1.986
  694SOL    HW1 4416   6.133   1.548   1.940
  694SOL    HW2 4417   6.237   1.551   2.050
  694SOL     MW 4418   6.193   1.507   1.988
  695SOL     OW 4419   0.318   4.790   4.502
  695SOL    HW1 4420   0.328   4.807   4.408
  695SOL    HW2 4421   0.304   4.876   4.541
  695SOL     MW 4422   0.317   4.803   4.495
  696SOL     OW 4423   1.735   5.633   4.806
  696SOL    HW1 4424   1.819   5.660   4.770
  696SOL    HW2 4425   1.689   5.594   4.731
  696SOL     MW 4426   1.740   5.631   4.792
  697SOL     OW 4427   1.294   1.077   6.110
  697SOL    HW1 4428   1.384   1.089   6.079
  697SOL    HW2 4429   1.240   1.122   6.046
  697SOL     MW 4430   1.299   1.084   6.098
  698SOL     OW 4431   5.515   5.274   5.500
  698SOL    HW1 4432   5.465   5.196   5.477
  698SOL    HW2 4433   5.481   5.342   5.443
  698SOL     MW 4434   5.505   5.273   5.489
  699SOL     OW 4435   6.050   6.049   4.541
  699SOL    HW1 4436   5.981   6.096   4.494
  699SOL    HW2 4437   6.089   5.991   4.475
  699SOL     MW 4438   6.046   6.048   4.526
  700SOL     OW 4439   3.862   6.110   4.910
  700SOL    HW1 4440   3.783   6.163   4.900
  700SOL    HW2 4441   3.835   6.039   4.970
  700SOL     MW 4442   3.848   6.108   4.916
  701SOL     OW 4443   5.628   4.580   3.369
  701SOL    HW1 4444   5.626   4.676   3.369
  701SOL    HW2 4445   5.609   4.556   3.460
  701SOL     MW 4446   5.626   4.589   3.381
  702SOL     OW 4447   4.887   2.956   0.269
  702SOL    HW1 4448   4.822   2.893   0.302
  702SOL    HW2 4449   4.839   3.039   0.263
  702SOL     MW 4450   4.872   2.959   0.272
  703SOL     OW 4451   5.436   6.092   2.376
  703SOL    HW1 4452   5.478   6.178   2.367
  703SOL    HW2 4453   5.361   6.108   2.434
  703SOL     MW 4454   5.432   6.105   2.382
  704SOL     OW 4455   5.619   2.528   3.014
  704SOL    HW1 4456   5.594   2.483   3.094
  704SOL    HW2 4457   5.703   2.489   2.990
  704SOL     MW 4458   5.626   2.517   3.021
  705SOL     OW 4459   1.651   3.657   0.639
  705SOL    HW1 4460   1.613   3.743   0.622
  705SOL    HW2 4461   1.652   3.649   0.735
  705SOL     MW 4462   1.646   3.667   0.649
  706SOL     OW 4463   2.082   0.399   5.281
  706SOL    HW1 4464   2.030   0.432   5.355
  706SOL    HW2 4465   2.162   0.365   5.321
  706SOL     MW 4466   2.085   0.399   5.296
  707SOL     OW 4467   1.659   3.314   2.239
  707SOL    HW1 4468   1.659   3.366   2.159
  707SOL    HW2 4469   1.644   3.378   2.309
  707SOL     MW 4470   1.657   3.329   2.238
  708SOL     OW 4471   2.865   4.837   4.191
  708SOL    HW1 4472   2.925   4.866   4.122
  708SOL    HW2 4473   2.828   4.918   4.226
  708SOL     MW 4474   2.868   4.851   4.186
  709SOL     OW 4475   4.314   2.183   5.004
  709SOL    HW1 4476   4.404   2.210   4.989
  709SOL    HW2 4477   4.315   2.143   5.091
  709SOL     MW 4478   4.325   2.181   5.014
  710SOL     OW 4479   3.494   3.714   1.368
  710SOL    HW1 4480   3.431   3.648   1.399
  710SOL    HW2 4481   3.458   3.797   1.398
  710SOL     MW 4482   3.481   3.716   1.376
  711SOL     OW 4483   4.985   3.660   3.445
  711SOL    HW1 4484   5.059   3.685   3.390
  711SOL    HW2 4485   4.984   3.726   3.515
  711SOL     MW 4486   4.994   3.671   3.447
  712SOL     OW 4487   2.558   5.938   5.459
  712SOL    HW1 4488   2.552   5.851   5.498
  712SOL    HW2 4489   2.481   5.985   5.493
  712SOL     MW 4490   2.548   5.933   5.468
  713SOL     OW 4491   0.523   5.087   6.166
  713SOL    HW1 4492   0.455   5.066   6.102
  713SOL    HW2 4493   0.530   5.182   6.163
  713SOL     MW 4494   0.515   5.096   6.157
  714SOL     OW 4495   0.011   4.502   2.899
  714SOL    HW1 4496   0.037   4.577   2.846
  714SOL    HW2 4497  -0.008   4.539   2.986
  714SOL     MW 4498   0.012   4.516   2.903
  715SOL     OW 4499   0.482   5.489   0.399
  715SOL    HW1 4500   0.489   5.510   0.305
  715SOL    HW2 4501   0.511   5.568   0.443
  715SOL     MW 4502   0.486   5.502   0.393
  716SOL     OW 4503   1.368   3.212   0.060
  716SOL    HW1 4504   1.280   3.220   0.024
  716SOL    HW2 4505   1.380   3.293   0.110
  716SOL     MW 4506   1.358   3.223   0.062
  717SOL     OW 4507   3.442   1.218   4.431
  717SOL    HW1 4508   3.535   1.196   4.429
  717SOL    HW2 4509   3.398   1.133   4.431
  717SOL     MW 4510   3.448   1.204   4.430
  718SOL     OW 4511   0.691   2.741   0.217
  718SOL    HW1 4512   0.766   2.689   0.246
  718SOL    HW2 4513   0.627   2.733   0.289
  718SOL     MW 4514   0.692   2.734   0.230
  719SOL     OW 4515   4.449   2.209   2.372
  719SOL    HW1 4516   4.509   2.282   2.363
  719SOL    HW2 4517   4.458   2.160   2.290
  719SOL     MW 4518   4.458   2.212   2.360
  720SOL     OW 4519   4.694   4.857   3.742
  720SOL    HW1 4520   4.716   4.925   3.806
  720SOL    HW2 4521   4.607   4.828   3.767
  720SOL     MW 4522   4.686   4.862   3.754
  721SOL     OW 4523   3.816   5.833   2.088
  721SOL    HW1 4524   3.842   5.879   2.168
  721SOL    HW2 4525   3.749   5.772   2.117
  721SOL     MW 4526   3.811   5.831   2.102
  722SOL     OW 4527   4.959   5.302   5.729
  722SOL    HW1 4528   4.984   5.221   5.774
  722SOL    HW2 4529   4.904   5.273   5.656
  722SOL     MW 4530   4.955   5.288   5.726
  723SOL     OW 4531   6.125   5.590   0.555
  723SOL    HW1 4532   6.203   5.584   0.611
  723SOL    HW2 4533   6.064   5.527   0.593
  723SOL     MW 4534   6.127   5.581   0.567
  724SOL     OW 4535   4.520   4.388   2.571
  724SOL    HW1 4536   4.545   4.335   2.647
  724SOL    HW2 4537   4.572   4.351   2.499
  724SOL     MW 4538   4.530   4.376   2.571
  725SOL     OW 4539   1.455   3.509   0.490
  725SOL    HW1 4540   1.529   3.567   0.511
  725SOL    HW2 4541   1.450   3.451   0.567
  725SOL     MW 4542   1.464   3.509   0.502
  726SOL     OW 4543   4.715   2.874   1.119
  726SOL    HW1 4544   4.714   2.857   1.214
  726SOL    HW2 4545   4.795   2.923   1.105
  726SOL     MW 4546   4.725   2.878   1.130
  727SOL     OW 4547   5.075   3.031   5.346
  727SOL    HW1 4548   5.115   3.056   5.263
  727SOL    HW2 4549   5.079   2.936   5.347
  727SOL     MW 4550   5.080   3.022   5.335
  728SOL     OW 4551   5.208   5.139   4.063
  728SOL    HW1 4552   5.198   5.197   3.988
  728SOL    HW2 4553   5.251   5.193   4.130
  728SOL     MW 4554   5.212   5.153   4.062
  729SOL     OW 4555   0.080   5.083   1.170
  729SOL    HW1 4556   0.147   5.084   1.237
  729SOL    HW2 4557   0.058   5.175   1.156
  729SOL     MW 4558   0.086   5.095   1.177
  730SOL     OW 4559   3.713   4.027   1.899
  730SOL    HW1 4560   3.674   4.062   1.979
  730SOL    HW2 4561   3.803   4.060   1.899
  730SOL     MW 4562   3.719   4.035   1.909
  731SOL     OW 4563   5.660   5.304   0.286
  731SOL    HW1 4564   5.671   5.277   0.377
  731SOL    HW2 4565   5.719   5.247   0.237
  731SOL     MW 4566   5.669   5.293   0.292
  732SOL     OW 4567   2.567   3.384   5.889
  732SOL    HW1 4568   2.587   3.301   5.846
  732SOL    HW2 4569   2.617   3.382   5.971
  732SOL     MW 4570   2.576   3.373   5.894
  733SOL     OW 4571   4.387   0.898   3.835
  733SOL    HW1 4572   4.368   0.972   3.778
  733SOL    HW2 4573   4.442   0.935   3.904
  733SOL     MW 4574   4.392   0.912   3.837
  734SOL     OW 4575   5.824   1.269   5.544
  734SOL    HW1 4576   5.748   1.273   5.603
  734SOL    HW2 4577   5.895   1.238   5.600
  734SOL     MW 4578   5.823   1.266   5.559
  735SOL     OW 4579   0.026   5.339   1.093
  735SOL    HW1 4580   0.028   5.395   1.171
  735SOL    HW2 4581   0.015   5.400   1.020
  735SOL     MW 4582   0.025   5.354   1.093
  736SOL     OW 4583   4.100   0.796   5.765
  736SOL    HW1 4584   4.095   0.716   5.817
  736SOL    HW2 4585   4.034   0.784   5.696
  736SOL     MW 4586   4.091   0.784   5.763
  737SOL     OW 4587   4.989   2.160   5.486
  737SOL    HW1 4588   4.919   2.222   5.467
  737SOL    HW2 4589   4.977   2.139   5.579
  737SOL     MW 4590   4.979   2.165   5.496
  738SOL     OW 4591   5.138   3.602   0.901
  738SOL    HW1 4592   5.043   3.614   0.909
  738SOL    HW2 4593   5.174   3.636   0.984
  738SOL     MW 4594   5.131   3.608   0.913
  739SOL     OW 4595   2.541   5.649   3.362
  739SOL    HW1 4596   2.613   5.685   3.413
  739SOL    HW2 4597   2.582   5.617   3.282
  739SOL     MW 4598   2.555   5.650   3.358
  740SOL     OW 4599   1.420   4.052   2.273
  740SOL    HW1 4600   1.381   3.975   2.233
  740SOL    HW2 4601   1.428   4.030   2.366
  740SOL     MW 4602   1.416   4.039   2.280
  741SOL     OW 4603   2.559   4.080   2.066
  741SOL    HW1 4604   2.548   4.172   2.091
  741SOL    HW2 4605   2.623   4.046   2.128
  741SOL     MW 4606   2.566   4.088   2.077
  742SOL     OW 4607   3.104   0.025   3.039
  742SOL    HW1 4608   3.030   0.064   3.086
  742SOL    HW2 4609   3.143  -0.036   3.102
  742SOL     MW 4610   3.100   0.022   3.053
  743SOL     OW 4611   2.301   5.548   4.353
  743SOL    HW1 4612   2.337   5.529   4.266
  743SOL    HW2 4613   2.279   5.642   4.350
  743SOL     MW 4614   2.304   5.558   4.342
  744SOL     OW 4615   5.126   1.173   5.600
  744SOL    HW1 4616   5.035   1.147   5.617
  744SOL    HW2 4617   5.169   1.167   5.685
  744SOL     MW 4618   5.120   1.168   5.613
  745SOL     OW 4619   4.168   4.191   5.830
  745SOL    HW1 4620   4.136   4.217   5.744
  745SOL    HW2 4621   4.113   4.116   5.855
  745SOL     MW 4622   4.157   4.184   5.822
  746SOL     OW 4623   2.954   4.974   1.575
  746SOL    HW1 4624   2.994   4.953   1.660
  746SOL    HW2 4625   2.966   4.895   1.523
  746SOL     MW 4626   2.961   4.962   1.579
  747SOL     OW 4627   2.436   6.159   3.561
  747SOL    HW1 4628   2.518   6.206   3.541
  747SOL    HW2 4629   2.404   6.199   3.642
  747SOL     MW 4630   2.442   6.170   3.569
  748SOL     OW 4631   2.348   0.662   4.589
  748SOL    HW1 4632   2.300   0.676   4.670
  748SOL    HW2 4633   2.281   0.667   4.520
  748SOL     MW 4634   2.334   0.664   4.590
  749SOL     OW 4635   4.486   5.062   2.316
  749SOL    HW1 4636   4.472   5.145   2.271
  749SOL    HW2 4637   4.580   5.060   2.334
  749SOL     MW 4638   4.497   5.072   2.312
  750SOL     OW 4639   1.205   1.014   1.239
  750SOL    HW1 4640   1.275   1.020   1.303
  750SOL    HW2 4641   1.203   1.100   1.197
  750SOL     MW 4642   1.214   1.026   1.242
  751SOL     OW 4643   1.681   3.036   1.331
  751SOL    HW1 4644   1.604   3.092   1.323
  751SOL    HW2 4645   1.741   3.085   1.388
  751SOL     MW 4646   1.679   3.049   1.336
  752SOL     OW 4647   2.523   0.422   3.127
  752SOL    HW1 4648   2.595   0.424   3.063
  752SOL    HW2 4649   2.559   0.376   3.202
  752SOL     MW 4650   2.537   0.416   3.128
  753SOL     OW 4651   3.633   4.354   1.575
  753SOL    HW1 4652   3.704   4.344   1.638
  753SOL    HW2 4653   3.613   4.447   1.575
  753SOL     MW 4654   3.639   4.364   1.583
  754SOL     OW 4655   0.169   0.154   4.139
  754SOL    HW1 4656   0.235   0.099   4.096
  754SOL    HW2 4657   0.136   0.100   4.211
  754SOL     MW 4658   0.174   0.140   4.143
  755SOL     OW 4659   5.693   0.301   3.220
  755SOL    HW1 4660   5.738   0.277   3.300
  755SOL    HW2 4661   5.600   0.306   3.245
  755SOL     MW 4662   5.687   0.298   3.233
  756SOL     OW 4663   3.312   1.380   0.972
  756SOL    HW1 4664   3.383   1.439   0.946
  756SOL    HW2 4665   3.334   1.356   1.062
  756SOL     MW 4666   3.324   1.385   0.980
  757SOL     OW 4667   1.656   4.096   5.521
  757SOL    HW1 4668   1.683   4.007   5.496
  757SOL    HW2 4669   1.689   4.107   5.610
  757SOL     MW 4670   1.664   4.086   5.529
  758SOL     OW 4671   2.639   6.093   4.310
  758SOL    HW1 4672   2.637   6.067   4.402
  758SOL    HW2 4673   2.723   6.137   4.299
  758SOL     MW 4674   2.649   6.095   4.321
  759SOL     OW 4675   2.964   5.470   2.909
  759SOL    HW1 4676   2.908   5.396   2.885
  759SOL    HW2 4677   2.909   5.547   2.898
  759SOL     MW 4678   2.950   5.471   2.905
  760SOL     OW 4679   3.534   0.958   3.411
  760SOL    HW1 4680   3.489   1.043   3.406
  760SOL    HW2 4681   3.616   0.978   3.457
  760SOL     MW 4682   3.539   0.972   3.416
  761SOL     OW 4683   2.492   3.857   6.167
  761SOL    HW1 4684   2.534   3.783   6.123
  761SOL    HW2 4685   2.456   3.820   6.248
  761SOL     MW 4686   2.494   3.843   6.172
  762SOL     OW 4687   4.099   0.088   3.341
  762SOL    HW1 4688   4.080   0.115   3.431
  762SOL    HW2 4689   4.014   0.068   3.304
  762SOL     MW 4690   4.086   0.089   3.348
  763SOL     OW 4691   2.707   6.036   6.057
  763SOL    HW1 4692   2.787   5.997   6.093
  763SOL    HW2 4693   2.718   6.130   6.071
  763SOL     MW 4694   2.718   6.043   6.064
  764SOL     OW 4695   6.191   5.742   1.459
  764SOL    HW1 4696   6.254   5.804   1.494
  764SOL    HW2 4697   6.165   5.779   1.374
  764SOL     MW 4698   6.196   5.754   1.453
  765SOL     OW 4699   0.727   4.398   0.219
  765SOL    HW1 4700   0.723   4.428   0.311
  765SOL    HW2 4701   0.638   4.369   0.199
  765SOL     MW 4702   0.715   4.398   0.229
  766SOL     OW 4703   2.878   6.187   4.244
  766SOL    HW1 4704   2.879   6.275   4.207
  766SOL    HW2 4705   2.964   6.178   4.285
  766SOL     MW 4706   2.890   6.197   4.245
  767SOL     OW 4707   2.292   0.581   3.868
  767SOL    HW1 4708   2.346   0.508   3.837
  767SOL    HW2 4709   2.245   0.610   3.790
  767SOL     MW 4710   2.293   0.576   3.854
  768SOL     OW 4711   3.142   0.942   1.055
  768SOL    HW1 4712   3.167   0.850   1.058
  768SOL    HW2 4713   3.051   0.941   1.026
  768SOL     MW 4714   3.134   0.930   1.052
  769SOL     OW 4715   0.013   1.774   1.430
  769SOL    HW1 4716   0.018   1.697   1.486
  769SOL    HW2 4717   0.076   1.756   1.360
  769SOL     MW 4718   0.022   1.762   1.428
  770SOL     OW 4719   0.443   1.751   3.853
  770SOL    HW1 4720   0.537   1.751   3.874
  770SOL    HW2 4721   0.440   1.776   3.760
  770SOL     MW 4722   0.455   1.754   3.843
  771SOL     OW 4723   4.760   0.216   2.104
  771SOL    HW1 4724   4.806   0.159   2.166
  771SOL    HW2 4725   4.769   0.171   2.019
  771SOL     MW 4726   4.767   0.203   2.101
  772SOL     OW 4727   3.118   2.261   0.632
  772SOL    HW1 4728   3.127   2.355   0.619
  772SOL    HW2 4729   3.207   2.228   0.637
  772SOL     MW 4730   3.130   2.269   0.631
  773SOL     OW 4731   2.484   0.262   1.835
  773SOL    HW1 4732   2.419   0.268   1.765
  773SOL    HW2 4733   2.469   0.177   1.876
  773SOL     MW 4734   2.475   0.252   1.831
  774SOL     OW 4735   6.241   5.754   3.481
  774SOL    HW1 4736   6.314   5.808   3.510
  774SOL    HW2 4737   6.246   5.675   3.535
  774SOL     MW 4738   6.251   5.750   3.492
  775SOL     OW 4739   2.964   0.888   3.623
  775SOL    HW1 4740   3.002   0.807   3.590
  775SOL    HW2 4741   2.890   0.906   3.565
  775SOL     MW 4742   2.959   0.880   3.612
  776SOL     OW 4743   4.654   0.138   4.602
  776SOL    HW1 4744   4.690   0.143   4.513
  776SOL    HW2 4745   4.580   0.078   4.595
  776SOL     MW 4746   4.650   0.131   4.590
  777SOL     OW 4747   3.759   0.150   2.777
  777SOL    HW1 4748   3.843   0.182   2.745
  777SOL    HW2 4749   3.782   0.092   2.850
  777SOL     MW 4750   3.773   0.146   2.782
  778SOL     OW 4751   3.641   1.912   4.913
  778SOL    HW1 4752   3.656   1.874   4.999
  778SOL    HW2 4753   3.589   1.846   4.867
  778SOL     MW 4754   3.636   1.899   4.918
  779SOL     OW 4755   0.507   0.675   0.740
  779SOL    HW1 4756   0.452   0.693   0.816
  779SOL    HW2 4757   0.496   0.752   0.684
  779SOL     MW 4758   0.498   0.687   0.743
  780SOL     OW 4759   3.629   5.950   4.689
  780SOL    HW1 4760   3.556   6.001   4.724
  780SOL    HW2 4761   3.696   6.016   4.670
  780SOL     MW 4762   3.628   5.965   4.691
  781SOL     OW 4763   3.574   1.206   0.163
  781SOL    HW1 4764   3.663   1.231   0.137
  781SOL    HW2 4765   3.586   1.125   0.213
  781SOL     MW 4766   3.587   1.199   0.167
  782SOL     OW 4767   2.970   5.363   5.294
  782SOL    HW1 4768   2.966   5.268   5.299
  782SOL    HW2 4769   2.897   5.394   5.348
  782SOL     MW 4770   2.960   5.355   5.301
  783SOL     OW 4771   3.735   2.269   6.232
  783SOL    HW1 4772   3.825   2.238   6.245
  783SOL    HW2 4773   3.711   2.236   6.145
  783SOL     MW 4774   3.744   2.261   6.222
  784SOL     OW 4775   2.482   5.643   0.437
  784SOL    HW1 4776   2.529   5.613   0.515
  784SOL    HW2 4777   2.520   5.730   0.419
  784SOL     MW 4778   2.494   5.650   0.444
  785SOL     OW 4779   4.250   3.767   0.849
  785SOL    HW1 4780   4.246   3.758   0.755
  785SOL    HW2 4781   4.268   3.679   0.881
  785SOL     MW 4782   4.252   3.755   0.842
  786SOL     OW 4783   0.189   1.275   2.357
  786SOL    HW1 4784   0.232   1.319   2.430
  786SOL    HW2 4785   0.239   1.195   2.344
  786SOL     MW 4786   0.201   1.271   2.365
  787SOL     OW 4787   4.869   0.357   5.210
  787SOL    HW1 4788   4.807   0.345   5.282
  787SOL    HW2 4789   4.955   0.339   5.249
  787SOL     MW 4790   4.872   0.353   5.224
  788SOL     OW 4791   1.390   3.736   3.609
  788SOL    HW1 4792   1.382   3.772   3.697
  788SOL    HW2 4793   1.485   3.733   3.593
  788SOL     MW 4794   1.401   3.740   3.619
  789SOL     OW 4795   2.827   0.502   0.362
  789SOL    HW1 4796   2.833   0.440   0.434
  789SOL    HW2 4797   2.892   0.472   0.299
  789SOL     MW 4798   2.836   0.490   0.363
  790SOL     OW 4799   3.635   2.460   0.982
  790SOL    HW1 4800   3.579   2.481   0.907
  790SOL    HW2 4801   3.704   2.406   0.946
  790SOL     MW 4802   3.636   2.456   0.968
  791SOL     OW 4803   3.349   5.084   3.733
  791SOL    HW1 4804   3.336   5.042   3.819
  791SOL    HW2 4805   3.314   5.021   3.670
  791SOL     MW 4806   3.343   5.070   3.736
  792SOL     OW 4807   0.783   3.985   2.435
  792SOL    HW1 4808   0.697   3.984   2.478
  792SOL    HW2 4809   0.809   4.077   2.436
  792SOL     MW 4810   0.775   3.996   2.441
  793SOL     OW 4811   2.098   5.007   3.318
  793SOL    HW1 4812   2.124   5.097   3.337
  793SOL    HW2 4813   2.027   5.015   3.255
  793SOL     MW 4814   2.093   5.019   3.312
  794SOL     OW 4815   5.756   5.507   3.415
  794SOL    HW1 4816   5.746   5.412   3.417
  794SOL    HW2 4817   5.798   5.525   3.331
  794SOL     MW 4818   5.760   5.497   3.404
  795SOL     OW 4819   4.007   3.973   6.267
  795SOL    HW1 4820   4.092   4.010   6.242
  795SOL    HW2 4821   3.950   4.049   6.276
  795SOL     MW 4822   4.011   3.988   6.265
  796SOL     OW 4823   6.151   3.831   2.503
  796SOL    HW1 4824   6.107   3.903   2.458
  796SOL    HW2 4825   6.204   3.789   2.435
  796SOL     MW 4826   6.152   3.835   2.488
  797SOL     OW 4827   5.265   4.680   2.811
  797SOL    HW1 4828   5.272   4.588   2.834
  797SOL    HW2 4829   5.191   4.684   2.750
  797SOL     MW 4830   5.256   4.669   2.806
  798SOL     OW 4831   4.849   0.417   1.385
  798SOL    HW1 4832   4.833   0.354   1.315
  798SOL    HW2 4833   4.795   0.388   1.458
  798SOL     MW 4834   4.840   0.406   1.385
  799SOL     OW 4835   2.271   5.977   3.879
  799SOL    HW1 4836   2.249   6.003   3.969
  799SOL    HW2 4837   2.238   5.888   3.871
  799SOL     MW 4838   2.265   5.969   3.890
  800SOL     OW 4839   0.084   5.933   1.560
  800SOL    HW1 4840   0.027   6.007   1.540
  800SOL    HW2 4841   0.160   5.945   1.503
  800SOL     MW 4842   0.086   5.944   1.551
  801SOL     OW 4843   5.364   5.496   2.653
  801SOL    HW1 4844   5.359   5.400   2.646
  801SOL    HW2 4845   5.323   5.529   2.573
  801SOL     MW 4846   5.358   5.488   2.642
  802SOL     OW 4847   6.095   3.040   3.523
  802SOL    HW1 4848   6.091   3.057   3.429
  802SOL    HW2 4849   6.055   2.953   3.533
  802SOL     MW 4850   6.089   3.031   3.512
  803SOL     OW 4851   6.126   0.228   4.533
  803SOL    HW1 4852   6.115   0.321   4.515
  803SOL    HW2 4853   6.056   0.207   4.595
  803SOL     MW 4854   6.116   0.238   4.539
  804SOL     OW 4855   0.246   4.643   1.851
  804SOL    HW1 4856   0.203   4.653   1.766
  804SOL    HW2 4857   0.175   4.656   1.915
  804SOL     MW 4858   0.231   4.646   1.849
  805SOL     OW 4859   1.058   4.271   0.977
  805SOL    HW1 4860   0.998   4.227   1.038
  805SOL    HW2 4861   1.002   4.331   0.928
  805SOL     MW 4862   1.043   4.273   0.979
  806SOL     OW 4863   5.814   5.840   0.835
  806SOL    HW1 4864   5.866   5.838   0.755
  806SOL    HW2 4865   5.791   5.932   0.848
  806SOL     MW 4866   5.818   5.852   0.827
  807SOL     OW 4867   2.370   5.456   4.087
  807SOL    HW1 4868   2.458   5.434   4.120
  807SOL    HW2 4869   2.332   5.371   4.064
  807SOL     MW 4870   2.377   5.442   4.088
  808SOL     OW 4871   3.297   6.093   1.472
  808SOL    HW1 4872   3.266   6.010   1.509
  808SOL    HW2 4873   3.299   6.154   1.546
  808SOL     MW 4874   3.293   6.090   1.486
  809SOL     OW 4875   2.034   2.141   0.842
  809SOL    HW1 4876   2.116   2.160   0.887
  809SOL    HW2 4877   2.039   2.191   0.761
  809SOL     MW 4878   2.045   2.150   0.837
  810SOL     OW 4879   0.887   0.330   4.755
  810SOL    HW1 4880   0.941   0.384   4.696
  810SOL    HW2 4881   0.812   0.304   4.702
  810SOL     MW 4882   0.884   0.334   4.741
  811SOL     OW 4883   1.647   5.964   2.635
  811SOL    HW1 4884   1.659   5.896   2.701
  811SOL    HW2 4885   1.564   6.006   2.657
  811SOL     MW 4886   1.638   5.961   2.646
  812SOL     OW 4887   5.275   2.546   5.417
  812SOL    HW1 4888   5.324   2.628   5.423
  812SOL    HW2 4889   5.342   2.478   5.413
  812SOL     MW 4890   5.290   2.548   5.417
  813SOL     OW 4891   4.139   1.788   5.875
  813SOL    HW1 4892   4.046   1.765   5.886
  813SOL    HW2 4893   4.180   1.706   5.847
  813SOL     MW 4894   4.132   1.774   5.873
  814SOL     OW 4895   0.576   5.538   5.335
  814SOL    HW1 4896   0.585   5.525   5.241
  814SOL    HW2 4897   0.665   5.551   5.367
  814SOL     MW 4898   0.588   5.538   5.327
  815SOL     OW 4899   4.206   3.001   0.847
  815SOL    HW1 4900   4.137   3.046   0.797
  815SOL    HW2 4901   4.159   2.946   0.909
  815SOL     MW 4902   4.191   3.000   0.849
  816SOL     OW 4903   2.502   2.034   2.122
  816SOL    HW1 4904   2.521   2.104   2.060
  816SOL    HW2 4905   2.414   2.055   2.156
  816SOL     MW 4906   2.492   2.045   2.118
  817SOL     OW 4907   6.198   5.235   3.365
  817SOL    HW1 4908   6.231   5.146   3.350
  817SOL    HW2 4909   6.243   5.288   3.299
  817SOL     MW 4910   6.208   5.230   3.355
  818SOL     OW 4911   5.263   0.543   4.820
  818SOL    HW1 4912   5.175   0.566   4.850
  818SOL    HW2 4913   5.308   0.628   4.812
  818SOL     MW 4914   5.258   0.557   4.823
  819SOL     OW 4915   0.359   1.771   0.865
  819SOL    HW1 4916   0.389   1.746   0.952
  819SOL    HW2 4917   0.324   1.860   0.875
  819SOL     MW 4918   0.358   1.779   0.878
  820SOL     OW 4919   2.265   0.330   0.449
  820SOL    HW1 4920   2.320   0.256   0.473
  820SOL    HW2 4921   2.221   0.302   0.369
  820SOL     MW 4922   2.266   0.317   0.442
  821SOL     OW 4923   2.815   3.023   0.759
  821SOL    HW1 4924   2.788   2.987   0.843
  821SOL    HW2 4925   2.867   2.954   0.719
  821SOL     MW 4926   2.818   3.010   0.765
  822SOL     OW 4927   0.624   5.010   3.078
  822SOL    HW1 4928   0.551   4.952   3.057
  822SOL    HW2 4929   0.604   5.043   3.165
  822SOL     MW 4930   0.612   5.007   3.086
  823SOL     OW 4931   3.742   3.025   5.313
  823SOL    HW1 4932   3.651   3.000   5.330
  823SOL    HW2 4933   3.786   3.015   5.397
  823SOL     MW 4934   3.736   3.021   5.326
  824SOL     OW 4935   1.427   2.490   3.992
  824SOL    HW1 4936   1.343   2.494   4.039
  824SOL    HW2 4937   1.492   2.521   4.055
  824SOL     MW 4938   1.424   2.495   4.006
  825SOL     OW 4939   0.745   1.652   5.542
  825SOL    HW1 4940   0.698   1.594   5.482
  825SOL    HW2 4941   0.772   1.595   5.615
  825SOL     MW 4942   0.743   1.637   5.544
  826SOL     OW 4943   4.689   4.287   0.355
  826SOL    HW1 4944   4.603   4.267   0.394
  826SOL    HW2 4945   4.751   4.233   0.404
  826SOL     MW 4946   4.686   4.278   0.367
  827SOL     OW 4947   1.975   6.163   1.886
  827SOL    HW1 4948   1.993   6.232   1.949
  827SOL    HW2 4949   2.061   6.140   1.850
  827SOL     MW 4950   1.988   6.169   1.889
  828SOL     OW 4951   5.214   3.993   3.494
  828SOL    HW1 4952   5.264   3.977   3.415
  828SOL    HW2 4953   5.277   3.983   3.565
  828SOL     MW 4954   5.228   3.990   3.493
  829SOL     OW 4955   0.782   3.271   3.700
  829SOL    HW1 4956   0.783   3.222   3.618
  829SOL    HW2 4957   0.872   3.267   3.732
  829SOL     MW 4958   0.793   3.264   3.694
  830SOL     OW 4959   4.503   4.858   3.081
  830SOL    HW1 4960   4.589   4.897   3.068
  830SOL    HW2 4961   4.442   4.932   3.071
  830SOL     MW 4962   4.506   4.872   3.078
  831SOL     OW 4963   3.806   6.273   3.994
  831SOL    HW1 4964   3.874   6.208   3.975
  831SOL    HW2 4965   3.834   6.351   3.946
  831SOL     MW 4966   3.818   6.274   3.986
  832SOL     OW 4967   6.221   2.763   5.426
  832SOL    HW1 4968   6.276   2.766   5.348
  832SOL    HW2 4969   6.163   2.689   5.412
  832SOL     MW 4970   6.221   2.754   5.415
  833SOL     OW 4971   1.935   6.132   3.917
  833SOL    HW1 4972   2.026   6.140   3.888
  833SOL    HW2 4973   1.938   6.063   3.984
  833SOL     MW 4974   1.947   6.124   3.922
  834SOL     OW 4975   0.711   1.895   5.689
  834SOL    HW1 4976   0.711   1.833   5.616
  834SOL    HW2 4977   0.677   1.976   5.652
  834SOL     MW 4978   0.707   1.898   5.675
  835SOL     OW 4979   3.355   5.818   5.281
  835SOL    HW1 4980   3.334   5.830   5.373
  835SOL    HW2 4981   3.448   5.840   5.274
  835SOL     MW 4982   3.364   5.823   5.292
  836SOL     OW 4983   2.975   0.151   1.997
  836SOL    HW1 4984   2.889   0.132   1.960
  836SOL    HW2 4985   2.989   0.244   1.981
  836SOL     MW 4986   2.966   0.161   1.990
  837SOL     OW 4987   0.727   0.337   6.118
  837SOL    HW1 4988   0.657   0.272   6.129
  837SOL    HW2 4989   0.742   0.372   6.206
  837SOL     MW 4990   0.720   0.333   6.130
  838SOL     OW 4991   4.139   0.473   4.677
  838SOL    HW1 4992   4.173   0.498   4.763
  838SOL    HW2 4993   4.205   0.415   4.640
  838SOL     MW 4994   4.152   0.469   4.683
  839SOL     OW 4995   2.245   6.261   2.256
  839SOL    HW1 4996   2.294   6.182   2.278
  839SOL    HW2 4997   2.206   6.288   2.339
  839SOL     MW 4998   2.246   6.255   2.270
  840SOL     OW 4999   1.812   0.604   0.907
  840SOL    HW1 5000   1.863   0.545   0.849
  840SOL    HW2 5001   1.740   0.632   0.851
  840SOL     MW 5002   1.809   0.600   0.892
  841SOL     OW 5003   3.614   0.503   2.047
  841SOL    HW1 5004   3.655   0.568   2.103
  841SOL    HW2 5005   3.633   0.419   2.089
  841SOL     MW 5006   3.622   0.500   2.059
  842SOL     OW 5007   5.683   0.602   5.005
  842SOL    HW1 5008   5.599   0.557   4.996
  842SOL    HW2 5009   5.744   0.551   4.951
  842SOL     MW 5010   5.680   0.589   4.997
  843SOL     OW 5011   0.897   4.701   5.023
  843SOL    HW1 5012   0.937   4.700   5.111
  843SOL    HW2 5013   0.903   4.792   4.996
  843SOL     MW 5014   0.903   4.712   5.031
  844SOL     OW 5015   5.777   1.785   5.992
  844SOL    HW1 5016   5.780   1.823   5.904
  844SOL    HW2 5017   5.814   1.853   6.049
  844SOL     MW 5018   5.782   1.799   5.988
  845SOL     OW 5019   5.971   2.484   6.235
  845SOL    HW1 5020   5.908   2.429   6.187
  845SOL    HW2 5021   5.948   2.471   6.327
  845SOL     MW 5022   5.960   2.475   6.241
  846SOL     OW 5023   2.133   6.128   5.871
  846SOL    HW1 5024   2.107   6.064   5.804
  846SOL    HW2 5025   2.167   6.075   5.943
  846SOL     MW 5026   2.133   6.113   5.872
  847SOL     OW 5027   0.645   0.879   0.157
  847SOL    HW1 5028   0.576   0.854   0.097
  847SOL    HW2 5029   0.711   0.810   0.148
  847SOL     MW 5030   0.645   0.867   0.148
  848SOL     OW 5031   0.556   1.029   2.040
  848SOL    HW1 5032   0.647   1.008   2.062
  848SOL    HW2 5033   0.516   0.945   2.020
  848SOL     MW 5034   0.563   1.016   2.040
  849SOL     OW 5035   3.943   3.252   1.530
  849SOL    HW1 5036   4.007   3.244   1.600
  849SOL    HW2 5037   3.888   3.175   1.539
  849SOL     MW 5038   3.944   3.241   1.540
  850SOL     OW 5039   2.378   5.779   0.174
  850SOL    HW1 5040   2.365   5.686   0.191
  850SOL    HW2 5041   2.332   5.823   0.246
  850SOL     MW 5042   2.370   5.773   0.185
  851SOL     OW 5043   3.844   5.329   0.599
  851SOL    HW1 5044   3.835   5.422   0.578
  851SOL    HW2 5045   3.842   5.285   0.514
  851SOL     MW 5046   3.843   5.335   0.585
  852SOL     OW 5047   0.438   0.447   2.904
  852SOL    HW1 5048   0.361   0.392   2.920
  852SOL    HW2 5049   0.485   0.402   2.833
  852SOL     MW 5050   0.434   0.434   2.897
  853SOL     OW 5051   3.511   6.209   3.157
  853SOL    HW1 5052   3.562   6.225   3.236
  853SOL    HW2 5053   3.471   6.123   3.171
  853SOL     MW 5054   3.512   6.200   3.169
  854SOL     OW 5055   2.719   2.899   1.004
  854SOL    HW1 5056   2.685   2.963   1.066
  854SOL    HW2 5057   2.688   2.814   1.036
  854SOL     MW 5058   2.711   2.896   1.016
  855SOL     OW 5059   1.515   1.353   3.756
  855SOL    HW1 5060   1.437   1.360   3.811
  855SOL    HW2 5061   1.502   1.418   3.687
  855SOL     MW 5062   1.504   1.362   3.754
  856SOL     OW 5063   0.479   1.765   2.780
  856SOL    HW1 5064   0.413   1.821   2.821
  856SOL    HW2 5065   0.552   1.824   2.762
  856SOL     MW 5066   0.480   1.780   2.783
  857SOL     OW 5067   2.731   1.438   0.169
  857SOL    HW1 5068   2.800   1.481   0.219
  857SOL    HW2 5069   2.671   1.508   0.144
  857SOL     MW 5070   2.732   1.452   0.171
  858SOL     OW 5071   3.296   3.568   5.672
  858SOL    HW1 5072   3.242   3.592   5.747
  858SOL    HW2 5073   3.338   3.650   5.645
  858SOL     MW 5074   3.295   3.582   5.678
  859SOL     OW 5075   3.604   5.137   5.263
  859SOL    HW1 5076   3.540   5.181   5.206
  859SOL    HW2 5077   3.601   5.187   5.345
  859SOL     MW 5078   3.595   5.149   5.266
  860SOL     OW 5079   4.983   2.426   5.316
  860SOL    HW1 5080   4.969   2.481   5.239
  860SOL    HW2 5081   4.975   2.485   5.390
  860SOL     MW 5082   4.980   2.441   5.316
  861SOL     OW 5083   5.985   1.272   4.381
  861SOL    HW1 5084   6.021   1.202   4.436
  861SOL    HW2 5085   5.914   1.309   4.433
  861SOL     MW 5086   5.981   1.268   4.394
  862SOL     OW 5087   2.420   5.166   4.672
  862SOL    HW1 5088   2.433   5.209   4.588
  862SOL    HW2 5089   2.390   5.235   4.730
  862SOL     MW 5090   2.418   5.180   4.668
  863SOL     OW 5091   2.683   0.007   3.485
  863SOL    HW1 5092   2.760  -0.046   3.465
  863SOL    HW2 5093   2.694   0.086   3.431
  863SOL     MW 5094   2.694   0.011   3.475
  864SOL     OW 5095   0.382   1.188   1.264
  864SOL    HW1 5096   0.295   1.161   1.295
  864SOL    HW2 5097   0.443   1.133   1.313
  864SOL     MW 5098   0.378   1.177   1.274
  865SOL     OW 5099   1.108   2.490   5.904
  865SOL    HW1 5100   1.195   2.529   5.898
  865SOL    HW2 5101   1.084   2.468   5.814
  865SOL     MW 5102   1.116   2.492   5.892
  866SOL     OW 5103   1.687   4.077   4.924
  866SOL    HW1 5104   1.763   4.124   4.957
  866SOL    HW2 5105   1.684   4.097   4.830
  866SOL     MW 5106   1.696   4.085   4.916
  867SOL     OW 5107   0.685   6.244   5.788
  867SOL    HW1 5108   0.648   6.272   5.704
  867SOL    HW2 5109   0.771   6.207   5.765
  867SOL     MW 5110   0.691   6.243   5.774
  868SOL     OW 5111   1.171   5.601   0.059
  868SOL    HW1 5112   1.137   5.606  -0.030
  868SOL    HW2 5113   1.143   5.515   0.091
  868SOL     MW 5114   1.163   5.591   0.052
  869SOL     OW 5115   0.203   2.571   5.769
  869SOL    HW1 5116   0.114   2.606   5.761
  869SOL    HW2 5117   0.194   2.478   5.748
  869SOL     MW 5118   0.191   2.563   5.765
  870SOL     OW 5119   3.993   1.077   2.477
  870SOL    HW1 5120   3.954   1.142   2.535
  870SOL    HW2 5121   4.057   1.031   2.532
  870SOL     MW 5122   3.996   1.079   2.492
  871SOL     OW 5123   3.338   0.399   2.744
  871SOL    HW1 5124   3.375   0.479   2.707
  871SOL    HW2 5125   3.315   0.346   2.668
  871SOL     MW 5126   3.340   0.402   2.730
  872SOL     OW 5127   0.866   5.414   3.359
  872SOL    HW1 5128   0.910   5.345   3.409
  872SOL    HW2 5129   0.928   5.487   3.361
  872SOL     MW 5130   0.879   5.414   3.366
  873SOL     OW 5131   5.808   2.498   0.411
  873SOL    HW1 5132   5.775   2.582   0.442
  873SOL    HW2 5133   5.901   2.498   0.433
  873SOL     MW 5134   5.816   2.509   0.417
  874SOL     OW 5135   5.728   4.463   5.075
  874SOL    HW1 5136   5.657   4.399   5.077
  874SOL    HW2 5137   5.808   4.410   5.078
  874SOL     MW 5138   5.729   4.448   5.076
  875SOL     OW 5139   0.497   0.878   2.831
  875SOL    HW1 5140   0.432   0.809   2.846
  875SOL    HW2 5141   0.453   0.938   2.770
  875SOL     MW 5142   0.483   0.877   2.825
  876SOL     OW 5143   0.408   0.222   0.841
  876SOL    HW1 5144   0.373   0.262   0.761
  876SOL    HW2 5145   0.336   0.226   0.904
  876SOL     MW 5146   0.395   0.227   0.839
  877SOL     OW 5147   4.687   3.418   5.959
  877SOL    HW1 5148   4.754   3.373   5.909
  877SOL    HW2 5149   4.735   3.478   6.017
  877SOL     MW 5150   4.702   3.420   5.960
  878SOL     OW 5151   3.863   5.952   6.128
  878SOL    HW1 5152   3.938   5.894   6.121
  878SOL    HW2 5153   3.799   5.917   6.065
  878SOL     MW 5154   3.864   5.940   6.119
  879SOL     OW 5155   4.535   3.615   2.351
  879SOL    HW1 5156   4.622   3.575   2.345
  879SOL    HW2 5157   4.552   3.705   2.380
  879SOL     MW 5158   4.548   3.622   2.354
  880SOL     OW 5159   0.569   0.051   3.477
  880SOL    HW1 5160   0.613   0.024   3.397
  880SOL    HW2 5161   0.493   0.101   3.447
  880SOL     MW 5162   0.565   0.054   3.463
  881SOL     OW 5163   4.328   0.925   0.966
  881SOL    HW1 5164   4.241   0.887   0.950
  881SOL    HW2 5165   4.383   0.889   0.895
  881SOL     MW 5166   4.324   0.915   0.954
  882SOL     OW 5167   5.937   0.090   0.355
  882SOL    HW1 5168   5.922   0.003   0.319
  882SOL    HW2 5169   5.887   0.149   0.298
  882SOL     MW 5170   5.928   0.087   0.343
  883SOL     OW 5171   3.730   1.900   0.293
  883SOL    HW1 5172   3.684   1.845   0.357
  883SOL    HW2 5173   3.778   1.837   0.239
  883SOL     MW 5174   3.731   1.885   0.295
  884SOL     OW 5175   1.249   0.438   1.334
  884SOL    HW1 5176   1.196   0.425   1.255
  884SOL    HW2 5177   1.313   0.368   1.332
  884SOL     MW 5178   1.250   0.428   1.323
  885SOL     OW 5179   5.396   2.731   1.785
  885SOL    HW1 5180   5.469   2.791   1.793
  885SOL    HW2 5181   5.409   2.689   1.700
  885SOL     MW 5182   5.407   2.733   1.775
  886SOL     OW 5183   0.584   3.066   2.157
  886SOL    HW1 5184   0.557   2.982   2.119
  886SOL    HW2 5185   0.603   3.045   2.249
  886SOL     MW 5186   0.583   3.053   2.164
  887SOL     OW 5187   2.594   0.702   2.442
  887SOL    HW1 5188   2.617   0.627   2.388
  887SOL    HW2 5189   2.504   0.685   2.469
  887SOL     MW 5190   2.585   0.690   2.438
  888SOL     OW 5191   4.197   1.917   0.278
  888SOL    HW1 5192   4.117   1.927   0.330
  888SOL    HW2 5193   4.264   1.892   0.342
  888SOL     MW 5194   4.196   1.915   0.293
  889SOL     OW 5195   5.128   4.207   1.095
  889SOL    HW1 5196   5.128   4.266   1.020
  889SOL    HW2 5197   5.221   4.189   1.111
  889SOL     MW 5198   5.140   4.212   1.088
  890SOL     OW 5199   4.171   5.825   3.131
  890SOL    HW1 5200   4.147   5.861   3.044
  890SOL    HW2 5201   4.176   5.730   3.116
  890SOL     MW 5202   4.168   5.817   3.118
  891SOL     OW 5203   4.804   1.300   0.524
  891SOL    HW1 5204   4.869   1.343   0.467
  891SOL    HW2 5205   4.734   1.275   0.464
  891SOL     MW 5206   4.803   1.303   0.509
  892SOL     OW 5207   0.333   0.575   4.897
  892SOL    HW1 5208   0.379   0.576   4.982
  892SOL    HW2 5209   0.403   0.562   4.833
  892SOL     MW 5210   0.348   0.573   4.900
  893SOL     OW 5211   4.144   6.157   2.738
  893SOL    HW1 5212   4.106   6.187   2.820
  893SOL    HW2 5213   4.220   6.105   2.764
  893SOL     MW 5214   4.149   6.154   2.752
  894SOL     OW 5215   3.680   4.808   5.403
  894SOL    HW1 5216   3.614   4.843   5.344
  894SOL    HW2 5217   3.659   4.715   5.412
  894SOL     MW 5218   3.669   4.801   5.397
  895SOL     OW 5219   4.223   1.567   5.786
  895SOL    HW1 5220   4.139   1.521   5.794
  895SOL    HW2 5221   4.289   1.498   5.796
  895SOL     MW 5222   4.221   1.552   5.788
  896SOL     OW 5223   3.280   5.964   4.802
  896SOL    HW1 5224   3.314   6.046   4.838
  896SOL    HW2 5225   3.232   5.924   4.875
  896SOL     MW 5226   3.278   5.969   4.816
  897SOL     OW 5227   3.031   1.727   5.132
  897SOL    HW1 5228   2.936   1.722   5.145
  897SOL    HW2 5229   3.064   1.767   5.212
  897SOL     MW 5230   3.023   1.731   5.144
  898SOL     OW 5231   2.763   3.557   5.080
  898SOL    HW1 5232   2.704   3.620   5.039
  898SOL    HW2 5233   2.708   3.507   5.140
  898SOL     MW 5234   2.748   3.559   5.082
  899SOL     OW 5235   1.887   3.669   4.820
  899SOL    HW1 5236   1.870   3.577   4.840
  899SOL    HW2 5237   1.825   3.717   4.875
  899SOL     MW 5238   1.877   3.663   4.830
  900SOL     OW 5239   3.988   1.461   2.413
  900SOL    HW1 5240   4.011   1.547   2.450
  900SOL    HW2 5241   4.066   1.407   2.426
  900SOL     MW 5242   4.001   1.465   2.419
  901SOL     OW 5243   2.067   2.737   4.571
  901SOL    HW1 5244   2.130   2.802   4.538
  901SOL    HW2 5245   2.107   2.705   4.652
  901SOL     MW 5246   2.081   2.741   4.577
  902SOL     OW 5247   0.222   0.453   1.460
  902SOL    HW1 5248   0.281   0.486   1.527
  902SOL    HW2 5249   0.159   0.399   1.507
  902SOL     MW 5250   0.221   0.450   1.475
  903SOL     OW 5251   2.317   4.255   4.736
  903SOL    HW1 5252   2.274   4.186   4.684
  903SOL    HW2 5253   2.364   4.208   4.804
  903SOL     MW 5254   2.317   4.240   4.738
  904SOL     OW 5255   1.134   3.222   1.656
  904SOL    HW1 5256   1.074   3.149   1.659
  904SOL    HW2 5257   1.206   3.197   1.714
  904SOL     MW 5258   1.136   3.210   1.664
  905SOL     OW 5259   5.672   0.258   0.934
  905SOL    HW1 5260   5.624   0.339   0.951
  905SOL    HW2 5261   5.728   0.247   1.012
  905SOL     MW 5262   5.673   0.267   0.947
  906SOL     OW 5263   4.564   1.694   6.014
  906SOL    HW1 5264   4.584   1.659   6.100
  906SOL    HW2 5265   4.514   1.774   6.031
  906SOL     MW 5266   4.560   1.700   6.027
  907SOL     OW 5267   0.235   4.258   6.241
  907SOL    HW1 5268   0.233   4.183   6.181
  907SOL    HW2 5269   0.225   4.220   6.328
  907SOL     MW 5270   0.234   4.244   6.244
  908SOL     OW 5271   3.041   1.609   0.090
  908SOL    HW1 5272   3.122   1.659   0.079
  908SOL    HW2 5273   3.040   1.550   0.015
  908SOL     MW 5274   3.051   1.608   0.079
  909SOL     OW 5275   5.716   0.118   0.522
  909SOL    HW1 5276   5.793   0.114   0.465
  909SOL    HW2 5277   5.707   0.210   0.545
  909SOL     MW 5278   5.725   0.129   0.518
  910SOL     OW 5279   1.790   5.720   5.875
  910SOL    HW1 5280   1.790   5.745   5.967
  910SOL    HW2 5281   1.767   5.627   5.875
  910SOL     MW 5282   1.787   5.711   5.886
  911SOL     OW 5283   6.157   3.337   5.887
  911SOL    HW1 5284   6.117   3.306   5.968
  911SOL    HW2 5285   6.250   3.347   5.908
  911SOL     MW 5286   6.164   3.334   5.900
  912SOL     OW 5287   3.145   1.098   2.494
  912SOL    HW1 5288   3.068   1.144   2.528
  912SOL    HW2 5289   3.109   1.022   2.449
  912SOL     MW 5290   3.130   1.094   2.493
  913SOL     OW 5291   2.429   0.460   5.029
  913SOL    HW1 5292   2.409   0.542   5.073
  913SOL    HW2 5293   2.469   0.487   4.945
  913SOL     MW 5294   2.431   0.474   5.024
  914SOL     OW 5295   2.312   1.135   3.928
  914SOL    HW1 5296   2.232   1.155   3.976
  914SOL    HW2 5297   2.337   1.218   3.886
  914SOL     MW 5298   2.305   1.148   3.929
  915SOL     OW 5299   0.620   4.199   4.800
  915SOL    HW1 5300   0.563   4.274   4.819
  915SOL    HW2 5301   0.667   4.224   4.720
  915SOL     MW 5302   0.619   4.212   4.792
  916SOL     OW 5303   0.663   4.622   5.534
  916SOL    HW1 5304   0.687   4.581   5.450
  916SOL    HW2 5305   0.721   4.581   5.598
  916SOL     MW 5306   0.674   4.611   5.531
  917SOL     OW 5307   5.325   3.711   4.429
  917SOL    HW1 5308   5.246   3.739   4.474
  917SOL    HW2 5309   5.382   3.679   4.499
  917SOL     MW 5310   5.322   3.710   4.444
  918SOL     OW 5311   5.374   6.076   3.058
  918SOL    HW1 5312   5.394   5.982   3.059
  918SOL    HW2 5313   5.329   6.093   3.140
  918SOL     MW 5314   5.371   6.066   3.069
  919SOL     OW 5315   0.214   0.930   5.959
  919SOL    HW1 5316   0.131   0.937   6.006
  919SOL    HW2 5317   0.274   0.988   6.008
  919SOL     MW 5318   0.211   0.939   5.971
  920SOL     OW 5319   6.251   1.612   1.655
  920SOL    HW1 5320   6.310   1.639   1.725
  920SOL    HW2 5321   6.285   1.528   1.625
  920SOL     MW 5322   6.263   1.605   1.660
  921SOL     OW 5323   0.322   0.682   2.896
  921SOL    HW1 5324   0.252   0.684   2.831
  921SOL    HW2 5325   0.354   0.592   2.894
  921SOL     MW 5326   0.317   0.670   2.888
  922SOL     OW 5327   6.166   0.118   1.549
  922SOL    HW1 5328   6.178   0.028   1.579
  922SOL    HW2 5329   6.162   0.111   1.454
  922SOL     MW 5330   6.167   0.105   1.540
  923SOL     OW 5331   0.937   5.164   3.967
  923SOL    HW1 5332   1.025   5.152   4.001
  923SOL    HW2 5333   0.888   5.203   4.040
  923SOL     MW 5334   0.942   5.168   3.981
  924SOL     OW 5335   2.277   2.390   1.446
  924SOL    HW1 5336   2.187   2.419   1.426
  924SOL    HW2 5337   2.265   2.326   1.516
  924SOL     MW 5338   2.264   2.385   1.452
  925SOL     OW 5339   1.725   4.917   4.123
  925SOL    HW1 5340   1.643   4.960   4.097
  925SOL    HW2 5341   1.700   4.825   4.137
  925SOL     MW 5342   1.711   4.911   4.121
  926SOL     OW 5343   3.272   4.743   1.408
  926SOL    HW1 5344   3.263   4.700   1.323
  926SOL    HW2 5345   3.283   4.836   1.387
  926SOL     MW 5346   3.272   4.749   1.394
  927SOL     OW 5347   0.823   3.554   1.400
  927SOL    HW1 5348   0.825   3.640   1.441
  927SOL    HW2 5349   0.780   3.570   1.315
  927SOL     MW 5350   0.818   3.567   1.394
  928SOL     OW 5351   1.560   2.454   5.078
  928SOL    HW1 5352   1.589   2.493   5.160
  928SOL    HW2 5353   1.540   2.529   5.021
  928SOL     MW 5354   1.561   2.469   5.081
  929SOL     OW 5355   0.372   4.952   2.812
  929SOL    HW1 5356   0.451   5.005   2.807
  929SOL    HW2 5357   0.386   4.894   2.886
  929SOL     MW 5358   0.384   4.952   2.821
  930SOL     OW 5359   4.949   0.160   1.615
  930SOL    HW1 5360   4.885   0.102   1.573
  930SOL    HW2 5361   4.911   0.248   1.606
  930SOL     MW 5362   4.936   0.164   1.608
  931SOL     OW 5363   1.270   3.978   3.582
  931SOL    HW1 5364   1.252   4.002   3.491
  931SOL    HW2 5365   1.346   3.921   3.577
  931SOL     MW 5366   1.277   3.974   3.569
  932SOL     OW 5367   1.498   2.345   3.051
  932SOL    HW1 5368   1.496   2.313   2.961
  932SOL    HW2 5369   1.414   2.318   3.088
  932SOL     MW 5370   1.488   2.338   3.045
  933SOL     OW 5371   5.637   6.052   4.071
  933SOL    HW1 5372   5.695   6.126   4.092
  933SOL    HW2 5373   5.569   6.055   4.139
  933SOL     MW 5374   5.636   6.062   4.083
  934SOL     OW 5375   6.005   0.982   1.001
  934SOL    HW1 5376   5.932   0.939   0.958
  934SOL    HW2 5377   6.073   0.989   0.935
  934SOL     MW 5378   6.005   0.978   0.988
  935SOL     OW 5379   5.711   0.224   2.229
  935SOL    HW1 5380   5.652   0.166   2.278
  935SOL    HW2 5381   5.652   0.280   2.178
  935SOL     MW 5382   5.696   0.224   2.229
  936SOL     OW 5383   2.159   5.166   3.690
  936SOL    HW1 5384   2.077   5.216   3.674
  936SOL    HW2 5385   2.139   5.078   3.659
  936SOL     MW 5386   2.146   5.161   3.684
  937SOL     OW 5387   2.394   1.758   1.706
  937SOL    HW1 5388   2.458   1.800   1.648
  937SOL    HW2 5389   2.420   1.785   1.794
  937SOL     MW 5390   2.405   1.767   1.710
  938SOL     OW 5391   3.946   0.365   3.144
  938SOL    HW1 5392   3.881   0.295   3.152
  938SOL    HW2 5393   3.974   0.381   3.234
  938SOL     MW 5394   3.941   0.358   3.157
  939SOL     OW 5395   5.575   6.225   4.469
  939SOL    HW1 5396   5.577   6.320   4.479
  939SOL    HW2 5397   5.543   6.210   4.380
  939SOL     MW 5398   5.571   6.235   4.459
  940SOL     OW 5399   0.406   1.238   0.111
  940SOL    HW1 5400   0.379   1.329   0.105
  940SOL    HW2 5401   0.351   1.202   0.180
  940SOL     MW 5402   0.396   1.245   0.120
  941SOL     OW 5403   5.672   5.893   3.877
  941SOL    HW1 5404   5.673   5.948   3.956
  941SOL    HW2 5405   5.597   5.835   3.889
  941SOL     MW 5406   5.663   5.893   3.889
  942SOL     OW 5407   4.650   5.512   3.900
  942SOL    HW1 5408   4.560   5.485   3.885
  942SOL    HW2 5409   4.660   5.512   3.995
  942SOL     MW 5410   4.640   5.509   3.910
  943SOL     OW 5411   2.427   1.276   3.443
  943SOL    HW1 5412   2.469   1.253   3.360
  943SOL    HW2 5413   2.491   1.252   3.510
  943SOL     MW 5414   2.442   1.270   3.441
  944SOL     OW 5415   6.230   5.236   4.547
  944SOL    HW1 5416   6.158   5.270   4.600
  944SOL    HW2 5417   6.308   5.271   4.588
  944SOL     MW 5418   6.231   5.245   4.559
  945SOL     OW 5419   0.183   5.942   2.887
  945SOL    HW1 5420   0.275   5.940   2.912
  945SOL    HW2 5421   0.170   5.861   2.837
  945SOL     MW 5422   0.193   5.931   2.884
  946SOL     OW 5423   0.997   3.093   1.982
  946SOL    HW1 5424   1.086   3.092   2.016
  946SOL    HW2 5425   0.964   3.181   2.000
  946SOL     MW 5426   1.004   3.104   1.988
  947SOL     OW 5427   0.115   1.260   3.612
  947SOL    HW1 5428   0.128   1.168   3.633
  947SOL    HW2 5429   0.082   1.299   3.694
  947SOL     MW 5430   0.113   1.253   3.625
  948SOL     OW 5431   1.246   2.008   2.953
  948SOL    HW1 5432   1.237   2.063   2.876
  948SOL    HW2 5433   1.159   1.969   2.965
  948SOL     MW 5434   1.234   2.010   2.945
  949SOL     OW 5435   0.400   0.538   4.040
  949SOL    HW1 5436   0.445   0.577   3.965
  949SOL    HW2 5437   0.365   0.612   4.089
  949SOL     MW 5438   0.401   0.552   4.036
  950SOL     OW 5439   3.241   4.719   0.680
  950SOL    HW1 5440   3.181   4.672   0.738
  950SOL    HW2 5441   3.244   4.665   0.600
  950SOL     MW 5442   3.234   4.706   0.677
  951SOL     OW 5443   4.782   4.316   1.251
  951SOL    HW1 5444   4.851   4.257   1.282
  951SOL    HW2 5445   4.774   4.298   1.158
  951SOL     MW 5446   4.790   4.306   1.244
  952SOL     OW 5447   1.998   4.099   0.859
  952SOL    HW1 5448   1.986   4.188   0.826
  952SOL    HW2 5449   2.084   4.100   0.902
  952SOL     MW 5450   2.008   4.110   0.860
  953SOL     OW 5451   1.714   2.447   4.452
  953SOL    HW1 5452   1.630   2.408   4.477
  953SOL    HW2 5453   1.762   2.375   4.411
  953SOL     MW 5454   1.710   2.433   4.450
  954SOL     OW 5455   0.166   3.996   3.321
  954SOL    HW1 5456   0.249   3.955   3.346
  954SOL    HW2 5457   0.170   4.002   3.226
  954SOL     MW 5458   0.178   3.992   3.312
  955SOL     OW 5459   1.608   0.147   3.955
  955SOL    HW1 5460   1.607   0.150   3.859
  955SOL    HW2 5461   1.700   0.140   3.978
  955SOL     MW 5462   1.620   0.147   3.946
  956SOL     OW 5463   5.176   5.734   1.266
  956SOL    HW1 5464   5.264   5.764   1.290
  956SOL    HW2 5465   5.181   5.720   1.172
  956SOL     MW 5466   5.188   5.736   1.257
  957SOL     OW 5467   3.925   4.914   6.219
  957SOL    HW1 5468   3.922   5.002   6.257
  957SOL    HW2 5469   4.008   4.878   6.250
  957SOL     MW 5470   3.936   4.921   6.228
  958SOL     OW 5471   3.721   3.046   0.230
  958SOL    HW1 5472   3.794   3.086   0.183
  958SOL    HW2 5473   3.643   3.082   0.188
  958SOL     MW 5474   3.720   3.056   0.219
  959SOL     OW 5475   1.216   1.776   0.837
  959SOL    HW1 5476   1.195   1.730   0.918
  959SOL    HW2 5477   1.306   1.748   0.817
  959SOL     MW 5478   1.225   1.766   0.845
  960SOL     OW 5479   3.753   5.955   3.190
  960SOL    HW1 5480   3.752   5.907   3.108
  960SOL    HW2 5481   3.789   5.893   3.254
  960SOL     MW 5482   3.758   5.941   3.188
  961SOL     OW 5483   3.812   3.630   0.957
  961SOL    HW1 5484   3.851   3.545   0.934
  961SOL    HW2 5485   3.743   3.643   0.892
  961SOL     MW 5486   3.808   3.621   0.946
  962SOL     OW 5487   4.329   0.421   3.669
  962SOL    HW1 5488   4.390   0.348   3.662
  962SOL    HW2 5489   4.371   0.484   3.728
  962SOL     MW 5490   4.342   0.420   3.676
  963SOL     OW 5491   2.926   5.683   0.942
  963SOL    HW1 5492   2.894   5.656   0.857
  963SOL    HW2 5493   2.995   5.747   0.922
  963SOL     MW 5494   2.931   5.688   0.929
  964SOL     OW 5495   2.422   5.174   3.677
  964SOL    HW1 5496   2.452   5.134   3.596
  964SOL    HW2 5497   2.326   5.180   3.666
  964SOL     MW 5498   2.413   5.170   3.665
  965SOL     OW 5499   6.171   4.407   1.106
  965SOL    HW1 5500   6.175   4.502   1.113
  965SOL    HW2 5501   6.263   4.380   1.096
  965SOL     MW 5502   6.184   4.416   1.106
  966SOL     OW 5503   3.134   1.479   1.323
  966SOL    HW1 5504   3.178   1.470   1.408
  966SOL    HW2 5505   3.074   1.405   1.320
  966SOL     MW 5506   3.132   1.469   1.334
  967SOL     OW 5507   2.471   1.328   1.982
  967SOL    HW1 5508   2.456   1.399   2.044
  967SOL    HW2 5509   2.565   1.310   1.990
  967SOL     MW 5510   2.482   1.335   1.991
  968SOL     OW 5511   5.638   5.777   1.888
  968SOL    HW1 5512   5.654   5.769   1.982
  968SOL    HW2 5513   5.599   5.692   1.863
  968SOL     MW 5514   5.635   5.765   1.897
  969SOL     OW 5515   4.526   1.780   0.981
  969SOL    HW1 5516   4.615   1.798   0.952
  969SOL    HW2 5517   4.523   1.685   0.992
  969SOL     MW 5518   4.537   1.770   0.979
  970SOL     OW 5519   3.725   0.307   0.975
  970SOL    HW1 5520   3.735   0.218   1.007
  970SOL    HW2 5521   3.815   0.341   0.970
  970SOL     MW 5522   3.738   0.300   0.978
  971SOL     OW 5523   5.931   0.329   5.805
  971SOL    HW1 5524   5.990   0.281   5.863
  971SOL    HW2 5525   5.875   0.262   5.767
  971SOL     MW 5526   5.931   0.315   5.808
  972SOL     OW 5527   2.070   2.134   0.552
  972SOL    HW1 5528   2.157   2.147   0.587
  972SOL    HW2 5529   2.077   2.055   0.499
  972SOL     MW 5530   2.082   2.126   0.549
  973SOL     OW 5531   5.315   0.359   4.094
  973SOL    HW1 5532   5.325   0.266   4.112
  973SOL    HW2 5533   5.385   0.379   4.031
  973SOL     MW 5534   5.325   0.350   4.088
  974SOL     OW 5535   0.980   2.267   1.279
  974SOL    HW1 5536   0.894   2.226   1.280
  974SOL    HW2 5537   1.023   2.231   1.201
  974SOL     MW 5538   0.975   2.257   1.269
  975SOL     OW 5539   5.329   2.097   0.641
  975SOL    HW1 5540   5.350   2.011   0.677
  975SOL    HW2 5541   5.315   2.081   0.548
  975SOL     MW 5542   5.330   2.084   0.634
  976SOL     OW 5543   5.151   5.874   6.175
  976SOL    HW1 5544   5.246   5.884   6.177
  976SOL    HW2 5545   5.117   5.955   6.214
  976SOL     MW 5546   5.158   5.885   6.180
  977SOL     OW 5547   4.749   1.210   4.947
  977SOL    HW1 5548   4.757   1.178   5.037
  977SOL    HW2 5549   4.806   1.152   4.896
  977SOL     MW 5550   4.757   1.198   4.952
  978SOL     OW 5551   0.416   3.430   1.358
  978SOL    HW1 5552   0.328   3.410   1.327
  978SOL    HW2 5553   0.404   3.459   1.448
  978SOL     MW 5554   0.403   3.431   1.365
  979SOL     OW 5555   3.923   3.396   5.205
  979SOL    HW1 5556   3.905   3.405   5.111
  979SOL    HW2 5557   3.904   3.483   5.241
  979SOL     MW 5558   3.918   3.409   5.197
  980SOL     OW 5559   5.834   1.386   4.590
  980SOL    HW1 5560   5.911   1.442   4.600
  980SOL    HW2 5561   5.815   1.356   4.679
  980SOL     MW 5562   5.841   1.389   4.603
  981SOL     OW 5563   3.188   6.065   2.658
  981SOL    HW1 5564   3.266   6.058   2.714
  981SOL    HW2 5565   3.208   6.138   2.599
  981SOL     MW 5566   3.201   6.074   2.658
  982SOL     OW 5567   2.619   0.263   5.148
  982SOL    HW1 5568   2.711   0.271   5.123
  982SOL    HW2 5569   2.576   0.338   5.105
  982SOL     MW 5570   2.625   0.274   5.139
  983SOL     OW 5571   3.643   5.481   5.804
  983SOL    HW1 5572   3.655   5.522   5.719
  983SOL    HW2 5573   3.663   5.389   5.790
  983SOL     MW 5574   3.647   5.475   5.792
  984SOL     OW 5575   4.449   0.192   3.608
  984SOL    HW1 5576   4.357   0.178   3.585
  984SOL    HW2 5577   4.496   0.185   3.525
  984SOL     MW 5578   4.444   0.189   3.595
  985SOL     OW 5579   5.675   2.111   6.235
  985SOL    HW1 5580   5.622   2.148   6.305
  985SOL    HW2 5581   5.706   2.187   6.186
  985SOL     MW 5582   5.672   2.126   6.237
  986SOL     OW 5583   5.972   2.660   0.829
  986SOL    HW1 5584   6.000   2.714   0.903
  986SOL    HW2 5585   5.897   2.611   0.862
  986SOL     MW 5586   5.966   2.661   0.843
  987SOL     OW 5587   2.078   4.951   3.570
  987SOL    HW1 5588   2.075   4.964   3.475
  987SOL    HW2 5589   2.164   4.911   3.586
  987SOL     MW 5590   2.089   4.947   3.559
  988SOL     OW 5591   4.839   3.930   2.953
  988SOL    HW1 5592   4.763   3.958   3.004
  988SOL    HW2 5593   4.811   3.937   2.862
  988SOL     MW 5594   4.826   3.935   2.948
  989SOL     OW 5595   1.163   1.986   2.566
  989SOL    HW1 5596   1.117   1.902   2.563
  989SOL    HW2 5597   1.116   2.041   2.503
  989SOL     MW 5598   1.151   1.982   2.557
  990SOL     OW 5599   0.807   5.898   5.509
  990SOL    HW1 5600   0.829   5.825   5.567
  990SOL    HW2 5601   0.723   5.873   5.470
  990SOL     MW 5602   0.799   5.885   5.512
  991SOL     OW 5603   1.088   0.585   4.253
  991SOL    HW1 5604   1.105   0.595   4.159
  991SOL    HW2 5605   1.074   0.674   4.285
  991SOL     MW 5606   1.088   0.598   4.245
  992SOL     OW 5607   4.843   5.593   0.739
  992SOL    HW1 5608   4.808   5.572   0.826
  992SOL    HW2 5609   4.934   5.565   0.741
  992SOL     MW 5610   4.850   5.587   0.750
  993SOL     OW 5611   4.441   5.648   1.131
  993SOL    HW1 5612   4.459   5.600   1.211
  993SOL    HW2 5613   4.509   5.716   1.128
  993SOL     MW 5614   4.452   5.651   1.141
  994SOL     OW 5615   2.677   2.034   2.346
  994SOL    HW1 5616   2.608   2.030   2.280
  994SOL    HW2 5617   2.759   2.038   2.295
  994SOL     MW 5618   2.679   2.034   2.331
  995SOL     OW 5619   4.715   2.753   0.306
  995SOL    HW1 5620   4.627   2.782   0.280
  995SOL    HW2 5621   4.715   2.764   0.401
  995SOL     MW 5622   4.704   2.758   0.315
  996SOL     OW 5623   3.245   0.248   0.669
  996SOL    HW1 5624   3.281   0.198   0.742
  996SOL    HW2 5625   3.196   0.319   0.710
  996SOL     MW 5626   3.244   0.251   0.684
  997SOL     OW 5627   0.677   3.159   0.848
  997SOL    HW1 5628   0.754   3.128   0.799
  997SOL    HW2 5629   0.677   3.106   0.927
  997SOL     MW 5630   0.687   3.148   0.852
  998SOL     OW 5631   2.136   2.770   5.155
  998SOL    HW1 5632   2.063   2.807   5.106
  998SOL    HW2 5633   2.108   2.772   5.247
  998SOL     MW 5634   2.123   2.775   5.161
  999SOL     OW 5635   3.147   3.618   0.946
  999SOL    HW1 5636   3.060   3.650   0.968
  999SOL    HW2 5637   3.205   3.662   1.007
  999SOL     MW 5638   3.144   3.627   0.957
 1000SOL     OW 5639   4.785   1.459   5.057
 1000SOL    HW1 5640   4.780   1.380   5.003
 1000SOL    HW2 5641   4.705   1.458   5.109
 1000SOL     MW 5642   4.774   1.449   5.057
 1001SOL     OW 5643   0.276   3.764   5.722
 1001SOL    HW1 5644   0.216   3.698   5.688
 1001SOL    HW2 5645   0.236   3.794   5.803
 1001SOL     MW 5646   0.264   3.759   5.728
 1002SOL     OW 5647   4.623   4.963   0.988
 1002SOL    HW1 5648   4.660   4.933   1.072
 1002SOL    HW2 5649   4.589   4.883   0.947
 1002SOL     MW 5650   4.623   4.949   0.993
 1003SOL     OW 5651   5.870   4.798   0.525
 1003SOL    HW1 5652   5.958   4.802   0.489
 1003SOL    HW2 5653   5.868   4.716   0.574
 1003SOL     MW 5654   5.881   4.788   0.527
 1004SOL     OW 5655   3.446   0.980   5.799
 1004SOL    HW1 5656   3.505   0.909   5.822
 1004SOL    HW2 5657   3.475   1.054   5.853
 1004SOL     MW 5658   3.457   0.980   5.809
 1005SOL     OW 5659   0.755   4.961   5.288
 1005SOL    HW1 5660   0.722   4.912   5.363
 1005SOL    HW2 5661   0.688   4.951   5.221
 1005SOL     MW 5662   0.742   4.954   5.289
 1006SOL     OW 5663   2.065   6.187   4.472
 1006SOL    HW1 5664   2.016   6.199   4.391
 1006SOL    HW2 5665   1.998   6.184   4.540
 1006SOL     MW 5666   2.050   6.188   4.470
 1007SOL     OW 5667   0.583   0.288   1.247
 1007SOL    HW1 5668   0.624   0.238   1.177
 1007SOL    HW2 5669   0.571   0.376   1.211
 1007SOL     MW 5670   0.587   0.293   1.234
 1008SOL     OW 5671   2.082   1.144   4.084
 1008SOL    HW1 5672   2.080   1.234   4.117
 1008SOL    HW2 5673   1.990   1.120   4.074
 1008SOL     MW 5674   2.069   1.153   4.087
 1009SOL     OW 5675   4.377   4.253   5.525
 1009SOL    HW1 5676   4.384   4.339   5.566
 1009SOL    HW2 5677   4.289   4.222   5.547
 1009SOL     MW 5678   4.367   4.260   5.533
 1010SOL     OW 5679   4.246   2.460   4.915
 1010SOL    HW1 5680   4.264   2.512   4.993
 1010SOL    HW2 5681   4.236   2.370   4.947
 1010SOL     MW 5682   4.247   2.455   4.929
 1011SOL     OW 5683   3.993   2.512   5.214
 1011SOL    HW1 5684   3.937   2.582   5.179
 1011SOL    HW2 5685   3.944   2.432   5.198
 1011SOL     MW 5686   3.979   2.511   5.208
 1012SOL     OW 5687   1.465   6.196   2.680
 1012SOL    HW1 5688   1.481   6.221   2.589
 1012SOL    HW2 5689   1.370   6.182   2.685
 1012SOL     MW 5690   1.455   6.197   2.669
 1013SOL     OW 5691   0.730   5.688   0.245
 1013SOL    HW1 5692   0.668   5.753   0.213
 1013SOL    HW2 5693   0.698   5.666   0.332
 1013SOL     MW 5694   0.718   5.694   0.252
 1014SOL     OW 5695   0.385   5.818   5.636
 1014SOL    HW1 5696   0.368   5.738   5.686
 1014SOL    HW2 5697   0.460   5.797   5.580
 1014SOL     MW 5698   0.392   5.805   5.635
 1015SOL     OW 5699   2.481   2.188   0.217
 1015SOL    HW1 5700   2.569   2.214   0.244
 1015SOL    HW2 5701   2.495   2.125   0.147
 1015SOL     MW 5702   2.494   2.183   0.212
 1016SOL     OW 5703   4.260   0.126   0.567
 1016SOL    HW1 5704   4.314   0.050   0.544
 1016SOL    HW2 5705   4.219   0.102   0.650
 1016SOL     MW 5706   4.262   0.113   0.575
 1017SOL     OW 5707   0.570   5.941   4.317
 1017SOL    HW1 5708   0.590   5.963   4.408
 1017SOL    HW2 5709   0.496   5.881   4.322
 1017SOL     MW 5710   0.563   5.936   4.330
 1018SOL     OW 5711   1.000   3.717   1.029
 1018SOL    HW1 5712   0.990   3.797   0.977
 1018SOL    HW2 5713   1.037   3.653   0.968
 1018SOL     MW 5714   1.003   3.719   1.015
 1019SOL     OW 5715   1.434   0.648   1.385
 1019SOL    HW1 5716   1.444   0.696   1.302
 1019SOL    HW2 5717   1.361   0.588   1.369
 1019SOL     MW 5718   1.426   0.647   1.372
 1020SOL     OW 5719   0.073   2.354   0.805
 1020SOL    HW1 5720   0.156   2.400   0.813
 1020SOL    HW2 5721   0.010   2.422   0.782
 1020SOL     MW 5722   0.075   2.369   0.803
 1021SOL     OW 5723   4.054   4.254   5.568
 1021SOL    HW1 5724   3.990   4.314   5.528
 1021SOL    HW2 5725   4.016   4.167   5.553
 1021SOL     MW 5726   4.041   4.250   5.561
 1022SOL     OW 5727   0.777   5.800   1.431
 1022SOL    HW1 5728   0.750   5.810   1.523
 1022SOL    HW2 5729   0.872   5.802   1.434
 1022SOL     MW 5730   0.785   5.802   1.443
 1023SOL     OW 5731   3.532   6.180   1.151
 1023SOL    HW1 5732   3.505   6.088   1.151
 1023SOL    HW2 5733   3.455   6.227   1.185
 1023SOL     MW 5734   3.518   6.175   1.156
 1024SOL     OW 5735   0.640   1.936   5.411
 1024SOL    HW1 5736   0.689   1.882   5.349
 1024SOL    HW2 5737   0.666   2.026   5.390
 1024SOL     MW 5738   0.649   1.940   5.400
 1025SOL     OW 5739   3.434   3.397   6.233
 1025SOL    HW1 5740   3.394   3.401   6.146
 1025SOL    HW2 5741   3.430   3.486   6.266
 1025SOL     MW 5742   3.428   3.409   6.226
 1026SOL     OW 5743   4.956   4.789   1.234
 1026SOL    HW1 5744   4.914   4.860   1.283
 1026SOL    HW2 5745   4.890   4.719   1.231
 1026SOL     MW 5746   4.942   4.789   1.240
 1027SOL     OW 5747   2.571   0.752   4.433
 1027SOL    HW1 5748   2.589   0.830   4.484
 1027SOL    HW2 5749   2.492   0.714   4.474
 1027SOL     MW 5750   2.563   0.757   4.445
 1028SOL     OW 5751   1.089   5.219   5.097
 1028SOL    HW1 5752   1.152   5.161   5.053
 1028SOL    HW2 5753   1.067   5.173   5.178
 1028SOL     MW 5754   1.095   5.206   5.102
 1029SOL     OW 5755   1.078   4.674   1.696
 1029SOL    HW1 5756   1.139   4.746   1.678
 1029SOL    HW2 5757   1.038   4.655   1.611
 1029SOL     MW 5758   1.081   4.681   1.683
 1030SOL     OW 5759   3.648   4.943   5.640
 1030SOL    HW1 5760   3.590   4.914   5.710
 1030SOL    HW2 5761   3.638   4.877   5.571
 1030SOL     MW 5762   3.639   4.931   5.640
 1031SOL     OW 5763   1.210   2.710   2.045
 1031SOL    HW1 5764   1.174   2.779   2.102
 1031SOL    HW2 5765   1.173   2.629   2.081
 1031SOL     MW 5766   1.200   2.709   2.057
 1032SOL     OW 5767   0.161   3.728   4.297
 1032SOL    HW1 5768   0.133   3.807   4.343
 1032SOL    HW2 5769   0.137   3.744   4.205
 1032SOL     MW 5770   0.155   3.740   4.291
 1033SOL     OW 5771   4.720   2.053   2.853
 1033SOL    HW1 5772   4.642   2.082   2.900
 1033SOL    HW2 5773   4.698   1.964   2.823
 1033SOL     MW 5774   4.707   2.045   2.855
 1034SOL     OW 5775   2.709   1.161   3.884
 1034SOL    HW1 5776   2.805   1.153   3.881
 1034SOL    HW2 5777   2.685   1.127   3.970
 1034SOL     MW 5778   2.718   1.155   3.894
 1035SOL     OW 5779   0.163   1.817   3.817
 1035SOL    HW1 5780   0.104   1.777   3.881
 1035SOL    HW2 5781   0.250   1.787   3.842
 1035SOL     MW 5782   0.166   1.808   3.828
 1036SOL     OW 5783   4.710   0.295   0.475
 1036SOL    HW1 5784   4.616   0.303   0.460
 1036SOL    HW2 5785   4.718   0.287   0.570
 1036SOL     MW 5786   4.699   0.295   0.486
 1037SOL     OW 5787   2.560   3.082   0.708
 1037SOL    HW1 5788   2.651   3.053   0.703
 1037SOL    HW2 5789   2.566   3.178   0.709
 1037SOL     MW 5790   2.572   3.091   0.708
 1038SOL     OW 5791   2.038   2.426   2.027
 1038SOL    HW1 5792   2.130   2.431   2.051
 1038SOL    HW2 5793   1.991   2.429   2.110
 1038SOL     MW 5794   2.044   2.427   2.040
 1039SOL     OW 5795   1.060   5.544   4.157
 1039SOL    HW1 5796   1.047   5.638   4.158
 1039SOL    HW2 5797   1.097   5.526   4.070
 1039SOL     MW 5798   1.063   5.554   4.146
 1040SOL     OW 5799   4.280   0.186   6.108
 1040SOL    HW1 5800   4.316   0.102   6.135
 1040SOL    HW2 5801   4.194   0.190   6.151
 1040SOL     MW 5802   4.273   0.176   6.117
 1041SOL     OW 5803   2.650   0.189   3.979
 1041SOL    HW1 5804   2.635   0.097   4.001
 1041SOL    HW2 5805   2.665   0.189   3.885
 1041SOL     MW 5806   2.650   0.177   3.970
 1042SOL     OW 5807   5.465   4.536   2.206
 1042SOL    HW1 5808   5.480   4.494   2.291
 1042SOL    HW2 5809   5.550   4.575   2.184
 1042SOL     MW 5810   5.478   4.535   2.214
 1043SOL     OW 5811   2.064   4.013   6.109
 1043SOL    HW1 5812   2.094   3.929   6.145
 1043SOL    HW2 5813   1.992   4.039   6.167
 1043SOL     MW 5814   2.060   4.006   6.121
 1044SOL     OW 5815   2.225   0.917   0.174
 1044SOL    HW1 5816   2.144   0.884   0.135
 1044SOL    HW2 5817   2.239   1.002   0.133
 1044SOL     MW 5818   2.218   0.924   0.164
 1045SOL     OW 5819   3.958   6.183   1.846
 1045SOL    HW1 5820   3.986   6.157   1.759
 1045SOL    HW2 5821   3.884   6.126   1.867
 1045SOL     MW 5822   3.952   6.172   1.838
 1046SOL     OW 5823   5.188   3.714   3.286
 1046SOL    HW1 5824   5.160   3.768   3.212
 1046SOL    HW2 5825   5.222   3.634   3.246
 1046SOL     MW 5826   5.189   3.711   3.271
 1047SOL     OW 5827   1.511   2.207   2.779
 1047SOL    HW1 5828   1.419   2.190   2.757
 1047SOL    HW2 5829   1.561   2.147   2.723
 1047SOL     MW 5830   1.506   2.197   2.769
 1048SOL     OW 5831   5.815   1.838   1.765
 1048SOL    HW1 5832   5.744   1.876   1.713
 1048SOL    HW2 5833   5.776   1.762   1.808
 1048SOL     MW 5834   5.801   1.833   1.764
 1049SOL     OW 5835   1.094   1.062   0.427
 1049SOL    HW1 5836   1.150   0.984   0.426
 1049SOL    HW2 5837   1.005   1.028   0.436
 1049SOL     MW 5838   1.090   1.048   0.427
 1050SOL     OW 5839   3.441   0.384   5.197
 1050SOL    HW1 5840   3.453   0.458   5.137
 1050SOL    HW2 5841   3.509   0.322   5.171
 1050SOL     MW 5842   3.452   0.386   5.186
 1051SOL     OW 5843   1.690   3.251   5.708
 1051SOL    HW1 5844   1.701   3.168   5.662
 1051SOL    HW2 5845   1.596   3.271   5.701
 1051SOL     MW 5846   1.679   3.243   5.701
 1052SOL     OW 5847   4.591   3.868   5.732
 1052SOL    HW1 5848   4.508   3.874   5.780
 1052SOL    HW2 5849   4.612   3.774   5.733
 1052SOL     MW 5850   4.583   3.857   5.738
 1053SOL     OW 5851   3.700   0.108   0.075
 1053SOL    HW1 5852   3.743   0.036   0.029
 1053SOL    HW2 5853   3.685   0.174   0.009
 1053SOL     MW 5854   3.703   0.107   0.062
 1054SOL     OW 5855   1.617   0.659   0.065
 1054SOL    HW1 5856   1.643   0.738   0.018
 1054SOL    HW2 5857   1.698   0.623   0.100
 1054SOL     MW 5858   1.630   0.664   0.064
 1055SOL     OW 5859   1.365   1.908   2.415
 1055SOL    HW1 5860   1.405   1.842   2.471
 1055SOL    HW2 5861   1.293   1.943   2.468
 1055SOL     MW 5862   1.361   1.904   2.429
 1056SOL     OW 5863   2.285   2.199   1.652
 1056SOL    HW1 5864   2.372   2.194   1.616
 1056SOL    HW2 5865   2.239   2.125   1.613
 1056SOL     MW 5866   2.291   2.189   1.643
 1057SOL     OW 5867   0.392   4.212   1.055
 1057SOL    HW1 5868   0.471   4.220   1.001
 1057SOL    HW2 5869   0.378   4.118   1.064
 1057SOL     MW 5870   0.400   4.201   1.049
 1058SOL     OW 5871   1.330   1.674   2.791
 1058SOL    HW1 5872   1.399   1.728   2.830
 1058SOL    HW2 5873   1.376   1.599   2.754
 1058SOL     MW 5874   1.345   1.672   2.791
 1059SOL     OW 5875   5.393   6.274   2.836
 1059SOL    HW1 5876   5.385   6.323   2.918
 1059SOL    HW2 5877   5.393   6.182   2.862
 1059SOL     MW 5878   5.392   6.269   2.849
 1060SOL     OW 5879   6.278   2.870   0.875
 1060SOL    HW1 5880   6.277   2.948   0.930
 1060SOL    HW2 5881   6.190   2.865   0.837
 1060SOL     MW 5882   6.267   2.879   0.876
 1061SOL     OW 5883   4.922   4.455   3.978
 1061SOL    HW1 5884   4.924   4.364   4.006
 1061SOL    HW2 5885   5.004   4.493   4.010
 1061SOL     MW 5886   4.933   4.449   3.985
 1062SOL     OW 5887   2.343   4.872   1.588
 1062SOL    HW1 5888   2.341   4.783   1.623
 1062SOL    HW2 5889   2.429   4.905   1.610
 1062SOL     MW 5890   2.353   4.865   1.595
 1063SOL     OW 5891   5.375   2.831   4.462
 1063SOL    HW1 5892   5.297   2.838   4.517
 1063SOL    HW2 5893   5.401   2.922   4.446
 1063SOL     MW 5894   5.368   2.843   4.467
 1064SOL     OW 5895   4.788   3.856   3.378
 1064SOL    HW1 5896   4.738   3.851   3.459
 1064SOL    HW2 5897   4.841   3.776   3.378
 1064SOL     MW 5898   4.788   3.845   3.388
 1065SOL     OW 5899   1.165   3.183   0.616
 1065SOL    HW1 5900   1.164   3.119   0.687
 1065SOL    HW2 5901   1.201   3.135   0.542
 1065SOL     MW 5902   1.169   3.168   0.616
 1066SOL     OW 5903   0.622   3.880   3.512
 1066SOL    HW1 5904   0.608   3.973   3.531
 1066SOL    HW2 5905   0.609   3.873   3.418
 1066SOL     MW 5906   0.619   3.891   3.503
 1067SOL     OW 5907   4.395   3.183   1.610
 1067SOL    HW1 5908   4.399   3.275   1.584
 1067SOL    HW2 5909   4.470   3.143   1.566
 1067SOL     MW 5910   4.406   3.190   1.601
 1068SOL     OW 5911   4.537   1.514   5.283
 1068SOL    HW1 5912   4.477   1.441   5.297
 1068SOL    HW2 5913   4.572   1.533   5.370
 1068SOL     MW 5914   4.534   1.507   5.296
 1069SOL     OW 5915   0.384   3.989   5.017
 1069SOL    HW1 5916   0.432   4.014   4.938
 1069SOL    HW2 5917   0.292   3.989   4.990
 1069SOL     MW 5918   0.378   3.992   5.004
 1070SOL     OW 5919   5.500   0.999   5.168
 1070SOL    HW1 5920   5.534   0.936   5.105
 1070SOL    HW2 5921   5.522   0.963   5.254
 1070SOL     MW 5922   5.507   0.987   5.171
 1071SOL     OW 5923   1.422   5.791   2.735
 1071SOL    HW1 5924   1.483   5.757   2.801
 1071SOL    HW2 5925   1.451   5.752   2.653
 1071SOL     MW 5926   1.433   5.781   2.733
 1072SOL     OW 5927   2.354   1.347   0.308
 1072SOL    HW1 5928   2.416   1.317   0.240
 1072SOL    HW2 5929   2.267   1.335   0.269
 1072SOL     MW 5930   2.351   1.342   0.295
 1073SOL     OW 5931   4.438   3.072   5.478
 1073SOL    HW1 5932   4.357   3.039   5.516
 1073SOL    HW2 5933   4.481   2.994   5.442
 1073SOL     MW 5934   4.433   3.058   5.478
 1074SOL     OW 5935   2.950   5.123   4.883
 1074SOL    HW1 5936   2.870   5.169   4.858
 1074SOL    HW2 5937   2.966   5.061   4.812
 1074SOL     MW 5938   2.942   5.121   4.871
 1075SOL     OW 5939   1.965   5.409   5.896
 1075SOL    HW1 5940   2.060   5.428   5.894
 1075SOL    HW2 5941   1.950   5.378   5.985
 1075SOL     MW 5942   1.975   5.407   5.907
 1076SOL     OW 5943   0.150   3.187   1.722
 1076SOL    HW1 5944   0.204   3.155   1.650
 1076SOL    HW2 5945   0.211   3.232   1.780
 1076SOL     MW 5946   0.164   3.189   1.720
 1077SOL     OW 5947   3.285   4.168   0.138
 1077SOL    HW1 5948   3.277   4.074   0.124
 1077SOL    HW2 5949   3.197   4.203   0.121
 1077SOL     MW 5950   3.272   4.161   0.134
 1078SOL     OW 5951   4.269   4.576   4.657
 1078SOL    HW1 5952   4.185   4.610   4.687
 1078SOL    HW2 5953   4.316   4.553   4.737
 1078SOL     MW 5954   4.264   4.577   4.671
 1079SOL     OW 5955   5.954   3.826   5.380
 1079SOL    HW1 5956   5.864   3.796   5.396
 1079SOL    HW2 5957   5.974   3.881   5.456
 1079SOL     MW 5958   5.945   3.830   5.392
 1080SOL     OW 5959   0.174   3.023   2.459
 1080SOL    HW1 5960   0.122   2.947   2.432
 1080SOL    HW2 5961   0.152   3.035   2.552
 1080SOL     MW 5962   0.165   3.015   2.468
 1081SOL     OW 5963   2.339   6.114   2.561
 1081SOL    HW1 5964   2.350   6.095   2.468
 1081SOL    HW2 5965   2.262   6.062   2.587
 1081SOL     MW 5966   2.331   6.105   2.553
 1082SOL     OW 5967   4.937   2.981   2.351
 1082SOL    HW1 5968   4.943   3.071   2.318
 1082SOL    HW2 5969   5.007   2.974   2.415
 1082SOL     MW 5970   4.946   2.992   2.355
 1083SOL     OW 5971   1.618   3.609   3.896
 1083SOL    HW1 5972   1.682   3.650   3.838
 1083SOL    HW2 5973   1.603   3.674   3.964
 1083SOL     MW 5974   1.624   3.623   3.897
 1084SOL     OW 5975   5.552   3.401   2.783
 1084SOL    HW1 5976   5.526   3.366   2.868
 1084SOL    HW2 5977   5.633   3.450   2.801
 1084SOL     MW 5978   5.559   3.403   2.796
 1085SOL     OW 5979   5.752   0.428   4.632
 1085SOL    HW1 5980   5.658   0.412   4.644
 1085SOL    HW2 5981   5.757   0.519   4.601
 1085SOL     MW 5982   5.741   0.438   4.629
 1086SOL     OW 5983   5.967   1.245   2.976
 1086SOL    HW1 5984   5.872   1.239   2.976
 1086SOL    HW2 5985   5.986   1.314   2.912
 1086SOL     MW 5986   5.957   1.253   2.968
 1087SOL     OW 5987   4.998   1.425   0.695
 1087SOL    HW1 5988   5.036   1.482   0.627
 1087SOL    HW2 5989   4.960   1.352   0.647
 1087SOL     MW 5990   4.998   1.423   0.680
 1088SOL     OW 5991   1.686   4.021   1.411
 1088SOL    HW1 5992   1.755   4.004   1.475
 1088SOL    HW2 5993   1.695   4.115   1.391
 1088SOL     MW 5994   1.696   4.031   1.417
 1089SOL     OW 5995   2.782   0.839   1.649
 1089SOL    HW1 5996   2.819   0.857   1.736
 1089SOL    HW2 5997   2.722   0.912   1.634
 1089SOL     MW 5998   2.779   0.851   1.658
 1090SOL     OW 5999   5.267   3.915   1.036
 1090SOL    HW1 6000   5.310   3.830   1.039
 1090SOL    HW2 6001   5.320   3.967   0.976
 1090SOL     MW 6002   5.279   3.911   1.029
 1091SOL     OW 6003   3.756   5.750   4.848
 1091SOL    HW1 6004   3.849   5.762   4.825
 1091SOL    HW2 6005   3.709   5.807   4.787
 1091SOL     MW 6006   3.762   5.759   4.837
 1092SOL     OW 6007   2.877   6.253   2.420
 1092SOL    HW1 6008   2.943   6.278   2.484
 1092SOL    HW2 6009   2.808   6.320   2.430
 1092SOL     MW 6010   2.876   6.265   2.429
 1093SOL     OW 6011   0.849   2.422   4.303
 1093SOL    HW1 6012   0.915   2.491   4.309
 1093SOL    HW2 6013   0.770   2.468   4.274
 1093SOL     MW 6014   0.847   2.437   4.300
 1094SOL     OW 6015   2.516   2.080   1.060
 1094SOL    HW1 6016   2.429   2.087   1.020
 1094SOL    HW2 6017   2.525   1.988   1.085
 1094SOL     MW 6018   2.506   2.069   1.059
 1095SOL     OW 6019   0.409   1.518   4.170
 1095SOL    HW1 6020   0.340   1.497   4.107
 1095SOL    HW2 6021   0.419   1.613   4.162
 1095SOL     MW 6022   0.401   1.528   4.161
 1096SOL     OW 6023   5.518   5.826   2.370
 1096SOL    HW1 6024   5.576   5.819   2.294
 1096SOL    HW2 6025   5.472   5.909   2.358
 1096SOL     MW 6026   5.520   5.835   2.359
 1097SOL     OW 6027   0.426   1.248   4.645
 1097SOL    HW1 6028   0.343   1.209   4.674
 1097SOL    HW2 6029   0.485   1.236   4.719
 1097SOL     MW 6030   0.423   1.242   4.658
 1098SOL     OW 6031   0.601   4.282   5.569
 1098SOL    HW1 6032   0.689   4.301   5.538
 1098SOL    HW2 6033   0.562   4.368   5.584
 1098SOL     MW 6034   0.607   4.296   5.567
 1099SOL     OW 6035   4.391   5.399   3.894
 1099SOL    HW1 6036   4.329   5.473   3.895
 1099SOL    HW2 6037   4.357   5.342   3.825
 1099SOL     MW 6038   4.379   5.401   3.885
 1100SOL     OW 6039   4.000   5.793   0.939
 1100SOL    HW1 6040   3.987   5.828   0.851
 1100SOL    HW2 6041   4.092   5.811   0.959
 1100SOL     MW 6042   4.010   5.800   0.930
 1101SOL     OW 6043   0.813   6.250   0.062
 1101SOL    HW1 6044   0.878   6.300   0.111
 1101SOL    HW2 6045   0.808   6.165   0.108
 1101SOL     MW 6046   0.821   6.245   0.074
 1102SOL     OW 6047   4.488   1.426   2.251
 1102SOL    HW1 6048   4.518   1.482   2.323
 1102SOL    HW2 6049   4.474   1.486   2.178
 1102SOL     MW 6050   4.490   1.441   2.251
 1103SOL     OW 6051   5.520   5.357   6.061
 1103SOL    HW1 6052   5.573   5.293   6.013
 1103SOL    HW2 6053   5.490   5.310   6.139
 1103SOL     MW 6054   5.523   5.343   6.065
 1104SOL     OW 6055   5.463   2.344   4.621
 1104SOL    HW1 6056   5.554   2.352   4.590
 1104SOL    HW2 6057   5.419   2.420   4.583
 1104SOL     MW 6058   5.469   2.355   4.612
 1105SOL     OW 6059   5.979   4.197   2.150
 1105SOL    HW1 6060   5.943   4.265   2.208
 1105SOL    HW2 6061   6.009   4.245   2.073
 1105SOL     MW 6062   5.978   4.212   2.148
 1106SOL     OW 6063   2.485   2.521   1.537
 1106SOL    HW1 6064   2.462   2.525   1.630
 1106SOL    HW2 6065   2.403   2.503   1.492
 1106SOL     MW 6066   2.472   2.519   1.543
 1107SOL     OW 6067   6.212   4.221   2.394
 1107SOL    HW1 6068   6.117   4.225   2.384
 1107SOL    HW2 6069   6.235   4.132   2.369
 1107SOL     MW 6070   6.203   4.210   2.390
 1108SOL     OW 6071   3.031   1.316   2.622
 1108SOL    HW1 6072   3.012   1.410   2.611
 1108SOL    HW2 6073   3.112   1.313   2.671
 1108SOL     MW 6074   3.039   1.328   2.627
 1109SOL     OW 6075   4.233   0.847   4.252
 1109SOL    HW1 6076   4.238   0.941   4.266
 1109SOL    HW2 6077   4.160   0.836   4.190
 1109SOL     MW 6078   4.224   0.857   4.246
 1110SOL     OW 6079   0.037   0.800   0.791
 1110SOL    HW1 6080   0.128   0.775   0.809
 1110SOL    HW2 6081   0.040   0.844   0.706
 1110SOL     MW 6082   0.049   0.802   0.783
 1111SOL     OW 6083   4.444   3.319   0.594
 1111SOL    HW1 6084   4.484   3.352   0.674
 1111SOL    HW2 6085   4.354   3.297   0.619
 1111SOL     MW 6086   4.438   3.320   0.607
 1112SOL     OW 6087   4.473   3.906   2.287
 1112SOL    HW1 6088   4.531   3.981   2.273
 1112SOL    HW2 6089   4.413   3.935   2.355
 1112SOL     MW 6090   4.473   3.920   2.294
 1113SOL     OW 6091   3.346   1.959   4.322
 1113SOL    HW1 6092   3.438   1.964   4.348
 1113SOL    HW2 6093   3.346   1.989   4.231
 1113SOL     MW 6094   3.358   1.964   4.314
 1114SOL     OW 6095   5.855   3.071   0.350
 1114SOL    HW1 6096   5.834   3.100   0.261
 1114SOL    HW2 6097   5.794   3.119   0.405
 1114SOL     MW 6098   5.845   3.081   0.345
 1115SOL     OW 6099   0.624   0.535   4.153
 1115SOL    HW1 6100   0.653   0.625   4.164
 1115SOL    HW2 6101   0.539   0.542   4.111
 1115SOL     MW 6102   0.617   0.547   4.149
 1116SOL     OW 6103   0.924   0.746   2.720
 1116SOL    HW1 6104   0.918   0.837   2.691
 1116SOL    HW2 6105   0.834   0.722   2.742
 1116SOL     MW 6106   0.911   0.755   2.719
 1117SOL     OW 6107   5.131   2.150   5.134
 1117SOL    HW1 6108   5.133   2.068   5.084
 1117SOL    HW2 6109   5.224   2.174   5.143
 1117SOL     MW 6110   5.143   2.143   5.129
 1118SOL     OW 6111   5.886   5.603   0.092
 1118SOL    HW1 6112   5.955   5.668   0.083
 1118SOL    HW2 6113   5.909   5.534   0.030
 1118SOL     MW 6114   5.898   5.603   0.083
 1119SOL     OW 6115   4.317   0.648   4.077
 1119SOL    HW1 6116   4.233   0.616   4.044
 1119SOL    HW2 6117   4.295   0.700   4.154
 1119SOL     MW 6118   4.304   0.650   4.082
 1120SOL     OW 6119   0.710   6.227   5.005
 1120SOL    HW1 6120   0.682   6.237   4.914
 1120SOL    HW2 6121   0.800   6.195   5.000
 1120SOL     MW 6122   0.718   6.224   4.993
 1121SOL     OW 6123   5.939   3.132   2.045
 1121SOL    HW1 6124   5.846   3.130   2.067
 1121SOL    HW2 6125   5.981   3.169   2.123
 1121SOL     MW 6126   5.932   3.137   2.058
 1122SOL     OW 6127   4.542   5.785   5.052
 1122SOL    HW1 6128   4.593   5.855   5.011
 1122SOL    HW2 6129   4.500   5.739   4.978
 1122SOL     MW 6130   4.543   5.788   5.037
 1123SOL     OW 6131   4.287   4.978   4.678
 1123SOL    HW1 6132   4.249   4.969   4.765
 1123SOL    HW2 6133   4.211   4.981   4.620
 1123SOL     MW 6134   4.272   4.977   4.682
 1124SOL     OW 6135   1.317   0.229   0.908
 1124SOL    HW1 6136   1.384   0.202   0.845
 1124SOL    HW2 6137   1.330   0.169   0.983
 1124SOL     MW 6138   1.328   0.218   0.909
 1125SOL     OW 6139   4.522   5.338   0.691
 1125SOL    HW1 6140   4.486   5.427   0.694
 1125SOL    HW2 6141   4.533   5.314   0.783
 1125SOL     MW 6142   4.518   5.347   0.703
 1126SOL     OW 6143   4.065   3.269   1.783
 1126SOL    HW1 6144   4.076   3.340   1.846
 1126SOL    HW2 6145   3.987   3.223   1.813
 1126SOL     MW 6146   4.056   3.272   1.795
 1127SOL     OW 6147   4.461   6.108   3.554
 1127SOL    HW1 6148   4.424   6.131   3.469
 1127SOL    HW2 6149   4.540   6.162   3.561
 1127SOL     MW 6150   4.466   6.118   3.544
 1128SOL     OW 6151   3.256   0.234   0.142
 1128SOL    HW1 6152   3.278   0.150   0.102
 1128SOL    HW2 6153   3.195   0.274   0.080
 1128SOL     MW 6154   3.251   0.228   0.129
 1129SOL     OW 6155   2.778   4.531   2.304
 1129SOL    HW1 6156   2.689   4.556   2.279
 1129SOL    HW2 6157   2.806   4.470   2.236
 1129SOL     MW 6158   2.770   4.527   2.292
 1130SOL     OW 6159   5.364   2.140   2.417
 1130SOL    HW1 6160   5.282   2.100   2.386
 1130SOL    HW2 6161   5.431   2.074   2.398
 1130SOL     MW 6162   5.362   2.126   2.410
 1131SOL     OW 6163   1.132   3.797   2.794
 1131SOL    HW1 6164   1.144   3.871   2.735
 1131SOL    HW2 6165   1.194   3.813   2.865
 1131SOL     MW 6166   1.141   3.809   2.795
 1132SOL     OW 6167   4.729   3.198   1.479
 1132SOL    HW1 6168   4.822   3.175   1.480
 1132SOL    HW2 6169   4.716   3.241   1.394
 1132SOL     MW 6170   4.739   3.201   1.468
 1133SOL     OW 6171   1.442   6.032   6.078
 1133SOL    HW1 6172   1.466   5.953   6.127
 1133SOL    HW2 6173   1.373   6.005   6.019
 1133SOL     MW 6174   1.436   6.019   6.077
 1134SOL     OW 6175   4.009   0.676   1.836
 1134SOL    HW1 6176   4.035   0.628   1.915
 1134SOL    HW2 6177   3.957   0.750   1.869
 1134SOL     MW 6178   4.005   0.679   1.851
 1135SOL     OW 6179   0.167   0.080   5.196
 1135SOL    HW1 6180   0.206  -0.007   5.207
 1135SOL    HW2 6181   0.158   0.090   5.101
 1135SOL     MW 6182   0.171   0.070   5.185
 1136SOL     OW 6183   0.582   4.719   3.457
 1136SOL    HW1 6184   0.585   4.677   3.371
 1136SOL    HW2 6185   0.592   4.646   3.519
 1136SOL     MW 6186   0.584   4.704   3.454
 1137SOL     OW 6187   2.808   0.443   5.415
 1137SOL    HW1 6188   2.775   0.508   5.353
 1137SOL    HW2 6189   2.878   0.487   5.462
 1137SOL     MW 6190   2.813   0.457   5.413
 1138SOL     OW 6191   0.314   5.648   5.858
 1138SOL    HW1 6192   0.318   5.719   5.922
 1138SOL    HW2 6193   0.399   5.605   5.865
 1138SOL     MW 6194   0.326   5.652   5.867
 1139SOL     OW 6195   6.107   1.460   2.615
 1139SOL    HW1 6196   6.193   1.435   2.652
 1139SOL    HW2 6197   6.127   1.492   2.527
 1139SOL     MW 6198   6.121   1.461   2.609
 1140SOL     OW 6199   1.769   2.239   5.165
 1140SOL    HW1 6200   1.749   2.173   5.231
 1140SOL    HW2 6201   1.685   2.279   5.144
 1140SOL     MW 6202   1.756   2.236   5.171
 1141SOL     OW 6203   5.063   0.301   5.613
 1141SOL    HW1 6204   4.970   0.286   5.627
 1141SOL    HW2 6205   5.076   0.287   5.519
 1141SOL     MW 6206   5.053   0.297   5.603
 1142SOL     OW 6207   0.836   2.020   3.161
 1142SOL    HW1 6208   0.844   1.960   3.235
 1142SOL    HW2 6209   0.895   1.985   3.094
 1142SOL     MW 6210   0.845   2.008   3.162
 1143SOL     OW 6211   6.113   1.988   3.684
 1143SOL    HW1 6212   6.102   1.969   3.778
 1143SOL    HW2 6213   6.202   2.021   3.676
 1143SOL     MW 6214   6.123   1.990   3.695
 1144SOL     OW 6215   0.611   2.205   2.629
 1144SOL    HW1 6216   0.531   2.161   2.600
 1144SOL    HW2 6217   0.622   2.277   2.567
 1144SOL     MW 6218   0.602   2.209   2.618
 1145SOL     OW 6219   4.851   1.246   3.042
 1145SOL    HW1 6220   4.766   1.289   3.032
 1145SOL    HW2 6221   4.900   1.271   2.964
 1145SOL     MW 6222   4.846   1.254   3.031
 1146SOL     OW 6223   1.046   1.766   0.469
 1146SOL    HW1 6224   1.110   1.730   0.408
 1146SOL    HW2 6225   1.094   1.835   0.516
 1146SOL     MW 6226   1.060   1.770   0.467
 1147SOL     OW 6227   5.623   3.761   3.917
 1147SOL    HW1 6228   5.643   3.710   3.995
 1147SOL    HW2 6229   5.558   3.825   3.945
 1147SOL     MW 6230   5.617   3.762   3.931
 1148SOL     OW 6231   6.043   2.188   0.083
 1148SOL    HW1 6232   6.110   2.182   0.151
 1148SOL    HW2 6233   5.973   2.239   0.123
 1148SOL     MW 6234   6.043   2.194   0.097
 1149SOL     OW 6235   4.877   4.299   6.068
 1149SOL    HW1 6236   4.851   4.233   6.004
 1149SOL    HW2 6237   4.944   4.351   6.024
 1149SOL     MW 6238   4.882   4.297   6.054
 1150SOL     OW 6239   0.242   2.509   4.391
 1150SOL    HW1 6240   0.229   2.449   4.318
 1150SOL    HW2 6241   0.230   2.455   4.469
 1150SOL     MW 6242   0.239   2.495   4.392
 1151SOL     OW 6243   3.884   3.397   5.837
 1151SOL    HW1 6244   3.872   3.384   5.931
 1151SOL    HW2 6245   3.956   3.460   5.830
 1151SOL     MW 6246   3.892   3.404   5.848
 1152SOL     OW 6247   3.885   4.260   5.947
 1152SOL    HW1 6248   3.932   4.273   6.029
 1152SOL    HW2 6249   3.899   4.168   5.924
 1152SOL     MW 6250   3.893   4.250   5.954
 1153SOL     OW 6251   0.514   1.975   2.011
 1153SOL    HW1 6252   0.603   1.940   2.022
 1153SOL    HW2 6253   0.468   1.950   2.091
 1153SOL     MW 6254   0.520   1.967   2.022
 1154SOL     OW 6255   3.600   5.151   0.203
 1154SOL    HW1 6256   3.650   5.112   0.275
 1154SOL    HW2 6257   3.581   5.240   0.232
 1154SOL     MW 6258   3.604   5.157   0.216
 1155SOL     OW 6259   4.505   0.696   5.291
 1155SOL    HW1 6260   4.415   0.700   5.323
 1155SOL    HW2 6261   4.515   0.607   5.257
 1155SOL     MW 6262   4.495   0.685   5.291
 1156SOL     OW 6263   4.087   6.193   4.273
 1156SOL    HW1 6264   4.056   6.135   4.342
 1156SOL    HW2 6265   4.123   6.135   4.206
 1156SOL     MW 6266   4.087   6.178   4.273
 1157SOL     OW 6267   0.224   5.513   0.446
 1157SOL    HW1 6268   0.200   5.598   0.407
 1157SOL    HW2 6269   0.317   5.503   0.426
 1157SOL     MW 6270   0.233   5.523   0.438
 1158SOL     OW 6271   3.260   0.258   2.530
 1158SOL    HW1 6272   3.319   0.185   2.512
 1158SOL    HW2 6273   3.259   0.308   2.448
 1158SOL     MW 6274   3.267   0.255   2.517
 1159SOL     OW 6275   4.761   3.888   2.145
 1159SOL    HW1 6276   4.719   3.802   2.150
 1159SOL    HW2 6277   4.834   3.876   2.084
 1159SOL     MW 6278   4.765   3.875   2.138
 1160SOL     OW 6279   3.427   1.422   4.233
 1160SOL    HW1 6280   3.426   1.330   4.259
 1160SOL    HW2 6281   3.414   1.470   4.314
 1160SOL     MW 6282   3.425   1.416   4.247
 1161SOL     OW 6283   0.904   0.213   5.625
 1161SOL    HW1 6284   0.884   0.134   5.574
 1161SOL    HW2 6285   0.893   0.186   5.716
 1161SOL     MW 6286   0.900   0.199   5.630
 1162SOL     OW 6287   5.422   6.158   4.232
 1162SOL    HW1 6288   5.377   6.117   4.306
 1162SOL    HW2 6289   5.361   6.226   4.202
 1162SOL     MW 6290   5.408   6.162   4.238
 1163SOL     OW 6291   2.298   5.579   6.187
 1163SOL    HW1 6292   2.238   5.644   6.152
 1163SOL    HW2 6293   2.331   5.618   6.268
 1163SOL     MW 6294   2.294   5.592   6.193
 1164SOL     OW 6295   4.587   2.302   5.767
 1164SOL    HW1 6296   4.615   2.289   5.858
 1164SOL    HW2 6297   4.627   2.230   5.719
 1164SOL     MW 6298   4.595   2.291   5.773
 1165SOL     OW 6299   5.211   4.640   4.401
 1165SOL    HW1 6300   5.194   4.730   4.372
 1165SOL    HW2 6301   5.223   4.648   4.496
 1165SOL     MW 6302   5.211   4.653   4.409
 1166SOL     OW 6303   5.732   0.897   5.950
 1166SOL    HW1 6304   5.728   0.838   5.876
 1166SOL    HW2 6305   5.681   0.974   5.923
 1166SOL     MW 6306   5.725   0.900   5.937
 1167SOL     OW 6307   0.322   4.761   5.680
 1167SOL    HW1 6308   0.335   4.854   5.696
 1167SOL    HW2 6309   0.228   4.747   5.691
 1167SOL     MW 6310   0.311   4.771   5.683
 1168SOL     OW 6311   0.548   1.536   0.396
 1168SOL    HW1 6312   0.461   1.504   0.367
 1168SOL    HW2 6313   0.538   1.548   0.490
 1168SOL     MW 6314   0.535   1.533   0.404
 1169SOL     OW 6315   5.763   2.186   2.932
 1169SOL    HW1 6316   5.791   2.101   2.967
 1169SOL    HW2 6317   5.772   2.246   3.005
 1169SOL     MW 6318   5.768   2.183   2.946
 1170SOL     OW 6319   5.853   0.660   1.857
 1170SOL    HW1 6320   5.895   0.654   1.771
 1170SOL    HW2 6321   5.760   0.646   1.840
 1170SOL     MW 6322   5.847   0.657   1.844
 1171SOL     OW 6323   2.248   2.102   1.006
 1171SOL    HW1 6324   2.219   2.140   1.089
 1171SOL    HW2 6325   2.203   2.018   1.001
 1171SOL     MW 6326   2.239   2.096   1.016
 1172SOL     OW 6327   3.259   5.303   4.907
 1172SOL    HW1 6328   3.164   5.312   4.900
 1172SOL    HW2 6329   3.286   5.271   4.820
 1172SOL     MW 6330   3.251   5.300   4.895
 1173SOL     OW 6331   3.438   1.672   1.902
 1173SOL    HW1 6332   3.513   1.645   1.955
 1173SOL    HW2 6333   3.466   1.755   1.863
 1173SOL     MW 6334   3.451   1.679   1.903
 1174SOL     OW 6335   0.155   4.520   6.170
 1174SOL    HW1 6336   0.153   4.427   6.191
 1174SOL    HW2 6337   0.137   4.564   6.254
 1174SOL     MW 6338   0.153   4.514   6.184
 1175SOL     OW 6339   5.115   4.804   3.578
 1175SOL    HW1 6340   5.047   4.795   3.644
 1175SOL    HW2 6341   5.187   4.848   3.623
 1175SOL     MW 6342   5.115   4.809   3.592
 1176SOL     OW 6343   0.856   1.576   5.081
 1176SOL    HW1 6344   0.855   1.614   4.993
 1176SOL    HW2 6345   0.943   1.596   5.115
 1176SOL     MW 6346   0.867   1.583   5.074
 1177SOL     OW 6347   3.962   5.001   0.608
 1177SOL    HW1 6348   4.025   4.930   0.592
 1177SOL    HW2 6349   3.991   5.040   0.690
 1177SOL     MW 6350   3.974   4.997   0.617
 1178SOL     OW 6351   4.369   1.770   3.953
 1178SOL    HW1 6352   4.434   1.793   4.019
 1178SOL    HW2 6353   4.402   1.810   3.872
 1178SOL     MW 6354   4.382   1.778   3.951
 1179SOL     OW 6355   1.666   5.838   0.349
 1179SOL    HW1 6356   1.695   5.919   0.306
 1179SOL    HW2 6357   1.586   5.814   0.303
 1179SOL     MW 6358   1.659   5.846   0.338
 1180SOL     OW 6359   5.887   4.529   0.332
 1180SOL    HW1 6360   5.804   4.481   0.322
 1180SOL    HW2 6361   5.920   4.501   0.418
 1180SOL     MW 6362   5.880   4.519   0.342
 1181SOL     OW 6363   3.678   1.917   1.096
 1181SOL    HW1 6364   3.743   1.958   1.039
 1181SOL    HW2 6365   3.693   1.956   1.182
 1181SOL     MW 6366   3.688   1.928   1.100
 1182SOL     OW 6367   0.213   5.056   4.158
 1182SOL    HW1 6368   0.140   4.999   4.134
 1182SOL    HW2 6369   0.269   5.000   4.213
 1182SOL     MW 6370   0.211   5.041   4.162
 1183SOL     OW 6371   4.017   1.338   4.251
 1183SOL    HW1 6372   4.046   1.256   4.209
 1183SOL    HW2 6373   4.086   1.358   4.314
 1183SOL     MW 6374   4.030   1.330   4.253
 1184SOL     OW 6375   2.037   5.274   4.778
 1184SOL    HW1 6376   1.981   5.256   4.853
 1184SOL    HW2 6377   1.988   5.243   4.702
 1184SOL     MW 6378   2.023   5.268   4.778
 1185SOL     OW 6379   4.032   0.416   1.474
 1185SOL    HW1 6380   4.016   0.360   1.549
 1185SOL    HW2 6381   3.970   0.387   1.407
 1185SOL     MW 6382   4.022   0.405   1.475
 1186SOL     OW 6383   5.069   6.000   5.552
 1186SOL    HW1 6384   5.136   5.998   5.620
 1186SOL    HW2 6385   5.101   5.939   5.486
 1186SOL     MW 6386   5.082   5.992   5.552
 1187SOL     OW 6387   1.048   2.608   0.737
 1187SOL    HW1 6388   1.139   2.579   0.735
 1187SOL    HW2 6389   1.015   2.580   0.822
 1187SOL     MW 6390   1.056   2.601   0.747
 1188SOL     OW 6391   4.153   2.603   5.428
 1188SOL    HW1 6392   4.196   2.677   5.385
 1188SOL    HW2 6393   4.096   2.566   5.361
 1188SOL     MW 6394   4.151   2.608   5.414
 1189SOL     OW 6395   6.017   5.255   0.119
 1189SOL    HW1 6396   5.930   5.214   0.114
 1189SOL    HW2 6397   6.055   5.221   0.200
 1189SOL     MW 6398   6.011   5.246   0.129
 1190SOL     OW 6399   4.390   3.780   4.681
 1190SOL    HW1 6400   4.415   3.700   4.635
 1190SOL    HW2 6401   4.442   3.849   4.640
 1190SOL     MW 6402   4.400   3.778   4.670
 1191SOL     OW 6403   5.173   4.857   3.233
 1191SOL    HW1 6404   5.216   4.832   3.315
 1191SOL    HW2 6405   5.090   4.896   3.260
 1191SOL     MW 6406   5.168   4.859   3.247
 1192SOL     OW 6407   0.526   5.647   3.632
 1192SOL    HW1 6408   0.517   5.658   3.727
 1192SOL    HW2 6409   0.572   5.563   3.622
 1192SOL     MW 6410   0.531   5.637   3.643
 1193SOL     OW 6411   6.061   4.514   5.336
 1193SOL    HW1 6412   6.106   4.496   5.253
 1193SOL    HW2 6413   6.001   4.585   5.316
 1193SOL     MW 6414   6.059   4.520   5.322
 1194SOL     OW 6415   4.617   2.252   1.983
 1194SOL    HW1 6416   4.641   2.234   2.074
 1194SOL    HW2 6417   4.664   2.185   1.932
 1194SOL     MW 6418   4.626   2.241   1.988
 1195SOL     OW 6419   1.864   6.239   4.284
 1195SOL    HW1 6420   1.788   6.191   4.319
 1195SOL    HW2 6421   1.855   6.327   4.320
 1195SOL     MW 6422   1.853   6.244   4.293
 1196SOL     OW 6423   4.247   1.701   6.233
 1196SOL    HW1 6424   4.214   1.618   6.199
 1196SOL    HW2 6425   4.168   1.755   6.244
 1196SOL     MW 6426   4.232   1.697   6.230
 1197SOL     OW 6427   4.477   0.708   0.240
 1197SOL    HW1 6428   4.520   0.693   0.157
 1197SOL    HW2 6429   4.548   0.737   0.298
 1197SOL     MW 6430   4.492   0.710   0.238
 1198SOL     OW 6431   1.835   0.684   5.417
 1198SOL    HW1 6432   1.850   0.620   5.486
 1198SOL    HW2 6433   1.746   0.667   5.387
 1198SOL     MW 6434   1.826   0.674   5.422
 1199SOL     OW 6435   2.910   3.413   5.619
 1199SOL    HW1 6436   2.857   3.492   5.612
 1199SOL    HW2 6437   2.991   3.435   5.572
 1199SOL     MW 6438   2.914   3.426   5.612
 1200SOL     OW 6439   5.080   2.595   0.144
 1200SOL    HW1 6440   5.000   2.551   0.115
 1200SOL    HW2 6441   5.148   2.529   0.135
 1200SOL     MW 6442   5.078   2.581   0.138
 1201SOL     OW 6443   2.252   0.680   4.330
 1201SOL    HW1 6444   2.321   0.731   4.290
 1201SOL    HW2 6445   2.262   0.592   4.294
 1201SOL     MW 6446   2.262   0.676   4.320
 1202SOL     OW 6447   2.629   4.192   0.150
 1202SOL    HW1 6448   2.625   4.248   0.226
 1202SOL    HW2 6449   2.693   4.124   0.171
 1202SOL     MW 6450   2.636   4.190   0.161
 1203SOL     OW 6451   1.863   0.242   5.173
 1203SOL    HW1 6452   1.817   0.215   5.252
 1203SOL    HW2 6453   1.938   0.291   5.204
 1203SOL     MW 6454   1.866   0.245   5.187
 1204SOL     OW 6455   1.337   3.950   4.590
 1204SOL    HW1 6456   1.407   3.945   4.526
 1204SOL    HW2 6457   1.319   3.859   4.614
 1204SOL     MW 6458   1.344   3.937   4.585
 1205SOL     OW 6459   6.074   4.040   4.945
 1205SOL    HW1 6460   6.045   3.953   4.918
 1205SOL    HW2 6461   6.072   4.038   5.040
 1205SOL     MW 6462   6.070   4.029   4.953
 1206SOL     OW 6463   2.268   6.202   0.283
 1206SOL    HW1 6464   2.320   6.250   0.347
 1206SOL    HW2 6465   2.317   6.212   0.201
 1206SOL     MW 6466   2.281   6.209   0.281
 1207SOL     OW 6467   4.123   5.300   0.924
 1207SOL    HW1 6468   4.070   5.367   0.967
 1207SOL    HW2 6469   4.213   5.323   0.944
 1207SOL     MW 6470   4.128   5.311   0.932
 1208SOL     OW 6471   4.921   5.681   5.352
 1208SOL    HW1 6472   4.851   5.617   5.364
 1208SOL    HW2 6473   4.879   5.755   5.308
 1208SOL     MW 6474   4.907   5.682   5.348
 1209SOL     OW 6475   0.207   4.555   4.584
 1209SOL    HW1 6476   0.125   4.583   4.625
 1209SOL    HW2 6477   0.243   4.634   4.545
 1209SOL     MW 6478   0.202   4.569   4.584
 1210SOL     OW 6479   4.270   3.228   5.747
 1210SOL    HW1 6480   4.247   3.272   5.829
 1210SOL    HW2 6481   4.275   3.135   5.769
 1210SOL     MW 6482   4.267   3.222   5.760
 1211SOL     OW 6483   2.429   2.353   5.320
 1211SOL    HW1 6484   2.356   2.414   5.327
 1211SOL    HW2 6485   2.481   2.386   5.246
 1211SOL     MW 6486   2.426   2.365   5.311
 1212SOL     OW 6487   6.028   4.104   4.202
 1212SOL    HW1 6488   6.043   4.146   4.287
 1212SOL    HW2 6489   6.072   4.161   4.139
 1212SOL     MW 6490   6.035   4.117   4.205
 1213SOL     OW 6491   3.562   2.986   1.932
 1213SOL    HW1 6492   3.634   2.922   1.939
 1213SOL    HW2 6493   3.578   3.031   1.849
 1213SOL     MW 6494   3.573   2.983   1.922
 1214SOL     OW 6495   1.714   4.525   0.227
 1214SOL    HW1 6496   1.795   4.478   0.245
 1214SOL    HW2 6497   1.705   4.524   0.132
 1214SOL     MW 6498   1.723   4.519   0.217
 1215SOL     OW 6499   4.603   4.183   3.760
 1215SOL    HW1 6500   4.585   4.274   3.783
 1215SOL    HW2 6501   4.558   4.132   3.827
 1215SOL     MW 6502   4.595   4.188   3.772
 1216SOL     OW 6503   5.263   0.075   1.747
 1216SOL    HW1 6504   5.179   0.095   1.787
 1216SOL    HW2 6505   5.327   0.084   1.818
 1216SOL     MW 6506   5.261   0.079   1.761
 1217SOL     OW 6507   2.541   0.041   2.537
 1217SOL    HW1 6508   2.528   0.068   2.446
 1217SOL    HW2 6509   2.469  -0.019   2.555
 1217SOL     MW 6510   2.530   0.037   2.527
 1218SOL     OW 6511   6.093   3.538   2.173
 1218SOL    HW1 6512   6.127   3.541   2.084
 1218SOL    HW2 6513   6.014   3.593   2.171
 1218SOL     MW 6514   6.087   3.546   2.162
 1219SOL     OW 6515   3.551   3.315   0.875
 1219SOL    HW1 6516   3.575   3.385   0.934
 1219SOL    HW2 6517   3.455   3.319   0.871
 1219SOL     MW 6518   3.542   3.324   0.881
 1220SOL     OW 6519   3.761   2.686   0.176
 1220SOL    HW1 6520   3.756   2.669   0.271
 1220SOL    HW2 6521   3.696   2.753   0.160
 1220SOL     MW 6522   3.752   2.692   0.186
 1221SOL     OW 6523   3.497   2.453   1.211
 1221SOL    HW1 6524   3.474   2.365   1.239
 1221SOL    HW2 6525   3.540   2.442   1.126
 1221SOL     MW 6526   3.500   2.441   1.204
 1222SOL     OW 6527   0.789   3.163   1.637
 1222SOL    HW1 6528   0.733   3.121   1.571
 1222SOL    HW2 6529   0.859   3.100   1.652
 1222SOL     MW 6530   0.792   3.149   1.630
 1223SOL     OW 6531   5.761   2.065   5.514
 1223SOL    HW1 6532   5.830   2.040   5.452
 1223SOL    HW2 6533   5.736   2.153   5.488
 1223SOL     MW 6534   5.767   2.073   5.503
 1224SOL     OW 6535   1.552   4.284   5.769
 1224SOL    HW1 6536   1.501   4.255   5.693
 1224SOL    HW2 6537   1.584   4.371   5.744
 1224SOL     MW 6538   1.550   4.292   5.756
 1225SOL     OW 6539   0.349   5.039   5.376
 1225SOL    HW1 6540   0.265   5.034   5.421
 1225SOL    HW2 6541   0.376   4.948   5.364
 1225SOL     MW 6542   0.342   5.027   5.380
 1226SOL     OW 6543   6.029   0.322   1.355
 1226SOL    HW1 6544   6.091   0.389   1.325
 1226SOL    HW2 6545   5.978   0.366   1.424
 1226SOL     MW 6546   6.030   0.336   1.360
 1227SOL     OW 6547   1.344   2.655   0.810
 1227SOL    HW1 6548   1.426   2.606   0.802
 1227SOL    HW2 6549   1.365   2.742   0.777
 1227SOL     MW 6550   1.357   2.660   0.806
 1228SOL     OW 6551   1.480   5.211   3.507
 1228SOL    HW1 6552   1.428   5.245   3.435
 1228SOL    HW2 6553   1.421   5.213   3.583
 1228SOL     MW 6554   1.466   5.215   3.508
 1229SOL     OW 6555   2.687   0.646   5.265
 1229SOL    HW1 6556   2.685   0.689   5.180
 1229SOL    HW2 6557   2.597   0.618   5.280
 1229SOL     MW 6558   2.675   0.648   5.256
 1230SOL     OW 6559   1.786   4.815   4.749
 1230SOL    HW1 6560   1.817   4.827   4.659
 1230SOL    HW2 6561   1.775   4.904   4.783
 1230SOL     MW 6562   1.789   4.828   4.742
 1231SOL     OW 6563   1.909   1.141   2.257
 1231SOL    HW1 6564   1.845   1.079   2.223
 1231SOL    HW2 6565   1.894   1.222   2.207
 1231SOL     MW 6566   1.899   1.144   2.246
 1232SOL     OW 6567   0.398   4.001   4.035
 1232SOL    HW1 6568   0.408   4.086   3.992
 1232SOL    HW2 6569   0.460   3.944   3.990
 1232SOL     MW 6570   0.407   4.004   4.024
 1233SOL     OW 6571   3.382   0.313   4.879
 1233SOL    HW1 6572   3.432   0.259   4.819
 1233SOL    HW2 6573   3.383   0.400   4.840
 1233SOL     MW 6574   3.389   0.317   4.867
 1234SOL     OW 6575   5.885   0.802   3.408
 1234SOL    HW1 6576   5.923   0.803   3.321
 1234SOL    HW2 6577   5.960   0.807   3.468
 1234SOL     MW 6578   5.899   0.803   3.405
 1235SOL     OW 6579   4.655   0.126   3.434
 1235SOL    HW1 6580   4.688   0.216   3.437
 1235SOL    HW2 6581   4.667   0.099   3.343
 1235SOL     MW 6582   4.660   0.134   3.422
 1236SOL     OW 6583   1.412   0.002   4.081
 1236SOL    HW1 6584   1.476   0.062   4.044
 1236SOL    HW2 6585   1.355   0.056   4.135
 1236SOL     MW 6586   1.413   0.016   4.083
 1237SOL     OW 6587   3.853   4.637   0.889
 1237SOL    HW1 6588   3.851   4.592   0.806
 1237SOL    HW2 6589   3.946   4.641   0.913
 1237SOL     MW 6590   3.865   4.632   0.882
 1238SOL     OW 6591   3.764   0.757   0.210
 1238SOL    HW1 6592   3.765   0.663   0.225
 1238SOL    HW2 6593   3.844   0.789   0.252
 1238SOL     MW 6594   3.774   0.749   0.217
 1239SOL     OW 6595   2.080   1.160   3.048
 1239SOL    HW1 6596   2.129   1.235   3.017
 1239SOL    HW2 6597   1.996   1.166   3.002
 1239SOL     MW 6598   2.075   1.170   3.038
 1240SOL     OW 6599   2.406   1.589   0.462
 1240SOL    HW1 6600   2.391   1.512   0.407
 1240SOL    HW2 6601   2.335   1.587   0.526
 1240SOL     MW 6602   2.396   1.579   0.463
 1241SOL     OW 6603   0.007   2.011   1.838
 1241SOL    HW1 6604   0.065   2.072   1.882
 1241SOL    HW2 6605  -0.070   2.063   1.815
 1241SOL     MW 6606   0.005   2.025   1.840
 1242SOL     OW 6607   4.793   5.116   1.729
 1242SOL    HW1 6608   4.821   5.024   1.728
 1242SOL    HW2 6609   4.874   5.165   1.742
 1242SOL     MW 6610   4.807   5.110   1.731
 1243SOL     OW 6611   2.179   5.717   3.853
 1243SOL    HW1 6612   2.140   5.690   3.936
 1243SOL    HW2 6613   2.111   5.699   3.787
 1243SOL     MW 6614   2.166   5.711   3.855
 1244SOL     OW 6615   4.178   2.591   0.927
 1244SOL    HW1 6616   4.177   2.680   0.892
 1244SOL    HW2 6617   4.270   2.565   0.922
 1244SOL     MW 6618   4.190   2.599   0.921
 1245SOL     OW 6619   5.691   5.691   1.142
 1245SOL    HW1 6620   5.663   5.670   1.053
 1245SOL    HW2 6621   5.670   5.784   1.151
 1245SOL     MW 6622   5.685   5.701   1.131
 1246SOL     OW 6623   6.024   2.370   4.491
 1246SOL    HW1 6624   6.079   2.433   4.537
 1246SOL    HW2 6625   6.005   2.410   4.406
 1246SOL     MW 6626   6.029   2.383   4.486
 1247SOL     OW 6627   5.009   5.244   4.828
 1247SOL    HW1 6628   5.019   5.286   4.913
 1247SOL    HW2 6629   4.931   5.284   4.790
 1247SOL     MW 6630   5.000   5.254   4.834
 1248SOL     OW 6631   1.590   1.641   5.672
 1248SOL    HW1 6632   1.674   1.674   5.705
 1248SOL    HW2 6633   1.532   1.645   5.748
 1248SOL     MW 6634   1.594   1.646   5.686
 1249SOL     OW 6635   1.412   3.286   4.605
 1249SOL    HW1 6636   1.358   3.211   4.582
 1249SOL    HW2 6637   1.355   3.343   4.655
 1249SOL     MW 6638   1.398   3.284   4.608
 1250SOL     OW 6639   5.367   3.312   3.439
 1250SOL    HW1 6640   5.331   3.354   3.518
 1250SOL    HW2 6641   5.330   3.362   3.367
 1250SOL     MW 6642   5.357   3.324   3.440
 1251SOL     OW 6643   2.547   0.325   0.971
 1251SOL    HW1 6644   2.451   0.334   0.968
 1251SOL    HW2 6645   2.562   0.231   0.957
 1251SOL     MW 6646   2.537   0.314   0.968
 1252SOL     OW 6647   3.729   0.956   2.792
 1252SOL    HW1 6648   3.727   0.946   2.887
 1252SOL    HW2 6649   3.644   0.923   2.763
 1252SOL     MW 6650   3.718   0.950   2.800
 1253SOL     OW 6651   1.432   0.862   0.719
 1253SOL    HW1 6652   1.390   0.880   0.635
 1253SOL    HW2 6653   1.521   0.836   0.695
 1253SOL     MW 6654   1.438   0.861   0.705
 1254SOL     OW 6655   4.391   5.408   5.183
 1254SOL    HW1 6656   4.455   5.420   5.112
 1254SOL    HW2 6657   4.357   5.496   5.199
 1254SOL     MW 6658   4.395   5.421   5.176
 1255SOL     OW 6659   0.329   3.330   1.877
 1255SOL    HW1 6660   0.408   3.277   1.869
 1255SOL    HW2 6661   0.360   3.412   1.915
 1255SOL     MW 6662   0.343   3.334   1.881
 1256SOL     OW 6663   1.404   2.096   5.022
 1256SOL    HW1 6664   1.361   2.180   5.035
 1256SOL    HW2 6665   1.440   2.074   5.108
 1256SOL     MW 6666   1.403   2.104   5.035
 1257SOL     OW 6667   5.744   0.046   0.782
 1257SOL    HW1 6668   5.729   0.059   0.688
 1257SOL    HW2 6669   5.731   0.132   0.820
 1257SOL     MW 6670   5.740   0.058   0.775
 1258SOL     OW 6671   5.579   3.479   3.523
 1258SOL    HW1 6672   5.525   3.401   3.509
 1258SOL    HW2 6673   5.515   3.550   3.535
 1258SOL     MW 6674   5.564   3.478   3.523
 1259SOL     OW 6675   1.807   3.700   6.027
 1259SOL    HW1 6676   1.900   3.683   6.012
 1259SOL    HW2 6677   1.799   3.704   6.122
 1259SOL     MW 6678   1.818   3.699   6.037
 1260SOL     OW 6679   5.529   0.401   5.736
 1260SOL    HW1 6680   5.595   0.453   5.781
 1260SOL    HW2 6681   5.457   0.462   5.718
 1260SOL     MW 6682   5.528   0.415   5.739
 1261SOL     OW 6683   1.938   4.498   6.085
 1261SOL    HW1 6684   1.996   4.574   6.093
 1261SOL    HW2 6685   1.919   4.492   5.991
 1261SOL     MW 6686   1.943   4.507   6.074
 1262SOL     OW 6687   5.196   6.042   2.759
 1262SOL    HW1 6688   5.191   5.949   2.739
 1262SOL    HW2 6689   5.207   6.084   2.674
 1262SOL     MW 6690   5.197   6.036   2.746
 1263SOL     OW 6691   1.417   5.369   4.633
 1263SOL    HW1 6692   1.341   5.394   4.579
 1263SOL    HW2 6693   1.408   5.422   4.712
 1263SOL     MW 6694   1.406   5.379   4.636
 1264SOL     OW 6695   1.420   0.750   0.226
 1264SOL    HW1 6696   1.396   0.826   0.175
 1264SOL    HW2 6697   1.489   0.707   0.175
 1264SOL     MW 6698   1.426   0.754   0.213
 1265SOL     OW 6699   3.112   0.690   5.836
 1265SOL    HW1 6700   3.017   0.685   5.830
 1265SOL    HW2 6701   3.130   0.693   5.930
 1265SOL     MW 6702   3.102   0.690   5.847
 1266SOL     OW 6703   5.625   5.719   2.598
 1266SOL    HW1 6704   5.595   5.758   2.516
 1266SOL    HW2 6705   5.582   5.633   2.601
 1266SOL     MW 6706   5.616   5.713   2.588
 1267SOL     OW 6707   3.145   2.168   3.970
 1267SOL    HW1 6708   3.105   2.128   3.893
 1267SOL    HW2 6709   3.183   2.250   3.937
 1267SOL     MW 6710   3.145   2.173   3.956
 1268SOL     OW 6711   6.103   4.603   1.789
 1268SOL    HW1 6712   6.165   4.553   1.737
 1268SOL    HW2 6713   6.149   4.621   1.871
 1268SOL     MW 6714   6.117   4.599   1.793
 1269SOL     OW 6715   1.257   4.314   5.348
 1269SOL    HW1 6716   1.290   4.370   5.278
 1269SOL    HW2 6717   1.173   4.282   5.315
 1269SOL     MW 6718   1.250   4.317   5.335
 1270SOL     OW 6719   0.473   2.249   4.223
 1270SOL    HW1 6720   0.394   2.249   4.169
 1270SOL    HW2 6721   0.502   2.341   4.223
 1270SOL     MW 6722   0.466   2.261   4.216
 1271SOL     OW 6723   3.397   0.887   4.723
 1271SOL    HW1 6724   3.462   0.902   4.654
 1271SOL    HW2 6725   3.404   0.794   4.742
 1271SOL     MW 6726   3.406   0.877   4.717
 1272SOL     OW 6727   5.128   5.536   0.705
 1272SOL    HW1 6728   5.117   5.455   0.755
 1272SOL    HW2 6729   5.200   5.582   0.748
 1272SOL     MW 6730   5.136   5.531   0.717
 1273SOL     OW 6731   0.136   3.195   3.310
 1273SOL    HW1 6732   0.226   3.169   3.287
 1273SOL    HW2 6733   0.129   3.175   3.403
 1273SOL     MW 6734   0.147   3.189   3.319
 1274SOL     OW 6735   5.462   2.596   3.593
 1274SOL    HW1 6736   5.429   2.675   3.636
 1274SOL    HW2 6737   5.504   2.546   3.663
 1274SOL     MW 6738   5.463   2.600   3.607
 1275SOL     OW 6739   2.773   6.060   0.354
 1275SOL    HW1 6740   2.806   5.978   0.318
 1275SOL    HW2 6741   2.835   6.084   0.423
 1275SOL     MW 6742   2.785   6.053   0.358
 1276SOL     OW 6743   4.490   2.065   4.628
 1276SOL    HW1 6744   4.501   2.033   4.717
 1276SOL    HW2 6745   4.412   2.121   4.632
 1276SOL     MW 6746   4.481   2.068   4.640
 1277SOL     OW 6747   3.601   4.032   1.612
 1277SOL    HW1 6748   3.612   4.064   1.701
 1277SOL    HW2 6749   3.617   4.109   1.557
 1277SOL     MW 6750   3.605   4.046   1.616
 1278SOL     OW 6751   4.360   4.668   3.206
 1278SOL    HW1 6752   4.285   4.651   3.148
 1278SOL    HW2 6753   4.419   4.722   3.154
 1278SOL     MW 6754   4.358   4.673   3.192
 1279SOL     OW 6755   5.001   2.544   2.348
 1279SOL    HW1 6756   4.923   2.580   2.307
 1279SOL    HW2 6757   4.989   2.450   2.345
 1279SOL     MW 6758   4.990   2.537   2.342
 1280SOL     OW 6759   3.240   6.001   4.434
 1280SOL    HW1 6760   3.311   5.945   4.404
 1280SOL    HW2 6761   3.166   5.941   4.450
 1280SOL     MW 6762   3.239   5.986   4.432
 1281SOL     OW 6763   1.814   3.105   1.101
 1281SOL    HW1 6764   1.861   3.188   1.098
 1281SOL    HW2 6765   1.771   3.105   1.185
 1281SOL     MW 6766   1.814   3.116   1.111
 1282SOL     OW 6767   1.122   5.251   5.988
 1282SOL    HW1 6768   1.216   5.234   5.987
 1282SOL    HW2 6769   1.104   5.282   6.077
 1282SOL     MW 6770   1.132   5.253   5.999
 1283SOL     OW 6771   3.085   4.842   2.757
 1283SOL    HW1 6772   3.125   4.896   2.825
 1283SOL    HW2 6773   3.094   4.894   2.677
 1283SOL     MW 6774   3.092   4.856   2.756
 1284SOL     OW 6775   0.700   1.337   1.448
 1284SOL    HW1 6776   0.661   1.254   1.423
 1284SOL    HW2 6777   0.632   1.402   1.428
 1284SOL     MW 6778   0.686   1.335   1.442
 1285SOL     OW 6779   2.636   0.492   1.898
 1285SOL    HW1 6780   2.663   0.507   1.808
 1285SOL    HW2 6781   2.577   0.416   1.894
 1285SOL     MW 6782   2.632   0.484   1.886
 1286SOL     OW 6783   3.075   0.845   2.396
 1286SOL    HW1 6784   2.991   0.802   2.416
 1286SOL    HW2 6785   3.138   0.803   2.455
 1286SOL     MW 6786   3.072   0.834   2.406
 1287SOL     OW 6787   3.382   0.634   2.515
 1287SOL    HW1 6788   3.377   0.637   2.419
 1287SOL    HW2 6789   3.379   0.725   2.542
 1287SOL     MW 6790   3.381   0.646   2.506
 1288SOL     OW 6791   5.521   1.928   5.526
 1288SOL    HW1 6792   5.604   1.964   5.495
 1288SOL    HW2 6793   5.512   1.965   5.615
 1288SOL     MW 6794   5.531   1.938   5.534
 1289SOL     OW 6795   4.295   3.766   4.039
 1289SOL    HW1 6796   4.246   3.833   3.991
 1289SOL    HW2 6797   4.281   3.686   3.989
 1289SOL     MW 6798   4.287   3.764   4.026
 1290SOL     OW 6799   0.070   1.309   2.629
 1290SOL    HW1 6800   0.127   1.362   2.574
 1290SOL    HW2 6801   0.126   1.284   2.703
 1290SOL     MW 6802   0.084   1.313   2.632
 1291SOL     OW 6803   2.722   1.231   1.463
 1291SOL    HW1 6804   2.704   1.318   1.499
 1291SOL    HW2 6805   2.673   1.229   1.380
 1291SOL     MW 6806   2.714   1.242   1.457
 1292SOL     OW 6807   4.110   2.390   1.152
 1292SOL    HW1 6808   4.072   2.370   1.237
 1292SOL    HW2 6809   4.186   2.444   1.171
 1292SOL     MW 6810   4.115   2.394   1.165
 1293SOL     OW 6811   4.624   3.156   2.387
 1293SOL    HW1 6812   4.567   3.173   2.461
 1293SOL    HW2 6813   4.576   3.190   2.311
 1293SOL     MW 6814   4.610   3.163   2.387
 1294SOL     OW 6815   4.673   1.810   0.456
 1294SOL    HW1 6816   4.740   1.866   0.496
 1294SOL    HW2 6817   4.591   1.857   0.470
 1294SOL     MW 6818   4.671   1.824   0.463
 1295SOL     OW 6819   1.332   5.561   2.930
 1295SOL    HW1 6820   1.282   5.643   2.929
 1295SOL    HW2 6821   1.409   5.580   2.984
 1295SOL     MW 6822   1.335   5.574   2.937
 1296SOL     OW 6823   2.130   4.830   4.016
 1296SOL    HW1 6824   2.070   4.901   3.996
 1296SOL    HW2 6825   2.216   4.864   3.991
 1296SOL     MW 6826   2.133   4.843   4.010
 1297SOL     OW 6827   5.053   1.412   5.217
 1297SOL    HW1 6828   5.119   1.436   5.151
 1297SOL    HW2 6829   4.971   1.446   5.181
 1297SOL     MW 6830   5.051   1.420   5.204
 1298SOL     OW 6831   3.708   1.566   5.041
 1298SOL    HW1 6832   3.720   1.616   5.122
 1298SOL    HW2 6833   3.794   1.529   5.022
 1298SOL     MW 6834   3.720   1.567   5.049
 1299SOL     OW 6835   5.643   3.379   2.470
 1299SOL    HW1 6836   5.575   3.440   2.440
 1299SOL    HW2 6837   5.602   3.330   2.541
 1299SOL     MW 6838   5.629   3.381   2.475
 1300SOL     OW 6839   4.918   1.303   3.305
 1300SOL    HW1 6840   4.987   1.248   3.342
 1300SOL    HW2 6841   4.921   1.286   3.211
 1300SOL     MW 6842   4.927   1.294   3.298
 1301SOL     OW 6843   4.089   2.156   5.929
 1301SOL    HW1 6844   4.073   2.230   5.987
 1301SOL    HW2 6845   4.117   2.195   5.846
 1301SOL     MW 6846   4.091   2.170   5.926
 1302SOL     OW 6847   1.207   3.148   1.419
 1302SOL    HW1 6848   1.194   3.158   1.513
 1302SOL    HW2 6849   1.119   3.132   1.384
 1302SOL     MW 6850   1.194   3.147   1.426
 1303SOL     OW 6851   5.024   3.718   1.504
 1303SOL    HW1 6852   5.095   3.781   1.491
 1303SOL    HW2 6853   5.017   3.709   1.599
 1303SOL     MW 6854   5.033   3.725   1.514
 1304SOL     OW 6855   3.635   5.910   5.307
 1304SOL    HW1 6856   3.727   5.934   5.317
 1304SOL    HW2 6857   3.587   5.977   5.354
 1304SOL     MW 6858   3.641   5.921   5.314
 1305SOL     OW 6859   0.357   4.544   2.318
 1305SOL    HW1 6860   0.446   4.530   2.350
 1305SOL    HW2 6861   0.350   4.639   2.305
 1305SOL     MW 6862   0.367   4.554   2.321
 1306SOL     OW 6863   5.848   1.022   1.342
 1306SOL    HW1 6864   5.775   0.962   1.362
 1306SOL    HW2 6865   5.852   1.079   1.419
 1306SOL     MW 6866   5.839   1.021   1.355
 1307SOL     OW 6867   0.908   0.374   2.209
 1307SOL    HW1 6868   0.872   0.318   2.141
 1307SOL    HW2 6869   0.907   0.462   2.172
 1307SOL     MW 6870   0.903   0.378   2.196
 1308SOL     OW 6871   1.194   5.740   4.777
 1308SOL    HW1 6872   1.264   5.788   4.733
 1308SOL    HW2 6873   1.193   5.777   4.866
 1308SOL     MW 6874   1.203   5.751   4.783
 1309SOL     OW 6875   0.022   2.043   5.273
 1309SOL    HW1 6876  -0.035   2.117   5.253
 1309SOL    HW2 6877   0.098   2.056   5.215
 1309SOL     MW 6878   0.024   2.054   5.263
 1310SOL     OW 6879   2.499   4.217   1.221
 1310SOL    HW1 6880   2.516   4.204   1.314
 1310SOL    HW2 6881   2.423   4.162   1.202
 1310SOL     MW 6882   2.491   4.208   1.230
 1311SOL     OW 6883   1.261   0.922   3.276
 1311SOL    HW1 6884   1.197   0.897   3.343
 1311SOL    HW2 6885   1.342   0.880   3.304
 1311SOL     MW 6886   1.263   0.913   3.288
 1312SOL     OW 6887   0.834   1.437   1.665
 1312SOL    HW1 6888   0.787   1.385   1.601
 1312SOL    HW2 6889   0.880   1.504   1.616
 1312SOL     MW 6890   0.834   1.439   1.651
 1313SOL     OW 6891   5.835   2.481   3.514
 1313SOL    HW1 6892   5.743   2.465   3.530
 1313SOL    HW2 6893   5.868   2.520   3.595
 1313SOL     MW 6894   5.828   2.484   3.526
 1314SOL     OW 6895   4.396   0.766   4.891
 1314SOL    HW1 6896   4.379   0.850   4.932
 1314SOL    HW2 6897   4.416   0.787   4.800
 1314SOL     MW 6898   4.397   0.779   4.885
 1315SOL     OW 6899   5.378   3.221   4.642
 1315SOL    HW1 6900   5.448   3.283   4.660
 1315SOL    HW2 6901   5.309   3.243   4.705
 1315SOL     MW 6902   5.378   3.232   4.653
 1316SOL     OW 6903   1.231   4.249   2.218
 1316SOL    HW1 6904   1.157   4.197   2.186
 1316SOL    HW2 6905   1.296   4.184   2.243
 1316SOL     MW 6906   1.230   4.234   2.217
 1317SOL     OW 6907   1.843   0.182   4.697
 1317SOL    HW1 6908   1.925   0.214   4.736
 1317SOL    HW2 6909   1.775   0.235   4.738
 1317SOL     MW 6910   1.845   0.193   4.707
 1318SOL     OW 6911   3.068   1.430   6.164
 1318SOL    HW1 6912   3.047   1.442   6.071
 1318SOL    HW2 6913   3.103   1.341   6.169
 1318SOL     MW 6914   3.070   1.420   6.153
 1319SOL     OW 6915   4.974   0.794   5.531
 1319SOL    HW1 6916   5.006   0.712   5.568
 1319SOL    HW2 6917   4.888   0.773   5.495
 1319SOL     MW 6918   4.967   0.781   5.531
 1320SOL     OW 6919   1.422   0.334   4.083
 1320SOL    HW1 6920   1.494   0.293   4.036
 1320SOL    HW2 6921   1.442   0.427   4.082
 1320SOL     MW 6922   1.434   0.340   4.077
 1321SOL     OW 6923   5.636   2.375   1.151
 1321SOL    HW1 6924   5.643   2.459   1.196
 1321SOL    HW2 6925   5.543   2.367   1.129
 1321SOL     MW 6926   5.625   2.385   1.154
 1322SOL     OW 6927   1.353   5.329   0.238
 1322SOL    HW1 6928   1.381   5.414   0.204
 1322SOL    HW2 6929   1.289   5.350   0.306
 1322SOL     MW 6930   1.348   5.343   0.242
 1323SOL     OW 6931   2.252   2.607   0.158
 1323SOL    HW1 6932   2.205   2.583   0.079
 1323SOL    HW2 6933   2.344   2.595   0.135
 1323SOL     MW 6934   2.258   2.603   0.145
 1324SOL     OW 6935   0.006   3.780   4.082
 1324SOL    HW1 6936  -0.021   3.702   4.034
 1324SOL    HW2 6937   0.025   3.845   4.015
 1324SOL     MW 6938   0.005   3.779   4.068
 1325SOL     OW 6939   0.616   4.466   2.097
 1325SOL    HW1 6940   0.680   4.425   2.039
 1325SOL    HW2 6941   0.608   4.406   2.170
 1325SOL     MW 6942   0.623   4.453   2.099
 1326SOL     OW 6943   4.293   5.299   2.974
 1326SOL    HW1 6944   4.362   5.331   2.916
 1326SOL    HW2 6945   4.238   5.244   2.918
 1326SOL     MW 6946   4.294   5.296   2.959
 1327SOL     OW 6947   6.037   0.692   3.192
 1327SOL    HW1 6948   6.015   0.599   3.195
 1327SOL    HW2 6949   5.974   0.730   3.131
 1327SOL     MW 6950   6.026   0.685   3.185
 1328SOL     OW 6951   0.181   1.870   3.342
 1328SOL    HW1 6952   0.117   1.799   3.354
 1328SOL    HW2 6953   0.220   1.853   3.256
 1328SOL     MW 6954   0.177   1.859   3.332
 1329SOL     OW 6955   5.314   4.182   5.310
 1329SOL    HW1 6956   5.317   4.088   5.329
 1329SOL    HW2 6957   5.386   4.196   5.247
 1329SOL     MW 6958   5.324   4.172   5.304
 1330SOL     OW 6959   5.169   3.392   0.720
 1330SOL    HW1 6960   5.194   3.433   0.802
 1330SOL    HW2 6961   5.077   3.415   0.709
 1330SOL     MW 6962   5.161   3.400   0.729
 1331SOL     OW 6963   2.923   4.517   5.477
 1331SOL    HW1 6964   2.853   4.503   5.413
 1331SOL    HW2 6965   2.948   4.609   5.465
 1331SOL     MW 6966   2.917   4.527   5.467
 1332SOL     OW 6967   1.313   0.191   5.352
 1332SOL    HW1 6968   1.269   0.107   5.337
 1332SOL    HW2 6969   1.250   0.242   5.403
 1332SOL     MW 6970   1.299   0.187   5.357
 1333SOL     OW 6971   4.450   2.853   0.275
 1333SOL    HW1 6972   4.437   2.927   0.215
 1333SOL    HW2 6973   4.428   2.889   0.361
 1333SOL     MW 6974   4.445   2.867   0.278
 1334SOL     OW 6975   1.312   3.690   4.924
 1334SOL    HW1 6976   1.265   3.772   4.941
 1334SOL    HW2 6977   1.337   3.696   4.832
 1334SOL     MW 6978   1.309   3.701   4.914
 1335SOL     OW 6979   1.357   3.577   5.936
 1335SOL    HW1 6980   1.306   3.635   5.993
 1335SOL    HW2 6981   1.434   3.629   5.912
 1335SOL     MW 6982   1.361   3.591   5.941
 1336SOL     OW 6983   0.677   5.302   1.430
 1336SOL    HW1 6984   0.700   5.388   1.397
 1336SOL    HW2 6985   0.617   5.319   1.503
 1336SOL     MW 6986   0.672   5.315   1.435
 1337SOL     OW 6987   3.159   5.727   3.909
 1337SOL    HW1 6988   3.133   5.803   3.960
 1337SOL    HW2 6989   3.255   5.726   3.914
 1337SOL     MW 6990   3.168   5.737   3.916
 1338SOL     OW 6991   5.570   6.201   1.210
 1338SOL    HW1 6992   5.525   6.214   1.126
 1338SOL    HW2 6993   5.506   6.228   1.276
 1338SOL     MW 6994   5.556   6.206   1.208
 1339SOL     OW 6995   1.049   4.479   5.669
 1339SOL    HW1 6996   1.098   4.428   5.734
 1339SOL    HW2 6997   0.958   4.450   5.678
 1339SOL     MW 6998   1.044   4.469   5.678
 1340SOL     OW 6999   6.179   1.512   0.357
 1340SOL    HW1 7000   6.226   1.480   0.433
 1340SOL    HW2 7001   6.192   1.445   0.289
 1340SOL     MW 7002   6.187   1.500   0.358
 1341SOL     OW 7003   1.365   5.317   5.436
 1341SOL    HW1 7004   1.340   5.406   5.458
 1341SOL    HW2 7005   1.458   5.312   5.459
 1341SOL     MW 7006   1.374   5.328   5.441
 1342SOL     OW 7007   3.314   1.258   3.188
 1342SOL    HW1 7008   3.387   1.203   3.161
 1342SOL    HW2 7009   3.337   1.345   3.156
 1342SOL     MW 7010   3.326   1.262   3.181
 1343SOL     OW 7011   3.432   4.711   3.471
 1343SOL    HW1 7012   3.427   4.630   3.421
 1343SOL    HW2 7013   3.482   4.688   3.549
 1343SOL     MW 7014   3.438   4.698   3.474
 1344SOL     OW 7015   4.229   0.351   4.190
 1344SOL    HW1 7016   4.221   0.302   4.109
 1344SOL    HW2 7017   4.141   0.350   4.228
 1344SOL     MW 7018   4.217   0.345   4.184
 1345SOL     OW 7019   4.202   2.682   5.756
 1345SOL    HW1 7020   4.197   2.699   5.850
 1345SOL    HW2 7021   4.163   2.596   5.744
 1345SOL     MW 7022   4.197   2.673   5.766
 1346SOL     OW 7023   3.590   0.131   2.568
 1346SOL    HW1 7024   3.647   0.110   2.642
 1346SOL    HW2 7025   3.563   0.221   2.583
 1346SOL     MW 7026   3.594   0.140   2.579
 1347SOL     OW 7027   2.763   5.887   2.087
 1347SOL    HW1 7028   2.799   5.912   2.173
 1347SOL    HW2 7029   2.837   5.896   2.027
 1347SOL     MW 7030   2.777   5.892   2.091
 1348SOL     OW 7031   1.104   3.180   6.231
 1348SOL    HW1 7032   1.092   3.136   6.147
 1348SOL    HW2 7033   1.078   3.271   6.215
 1348SOL     MW 7034   1.099   3.186   6.218
 1349SOL     OW 7035   4.302   4.538   0.228
 1349SOL    HW1 7036   4.368   4.469   0.220
 1349SOL    HW2 7037   4.287   4.547   0.322
 1349SOL     MW 7038   4.309   4.531   0.239
 1350SOL     OW 7039   4.179   0.139   3.601
 1350SOL    HW1 7040   4.117   0.165   3.669
 1350SOL    HW2 7041   4.200   0.048   3.622
 1350SOL     MW 7042   4.174   0.130   3.613
 1351SOL     OW 7043   1.366   3.793   2.156
 1351SOL    HW1 7044   1.421   3.744   2.096
 1351SOL    HW2 7045   1.277   3.784   2.121
 1351SOL     MW 7046   1.361   3.786   2.144
 1352SOL     OW 7047   5.806   2.957   5.829
 1352SOL    HW1 7048   5.822   2.926   5.740
 1352SOL    HW2 7049   5.730   2.907   5.859
 1352SOL     MW 7050   5.798   2.947   5.822
 1353SOL     OW 7051   0.571   2.066   1.565
 1353SOL    HW1 7052   0.626   2.030   1.634
 1353SOL    HW2 7053   0.481   2.042   1.590
 1353SOL     MW 7054   0.566   2.059   1.577
 1354SOL     OW 7055   5.246   0.564   2.188
 1354SOL    HW1 7056   5.339   0.585   2.181
 1354SOL    HW2 7057   5.204   0.623   2.126
 1354SOL     MW 7058   5.253   0.574   2.179
 1355SOL     OW 7059   3.656   4.990   2.728
 1355SOL    HW1 7060   3.701   5.034   2.656
 1355SOL    HW2 7061   3.599   4.925   2.685
 1355SOL     MW 7062   3.654   4.987   2.713
 1356SOL     OW 7063   1.943   0.945   3.194
 1356SOL    HW1 7064   1.951   0.872   3.132
 1356SOL    HW2 7065   1.993   1.016   3.153
 1356SOL     MW 7066   1.951   0.945   3.181
 1357SOL     OW 7067   1.439   5.022   0.286
 1357SOL    HW1 7068   1.420   5.070   0.366
 1357SOL    HW2 7069   1.465   4.934   0.316
 1357SOL     MW 7070   1.440   5.017   0.300
 1358SOL     OW 7071   0.440   1.570   0.675
 1358SOL    HW1 7072   0.502   1.631   0.716
 1358SOL    HW2 7073   0.358   1.583   0.723
 1358SOL     MW 7074   0.438   1.580   0.687
 1359SOL     OW 7075   3.393   5.565   5.150
 1359SOL    HW1 7076   3.352   5.649   5.171
 1359SOL    HW2 7077   3.477   5.567   5.197
 1359SOL     MW 7078   3.399   5.576   5.159
 1360SOL     OW 7079  -0.003   0.062   3.940
 1360SOL    HW1 7080   0.069   0.097   3.992
 1360SOL    HW2 7081   0.020  -0.029   3.926
 1360SOL     MW 7082   0.009   0.055   3.945
 1361SOL     OW 7083   2.096   5.039   0.043
 1361SOL    HW1 7084   2.097   5.114   0.104
 1361SOL    HW2 7085   2.034   4.977   0.082
 1361SOL     MW 7086   2.088   5.041   0.056
 1362SOL     OW 7087   0.012   4.245   3.342
 1362SOL    HW1 7088   0.073   4.171   3.346
 1362SOL    HW2 7089  -0.062   4.218   3.396
 1362SOL     MW 7090   0.010   4.232   3.349
 1363SOL     OW 7091   1.923   2.992   5.440
 1363SOL    HW1 7092   2.018   3.004   5.433
 1363SOL    HW2 7093   1.897   2.955   5.356
 1363SOL     MW 7094   1.932   2.989   5.429
 1364SOL     OW 7095   4.430   3.043   6.105
 1364SOL    HW1 7096   4.492   3.110   6.132
 1364SOL    HW2 7097   4.431   3.047   6.009
 1364SOL     MW 7098   4.438   3.052   6.096
 1365SOL     OW 7099   1.838   5.179   0.266
 1365SOL    HW1 7100   1.793   5.119   0.207
 1365SOL    HW2 7101   1.768   5.232   0.304
 1365SOL     MW 7102   1.823   5.178   0.263
 1366SOL     OW 7103   0.235   5.403   0.163
 1366SOL    HW1 7104   0.231   5.420   0.256
 1366SOL    HW2 7105   0.282   5.319   0.156
 1366SOL     MW 7106   0.241   5.394   0.174
 1367SOL     OW 7107   3.049   5.125   0.547
 1367SOL    HW1 7108   3.118   5.084   0.600
 1367SOL    HW2 7109   3.025   5.204   0.597
 1367SOL     MW 7110   3.055   5.130   0.560
 1368SOL     OW 7111   2.183   3.046   5.435
 1368SOL    HW1 7112   2.225   2.984   5.496
 1368SOL    HW2 7113   2.227   3.030   5.352
 1368SOL     MW 7114   2.194   3.036   5.432
 1369SOL     OW 7115   4.293   3.573   3.831
 1369SOL    HW1 7116   4.228   3.540   3.770
 1369SOL    HW2 7117   4.341   3.495   3.859
 1369SOL     MW 7118   4.291   3.559   3.827
 1370SOL     OW 7119   0.663   0.532   4.585
 1370SOL    HW1 7120   0.695   0.544   4.675
 1370SOL    HW2 7121   0.640   0.440   4.580
 1370SOL     MW 7122   0.664   0.522   4.596
 1371SOL     OW 7123   1.422   4.898   4.558
 1371SOL    HW1 7124   1.507   4.856   4.545
 1371SOL    HW2 7125   1.396   4.871   4.646
 1371SOL     MW 7126   1.429   4.889   4.568
 1372SOL     OW 7127   4.109   4.691   6.068
 1372SOL    HW1 7128   4.109   4.626   6.138
 1372SOL    HW2 7129   4.030   4.671   6.018
 1372SOL     MW 7130   4.099   4.680   6.071
 1373SOL     OW 7131   1.774   1.722   4.840
 1373SOL    HW1 7132   1.745   1.806   4.876
 1373SOL    HW2 7133   1.782   1.738   4.746
 1373SOL     MW 7134   1.771   1.735   4.833
 1374SOL     OW 7135   0.291   0.727   4.526
 1374SOL    HW1 7136   0.276   0.632   4.525
 1374SOL    HW2 7137   0.238   0.758   4.599
 1374SOL     MW 7138   0.282   0.719   4.535
 1375SOL     OW 7139   1.499   1.521   5.122
 1375SOL    HW1 7140   1.420   1.468   5.121
 1375SOL    HW2 7141   1.469   1.611   5.109
 1375SOL     MW 7142   1.485   1.525   5.120
 1376SOL     OW 7143   4.791   2.228   1.539
 1376SOL    HW1 7144   4.818   2.203   1.628
 1376SOL    HW2 7145   4.770   2.321   1.545
 1376SOL     MW 7146   4.792   2.237   1.551
 1377SOL     OW 7147   2.469   4.402   5.539
 1377SOL    HW1 7148   2.490   4.312   5.563
 1377SOL    HW2 7149   2.383   4.397   5.499
 1377SOL     MW 7150   2.462   4.390   5.537
 1378SOL     OW 7151   3.272   5.009   1.299
 1378SOL    HW1 7152   3.350   5.050   1.262
 1378SOL    HW2 7153   3.236   4.956   1.228
 1378SOL     MW 7154   3.277   5.007   1.285
 1379SOL     OW 7155   2.068   3.077   4.729
 1379SOL    HW1 7156   2.063   3.067   4.634
 1379SOL    HW2 7157   2.150   3.126   4.743
 1379SOL     MW 7158   2.078   3.082   4.718
 1380SOL     OW 7159   2.779   1.832   5.715
 1380SOL    HW1 7160   2.701   1.806   5.765
 1380SOL    HW2 7161   2.807   1.752   5.670
 1380SOL     MW 7162   2.772   1.819   5.716
 1381SOL     OW 7163   3.741   2.159   3.503
 1381SOL    HW1 7164   3.674   2.227   3.510
 1381SOL    HW2 7165   3.778   2.171   3.416
 1381SOL     MW 7166   3.737   2.169   3.493
 1382SOL     OW 7167   2.297   1.736   1.234
 1382SOL    HW1 7168   2.249   1.820   1.241
 1382SOL    HW2 7169   2.383   1.760   1.198
 1382SOL     MW 7170   2.301   1.750   1.230
 1383SOL     OW 7171   0.507   4.217   1.874
 1383SOL    HW1 7172   0.471   4.193   1.960
 1383SOL    HW2 7173   0.596   4.180   1.874
 1383SOL     MW 7174   0.514   4.209   1.885
 1384SOL     OW 7175   1.418   1.225   5.740
 1384SOL    HW1 7176   1.379   1.141   5.715
 1384SOL    HW2 7177   1.371   1.290   5.688
 1384SOL     MW 7178   1.407   1.222   5.730
 1385SOL     OW 7179   1.013   1.016   3.643
 1385SOL    HW1 7180   1.043   0.960   3.571
 1385SOL    HW2 7181   1.060   1.098   3.630
 1385SOL     MW 7182   1.023   1.019   3.632
 1386SOL     OW 7183   2.772   0.145   1.086
 1386SOL    HW1 7184   2.814   0.158   1.001
 1386SOL    HW2 7185   2.724   0.227   1.103
 1386SOL     MW 7186   2.772   0.157   1.078
 1387SOL     OW 7187   3.916   4.027   5.500
 1387SOL    HW1 7188   3.954   4.018   5.412
 1387SOL    HW2 7189   3.915   3.938   5.535
 1387SOL     MW 7190   3.921   4.014   5.493
 1388SOL     OW 7191   4.136   1.847   4.047
 1388SOL    HW1 7192   4.225   1.818   4.029
 1388SOL    HW2 7193   4.087   1.766   4.062
 1388SOL     MW 7194   4.141   1.833   4.047
 1389SOL     OW 7195   1.230   5.714   3.197
 1389SOL    HW1 7196   1.233   5.791   3.140
 1389SOL    HW2 7197   1.272   5.744   3.278
 1389SOL     MW 7198   1.236   5.728   3.200
 1390SOL     OW 7199   6.010   1.391   2.190
 1390SOL    HW1 7200   6.013   1.474   2.141
 1390SOL    HW2 7201   6.068   1.332   2.142
 1390SOL     MW 7202   6.018   1.394   2.178
 1391SOL     OW 7203   2.993   5.943   0.587
 1391SOL    HW1 7204   2.933   5.873   0.611
 1391SOL    HW2 7205   3.042   5.908   0.513
 1391SOL     MW 7206   2.991   5.930   0.581
 1392SOL     OW 7207   4.722   2.599   1.900
 1392SOL    HW1 7208   4.632   2.632   1.894
 1392SOL    HW2 7209   4.774   2.667   1.858
 1392SOL     MW 7210   4.717   2.612   1.894
 1393SOL     OW 7211   3.036   0.057   3.515
 1393SOL    HW1 7212   3.131   0.061   3.524
 1393SOL    HW2 7213   3.009   0.148   3.504
 1393SOL     MW 7214   3.045   0.069   3.514
 1394SOL     OW 7215   4.890   5.656   4.253
 1394SOL    HW1 7216   4.883   5.698   4.339
 1394SOL    HW2 7217   4.916   5.727   4.194
 1394SOL     MW 7218   4.892   5.671   4.256
 1395SOL     OW 7219   0.653   5.323   6.231
 1395SOL    HW1 7220   0.702   5.324   6.149
 1395SOL    HW2 7221   0.669   5.409   6.270
 1395SOL     MW 7222   0.661   5.334   6.226
 1396SOL     OW 7223   1.526   2.126   1.014
 1396SOL    HW1 7224   1.574   2.047   1.040
 1396SOL    HW2 7225   1.593   2.182   0.974
 1396SOL     MW 7226   1.541   2.123   1.012
 1397SOL     OW 7227   5.675   2.632   1.647
 1397SOL    HW1 7228   5.678   2.689   1.723
 1397SOL    HW2 7229   5.627   2.555   1.677
 1397SOL     MW 7230   5.669   2.630   1.660
 1398SOL     OW 7231   6.062   4.143   2.735
 1398SOL    HW1 7232   6.149   4.181   2.725
 1398SOL    HW2 7233   6.008   4.214   2.771
 1398SOL     MW 7234   6.066   4.157   2.738
 1399SOL     OW 7235   1.418   5.110   0.584
 1399SOL    HW1 7236   1.499   5.152   0.614
 1399SOL    HW2 7237   1.410   5.032   0.640
 1399SOL     MW 7238   1.427   5.105   0.594
 1400SOL     OW 7239   5.645   3.223   0.436
 1400SOL    HW1 7240   5.618   3.226   0.344
 1400SOL    HW2 7241   5.562   3.228   0.485
 1400SOL     MW 7242   5.631   3.224   0.431
 1401SOL     OW 7243   6.238   0.908   4.342
 1401SOL    HW1 7244   6.181   0.941   4.273
 1401SOL    HW2 7245   6.220   0.964   4.418
 1401SOL     MW 7246   6.229   0.919   4.343
 1402SOL     OW 7247   2.213   0.975   0.437
 1402SOL    HW1 7248   2.271   0.901   0.460
 1402SOL    HW2 7249   2.205   0.970   0.342
 1402SOL     MW 7250   2.219   0.965   0.429
 1403SOL     OW 7251   0.149   2.188   2.285
 1403SOL    HW1 7252   0.134   2.225   2.198
 1403SOL    HW2 7253   0.219   2.242   2.322
 1403SOL     MW 7254   0.156   2.199   2.279
 1404SOL     OW 7255   0.697   0.008   3.233
 1404SOL    HW1 7256   0.690  -0.088   3.236
 1404SOL    HW2 7257   0.775   0.024   3.180
 1404SOL     MW 7258   0.706  -0.002   3.227
 1405SOL     OW 7259   2.261   5.854   5.096
 1405SOL    HW1 7260   2.344   5.848   5.144
 1405SOL    HW2 7261   2.206   5.787   5.136
 1405SOL     MW 7262   2.265   5.845   5.107
 1406SOL     OW 7263   3.547   3.045   4.887
 1406SOL    HW1 7264   3.483   3.087   4.943
 1406SOL    HW2 7265   3.624   3.033   4.942
 1406SOL     MW 7266   3.549   3.049   4.901
 1407SOL     OW 7267   3.590   1.063   5.528
 1407SOL    HW1 7268   3.497   1.054   5.551
 1407SOL    HW2 7269   3.589   1.105   5.442
 1407SOL     MW 7270   3.578   1.067   5.520
 1408SOL     OW 7271   0.079   3.153   3.573
 1408SOL    HW1 7272   0.067   3.244   3.598
 1408SOL    HW2 7273  -0.009   3.119   3.560
 1408SOL     MW 7274   0.066   3.160   3.575
 1409SOL     OW 7275   1.156   6.069   4.811
 1409SOL    HW1 7276   1.115   5.987   4.838
 1409SOL    HW2 7277   1.123   6.083   4.722
 1409SOL     MW 7278   1.146   6.061   4.803
 1410SOL     OW 7279   0.734   2.350   5.712
 1410SOL    HW1 7280   0.712   2.382   5.799
 1410SOL    HW2 7281   0.675   2.276   5.697
 1410SOL     MW 7282   0.724   2.345   5.721
 1411SOL     OW 7283   4.992   1.685   5.589
 1411SOL    HW1 7284   5.032   1.750   5.531
 1411SOL    HW2 7285   5.055   1.613   5.590
 1411SOL     MW 7286   5.005   1.684   5.582
 1412SOL     OW 7287   4.647   3.389   5.385
 1412SOL    HW1 7288   4.715   3.455   5.398
 1412SOL    HW2 7289   4.619   3.365   5.473
 1412SOL     MW 7290   4.652   3.394   5.398
 1413SOL     OW 7291   4.226   5.857   1.376
 1413SOL    HW1 7292   4.312   5.817   1.392
 1413SOL    HW2 7293   4.212   5.845   1.282
 1413SOL     MW 7294   4.235   5.850   1.366
 1414SOL     OW 7295   3.680   4.314   5.649
 1414SOL    HW1 7296   3.763   4.343   5.611
 1414SOL    HW2 7297   3.687   4.334   5.742
 1414SOL     MW 7298   3.691   4.320   5.656
 1415SOL     OW 7299   5.961   4.294   1.553
 1415SOL    HW1 7300   6.035   4.339   1.514
 1415SOL    HW2 7301   5.885   4.348   1.530
 1415SOL     MW 7302   5.960   4.306   1.545
 1416SOL     OW 7303   6.271   4.167   1.552
 1416SOL    HW1 7304   6.204   4.110   1.589
 1416SOL    HW2 7305   6.230   4.203   1.472
 1416SOL     MW 7306   6.257   4.164   1.546
 1417SOL     OW 7307   2.390   5.276   2.543
 1417SOL    HW1 7308   2.376   5.185   2.569
 1417SOL    HW2 7309   2.397   5.273   2.448
 1417SOL     MW 7310   2.389   5.264   2.534
 1418SOL     OW 7311   1.738   2.311   4.074
 1418SOL    HW1 7312   1.685   2.392   4.067
 1418SOL    HW2 7313   1.714   2.261   3.995
 1418SOL     MW 7314   1.727   2.315   4.063
 1419SOL     OW 7315   0.576   5.379   4.871
 1419SOL    HW1 7316   0.542   5.342   4.789
 1419SOL    HW2 7317   0.547   5.318   4.939
 1419SOL     MW 7318   0.568   5.366   4.869
 1420SOL     OW 7319   6.024   2.807   1.479
 1420SOL    HW1 7320   6.111   2.806   1.519
 1420SOL    HW2 7321   5.989   2.894   1.501
 1420SOL     MW 7322   6.031   2.818   1.487
 1421SOL     OW 7323   6.115   5.806   2.804
 1421SOL    HW1 7324   6.026   5.769   2.808
 1421SOL    HW2 7325   6.171   5.731   2.784
 1421SOL     MW 7326   6.111   5.792   2.802
 1422SOL     OW 7327   2.571   3.622   6.085
 1422SOL    HW1 7328   2.602   3.594   5.999
 1422SOL    HW2 7329   2.479   3.593   6.088
 1422SOL     MW 7330   2.563   3.615   6.074
 1423SOL     OW 7331   3.861   2.015   4.185
 1423SOL    HW1 7332   3.799   2.037   4.115
 1423SOL    HW2 7333   3.946   2.010   4.140
 1423SOL     MW 7334   3.864   2.017   4.170
 1424SOL     OW 7335   0.047   6.246   2.293
 1424SOL    HW1 7336   0.103   6.320   2.313
 1424SOL    HW2 7337   0.044   6.195   2.374
 1424SOL     MW 7338   0.053   6.249   2.306
 1425SOL     OW 7339   4.345   0.666   6.210
 1425SOL    HW1 7340   4.308   0.732   6.151
 1425SOL    HW2 7341   4.309   0.688   6.296
 1425SOL     MW 7342   4.335   0.677   6.213
 1426SOL     OW 7343   5.207   3.441   2.083
 1426SOL    HW1 7344   5.260   3.516   2.109
 1426SOL    HW2 7345   5.265   3.366   2.091
 1426SOL     MW 7346   5.221   3.441   2.087
 1427SOL     OW 7347   5.694   4.194   2.749
 1427SOL    HW1 7348   5.681   4.129   2.818
 1427SOL    HW2 7349   5.758   4.154   2.690
 1427SOL     MW 7350   5.701   4.181   2.750
 1428SOL     OW 7351   4.308   0.328   4.496
 1428SOL    HW1 7352   4.292   0.382   4.419
 1428SOL    HW2 7353   4.304   0.238   4.464
 1428SOL     MW 7354   4.306   0.324   4.482
 1429SOL     OW 7355   5.839   0.571   1.301
 1429SOL    HW1 7356   5.879   0.645   1.256
 1429SOL    HW2 7357   5.769   0.542   1.243
 1429SOL     MW 7358   5.835   0.577   1.288
 1430SOL     OW 7359   5.808   4.742   1.895
 1430SOL    HW1 7360   5.797   4.836   1.909
 1430SOL    HW2 7361   5.896   4.734   1.857
 1430SOL     MW 7362   5.818   4.753   1.892
 1431SOL     OW 7363   1.344   0.347   0.033
 1431SOL    HW1 7364   1.377   0.257   0.041
 1431SOL    HW2 7365   1.384   0.382  -0.046
 1431SOL     MW 7366   1.353   0.340   0.025
 1432SOL     OW 7367   4.098   3.881   1.736
 1432SOL    HW1 7368   4.055   3.967   1.741
 1432SOL    HW2 7369   4.181   3.893   1.781
 1432SOL     MW 7370   4.103   3.894   1.742
 1433SOL     OW 7371   3.474   1.684   0.730
 1433SOL    HW1 7372   3.570   1.689   0.740
 1433SOL    HW2 7373   3.452   1.762   0.678
 1433SOL     MW 7374   3.484   1.695   0.725
 1434SOL     OW 7375   4.756   4.673   2.425
 1434SOL    HW1 7376   4.800   4.758   2.415
 1434SOL    HW2 7377   4.688   4.688   2.490
 1434SOL     MW 7378   4.753   4.686   2.432
 1435SOL     OW 7379   2.462   5.777   6.064
 1435SOL    HW1 7380   2.423   5.696   6.093
 1435SOL    HW2 7381   2.549   5.751   6.032
 1435SOL     MW 7382   2.469   5.763   6.064
 1436SOL     OW 7383   4.424   0.904   2.243
 1436SOL    HW1 7384   4.505   0.923   2.195
 1436SOL    HW2 7385   4.355   0.948   2.192
 1436SOL     MW 7386   4.426   0.912   2.230
 1437SOL     OW 7387   4.216   5.922   4.444
 1437SOL    HW1 7388   4.284   5.971   4.397
 1437SOL    HW2 7389   4.263   5.881   4.517
 1437SOL     MW 7390   4.231   5.923   4.447
 1438SOL     OW 7391   0.526   3.765   1.375
 1438SOL    HW1 7392   0.566   3.717   1.302
 1438SOL    HW2 7393   0.481   3.698   1.426
 1438SOL     MW 7394   0.526   3.750   1.372
 1439SOL     OW 7395   1.542   0.625   2.760
 1439SOL    HW1 7396   1.479   0.685   2.720
 1439SOL    HW2 7397   1.530   0.637   2.854
 1439SOL     MW 7398   1.532   0.634   2.767
 1440SOL     OW 7399   4.055   1.653   0.505
 1440SOL    HW1 7400   4.048   1.742   0.471
 1440SOL    HW2 7401   4.142   1.649   0.545
 1440SOL     MW 7402   4.065   1.664   0.506
 1441SOL     OW 7403   4.193   1.058   5.692
 1441SOL    HW1 7404   4.173   0.971   5.725
 1441SOL    HW2 7405   4.138   1.069   5.615
 1441SOL     MW 7406   4.184   1.049   5.686
 1442SOL     OW 7407   0.358   4.948   3.673
 1442SOL    HW1 7408   0.294   5.004   3.628
 1442SOL    HW2 7409   0.388   4.887   3.605
 1442SOL     MW 7410   0.353   4.947   3.658
 1443SOL     OW 7411   1.412   2.451   4.830
 1443SOL    HW1 7412   1.499   2.414   4.818
 1443SOL    HW2 7413   1.402   2.514   4.759
 1443SOL     MW 7414   1.421   2.454   4.819
 1444SOL     OW 7415   6.170   0.000   2.057
 1444SOL    HW1 7416   6.227  -0.011   2.134
 1444SOL    HW2 7417   6.092   0.043   2.091
 1444SOL     MW 7418   6.167   0.004   2.071
 1445SOL     OW 7419   0.206   2.035   0.907
 1445SOL    HW1 7420   0.177   2.029   0.816
 1445SOL    HW2 7421   0.130   2.068   0.954
 1445SOL     MW 7422   0.193   2.038   0.901
 1446SOL     OW 7423   4.752   3.792   6.228
 1446SOL    HW1 7424   4.787   3.853   6.294
 1446SOL    HW2 7425   4.671   3.759   6.267
 1446SOL     MW 7426   4.747   3.796   6.241
 1447SOL     OW 7427   2.789   4.698   0.399
 1447SOL    HW1 7428   2.869   4.689   0.345
 1447SOL    HW2 7429   2.803   4.779   0.449
 1447SOL     MW 7430   2.801   4.707   0.398
 1448SOL     OW 7431   5.213   1.530   3.042
 1448SOL    HW1 7432   5.246   1.615   3.013
 1448SOL    HW2 7433   5.123   1.527   3.010
 1448SOL     MW 7434   5.206   1.541   3.034
 1449SOL     OW 7435   5.522   3.742   0.540
 1449SOL    HW1 7436   5.495   3.662   0.495
 1449SOL    HW2 7437   5.445   3.768   0.592
 1449SOL     MW 7438   5.509   3.735   0.541
 1450SOL     OW 7439   6.227   5.069   5.063
 1450SOL    HW1 7440   6.157   5.098   5.005
 1450SOL    HW2 7441   6.250   4.981   5.031
 1450SOL     MW 7442   6.221   5.061   5.051
 1451SOL     OW 7443   0.564   0.762   4.445
 1451SOL    HW1 7444   0.473   0.787   4.460
 1451SOL    HW2 7445   0.573   0.677   4.490
 1451SOL     MW 7446   0.554   0.754   4.453
 1452SOL     OW 7447   2.368   6.232   2.928
 1452SOL    HW1 7448   2.293   6.280   2.892
 1452SOL    HW2 7449   2.413   6.296   2.983
 1452SOL     MW 7450   2.364   6.246   2.931
 1453SOL     OW 7451   2.802   1.287   0.466
 1453SOL    HW1 7452   2.825   1.364   0.413
 1453SOL    HW2 7453   2.714   1.304   0.498
 1453SOL     MW 7454   2.794   1.299   0.463
 1454SOL     OW 7455   3.186   3.425   0.429
 1454SOL    HW1 7456   3.248   3.353   0.438
 1454SOL    HW2 7457   3.233   3.501   0.464
 1454SOL     MW 7458   3.200   3.426   0.435
 1455SOL     OW 7459   3.904   4.130   4.578
 1455SOL    HW1 7460   3.965   4.204   4.568
 1455SOL    HW2 7461   3.960   4.054   4.593
 1455SOL     MW 7462   3.919   4.130   4.579
 1456SOL     OW 7463   1.738   0.607   4.756
 1456SOL    HW1 7464   1.819   0.643   4.722
 1456SOL    HW2 7465   1.765   0.534   4.812
 1456SOL     MW 7466   1.752   0.602   4.759
 1457SOL     OW 7467   0.839   3.366   2.555
 1457SOL    HW1 7468   0.805   3.332   2.638
 1457SOL    HW2 7469   0.860   3.457   2.573
 1457SOL     MW 7470   0.838   3.373   2.568
 1458SOL     OW 7471   5.621   3.990   2.922
 1458SOL    HW1 7472   5.593   4.024   3.007
 1458SOL    HW2 7473   5.699   3.938   2.941
 1458SOL     MW 7474   5.628   3.987   2.935
 1459SOL     OW 7475   6.046   1.907   1.499
 1459SOL    HW1 7476   6.117   1.851   1.530
 1459SOL    HW2 7477   6.079   1.945   1.417
 1459SOL     MW 7478   6.059   1.905   1.492
 1460SOL     OW 7479   1.871   3.273   4.172
 1460SOL    HW1 7480   1.960   3.244   4.151
 1460SOL    HW2 7481   1.819   3.246   4.097
 1460SOL     MW 7482   1.876   3.266   4.160
 1461SOL     OW 7483   3.778   6.233   3.010
 1461SOL    HW1 7484   3.859   6.192   3.041
 1461SOL    HW2 7485   3.708   6.178   3.045
 1461SOL     MW 7486   3.779   6.221   3.019
 1462SOL     OW 7487   2.522   2.626   6.164
 1462SOL    HW1 7488   2.577   2.702   6.185
 1462SOL    HW2 7489   2.523   2.573   6.244
 1462SOL     MW 7490   2.529   2.629   6.177
 1463SOL     OW 7491   5.592   5.703   0.881
 1463SOL    HW1 7492   5.606   5.621   0.834
 1463SOL    HW2 7493   5.652   5.765   0.840
 1463SOL     MW 7494   5.601   5.700   0.869
 1464SOL     OW 7495   0.101   6.183   0.933
 1464SOL    HW1 7496   0.193   6.199   0.914
 1464SOL    HW2 7497   0.054   6.250   0.884
 1464SOL     MW 7498   0.106   6.193   0.925
 1465SOL     OW 7499   4.185   5.255   2.308
 1465SOL    HW1 7500   4.186   5.181   2.247
 1465SOL    HW2 7501   4.213   5.330   2.256
 1465SOL     MW 7502   4.188   5.255   2.293
 1466SOL     OW 7503   5.177   0.775   0.766
 1466SOL    HW1 7504   5.148   0.834   0.835
 1466SOL    HW2 7505   5.101   0.720   0.749
 1466SOL     MW 7506   5.164   0.775   0.773
 1467SOL     OW 7507   4.224   4.535   3.862
 1467SOL    HW1 7508   4.233   4.440   3.868
 1467SOL    HW2 7509   4.161   4.558   3.930
 1467SOL     MW 7510   4.217   4.526   3.872
 1468SOL     OW 7511   5.836   3.578   3.332
 1468SOL    HW1 7512   5.776   3.599   3.260
 1468SOL    HW2 7513   5.781   3.570   3.409
 1468SOL     MW 7514   5.821   3.580   3.332
 1469SOL     OW 7515   2.174   5.897   2.184
 1469SOL    HW1 7516   2.110   5.950   2.232
 1469SOL    HW2 7517   2.127   5.820   2.156
 1469SOL     MW 7518   2.160   5.894   2.187
 1470SOL     OW 7519   4.533   3.303   4.636
 1470SOL    HW1 7520   4.589   3.328   4.709
 1470SOL    HW2 7521   4.448   3.283   4.676
 1470SOL     MW 7522   4.529   3.303   4.651
 1471SOL     OW 7523   3.451   5.696   1.988
 1471SOL    HW1 7524   3.537   5.693   2.028
 1471SOL    HW2 7525   3.413   5.778   2.018
 1471SOL     MW 7526   3.457   5.706   1.997
 1472SOL     OW 7527   4.947   4.072   3.447
 1472SOL    HW1 7528   4.907   3.991   3.414
 1472SOL    HW2 7529   5.040   4.049   3.460
 1472SOL     MW 7530   4.954   4.058   3.444
 1473SOL     OW 7531   1.614   5.747   1.443
 1473SOL    HW1 7532   1.551   5.817   1.426
 1473SOL    HW2 7533   1.598   5.683   1.374
 1473SOL     MW 7534   1.604   5.747   1.432
 1474SOL     OW 7535   2.357   5.119   1.433
 1474SOL    HW1 7536   2.272   5.157   1.456
 1474SOL    HW2 7537   2.352   5.028   1.461
 1474SOL     MW 7538   2.345   5.112   1.439
 1475SOL     OW 7539   2.865   5.145   2.132
 1475SOL    HW1 7540   2.929   5.076   2.114
 1475SOL    HW2 7541   2.898   5.188   2.212
 1475SOL     MW 7542   2.878   5.142   2.140
 1476SOL     OW 7543   1.176   4.530   2.164
 1476SOL    HW1 7544   1.154   4.542   2.072
 1476SOL    HW2 7545   1.212   4.442   2.169
 1476SOL     MW 7546   1.178   4.520   2.153
 1477SOL     OW 7547   1.416   2.069   3.383
 1477SOL    HW1 7548   1.447   2.030   3.465
 1477SOL    HW2 7549   1.333   2.111   3.407
 1477SOL     MW 7550   1.410   2.069   3.397
 1478SOL     OW 7551   4.302   5.134   1.118
 1478SOL    HW1 7552   4.324   5.200   1.183
 1478SOL    HW2 7553   4.207   5.139   1.111
 1478SOL     MW 7554   4.293   5.143   1.125
 1479SOL     OW 7555   5.608   4.686   2.931
 1479SOL    HW1 7556   5.556   4.624   2.879
 1479SOL    HW2 7557   5.693   4.644   2.942
 1479SOL     MW 7558   5.612   4.673   2.925
 1480SOL     OW 7559   2.027   4.631   3.060
 1480SOL    HW1 7560   2.094   4.583   3.109
 1480SOL    HW2 7561   1.975   4.563   3.017
 1480SOL     MW 7562   2.028   4.616   3.061
 1481SOL     OW 7563   4.957   0.175   2.736
 1481SOL    HW1 7564   4.895   0.144   2.670
 1481SOL    HW2 7565   4.925   0.262   2.761
 1481SOL     MW 7566   4.945   0.182   2.731
 1482SOL     OW 7567   4.562   2.818   4.029
 1482SOL    HW1 7568   4.608   2.785   4.107
 1482SOL    HW2 7569   4.557   2.912   4.042
 1482SOL     MW 7570   4.567   2.826   4.041
 1483SOL     OW 7571   0.207   6.159   5.769
 1483SOL    HW1 7572   0.268   6.091   5.795
 1483SOL    HW2 7573   0.232   6.236   5.821
 1483SOL     MW 7574   0.218   6.160   5.779
 1484SOL     OW 7575   4.428   4.357   2.948
 1484SOL    HW1 7576   4.489   4.376   3.020
 1484SOL    HW2 7577   4.386   4.441   2.930
 1484SOL     MW 7578   4.430   4.370   2.955
 1485SOL     OW 7579   1.431   1.549   0.647
 1485SOL    HW1 7580   1.388   1.464   0.636
 1485SOL    HW2 7581   1.485   1.558   0.568
 1485SOL     MW 7582   1.433   1.539   0.635
 1486SOL     OW 7583   6.264   5.444   3.891
 1486SOL    HW1 7584   6.239   5.478   3.977
 1486SOL    HW2 7585   6.354   5.474   3.879
 1486SOL     MW 7586   6.273   5.452   3.901
 1487SOL     OW 7587   0.023   5.779   2.482
 1487SOL    HW1 7588  -0.050   5.751   2.537
 1487SOL    HW2 7589   0.020   5.719   2.407
 1487SOL     MW 7590   0.013   5.768   2.479
 1488SOL     OW 7591   3.118   5.030   2.377
 1488SOL    HW1 7592   3.213   5.033   2.387
 1488SOL    HW2 7593   3.087   5.112   2.416
 1488SOL     MW 7594   3.126   5.041   2.383
 1489SOL     OW 7595   4.132   5.051   5.162
 1489SOL    HW1 7596   4.132   5.007   5.247
 1489SOL    HW2 7597   4.040   5.069   5.145
 1489SOL     MW 7598   4.120   5.048   5.171
 1490SOL     OW 7599   1.742   6.144   0.477
 1490SOL    HW1 7600   1.673   6.084   0.504
 1490SOL    HW2 7601   1.804   6.145   0.551
 1490SOL     MW 7602   1.741   6.136   0.490
 1491SOL     OW 7603   5.462   1.668   1.703
 1491SOL    HW1 7604   5.385   1.659   1.759
 1491SOL    HW2 7605   5.535   1.637   1.756
 1491SOL     MW 7606   5.462   1.663   1.717
 1492SOL     OW 7607   1.899   6.241   6.262
 1492SOL    HW1 7608   1.912   6.284   6.177
 1492SOL    HW2 7609   1.955   6.291   6.322
 1492SOL     MW 7610   1.907   6.253   6.259
 1493SOL     OW 7611   5.011   5.632   4.691
 1493SOL    HW1 7612   4.972   5.545   4.679
 1493SOL    HW2 7613   5.104   5.615   4.704
 1493SOL     MW 7614   5.018   5.618   4.691
 1494SOL     OW 7615   5.621   6.124   0.506
 1494SOL    HW1 7616   5.538   6.128   0.457
 1494SOL    HW2 7617   5.638   6.215   0.532
 1494SOL     MW 7618   5.613   6.136   0.503
 1495SOL     OW 7619   0.263   4.775   2.634
 1495SOL    HW1 7620   0.290   4.847   2.691
 1495SOL    HW2 7621   0.307   4.793   2.551
 1495SOL     MW 7622   0.272   4.787   2.631
 1496SOL     OW 7623   2.160   0.149   3.099
 1496SOL    HW1 7624   2.100   0.192   3.160
 1496SOL    HW2 7625   2.222   0.217   3.076
 1496SOL     MW 7626   2.160   0.163   3.103
 1497SOL     OW 7627   5.717   2.404   4.546
 1497SOL    HW1 7628   5.784   2.389   4.613
 1497SOL    HW2 7629   5.765   2.397   4.463
 1497SOL     MW 7630   5.732   2.401   4.544
 1498SOL     OW 7631   2.815   0.995   0.049
 1498SOL    HW1 7632   2.843   1.086   0.036
 1498SOL    HW2 7633   2.746   1.000   0.115
 1498SOL     MW 7634   2.810   1.007   0.056
 1499SOL     OW 7635   5.028   1.745   5.974
 1499SOL    HW1 7636   5.074   1.813   5.925
 1499SOL    HW2 7637   4.969   1.792   6.032
 1499SOL     MW 7638   5.027   1.760   5.975
 1500SOL     OW 7639   3.711   1.418   3.029
 1500SOL    HW1 7640   3.743   1.497   2.985
 1500SOL    HW2 7641   3.655   1.375   2.964
 1500SOL     MW 7642   3.708   1.423   3.015
 1501SOL     OW 7643   0.772   4.647   1.790
 1501SOL    HW1 7644   0.804   4.722   1.739
 1501SOL    HW2 7645   0.716   4.686   1.856
 1501SOL     MW 7646   0.769   4.661   1.792
 1502SOL     OW 7647   2.235   0.449   4.175
 1502SOL    HW1 7648   2.173   0.434   4.103
 1502SOL    HW2 7649   2.208   0.388   4.243
 1502SOL     MW 7650   2.225   0.439   4.174
 1503SOL     OW 7651   5.078   1.901   5.413
 1503SOL    HW1 7652   5.172   1.888   5.402
 1503SOL    HW2 7653   5.066   1.995   5.406
 1503SOL     MW 7654   5.088   1.911   5.411
 1504SOL     OW 7655   0.843   3.711   3.087
 1504SOL    HW1 7656   0.858   3.721   2.992
 1504SOL    HW2 7657   0.927   3.733   3.127
 1504SOL     MW 7658   0.856   3.715   3.080
 1505SOL     OW 7659   4.644   5.058   5.460
 1505SOL    HW1 7660   4.604   5.059   5.373
 1505SOL    HW2 7661   4.588   5.115   5.513
 1505SOL     MW 7662   4.632   5.066   5.456
 1506SOL     OW 7663   5.775   5.555   5.196
 1506SOL    HW1 7664   5.778   5.530   5.288
 1506SOL    HW2 7665   5.692   5.601   5.186
 1506SOL     MW 7666   5.765   5.558   5.206
 1507SOL     OW 7667   4.403   5.744   2.523
 1507SOL    HW1 7668   4.379   5.652   2.511
 1507SOL    HW2 7669   4.458   5.764   2.448
 1507SOL     MW 7670   4.407   5.735   2.512
 1508SOL     OW 7671   1.082   2.583   4.816
 1508SOL    HW1 7672   1.121   2.587   4.729
 1508SOL    HW2 7673   1.052   2.493   4.826
 1508SOL     MW 7674   1.084   2.572   4.806
 1509SOL     OW 7675   3.447   4.235   1.823
 1509SOL    HW1 7676   3.480   4.325   1.826
 1509SOL    HW2 7677   3.393   4.231   1.744
 1509SOL     MW 7678   3.444   4.246   1.814
 1510SOL     OW 7679   5.180   4.106   2.203
 1510SOL    HW1 7680   5.236   4.104   2.126
 1510SOL    HW2 7681   5.209   4.183   2.252
 1510SOL     MW 7682   5.190   4.116   2.200
 1511SOL     OW 7683   2.071   5.134   0.409
 1511SOL    HW1 7684   2.109   5.050   0.383
 1511SOL    HW2 7685   1.994   5.144   0.353
 1511SOL     MW 7686   2.067   5.124   0.398
 1512SOL     OW 7687   2.528   1.151   4.367
 1512SOL    HW1 7688   2.474   1.230   4.377
 1512SOL    HW2 7689   2.559   1.155   4.277
 1512SOL     MW 7690   2.525   1.162   4.357
 1513SOL     OW 7691   1.602   5.168   4.554
 1513SOL    HW1 7692   1.558   5.085   4.539
 1513SOL    HW2 7693   1.551   5.232   4.505
 1513SOL     MW 7694   1.590   5.166   4.546
 1514SOL     OW 7695   2.186   1.756   4.900
 1514SOL    HW1 7696   2.245   1.682   4.903
 1514SOL    HW2 7697   2.225   1.822   4.957
 1514SOL     MW 7698   2.199   1.755   4.908
 1515SOL     OW 7699   5.264   4.527   4.647
 1515SOL    HW1 7700   5.169   4.511   4.644
 1515SOL    HW2 7701   5.301   4.442   4.672
 1515SOL     MW 7702   5.257   4.514   4.650
 1516SOL     OW 7703   5.648   1.360   4.036
 1516SOL    HW1 7704   5.623   1.397   3.952
 1516SOL    HW2 7705   5.599   1.278   4.043
 1516SOL     MW 7706   5.639   1.354   4.026
 1517SOL     OW 7707   3.188   4.833   5.085
 1517SOL    HW1 7708   3.216   4.741   5.081
 1517SOL    HW2 7709   3.268   4.881   5.105
 1517SOL     MW 7710   3.202   4.827   5.087
 1518SOL     OW 7711   5.241   1.761   3.612
 1518SOL    HW1 7712   5.232   1.823   3.540
 1518SOL    HW2 7713   5.267   1.816   3.687
 1518SOL     MW 7714   5.243   1.776   3.613
 1519SOL     OW 7715   1.639   5.112   0.100
 1519SOL    HW1 7716   1.623   5.206   0.094
 1519SOL    HW2 7717   1.569   5.080   0.157
 1519SOL     MW 7718   1.628   5.120   0.107
 1520SOL     OW 7719   3.141   4.192   5.703
 1520SOL    HW1 7720   3.236   4.200   5.716
 1520SOL    HW2 7721   3.127   4.222   5.613
 1520SOL     MW 7722   3.151   4.197   5.693
 1521SOL     OW 7723   0.995   5.057   4.754
 1521SOL    HW1 7724   0.975   5.058   4.848
 1521SOL    HW2 7725   1.079   5.102   4.748
 1521SOL     MW 7726   1.003   5.063   4.766
 1522SOL     OW 7727   5.774   4.858   4.481
 1522SOL    HW1 7728   5.834   4.809   4.538
 1522SOL    HW2 7729   5.688   4.824   4.501
 1522SOL     MW 7730   5.771   4.847   4.491
 1523SOL     OW 7731   5.393   0.150   3.057
 1523SOL    HW1 7732   5.429   0.213   2.995
 1523SOL    HW2 7733   5.467   0.094   3.080
 1523SOL     MW 7734   5.407   0.151   3.052
 1524SOL     OW 7735   2.074   5.136   1.355
 1524SOL    HW1 7736   2.040   5.125   1.266
 1524SOL    HW2 7737   2.096   5.048   1.384
 1524SOL     MW 7738   2.072   5.124   1.348
 1525SOL     OW 7739   1.093   0.757   1.926
 1525SOL    HW1 7740   1.045   0.822   1.874
 1525SOL    HW2 7741   1.121   0.691   1.862
 1525SOL     MW 7742   1.090   0.757   1.911
 1526SOL     OW 7743   4.917   2.266   2.376
 1526SOL    HW1 7744   4.988   2.211   2.342
 1526SOL    HW2 7745   4.884   2.218   2.452
 1526SOL     MW 7746   4.922   2.253   2.381
 1527SOL     OW 7747   1.600   1.128   3.948
 1527SOL    HW1 7748   1.655   1.111   3.872
 1527SOL    HW2 7749   1.630   1.066   4.014
 1527SOL     MW 7750   1.611   1.118   3.947
 1528SOL     OW 7751   4.943   3.657   4.111
 1528SOL    HW1 7752   4.946   3.746   4.147
 1528SOL    HW2 7753   4.851   3.631   4.120
 1528SOL     MW 7754   4.931   3.665   4.117
 1529SOL     OW 7755   4.315   1.594   2.864
 1529SOL    HW1 7756   4.305   1.632   2.951
 1529SOL    HW2 7757   4.257   1.647   2.808
 1529SOL     MW 7758   4.306   1.606   2.868
 1530SOL     OW 7759   1.983   3.450   3.644
 1530SOL    HW1 7760   1.922   3.498   3.587
 1530SOL    HW2 7761   1.930   3.427   3.721
 1530SOL     MW 7762   1.968   3.453   3.647
 1531SOL     OW 7763   5.565   4.934   6.009
 1531SOL    HW1 7764   5.556   5.018   5.963
 1531SOL    HW2 7765   5.555   4.956   6.101
 1531SOL     MW 7766   5.563   4.947   6.015
 1532SOL     OW 7767   5.025   2.189   0.332
 1532SOL    HW1 7768   4.962   2.178   0.260
 1532SOL    HW2 7769   4.982   2.250   0.392
 1532SOL     MW 7770   5.011   2.195   0.330
 1533SOL     OW 7771   3.327   3.326   4.112
 1533SOL    HW1 7772   3.364   3.411   4.087
 1533SOL    HW2 7773   3.402   3.268   4.115
 1533SOL     MW 7774   3.341   3.330   4.109
 1534SOL     OW 7775   6.244   2.435   3.538
 1534SOL    HW1 7776   6.182   2.381   3.490
 1534SOL    HW2 7777   6.197   2.516   3.557
 1534SOL     MW 7778   6.230   2.439   3.535
 1535SOL     OW 7779   2.304   2.125   0.682
 1535SOL    HW1 7780   2.251   2.061   0.729
 1535SOL    HW2 7781   2.307   2.201   0.740
 1535SOL     MW 7782   2.298   2.126   0.695
 1536SOL     OW 7783   6.244   4.634   4.705
 1536SOL    HW1 7784   6.270   4.654   4.795
 1536SOL    HW2 7785   6.170   4.575   4.714
 1536SOL     MW 7786   6.238   4.629   4.718
 1537SOL     OW 7787   0.804   4.491   1.279
 1537SOL    HW1 7788   0.888   4.488   1.325
 1537SOL    HW2 7789   0.808   4.420   1.216
 1537SOL     MW 7790   0.815   4.482   1.277
 1538SOL     OW 7791   4.067   3.332   0.174
 1538SOL    HW1 7792   3.980   3.371   0.163
 1538SOL    HW2 7793   4.049   3.241   0.197
 1538SOL     MW 7794   4.053   3.325   0.176
 1539SOL     OW 7795   2.612   2.201   1.933
 1539SOL    HW1 7796   2.684   2.181   1.874
 1539SOL    HW2 7797   2.551   2.252   1.881
 1539SOL     MW 7798   2.614   2.205   1.919
 1540SOL     OW 7799   3.117   3.786   1.247
 1540SOL    HW1 7800   3.115   3.756   1.338
 1540SOL    HW2 7801   3.183   3.731   1.205
 1540SOL     MW 7802   3.125   3.775   1.253
 1541SOL     OW 7803   3.480   5.971   2.236
 1541SOL    HW1 7804   3.468   6.065   2.247
 1541SOL    HW2 7805   3.484   5.937   2.326
 1541SOL     MW 7806   3.479   5.979   2.249
 1542SOL     OW 7807   3.157   5.598   0.432
 1542SOL    HW1 7808   3.165   5.690   0.407
 1542SOL    HW2 7809   3.140   5.553   0.348
 1542SOL     MW 7810   3.156   5.604   0.417
 1543SOL     OW 7811   1.310   2.311   1.131
 1543SOL    HW1 7812   1.401   2.298   1.157
 1543SOL    HW2 7813   1.304   2.271   1.044
 1543SOL     MW 7814   1.321   2.305   1.123
 1544SOL     OW 7815   6.067   1.119   5.387
 1544SOL    HW1 7816   6.094   1.054   5.322
 1544SOL    HW2 7817   6.033   1.068   5.459
 1544SOL     MW 7818   6.066   1.104   5.388
 1545SOL     OW 7819   5.131   3.876   0.035
 1545SOL    HW1 7820   5.117   3.965   0.003
 1545SOL    HW2 7821   5.130   3.822  -0.044
 1545SOL     MW 7822   5.129   3.881   0.021
 1546SOL     OW 7823   5.345   0.663   5.396
 1546SOL    HW1 7824   5.364   0.637   5.306
 1546SOL    HW2 7825   5.308   0.750   5.389
 1546SOL     MW 7826   5.343   0.671   5.384
 1547SOL     OW 7827   0.359   1.658   2.020
 1547SOL    HW1 7828   0.428   1.623   1.965
 1547SOL    HW2 7829   0.308   1.582   2.048
 1547SOL     MW 7830   0.361   1.644   2.017
 1548SOL     OW 7831   4.478   0.025   4.967
 1548SOL    HW1 7832   4.508  -0.045   4.909
 1548SOL    HW2 7833   4.383   0.030   4.952
 1548SOL     MW 7834   4.470   0.017   4.958
 1549SOL     OW 7835   0.979   4.454   6.238
 1549SOL    HW1 7836   1.059   4.504   6.221
 1549SOL    HW2 7837   0.984   4.433   6.331
 1549SOL     MW 7838   0.990   4.458   6.248
 1550SOL     OW 7839   0.355   5.122   2.504
 1550SOL    HW1 7840   0.323   5.165   2.583
 1550SOL    HW2 7841   0.327   5.179   2.432
 1550SOL     MW 7842   0.347   5.135   2.505
 1551SOL     OW 7843   2.337   4.809   1.925
 1551SOL    HW1 7844   2.242   4.820   1.911
 1551SOL    HW2 7845   2.366   4.895   1.956
 1551SOL     MW 7846   2.328   4.822   1.927
 1552SOL     OW 7847   3.183   6.234   1.943
 1552SOL    HW1 7848   3.119   6.300   1.970
 1552SOL    HW2 7849   3.154   6.153   1.985
 1552SOL     MW 7850   3.171   6.232   1.952
 1553SOL     OW 7851   5.107   4.170   4.986
 1553SOL    HW1 7852   5.016   4.165   5.017
 1553SOL    HW2 7853   5.144   4.245   5.033
 1553SOL     MW 7854   5.100   4.179   4.996
 1554SOL     OW 7855   3.081   2.982   0.640
 1554SOL    HW1 7856   3.121   2.936   0.568
 1554SOL    HW2 7857   3.137   3.058   0.654
 1554SOL     MW 7858   3.093   2.986   0.633
 1555SOL     OW 7859   1.934   1.672   3.400
 1555SOL    HW1 7860   1.844   1.640   3.403
 1555SOL    HW2 7861   1.942   1.730   3.475
 1555SOL     MW 7862   1.923   1.675   3.410
 1556SOL     OW 7863   1.503   3.493   1.345
 1556SOL    HW1 7864   1.507   3.588   1.333
 1556SOL    HW2 7865   1.490   3.482   1.440
 1556SOL     MW 7866   1.502   3.504   1.356
 1557SOL     OW 7867   2.337   6.272   3.309
 1557SOL    HW1 7868   2.380   6.252   3.392
 1557SOL    HW2 7869   2.245   6.282   3.331
 1557SOL     MW 7870   2.331   6.271   3.322
 1558SOL     OW 7871   3.368   4.226   5.224
 1558SOL    HW1 7872   3.360   4.163   5.296
 1558SOL    HW2 7873   3.421   4.297   5.260
 1558SOL     MW 7874   3.374   4.227   5.238
 1559SOL     OW 7875   5.819   0.626   3.796
 1559SOL    HW1 7876   5.778   0.710   3.776
 1559SOL    HW2 7877   5.905   0.649   3.831
 1559SOL     MW 7878   5.824   0.640   3.798
 1560SOL     OW 7879   0.515   3.301   6.041
 1560SOL    HW1 7880   0.581   3.231   6.039
 1560SOL    HW2 7881   0.511   3.328   6.133
 1560SOL     MW 7882   0.523   3.295   6.052
 1561SOL     OW 7883   4.074   5.256   5.410
 1561SOL    HW1 7884   4.047   5.310   5.335
 1561SOL    HW2 7885   3.999   5.199   5.426
 1561SOL     MW 7886   4.061   5.256   5.402
 1562SOL     OW 7887   5.493   5.106   4.425
 1562SOL    HW1 7888   5.481   5.018   4.387
 1562SOL    HW2 7889   5.577   5.101   4.470
 1562SOL     MW 7890   5.502   5.094   4.426
 1563SOL     OW 7891   4.240   0.259   5.475
 1563SOL    HW1 7892   4.271   0.332   5.529
 1563SOL    HW2 7893   4.312   0.196   5.476
 1563SOL     MW 7894   4.253   0.260   5.482
 1564SOL     OW 7895   6.038   5.564   5.926
 1564SOL    HW1 7896   6.018   5.520   6.009
 1564SOL    HW2 7897   6.133   5.572   5.925
 1564SOL     MW 7898   6.047   5.559   5.937
 1565SOL     OW 7899   1.528   0.400   5.318
 1565SOL    HW1 7900   1.472   0.327   5.346
 1565SOL    HW2 7901   1.513   0.406   5.223
 1565SOL     MW 7902   1.519   0.391   5.309
 1566SOL     OW 7903   1.359   4.071   1.621
 1566SOL    HW1 7904   1.266   4.056   1.637
 1566SOL    HW2 7905   1.371   4.048   1.527
 1566SOL     MW 7906   1.350   4.066   1.611
 1567SOL     OW 7907   4.536   4.775   4.117
 1567SOL    HW1 7908   4.576   4.692   4.089
 1567SOL    HW2 7909   4.601   4.842   4.096
 1567SOL     MW 7910   4.549   4.773   4.111
 1568SOL     OW 7911   4.313   4.412   6.190
 1568SOL    HW1 7912   4.231   4.362   6.200
 1568SOL    HW2 7913   4.379   4.356   6.231
 1568SOL     MW 7914   4.311   4.398   6.197
 1569SOL     OW 7915   0.754   6.131   4.313
 1569SOL    HW1 7916   0.685   6.189   4.280
 1569SOL    HW2 7917   0.719   6.043   4.300
 1569SOL     MW 7918   0.740   6.127   4.307
 1570SOL     OW 7919   0.452   3.307   5.218
 1570SOL    HW1 7920   0.534   3.311   5.266
 1570SOL    HW2 7921   0.410   3.226   5.246
 1570SOL     MW 7922   0.457   3.297   5.227
 1571SOL     OW 7923   3.058   3.227   5.781
 1571SOL    HW1 7924   2.998   3.156   5.805
 1571SOL    HW2 7925   3.000   3.301   5.761
 1571SOL     MW 7926   3.043   3.227   5.781
 1572SOL     OW 7927   3.673   0.909   6.222
 1572SOL    HW1 7928   3.596   0.953   6.185
 1572SOL    HW2 7929   3.672   0.934   6.315
 1572SOL     MW 7930   3.663   0.918   6.230
 1573SOL     OW 7931   6.180   4.843   1.604
 1573SOL    HW1 7932   6.146   4.759   1.634
 1573SOL    HW2 7933   6.117   4.872   1.538
 1573SOL     MW 7934   6.168   4.836   1.599
 1574SOL     OW 7935   2.784   5.315   0.978
 1574SOL    HW1 7936   2.784   5.361   1.062
 1574SOL    HW2 7937   2.692   5.307   0.955
 1574SOL     MW 7938   2.773   5.320   0.986
 1575SOL     OW 7939   0.615   2.378   2.447
 1575SOL    HW1 7940   0.647   2.455   2.494
 1575SOL    HW2 7941   0.528   2.404   2.417
 1575SOL     MW 7942   0.608   2.392   2.449
 1576SOL     OW 7943   2.061   2.399   5.168
 1576SOL    HW1 7944   2.120   2.323   5.168
 1576SOL    HW2 7945   1.981   2.368   5.211
 1576SOL     MW 7946   2.058   2.386   5.174
 1577SOL     OW 7947   3.988   4.410   4.881
 1577SOL    HW1 7948   4.017   4.421   4.972
 1577SOL    HW2 7949   4.065   4.381   4.834
 1577SOL     MW 7950   4.001   4.408   4.887
 1578SOL     OW 7951   4.975   1.263   0.272
 1578SOL    HW1 7952   5.004   1.229   0.187
 1578SOL    HW2 7953   5.030   1.218   0.336
 1578SOL     MW 7954   4.986   1.253   0.269
 1579SOL     OW 7955   5.501   1.890   2.483
 1579SOL    HW1 7956   5.581   1.837   2.477
 1579SOL    HW2 7957   5.515   1.945   2.559
 1579SOL     MW 7958   5.513   1.890   2.492
 1580SOL     OW 7959   0.877   5.842   1.906
 1580SOL    HW1 7960   0.951   5.813   1.958
 1580SOL    HW2 7961   0.800   5.823   1.960
 1580SOL     MW 7962   0.877   5.836   1.919
 1581SOL     OW 7963   4.012   3.988   5.252
 1581SOL    HW1 7964   4.105   4.007   5.235
 1581SOL    HW2 7965   3.970   4.001   5.167
 1581SOL     MW 7966   4.019   3.992   5.239
 1582SOL     OW 7967   2.166   4.880   1.193
 1582SOL    HW1 7968   2.111   4.850   1.266
 1582SOL    HW2 7969   2.255   4.859   1.218
 1582SOL     MW 7970   2.170   4.874   1.205
 1583SOL     OW 7971   6.061   1.931   4.782
 1583SOL    HW1 7972   6.024   1.869   4.719
 1583SOL    HW2 7973   6.064   2.014   4.734
 1583SOL     MW 7974   6.057   1.934   4.767
 1584SOL     OW 7975   3.748   1.333   2.522
 1584SOL    HW1 7976   3.828   1.366   2.481
 1584SOL    HW2 7977   3.778   1.292   2.603
 1584SOL     MW 7978   3.762   1.332   2.527
 1585SOL     OW 7979   5.252   1.576   5.952
 1585SOL    HW1 7980   5.158   1.591   5.965
 1585SOL    HW2 7981   5.291   1.595   6.037
 1585SOL     MW 7982   5.245   1.580   5.965
 1586SOL     OW 7983   3.843   2.077   5.981
 1586SOL    HW1 7984   3.842   1.982   5.971
 1586SOL    HW2 7985   3.928   2.104   5.947
 1586SOL     MW 7986   3.854   2.069   5.975
 1587SOL     OW 7987   3.367   0.147   2.017
 1587SOL    HW1 7988   3.425   0.186   1.951
 1587SOL    HW2 7989   3.328   0.072   1.973
 1587SOL     MW 7990   3.370   0.142   2.003
 1588SOL     OW 7991   0.451   4.145   6.079
 1588SOL    HW1 7992   0.413   4.233   6.085
 1588SOL    HW2 7993   0.375   4.087   6.068
 1588SOL     MW 7994   0.436   4.148   6.078
 1589SOL     OW 7995   4.396   1.958   6.080
 1589SOL    HW1 7996   4.333   1.886   6.088
 1589SOL    HW2 7997   4.408   1.969   5.985
 1589SOL     MW 7998   4.390   1.950   6.069
 1590SOL     OW 7999   0.588   3.250   1.239
 1590SOL    HW1 8000   0.520   3.306   1.276
 1590SOL    HW2 8001   0.629   3.303   1.171
 1590SOL     MW 8002   0.584   3.264   1.235
 1591SOL     OW 8003   2.831   0.845   3.853
 1591SOL    HW1 8004   2.905   0.813   3.905
 1591SOL    HW2 8005   2.869   0.868   3.769
 1591SOL     MW 8006   2.845   0.844   3.849
 1592SOL     OW 8007   2.352   5.507   3.473
 1592SOL    HW1 8008   2.436   5.526   3.430
 1592SOL    HW2 8009   2.350   5.563   3.550
 1592SOL     MW 8010   2.363   5.516   3.477
 1593SOL     OW 8011   3.918   5.238   3.218
 1593SOL    HW1 8012   3.836   5.225   3.171
 1593SOL    HW2 8013   3.958   5.152   3.222
 1593SOL     MW 8014   3.912   5.225   3.213
 1594SOL     OW 8015   5.865   5.315   5.904
 1594SOL    HW1 8016   5.865   5.220   5.920
 1594SOL    HW2 8017   5.850   5.324   5.810
 1594SOL     MW 8018   5.863   5.304   5.894
 1595SOL     OW 8019   5.365   5.925   1.036
 1595SOL    HW1 8020   5.418   5.886   1.105
 1595SOL    HW2 8021   5.377   5.868   0.960
 1595SOL     MW 8022   5.373   5.913   1.035
 1596SOL     OW 8023   4.228   2.931   6.273
 1596SOL    HW1 8024   4.288   2.930   6.198
 1596SOL    HW2 8025   4.221   2.840   6.299
 1596SOL     MW 8026   4.235   2.919   6.266
 1597SOL     OW 8027   2.721   5.904   3.984
 1597SOL    HW1 8028   2.722   5.848   4.061
 1597SOL    HW2 8029   2.684   5.849   3.915
 1597SOL     MW 8030   2.716   5.890   3.985
 1598SOL     OW 8031   4.459   6.230   4.543
 1598SOL    HW1 8032   4.369   6.232   4.576
 1598SOL    HW2 8033   4.451   6.200   4.452
 1598SOL     MW 8034   4.446   6.226   4.535
 1599SOL     OW 8035   2.156   1.977   6.019
 1599SOL    HW1 8036   2.129   2.067   6.000
 1599SOL    HW2 8037   2.174   1.976   6.113
 1599SOL     MW 8038   2.155   1.988   6.029
 1600SOL     OW 8039   2.610   2.882   5.028
 1600SOL    HW1 8040   2.528   2.897   5.075
 1600SOL    HW2 8041   2.677   2.924   5.083
 1600SOL     MW 8042   2.608   2.890   5.041
 1601SOL     OW 8043   1.930   0.412   0.755
 1601SOL    HW1 8044   2.024   0.397   0.761
 1601SOL    HW2 8045   1.891   0.328   0.781
 1601SOL     MW 8046   1.937   0.399   0.759
 1602SOL     OW 8047   4.830   4.384   2.732
 1602SOL    HW1 8048   4.832   4.340   2.647
 1602SOL    HW2 8049   4.833   4.478   2.710
 1602SOL     MW 8050   4.831   4.391   2.718
 1603SOL     OW 8051   3.321   2.797   5.609
 1603SOL    HW1 8052   3.231   2.764   5.611
 1603SOL    HW2 8053   3.311   2.892   5.607
 1603SOL     MW 8054   3.308   2.805   5.609
 1604SOL     OW 8055   5.794   0.514   2.134
 1604SOL    HW1 8056   5.818   0.562   2.054
 1604SOL    HW2 8057   5.877   0.494   2.176
 1604SOL     MW 8058   5.807   0.518   2.129
 1605SOL     OW 8059   4.862   6.112   4.862
 1605SOL    HW1 8060   4.927   6.063   4.811
 1605SOL    HW2 8061   4.911   6.145   4.937
 1605SOL     MW 8062   4.877   6.110   4.865
 1606SOL     OW 8063   1.907   0.643   0.529
 1606SOL    HW1 8064   1.890   0.687   0.446
 1606SOL    HW2 8065   1.891   0.550   0.512
 1606SOL     MW 8066   1.903   0.637   0.516
 1607SOL     OW 8067   4.233   1.967   5.685
 1607SOL    HW1 8068   4.181   1.922   5.752
 1607SOL    HW2 8069   4.238   1.904   5.613
 1607SOL     MW 8070   4.227   1.953   5.684
 1608SOL     OW 8071   0.077   4.262   2.032
 1608SOL    HW1 8072   0.110   4.287   1.946
 1608SOL    HW2 8073   0.028   4.339   2.062
 1608SOL     MW 8074   0.075   4.275   2.025
 1609SOL     OW 8075   4.761   2.788   1.376
 1609SOL    HW1 8076   4.710   2.816   1.452
 1609SOL    HW2 8077   4.849   2.773   1.411
 1609SOL     MW 8078   4.766   2.790   1.389
 1610SOL     OW 8079   1.981   3.979   4.561
 1610SOL    HW1 8080   2.069   3.981   4.600
 1610SOL    HW2 8081   1.955   3.888   4.570
 1610SOL     MW 8082   1.989   3.967   4.567
 1611SOL     OW 8083   2.905   4.851   0.906
 1611SOL    HW1 8084   2.851   4.917   0.861
 1611SOL    HW2 8085   2.849   4.814   0.973
 1611SOL     MW 8086   2.891   4.855   0.908
 1612SOL     OW 8087   2.194   0.638   2.798
 1612SOL    HW1 8088   2.258   0.588   2.748
 1612SOL    HW2 8089   2.179   0.717   2.745
 1612SOL     MW 8090   2.200   0.642   2.785
 1613SOL     OW 8091   4.131   4.419   0.700
 1613SOL    HW1 8092   4.175   4.431   0.616
 1613SOL    HW2 8093   4.107   4.326   0.703
 1613SOL     MW 8094   4.134   4.408   0.690
 1614SOL     OW 8095   4.379   6.057   2.803
 1614SOL    HW1 8096   4.389   6.067   2.897
 1614SOL    HW2 8097   4.375   5.962   2.789
 1614SOL     MW 8098   4.380   6.046   2.813
 1615SOL     OW 8099   5.521   0.556   0.649
 1615SOL    HW1 8100   5.595   0.519   0.600
 1615SOL    HW2 8101   5.511   0.644   0.615
 1615SOL     MW 8102   5.529   0.562   0.638
 1616SOL     OW 8103   1.270   0.167   4.239
 1616SOL    HW1 8104   1.305   0.231   4.177
 1616SOL    HW2 8105   1.181   0.150   4.208
 1616SOL     MW 8106   1.263   0.173   4.227
 1617SOL     OW 8107   3.794   4.994   0.361
 1617SOL    HW1 8108   3.861   5.042   0.314
 1617SOL    HW2 8109   3.826   4.990   0.450
 1617SOL     MW 8110   3.807   4.999   0.367
 1618SOL     OW 8111   0.559   2.665   6.062
 1618SOL    HW1 8112   0.478   2.617   6.046
 1618SOL    HW2 8113   0.585   2.640   6.151
 1618SOL     MW 8114   0.552   2.656   6.072
 1619SOL     OW 8115   3.582   0.657   2.889
 1619SOL    HW1 8116   3.632   0.601   2.830
 1619SOL    HW2 8117   3.648   0.696   2.947
 1619SOL     MW 8118   3.597   0.655   2.889
 1620SOL     OW 8119   0.044   4.450   0.727
 1620SOL    HW1 8120   0.076   4.535   0.695
 1620SOL    HW2 8121   0.023   4.401   0.648
 1620SOL     MW 8122   0.046   4.455   0.713
 1621SOL     OW 8123   2.383   3.870   4.431
 1621SOL    HW1 8124   2.353   3.803   4.369
 1621SOL    HW2 8125   2.469   3.897   4.397
 1621SOL     MW 8126   2.390   3.865   4.419
 1622SOL     OW 8127   3.278   1.356   4.660
 1622SOL    HW1 8128   3.223   1.295   4.708
 1622SOL    HW2 8129   3.368   1.330   4.680
 1622SOL     MW 8130   3.282   1.345   4.669
 1623SOL     OW 8131   2.786   0.016   4.566
 1623SOL    HW1 8132   2.746  -0.068   4.588
 1623SOL    HW2 8133   2.880   0.000   4.569
 1623SOL     MW 8134   2.793   0.003   4.569
 1624SOL     OW 8135   2.689   4.969   0.200
 1624SOL    HW1 8136   2.744   4.945   0.275
 1624SOL    HW2 8137   2.710   5.060   0.183
 1624SOL     MW 8138   2.698   4.977   0.209
 1625SOL     OW 8139   0.312   5.454   5.405
 1625SOL    HW1 8140   0.269   5.444   5.320
 1625SOL    HW2 8141   0.402   5.478   5.383
 1625SOL     MW 8142   0.318   5.456   5.391
 1626SOL     OW 8143   4.336   2.678   4.772
 1626SOL    HW1 8144   4.369   2.652   4.686
 1626SOL    HW2 8145   4.305   2.596   4.812
 1626SOL     MW 8146   4.336   2.664   4.766
 1627SOL     OW 8147   0.859   0.701   4.478
 1627SOL    HW1 8148   0.822   0.727   4.394
 1627SOL    HW2 8149   0.791   0.649   4.519
 1627SOL     MW 8150   0.846   0.698   4.473
 1628SOL     OW 8151   1.426   0.172   1.623
 1628SOL    HW1 8152   1.451   0.085   1.656
 1628SOL    HW2 8153   1.374   0.210   1.694
 1628SOL     MW 8154   1.422   0.166   1.637
 1629SOL     OW 8155   1.133   1.322   3.004
 1629SOL    HW1 8156   1.077   1.338   2.928
 1629SOL    HW2 8157   1.121   1.229   3.024
 1629SOL     MW 8158   1.125   1.312   2.997
 1630SOL     OW 8159   2.353   4.687   2.710
 1630SOL    HW1 8160   2.440   4.651   2.727
 1630SOL    HW2 8161   2.346   4.690   2.615
 1630SOL     MW 8162   2.364   4.683   2.700
 1631SOL     OW 8163   5.228   0.119   2.633
 1631SOL    HW1 8164   5.261   0.077   2.712
 1631SOL    HW2 8165   5.139   0.145   2.655
 1631SOL     MW 8166   5.221   0.117   2.646
 1632SOL     OW 8167   0.779   3.587   0.833
 1632SOL    HW1 8168   0.716   3.658   0.824
 1632SOL    HW2 8169   0.750   3.520   0.771
 1632SOL     MW 8170   0.767   3.587   0.824
 1633SOL     OW 8171   3.170   0.525   1.555
 1633SOL    HW1 8172   3.088   0.573   1.557
 1633SOL    HW2 8173   3.234   0.588   1.521
 1633SOL     MW 8174   3.168   0.539   1.551
 1634SOL     OW 8175   4.857   1.403   1.071
 1634SOL    HW1 8176   4.800   1.480   1.060
 1634SOL    HW2 8177   4.820   1.357   1.146
 1634SOL     MW 8178   4.845   1.407   1.079
 1635SOL     OW 8179   3.081   5.468   1.799
 1635SOL    HW1 8180   3.043   5.504   1.719
 1635SOL    HW2 8181   3.172   5.497   1.799
 1635SOL     MW 8182   3.088   5.476   1.789
 1636SOL     OW 8183   1.992   4.740   0.383
 1636SOL    HW1 8184   2.045   4.805   0.338
 1636SOL    HW2 8185   1.920   4.791   0.422
 1636SOL     MW 8186   1.989   4.755   0.382
 1637SOL     OW 8187   6.053   4.517   0.121
 1637SOL    HW1 8188   5.989   4.504   0.191
 1637SOL    HW2 8189   6.119   4.449   0.137
 1637SOL     MW 8190   6.053   4.506   0.132
 1638SOL     OW 8191   1.890   0.502   1.855
 1638SOL    HW1 8192   1.981   0.531   1.858
 1638SOL    HW2 8193   1.841   0.579   1.823
 1638SOL     MW 8194   1.896   0.516   1.852
 1639SOL     OW 8195   5.190   5.271   3.820
 1639SOL    HW1 8196   5.097   5.249   3.817
 1639SOL    HW2 8197   5.210   5.302   3.732
 1639SOL     MW 8198   5.181   5.272   3.808
 1640SOL     OW 8199   3.391   5.217   4.678
 1640SOL    HW1 8200   3.376   5.126   4.653
 1640SOL    HW2 8201   3.470   5.242   4.630
 1640SOL     MW 8202   3.399   5.209   4.669
 1641SOL     OW 8203   1.904   0.365   6.152
 1641SOL    HW1 8204   1.863   0.448   6.129
 1641SOL    HW2 8205   1.831   0.304   6.164
 1641SOL     MW 8206   1.889   0.368   6.151
 1642SOL     OW 8207   1.928   1.738   4.263
 1642SOL    HW1 8208   1.844   1.757   4.221
 1642SOL    HW2 8209   1.905   1.706   4.350
 1642SOL     MW 8210   1.914   1.736   4.269
 1643SOL     OW 8211   3.166   1.062   0.307
 1643SOL    HW1 8212   3.255   1.067   0.343
 1643SOL    HW2 8213   3.145   0.969   0.306
 1643SOL     MW 8214   3.175   1.051   0.311
 1644SOL     OW 8215   4.487   3.055   1.992
 1644SOL    HW1 8216   4.407   3.055   1.939
 1644SOL    HW2 8217   4.474   3.126   2.055
 1644SOL     MW 8218   4.475   3.064   1.993
 1645SOL     OW 8219   4.545   3.679   1.025
 1645SOL    HW1 8220   4.633   3.693   1.059
 1645SOL    HW2 8221   4.517   3.765   0.994
 1645SOL     MW 8222   4.553   3.692   1.025
 1646SOL     OW 8223   1.608   4.765   0.296
 1646SOL    HW1 8224   1.667   4.692   0.280
 1646SOL    HW2 8225   1.521   4.725   0.300
 1646SOL     MW 8226   1.604   4.751   0.294
 1647SOL     OW 8227   4.818   3.563   2.314
 1647SOL    HW1 8228   4.850   3.557   2.224
 1647SOL    HW2 8229   4.896   3.578   2.367
 1647SOL     MW 8230   4.832   3.564   2.309
 1648SOL     OW 8231   5.589   1.708   0.632
 1648SOL    HW1 8232   5.664   1.723   0.575
 1648SOL    HW2 8233   5.529   1.656   0.580
 1648SOL     MW 8234   5.591   1.703   0.618
 1649SOL     OW 8235   5.205   3.230   2.658
 1649SOL    HW1 8236   5.187   3.138   2.681
 1649SOL    HW2 8237   5.300   3.234   2.651
 1649SOL     MW 8238   5.215   3.219   2.660
 1650SOL     OW 8239   2.824   0.313   5.872
 1650SOL    HW1 8240   2.911   0.277   5.891
 1650SOL    HW2 8241   2.802   0.364   5.950
 1650SOL     MW 8242   2.832   0.315   5.885
 1651SOL     OW 8243   0.655   1.698   0.189
 1651SOL    HW1 8244   0.735   1.737   0.225
 1651SOL    HW2 8245   0.611   1.659   0.265
 1651SOL     MW 8246   0.660   1.698   0.203
 1652SOL     OW 8247   1.882   5.081   3.058
 1652SOL    HW1 8248   1.889   5.176   3.061
 1652SOL    HW2 8249   1.924   5.057   2.975
 1652SOL     MW 8250   1.888   5.090   3.048
 1653SOL     OW 8251   5.616   2.969   2.831
 1653SOL    HW1 8252   5.645   2.936   2.916
 1653SOL    HW2 8253   5.616   2.892   2.774
 1653SOL     MW 8254   5.620   2.955   2.835
 1654SOL     OW 8255   5.222   3.366   1.158
 1654SOL    HW1 8256   5.178   3.446   1.128
 1654SOL    HW2 8257   5.293   3.352   1.095
 1654SOL     MW 8258   5.225   3.374   1.146
 1655SOL     OW 8259   0.444   3.232   4.283
 1655SOL    HW1 8260   0.525   3.247   4.331
 1655SOL    HW2 8261   0.443   3.300   4.215
 1655SOL     MW 8262   0.454   3.243   4.281
 1656SOL     OW 8263   4.802   5.301   6.145
 1656SOL    HW1 8264   4.887   5.266   6.172
 1656SOL    HW2 8265   4.777   5.248   6.069
 1656SOL     MW 8266   4.809   5.290   6.138
 1657SOL     OW 8267   4.778   3.101   5.429
 1657SOL    HW1 8268   4.778   3.189   5.394
 1657SOL    HW2 8269   4.868   3.070   5.416
 1657SOL     MW 8270   4.790   3.108   5.423
 1658SOL     OW 8271   3.247   0.878   6.239
 1658SOL    HW1 8272   3.312   0.946   6.223
 1658SOL    HW2 8273   3.285   0.799   6.199
 1658SOL     MW 8274   3.260   0.877   6.232
 1659SOL     OW 8275   1.304   5.665   3.489
 1659SOL    HW1 8276   1.312   5.748   3.535
 1659SOL    HW2 8277   1.396   5.637   3.475
 1659SOL     MW 8278   1.317   5.672   3.493
 1660SOL     OW 8279   4.441   2.560   1.675
 1660SOL    HW1 8280   4.412   2.565   1.766
 1660SOL    HW2 8281   4.371   2.601   1.624
 1660SOL     MW 8282   4.428   2.566   1.680
 1661SOL     OW 8283   0.198   5.129   2.939
 1661SOL    HW1 8284   0.258   5.068   2.898
 1661SOL    HW2 8285   0.114   5.082   2.942
 1661SOL     MW 8286   0.195   5.116   2.934
 1662SOL     OW 8287   2.335   2.208   6.005
 1662SOL    HW1 8288   2.416   2.254   5.982
 1662SOL    HW2 8289   2.346   2.121   5.967
 1662SOL     MW 8290   2.347   2.203   5.997
 1663SOL     OW 8291   2.534   0.545   0.252
 1663SOL    HW1 8292   2.592   0.526   0.326
 1663SOL    HW2 8293   2.457   0.489   0.266
 1663SOL     MW 8294   2.532   0.536   0.263
 1664SOL     OW 8295   5.344   4.597   1.960
 1664SOL    HW1 8296   5.409   4.598   1.890
 1664SOL    HW2 8297   5.396   4.590   2.040
 1664SOL     MW 8298   5.359   4.597   1.961
 1665SOL     OW 8299   3.902   0.763   5.530
 1665SOL    HW1 8300   3.809   0.756   5.507
 1665SOL    HW2 8301   3.948   0.730   5.453
 1665SOL     MW 8302   3.896   0.758   5.517
 1666SOL     OW 8303   1.955   4.409   0.252
 1666SOL    HW1 8304   1.969   4.359   0.172
 1666SOL    HW2 8305   2.021   4.477   0.251
 1666SOL     MW 8306   1.964   4.411   0.242
 1667SOL     OW 8307   2.843   1.153   5.823
 1667SOL    HW1 8308   2.932   1.181   5.800
 1667SOL    HW2 8309   2.822   1.204   5.902
 1667SOL     MW 8310   2.852   1.163   5.830
 1668SOL     OW 8311   5.752   0.036   1.917
 1668SOL    HW1 8312   5.787   0.033   2.006
 1668SOL    HW2 8313   5.802   0.106   1.874
 1668SOL     MW 8314   5.763   0.045   1.923
 1669SOL     OW 8315   0.683   5.295   1.777
 1669SOL    HW1 8316   0.625   5.362   1.742
 1669SOL    HW2 8317   0.734   5.342   1.844
 1669SOL     MW 8318   0.682   5.310   1.782
 1670SOL     OW 8319   5.963   3.222   6.101
 1670SOL    HW1 8320   5.920   3.228   6.016
 1670SOL    HW2 8321   5.963   3.311   6.134
 1670SOL     MW 8322   5.958   3.234   6.094
 1671SOL     OW 8323   1.695   3.430   1.973
 1671SOL    HW1 8324   1.709   3.355   1.915
 1671SOL    HW2 8325   1.774   3.483   1.961
 1671SOL     MW 8326   1.707   3.427   1.964
 1672SOL     OW 8327   3.617   1.705   4.600
 1672SOL    HW1 8328   3.553   1.755   4.549
 1672SOL    HW2 8329   3.702   1.743   4.576
 1672SOL     MW 8330   3.620   1.716   4.590
 1673SOL     OW 8331   0.656   0.576   2.049
 1673SOL    HW1 8332   0.702   0.591   1.966
 1673SOL    HW2 8333   0.655   0.481   2.059
 1673SOL     MW 8334   0.662   0.566   2.039
 1674SOL     OW 8335   1.660   3.760   3.592
 1674SOL    HW1 8336   1.674   3.665   3.588
 1674SOL    HW2 8337   1.652   3.787   3.500
 1674SOL     MW 8338   1.661   3.751   3.579
 1675SOL     OW 8339   3.850   4.436   1.354
 1675SOL    HW1 8340   3.789   4.489   1.303
 1675SOL    HW2 8341   3.814   4.436   1.443
 1675SOL     MW 8342   3.838   4.443   1.359
 1676SOL     OW 8343   5.171   5.378   0.088
 1676SOL    HW1 8344   5.106   5.439   0.123
 1676SOL    HW2 8345   5.131   5.344   0.007
 1676SOL     MW 8346   5.157   5.381   0.082
 1677SOL     OW 8347   3.778   4.591   5.746
 1677SOL    HW1 8348   3.684   4.588   5.733
 1677SOL    HW2 8349   3.796   4.678   5.781
 1677SOL     MW 8350   3.769   4.601   5.749
 1678SOL     OW 8351   5.405   5.498   2.242
 1678SOL    HW1 8352   5.353   5.418   2.252
 1678SOL    HW2 8353   5.366   5.561   2.302
 1678SOL     MW 8354   5.394   5.496   2.251
 1679SOL     OW 8355   0.302   4.705   3.500
 1679SOL    HW1 8356   0.395   4.710   3.477
 1679SOL    HW2 8357   0.285   4.611   3.512
 1679SOL     MW 8358   0.312   4.693   3.499
 1680SOL     OW 8359   1.942   5.749   2.376
 1680SOL    HW1 8360   1.926   5.843   2.367
 1680SOL    HW2 8361   1.855   5.709   2.367
 1680SOL     MW 8362   1.929   5.756   2.373
 1681SOL     OW 8363   4.323   2.766   3.335
 1681SOL    HW1 8364   4.326   2.767   3.430
 1681SOL    HW2 8365   4.381   2.837   3.308
 1681SOL     MW 8366   4.331   2.775   3.344
 1682SOL     OW 8367   4.411   2.587   1.104
 1682SOL    HW1 8368   4.455   2.588   1.190
 1682SOL    HW2 8369   4.426   2.674   1.070
 1682SOL     MW 8370   4.419   2.598   1.111
 1683SOL     OW 8371   4.155   1.461   6.164
 1683SOL    HW1 8372   4.239   1.425   6.191
 1683SOL    HW2 8373   4.103   1.464   6.245
 1683SOL     MW 8374   4.159   1.457   6.178
 1684SOL     OW 8375   0.646   2.838   1.845
 1684SOL    HW1 8376   0.696   2.825   1.764
 1684SOL    HW2 8377   0.682   2.773   1.905
 1684SOL     MW 8378   0.657   2.828   1.842
 1685SOL     OW 8379   1.481   5.658   2.465
 1685SOL    HW1 8380   1.406   5.654   2.406
 1685SOL    HW2 8381   1.533   5.732   2.435
 1685SOL     MW 8382   1.478   5.667   2.454
 1686SOL     OW 8383   3.786   0.202   0.698
 1686SOL    HW1 8384   3.711   0.210   0.640
 1686SOL    HW2 8385   3.771   0.268   0.766
 1686SOL     MW 8386   3.775   0.211   0.699
 1687SOL     OW 8387   0.398   3.037   0.993
 1687SOL    HW1 8388   0.351   3.025   1.076
 1687SOL    HW2 8389   0.382   2.956   0.944
 1687SOL     MW 8390   0.390   3.025   0.998
 1688SOL     OW 8391   2.688   3.714   5.769
 1688SOL    HW1 8392   2.748   3.730   5.696
 1688SOL    HW2 8393   2.744   3.687   5.841
 1688SOL     MW 8394   2.703   3.712   5.768
 1689SOL     OW 8395   3.513   2.022   2.832
 1689SOL    HW1 8396   3.571   1.995   2.760
 1689SOL    HW2 8397   3.550   2.104   2.863
 1689SOL     MW 8398   3.525   2.029   2.826
 1690SOL     OW 8399   2.161   0.712   5.496
 1690SOL    HW1 8400   2.134   0.731   5.406
 1690SOL    HW2 8401   2.100   0.645   5.527
 1690SOL     MW 8402   2.150   0.706   5.489
 1691SOL     OW 8403   1.914   5.596   1.408
 1691SOL    HW1 8404   1.970   5.640   1.471
 1691SOL    HW2 8405   1.855   5.542   1.461
 1691SOL     MW 8406   1.914   5.594   1.422
 1692SOL     OW 8407   4.277   1.113   6.235
 1692SOL    HW1 8408   4.320   1.173   6.174
 1692SOL    HW2 8409   4.184   1.137   6.231
 1692SOL     MW 8410   4.271   1.124   6.227
 1693SOL     OW 8411   3.215   3.399   5.137
 1693SOL    HW1 8412   3.152   3.336   5.172
 1693SOL    HW2 8413   3.299   3.374   5.175
 1693SOL     MW 8414   3.217   3.388   5.146
 1694SOL     OW 8415   0.345   4.856   1.711
 1694SOL    HW1 8416   0.310   4.788   1.770
 1694SOL    HW2 8417   0.411   4.811   1.660
 1694SOL     MW 8418   0.349   4.841   1.713
 1695SOL     OW 8419   4.208   4.906   4.932
 1695SOL    HW1 8420   4.192   4.953   5.014
 1695SOL    HW2 8421   4.122   4.870   4.909
 1695SOL     MW 8422   4.195   4.908   4.939
 1696SOL     OW 8423   0.871   4.972   4.993
 1696SOL    HW1 8424   0.779   4.973   4.968
 1696SOL    HW2 8425   0.874   5.020   5.075
 1696SOL     MW 8426   0.860   4.978   5.000
 1697SOL     OW 8427   3.253   0.946   2.801
 1697SOL    HW1 8428   3.263   0.872   2.860
 1697SOL    HW2 8429   3.169   0.932   2.758
 1697SOL     MW 8430   3.244   0.935   2.803
 1698SOL     OW 8431   0.903   0.695   1.576
 1698SOL    HW1 8432   0.893   0.765   1.640
 1698SOL    HW2 8433   0.927   0.739   1.494
 1698SOL     MW 8434   0.904   0.709   1.573
 1699SOL     OW 8435   2.256   4.070   1.198
 1699SOL    HW1 8436   2.247   4.103   1.110
 1699SOL    HW2 8437   2.231   3.979   1.195
 1699SOL     MW 8438   2.252   4.063   1.187
 1700SOL     OW 8439   2.726   6.013   4.619
 1700SOL    HW1 8440   2.794   5.948   4.635
 1700SOL    HW2 8441   2.700   6.043   4.706
 1700SOL     MW 8442   2.731   6.008   4.632
 1701SOL     OW 8443   5.767   1.274   2.165
 1701SOL    HW1 8444   5.854   1.311   2.179
 1701SOL    HW2 8445   5.707   1.349   2.168
 1701SOL     MW 8446   5.770   1.288   2.167
 1702SOL     OW 8447   5.653   3.068   3.549
 1702SOL    HW1 8448   5.563   3.096   3.568
 1702SOL    HW2 8449   5.644   2.979   3.515
 1702SOL     MW 8450   5.640   3.060   3.547
 1703SOL     OW 8451   0.870   4.176   0.272
 1703SOL    HW1 8452   0.818   4.254   0.254
 1703SOL    HW2 8453   0.844   4.114   0.203
 1703SOL     MW 8454   0.859   4.178   0.261
 1704SOL     OW 8455   3.626   2.243   1.451
 1704SOL    HW1 8456   3.633   2.147   1.446
 1704SOL    HW2 8457   3.705   2.270   1.497
 1704SOL     MW 8458   3.637   2.234   1.456
 1705SOL     OW 8459   2.478   4.078   4.900
 1705SOL    HW1 8460   2.501   4.101   4.991
 1705SOL    HW2 8461   2.551   4.112   4.848
 1705SOL     MW 8462   2.490   4.085   4.905
 1706SOL     OW 8463   3.653   4.757   1.864
 1706SOL    HW1 8464   3.612   4.804   1.792
 1706SOL    HW2 8465   3.637   4.811   1.941
 1706SOL     MW 8466   3.646   4.770   1.865
 1707SOL     OW 8467   0.736   0.772   4.206
 1707SOL    HW1 8468   0.697   0.840   4.152
 1707SOL    HW2 8469   0.681   0.768   4.284
 1707SOL     MW 8470   0.724   0.780   4.209
 1708SOL     OW 8471   0.886   2.519   3.912
 1708SOL    HW1 8472   0.798   2.484   3.925
 1708SOL    HW2 8473   0.874   2.613   3.904
 1708SOL     MW 8474   0.873   2.527   3.913
 1709SOL     OW 8475   4.351   1.770   4.973
 1709SOL    HW1 8476   4.277   1.790   4.915
 1709SOL    HW2 8477   4.396   1.697   4.930
 1709SOL     MW 8478   4.347   1.763   4.960
 1710SOL     OW 8479   5.735   6.043   2.043
 1710SOL    HW1 8480   5.789   6.122   2.033
 1710SOL    HW2 8481   5.645   6.076   2.049
 1710SOL     MW 8482   5.730   6.057   2.043
 1711SOL     OW 8483   0.384   6.213   0.816
 1711SOL    HW1 8484   0.446   6.186   0.749
 1711SOL    HW2 8485   0.393   6.308   0.822
 1711SOL     MW 8486   0.393   6.222   0.809
 1712SOL     OW 8487   4.715   1.344   4.280
 1712SOL    HW1 8488   4.701   1.285   4.355
 1712SOL    HW2 8489   4.732   1.429   4.319
 1712SOL     MW 8490   4.715   1.347   4.295
 1713SOL     OW 8491   5.407   4.228   0.771
 1713SOL    HW1 8492   5.411   4.230   0.676
 1713SOL    HW2 8493   5.411   4.135   0.793
 1713SOL     MW 8494   5.408   4.216   0.762
 1714SOL     OW 8495   5.956   3.812   4.863
 1714SOL    HW1 8496   5.910   3.880   4.816
 1714SOL    HW2 8497   5.887   3.754   4.896
 1714SOL     MW 8498   5.941   3.813   4.861
 1715SOL     OW 8499   1.638   2.328   5.903
 1715SOL    HW1 8500   1.575   2.323   5.976
 1715SOL    HW2 8501   1.716   2.283   5.935
 1715SOL     MW 8502   1.640   2.321   5.916
 1716SOL     OW 8503   2.465   5.508   5.048
 1716SOL    HW1 8504   2.392   5.464   5.004
 1716SOL    HW2 8505   2.429   5.539   5.131
 1716SOL     MW 8506   2.451   5.506   5.053
 1717SOL     OW 8507   3.169   5.174   4.097
 1717SOL    HW1 8508   3.238   5.224   4.054
 1717SOL    HW2 8509   3.177   5.196   4.190
 1717SOL     MW 8510   3.179   5.183   4.103
 1718SOL     OW 8511   3.363   5.571   4.221
 1718SOL    HW1 8512   3.302   5.580   4.294
 1718SOL    HW2 8513   3.367   5.657   4.181
 1718SOL     MW 8514   3.356   5.583   4.225
 1719SOL     OW 8515   3.971   1.927   0.413
 1719SOL    HW1 8516   3.975   2.022   0.429
 1719SOL    HW2 8517   3.891   1.915   0.363
 1719SOL     MW 8518   3.962   1.938   0.409
 1720SOL     OW 8519   0.347   2.408   2.339
 1720SOL    HW1 8520   0.375   2.450   2.257
 1720SOL    HW2 8521   0.325   2.482   2.397
 1720SOL     MW 8522   0.348   2.423   2.336
 1721SOL     OW 8523   5.779   0.103   3.055
 1721SOL    HW1 8524   5.742   0.170   3.112
 1721SOL    HW2 8525   5.719   0.028   3.065
 1721SOL     MW 8526   5.767   0.102   3.064
 1722SOL     OW 8527   5.017   3.947   0.270
 1722SOL    HW1 8528   5.079   3.923   0.201
 1722SOL    HW2 8529   4.935   3.965   0.224
 1722SOL     MW 8530   5.015   3.947   0.255
 1723SOL     OW 8531   2.659   4.790   1.157
 1723SOL    HW1 8532   2.691   4.722   1.216
 1723SOL    HW2 8533   2.610   4.743   1.089
 1723SOL     MW 8534   2.657   4.775   1.156
 1724SOL     OW 8535   0.069   2.069   3.566
 1724SOL    HW1 8536   0.067   2.108   3.478
 1724SOL    HW2 8537   0.077   1.975   3.549
 1724SOL     MW 8538   0.070   2.062   3.552
 1725SOL     OW 8539   0.004   0.152   0.777
 1725SOL    HW1 8540   0.026   0.136   0.686
 1725SOL    HW2 8541   0.027   0.244   0.792
 1725SOL     MW 8542   0.010   0.162   0.768
 1726SOL     OW 8543   5.466   5.031   4.092
 1726SOL    HW1 8544   5.517   4.969   4.040
 1726SOL    HW2 8545   5.384   5.042   4.044
 1726SOL     MW 8546   5.462   5.025   4.079
 1727SOL     OW 8547   4.333   4.975   0.470
 1727SOL    HW1 8548   4.291   4.917   0.534
 1727SOL    HW2 8549   4.400   4.921   0.429
 1727SOL     MW 8550   4.336   4.961   0.473
 1728SOL     OW 8551   2.273   6.219   1.455
 1728SOL    HW1 8552   2.214   6.250   1.524
 1728SOL    HW2 8553   2.352   6.274   1.464
 1728SOL     MW 8554   2.277   6.230   1.465
 1729SOL     OW 8555   5.841   6.013   0.425
 1729SOL    HW1 8556   5.896   6.057   0.490
 1729SOL    HW2 8557   5.753   6.046   0.442
 1729SOL     MW 8558   5.837   6.023   0.435
 1730SOL     OW 8559   0.206   3.149   0.450
 1730SOL    HW1 8560   0.229   3.079   0.390
 1730SOL    HW2 8561   0.290   3.183   0.480
 1730SOL     MW 8562   0.219   3.145   0.446
 1731SOL     OW 8563   1.904   3.211   5.934
 1731SOL    HW1 8564   1.855   3.245   6.009
 1731SOL    HW2 8565   1.919   3.287   5.879
 1731SOL     MW 8566   1.899   3.225   5.936
 1732SOL     OW 8567   6.237   6.262   4.438
 1732SOL    HW1 8568   6.194   6.345   4.459
 1732SOL    HW2 8569   6.191   6.197   4.491
 1732SOL     MW 8570   6.226   6.264   4.447
 1733SOL     OW 8571   4.801   6.229   1.485
 1733SOL    HW1 8572   4.736   6.185   1.430
 1733SOL    HW2 8573   4.859   6.158   1.514
 1733SOL     MW 8574   4.800   6.214   1.481
 1734SOL     OW 8575   0.930   5.544   2.467
 1734SOL    HW1 8576   0.836   5.531   2.480
 1734SOL    HW2 8577   0.955   5.608   2.534
 1734SOL     MW 8578   0.921   5.550   2.477
 1735SOL     OW 8579   4.578   4.047   2.610
 1735SOL    HW1 8580   4.588   4.106   2.535
 1735SOL    HW2 8581   4.588   4.105   2.686
 1735SOL     MW 8582   4.580   4.062   2.610
 1736SOL     OW 8583   6.089   1.888   3.934
 1736SOL    HW1 8584   6.090   1.944   4.012
 1736SOL    HW2 8585   6.005   1.841   3.939
 1736SOL     MW 8586   6.078   1.889   3.944
 1737SOL     OW 8587   1.036   3.745   5.525
 1737SOL    HW1 8588   1.052   3.709   5.613
 1737SOL    HW2 8589   0.985   3.677   5.481
 1737SOL     MW 8590   1.032   3.731   5.531
 1738SOL     OW 8591   3.984   2.011   4.440
 1738SOL    HW1 8592   3.944   2.042   4.521
 1738SOL    HW2 8593   3.914   2.019   4.375
 1738SOL     MW 8594   3.970   2.016   4.442
 1739SOL     OW 8595   4.661   0.548   4.338
 1739SOL    HW1 8596   4.594   0.497   4.293
 1739SOL    HW2 8597   4.630   0.554   4.428
 1739SOL     MW 8598   4.648   0.542   4.344
 1740SOL     OW 8599   4.008   2.801   0.283
 1740SOL    HW1 8600   4.051   2.740   0.342
 1740SOL    HW2 8601   3.972   2.746   0.214
 1740SOL     MW 8602   4.009   2.786   0.282
 1741SOL     OW 8603   0.910   2.661   3.523
 1741SOL    HW1 8604   0.858   2.652   3.443
 1741SOL    HW2 8605   0.897   2.578   3.570
 1741SOL     MW 8606   0.903   2.649   3.519
 1742SOL     OW 8607   4.066   5.200   4.789
 1742SOL    HW1 8608   4.011   5.128   4.822
 1742SOL    HW2 8609   4.133   5.211   4.856
 1742SOL     MW 8610   4.068   5.192   4.802
 1743SOL     OW 8611   3.274   0.300   2.237
 1743SOL    HW1 8612   3.324   0.256   2.169
 1743SOL    HW2 8613   3.184   0.270   2.224
 1743SOL     MW 8614   3.268   0.291   2.227
 1744SOL     OW 8615   0.556   1.642   3.057
 1744SOL    HW1 8616   0.591   1.664   3.144
 1744SOL    HW2 8617   0.632   1.645   2.998
 1744SOL     MW 8618   0.570   1.645   3.061
 1745SOL     OW 8619   0.214   2.898   0.305
 1745SOL    HW1 8620   0.220   2.867   0.395
 1745SOL    HW2 8621   0.273   2.841   0.256
 1745SOL     MW 8622   0.222   2.887   0.310
 1746SOL     OW 8623   1.717   3.740   4.338
 1746SOL    HW1 8624   1.752   3.761   4.425
 1746SOL    HW2 8625   1.694   3.647   4.344
 1746SOL     MW 8626   1.719   3.731   4.350
 1747SOL     OW 8627   2.026   0.864   5.701
 1747SOL    HW1 8628   2.005   0.953   5.671
 1747SOL    HW2 8629   2.074   0.825   5.627
 1747SOL     MW 8630   2.030   0.870   5.688
 1748SOL     OW 8631   4.558   4.285   4.124
 1748SOL    HW1 8632   4.542   4.355   4.187
 1748SOL    HW2 8633   4.563   4.330   4.039
 1748SOL     MW 8634   4.557   4.300   4.121
 1749SOL     OW 8635   0.406   1.086   6.169
 1749SOL    HW1 8636   0.431   1.138   6.094
 1749SOL    HW2 8637   0.419   1.144   6.245
 1749SOL     MW 8638   0.411   1.100   6.169
 1750SOL     OW 8639   3.141   2.339   5.445
 1750SOL    HW1 8640   3.138   2.292   5.529
 1750SOL    HW2 8641   3.223   2.388   5.449
 1750SOL     MW 8642   3.151   2.339   5.457
 1751SOL     OW 8643   2.636   1.167   2.563
 1751SOL    HW1 8644   2.681   1.135   2.486
 1751SOL    HW2 8645   2.634   1.093   2.624
 1751SOL     MW 8646   2.641   1.154   2.561
 1752SOL     OW 8647   5.803   3.786   4.438
 1752SOL    HW1 8648   5.815   3.713   4.499
 1752SOL    HW2 8649   5.709   3.786   4.420
 1752SOL     MW 8650   5.793   3.776   4.444
 1753SOL     OW 8651   2.591   6.075   2.900
 1753SOL    HW1 8652   2.546   6.004   2.855
 1753SOL    HW2 8653   2.524   6.142   2.914
 1753SOL     MW 8654   2.577   6.075   2.896
 1754SOL     OW 8655   3.828   5.318   4.736
 1754SOL    HW1 8656   3.911   5.272   4.745
 1754SOL    HW2 8657   3.829   5.384   4.806
 1754SOL     MW 8658   3.839   5.321   4.746
 1755SOL     OW 8659   4.950   5.880   0.716
 1755SOL    HW1 8660   4.879   5.929   0.756
 1755SOL    HW2 8661   4.926   5.788   0.730
 1755SOL     MW 8662   4.938   5.874   0.723
 1756SOL     OW 8663   0.901   5.431   1.931
 1756SOL    HW1 8664   0.980   5.408   1.979
 1756SOL    HW2 8665   0.933   5.470   1.849
 1756SOL     MW 8666   0.915   5.433   1.927
 1757SOL     OW 8667   4.937   1.393   4.709
 1757SOL    HW1 8668   4.993   1.457   4.752
 1757SOL    HW2 8669   4.975   1.308   4.733
 1757SOL     MW 8670   4.949   1.390   4.717
 1758SOL     OW 8671   4.080   0.032   0.134
 1758SOL    HW1 8672   4.055   0.113   0.090
 1758SOL    HW2 8673   4.077   0.052   0.226
 1758SOL     MW 8674   4.077   0.045   0.140
 1759SOL     OW 8675   2.565   4.600   4.768
 1759SOL    HW1 8676   2.497   4.619   4.704
 1759SOL    HW2 8677   2.589   4.509   4.751
 1759SOL     MW 8678   2.559   4.591   4.758
 1760SOL     OW 8679   4.590   5.798   2.318
 1760SOL    HW1 8680   4.567   5.744   2.242
 1760SOL    HW2 8681   4.667   5.755   2.356
 1760SOL     MW 8682   4.597   5.786   2.313
 1761SOL     OW 8683   3.242   0.414   5.919
 1761SOL    HW1 8684   3.198   0.411   5.834
 1761SOL    HW2 8685   3.209   0.494   5.960
 1761SOL     MW 8686   3.232   0.424   5.913
 1762SOL     OW 8687   1.988   4.167   5.506
 1762SOL    HW1 8688   1.944   4.085   5.531
 1762SOL    HW2 8689   1.922   4.214   5.454
 1762SOL     MW 8690   1.973   4.162   5.503
 1763SOL     OW 8691   3.730   3.852   3.801
 1763SOL    HW1 8692   3.812   3.802   3.807
 1763SOL    HW2 8693   3.745   3.929   3.855
 1763SOL     MW 8694   3.742   3.855   3.808
 1764SOL     OW 8695   0.715   4.777   2.543
 1764SOL    HW1 8696   0.718   4.805   2.634
 1764SOL    HW2 8697   0.636   4.818   2.507
 1764SOL     MW 8698   0.706   4.786   2.550
 1765SOL     OW 8699   1.344   5.811   1.144
 1765SOL    HW1 8700   1.363   5.899   1.110
 1765SOL    HW2 8701   1.252   5.797   1.124
 1765SOL     MW 8702   1.335   5.821   1.137
 1766SOL     OW 8703   3.936   3.800   0.184
 1766SOL    HW1 8704   3.876   3.743   0.136
 1766SOL    HW2 8705   3.958   3.871   0.125
 1766SOL     MW 8706   3.931   3.802   0.171
 1767SOL     OW 8707   1.830   5.540   3.116
 1767SOL    HW1 8708   1.903   5.594   3.143
 1767SOL    HW2 8709   1.866   5.475   3.057
 1767SOL     MW 8710   1.843   5.539   3.112
 1768SOL     OW 8711   0.881   6.119   0.432
 1768SOL    HW1 8712   0.930   6.200   0.443
 1768SOL    HW2 8713   0.941   6.050   0.462
 1768SOL     MW 8714   0.895   6.120   0.438
 1769SOL     OW 8715   0.107   2.755   5.198
 1769SOL    HW1 8716   0.115   2.660   5.187
 1769SOL    HW2 8717   0.194   2.789   5.180
 1769SOL     MW 8718   0.119   2.747   5.194
 1770SOL     OW 8719   0.497   1.949   3.380
 1770SOL    HW1 8720   0.507   1.989   3.467
 1770SOL    HW2 8721   0.410   1.908   3.383
 1770SOL     MW 8722   0.487   1.949   3.392
 1771SOL     OW 8723   5.959   4.742   1.477
 1771SOL    HW1 8724   5.891   4.789   1.430
 1771SOL    HW2 8725   6.004   4.692   1.409
 1771SOL     MW 8726   5.956   4.741   1.463
 1772SOL     OW 8727   5.829   3.612   0.933
 1772SOL    HW1 8728   5.879   3.531   0.926
 1772SOL    HW2 8729   5.777   3.617   0.854
 1772SOL     MW 8730   5.829   3.602   0.922
 1773SOL     OW 8731   4.026   0.508   3.401
 1773SOL    HW1 8732   3.946   0.551   3.431
 1773SOL    HW2 8733   4.087   0.579   3.383
 1773SOL     MW 8734   4.024   0.522   3.403
 1774SOL     OW 8735   4.732   0.899   5.824
 1774SOL    HW1 8736   4.728   0.877   5.917
 1774SOL    HW2 8737   4.665   0.844   5.783
 1774SOL     MW 8738   4.723   0.889   5.830
 1775SOL     OW 8739   0.870   3.567   6.240
 1775SOL    HW1 8740   0.958   3.529   6.246
 1775SOL    HW2 8741   0.812   3.496   6.264
 1775SOL     MW 8742   0.874   3.553   6.244
 1776SOL     OW 8743   0.632   3.622   2.334
 1776SOL    HW1 8744   0.694   3.562   2.293
 1776SOL    HW2 8745   0.685   3.677   2.392
 1776SOL     MW 8746   0.646   3.622   2.336
 1777SOL     OW 8747   2.583   1.550   4.509
 1777SOL    HW1 8748   2.552   1.599   4.585
 1777SOL    HW2 8749   2.597   1.617   4.442
 1777SOL     MW 8750   2.581   1.565   4.510
 1778SOL     OW 8751   2.200   1.647   2.340
 1778SOL    HW1 8752   2.251   1.728   2.334
 1778SOL    HW2 8753   2.248   1.586   2.284
 1778SOL     MW 8754   2.213   1.650   2.332
 1779SOL     OW 8755   1.454   5.611   4.362
 1779SOL    HW1 8756   1.459   5.565   4.279
 1779SOL    HW2 8757   1.540   5.600   4.402
 1779SOL     MW 8758   1.466   5.604   4.357
 1780SOL     OW 8759   5.721   1.267   0.703
 1780SOL    HW1 8760   5.647   1.250   0.644
 1780SOL    HW2 8761   5.773   1.187   0.697
 1780SOL     MW 8762   5.718   1.255   0.695
 1781SOL     OW 8763   2.786   5.026   1.803
 1781SOL    HW1 8764   2.771   5.011   1.711
 1781SOL    HW2 8765   2.877   5.054   1.810
 1781SOL     MW 8766   2.796   5.028   1.793
 1782SOL     OW 8767   0.982   3.012   2.812
 1782SOL    HW1 8768   0.918   3.051   2.871
 1782SOL    HW2 8769   0.992   2.922   2.843
 1782SOL     MW 8770   0.975   3.005   2.824
 1783SOL     OW 8771   5.586   4.058   0.251
 1783SOL    HW1 8772   5.653   4.098   0.306
 1783SOL    HW2 8773   5.607   3.965   0.250
 1783SOL     MW 8774   5.597   4.052   0.258
 1784SOL     OW 8775   5.083   3.151   4.802
 1784SOL    HW1 8776   4.987   3.153   4.802
 1784SOL    HW2 8777   5.107   3.193   4.885
 1784SOL     MW 8778   5.074   3.157   4.813
 1785SOL     OW 8779   0.135   1.817   4.247
 1785SOL    HW1 8780   0.226   1.813   4.217
 1785SOL    HW2 8781   0.085   1.780   4.174
 1785SOL     MW 8782   0.141   1.812   4.234
 1786SOL     OW 8783   5.911   2.839   3.538
 1786SOL    HW1 8784   5.830   2.834   3.488
 1786SOL    HW2 8785   5.883   2.828   3.629
 1786SOL     MW 8786   5.897   2.837   3.543
 1787SOL     OW 8787   5.655   1.407   1.259
 1787SOL    HW1 8788   5.703   1.340   1.211
 1787SOL    HW2 8789   5.680   1.490   1.217
 1787SOL     MW 8790   5.664   1.409   1.247
 1788SOL     OW 8791   5.240   1.985   4.676
 1788SOL    HW1 8792   5.157   1.940   4.661
 1788SOL    HW2 8793   5.306   1.916   4.675
 1788SOL     MW 8794   5.238   1.971   4.674
 1789SOL     OW 8795   2.373   5.505   0.231
 1789SOL    HW1 8796   2.378   5.410   0.246
 1789SOL    HW2 8797   2.402   5.543   0.314
 1789SOL     MW 8798   2.377   5.498   0.243
 1790SOL     OW 8799   4.731   0.665   2.809
 1790SOL    HW1 8800   4.760   0.740   2.860
 1790SOL    HW2 8801   4.637   0.659   2.826
 1790SOL     MW 8802   4.722   0.674   2.817
 1791SOL     OW 8803   4.353   5.658   3.678
 1791SOL    HW1 8804   4.359   5.752   3.697
 1791SOL    HW2 8805   4.320   5.620   3.760
 1791SOL     MW 8806   4.349   5.665   3.691
 1792SOL     OW 8807   0.452   1.759   3.589
 1792SOL    HW1 8808   0.524   1.804   3.543
 1792SOL    HW2 8809   0.471   1.666   3.578
 1792SOL     MW 8810   0.464   1.753   3.582
 1793SOL     OW 8811   5.261   5.127   5.464
 1793SOL    HW1 8812   5.196   5.116   5.533
 1793SOL    HW2 8813   5.217   5.179   5.397
 1793SOL     MW 8814   5.247   5.132   5.464
 1794SOL     OW 8815   1.485   1.932   3.099
 1794SOL    HW1 8816   1.436   1.912   3.179
 1794SOL    HW2 8817   1.421   1.972   3.041
 1794SOL     MW 8818   1.471   1.935   3.102
 1795SOL     OW 8819   2.747   1.591   4.955
 1795SOL    HW1 8820   2.680   1.522   4.955
 1795SOL    HW2 8821   2.818   1.554   4.902
 1795SOL     MW 8822   2.747   1.577   4.948
 1796SOL     OW 8823   2.054   1.414   4.166
 1796SOL    HW1 8824   2.111   1.449   4.098
 1796SOL    HW2 8825   2.101   1.429   4.247
 1796SOL     MW 8826   2.067   1.421   4.168
 1797SOL     OW 8827   2.991   4.909   5.906
 1797SOL    HW1 8828   3.034   4.880   5.986
 1797SOL    HW2 8829   2.954   4.994   5.927
 1797SOL     MW 8830   2.991   4.916   5.919
 1798SOL     OW 8831   2.268   4.092   0.935
 1798SOL    HW1 8832   2.307   4.170   0.895
 1798SOL    HW2 8833   2.300   4.019   0.882
 1798SOL     MW 8834   2.278   4.093   0.922
 1799SOL     OW 8835   2.044   1.378   3.506
 1799SOL    HW1 8836   2.055   1.306   3.568
 1799SOL    HW2 8837   2.097   1.449   3.542
 1799SOL     MW 8838   2.052   1.377   3.518
 1800SOL     OW 8839   4.140   2.867   1.402
 1800SOL    HW1 8840   4.225   2.907   1.385
 1800SOL    HW2 8841   4.118   2.898   1.491
 1800SOL     MW 8842   4.148   2.876   1.412
 1801SOL     OW 8843   4.886   3.424   1.805
 1801SOL    HW1 8844   4.793   3.410   1.789
 1801SOL    HW2 8845   4.929   3.381   1.731
 1801SOL     MW 8846   4.880   3.417   1.793
 1802SOL     OW 8847   3.848   2.037   0.889
 1802SOL    HW1 8848   3.937   2.041   0.855
 1802SOL    HW2 8849   3.801   1.980   0.829
 1802SOL     MW 8850   3.853   2.031   0.878
 1803SOL     OW 8851   5.496   1.041   5.645
 1803SOL    HW1 8852   5.427   0.976   5.629
 1803SOL    HW2 8853   5.501   1.091   5.564
 1803SOL     MW 8854   5.488   1.039   5.633
 1804SOL     OW 8855   3.745   5.935   4.336
 1804SOL    HW1 8856   3.685   5.874   4.379
 1804SOL    HW2 8857   3.756   6.006   4.400
 1804SOL     MW 8858   3.739   5.937   4.350
 1805SOL     OW 8859   0.243   0.695   0.627
 1805SOL    HW1 8860   0.195   0.613   0.618
 1805SOL    HW2 8861   0.322   0.671   0.675
 1805SOL     MW 8862   0.247   0.681   0.632
 1806SOL     OW 8863   4.333   3.961   2.505
 1806SOL    HW1 8864   4.248   3.968   2.550
 1806SOL    HW2 8865   4.390   4.021   2.553
 1806SOL     MW 8866   4.329   3.969   2.517
 1807SOL     OW 8867   3.585   0.942   0.279
 1807SOL    HW1 8868   3.584   0.958   0.373
 1807SOL    HW2 8869   3.648   0.872   0.268
 1807SOL     MW 8870   3.593   0.935   0.290
 1808SOL     OW 8871   3.871   4.458   5.511
 1808SOL    HW1 8872   3.809   4.495   5.449
 1808SOL    HW2 8873   3.870   4.518   5.586
 1808SOL     MW 8874   3.863   4.470   5.513
 1809SOL     OW 8875   5.503   0.436   1.479
 1809SOL    HW1 8876   5.527   0.391   1.398
 1809SOL    HW2 8877   5.450   0.373   1.527
 1809SOL     MW 8878   5.500   0.422   1.475
 1810SOL     OW 8879   5.791   5.113   0.131
 1810SOL    HW1 8880   5.851   5.052   0.174
 1810SOL    HW2 8881   5.758   5.065   0.055
 1810SOL     MW 8882   5.795   5.099   0.127
 1811SOL     OW 8883   5.611   2.858   3.915
 1811SOL    HW1 8884   5.585   2.941   3.954
 1811SOL    HW2 8885   5.547   2.844   3.845
 1811SOL     MW 8886   5.599   2.867   3.911
 1812SOL     OW 8887   6.177   3.866   4.314
[truncated: 1,055,552 more chars]
