# Supplementary material for: Identifying potential monkeypox virus inhibitors: an in silico study targeting the A42R protein
Source: Front Cell Infect Microbiol. 2024 Mar 4;14:1351737. doi: 10.3389/fcimb.2024.1351737 (PMC10945028; doi:10.3389/fcimb.2024.1351737)
Supplement: Supplementary file 2 [file DataSheet_2.zip › Supplementary_Files/ZINC000000899909/frame#04.gro]

Generated by trjconv : Protein in water t= 100000.00000
32343
    1MET      N    1   2.648   4.005   5.004
    1MET     H1    2   2.704   4.070   4.951
    1MET     H2    3   2.598   4.061   5.072
    1MET     H3    4   2.702   3.941   5.061
    1MET     CA    5   2.550   3.929   4.915
    1MET     HA    6   2.609   3.864   4.850
    1MET     CB    7   2.464   3.829   4.996
    1MET    HB1    8   2.519   3.773   5.070
    1MET    HB2    9   2.394   3.880   5.061
    1MET     CG   10   2.386   3.727   4.912
    1MET    HG1   11   2.313   3.772   4.845
    1MET    HG2   12   2.460   3.680   4.848
    1MET     SD   13   2.314   3.596   5.008
    1MET     CE   14   2.280   3.472   4.880
    1MET    HE1   15   2.213   3.525   4.813
    1MET    HE2   16   2.373   3.437   4.834
    1MET    HE3   17   2.244   3.380   4.926
    1MET      C   18   2.464   4.017   4.823
    1MET      O   19   2.389   4.098   4.884
    2ALA      N   20   2.471   4.013   4.688
    2ALA      H   21   2.537   3.951   4.644
    2ALA     CA   22   2.369   4.078   4.599
    2ALA     HA   23   2.293   4.119   4.665
    2ALA     CB   24   2.441   4.197   4.529
    2ALA    HB1   25   2.503   4.166   4.445
    2ALA    HB2   26   2.359   4.259   4.492
    2ALA    HB3   27   2.491   4.271   4.591
    2ALA      C   28   2.300   3.973   4.507
    2ALA      O   29   2.308   3.856   4.529
    3GLU      N   30   2.230   4.023   4.401
    3GLU      H   31   2.224   4.123   4.386
    3GLU     CA   32   2.140   3.943   4.308
    3GLU     HA   33   2.074   3.879   4.366
    3GLU     CB   34   2.056   4.045   4.237
    3GLU    HB1   35   2.036   4.137   4.293
    3GLU    HB2   36   2.097   4.083   4.144
    3GLU     CG   37   1.921   3.981   4.191
    3GLU    HG1   38   1.866   4.045   4.121
    3GLU    HG2   39   1.921   3.890   4.131
    3GLU     CD   40   1.828   3.947   4.310
    3GLU    OE1   41   1.846   3.997   4.421
    3GLU    OE2   42   1.727   3.888   4.277
    3GLU      C   43   2.229   3.856   4.216
    3GLU      O   44   2.179   3.749   4.180
    4TRP      N   45   2.351   3.896   4.198
    4TRP      H   46   2.382   3.986   4.232
    4TRP     CA   47   2.453   3.813   4.128
    4TRP     HA   48   2.405   3.785   4.034
    4TRP     CB   49   2.587   3.898   4.106
    4TRP    HB1   50   2.635   3.909   4.203
    4TRP    HB2   51   2.666   3.863   4.041
    4TRP     CG   52   2.562   4.040   4.071
    4TRP    CD1   53   2.595   4.142   4.148
    4TRP    HD1   54   2.636   4.134   4.248
    4TRP    CD2   55   2.524   4.099   3.941
    4TRP    NE1   56   2.581   4.259   4.082
    4TRP    HE1   57   2.613   4.349   4.113
    4TRP    CE2   58   2.535   4.239   3.954
    4TRP    CE3   59   2.489   4.052   3.814
    4TRP    HE3   60   2.488   3.946   3.797
    4TRP    CZ2   61   2.509   4.326   3.845
    4TRP    HZ2   62   2.529   4.432   3.849
    4TRP    CZ3   63   2.456   4.136   3.706
    4TRP    HZ3   64   2.429   4.103   3.606
    4TRP    CH2   65   2.457   4.273   3.726
    4TRP    HH2   66   2.443   4.344   3.646
    4TRP      C   67   2.499   3.691   4.210
    4TRP      O   68   2.512   3.582   4.157
    5HIS      N   69   2.517   3.706   4.341
    5HIS      H   70   2.522   3.802   4.373
    5HIS     CA   71   2.568   3.612   4.437
    5HIS     HA   72   2.662   3.569   4.400
    5HIS     CB   73   2.589   3.682   4.572
    5HIS    HB1   74   2.494   3.717   4.612
    5HIS    HB2   75   2.625   3.611   4.647
    5HIS     CG   76   2.689   3.799   4.566
    5HIS    ND1   77   2.669   3.907   4.481
    5HIS    CD2   78   2.793   3.825   4.652
    5HIS    HD2   79   2.819   3.760   4.734
    5HIS    CE1   80   2.765   3.993   4.527
    5HIS    HE1   81   2.785   4.088   4.480
    5HIS    NE2   82   2.843   3.948   4.624
    5HIS    HE2   83   2.928   3.996   4.651
    5HIS      C   84   2.462   3.506   4.465
    5HIS      O   85   2.495   3.401   4.517
    6LYS      N   86   2.336   3.530   4.424
    6LYS      H   87   2.320   3.620   4.381
    6LYS     CA   88   2.227   3.433   4.423
    6LYS     HA   89   2.231   3.382   4.519
    6LYS     CB   90   2.088   3.496   4.396
    6LYS    HB1   91   2.109   3.555   4.307
    6LYS    HB2   92   2.016   3.421   4.364
    6LYS     CG   93   2.029   3.578   4.514
    6LYS    HG1   94   2.032   3.516   4.603
    6LYS    HG2   95   2.086   3.670   4.531
    6LYS     CD   96   1.885   3.633   4.492
    6LYS    HD1   97   1.882   3.700   4.406
    6LYS    HD2   98   1.820   3.547   4.473
    6LYS     CE   99   1.845   3.729   4.609
    6LYS    HE1  100   1.844   3.667   4.699
    6LYS    HE2  101   1.926   3.801   4.625
    6LYS     NZ  102   1.720   3.807   4.588
    6LYS    HZ1  103   1.730   3.867   4.507
    6LYS    HZ2  104   1.640   3.747   4.575
    6LYS    HZ3  105   1.713   3.858   4.675
    6LYS      C  106   2.245   3.321   4.316
    6LYS      O  107   2.164   3.233   4.295
    7ILE      N  108   2.345   3.346   4.229
    7ILE      H  109   2.389   3.436   4.243
    7ILE     CA  110   2.382   3.249   4.124
    7ILE     HA  111   2.312   3.170   4.099
    7ILE     CB  112   2.405   3.326   3.991
    7ILE     HB  113   2.497   3.383   4.007
    7ILE    CG1  114   2.276   3.421   3.960
    7ILE   HG11  115   2.197   3.349   3.980
    7ILE   HG12  116   2.263   3.493   4.041
    7ILE    CG2  117   2.431   3.228   3.872
    7ILE   HG21  118   2.351   3.159   3.843
    7ILE   HG22  119   2.456   3.282   3.781
    7ILE   HG23  120   2.526   3.178   3.891
    7ILE     CD  121   2.260   3.475   3.814
    7ILE    HD1  122   2.347   3.533   3.782
    7ILE    HD2  123   2.270   3.389   3.747
    7ILE    HD3  124   2.177   3.542   3.797
    7ILE      C  125   2.505   3.177   4.178
    7ILE      O  126   2.506   3.053   4.193
    8ILE      N  127   2.605   3.256   4.225
    8ILE      H  128   2.591   3.355   4.239
    8ILE     CA  129   2.740   3.207   4.254
    8ILE     HA  130   2.764   3.128   4.184
    8ILE     CB  131   2.836   3.330   4.252
    8ILE     HB  132   2.799   3.389   4.336
    8ILE    CG1  133   2.823   3.407   4.121
    8ILE   HG11  134   2.730   3.463   4.121
    8ILE   HG12  135   2.890   3.493   4.124
    8ILE    CG2  136   2.976   3.298   4.292
    8ILE   HG21  137   3.017   3.217   4.231
    8ILE   HG22  138   3.038   3.388   4.285
    8ILE   HG23  139   2.982   3.276   4.398
    8ILE     CD  140   2.846   3.313   4.003
    8ILE    HD1  141   2.925   3.243   4.029
    8ILE    HD2  142   2.750   3.273   3.971
    8ILE    HD3  143   2.887   3.359   3.913
    8ILE      C  144   2.736   3.128   4.386
    8ILE      O  145   2.792   3.017   4.398
    9GLU      N  146   2.655   3.173   4.489
    9GLU      H  147   2.604   3.259   4.474
    9GLU     CA  148   2.638   3.101   4.616
    9GLU     HA  149   2.732   3.072   4.663
    9GLU     CB  150   2.559   3.192   4.716
    9GLU    HB1  151   2.576   3.299   4.703
    9GLU    HB2  152   2.459   3.199   4.672
    9GLU     CG  153   2.567   3.164   4.867
    9GLU    HG1  154   2.505   3.239   4.917
    9GLU    HG2  155   2.532   3.063   4.889
    9GLU     CD  156   2.705   3.169   4.933
    9GLU    OE1  157   2.729   3.279   4.979
    9GLU    OE2  158   2.769   3.067   4.936
    9GLU      C  159   2.547   2.976   4.603
    9GLU      O  160   2.528   2.905   4.699
   10ASP      N  161   2.507   2.941   4.478
   10ASP      H  162   2.511   3.019   4.414
   10ASP     CA  163   2.436   2.812   4.448
   10ASP     HA  164   2.408   2.779   4.548
   10ASP     CB  165   2.303   2.828   4.363
   10ASP    HB1  166   2.258   2.918   4.405
   10ASP    HB2  167   2.341   2.845   4.262
   10ASP     CG  168   2.208   2.710   4.372
   10ASP    OD1  169   2.154   2.667   4.266
   10ASP    OD2  170   2.177   2.680   4.489
   10ASP      C  171   2.529   2.717   4.382
   10ASP      O  172   2.543   2.600   4.428
   11ILE      N  173   2.606   2.762   4.287
   11ILE      H  174   2.579   2.856   4.262
   11ILE     CA  175   2.731   2.699   4.232
   11ILE     HA  176   2.692   2.612   4.181
   11ILE     CB  177   2.800   2.784   4.119
   11ILE     HB  178   2.845   2.866   4.175
   11ILE    CG1  179   2.712   2.837   4.000
   11ILE   HG11  180   2.642   2.919   4.017
   11ILE   HG12  181   2.782   2.893   3.938
   11ILE    CG2  182   2.928   2.716   4.073
   11ILE   HG21  183   2.904   2.614   4.043
   11ILE   HG22  184   2.967   2.770   3.988
   11ILE   HG23  185   3.012   2.706   4.142
   11ILE     CD  186   2.646   2.734   3.916
   11ILE    HD1  187   2.561   2.688   3.967
   11ILE    HD2  188   2.606   2.771   3.822
   11ILE    HD3  189   2.705   2.650   3.878
   11ILE      C  190   2.839   2.652   4.338
   11ILE      O  191   2.889   2.537   4.316
   12SER      N  192   2.872   2.731   4.445
   12SER      H  193   2.826   2.820   4.432
   12SER     CA  194   2.924   2.708   4.578
   12SER     HA  195   3.026   2.672   4.567
   12SER     CB  196   2.921   2.843   4.658
   12SER    HB1  197   2.946   2.927   4.594
   12SER    HB2  198   2.819   2.861   4.692
   12SER     OG  199   3.005   2.833   4.769
   12SER     HG  200   2.989   2.745   4.799
   12SER      C  201   2.868   2.593   4.664
   12SER      O  202   2.927   2.566   4.769
   13LYS      N  203   2.758   2.531   4.623
   13LYS      H  204   2.726   2.552   4.530
   13LYS     CA  205   2.688   2.423   4.694
   13LYS     HA  206   2.771   2.361   4.728
   13LYS     CB  207   2.609   2.469   4.819
   13LYS    HB1  208   2.558   2.383   4.862
   13LYS    HB2  209   2.672   2.513   4.896
   13LYS     CG  210   2.509   2.585   4.794
   13LYS    HG1  211   2.565   2.678   4.784
   13LYS    HG2  212   2.441   2.564   4.711
   13LYS     CD  213   2.432   2.601   4.925
   13LYS    HD1  214   2.382   2.508   4.950
   13LYS    HD2  215   2.497   2.617   5.012
   13LYS     CE  216   2.330   2.714   4.930
   13LYS    HE1  217   2.280   2.705   4.834
   13LYS    HE2  218   2.271   2.707   5.021
   13LYS     NZ  219   2.393   2.842   4.925
   13LYS    HZ1  220   2.451   2.858   5.006
   13LYS    HZ2  221   2.445   2.854   4.840
   13LYS    HZ3  222   2.312   2.903   4.931
   13LYS      C  223   2.622   2.322   4.596
   13LYS      O  224   2.512   2.270   4.620
   14ASN      N  225   2.679   2.321   4.472
   14ASN      H  226   2.758   2.382   4.455
   14ASN     CA  227   2.654   2.217   4.377
   14ASN     HA  228   2.594   2.136   4.419
   14ASN     CB  229   2.610   2.272   4.239
   14ASN    HB1  230   2.650   2.371   4.220
   14ASN    HB2  231   2.639   2.207   4.157
   14ASN     CG  232   2.460   2.287   4.218
   14ASN    OD1  233   2.390   2.205   4.164
   14ASN    ND2  234   2.402   2.391   4.272
   14ASN   HD21  235   2.445   2.456   4.337
   14ASN   HD22  236   2.303   2.405   4.261
   14ASN      C  237   2.795   2.153   4.357
   14ASN      O  238   2.884   2.220   4.297
   15ASN      N  239   2.811   2.025   4.391
   15ASN      H  240   2.736   1.979   4.442
   15ASN     CA  241   2.943   1.954   4.373
   15ASN     HA  242   3.024   2.018   4.407
   15ASN     CB  243   2.958   1.815   4.453
   15ASN    HB1  244   2.901   1.818   4.546
   15ASN    HB2  245   2.906   1.736   4.398
   15ASN     CG  246   3.101   1.776   4.477
   15ASN    OD1  247   3.194   1.848   4.507
   15ASN    ND2  248   3.130   1.651   4.450
   15ASN   HD21  249   3.062   1.589   4.408
   15ASN   HD22  250   3.229   1.629   4.447
   15ASN      C  251   2.966   1.926   4.226
   15ASN      O  252   3.081   1.902   4.180
   16LYS      N  253   2.856   1.925   4.147
   16LYS      H  254   2.774   1.915   4.204
   16LYS     CA  255   2.848   1.910   4.005
   16LYS     HA  256   2.883   1.808   3.995
   16LYS     CB  257   2.697   1.929   3.966
   16LYS    HB1  258   2.648   1.845   4.015
   16LYS    HB2  259   2.667   2.028   4.002
   16LYS     CG  260   2.663   1.925   3.818
   16LYS    HG1  261   2.720   2.000   3.764
   16LYS    HG2  262   2.698   1.834   3.768
   16LYS     CD  263   2.513   1.932   3.794
   16LYS    HD1  264   2.459   1.846   3.834
   16LYS    HD2  265   2.473   2.023   3.839
   16LYS     CE  266   2.487   1.941   3.648
   16LYS    HE1  267   2.547   2.021   3.604
   16LYS    HE2  268   2.528   1.852   3.601
   16LYS     NZ  269   2.343   1.945   3.613
   16LYS    HZ1  270   2.330   1.982   3.520
   16LYS    HZ2  271   2.305   1.851   3.609
   16LYS    HZ3  272   2.285   1.997   3.677
   16LYS      C  273   2.937   2.007   3.926
   16LYS      O  274   2.969   1.986   3.804
   17PHE      N  275   2.975   2.121   3.985
   17PHE      H  276   2.967   2.130   4.086
   17PHE     CA  277   3.045   2.227   3.914
   17PHE     HA  278   3.064   2.202   3.809
   17PHE     CB  279   2.960   2.357   3.924
   17PHE    HB1  280   2.952   2.391   4.028
   17PHE    HB2  281   3.008   2.437   3.869
   17PHE     CG  282   2.821   2.344   3.860
   17PHE    CD1  283   2.798   2.285   3.733
   17PHE    HD1  284   2.877   2.252   3.668
   17PHE    CD2  285   2.713   2.384   3.937
   17PHE    HD2  286   2.733   2.428   4.034
   17PHE    CE1  287   2.663   2.262   3.694
   17PHE    HE1  288   2.650   2.214   3.598
   17PHE    CE2  289   2.583   2.374   3.888
   17PHE    HE2  290   2.504   2.399   3.958
   17PHE     CZ  291   2.557   2.311   3.765
   17PHE     HZ  292   2.458   2.285   3.731
   17PHE      C  293   3.178   2.253   3.990
   17PHE      O  294   3.189   2.223   4.109
   18GLU      N  295   3.277   2.315   3.925
   18GLU      H  296   3.249   2.364   3.841
   18GLU     CA  297   3.417   2.339   3.964
   18GLU     HA  298   3.453   2.272   4.042
   18GLU     CB  299   3.496   2.325   3.833
   18GLU    HB1  300   3.470   2.227   3.793
   18GLU    HB2  301   3.466   2.405   3.764
   18GLU     CG  302   3.646   2.321   3.849
   18GLU    HG1  303   3.694   2.289   3.756
   18GLU    HG2  304   3.690   2.417   3.877
   18GLU     CD  305   3.705   2.221   3.941
   18GLU    OE1  306   3.703   2.099   3.909
   18GLU    OE2  307   3.738   2.263   4.054
   18GLU      C  308   3.426   2.480   4.021
   18GLU      O  309   3.487   2.509   4.123
   19ASP      N  310   3.362   2.581   3.955
   19ASP      H  311   3.310   2.569   3.869
   19ASP     CA  312   3.387   2.725   3.974
   19ASP     HA  313   3.380   2.743   4.082
   19ASP     CB  314   3.530   2.765   3.945
   19ASP    HB1  315   3.593   2.678   3.963
   19ASP    HB2  316   3.529   2.795   3.841
   19ASP     CG  317   3.583   2.872   4.038
   19ASP    OD1  318   3.506   2.930   4.121
   19ASP    OD2  319   3.706   2.894   4.029
   19ASP      C  320   3.286   2.815   3.891
   19ASP      O  321   3.249   2.772   3.781
   20ALA      N  322   3.268   2.939   3.932
   20ALA      H  323   3.316   2.958   4.019
   20ALA     CA  324   3.195   3.039   3.855
   20ALA     HA  325   3.222   3.024   3.750
   20ALA     CB  326   3.049   3.021   3.880
   20ALA    HB1  327   2.992   3.094   3.823
   20ALA    HB2  328   3.000   2.931   3.844
   20ALA    HB3  329   3.014   3.031   3.983
   20ALA      C  330   3.235   3.186   3.892
   20ALA      O  331   3.309   3.203   3.988
   21ALA      N  332   3.188   3.276   3.804
   21ALA      H  333   3.138   3.229   3.731
   21ALA     CA  334   3.209   3.424   3.818
   21ALA     HA  335   3.205   3.459   3.921
   21ALA     CB  336   3.357   3.459   3.793
   21ALA    HB1  337   3.384   3.422   3.694
   21ALA    HB2  338   3.386   3.563   3.811
   21ALA    HB3  339   3.418   3.401   3.862
   21ALA      C  340   3.123   3.509   3.728
   21ALA      O  341   3.117   3.477   3.606
   22ILE      N  342   3.065   3.617   3.784
   22ILE      H  343   3.097   3.643   3.876
   22ILE     CA  344   2.988   3.712   3.701
   22ILE     HA  345   2.983   3.676   3.598
   22ILE     CB  346   2.845   3.736   3.754
   22ILE     HB  347   2.860   3.780   3.852
   22ILE    CG1  348   2.767   3.608   3.768
   22ILE   HG11  349   2.774   3.538   3.685
   22ILE   HG12  350   2.811   3.559   3.854
   22ILE    CG2  351   2.762   3.838   3.666
   22ILE   HG21  352   2.822   3.928   3.652
   22ILE   HG22  353   2.733   3.801   3.567
   22ILE   HG23  354   2.671   3.872   3.715
   22ILE     CD  355   2.616   3.620   3.789
   22ILE    HD1  356   2.606   3.657   3.891
   22ILE    HD2  357   2.558   3.687   3.725
   22ILE    HD3  358   2.565   3.524   3.789
   22ILE      C  359   3.073   3.843   3.702
   22ILE      O  360   3.117   3.888   3.807
   23VAL      N  361   3.111   3.889   3.587
   23VAL      H  362   3.064   3.859   3.503
   23VAL     CA  363   3.214   3.988   3.559
   23VAL     HA  364   3.243   4.053   3.642
   23VAL     CB  365   3.339   3.917   3.503
   23VAL     HB  366   3.314   3.889   3.401
   23VAL    CG1  367   3.456   4.022   3.482
   23VAL   HG11  368   3.438   4.072   3.387
   23VAL   HG12  369   3.458   4.097   3.561
   23VAL   HG13  370   3.554   3.976   3.465
   23VAL    CG2  371   3.369   3.782   3.570
   23VAL   HG21  372   3.294   3.704   3.559
   23VAL   HG22  373   3.464   3.747   3.530
   23VAL   HG23  374   3.368   3.799   3.678
   23VAL      C  375   3.144   4.084   3.459
   23VAL      O  376   3.099   4.034   3.355
   24ASP      N  377   3.144   4.214   3.484
   24ASP      H  378   3.189   4.248   3.568
   24ASP     CA  379   3.076   4.319   3.411
   24ASP     HA  380   2.977   4.276   3.393
   24ASP     CB  381   3.065   4.431   3.513
   24ASP    HB1  382   3.012   4.392   3.600
   24ASP    HB2  383   3.159   4.479   3.537
   24ASP     CG  384   2.975   4.549   3.460
   24ASP    OD1  385   3.042   4.651   3.425
   24ASP    OD2  386   2.850   4.540   3.451
   24ASP      C  387   3.154   4.363   3.289
   24ASP      O  388   3.276   4.356   3.299
   25TYR      N  389   3.095   4.417   3.183
   25TYR      H  390   2.994   4.418   3.174
   25TYR     CA  391   3.166   4.486   3.072
   25TYR     HA  392   3.259   4.521   3.116
   25TYR     CB  393   3.188   4.400   2.947
   25TYR    HB1  394   3.260   4.458   2.890
   25TYR    HB2  395   3.232   4.307   2.983
   25TYR     CG  396   3.063   4.365   2.874
   25TYR    CD1  397   2.984   4.249   2.894
   25TYR    HD1  398   3.017   4.189   2.977
   25TYR    CD2  399   3.015   4.444   2.768
   25TYR    HD2  400   3.074   4.532   2.745
   25TYR    CE1  401   2.876   4.210   2.817
   25TYR    HE1  402   2.824   4.121   2.847
   25TYR    CE2  403   2.899   4.418   2.692
   25TYR    HE2  404   2.863   4.491   2.621
   25TYR     CZ  405   2.829   4.294   2.714
   25TYR     OH  406   2.724   4.256   2.636
   25TYR     HH  407   2.698   4.331   2.585
   25TYR      C  408   3.105   4.627   3.038
   25TYR      O  409   3.150   4.688   2.942
   26LYS      N  410   3.008   4.678   3.115
   26LYS      H  411   2.971   4.626   3.193
   26LYS     CA  412   2.937   4.795   3.071
   26LYS     HA  413   3.012   4.855   3.018
   26LYS     CB  414   2.828   4.756   2.971
   26LYS    HB1  415   2.831   4.647   2.968
   26LYS    HB2  416   2.731   4.782   3.012
   26LYS     CG  417   2.838   4.821   2.832
   26LYS    HG1  418   2.848   4.929   2.841
   26LYS    HG2  419   2.935   4.793   2.791
   26LYS     CD  420   2.725   4.778   2.749
   26LYS    HD1  421   2.729   4.673   2.720
   26LYS    HD2  422   2.636   4.788   2.811
   26LYS     CE  423   2.694   4.858   2.622
   26LYS    HE1  424   2.655   4.958   2.642
   26LYS    HE2  425   2.788   4.873   2.568
   26LYS     NZ  426   2.613   4.780   2.535
   26LYS    HZ1  427   2.649   4.686   2.535
   26LYS    HZ2  428   2.519   4.785   2.570
   26LYS    HZ3  429   2.623   4.827   2.446
   26LYS      C  430   2.891   4.890   3.189
   26LYS      O  431   2.825   4.997   3.156
   27THR      N  432   2.912   4.866   3.317
   27THR      H  433   2.953   4.781   3.355
   27THR     CA  434   2.874   4.953   3.427
   27THR     HA  435   2.855   5.051   3.385
   27THR     CB  436   2.741   4.905   3.494
   27THR     HB  437   2.718   4.977   3.572
   27THR    OG1  438   2.743   4.780   3.566
   27THR    HG1  439   2.768   4.704   3.515
   27THR    CG2  440   2.626   4.890   3.382
   27THR   HG21  441   2.613   4.985   3.331
   27THR   HG22  442   2.650   4.803   3.321
   27THR   HG23  443   2.530   4.868   3.430
   27THR      C  444   2.985   4.981   3.525
   27THR      O  445   3.011   5.096   3.573
   28THR      N  446   3.071   4.881   3.558
   28THR      H  447   3.061   4.793   3.508
   28THR     CA  448   3.180   4.892   3.653
   28THR     HA  449   3.213   4.995   3.651
   28THR     CB  450   3.124   4.844   3.792
   28THR     HB  451   3.027   4.891   3.804
   28THR    OG1  452   3.201   4.892   3.908
   28THR    HG1  453   3.181   4.984   3.909
   28THR    CG2  454   3.120   4.692   3.801
   28THR   HG21  455   3.038   4.641   3.750
   28THR   HG22  456   3.214   4.641   3.781
   28THR   HG23  457   3.106   4.662   3.905
   28THR      C  458   3.311   4.824   3.595
   28THR      O  459   3.422   4.876   3.616
   29LYS      N  460   3.298   4.717   3.514
   29LYS      H  461   3.203   4.694   3.489
   29LYS     CA  462   3.394   4.648   3.431
   29LYS     HA  463   3.334   4.577   3.374
   29LYS     CB  464   3.470   4.732   3.324
   29LYS    HB1  465   3.504   4.652   3.258
   29LYS    HB2  466   3.392   4.790   3.275
   29LYS     CG  467   3.580   4.824   3.364
   29LYS    HG1  468   3.543   4.910   3.421
   29LYS    HG2  469   3.641   4.774   3.439
   29LYS     CD  470   3.668   4.870   3.254
   29LYS    HD1  471   3.722   4.785   3.213
   29LYS    HD2  472   3.611   4.919   3.176
   29LYS     CE  473   3.777   4.968   3.300
   29LYS    HE1  474   3.742   5.026   3.385
   29LYS    HE2  475   3.861   4.913   3.343
   29LYS     NZ  476   3.834   5.057   3.193
   29LYS    HZ1  477   3.770   5.124   3.154
   29LYS    HZ2  478   3.911   5.110   3.234
   29LYS    HZ3  479   3.885   5.005   3.123
   29LYS      C  480   3.487   4.546   3.510
   29LYS      O  481   3.582   4.492   3.458
   30ASN      N  482   3.461   4.538   3.643
   30ASN      H  483   3.374   4.571   3.682
   30ASN     CA  484   3.527   4.451   3.736
   30ASN     HA  485   3.606   4.398   3.683
   30ASN     CB  486   3.568   4.536   3.864
   30ASN    HB1  487   3.609   4.470   3.941
   30ASN    HB2  488   3.645   4.608   3.837
   30ASN     CG  489   3.457   4.615   3.938
   30ASN    OD1  490   3.381   4.557   4.015
   30ASN    ND2  491   3.446   4.741   3.915
   30ASN   HD21  492   3.498   4.792   3.845
   30ASN   HD22  493   3.364   4.790   3.946
   30ASN      C  494   3.426   4.334   3.766
   30ASN      O  495   3.309   4.333   3.729
   31VAL      N  496   3.476   4.238   3.844
   31VAL      H  497   3.572   4.233   3.875
   31VAL     CA  498   3.402   4.114   3.884
   31VAL     HA  499   3.351   4.065   3.800
   31VAL     CB  500   3.508   4.027   3.952
   31VAL     HB  501   3.561   4.095   4.019
   31VAL    CG1  502   3.452   3.921   4.051
   31VAL   HG11  503   3.384   3.964   4.124
   31VAL   HG12  504   3.395   3.850   3.992
   31VAL   HG13  505   3.529   3.863   4.102
   31VAL    CG2  506   3.606   3.946   3.860
   31VAL   HG21  507   3.633   3.989   3.764
   31VAL   HG22  508   3.699   3.922   3.912
   31VAL   HG23  509   3.554   3.853   3.836
   31VAL      C  510   3.284   4.160   3.979
   31VAL      O  511   3.306   4.242   4.068
   32LEU      N  512   3.163   4.106   3.957
   32LEU      H  513   3.157   4.031   3.890
   32LEU     CA  514   3.039   4.138   4.027
   32LEU     HA  515   3.053   4.233   4.078
   32LEU     CB  516   2.921   4.139   3.929
   32LEU    HB1  517   2.911   4.043   3.878
   32LEU    HB2  518   2.832   4.169   3.983
   32LEU     CG  519   2.924   4.238   3.815
   32LEU     HG  520   3.026   4.232   3.777
   32LEU    CD1  521   2.824   4.205   3.704
   32LEU   HD11  522   2.852   4.127   3.633
   32LEU   HD12  523   2.722   4.179   3.730
   32LEU   HD13  524   2.823   4.290   3.635
   32LEU    CD2  525   2.907   4.382   3.878
   32LEU   HD21  526   2.984   4.401   3.952
   32LEU   HD22  527   2.922   4.452   3.795
   32LEU   HD23  528   2.805   4.393   3.916
   32LEU      C  529   3.020   4.034   4.140
   32LEU      O  530   2.987   4.070   4.253
   33ALA      N  531   3.035   3.903   4.110
   33ALA      H  532   3.052   3.883   4.013
   33ALA     CA  533   3.034   3.792   4.207
   33ALA     HA  534   3.067   3.823   4.306
   33ALA     CB  535   2.896   3.736   4.211
   33ALA    HB1  536   2.828   3.814   4.245
   33ALA    HB2  537   2.859   3.698   4.117
   33ALA    HB3  538   2.884   3.657   4.286
   33ALA      C  539   3.131   3.686   4.156
   33ALA      O  540   3.150   3.672   4.036
   34ALA      N  541   3.191   3.614   4.246
   34ALA      H  542   3.183   3.641   4.343
   34ALA     CA  543   3.286   3.502   4.226
   34ALA     HA  544   3.230   3.431   4.165
   34ALA     CB  545   3.410   3.552   4.151
   34ALA    HB1  546   3.488   3.478   4.136
   34ALA    HB2  547   3.400   3.590   4.049
   34ALA    HB3  548   3.454   3.634   4.207
   34ALA      C  549   3.307   3.438   4.360
   34ALA      O  550   3.247   3.480   4.457
   35ILE      N  551   3.381   3.329   4.372
   35ILE      H  552   3.443   3.299   4.299
   35ILE     CA  553   3.401   3.261   4.497
   35ILE     HA  554   3.310   3.271   4.556
   35ILE     CB  555   3.413   3.105   4.465
   35ILE     HB  556   3.501   3.077   4.407
   35ILE    CG1  557   3.289   3.042   4.394
   35ILE   HG11  558   3.266   3.101   4.305
   35ILE   HG12  559   3.322   2.948   4.351
   35ILE    CG2  560   3.455   3.022   4.593
   35ILE   HG21  561   3.554   3.050   4.628
   35ILE   HG22  562   3.378   3.031   4.670
   35ILE   HG23  563   3.460   2.919   4.557
   35ILE     CD  564   3.168   3.015   4.489
   35ILE    HD1  565   3.139   3.112   4.530
   35ILE    HD2  566   3.076   2.990   4.435
   35ILE    HD3  567   3.184   2.945   4.571
   35ILE      C  568   3.529   3.315   4.557
   35ILE      O  569   3.629   3.316   4.488
   36PRO      N  570   3.533   3.359   4.685
   36PRO     CA  571   3.651   3.422   4.745
   36PRO     HA  572   3.687   3.503   4.682
   36PRO     CB  573   3.611   3.470   4.881
   36PRO    HB1  574   3.688   3.461   4.957
   36PRO    HB2  575   3.599   3.578   4.871
   36PRO     CG  576   3.481   3.409   4.922
   36PRO    HG1  577   3.487   3.325   4.991
   36PRO    HG2  578   3.410   3.481   4.964
   36PRO     CD  579   3.421   3.346   4.787
   36PRO    HD1  580   3.388   3.243   4.791
   36PRO    HD2  581   3.337   3.409   4.758
   36PRO      C  582   3.770   3.324   4.763
   36PRO      O  583   3.753   3.205   4.785
   37ASN      N  584   3.886   3.378   4.733
   37ASN      H  585   3.878   3.474   4.703
   37ASN     CA  586   4.022   3.319   4.742
   37ASN     HA  587   4.097   3.388   4.704
   37ASN     CB  588   4.056   3.283   4.887
   37ASN    HB1  589   4.014   3.358   4.954
   37ASN    HB2  590   4.002   3.190   4.906
   37ASN     CG  591   4.207   3.261   4.916
   37ASN    OD1  592   4.301   3.332   4.886
   37ASN    ND2  593   4.237   3.147   4.978
   37ASN   HD21  594   4.161   3.086   5.005
   37ASN   HD22  595   4.329   3.121   5.010
   37ASN      C  596   4.053   3.212   4.628
   37ASN      O  597   4.132   3.124   4.648
   38ARG      N  598   3.980   3.226   4.514
   38ARG      H  599   3.921   3.307   4.501
   38ARG     CA  600   4.018   3.154   4.391
   38ARG     HA  601   4.095   3.078   4.403
   38ARG     CB  602   3.894   3.077   4.351
   38ARG    HB1  603   3.817   3.153   4.338
   38ARG    HB2  604   3.897   3.029   4.253
   38ARG     CG  605   3.833   2.979   4.453
   38ARG    HG1  606   3.898   2.910   4.507
   38ARG    HG2  607   3.794   3.043   4.533
   38ARG     CD  608   3.737   2.886   4.382
   38ARG    HD1  609   3.650   2.942   4.348
   38ARG    HD2  610   3.778   2.854   4.287
   38ARG     NE  611   3.701   2.765   4.451
   38ARG     HE  612   3.765   2.743   4.526
   38ARG     CZ  613   3.585   2.699   4.420
   38ARG    NH1  614   3.500   2.748   4.332
   38ARG   HH11  615   3.527   2.826   4.273
   38ARG   HH12  616   3.408   2.710   4.321
   38ARG    NH2  617   3.559   2.581   4.477
   38ARG   HH21  618   3.621   2.530   4.538
   38ARG   HH22  619   3.463   2.552   4.482
   38ARG      C  620   4.067   3.248   4.285
   38ARG      O  621   4.048   3.365   4.290
   39THR      N  622   4.133   3.196   4.181
   39THR      H  623   4.153   3.098   4.175
   39THR     CA  624   4.192   3.257   4.057
   39THR     HA  625   4.253   3.341   4.088
   39THR     CB  626   4.264   3.143   3.976
   39THR     HB  627   4.288   3.166   3.872
   39THR    OG1  628   4.199   3.017   3.969
   39THR    HG1  629   4.230   2.965   4.042
   39THR    CG2  630   4.409   3.124   4.023
   39THR   HG21  631   4.459   3.218   4.000
   39THR   HG22  632   4.434   3.112   4.128
   39THR   HG23  633   4.462   3.036   3.986
   39THR      C  634   4.082   3.326   3.968
   39THR      O  635   4.098   3.429   3.913
   40PHE      N  636   3.959   3.266   3.962
   40PHE      H  637   3.937   3.181   4.012
   40PHE     CA  638   3.840   3.329   3.907
   40PHE     HA  639   3.873   3.381   3.817
   40PHE     CB  640   3.732   3.225   3.885
   40PHE    HB1  641   3.728   3.152   3.966
   40PHE    HB2  642   3.629   3.260   3.897
   40PHE     CG  643   3.739   3.151   3.752
   40PHE    CD1  644   3.843   3.173   3.659
   40PHE    HD1  645   3.929   3.229   3.694
   40PHE    CD2  646   3.630   3.065   3.718
   40PHE    HD2  647   3.545   3.037   3.778
   40PHE    CE1  648   3.833   3.124   3.529
   40PHE    HE1  649   3.911   3.144   3.457
   40PHE    CE2  650   3.624   3.015   3.586
   40PHE    HE2  651   3.542   2.950   3.561
   40PHE     CZ  652   3.717   3.057   3.485
   40PHE     HZ  653   3.719   3.024   3.383
   40PHE      C  654   3.781   3.453   3.984
   40PHE      O  655   3.684   3.507   3.937
   41ALA      N  656   3.846   3.504   4.085
   41ALA      H  657   3.919   3.452   4.131
   41ALA     CA  658   3.823   3.629   4.156
   41ALA     HA  659   3.732   3.675   4.117
   41ALA     CB  660   3.805   3.600   4.308
   41ALA    HB1  661   3.885   3.534   4.341
   41ALA    HB2  662   3.804   3.691   4.368
   41ALA    HB3  663   3.714   3.540   4.316
   41ALA      C  664   3.931   3.738   4.146
   41ALA      O  665   3.927   3.839   4.217
   42LYS      N  666   4.020   3.720   4.051
   42LYS      H  667   4.025   3.632   4.002
   42LYS     CA  668   4.121   3.819   4.014
   42LYS     HA  669   4.085   3.914   4.053
   42LYS     CB  670   4.245   3.787   4.093
   42LYS    HB1  671   4.311   3.874   4.091
   42LYS    HB2  672   4.217   3.785   4.199
   42LYS     CG  673   4.334   3.674   4.042
   42LYS    HG1  674   4.271   3.586   4.058
   42LYS    HG2  675   4.348   3.676   3.934
   42LYS     CD  676   4.460   3.645   4.121
   42LYS    HD1  677   4.512   3.740   4.109
   42LYS    HD2  678   4.427   3.626   4.223
   42LYS     CE  679   4.539   3.518   4.076
   42LYS    HE1  680   4.486   3.423   4.086
   42LYS    HE2  681   4.557   3.529   3.969
   42LYS     NZ  682   4.669   3.508   4.138
   42LYS    HZ1  683   4.731   3.575   4.094
   42LYS    HZ2  684   4.661   3.520   4.238
   42LYS    HZ3  685   4.704   3.414   4.132
   42LYS      C  686   4.137   3.851   3.862
   42LYS      O  687   4.243   3.882   3.812
   43ILE      N  688   4.023   3.843   3.796
   43ILE      H  689   3.939   3.827   3.850
   43ILE     CA  690   4.000   3.881   3.659
   43ILE     HA  691   4.081   3.850   3.594
   43ILE     CB  692   3.868   3.818   3.608
   43ILE     HB  693   3.780   3.866   3.652
   43ILE    CG1  694   3.864   3.661   3.619
   43ILE   HG11  695   3.926   3.609   3.547
   43ILE   HG12  696   3.894   3.626   3.718
   43ILE    CG2  697   3.860   3.849   3.453
   43ILE   HG21  698   3.840   3.954   3.434
   43ILE   HG22  699   3.956   3.831   3.404
   43ILE   HG23  700   3.787   3.790   3.397
   43ILE     CD  701   3.723   3.599   3.605
   43ILE    HD1  702   3.724   3.495   3.638
   43ILE    HD2  703   3.667   3.630   3.693
   43ILE    HD3  704   3.689   3.603   3.502
   43ILE      C  705   4.000   4.041   3.660
   43ILE      O  706   3.923   4.107   3.725
   44ASN      N  707   4.103   4.098   3.601
   44ASN      H  708   4.159   4.035   3.546
   44ASN     CA  709   4.125   4.241   3.589
   44ASN     HA  710   4.120   4.289   3.687
   44ASN     CB  711   4.276   4.272   3.551
   44ASN    HB1  712   4.309   4.226   3.458
   44ASN    HB2  713   4.282   4.378   3.529
   44ASN     CG  714   4.372   4.253   3.660
   44ASN    OD1  715   4.374   4.319   3.764
   44ASN    ND2  716   4.455   4.151   3.644
   44ASN   HD21  717   4.448   4.088   3.565
   44ASN   HD22  718   4.531   4.128   3.707
   44ASN      C  719   4.027   4.315   3.490
   44ASN      O  720   3.988   4.257   3.389
   45PRO      N  721   4.000   4.444   3.510
   45PRO     CA  722   3.925   4.518   3.411
   45PRO     HA  723   3.831   4.472   3.381
   45PRO     CB  724   3.883   4.641   3.488
   45PRO    HB1  725   3.862   4.728   3.426
   45PRO    HB2  726   3.791   4.618   3.541
   45PRO     CG  727   3.987   4.668   3.598
   45PRO    HG1  728   4.078   4.714   3.560
   45PRO    HG2  729   3.952   4.729   3.682
   45PRO     CD  730   4.043   4.527   3.630
   45PRO    HD1  731   4.149   4.530   3.652
   45PRO    HD2  732   3.999   4.486   3.721
   45PRO      C  733   4.005   4.549   3.280
   45PRO      O  734   4.097   4.628   3.283
   46GLY      N  735   3.953   4.509   3.164
   46GLY      H  736   3.865   4.459   3.160
   46GLY     CA  737   4.019   4.517   3.041
   46GLY    HA1  738   3.956   4.580   2.978
   46GLY    HA2  739   4.115   4.568   3.042
   46GLY      C  740   4.039   4.381   2.977
   46GLY      O  741   4.044   4.371   2.857
   47GLU      N  742   4.060   4.280   3.061
   47GLU      H  743   4.061   4.303   3.159
   47GLU     CA  744   4.108   4.149   3.022
   47GLU     HA  745   4.194   4.162   2.957
   47GLU     CB  746   4.154   4.078   3.148
   47GLU    HB1  747   4.192   4.161   3.208
   47GLU    HB2  748   4.066   4.033   3.194
   47GLU     CG  749   4.253   3.971   3.122
   47GLU    HG1  750   4.253   3.917   3.217
   47GLU    HG2  751   4.226   3.892   3.052
   47GLU     CD  752   4.394   4.020   3.089
   47GLU    OE1  753   4.460   4.081   3.173
   47GLU    OE2  754   4.432   3.996   2.974
   47GLU      C  755   4.007   4.065   2.935
   47GLU      O  756   4.047   3.977   2.854
   48VAL      N  757   3.875   4.076   2.967
   48VAL      H  758   3.854   4.148   3.035
   48VAL     CA  759   3.765   3.992   2.906
   48VAL     HA  760   3.803   3.912   2.842
   48VAL     CB  761   3.694   3.916   3.015
   48VAL     HB  762   3.625   3.845   2.969
   48VAL    CG1  763   3.791   3.828   3.096
   48VAL   HG11  764   3.882   3.806   3.039
   48VAL   HG12  765   3.839   3.877   3.181
   48VAL   HG13  766   3.747   3.738   3.138
   48VAL    CG2  767   3.612   4.004   3.106
   48VAL   HG21  768   3.526   3.950   3.145
   48VAL   HG22  769   3.665   4.036   3.195
   48VAL   HG23  770   3.564   4.091   3.061
   48VAL      C  771   3.676   4.071   2.814
   48VAL      O  772   3.576   4.021   2.759
   49ILE      N  773   3.699   4.202   2.794
   49ILE      H  774   3.775   4.240   2.849
   49ILE     CA  775   3.613   4.294   2.723
   49ILE     HA  776   3.510   4.270   2.750
   49ILE     CB  777   3.627   4.439   2.789
   49ILE     HB  778   3.729   4.462   2.760
   49ILE    CG1  779   3.613   4.444   2.939
   49ILE   HG11  780   3.509   4.421   2.962
   49ILE   HG12  781   3.672   4.362   2.979
   49ILE    CG2  782   3.557   4.547   2.718
   49ILE   HG21  783   3.592   4.643   2.756
   49ILE   HG22  784   3.574   4.551   2.611
   49ILE   HG23  785   3.450   4.552   2.738
   49ILE     CD  786   3.651   4.577   3.008
   49ILE    HD1  787   3.746   4.610   2.968
   49ILE    HD2  788   3.572   4.651   2.999
   49ILE    HD3  789   3.674   4.559   3.113
   49ILE      C  790   3.638   4.294   2.566
   49ILE      O  791   3.539   4.316   2.494
   50PRO      N  792   3.759   4.261   2.515
   50PRO     CA  793   3.788   4.243   2.370
   50PRO     HA  794   3.760   4.332   2.313
   50PRO     CB  795   3.937   4.206   2.369
   50PRO    HB1  796   3.953   4.100   2.392
   50PRO    HB2  797   3.983   4.226   2.272
   50PRO     CG  798   3.994   4.290   2.478
   50PRO    HG1  799   4.085   4.255   2.527
   50PRO    HG2  800   4.003   4.395   2.451
   50PRO     CD  801   3.887   4.281   2.586
   50PRO    HD1  802   3.915   4.202   2.655
   50PRO    HD2  803   3.885   4.375   2.643
   50PRO      C  804   3.716   4.118   2.315
   50PRO      O  805   3.677   4.119   2.194
   51LEU      N  806   3.689   4.009   2.389
   51LEU      H  807   3.717   4.011   2.486
   51LEU     CA  808   3.624   3.883   2.350
   51LEU     HA  809   3.692   3.834   2.280
   51LEU     CB  810   3.601   3.785   2.467
   51LEU    HB1  811   3.526   3.817   2.539
   51LEU    HB2  812   3.558   3.692   2.429
   51LEU     CG  813   3.727   3.736   2.548
   51LEU     HG  814   3.792   3.818   2.579
   51LEU    CD1  815   3.673   3.663   2.671
   51LEU   HD11  816   3.754   3.617   2.727
   51LEU   HD12  817   3.633   3.731   2.746
   51LEU   HD13  818   3.599   3.583   2.666
   51LEU    CD2  819   3.800   3.635   2.463
   51LEU   HD21  820   3.844   3.681   2.374
   51LEU   HD22  821   3.888   3.600   2.516
   51LEU   HD23  822   3.739   3.548   2.440
   51LEU      C  823   3.488   3.899   2.275
   51LEU      O  824   3.438   3.802   2.219
   52ILE      N  825   3.424   4.015   2.291
   52ILE      H  826   3.467   4.094   2.336
   52ILE     CA  827   3.293   4.060   2.237
   52ILE     HA  828   3.238   3.966   2.224
   52ILE     CB  829   3.216   4.141   2.344
   52ILE     HB  830   3.274   4.232   2.361
   52ILE    CG1  831   3.198   4.060   2.476
   52ILE   HG11  832   3.114   3.990   2.480
   52ILE   HG12  833   3.285   3.998   2.497
   52ILE    CG2  834   3.078   4.194   2.298
   52ILE   HG21  835   3.021   4.234   2.381
   52ILE   HG22  836   3.087   4.277   2.227
   52ILE   HG23  837   3.013   4.111   2.271
   52ILE     CD  838   3.193   4.165   2.594
   52ILE    HD1  839   3.190   4.114   2.690
   52ILE    HD2  840   3.281   4.230   2.593
   52ILE    HD3  841   3.094   4.209   2.601
   52ILE      C  842   3.316   4.140   2.104
   52ILE      O  843   3.228   4.141   2.018
   53THR      N  844   3.436   4.190   2.081
   53THR      H  845   3.506   4.166   2.150
   53THR     CA  846   3.470   4.273   1.965
   53THR     HA  847   3.391   4.275   1.890
   53THR     CB  848   3.476   4.420   2.015
   53THR     HB  849   3.536   4.482   1.949
   53THR    OG1  850   3.539   4.440   2.147
   53THR    HG1  851   3.629   4.411   2.142
   53THR    CG2  852   3.345   4.495   2.030
   53THR   HG21  853   3.336   4.576   2.102
   53THR   HG22  854   3.302   4.532   1.937
   53THR   HG23  855   3.267   4.424   2.058
   53THR      C  856   3.598   4.228   1.890
   53THR      O  857   3.616   4.286   1.785
   54ASN      N  858   3.687   4.131   1.931
   54ASN      H  859   3.674   4.082   2.018
   54ASN     CA  860   3.795   4.074   1.849
   54ASN     HA  861   3.784   4.111   1.746
   54ASN     CB  862   3.932   4.121   1.893
   54ASN    HB1  863   3.933   4.230   1.887
   54ASN    HB2  864   3.959   4.096   1.996
   54ASN     CG  865   4.053   4.062   1.824
   54ASN    OD1  866   4.048   3.986   1.728
   54ASN    ND2  867   4.168   4.103   1.876
   54ASN   HD21  868   4.171   4.135   1.971
   54ASN   HD22  869   4.246   4.050   1.839
   54ASN      C  870   3.776   3.926   1.858
   54ASN      O  871   3.783   3.878   1.967
   55HIS      N  872   3.756   3.860   1.743
   55HIS      H  873   3.738   3.919   1.663
   55HIS     CA  874   3.721   3.717   1.725
   55HIS     HA  875   3.648   3.687   1.799
   55HIS     CB  876   3.657   3.711   1.581
   55HIS    HB1  877   3.642   3.606   1.557
   55HIS    HB2  878   3.559   3.759   1.578
   55HIS     CG  879   3.748   3.748   1.467
   55HIS    ND1  880   3.797   3.875   1.452
   55HIS    CD2  881   3.789   3.672   1.363
   55HIS    HD2  882   3.767   3.566   1.351
   55HIS    CE1  883   3.881   3.869   1.346
   55HIS    HE1  884   3.939   3.950   1.305
   55HIS    NE2  885   3.876   3.753   1.289
   55HIS    HE2  886   3.932   3.715   1.214
   55HIS      C  887   3.848   3.631   1.733
   55HIS      O  888   3.847   3.519   1.780
   56ASN      N  889   3.953   3.681   1.681
   56ASN      H  890   3.941   3.759   1.618
   56ASN     CA  891   4.090   3.632   1.684
   56ASN     HA  892   4.088   3.534   1.637
   56ASN     CB  893   4.166   3.722   1.586
   56ASN    HB1  894   4.096   3.735   1.503
   56ASN    HB2  895   4.193   3.823   1.616
   56ASN     CG  896   4.298   3.664   1.530
   56ASN    OD1  897   4.308   3.560   1.470
   56ASN    ND2  898   4.409   3.728   1.567
   56ASN   HD21  899   4.405   3.805   1.632
   56ASN   HD22  900   4.500   3.691   1.543
   56ASN      C  901   4.159   3.614   1.818
   56ASN      O  902   4.284   3.631   1.838
   57ILE      N  903   4.086   3.574   1.921
   57ILE      H  904   3.987   3.556   1.910
   57ILE     CA  905   4.137   3.539   2.049
   57ILE     HA  906   4.246   3.539   2.048
   57ILE     CB  907   4.094   3.638   2.164
   57ILE     HB  908   3.990   3.606   2.178
   57ILE    CG1  909   4.112   3.786   2.128
   57ILE   HG11  910   4.220   3.799   2.118
   57ILE   HG12  911   4.069   3.818   2.032
   57ILE    CG2  912   4.176   3.597   2.290
   57ILE   HG21  913   4.283   3.602   2.271
   57ILE   HG22  914   4.156   3.664   2.374
   57ILE   HG23  915   4.157   3.497   2.329
   57ILE     CD  916   4.054   3.885   2.230
   57ILE    HD1  917   4.062   3.990   2.202
   57ILE    HD2  918   3.948   3.874   2.253
   57ILE    HD3  919   4.115   3.872   2.319
   57ILE      C  920   4.099   3.392   2.067
   57ILE      O  921   3.984   3.361   2.096
   58LEU      N  922   4.198   3.302   2.051
   58LEU      H  923   4.287   3.340   2.023
   58LEU     CA  924   4.183   3.160   2.039
   58LEU     HA  925   4.077   3.137   2.025
   58LEU     CB  926   4.260   3.112   1.913
   58LEU    HB1  927   4.352   3.170   1.904
   58LEU    HB2  928   4.289   3.007   1.919
   58LEU     CG  929   4.175   3.142   1.783
   58LEU     HG  930   4.126   3.237   1.801
   58LEU    CD1  931   4.260   3.165   1.656
   58LEU   HD11  932   4.345   3.095   1.656
   58LEU   HD12  933   4.199   3.161   1.566
   58LEU   HD13  934   4.296   3.267   1.650
   58LEU    CD2  935   4.064   3.038   1.755
   58LEU   HD21  936   3.973   3.044   1.815
   58LEU   HD22  937   4.048   3.036   1.647
   58LEU   HD23  938   4.096   2.936   1.773
   58LEU      C  939   4.235   3.083   2.158
   58LEU      O  940   4.202   2.964   2.170
   59LYS      N  941   4.327   3.144   2.231
   59LYS      H  942   4.361   3.234   2.199
   59LYS     CA  943   4.381   3.112   2.358
   59LYS     HA  944   4.321   3.033   2.403
   59LYS     CB  945   4.527   3.052   2.352
   59LYS    HB1  946   4.571   3.087   2.259
   59LYS    HB2  947   4.580   3.099   2.435
   59LYS     CG  948   4.527   2.903   2.367
   59LYS    HG1  949   4.494   2.881   2.468
   59LYS    HG2  950   4.452   2.868   2.296
   59LYS     CD  951   4.655   2.833   2.342
   59LYS    HD1  952   4.661   2.727   2.370
   59LYS    HD2  953   4.666   2.837   2.234
   59LYS     CE  954   4.773   2.884   2.425
   59LYS    HE1  955   4.784   2.991   2.407
   59LYS    HE2  956   4.754   2.877   2.532
   59LYS     NZ  957   4.895   2.820   2.391
   59LYS    HZ1  958   4.969   2.880   2.423
   59LYS    HZ2  959   4.903   2.727   2.429
   59LYS    HZ3  960   4.910   2.824   2.291
   59LYS      C  961   4.370   3.235   2.448
   59LYS      O  962   4.464   3.317   2.451
   60PRO      N  963   4.251   3.270   2.506
   60PRO     CA  964   4.235   3.383   2.600
   60PRO     HA  965   4.297   3.470   2.576
   60PRO     CB  966   4.084   3.419   2.593
   60PRO    HB1  967   4.058   3.457   2.692
   60PRO    HB2  968   4.058   3.477   2.504
   60PRO     CG  969   4.021   3.290   2.564
   60PRO    HG1  970   4.013   3.239   2.660
   60PRO    HG2  971   3.918   3.279   2.528
   60PRO     CD  972   4.115   3.203   2.480
   60PRO    HD1  973   4.105   3.101   2.517
   60PRO    HD2  974   4.087   3.214   2.375
   60PRO      C  975   4.261   3.342   2.745
   60PRO      O  976   4.258   3.223   2.775
   61LEU      N  977   4.307   3.434   2.832
   61LEU      H  978   4.294   3.532   2.809
   61LEU     CA  979   4.355   3.410   2.968
   61LEU     HA  980   4.357   3.304   2.989
   61LEU     CB  981   4.489   3.490   2.987
   61LEU    HB1  982   4.490   3.599   2.983
   61LEU    HB2  983   4.512   3.474   3.092
   61LEU     CG  984   4.611   3.433   2.913
   61LEU     HG  985   4.592   3.326   2.900
   61LEU    CD1  986   4.649   3.490   2.777
   61LEU   HD11  987   4.722   3.433   2.721
   61LEU   HD12  988   4.561   3.512   2.717
   61LEU   HD13  989   4.679   3.595   2.781
   61LEU    CD2  990   4.735   3.434   3.010
   61LEU   HD21  991   4.774   3.530   3.042
   61LEU   HD22  992   4.704   3.393   3.106
   61LEU   HD23  993   4.823   3.377   2.980
   61LEU      C  994   4.254   3.478   3.068
   61LEU      O  995   4.215   3.589   3.051
   62ILE      N  996   4.206   3.403   3.164
   62ILE      H  997   4.243   3.310   3.177
   62ILE     CA  998   4.089   3.434   3.245
   62ILE     HA  999   4.081   3.542   3.254
   62ILE     CB 1000   3.959   3.361   3.210
   62ILE     HB 1001   3.973   3.253   3.217
   62ILE    CG1 1002   3.927   3.369   3.060
   62ILE   HG11 1003   4.005   3.342   2.989
   62ILE   HG12 1004   3.861   3.288   3.029
   62ILE    CG2 1005   3.851   3.416   3.306
   62ILE   HG21 1006   3.876   3.377   3.404
   62ILE   HG22 1007   3.832   3.523   3.314
   62ILE   HG23 1008   3.755   3.372   3.277
   62ILE     CD 1009   3.859   3.498   3.014
   62ILE    HD1 1010   3.772   3.527   3.073
   62ILE    HD2 1011   3.924   3.585   3.026
   62ILE    HD3 1012   3.836   3.500   2.908
   62ILE      C 1013   4.130   3.388   3.384
   62ILE      O 1014   4.123   3.273   3.421
   63GLY      N 1015   4.186   3.483   3.457
   63GLY      H 1016   4.204   3.576   3.422
   63GLY     CA 1017   4.232   3.460   3.593
   63GLY    HA1 1018   4.202   3.544   3.655
   63GLY    HA2 1019   4.188   3.372   3.640
   63GLY      C 1020   4.389   3.449   3.610
   63GLY      O 1021   4.430   3.390   3.711
   64GLN      N 1022   4.464   3.481   3.498
   64GLN      H 1023   4.416   3.528   3.423
   64GLN     CA 1024   4.612   3.457   3.488
   64GLN     HA 1025   4.655   3.495   3.395
   64GLN     CB 1026   4.696   3.516   3.603
   64GLN    HB1 1027   4.659   3.487   3.701
   64GLN    HB2 1028   4.796   3.475   3.600
   64GLN     CG 1029   4.702   3.674   3.608
   64GLN    HG1 1030   4.599   3.708   3.596
   64GLN    HG2 1031   4.752   3.693   3.703
   64GLN     CD 1032   4.787   3.739   3.505
   64GLN    OE1 1033   4.777   3.861   3.485
   64GLN    NE2 1034   4.878   3.666   3.449
   64GLN   HE21 1035   4.887   3.569   3.475
   64GLN   HE22 1036   4.916   3.703   3.363
   64GLN      C 1037   4.641   3.313   3.465
   64GLN      O 1038   4.752   3.274   3.496
   65LYS      N 1039   4.550   3.240   3.404
   65LYS      H 1040   4.459   3.282   3.396
   65LYS     CA 1041   4.558   3.108   3.359
   65LYS     HA 1042   4.661   3.077   3.336
   65LYS     CB 1043   4.506   3.012   3.468
   65LYS    HB1 1044   4.503   2.918   3.413
   65LYS    HB2 1045   4.573   2.990   3.550
   65LYS     CG 1046   4.363   3.037   3.520
   65LYS    HG1 1047   4.357   3.133   3.569
   65LYS    HG2 1048   4.300   3.033   3.431
   65LYS     CD 1049   4.305   2.943   3.616
   65LYS    HD1 1050   4.316   2.838   3.586
   65LYS    HD2 1051   4.364   2.951   3.707
   65LYS     CE 1052   4.153   2.969   3.637
   65LYS    HE1 1053   4.148   3.073   3.671
   65LYS    HE2 1054   4.093   2.976   3.546
   65LYS     NZ 1055   4.100   2.874   3.737
   65LYS    HZ1 1056   4.125   2.780   3.708
   65LYS    HZ2 1057   4.133   2.889   3.832
   65LYS    HZ3 1058   4.000   2.879   3.750
   65LYS      C 1059   4.482   3.089   3.225
   65LYS      O 1060   4.393   3.167   3.200
   66PHE      N 1061   4.524   2.996   3.135
   66PHE      H 1062   4.595   2.930   3.164
   66PHE     CA 1063   4.480   2.992   2.994
   66PHE     HA 1064   4.466   3.096   2.965
   66PHE     CB 1065   4.589   2.933   2.907
   66PHE    HB1 1066   4.639   2.851   2.958
   66PHE    HB2 1067   4.547   2.894   2.814
   66PHE     CG 1068   4.705   3.027   2.861
   66PHE    CD1 1069   4.700   3.070   2.724
   66PHE    HD1 1070   4.618   3.049   2.656
   66PHE    CD2 1071   4.816   3.054   2.940
   66PHE    HD2 1072   4.822   3.019   3.041
   66PHE    CE1 1073   4.811   3.136   2.674
   66PHE    HE1 1074   4.808   3.168   2.571
   66PHE    CE2 1075   4.925   3.127   2.894
   66PHE    HE2 1076   5.019   3.145   2.945
   66PHE     CZ 1077   4.923   3.157   2.757
   66PHE     HZ 1078   5.000   3.215   2.709
   66PHE      C 1079   4.350   2.912   2.980
   66PHE      O 1080   4.329   2.821   3.059
   67CYS      N 1081   4.270   2.945   2.878
   67CYS      H 1082   4.310   3.018   2.821
   67CYS     CA 1083   4.164   2.875   2.821
   67CYS     HA 1084   4.162   2.773   2.861
   67CYS     CB 1085   4.035   2.961   2.838
   67CYS    HB1 1086   4.051   3.063   2.804
   67CYS    HB2 1087   3.953   2.928   2.775
   67CYS     SG 1088   3.983   2.966   3.008
   67CYS     HG 1089   4.106   2.979   3.060
   67CYS      C 1090   4.209   2.858   2.672
   67CYS      O 1091   4.298   2.928   2.622
   68ILE      N 1092   4.136   2.774   2.599
   68ILE      H 1093   4.068   2.715   2.645
   68ILE     CA 1094   4.155   2.739   2.457
   68ILE     HA 1095   4.203   2.822   2.405
   68ILE     CB 1096   4.248   2.614   2.447
   68ILE     HB 1097   4.346   2.655   2.471
   68ILE    CG1 1098   4.249   2.542   2.307
   68ILE   HG11 1099   4.159   2.482   2.297
   68ILE   HG12 1100   4.245   2.606   2.219
   68ILE    CG2 1101   4.204   2.508   2.550
   68ILE   HG21 1102   4.268   2.421   2.538
   68ILE   HG22 1103   4.220   2.537   2.653
   68ILE   HG23 1104   4.098   2.484   2.535
   68ILE     CD 1105   4.377   2.459   2.286
   68ILE    HD1 1106   4.454   2.537   2.292
   68ILE    HD2 1107   4.390   2.370   2.347
   68ILE    HD3 1108   4.379   2.414   2.187
   68ILE      C 1109   4.018   2.731   2.391
   68ILE      O 1110   3.923   2.682   2.453
   69VAL      N 1111   3.997   2.785   2.269
   69VAL      H 1112   4.072   2.839   2.227
   69VAL     CA 1113   3.867   2.799   2.202
   69VAL     HA 1114   3.810   2.709   2.224
   69VAL     CB 1115   3.786   2.915   2.256
   69VAL     HB 1116   3.776   2.905   2.364
   69VAL    CG1 1117   3.852   3.056   2.228
   69VAL   HG11 1118   3.956   3.068   2.260
   69VAL   HG12 1119   3.846   3.080   2.122
   69VAL   HG13 1120   3.802   3.136   2.283
   69VAL    CG2 1121   3.647   2.929   2.199
   69VAL   HG21 1122   3.588   2.840   2.222
   69VAL   HG22 1123   3.590   3.012   2.241
   69VAL   HG23 1124   3.662   2.936   2.091
   69VAL      C 1125   3.893   2.792   2.051
   69VAL      O 1126   3.993   2.840   2.003
   70TYR      N 1127   3.808   2.724   1.971
   70TYR      H 1128   3.727   2.673   2.004
   70TYR     CA 1129   3.829   2.702   1.829
   70TYR     HA 1130   3.935   2.718   1.807
   70TYR     CB 1131   3.783   2.558   1.792
   70TYR    HB1 1132   3.674   2.557   1.789
   70TYR    HB2 1133   3.809   2.531   1.690
   70TYR     CG 1134   3.831   2.448   1.889
   70TYR    CD1 1135   3.747   2.331   1.913
   70TYR    HD1 1136   3.655   2.326   1.856
   70TYR    CD2 1137   3.953   2.456   1.962
   70TYR    HD2 1138   4.018   2.542   1.952
   70TYR    CE1 1139   3.783   2.234   2.009
   70TYR    HE1 1140   3.719   2.148   2.025
   70TYR    CE2 1141   3.976   2.357   2.059
   70TYR    HE2 1142   4.064   2.376   2.118
   70TYR     CZ 1143   3.895   2.250   2.085
   70TYR     OH 1144   3.928   2.170   2.182
   70TYR     HH 1145   3.990   2.205   2.245
   70TYR      C 1146   3.751   2.800   1.741
   70TYR      O 1147   3.777   2.819   1.626
   71THR      N 1148   3.648   2.869   1.791
   71THR      H 1149   3.631   2.846   1.888
   71THR     CA 1150   3.567   2.978   1.730
   71THR     HA 1151   3.647   3.041   1.690
   71THR     CB 1152   3.483   2.928   1.608
   71THR     HB 1153   3.551   2.875   1.542
   71THR    OG1 1154   3.440   3.029   1.526
   71THR    HG1 1155   3.410   2.995   1.443
   71THR    CG2 1156   3.363   2.839   1.658
   71THR   HG21 1157   3.297   2.894   1.726
   71THR   HG22 1158   3.292   2.815   1.579
   71THR   HG23 1159   3.397   2.752   1.714
   71THR      C 1160   3.491   3.050   1.845
   71THR      O 1161   3.458   2.993   1.950
   72ASN      N 1162   3.472   3.183   1.827
   72ASN      H 1163   3.493   3.222   1.736
   72ASN     CA 1164   3.387   3.267   1.908
   72ASN     HA 1165   3.416   3.244   2.010
   72ASN     CB 1166   3.424   3.412   1.871
   72ASN    HB1 1167   3.527   3.432   1.841
   72ASN    HB2 1168   3.374   3.447   1.781
   72ASN     CG 1169   3.380   3.508   1.986
   72ASN    OD1 1170   3.262   3.533   2.001
   72ASN    ND2 1171   3.472   3.569   2.059
   72ASN   HD21 1172   3.572   3.556   2.049
   72ASN   HD22 1173   3.443   3.643   2.120
   72ASN      C 1174   3.239   3.239   1.883
   72ASN      O 1175   3.193   3.210   1.773
   73SER      N 1176   3.160   3.253   1.988
   73SER      H 1177   3.207   3.281   2.074
   73SER     CA 1178   3.016   3.247   1.985
   73SER     HA 1179   2.978   3.293   1.894
   73SER     CB 1180   2.963   3.101   1.988
   73SER    HB1 1181   2.863   3.107   1.947
   73SER    HB2 1182   3.015   3.058   1.902
   73SER     OG 1183   2.970   3.030   2.111
   73SER     HG 1184   2.892   3.042   2.163
   73SER      C 1185   2.952   3.350   2.082
   73SER      O 1186   2.837   3.340   2.117
   74LEU      N 1187   3.034   3.453   2.121
   74LEU      H 1188   3.124   3.467   2.077
   74LEU     CA 1189   3.011   3.538   2.236
   74LEU     HA 1190   2.921   3.513   2.292
   74LEU     CB 1191   3.129   3.515   2.335
   74LEU    HB1 1192   3.122   3.410   2.365
   74LEU    HB2 1193   3.221   3.538   2.281
   74LEU     CG 1194   3.119   3.586   2.468
   74LEU     HG 1195   3.090   3.689   2.444
   74LEU    CD1 1196   3.024   3.518   2.562
   74LEU   HD11 1197   2.927   3.500   2.516
   74LEU   HD12 1198   3.056   3.421   2.600
   74LEU   HD13 1199   3.008   3.581   2.650
   74LEU    CD2 1200   3.261   3.609   2.529
   74LEU   HD21 1201   3.333   3.649   2.457
   74LEU   HD22 1202   3.254   3.663   2.623
   74LEU   HD23 1203   3.309   3.516   2.561
   74LEU      C 1204   2.997   3.686   2.188
   74LEU      O 1205   2.927   3.765   2.254
   75MET      N 1206   3.051   3.717   2.074
   75MET      H 1207   3.121   3.658   2.031
   75MET     CA 1208   3.041   3.848   1.998
   75MET     HA 1209   3.053   3.926   2.074
   75MET     CB 1210   3.157   3.856   1.898
   75MET    HB1 1211   3.161   3.956   1.855
   75MET    HB2 1212   3.256   3.859   1.944
   75MET     CG 1213   3.166   3.752   1.788
   75MET    HG1 1214   3.122   3.654   1.804
   75MET    HG2 1215   3.104   3.786   1.705
   75MET     SD 1216   3.326   3.719   1.713
   75MET     CE 1217   3.281   3.706   1.539
   75MET    HE1 1218   3.226   3.611   1.531
   75MET    HE2 1219   3.220   3.794   1.521
   75MET    HE3 1220   3.365   3.700   1.470
   75MET      C 1221   2.906   3.864   1.922
   75MET      O 1222   2.886   3.965   1.855
   76ASP      N 1223   2.820   3.765   1.935
   76ASP      H 1224   2.840   3.686   1.996
   76ASP     CA 1225   2.693   3.749   1.869
   76ASP     HA 1226   2.672   3.821   1.791
   76ASP     CB 1227   2.700   3.614   1.794
   76ASP    HB1 1228   2.776   3.628   1.717
   76ASP    HB2 1229   2.735   3.548   1.873
   76ASP     CG 1230   2.575   3.568   1.720
   76ASP    OD1 1231   2.481   3.652   1.705
   76ASP    OD2 1232   2.581   3.454   1.666
   76ASP      C 1233   2.588   3.769   1.977
   76ASP      O 1234   2.612   3.781   2.098
   77GLU      N 1235   2.461   3.772   1.934
   77GLU      H 1236   2.454   3.749   1.836
   77GLU     CA 1237   2.332   3.781   2.009
   77GLU     HA 1238   2.358   3.773   2.115
   77GLU     CB 1239   2.272   3.920   1.990
   77GLU    HB1 1240   2.355   3.984   2.019
   77GLU    HB2 1241   2.255   3.947   1.886
   77GLU     CG 1242   2.150   3.944   2.076
   77GLU    HG1 1243   2.099   4.027   2.026
   77GLU    HG2 1244   2.063   3.879   2.069
   77GLU     CD 1245   2.167   3.999   2.216
   77GLU    OE1 1246   2.068   4.035   2.283
   77GLU    OE2 1247   2.275   3.979   2.274
   77GLU      C 1248   2.229   3.669   1.964
   77GLU      O 1249   2.143   3.622   2.037
   78ASN      N 1250   2.246   3.613   1.842
   78ASN      H 1251   2.329   3.648   1.795
   78ASN     CA 1252   2.171   3.502   1.781
   78ASN     HA 1253   2.063   3.516   1.787
   78ASN     CB 1254   2.212   3.493   1.638
   78ASN    HB1 1255   2.223   3.588   1.586
   78ASN    HB2 1256   2.311   3.450   1.627
   78ASN     CG 1257   2.136   3.397   1.551
   78ASN    OD1 1258   2.148   3.275   1.559
   78ASN    ND2 1259   2.037   3.454   1.478
   78ASN   HD21 1260   2.015   3.552   1.477
   78ASN   HD22 1261   1.988   3.395   1.412
   78ASN      C 1262   2.209   3.375   1.852
   78ASN      O 1263   2.119   3.298   1.892
   79THR      N 1264   2.334   3.353   1.889
   79THR      H 1265   2.395   3.429   1.860
   79THR     CA 1266   2.389   3.278   2.011
   79THR     HA 1267   2.308   3.236   2.070
   79THR     CB 1268   2.485   3.175   1.950
   79THR     HB 1269   2.575   3.225   1.915
   79THR    OG1 1270   2.430   3.096   1.849
   79THR    HG1 1271   2.428   3.149   1.771
   79THR    CG2 1272   2.551   3.077   2.050
   79THR   HG21 1273   2.606   3.142   2.117
   79THR   HG22 1274   2.476   3.016   2.100
   79THR   HG23 1275   2.631   3.010   2.021
   79THR      C 1276   2.467   3.393   2.093
   79THR      O 1277   2.506   3.503   2.042
   80TYR      N 1278   2.486   3.364   2.219
   80TYR      H 1279   2.441   3.279   2.250
   80TYR     CA 1280   2.544   3.446   2.329
   80TYR     HA 1281   2.632   3.493   2.286
   80TYR     CB 1282   2.447   3.564   2.377
   80TYR    HB1 1283   2.506   3.616   2.452
   80TYR    HB2 1284   2.439   3.635   2.294
   80TYR     CG 1285   2.307   3.531   2.433
   80TYR    CD1 1286   2.289   3.449   2.543
   80TYR    HD1 1287   2.383   3.420   2.588
   80TYR    CD2 1288   2.196   3.576   2.361
   80TYR    HD2 1289   2.203   3.635   2.271
   80TYR    CE1 1290   2.162   3.421   2.599
   80TYR    HE1 1291   2.159   3.374   2.696
   80TYR    CE2 1292   2.062   3.547   2.410
   80TYR    HE2 1293   1.979   3.583   2.352
   80TYR     CZ 1294   2.050   3.471   2.531
   80TYR     OH 1295   1.929   3.460   2.589
   80TYR     HH 1296   1.854   3.483   2.537
   80TYR      C 1297   2.607   3.357   2.442
   80TYR      O 1298   2.648   3.416   2.542
   81ALA      N 1299   2.605   3.222   2.426
   81ALA      H 1300   2.560   3.181   2.344
   81ALA     CA 1301   2.671   3.132   2.519
   81ALA     HA 1302   2.705   3.175   2.613
   81ALA     CB 1303   2.573   3.024   2.562
   81ALA    HB1 1304   2.525   2.974   2.477
   81ALA    HB2 1305   2.620   2.954   2.632
   81ALA    HB3 1306   2.489   3.060   2.620
   81ALA      C 1307   2.791   3.064   2.444
   81ALA      O 1308   2.783   3.060   2.318
   82MET      N 1309   2.899   3.032   2.511
   82MET      H 1310   2.897   3.029   2.612
   82MET     CA 1311   3.030   2.984   2.458
   82MET     HA 1312   3.010   2.930   2.365
   82MET     CB 1313   3.120   3.103   2.426
   82MET    HB1 1314   3.059   3.174   2.370
   82MET    HB2 1315   3.143   3.148   2.523
   82MET     CG 1316   3.257   3.068   2.371
   82MET    HG1 1317   3.328   3.044   2.450
   82MET    HG2 1318   3.256   2.978   2.309
   82MET     SD 1319   3.323   3.190   2.258
   82MET     CE 1320   3.462   3.262   2.345
   82MET    HE1 1321   3.502   3.354   2.301
   82MET    HE2 1322   3.429   3.288   2.446
   82MET    HE3 1323   3.542   3.189   2.363
   82MET      C 1324   3.090   2.880   2.558
   82MET      O 1325   3.100   2.906   2.674
   83GLU      N 1326   3.145   2.769   2.500
   83GLU      H 1327   3.150   2.763   2.399
   83GLU     CA 1328   3.216   2.666   2.569
   83GLU     HA 1329   3.208   2.670   2.677
   83GLU     CB 1330   3.157   2.533   2.518
   83GLU    HB1 1331   3.048   2.540   2.522
   83GLU    HB2 1332   3.186   2.524   2.413
   83GLU     CG 1333   3.218   2.407   2.585
   83GLU    HG1 1334   3.325   2.400   2.568
   83GLU    HG2 1335   3.209   2.409   2.694
   83GLU     CD 1336   3.161   2.282   2.521
   83GLU    OE1 1337   3.241   2.190   2.497
   83GLU    OE2 1338   3.044   2.278   2.480
   83GLU      C 1339   3.359   2.695   2.522
   83GLU      O 1340   3.395   2.690   2.409
   84LEU      N 1341   3.453   2.726   2.621
   84LEU      H 1342   3.428   2.707   2.717
   84LEU     CA 1343   3.602   2.732   2.602
   84LEU     HA 1344   3.627   2.734   2.496
   84LEU     CB 1345   3.662   2.855   2.674
   84LEU    HB1 1346   3.655   2.848   2.782
   84LEU    HB2 1347   3.768   2.845   2.648
   84LEU     CG 1348   3.621   2.992   2.622
   84LEU     HG 1349   3.611   2.996   2.513
   84LEU    CD1 1350   3.484   3.032   2.676
   84LEU   HD11 1351   3.467   3.138   2.659
   84LEU   HD12 1352   3.406   2.965   2.639
   84LEU   HD13 1353   3.482   3.020   2.785
   84LEU    CD2 1354   3.726   3.091   2.652
   84LEU   HD21 1355   3.709   3.196   2.629
   84LEU   HD22 1356   3.740   3.094   2.760
   84LEU   HD23 1357   3.824   3.075   2.608
   84LEU      C 1358   3.653   2.608   2.684
   84LEU      O 1359   3.590   2.566   2.780
   85LEU      N 1360   3.752   2.533   2.641
   85LEU      H 1361   3.783   2.570   2.552
   85LEU     CA 1362   3.828   2.431   2.711
   85LEU     HA 1363   3.761   2.385   2.785
   85LEU     CB 1364   3.862   2.317   2.608
   85LEU    HB1 1365   3.897   2.366   2.518
   85LEU    HB2 1366   3.957   2.269   2.628
   85LEU     CG 1367   3.744   2.219   2.593
   85LEU     HG 1368   3.654   2.280   2.584
   85LEU    CD1 1369   3.752   2.145   2.464
   85LEU   HD11 1370   3.837   2.078   2.455
   85LEU   HD12 1371   3.659   2.092   2.444
   85LEU   HD13 1372   3.759   2.222   2.387
   85LEU    CD2 1373   3.701   2.125   2.711
   85LEU   HD21 1374   3.617   2.064   2.677
   85LEU   HD22 1375   3.790   2.069   2.738
   85LEU   HD23 1376   3.669   2.177   2.801
   85LEU      C 1377   3.959   2.486   2.770
   85LEU      O 1378   3.987   2.607   2.762
   86THR      N 1379   4.037   2.402   2.841
   86THR      H 1380   4.011   2.304   2.849
   86THR     CA 1381   4.149   2.425   2.913
   86THR     HA 1382   4.198   2.508   2.863
   86THR     CB 1383   4.135   2.501   3.045
   86THR     HB 1384   4.080   2.594   3.028
   86THR    OG1 1385   4.262   2.547   3.091
   86THR    HG1 1386   4.265   2.639   3.068
   86THR    CG2 1387   4.063   2.438   3.161
   86THR   HG21 1388   4.046   2.498   3.251
   86THR   HG22 1389   3.970   2.388   3.134
   86THR   HG23 1390   4.135   2.360   3.189
   86THR      C 1391   4.247   2.307   2.910
   86THR      O 1392   4.216   2.201   2.857
   87GLY      N 1393   4.372   2.328   2.962
   87GLY      H 1394   4.385   2.418   3.007
   87GLY     CA 1395   4.486   2.249   2.943
   87GLY    HA1 1396   4.467   2.171   2.869
   87GLY    HA2 1397   4.562   2.315   2.901
   87GLY      C 1398   4.548   2.207   3.077
   87GLY      O 1399   4.582   2.093   3.093
   88TYR      N 1400   4.529   2.288   3.183
   88TYR      H 1401   4.470   2.369   3.174
   88TYR     CA 1402   4.564   2.240   3.313
   88TYR     HA 1403   4.661   2.191   3.306
   88TYR     CB 1404   4.579   2.357   3.415
   88TYR    HB1 1405   4.640   2.307   3.491
   88TYR    HB2 1406   4.656   2.422   3.374
   88TYR     CG 1407   4.454   2.430   3.471
   88TYR    CD1 1408   4.376   2.522   3.399
   88TYR    HD1 1409   4.392   2.527   3.292
   88TYR    CD2 1410   4.415   2.390   3.604
   88TYR    HD2 1411   4.461   2.309   3.658
   88TYR    CE1 1412   4.273   2.598   3.459
   88TYR    HE1 1413   4.225   2.677   3.404
   88TYR    CE2 1414   4.299   2.449   3.651
   88TYR    HE2 1415   4.275   2.415   3.751
   88TYR     CZ 1416   4.227   2.554   3.584
   88TYR     OH 1417   4.124   2.614   3.649
   88TYR     HH 1418   4.074   2.580   3.722
   88TYR      C 1419   4.462   2.139   3.368
   88TYR      O 1420   4.481   2.064   3.461
   89ALA      N 1421   4.335   2.151   3.321
   89ALA      H 1422   4.323   2.216   3.245
   89ALA     CA 1423   4.228   2.060   3.345
   89ALA     HA 1424   4.273   1.965   3.374
   89ALA     CB 1425   4.132   2.101   3.462
   89ALA    HB1 1426   4.069   2.188   3.444
   89ALA    HB2 1427   4.100   2.007   3.507
   89ALA    HB3 1428   4.194   2.141   3.543
   89ALA      C 1429   4.152   2.041   3.210
   89ALA      O 1430   4.066   2.120   3.179
   90PRO      N 1431   4.185   1.935   3.124
   90PRO     CA 1432   4.106   1.906   2.998
   90PRO     HA 1433   4.094   1.995   2.936
   90PRO     CB 1434   4.196   1.804   2.924
   90PRO    HB1 1435   4.148   1.729   2.861
   90PRO    HB2 1436   4.260   1.857   2.854
   90PRO     CG 1437   4.281   1.730   3.028
   90PRO    HG1 1438   4.221   1.643   3.054
   90PRO    HG2 1439   4.376   1.689   2.995
   90PRO     CD 1440   4.282   1.825   3.146
   90PRO    HD1 1441   4.256   1.762   3.232
   90PRO    HD2 1442   4.382   1.868   3.153
   90PRO      C 1443   3.976   1.838   3.044
   90PRO      O 1444   3.961   1.786   3.153
   91VAL      N 1445   3.878   1.846   2.948
   91VAL      H 1446   3.921   1.884   2.865
   91VAL     CA 1447   3.740   1.794   2.957
   91VAL     HA 1448   3.697   1.782   2.858
   91VAL     CB 1449   3.733   1.645   3.007
   91VAL     HB 1450   3.774   1.638   3.108
   91VAL    CG1 1451   3.584   1.590   3.006
   91VAL   HG11 1452   3.540   1.606   2.907
   91VAL   HG12 1453   3.578   1.484   3.028
   91VAL   HG13 1454   3.514   1.646   3.069
   91VAL    CG2 1455   3.822   1.554   2.908
   91VAL   HG21 1456   3.810   1.448   2.933
   91VAL   HG22 1457   3.798   1.571   2.803
   91VAL   HG23 1458   3.930   1.568   2.917
   91VAL      C 1459   3.648   1.891   3.031
   91VAL      O 1460   3.539   1.913   2.987
   92SER      N 1461   3.688   1.947   3.147
   92SER      H 1462   3.777   1.905   3.168
   92SER     CA 1463   3.619   2.040   3.228
   92SER     HA 1464   3.524   1.996   3.261
   92SER     CB 1465   3.707   2.065   3.349
   92SER    HB1 1466   3.741   1.966   3.379
   92SER    HB2 1467   3.799   2.106   3.307
   92SER     OG 1468   3.660   2.138   3.458
   92SER     HG 1469   3.567   2.140   3.441
   92SER      C 1470   3.596   2.171   3.148
   92SER      O 1471   3.696   2.236   3.127
   93PRO      N 1472   3.473   2.203   3.101
   93PRO     CA 1473   3.455   2.324   3.017
   93PRO     HA 1474   3.532   2.330   2.941
   93PRO     CB 1475   3.326   2.299   2.941
   93PRO    HB1 1476   3.280   2.395   2.920
   93PRO    HB2 1477   3.347   2.244   2.850
   93PRO     CG 1478   3.238   2.220   3.041
   93PRO    HG1 1479   3.189   2.302   3.093
   93PRO    HG2 1480   3.160   2.169   2.985
   93PRO     CD 1481   3.339   2.139   3.133
   93PRO    HD1 1482   3.299   2.171   3.229
   93PRO    HD2 1483   3.324   2.031   3.129
   93PRO      C 1484   3.449   2.457   3.101
   93PRO      O 1485   3.382   2.445   3.203
   94ILE      N 1486   3.514   2.569   3.060
   94ILE      H 1487   3.574   2.562   2.979
   94ILE     CA 1488   3.484   2.707   3.102
   94ILE     HA 1489   3.447   2.714   3.204
   94ILE     CB 1490   3.618   2.791   3.109
   94ILE     HB 1491   3.673   2.768   3.018
   94ILE    CG1 1492   3.698   2.732   3.226
   94ILE   HG11 1493   3.658   2.756   3.325
   94ILE   HG12 1494   3.692   2.624   3.217
   94ILE    CG2 1495   3.606   2.942   3.116
   94ILE   HG21 1496   3.576   2.974   3.017
   94ILE   HG22 1497   3.535   2.979   3.190
   94ILE   HG23 1498   3.700   2.985   3.153
   94ILE     CD 1499   3.852   2.747   3.222
   94ILE    HD1 1500   3.891   2.678   3.297
   94ILE    HD2 1501   3.893   2.710   3.128
   94ILE    HD3 1502   3.889   2.850   3.230
   94ILE      C 1503   3.376   2.764   3.012
   94ILE      O 1504   3.408   2.784   2.897
   95VAL      N 1505   3.253   2.763   3.054
   95VAL      H 1506   3.236   2.740   3.151
   95VAL     CA 1507   3.137   2.799   2.970
   95VAL     HA 1508   3.167   2.792   2.865
   95VAL     CB 1509   3.020   2.700   2.993
   95VAL     HB 1510   3.002   2.695   3.101
   95VAL    CG1 1511   2.883   2.739   2.954
   95VAL   HG11 1512   2.818   2.662   2.996
   95VAL   HG12 1513   2.847   2.838   2.981
   95VAL   HG13 1514   2.864   2.747   2.847
   95VAL    CG2 1515   3.052   2.555   2.958
   95VAL   HG21 1516   2.969   2.485   2.966
   95VAL   HG22 1517   3.115   2.537   2.871
   95VAL   HG23 1518   3.121   2.516   3.032
   95VAL      C 1519   3.100   2.942   3.022
   95VAL      O 1520   3.078   2.965   3.138
   96ILE      N 1521   3.094   3.032   2.923
   96ILE      H 1522   3.111   3.007   2.827
   96ILE     CA 1523   3.050   3.170   2.937
   96ILE     HA 1524   3.041   3.194   3.043
   96ILE     CB 1525   3.146   3.271   2.869
   96ILE     HB 1526   3.127   3.265   2.762
   96ILE    CG1 1527   3.299   3.237   2.895
   96ILE   HG11 1528   3.324   3.254   3.000
   96ILE   HG12 1529   3.305   3.133   2.861
   96ILE    CG2 1530   3.120   3.416   2.913
   96ILE   HG21 1531   3.025   3.459   2.882
   96ILE   HG22 1532   3.123   3.421   3.022
   96ILE   HG23 1533   3.192   3.495   2.889
   96ILE     CD 1534   3.396   3.321   2.819
   96ILE    HD1 1535   3.499   3.287   2.830
   96ILE    HD2 1536   3.364   3.338   2.716
   96ILE    HD3 1537   3.407   3.421   2.860
   96ILE      C 1538   2.911   3.197   2.877
   96ILE      O 1539   2.883   3.135   2.774
   97ALA      N 1540   2.831   3.288   2.922
   97ALA      H 1541   2.852   3.325   3.013
   97ALA     CA 1542   2.715   3.349   2.865
   97ALA     HA 1543   2.727   3.347   2.756
   97ALA     CB 1544   2.584   3.267   2.891
   97ALA    HB1 1545   2.598   3.170   2.843
   97ALA    HB2 1546   2.574   3.247   2.997
   97ALA    HB3 1547   2.489   3.314   2.865
   97ALA      C 1548   2.707   3.503   2.890
   97ALA      O 1549   2.722   3.549   3.009
   98ARG      N 1550   2.673   3.584   2.786
   98ARG      H 1551   2.649   3.540   2.699
   98ARG     CA 1552   2.671   3.727   2.785
   98ARG     HA 1553   2.749   3.748   2.859
   98ARG     CB 1554   2.723   3.769   2.644
   98ARG    HB1 1555   2.802   3.702   2.611
   98ARG    HB2 1556   2.639   3.756   2.577
   98ARG     CG 1557   2.773   3.913   2.639
   98ARG    HG1 1558   2.691   3.978   2.670
   98ARG    HG2 1559   2.852   3.918   2.714
   98ARG     CD 1560   2.824   3.969   2.504
   98ARG    HD1 1561   2.850   4.075   2.505
   98ARG    HD2 1562   2.920   3.925   2.476
   98ARG     NE 1563   2.738   3.936   2.396
   98ARG     HE 1564   2.768   3.874   2.322
   98ARG     CZ 1565   2.618   3.990   2.386
   98ARG    NH1 1566   2.565   4.075   2.472
   98ARG   HH11 1567   2.607   4.102   2.560
   98ARG   HH12 1568   2.478   4.123   2.457
   98ARG    NH2 1569   2.547   3.962   2.281
   98ARG   HH21 1570   2.582   3.907   2.204
   98ARG   HH22 1571   2.449   3.985   2.286
   98ARG      C 1572   2.523   3.774   2.809
   98ARG      O 1573   2.434   3.732   2.738
   99THR      N 1574   2.493   3.855   2.909
   99THR      H 1575   2.572   3.887   2.964
   99THR     CA 1576   2.369   3.926   2.928
   99THR     HA 1577   2.277   3.867   2.916
   99THR     CB 1578   2.355   3.958   3.077
   99THR     HB 1579   2.251   3.991   3.089
   99THR    OG1 1580   2.438   4.074   3.103
   99THR    HG1 1581   2.385   4.137   3.150
   99THR    CG2 1582   2.400   3.840   3.172
   99THR   HG21 1583   2.342   3.750   3.155
   99THR   HG22 1584   2.505   3.814   3.155
   99THR   HG23 1585   2.413   3.872   3.276
   99THR      C 1586   2.366   4.044   2.827
   99THR      O 1587   2.427   4.028   2.716
  100HIS      N 1588   2.298   4.152   2.854
  100HIS      H 1589   2.227   4.151   2.926
  100HIS     CA 1590   2.325   4.277   2.783
  100HIS     HA 1591   2.352   4.262   2.678
  100HIS     CB 1592   2.189   4.363   2.781
  100HIS    HB1 1593   2.147   4.386   2.879
  100HIS    HB2 1594   2.216   4.452   2.724
  100HIS     CG 1595   2.083   4.296   2.704
  100HIS    ND1 1596   2.084   4.277   2.564
  100HIS    CD2 1597   1.956   4.260   2.746
  100HIS    HD2 1598   1.915   4.258   2.846
  100HIS    CE1 1599   1.965   4.228   2.539
  100HIS    HE1 1600   1.939   4.196   2.439
  100HIS    NE2 1601   1.882   4.224   2.640
  100HIS    HE2 1602   1.788   4.189   2.635
  100HIS      C 1603   2.441   4.367   2.833
  100HIS      O 1604   2.501   4.440   2.752
  101THR      N 1605   2.480   4.346   2.956
  101THR      H 1606   2.426   4.285   3.014
  101THR     CA 1607   2.580   4.426   3.023
  101THR     HA 1608   2.653   4.470   2.954
  101THR     CB 1609   2.510   4.550   3.095
  101THR     HB 1610   2.590   4.607   3.142
  101THR    OG1 1611   2.435   4.497   3.200
  101THR    HG1 1612   2.376   4.429   3.172
  101THR    CG2 1613   2.428   4.647   3.009
  101THR   HG21 1614   2.396   4.726   3.077
  101THR   HG22 1615   2.489   4.687   2.927
  101THR   HG23 1616   2.346   4.600   2.956
  101THR      C 1617   2.685   4.360   3.109
  101THR      O 1618   2.763   4.418   3.184
  102ALA      N 1619   2.692   4.224   3.107
  102ALA      H 1620   2.626   4.182   3.044
  102ALA     CA 1621   2.784   4.138   3.183
  102ALA     HA 1622   2.878   4.194   3.183
  102ALA     CB 1623   2.745   4.122   3.334
  102ALA    HB1 1624   2.813   4.065   3.398
  102ALA    HB2 1625   2.740   4.221   3.378
  102ALA    HB3 1626   2.650   4.069   3.336
  102ALA      C 1627   2.800   4.000   3.117
  102ALA      O 1628   2.721   3.961   3.034
  103LEU      N 1629   2.905   3.934   3.163
  103LEU      H 1630   2.963   3.982   3.230
  103LEU     CA 1631   2.938   3.800   3.136
  103LEU     HA 1632   2.874   3.759   3.058
  103LEU     CB 1633   3.082   3.786   3.076
  103LEU    HB1 1634   3.158   3.794   3.154
  103LEU    HB2 1635   3.094   3.681   3.049
  103LEU     CG 1636   3.108   3.878   2.954
  103LEU     HG 1637   3.017   3.931   2.926
  103LEU    CD1 1638   3.217   3.982   2.979
  103LEU   HD11 1639   3.237   4.038   2.887
  103LEU   HD12 1640   3.174   4.056   3.046
  103LEU   HD13 1641   3.306   3.937   3.023
  103LEU    CD2 1642   3.135   3.804   2.821
  103LEU   HD21 1643   3.237   3.770   2.801
  103LEU   HD22 1644   3.081   3.709   2.821
  103LEU   HD23 1645   3.099   3.852   2.730
  103LEU      C 1646   2.924   3.725   3.267
  103LEU      O 1647   2.970   3.771   3.369
  104ILE      N 1648   2.865   3.606   3.257
  104ILE      H 1649   2.835   3.581   3.164
  104ILE     CA 1650   2.862   3.490   3.353
  104ILE     HA 1651   2.887   3.522   3.453
  104ILE     CB 1652   2.726   3.420   3.365
  104ILE     HB 1653   2.702   3.368   3.273
  104ILE    CG1 1654   2.599   3.506   3.388
  104ILE   HG11 1655   2.623   3.569   3.473
  104ILE   HG12 1656   2.587   3.578   3.307
  104ILE    CG2 1657   2.722   3.302   3.466
  104ILE   HG21 1658   2.632   3.242   3.453
  104ILE   HG22 1659   2.803   3.233   3.445
  104ILE   HG23 1660   2.720   3.349   3.564
  104ILE     CD 1661   2.466   3.428   3.381
  104ILE    HD1 1662   2.466   3.363   3.294
  104ILE    HD2 1663   2.450   3.377   3.477
  104ILE    HD3 1664   2.374   3.485   3.376
  104ILE      C 1665   2.962   3.385   3.301
  104ILE      O 1666   2.946   3.338   3.189
  105PHE      N 1667   3.063   3.345   3.377
  105PHE      H 1668   3.065   3.376   3.473
  105PHE     CA 1669   3.147   3.231   3.346
  105PHE     HA 1670   3.148   3.203   3.241
  105PHE     CB 1671   3.293   3.282   3.381
  105PHE    HB1 1672   3.302   3.316   3.484
  105PHE    HB2 1673   3.351   3.190   3.368
  105PHE     CG 1674   3.343   3.389   3.295
  105PHE    CD1 1675   3.435   3.354   3.190
  105PHE    HD1 1676   3.468   3.252   3.180
  105PHE    CD2 1677   3.317   3.521   3.316
  105PHE    HD2 1678   3.247   3.550   3.394
  105PHE    CE1 1679   3.490   3.449   3.105
  105PHE    HE1 1680   3.544   3.422   3.015
  105PHE    CE2 1681   3.377   3.621   3.230
  105PHE    HE2 1682   3.368   3.726   3.250
  105PHE     CZ 1683   3.457   3.584   3.118
  105PHE     HZ 1684   3.501   3.663   3.060
  105PHE      C 1685   3.117   3.121   3.451
  105PHE      O 1686   3.103   3.151   3.571
  106LEU      N 1687   3.102   3.002   3.399
  106LEU      H 1688   3.124   2.991   3.301
  106LEU     CA 1689   3.075   2.876   3.465
  106LEU     HA 1690   3.075   2.890   3.574
  106LEU     CB 1691   2.937   2.822   3.420
  106LEU    HB1 1692   2.863   2.898   3.445
  106LEU    HB2 1693   2.928   2.811   3.312
  106LEU     CG 1694   2.899   2.688   3.482
  106LEU     HG 1695   2.967   2.608   3.454
  106LEU    CD1 1696   2.897   2.696   3.634
  106LEU   HD11 1697   2.867   2.599   3.673
  106LEU   HD12 1698   2.997   2.716   3.672
  106LEU   HD13 1699   2.825   2.773   3.661
  106LEU    CD2 1700   2.762   2.638   3.438
  106LEU   HD21 1701   2.748   2.541   3.487
  106LEU   HD22 1702   2.680   2.698   3.475
  106LEU   HD23 1703   2.747   2.618   3.331
  106LEU      C 1704   3.188   2.776   3.429
  106LEU      O 1705   3.211   2.762   3.311
  107MET      N 1706   3.254   2.712   3.522
  107MET      H 1707   3.238   2.735   3.619
  107MET     CA 1708   3.343   2.598   3.500
  107MET     HA 1709   3.352   2.595   3.392
  107MET     CB 1710   3.478   2.618   3.575
  107MET    HB1 1711   3.512   2.722   3.569
  107MET    HB2 1712   3.477   2.593   3.681
  107MET     CG 1713   3.583   2.529   3.503
  107MET    HG1 1714   3.553   2.424   3.511
  107MET    HG2 1715   3.573   2.551   3.396
  107MET     SD 1716   3.750   2.554   3.579
  107MET     CE 1717   3.835   2.416   3.509
  107MET    HE1 1718   3.817   2.411   3.401
  107MET    HE2 1719   3.943   2.429   3.510
  107MET    HE3 1720   3.810   2.324   3.561
  107MET      C 1721   3.263   2.472   3.552
  107MET      O 1722   3.229   2.464   3.675
  108GLY      N 1723   3.245   2.374   3.463
  108GLY      H 1724   3.310   2.376   3.386
  108GLY     CA 1725   3.186   2.249   3.507
  108GLY    HA1 1726   3.116   2.259   3.590
  108GLY    HA2 1727   3.136   2.207   3.420
  108GLY      C 1728   3.290   2.140   3.540
  108GLY      O 1729   3.403   2.139   3.494
  109LYS      N 1730   3.251   2.035   3.611
  109LYS      H 1731   3.152   2.029   3.629
  109LYS     CA 1732   3.323   1.914   3.630
  109LYS     HA 1733   3.428   1.935   3.650
  109LYS     CB 1734   3.258   1.834   3.747
  109LYS    HB1 1735   3.150   1.828   3.730
  109LYS    HB2 1736   3.303   1.735   3.749
  109LYS     CG 1737   3.287   1.905   3.882
  109LYS    HG1 1738   3.252   2.007   3.898
  109LYS    HG2 1739   3.226   1.846   3.951
  109LYS     CD 1740   3.432   1.886   3.924
  109LYS    HD1 1741   3.464   1.784   3.906
  109LYS    HD2 1742   3.497   1.933   3.850
  109LYS     CE 1743   3.464   1.926   4.070
  109LYS    HE1 1744   3.429   2.027   4.091
  109LYS    HE2 1745   3.406   1.863   4.138
  109LYS     NZ 1746   3.609   1.924   4.090
  109LYS    HZ1 1747   3.643   1.982   4.166
  109LYS    HZ2 1748   3.642   1.832   4.114
  109LYS    HZ3 1749   3.659   1.967   4.013
  109LYS      C 1750   3.324   1.832   3.507
  109LYS      O 1751   3.224   1.844   3.433
  110PRO      N 1752   3.425   1.749   3.479
  110PRO     CA 1753   3.425   1.675   3.350
  110PRO     HA 1754   3.396   1.742   3.269
  110PRO     CB 1755   3.580   1.635   3.337
  110PRO    HB1 1756   3.603   1.549   3.274
  110PRO    HB2 1757   3.638   1.716   3.292
  110PRO     CG 1758   3.633   1.624   3.475
  110PRO    HG1 1759   3.607   1.522   3.502
  110PRO    HG2 1760   3.741   1.643   3.474
  110PRO     CD 1761   3.549   1.719   3.559
  110PRO    HD1 1762   3.521   1.665   3.649
  110PRO    HD2 1763   3.606   1.807   3.590
  110PRO      C 1764   3.345   1.545   3.343
  110PRO      O 1765   3.338   1.485   3.237
  111THR      N 1766   3.282   1.503   3.459
  111THR      H 1767   3.293   1.545   3.550
  111THR     CA 1768   3.199   1.389   3.469
  111THR     HA 1769   3.230   1.322   3.388
  111THR     CB 1770   3.232   1.310   3.595
  111THR     HB 1771   3.161   1.228   3.609
  111THR    OG1 1772   3.227   1.386   3.717
  111THR    HG1 1773   3.135   1.389   3.740
  111THR    CG2 1774   3.373   1.240   3.584
  111THR   HG21 1775   3.382   1.162   3.659
  111THR   HG22 1776   3.394   1.197   3.485
  111THR   HG23 1777   3.444   1.321   3.596
  111THR      C 1778   3.048   1.425   3.468
  111THR      O 1779   2.965   1.367   3.536
  112THR      N 1780   3.020   1.528   3.385
  112THR      H 1781   3.104   1.569   3.347
  112THR     CA 1782   2.886   1.564   3.354
  112THR     HA 1783   2.820   1.479   3.339
  112THR     CB 1784   2.828   1.644   3.472
  112THR     HB 1785   2.844   1.591   3.566
  112THR    OG1 1786   2.690   1.630   3.469
  112THR    HG1 1787   2.676   1.557   3.527
  112THR    CG2 1788   2.866   1.793   3.495
  112THR   HG21 1789   2.833   1.856   3.413
  112THR   HG22 1790   2.824   1.835   3.587
  112THR   HG23 1791   2.975   1.790   3.492
  112THR      C 1792   2.883   1.640   3.225
  112THR      O 1793   2.980   1.706   3.188
  113SER      N 1794   2.767   1.639   3.158
  113SER      H 1795   2.701   1.580   3.207
  113SER     CA 1796   2.737   1.703   3.024
  113SER     HA 1797   2.787   1.634   2.956
  113SER     CB 1798   2.587   1.692   2.988
  113SER    HB1 1799   2.559   1.587   2.976
  113SER    HB2 1800   2.525   1.732   3.068
  113SER     OG 1801   2.557   1.750   2.861
  113SER     HG 1802   2.601   1.699   2.795
  113SER      C 1803   2.793   1.847   3.013
  113SER      O 1804   2.776   1.922   3.110
  114ARG      N 1805   2.859   1.882   2.909
  114ARG      H 1806   2.859   1.828   2.823
  114ARG     CA 1807   2.911   2.013   2.896
  114ARG     HA 1808   2.944   2.063   2.987
  114ARG     CB 1809   3.039   2.017   2.805
  114ARG    HB1 1810   3.014   2.011   2.699
  114ARG    HB2 1811   3.080   2.118   2.803
  114ARG     CG 1812   3.148   1.916   2.848
  114ARG    HG1 1813   3.157   1.895   2.955
  114ARG    HG2 1814   3.114   1.815   2.827
  114ARG     CD 1815   3.281   1.939   2.779
  114ARG    HD1 1816   3.339   2.016   2.830
  114ARG    HD2 1817   3.341   1.850   2.800
  114ARG     NE 1818   3.259   1.972   2.634
  114ARG     HE 1819   3.238   2.067   2.607
  114ARG     CZ 1820   3.312   1.911   2.530
  114ARG    NH1 1821   3.388   1.805   2.557
  114ARG   HH11 1822   3.381   1.746   2.639
  114ARG   HH12 1823   3.444   1.765   2.484
  114ARG    NH2 1824   3.296   1.955   2.410
  114ARG   HH21 1825   3.268   2.052   2.419
  114ARG   HH22 1826   3.355   1.936   2.330
  114ARG      C 1827   2.802   2.096   2.819
  114ARG      O 1828   2.779   2.212   2.851
  115ARG      N 1829   2.718   2.038   2.728
  115ARG      H 1830   2.738   1.948   2.686
  115ARG     CA 1831   2.597   2.094   2.666
  115ARG     HA 1832   2.624   2.187   2.618
  115ARG     CB 1833   2.554   1.991   2.558
  115ARG    HB1 1834   2.543   1.895   2.607
  115ARG    HB2 1835   2.458   2.016   2.513
  115ARG     CG 1836   2.652   1.963   2.444
  115ARG    HG1 1837   2.756   1.939   2.465
  115ARG    HG2 1838   2.612   1.872   2.400
  115ARG     CD 1839   2.653   2.069   2.331
  115ARG    HD1 1840   2.705   2.024   2.246
  115ARG    HD2 1841   2.552   2.103   2.309
  115ARG     NE 1842   2.738   2.181   2.374
  115ARG     HE 1843   2.818   2.170   2.435
  115ARG     CZ 1844   2.744   2.295   2.307
  115ARG    NH1 1845   2.658   2.331   2.215
  115ARG   HH11 1846   2.569   2.285   2.204
  115ARG   HH12 1847   2.669   2.428   2.187
  115ARG    NH2 1848   2.840   2.377   2.341
  115ARG   HH21 1849   2.917   2.342   2.396
  115ARG   HH22 1850   2.854   2.471   2.306
  115ARG      C 1851   2.481   2.119   2.761
  115ARG      O 1852   2.399   2.204   2.734
  116ASP      N 1853   2.480   2.064   2.884
  116ASP      H 1854   2.549   1.991   2.898
  116ASP     CA 1855   2.387   2.095   2.999
  116ASP     HA 1856   2.287   2.121   2.963
  116ASP     CB 1857   2.375   1.974   3.090
  116ASP    HB1 1858   2.341   1.884   3.038
  116ASP    HB2 1859   2.473   1.949   3.131
  116ASP     CG 1860   2.278   1.980   3.201
  116ASP    OD1 1861   2.158   1.991   3.175
  116ASP    OD2 1862   2.325   1.978   3.319
  116ASP      C 1863   2.432   2.220   3.071
  116ASP      O 1864   2.355   2.313   3.101
  117VAL      N 1865   2.560   2.224   3.108
  117VAL      H 1866   2.615   2.146   3.075
  117VAL     CA 1867   2.632   2.333   3.165
  117VAL     HA 1868   2.580   2.352   3.259
  117VAL     CB 1869   2.771   2.290   3.203
  117VAL     HB 1870   2.806   2.234   3.116
  117VAL    CG1 1871   2.872   2.398   3.227
  117VAL   HG11 1872   2.898   2.405   3.333
  117VAL   HG12 1873   2.972   2.380   3.188
  117VAL   HG13 1874   2.845   2.495   3.185
  117VAL    CG2 1875   2.764   2.187   3.313
  117VAL   HG21 1876   2.866   2.160   3.339
  117VAL   HG22 1877   2.729   2.233   3.406
  117VAL   HG23 1878   2.712   2.093   3.300
  117VAL      C 1879   2.613   2.459   3.083
  117VAL      O 1880   2.564   2.551   3.143
  118TYR      N 1881   2.639   2.459   2.953
  118TYR      H 1882   2.672   2.367   2.926
  118TYR     CA 1883   2.612   2.557   2.850
  118TYR     HA 1884   2.674   2.646   2.860
  118TYR     CB 1885   2.635   2.478   2.715
  118TYR    HB1 1886   2.727   2.420   2.723
  118TYR    HB2 1887   2.552   2.412   2.690
  118TYR     CG 1888   2.648   2.567   2.599
  118TYR    CD1 1889   2.762   2.640   2.570
  118TYR    HD1 1890   2.842   2.623   2.641
  118TYR    CD2 1891   2.547   2.568   2.500
  118TYR    HD2 1892   2.457   2.508   2.499
  118TYR    CE1 1893   2.777   2.712   2.452
  118TYR    HE1 1894   2.876   2.755   2.445
  118TYR    CE2 1895   2.553   2.655   2.389
  118TYR    HE2 1896   2.474   2.667   2.316
  118TYR     CZ 1897   2.675   2.729   2.358
  118TYR     OH 1898   2.683   2.807   2.250
  118TYR     HH 1899   2.755   2.867   2.260
  118TYR      C 1900   2.470   2.610   2.862
  118TYR      O 1901   2.447   2.736   2.864
  119ARG      N 1902   2.371   2.518   2.880
  119ARG      H 1903   2.405   2.423   2.889
  119ARG     CA 1904   2.226   2.549   2.895
  119ARG     HA 1905   2.190   2.615   2.816
  119ARG     CB 1906   2.141   2.418   2.883
  119ARG    HB1 1907   2.184   2.351   2.809
  119ARG    HB2 1908   2.151   2.364   2.977
  119ARG     CG 1909   1.999   2.447   2.846
  119ARG    HG1 1910   1.972   2.546   2.882
  119ARG    HG2 1911   1.991   2.431   2.738
  119ARG     CD 1912   1.888   2.356   2.888
  119ARG    HD1 1913   1.798   2.413   2.863
  119ARG    HD2 1914   1.879   2.258   2.840
  119ARG     NE 1915   1.881   2.347   3.036
  119ARG     HE 1916   1.824   2.424   3.070
  119ARG     CZ 1917   1.938   2.254   3.117
  119ARG    NH1 1918   1.997   2.151   3.055
  119ARG   HH11 1919   1.998   2.144   2.954
  119ARG   HH12 1920   2.052   2.086   3.111
  119ARG    NH2 1921   1.936   2.260   3.250
  119ARG   HH21 1922   1.893   2.332   3.305
  119ARG   HH22 1923   1.992   2.189   3.296
  119ARG      C 1924   2.194   2.624   3.029
  119ARG      O 1925   2.103   2.707   3.032
  120THR      N 1926   2.260   2.580   3.134
  120THR      H 1927   2.323   2.504   3.112
  120THR     CA 1928   2.248   2.624   3.274
  120THR     HA 1929   2.144   2.617   3.303
  120THR     CB 1930   2.336   2.538   3.375
  120THR     HB 1931   2.444   2.549   3.366
  120THR    OG1 1932   2.304   2.402   3.351
  120THR    HG1 1933   2.326   2.397   3.259
  120THR    CG2 1934   2.300   2.567   3.518
  120THR   HG21 1935   2.356   2.504   3.587
  120THR   HG22 1936   2.323   2.667   3.554
  120THR   HG23 1937   2.195   2.544   3.539
  120THR      C 1938   2.287   2.768   3.276
  120THR      O 1939   2.213   2.859   3.315
  121CYS      N 1940   2.407   2.799   3.222
  121CYS      H 1941   2.446   2.721   3.172
  121CYS     CA 1942   2.464   2.936   3.203
  121CYS     HA 1943   2.463   2.955   3.310
  121CYS     CB 1944   2.603   2.918   3.141
  121CYS    HB1 1945   2.630   2.813   3.152
  121CYS    HB2 1946   2.593   2.923   3.033
  121CYS     SG 1947   2.711   3.047   3.190
  121CYS     HG 1948   2.821   2.988   3.140
  121CYS      C 1949   2.368   3.028   3.122
  121CYS      O 1950   2.325   3.137   3.158
  122ARG      N 1951   2.332   2.976   3.006
  122ARG      H 1952   2.373   2.886   2.984
  122ARG     CA 1953   2.244   3.052   2.915
  122ARG     HA 1954   2.292   3.148   2.897
  122ARG     CB 1955   2.246   2.979   2.780
  122ARG    HB1 1956   2.341   2.937   2.750
  122ARG    HB2 1957   2.180   2.894   2.798
  122ARG     CG 1958   2.179   3.055   2.664
  122ARG    HG1 1959   2.094   3.119   2.689
  122ARG    HG2 1960   2.248   3.132   2.628
  122ARG     CD 1961   2.137   2.963   2.544
  122ARG    HD1 1962   2.143   3.020   2.451
  122ARG    HD2 1963   2.209   2.880   2.544
  122ARG     NE 1964   2.001   2.907   2.563
  122ARG     HE 1965   1.945   2.976   2.610
  122ARG     CZ 1966   1.959   2.779   2.534
  122ARG    NH1 1967   2.029   2.702   2.454
  122ARG   HH11 1968   2.105   2.737   2.397
  122ARG   HH12 1969   2.010   2.604   2.444
  122ARG    NH2 1970   1.846   2.733   2.590
  122ARG   HH21 1971   1.790   2.792   2.650
  122ARG   HH22 1972   1.812   2.639   2.576
  122ARG      C 1973   2.098   3.076   2.964
  122ARG      O 1974   2.050   3.188   2.943
  123ASP      N 1975   2.047   2.988   3.052
  123ASP      H 1976   2.067   2.890   3.038
  123ASP     CA 1977   1.918   3.013   3.128
  123ASP     HA 1978   1.849   3.053   3.054
  123ASP     CB 1979   1.876   2.881   3.188
  123ASP    HB1 1980   1.858   2.813   3.105
  123ASP    HB2 1981   1.948   2.834   3.256
  123ASP     CG 1982   1.747   2.901   3.273
  123ASP    OD1 1983   1.634   2.900   3.217
  123ASP    OD2 1984   1.759   2.905   3.397
  123ASP      C 1985   1.952   3.114   3.241
  123ASP      O 1986   1.876   3.212   3.259
  124HIS      N 1987   2.067   3.102   3.303
  124HIS      H 1988   2.118   3.015   3.297
  124HIS     CA 1989   2.104   3.203   3.405
  124HIS     HA 1990   2.016   3.200   3.470
  124HIS     CB 1991   2.225   3.165   3.484
  124HIS    HB1 1992   2.315   3.156   3.423
  124HIS    HB2 1993   2.245   3.250   3.550
  124HIS     CG 1994   2.212   3.046   3.571
  124HIS    ND1 1995   2.313   2.955   3.600
  124HIS    CD2 1996   2.102   3.007   3.642
  124HIS    HD2 1997   2.005   3.052   3.655
  124HIS    CE1 1998   2.264   2.868   3.678
  124HIS    HE1 1999   2.317   2.779   3.710
  124HIS    NE2 2000   2.132   2.889   3.704
  124HIS    HE2 2001   2.071   2.836   3.765
  124HIS      C 2002   2.125   3.344   3.344
  124HIS      O 2003   2.102   3.446   3.409
  125ALA      N 2004   2.166   3.355   3.218
  125ALA      H 2005   2.175   3.268   3.168
  125ALA     CA 2006   2.182   3.474   3.144
  125ALA     HA 2007   2.245   3.540   3.203
  125ALA     CB 2008   2.265   3.440   3.016
  125ALA    HB1 2009   2.207   3.371   2.955
  125ALA    HB2 2010   2.281   3.528   2.954
  125ALA    HB3 2011   2.358   3.394   3.052
  125ALA      C 2012   2.051   3.536   3.100
  125ALA      O 2013   2.046   3.660   3.105
  126THR      N 2014   1.949   3.451   3.060
  126THR      H 2015   1.964   3.351   3.060
  126THR     CA 2016   1.815   3.487   3.020
  126THR     HA 2017   1.827   3.551   2.932
  126THR     CB 2018   1.745   3.360   2.954
  126THR     HB 2019   1.743   3.272   3.017
  126THR    OG1 2020   1.821   3.313   2.845
  126THR    HG1 2021   1.899   3.271   2.878
  126THR    CG2 2022   1.596   3.391   2.903
  126THR   HG21 2023   1.523   3.373   2.982
  126THR   HG22 2024   1.576   3.491   2.866
  126THR   HG23 2025   1.570   3.323   2.822
  126THR      C 2026   1.732   3.560   3.131
  126THR      O 2027   1.663   3.659   3.101
  127ARG      N 2028   1.751   3.521   3.258
  127ARG      H 2029   1.818   3.447   3.274
  127ARG     CA 2030   1.691   3.598   3.374
  127ARG     HA 2031   1.582   3.598   3.371
  127ARG     CB 2032   1.738   3.521   3.490
  127ARG    HB1 2033   1.847   3.516   3.490
  127ARG    HB2 2034   1.727   3.585   3.578
  127ARG     CG 2035   1.680   3.382   3.506
  127ARG    HG1 2036   1.572   3.391   3.519
  127ARG    HG2 2037   1.702   3.316   3.422
  127ARG     CD 2038   1.726   3.302   3.624
  127ARG    HD1 2039   1.833   3.316   3.640
  127ARG    HD2 2040   1.683   3.343   3.715
  127ARG     NE 2041   1.691   3.158   3.610
  127ARG     HE 2042   1.627   3.156   3.532
  127ARG     CZ 2043   1.715   3.052   3.687
  127ARG    NH1 2044   1.766   3.066   3.805
  127ARG   HH11 2045   1.809   3.152   3.835
  127ARG   HH12 2046   1.784   2.999   3.878
  127ARG    NH2 2047   1.671   2.932   3.647
  127ARG   HH21 2048   1.651   2.912   3.550
  127ARG   HH22 2049   1.670   2.854   3.710
  127ARG      C 2050   1.736   3.747   3.372
  127ARG      O 2051   1.648   3.838   3.377
  128VAL      N 2052   1.865   3.774   3.351
  128VAL      H 2053   1.925   3.692   3.343
  128VAL     CA 2054   1.917   3.911   3.347
  128VAL     HA 2055   1.872   3.970   3.427
  128VAL     CB 2056   2.067   3.891   3.359
  128VAL     HB 2057   2.108   3.860   3.263
  128VAL    CG1 2058   2.143   4.025   3.376
  128VAL   HG11 2059   2.149   4.071   3.474
  128VAL   HG12 2060   2.243   4.014   3.336
  128VAL   HG13 2061   2.109   4.102   3.306
  128VAL    CG2 2062   2.113   3.794   3.474
  128VAL   HG21 2063   2.038   3.784   3.551
  128VAL   HG22 2064   2.121   3.695   3.430
  128VAL   HG23 2065   2.202   3.827   3.527
  128VAL      C 2066   1.878   3.981   3.221
  128VAL      O 2067   1.845   4.100   3.226
  129ARG      N 2068   1.871   3.912   3.109
  129ARG      H 2069   1.902   3.816   3.109
  129ARG     CA 2070   1.819   3.961   2.985
  129ARG     HA 2071   1.884   4.043   2.953
  129ARG     CB 2072   1.838   3.859   2.878
  129ARG    HB1 2073   1.814   3.761   2.919
  129ARG    HB2 2074   1.766   3.869   2.797
  129ARG     CG 2075   1.990   3.872   2.839
  129ARG    HG1 2076   1.995   3.960   2.775
  129ARG    HG2 2077   2.051   3.902   2.924
  129ARG     CD 2078   2.054   3.750   2.769
  129ARG    HD1 2079   2.069   3.673   2.845
  129ARG    HD2 2080   1.985   3.706   2.697
  129ARG     NE 2081   2.171   3.795   2.692
  129ARG     HE 2082   2.263   3.773   2.727
  129ARG     CZ 2083   2.158   3.863   2.584
  129ARG    NH1 2084   2.040   3.906   2.531
  129ARG   HH11 2085   1.951   3.877   2.568
  129ARG   HH12 2086   2.045   3.954   2.442
  129ARG    NH2 2087   2.271   3.895   2.521
  129ARG   HH21 2088   2.353   3.894   2.581
  129ARG   HH22 2089   2.271   3.932   2.427
  129ARG      C 2090   1.675   4.001   2.995
  129ARG      O 2091   1.641   4.106   2.945
  130ALA      N 2092   1.590   3.924   3.063
  130ALA      H 2093   1.617   3.828   3.077
  130ALA     CA 2094   1.445   3.955   3.067
  130ALA     HA 2095   1.404   3.990   2.972
  130ALA     CB 2096   1.376   3.827   3.132
  130ALA    HB1 2097   1.405   3.745   3.066
  130ALA    HB2 2098   1.405   3.810   3.235
  130ALA    HB3 2099   1.267   3.837   3.135
  130ALA      C 2100   1.417   4.067   3.173
  130ALA      O 2101   1.310   4.121   3.169
  131THR      N 2102   1.507   4.105   3.256
  131THR      H 2103   1.589   4.045   3.259
  131THR     CA 2104   1.517   4.215   3.351
  131THR     HA 2105   1.415   4.241   3.379
  131THR     CB 2106   1.599   4.173   3.482
  131THR     HB 2107   1.702   4.159   3.451
  131THR    OG1 2108   1.528   4.059   3.532
  131THR    HG1 2109   1.540   3.990   3.469
  131THR    CG2 2110   1.615   4.279   3.599
  131THR   HG21 2111   1.520   4.321   3.631
  131THR   HG22 2112   1.655   4.247   3.695
  131THR   HG23 2113   1.670   4.366   3.563
  131THR      C 2114   1.575   4.333   3.271
  131THR      O 2115   1.543   4.445   3.299
  132GLY      N 2116   1.656   4.309   3.171
  132GLY      H 2117   1.692   4.216   3.159
  132GLY     CA 2118   1.697   4.409   3.068
  132GLY    HA1 2119   1.696   4.358   2.972
  132GLY    HA2 2120   1.631   4.496   3.075
  132GLY      C 2121   1.840   4.459   3.083
  132GLY      O 2122   1.869   4.571   3.050
  133ASN      N 2123   1.920   4.368   3.137
  133ASN      H 2124   1.898   4.270   3.146
  133ASN     CA 2125   2.058   4.400   3.168
  133ASN     HA 2126   2.098   4.469   3.094
  133ASN     CB 2127   2.075   4.480   3.303
  133ASN    HB1 2128   2.176   4.503   3.335
  133ASN    HB2 2129   2.044   4.584   3.292
  133ASN     CG 2130   2.019   4.407   3.426
  133ASN    OD1 2131   1.897   4.412   3.454
  133ASN    ND2 2132   2.102   4.337   3.496
  133ASN   HD21 2133   2.196   4.316   3.465
  133ASN   HD22 2134   2.070   4.316   3.589
  133ASN      C 2135   2.153   4.280   3.133
  133ASN     O1 2136   2.115   4.190   3.051
  133ASN     O2 2137   2.268   4.279   3.181
  134UNK    O00 2138   1.908   3.521   4.059
  134UNK    C01 2139   1.893   3.614   3.980
  134UNK    O02 2140   1.984   3.712   3.966
  134UNK    C03 2141   1.779   3.639   3.888
  134UNK    C04 2142   1.967   3.820   3.888
  134UNK    C05 2143   1.766   3.748   3.798
  134UNK    C06 2144   1.649   3.576   3.880
  134UNK    C07 2145   1.860   3.843   3.799
  134UNK    C08 2146   2.062   3.924   3.885
  134UNK    O09 2147   1.647   3.759   3.730
  134UNK    C0A 2148   1.577   3.650   3.778
  134UNK    C0B 2149   1.594   3.471   3.943
  134UNK    C0C 2150   1.838   3.950   3.709
  134UNK    C0D 2151   2.046   4.035   3.804
  134UNK    C0E 2152   1.450   3.615   3.732
  134UNK    C0F 2153   1.464   3.433   3.893
  134UNK    C0G 2154   1.941   4.045   3.706
  134UNK    C0H 2155   1.395   3.500   3.791
  134UNK    C0I 2156   1.385   3.678   3.617
  134UNK    O0J 2157   1.278   3.438   3.756
  134UNK    C0K 2158   1.234   3.639   3.620
  134UNK    C0M 2159   1.208   3.488   3.645
  134UNK    C0N 2160   1.065   3.464   3.680
  134UNK    C0O 2161   1.240   3.397   3.519
  134UNK    O0P 2162   2.137   4.139   3.805
  134UNK    H0Q 2163   2.226   4.126   3.832
  134UNK    H0R 2164   2.149   3.919   3.948
  134UNK    H0S 2165   1.647   3.408   4.013
  134UNK    H0T 2166   1.751   3.959   3.645
  134UNK    H0U 2167   1.426   3.334   3.915
  134UNK    H0V 2168   1.943   4.133   3.642
  134UNK    H0W 2169   1.396   3.786   3.620
  134UNK    H0X 2170   1.426   3.640   3.524
  134UNK    H0Y 2171   1.187   3.700   3.697
  134UNK    H0Z 2172   1.178   3.680   3.536
  134UNK    H10 2173   0.986   3.503   3.617
  134UNK    H11 2174   1.064   3.524   3.771
  134UNK    H12 2175   1.046   3.360   3.707
  134UNK    H13 2176   1.186   3.423   3.428
  134UNK    H14 2177   1.225   3.292   3.544
  134UNK    H15 2178   1.344   3.409   3.487
  135SOL     OW 2179   5.247   0.810   1.443
  135SOL    HW1 2180   5.262   0.903   1.423
  135SOL    HW2 2181   5.307   0.763   1.385
  135SOL     MW 2182   5.256   0.816   1.433
  136SOL     OW 2183   0.509   1.060   1.769
  136SOL    HW1 2184   0.436   1.113   1.801
  136SOL    HW2 2185   0.533   1.005   1.844
  136SOL     MW 2186   0.503   1.060   1.783
  137SOL     OW 2187   2.429   3.990   6.207
  137SOL    HW1 2188   2.361   4.045   6.168
  137SOL    HW2 2189   2.511   4.035   6.189
  137SOL     MW 2190   2.430   4.002   6.200
  138SOL     OW 2191   0.202   2.142   1.319
  138SOL    HW1 2192   0.117   2.131   1.361
  138SOL    HW2 2193   0.234   2.227   1.351
  138SOL     MW 2194   0.195   2.151   1.329
  139SOL     OW 2195   1.403   4.873   1.323
  139SOL    HW1 2196   1.329   4.847   1.378
  139SOL    HW2 2197   1.469   4.903   1.386
  139SOL     MW 2198   1.402   4.874   1.338
  140SOL     OW 2199   0.583   5.458   4.528
  140SOL    HW1 2200   0.502   5.496   4.561
  140SOL    HW2 2201   0.647   5.529   4.535
  140SOL     MW 2202   0.581   5.472   4.533
  141SOL     OW 2203   1.882   3.890   1.036
  141SOL    HW1 2204   1.867   3.872   1.128
  141SOL    HW2 2205   1.976   3.910   1.030
  141SOL     MW 2206   1.892   3.890   1.047
  142SOL     OW 2207   5.361   1.058   5.920
  142SOL    HW1 2208   5.427   1.008   5.967
  142SOL    HW2 2209   5.408   1.097   5.847
  142SOL     MW 2210   5.375   1.057   5.917
  143SOL     OW 2211   0.638   2.449   4.480
  143SOL    HW1 2212   0.621   2.438   4.574
  143SOL    HW2 2213   0.716   2.396   4.463
  143SOL     MW 2214   0.646   2.441   4.490
  144SOL     OW 2215   0.290   1.471   1.404
  144SOL    HW1 2216   0.255   1.461   1.316
  144SOL    HW2 2217   0.289   1.566   1.419
  144SOL     MW 2218   0.286   1.482   1.395
  145SOL     OW 2219   0.228   1.705   5.901
  145SOL    HW1 2220   0.283   1.775   5.866
  145SOL    HW2 2221   0.226   1.720   5.995
  145SOL     MW 2222   0.235   1.716   5.909
  146SOL     OW 2223   6.192   4.265   0.388
  146SOL    HW1 2224   6.282   4.246   0.416
  146SOL    HW2 2225   6.202   4.301   0.300
  146SOL     MW 2226   6.205   4.267   0.380
  147SOL     OW 2227   5.871   1.944   2.113
  147SOL    HW1 2228   5.897   1.852   2.115
  147SOL    HW2 2229   5.930   1.987   2.175
  147SOL     MW 2230   5.882   1.938   2.121
  148SOL     OW 2231   0.158   1.667   0.829
  148SOL    HW1 2232   0.208   1.639   0.906
  148SOL    HW2 2233   0.148   1.762   0.840
  148SOL     MW 2234   0.163   1.676   0.840
  149SOL     OW 2235   1.023   3.057   6.210
  149SOL    HW1 2236   0.963   2.992   6.172
  149SOL    HW2 2237   0.965   3.120   6.253
  149SOL     MW 2238   1.008   3.056   6.210
  150SOL     OW 2239   2.103   2.036   6.122
  150SOL    HW1 2240   2.182   2.036   6.068
  150SOL    HW2 2241   2.122   2.097   6.194
  150SOL     MW 2242   2.115   2.044   6.124
  151SOL     OW 2243   5.280   2.000   5.700
  151SOL    HW1 2244   5.243   1.979   5.786
  151SOL    HW2 2245   5.213   1.971   5.638
  151SOL     MW 2246   5.267   1.993   5.703
  152SOL     OW 2247   5.887   4.163   5.202
  152SOL    HW1 2248   5.974   4.202   5.201
  152SOL    HW2 2249   5.876   4.125   5.115
  152SOL     MW 2250   5.897   4.163   5.191
  153SOL     OW 2251   4.763   5.315   5.001
  153SOL    HW1 2252   4.698   5.363   5.053
  153SOL    HW2 2253   4.722   5.305   4.915
  153SOL     MW 2254   4.749   5.320   4.997
  154SOL     OW 2255   6.250   5.102   1.568
  154SOL    HW1 2256   6.252   5.069   1.478
  154SOL    HW2 2257   6.333   5.074   1.606
  154SOL     MW 2258   6.261   5.094   1.561
  155SOL     OW 2259   2.885   5.718   5.434
  155SOL    HW1 2260   2.930   5.755   5.359
  155SOL    HW2 2261   2.905   5.624   5.431
  155SOL     MW 2262   2.893   5.710   5.424
  156SOL     OW 2263   5.454   3.421   5.348
  156SOL    HW1 2264   5.518   3.368   5.396
  156SOL    HW2 2265   5.378   3.424   5.405
  156SOL     MW 2266   5.453   3.415   5.361
  157SOL     OW 2267   4.813   4.581   6.112
  157SOL    HW1 2268   4.906   4.603   6.111
  157SOL    HW2 2269   4.794   4.563   6.205
  157SOL     MW 2270   4.823   4.581   6.124
  158SOL     OW 2271   0.211   3.964   3.149
  158SOL    HW1 2272   0.162   3.939   3.070
  158SOL    HW2 2273   0.144   3.973   3.216
  158SOL     MW 2274   0.196   3.962   3.147
  159SOL     OW 2275   1.636   6.257   3.109
  159SOL    HW1 2276   1.681   6.206   3.176
  159SOL    HW2 2277   1.706   6.288   3.051
  159SOL     MW 2278   1.651   6.255   3.110
  160SOL     OW 2279   6.204   5.272   0.132
  160SOL    HW1 2280   6.121   5.247   0.173
  160SOL    HW2 2281   6.269   5.260   0.202
  160SOL     MW 2282   6.202   5.268   0.146
  161SOL     OW 2283   0.224   4.415   3.068
  161SOL    HW1 2284   0.284   4.490   3.065
  161SOL    HW2 2285   0.280   4.339   3.051
  161SOL     MW 2286   0.239   4.415   3.065
  162SOL     OW 2287   6.229   1.618   3.258
  162SOL    HW1 2288   6.301   1.565   3.292
  162SOL    HW2 2289   6.263   1.657   3.177
  162SOL     MW 2290   6.243   1.616   3.252
  163SOL     OW 2291   3.103   0.367   2.893
  163SOL    HW1 2292   3.111   0.397   2.983
  163SOL    HW2 2293   3.010   0.349   2.882
  163SOL     MW 2294   3.092   0.369   2.903
  164SOL     OW 2295   2.864   5.789   4.069
  164SOL    HW1 2296   2.949   5.763   4.034
  164SOL    HW2 2297   2.838   5.717   4.126
  164SOL     MW 2298   2.872   5.777   4.072
  165SOL     OW 2299   3.747   5.037   4.500
  165SOL    HW1 2300   3.810   5.106   4.523
  165SOL    HW2 2301   3.776   4.960   4.548
  165SOL     MW 2302   3.759   5.036   4.509
  166SOL     OW 2303   0.261   5.056   0.199
  166SOL    HW1 2304   0.271   5.099   0.114
  166SOL    HW2 2305   0.319   4.981   0.196
  166SOL     MW 2306   0.270   5.052   0.188
  167SOL     OW 2307   1.106   0.180   1.005
  167SOL    HW1 2308   1.109   0.271   1.033
  167SOL    HW2 2309   1.192   0.165   0.965
  167SOL     MW 2310   1.117   0.190   1.003
  168SOL     OW 2311   1.861   2.505   5.101
  168SOL    HW1 2312   1.882   2.416   5.071
  168SOL    HW2 2313   1.789   2.533   5.044
  168SOL     MW 2314   1.854   2.497   5.090
  169SOL     OW 2315   0.883   3.039   4.631
  169SOL    HW1 2316   0.897   3.133   4.645
  169SOL    HW2 2317   0.820   3.034   4.559
  169SOL     MW 2318   0.877   3.050   4.624
  170SOL     OW 2319   1.825   6.023   2.518
  170SOL    HW1 2320   1.817   5.935   2.483
  170SOL    HW2 2321   1.905   6.020   2.571
  170SOL     MW 2322   1.834   6.011   2.520
  171SOL     OW 2323   2.823   1.755   0.832
  171SOL    HW1 2324   2.785   1.671   0.856
  171SOL    HW2 2325   2.783   1.819   0.891
  171SOL     MW 2326   2.813   1.753   0.842
  172SOL     OW 2327   3.186   3.274   5.130
  172SOL    HW1 2328   3.194   3.187   5.092
  172SOL    HW2 2329   3.093   3.281   5.154
  172SOL     MW 2330   3.175   3.264   5.128
  173SOL     OW 2331   5.705   1.892   1.714
  173SOL    HW1 2332   5.710   1.797   1.721
  173SOL    HW2 2333   5.672   1.909   1.626
  173SOL     MW 2334   5.702   1.882   1.704
  174SOL     OW 2335   3.829   5.270   2.557
  174SOL    HW1 2336   3.769   5.344   2.550
  174SOL    HW2 2337   3.909   5.307   2.594
  174SOL     MW 2338   3.832   5.284   2.561
  175SOL     OW 2339   3.983   3.153   5.269
  175SOL    HW1 2340   4.062   3.200   5.296
  175SOL    HW2 2341   3.955   3.106   5.348
  175SOL     MW 2342   3.990   3.153   5.283
  176SOL     OW 2343   4.055   1.714   4.486
  176SOL    HW1 2344   4.073   1.651   4.416
  176SOL    HW2 2345   3.959   1.719   4.490
  176SOL     MW 2346   4.045   1.707   4.477
  177SOL     OW 2347   6.142   3.309   6.214
  177SOL    HW1 2348   6.236   3.292   6.223
  177SOL    HW2 2349   6.128   3.391   6.260
  177SOL     MW 2350   6.152   3.317   6.221
  178SOL     OW 2351   3.963   2.254   5.760
  178SOL    HW1 2352   4.028   2.324   5.748
  178SOL    HW2 2353   3.918   2.277   5.842
  178SOL     MW 2354   3.966   2.266   5.769
  179SOL     OW 2355   4.600   2.873   0.267
  179SOL    HW1 2356   4.595   2.860   0.361
  179SOL    HW2 2357   4.520   2.835   0.232
  179SOL     MW 2358   4.589   2.867   0.275
  180SOL     OW 2359   1.557   4.898   5.750
  180SOL    HW1 2360   1.606   4.883   5.831
  180SOL    HW2 2361   1.472   4.859   5.767
  180SOL     MW 2362   1.553   4.891   5.763
  181SOL     OW 2363   0.809   5.287   0.919
  181SOL    HW1 2364   0.748   5.340   0.868
  181SOL    HW2 2365   0.889   5.340   0.924
  181SOL     MW 2366   0.812   5.300   0.913
  182SOL     OW 2367   5.481   3.028   5.503
  182SOL    HW1 2368   5.533   3.108   5.507
  182SOL    HW2 2369   5.459   3.010   5.595
  182SOL     MW 2370   5.485   3.036   5.515
  183SOL     OW 2371   6.149   0.740   0.819
  183SOL    HW1 2372   6.193   0.763   0.737
  183SOL    HW2 2373   6.182   0.803   0.883
  183SOL     MW 2374   6.159   0.751   0.816
  184SOL     OW 2375   5.434   5.785   0.867
  184SOL    HW1 2376   5.457   5.838   0.791
  184SOL    HW2 2377   5.392   5.707   0.831
  184SOL     MW 2378   5.432   5.782   0.853
  185SOL     OW 2379   1.636   5.557   1.644
  185SOL    HW1 2380   1.697   5.550   1.718
  185SOL    HW2 2381   1.641   5.472   1.600
  185SOL     MW 2382   1.644   5.546   1.648
  186SOL     OW 2383   4.326   2.571   4.516
  186SOL    HW1 2384   4.262   2.529   4.574
  186SOL    HW2 2385   4.410   2.559   4.560
  186SOL     MW 2386   4.328   2.564   4.529
  187SOL     OW 2387   3.191   4.157   1.675
  187SOL    HW1 2388   3.164   4.249   1.675
  187SOL    HW2 2389   3.125   4.113   1.621
  187SOL     MW 2390   3.179   4.163   1.668
  188SOL     OW 2391   4.528   3.564   1.257
  188SOL    HW1 2392   4.487   3.518   1.184
  188SOL    HW2 2393   4.486   3.528   1.335
  188SOL     MW 2394   4.518   3.554   1.258
  189SOL     OW 2395   4.419   4.484   0.600
  189SOL    HW1 2396   4.373   4.479   0.516
  189SOL    HW2 2397   4.508   4.456   0.579
  189SOL     MW 2398   4.425   4.480   0.587
  190SOL     OW 2399   2.087   3.933   4.789
  190SOL    HW1 2400   2.082   3.981   4.871
  190SOL    HW2 2401   2.105   4.001   4.723
  190SOL     MW 2402   2.089   3.948   4.791
  191SOL     OW 2403   1.016   1.759   0.859
  191SOL    HW1 2404   0.955   1.825   0.893
  191SOL    HW2 2405   1.081   1.749   0.928
  191SOL     MW 2406   1.017   1.766   0.872
  192SOL     OW 2407   3.768   0.122   2.915
  192SOL    HW1 2408   3.719   0.096   2.837
  192SOL    HW2 2409   3.750   0.052   2.979
  192SOL     MW 2410   3.759   0.109   2.913
  193SOL     OW 2411   4.426   2.789   5.435
  193SOL    HW1 2412   4.371   2.829   5.367
  193SOL    HW2 2413   4.498   2.748   5.386
  193SOL     MW 2414   4.428   2.789   5.420
  194SOL     OW 2415   0.472   4.332   0.207
  194SOL    HW1 2416   0.552   4.281   0.214
  194SOL    HW2 2417   0.502   4.423   0.204
  194SOL     MW 2418   0.486   4.337   0.207
  195SOL     OW 2419   5.643   4.431   3.198
  195SOL    HW1 2420   5.717   4.389   3.243
  195SOL    HW2 2421   5.676   4.518   3.175
  195SOL     MW 2422   5.657   4.437   3.201
  196SOL     OW 2423   3.694   0.185   4.147
  196SOL    HW1 2424   3.708   0.137   4.066
  196SOL    HW2 2425   3.609   0.226   4.137
  196SOL     MW 2426   3.685   0.184   4.136
  197SOL     OW 2427   1.912   2.632   5.509
  197SOL    HW1 2428   1.904   2.549   5.461
  197SOL    HW2 2429   1.997   2.626   5.553
  197SOL     MW 2430   1.922   2.620   5.508
  198SOL     OW 2431   1.003   2.123   1.176
  198SOL    HW1 2432   0.959   2.057   1.230
  198SOL    HW2 2433   1.096   2.109   1.192
  198SOL     MW 2434   1.009   2.112   1.185
  199SOL     OW 2435   3.678   0.333   5.610
  199SOL    HW1 2436   3.708   0.323   5.700
  199SOL    HW2 2437   3.593   0.377   5.618
  199SOL     MW 2438   3.671   0.337   5.623
  200SOL     OW 2439   1.856   0.597   1.309
  200SOL    HW1 2440   1.925   0.621   1.371
  200SOL    HW2 2441   1.860   0.667   1.243
  200SOL     MW 2442   1.866   0.609   1.308
  201SOL     OW 2443   3.013   5.784   5.188
  201SOL    HW1 2444   3.024   5.696   5.152
  201SOL    HW2 2445   2.941   5.822   5.138
  201SOL     MW 2446   3.005   5.778   5.177
  202SOL     OW 2447   5.348   3.661   3.055
  202SOL    HW1 2448   5.380   3.574   3.033
  202SOL    HW2 2449   5.302   3.690   2.976
  202SOL     MW 2450   5.346   3.654   3.042
  203SOL     OW 2451   5.726   2.871   3.090
  203SOL    HW1 2452   5.664   2.937   3.122
  203SOL    HW2 2453   5.775   2.916   3.021
  203SOL     MW 2454   5.725   2.885   3.086
  204SOL     OW 2455   3.299   4.190   5.527
  204SOL    HW1 2456   3.215   4.167   5.487
  204SOL    HW2 2457   3.307   4.132   5.602
  204SOL     MW 2458   3.290   4.180   5.531
  205SOL     OW 2459   2.328   0.399   4.962
  205SOL    HW1 2460   2.407   0.349   4.984
  205SOL    HW2 2461   2.269   0.385   5.036
  205SOL     MW 2462   2.331   0.391   4.974
  206SOL     OW 2463   5.797   2.375   2.537
  206SOL    HW1 2464   5.838   2.461   2.531
  206SOL    HW2 2465   5.866   2.313   2.511
  206SOL     MW 2466   5.811   2.378   2.533
  207SOL     OW 2467   2.607   4.558   0.397
  207SOL    HW1 2468   2.630   4.636   0.347
  207SOL    HW2 2469   2.568   4.591   0.478
  207SOL     MW 2470   2.605   4.572   0.401
  208SOL     OW 2471   4.705   4.158   3.792
  208SOL    HW1 2472   4.742   4.147   3.704
  208SOL    HW2 2473   4.702   4.253   3.805
  208SOL     MW 2474   4.710   4.169   3.782
  209SOL     OW 2475   5.314   2.964   1.852
  209SOL    HW1 2476   5.331   2.870   1.841
  209SOL    HW2 2477   5.400   3.004   1.850
  209SOL     MW 2478   5.327   2.957   1.851
  210SOL     OW 2479   1.891   5.268   4.712
  210SOL    HW1 2480   1.813   5.269   4.767
  210SOL    HW2 2481   1.948   5.336   4.748
  210SOL     MW 2482   1.888   5.277   4.724
  211SOL     OW 2483   1.801   1.735   3.475
  211SOL    HW1 2484   1.706   1.726   3.481
  211SOL    HW2 2485   1.829   1.659   3.424
  211SOL     MW 2486   1.792   1.724   3.469
  212SOL     OW 2487   5.991   4.641   2.761
  212SOL    HW1 2488   5.973   4.551   2.788
  212SOL    HW2 2489   5.935   4.694   2.817
  212SOL     MW 2490   5.982   4.636   2.772
  213SOL     OW 2491   4.222   2.711   1.877
  213SOL    HW1 2492   4.288   2.731   1.943
  213SOL    HW2 2493   4.141   2.748   1.912
  213SOL     MW 2494   4.220   2.718   1.890
  214SOL     OW 2495   0.548   0.784   4.989
  214SOL    HW1 2496   0.598   0.833   5.055
  214SOL    HW2 2497   0.611   0.769   4.918
  214SOL     MW 2498   0.563   0.789   4.988
  215SOL     OW 2499   5.393   1.423   0.900
  215SOL    HW1 2500   5.374   1.384   0.985
  215SOL    HW2 2501   5.489   1.426   0.895
  215SOL     MW 2502   5.403   1.418   0.910
  216SOL     OW 2503   0.892   3.696   0.719
  216SOL    HW1 2504   0.908   3.620   0.775
  216SOL    HW2 2505   0.932   3.673   0.635
  216SOL     MW 2506   0.899   3.683   0.716
  217SOL     OW 2507   1.366   0.163   0.834
  217SOL    HW1 2508   1.441   0.211   0.870
  217SOL    HW2 2509   1.361   0.083   0.887
  217SOL     MW 2510   1.375   0.159   0.846
  218SOL     OW 2511   6.282   2.227   1.670
  218SOL    HW1 2512   6.266   2.200   1.760
  218SOL    HW2 2513   6.211   2.288   1.650
  218SOL     MW 2514   6.271   2.231   1.679
  219SOL     OW 2515   0.880   3.411   4.296
  219SOL    HW1 2516   0.939   3.420   4.220
  219SOL    HW2 2517   0.807   3.469   4.276
  219SOL     MW 2518   0.878   3.420   4.284
  220SOL     OW 2519   4.706   6.064   2.300
  220SOL    HW1 2520   4.634   6.067   2.238
  220SOL    HW2 2521   4.674   6.008   2.371
  220SOL     MW 2522   4.693   6.057   2.301
  221SOL     OW 2523   3.460   2.238   2.326
  221SOL    HW1 2524   3.425   2.261   2.239
  221SOL    HW2 2525   3.383   2.218   2.378
  221SOL     MW 2526   3.446   2.238   2.321
  222SOL     OW 2527   1.868   1.008   4.446
  222SOL    HW1 2528   1.922   1.078   4.409
  222SOL    HW2 2529   1.926   0.933   4.452
  222SOL     MW 2530   1.882   1.008   4.442
  223SOL     OW 2531   0.606   3.553   0.729
  223SOL    HW1 2532   0.609   3.470   0.777
  223SOL    HW2 2533   0.659   3.612   0.781
  223SOL     MW 2534   0.613   3.550   0.742
  224SOL     OW 2535   4.182   4.148   4.184
  224SOL    HW1 2536   4.122   4.098   4.239
  224SOL    HW2 2537   4.125   4.202   4.129
  224SOL     MW 2538   4.167   4.148   4.184
  225SOL     OW 2539   1.234   6.111   5.549
  225SOL    HW1 2540   1.229   6.168   5.625
  225SOL    HW2 2541   1.247   6.170   5.474
  225SOL     MW 2542   1.235   6.126   5.549
  226SOL     OW 2543   3.927   5.255   5.379
  226SOL    HW1 2544   3.876   5.175   5.387
  226SOL    HW2 2545   3.875   5.321   5.425
  226SOL     MW 2546   3.914   5.254   5.386
  227SOL     OW 2547   2.175   0.064   2.961
  227SOL    HW1 2548   2.088   0.053   3.000
  227SOL    HW2 2549   2.185   0.159   2.953
  227SOL     MW 2550   2.165   0.075   2.965
  228SOL     OW 2551   1.175   3.001   5.206
  228SOL    HW1 2552   1.239   3.048   5.260
  228SOL    HW2 2553   1.205   2.910   5.207
  228SOL     MW 2554   1.187   2.996   5.213
  229SOL     OW 2555   5.214   4.745   3.556
  229SOL    HW1 2556   5.121   4.758   3.571
  229SOL    HW2 2557   5.224   4.752   3.461
  229SOL     MW 2558   5.204   4.747   3.546
  230SOL     OW 2559   1.093   5.887   0.373
  230SOL    HW1 2560   1.134   5.816   0.323
  230SOL    HW2 2561   1.002   5.859   0.385
  230SOL     MW 2562   1.087   5.874   0.368
  231SOL     OW 2563   0.568   2.543   4.005
  231SOL    HW1 2564   0.500   2.609   3.986
  231SOL    HW2 2565   0.580   2.496   3.923
  231SOL     MW 2566   0.561   2.546   3.992
  232SOL     OW 2567   4.224   4.622   2.413
  232SOL    HW1 2568   4.150   4.624   2.353
  232SOL    HW2 2569   4.299   4.644   2.359
  232SOL     MW 2570   4.224   4.625   2.399
  233SOL     OW 2571   3.516   0.598   2.736
  233SOL    HW1 2572   3.502   0.693   2.739
  233SOL    HW2 2573   3.514   0.577   2.642
  233SOL     MW 2574   3.514   0.608   2.724
  234SOL     OW 2575   5.784   1.394   1.515
  234SOL    HW1 2576   5.812   1.323   1.573
  234SOL    HW2 2577   5.688   1.391   1.519
  234SOL     MW 2578   5.775   1.385   1.523
  235SOL     OW 2579   3.870   1.363   2.617
  235SOL    HW1 2580   3.846   1.282   2.571
  235SOL    HW2 2581   3.926   1.334   2.688
  235SOL     MW 2582   3.874   1.349   2.620
  236SOL     OW 2583   2.869   6.113   1.457
  236SOL    HW1 2584   2.817   6.054   1.512
  236SOL    HW2 2585   2.830   6.105   1.370
  236SOL     MW 2586   2.857   6.104   1.453
  237SOL     OW 2587   5.688   5.739   1.475
  237SOL    HW1 2588   5.682   5.666   1.536
  237SOL    HW2 2589   5.698   5.816   1.531
  237SOL     MW 2590   5.688   5.740   1.490
  238SOL     OW 2591   5.073   4.875   2.420
  238SOL    HW1 2592   5.002   4.938   2.412
  238SOL    HW2 2593   5.138   4.904   2.356
  238SOL     MW 2594   5.072   4.887   2.411
  239SOL     OW 2595   5.874   0.842   0.878
  239SOL    HW1 2596   5.810   0.782   0.916
  239SOL    HW2 2597   5.949   0.787   0.855
  239SOL     MW 2598   5.875   0.827   0.880
  240SOL     OW 2599   2.616   4.875   4.266
  240SOL    HW1 2600   2.680   4.943   4.287
  240SOL    HW2 2601   2.636   4.850   4.176
  240SOL     MW 2602   2.627   4.880   4.257
  241SOL     OW 2603   1.784   3.299   4.524
  241SOL    HW1 2604   1.694   3.292   4.556
  241SOL    HW2 2605   1.775   3.317   4.431
  241SOL     MW 2606   1.771   3.300   4.516
  242SOL     OW 2607   0.776   6.077   5.137
  242SOL    HW1 2608   0.824   6.000   5.107
  242SOL    HW2 2609   0.761   6.129   5.058
  242SOL     MW 2610   0.780   6.074   5.123
  243SOL     OW 2611   6.200   0.248   3.555
  243SOL    HW1 2612   6.123   0.218   3.602
  243SOL    HW2 2613   6.258   0.171   3.553
  243SOL     MW 2614   6.198   0.234   3.560
  244SOL     OW 2615   1.781   0.135   2.222
  244SOL    HW1 2616   1.848   0.128   2.290
  244SOL    HW2 2617   1.813   0.081   2.150
  244SOL     MW 2618   1.794   0.128   2.222
  245SOL     OW 2619   2.536   5.848   4.846
  245SOL    HW1 2620   2.594   5.895   4.786
  245SOL    HW2 2621   2.590   5.778   4.883
  245SOL     MW 2622   2.550   5.845   4.843
  246SOL     OW 2623   0.252   0.707   5.600
  246SOL    HW1 2624   0.285   0.741   5.517
  246SOL    HW2 2625   0.167   0.669   5.578
  246SOL     MW 2626   0.245   0.707   5.587
  247SOL     OW 2627   0.947   0.358   3.155
  247SOL    HW1 2628   0.871   0.347   3.098
  247SOL    HW2 2629   0.989   0.272   3.157
  247SOL     MW 2630   0.942   0.346   3.148
  248SOL     OW 2631   1.035   4.080   2.463
  248SOL    HW1 2632   1.013   4.012   2.526
  248SOL    HW2 2633   1.051   4.158   2.516
  248SOL     MW 2634   1.034   4.081   2.478
  249SOL     OW 2635   6.072   1.357   3.337
  249SOL    HW1 2636   6.110   1.398   3.415
  249SOL    HW2 2637   6.131   1.383   3.266
  249SOL     MW 2638   6.085   1.366   3.338
  250SOL     OW 2639   4.339   0.442   1.164
  250SOL    HW1 2640   4.308   0.409   1.080
  250SOL    HW2 2641   4.428   0.473   1.147
  250SOL     MW 2642   4.346   0.442   1.151
  251SOL     OW 2643   3.285   5.542   2.370
  251SOL    HW1 2644   3.268   5.518   2.279
  251SOL    HW2 2645   3.346   5.476   2.402
  251SOL     MW 2646   3.291   5.531   2.363
  252SOL     OW 2647   0.102   4.324   1.507
  252SOL    HW1 2648   0.009   4.326   1.484
  252SOL    HW2 2649   0.145   4.289   1.429
  252SOL     MW 2650   0.096   4.320   1.494
  253SOL     OW 2651   4.051   5.047   3.418
  253SOL    HW1 2652   4.024   5.046   3.510
  253SOL    HW2 2653   4.116   5.117   3.413
  253SOL     MW 2654   4.056   5.056   3.429
  254SOL     OW 2655   5.141   2.468   4.230
  254SOL    HW1 2656   5.133   2.393   4.288
  254SOL    HW2 2657   5.206   2.524   4.272
  254SOL     MW 2658   5.148   2.466   4.243
  255SOL     OW 2659   0.358   4.812   4.112
  255SOL    HW1 2660   0.433   4.753   4.117
  255SOL    HW2 2661   0.367   4.855   4.027
  255SOL     MW 2662   0.369   4.810   4.101
  256SOL     OW 2663   1.645   4.103   2.588
  256SOL    HW1 2664   1.655   4.009   2.573
  256SOL    HW2 2665   1.643   4.141   2.500
  256SOL     MW 2666   1.646   4.096   2.575
  257SOL     OW 2667   1.868   0.767   5.815
  257SOL    HW1 2668   1.928   0.745   5.743
  257SOL    HW2 2669   1.871   0.862   5.820
  257SOL     MW 2670   1.876   0.776   5.806
  258SOL     OW 2671   3.276   2.642   4.586
  258SOL    HW1 2672   3.252   2.561   4.630
  258SOL    HW2 2673   3.279   2.707   4.657
  258SOL     MW 2674   3.273   2.640   4.601
  259SOL     OW 2675   6.280   0.035   4.636
  259SOL    HW1 2676   6.320   0.074   4.714
  259SOL    HW2 2677   6.197   0.081   4.625
  259SOL     MW 2678   6.275   0.046   4.645
  260SOL     OW 2679   4.924   0.707   2.372
  260SOL    HW1 2680   4.870   0.646   2.322
  260SOL    HW2 2681   4.959   0.654   2.445
  260SOL     MW 2682   4.922   0.692   2.375
  261SOL     OW 2683   5.175   3.242   0.022
  261SOL    HW1 2684   5.200   3.163  -0.026
  261SOL    HW2 2685   5.080   3.242   0.021
  261SOL     MW 2686   5.166   3.232   0.016
  262SOL     OW 2687   1.635   3.031   5.065
  262SOL    HW1 2688   1.568   3.088   5.028
  262SOL    HW2 2689   1.624   2.947   5.019
  262SOL     MW 2690   1.625   3.027   5.055
  263SOL     OW 2691   2.019   5.985   5.630
  263SOL    HW1 2692   2.106   5.959   5.660
  263SOL    HW2 2693   2.010   5.947   5.543
  263SOL     MW 2694   2.029   5.977   5.623
  264SOL     OW 2695   5.785   3.119   4.104
  264SOL    HW1 2696   5.734   3.200   4.100
  264SOL    HW2 2697   5.752   3.067   4.031
  264SOL     MW 2698   5.774   3.123   4.094
  265SOL     OW 2699   4.128   2.142   0.826
  265SOL    HW1 2700   4.192   2.076   0.851
  265SOL    HW2 2701   4.168   2.190   0.754
  265SOL     MW 2702   4.141   2.140   0.820
  266SOL     OW 2703   6.089   4.755   1.236
  266SOL    HW1 2704   6.097   4.686   1.170
  266SOL    HW2 2705   6.085   4.708   1.319
  266SOL     MW 2706   6.089   4.740   1.238
  267SOL     OW 2707   1.233   6.045   2.389
  267SOL    HW1 2708   1.247   5.984   2.462
  267SOL    HW2 2709   1.143   6.028   2.361
  267SOL     MW 2710   1.224   6.035   2.395
  268SOL     OW 2711   1.583   6.153   2.578
  268SOL    HW1 2712   1.614   6.243   2.564
  268SOL    HW2 2713   1.658   6.098   2.558
  268SOL     MW 2714   1.596   6.158   2.573
  269SOL     OW 2715   5.663   5.123   6.045
  269SOL    HW1 2716   5.721   5.100   5.973
  269SOL    HW2 2717   5.576   5.128   6.005
  269SOL     MW 2718   5.659   5.121   6.031
  270SOL     OW 2719   2.755   4.282   2.043
  270SOL    HW1 2720   2.836   4.266   1.996
  270SOL    HW2 2721   2.719   4.362   2.004
  270SOL     MW 2722   2.761   4.291   2.032
  271SOL     OW 2723   5.262   2.807   2.097
  271SOL    HW1 2724   5.176   2.837   2.126
  271SOL    HW2 2725   5.290   2.872   2.032
  271SOL     MW 2726   5.255   2.819   2.092
  272SOL     OW 2727   5.036   5.030   6.040
  272SOL    HW1 2728   5.053   5.124   6.049
  272SOL    HW2 2729   5.081   5.004   5.960
  272SOL     MW 2730   5.044   5.039   6.031
  273SOL     OW 2731   4.140   5.400   0.788
  273SOL    HW1 2732   4.121   5.319   0.836
  273SOL    HW2 2733   4.055   5.430   0.757
  273SOL     MW 2734   4.127   5.393   0.790
  274SOL     OW 2735   1.739   2.171   4.204
  274SOL    HW1 2736   1.756   2.226   4.281
  274SOL    HW2 2737   1.643   2.172   4.195
  274SOL     MW 2738   1.729   2.179   4.213
  275SOL     OW 2739   4.385   2.837   6.197
  275SOL    HW1 2740   4.373   2.930   6.217
  275SOL    HW2 2741   4.341   2.825   6.113
  275SOL     MW 2742   4.378   2.848   6.189
  276SOL     OW 2743   0.239   4.691   2.069
  276SOL    HW1 2744   0.249   4.710   1.975
  276SOL    HW2 2745   0.152   4.650   2.075
  276SOL     MW 2746   0.229   4.688   2.057
  277SOL     OW 2747   2.032   2.711   5.260
  277SOL    HW1 2748   2.005   2.651   5.190
  277SOL    HW2 2749   1.987   2.680   5.338
  277SOL     MW 2750   2.023   2.700   5.261
  278SOL     OW 2751   0.012   3.280   2.338
  278SOL    HW1 2752   0.074   3.339   2.295
  278SOL    HW2 2753   0.032   3.289   2.431
  278SOL     MW 2754   0.022   3.289   2.344
  279SOL     OW 2755   2.842   0.504   4.943
  279SOL    HW1 2756   2.865   0.488   4.852
  279SOL    HW2 2757   2.751   0.535   4.939
  279SOL     MW 2758   2.833   0.506   4.931
  280SOL     OW 2759   0.007   0.203   1.102
  280SOL    HW1 2760  -0.052   0.271   1.070
  280SOL    HW2 2761  -0.016   0.124   1.053
  280SOL     MW 2762  -0.003   0.201   1.092
  281SOL     OW 2763   5.947   2.802   3.575
  281SOL    HW1 2764   5.859   2.802   3.613
  281SOL    HW2 2765   5.999   2.857   3.633
  281SOL     MW 2766   5.942   2.809   3.587
  282SOL     OW 2767   3.126   3.940   1.250
  282SOL    HW1 2768   3.141   3.849   1.225
  282SOL    HW2 2769   3.041   3.961   1.211
  282SOL     MW 2770   3.117   3.931   1.242
  283SOL     OW 2771   1.875   0.444   0.279
  283SOL    HW1 2772   1.860   0.455   0.185
  283SOL    HW2 2773   1.925   0.363   0.286
  283SOL     MW 2774   1.879   0.435   0.268
  284SOL     OW 2775   2.904   4.032   1.130
  284SOL    HW1 2776   2.918   4.067   1.042
  284SOL    HW2 2777   2.832   3.970   1.121
  284SOL     MW 2778   2.896   4.029   1.118
  285SOL     OW 2779   0.736   6.059   5.552
  285SOL    HW1 2780   0.803   6.059   5.620
  285SOL    HW2 2781   0.781   6.092   5.474
  285SOL     MW 2782   0.751   6.064   5.551
  286SOL     OW 2783   4.619   4.781   3.170
  286SOL    HW1 2784   4.595   4.702   3.120
  286SOL    HW2 2785   4.689   4.821   3.119
  286SOL     MW 2786   4.625   4.776   3.157
  287SOL     OW 2787   6.211   4.987   0.855
  287SOL    HW1 2788   6.160   4.915   0.819
  287SOL    HW2 2789   6.297   4.978   0.814
  287SOL     MW 2790   6.215   4.977   0.845
  288SOL     OW 2791   3.034   1.973   0.093
  288SOL    HW1 2792   2.989   2.046   0.050
  288SOL    HW2 2793   3.100   2.014   0.148
  288SOL     MW 2794   3.036   1.988   0.094
  289SOL     OW 2795   4.584   2.413   1.863
  289SOL    HW1 2796   4.631   2.480   1.913
  289SOL    HW2 2797   4.493   2.420   1.893
  289SOL     MW 2798   4.578   2.423   1.873
  290SOL     OW 2799   4.414   2.528   4.910
  290SOL    HW1 2800   4.370   2.481   4.838
  290SOL    HW2 2801   4.477   2.584   4.866
  290SOL     MW 2802   4.416   2.529   4.895
  291SOL     OW 2803   3.119   5.117   2.888
  291SOL    HW1 2804   3.027   5.144   2.883
  291SOL    HW2 2805   3.168   5.199   2.885
  291SOL     MW 2806   3.113   5.131   2.887
  292SOL     OW 2807   5.659   0.674   2.698
  292SOL    HW1 2808   5.729   0.621   2.660
  292SOL    HW2 2809   5.673   0.762   2.663
  292SOL     MW 2810   5.670   0.678   2.689
  293SOL     OW 2811   2.175   0.582   4.826
  293SOL    HW1 2812   2.221   0.512   4.873
  293SOL    HW2 2813   2.096   0.540   4.792
  293SOL     MW 2814   2.171   0.568   4.828
  294SOL     OW 2815   5.184   1.694   2.456
  294SOL    HW1 2816   5.139   1.619   2.494
  294SOL    HW2 2817   5.172   1.764   2.520
  294SOL     MW 2818   5.177   1.694   2.469
  295SOL     OW 2819   3.269   0.601   0.602
  295SOL    HW1 2820   3.354   0.642   0.621
  295SOL    HW2 2821   3.243   0.559   0.684
  295SOL     MW 2822   3.277   0.601   0.615
  296SOL     OW 2823   4.549   4.165   1.191
  296SOL    HW1 2824   4.585   4.122   1.113
  296SOL    HW2 2825   4.567   4.104   1.262
  296SOL     MW 2826   4.556   4.152   1.190
  297SOL     OW 2827   4.806   4.031   4.650
  297SOL    HW1 2828   4.835   4.085   4.577
  297SOL    HW2 2829   4.765   3.955   4.609
  297SOL     MW 2830   4.804   4.028   4.636
  298SOL     OW 2831   5.107   0.553   4.260
  298SOL    HW1 2832   5.151   0.528   4.178
  298SOL    HW2 2833   5.161   0.624   4.295
  298SOL     MW 2834   5.120   0.558   4.254
  299SOL     OW 2835   2.044   4.181   4.679
  299SOL    HW1 2836   1.979   4.172   4.750
  299SOL    HW2 2837   1.992   4.206   4.603
  299SOL     MW 2838   2.029   4.183   4.679
  300SOL     OW 2839   4.391   1.277   0.384
  300SOL    HW1 2840   4.330   1.203   0.380
  300SOL    HW2 2841   4.426   1.273   0.473
  300SOL     MW 2842   4.387   1.267   0.395
  301SOL     OW 2843   3.805   0.700   2.733
  301SOL    HW1 2844   3.723   0.726   2.691
  301SOL    HW2 2845   3.791   0.716   2.826
  301SOL     MW 2846   3.793   0.706   2.739
  302SOL     OW 2847   5.040   6.103   4.299
  302SOL    HW1 2848   5.024   6.131   4.389
  302SOL    HW2 2849   5.040   6.185   4.249
  302SOL     MW 2850   5.038   6.117   4.304
  303SOL     OW 2851   6.052   3.720   3.901
  303SOL    HW1 2852   6.142   3.712   3.869
  303SOL    HW2 2853   6.001   3.745   3.824
  303SOL     MW 2854   6.057   3.722   3.887
  304SOL     OW 2855   3.186   6.000   5.242
  304SOL    HW1 2856   3.269   5.999   5.195
  304SOL    HW2 2857   3.148   5.913   5.226
  304SOL     MW 2858   3.192   5.989   5.234
  305SOL     OW 2859   5.339   2.657   5.621
  305SOL    HW1 2860   5.345   2.697   5.534
  305SOL    HW2 2861   5.429   2.633   5.643
  305SOL     MW 2862   5.351   2.659   5.613
  306SOL     OW 2863   0.421   6.065   4.906
  306SOL    HW1 2864   0.405   6.136   4.969
  306SOL    HW2 2865   0.362   6.085   4.833
  306SOL     MW 2866   0.411   6.077   4.904
  307SOL     OW 2867   1.453   4.800   4.247
  307SOL    HW1 2868   1.490   4.741   4.181
  307SOL    HW2 2869   1.385   4.748   4.290
  307SOL     MW 2870   1.449   4.786   4.244
  308SOL     OW 2871   2.822   0.258   2.898
  308SOL    HW1 2872   2.825   0.203   2.820
  308SOL    HW2 2873   2.840   0.198   2.971
  308SOL     MW 2874   2.824   0.244   2.898
  309SOL     OW 2875   3.832   2.834   3.816
  309SOL    HW1 2876   3.778   2.757   3.800
  309SOL    HW2 2877   3.788   2.880   3.887
  309SOL     MW 2878   3.820   2.830   3.823
  310SOL     OW 2879   1.800   2.814   0.607
  310SOL    HW1 2880   1.853   2.761   0.548
  310SOL    HW2 2881   1.711   2.780   0.598
  310SOL     MW 2882   1.796   2.803   0.599
  311SOL     OW 2883   4.571   1.747   2.419
  311SOL    HW1 2884   4.598   1.797   2.342
  311SOL    HW2 2885   4.483   1.716   2.398
  311SOL     MW 2886   4.564   1.749   2.407
  312SOL     OW 2887   5.311   4.181   2.665
  312SOL    HW1 2888   5.350   4.100   2.700
  312SOL    HW2 2889   5.243   4.204   2.729
  312SOL     MW 2890   5.307   4.173   2.678
  313SOL     OW 2891   4.577   0.490   3.978
  313SOL    HW1 2892   4.629   0.511   4.056
  313SOL    HW2 2893   4.638   0.505   3.905
  313SOL     MW 2894   4.592   0.495   3.979
  314SOL     OW 2895   4.186   6.191   5.492
  314SOL    HW1 2896   4.151   6.268   5.537
  314SOL    HW2 2897   4.120   6.170   5.425
  314SOL     MW 2898   4.173   6.198   5.489
  315SOL     OW 2899   3.228   0.603   0.147
  315SOL    HW1 2900   3.271   0.569   0.069
  315SOL    HW2 2901   3.186   0.684   0.118
  315SOL     MW 2902   3.228   0.609   0.133
  316SOL     OW 2903   5.045   3.482   4.872
  316SOL    HW1 2904   5.116   3.495   4.808
  316SOL    HW2 2905   5.001   3.567   4.877
  316SOL     MW 2906   5.049   3.494   4.864
  317SOL     OW 2907   4.388   3.914   5.921
  317SOL    HW1 2908   4.422   3.845   5.978
  317SOL    HW2 2909   4.430   3.898   5.836
  317SOL     MW 2910   4.398   3.903   5.917
  318SOL     OW 2911   0.254   5.555   6.056
  318SOL    HW1 2912   0.220   5.572   6.144
  318SOL    HW2 2913   0.285   5.465   6.060
  318SOL     MW 2914   0.253   5.546   6.068
  319SOL     OW 2915   5.610   1.787   0.676
  319SOL    HW1 2916   5.638   1.875   0.650
  319SOL    HW2 2917   5.672   1.728   0.633
  319SOL     MW 2918   5.622   1.791   0.667
  320SOL     OW 2919   2.686   3.511   0.469
  320SOL    HW1 2920   2.635   3.506   0.550
  320SOL    HW2 2921   2.648   3.445   0.412
  320SOL     MW 2922   2.675   3.502   0.472
  321SOL     OW 2923   1.585   3.129   4.144
  321SOL    HW1 2924   1.623   3.193   4.204
  321SOL    HW2 2925   1.660   3.078   4.112
  321SOL     MW 2926   1.600   3.131   4.147
  322SOL     OW 2927   1.880   1.311   5.628
  322SOL    HW1 2928   1.916   1.311   5.540
  322SOL    HW2 2929   1.800   1.363   5.622
  322SOL     MW 2930   1.875   1.317   5.616
  323SOL     OW 2931   3.499   0.420   2.946
  323SOL    HW1 2932   3.489   0.476   2.869
  323SOL    HW2 2933   3.593   0.402   2.950
  323SOL     MW 2934   3.510   0.425   2.937
  324SOL     OW 2935   0.907   4.808   3.567
  324SOL    HW1 2936   0.946   4.896   3.567
  324SOL    HW2 2937   0.819   4.820   3.602
  324SOL     MW 2938   0.901   4.821   3.572
  325SOL     OW 2939   0.697   3.510   0.483
  325SOL    HW1 2940   0.793   3.512   0.479
  325SOL    HW2 2941   0.676   3.522   0.576
  325SOL     MW 2942   0.707   3.512   0.495
  326SOL     OW 2943   4.874   3.273   4.813
  326SOL    HW1 2944   4.782   3.276   4.788
  326SOL    HW2 2945   4.902   3.365   4.810
  326SOL     MW 2946   4.866   3.286   4.809
  327SOL     OW 2947   1.418   1.703   5.614
  327SOL    HW1 2948   1.403   1.618   5.571
  327SOL    HW2 2949   1.508   1.726   5.592
  327SOL     MW 2950   1.428   1.695   5.606
  328SOL     OW 2951   0.086   0.058   4.904
  328SOL    HW1 2952   0.178   0.058   4.931
  328SOL    HW2 2953   0.057  -0.032   4.916
  328SOL     MW 2954   0.094   0.047   4.909
  329SOL     OW 2955   0.847   4.167   2.043
  329SOL    HW1 2956   0.759   4.167   2.082
  329SOL    HW2 2957   0.897   4.105   2.095
  329SOL     MW 2958   0.842   4.159   2.054
  330SOL     OW 2959   5.482   3.438   5.649
  330SOL    HW1 2960   5.538   3.510   5.680
  330SOL    HW2 2961   5.477   3.378   5.724
  330SOL     MW 2962   5.488   3.439   5.663
  331SOL     OW 2963   5.449   5.481   5.556
  331SOL    HW1 2964   5.519   5.418   5.541
  331SOL    HW2 2965   5.402   5.484   5.474
  331SOL     MW 2966   5.452   5.474   5.544
  332SOL     OW 2967   5.090   1.631   5.832
  332SOL    HW1 2968   5.184   1.644   5.817
  332SOL    HW2 2969   5.086   1.546   5.877
  332SOL     MW 2970   5.102   1.622   5.836
  333SOL     OW 2971   1.725   5.194   5.959
  333SOL    HW1 2972   1.644   5.164   6.000
  333SOL    HW2 2973   1.725   5.289   5.974
  333SOL     MW 2974   1.714   5.202   5.966
  334SOL     OW 2975   5.006   3.523   5.336
  334SOL    HW1 2976   5.094   3.558   5.349
  334SOL    HW2 2977   5.011   3.476   5.253
  334SOL     MW 2978   5.018   3.522   5.327
  335SOL     OW 2979   3.530   3.318   5.335
  335SOL    HW1 2980   3.488   3.401   5.312
  335SOL    HW2 2981   3.606   3.313   5.277
  335SOL     MW 2982   3.534   3.328   5.325
  336SOL     OW 2983   4.231   4.144   5.468
  336SOL    HW1 2984   4.311   4.193   5.450
  336SOL    HW2 2985   4.188   4.194   5.537
  336SOL     MW 2986   4.236   4.157   5.474
  337SOL     OW 2987   1.616   0.297   1.381
  337SOL    HW1 2988   1.647   0.383   1.409
  337SOL    HW2 2989   1.552   0.271   1.447
  337SOL     MW 2990   1.612   0.304   1.393
  338SOL     OW 2991   4.234   4.852   3.393
  338SOL    HW1 2992   4.183   4.773   3.371
  338SOL    HW2 2993   4.168   4.920   3.407
  338SOL     MW 2994   4.219   4.850   3.392
  339SOL     OW 2995   0.031   5.088   2.138
  339SOL    HW1 2996   0.023   4.995   2.161
  339SOL    HW2 2997   0.084   5.088   2.058
  339SOL     MW 2998   0.037   5.076   2.131
  340SOL     OW 2999   2.219   1.120   3.051
  340SOL    HW1 3000   2.181   1.200   3.015
  340SOL    HW2 3001   2.299   1.149   3.095
  340SOL     MW 3002   2.224   1.134   3.052
  341SOL     OW 3003   2.853   5.457   3.493
  341SOL    HW1 3004   2.877   5.407   3.571
  341SOL    HW2 3005   2.924   5.439   3.431
  341SOL     MW 3006   2.865   5.448   3.495
  342SOL     OW 3007   2.992   0.662   5.387
  342SOL    HW1 3008   3.011   0.599   5.318
  342SOL    HW2 3009   2.897   0.670   5.387
  342SOL     MW 3010   2.982   0.655   5.378
  343SOL     OW 3011   5.718   2.128   4.580
  343SOL    HW1 3012   5.623   2.127   4.569
  343SOL    HW2 3013   5.736   2.205   4.634
  343SOL     MW 3014   5.709   2.138   4.586
  344SOL     OW 3015   5.384   4.629   2.654
  344SOL    HW1 3016   5.473   4.665   2.656
  344SOL    HW2 3017   5.358   4.624   2.746
  344SOL     MW 3018   5.392   4.633   2.666
  345SOL     OW 3019   0.721   3.910   2.762
  345SOL    HW1 3020   0.674   3.949   2.836
  345SOL    HW2 3021   0.652   3.885   2.700
  345SOL     MW 3022   0.706   3.912   2.764
  346SOL     OW 3023   0.414   5.536   4.905
  346SOL    HW1 3024   0.492   5.546   4.959
  346SOL    HW2 3025   0.423   5.604   4.837
  346SOL     MW 3026   0.425   5.546   4.903
  347SOL     OW 3027   5.124   4.378   5.583
  347SOL    HW1 3028   5.158   4.302   5.630
  347SOL    HW2 3029   5.076   4.427   5.649
  347SOL     MW 3030   5.122   4.374   5.597
  348SOL     OW 3031   3.605   1.626   5.325
  348SOL    HW1 3032   3.574   1.708   5.363
  348SOL    HW2 3033   3.554   1.616   5.245
  348SOL     MW 3034   3.595   1.635   5.320
  349SOL     OW 3035   0.035   5.363   3.507
  349SOL    HW1 3036   0.045   5.337   3.599
  349SOL    HW2 3037   0.082   5.296   3.458
  349SOL     MW 3038   0.042   5.351   3.513
  350SOL     OW 3039   4.800   3.958   4.221
  350SOL    HW1 3040   4.878   4.012   4.231
  350SOL    HW2 3041   4.826   3.889   4.160
  350SOL     MW 3042   4.813   3.956   4.214
  351SOL     OW 3043   4.113   6.001   0.513
  351SOL    HW1 3044   4.125   5.906   0.505
  351SOL    HW2 3045   4.027   6.018   0.473
  351SOL     MW 3046   4.103   5.991   0.507
  352SOL     OW 3047   0.653   3.780   5.478
  352SOL    HW1 3048   0.721   3.845   5.461
  352SOL    HW2 3049   0.644   3.778   5.573
  352SOL     MW 3050   0.661   3.788   5.488
  353SOL     OW 3051   2.410   2.220   2.123
  353SOL    HW1 3052   2.469   2.225   2.048
  353SOL    HW2 3053   2.331   2.265   2.095
  353SOL     MW 3054   2.407   2.226   2.110
  354SOL     OW 3055   1.194   3.870   2.100
  354SOL    HW1 3056   1.244   3.949   2.120
  354SOL    HW2 3057   1.149   3.889   2.018
  354SOL     MW 3058   1.195   3.882   2.092
  355SOL     OW 3059   1.836   2.618   5.926
  355SOL    HW1 3060   1.841   2.566   6.007
  355SOL    HW2 3061   1.914   2.592   5.877
  355SOL     MW 3062   1.847   2.608   5.930
  356SOL     OW 3063   3.603   1.981   0.179
  356SOL    HW1 3064   3.553   1.900   0.191
  356SOL    HW2 3065   3.557   2.028   0.109
  356SOL     MW 3066   3.591   1.976   0.172
  357SOL     OW 3067   2.836   4.562   5.184
  357SOL    HW1 3068   2.887   4.641   5.166
  357SOL    HW2 3069   2.793   4.580   5.267
  357SOL     MW 3070   2.837   4.575   5.192
  358SOL     OW 3071   1.639   5.508   4.951
  358SOL    HW1 3072   1.590   5.539   4.875
  358SOL    HW2 3073   1.582   5.527   5.026
  358SOL     MW 3074   1.625   5.514   4.951
  359SOL     OW 3075   4.004   1.218   4.660
  359SOL    HW1 3076   3.953   1.192   4.582
  359SOL    HW2 3077   4.008   1.313   4.655
  359SOL     MW 3078   3.998   1.227   4.649
  360SOL     OW 3079   1.536   1.736   3.393
  360SOL    HW1 3080   1.474   1.691   3.450
  360SOL    HW2 3081   1.544   1.679   3.316
  360SOL     MW 3082   1.529   1.723   3.390
  361SOL     OW 3083   5.461   1.996   4.721
  361SOL    HW1 3084   5.505   2.059   4.778
  361SOL    HW2 3085   5.369   2.023   4.721
  361SOL     MW 3086   5.455   2.007   4.728
  362SOL     OW 3087   2.476   4.893   1.032
  362SOL    HW1 3088   2.511   4.969   0.984
  362SOL    HW2 3089   2.473   4.823   0.967
  362SOL     MW 3090   2.480   4.894   1.018
  363SOL     OW 3091   0.443   4.646   5.538
  363SOL    HW1 3092   0.508   4.593   5.492
  363SOL    HW2 3093   0.365   4.590   5.541
  363SOL     MW 3094   0.441   4.632   5.532
  364SOL     OW 3095   3.211   1.926   5.468
  364SOL    HW1 3096   3.150   1.877   5.413
  364SOL    HW2 3097   3.194   1.894   5.557
  364SOL     MW 3098   3.201   1.916   5.473
  365SOL     OW 3099   4.099   5.412   3.929
  365SOL    HW1 3100   4.192   5.393   3.937
  365SOL    HW2 3101   4.081   5.475   3.999
  365SOL     MW 3102   4.109   5.417   3.939
  366SOL     OW 3103   5.789   1.845   4.215
  366SOL    HW1 3104   5.727   1.903   4.258
  366SOL    HW2 3105   5.853   1.904   4.175
  366SOL     MW 3106   5.790   1.860   4.215
  367SOL     OW 3107   0.131   5.474   0.480
  367SOL    HW1 3108   0.138   5.545   0.415
  367SOL    HW2 3109   0.178   5.507   0.556
  367SOL     MW 3110   0.138   5.488   0.481
  368SOL     OW 3111   1.541   6.174   0.190
  368SOL    HW1 3112   1.456   6.166   0.233
  368SOL    HW2 3113   1.521   6.210   0.103
  368SOL     MW 3114   1.528   6.178   0.184
  369SOL     OW 3115   2.247   0.476   1.311
  369SOL    HW1 3116   2.206   0.549   1.358
  369SOL    HW2 3117   2.231   0.400   1.367
  369SOL     MW 3118   2.240   0.476   1.324
  370SOL     OW 3119   3.281   1.327   5.110
  370SOL    HW1 3120   3.290   1.269   5.186
  370SOL    HW2 3121   3.294   1.415   5.146
  370SOL     MW 3122   3.284   1.331   5.125
  371SOL     OW 3123   3.216   4.852   4.970
  371SOL    HW1 3124   3.214   4.945   4.949
  371SOL    HW2 3125   3.274   4.813   4.904
  371SOL     MW 3126   3.223   4.859   4.959
  372SOL     OW 3127   1.654   6.153   1.133
  372SOL    HW1 3128   1.703   6.119   1.207
  372SOL    HW2 3129   1.717   6.156   1.061
  372SOL     MW 3130   1.668   6.149   1.133
  373SOL     OW 3131   5.937   5.461   3.088
  373SOL    HW1 3132   5.998   5.389   3.101
  373SOL    HW2 3133   5.869   5.425   3.031
  373SOL     MW 3134   5.936   5.447   3.082
  374SOL     OW 3135   3.259   0.161   0.144
  374SOL    HW1 3136   3.213   0.205   0.216
  374SOL    HW2 3137   3.238   0.068   0.155
  374SOL     MW 3138   3.250   0.155   0.155
  375SOL     OW 3139   3.434   5.651   3.328
  375SOL    HW1 3140   3.524   5.620   3.316
  375SOL    HW2 3141   3.428   5.669   3.422
  375SOL     MW 3142   3.445   5.649   3.339
  376SOL     OW 3143   2.363   1.195   3.523
  376SOL    HW1 3144   2.346   1.252   3.448
  376SOL    HW2 3145   2.278   1.156   3.543
  376SOL     MW 3146   2.350   1.197   3.516
  377SOL     OW 3147   2.808   1.638   1.891
  377SOL    HW1 3148   2.883   1.644   1.832
  377SOL    HW2 3149   2.773   1.727   1.893
  377SOL     MW 3150   2.813   1.650   1.884
  378SOL     OW 3151   3.076   0.334   6.152
  378SOL    HW1 3152   3.023   0.286   6.216
  378SOL    HW2 3153   3.132   0.268   6.112
  378SOL     MW 3154   3.076   0.319   6.155
  379SOL     OW 3155   3.279   1.980   0.652
  379SOL    HW1 3156   3.319   2.067   0.655
  379SOL    HW2 3157   3.335   1.925   0.706
  379SOL     MW 3158   3.291   1.984   0.659
  380SOL     OW 3159   4.636   2.515   6.002
  380SOL    HW1 3160   4.715   2.471   5.972
  380SOL    HW2 3161   4.581   2.521   5.923
  380SOL     MW 3162   4.639   2.510   5.988
  381SOL     OW 3163   0.211   2.855   3.187
  381SOL    HW1 3164   0.282   2.791   3.199
  381SOL    HW2 3165   0.143   2.826   3.247
  381SOL     MW 3166   0.212   2.843   3.196
  382SOL     OW 3167   1.515   3.033   0.092
  382SOL    HW1 3168   1.594   3.010   0.043
  382SOL    HW2 3169   1.544   3.037   0.183
  382SOL     MW 3170   1.529   3.030   0.098
  383SOL     OW 3171   2.560   1.099   2.142
  383SOL    HW1 3172   2.539   1.056   2.225
  383SOL    HW2 3173   2.538   1.033   2.076
  383SOL     MW 3174   2.554   1.085   2.144
  384SOL     OW 3175   5.920   0.597   4.421
  384SOL    HW1 3176   5.891   0.666   4.481
  384SOL    HW2 3177   6.000   0.632   4.382
  384SOL     MW 3178   5.927   0.611   4.423
  385SOL     OW 3179   3.879   3.530   0.812
  385SOL    HW1 3180   3.893   3.492   0.726
  385SOL    HW2 3181   3.939   3.482   0.870
  385SOL     MW 3182   3.888   3.519   0.809
  386SOL     OW 3183   3.110   0.325   0.295
  386SOL    HW1 3184   3.121   0.402   0.238
  386SOL    HW2 3185   3.017   0.304   0.289
  386SOL     MW 3186   3.099   0.332   0.287
  387SOL     OW 3187   5.146   2.304   0.590
  387SOL    HW1 3188   5.219   2.354   0.554
  387SOL    HW2 3189   5.099   2.271   0.513
  387SOL     MW 3190   5.149   2.306   0.576
  388SOL     OW 3191   1.811   2.931   4.565
  388SOL    HW1 3192   1.745   2.982   4.519
  388SOL    HW2 3193   1.885   2.990   4.576
  388SOL     MW 3194   1.812   2.945   4.561
  389SOL     OW 3195   4.121   1.994   5.771
  389SOL    HW1 3196   4.079   1.949   5.698
  389SOL    HW2 3197   4.071   2.075   5.781
  389SOL     MW 3198   4.109   1.999   5.763
  390SOL     OW 3199   4.110   2.441   1.334
  390SOL    HW1 3200   4.179   2.479   1.280
  390SOL    HW2 3201   4.060   2.517   1.366
  390SOL     MW 3202   4.112   2.456   1.331
  391SOL     OW 3203   5.887   2.857   0.938
  391SOL    HW1 3204   5.932   2.774   0.923
  391SOL    HW2 3205   5.794   2.834   0.935
  391SOL     MW 3206   5.881   2.843   0.936
  392SOL     OW 3207   4.693   4.706   0.088
  392SOL    HW1 3208   4.736   4.791   0.090
  392SOL    HW2 3209   4.626   4.714   0.020
  392SOL     MW 3210   4.690   4.718   0.080
  393SOL     OW 3211   6.095   1.609   5.986
  393SOL    HW1 3212   6.062   1.535   5.935
  393SOL    HW2 3213   6.190   1.603   5.978
  393SOL     MW 3214   6.103   1.599   5.979
  394SOL     OW 3215   2.128   5.299   2.206
  394SOL    HW1 3216   2.213   5.261   2.181
  394SOL    HW2 3217   2.075   5.223   2.231
  394SOL     MW 3218   2.132   5.284   2.206
  395SOL     OW 3219   1.136   4.918   1.538
  395SOL    HW1 3220   1.122   4.987   1.603
  395SOL    HW2 3221   1.082   4.845   1.569
  395SOL     MW 3222   1.127   4.917   1.551
  396SOL     OW 3223   3.612   4.764   0.367
  396SOL    HW1 3224   3.666   4.746   0.289
  396SOL    HW2 3225   3.531   4.801   0.332
  396SOL     MW 3226   3.609   4.767   0.352
  397SOL     OW 3227   4.860   3.536   5.583
  397SOL    HW1 3228   4.897   3.525   5.671
  397SOL    HW2 3229   4.935   3.524   5.524
  397SOL     MW 3230   4.875   3.533   5.587
  398SOL     OW 3231   1.263   5.211   0.755
  398SOL    HW1 3232   1.313   5.291   0.773
  398SOL    HW2 3233   1.314   5.141   0.795
  398SOL     MW 3234   1.276   5.212   0.762
  399SOL     OW 3235   6.190   1.099   3.337
  399SOL    HW1 3236   6.140   1.179   3.355
  399SOL    HW2 3237   6.245   1.122   3.261
  399SOL     MW 3238   6.191   1.112   3.329
  400SOL     OW 3239   2.295   5.511   0.912
  400SOL    HW1 3240   2.383   5.478   0.896
  400SOL    HW2 3241   2.242   5.474   0.841
  400SOL     MW 3242   2.299   5.502   0.901
  401SOL     OW 3243   1.443   5.789   6.070
  401SOL    HW1 3244   1.423   5.744   5.988
  401SOL    HW2 3245   1.524   5.836   6.052
  401SOL     MW 3246   1.451   5.789   6.057
  402SOL     OW 3247   5.323   0.806   2.251
  402SOL    HW1 3248   5.290   0.733   2.200
  402SOL    HW2 3249   5.335   0.771   2.339
  402SOL     MW 3250   5.320   0.792   2.256
  403SOL     OW 3251   1.159   0.767   4.555
  403SOL    HW1 3252   1.185   0.685   4.512
  403SOL    HW2 3253   1.079   0.794   4.510
  403SOL     MW 3254   1.152   0.760   4.544
  404SOL     OW 3255   0.932   3.403   3.329
  404SOL    HW1 3256   0.977   3.478   3.289
  404SOL    HW2 3257   0.868   3.377   3.264
  404SOL     MW 3258   0.930   3.410   3.315
  405SOL     OW 3259   1.635   0.708   3.807
  405SOL    HW1 3260   1.691   0.763   3.861
  405SOL    HW2 3261   1.695   0.667   3.745
  405SOL     MW 3262   1.650   0.710   3.806
  406SOL     OW 3263   4.925   3.099   3.599
  406SOL    HW1 3264   4.945   3.136   3.685
  406SOL    HW2 3265   4.845   3.144   3.571
  406SOL     MW 3266   4.917   3.109   3.607
  407SOL     OW 3267   3.415   0.379   3.323
  407SOL    HW1 3268   3.505   0.411   3.323
  407SOL    HW2 3269   3.376   0.420   3.401
  407SOL     MW 3270   3.421   0.389   3.333
  408SOL     OW 3271   3.825   6.003   0.391
  408SOL    HW1 3272   3.849   5.933   0.451
  408SOL    HW2 3273   3.809   6.079   0.446
  408SOL     MW 3274   3.826   6.004   0.405
  409SOL     OW 3275   6.087   1.139   0.867
  409SOL    HW1 3276   6.016   1.162   0.808
  409SOL    HW2 3277   6.073   1.194   0.945
  409SOL     MW 3278   6.076   1.149   0.870
  410SOL     OW 3279   1.594   1.033   4.504
  410SOL    HW1 3280   1.674   0.991   4.473
  410SOL    HW2 3281   1.526   1.003   4.444
  410SOL     MW 3282   1.595   1.024   4.492
  411SOL     OW 3283   5.511   4.923   0.058
  411SOL    HW1 3284   5.586   4.978   0.033
  411SOL    HW2 3285   5.540   4.878   0.138
  411SOL     MW 3286   5.525   4.924   0.065
  412SOL     OW 3287   0.898   5.925   2.308
  412SOL    HW1 3288   0.920   5.831   2.310
  412SOL    HW2 3289   0.943   5.959   2.231
  412SOL     MW 3290   0.906   5.917   2.299
  413SOL     OW 3291   2.657   3.896   5.278
  413SOL    HW1 3292   2.693   3.809   5.263
  413SOL    HW2 3293   2.564   3.881   5.298
  413SOL     MW 3294   2.649   3.883   5.279
  414SOL     OW 3295   0.589   1.854   1.404
  414SOL    HW1 3296   0.555   1.929   1.453
  414SOL    HW2 3297   0.529   1.783   1.424
  414SOL     MW 3298   0.577   1.855   1.413
  415SOL     OW 3299   0.675   0.789   0.251
  415SOL    HW1 3300   0.600   0.822   0.301
  415SOL    HW2 3301   0.652   0.807   0.160
  415SOL     MW 3302   0.662   0.796   0.246
  416SOL     OW 3303   1.071   2.288   4.217
  416SOL    HW1 3304   1.134   2.289   4.144
  416SOL    HW2 3305   1.097   2.213   4.270
  416SOL     MW 3306   1.083   2.279   4.214
  417SOL     OW 3307   3.431   5.467   1.759
  417SOL    HW1 3308   3.417   5.380   1.796
  417SOL    HW2 3309   3.358   5.519   1.791
  417SOL     MW 3310   3.420   5.463   1.768
  418SOL     OW 3311   5.348   5.092   5.616
  418SOL    HW1 3312   5.276   5.029   5.628
  418SOL    HW2 3313   5.311   5.176   5.643
  418SOL     MW 3314   5.334   5.095   5.621
  419SOL     OW 3315   5.757   5.286   0.299
  419SOL    HW1 3316   5.738   5.371   0.259
  419SOL    HW2 3317   5.813   5.307   0.374
  419SOL     MW 3318   5.762   5.299   0.303
  420SOL     OW 3319   4.254   5.616   1.358
  420SOL    HW1 3320   4.199   5.661   1.422
  420SOL    HW2 3321   4.192   5.566   1.304
  420SOL     MW 3322   4.239   5.615   1.359
  421SOL     OW 3323   0.028   1.835   0.220
  421SOL    HW1 3324  -0.003   1.760   0.271
  421SOL    HW2 3325   0.122   1.836   0.233
  421SOL     MW 3326   0.036   1.825   0.228
  422SOL     OW 3327   2.265   0.699   2.482
  422SOL    HW1 3328   2.302   0.726   2.398
  422SOL    HW2 3329   2.332   0.645   2.522
  422SOL     MW 3330   2.278   0.696   2.476
  423SOL     OW 3331   5.511   1.089   4.128
  423SOL    HW1 3332   5.565   1.058   4.201
  423SOL    HW2 3333   5.556   1.058   4.050
  423SOL     MW 3334   5.524   1.081   4.128
  424SOL     OW 3335   1.682   6.135   5.326
  424SOL    HW1 3336   1.638   6.130   5.241
  424SOL    HW2 3337   1.775   6.133   5.305
  424SOL     MW 3338   1.688   6.134   5.312
  425SOL     OW 3339   5.898   2.242   3.174
  425SOL    HW1 3340   5.984   2.202   3.162
  425SOL    HW2 3341   5.884   2.241   3.268
  425SOL     MW 3342   5.907   2.237   3.184
  426SOL     OW 3343   5.171   1.304   5.305
  426SOL    HW1 3344   5.205   1.222   5.270
  426SOL    HW2 3345   5.237   1.331   5.369
  426SOL     MW 3346   5.184   1.297   5.309
  427SOL     OW 3347   6.261   4.327   6.060
  427SOL    HW1 3348   6.249   4.236   6.085
  427SOL    HW2 3349   6.353   4.346   6.080
  427SOL     MW 3350   6.271   4.318   6.066
  428SOL     OW 3351   3.487   1.074   6.000
  428SOL    HW1 3352   3.582   1.071   5.987
  428SOL    HW2 3353   3.463   1.164   5.980
  428SOL     MW 3354   3.496   1.085   5.995
  429SOL     OW 3355   4.666   1.696   5.473
  429SOL    HW1 3356   4.652   1.788   5.454
  429SOL    HW2 3357   4.729   1.695   5.545
  429SOL     MW 3358   4.672   1.707   5.479
  430SOL     OW 3359   0.863   0.655   5.542
  430SOL    HW1 3360   0.925   0.624   5.608
  430SOL    HW2 3361   0.843   0.578   5.489
  430SOL     MW 3362   0.868   0.641   5.544
  431SOL     OW 3363   4.295   4.155   4.715
  431SOL    HW1 3364   4.269   4.080   4.661
  431SOL    HW2 3365   4.333   4.217   4.652
  431SOL     MW 3366   4.296   4.154   4.700
  432SOL     OW 3367   4.997   1.769   4.342
  432SOL    HW1 3368   5.045   1.700   4.387
  432SOL    HW2 3369   5.007   1.749   4.249
  432SOL     MW 3370   5.004   1.758   4.336
  433SOL     OW 3371   2.744   6.116   6.202
  433SOL    HW1 3372   2.790   6.112   6.119
  433SOL    HW2 3373   2.661   6.159   6.182
  433SOL     MW 3374   2.739   6.121   6.189
  434SOL     OW 3375   2.843   3.131   0.781
  434SOL    HW1 3376   2.838   3.203   0.718
  434SOL    HW2 3377   2.809   3.055   0.734
  434SOL     MW 3378   2.838   3.130   0.767
  435SOL     OW 3379   3.486   6.113   3.813
  435SOL    HW1 3380   3.496   6.091   3.906
  435SOL    HW2 3381   3.558   6.173   3.795
  435SOL     MW 3382   3.496   6.118   3.822
  436SOL     OW 3383   3.272   2.106   4.629
  436SOL    HW1 3384   3.191   2.058   4.609
  436SOL    HW2 3385   3.339   2.039   4.634
  436SOL     MW 3386   3.270   2.092   4.627
  437SOL     OW 3387   0.765   0.389   5.081
  437SOL    HW1 3388   0.765   0.393   4.985
  437SOL    HW2 3389   0.825   0.459   5.108
  437SOL     MW 3390   0.773   0.398   5.072
  438SOL     OW 3391   2.323   4.350   6.051
  438SOL    HW1 3392   2.394   4.338   6.115
  438SOL    HW2 3393   2.269   4.271   6.061
  438SOL     MW 3394   2.325   4.338   6.061
  439SOL     OW 3395   5.986   3.354   1.131
  439SOL    HW1 3396   6.082   3.357   1.127
  439SOL    HW2 3397   5.965   3.261   1.125
  439SOL     MW 3398   5.996   3.342   1.130
  440SOL     OW 3399   5.331   6.115   6.015
  440SOL    HW1 3400   5.347   6.021   6.019
  440SOL    HW2 3401   5.280   6.127   5.934
  440SOL     MW 3402   5.326   6.104   6.005
  441SOL     OW 3403   2.020   2.526   0.607
  441SOL    HW1 3404   2.053   2.450   0.560
  441SOL    HW2 3405   1.951   2.492   0.664
  441SOL     MW 3406   2.016   2.512   0.608
  442SOL     OW 3407   2.427   6.065   2.850
  442SOL    HW1 3408   2.486   6.038   2.780
  442SOL    HW2 3409   2.360   6.117   2.807
  442SOL     MW 3410   2.426   6.068   2.836
  443SOL     OW 3411   0.796   2.790   2.260
  443SOL    HW1 3412   0.823   2.873   2.299
  443SOL    HW2 3413   0.871   2.762   2.207
  443SOL     MW 3414   0.809   2.797   2.258
  444SOL     OW 3415   2.407   0.988   4.183
  444SOL    HW1 3416   2.394   0.894   4.197
  444SOL    HW2 3417   2.492   1.007   4.224
  444SOL     MW 3418   2.416   0.978   4.190
  445SOL     OW 3419   1.663   0.286   5.130
  445SOL    HW1 3420   1.687   0.355   5.067
  445SOL    HW2 3421   1.725   0.215   5.112
  445SOL     MW 3422   1.674   0.286   5.119
  446SOL     OW 3423   4.387   4.515   5.725
  446SOL    HW1 3424   4.292   4.526   5.715
  446SOL    HW2 3425   4.411   4.577   5.794
  446SOL     MW 3426   4.378   4.525   5.732
  447SOL     OW 3427   5.645   1.297   3.858
  447SOL    HW1 3428   5.616   1.240   3.786
  447SOL    HW2 3429   5.710   1.355   3.818
  447SOL     MW 3430   5.649   1.297   3.844
  448SOL     OW 3431   1.959   3.223   5.932
  448SOL    HW1 3432   1.961   3.308   5.977
  448SOL    HW2 3433   1.867   3.198   5.933
  448SOL     MW 3434   1.947   3.231   5.938
  449SOL     OW 3435   0.027   2.113   3.923
  449SOL    HW1 3436  -0.010   2.029   3.894
  449SOL    HW2 3437   0.019   2.111   4.019
  449SOL     MW 3438   0.021   2.102   3.932
  450SOL     OW 3439   1.693   2.013   5.339
  450SOL    HW1 3440   1.599   2.022   5.323
  450SOL    HW2 3441   1.717   2.092   5.389
  450SOL     MW 3442   1.684   2.024   5.344
  451SOL     OW 3443   5.522   2.262   1.788
  451SOL    HW1 3444   5.602   2.299   1.751
  451SOL    HW2 3445   5.463   2.251   1.713
  451SOL     MW 3446   5.524   2.265   1.773
  452SOL     OW 3447   4.070   5.049   4.166
  452SOL    HW1 3448   4.044   5.141   4.171
  452SOL    HW2 3449   4.061   5.026   4.074
  452SOL     MW 3450   4.066   5.058   4.155
  453SOL     OW 3451   1.405   1.057   4.685
  453SOL    HW1 3452   1.394   0.962   4.681
  453SOL    HW2 3453   1.474   1.076   4.621
  453SOL     MW 3454   1.412   1.047   4.676
  454SOL     OW 3455   5.467   4.512   4.614
  454SOL    HW1 3456   5.425   4.455   4.679
  454SOL    HW2 3457   5.477   4.457   4.536
  454SOL     MW 3458   5.463   4.498   4.613
  455SOL     OW 3459   4.735   1.624   2.970
  455SOL    HW1 3460   4.690   1.655   2.892
  455SOL    HW2 3461   4.683   1.549   3.000
  455SOL     MW 3462   4.723   1.618   2.964
  456SOL     OW 3463   3.568   4.720   2.332
  456SOL    HW1 3464   3.492   4.663   2.346
  456SOL    HW2 3465   3.633   4.690   2.395
  456SOL     MW 3466   3.567   4.709   2.342
  457SOL     OW 3467   0.600   0.853   1.947
  457SOL    HW1 3468   0.661   0.787   1.980
  457SOL    HW2 3469   0.514   0.810   1.950
  457SOL     MW 3470   0.596   0.839   1.952
  458SOL     OW 3471   0.098   2.394   3.912
  458SOL    HW1 3472   0.144   2.437   3.985
  458SOL    HW2 3473   0.100   2.301   3.934
  458SOL     MW 3474   0.104   2.388   3.924
  459SOL     OW 3475   5.311   5.150   3.965
  459SOL    HW1 3476   5.317   5.056   3.946
  459SOL    HW2 3477   5.355   5.160   4.049
  459SOL     MW 3478   5.318   5.139   3.973
  460SOL     OW 3479   0.864   5.462   3.896
  460SOL    HW1 3480   0.795   5.415   3.944
  460SOL    HW2 3481   0.849   5.554   3.918
  460SOL     MW 3482   0.853   5.468   3.905
  461SOL     OW 3483   0.189   0.688   0.490
  461SOL    HW1 3484   0.282   0.667   0.492
  461SOL    HW2 3485   0.175   0.722   0.401
  461SOL     MW 3486   0.199   0.689   0.479
  462SOL     OW 3487   4.953   2.856   4.100
  462SOL    HW1 3488   5.045   2.879   4.112
  462SOL    HW2 3489   4.929   2.810   4.180
  462SOL     MW 3490   4.961   2.853   4.112
  463SOL     OW 3491   3.084   2.513   5.869
  463SOL    HW1 3492   3.080   2.578   5.799
  463SOL    HW2 3493   2.997   2.517   5.909
  463SOL     MW 3494   3.072   2.522   5.865
  464SOL     OW 3495   2.734   3.054   1.683
  464SOL    HW1 3496   2.708   3.141   1.715
  464SOL    HW2 3497   2.810   3.069   1.628
  464SOL     MW 3498   2.740   3.067   1.680
  465SOL     OW 3499   3.452   5.380   5.847
  465SOL    HW1 3500   3.468   5.289   5.826
  465SOL    HW2 3501   3.532   5.426   5.824
  465SOL     MW 3502   3.464   5.374   5.842
  466SOL     OW 3503   2.207   5.748   1.000
  466SOL    HW1 3504   2.225   5.660   0.968
  466SOL    HW2 3505   2.277   5.766   1.062
  466SOL     MW 3506   2.218   5.739   1.004
  467SOL     OW 3507   1.350   5.960   6.247
  467SOL    HW1 3508   1.342   5.917   6.331
  467SOL    HW2 3509   1.378   5.891   6.186
  467SOL     MW 3510   1.353   5.946   6.250
  468SOL     OW 3511   1.882   0.850   6.136
  468SOL    HW1 3512   1.867   0.768   6.183
  468SOL    HW2 3513   1.878   0.826   6.043
  468SOL     MW 3514   1.880   0.837   6.130
  469SOL     OW 3515   1.957   0.742   5.372
  469SOL    HW1 3516   1.911   0.659   5.360
  469SOL    HW2 3517   2.023   0.743   5.303
  469SOL     MW 3518   1.960   0.731   5.362
  470SOL     OW 3519   1.582   0.111   1.783
  470SOL    HW1 3520   1.496   0.094   1.745
  470SOL    HW2 3521   1.644   0.079   1.717
  470SOL     MW 3522   1.579   0.105   1.770
  471SOL     OW 3523   2.981   0.516   4.642
  471SOL    HW1 3524   2.926   0.525   4.565
  471SOL    HW2 3525   3.040   0.444   4.621
  471SOL     MW 3526   2.982   0.508   4.630
  472SOL     OW 3527   3.342   3.885   5.523
  472SOL    HW1 3528   3.432   3.917   5.524
  472SOL    HW2 3529   3.306   3.920   5.442
  472SOL     MW 3530   3.349   3.894   5.513
  473SOL     OW 3531   4.263   4.892   5.124
  473SOL    HW1 3532   4.329   4.934   5.179
  473SOL    HW2 3533   4.204   4.848   5.186
  473SOL     MW 3534   4.264   4.891   5.139
  474SOL     OW 3535   5.969   0.170   3.973
  474SOL    HW1 3536   5.944   0.083   3.942
  474SOL    HW2 3537   5.903   0.191   4.039
  474SOL     MW 3538   5.958   0.161   3.978
  475SOL     OW 3539   6.199   1.142   0.322
  475SOL    HW1 3540   6.225   1.059   0.282
  475SOL    HW2 3541   6.109   1.156   0.292
  475SOL     MW 3542   6.191   1.134   0.313
  476SOL     OW 3543   4.922   4.409   3.149
  476SOL    HW1 3544   4.935   4.367   3.234
  476SOL    HW2 3545   4.919   4.337   3.086
  476SOL     MW 3546   4.923   4.394   3.152
  477SOL     OW 3547   2.570   0.129   3.161
  477SOL    HW1 3548   2.656   0.093   3.141
  477SOL    HW2 3549   2.583   0.182   3.240
  477SOL     MW 3550   2.582   0.131   3.169
  478SOL     OW 3551   1.146   0.758   1.061
  478SOL    HW1 3552   1.055   0.729   1.064
  478SOL    HW2 3553   1.177   0.750   1.151
  478SOL     MW 3554   1.138   0.753   1.073
  479SOL     OW 3555   0.462   0.617   0.476
  479SOL    HW1 3556   0.441   0.688   0.416
  479SOL    HW2 3557   0.505   0.551   0.422
  479SOL     MW 3558   0.465   0.618   0.462
  480SOL     OW 3559   5.180   2.404   0.031
  480SOL    HW1 3560   5.135   2.341  -0.026
  480SOL    HW2 3561   5.255   2.355   0.066
  480SOL     MW 3562   5.184   2.390   0.028
  481SOL     OW 3563   2.998   5.997   3.111
  481SOL    HW1 3564   2.981   6.013   3.204
  481SOL    HW2 3565   3.040   5.911   3.109
  481SOL     MW 3566   3.001   5.988   3.123
  482SOL     OW 3567   5.910   4.671   2.471
  482SOL    HW1 3568   5.968   4.699   2.541
  482SOL    HW2 3569   5.914   4.741   2.406
  482SOL     MW 3570   5.918   4.683   2.472
  483SOL     OW 3571   5.029   0.564   5.656
  483SOL    HW1 3572   4.967   0.554   5.585
  483SOL    HW2 3573   5.105   0.512   5.629
  483SOL     MW 3574   5.031   0.556   5.644
  484SOL     OW 3575   6.104   3.624   2.584
  484SOL    HW1 3576   6.117   3.685   2.511
  484SOL    HW2 3577   6.010   3.627   2.602
  484SOL     MW 3578   6.094   3.632   2.577
  485SOL     OW 3579   2.922   6.126   5.673
  485SOL    HW1 3580   3.007   6.130   5.629
  485SOL    HW2 3581   2.897   6.034   5.669
  485SOL     MW 3582   2.930   6.115   5.667
  486SOL     OW 3583   4.478   2.499   0.148
  486SOL    HW1 3584   4.404   2.468   0.200
  486SOL    HW2 3585   4.443   2.507   0.059
  486SOL     MW 3586   4.464   2.496   0.143
  487SOL     OW 3587   4.160   5.820   3.960
  487SOL    HW1 3588   4.121   5.753   4.016
  487SOL    HW2 3589   4.242   5.843   4.003
  487SOL     MW 3590   4.166   5.814   3.973
  488SOL     OW 3591   5.574   0.034   3.996
  488SOL    HW1 3592   5.568   0.128   3.981
  488SOL    HW2 3593   5.491  -0.001   3.962
  488SOL     MW 3594   5.563   0.042   3.989
  489SOL     OW 3595   1.981   3.113   0.930
  489SOL    HW1 3596   1.969   3.019   0.914
  489SOL    HW2 3597   2.045   3.118   1.001
  489SOL     MW 3598   1.988   3.102   0.937
  490SOL     OW 3599   4.307   0.676   1.766
  490SOL    HW1 3600   4.352   0.725   1.835
  490SOL    HW2 3601   4.317   0.730   1.688
  490SOL     MW 3602   4.314   0.689   1.765
  491SOL     OW 3603   6.270   4.890   0.575
  491SOL    HW1 3604   6.312   4.975   0.590
  491SOL    HW2 3605   6.288   4.871   0.483
  491SOL     MW 3606   6.278   4.898   0.565
  492SOL     OW 3607   3.107   2.376   0.225
  492SOL    HW1 3608   3.148   2.291   0.238
  492SOL    HW2 3609   3.181   2.438   0.228
  492SOL     MW 3610   3.122   2.373   0.227
  493SOL     OW 3611   4.526   0.211   4.006
  493SOL    HW1 3612   4.584   0.161   4.063
  493SOL    HW2 3613   4.561   0.301   4.010
  493SOL     MW 3614   4.538   0.216   4.014
  494SOL     OW 3615   6.090   3.758   2.356
  494SOL    HW1 3616   6.114   3.722   2.270
  494SOL    HW2 3617   6.061   3.848   2.337
  494SOL     MW 3618   6.090   3.765   2.342
  495SOL     OW 3619   3.211   3.120   5.823
  495SOL    HW1 3620   3.119   3.143   5.834
  495SOL    HW2 3621   3.257   3.204   5.827
  495SOL     MW 3622   3.205   3.134   5.825
  496SOL     OW 3623   6.109   4.731   5.948
  496SOL    HW1 3624   6.202   4.722   5.928
  496SOL    HW2 3625   6.096   4.825   5.961
  496SOL     MW 3626   6.119   4.742   5.947
  497SOL     OW 3627   5.401   1.479   3.292
  497SOL    HW1 3628   5.393   1.570   3.321
  497SOL    HW2 3629   5.322   1.463   3.241
  497SOL     MW 3630   5.390   1.489   3.289
  498SOL     OW 3631   4.125   5.278   4.496
  498SOL    HW1 3632   4.179   5.210   4.455
  498SOL    HW2 3633   4.063   5.229   4.551
  498SOL     MW 3634   4.124   5.263   4.498
  499SOL     OW 3635   5.506   3.959   3.345
  499SOL    HW1 3636   5.599   3.960   3.367
  499SOL    HW2 3637   5.503   3.983   3.252
  499SOL     MW 3638   5.517   3.962   3.336
  500SOL     OW 3639   4.657   3.370   0.793
  500SOL    HW1 3640   4.674   3.284   0.754
  500SOL    HW2 3641   4.669   3.432   0.722
  500SOL     MW 3642   4.661   3.367   0.779
  501SOL     OW 3643   2.440   5.599   2.765
  501SOL    HW1 3644   2.374   5.661   2.794
  501SOL    HW2 3645   2.519   5.624   2.813
  501SOL     MW 3646   2.442   5.610   2.775
  502SOL     OW 3647   0.320   1.513   4.556
  502SOL    HW1 3648   0.347   1.423   4.578
  502SOL    HW2 3649   0.394   1.567   4.584
  502SOL     MW 3650   0.333   1.508   4.562
  503SOL     OW 3651   0.255   0.505   6.052
  503SOL    HW1 3652   0.276   0.518   6.144
  503SOL    HW2 3653   0.174   0.554   6.038
  503SOL     MW 3654   0.247   0.513   6.062
  504SOL     OW 3655   0.957   2.174   4.656
  504SOL    HW1 3656   0.924   2.128   4.734
  504SOL    HW2 3657   1.047   2.143   4.645
  504SOL     MW 3658   0.964   2.164   4.665
  505SOL     OW 3659   0.385   5.618   4.592
  505SOL    HW1 3660   0.302   5.592   4.553
  505SOL    HW2 3661   0.409   5.699   4.546
  505SOL     MW 3662   0.378   5.625   4.581
  506SOL     OW 3663   1.681   4.775   3.738
  506SOL    HW1 3664   1.722   4.745   3.657
  506SOL    HW2 3665   1.623   4.846   3.712
  506SOL     MW 3666   1.679   4.780   3.724
  507SOL     OW 3667   0.115   4.115   4.453
  507SOL    HW1 3668   0.124   4.189   4.514
  507SOL    HW2 3669   0.205   4.088   4.435
  507SOL     MW 3670   0.128   4.121   4.459
  508SOL     OW 3671   5.343   2.680   1.824
  508SOL    HW1 3672   5.423   2.627   1.826
  508SOL    HW2 3673   5.292   2.643   1.751
  508SOL     MW 3674   5.347   2.668   1.815
  509SOL     OW 3675   4.423   2.635   2.779
  509SOL    HW1 3676   4.462   2.628   2.866
  509SOL    HW2 3677   4.473   2.576   2.724
  509SOL     MW 3678   4.434   2.627   2.783
  510SOL     OW 3679   3.809   4.605   2.456
  510SOL    HW1 3680   3.875   4.633   2.520
  510SOL    HW2 3681   3.851   4.533   2.409
  510SOL     MW 3682   3.823   4.599   2.458
  511SOL     OW 3683   1.565   4.412   0.454
  511SOL    HW1 3684   1.501   4.472   0.415
  511SOL    HW2 3685   1.518   4.329   0.463
  511SOL     MW 3686   1.551   4.409   0.450
  512SOL     OW 3687   5.371   4.685   6.226
  512SOL    HW1 3688   5.349   4.773   6.258
  512SOL    HW2 3689   5.437   4.700   6.158
  512SOL     MW 3690   5.377   4.698   6.221
  513SOL     OW 3691   0.970   4.818   4.875
  513SOL    HW1 3692   1.018   4.744   4.838
  513SOL    HW2 3693   0.986   4.813   4.969
  513SOL     MW 3694   0.978   4.808   4.882
  514SOL     OW 3695   5.278   3.196   2.604
  514SOL    HW1 3696   5.298   3.133   2.673
  514SOL    HW2 3697   5.350   3.187   2.541
  514SOL     MW 3698   5.290   3.187   2.605
  515SOL     OW 3699   3.308   0.189   1.982
  515SOL    HW1 3700   3.344   0.198   1.894
  515SOL    HW2 3701   3.359   0.118   2.022
  515SOL     MW 3702   3.319   0.181   1.976
  516SOL     OW 3703   5.052   3.674   2.590
  516SOL    HW1 3704   4.994   3.724   2.647
  516SOL    HW2 3705   5.088   3.738   2.529
  516SOL     MW 3706   5.049   3.688   2.589
  517SOL     OW 3707   1.450   4.028   3.783
  517SOL    HW1 3708   1.489   4.054   3.699
  517SOL    HW2 3709   1.525   4.005   3.838
  517SOL     MW 3710   1.465   4.028   3.779
  518SOL     OW 3711   5.084   5.602   6.020
  518SOL    HW1 3712   5.125   5.517   6.008
  518SOL    HW2 3713   5.119   5.634   6.103
  518SOL     MW 3714   5.093   5.595   6.029
  519SOL     OW 3715   5.422   2.717   0.581
  519SOL    HW1 3716   5.441   2.638   0.632
  519SOL    HW2 3717   5.507   2.743   0.545
  519SOL     MW 3718   5.435   2.710   0.583
  520SOL     OW 3719   1.773   0.414   2.204
  520SOL    HW1 3720   1.838   0.429   2.136
  520SOL    HW2 3721   1.773   0.319   2.217
  520SOL     MW 3722   1.781   0.403   2.197
  521SOL     OW 3723   5.091   0.637   4.651
  521SOL    HW1 3724   5.165   0.593   4.609
  521SOL    HW2 3725   5.024   0.568   4.659
  521SOL     MW 3726   5.092   0.622   4.647
  522SOL     OW 3727   4.755   3.595   5.204
  522SOL    HW1 3728   4.708   3.678   5.201
  522SOL    HW2 3729   4.842   3.617   5.237
  522SOL     MW 3730   4.761   3.608   5.208
  523SOL     OW 3731   4.949   5.146   0.654
  523SOL    HW1 3732   4.902   5.081   0.706
  523SOL    HW2 3733   4.914   5.230   0.683
  523SOL     MW 3734   4.938   5.148   0.664
  524SOL     OW 3735   1.483   5.109   6.053
  524SOL    HW1 3736   1.391   5.121   6.078
  524SOL    HW2 3737   1.524   5.072   6.131
  524SOL     MW 3738   1.476   5.105   6.066
  525SOL     OW 3739   1.638   4.207   2.321
  525SOL    HW1 3740   1.725   4.225   2.284
  525SOL    HW2 3741   1.581   4.271   2.278
  525SOL     MW 3742   1.642   4.217   2.311
  526SOL     OW 3743   4.373   2.096   5.786
  526SOL    HW1 3744   4.281   2.079   5.807
  526SOL    HW2 3745   4.384   2.063   5.697
  526SOL     MW 3746   4.362   2.089   5.778
  527SOL     OW 3747   3.352   1.218   5.397
  527SOL    HW1 3748   3.263   1.225   5.430
  527SOL    HW2 3749   3.387   1.307   5.402
  527SOL     MW 3750   3.345   1.230   5.402
  528SOL     OW 3751   3.775   1.153   2.459
  528SOL    HW1 3752   3.722   1.192   2.390
  528SOL    HW2 3753   3.727   1.074   2.484
  528SOL     MW 3754   3.762   1.148   2.454
  529SOL     OW 3755   5.537   1.376   4.423
  529SOL    HW1 3756   5.511   1.338   4.507
  529SOL    HW2 3757   5.499   1.463   4.423
  529SOL     MW 3758   5.529   1.382   4.434
  530SOL     OW 3759   5.800   1.612   4.349
  530SOL    HW1 3760   5.806   1.688   4.292
  530SOL    HW2 3761   5.774   1.540   4.292
  530SOL     MW 3762   5.797   1.612   4.335
  531SOL     OW 3763   0.119   2.567   0.832
  531SOL    HW1 3764   0.128   2.663   0.832
  531SOL    HW2 3765   0.190   2.536   0.776
  531SOL     MW 3766   0.129   2.575   0.825
  532SOL     OW 3767   3.812   5.659   4.548
  532SOL    HW1 3768   3.774   5.571   4.556
  532SOL    HW2 3769   3.742   5.718   4.576
  532SOL     MW 3770   3.799   5.655   4.552
  533SOL     OW 3771   4.479   6.178   0.042
  533SOL    HW1 3772   4.506   6.243  -0.024
  533SOL    HW2 3773   4.503   6.217   0.125
  533SOL     MW 3774   4.485   6.192   0.044
  534SOL     OW 3775   5.787   2.503   4.410
  534SOL    HW1 3776   5.866   2.450   4.409
  534SOL    HW2 3777   5.814   2.588   4.375
  534SOL     MW 3778   5.801   2.507   4.406
  535SOL     OW 3779   3.540   1.191   0.713
  535SOL    HW1 3780   3.475   1.121   0.708
  535SOL    HW2 3781   3.517   1.250   0.641
  535SOL     MW 3782   3.529   1.189   0.703
  536SOL     OW 3783   0.338   5.702   1.970
  536SOL    HW1 3784   0.251   5.665   1.983
  536SOL    HW2 3785   0.342   5.777   2.030
  536SOL     MW 3786   0.328   5.707   1.979
  537SOL     OW 3787   1.092   5.683   2.982
  537SOL    HW1 3788   1.063   5.621   3.049
  537SOL    HW2 3789   1.164   5.731   3.023
  537SOL     MW 3790   1.097   5.681   2.996
  538SOL     OW 3791   1.337   4.064   1.026
  538SOL    HW1 3792   1.415   4.012   1.047
  538SOL    HW2 3793   1.297   4.082   1.111
  538SOL     MW 3794   1.342   4.059   1.040
  539SOL     OW 3795   3.358   4.448   4.671
  539SOL    HW1 3796   3.376   4.537   4.702
  539SOL    HW2 3797   3.365   4.454   4.575
  539SOL     MW 3798   3.361   4.460   4.662
  540SOL     OW 3799   5.174   2.232   3.854
  540SOL    HW1 3800   5.247   2.196   3.904
  540SOL    HW2 3801   5.117   2.157   3.837
  540SOL     MW 3802   5.176   2.218   3.858
  541SOL     OW 3803   4.794   1.464   5.250
  541SOL    HW1 3804   4.852   1.469   5.326
  541SOL    HW2 3805   4.834   1.399   5.193
  541SOL     MW 3806   4.806   1.456   5.252
  542SOL     OW 3807   5.721   4.766   4.437
  542SOL    HW1 3808   5.815   4.775   4.418
  542SOL    HW2 3809   5.678   4.821   4.373
  542SOL     MW 3810   5.728   4.774   4.427
  543SOL     OW 3811   3.022   1.011   5.232
  543SOL    HW1 3812   3.057   1.053   5.154
  543SOL    HW2 3813   3.045   1.071   5.304
  543SOL     MW 3814   3.029   1.024   5.231
  544SOL     OW 3815   4.053   1.544   3.297
  544SOL    HW1 3816   3.985   1.478   3.310
  544SOL    HW2 3817   4.006   1.620   3.264
  544SOL     MW 3818   4.038   1.545   3.295
  545SOL     OW 3819   3.451   1.704   0.635
  545SOL    HW1 3820   3.524   1.652   0.599
  545SOL    HW2 3821   3.490   1.753   0.707
  545SOL     MW 3822   3.466   1.704   0.639
  546SOL     OW 3823   0.060   2.192   4.184
  546SOL    HW1 3824   0.137   2.152   4.225
  546SOL    HW2 3825  -0.014   2.144   4.222
  546SOL     MW 3826   0.060   2.180   4.194
  547SOL     OW 3827   0.683   2.234   5.723
  547SOL    HW1 3828   0.723   2.160   5.678
  547SOL    HW2 3829   0.719   2.311   5.680
  547SOL     MW 3830   0.693   2.234   5.712
  548SOL     OW 3831   0.972   2.369   5.192
  548SOL    HW1 3832   0.969   2.278   5.225
  548SOL    HW2 3833   0.886   2.404   5.213
  548SOL     MW 3834   0.961   2.362   5.199
  549SOL     OW 3835   5.785   0.041   2.937
  549SOL    HW1 3836   5.807  -0.035   2.884
  549SOL    HW2 3837   5.702   0.072   2.901
  549SOL     MW 3838   5.777   0.035   2.926
  550SOL     OW 3839   1.848   2.144   2.228
  550SOL    HW1 3840   1.768   2.092   2.228
  550SOL    HW2 3841   1.831   2.216   2.168
  550SOL     MW 3842   1.836   2.146   2.221
  551SOL     OW 3843   4.584   0.649   4.551
  551SOL    HW1 3844   4.496   0.638   4.515
  551SOL    HW2 3845   4.589   0.586   4.623
  551SOL     MW 3846   4.573   0.640   4.555
  552SOL     OW 3847   0.350   1.929   0.687
  552SOL    HW1 3848   0.363   1.835   0.677
  552SOL    HW2 3849   0.333   1.960   0.598
  552SOL     MW 3850   0.350   1.921   0.674
  553SOL     OW 3851   2.383   6.180   4.877
  553SOL    HW1 3852   2.479   6.174   4.878
  553SOL    HW2 3853   2.355   6.132   4.954
  553SOL     MW 3854   2.392   6.173   4.887
  554SOL     OW 3855   3.714   0.934   5.698
  554SOL    HW1 3856   3.764   0.935   5.617
  554SOL    HW2 3857   3.776   0.962   5.765
  554SOL     MW 3858   3.728   0.938   5.696
  555SOL     OW 3859   1.036   3.327   0.278
  555SOL    HW1 3860   1.130   3.315   0.291
  555SOL    HW2 3861   1.015   3.404   0.331
  555SOL     MW 3862   1.046   3.335   0.287
  556SOL     OW 3863   6.069   6.164   1.499
  556SOL    HW1 3864   6.085   6.078   1.537
  556SOL    HW2 3865   5.977   6.183   1.520
  556SOL     MW 3866   6.059   6.156   1.506
  557SOL     OW 3867   4.809   2.463   2.180
  557SOL    HW1 3868   4.784   2.412   2.257
  557SOL    HW2 3869   4.891   2.505   2.205
  557SOL     MW 3870   4.816   2.462   2.193
  558SOL     OW 3871   3.921   2.010   1.389
  558SOL    HW1 3872   3.841   1.990   1.340
  558SOL    HW2 3873   3.889   2.047   1.472
  558SOL     MW 3874   3.907   2.012   1.394
  559SOL     OW 3875   1.679   1.727   2.259
  559SOL    HW1 3876   1.636   1.803   2.220
  559SOL    HW2 3877   1.638   1.651   2.216
  559SOL     MW 3878   1.668   1.727   2.248
  560SOL     OW 3879   0.520   4.527   4.140
  560SOL    HW1 3880   0.500   4.482   4.222
  560SOL    HW2 3881   0.616   4.523   4.132
  560SOL     MW 3882   0.530   4.521   4.149
  561SOL     OW 3883   2.435   5.460   1.194
  561SOL    HW1 3884   2.367   5.442   1.129
  561SOL    HW2 3885   2.454   5.375   1.233
  561SOL     MW 3886   2.429   5.447   1.191
  562SOL     OW 3887   3.259   0.106   6.169
  562SOL    HW1 3888   3.256   0.138   6.259
  562SOL    HW2 3889   3.273   0.012   6.177
  562SOL     MW 3890   3.260   0.098   6.181
  563SOL     OW 3891   4.743   5.972   3.994
  563SOL    HW1 3892   4.774   5.883   3.983
  563SOL    HW2 3893   4.739   6.008   3.906
  563SOL     MW 3894   4.747   5.965   3.982
  564SOL     OW 3895   0.351   0.848   5.828
  564SOL    HW1 3896   0.321   0.796   5.754
  564SOL    HW2 3897   0.271   0.875   5.873
  564SOL     MW 3898   0.337   0.845   5.824
  565SOL     OW 3899   2.657   5.762   3.906
  565SOL    HW1 3900   2.738   5.776   3.956
  565SOL    HW2 3901   2.622   5.680   3.940
  565SOL     MW 3902   2.663   5.754   3.917
  566SOL     OW 3903   2.590   2.492   0.422
  566SOL    HW1 3904   2.522   2.458   0.365
  566SOL    HW2 3905   2.672   2.473   0.376
  566SOL     MW 3906   2.592   2.485   0.409
  567SOL     OW 3907   0.214   2.516   5.327
  567SOL    HW1 3908   0.173   2.463   5.395
  567SOL    HW2 3909   0.233   2.600   5.370
  567SOL     MW 3910   0.211   2.520   5.341
  568SOL     OW 3911   3.060   1.427   2.684
  568SOL    HW1 3912   3.123   1.483   2.730
  568SOL    HW2 3913   3.107   1.398   2.606
  568SOL     MW 3914   3.074   1.430   2.680
  569SOL     OW 3915   3.655   2.643   0.391
  569SOL    HW1 3916   3.746   2.671   0.393
  569SOL    HW2 3917   3.630   2.638   0.483
  569SOL     MW 3918   3.664   2.646   0.403
  570SOL     OW 3919   5.822   0.684   2.269
  570SOL    HW1 3920   5.727   0.686   2.258
  570SOL    HW2 3921   5.838   0.741   2.344
  570SOL     MW 3922   5.812   0.692   2.277
  571SOL     OW 3923   0.499   4.592   6.012
  571SOL    HW1 3924   0.575   4.585   6.070
  571SOL    HW2 3925   0.536   4.617   5.927
  571SOL     MW 3926   0.513   4.594   6.008
  572SOL     OW 3927   0.414   2.931   5.558
  572SOL    HW1 3928   0.466   2.978   5.493
  572SOL    HW2 3929   0.337   2.901   5.510
  572SOL     MW 3930   0.411   2.933   5.544
  573SOL     OW 3931   0.003   3.263   2.043
  573SOL    HW1 3932  -0.071   3.215   2.006
  573SOL    HW2 3933   0.027   3.213   2.122
  573SOL     MW 3934  -0.003   3.250   2.049
  574SOL     OW 3935   5.551   3.216   5.808
  574SOL    HW1 3936   5.462   3.193   5.784
  574SOL    HW2 3937   5.605   3.147   5.768
  574SOL     MW 3938   5.547   3.204   5.800
  575SOL     OW 3939   5.172   4.543   5.893
  575SOL    HW1 3940   5.143   4.452   5.892
  575SOL    HW2 3941   5.159   4.571   5.984
  575SOL     MW 3942   5.166   4.535   5.905
  576SOL     OW 3943   4.729   4.078   3.268
  576SOL    HW1 3944   4.636   4.102   3.266
  576SOL    HW2 3945   4.743   4.029   3.187
  576SOL     MW 3946   4.719   4.075   3.257
  577SOL     OW 3947   0.985   1.650   2.248
  577SOL    HW1 3948   0.939   1.573   2.278
  577SOL    HW2 3949   0.941   1.675   2.166
  577SOL     MW 3950   0.974   1.643   2.241
  578SOL     OW 3951   2.444   4.415   0.709
  578SOL    HW1 3952   2.392   4.337   0.692
  578SOL    HW2 3953   2.534   4.388   0.697
  578SOL     MW 3954   2.449   4.402   0.705
  579SOL     OW 3955   3.573   0.718   3.678
  579SOL    HW1 3956   3.578   0.762   3.763
  579SOL    HW2 3957   3.480   0.718   3.656
  579SOL     MW 3958   3.562   0.723   3.686
  580SOL     OW 3959   1.896   4.219   1.143
  580SOL    HW1 3960   1.951   4.170   1.205
  580SOL    HW2 3961   1.957   4.276   1.097
  580SOL     MW 3962   1.911   4.220   1.145
  581SOL     OW 3963   1.334   3.798   4.029
  581SOL    HW1 3964   1.380   3.827   3.950
  581SOL    HW2 3965   1.404   3.775   4.090
  581SOL     MW 3966   1.349   3.799   4.026
  582SOL     OW 3967   0.836   5.702   4.497
  582SOL    HW1 3968   0.917   5.715   4.448
  582SOL    HW2 3969   0.776   5.768   4.462
  582SOL     MW 3970   0.839   5.712   4.486
  583SOL     OW 3971   3.496   5.899   0.599
  583SOL    HW1 3972   3.520   5.968   0.661
  583SOL    HW2 3973   3.478   5.945   0.517
  583SOL     MW 3974   3.497   5.913   0.597
  584SOL     OW 3975   4.790   5.956   5.753
  584SOL    HW1 3976   4.853   5.885   5.750
  584SOL    HW2 3977   4.758   5.957   5.843
  584SOL     MW 3978   4.794   5.947   5.764
  585SOL     OW 3979   0.733   2.054   2.751
  585SOL    HW1 3980   0.763   2.029   2.664
  585SOL    HW2 3981   0.668   1.988   2.774
  585SOL     MW 3982   0.728   2.043   2.743
  586SOL     OW 3983   5.843   2.247   5.336
  586SOL    HW1 3984   5.898   2.169   5.348
  586SOL    HW2 3985   5.889   2.299   5.270
  586SOL     MW 3986   5.856   2.243   5.329
  587SOL     OW 3987   1.591   3.132   2.059
  587SOL    HW1 3988   1.658   3.191   2.027
  587SOL    HW2 3989   1.630   3.045   2.052
  587SOL     MW 3990   1.605   3.128   2.054
  588SOL     OW 3991   2.643   4.038   5.868
  588SOL    HW1 3992   2.730   4.058   5.834
  588SOL    HW2 3993   2.582   4.075   5.804
  588SOL     MW 3994   2.646   4.045   5.856
  589SOL     OW 3995   2.823   2.675   0.708
  589SOL    HW1 3996   2.842   2.764   0.740
  589SOL    HW2 3997   2.798   2.626   0.786
  589SOL     MW 3998   2.822   2.680   0.722
  590SOL     OW 3999   3.049   3.597   0.372
  590SOL    HW1 4000   3.040   3.651   0.450
  590SOL    HW2 4001   2.960   3.564   0.356
  590SOL     MW 4002   3.036   3.599   0.380
  591SOL     OW 4003   2.354   2.074   1.687
  591SOL    HW1 4004   2.384   2.023   1.762
  591SOL    HW2 4005   2.281   2.024   1.650
  591SOL     MW 4006   2.348   2.061   1.691
  592SOL     OW 4007   5.224   6.047   0.410
  592SOL    HW1 4008   5.305   6.003   0.436
  592SOL    HW2 4009   5.159   6.017   0.473
  592SOL     MW 4010   5.226   6.037   0.422
  593SOL     OW 4011   0.482   5.125   0.533
  593SOL    HW1 4012   0.548   5.170   0.585
  593SOL    HW2 4013   0.438   5.196   0.485
  593SOL     MW 4014   0.485   5.140   0.533
  594SOL     OW 4015   0.980   5.645   5.265
  594SOL    HW1 4016   1.031   5.664   5.343
  594SOL    HW2 4017   0.960   5.731   5.228
  594SOL     MW 4018   0.984   5.658   5.270
  595SOL     OW 4019   0.331   1.833   4.312
  595SOL    HW1 4020   0.376   1.834   4.228
  595SOL    HW2 4021   0.402   1.826   4.377
  595SOL     MW 4022   0.346   1.832   4.310
  596SOL     OW 4023   3.321   0.686   3.560
  596SOL    HW1 4024   3.323   0.697   3.465
  596SOL    HW2 4025   3.243   0.733   3.588
  596SOL     MW 4026   3.312   0.693   3.551
  597SOL     OW 4027   3.182   1.033   0.267
  597SOL    HW1 4028   3.140   1.116   0.242
  597SOL    HW2 4029   3.162   0.974   0.194
  597SOL     MW 4030   3.174   1.036   0.254
  598SOL     OW 4031   0.591   3.816   0.084
  598SOL    HW1 4032   0.648   3.801   0.159
  598SOL    HW2 4033   0.608   3.741   0.027
  598SOL     MW 4034   0.601   3.805   0.086
  599SOL     OW 4035   3.488   6.140   4.312
  599SOL    HW1 4036   3.462   6.132   4.404
  599SOL    HW2 4037   3.482   6.234   4.294
  599SOL     MW 4038   3.484   6.151   4.322
  600SOL     OW 4039   2.857   5.263   1.423
  600SOL    HW1 4040   2.798   5.302   1.488
  600SOL    HW2 4041   2.945   5.287   1.452
  600SOL     MW 4042   2.861   5.271   1.435
  601SOL     OW 4043   6.031   2.548   0.856
  601SOL    HW1 4044   6.062   2.538   0.766
  601SOL    HW2 4045   6.105   2.522   0.910
  601SOL     MW 4046   6.044   2.543   0.851
  602SOL     OW 4047   6.141   5.633   4.216
  602SOL    HW1 4048   6.210   5.568   4.203
  602SOL    HW2 4049   6.062   5.582   4.230
  602SOL     MW 4050   6.140   5.618   4.216
  603SOL     OW 4051   0.617   4.188   2.162
  603SOL    HW1 4052   0.590   4.130   2.233
  603SOL    HW2 4053   0.632   4.273   2.204
  603SOL     MW 4054   0.615   4.192   2.177
  604SOL     OW 4055   3.032   3.431   1.675
  604SOL    HW1 4056   3.056   3.484   1.599
  604SOL    HW2 4057   3.085   3.352   1.666
  604SOL     MW 4058   3.042   3.427   1.664
  605SOL     OW 4059   1.564   0.625   4.152
  605SOL    HW1 4060   1.497   0.694   4.153
  605SOL    HW2 4061   1.642   0.667   4.116
  605SOL     MW 4062   1.565   0.639   4.148
  606SOL     OW 4063   4.509   0.441   2.825
  606SOL    HW1 4064   4.498   0.511   2.761
  606SOL    HW2 4065   4.538   0.366   2.774
  606SOL     MW 4066   4.511   0.441   2.810
  607SOL     OW 4067   4.003   4.684   5.758
  607SOL    HW1 4068   4.017   4.602   5.712
  607SOL    HW2 4069   4.028   4.752   5.695
  607SOL     MW 4070   4.008   4.683   5.744
  608SOL     OW 4071   5.771   5.116   1.167
  608SOL    HW1 4072   5.755   5.150   1.079
  608SOL    HW2 4073   5.789   5.023   1.154
  608SOL     MW 4074   5.771   5.109   1.154
  609SOL     OW 4075   3.358   5.149   0.268
  609SOL    HW1 4076   3.426   5.097   0.312
  609SOL    HW2 4077   3.278   5.129   0.315
  609SOL     MW 4078   3.357   5.140   0.280
  610SOL     OW 4079   1.594   2.525   1.191
  610SOL    HW1 4080   1.591   2.535   1.287
  610SOL    HW2 4081   1.506   2.496   1.167
  610SOL     MW 4082   1.582   2.523   1.201
  611SOL     OW 4083   4.931   1.033   0.844
  611SOL    HW1 4084   5.006   1.025   0.786
  611SOL    HW2 4085   4.901   0.943   0.857
  611SOL     MW 4086   4.937   1.020   0.839
  612SOL     OW 4087   0.815   1.802   3.851
  612SOL    HW1 4088   0.828   1.723   3.797
  612SOL    HW2 4089   0.822   1.874   3.789
  612SOL     MW 4090   0.818   1.801   3.836
  613SOL     OW 4091   4.162   2.070   2.623
  613SOL    HW1 4092   4.178   2.114   2.706
  613SOL    HW2 4093   4.244   2.028   2.601
  613SOL     MW 4094   4.174   2.070   2.630
  614SOL     OW 4095   4.147   6.029   2.543
  614SOL    HW1 4096   4.080   6.075   2.593
  614SOL    HW2 4097   4.120   5.937   2.546
  614SOL     MW 4098   4.135   6.023   2.550
  615SOL     OW 4099   0.616   5.747   4.054
  615SOL    HW1 4100   0.709   5.766   4.048
  615SOL    HW2 4101   0.573   5.833   4.050
  615SOL     MW 4102   0.622   5.760   4.053
  616SOL     OW 4103   6.014   1.477   4.841
  616SOL    HW1 4104   6.016   1.381   4.831
  616SOL    HW2 4105   5.978   1.508   4.758
  616SOL     MW 4106   6.009   1.468   4.829
  617SOL     OW 4107   0.977   5.650   4.927
  617SOL    HW1 4108   1.050   5.704   4.895
  617SOL    HW2 4109   1.017   5.566   4.949
  617SOL     MW 4110   0.992   5.646   4.926
  618SOL     OW 4111   1.335   1.143   2.836
  618SOL    HW1 4112   1.389   1.143   2.915
  618SOL    HW2 4113   1.323   1.050   2.816
  618SOL     MW 4114   1.341   1.131   2.843
  619SOL     OW 4115   0.738   4.763   0.986
  619SOL    HW1 4116   0.721   4.857   0.983
  619SOL    HW2 4117   0.809   4.749   0.924
  619SOL     MW 4118   0.745   4.773   0.978
  620SOL     OW 4119   1.500   2.735   3.407
  620SOL    HW1 4120   1.564   2.787   3.360
  620SOL    HW2 4121   1.447   2.694   3.339
  620SOL     MW 4122   1.501   2.736   3.392
  621SOL     OW 4123   1.496   3.174   6.077
  621SOL    HW1 4124   1.463   3.085   6.071
  621SOL    HW2 4125   1.521   3.185   6.169
  621SOL     MW 4126   1.495   3.164   6.088
  622SOL     OW 4127   1.659   1.430   2.459
  622SOL    HW1 4128   1.636   1.496   2.524
  622SOL    HW2 4129   1.597   1.445   2.387
  622SOL     MW 4130   1.648   1.440   2.458
  623SOL     OW 4131   3.592   5.056   1.118
  623SOL    HW1 4132   3.672   5.005   1.132
  623SOL    HW2 4133   3.522   4.990   1.114
  623SOL     MW 4134   3.593   5.041   1.119
  624SOL     OW 4135   3.673   0.798   6.261
  624SOL    HW1 4136   3.666   0.719   6.314
  624SOL    HW2 4137   3.588   0.842   6.271
  624SOL     MW 4138   3.661   0.794   6.269
  625SOL     OW 4139   1.302   6.167   0.300
  625SOL    HW1 4140   1.302   6.106   0.374
  625SOL    HW2 4141   1.316   6.253   0.339
  625SOL     MW 4142   1.304   6.170   0.314
  626SOL     OW 4143   3.455   5.692   1.060
  626SOL    HW1 4144   3.367   5.714   1.087
  626SOL    HW2 4145   3.443   5.630   0.988
  626SOL     MW 4146   3.442   5.687   1.054
  627SOL     OW 4147   0.203   1.250   1.546
  627SOL    HW1 4148   0.224   1.289   1.631
  627SOL    HW2 4149   0.221   1.319   1.483
  627SOL     MW 4150   0.208   1.264   1.549
  628SOL     OW 4151   5.205   5.306   2.735
  628SOL    HW1 4152   5.181   5.393   2.766
  628SOL    HW2 4153   5.125   5.253   2.745
  628SOL     MW 4154   5.192   5.310   2.740
  629SOL     OW 4155   4.483   4.860   2.036
  629SOL    HW1 4156   4.546   4.808   1.986
  629SOL    HW2 4157   4.410   4.874   1.975
  629SOL     MW 4158   4.482   4.856   2.022
  630SOL     OW 4159   3.911   0.483   4.501
  630SOL    HW1 4160   3.864   0.405   4.531
  630SOL    HW2 4161   3.909   0.477   4.406
  630SOL     MW 4162   3.905   0.472   4.493
  631SOL     OW 4163   2.399   0.176   3.613
  631SOL    HW1 4164   2.469   0.199   3.552
  631SOL    HW2 4165   2.320   0.170   3.558
  631SOL     MW 4166   2.398   0.178   3.598
  632SOL     OW 4167   5.279   1.395   5.676
  632SOL    HW1 4168   5.246   1.467   5.623
  632SOL    HW2 4169   5.317   1.334   5.613
  632SOL     MW 4170   5.280   1.396   5.661
  633SOL     OW 4171   0.737   5.044   0.916
  633SOL    HW1 4172   0.649   5.076   0.932
  633SOL    HW2 4173   0.789   5.122   0.898
  633SOL     MW 4174   0.732   5.058   0.916
  634SOL     OW 4175   4.946   1.117   2.955
  634SOL    HW1 4176   4.855   1.145   2.952
  634SOL    HW2 4177   4.951   1.060   3.031
  634SOL     MW 4178   4.935   1.113   2.964
  635SOL     OW 4179   0.103   0.890   5.926
  635SOL    HW1 4180   0.059   0.813   5.960
  635SOL    HW2 4181   0.057   0.911   5.844
  635SOL     MW 4182   0.091   0.883   5.920
  636SOL     OW 4183   2.105   4.421   5.279
  636SOL    HW1 4184   2.040   4.491   5.292
  636SOL    HW2 4185   2.054   4.348   5.244
  636SOL     MW 4186   2.090   4.421   5.276
  637SOL     OW 4187   5.372   4.797   3.005
  637SOL    HW1 4188   5.458   4.827   2.978
  637SOL    HW2 4189   5.311   4.862   2.969
  637SOL     MW 4190   5.375   4.809   2.997
  638SOL     OW 4191   5.965   1.679   3.619
  638SOL    HW1 4192   5.954   1.665   3.525
  638SOL    HW2 4193   5.950   1.773   3.631
  638SOL     MW 4194   5.962   1.690   3.609
  639SOL     OW 4195   4.319   5.246   4.036
  639SOL    HW1 4196   4.299   5.221   3.946
  639SOL    HW2 4197   4.414   5.262   4.035
  639SOL     MW 4198   4.329   5.245   4.024
  640SOL     OW 4199   4.876   4.817   5.686
  640SOL    HW1 4200   4.842   4.824   5.775
  640SOL    HW2 4201   4.953   4.874   5.685
  640SOL     MW 4202   4.881   4.825   5.698
  641SOL     OW 4203   2.180   1.253   3.929
  641SOL    HW1 4204   2.188   1.321   3.996
  641SOL    HW2 4205   2.268   1.216   3.922
  641SOL     MW 4206   2.192   1.257   3.937
  642SOL     OW 4207   1.694   4.885   0.647
  642SOL    HW1 4208   1.709   4.864   0.740
  642SOL    HW2 4209   1.602   4.864   0.633
  642SOL     MW 4210   1.684   4.880   0.657
  643SOL     OW 4211   3.175   4.575   5.467
  643SOL    HW1 4212   3.268   4.555   5.474
  643SOL    HW2 4213   3.140   4.507   5.410
  643SOL     MW 4214   3.182   4.564   5.461
  644SOL     OW 4215   5.119   3.881   0.822
  644SOL    HW1 4216   5.122   3.927   0.906
  644SOL    HW2 4217   5.028   3.888   0.794
  644SOL     MW 4218   5.108   3.888   0.829
  645SOL     OW 4219   1.442   4.129   4.174
  645SOL    HW1 4220   1.491   4.211   4.179
  645SOL    HW2 4221   1.483   4.081   4.102
  645SOL     MW 4222   1.453   4.133   4.165
  646SOL     OW 4223   4.017   2.149   3.837
  646SOL    HW1 4224   3.941   2.116   3.789
  646SOL    HW2 4225   4.092   2.104   3.797
  646SOL     MW 4226   4.017   2.139   3.825
  647SOL     OW 4227   5.873   4.309   3.830
  647SOL    HW1 4228   5.814   4.383   3.840
  647SOL    HW2 4229   5.841   4.244   3.892
  647SOL     MW 4230   5.861   4.310   3.839
  648SOL     OW 4231   1.281   4.517   5.299
  648SOL    HW1 4232   1.252   4.466   5.222
  648SOL    HW2 4233   1.348   4.462   5.340
  648SOL     MW 4234   1.286   4.503   5.294
  649SOL     OW 4235   2.245   5.256   1.343
  649SOL    HW1 4236   2.204   5.193   1.402
  649SOL    HW2 4237   2.304   5.203   1.289
  649SOL     MW 4238   2.247   5.241   1.343
  650SOL     OW 4239   0.712   0.374   4.831
  650SOL    HW1 4240   0.759   0.330   4.760
  650SOL    HW2 4241   0.620   0.349   4.817
  650SOL     MW 4242   0.706   0.365   4.820
  651SOL     OW 4243   4.369   3.888   5.022
  651SOL    HW1 4244   4.334   3.914   5.107
  651SOL    HW2 4245   4.393   3.971   4.980
  651SOL     MW 4246   4.367   3.902   5.027
  652SOL     OW 4247   4.157   0.626   2.890
  652SOL    HW1 4248   4.190   0.543   2.923
  652SOL    HW2 4249   4.230   0.663   2.841
  652SOL     MW 4250   4.171   0.620   2.888
  653SOL     OW 4251   5.536   6.222   3.581
  653SOL    HW1 4252   5.584   6.186   3.656
  653SOL    HW2 4253   5.482   6.149   3.550
  653SOL     MW 4254   5.535   6.208   3.587
  654SOL     OW 4255   0.892   2.833   6.075
  654SOL    HW1 4256   0.952   2.854   6.004
  654SOL    HW2 4257   0.909   2.741   6.096
  654SOL     MW 4258   0.902   2.824   6.068
  655SOL     OW 4259   2.637   3.476   1.416
  655SOL    HW1 4260   2.600   3.473   1.504
  655SOL    HW2 4261   2.726   3.509   1.428
  655SOL     MW 4262   2.644   3.480   1.429
  656SOL     OW 4263   5.216   3.107   3.912
  656SOL    HW1 4264   5.222   3.066   3.826
  656SOL    HW2 4265   5.249   3.196   3.899
  656SOL     MW 4266   5.221   3.113   3.900
  657SOL     OW 4267   3.621   2.865   1.306
  657SOL    HW1 4268   3.652   2.912   1.384
  657SOL    HW2 4269   3.596   2.933   1.244
  657SOL     MW 4270   3.622   2.879   1.308
  658SOL     OW 4271   5.757   2.566   3.460
  658SOL    HW1 4272   5.791   2.592   3.545
  658SOL    HW2 4273   5.662   2.577   3.468
  658SOL     MW 4274   5.749   2.571   3.472
  659SOL     OW 4275   0.334   3.346   1.707
  659SOL    HW1 4276   0.302   3.319   1.793
  659SOL    HW2 4277   0.415   3.393   1.725
  659SOL     MW 4278   0.340   3.349   1.721
  660SOL     OW 4279   1.444   5.093   5.411
  660SOL    HW1 4280   1.501   5.016   5.417
  660SOL    HW2 4281   1.404   5.087   5.324
  660SOL     MW 4282   1.446   5.082   5.401
  661SOL     OW 4283   1.748   3.874   4.905
  661SOL    HW1 4284   1.666   3.832   4.930
  661SOL    HW2 4285   1.759   3.945   4.969
  661SOL     MW 4286   1.739   3.878   4.916
  662SOL     OW 4287   5.792   2.209   0.826
  662SOL    HW1 4288   5.839   2.145   0.880
  662SOL    HW2 4289   5.704   2.173   0.815
  662SOL     MW 4290   5.787   2.196   0.831
  663SOL     OW 4291   2.366   0.701   5.518
  663SOL    HW1 4292   2.458   0.700   5.491
  663SOL    HW2 4293   2.322   0.749   5.448
  663SOL     MW 4294   2.372   0.707   5.505
  664SOL     OW 4295   1.429   1.436   4.295
  664SOL    HW1 4296   1.465   1.501   4.234
  664SOL    HW2 4297   1.347   1.408   4.253
  664SOL     MW 4298   1.423   1.441   4.282
  665SOL     OW 4299   5.439   5.924   1.164
  665SOL    HW1 4300   5.438   5.911   1.070
  665SOL    HW2 4301   5.458   5.837   1.201
  665SOL     MW 4302   5.441   5.911   1.157
  666SOL     OW 4303   0.976   1.353   4.838
  666SOL    HW1 4304   0.968   1.301   4.918
  666SOL    HW2 4305   1.036   1.302   4.783
  666SOL     MW 4306   0.983   1.340   4.841
  667SOL     OW 4307   1.429   1.851   0.888
  667SOL    HW1 4308   1.505   1.803   0.855
  667SOL    HW2 4309   1.374   1.863   0.811
  667SOL     MW 4310   1.432   1.846   0.874
  668SOL     OW 4311   0.174   3.343   1.279
  668SOL    HW1 4312   0.126   3.385   1.208
  668SOL    HW2 4313   0.266   3.351   1.254
  668SOL     MW 4314   0.180   3.350   1.267
  669SOL     OW 4315   3.768   3.382   1.214
  669SOL    HW1 4316   3.785   3.309   1.154
  669SOL    HW2 4317   3.681   3.413   1.190
  669SOL     MW 4318   3.759   3.376   1.203
  670SOL     OW 4319   5.009   1.060   1.634
  670SOL    HW1 4320   5.007   1.053   1.538
  670SOL    HW2 4321   4.941   0.998   1.663
  670SOL     MW 4322   5.000   1.051   1.625
  671SOL     OW 4323   0.257   2.901   3.802
  671SOL    HW1 4324   0.306   2.924   3.723
  671SOL    HW2 4325   0.179   2.957   3.800
  671SOL     MW 4326   0.253   2.911   3.792
  672SOL     OW 4327   5.624   2.826   0.154
  672SOL    HW1 4328   5.713   2.831   0.187
  672SOL    HW2 4329   5.591   2.916   0.157
  672SOL     MW 4330   5.631   2.838   0.158
  673SOL     OW 4331   0.380   4.789   5.012
  673SOL    HW1 4332   0.308   4.797   4.949
  673SOL    HW2 4333   0.452   4.838   4.972
  673SOL     MW 4334   0.380   4.796   4.998
  674SOL     OW 4335   1.463   3.272   0.639
  674SOL    HW1 4336   1.481   3.186   0.679
  674SOL    HW2 4337   1.503   3.335   0.699
  674SOL     MW 4338   1.471   3.269   0.652
  675SOL     OW 4339   1.001   5.542   0.171
  675SOL    HW1 4340   1.036   5.548   0.260
  675SOL    HW2 4341   0.933   5.474   0.177
  675SOL     MW 4342   0.997   5.534   0.183
  676SOL     OW 4343   2.107   1.813   3.524
  676SOL    HW1 4344   2.033   1.793   3.581
  676SOL    HW2 4345   2.087   1.899   3.488
  676SOL     MW 4346   2.095   1.821   3.527
  677SOL     OW 4347   5.839   4.249   0.565
  677SOL    HW1 4348   5.840   4.336   0.603
  677SOL    HW2 4349   5.894   4.255   0.487
  677SOL     MW 4350   5.846   4.261   0.560
  678SOL     OW 4351   2.248   1.352   1.181
  678SOL    HW1 4352   2.339   1.379   1.165
  678SOL    HW2 4353   2.254   1.291   1.254
  678SOL     MW 4354   2.260   1.348   1.188
  679SOL     OW 4355   0.527   5.227   5.135
  679SOL    HW1 4356   0.569   5.258   5.054
  679SOL    HW2 4357   0.499   5.307   5.180
  679SOL     MW 4358   0.529   5.241   5.130
  680SOL     OW 4359   3.206   5.966   4.927
  680SOL    HW1 4360   3.139   5.918   4.878
  680SOL    HW2 4361   3.263   5.898   4.963
  680SOL     MW 4362   3.204   5.951   4.925
  681SOL     OW 4363   1.934   0.165   1.039
  681SOL    HW1 4364   1.844   0.151   1.069
  681SOL    HW2 4365   1.953   0.256   1.060
  681SOL     MW 4366   1.925   0.175   1.045
  682SOL     OW 4367   4.198   4.535   2.677
  682SOL    HW1 4368   4.219   4.533   2.583
  682SOL    HW2 4369   4.276   4.571   2.719
  682SOL     MW 4370   4.211   4.539   2.670
  683SOL     OW 4371   6.197   0.530   0.978
  683SOL    HW1 4372   6.209   0.588   0.903
  683SOL    HW2 4373   6.278   0.539   1.028
  683SOL     MW 4374   6.209   0.538   0.975
  684SOL     OW 4375   0.755   1.878   4.310
  684SOL    HW1 4376   0.697   1.820   4.360
  684SOL    HW2 4377   0.733   1.966   4.342
  684SOL     MW 4378   0.744   1.882   4.321
  685SOL     OW 4379   5.166   0.175   2.633
  685SOL    HW1 4380   5.253   0.165   2.595
  685SOL    HW2 4381   5.118   0.228   2.570
  685SOL     MW 4382   5.171   0.180   2.620
  686SOL     OW 4383   0.994   0.087   3.060
  686SOL    HW1 4384   1.065   0.045   3.108
  686SOL    HW2 4385   1.033   0.113   2.977
  686SOL     MW 4386   1.008   0.085   3.056
  687SOL     OW 4387   0.364   3.641   0.688
  687SOL    HW1 4388   0.455   3.614   0.699
  687SOL    HW2 4389   0.365   3.736   0.697
  687SOL     MW 4390   0.376   3.649   0.690
  688SOL     OW 4391   4.574   0.146   2.068
  688SOL    HW1 4392   4.641   0.200   2.109
  688SOL    HW2 4393   4.496   0.201   2.068
  688SOL     MW 4394   4.573   0.160   2.073
  689SOL     OW 4395   3.098   2.287   6.119
  689SOL    HW1 4396   3.010   2.251   6.126
  689SOL    HW2 4397   3.086   2.382   6.126
  689SOL     MW 4398   3.085   2.295   6.121
  690SOL     OW 4399   0.828   2.261   2.066
  690SOL    HW1 4400   0.815   2.337   2.123
  690SOL    HW2 4401   0.911   2.223   2.095
  690SOL     MW 4402   0.837   2.266   2.077
  691SOL     OW 4403   2.631   4.629   4.098
  691SOL    HW1 4404   2.673   4.640   4.183
  691SOL    HW2 4405   2.547   4.673   4.107
  691SOL     MW 4406   2.626   4.636   4.110
  692SOL     OW 4407   4.949   2.731   5.971
  692SOL    HW1 4408   4.925   2.707   6.061
  692SOL    HW2 4409   5.014   2.665   5.945
  692SOL     MW 4410   4.954   2.719   5.979
  693SOL     OW 4411   1.498   4.409   2.171
  693SOL    HW1 4412   1.482   4.421   2.077
  693SOL    HW2 4413   1.465   4.489   2.211
  693SOL     MW 4414   1.492   4.421   2.164
  694SOL     OW 4415   4.421   4.336   4.053
  694SOL    HW1 4416   4.427   4.259   4.110
  694SOL    HW2 4417   4.405   4.301   3.966
  694SOL     MW 4418   4.420   4.322   4.049
  695SOL     OW 4419   0.301   0.696   4.987
  695SOL    HW1 4420   0.385   0.743   4.996
  695SOL    HW2 4421   0.254   0.716   5.067
  695SOL     MW 4422   0.306   0.705   4.998
  696SOL     OW 4423   4.679   4.185   2.632
  696SOL    HW1 4424   4.681   4.280   2.645
  696SOL    HW2 4425   4.595   4.157   2.668
  696SOL     MW 4426   4.668   4.194   2.638
  697SOL     OW 4427   0.982   2.517   1.960
  697SOL    HW1 4428   0.940   2.434   1.981
  697SOL    HW2 4429   1.000   2.557   2.045
  697SOL     MW 4430   0.979   2.512   1.973
  698SOL     OW 4431   3.348   0.898   1.595
  698SOL    HW1 4432   3.418   0.899   1.661
  698SOL    HW2 4433   3.332   0.990   1.575
  698SOL     MW 4434   3.355   0.910   1.601
  699SOL     OW 4435   3.303   5.521   6.046
  699SOL    HW1 4436   3.240   5.449   6.042
  699SOL    HW2 4437   3.364   5.502   5.975
  699SOL     MW 4438   3.302   5.509   6.037
  700SOL     OW 4439   3.229   6.127   3.160
  700SOL    HW1 4440   3.304   6.071   3.143
  700SOL    HW2 4441   3.155   6.079   3.123
  700SOL     MW 4442   3.229   6.114   3.153
  701SOL     OW 4443   4.441   3.285   0.052
  701SOL    HW1 4444   4.424   3.370   0.092
  701SOL    HW2 4445   4.450   3.225   0.127
  701SOL     MW 4446   4.440   3.288   0.067
  702SOL     OW 4447   0.629   2.144   4.867
  702SOL    HW1 4448   0.618   2.236   4.841
  702SOL    HW2 4449   0.617   2.145   4.962
  702SOL     MW 4450   0.626   2.156   4.876
  703SOL     OW 4451   0.358   5.533   5.727
  703SOL    HW1 4452   0.366   5.466   5.659
  703SOL    HW2 4453   0.441   5.581   5.723
  703SOL     MW 4454   0.370   5.531   5.718
  704SOL     OW 4455   2.872   1.099   1.099
  704SOL    HW1 4456   2.892   1.006   1.110
  704SOL    HW2 4457   2.790   1.100   1.049
  704SOL     MW 4458   2.864   1.087   1.094
  705SOL     OW 4459   6.265   4.889   4.779
  705SOL    HW1 4460   6.291   4.967   4.828
  705SOL    HW2 4461   6.336   4.826   4.793
  705SOL     MW 4462   6.277   4.891   4.787
  706SOL     OW 4463   3.972   4.958   0.238
  706SOL    HW1 4464   4.012   5.045   0.247
  706SOL    HW2 4465   4.045   4.897   0.243
  706SOL     MW 4466   3.986   4.962   0.240
  707SOL     OW 4467   5.053   3.453   5.768
  707SOL    HW1 4468   5.003   3.372   5.781
  707SOL    HW2 4469   5.095   3.469   5.853
  707SOL     MW 4470   5.052   3.445   5.781
  708SOL     OW 4471   1.416   4.863   1.605
  708SOL    HW1 4472   1.423   4.959   1.609
  708SOL    HW2 4473   1.322   4.846   1.598
  708SOL     MW 4474   1.405   4.873   1.604
  709SOL     OW 4475   2.148   4.466   4.213
  709SOL    HW1 4476   2.124   4.488   4.123
  709SOL    HW2 4477   2.221   4.525   4.234
  709SOL     MW 4478   2.155   4.476   4.204
  710SOL     OW 4479   1.984   5.130   1.031
  710SOL    HW1 4480   2.060   5.072   1.026
  710SOL    HW2 4481   1.978   5.170   0.945
  710SOL     MW 4482   1.993   5.127   1.020
  711SOL     OW 4483   2.652   1.549   2.688
  711SOL    HW1 4484   2.697   1.468   2.710
  711SOL    HW2 4485   2.615   1.533   2.601
  711SOL     MW 4486   2.653   1.537   2.679
  712SOL     OW 4487   2.993   0.338   3.612
  712SOL    HW1 4488   3.074   0.331   3.562
  712SOL    HW2 4489   2.978   0.249   3.645
  712SOL     MW 4490   3.002   0.325   3.610
  713SOL     OW 4491   0.087   2.348   5.555
  713SOL    HW1 4492   0.013   2.366   5.614
  713SOL    HW2 4493   0.141   2.285   5.602
  713SOL     MW 4494   0.084   2.342   5.568
  714SOL     OW 4495   5.540   1.323   2.983
  714SOL    HW1 4496   5.602   1.284   2.922
  714SOL    HW2 4497   5.593   1.346   3.059
  714SOL     MW 4498   5.554   1.321   2.985
  715SOL     OW 4499   4.316   2.815   5.926
  715SOL    HW1 4500   4.370   2.744   5.892
  715SOL    HW2 4501   4.330   2.887   5.864
  715SOL     MW 4502   4.325   2.815   5.914
  716SOL     OW 4503   3.176   1.915   1.201
  716SOL    HW1 4504   3.082   1.899   1.203
  716SOL    HW2 4505   3.185   2.010   1.215
  716SOL     MW 4506   3.165   1.925   1.203
  717SOL     OW 4507   3.382   1.564   2.311
  717SOL    HW1 4508   3.379   1.468   2.311
  717SOL    HW2 4509   3.299   1.590   2.271
  717SOL     MW 4510   3.371   1.555   2.306
  718SOL     OW 4511   0.849   3.924   0.878
  718SOL    HW1 4512   0.779   3.884   0.929
  718SOL    HW2 4513   0.863   3.864   0.805
  718SOL     MW 4514   0.842   3.911   0.875
  719SOL     OW 4515   4.689   2.865   4.910
  719SOL    HW1 4516   4.636   2.893   4.835
  719SOL    HW2 4517   4.751   2.936   4.924
  719SOL     MW 4518   4.690   2.878   4.902
  720SOL     OW 4519   3.248   5.548   5.220
  720SOL    HW1 4520   3.307   5.490   5.268
  720SOL    HW2 4521   3.188   5.581   5.287
  720SOL     MW 4522   3.248   5.545   5.235
  721SOL     OW 4523   2.934   0.814   5.604
  721SOL    HW1 4524   2.944   0.781   5.515
  721SOL    HW2 4525   2.992   0.759   5.657
  721SOL     MW 4526   2.943   0.803   5.599
  722SOL     OW 4527   3.949   1.136   4.900
  722SOL    HW1 4528   3.957   1.159   4.807
  722SOL    HW2 4529   3.855   1.126   4.915
  722SOL     MW 4530   3.938   1.138   4.890
  723SOL     OW 4531   4.476   3.665   5.150
  723SOL    HW1 4532   4.421   3.649   5.227
  723SOL    HW2 4533   4.445   3.748   5.115
  723SOL     MW 4534   4.465   3.673   5.156
  724SOL     OW 4535   4.330   5.180   5.749
  724SOL    HW1 4536   4.369   5.241   5.812
  724SOL    HW2 4537   4.348   5.218   5.663
  724SOL     MW 4538   4.337   5.193   5.746
  725SOL     OW 4539   6.136   2.637   5.805
  725SOL    HW1 4540   6.120   2.554   5.760
  725SOL    HW2 4541   6.216   2.622   5.856
  725SOL     MW 4542   6.144   2.624   5.806
  726SOL     OW 4543   4.876   2.596   2.540
  726SOL    HW1 4544   4.873   2.633   2.628
  726SOL    HW2 4545   4.938   2.523   2.547
  726SOL     MW 4546   4.883   2.591   2.552
  727SOL     OW 4547   4.247   2.906   5.259
  727SOL    HW1 4548   4.202   2.939   5.337
  727SOL    HW2 4549   4.183   2.915   5.189
  727SOL     MW 4550   4.233   2.912   5.260
  728SOL     OW 4551   4.431   0.801   1.983
  728SOL    HW1 4552   4.396   0.890   1.976
  728SOL    HW2 4553   4.389   0.765   2.061
  728SOL     MW 4554   4.421   0.808   1.992
  729SOL     OW 4555   0.719   1.275   4.739
  729SOL    HW1 4556   0.645   1.272   4.801
  729SOL    HW2 4557   0.792   1.308   4.791
  729SOL     MW 4558   0.719   1.279   4.754
  730SOL     OW 4559   5.483   3.091   4.173
  730SOL    HW1 4560   5.566   3.137   4.184
  730SOL    HW2 4561   5.417   3.160   4.180
  730SOL     MW 4562   5.485   3.106   4.175
  731SOL     OW 4563   3.038   6.239   4.934
  731SOL    HW1 4564   3.048   6.144   4.935
  731SOL    HW2 4565   3.044   6.265   5.026
  731SOL     MW 4566   3.040   6.231   4.946
  732SOL     OW 4567   0.556   1.416   1.461
  732SOL    HW1 4568   0.585   1.479   1.527
  732SOL    HW2 4569   0.461   1.423   1.460
  732SOL     MW 4570   0.548   1.425   1.469
  733SOL     OW 4571   2.633   0.848   2.638
  733SOL    HW1 4572   2.587   0.884   2.714
  733SOL    HW2 4573   2.725   0.872   2.652
  733SOL     MW 4574   2.639   0.856   2.650
  734SOL     OW 4575   2.544   5.412   0.834
  734SOL    HW1 4576   2.525   5.376   0.747
  734SOL    HW2 4577   2.606   5.483   0.818
  734SOL     MW 4578   2.549   5.416   0.821
  735SOL     OW 4579   2.215   0.968   5.678
  735SOL    HW1 4580   2.132   1.013   5.695
  735SOL    HW2 4581   2.222   0.968   5.583
  735SOL     MW 4582   2.205   0.974   5.668
  736SOL     OW 4583   1.012   1.754   4.313
  736SOL    HW1 4584   1.042   1.698   4.385
  736SOL    HW2 4585   0.926   1.785   4.342
  736SOL     MW 4586   1.004   1.751   4.326
  737SOL     OW 4587   3.879   0.941   5.458
  737SOL    HW1 4588   3.825   0.954   5.380
  737SOL    HW2 4589   3.967   0.924   5.424
  737SOL     MW 4590   3.883   0.941   5.444
  738SOL     OW 4591   2.361   4.431   5.627
  738SOL    HW1 4592   2.398   4.514   5.660
  738SOL    HW2 4593   2.400   4.364   5.683
  738SOL     MW 4594   2.371   4.433   5.639
  739SOL     OW 4595   5.808   4.456   3.469
  739SOL    HW1 4596   5.856   4.473   3.388
  739SOL    HW2 4597   5.763   4.373   3.453
  739SOL     MW 4598   5.808   4.448   3.457
  740SOL     OW 4599   2.976   4.095   0.853
  740SOL    HW1 4600   3.046   4.098   0.789
  740SOL    HW2 4601   2.915   4.030   0.819
  740SOL     MW 4602   2.977   4.087   0.841
  741SOL     OW 4603   0.781   4.276   6.166
  741SOL    HW1 4604   0.866   4.293   6.125
  741SOL    HW2 4605   0.754   4.191   6.131
  741SOL     MW 4606   0.788   4.268   6.157
  742SOL     OW 4607   2.579   5.318   3.172
  742SOL    HW1 4608   2.587   5.281   3.260
  742SOL    HW2 4609   2.524   5.395   3.183
  742SOL     MW 4610   2.573   5.323   3.185
  743SOL     OW 4611   2.553   0.512   4.048
  743SOL    HW1 4612   2.502   0.464   4.113
  743SOL    HW2 4613   2.639   0.524   4.088
  743SOL     MW 4614   2.557   0.507   4.061
  744SOL     OW 4615   6.051   3.112   1.982
  744SOL    HW1 4616   6.034   3.063   1.902
  744SOL    HW2 4617   5.965   3.141   2.012
  744SOL     MW 4618   6.038   3.109   1.976
  745SOL     OW 4619   4.059   5.611   1.916
  745SOL    HW1 4620   4.045   5.519   1.894
  745SOL    HW2 4621   3.985   5.657   1.877
  745SOL     MW 4622   4.048   5.605   1.908
  746SOL     OW 4623   0.559   1.126   0.435
  746SOL    HW1 4624   0.567   1.192   0.504
  746SOL    HW2 4625   0.630   1.146   0.374
  746SOL     MW 4626   0.569   1.137   0.436
  747SOL     OW 4627   5.992   2.202   2.511
  747SOL    HW1 4628   5.976   2.149   2.432
  747SOL    HW2 4629   5.969   2.144   2.583
  747SOL     MW 4630   5.987   2.188   2.510
  748SOL     OW 4631   1.788   5.760   2.459
  748SOL    HW1 4632   1.745   5.733   2.540
  748SOL    HW2 4633   1.835   5.682   2.430
  748SOL     MW 4634   1.789   5.747   2.466
  749SOL     OW 4635   0.040   0.413   5.103
  749SOL    HW1 4636   0.021   0.432   5.011
  749SOL    HW2 4637   0.129   0.377   5.102
  749SOL     MW 4638   0.049   0.411   5.091
  750SOL     OW 4639   2.172   2.032   4.368
  750SOL    HW1 4640   2.256   1.991   4.345
  750SOL    HW2 4641   2.108   1.988   4.312
  750SOL     MW 4642   2.175   2.021   4.358
  751SOL     OW 4643   5.064   4.456   0.198
  751SOL    HW1 4644   5.158   4.445   0.203
  751SOL    HW2 4645   5.036   4.396   0.128
  751SOL     MW 4646   5.072   4.447   0.190
  752SOL     OW 4647   4.065   5.408   2.600
  752SOL    HW1 4648   4.133   5.454   2.651
  752SOL    HW2 4649   4.078   5.439   2.510
  752SOL     MW 4650   4.075   5.418   2.595
  753SOL     OW 4651   5.440   5.983   4.139
  753SOL    HW1 4652   5.442   5.932   4.220
  753SOL    HW2 4653   5.348   5.979   4.110
  753SOL     MW 4654   5.428   5.976   4.145
  754SOL     OW 4655   4.935   5.475   1.982
  754SOL    HW1 4656   5.005   5.529   1.946
  754SOL    HW2 4657   4.960   5.385   1.962
  754SOL     MW 4658   4.947   5.471   1.975
  755SOL     OW 4659   0.328   2.684   1.322
  755SOL    HW1 4660   0.368   2.770   1.333
  755SOL    HW2 4661   0.379   2.642   1.253
  755SOL     MW 4662   0.339   2.690   1.314
  756SOL     OW 4663   3.095   1.195   5.469
  756SOL    HW1 4664   3.078   1.153   5.554
  756SOL    HW2 4665   3.095   1.289   5.489
  756SOL     MW 4666   3.093   1.202   5.483
  757SOL     OW 4667   6.050   5.019   1.903
  757SOL    HW1 4668   6.062   5.114   1.899
  757SOL    HW2 4669   6.030   4.994   1.813
  757SOL     MW 4670   6.049   5.028   1.891
  758SOL     OW 4671   0.792   6.095   2.557
  758SOL    HW1 4672   0.698   6.076   2.564
  758SOL    HW2 4673   0.829   6.018   2.514
  758SOL     MW 4674   0.785   6.083   2.553
  759SOL     OW 4675   2.448   0.936   4.961
  759SOL    HW1 4676   2.424   1.010   5.016
  759SOL    HW2 4677   2.462   0.864   5.023
  759SOL     MW 4678   2.447   0.936   4.976
  760SOL     OW 4679   1.052   1.170   2.955
  760SOL    HW1 4680   1.062   1.183   3.050
  760SOL    HW2 4681   1.136   1.200   2.918
  760SOL     MW 4682   1.064   1.176   2.963
  761SOL     OW 4683   0.181   3.581   2.641
  761SOL    HW1 4684   0.149   3.670   2.656
  761SOL    HW2 4685   0.258   3.574   2.697
  761SOL     MW 4686   0.187   3.592   2.650
  762SOL     OW 4687   1.247   2.856   2.813
  762SOL    HW1 4688   1.299   2.790   2.858
  762SOL    HW2 4689   1.211   2.811   2.737
  762SOL     MW 4690   1.249   2.842   2.809
  763SOL     OW 4691   3.315   5.812   2.886
  763SOL    HW1 4692   3.253   5.768   2.945
  763SOL    HW2 4693   3.401   5.788   2.920
  763SOL     MW 4694   3.318   5.803   2.898
  764SOL     OW 4695   4.833   2.249   2.829
  764SOL    HW1 4696   4.834   2.173   2.888
  764SOL    HW2 4697   4.825   2.324   2.887
  764SOL     MW 4698   4.832   2.249   2.844
  765SOL     OW 4699   2.831   0.574   0.523
  765SOL    HW1 4700   2.818   0.533   0.609
  765SOL    HW2 4701   2.743   0.580   0.486
  765SOL     MW 4702   2.818   0.569   0.529
  766SOL     OW 4703   2.207   5.620   3.829
  766SOL    HW1 4704   2.241   5.676   3.898
  766SOL    HW2 4705   2.278   5.560   3.808
  766SOL     MW 4706   2.220   5.620   3.835
  767SOL     OW 4707   0.566   4.369   1.423
  767SOL    HW1 4708   0.598   4.460   1.415
  767SOL    HW2 4709   0.641   4.322   1.459
  767SOL     MW 4710   0.580   4.375   1.427
  768SOL     OW 4711   3.151   0.722   1.482
  768SOL    HW1 4712   3.182   0.632   1.491
  768SOL    HW2 4713   3.230   0.774   1.471
  768SOL     MW 4714   3.165   0.718   1.482
  769SOL     OW 4715   6.243   5.347   1.714
  769SOL    HW1 4716   6.232   5.270   1.658
  769SOL    HW2 4717   6.336   5.344   1.740
  769SOL     MW 4718   6.254   5.337   1.710
  770SOL     OW 4719   0.117   4.679   0.626
  770SOL    HW1 4720   0.145   4.644   0.541
  770SOL    HW2 4721   0.071   4.760   0.604
  770SOL     MW 4722   0.114   4.685   0.612
  771SOL     OW 4723   1.788   0.092   2.587
  771SOL    HW1 4724   1.857   0.091   2.520
  771SOL    HW2 4725   1.765   0.185   2.596
  771SOL     MW 4726   1.794   0.104   2.579
  772SOL     OW 4727   0.859   5.354   2.636
  772SOL    HW1 4728   0.874   5.438   2.679
  772SOL    HW2 4729   0.906   5.361   2.553
  772SOL     MW 4730   0.867   5.365   2.631
  773SOL     OW 4731   5.485   5.007   2.268
  773SOL    HW1 4732   5.396   4.975   2.255
  773SOL    HW2 4733   5.533   4.931   2.302
  773SOL     MW 4734   5.480   4.993   2.271
  774SOL     OW 4735   4.162   4.341   0.448
  774SOL    HW1 4736   4.151   4.394   0.527
  774SOL    HW2 4737   4.141   4.252   0.475
  774SOL     MW 4738   4.158   4.337   0.461
  775SOL     OW 4739   3.558   5.190   4.642
  775SOL    HW1 4740   3.623   5.128   4.610
  775SOL    HW2 4741   3.474   5.153   4.614
  775SOL     MW 4742   3.556   5.177   4.634
  776SOL     OW 4743   3.427   4.739   6.219
  776SOL    HW1 4744   3.399   4.670   6.158
  776SOL    HW2 4745   3.445   4.693   6.301
  776SOL     MW 4746   3.426   4.724   6.222
  777SOL     OW 4747   1.734   4.408   5.397
  777SOL    HW1 4748   1.734   4.399   5.492
  777SOL    HW2 4749   1.776   4.492   5.380
  777SOL     MW 4750   1.739   4.417   5.407
  778SOL     OW 4751   0.253   3.529   0.907
  778SOL    HW1 4752   0.323   3.512   0.970
  778SOL    HW2 4753   0.292   3.589   0.844
  778SOL     MW 4754   0.267   3.535   0.907
  779SOL     OW 4755   5.434   0.187   2.632
  779SOL    HW1 4756   5.454   0.278   2.655
  779SOL    HW2 4757   5.475   0.174   2.547
  779SOL     MW 4758   5.442   0.197   2.624
  780SOL     OW 4759   1.652   0.969   3.505
  780SOL    HW1 4760   1.644   1.057   3.542
  780SOL    HW2 4761   1.567   0.951   3.465
  780SOL     MW 4762   1.640   0.978   3.504
  781SOL     OW 4763   1.253   1.895   0.664
  781SOL    HW1 4764   1.258   1.988   0.639
  781SOL    HW2 4765   1.186   1.891   0.732
  781SOL     MW 4766   1.245   1.907   0.669
  782SOL     OW 4767   3.190   2.835   5.899
  782SOL    HW1 4768   3.186   2.916   5.849
  782SOL    HW2 4769   3.283   2.811   5.900
  782SOL     MW 4770   3.201   2.842   5.893
  783SOL     OW 4771   1.240   2.358   2.178
  783SOL    HW1 4772   1.320   2.352   2.126
  783SOL    HW2 4773   1.244   2.446   2.216
  783SOL     MW 4774   1.251   2.369   2.176
  784SOL     OW 4775   0.068   1.381   1.229
  784SOL    HW1 4776   0.028   1.403   1.313
  784SOL    HW2 4777   0.058   1.286   1.221
  784SOL     MW 4778   0.062   1.372   1.239
  785SOL     OW 4779   3.409   0.581   0.338
  785SOL    HW1 4780   3.327   0.601   0.294
  785SOL    HW2 4781   3.392   0.602   0.430
  785SOL     MW 4782   3.397   0.586   0.344
  786SOL     OW 4783   1.143   5.528   3.482
  786SOL    HW1 4784   1.052   5.555   3.498
  786SOL    HW2 4785   1.147   5.439   3.516
  786SOL     MW 4786   1.132   5.520   3.488
  787SOL     OW 4787   1.989   3.152   4.463
  787SOL    HW1 4788   1.927   3.222   4.483
  787SOL    HW2 4789   2.041   3.185   4.390
  787SOL     MW 4790   1.988   3.165   4.456
  788SOL     OW 4791   1.929   3.825   5.231
  788SOL    HW1 4792   1.843   3.838   5.271
  788SOL    HW2 4793   1.912   3.774   5.152
  788SOL     MW 4794   1.916   3.821   5.226
  789SOL     OW 4795   1.117   5.281   0.530
  789SOL    HW1 4796   1.178   5.288   0.603
  789SOL    HW2 4797   1.119   5.367   0.488
  789SOL     MW 4798   1.125   5.293   0.534
  790SOL     OW 4799   5.134   4.928   1.968
  790SOL    HW1 4800   5.227   4.932   1.945
  790SOL    HW2 4801   5.088   4.946   1.886
  790SOL     MW 4802   5.140   4.931   1.955
  791SOL     OW 4803   1.659   1.839   1.120
  791SOL    HW1 4804   1.679   1.923   1.079
  791SOL    HW2 4805   1.724   1.831   1.190
  791SOL     MW 4806   1.670   1.849   1.124
  792SOL     OW 4807   5.062   5.586   3.223
  792SOL    HW1 4808   5.014   5.624   3.296
  792SOL    HW2 4809   5.041   5.642   3.148
  792SOL     MW 4810   5.053   5.598   3.223
  793SOL     OW 4811   3.445   4.816   1.840
  793SOL    HW1 4812   3.425   4.840   1.749
  793SOL    HW2 4813   3.485   4.895   1.877
  793SOL     MW 4814   3.447   4.830   1.833
  794SOL     OW 4815   1.897   0.616   2.710
  794SOL    HW1 4816   1.922   0.704   2.679
  794SOL    HW2 4817   1.954   0.557   2.662
  794SOL     MW 4818   1.908   0.620   2.700
  795SOL     OW 4819   0.721   0.403   4.260
  795SOL    HW1 4820   0.773   0.414   4.180
  795SOL    HW2 4821   0.636   0.439   4.239
  795SOL     MW 4822   0.717   0.409   4.247
  796SOL     OW 4823   1.285   2.746   5.282
  796SOL    HW1 4824   1.251   2.658   5.299
  796SOL    HW2 4825   1.374   2.744   5.315
  796SOL     MW 4826   1.292   2.734   5.288
  797SOL     OW 4827   0.538   4.552   2.557
  797SOL    HW1 4828   0.613   4.594   2.599
  797SOL    HW2 4829   0.480   4.527   2.629
  797SOL     MW 4830   0.540   4.554   2.571
  798SOL     OW 4831   4.526   0.255   1.599
  798SOL    HW1 4832   4.513   0.273   1.506
  798SOL    HW2 4833   4.445   0.283   1.640
  798SOL     MW 4834   4.514   0.261   1.592
  799SOL     OW 4835   4.082   3.114   0.550
  799SOL    HW1 4836   4.005   3.059   0.536
  799SOL    HW2 4837   4.121   3.081   0.631
  799SOL     MW 4838   4.077   3.103   0.559
  800SOL     OW 4839   5.219   0.051   0.399
  800SOL    HW1 4840   5.182   0.099   0.325
  800SOL    HW2 4841   5.188  -0.039   0.388
  800SOL     MW 4842   5.211   0.046   0.388
  801SOL     OW 4843   1.551   5.335   3.655
  801SOL    HW1 4844   1.473   5.369   3.699
  801SOL    HW2 4845   1.598   5.288   3.724
  801SOL     MW 4846   1.547   5.333   3.670
  802SOL     OW 4847   0.850   4.400   3.817
  802SOL    HW1 4848   0.905   4.476   3.833
  802SOL    HW2 4849   0.897   4.327   3.858
  802SOL     MW 4850   0.863   4.400   3.824
  803SOL     OW 4851   4.426   5.345   4.360
  803SOL    HW1 4852   4.385   5.259   4.347
  803SOL    HW2 4853   4.394   5.397   4.286
  803SOL     MW 4854   4.416   5.340   4.349
  804SOL     OW 4855   0.588   5.966   1.568
  804SOL    HW1 4856   0.650   5.925   1.507
  804SOL    HW2 4857   0.643   5.994   1.641
  804SOL     MW 4858   0.603   5.964   1.570
  805SOL     OW 4859   2.572   6.175   1.789
  805SOL    HW1 4860   2.633   6.109   1.757
  805SOL    HW2 4861   2.526   6.132   1.862
  805SOL     MW 4862   2.574   6.161   1.794
  806SOL     OW 4863   0.190   4.354   1.764
  806SOL    HW1 4864   0.284   4.344   1.777
  806SOL    HW2 4865   0.175   4.326   1.673
  806SOL     MW 4866   0.200   4.349   1.754
  807SOL     OW 4867   1.608   4.693   5.056
  807SOL    HW1 4868   1.691   4.695   5.105
  807SOL    HW2 4869   1.622   4.754   4.983
  807SOL     MW 4870   1.621   4.701   5.053
  808SOL     OW 4871   2.428   5.006   4.631
  808SOL    HW1 4872   2.438   5.039   4.720
  808SOL    HW2 4873   2.401   4.915   4.642
  808SOL     MW 4874   2.426   4.998   4.643
  809SOL     OW 4875   0.750   2.949   0.894
  809SOL    HW1 4876   0.777   2.860   0.870
  809SOL    HW2 4877   0.729   2.991   0.811
  809SOL     MW 4878   0.751   2.943   0.880
  810SOL     OW 4879   1.775   0.336   3.011
  810SOL    HW1 4880   1.760   0.430   3.012
  810SOL    HW2 4881   1.705   0.301   2.956
  810SOL     MW 4882   1.764   0.343   3.004
  811SOL     OW 4883   4.996   5.590   4.672
  811SOL    HW1 4884   5.078   5.621   4.632
  811SOL    HW2 4885   5.016   5.502   4.702
  811SOL     MW 4886   5.009   5.583   4.671
  812SOL     OW 4887   5.604   2.170   3.843
  812SOL    HW1 4888   5.642   2.084   3.860
  812SOL    HW2 4889   5.531   2.177   3.904
  812SOL     MW 4890   5.600   2.160   3.853
  813SOL     OW 4891   3.182   5.784   5.512
  813SOL    HW1 4892   3.151   5.874   5.517
  813SOL    HW2 4893   3.104   5.732   5.494
  813SOL     MW 4894   3.168   5.789   5.510
  814SOL     OW 4895   0.259   4.206   6.146
  814SOL    HW1 4896   0.295   4.118   6.134
  814SOL    HW2 4897   0.318   4.263   6.096
  814SOL     MW 4898   0.271   4.202   6.138
  815SOL     OW 4899   5.366   0.144   0.605
  815SOL    HW1 4900   5.319   0.105   0.531
  815SOL    HW2 4901   5.366   0.238   0.586
  815SOL     MW 4902   5.360   0.151   0.593
  816SOL     OW 4903   5.584   2.159   5.333
  816SOL    HW1 4904   5.575   2.135   5.241
  816SOL    HW2 4905   5.667   2.207   5.338
  816SOL     MW 4906   5.593   2.162   5.322
  817SOL     OW 4907   1.190   4.224   1.725
  817SOL    HW1 4908   1.157   4.171   1.798
  817SOL    HW2 4909   1.122   4.219   1.659
  817SOL     MW 4910   1.177   4.217   1.726
  818SOL     OW 4911   4.616   5.447   0.899
  818SOL    HW1 4912   4.573   5.364   0.923
  818SOL    HW2 4913   4.662   5.475   0.978
  818SOL     MW 4914   4.616   5.440   0.912
  819SOL     OW 4915   6.038   5.381   4.560
  819SOL    HW1 4916   6.042   5.474   4.539
  819SOL    HW2 4917   6.083   5.373   4.644
  819SOL     MW 4918   6.044   5.392   4.568
  820SOL     OW 4919   2.000   0.458   3.171
  820SOL    HW1 4920   1.945   0.498   3.104
  820SOL    HW2 4921   2.014   0.368   3.140
  820SOL     MW 4922   1.995   0.452   3.159
  821SOL     OW 4923   5.096   5.821   0.503
  821SOL    HW1 4924   5.045   5.831   0.583
  821SOL    HW2 4925   5.187   5.827   0.532
  821SOL     MW 4926   5.101   5.823   0.517
  822SOL     OW 4927   3.689   1.509   2.503
  822SOL    HW1 4928   3.710   1.592   2.460
  822SOL    HW2 4929   3.764   1.492   2.560
  822SOL     MW 4930   3.701   1.517   2.505
  823SOL     OW 4931   3.969   0.327   5.517
  823SOL    HW1 4932   3.882   0.326   5.558
  823SOL    HW2 4933   3.981   0.418   5.489
  823SOL     MW 4934   3.959   0.339   5.519
  824SOL     OW 4935   3.075   5.619   3.704
  824SOL    HW1 4936   2.990   5.640   3.667
  824SOL    HW2 4937   3.073   5.524   3.716
  824SOL     MW 4938   3.064   5.609   3.701
  825SOL     OW 4939   4.067   5.899   4.829
  825SOL    HW1 4940   3.979   5.899   4.792
  825SOL    HW2 4941   4.058   5.850   4.912
  825SOL     MW 4942   4.055   5.893   4.835
  826SOL     OW 4943   1.780   5.576   0.212
  826SOL    HW1 4944   1.855   5.603   0.158
  826SOL    HW2 4945   1.767   5.649   0.272
  826SOL     MW 4946   1.788   5.589   0.213
  827SOL     OW 4947   2.538   0.305   0.796
  827SOL    HW1 4948   2.451   0.267   0.779
  827SOL    HW2 4949   2.589   0.231   0.830
  827SOL     MW 4950   2.533   0.291   0.798
  828SOL     OW 4951   0.719   3.048   6.000
  828SOL    HW1 4952   0.702   3.023   5.909
  828SOL    HW2 4953   0.762   2.971   6.038
  828SOL     MW 4954   0.723   3.035   5.993
  829SOL     OW 4955   1.416   0.873   3.924
  829SOL    HW1 4956   1.482   0.807   3.902
  829SOL    HW2 4957   1.458   0.928   3.990
  829SOL     MW 4958   1.430   0.871   3.930
  830SOL     OW 4959   5.523   0.385   2.116
  830SOL    HW1 4960   5.467   0.410   2.042
  830SOL    HW2 4961   5.612   0.390   2.082
  830SOL     MW 4962   5.527   0.389   2.102
  831SOL     OW 4963   5.099   6.113   0.027
  831SOL    HW1 4964   5.051   6.125   0.108
  831SOL    HW2 4965   5.032   6.101  -0.040
  831SOL     MW 4966   5.085   6.113   0.028
  832SOL     OW 4967   5.318   3.342   3.864
  832SOL    HW1 4968   5.387   3.404   3.889
  832SOL    HW2 4969   5.236   3.388   3.881
  832SOL     MW 4970   5.317   3.356   3.870
  833SOL     OW 4971   0.530   5.705   1.275
  833SOL    HW1 4972   0.474   5.771   1.235
  833SOL    HW2 4973   0.595   5.755   1.324
  833SOL     MW 4974   0.531   5.720   1.276
  834SOL     OW 4975   0.903   3.057   0.387
  834SOL    HW1 4976   0.817   3.062   0.346
  834SOL    HW2 4977   0.913   3.142   0.430
  834SOL     MW 4978   0.893   3.069   0.388
  835SOL     OW 4979   4.991   5.148   1.527
  835SOL    HW1 4980   5.019   5.103   1.447
  835SOL    HW2 4981   4.999   5.082   1.596
  835SOL     MW 4982   4.996   5.133   1.526
  836SOL     OW 4983   1.794   5.871   5.841
  836SOL    HW1 4984   1.864   5.899   5.782
  836SOL    HW2 4985   1.761   5.953   5.879
  836SOL     MW 4986   1.799   5.885   5.838
  837SOL     OW 4987   5.431   0.141   2.198
  837SOL    HW1 4988   5.363   0.204   2.219
  837SOL    HW2 4989   5.505   0.194   2.169
  837SOL     MW 4990   5.432   0.155   2.197
  838SOL     OW 4991   4.863   0.469   4.228
  838SOL    HW1 4992   4.951   0.493   4.257
  838SOL    HW2 4993   4.821   0.431   4.305
  838SOL     MW 4994   4.869   0.467   4.241
  839SOL     OW 4995   0.853   6.255   5.338
  839SOL    HW1 4996   0.856   6.346   5.310
  839SOL    HW2 4997   0.822   6.207   5.261
  839SOL     MW 4998   0.849   6.260   5.325
  840SOL     OW 4999   3.833   0.330   3.238
  840SOL    HW1 5000   3.779   0.251   3.244
  840SOL    HW2 5001   3.838   0.348   3.144
  840SOL     MW 5002   3.827   0.322   3.226
  841SOL     OW 5003   1.057   0.458   6.201
  841SOL    HW1 5004   0.975   0.412   6.184
  841SOL    HW2 5005   1.080   0.433   6.291
  841SOL     MW 5006   1.050   0.449   6.211
  842SOL     OW 5007   5.611   4.485   1.381
  842SOL    HW1 5008   5.584   4.394   1.394
  842SOL    HW2 5009   5.682   4.480   1.318
  842SOL     MW 5010   5.616   4.473   1.375
  843SOL     OW 5011   0.131   2.911   4.931
  843SOL    HW1 5012   0.096   3.000   4.928
  843SOL    HW2 5013   0.132   2.884   4.839
  843SOL     MW 5014   0.127   2.919   4.919
  844SOL     OW 5015   1.893   5.000   1.606
  844SOL    HW1 5016   1.847   5.084   1.609
  844SOL    HW2 5017   1.981   5.022   1.576
  844SOL     MW 5018   1.898   5.013   1.603
  845SOL     OW 5019   2.026   0.963   2.111
  845SOL    HW1 5020   2.111   0.982   2.072
  845SOL    HW2 5021   2.001   0.878   2.074
  845SOL     MW 5022   2.034   0.954   2.101
  846SOL     OW 5023   4.344   5.978   3.534
  846SOL    HW1 5024   4.271   5.922   3.560
  846SOL    HW2 5025   4.339   5.980   3.438
  846SOL     MW 5026   4.334   5.971   3.525
  847SOL     OW 5027   2.252   5.071   2.369
  847SOL    HW1 5028   2.174   5.082   2.422
  847SOL    HW2 5029   2.321   5.116   2.418
  847SOL     MW 5030   2.251   5.078   2.382
  848SOL     OW 5031   0.260   1.046   5.233
  848SOL    HW1 5032   0.346   1.088   5.236
  848SOL    HW2 5033   0.198   1.118   5.216
  848SOL     MW 5034   0.263   1.061   5.231
  849SOL     OW 5035   4.186   6.144   3.294
  849SOL    HW1 5036   4.096   6.137   3.327
  849SOL    HW2 5037   4.181   6.112   3.204
  849SOL     MW 5038   4.174   6.139   3.287
  850SOL     OW 5039   0.138   5.179   5.929
  850SOL    HW1 5040   0.097   5.240   5.990
  850SOL    HW2 5041   0.085   5.185   5.850
  850SOL     MW 5042   0.126   5.187   5.927
  851SOL     OW 5043   5.105   0.145   5.775
  851SOL    HW1 5044   5.080   0.163   5.866
  851SOL    HW2 5045   5.166   0.072   5.780
  851SOL     MW 5046   5.109   0.138   5.787
  852SOL     OW 5047   3.752   1.231   6.187
  852SOL    HW1 5048   3.845   1.216   6.203
  852SOL    HW2 5049   3.749   1.293   6.115
  852SOL     MW 5050   3.764   1.237   6.180
  853SOL     OW 5051   1.014   4.466   4.308
  853SOL    HW1 5052   1.100   4.457   4.268
  853SOL    HW2 5053   1.007   4.559   4.330
  853SOL     MW 5054   1.024   4.477   4.306
  854SOL     OW 5055   1.173   1.376   1.578
  854SOL    HW1 5056   1.106   1.349   1.639
  854SOL    HW2 5057   1.196   1.465   1.605
  854SOL     MW 5058   1.168   1.384   1.589
  855SOL     OW 5059   6.031   5.846   5.312
  855SOL    HW1 5060   5.936   5.850   5.324
  855SOL    HW2 5061   6.054   5.930   5.272
  855SOL     MW 5062   6.022   5.857   5.308
  856SOL     OW 5063   3.653   0.058   4.933
  856SOL    HW1 5064   3.728   0.000   4.919
  856SOL    HW2 5065   3.651   0.073   5.027
  856SOL     MW 5066   3.662   0.052   4.943
  857SOL     OW 5067   4.502   2.180   5.235
  857SOL    HW1 5068   4.548   2.161   5.153
  857SOL    HW2 5069   4.414   2.145   5.222
  857SOL     MW 5070   4.496   2.173   5.223
  858SOL     OW 5071   5.295   3.071   0.446
  858SOL    HW1 5072   5.264   3.113   0.526
  858SOL    HW2 5073   5.309   2.980   0.470
  858SOL     MW 5074   5.293   3.065   0.459
  859SOL     OW 5075   5.981   5.511   2.693
  859SOL    HW1 5076   5.968   5.599   2.730
  859SOL    HW2 5077   5.972   5.523   2.599
  859SOL     MW 5078   5.978   5.524   2.686
  860SOL     OW 5079   4.459   0.716   0.264
  860SOL    HW1 5080   4.404   0.679   0.195
  860SOL    HW2 5081   4.502   0.792   0.224
  860SOL     MW 5082   4.457   0.721   0.250
  861SOL     OW 5083   0.812   4.993   5.875
  861SOL    HW1 5084   0.727   4.967   5.841
  861SOL    HW2 5085   0.856   5.034   5.801
  861SOL     MW 5086   0.807   4.995   5.862
  862SOL     OW 5087   0.484   5.194   3.613
  862SOL    HW1 5088   0.496   5.235   3.527
  862SOL    HW2 5089   0.562   5.217   3.662
  862SOL     MW 5090   0.495   5.202   3.608
  863SOL     OW 5091   5.409   2.813   3.232
  863SOL    HW1 5092   5.367   2.835   3.149
  863SOL    HW2 5093   5.446   2.726   3.218
  863SOL     MW 5094   5.408   2.805   3.219
  864SOL     OW 5095   3.880   1.207   0.330
  864SOL    HW1 5096   3.937   1.212   0.407
  864SOL    HW2 5097   3.898   1.288   0.282
  864SOL     MW 5098   3.890   1.218   0.334
  865SOL     OW 5099   5.956   3.940   3.671
  865SOL    HW1 5100   6.045   3.925   3.636
  865SOL    HW2 5101   5.970   3.991   3.751
  865SOL     MW 5102   5.969   3.945   3.676
  866SOL     OW 5103   5.939   2.011   3.414
  866SOL    HW1 5104   5.926   1.917   3.402
  866SOL    HW2 5105   5.861   2.039   3.463
  866SOL     MW 5106   5.927   2.003   3.419
  867SOL     OW 5107   4.760   5.223   3.367
  867SOL    HW1 5108   4.759   5.318   3.363
  867SOL    HW2 5109   4.699   5.201   3.437
  867SOL     MW 5110   4.752   5.232   3.376
  868SOL     OW 5111   4.256   1.233   5.060
  868SOL    HW1 5112   4.241   1.299   4.992
  868SOL    HW2 5113   4.216   1.153   5.026
  868SOL     MW 5114   4.249   1.232   5.047
  869SOL     OW 5115   3.152   0.265   5.147
  869SOL    HW1 5116   3.082   0.202   5.164
  869SOL    HW2 5117   3.107   0.347   5.127
  869SOL     MW 5118   3.138   0.268   5.147
  870SOL     OW 5119   3.104   1.830   0.867
  870SOL    HW1 5120   3.095   1.906   0.809
  870SOL    HW2 5121   3.014   1.806   0.888
  870SOL     MW 5122   3.091   1.837   0.862
  871SOL     OW 5123   6.237   2.887   0.866
  871SOL    HW1 5124   6.156   2.881   0.816
  871SOL    HW2 5125   6.211   2.866   0.956
  871SOL     MW 5126   6.224   2.883   0.871
  872SOL     OW 5127   1.200   5.287   2.790
  872SOL    HW1 5128   1.278   5.247   2.828
  872SOL    HW2 5129   1.209   5.272   2.696
  872SOL     MW 5130   1.211   5.280   2.783
  873SOL     OW 5131   3.544   1.987   2.256
  873SOL    HW1 5132   3.555   1.999   2.162
  873SOL    HW2 5133   3.537   2.076   2.291
  873SOL     MW 5134   3.544   2.000   2.249
  874SOL     OW 5135   4.102   5.674   4.490
  874SOL    HW1 5136   4.168   5.606   4.503
  874SOL    HW2 5137   4.019   5.627   4.487
  874SOL     MW 5138   4.100   5.660   4.492
  875SOL     OW 5139   1.528   5.740   4.497
  875SOL    HW1 5140   1.565   5.822   4.530
  875SOL    HW2 5141   1.602   5.695   4.457
  875SOL     MW 5142   1.543   5.745   4.496
  876SOL     OW 5143   1.971   2.690   3.800
  876SOL    HW1 5144   1.964   2.651   3.713
  876SOL    HW2 5145   1.936   2.623   3.859
  876SOL     MW 5146   1.966   2.676   3.796
  877SOL     OW 5147   4.580   4.753   1.511
  877SOL    HW1 5148   4.523   4.819   1.552
  877SOL    HW2 5149   4.627   4.801   1.443
  877SOL     MW 5150   4.579   4.768   1.508
  878SOL     OW 5151   4.523   3.785   2.218
  878SOL    HW1 5152   4.522   3.732   2.298
  878SOL    HW2 5153   4.613   3.819   2.213
  878SOL     MW 5154   4.535   3.783   2.228
  879SOL     OW 5155   0.223   1.517   0.283
  879SOL    HW1 5156   0.196   1.593   0.335
  879SOL    HW2 5157   0.195   1.442   0.335
  879SOL     MW 5158   0.216   1.517   0.296
  880SOL     OW 5159   5.395   1.792   0.507
  880SOL    HW1 5160   5.336   1.717   0.498
  880SOL    HW2 5161   5.461   1.763   0.569
  880SOL     MW 5162   5.396   1.779   0.514
  881SOL     OW 5163   2.828   0.050   3.044
  881SOL    HW1 5164   2.803  -0.025   2.990
  881SOL    HW2 5165   2.905   0.021   3.092
  881SOL     MW 5166   2.834   0.037   3.043
  882SOL     OW 5167   2.408   1.942   4.232
  882SOL    HW1 5168   2.357   1.886   4.174
  882SOL    HW2 5169   2.399   2.030   4.196
  882SOL     MW 5170   2.401   1.947   4.220
  883SOL     OW 5171   5.336   0.317   1.260
  883SOL    HW1 5172   5.423   0.349   1.236
  883SOL    HW2 5173   5.353   0.238   1.311
  883SOL     MW 5174   5.350   0.311   1.263
  884SOL     OW 5175   3.992   4.703   4.870
  884SOL    HW1 5176   4.035   4.788   4.861
  884SOL    HW2 5177   3.902   4.724   4.895
  884SOL     MW 5178   3.986   4.717   4.872
  885SOL     OW 5179   5.823   4.293   1.688
  885SOL    HW1 5180   5.809   4.237   1.611
  885SOL    HW2 5181   5.749   4.272   1.746
  885SOL     MW 5182   5.812   4.283   1.685
  886SOL     OW 5183   0.567   2.073   0.750
  886SOL    HW1 5184   0.591   2.138   0.685
  886SOL    HW2 5185   0.495   2.024   0.710
  886SOL     MW 5186   0.561   2.075   0.737
  887SOL     OW 5187   5.638   4.854   5.022
  887SOL    HW1 5188   5.688   4.925   4.983
  887SOL    HW2 5189   5.660   4.777   4.968
  887SOL     MW 5190   5.647   4.853   5.010
  888SOL     OW 5191   2.452   5.397   0.551
  888SOL    HW1 5192   2.487   5.486   0.547
  888SOL    HW2 5193   2.371   5.401   0.500
  888SOL     MW 5194   2.446   5.409   0.544
  889SOL     OW 5195   1.194   3.032   0.657
  889SOL    HW1 5196   1.179   3.013   0.750
  889SOL    HW2 5197   1.283   3.066   0.654
  889SOL     MW 5198   1.204   3.034   0.669
  890SOL     OW 5199   3.495   2.563   6.097
  890SOL    HW1 5200   3.424   2.607   6.143
  890SOL    HW2 5201   3.487   2.471   6.121
  890SOL     MW 5202   3.485   2.557   6.106
  891SOL     OW 5203   0.302   5.421   3.808
  891SOL    HW1 5204   0.324   5.476   3.733
  891SOL    HW2 5205   0.319   5.476   3.884
  891SOL     MW 5206   0.307   5.435   3.808
  892SOL     OW 5207   3.758   0.043   5.637
  892SOL    HW1 5208   3.730   0.027   5.727
  892SOL    HW2 5209   3.698   0.110   5.605
  892SOL     MW 5210   3.746   0.050   5.644
  893SOL     OW 5211   3.288   1.562   2.789
  893SOL    HW1 5212   3.256   1.579   2.877
  893SOL    HW2 5213   3.328   1.475   2.794
  893SOL     MW 5214   3.289   1.553   2.801
  894SOL     OW 5215   6.009   4.590   4.684
  894SOL    HW1 5216   6.044   4.668   4.642
  894SOL    HW2 5217   5.925   4.618   4.721
  894SOL     MW 5218   6.002   4.603   4.683
  895SOL     OW 5219   1.729   4.794   0.896
  895SOL    HW1 5220   1.769   4.710   0.917
  895SOL    HW2 5221   1.730   4.842   0.979
  895SOL     MW 5222   1.735   4.789   0.909
  896SOL     OW 5223   1.123   5.014   4.459
  896SOL    HW1 5224   1.087   4.932   4.425
  896SOL    HW2 5225   1.098   5.015   4.551
  896SOL     MW 5226   1.115   5.004   4.467
  897SOL     OW 5227   3.318   3.494   5.273
  897SOL    HW1 5228   3.292   3.581   5.243
  897SOL    HW2 5229   3.279   3.434   5.208
  897SOL     MW 5230   3.310   3.497   5.261
  898SOL     OW 5231   6.085   0.997   1.511
  898SOL    HW1 5232   6.024   1.030   1.577
  898SOL    HW2 5233   6.042   0.920   1.475
  898SOL     MW 5234   6.071   0.992   1.515
  899SOL     OW 5235   1.307   2.323   3.283
  899SOL    HW1 5236   1.370   2.289   3.218
  899SOL    HW2 5237   1.221   2.300   3.248
  899SOL     MW 5238   1.304   2.316   3.270
  900SOL     OW 5239   4.988   4.013   4.876
  900SOL    HW1 5240   4.979   4.089   4.934
  900SOL    HW2 5241   4.920   4.025   4.809
  900SOL     MW 5242   4.978   4.024   4.875
  901SOL     OW 5243   3.963   3.365   1.415
  901SOL    HW1 5244   3.900   3.380   1.344
  901SOL    HW2 5245   4.048   3.387   1.376
  901SOL     MW 5246   3.966   3.370   1.401
  902SOL     OW 5247   4.921   4.835   3.585
  902SOL    HW1 5248   4.864   4.820   3.510
  902SOL    HW2 5249   4.952   4.925   3.575
  902SOL     MW 5250   4.918   4.844   3.574
  903SOL     OW 5251   0.072   0.385   4.532
  903SOL    HW1 5252   0.104   0.375   4.443
  903SOL    HW2 5253   0.150   0.406   4.584
  903SOL     MW 5254   0.086   0.386   4.528
  904SOL     OW 5255   5.763   5.940   1.650
  904SOL    HW1 5256   5.768   6.021   1.599
  904SOL    HW2 5257   5.850   5.930   1.688
  904SOL     MW 5258   5.775   5.949   1.648
  905SOL     OW 5259   5.802   0.219   4.187
  905SOL    HW1 5260   5.886   0.248   4.222
  905SOL    HW2 5261   5.744   0.215   4.263
  905SOL     MW 5262   5.805   0.222   4.201
  906SOL     OW 5263   4.316   5.577   0.911
  906SOL    HW1 5264   4.229   5.555   0.877
  906SOL    HW2 5265   4.343   5.500   0.961
  906SOL     MW 5266   4.308   5.564   0.913
  907SOL     OW 5267   1.393   1.295   2.324
  907SOL    HW1 5268   1.383   1.258   2.411
  907SOL    HW2 5269   1.335   1.371   2.323
  907SOL     MW 5270   1.384   1.300   2.335
  908SOL     OW 5271   5.815   1.332   5.125
  908SOL    HW1 5272   5.828   1.237   5.123
  908SOL    HW2 5273   5.803   1.356   5.033
  908SOL     MW 5274   5.815   1.323   5.113
  909SOL     OW 5275   4.867   0.283   3.386
  909SOL    HW1 5276   4.904   0.371   3.394
  909SOL    HW2 5277   4.906   0.248   3.306
  909SOL     MW 5278   4.877   0.290   3.377
  910SOL     OW 5279   1.606   6.113   4.344
  910SOL    HW1 5280   1.561   6.078   4.267
  910SOL    HW2 5281   1.555   6.190   4.368
  910SOL     MW 5282   1.594   6.118   4.337
  911SOL     OW 5283   0.376   1.288   3.749
  911SOL    HW1 5284   0.434   1.263   3.678
  911SOL    HW2 5285   0.399   1.230   3.821
  911SOL     MW 5286   0.386   1.278   3.749
  912SOL     OW 5287   0.868   1.355   6.249
  912SOL    HW1 5288   0.872   1.260   6.241
  912SOL    HW2 5289   0.781   1.378   6.216
  912SOL     MW 5290   0.857   1.346   6.244
  913SOL     OW 5291   5.899   2.358   0.619
  913SOL    HW1 5292   5.926   2.302   0.547
  913SOL    HW2 5293   5.870   2.297   0.687
  913SOL     MW 5294   5.899   2.343   0.619
  914SOL     OW 5295   1.676   1.302   4.414
  914SOL    HW1 5296   1.626   1.223   4.432
  914SOL    HW2 5297   1.613   1.363   4.376
  914SOL     MW 5298   1.662   1.300   4.412
  915SOL     OW 5299   3.294   2.234   4.884
  915SOL    HW1 5300   3.379   2.275   4.902
  915SOL    HW2 5301   3.305   2.192   4.799
  915SOL     MW 5302   3.307   2.234   4.876
  916SOL     OW 5303   2.148   1.840   4.976
  916SOL    HW1 5304   2.152   1.896   5.053
  916SOL    HW2 5305   2.070   1.786   4.989
  916SOL     MW 5306   2.139   1.840   4.987
  917SOL     OW 5307   1.359   4.809   1.899
  917SOL    HW1 5308   1.326   4.881   1.953
  917SOL    HW2 5309   1.399   4.853   1.824
  917SOL     MW 5310   1.360   4.824   1.896
  918SOL     OW 5311   2.672   6.161   4.946
  918SOL    HW1 5312   2.638   6.194   5.029
  918SOL    HW2 5313   2.703   6.240   4.901
  918SOL     MW 5314   2.672   6.175   4.951
  919SOL     OW 5315   3.440   4.515   5.473
  919SOL    HW1 5316   3.456   4.423   5.453
  919SOL    HW2 5317   3.504   4.563   5.420
  919SOL     MW 5318   3.450   4.509   5.464
  920SOL     OW 5319   0.890   5.989   6.082
  920SOL    HW1 5320   0.812   5.935   6.097
  920SOL    HW2 5321   0.956   5.927   6.052
  920SOL     MW 5322   0.888   5.974   6.080
  921SOL     OW 5323   1.194   6.247   2.716
  921SOL    HW1 5324   1.190   6.324   2.771
  921SOL    HW2 5325   1.237   6.277   2.636
  921SOL     MW 5326   1.199   6.261   2.712
  922SOL     OW 5327   4.679   4.479   1.511
  922SOL    HW1 5328   4.651   4.571   1.519
  922SOL    HW2 5329   4.680   4.464   1.416
  922SOL     MW 5330   4.675   4.489   1.500
  923SOL     OW 5331   0.720   5.339   1.879
  923SOL    HW1 5332   0.661   5.410   1.903
  923SOL    HW2 5333   0.764   5.370   1.800
  923SOL     MW 5334   0.718   5.352   1.872
  924SOL     OW 5335   5.800   2.009   2.446
  924SOL    HW1 5336   5.762   2.013   2.534
  924SOL    HW2 5337   5.783   1.919   2.417
  924SOL     MW 5338   5.793   1.998   2.453
  925SOL     OW 5339   5.371   1.736   3.361
  925SOL    HW1 5340   5.442   1.800   3.356
  925SOL    HW2 5341   5.304   1.771   3.302
  925SOL     MW 5342   5.371   1.749   3.353
  926SOL     OW 5343   1.533   5.162   4.166
  926SOL    HW1 5344   1.610   5.105   4.173
  926SOL    HW2 5345   1.476   5.135   4.238
  926SOL     MW 5346   1.536   5.151   4.176
  927SOL     OW 5347   0.798   4.345   1.025
  927SOL    HW1 5348   0.779   4.383   0.939
  927SOL    HW2 5349   0.744   4.266   1.029
  927SOL     MW 5350   0.789   4.340   1.014
  928SOL     OW 5351   5.845   5.991   5.064
  928SOL    HW1 5352   5.811   5.947   5.142
  928SOL    HW2 5353   5.828   6.084   5.080
  928SOL     MW 5354   5.838   5.997   5.076
  929SOL     OW 5355   6.004   3.515   3.238
  929SOL    HW1 5356   5.961   3.571   3.302
  929SOL    HW2 5357   5.985   3.426   3.268
  929SOL     MW 5358   5.996   3.511   3.250
  930SOL     OW 5359   6.212   1.469   5.551
  930SOL    HW1 5360   6.278   1.465   5.482
  930SOL    HW2 5361   6.235   1.546   5.602
  930SOL     MW 5362   6.223   1.478   5.548
  931SOL     OW 5363   5.332   3.486   2.350
  931SOL    HW1 5364   5.270   3.529   2.292
  931SOL    HW2 5365   5.404   3.548   2.361
  931SOL     MW 5366   5.334   3.499   2.344
  932SOL     OW 5367   4.926   5.766   3.399
  932SOL    HW1 5368   4.956   5.834   3.460
  932SOL    HW2 5369   4.861   5.810   3.345
  932SOL     MW 5370   4.921   5.781   3.400
  933SOL     OW 5371   5.104   4.660   0.526
  933SOL    HW1 5372   5.179   4.719   0.525
  933SOL    HW2 5373   5.141   4.574   0.544
  933SOL     MW 5374   5.118   4.657   0.528
  934SOL     OW 5375   0.362   4.983   5.576
  934SOL    HW1 5376   0.425   4.970   5.646
  934SOL    HW2 5377   0.329   4.896   5.557
  934SOL     MW 5378   0.366   4.971   5.582
  935SOL     OW 5379   5.947   0.791   1.397
  935SOL    HW1 5380   5.912   0.710   1.435
  935SOL    HW2 5381   6.000   0.761   1.323
  935SOL     MW 5382   5.949   0.777   1.393
  936SOL     OW 5383   2.053   1.011   3.218
  936SOL    HW1 5384   2.116   1.057   3.162
  936SOL    HW2 5385   2.107   0.949   3.267
  936SOL     MW 5386   2.068   1.009   3.217
  937SOL     OW 5387   3.659   1.349   2.285
  937SOL    HW1 5388   3.633   1.385   2.200
  937SOL    HW2 5389   3.672   1.425   2.341
  937SOL     MW 5390   3.657   1.363   2.281
  938SOL     OW 5391   4.077   2.367   5.366
  938SOL    HW1 5392   3.996   2.328   5.399
  938SOL    HW2 5393   4.103   2.430   5.434
  938SOL     MW 5394   4.070   2.370   5.379
  939SOL     OW 5395   0.798   5.430   5.837
  939SOL    HW1 5396   0.807   5.349   5.787
  939SOL    HW2 5397   0.704   5.439   5.851
  939SOL     MW 5398   0.787   5.420   5.832
  940SOL     OW 5399   0.820   3.993   5.455
  940SOL    HW1 5400   0.830   4.021   5.364
  940SOL    HW2 5401   0.905   3.955   5.478
  940SOL     MW 5402   0.832   3.992   5.447
  941SOL     OW 5403   3.948   2.918   1.030
  941SOL    HW1 5404   3.963   2.937   1.122
  941SOL    HW2 5405   3.879   2.851   1.030
  941SOL     MW 5406   3.941   2.912   1.041
  942SOL     OW 5407   3.886   5.485   2.868
  942SOL    HW1 5408   3.936   5.556   2.907
  942SOL    HW2 5409   3.951   5.417   2.849
  942SOL     MW 5410   3.901   5.485   2.871
  943SOL     OW 5411   4.865   2.661   1.591
  943SOL    HW1 5412   4.922   2.606   1.538
  943SOL    HW2 5413   4.921   2.735   1.617
  943SOL     MW 5414   4.880   2.664   1.588
  944SOL     OW 5415   1.764   5.630   4.400
  944SOL    HW1 5416   1.809   5.680   4.468
  944SOL    HW2 5417   1.764   5.540   4.432
  944SOL     MW 5418   1.770   5.625   4.413
  945SOL     OW 5419   0.122   4.378   4.559
  945SOL    HW1 5420   0.137   4.415   4.646
  945SOL    HW2 5421   0.195   4.412   4.506
  945SOL     MW 5422   0.133   4.387   4.563
  946SOL     OW 5423   6.232   3.248   3.205
  946SOL    HW1 5424   6.149   3.225   3.246
  946SOL    HW2 5425   6.287   3.170   3.214
  946SOL     MW 5426   6.228   3.235   3.211
  947SOL     OW 5427   2.331   2.102   0.511
  947SOL    HW1 5428   2.308   2.039   0.580
  947SOL    HW2 5429   2.405   2.150   0.547
  947SOL     MW 5430   2.338   2.100   0.525
  948SOL     OW 5431   5.782   5.571   4.959
  948SOL    HW1 5432   5.788   5.530   5.046
  948SOL    HW2 5433   5.721   5.643   4.971
  948SOL     MW 5434   5.775   5.575   4.972
  949SOL     OW 5435   2.312   4.825   4.264
  949SOL    HW1 5436   2.397   4.868   4.271
  949SOL    HW2 5437   2.273   4.834   4.351
  949SOL     MW 5438   2.318   4.832   4.276
  950SOL     OW 5439   0.551   6.040   2.604
  950SOL    HW1 5440   0.471   6.077   2.566
  950SOL    HW2 5441   0.529   5.949   2.621
  950SOL     MW 5442   0.538   6.033   2.601
  951SOL     OW 5443   0.237   0.019   4.241
  951SOL    HW1 5444   0.303   0.085   4.219
  951SOL    HW2 5445   0.155   0.068   4.244
  951SOL     MW 5446   0.235   0.034   4.238
  952SOL     OW 5447   1.153   1.206   4.691
  952SOL    HW1 5448   1.175   1.288   4.647
  952SOL    HW2 5449   1.233   1.154   4.685
  952SOL     MW 5450   1.166   1.210   4.685
  953SOL     OW 5451   2.933   5.160   0.430
  953SOL    HW1 5452   2.921   5.093   0.363
  953SOL    HW2 5453   2.911   5.242   0.386
  953SOL     MW 5454   2.928   5.162   0.416
  954SOL     OW 5455   0.540   5.474   2.389
  954SOL    HW1 5456   0.479   5.455   2.318
  954SOL    HW2 5457   0.498   5.542   2.441
  954SOL     MW 5458   0.527   5.480   2.386
  955SOL     OW 5459   3.511   4.850   5.785
  955SOL    HW1 5460   3.576   4.781   5.798
  955SOL    HW2 5461   3.427   4.805   5.791
  955SOL     MW 5462   3.509   4.836   5.788
  956SOL     OW 5463   0.700   2.290   3.106
  956SOL    HW1 5464   0.725   2.372   3.149
  956SOL    HW2 5465   0.608   2.278   3.130
  956SOL     MW 5466   0.691   2.299   3.115
  957SOL     OW 5467   0.608   0.892   5.432
  957SOL    HW1 5468   0.665   0.863   5.359
  957SOL    HW2 5469   0.661   0.878   5.510
  957SOL     MW 5470   0.623   0.887   5.432
  958SOL     OW 5471   0.921   5.984   0.605
  958SOL    HW1 5472   0.970   6.052   0.558
  958SOL    HW2 5473   0.959   5.983   0.693
  958SOL     MW 5474   0.932   5.993   0.610
  959SOL     OW 5475   1.548   0.088   4.537
  959SOL    HW1 5476   1.513   0.177   4.537
  959SOL    HW2 5477   1.623   0.091   4.597
  959SOL     MW 5478   1.553   0.100   4.545
  960SOL     OW 5479   4.932   2.679   6.261
  960SOL    HW1 5480   4.904   2.587   6.261
  960SOL    HW2 5481   4.852   2.728   6.279
  960SOL     MW 5482   4.918   2.673   6.263
  961SOL     OW 5483   4.003   0.662   1.841
  961SOL    HW1 5484   4.097   0.660   1.824
  961SOL    HW2 5485   3.988   0.747   1.882
  961SOL     MW 5486   4.013   0.672   1.844
  962SOL     OW 5487   4.055   1.173   2.385
  962SOL    HW1 5488   4.108   1.108   2.432
  962SOL    HW2 5489   3.967   1.163   2.421
  962SOL     MW 5490   4.051   1.164   2.396
  963SOL     OW 5491   6.008   4.428   3.646
  963SOL    HW1 5492   5.926   4.447   3.600
  963SOL    HW2 5493   5.982   4.374   3.720
  963SOL     MW 5494   5.994   4.423   3.649
  964SOL     OW 5495   1.252   2.633   4.284
  964SOL    HW1 5496   1.177   2.575   4.294
  964SOL    HW2 5497   1.227   2.694   4.215
  964SOL     MW 5498   1.239   2.634   4.276
  965SOL     OW 5499   5.826   3.019   3.450
  965SOL    HW1 5500   5.740   3.007   3.409
  965SOL    HW2 5501   5.867   2.933   3.445
  965SOL     MW 5502   5.820   3.007   3.444
  966SOL     OW 5503   3.111   3.363   1.392
  966SOL    HW1 5504   3.091   3.340   1.302
  966SOL    HW2 5505   3.199   3.401   1.388
  966SOL     MW 5506   3.120   3.365   1.380
  967SOL     OW 5507   3.062   0.209   4.057
  967SOL    HW1 5508   2.995   0.140   4.061
  967SOL    HW2 5509   3.131   0.172   4.001
  967SOL     MW 5510   3.063   0.195   4.050
  968SOL     OW 5511   0.900   4.202   2.761
  968SOL    HW1 5512   0.988   4.230   2.734
  968SOL    HW2 5513   0.896   4.110   2.736
  968SOL     MW 5514   0.911   4.194   2.754
  969SOL     OW 5515   4.401   0.710   4.886
  969SOL    HW1 5516   4.394   0.784   4.945
  969SOL    HW2 5517   4.363   0.636   4.934
  969SOL     MW 5518   4.395   0.710   4.899
  970SOL     OW 5519   1.282   2.378   0.399
  970SOL    HW1 5520   1.302   2.302   0.344
  970SOL    HW2 5521   1.239   2.440   0.339
  970SOL     MW 5522   1.279   2.376   0.384
  971SOL     OW 5523   1.560   2.071   2.775
  971SOL    HW1 5524   1.533   2.161   2.760
  971SOL    HW2 5525   1.592   2.069   2.865
  971SOL     MW 5526   1.560   2.082   2.785
  972SOL     OW 5527   2.126   2.392   3.830
  972SOL    HW1 5528   2.038   2.412   3.800
  972SOL    HW2 5529   2.135   2.440   3.913
  972SOL     MW 5530   2.116   2.401   3.837
  973SOL     OW 5531   0.436   0.948   2.673
  973SOL    HW1 5532   0.485   0.959   2.755
  973SOL    HW2 5533   0.347   0.974   2.695
  973SOL     MW 5534   0.431   0.953   2.686
  974SOL     OW 5535   2.246   5.564   1.588
  974SOL    HW1 5536   2.160   5.568   1.547
  974SOL    HW2 5537   2.282   5.480   1.561
  974SOL     MW 5538   2.240   5.554   1.580
  975SOL     OW 5539   0.543   5.284   4.333
  975SOL    HW1 5540   0.458   5.303   4.293
  975SOL    HW2 5541   0.553   5.350   4.401
  975SOL     MW 5542   0.534   5.295   4.336
  976SOL     OW 5543   3.228   1.037   4.363
  976SOL    HW1 5544   3.253   0.975   4.295
  976SOL    HW2 5545   3.152   0.996   4.406
  976SOL     MW 5546   3.221   1.024   4.360
  977SOL     OW 5547   1.525   3.088   3.052
  977SOL    HW1 5548   1.483   3.151   3.110
  977SOL    HW2 5549   1.566   3.025   3.111
  977SOL     MW 5550   1.525   3.088   3.067
  978SOL     OW 5551   2.022   5.032   3.970
  978SOL    HW1 5552   2.013   5.116   3.926
  978SOL    HW2 5553   2.116   5.016   3.974
  978SOL     MW 5554   2.033   5.040   3.965
  979SOL     OW 5555   0.271   1.499   1.091
  979SOL    HW1 5556   0.196   1.441   1.106
  979SOL    HW2 5557   0.345   1.440   1.078
  979SOL     MW 5558   0.271   1.484   1.091
  980SOL     OW 5559   5.637   1.914   2.698
  980SOL    HW1 5560   5.702   1.897   2.767
  980SOL    HW2 5561   5.579   1.838   2.700
  980SOL     MW 5562   5.638   1.902   2.707
  981SOL     OW 5563   2.066   3.104   6.163
  981SOL    HW1 5564   2.009   3.140   6.095
  981SOL    HW2 5565   2.009   3.092   6.238
  981SOL     MW 5566   2.052   3.107   6.164
  982SOL     OW 5567   3.579   1.758   2.375
  982SOL    HW1 5568   3.564   1.846   2.342
  982SOL    HW2 5569   3.530   1.701   2.315
  982SOL     MW 5570   3.571   1.762   2.363
  983SOL     OW 5571   5.446   1.239   4.667
  983SOL    HW1 5572   5.391   1.279   4.734
  983SOL    HW2 5573   5.504   1.181   4.716
  983SOL     MW 5574   5.446   1.237   4.682
  984SOL     OW 5575   3.533   5.724   1.402
  984SOL    HW1 5576   3.603   5.755   1.344
  984SOL    HW2 5577   3.500   5.645   1.358
  984SOL     MW 5578   3.538   5.718   1.389
  985SOL     OW 5579   1.322   1.021   1.742
  985SOL    HW1 5580   1.298   1.038   1.651
  985SOL    HW2 5581   1.416   1.004   1.739
  985SOL     MW 5582   1.331   1.021   1.730
  986SOL     OW 5583   6.026   0.801   6.140
  986SOL    HW1 5584   6.043   0.893   6.159
  986SOL    HW2 5585   5.952   0.802   6.079
  986SOL     MW 5586   6.018   0.813   6.135
  987SOL     OW 5587   5.431   4.017   4.564
  987SOL    HW1 5588   5.376   4.095   4.564
  987SOL    HW2 5589   5.503   4.038   4.624
  987SOL     MW 5590   5.433   4.029   4.572
  988SOL     OW 5591   2.753   3.111   5.410
  988SOL    HW1 5592   2.760   3.195   5.455
  988SOL    HW2 5593   2.823   3.113   5.345
  988SOL     MW 5594   2.763   3.122   5.407
  989SOL     OW 5595   1.669   1.572   1.038
  989SOL    HW1 5596   1.636   1.528   1.116
  989SOL    HW2 5597   1.667   1.665   1.060
  989SOL     MW 5598   1.664   1.578   1.051
  990SOL     OW 5599   1.147   0.634   5.343
  990SOL    HW1 5600   1.234   0.660   5.313
  990SOL    HW2 5601   1.162   0.595   5.429
  990SOL     MW 5602   1.160   0.633   5.350
  991SOL     OW 5603   1.888   2.246   5.871
  991SOL    HW1 5604   1.901   2.312   5.802
  991SOL    HW2 5605   1.911   2.291   5.952
  991SOL     MW 5606   1.893   2.260   5.872
  992SOL     OW 5607   1.914   4.270   4.465
  992SOL    HW1 5608   1.894   4.179   4.443
  992SOL    HW2 5609   1.894   4.319   4.385
  992SOL     MW 5610   1.909   4.265   4.452
  993SOL     OW 5611   5.619   2.964   1.186
  993SOL    HW1 5612   5.595   3.041   1.238
  993SOL    HW2 5613   5.613   2.891   1.247
  993SOL     MW 5614   5.615   2.965   1.201
  994SOL     OW 5615   3.737   5.446   5.861
  994SOL    HW1 5616   3.704   5.412   5.943
  994SOL    HW2 5617   3.812   5.390   5.839
  994SOL     MW 5618   3.743   5.435   5.868
  995SOL     OW 5619   3.790   3.245   1.574
  995SOL    HW1 5620   3.858   3.304   1.541
  995SOL    HW2 5621   3.787   3.263   1.668
  995SOL     MW 5622   3.798   3.255   1.582
  996SOL     OW 5623   2.574   5.731   2.425
  996SOL    HW1 5624   2.563   5.809   2.371
  996SOL    HW2 5625   2.554   5.761   2.514
  996SOL     MW 5626   2.570   5.745   2.430
  997SOL     OW 5627   4.316   1.060   1.978
  997SOL    HW1 5628   4.300   1.133   2.039
  997SOL    HW2 5629   4.386   1.092   1.921
  997SOL     MW 5630   4.323   1.074   1.978
  998SOL     OW 5631   3.498   4.266   5.357
  998SOL    HW1 5632   3.475   4.224   5.274
  998SOL    HW2 5633   3.438   4.226   5.421
  998SOL     MW 5634   3.487   4.255   5.355
  999SOL     OW 5635   6.266   3.785   2.732
  999SOL    HW1 5636   6.203   3.721   2.699
  999SOL    HW2 5637   6.268   3.770   2.826
  999SOL     MW 5638   6.258   3.775   2.740
 1000SOL     OW 5639   5.498   5.234   2.616
 1000SOL    HW1 5640   5.528   5.325   2.612
 1000SOL    HW2 5641   5.404   5.240   2.633
 1000SOL     MW 5642   5.490   5.246   2.618
 1001SOL     OW 5643   1.113   4.669   4.702
 1001SOL    HW1 5644   1.129   4.578   4.724
 1001SOL    HW2 5645   1.200   4.704   4.683
 1001SOL     MW 5646   1.127   4.662   4.702
 1002SOL     OW 5647   0.120   5.348   2.099
 1002SOL    HW1 5648   0.037   5.393   2.083
 1002SOL    HW2 5649   0.096   5.264   2.138
 1002SOL     MW 5650   0.106   5.343   2.102
 1003SOL     OW 5651   5.736   4.530   0.338
 1003SOL    HW1 5652   5.780   4.452   0.303
 1003SOL    HW2 5653   5.806   4.578   0.382
 1003SOL     MW 5654   5.751   4.526   0.339
 1004SOL     OW 5655   4.975   4.117   1.694
 1004SOL    HW1 5656   4.941   4.189   1.642
 1004SOL    HW2 5657   5.063   4.102   1.660
 1004SOL     MW 5658   4.982   4.124   1.683
 1005SOL     OW 5659   5.228   0.421   0.893
 1005SOL    HW1 5660   5.254   0.479   0.965
 1005SOL    HW2 5661   5.139   0.394   0.915
 1005SOL     MW 5662   5.220   0.425   0.905
 1006SOL     OW 5663   2.696   2.125   5.910
 1006SOL    HW1 5664   2.658   2.040   5.886
 1006SOL    HW2 5665   2.736   2.157   5.829
 1006SOL     MW 5666   2.696   2.118   5.897
 1007SOL     OW 5667   3.355   0.723   3.293
 1007SOL    HW1 5668   3.427   0.686   3.242
 1007SOL    HW2 5669   3.332   0.804   3.248
 1007SOL     MW 5670   3.361   0.729   3.280
 1008SOL     OW 5671   0.436   5.611   3.118
 1008SOL    HW1 5672   0.385   5.692   3.113
 1008SOL    HW2 5673   0.512   5.633   3.173
 1008SOL     MW 5674   0.439   5.624   3.124
 1009SOL     OW 5675   1.613   0.829   5.613
 1009SOL    HW1 5676   1.686   0.799   5.669
 1009SOL    HW2 5677   1.603   0.921   5.636
 1009SOL     MW 5678   1.621   0.837   5.623
 1010SOL     OW 5679   1.451   5.327   0.065
 1010SOL    HW1 5680   1.390   5.265   0.025
 1010SOL    HW2 5681   1.537   5.299   0.035
 1010SOL     MW 5682   1.454   5.316   0.056
 1011SOL     OW 5683   4.539   2.927   1.238
 1011SOL    HW1 5684   4.515   2.852   1.183
 1011SOL    HW2 5685   4.550   3.000   1.177
 1011SOL     MW 5686   4.537   2.927   1.224
 1012SOL     OW 5687   4.567   2.567   5.294
 1012SOL    HW1 5688   4.479   2.531   5.285
 1012SOL    HW2 5689   4.595   2.585   5.204
 1012SOL     MW 5690   4.560   2.565   5.281
 1013SOL     OW 5691   4.685   3.551   1.600
 1013SOL    HW1 5692   4.655   3.548   1.691
 1013SOL    HW2 5693   4.722   3.638   1.589
 1013SOL     MW 5694   4.686   3.561   1.610
 1014SOL     OW 5695   6.270   5.295   5.067
 1014SOL    HW1 5696   6.354   5.338   5.049
 1014SOL    HW2 5697   6.265   5.294   5.163
 1014SOL     MW 5698   6.280   5.300   5.077
 1015SOL     OW 5699   2.825   2.394   0.601
 1015SOL    HW1 5700   2.807   2.306   0.565
 1015SOL    HW2 5701   2.835   2.449   0.523
 1015SOL     MW 5702   2.824   2.390   0.586
 1016SOL     OW 5703   2.771   4.544   5.635
 1016SOL    HW1 5704   2.700   4.583   5.687
 1016SOL    HW2 5705   2.728   4.513   5.556
 1016SOL     MW 5706   2.756   4.545   5.632
 1017SOL     OW 5707   6.204   5.473   3.863
 1017SOL    HW1 5708   6.254   5.533   3.918
 1017SOL    HW2 5709   6.190   5.522   3.782
 1017SOL     MW 5710   6.209   5.487   3.859
 1018SOL     OW 5711   4.785   2.164   5.589
 1018SOL    HW1 5712   4.769   2.095   5.653
 1018SOL    HW2 5713   4.698   2.200   5.571
 1018SOL     MW 5714   4.772   2.160   5.595
 1019SOL     OW 5715   4.247   4.201   2.146
 1019SOL    HW1 5716   4.296   4.130   2.189
 1019SOL    HW2 5717   4.309   4.273   2.141
 1019SOL     MW 5718   4.261   4.201   2.151
 1020SOL     OW 5719   1.864   1.684   4.982
 1020SOL    HW1 5720   1.798   1.627   5.021
 1020SOL    HW2 5721   1.838   1.692   4.890
 1020SOL     MW 5722   1.852   1.678   4.975
 1021SOL     OW 5723   5.705   3.251   1.936
 1021SOL    HW1 5724   5.652   3.320   1.977
 1021SOL    HW2 5725   5.732   3.195   2.009
 1021SOL     MW 5726   5.701   3.253   1.951
 1022SOL     OW 5727   3.978   2.963   6.282
 1022SOL    HW1 5728   4.060   2.966   6.332
 1022SOL    HW2 5729   3.946   3.053   6.282
 1022SOL     MW 5730   3.985   2.975   6.289
 1023SOL     OW 5731   5.067   5.290   4.032
 1023SOL    HW1 5732   5.004   5.218   4.024
 1023SOL    HW2 5733   5.150   5.252   4.003
 1023SOL     MW 5734   5.069   5.276   4.027
 1024SOL     OW 5735   0.369   1.506   5.382
 1024SOL    HW1 5736   0.437   1.482   5.319
 1024SOL    HW2 5737   0.375   1.440   5.451
 1024SOL     MW 5738   0.378   1.495   5.383
 1025SOL     OW 5739   5.815   5.794   2.045
 1025SOL    HW1 5740   5.862   5.878   2.049
 1025SOL    HW2 5741   5.732   5.812   2.089
 1025SOL     MW 5742   5.811   5.807   2.051
 1026SOL     OW 5743   3.723   0.065   3.300
 1026SOL    HW1 5744   3.797   0.051   3.359
 1026SOL    HW2 5745   3.651   0.092   3.357
 1026SOL     MW 5746   3.723   0.067   3.315
 1027SOL     OW 5747   5.311   4.358   4.782
 1027SOL    HW1 5748   5.242   4.389   4.840
 1027SOL    HW2 5749   5.370   4.307   4.838
 1027SOL     MW 5750   5.310   4.355   4.796
 1028SOL     OW 5751   2.515   0.676   4.487
 1028SOL    HW1 5752   2.560   0.617   4.426
 1028SOL    HW2 5753   2.576   0.749   4.498
 1028SOL     MW 5754   2.529   0.678   4.480
 1029SOL     OW 5755   5.102   4.660   6.141
 1029SOL    HW1 5756   5.065   4.730   6.087
 1029SOL    HW2 5757   5.189   4.693   6.164
 1029SOL     MW 5758   5.109   4.673   6.137
 1030SOL     OW 5759   4.887   0.220   4.175
 1030SOL    HW1 5760   4.913   0.198   4.085
 1030SOL    HW2 5761   4.893   0.316   4.178
 1030SOL     MW 5762   4.891   0.230   4.164
 1031SOL     OW 5763   5.319   0.308   4.297
 1031SOL    HW1 5764   5.290   0.218   4.311
 1031SOL    HW2 5765   5.414   0.305   4.312
 1031SOL     MW 5766   5.328   0.296   4.300
 1032SOL     OW 5767   0.488   4.033   1.173
 1032SOL    HW1 5768   0.476   4.048   1.266
 1032SOL    HW2 5769   0.474   4.118   1.132
 1032SOL     MW 5770   0.485   4.046   1.180
 1033SOL     OW 5771   1.499   4.613   5.591
 1033SOL    HW1 5772   1.561   4.683   5.571
 1033SOL    HW2 5773   1.414   4.646   5.560
 1033SOL     MW 5774   1.496   4.626   5.585
 1034SOL     OW 5775   5.021   5.317   0.191
 1034SOL    HW1 5776   5.108   5.356   0.183
 1034SOL    HW2 5777   5.027   5.262   0.269
 1034SOL     MW 5778   5.033   5.315   0.200
 1035SOL     OW 5779   5.972   1.681   2.149
 1035SOL    HW1 5780   5.952   1.684   2.243
 1035SOL    HW2 5781   5.942   1.594   2.122
 1035SOL     MW 5782   5.966   1.670   2.158
 1036SOL     OW 5783   1.274   0.015   2.463
 1036SOL    HW1 5784   1.234  -0.071   2.448
 1036SOL    HW2 5785   1.345   0.020   2.398
 1036SOL     MW 5786   1.278   0.004   2.453
 1037SOL     OW 5787   4.534   5.211   0.585
 1037SOL    HW1 5788   4.600   5.244   0.646
 1037SOL    HW2 5789   4.585   5.178   0.511
 1037SOL     MW 5790   4.549   5.211   0.584
 1038SOL     OW 5791   3.227   4.341   0.699
 1038SOL    HW1 5792   3.307   4.337   0.751
 1038SOL    HW2 5793   3.238   4.418   0.643
 1038SOL     MW 5794   3.238   4.350   0.699
 1039SOL     OW 5795   3.886   5.117   5.001
 1039SOL    HW1 5796   3.810   5.085   5.049
 1039SOL    HW2 5797   3.930   5.037   4.970
 1039SOL     MW 5798   3.882   5.103   5.003
 1040SOL     OW 5799   1.287   2.244   4.012
 1040SOL    HW1 5800   1.339   2.292   3.948
 1040SOL    HW2 5801   1.239   2.179   3.961
 1040SOL     MW 5802   1.287   2.242   3.997
 1041SOL     OW 5803   1.140   0.006   6.181
 1041SOL    HW1 5804   1.158  -0.026   6.269
 1041SOL    HW2 5805   1.175   0.096   6.180
 1041SOL     MW 5806   1.147   0.013   6.192
 1042SOL     OW 5807   2.948   0.856   4.848
 1042SOL    HW1 5808   2.868   0.843   4.797
 1042SOL    HW2 5809   3.017   0.813   4.797
 1042SOL     MW 5810   2.946   0.849   4.835
 1043SOL     OW 5811   3.741   0.806   0.429
 1043SOL    HW1 5812   3.671   0.831   0.368
 1043SOL    HW2 5813   3.729   0.712   0.442
 1043SOL     MW 5814   3.730   0.797   0.423
 1044SOL     OW 5815   3.877   1.618   1.015
 1044SOL    HW1 5816   3.948   1.623   1.078
 1044SOL    HW2 5817   3.874   1.526   0.989
 1044SOL     MW 5818   3.885   1.607   1.020
 1045SOL     OW 5819   5.545   5.405   3.697
 1045SOL    HW1 5820   5.585   5.381   3.780
 1045SOL    HW2 5821   5.463   5.355   3.693
 1045SOL     MW 5822   5.539   5.396   3.707
 1046SOL     OW 5823   5.938   1.269   6.032
 1046SOL    HW1 5824   5.986   1.311   5.961
 1046SOL    HW2 5825   5.908   1.342   6.087
 1046SOL     MW 5826   5.940   1.284   6.030
 1047SOL     OW 5827   3.999   1.922   2.204
 1047SOL    HW1 5828   4.066   1.931   2.272
 1047SOL    HW2 5829   3.954   2.006   2.204
 1047SOL     MW 5830   4.002   1.934   2.213
 1048SOL     OW 5831   4.967   6.177   0.580
 1048SOL    HW1 5832   5.040   6.208   0.633
 1048SOL    HW2 5833   4.912   6.127   0.640
 1048SOL     MW 5834   4.970   6.174   0.594
 1049SOL     OW 5835   4.915   4.255   0.033
 1049SOL    HW1 5836   4.998   4.221   0.000
 1049SOL    HW2 5837   4.849   4.219  -0.026
 1049SOL     MW 5838   4.917   4.246   0.021
 1050SOL     OW 5839   2.599   1.855   5.118
 1050SOL    HW1 5840   2.533   1.922   5.133
 1050SOL    HW2 5841   2.555   1.789   5.064
 1050SOL     MW 5842   2.585   1.855   5.113
 1051SOL     OW 5843   1.860   1.433   0.909
 1051SOL    HW1 5844   1.793   1.490   0.948
 1051SOL    HW2 5845   1.870   1.361   0.971
 1051SOL     MW 5846   1.853   1.431   0.922
 1052SOL     OW 5847   5.873   5.480   1.925
 1052SOL    HW1 5848   5.818   5.505   1.999
 1052SOL    HW2 5849   5.913   5.563   1.896
 1052SOL     MW 5850   5.871   5.494   1.931
 1053SOL     OW 5851   2.376   5.230   2.104
 1053SOL    HW1 5852   2.354   5.137   2.103
 1053SOL    HW2 5853   2.358   5.260   2.015
 1053SOL     MW 5854   2.371   5.222   2.093
 1054SOL     OW 5855   4.928   4.895   5.213
 1054SOL    HW1 5856   4.990   4.950   5.165
 1054SOL    HW2 5857   4.934   4.924   5.303
 1054SOL     MW 5858   4.937   4.906   5.218
 1055SOL     OW 5859   0.821   0.147   4.030
 1055SOL    HW1 5860   0.864   0.103   3.957
 1055SOL    HW2 5861   0.846   0.239   4.021
 1055SOL     MW 5862   0.830   0.153   4.020
 1056SOL     OW 5863   1.713   1.789   1.770
 1056SOL    HW1 5864   1.634   1.843   1.765
 1056SOL    HW2 5865   1.733   1.785   1.863
 1056SOL     MW 5866   1.705   1.795   1.781
 1057SOL     OW 5867   3.758   5.133   3.675
 1057SOL    HW1 5868   3.728   5.216   3.714
 1057SOL    HW2 5869   3.853   5.135   3.686
 1057SOL     MW 5870   3.766   5.144   3.682
 1058SOL     OW 5871   4.043   0.680   0.704
 1058SOL    HW1 5872   3.977   0.618   0.674
 1058SOL    HW2 5873   4.036   0.754   0.643
 1058SOL     MW 5874   4.034   0.682   0.692
 1059SOL     OW 5875   5.159   5.714   1.462
 1059SOL    HW1 5876   5.221   5.680   1.396
 1059SOL    HW2 5877   5.210   5.715   1.543
 1059SOL     MW 5878   5.174   5.709   1.464
 1060SOL     OW 5879   3.600   5.141   1.617
 1060SOL    HW1 5880   3.569   5.191   1.542
 1060SOL    HW2 5881   3.589   5.049   1.591
 1060SOL     MW 5882   3.594   5.135   1.604
 1061SOL     OW 5883   5.595   0.482   1.228
 1061SOL    HW1 5884   5.657   0.482   1.302
 1061SOL    HW2 5885   5.633   0.419   1.167
 1061SOL     MW 5886   5.608   0.474   1.230
 1062SOL     OW 5887   2.791   2.197   4.969
 1062SOL    HW1 5888   2.867   2.253   4.986
 1062SOL    HW2 5889   2.748   2.189   5.054
 1062SOL     MW 5890   2.795   2.203   4.982
 1063SOL     OW 5891   0.819   2.739   5.185
 1063SOL    HW1 5892   0.791   2.810   5.243
 1063SOL    HW2 5893   0.781   2.762   5.100
 1063SOL     MW 5894   0.810   2.751   5.182
 1064SOL     OW 5895   2.043   2.343   1.828
 1064SOL    HW1 5896   1.979   2.412   1.845
 1064SOL    HW2 5897   2.002   2.290   1.760
 1064SOL     MW 5898   2.030   2.345   1.821
 1065SOL     OW 5899   6.201   4.513   2.608
 1065SOL    HW1 5900   6.229   4.597   2.570
 1065SOL    HW2 5901   6.112   4.530   2.639
 1065SOL     MW 5902   6.193   4.526   2.607
 1066SOL     OW 5903   3.581   5.224   2.321
 1066SOL    HW1 5904   3.571   5.312   2.286
 1066SOL    HW2 5905   3.667   5.224   2.363
 1066SOL     MW 5906   3.590   5.235   2.322
 1067SOL     OW 5907   5.993   1.838   5.579
 1067SOL    HW1 5908   5.995   1.824   5.674
 1067SOL    HW2 5909   5.988   1.750   5.542
 1067SOL     MW 5910   5.992   1.825   5.586
 1068SOL     OW 5911   5.976   0.649   3.181
 1068SOL    HW1 5912   5.995   0.642   3.274
 1068SOL    HW2 5913   6.055   0.687   3.143
 1068SOL     MW 5914   5.989   0.653   3.188
 1069SOL     OW 5915   5.485   2.965   0.714
 1069SOL    HW1 5916   5.469   2.876   0.683
 1069SOL    HW2 5917   5.536   3.006   0.645
 1069SOL     MW 5918   5.490   2.959   0.701
 1070SOL     OW 5919   5.180   0.094   3.606
 1070SOL    HW1 5920   5.198   0.134   3.691
 1070SOL    HW2 5921   5.238   0.141   3.545
 1070SOL     MW 5922   5.190   0.105   3.609
 1071SOL     OW 5923   2.625   2.625   1.211
 1071SOL    HW1 5924   2.589   2.545   1.249
 1071SOL    HW2 5925   2.719   2.606   1.202
 1071SOL     MW 5926   2.633   2.612   1.215
 1072SOL     OW 5927   2.040   2.395   5.692
 1072SOL    HW1 5928   2.103   2.437   5.634
 1072SOL    HW2 5929   2.083   2.315   5.721
 1072SOL     MW 5930   2.053   2.390   5.689
 1073SOL     OW 5931   0.048   0.965   3.818
 1073SOL    HW1 5932   0.137   0.932   3.805
 1073SOL    HW2 5933   0.028   0.944   3.909
 1073SOL     MW 5934   0.057   0.958   3.828
 1074SOL     OW 5935   4.739   6.004   3.727
 1074SOL    HW1 5936   4.820   5.955   3.710
 1074SOL    HW2 5937   4.743   6.078   3.666
 1074SOL     MW 5938   4.750   6.007   3.717
 1075SOL     OW 5939   4.922   2.449   5.627
 1075SOL    HW1 5940   5.016   2.436   5.639
 1075SOL    HW2 5941   4.884   2.362   5.642
 1075SOL     MW 5942   4.929   2.436   5.631
 1076SOL     OW 5943   1.401   1.900   5.939
 1076SOL    HW1 5944   1.454   1.894   5.860
 1076SOL    HW2 5945   1.458   1.939   6.004
 1076SOL     MW 5946   1.415   1.904   5.937
 1077SOL     OW 5947   3.008   0.306   1.013
 1077SOL    HW1 5948   3.066   0.282   0.941
 1077SOL    HW2 5949   3.065   0.350   1.076
 1077SOL     MW 5950   3.022   0.308   1.011
 1078SOL     OW 5951   5.947   5.769   2.777
 1078SOL    HW1 5952   6.026   5.807   2.815
 1078SOL    HW2 5953   5.931   5.823   2.699
 1078SOL     MW 5954   5.955   5.781   2.772
 1079SOL     OW 5955   4.979   4.758   1.427
 1079SOL    HW1 5956   4.987   4.806   1.345
 1079SOL    HW2 5957   5.058   4.782   1.477
 1079SOL     MW 5958   4.990   4.767   1.423
 1080SOL     OW 5959   5.188   2.342   1.297
 1080SOL    HW1 5960   5.122   2.329   1.229
 1080SOL    HW2 5961   5.270   2.350   1.248
 1080SOL     MW 5962   5.190   2.341   1.282
 1081SOL     OW 5963   5.297   3.168   5.768
 1081SOL    HW1 5964   5.266   3.081   5.795
 1081SOL    HW2 5965   5.248   3.228   5.823
 1081SOL     MW 5966   5.287   3.164   5.778
 1082SOL     OW 5967   1.000   5.584   5.637
 1082SOL    HW1 5968   1.061   5.550   5.571
 1082SOL    HW2 5969   0.918   5.537   5.621
 1082SOL     MW 5970   0.997   5.573   5.627
 1083SOL     OW 5971   2.179   1.435   0.904
 1083SOL    HW1 5972   2.212   1.404   0.988
 1083SOL    HW2 5973   2.086   1.414   0.905
 1083SOL     MW 5974   2.172   1.428   0.915
 1084SOL     OW 5975   2.305   0.155   0.537
 1084SOL    HW1 5976   2.325   0.240   0.574
 1084SOL    HW2 5977   2.385   0.104   0.547
 1084SOL     MW 5978   2.318   0.159   0.543
 1085SOL     OW 5979   3.651   4.716   5.354
 1085SOL    HW1 5980   3.732   4.737   5.307
 1085SOL    HW2 5981   3.627   4.798   5.398
 1085SOL     MW 5982   3.658   4.730   5.354
 1086SOL     OW 5983   0.600   1.371   5.286
 1086SOL    HW1 5984   0.652   1.364   5.367
 1086SOL    HW2 5985   0.654   1.425   5.229
 1086SOL     MW 5986   0.614   1.377   5.289
 1087SOL     OW 5987   6.058   3.601   0.022
 1087SOL    HW1 5988   6.153   3.612   0.032
 1087SOL    HW2 5989   6.023   3.690   0.025
 1087SOL     MW 5990   6.066   3.613   0.023
 1088SOL     OW 5991   2.577   0.374   6.220
 1088SOL    HW1 5992   2.626   0.307   6.268
 1088SOL    HW2 5993   2.513   0.407   6.283
 1088SOL     MW 5994   2.575   0.370   6.234
 1089SOL     OW 5995   2.853   4.130   4.896
 1089SOL    HW1 5996   2.921   4.081   4.849
 1089SOL    HW2 5997   2.878   4.221   4.887
 1089SOL     MW 5998   2.865   4.135   4.889
 1090SOL     OW 5999   4.325   2.059   4.488
 1090SOL    HW1 6000   4.232   2.043   4.476
 1090SOL    HW2 6001   4.367   1.976   4.463
 1090SOL     MW 6002   4.319   2.046   4.483
 1091SOL     OW 6003   2.502   3.380   5.938
 1091SOL    HW1 6004   2.492   3.407   5.847
 1091SOL    HW2 6005   2.539   3.456   5.982
 1091SOL     MW 6006   2.505   3.393   5.932
 1092SOL     OW 6007   3.629   4.287   0.527
 1092SOL    HW1 6008   3.658   4.330   0.607
 1092SOL    HW2 6009   3.690   4.318   0.460
 1092SOL     MW 6010   3.641   4.297   0.529
 1093SOL     OW 6011   4.855   0.441   2.797
 1093SOL    HW1 6012   4.900   0.358   2.813
 1093SOL    HW2 6013   4.778   0.417   2.745
 1093SOL     MW 6014   4.851   0.428   2.792
 1094SOL     OW 6015   3.325   2.413   5.801
 1094SOL    HW1 6016   3.342   2.445   5.712
 1094SOL    HW2 6017   3.239   2.448   5.823
 1094SOL     MW 6018   3.316   2.422   5.792
 1095SOL     OW 6019   0.590   3.215   1.229
 1095SOL    HW1 6020   0.544   3.237   1.311
 1095SOL    HW2 6021   0.555   3.130   1.204
 1095SOL     MW 6022   0.580   3.207   1.237
 1096SOL     OW 6023   4.516   5.994   4.714
 1096SOL    HW1 6024   4.468   6.076   4.709
 1096SOL    HW2 6025   4.449   5.926   4.707
 1096SOL     MW 6026   4.501   5.995   4.713
 1097SOL     OW 6027   4.393   3.690   4.623
 1097SOL    HW1 6028   4.432   3.726   4.703
 1097SOL    HW2 6029   4.462   3.636   4.585
 1097SOL     MW 6030   4.407   3.688   4.628
 1098SOL     OW 6031   5.488   4.425   6.008
 1098SOL    HW1 6032   5.580   4.441   6.029
 1098SOL    HW2 6033   5.454   4.510   5.981
 1098SOL     MW 6034   5.495   4.438   6.007
 1099SOL     OW 6035   1.742   5.151   0.678
 1099SOL    HW1 6036   1.831   5.157   0.712
 1099SOL    HW2 6037   1.728   5.058   0.663
 1099SOL     MW 6038   1.751   5.140   0.680
 1100SOL     OW 6039   4.038   5.775   3.332
 1100SOL    HW1 6040   4.065   5.718   3.404
 1100SOL    HW2 6041   4.118   5.786   3.280
 1100SOL     MW 6042   4.052   5.769   3.334
 1101SOL     OW 6043   5.912   6.101   2.244
 1101SOL    HW1 6044   5.944   6.140   2.163
 1101SOL    HW2 6045   5.924   6.168   2.310
 1101SOL     MW 6046   5.918   6.114   2.242
 1102SOL     OW 6047   5.356   5.211   3.671
 1102SOL    HW1 6048   5.343   5.191   3.764
 1102SOL    HW2 6049   5.286   5.272   3.649
 1102SOL     MW 6050   5.346   5.217   3.680
 1103SOL     OW 6051   2.478   4.259   5.831
 1103SOL    HW1 6052   2.421   4.291   5.901
 1103SOL    HW2 6053   2.566   4.260   5.869
 1103SOL     MW 6054   2.482   4.263   5.845
 1104SOL     OW 6055   1.556   2.941   5.732
 1104SOL    HW1 6056   1.588   2.852   5.745
 1104SOL    HW2 6057   1.546   2.950   5.638
 1104SOL     MW 6058   1.559   2.931   5.722
 1105SOL     OW 6059   6.066   5.030   3.703
 1105SOL    HW1 6060   6.152   5.023   3.746
 1105SOL    HW2 6061   6.074   4.975   3.625
 1105SOL     MW 6062   6.078   5.022   3.698
 1106SOL     OW 6063   0.366   2.762   4.001
 1106SOL    HW1 6064   0.326   2.807   3.927
 1106SOL    HW2 6065   0.424   2.826   4.040
 1106SOL     MW 6066   0.368   2.776   3.996
 1107SOL     OW 6067   1.277   4.626   4.346
 1107SOL    HW1 6068   1.199   4.663   4.388
 1107SOL    HW2 6069   1.312   4.565   4.411
 1107SOL     MW 6070   1.272   4.623   4.360
 1108SOL     OW 6071   2.770   0.991   3.616
 1108SOL    HW1 6072   2.697   0.934   3.594
 1108SOL    HW2 6073   2.772   1.056   3.546
 1108SOL     MW 6074   2.761   0.992   3.604
 1109SOL     OW 6075   4.826   0.365   4.850
 1109SOL    HW1 6076   4.796   0.275   4.860
 1109SOL    HW2 6077   4.745   0.416   4.842
 1109SOL     MW 6078   4.812   0.360   4.850
 1110SOL     OW 6079   3.773   5.538   3.596
 1110SOL    HW1 6080   3.730   5.465   3.640
 1110SOL    HW2 6081   3.786   5.603   3.664
 1110SOL     MW 6082   3.770   5.537   3.610
 1111SOL     OW 6083   4.139   3.351   6.281
 1111SOL    HW1 6084   4.175   3.428   6.238
 1111SOL    HW2 6085   4.215   3.294   6.296
 1111SOL     MW 6086   4.153   3.353   6.278
 1112SOL     OW 6087   0.238   3.004   4.441
 1112SOL    HW1 6088   0.255   2.918   4.401
 1112SOL    HW2 6089   0.148   3.025   4.414
 1112SOL     MW 6090   0.229   2.995   4.432
 1113SOL     OW 6091   1.546   5.878   5.379
 1113SOL    HW1 6092   1.600   5.825   5.321
 1113SOL    HW2 6093   1.576   5.968   5.365
 1113SOL     MW 6094   1.557   5.883   5.370
 1114SOL     OW 6095   1.381   0.806   5.761
 1114SOL    HW1 6096   1.468   0.780   5.728
 1114SOL    HW2 6097   1.399   0.851   5.843
 1114SOL     MW 6098   1.395   0.809   5.767
 1115SOL     OW 6099   5.737   4.602   5.312
 1115SOL    HW1 6100   5.819   4.648   5.293
 1115SOL    HW2 6101   5.734   4.531   5.247
 1115SOL     MW 6102   5.747   4.599   5.301
 1116SOL     OW 6103   4.315   4.727   0.664
 1116SOL    HW1 6104   4.378   4.656   0.652
 1116SOL    HW2 6105   4.231   4.682   0.679
 1116SOL     MW 6106   4.312   4.712   0.665
 1117SOL     OW 6107   5.475   1.687   2.677
 1117SOL    HW1 6108   5.470   1.618   2.743
 1117SOL    HW2 6109   5.430   1.651   2.601
 1117SOL     MW 6110   5.469   1.674   2.676
 1118SOL     OW 6111   5.226   0.863   4.320
 1118SOL    HW1 6112   5.143   0.862   4.367
 1118SOL    HW2 6113   5.219   0.937   4.260
 1118SOL     MW 6114   5.215   0.872   4.319
 1119SOL     OW 6115   2.038   6.236   2.121
 1119SOL    HW1 6116   2.084   6.173   2.065
 1119SOL    HW2 6117   1.959   6.259   2.071
 1119SOL     MW 6118   2.034   6.231   2.107
 1120SOL     OW 6119   5.082   5.337   4.755
 1120SOL    HW1 6120   5.164   5.327   4.707
 1120SOL    HW2 6121   5.039   5.252   4.745
 1120SOL     MW 6122   5.087   5.324   4.747
 1121SOL     OW 6123   1.092   2.480   1.284
 1121SOL    HW1 6124   1.014   2.515   1.327
 1121SOL    HW2 6125   1.064   2.462   1.194
 1121SOL     MW 6126   1.078   2.482   1.278
 1122SOL     OW 6127   1.524   3.980   4.413
 1122SOL    HW1 6128   1.461   3.911   4.395
 1122SOL    HW2 6129   1.597   3.962   4.354
 1122SOL     MW 6130   1.526   3.969   4.403
 1123SOL     OW 6131   4.239   3.665   0.001
 1123SOL    HW1 6132   4.307   3.617   0.047
 1123SOL    HW2 6133   4.247   3.755   0.033
 1123SOL     MW 6134   4.249   3.671   0.011
 1124SOL     OW 6135   3.427   6.109   4.878
 1124SOL    HW1 6136   3.392   6.198   4.880
 1124SOL    HW2 6137   3.350   6.052   4.883
 1124SOL     MW 6138   3.413   6.113   4.879
 1125SOL     OW 6139   5.999   2.767   5.083
 1125SOL    HW1 6140   5.966   2.751   5.171
 1125SOL    HW2 6141   5.928   2.814   5.039
 1125SOL     MW 6142   5.986   2.771   5.088
 1126SOL     OW 6143   5.539   4.264   4.900
 1126SOL    HW1 6144   5.599   4.334   4.873
 1126SOL    HW2 6145   5.522   4.283   4.993
 1126SOL     MW 6146   5.545   4.276   4.909
 1127SOL     OW 6147   5.497   3.953   0.797
 1127SOL    HW1 6148   5.489   3.870   0.844
 1127SOL    HW2 6149   5.591   3.963   0.781
 1127SOL     MW 6150   5.508   3.943   0.801
 1128SOL     OW 6151   3.363   3.580   0.007
 1128SOL    HW1 6152   3.305   3.540   0.072
 1128SOL    HW2 6153   3.392   3.507  -0.048
 1128SOL     MW 6154   3.359   3.566   0.008
 1129SOL     OW 6155   2.072   4.267   0.726
 1129SOL    HW1 6156   2.028   4.190   0.690
 1129SOL    HW2 6157   2.067   4.332   0.657
 1129SOL     MW 6158   2.066   4.265   0.713
 1130SOL     OW 6159   4.984   6.238   2.696
 1130SOL    HW1 6160   4.898   6.257   2.656
 1130SOL    HW2 6161   5.045   6.295   2.649
 1130SOL     MW 6162   4.980   6.248   2.685
 1131SOL     OW 6163   0.595   4.627   1.898
 1131SOL    HW1 6164   0.659   4.574   1.851
 1131SOL    HW2 6165   0.568   4.573   1.972
 1131SOL     MW 6166   0.600   4.614   1.902
 1132SOL     OW 6167   1.858   4.205   0.182
 1132SOL    HW1 6168   1.928   4.210   0.118
 1132SOL    HW2 6169   1.778   4.219   0.132
 1132SOL     MW 6170   1.857   4.207   0.168
 1133SOL     OW 6171   1.101   0.432   4.414
 1133SOL    HW1 6172   1.020   0.482   4.409
 1133SOL    HW2 6173   1.170   0.497   4.395
 1133SOL     MW 6174   1.100   0.447   4.411
 1134SOL     OW 6175   5.152   0.925   0.663
 1134SOL    HW1 6176   5.120   0.874   0.589
 1134SOL    HW2 6177   5.167   1.012   0.628
 1134SOL     MW 6178   5.150   0.929   0.649
 1135SOL     OW 6179   4.088   4.861   2.847
 1135SOL    HW1 6180   4.058   4.811   2.771
 1135SOL    HW2 6181   4.159   4.808   2.884
 1135SOL     MW 6182   4.093   4.848   2.842
 1136SOL     OW 6183   0.960   3.978   2.213
 1136SOL    HW1 6184   0.987   4.025   2.292
 1136SOL    HW2 6185   1.040   3.933   2.184
 1136SOL     MW 6186   0.974   3.978   2.219
 1137SOL     OW 6187   1.072   1.936   3.355
 1137SOL    HW1 6188   1.121   1.917   3.275
 1137SOL    HW2 6189   1.085   2.030   3.368
 1137SOL     MW 6190   1.080   1.946   3.346
 1138SOL     OW 6191   0.304   3.546   4.585
 1138SOL    HW1 6192   0.293   3.635   4.552
 1138SOL    HW2 6193   0.318   3.556   4.679
 1138SOL     MW 6194   0.304   3.559   4.593
 1139SOL     OW 6195   0.275   4.568   0.126
 1139SOL    HW1 6196   0.277   4.473   0.117
 1139SOL    HW2 6197   0.213   4.598   0.059
 1139SOL     MW 6198   0.268   4.560   0.116
 1140SOL     OW 6199   1.164   3.661   4.877
 1140SOL    HW1 6200   1.116   3.664   4.794
 1140SOL    HW2 6201   1.165   3.751   4.908
 1140SOL     MW 6202   1.158   3.673   4.870
 1141SOL     OW 6203   3.480   1.930   6.023
 1141SOL    HW1 6204   3.513   2.001   6.078
 1141SOL    HW2 6205   3.386   1.947   6.015
 1141SOL     MW 6206   3.472   1.941   6.029
 1142SOL     OW 6207   0.563   1.966   3.124
 1142SOL    HW1 6208   0.582   1.921   3.042
 1142SOL    HW2 6209   0.483   1.925   3.156
 1142SOL     MW 6210   0.555   1.955   3.118
 1143SOL     OW 6211   3.128   1.672   2.215
 1143SOL    HW1 6212   3.055   1.620   2.182
 1143SOL    HW2 6213   3.164   1.715   2.137
 1143SOL     MW 6214   3.123   1.671   2.201
 1144SOL     OW 6215   0.121   2.702   1.144
 1144SOL    HW1 6216   0.139   2.614   1.110
 1144SOL    HW2 6217   0.198   2.724   1.196
 1144SOL     MW 6218   0.133   2.693   1.146
 1145SOL     OW 6219   2.346   0.155   5.730
 1145SOL    HW1 6220   2.384   0.112   5.806
 1145SOL    HW2 6221   2.257   0.177   5.757
 1145SOL     MW 6222   2.339   0.153   5.743
 1146SOL     OW 6223   4.308   4.993   1.870
 1146SOL    HW1 6224   4.333   5.074   1.914
 1146SOL    HW2 6225   4.357   4.994   1.788
 1146SOL     MW 6226   4.317   5.003   1.865
 1147SOL     OW 6227   1.146   2.978   2.394
 1147SOL    HW1 6228   1.196   2.929   2.328
 1147SOL    HW2 6229   1.206   3.045   2.425
 1147SOL     MW 6230   1.160   2.980   2.389
 1148SOL     OW 6231   1.869   0.411   4.765
 1148SOL    HW1 6232   1.809   0.395   4.692
 1148SOL    HW2 6233   1.879   0.325   4.808
 1148SOL     MW 6234   1.863   0.398   4.761
 1149SOL     OW 6235   3.690   5.502   2.579
 1149SOL    HW1 6236   3.732   5.581   2.546
 1149SOL    HW2 6237   3.706   5.505   2.674
 1149SOL     MW 6238   3.697   5.512   2.587
 1150SOL     OW 6239   0.652   3.446   4.849
 1150SOL    HW1 6240   0.718   3.436   4.918
 1150SOL    HW2 6241   0.569   3.456   4.896
 1150SOL     MW 6242   0.650   3.446   4.864
 1151SOL     OW 6243   4.717   1.003   2.228
 1151SOL    HW1 6244   4.695   0.992   2.135
 1151SOL    HW2 6245   4.812   1.008   2.230
 1151SOL     MW 6246   4.726   1.003   2.216
 1152SOL     OW 6247   0.843   1.367   0.824
 1152SOL    HW1 6248   0.925   1.362   0.874
 1152SOL    HW2 6249   0.853   1.445   0.769
 1152SOL     MW 6250   0.855   1.376   0.823
 1153SOL     OW 6251   0.479   0.273   4.792
 1153SOL    HW1 6252   0.480   0.191   4.841
 1153SOL    HW2 6253   0.454   0.247   4.703
 1153SOL     MW 6254   0.476   0.259   4.787
 1154SOL     OW 6255   0.913   0.002   3.805
 1154SOL    HW1 6256   0.985   0.037   3.751
 1154SOL    HW2 6257   0.837   0.004   3.747
 1154SOL     MW 6258   0.913   0.006   3.790
 1155SOL     OW 6259   5.745   0.439   4.042
 1155SOL    HW1 6260   5.750   0.354   4.086
 1155SOL    HW2 6261   5.716   0.499   4.110
 1155SOL     MW 6262   5.742   0.436   4.057
 1156SOL     OW 6263   2.481   0.714   3.874
 1156SOL    HW1 6264   2.517   0.637   3.917
 1156SOL    HW2 6265   2.445   0.681   3.791
 1156SOL     MW 6266   2.481   0.700   3.869
 1157SOL     OW 6267   4.178   0.887   4.505
 1157SOL    HW1 6268   4.099   0.916   4.458
 1157SOL    HW2 6269   4.199   0.960   4.563
 1157SOL     MW 6270   4.171   0.900   4.507
 1158SOL     OW 6271   3.778   3.243   5.636
 1158SOL    HW1 6272   3.767   3.327   5.591
 1158SOL    HW2 6273   3.690   3.219   5.664
 1158SOL     MW 6274   3.766   3.251   5.634
 1159SOL     OW 6275   5.964   4.374   2.791
 1159SOL    HW1 6276   5.903   4.355   2.862
 1159SOL    HW2 6277   6.032   4.307   2.799
 1159SOL     MW 6278   5.965   4.363   2.801
 1160SOL     OW 6279   0.464   3.315   1.455
 1160SOL    HW1 6280   0.538   3.326   1.514
 1160SOL    HW2 6281   0.403   3.258   1.502
 1160SOL     MW 6282   0.466   3.310   1.468
 1161SOL     OW 6283   2.664   5.488   4.764
 1161SOL    HW1 6284   2.744   5.435   4.769
 1161SOL    HW2 6285   2.653   5.505   4.671
 1161SOL     MW 6286   2.673   5.483   4.753
 1162SOL     OW 6287   0.276   2.717   6.191
 1162SOL    HW1 6288   0.262   2.804   6.227
 1162SOL    HW2 6289   0.237   2.658   6.256
 1162SOL     MW 6290   0.269   2.720   6.204
 1163SOL     OW 6291   4.904   0.508   0.120
 1163SOL    HW1 6292   4.913   0.585   0.065
 1163SOL    HW2 6293   4.987   0.501   0.167
 1163SOL     MW 6294   4.916   0.517   0.119
 1164SOL     OW 6295   0.371   5.073   2.093
 1164SOL    HW1 6296   0.446   5.066   2.034
 1164SOL    HW2 6297   0.352   4.983   2.118
 1164SOL     MW 6298   0.378   5.060   2.089
 1165SOL     OW 6299   4.650   2.767   6.177
 1165SOL    HW1 6300   4.556   2.777   6.192
 1165SOL    HW2 6301   4.657   2.694   6.115
 1165SOL     MW 6302   4.639   2.759   6.171
 1166SOL     OW 6303   2.448   2.908   0.445
 1166SOL    HW1 6304   2.524   2.917   0.502
 1166SOL    HW2 6305   2.383   2.863   0.499
 1166SOL     MW 6306   2.449   2.903   0.460
 1167SOL     OW 6307   4.285   2.169   4.210
 1167SOL    HW1 6308   4.295   2.186   4.303
 1167SOL    HW2 6309   4.191   2.160   4.197
 1167SOL     MW 6310   4.274   2.170   4.220
 1168SOL     OW 6311   5.292   2.999   3.024
 1168SOL    HW1 6312   5.268   2.977   2.934
 1168SOL    HW2 6313   5.308   3.093   3.022
 1168SOL     MW 6314   5.291   3.008   3.012
 1169SOL     OW 6315   1.564   4.949   3.056
 1169SOL    HW1 6316   1.591   4.870   3.009
 1169SOL    HW2 6317   1.579   4.928   3.148
 1169SOL     MW 6318   1.569   4.936   3.062
 1170SOL     OW 6319   3.430   1.257   3.094
 1170SOL    HW1 6320   3.412   1.176   3.142
 1170SOL    HW2 6321   3.394   1.326   3.150
 1170SOL     MW 6322   3.423   1.255   3.107
 1171SOL     OW 6323   0.486   4.290   3.335
 1171SOL    HW1 6324   0.575   4.257   3.346
 1171SOL    HW2 6325   0.496   4.382   3.313
 1171SOL     MW 6326   0.498   4.297   3.334
 1172SOL     OW 6327   0.382   5.924   2.960
 1172SOL    HW1 6328   0.430   6.004   2.979
 1172SOL    HW2 6329   0.304   5.930   3.016
 1172SOL     MW 6330   0.378   5.935   2.969
 1173SOL     OW 6331   1.038   4.727   4.418
 1173SOL    HW1 6332   0.943   4.727   4.406
 1173SOL    HW2 6333   1.050   4.732   4.513
 1173SOL     MW 6334   1.027   4.727   4.429
 1174SOL     OW 6335   3.142   4.684   0.771
 1174SOL    HW1 6336   3.053   4.668   0.803
 1174SOL    HW2 6337   3.140   4.655   0.679
 1174SOL     MW 6338   3.130   4.678   0.763
 1175SOL     OW 6339   6.081   3.720   4.243
 1175SOL    HW1 6340   6.100   3.759   4.157
 1175SOL    HW2 6341   6.149   3.653   4.254
 1175SOL     MW 6342   6.092   3.716   4.233
 1176SOL     OW 6343   3.409   1.827   1.594
 1176SOL    HW1 6344   3.409   1.874   1.511
 1176SOL    HW2 6345   3.483   1.766   1.588
 1176SOL     MW 6346   3.418   1.825   1.582
 1177SOL     OW 6347   3.120   2.406   1.717
 1177SOL    HW1 6348   3.209   2.384   1.691
 1177SOL    HW2 6349   3.075   2.322   1.723
 1177SOL     MW 6350   3.126   2.393   1.714
 1178SOL     OW 6351   1.005   2.544   4.991
 1178SOL    HW1 6352   1.030   2.623   5.038
 1178SOL    HW2 6353   1.010   2.474   5.057
 1178SOL     MW 6354   1.009   2.545   5.006
 1179SOL     OW 6355   5.601   0.201   2.424
 1179SOL    HW1 6356   5.611   0.296   2.421
 1179SOL    HW2 6357   5.536   0.181   2.358
 1179SOL     MW 6358   5.594   0.211   2.416
 1180SOL     OW 6359   5.376   1.467   2.832
 1180SOL    HW1 6360   5.439   1.422   2.889
 1180SOL    HW2 6361   5.306   1.403   2.820
 1180SOL     MW 6362   5.375   1.453   2.838
 1181SOL     OW 6363   0.854   1.990   1.875
 1181SOL    HW1 6364   0.888   1.929   1.940
 1181SOL    HW2 6365   0.825   1.935   1.803
 1181SOL     MW 6366   0.855   1.975   1.874
 1182SOL     OW 6367   1.062   2.257   3.134
 1182SOL    HW1 6368   0.992   2.208   3.177
 1182SOL    HW2 6369   1.019   2.338   3.104
 1182SOL     MW 6370   1.047   2.261   3.136
 1183SOL     OW 6371   0.125   3.610   2.370
 1183SOL    HW1 6372   0.095   3.700   2.352
 1183SOL    HW2 6373   0.117   3.600   2.464
 1183SOL     MW 6374   0.120   3.620   2.379
 1184SOL     OW 6375   1.196   5.223   3.593
 1184SOL    HW1 6376   1.237   5.197   3.511
 1184SOL    HW2 6377   1.108   5.187   3.589
 1184SOL     MW 6378   1.190   5.215   3.582
 1185SOL     OW 6379   4.483   5.062   2.986
 1185SOL    HW1 6380   4.424   5.011   3.042
 1185SOL    HW2 6381   4.571   5.037   3.015
 1185SOL     MW 6382   4.487   5.053   2.997
 1186SOL     OW 6383   4.297   4.417   0.849
 1186SOL    HW1 6384   4.260   4.329   0.838
 1186SOL    HW2 6385   4.358   4.426   0.775
 1186SOL     MW 6386   4.300   4.406   0.838
 1187SOL     OW 6387   5.289   2.639   3.033
 1187SOL    HW1 6388   5.299   2.569   3.097
 1187SOL    HW2 6389   5.379   2.659   3.006
 1187SOL     MW 6390   5.302   2.632   3.038
 1188SOL     OW 6391   1.459   1.682   6.262
 1188SOL    HW1 6392   1.433   1.672   6.353
 1188SOL    HW2 6393   1.378   1.706   6.216
 1188SOL     MW 6394   1.445   1.684   6.267
 1189SOL     OW 6395   4.320   0.323   4.749
 1189SOL    HW1 6396   4.412   0.329   4.722
 1189SOL    HW2 6397   4.273   0.377   4.686
 1189SOL     MW 6398   4.326   0.331   4.738
 1190SOL     OW 6399   5.099   3.921   4.517
 1190SOL    HW1 6400   5.043   3.843   4.517
 1190SOL    HW2 6401   5.186   3.889   4.493
 1190SOL     MW 6402   5.103   3.907   4.514
 1191SOL     OW 6403   4.529   4.494   5.102
 1191SOL    HW1 6404   4.474   4.564   5.067
 1191SOL    HW2 6405   4.497   4.414   5.059
 1191SOL     MW 6406   4.518   4.492   5.092
 1192SOL     OW 6407   4.402   6.031   0.367
 1192SOL    HW1 6408   4.345   5.973   0.418
 1192SOL    HW2 6409   4.473   5.974   0.337
 1192SOL     MW 6410   4.404   6.016   0.370
 1193SOL     OW 6411   6.138   1.765   4.070
 1193SOL    HW1 6412   6.120   1.676   4.101
 1193SOL    HW2 6413   6.137   1.758   3.975
 1193SOL     MW 6414   6.135   1.753   4.062
 1194SOL     OW 6415   1.638   5.149   5.694
 1194SOL    HW1 6416   1.573   5.081   5.712
 1194SOL    HW2 6417   1.659   5.185   5.780
 1194SOL     MW 6418   1.632   5.145   5.707
 1195SOL     OW 6419   4.661   1.111   0.218
 1195SOL    HW1 6420   4.600   1.167   0.170
 1195SOL    HW2 6421   4.669   1.153   0.304
 1195SOL     MW 6422   4.654   1.123   0.223
 1196SOL     OW 6423   0.207   5.211   6.251
 1196SOL    HW1 6424   0.130   5.154   6.254
 1196SOL    HW2 6425   0.181   5.288   6.303
 1196SOL     MW 6426   0.194   5.214   6.258
 1197SOL     OW 6427   1.024   4.185   1.542
 1197SOL    HW1 6428   0.990   4.261   1.495
 1197SOL    HW2 6429   0.983   4.110   1.499
 1197SOL     MW 6430   1.015   4.185   1.530
 1198SOL     OW 6431   6.116   4.170   4.819
 1198SOL    HW1 6432   6.122   4.214   4.734
 1198SOL    HW2 6433   6.071   4.088   4.800
 1198SOL     MW 6434   6.111   4.165   4.806
 1199SOL     OW 6435   3.695   0.812   1.979
 1199SOL    HW1 6436   3.648   0.730   1.995
 1199SOL    HW2 6437   3.706   0.851   2.065
 1199SOL     MW 6438   3.691   0.806   1.992
 1200SOL     OW 6439   3.733   4.698   4.446
 1200SOL    HW1 6440   3.771   4.746   4.372
 1200SOL    HW2 6441   3.739   4.606   4.420
 1200SOL     MW 6442   3.739   4.692   4.433
 1201SOL     OW 6443   1.580   2.490   5.858
 1201SOL    HW1 6444   1.664   2.530   5.877
 1201SOL    HW2 6445   1.557   2.443   5.938
 1201SOL     MW 6446   1.588   2.489   5.870
 1202SOL     OW 6447   1.974   5.287   0.062
 1202SOL    HW1 6448   2.001   5.204   0.023
 1202SOL    HW2 6449   1.938   5.263   0.147
 1202SOL     MW 6450   1.973   5.273   0.068
 1203SOL     OW 6451   6.186   1.690   0.461
 1203SOL    HW1 6452   6.236   1.616   0.427
 1203SOL    HW2 6453   6.095   1.661   0.457
 1203SOL     MW 6454   6.181   1.677   0.457
 1204SOL     OW 6455   0.516   1.210   4.353
 1204SOL    HW1 6456   0.532   1.273   4.282
 1204SOL    HW2 6457   0.592   1.153   4.352
 1204SOL     MW 6458   0.527   1.211   4.343
 1205SOL     OW 6459   4.491   2.565   5.784
 1205SOL    HW1 6460   4.578   2.577   5.748
 1205SOL    HW2 6461   4.458   2.485   5.742
 1205SOL     MW 6462   4.498   2.556   5.774
 1206SOL     OW 6463   4.634   3.135   0.629
 1206SOL    HW1 6464   4.707   3.136   0.568
 1206SOL    HW2 6465   4.640   3.049   0.671
 1206SOL     MW 6466   4.644   3.124   0.626
 1207SOL     OW 6467   1.075   1.883   2.367
 1207SOL    HW1 6468   1.003   1.901   2.428
 1207SOL    HW2 6469   1.044   1.811   2.312
 1207SOL     MW 6470   1.062   1.876   2.368
 1208SOL     OW 6471   3.753   5.996   5.229
 1208SOL    HW1 6472   3.727   5.930   5.164
 1208SOL    HW2 6473   3.674   6.013   5.279
 1208SOL     MW 6474   3.740   5.989   5.227
 1209SOL     OW 6475   1.953   3.575   5.793
 1209SOL    HW1 6476   1.996   3.611   5.715
 1209SOL    HW2 6477   1.918   3.490   5.765
 1209SOL     MW 6478   1.954   3.569   5.779
 1210SOL     OW 6479   2.597   1.582   3.810
 1210SOL    HW1 6480   2.588   1.574   3.905
 1210SOL    HW2 6481   2.512   1.616   3.781
 1210SOL     MW 6482   2.585   1.586   3.819
 1211SOL     OW 6483   6.229   4.119   1.910
 1211SOL    HW1 6484   6.301   4.065   1.879
 1211SOL    HW2 6485   6.219   4.095   2.002
 1211SOL     MW 6486   6.237   4.109   1.918
 1212SOL     OW 6487   0.293   2.126   3.319
 1212SOL    HW1 6488   0.215   2.131   3.374
 1212SOL    HW2 6489   0.363   2.101   3.379
 1212SOL     MW 6490   0.292   2.123   3.333
 1213SOL     OW 6491   4.241   1.021   6.028
 1213SOL    HW1 6492   4.163   1.024   5.974
 1213SOL    HW2 6493   4.218   0.964   6.101
 1213SOL     MW 6494   4.228   1.014   6.031
 1214SOL     OW 6495   2.715   3.507   4.867
 1214SOL    HW1 6496   2.739   3.574   4.930
 1214SOL    HW2 6497   2.720   3.425   4.916
 1214SOL     MW 6498   2.718   3.505   4.881
 1215SOL     OW 6499   3.354   0.326   2.406
 1215SOL    HW1 6500   3.425   0.390   2.404
 1215SOL    HW2 6501   3.373   0.270   2.481
 1215SOL     MW 6502   3.366   0.327   2.415
 1216SOL     OW 6503   5.166   3.196   4.496
 1216SOL    HW1 6504   5.085   3.219   4.450
 1216SOL    HW2 6505   5.137   3.174   4.585
 1216SOL     MW 6506   5.152   3.196   4.501
 1217SOL     OW 6507   4.488   0.868   0.589
 1217SOL    HW1 6508   4.584   0.863   0.593
 1217SOL    HW2 6509   4.463   0.791   0.538
 1217SOL     MW 6510   4.497   0.857   0.583
 1218SOL     OW 6511   1.729   5.346   3.241
 1218SOL    HW1 6512   1.745   5.319   3.151
 1218SOL    HW2 6513   1.810   5.324   3.287
 1218SOL     MW 6514   1.742   5.340   3.236
 1219SOL     OW 6515   4.944   2.691   4.317
 1219SOL    HW1 6516   4.977   2.604   4.296
 1219SOL    HW2 6517   4.957   2.699   4.412
 1219SOL     MW 6518   4.950   2.681   4.327
 1220SOL     OW 6519   2.012   2.059   5.577
 1220SOL    HW1 6520   2.081   2.088   5.517
 1220SOL    HW2 6521   1.995   1.968   5.551
 1220SOL     MW 6522   2.019   2.051   5.566
 1221SOL     OW 6523   0.410   2.611   4.848
 1221SOL    HW1 6524   0.434   2.686   4.793
 1221SOL    HW2 6525   0.430   2.640   4.937
 1221SOL     MW 6526   0.416   2.625   4.853
 1222SOL     OW 6527   2.082   2.343   4.938
 1222SOL    HW1 6528   2.162   2.347   4.885
 1222SOL    HW2 6529   2.063   2.249   4.945
 1222SOL     MW 6530   2.090   2.332   4.932
 1223SOL     OW 6531   0.795   0.842   1.714
 1223SOL    HW1 6532   0.763   0.791   1.640
 1223SOL    HW2 6533   0.716   0.866   1.763
 1223SOL     MW 6534   0.781   0.839   1.711
 1224SOL     OW 6535   5.057   2.173   4.958
 1224SOL    HW1 6536   4.976   2.129   4.983
 1224SOL    HW2 6537   5.035   2.266   4.956
 1224SOL     MW 6538   5.044   2.179   4.961
 1225SOL     OW 6539   0.396   0.550   2.971
 1225SOL    HW1 6540   0.310   0.531   3.010
 1225SOL    HW2 6541   0.388   0.523   2.880
 1225SOL     MW 6542   0.384   0.544   2.964
 1226SOL     OW 6543   1.586   4.678   4.019
 1226SOL    HW1 6544   1.674   4.687   4.056
 1226SOL    HW2 6545   1.598   4.689   3.924
 1226SOL     MW 6546   1.599   4.681   4.011
 1227SOL     OW 6547   3.517   0.830   3.983
 1227SOL    HW1 6548   3.470   0.747   3.989
 1227SOL    HW2 6549   3.594   0.819   4.040
 1227SOL     MW 6550   3.521   0.818   3.991
 1228SOL     OW 6551   5.656   2.309   5.987
 1228SOL    HW1 6552   5.751   2.315   5.996
 1228SOL    HW2 6553   5.627   2.263   6.065
 1228SOL     MW 6554   5.665   2.304   5.998
 1229SOL     OW 6555   0.122   4.909   3.558
 1229SOL    HW1 6556   0.107   4.885   3.467
 1229SOL    HW2 6557   0.131   4.826   3.604
 1229SOL     MW 6558   0.122   4.896   3.552
 1230SOL     OW 6559   5.207   1.144   4.846
 1230SOL    HW1 6560   5.275   1.152   4.914
 1230SOL    HW2 6561   5.162   1.228   4.847
 1230SOL     MW 6562   5.210   1.156   4.855
 1231SOL     OW 6563   5.840   3.459   5.401
 1231SOL    HW1 6564   5.836   3.416   5.316
 1231SOL    HW2 6565   5.822   3.551   5.382
 1231SOL     MW 6566   5.837   3.466   5.388
 1232SOL     OW 6567   2.639   0.831   0.531
 1232SOL    HW1 6568   2.718   0.851   0.481
 1232SOL    HW2 6569   2.671   0.817   0.620
 1232SOL     MW 6570   2.653   0.832   0.536
 1233SOL     OW 6571   6.097   5.704   5.572
 1233SOL    HW1 6572   6.190   5.681   5.571
 1233SOL    HW2 6573   6.088   5.773   5.506
 1233SOL     MW 6574   6.108   5.710   5.563
 1234SOL     OW 6575   3.590   5.801   4.560
 1234SOL    HW1 6576   3.617   5.892   4.571
 1234SOL    HW2 6577   3.538   5.782   4.638
 1234SOL     MW 6578   3.587   5.810   4.571
 1235SOL     OW 6579   2.886   0.706   6.013
 1235SOL    HW1 6580   2.899   0.788   6.061
 1235SOL    HW2 6581   2.798   0.677   6.037
 1235SOL     MW 6582   2.876   0.713   6.022
 1236SOL     OW 6583   1.678   3.605   5.503
 1236SOL    HW1 6584   1.697   3.689   5.462
 1236SOL    HW2 6585   1.759   3.555   5.493
 1236SOL     MW 6586   1.690   3.609   5.496
 1237SOL     OW 6587   6.069   6.114   1.242
 1237SOL    HW1 6588   6.052   6.201   1.208
 1237SOL    HW2 6589   6.060   6.123   1.337
 1237SOL     MW 6590   6.065   6.126   1.250
 1238SOL     OW 6591   0.407   4.325   5.950
 1238SOL    HW1 6592   0.334   4.338   5.889
 1238SOL    HW2 6593   0.443   4.412   5.964
 1238SOL     MW 6594   0.403   4.337   5.944
 1239SOL     OW 6595   1.370   4.269   1.376
 1239SOL    HW1 6596   1.373   4.198   1.440
 1239SOL    HW2 6597   1.303   4.242   1.313
 1239SOL     MW 6598   1.362   4.256   1.376
 1240SOL     OW 6599   3.131   1.950   5.956
 1240SOL    HW1 6600   3.123   1.900   6.037
 1240SOL    HW2 6601   3.093   2.035   5.977
 1240SOL     MW 6602   3.125   1.954   5.969
 1241SOL     OW 6603   1.994   2.943   2.145
 1241SOL    HW1 6604   1.906   2.913   2.167
 1241SOL    HW2 6605   1.993   2.951   2.050
 1241SOL     MW 6606   1.982   2.940   2.136
 1242SOL     OW 6607   1.874   2.730   1.655
 1242SOL    HW1 6608   1.956   2.767   1.625
 1242SOL    HW2 6609   1.807   2.772   1.601
 1242SOL     MW 6610   1.876   2.740   1.644
 1243SOL     OW 6611   1.292   1.979   2.476
 1243SOL    HW1 6612   1.219   1.944   2.425
 1243SOL    HW2 6613   1.277   2.073   2.478
 1243SOL     MW 6614   1.281   1.987   2.470
 1244SOL     OW 6615   2.786   1.209   0.383
 1244SOL    HW1 6616   2.806   1.116   0.392
 1244SOL    HW2 6617   2.692   1.215   0.403
 1244SOL     MW 6618   2.776   1.197   0.387
 1245SOL     OW 6619   0.747   0.778   5.214
 1245SOL    HW1 6620   0.740   0.687   5.185
 1245SOL    HW2 6621   0.837   0.786   5.246
 1245SOL     MW 6622   0.758   0.768   5.214
 1246SOL     OW 6623   0.185   3.523   5.796
 1246SOL    HW1 6624   0.136   3.590   5.749
 1246SOL    HW2 6625   0.253   3.495   5.735
 1246SOL     MW 6626   0.188   3.528   5.782
 1247SOL     OW 6627   5.232   5.720   4.562
 1247SOL    HW1 6628   5.281   5.673   4.495
 1247SOL    HW2 6629   5.158   5.759   4.514
 1247SOL     MW 6630   5.229   5.719   4.547
 1248SOL     OW 6631   1.902   2.246   1.479
 1248SOL    HW1 6632   1.848   2.179   1.520
 1248SOL    HW2 6633   1.991   2.209   1.481
 1248SOL     MW 6634   1.907   2.233   1.485
 1249SOL     OW 6635   0.680   2.100   4.443
 1249SOL    HW1 6636   0.744   2.169   4.460
 1249SOL    HW2 6637   0.611   2.142   4.391
 1249SOL     MW 6638   0.679   2.114   4.439
 1250SOL     OW 6639   1.752   4.879   2.235
 1250SOL    HW1 6640   1.761   4.807   2.172
 1250SOL    HW2 6641   1.670   4.861   2.281
 1250SOL     MW 6642   1.743   4.867   2.233
 1251SOL     OW 6643   4.767   4.769   5.927
 1251SOL    HW1 6644   4.751   4.697   5.988
 1251SOL    HW2 6645   4.680   4.808   5.914
 1251SOL     MW 6646   4.754   4.765   5.933
 1252SOL     OW 6647   1.349   4.744   5.114
 1252SOL    HW1 6648   1.347   4.687   5.191
 1252SOL    HW2 6649   1.442   4.762   5.100
 1252SOL     MW 6650   1.361   4.739   5.122
 1253SOL     OW 6651   5.204   3.716   0.504
 1253SOL    HW1 6652   5.193   3.810   0.519
 1253SOL    HW2 6653   5.118   3.686   0.474
 1253SOL     MW 6654   5.192   3.724   0.502
 1254SOL     OW 6655   4.351   3.570   5.372
 1254SOL    HW1 6656   4.425   3.532   5.418
 1254SOL    HW2 6657   4.311   3.630   5.435
 1254SOL     MW 6658   4.355   3.573   5.386
 1255SOL     OW 6659   2.070   1.551   5.625
 1255SOL    HW1 6660   2.062   1.552   5.721
 1255SOL    HW2 6661   2.038   1.464   5.600
 1255SOL     MW 6662   2.065   1.540   5.634
 1256SOL     OW 6663   5.780   2.739   2.083
 1256SOL    HW1 6664   5.762   2.804   2.015
 1256SOL    HW2 6665   5.740   2.775   2.162
 1256SOL     MW 6666   5.772   2.752   2.084
 1257SOL     OW 6667   5.639   4.802   2.331
 1257SOL    HW1 6668   5.619   4.792   2.424
 1257SOL    HW2 6669   5.627   4.715   2.293
 1257SOL     MW 6670   5.635   4.790   2.338
 1258SOL     OW 6671   5.691   1.711   5.801
 1258SOL    HW1 6672   5.737   1.790   5.829
 1258SOL    HW2 6673   5.640   1.738   5.725
 1258SOL     MW 6674   5.690   1.724   5.795
 1259SOL     OW 6675   0.934   1.756   1.980
 1259SOL    HW1 6676   1.004   1.707   1.937
 1259SOL    HW2 6677   0.856   1.702   1.969
 1259SOL     MW 6678   0.933   1.743   1.973
 1260SOL     OW 6679   0.170   6.032   4.237
 1260SOL    HW1 6680   0.163   6.022   4.142
 1260SOL    HW2 6681   0.198   6.122   4.250
 1260SOL     MW 6682   0.173   6.042   4.227
 1261SOL     OW 6683   3.303   0.986   2.937
 1261SOL    HW1 6684   3.296   0.999   3.032
 1261SOL    HW2 6685   3.257   1.061   2.899
 1261SOL     MW 6686   3.296   0.997   2.944
 1262SOL     OW 6687   5.268   4.623   4.006
 1262SOL    HW1 6688   5.209   4.572   3.950
 1262SOL    HW2 6689   5.327   4.558   4.044
 1262SOL     MW 6690   5.268   4.608   4.004
 1263SOL     OW 6691   1.281   3.178   2.490
 1263SOL    HW1 6692   1.276   3.241   2.562
 1263SOL    HW2 6693   1.334   3.222   2.423
 1263SOL     MW 6694   1.287   3.192   2.490
 1264SOL     OW 6695   3.262   3.519   5.530
 1264SOL    HW1 6696   3.333   3.582   5.544
 1264SOL    HW2 6697   3.263   3.502   5.436
 1264SOL     MW 6698   3.271   3.525   5.520
 1265SOL     OW 6699   3.814   5.287   4.406
 1265SOL    HW1 6700   3.904   5.318   4.408
 1265SOL    HW2 6701   3.776   5.318   4.488
 1265SOL     MW 6702   3.820   5.295   4.417
 1266SOL     OW 6703   0.277   2.524   2.954
 1266SOL    HW1 6704   0.266   2.527   3.049
 1266SOL    HW2 6705   0.204   2.471   2.923
 1266SOL     MW 6706   0.267   2.517   2.962
 1267SOL     OW 6707   3.775   1.723   4.487
 1267SOL    HW1 6708   3.710   1.769   4.435
 1267SOL    HW2 6709   3.731   1.642   4.515
 1267SOL     MW 6710   3.761   1.718   4.484
 1268SOL     OW 6711   2.246   0.043   0.915
 1268SOL    HW1 6712   2.316   0.013   0.973
 1268SOL    HW2 6713   2.181  -0.027   0.918
 1268SOL     MW 6714   2.246   0.030   0.923
 1269SOL     OW 6715   2.714   5.583   0.723
 1269SOL    HW1 6716   2.640   5.614   0.671
 1269SOL    HW2 6717   2.786   5.576   0.661
 1269SOL     MW 6718   2.714   5.586   0.709
 1270SOL     OW 6719   4.272   5.398   3.657
 1270SOL    HW1 6720   4.237   5.472   3.706
 1270SOL    HW2 6721   4.233   5.405   3.570
 1270SOL     MW 6722   4.263   5.408   3.652
 1271SOL     OW 6723   2.271   2.974   6.051
 1271SOL    HW1 6724   2.194   3.000   6.101
 1271SOL    HW2 6725   2.331   3.048   6.058
 1271SOL     MW 6726   2.269   2.987   6.058
 1272SOL     OW 6727   3.810   6.261   4.654
 1272SOL    HW1 6728   3.788   6.354   4.644
 1272SOL    HW2 6729   3.862   6.257   4.735
 1272SOL     MW 6730   3.814   6.272   4.663
 1273SOL     OW 6731   2.384   5.173   6.123
 1273SOL    HW1 6732   2.340   5.216   6.049
 1273SOL    HW2 6733   2.450   5.236   6.152
 1273SOL     MW 6734   2.387   5.186   6.117
 1274SOL     OW 6735   3.536   1.837   4.359
 1274SOL    HW1 6736   3.497   1.897   4.422
 1274SOL    HW2 6737   3.497   1.752   4.380
 1274SOL     MW 6738   3.526   1.833   4.369
 1275SOL     OW 6739   2.710   5.468   1.183
 1275SOL    HW1 6740   2.615   5.469   1.183
 1275SOL    HW2 6741   2.735   5.524   1.109
 1275SOL     MW 6742   2.701   5.475   1.174
 1276SOL     OW 6743   4.918   2.388   4.512
 1276SOL    HW1 6744   4.860   2.312   4.506
 1276SOL    HW2 6745   5.005   2.353   4.492
 1276SOL     MW 6746   4.921   2.374   4.509
 1277SOL     OW 6747   5.917   3.413   1.386
 1277SOL    HW1 6748   5.937   3.403   1.293
 1277SOL    HW2 6749   5.921   3.507   1.402
 1277SOL     MW 6750   5.920   3.423   1.376
 1278SOL     OW 6751   4.751   2.659   5.731
 1278SOL    HW1 6752   4.805   2.697   5.800
 1278SOL    HW2 6753   4.793   2.576   5.708
 1278SOL     MW 6754   4.763   2.653   5.737
 1279SOL     OW 6755   3.812   1.953   5.130
 1279SOL    HW1 6756   3.756   1.899   5.074
 1279SOL    HW2 6757   3.868   1.890   5.176
 1279SOL     MW 6758   3.812   1.938   5.129
 1280SOL     OW 6759   5.647   3.415   1.368
 1280SOL    HW1 6760   5.658   3.470   1.446
 1280SOL    HW2 6761   5.737   3.390   1.343
 1280SOL     MW 6762   5.660   3.419   1.375
 1281SOL     OW 6763   3.342   1.583   5.150
 1281SOL    HW1 6764   3.312   1.662   5.104
 1281SOL    HW2 6765   3.334   1.605   5.243
 1281SOL     MW 6766   3.337   1.596   5.156
 1282SOL     OW 6767   0.850   4.643   5.332
 1282SOL    HW1 6768   0.811   4.556   5.324
 1282SOL    HW2 6769   0.858   4.658   5.426
 1282SOL     MW 6770   0.846   4.634   5.343
 1283SOL     OW 6771   5.645   2.619   1.613
 1283SOL    HW1 6772   5.703   2.553   1.575
 1283SOL    HW2 6773   5.649   2.603   1.707
 1283SOL     MW 6774   5.653   2.609   1.620
 1284SOL     OW 6775   5.809   0.248   3.105
 1284SOL    HW1 6776   5.836   0.229   3.195
 1284SOL    HW2 6777   5.854   0.182   3.052
 1284SOL     MW 6778   5.818   0.237   3.110
 1285SOL     OW 6779   0.995   3.643   2.476
 1285SOL    HW1 6780   0.949   3.721   2.446
 1285SOL    HW2 6781   1.083   3.650   2.439
 1285SOL     MW 6782   1.000   3.654   2.468
 1286SOL     OW 6783   0.205   1.690   0.498
 1286SOL    HW1 6784   0.297   1.663   0.505
 1286SOL    HW2 6785   0.162   1.648   0.572
 1286SOL     MW 6786   0.211   1.681   0.508
 1287SOL     OW 6787   5.677   4.363   5.168
 1287SOL    HW1 6788   5.748   4.298   5.164
 1287SOL    HW2 6789   5.618   4.330   5.235
 1287SOL     MW 6790   5.679   4.350   5.176
 1288SOL     OW 6791   3.784   0.514   3.689
 1288SOL    HW1 6792   3.763   0.421   3.698
 1288SOL    HW2 6793   3.701   0.559   3.700
 1288SOL     MW 6794   3.771   0.508   3.691
 1289SOL     OW 6795   6.143   2.119   4.472
 1289SOL    HW1 6796   6.137   2.080   4.385
 1289SOL    HW2 6797   6.092   2.200   4.465
 1289SOL     MW 6798   6.136   2.124   4.460
 1290SOL     OW 6799   0.318   3.039   2.904
 1290SOL    HW1 6800   0.377   3.069   2.973
 1290SOL    HW2 6801   0.325   2.944   2.906
 1290SOL     MW 6802   0.327   3.031   2.913
 1291SOL     OW 6803   2.899   2.523   0.371
 1291SOL    HW1 6804   2.937   2.598   0.416
 1291SOL    HW2 6805   2.974   2.474   0.338
 1291SOL     MW 6806   2.913   2.526   0.372
 1292SOL     OW 6807   5.716   0.044   1.912
 1292SOL    HW1 6808   5.762  -0.040   1.917
 1292SOL    HW2 6809   5.623   0.022   1.916
 1292SOL     MW 6810   5.710   0.030   1.913
 1293SOL     OW 6811   1.012   3.799   4.658
 1293SOL    HW1 6812   1.070   3.871   4.634
 1293SOL    HW2 6813   0.986   3.761   4.574
 1293SOL     MW 6814   1.016   3.804   4.644
 1294SOL     OW 6815   5.459   0.606   3.510
 1294SOL    HW1 6816   5.398   0.555   3.457
 1294SOL    HW2 6817   5.518   0.647   3.446
 1294SOL     MW 6818   5.459   0.605   3.495
 1295SOL     OW 6819   6.090   3.300   4.104
 1295SOL    HW1 6820   6.046   3.215   4.100
 1295SOL    HW2 6821   6.171   3.288   4.054
 1295SOL     MW 6822   6.095   3.287   4.097
 1296SOL     OW 6823   4.754   5.359   0.681
 1296SOL    HW1 6824   4.738   5.389   0.771
 1296SOL    HW2 6825   4.731   5.434   0.626
 1296SOL     MW 6826   4.749   5.372   0.686
 1297SOL     OW 6827   1.224   5.742   4.557
 1297SOL    HW1 6828   1.180   5.823   4.535
 1297SOL    HW2 6829   1.310   5.750   4.516
 1297SOL     MW 6830   1.229   5.753   4.549
 1298SOL     OW 6831   1.436   4.176   5.616
 1298SOL    HW1 6832   1.453   4.249   5.676
 1298SOL    HW2 6833   1.355   4.201   5.571
 1298SOL     MW 6834   1.428   4.189   5.618
 1299SOL     OW 6835   1.195   3.880   6.085
 1299SOL    HW1 6836   1.146   3.896   6.166
 1299SOL    HW2 6837   1.231   3.792   6.096
 1299SOL     MW 6838   1.193   3.871   6.097
 1300SOL     OW 6839   2.081   5.007   2.002
 1300SOL    HW1 6840   2.085   4.955   2.083
 1300SOL    HW2 6841   2.061   4.944   1.934
 1300SOL     MW 6842   2.079   4.993   2.004
 1301SOL     OW 6843   5.194   5.712   1.129
 1301SOL    HW1 6844   5.232   5.630   1.098
 1301SOL    HW2 6845   5.117   5.686   1.179
 1301SOL     MW 6846   5.189   5.698   1.131
 1302SOL     OW 6847   0.744   5.983   3.805
 1302SOL    HW1 6848   0.695   6.010   3.882
 1302SOL    HW2 6849   0.734   6.055   3.742
 1302SOL     MW 6850   0.737   5.996   3.806
 1303SOL     OW 6851   1.163   3.882   5.748
 1303SOL    HW1 6852   1.162   3.961   5.802
 1303SOL    HW2 6853   1.252   3.878   5.714
 1303SOL     MW 6854   1.174   3.892   5.751
 1304SOL     OW 6855   2.118   6.060   2.356
 1304SOL    HW1 6856   2.202   6.048   2.313
 1304SOL    HW2 6857   2.055   6.013   2.301
 1304SOL     MW 6858   2.120   6.053   2.344
 1305SOL     OW 6859   1.857   1.465   4.568
 1305SOL    HW1 6860   1.797   1.412   4.516
 1305SOL    HW2 6861   1.825   1.455   4.658
 1305SOL     MW 6862   1.845   1.457   4.573
 1306SOL     OW 6863   3.528   6.026   4.071
 1306SOL    HW1 6864   3.463   5.957   4.077
 1306SOL    HW2 6865   3.519   6.075   4.153
 1306SOL     MW 6866   3.519   6.024   4.082
 1307SOL     OW 6867   2.630   1.621   2.223
 1307SOL    HW1 6868   2.717   1.608   2.185
 1307SOL    HW2 6869   2.617   1.545   2.280
 1307SOL     MW 6870   2.639   1.610   2.225
 1308SOL     OW 6871   2.704   5.473   5.167
 1308SOL    HW1 6872   2.725   5.455   5.259
 1308SOL    HW2 6873   2.620   5.430   5.153
 1308SOL     MW 6874   2.696   5.466   5.177
 1309SOL     OW 6875   4.021   4.159   4.670
 1309SOL    HW1 6876   4.103   4.187   4.710
 1309SOL    HW2 6877   4.040   4.157   4.576
 1309SOL     MW 6878   4.034   4.162   4.663
 1310SOL     OW 6879   4.555   4.338   1.699
 1310SOL    HW1 6880   4.466   4.334   1.664
 1310SOL    HW2 6881   4.603   4.392   1.636
 1310SOL     MW 6882   4.550   4.344   1.687
 1311SOL     OW 6883   2.609   1.294   3.600
 1311SOL    HW1 6884   2.524   1.267   3.567
 1311SOL    HW2 6885   2.590   1.367   3.659
 1311SOL     MW 6886   2.596   1.300   3.604
 1312SOL     OW 6887   0.356   3.980   4.420
 1312SOL    HW1 6888   0.400   3.978   4.505
 1312SOL    HW2 6889   0.428   3.985   4.357
 1312SOL     MW 6890   0.371   3.980   4.423
 1313SOL     OW 6891   6.226   2.546   3.778
 1313SOL    HW1 6892   6.170   2.570   3.851
 1313SOL    HW2 6893   6.292   2.489   3.816
 1313SOL     MW 6894   6.228   2.542   3.792
 1314SOL     OW 6895   5.678   4.755   1.332
 1314SOL    HW1 6896   5.635   4.672   1.351
 1314SOL    HW2 6897   5.686   4.798   1.417
 1314SOL     MW 6898   5.674   4.750   1.345
 1315SOL     OW 6899   1.208   1.674   5.306
 1315SOL    HW1 6900   1.205   1.693   5.400
 1315SOL    HW2 6901   1.203   1.759   5.264
 1315SOL     MW 6902   1.207   1.687   5.313
 1316SOL     OW 6903   3.996   2.343   4.026
 1316SOL    HW1 6904   4.008   2.287   3.950
 1316SOL    HW2 6905   3.903   2.336   4.048
 1316SOL     MW 6906   3.986   2.335   4.019
 1317SOL     OW 6907   1.390   6.177   3.014
 1317SOL    HW1 6908   1.414   6.106   2.955
 1317SOL    HW2 6909   1.474   6.216   3.040
 1317SOL     MW 6910   1.404   6.173   3.010
 1318SOL     OW 6911   1.584   3.717   5.775
 1318SOL    HW1 6912   1.614   3.686   5.690
 1318SOL    HW2 6913   1.640   3.672   5.838
 1318SOL     MW 6914   1.595   3.707   5.773
 1319SOL     OW 6915   3.372   2.640   4.983
 1319SOL    HW1 6916   3.453   2.682   4.956
 1319SOL    HW2 6917   3.370   2.651   5.079
 1319SOL     MW 6918   3.382   2.647   4.992
 1320SOL     OW 6919   3.402   0.295   5.260
 1320SOL    HW1 6920   3.311   0.292   5.232
 1320SOL    HW2 6921   3.398   0.299   5.356
 1320SOL     MW 6922   3.390   0.295   5.269
 1321SOL     OW 6923   2.483   1.365   4.198
 1321SOL    HW1 6924   2.388   1.382   4.193
 1321SOL    HW2 6925   2.494   1.277   4.162
 1321SOL     MW 6926   2.472   1.356   4.192
 1322SOL     OW 6927   3.500   5.665   4.767
 1322SOL    HW1 6928   3.449   5.691   4.843
 1322SOL    HW2 6929   3.451   5.592   4.729
 1322SOL     MW 6930   3.487   5.659   4.772
 1323SOL     OW 6931   2.242   1.704   4.755
 1323SOL    HW1 6932   2.220   1.741   4.841
 1323SOL    HW2 6933   2.172   1.641   4.739
 1323SOL     MW 6934   2.230   1.700   4.764
 1324SOL     OW 6935   3.740   1.963   1.208
 1324SOL    HW1 6936   3.760   2.049   1.171
 1324SOL    HW2 6937   3.724   1.907   1.132
 1324SOL     MW 6938   3.741   1.967   1.193
 1325SOL     OW 6939   1.945   2.166   0.128
 1325SOL    HW1 6940   1.903   2.092   0.084
 1325SOL    HW2 6941   1.940   2.145   0.222
 1325SOL     MW 6942   1.939   2.154   0.135
 1326SOL     OW 6943   1.322   0.607   4.357
 1326SOL    HW1 6944   1.316   0.635   4.266
 1326SOL    HW2 6945   1.398   0.549   4.360
 1326SOL     MW 6946   1.331   0.603   4.346
 1327SOL     OW 6947   4.939   4.350   4.025
 1327SOL    HW1 6948   4.914   4.440   4.006
 1327SOL    HW2 6949   4.857   4.307   4.050
 1327SOL     MW 6950   4.925   4.356   4.026
 1328SOL     OW 6951   4.900   1.078   6.120
 1328SOL    HW1 6952   4.889   1.027   6.040
 1328SOL    HW2 6953   4.986   1.119   6.111
 1328SOL     MW 6954   4.910   1.076   6.109
 1329SOL     OW 6955   6.219   2.041   6.045
 1329SOL    HW1 6956   6.272   2.000   5.977
 1329SOL    HW2 6957   6.172   1.968   6.086
 1329SOL     MW 6958   6.220   2.026   6.042
 1330SOL     OW 6959   1.885   0.465   5.774
 1330SOL    HW1 6960   1.910   0.556   5.791
 1330SOL    HW2 6961   1.882   0.424   5.860
 1330SOL     MW 6962   1.888   0.471   5.787
 1331SOL     OW 6963   4.622   1.967   5.420
 1331SOL    HW1 6964   4.690   2.031   5.401
 1331SOL    HW2 6965   4.559   2.014   5.476
 1331SOL     MW 6966   4.622   1.981   5.425
 1332SOL     OW 6967   0.998   2.788   3.673
 1332SOL    HW1 6968   1.073   2.749   3.719
 1332SOL    HW2 6969   0.925   2.776   3.734
 1332SOL     MW 6970   0.998   2.781   3.687
 1333SOL     OW 6971   0.928   3.804   4.169
 1333SOL    HW1 6972   0.913   3.773   4.258
 1333SOL    HW2 6973   0.908   3.898   4.173
 1333SOL     MW 6974   0.923   3.812   4.181
 1334SOL     OW 6975   5.149   3.123   3.461
 1334SOL    HW1 6976   5.059   3.124   3.495
 1334SOL    HW2 6977   5.140   3.146   3.369
 1334SOL     MW 6978   5.136   3.126   3.454
 1335SOL     OW 6979   4.835   3.837   6.205
 1335SOL    HW1 6980   4.775   3.806   6.137
 1335SOL    HW2 6981   4.814   3.929   6.216
 1335SOL     MW 6982   4.825   3.845   6.197
 1336SOL     OW 6983   1.955   4.543   3.710
 1336SOL    HW1 6984   1.892   4.563   3.641
 1336SOL    HW2 6985   1.988   4.628   3.738
 1336SOL     MW 6986   1.951   4.557   3.705
 1337SOL     OW 6987   0.711   3.585   4.577
 1337SOL    HW1 6988   0.740   3.535   4.653
 1337SOL    HW2 6989   0.644   3.530   4.536
 1337SOL     MW 6990   0.706   3.571   4.582
 1338SOL     OW 6991   0.645   5.534   1.096
 1338SOL    HW1 6992   0.723   5.577   1.063
 1338SOL    HW2 6993   0.604   5.599   1.153
 1338SOL     MW 6994   0.650   5.548   1.099
 1339SOL     OW 6995   3.651   5.843   3.759
 1339SOL    HW1 6996   3.623   5.768   3.812
 1339SOL    HW2 6997   3.583   5.909   3.772
 1339SOL     MW 6998   3.639   5.842   3.768
 1340SOL     OW 6999   2.088   1.510   0.096
 1340SOL    HW1 7000   2.161   1.567   0.121
 1340SOL    HW2 7001   2.084   1.444   0.166
 1340SOL     MW 7002   2.097   1.509   0.108
 1341SOL     OW 7003   5.754   2.153   5.708
 1341SOL    HW1 7004   5.675   2.118   5.665
 1341SOL    HW2 7005   5.743   2.248   5.705
 1341SOL     MW 7006   5.742   2.160   5.702
 1342SOL     OW 7007   1.117   3.597   1.585
 1342SOL    HW1 7008   1.157   3.584   1.499
 1342SOL    HW2 7009   1.108   3.508   1.620
 1342SOL     MW 7010   1.121   3.584   1.578
 1343SOL     OW 7011   3.049   6.007   2.835
 1343SOL    HW1 7012   3.128   6.056   2.813
 1343SOL    HW2 7013   3.052   5.999   2.930
 1343SOL     MW 7014   3.059   6.012   2.844
 1344SOL     OW 7015   1.088   2.142   2.181
 1344SOL    HW1 7016   1.112   2.091   2.104
 1344SOL    HW2 7017   1.141   2.221   2.175
 1344SOL     MW 7018   1.098   2.145   2.170
 1345SOL     OW 7019   1.007   6.082   3.968
 1345SOL    HW1 7020   0.974   6.149   3.908
 1345SOL    HW2 7021   1.019   6.127   4.051
 1345SOL     MW 7022   1.004   6.096   3.971
 1346SOL     OW 7023   2.268   0.811   2.007
 1346SOL    HW1 7024   2.357   0.824   1.974
 1346SOL    HW2 7025   2.212   0.822   1.930
 1346SOL     MW 7026   2.272   0.814   1.993
 1347SOL     OW 7027   1.504   2.533   0.411
 1347SOL    HW1 7028   1.410   2.535   0.394
 1347SOL    HW2 7029   1.518   2.453   0.462
 1347SOL     MW 7030   1.494   2.523   0.415
 1348SOL     OW 7031   2.069   5.234   1.762
 1348SOL    HW1 7032   2.011   5.188   1.823
 1348SOL    HW2 7033   2.022   5.234   1.679
 1348SOL     MW 7034   2.056   5.228   1.759
 1349SOL     OW 7035   2.342   1.751   1.168
 1349SOL    HW1 7036   2.348   1.819   1.236
 1349SOL    HW2 7037   2.267   1.698   1.193
 1349SOL     MW 7038   2.333   1.753   1.180
 1350SOL     OW 7039   5.735   5.849   5.297
 1350SOL    HW1 7040   5.723   5.861   5.391
 1350SOL    HW2 7041   5.681   5.773   5.275
 1350SOL     MW 7042   5.727   5.841   5.306
 1351SOL     OW 7043   5.029   4.323   5.331
 1351SOL    HW1 7044   5.100   4.260   5.329
 1351SOL    HW2 7045   5.042   4.372   5.412
 1351SOL     MW 7046   5.040   4.321   5.341
 1352SOL     OW 7047   5.965   5.353   6.223
 1352SOL    HW1 7048   5.947   5.289   6.292
 1352SOL    HW2 7049   5.940   5.437   6.262
 1352SOL     MW 7050   5.960   5.355   6.237
 1353SOL     OW 7051   5.862   5.765   0.493
 1353SOL    HW1 7052   5.870   5.737   0.585
 1353SOL    HW2 7053   5.792   5.711   0.458
 1353SOL     MW 7054   5.854   5.754   0.501
 1354SOL     OW 7055   0.190   4.980   3.071
 1354SOL    HW1 7056   0.259   5.046   3.080
 1354SOL    HW2 7057   0.206   4.920   3.144
 1354SOL     MW 7058   0.201   4.981   3.082
 1355SOL     OW 7059   1.184   2.747   4.698
 1355SOL    HW1 7060   1.108   2.700   4.664
 1355SOL    HW2 7061   1.259   2.707   4.653
 1355SOL     MW 7062   1.184   2.736   4.688
 1356SOL     OW 7063   4.881   5.146   2.465
 1356SOL    HW1 7064   4.927   5.229   2.481
 1356SOL    HW2 7065   4.876   5.139   2.370
 1356SOL     MW 7066   4.886   5.156   2.455
 1357SOL     OW 7067   1.216   0.563   0.546
 1357SOL    HW1 7068   1.175   0.602   0.623
 1357SOL    HW2 7069   1.142   0.539   0.489
 1357SOL     MW 7070   1.201   0.565   0.548
 1358SOL     OW 7071   5.906   0.960   3.672
 1358SOL    HW1 7072   5.853   0.881   3.671
 1358SOL    HW2 7073   5.993   0.930   3.646
 1358SOL     MW 7074   5.910   0.946   3.669
 1359SOL     OW 7075   2.330   0.272   6.069
 1359SOL    HW1 7076   2.356   0.287   6.160
 1359SOL    HW2 7077   2.413   0.255   6.024
 1359SOL     MW 7078   2.344   0.272   6.075
 1360SOL     OW 7079   2.216   2.797   2.282
 1360SOL    HW1 7080   2.132   2.832   2.251
 1360SOL    HW2 7081   2.250   2.748   2.207
 1360SOL     MW 7082   2.209   2.795   2.268
 1361SOL     OW 7083   3.751   4.349   5.157
 1361SOL    HW1 7084   3.813   4.409   5.199
 1361SOL    HW2 7085   3.786   4.335   5.070
 1361SOL     MW 7086   3.763   4.355   5.152
 1362SOL     OW 7087   1.499   2.354   2.643
 1362SOL    HW1 7088   1.556   2.428   2.623
 1362SOL    HW2 7089   1.480   2.315   2.558
 1362SOL     MW 7090   1.504   2.359   2.629
 1363SOL     OW 7091   5.363   3.259   4.844
 1363SOL    HW1 7092   5.377   3.297   4.931
 1363SOL    HW2 7093   5.278   3.215   4.850
 1363SOL     MW 7094   5.354   3.258   4.856
 1364SOL     OW 7095   4.566   2.338   5.446
 1364SOL    HW1 7096   4.544   2.266   5.386
 1364SOL    HW2 7097   4.565   2.416   5.390
 1364SOL     MW 7098   4.563   2.339   5.431
 1365SOL     OW 7099   2.591   2.746   0.290
 1365SOL    HW1 7100   2.587   2.659   0.332
 1365SOL    HW2 7101   2.550   2.805   0.354
 1365SOL     MW 7102   2.585   2.742   0.304
 1366SOL     OW 7103   3.494   5.496   1.262
 1366SOL    HW1 7104   3.428   5.465   1.324
 1366SOL    HW2 7105   3.445   5.511   1.181
 1366SOL     MW 7106   3.479   5.494   1.260
 1367SOL     OW 7107   0.264   5.325   3.143
 1367SOL    HW1 7108   0.249   5.418   3.159
 1367SOL    HW2 7109   0.179   5.284   3.160
 1367SOL     MW 7110   0.251   5.332   3.147
 1368SOL     OW 7111   3.319   2.279   1.002
 1368SOL    HW1 7112   3.321   2.375   1.004
 1368SOL    HW2 7113   3.268   2.254   1.078
 1368SOL     MW 7114   3.313   2.288   1.012
 1369SOL     OW 7115   5.683   3.650   3.698
 1369SOL    HW1 7116   5.773   3.616   3.694
 1369SOL    HW2 7117   5.675   3.705   3.620
 1369SOL     MW 7118   5.693   3.653   3.687
 1370SOL     OW 7119   3.562   2.978   1.059
 1370SOL    HW1 7120   3.631   2.947   1.000
 1370SOL    HW2 7121   3.490   2.916   1.046
 1370SOL     MW 7122   3.562   2.966   1.050
 1371SOL     OW 7123   0.575   3.818   4.675
 1371SOL    HW1 7124   0.557   3.791   4.765
 1371SOL    HW2 7125   0.629   3.747   4.639
 1371SOL     MW 7126   0.579   3.806   4.682
 1372SOL     OW 7127   5.131   1.867   1.719
 1372SOL    HW1 7128   5.094   1.847   1.633
 1372SOL    HW2 7129   5.192   1.796   1.736
 1372SOL     MW 7130   5.134   1.856   1.710
 1373SOL     OW 7131   5.251   4.044   2.129
 1373SOL    HW1 7132   5.252   4.082   2.042
 1373SOL    HW2 7133   5.174   4.083   2.171
 1373SOL     MW 7134   5.241   4.054   2.123
 1374SOL     OW 7135   2.380   2.780   5.591
 1374SOL    HW1 7136   2.358   2.858   5.642
 1374SOL    HW2 7137   2.472   2.763   5.612
 1374SOL     MW 7138   2.389   2.788   5.600
 1375SOL     OW 7139   2.597   5.855   0.764
 1375SOL    HW1 7140   2.510   5.889   0.783
 1375SOL    HW2 7141   2.638   5.846   0.850
 1375SOL     MW 7142   2.591   5.858   0.778
 1376SOL     OW 7143   2.300   0.425   1.716
 1376SOL    HW1 7144   2.221   0.370   1.707
 1376SOL    HW2 7145   2.301   0.451   1.808
 1376SOL     MW 7146   2.290   0.421   1.727
 1377SOL     OW 7147   4.718   2.286   2.398
 1377SOL    HW1 7148   4.673   2.217   2.349
 1377SOL    HW2 7149   4.801   2.247   2.423
 1377SOL     MW 7150   4.723   2.272   2.395
 1378SOL     OW 7151   3.509   0.720   0.665
 1378SOL    HW1 7152   3.465   0.802   0.689
 1378SOL    HW2 7153   3.579   0.711   0.730
 1378SOL     MW 7154   3.512   0.730   0.676
 1379SOL     OW 7155   1.732   2.669   0.997
 1379SOL    HW1 7156   1.661   2.614   1.031
 1379SOL    HW2 7157   1.773   2.615   0.929
 1379SOL     MW 7158   1.728   2.655   0.993
 1380SOL     OW 7159   2.627   1.806   4.271
 1380SOL    HW1 7160   2.565   1.867   4.230
 1380SOL    HW2 7161   2.588   1.785   4.356
 1380SOL     MW 7162   2.614   1.811   4.277
 1381SOL     OW 7163   0.790   3.794   2.327
 1381SOL    HW1 7164   0.751   3.873   2.365
 1381SOL    HW2 7165   0.846   3.827   2.256
 1381SOL     MW 7166   0.792   3.808   2.323
 1382SOL     OW 7167   2.699   5.039   2.357
 1382SOL    HW1 7168   2.689   4.968   2.294
 1382SOL    HW2 7169   2.631   5.102   2.334
 1382SOL     MW 7170   2.689   5.038   2.346
 1383SOL     OW 7171   5.754   3.833   5.456
 1383SOL    HW1 7172   5.664   3.852   5.428
 1383SOL    HW2 7173   5.792   3.784   5.383
 1383SOL     MW 7174   5.747   3.829   5.443
 1384SOL     OW 7175   3.081   0.565   2.702
 1384SOL    HW1 7176   3.147   0.633   2.712
 1384SOL    HW2 7177   3.087   0.514   2.783
 1384SOL     MW 7178   3.090   0.568   2.714
 1385SOL     OW 7179   5.776   5.056   4.583
 1385SOL    HW1 7180   5.703   5.016   4.631
 1385SOL    HW2 7181   5.854   5.009   4.615
 1385SOL     MW 7182   5.777   5.045   4.593
 1386SOL     OW 7183   1.030   5.502   0.914
 1386SOL    HW1 7184   0.961   5.567   0.924
 1386SOL    HW2 7185   1.058   5.483   1.003
 1386SOL     MW 7186   1.025   5.508   0.927
 1387SOL     OW 7187   4.912   0.280   5.340
 1387SOL    HW1 7188   4.898   0.217   5.411
 1387SOL    HW2 7189   4.878   0.363   5.374
 1387SOL     MW 7190   4.906   0.282   5.353
 1388SOL     OW 7191   5.324   5.143   1.650
 1388SOL    HW1 7192   5.376   5.222   1.664
 1388SOL    HW2 7193   5.355   5.107   1.567
 1388SOL     MW 7194   5.335   5.149   1.641
 1389SOL     OW 7195   6.140   0.208   3.221
 1389SOL    HW1 7196   6.225   0.177   3.252
 1389SOL    HW2 7197   6.090   0.225   3.300
 1389SOL     MW 7198   6.145   0.207   3.235
 1390SOL     OW 7199   5.369   1.749   5.466
 1390SOL    HW1 7200   5.282   1.744   5.429
 1390SOL    HW2 7201   5.425   1.780   5.395
 1390SOL     MW 7202   5.365   1.753   5.452
 1391SOL     OW 7203   5.615   5.658   4.538
 1391SOL    HW1 7204   5.688   5.632   4.596
 1391SOL    HW2 7205   5.562   5.717   4.592
 1391SOL     MW 7206   5.618   5.662   4.553
 1392SOL     OW 7207   4.470   5.414   1.580
 1392SOL    HW1 7208   4.389   5.365   1.566
 1392SOL    HW2 7209   4.514   5.366   1.650
 1392SOL     MW 7210   4.465   5.401   1.587
 1393SOL     OW 7211   0.863   2.325   4.439
 1393SOL    HW1 7212   0.910   2.267   4.498
 1393SOL    HW2 7213   0.926   2.342   4.368
 1393SOL     MW 7214   0.877   2.320   4.437
 1394SOL     OW 7215   2.268   4.221   1.234
 1394SOL    HW1 7216   2.187   4.181   1.266
 1394SOL    HW2 7217   2.264   4.311   1.268
 1394SOL     MW 7218   2.257   4.228   1.243
 1395SOL     OW 7219   6.174   6.173   3.825
 1395SOL    HW1 7220   6.087   6.189   3.863
 1395SOL    HW2 7221   6.191   6.081   3.842
 1395SOL     MW 7222   6.165   6.164   3.832
 1396SOL     OW 7223   1.916   0.552   6.143
 1396SOL    HW1 7224   1.982   0.501   6.097
 1396SOL    HW2 7225   1.861   0.488   6.187
 1396SOL     MW 7226   1.917   0.538   6.143
 1397SOL     OW 7227   3.617   5.370   3.768
 1397SOL    HW1 7228   3.672   5.352   3.844
 1397SOL    HW2 7229   3.574   5.453   3.788
 1397SOL     MW 7230   3.619   5.378   3.780
 1398SOL     OW 7231   5.475   3.127   3.685
 1398SOL    HW1 7232   5.432   3.191   3.742
 1398SOL    HW2 7233   5.406   3.065   3.662
 1398SOL     MW 7234   5.461   3.127   3.689
 1399SOL     OW 7235   3.259   0.110   3.463
 1399SOL    HW1 7236   3.216   0.142   3.383
 1399SOL    HW2 7237   3.353   0.121   3.445
 1399SOL     MW 7238   3.266   0.116   3.450
 1400SOL     OW 7239   0.423   4.804   2.506
 1400SOL    HW1 7240   0.431   4.709   2.507
 1400SOL    HW2 7241   0.334   4.821   2.535
 1400SOL     MW 7242   0.413   4.794   2.510
 1401SOL     OW 7243   2.223   5.207   3.382
 1401SOL    HW1 7244   2.152   5.270   3.395
 1401SOL    HW2 7245   2.204   5.167   3.297
 1401SOL     MW 7246   2.211   5.210   3.373
 1402SOL     OW 7247   1.631   1.080   0.191
 1402SOL    HW1 7248   1.724   1.079   0.213
 1402SOL    HW2 7249   1.586   1.100   0.273
 1402SOL     MW 7250   1.637   1.082   0.204
 1403SOL     OW 7251   3.006   3.718   6.236
 1403SOL    HW1 7252   3.042   3.657   6.172
 1403SOL    HW2 7253   3.062   3.707   6.313
 1403SOL     MW 7254   3.018   3.709   6.238
 1404SOL     OW 7255   1.903   6.283   5.791
 1404SOL    HW1 7256   1.898   6.252   5.701
 1404SOL    HW2 7257   1.903   6.203   5.844
 1404SOL     MW 7258   1.903   6.269   5.786
 1405SOL     OW 7259   4.278   5.153   3.779
 1405SOL    HW1 7260   4.366   5.117   3.790
 1405SOL    HW2 7261   4.291   5.232   3.726
 1405SOL     MW 7262   4.291   5.159   3.773
 1406SOL     OW 7263   1.210   1.261   5.840
 1406SOL    HW1 7264   1.272   1.291   5.907
 1406SOL    HW2 7265   1.238   1.305   5.760
 1406SOL     MW 7266   1.222   1.270   5.839
 1407SOL     OW 7267   0.562   4.028   2.365
 1407SOL    HW1 7268   0.511   3.949   2.345
 1407SOL    HW2 7269   0.500   4.085   2.411
 1407SOL     MW 7270   0.547   4.025   2.369
 1408SOL     OW 7271   2.484   1.342   5.278
 1408SOL    HW1 7272   2.440   1.425   5.256
 1408SOL    HW2 7273   2.575   1.367   5.294
 1408SOL     MW 7274   2.490   1.356   5.277
 1409SOL     OW 7275   2.160   0.747   5.199
 1409SOL    HW1 7276   2.130   0.786   5.117
 1409SOL    HW2 7277   2.255   0.742   5.190
 1409SOL     MW 7278   2.168   0.751   5.187
 1410SOL     OW 7279   5.182   1.328   1.308
 1410SOL    HW1 7280   5.099   1.281   1.309
 1410SOL    HW2 7281   5.162   1.410   1.264
 1410SOL     MW 7282   5.169   1.333   1.303
 1411SOL     OW 7283   5.909   2.957   6.192
 1411SOL    HW1 7284   5.917   2.956   6.288
 1411SOL    HW2 7285   5.988   2.913   6.161
 1411SOL     MW 7286   5.920   2.951   6.201
 1412SOL     OW 7287   0.898   0.237   6.153
 1412SOL    HW1 7288   0.901   0.227   6.248
 1412SOL    HW2 7289   0.916   0.149   6.120
 1412SOL     MW 7290   0.900   0.224   6.161
 1413SOL     OW 7291   0.500   5.189   1.677
 1413SOL    HW1 7292   0.526   5.186   1.769
 1413SOL    HW2 7293   0.516   5.279   1.650
 1413SOL     MW 7294   0.505   5.200   1.685
 1414SOL     OW 7295   1.300   0.139   0.395
 1414SOL    HW1 7296   1.297   0.175   0.483
 1414SOL    HW2 7297   1.362   0.194   0.348
 1414SOL     MW 7298   1.307   0.150   0.400
 1415SOL     OW 7299   4.952   3.492   0.110
 1415SOL    HW1 7300   4.864   3.529   0.117
 1415SOL    HW2 7301   4.939   3.403   0.077
 1415SOL     MW 7302   4.939   3.485   0.107
 1416SOL     OW 7303   1.606   0.890   2.826
 1416SOL    HW1 7304   1.610   0.795   2.810
 1416SOL    HW2 7305   1.606   0.898   2.921
 1416SOL     MW 7306   1.607   0.879   2.836
 1417SOL     OW 7307   1.827   0.119   5.335
 1417SOL    HW1 7308   1.780   0.196   5.367
 1417SOL    HW2 7309   1.830   0.060   5.410
 1417SOL     MW 7310   1.821   0.121   5.349
 1418SOL     OW 7311   2.262   5.047   0.065
 1418SOL    HW1 7312   2.286   5.114   0.001
 1418SOL    HW2 7313   2.344   5.028   0.112
 1418SOL     MW 7314   2.276   5.053   0.063
 1419SOL     OW 7315   0.315   1.314   2.637
 1419SOL    HW1 7316   0.289   1.404   2.659
 1419SOL    HW2 7317   0.318   1.313   2.542
 1419SOL     MW 7318   0.312   1.325   2.628
 1420SOL     OW 7319   0.597   0.362   0.394
 1420SOL    HW1 7320   0.683   0.330   0.368
 1420SOL    HW2 7321   0.573   0.310   0.470
 1420SOL     MW 7322   0.605   0.352   0.400
 1421SOL     OW 7323   1.602   0.591   3.006
 1421SOL    HW1 7324   1.584   0.562   2.917
 1421SOL    HW2 7325   1.690   0.628   3.002
 1421SOL     MW 7326   1.611   0.592   2.994
 1422SOL     OW 7327   3.122   1.450   0.424
 1422SOL    HW1 7328   3.175   1.530   0.428
 1422SOL    HW2 7329   3.031   1.481   0.430
 1422SOL     MW 7330   3.117   1.465   0.425
 1423SOL     OW 7331   5.305   5.549   3.360
 1423SOL    HW1 7332   5.275   5.464   3.392
 1423SOL    HW2 7333   5.239   5.575   3.295
 1423SOL     MW 7334   5.293   5.542   3.356
 1424SOL     OW 7335   5.846   5.701   3.167
 1424SOL    HW1 7336   5.755   5.683   3.188
 1424SOL    HW2 7337   5.884   5.616   3.146
 1424SOL     MW 7338   5.839   5.688   3.167
 1425SOL     OW 7339   1.952   0.169   4.859
 1425SOL    HW1 7340   1.915   0.110   4.924
 1425SOL    HW2 7341   2.041   0.136   4.845
 1425SOL     MW 7342   1.959   0.157   4.865
 1426SOL     OW 7343   1.012   3.374   2.382
 1426SOL    HW1 7344   1.092   3.424   2.395
 1426SOL    HW2 7345   0.942   3.439   2.388
 1426SOL     MW 7346   1.013   3.389   2.384
 1427SOL     OW 7347   5.949   3.823   0.123
 1427SOL    HW1 7348   5.987   3.780   0.199
 1427SOL    HW2 7349   5.857   3.837   0.146
 1427SOL     MW 7350   5.942   3.820   0.135
 1428SOL     OW 7351   2.448   0.902   0.137
 1428SOL    HW1 7352   2.368   0.907   0.084
 1428SOL    HW2 7353   2.449   0.813   0.171
 1428SOL     MW 7354   2.438   0.891   0.134
 1429SOL     OW 7355   3.612   1.121   1.000
 1429SOL    HW1 7356   3.598   1.129   0.905
 1429SOL    HW2 7357   3.578   1.035   1.022
 1429SOL     MW 7358   3.606   1.111   0.990
 1430SOL     OW 7359   3.463   0.885   1.140
 1430SOL    HW1 7360   3.371   0.870   1.163
 1430SOL    HW2 7361   3.509   0.880   1.224
 1430SOL     MW 7362   3.457   0.883   1.154
 1431SOL     OW 7363   2.671   4.087   6.165
 1431SOL    HW1 7364   2.687   4.000   6.201
 1431SOL    HW2 7365   2.709   4.083   6.077
 1431SOL     MW 7366   2.678   4.075   6.158
 1432SOL     OW 7367   5.264   1.059   5.240
 1432SOL    HW1 7368   5.297   1.008   5.313
 1432SOL    HW2 7369   5.172   1.033   5.232
 1432SOL     MW 7370   5.256   1.049   5.248
 1433SOL     OW 7371   1.293   3.569   0.254
 1433SOL    HW1 7372   1.388   3.561   0.243
 1433SOL    HW2 7373   1.278   3.663   0.264
 1433SOL     MW 7374   1.303   3.580   0.254
 1434SOL     OW 7375   5.283   5.066   3.211
 1434SOL    HW1 7376   5.279   5.084   3.117
 1434SOL    HW2 7377   5.364   5.017   3.222
 1434SOL     MW 7378   5.292   5.062   3.200
 1435SOL     OW 7379   4.022   0.101   1.878
 1435SOL    HW1 7380   4.093   0.049   1.918
 1435SOL    HW2 7381   4.067   0.173   1.834
 1435SOL     MW 7382   4.037   0.103   1.878
 1436SOL     OW 7383   5.528   5.384   2.325
 1436SOL    HW1 7384   5.446   5.384   2.375
 1436SOL    HW2 7385   5.563   5.296   2.336
 1436SOL     MW 7386   5.522   5.373   2.333
 1437SOL     OW 7387   4.245   3.928   0.047
 1437SOL    HW1 7388   4.237   3.904   0.140
 1437SOL    HW2 7389   4.175   3.992   0.033
 1437SOL     MW 7390   4.235   3.933   0.057
 1438SOL     OW 7391   0.801   5.813   5.021
 1438SOL    HW1 7392   0.727   5.829   4.963
 1438SOL    HW2 7393   0.856   5.750   4.973
 1438SOL     MW 7394   0.799   5.807   5.008
 1439SOL     OW 7395   4.687   1.463   2.589
 1439SOL    HW1 7396   4.602   1.463   2.632
 1439SOL    HW2 7397   4.750   1.468   2.660
 1439SOL     MW 7398   4.684   1.463   2.603
 1440SOL     OW 7399   5.630   5.860   6.157
 1440SOL    HW1 7400   5.657   5.776   6.120
 1440SOL    HW2 7401   5.705   5.918   6.143
 1440SOL     MW 7402   5.643   5.856   6.150
 1441SOL     OW 7403   0.316   1.855   5.250
 1441SOL    HW1 7404   0.406   1.823   5.243
 1441SOL    HW2 7405   0.264   1.790   5.203
 1441SOL     MW 7406   0.321   1.842   5.243
 1442SOL     OW 7407   5.594   5.397   1.414
 1442SOL    HW1 7408   5.596   5.302   1.399
 1442SOL    HW2 7409   5.566   5.433   1.329
 1442SOL     MW 7410   5.590   5.389   1.401
 1443SOL     OW 7411   5.159   4.177   6.190
 1443SOL    HW1 7412   5.188   4.163   6.280
 1443SOL    HW2 7413   5.238   4.206   6.143
 1443SOL     MW 7414   5.173   4.179   6.195
 1444SOL     OW 7415   3.163   4.887   2.165
 1444SOL    HW1 7416   3.095   4.940   2.207
 1444SOL    HW2 7417   3.169   4.809   2.219
 1444SOL     MW 7418   3.155   4.884   2.177
 1445SOL     OW 7419   5.802   4.614   0.958
 1445SOL    HW1 7420   5.857   4.617   0.880
 1445SOL    HW2 7421   5.797   4.705   0.988
 1445SOL     MW 7422   5.808   4.626   0.952
 1446SOL     OW 7423   6.200   4.585   5.415
 1446SOL    HW1 7424   6.223   4.492   5.413
 1446SOL    HW2 7425   6.152   4.595   5.498
 1446SOL     MW 7426   6.197   4.574   5.426
 1447SOL     OW 7427   0.589   1.256   2.699
 1447SOL    HW1 7428   0.589   1.182   2.760
 1447SOL    HW2 7429   0.496   1.269   2.677
 1447SOL     MW 7430   0.577   1.248   2.704
 1448SOL     OW 7431   1.076   5.595   0.654
 1448SOL    HW1 7432   1.095   5.682   0.689
 1448SOL    HW2 7433   1.066   5.540   0.732
 1448SOL     MW 7434   1.077   5.599   0.668
 1449SOL     OW 7435   1.223   4.064   5.273
 1449SOL    HW1 7436   1.189   4.100   5.355
 1449SOL    HW2 7437   1.285   3.996   5.299
 1449SOL     MW 7438   1.227   4.060   5.287
 1450SOL     OW 7439   5.613   1.429   4.143
 1450SOL    HW1 7440   5.625   1.379   4.223
 1450SOL    HW2 7441   5.626   1.365   4.073
 1450SOL     MW 7442   5.616   1.415   4.144
 1451SOL     OW 7443   1.802   0.100   4.083
 1451SOL    HW1 7444   1.869   0.134   4.024
 1451SOL    HW2 7445   1.757   0.032   4.033
 1451SOL     MW 7446   1.804   0.096   4.069
 1452SOL     OW 7447   2.671   2.167   0.825
 1452SOL    HW1 7448   2.703   2.255   0.845
 1452SOL    HW2 7449   2.582   2.180   0.794
 1452SOL     MW 7450   2.664   2.180   0.824
 1453SOL     OW 7451   0.496   4.759   1.559
 1453SOL    HW1 7452   0.520   4.847   1.532
 1453SOL    HW2 7453   0.426   4.734   1.498
 1453SOL     MW 7454   0.490   4.767   1.547
 1454SOL     OW 7455   0.967   5.254   5.059
 1454SOL    HW1 7456   0.894   5.255   4.997
 1454SOL    HW2 7457   0.929   5.218   5.140
 1454SOL     MW 7458   0.953   5.250   5.062
 1455SOL     OW 7459   4.522   5.284   3.532
 1455SOL    HW1 7460   4.572   5.350   3.483
 1455SOL    HW2 7461   4.470   5.335   3.594
 1455SOL     MW 7462   4.522   5.299   3.534
 1456SOL     OW 7463   6.160   5.993   2.345
 1456SOL    HW1 7464   6.092   6.045   2.303
 1456SOL    HW2 7465   6.125   5.904   2.347
 1456SOL     MW 7466   6.147   5.988   2.340
 1457SOL     OW 7467   1.605   1.450   6.215
 1457SOL    HW1 7468   1.557   1.530   6.235
 1457SOL    HW2 7469   1.677   1.448   6.278
 1457SOL     MW 7470   1.608   1.460   6.226
 1458SOL     OW 7471   1.204   3.900   5.033
 1458SOL    HW1 7472   1.187   3.916   5.125
 1458SOL    HW2 7473   1.181   3.981   4.989
 1458SOL     MW 7474   1.199   3.912   5.039
 1459SOL     OW 7475   3.845   5.797   3.160
 1459SOL    HW1 7476   3.925   5.784   3.209
 1459SOL    HW2 7477   3.779   5.745   3.207
 1459SOL     MW 7478   3.847   5.788   3.172
 1460SOL     OW 7479   1.456   1.234   2.593
 1460SOL    HW1 7480   1.450   1.188   2.677
 1460SOL    HW2 7481   1.537   1.285   2.599
 1460SOL     MW 7482   1.466   1.234   2.604
 1461SOL     OW 7483   2.439   2.747   6.214
 1461SOL    HW1 7484   2.378   2.780   6.148
 1461SOL    HW2 7485   2.432   2.809   6.286
 1461SOL     MW 7486   2.430   2.759   6.215
 1462SOL     OW 7487   5.814   3.682   1.392
 1462SOL    HW1 7488   5.742   3.685   1.328
 1462SOL    HW2 7489   5.889   3.718   1.345
 1462SOL     MW 7490   5.814   3.687   1.378
 1463SOL     OW 7491   3.814   2.647   5.445
 1463SOL    HW1 7492   3.783   2.695   5.522
 1463SOL    HW2 7493   3.736   2.604   5.410
 1463SOL     MW 7494   3.800   2.648   5.450
 1464SOL     OW 7495   4.286   1.171   2.777
 1464SOL    HW1 7496   4.340   1.169   2.698
 1464SOL    HW2 7497   4.295   1.084   2.815
 1464SOL     MW 7498   4.294   1.160   2.772
 1465SOL     OW 7499   3.642   1.573   0.254
 1465SOL    HW1 7500   3.733   1.546   0.267
 1465SOL    HW2 7501   3.599   1.495   0.219
 1465SOL     MW 7502   3.648   1.560   0.251
 1466SOL     OW 7503   4.651   6.215   5.362
 1466SOL    HW1 7504   4.712   6.182   5.297
 1466SOL    HW2 7505   4.573   6.161   5.353
 1466SOL     MW 7506   4.649   6.204   5.353
 1467SOL     OW 7507   1.395   4.002   2.414
 1467SOL    HW1 7508   1.454   3.976   2.344
 1467SOL    HW2 7509   1.334   4.064   2.372
 1467SOL     MW 7510   1.395   4.007   2.400
 1468SOL     OW 7511   5.704   5.525   2.149
 1468SOL    HW1 7512   5.631   5.497   2.204
 1468SOL    HW2 7513   5.757   5.580   2.206
 1468SOL     MW 7514   5.701   5.529   2.163
 1469SOL     OW 7515   4.864   1.987   5.079
 1469SOL    HW1 7516   4.834   1.983   5.169
 1469SOL    HW2 7517   4.847   1.899   5.044
 1469SOL     MW 7518   4.858   1.975   5.086
 1470SOL     OW 7519   1.434   2.380   3.796
 1470SOL    HW1 7520   1.380   2.411   3.723
 1470SOL    HW2 7521   1.520   2.363   3.757
 1470SOL     MW 7522   1.438   2.382   3.782
 1471SOL     OW 7523   3.906   4.168   5.829
 1471SOL    HW1 7524   3.965   4.094   5.844
 1471SOL    HW2 7525   3.834   4.131   5.779
 1471SOL     MW 7526   3.905   4.154   5.825
 1472SOL     OW 7527   5.138   5.729   3.742
 1472SOL    HW1 7528   5.212   5.733   3.681
 1472SOL    HW2 7529   5.150   5.806   3.799
 1472SOL     MW 7530   5.149   5.740   3.741
 1473SOL     OW 7531   2.216   3.222   0.091
 1473SOL    HW1 7532   2.175   3.180   0.015
 1473SOL    HW2 7533   2.190   3.314   0.084
 1473SOL     MW 7534   2.207   3.228   0.080
 1474SOL     OW 7535   5.162   4.829   1.599
 1474SOL    HW1 7536   5.132   4.886   1.670
 1474SOL    HW2 7537   5.245   4.867   1.571
 1474SOL     MW 7538   5.169   4.841   1.605
 1475SOL     OW 7539   2.484   6.035   5.750
 1475SOL    HW1 7540   2.441   6.111   5.709
 1475SOL    HW2 7541   2.449   5.959   5.703
 1475SOL     MW 7542   2.474   6.035   5.739
 1476SOL     OW 7543   2.253   4.627   2.349
 1476SOL    HW1 7544   2.187   4.606   2.416
 1476SOL    HW2 7545   2.313   4.552   2.351
 1476SOL     MW 7546   2.252   4.614   2.358
 1477SOL     OW 7547   3.955   0.104   5.899
 1477SOL    HW1 7548   3.924   0.018   5.929
 1477SOL    HW2 7549   3.992   0.088   5.813
 1477SOL     MW 7550   3.956   0.091   5.892
 1478SOL     OW 7551   5.680   1.615   5.368
 1478SOL    HW1 7552   5.716   1.690   5.416
 1478SOL    HW2 7553   5.641   1.654   5.290
 1478SOL     MW 7554   5.680   1.630   5.364
 1479SOL     OW 7555   1.097   4.148   5.787
 1479SOL    HW1 7556   1.182   4.153   5.831
 1479SOL    HW2 7557   1.036   4.190   5.847
 1479SOL     MW 7558   1.100   4.154   5.800
 1480SOL     OW 7559   5.388   4.963   1.006
 1480SOL    HW1 7560   5.316   4.909   0.973
 1480SOL    HW2 7561   5.356   5.053   1.000
 1480SOL     MW 7562   5.375   4.967   1.001
 1481SOL     OW 7563   1.182   1.265   0.676
 1481SOL    HW1 7564   1.182   1.184   0.624
 1481SOL    HW2 7565   1.248   1.320   0.634
 1481SOL     MW 7566   1.190   1.262   0.664
 1482SOL     OW 7567   1.945   4.444   6.179
 1482SOL    HW1 7568   1.901   4.497   6.246
 1482SOL    HW2 7569   2.033   4.482   6.173
 1482SOL     MW 7570   1.951   4.456   6.187
 1483SOL     OW 7571   2.001   1.594   6.117
 1483SOL    HW1 7572   2.002   1.507   6.156
 1483SOL    HW2 7573   1.911   1.604   6.083
 1483SOL     MW 7574   1.989   1.584   6.118
 1484SOL     OW 7575   0.255   0.034   2.412
 1484SOL    HW1 7576   0.338   0.018   2.367
 1484SOL    HW2 7577   0.260   0.126   2.440
 1484SOL     MW 7578   0.266   0.044   2.410
 1485SOL     OW 7579   4.426   1.751   5.639
 1485SOL    HW1 7580   4.510   1.784   5.608
 1485SOL    HW2 7581   4.420   1.663   5.601
 1485SOL     MW 7582   4.436   1.744   5.630
 1486SOL     OW 7583   0.343   6.254   1.461
 1486SOL    HW1 7584   0.260   6.211   1.442
 1486SOL    HW2 7585   0.363   6.230   1.551
 1486SOL     MW 7586   0.335   6.245   1.470
 1487SOL     OW 7587   1.782   1.049   2.458
 1487SOL    HW1 7588   1.715   0.982   2.438
 1487SOL    HW2 7589   1.738   1.108   2.520
 1487SOL     MW 7590   1.768   1.048   2.463
 1488SOL     OW 7591   4.036   4.314   4.014
 1488SOL    HW1 7592   4.055   4.382   3.950
 1488SOL    HW2 7593   4.002   4.361   4.090
 1488SOL     MW 7594   4.034   4.329   4.016
 1489SOL     OW 7595   2.910   1.207   0.706
 1489SOL    HW1 7596   2.861   1.288   0.696
 1489SOL    HW2 7597   2.987   1.218   0.649
 1489SOL     MW 7598   2.914   1.218   0.697
 1490SOL     OW 7599   4.865   5.180   4.639
 1490SOL    HW1 7600   4.882   5.096   4.682
 1490SOL    HW2 7601   4.890   5.166   4.548
 1490SOL     MW 7602   4.870   5.167   4.633
 1491SOL     OW 7603   4.881   4.149   5.159
 1491SOL    HW1 7604   4.940   4.188   5.223
 1491SOL    HW2 7605   4.868   4.059   5.189
 1491SOL     MW 7606   4.887   4.143   5.171
 1492SOL     OW 7607   4.550   0.684   5.517
 1492SOL    HW1 7608   4.528   0.597   5.552
 1492SOL    HW2 7609   4.592   0.730   5.590
 1492SOL     MW 7610   4.552   0.679   5.531
 1493SOL     OW 7611   0.132   3.234   2.879
 1493SOL    HW1 7612   0.054   3.179   2.874
 1493SOL    HW2 7613   0.202   3.173   2.903
 1493SOL     MW 7614   0.131   3.219   2.882
 1494SOL     OW 7615   1.028   0.645   3.959
 1494SOL    HW1 7616   1.028   0.718   4.020
 1494SOL    HW2 7617   1.043   0.684   3.874
 1494SOL     MW 7618   1.030   0.659   3.956
 1495SOL     OW 7619   1.935   1.466   2.092
 1495SOL    HW1 7620   2.006   1.439   2.034
 1495SOL    HW2 7621   1.917   1.557   2.068
 1495SOL     MW 7622   1.942   1.474   2.081
 1496SOL     OW 7623   2.677   0.392   5.601
 1496SOL    HW1 7624   2.707   0.456   5.666
 1496SOL    HW2 7625   2.582   0.401   5.602
 1496SOL     MW 7626   2.669   0.401   5.610
 1497SOL     OW 7627   2.284   0.915   1.328
 1497SOL    HW1 7628   2.355   0.879   1.276
 1497SOL    HW2 7629   2.324   0.936   1.412
 1497SOL     MW 7630   2.298   0.913   1.332
 1498SOL     OW 7631   5.196   4.183   5.764
 1498SOL    HW1 7632   5.133   4.206   5.833
 1498SOL    HW2 7633   5.236   4.102   5.794
 1498SOL     MW 7634   5.193   4.176   5.777
 1499SOL     OW 7635   5.692   3.573   3.410
 1499SOL    HW1 7636   5.636   3.605   3.340
 1499SOL    HW2 7637   5.644   3.499   3.447
 1499SOL     MW 7638   5.679   3.567   3.406
 1500SOL     OW 7639   1.409   0.181   6.138
 1500SOL    HW1 7640   1.372   0.268   6.148
 1500SOL    HW2 7641   1.403   0.164   6.044
 1500SOL     MW 7642   1.403   0.190   6.127
 1501SOL     OW 7643   0.370   1.949   5.815
 1501SOL    HW1 7644   0.346   1.911   5.730
 1501SOL    HW2 7645   0.296   2.007   5.837
 1501SOL     MW 7646   0.357   1.952   5.807
 1502SOL     OW 7647   5.570   0.578   0.789
 1502SOL    HW1 7648   5.637   0.620   0.736
 1502SOL    HW2 7649   5.492   0.631   0.775
 1502SOL     MW 7650   5.569   0.590   0.780
 1503SOL     OW 7651   5.440   5.729   2.604
 1503SOL    HW1 7652   5.463   5.818   2.580
 1503SOL    HW2 7653   5.361   5.737   2.657
 1503SOL     MW 7654   5.433   5.741   2.607
 1504SOL     OW 7655   0.429   4.518   4.969
 1504SOL    HW1 7656   0.433   4.492   4.877
 1504SOL    HW2 7657   0.421   4.614   4.966
 1504SOL     MW 7658   0.428   4.527   4.957
 1505SOL     OW 7659   2.468   4.647   3.587
 1505SOL    HW1 7660   2.536   4.712   3.598
 1505SOL    HW2 7661   2.513   4.571   3.550
 1505SOL     MW 7662   2.482   4.645   3.583
 1506SOL     OW 7663   3.977   2.452   4.638
 1506SOL    HW1 7664   3.971   2.407   4.554
 1506SOL    HW2 7665   3.933   2.536   4.624
 1506SOL     MW 7666   3.970   2.457   4.626
 1507SOL     OW 7667   2.996   5.433   5.108
 1507SOL    HW1 7668   3.033   5.470   5.028
 1507SOL    HW2 7669   2.902   5.450   5.100
 1507SOL     MW 7670   2.988   5.440   5.097
 1508SOL     OW 7671   0.714   3.762   1.869
 1508SOL    HW1 7672   0.688   3.753   1.960
 1508SOL    HW2 7673   0.635   3.740   1.819
 1508SOL     MW 7674   0.700   3.758   1.874
 1509SOL     OW 7675   4.515   1.213   5.060
 1509SOL    HW1 7676   4.423   1.186   5.058
 1509SOL    HW2 7677   4.544   1.190   5.148
 1509SOL     MW 7678   4.507   1.206   5.071
 1510SOL     OW 7679   1.865   6.117   1.360
 1510SOL    HW1 7680   1.855   6.100   1.454
 1510SOL    HW2 7681   1.924   6.192   1.356
 1510SOL     MW 7682   1.871   6.124   1.372
 1511SOL     OW 7683   5.336   4.751   1.851
 1511SOL    HW1 7684   5.430   4.756   1.831
 1511SOL    HW2 7685   5.309   4.666   1.817
 1511SOL     MW 7686   5.345   4.741   1.844
 1512SOL     OW 7687   2.820   2.948   0.254
 1512SOL    HW1 7688   2.900   2.909   0.221
 1512SOL    HW2 7689   2.759   2.874   0.262
 1512SOL     MW 7690   2.822   2.934   0.251
 1513SOL     OW 7691   1.257   2.689   1.152
 1513SOL    HW1 7692   1.188   2.719   1.092
 1513SOL    HW2 7693   1.221   2.610   1.192
 1513SOL     MW 7694   1.243   2.683   1.149
 1514SOL     OW 7695   0.701   6.014   3.096
 1514SOL    HW1 7696   0.660   6.057   3.021
 1514SOL    HW2 7697   0.793   6.038   3.090
 1514SOL     MW 7698   0.708   6.023   3.086
 1515SOL     OW 7699   5.819   4.284   3.029
 1515SOL    HW1 7700   5.744   4.331   3.064
 1515SOL    HW2 7701   5.851   4.232   3.102
 1515SOL     MW 7702   5.814   4.284   3.043
 1516SOL     OW 7703   1.888   2.126   0.777
 1516SOL    HW1 7704   1.935   2.043   0.781
 1516SOL    HW2 7705   1.907   2.168   0.861
 1516SOL     MW 7706   1.896   2.121   0.788
 1517SOL     OW 7707   1.909   2.536   4.715
 1517SOL    HW1 7708   2.004   2.522   4.717
 1517SOL    HW2 7709   1.896   2.602   4.647
 1517SOL     MW 7710   1.919   2.543   4.706
 1518SOL     OW 7711   2.089   4.405   5.570
 1518SOL    HW1 7712   2.169   4.443   5.604
 1518SOL    HW2 7713   2.095   4.416   5.475
 1518SOL     MW 7714   2.100   4.411   5.562
 1519SOL     OW 7715   1.781   5.008   4.103
 1519SOL    HW1 7716   1.763   4.914   4.094
 1519SOL    HW2 7717   1.842   5.027   4.031
 1519SOL     MW 7718   1.787   4.998   4.092
 1520SOL     OW 7719   3.272   1.701   0.417
 1520SOL    HW1 7720   3.325   1.715   0.495
 1520SOL    HW2 7721   3.330   1.725   0.344
 1520SOL     MW 7722   3.286   1.705   0.418
 1521SOL     OW 7723   3.937   4.625   0.434
 1521SOL    HW1 7724   4.027   4.648   0.411
 1521SOL    HW2 7725   3.883   4.674   0.371
 1521SOL     MW 7726   3.941   4.634   0.423
 1522SOL     OW 7727   1.347   5.120   4.344
 1522SOL    HW1 7728   1.415   5.082   4.400
 1522SOL    HW2 7729   1.266   5.076   4.372
 1522SOL     MW 7730   1.345   5.109   4.355
 1523SOL     OW 7731   0.228   2.538   4.091
 1523SOL    HW1 7732   0.288   2.494   4.152
 1523SOL    HW2 7733   0.273   2.620   4.068
 1523SOL     MW 7734   0.242   2.543   4.096
 1524SOL     OW 7735   1.391   0.316   1.232
 1524SOL    HW1 7736   1.385   0.230   1.273
 1524SOL    HW2 7737   1.469   0.355   1.271
 1524SOL     MW 7738   1.400   0.310   1.242
 1525SOL     OW 7739   4.126   3.692   1.122
 1525SOL    HW1 7740   4.155   3.613   1.166
 1525SOL    HW2 7741   4.154   3.763   1.179
 1525SOL     MW 7742   4.134   3.691   1.135
 1526SOL     OW 7743   6.245   0.657   2.590
 1526SOL    HW1 7744   6.285   0.679   2.506
 1526SOL    HW2 7745   6.319   0.636   2.647
 1526SOL     MW 7746   6.260   0.657   2.587
 1527SOL     OW 7747   3.455   1.588   4.158
 1527SOL    HW1 7748   3.412   1.583   4.244
 1527SOL    HW2 7749   3.432   1.506   4.115
 1527SOL     MW 7750   3.446   1.577   4.164
 1528SOL     OW 7751   4.489   5.532   3.961
 1528SOL    HW1 7752   4.456   5.602   3.904
 1528SOL    HW2 7753   4.560   5.571   4.010
 1528SOL     MW 7754   4.494   5.546   3.960
 1529SOL     OW 7755   1.314   4.640   2.192
 1529SOL    HW1 7756   1.365   4.692   2.254
 1529SOL    HW2 7757   1.279   4.703   2.130
 1529SOL     MW 7758   1.316   4.655   2.192
 1530SOL     OW 7759   5.887   1.146   1.645
 1530SOL    HW1 7760   5.902   1.102   1.728
 1530SOL    HW2 7761   5.970   1.190   1.626
 1530SOL     MW 7762   5.899   1.146   1.653
 1531SOL     OW 7763   4.706   4.657   0.765
 1531SOL    HW1 7764   4.666   4.685   0.847
 1531SOL    HW2 7765   4.697   4.733   0.707
 1531SOL     MW 7766   4.700   4.671   0.768
 1532SOL     OW 7767   5.225   0.288   4.720
 1532SOL    HW1 7768   5.151   0.317   4.666
 1532SOL    HW2 7769   5.186   0.267   4.805
 1532SOL     MW 7770   5.210   0.289   4.724
 1533SOL     OW 7771   0.022   5.197   3.200
 1533SOL    HW1 7772   0.024   5.105   3.177
 1533SOL    HW2 7773  -0.066   5.212   3.235
 1533SOL     MW 7774   0.011   5.187   3.202
 1534SOL     OW 7775   5.669   0.693   0.989
 1534SOL    HW1 7776   5.691   0.626   1.053
 1534SOL    HW2 7777   5.631   0.644   0.915
 1534SOL     MW 7778   5.667   0.678   0.988
 1535SOL     OW 7779   4.037   2.056   6.177
 1535SOL    HW1 7780   4.087   2.120   6.126
 1535SOL    HW2 7781   3.947   2.089   6.174
 1535SOL     MW 7782   4.032   2.069   6.170
 1536SOL     OW 7783   2.892   5.558   2.624
 1536SOL    HW1 7784   2.926   5.590   2.540
 1536SOL    HW2 7785   2.844   5.478   2.601
 1536SOL     MW 7786   2.891   5.552   2.610
 1537SOL     OW 7787   2.864   3.398   0.225
 1537SOL    HW1 7788   2.832   3.321   0.177
 1537SOL    HW2 7789   2.808   3.470   0.195
 1537SOL     MW 7790   2.853   3.397   0.215
 1538SOL     OW 7791   5.477   3.703   0.937
 1538SOL    HW1 7792   5.500   3.635   0.874
 1538SOL    HW2 7793   5.387   3.683   0.963
 1538SOL     MW 7794   5.468   3.692   0.933
 1539SOL     OW 7795   2.314   6.233   3.190
 1539SOL    HW1 7796   2.396   6.268   3.156
 1539SOL    HW2 7797   2.251   6.246   3.120
 1539SOL     MW 7798   2.317   6.239   3.177
 1540SOL     OW 7799   3.520   3.276   1.565
 1540SOL    HW1 7800   3.614   3.283   1.546
 1540SOL    HW2 7801   3.495   3.191   1.531
 1540SOL     MW 7802   3.529   3.266   1.558
 1541SOL     OW 7803   4.670   6.023   1.976
 1541SOL    HW1 7804   4.620   6.014   1.894
 1541SOL    HW2 7805   4.761   6.029   1.947
 1541SOL     MW 7806   4.675   6.022   1.962
 1542SOL     OW 7807   2.822   5.700   3.682
 1542SOL    HW1 7808   2.763   5.696   3.607
 1542SOL    HW2 7809   2.765   5.690   3.758
 1542SOL     MW 7810   2.807   5.698   3.682
 1543SOL     OW 7811   4.480   4.975   1.638
 1543SOL    HW1 7812   4.468   5.005   1.548
 1543SOL    HW2 7813   4.562   5.015   1.666
 1543SOL     MW 7814   4.489   4.984   1.630
 1544SOL     OW 7815   2.904   4.165   5.693
 1544SOL    HW1 7816   2.934   4.238   5.747
 1544SOL    HW2 7817   2.958   4.168   5.615
 1544SOL     MW 7818   2.915   4.175   5.690
 1545SOL     OW 7819   3.513   5.128   3.851
 1545SOL    HW1 7820   3.480   5.197   3.794
 1545SOL    HW2 7821   3.561   5.070   3.792
 1545SOL     MW 7822   3.515   5.129   3.836
 1546SOL     OW 7823   4.501   5.077   4.722
 1546SOL    HW1 7824   4.539   5.164   4.731
 1546SOL    HW2 7825   4.550   5.037   4.649
 1546SOL     MW 7826   4.512   5.083   4.714
 1547SOL     OW 7827   0.430   2.166   2.941
 1547SOL    HW1 7828   0.470   2.190   2.857
 1547SOL    HW2 7829   0.495   2.110   2.983
 1547SOL     MW 7830   0.443   2.162   2.935
 1548SOL     OW 7831   1.008   1.266   1.773
 1548SOL    HW1 7832   1.031   1.213   1.850
 1548SOL    HW2 7833   0.913   1.276   1.779
 1548SOL     MW 7834   0.998   1.261   1.784
 1549SOL     OW 7835   5.803   0.140   2.603
 1549SOL    HW1 7836   5.844   0.213   2.648
 1549SOL    HW2 7837   5.760   0.179   2.527
 1549SOL     MW 7838   5.803   0.154   2.599
 1550SOL     OW 7839   0.838   1.408   3.229
 1550SOL    HW1 7840   0.782   1.383   3.155
 1550SOL    HW2 7841   0.780   1.459   3.286
 1550SOL     MW 7842   0.823   1.412   3.227
 1551SOL     OW 7843   4.162   5.452   5.996
 1551SOL    HW1 7844   4.250   5.425   5.972
 1551SOL    HW2 7845   4.132   5.386   6.058
 1551SOL     MW 7846   4.169   5.440   6.001
 1552SOL     OW 7847   1.172   5.471   5.466
 1552SOL    HW1 7848   1.199   5.387   5.504
 1552SOL    HW2 7849   1.247   5.529   5.482
 1552SOL     MW 7850   1.185   5.467   5.473
 1553SOL     OW 7851   5.292   4.422   2.542
 1553SOL    HW1 7852   5.297   4.346   2.600
 1553SOL    HW2 7853   5.316   4.496   2.598
 1553SOL     MW 7854   5.296   4.421   2.557
 1554SOL     OW 7855   5.656   5.596   1.723
 1554SOL    HW1 7856   5.621   5.549   1.798
 1554SOL    HW2 7857   5.722   5.537   1.687
 1554SOL     MW 7858   5.660   5.582   1.728
 1555SOL     OW 7859   3.679   1.207   5.664
 1555SOL    HW1 7860   3.678   1.112   5.678
 1555SOL    HW2 7861   3.617   1.242   5.728
 1555SOL     MW 7862   3.671   1.199   5.674
 1556SOL     OW 7863   3.207   0.851   0.868
 1556SOL    HW1 7864   3.178   0.935   0.904
 1556SOL    HW2 7865   3.129   0.816   0.824
 1556SOL     MW 7866   3.193   0.857   0.867
 1557SOL     OW 7867   4.192   3.687   2.754
 1557SOL    HW1 7868   4.273   3.718   2.712
 1557SOL    HW2 7869   4.176   3.750   2.824
 1557SOL     MW 7870   4.201   3.699   2.758
 1558SOL     OW 7871   3.579   6.256   1.337
 1558SOL    HW1 7872   3.617   6.198   1.271
 1558SOL    HW2 7873   3.626   6.233   1.418
 1558SOL     MW 7874   3.590   6.246   1.339
 1559SOL     OW 7875   4.882   5.793   4.824
 1559SOL    HW1 7876   4.959   5.846   4.845
 1559SOL    HW2 7877   4.917   5.715   4.781
 1559SOL     MW 7878   4.896   5.790   4.821
 1560SOL     OW 7879   4.222   4.532   4.887
 1560SOL    HW1 7880   4.153   4.599   4.887
 1560SOL    HW2 7881   4.293   4.571   4.938
 1560SOL     MW 7882   4.223   4.546   4.893
 1561SOL     OW 7883   0.777   1.836   0.959
 1561SOL    HW1 7884   0.741   1.791   0.882
 1561SOL    HW2 7885   0.802   1.923   0.926
 1561SOL     MW 7886   0.776   1.842   0.945
 1562SOL     OW 7887   3.327   6.055   2.743
 1562SOL    HW1 7888   3.375   6.111   2.806
 1562SOL    HW2 7889   3.332   5.968   2.781
 1562SOL     MW 7890   3.334   6.051   2.756
 1563SOL     OW 7891   0.616   3.657   1.458
 1563SOL    HW1 7892   0.647   3.739   1.420
 1563SOL    HW2 7893   0.677   3.637   1.528
 1563SOL     MW 7894   0.628   3.665   1.462
 1564SOL     OW 7895   5.070   4.740   0.111
 1564SOL    HW1 7896   5.034   4.669   0.166
 1564SOL    HW2 7897   5.080   4.700   0.025
 1564SOL     MW 7898   5.066   4.726   0.107
 1565SOL     OW 7899   4.760   5.239   5.486
 1565SOL    HW1 7900   4.835   5.272   5.437
 1565SOL    HW2 7901   4.751   5.148   5.459
 1565SOL     MW 7902   4.769   5.232   5.476
 1566SOL     OW 7903   5.070   0.828   5.520
 1566SOL    HW1 7904   5.063   0.745   5.566
 1566SOL    HW2 7905   5.164   0.843   5.512
 1566SOL     MW 7906   5.081   0.819   5.525
 1567SOL     OW 7907   3.308   5.529   3.121
 1567SOL    HW1 7908   3.340   5.581   3.195
 1567SOL    HW2 7909   3.239   5.583   3.082
 1567SOL     MW 7910   3.303   5.543   3.125
 1568SOL     OW 7911   0.674   4.955   4.132
 1568SOL    HW1 7912   0.708   5.036   4.093
 1568SOL    HW2 7913   0.703   4.886   4.073
 1568SOL     MW 7914   0.682   4.957   4.120
 1569SOL     OW 7915   4.586   0.022   2.725
 1569SOL    HW1 7916   4.581   0.066   2.810
 1569SOL    HW2 7917   4.524  -0.051   2.733
 1569SOL     MW 7918   4.577   0.018   2.737
 1570SOL     OW 7919   0.183   0.381   2.790
 1570SOL    HW1 7920   0.127   0.457   2.807
 1570SOL    HW2 7921   0.249   0.413   2.729
 1570SOL     MW 7922   0.184   0.395   2.784
 1571SOL     OW 7923   5.828   5.450   5.206
 1571SOL    HW1 7924   5.901   5.449   5.268
 1571SOL    HW2 7925   5.820   5.359   5.177
 1571SOL     MW 7926   5.837   5.438   5.210
 1572SOL     OW 7927   1.858   0.913   4.827
 1572SOL    HW1 7928   1.840   0.995   4.782
 1572SOL    HW2 7929   1.848   0.846   4.759
 1572SOL     MW 7930   1.855   0.915   4.812
 1573SOL     OW 7931   3.931   5.186   4.677
 1573SOL    HW1 7932   3.876   5.252   4.720
 1573SOL    HW2 7933   3.944   5.119   4.744
 1573SOL     MW 7934   3.925   5.186   4.691
 1574SOL     OW 7935   4.069   0.007   3.883
 1574SOL    HW1 7936   4.113  -0.030   3.807
 1574SOL    HW2 7937   4.129   0.074   3.915
 1574SOL     MW 7938   4.082   0.011   3.877
 1575SOL     OW 7939   0.326   0.504   2.137
 1575SOL    HW1 7940   0.338   0.572   2.071
 1575SOL    HW2 7941   0.287   0.431   2.090
 1575SOL     MW 7942   0.323   0.503   2.123
 1576SOL     OW 7943   1.266   3.104   2.925
 1576SOL    HW1 7944   1.260   3.023   2.874
 1576SOL    HW2 7945   1.354   3.104   2.961
 1576SOL     MW 7946   1.276   3.094   2.923
 1577SOL     OW 7947   1.974   4.805   5.530
 1577SOL    HW1 7948   1.927   4.754   5.596
 1577SOL    HW2 7949   1.951   4.896   5.549
 1577SOL     MW 7950   1.965   4.811   5.541
 1578SOL     OW 7951   1.183   2.863   4.940
 1578SOL    HW1 7952   1.091   2.888   4.926
 1578SOL    HW2 7953   1.206   2.814   4.861
 1578SOL     MW 7954   1.174   2.860   4.928
 1579SOL     OW 7955   4.895   3.004   0.239
 1579SOL    HW1 7956   4.900   3.066   0.167
 1579SOL    HW2 7957   4.806   2.967   0.234
 1579SOL     MW 7958   4.884   3.007   0.229
 1580SOL     OW 7959   1.840   0.171   1.456
 1580SOL    HW1 7960   1.765   0.230   1.444
 1580SOL    HW2 7961   1.856   0.134   1.370
 1580SOL     MW 7962   1.833   0.174   1.444
 1581SOL     OW 7963   0.615   1.382   6.167
 1581SOL    HW1 7964   0.600   1.311   6.105
 1581SOL    HW2 7965   0.608   1.462   6.115
 1581SOL     MW 7966   0.612   1.383   6.153
 1582SOL     OW 7967   2.447   2.790   1.700
 1582SOL    HW1 7968   2.405   2.854   1.644
 1582SOL    HW2 7969   2.392   2.787   1.778
 1582SOL     MW 7970   2.434   2.798   1.703
 1583SOL     OW 7971   6.065   4.861   5.678
 1583SOL    HW1 7972   6.155   4.895   5.674
 1583SOL    HW2 7973   6.044   4.862   5.772
 1583SOL     MW 7974   6.074   4.866   5.690
 1584SOL     OW 7975   4.723   2.814   4.604
 1584SOL    HW1 7976   4.797   2.833   4.661
 1584SOL    HW2 7977   4.702   2.899   4.564
 1584SOL     MW 7978   4.730   2.828   4.606
 1585SOL     OW 7979   1.957   0.173   0.781
 1585SOL    HW1 7980   1.934   0.263   0.758
 1585SOL    HW2 7981   1.956   0.172   0.877
 1585SOL     MW 7982   1.954   0.184   0.791
 1586SOL     OW 7983   2.852   3.340   0.627
 1586SOL    HW1 7984   2.810   3.399   0.565
 1586SOL    HW2 7985   2.945   3.344   0.606
 1586SOL     MW 7986   2.858   3.348   0.617
 1587SOL     OW 7987   2.720   1.515   6.149
 1587SOL    HW1 7988   2.705   1.531   6.242
 1587SOL    HW2 7989   2.689   1.426   6.135
 1587SOL     MW 7990   2.714   1.505   6.159
 1588SOL     OW 7991   4.949   3.746   3.041
 1588SOL    HW1 7992   4.999   3.801   3.101
 1588SOL    HW2 7993   4.864   3.735   3.085
 1588SOL     MW 7994   4.944   3.752   3.054
 1589SOL     OW 7995   1.494   3.677   4.571
 1589SOL    HW1 7996   1.432   3.750   4.562
 1589SOL    HW2 7997   1.451   3.618   4.633
 1589SOL     MW 7998   1.480   3.679   4.578
 1590SOL     OW 7999   5.674   5.569   3.471
 1590SOL    HW1 8000   5.614   5.560   3.396
 1590SOL    HW2 8001   5.625   5.532   3.544
 1590SOL     MW 8002   5.660   5.563   3.470
 1591SOL     OW 8003   1.182   1.158   2.005
 1591SOL    HW1 8004   1.170   1.179   2.097
 1591SOL    HW2 8005   1.210   1.067   2.005
 1591SOL     MW 8006   1.184   1.149   2.017
 1592SOL     OW 8007   1.227   4.916   2.100
 1592SOL    HW1 8008   1.264   4.969   2.171
 1592SOL    HW2 8009   1.162   4.972   2.059
 1592SOL     MW 8010   1.223   4.930   2.104
 1593SOL     OW 8011   2.663   6.023   4.486
 1593SOL    HW1 8012   2.588   6.040   4.543
 1593SOL    HW2 8013   2.653   5.931   4.461
 1593SOL     MW 8014   2.652   6.014   4.490
 1594SOL     OW 8015   6.194   0.759   2.143
 1594SOL    HW1 8016   6.128   0.829   2.144
 1594SOL    HW2 8017   6.173   0.705   2.220
 1594SOL     MW 8018   6.183   0.761   2.153
 1595SOL     OW 8019   4.017   5.728   5.033
 1595SOL    HW1 8020   3.995   5.708   5.124
 1595SOL    HW2 8021   3.968   5.665   4.981
 1595SOL     MW 8022   4.008   5.718   5.038
 1596SOL     OW 8023   4.846   4.897   0.164
 1596SOL    HW1 8024   4.817   4.924   0.077
 1596SOL    HW2 8025   4.924   4.843   0.148
 1596SOL     MW 8026   4.853   4.894   0.150
 1597SOL     OW 8027   0.222   4.284   0.135
 1597SOL    HW1 8028   0.219   4.256   0.043
 1597SOL    HW2 8029   0.316   4.293   0.154
 1597SOL     MW 8030   0.234   4.281   0.125
 1598SOL     OW 8031   1.307   0.868   3.640
 1598SOL    HW1 8032   1.326   0.929   3.712
 1598SOL    HW2 8033   1.331   0.782   3.675
 1598SOL     MW 8034   1.313   0.865   3.654
 1599SOL     OW 8035   0.384   2.990   0.149
 1599SOL    HW1 8036   0.375   3.029   0.063
 1599SOL    HW2 8037   0.478   2.991   0.167
 1599SOL     MW 8038   0.395   2.995   0.141
 1600SOL     OW 8039   0.095   4.756   5.896
 1600SOL    HW1 8040   0.134   4.821   5.954
 1600SOL    HW2 8041   0.106   4.793   5.808
 1600SOL     MW 8042   0.101   4.769   5.892
 1601SOL     OW 8043   0.542   6.221   5.888
 1601SOL    HW1 8044   0.449   6.199   5.893
 1601SOL    HW2 8045   0.564   6.253   5.976
 1601SOL     MW 8046   0.533   6.222   5.900
 1602SOL     OW 8047   5.951   4.292   5.854
 1602SOL    HW1 8048   5.967   4.370   5.907
 1602SOL    HW2 8049   5.868   4.309   5.810
 1602SOL     MW 8050   5.942   4.304   5.855
 1603SOL     OW 8051   2.820   2.492   1.847
 1603SOL    HW1 8052   2.742   2.538   1.877
 1603SOL    HW2 8053   2.870   2.557   1.798
 1603SOL     MW 8054   2.816   2.506   1.844
 1604SOL     OW 8055   2.138   0.742   4.054
 1604SOL    HW1 8056   2.227   0.766   4.029
 1604SOL    HW2 8057   2.084   0.812   4.019
 1604SOL     MW 8058   2.143   0.754   4.046
 1605SOL     OW 8059   0.474   3.822   2.663
 1605SOL    HW1 8060   0.524   3.773   2.598
 1605SOL    HW2 8061   0.405   3.865   2.612
 1605SOL     MW 8062   0.471   3.822   2.648
 1606SOL     OW 8063   6.244   5.181   5.694
 1606SOL    HW1 8064   6.223   5.272   5.714
 1606SOL    HW2 8065   6.177   5.154   5.632
 1606SOL     MW 8066   6.232   5.189   5.689
 1607SOL     OW 8067   0.677   6.137   4.628
 1607SOL    HW1 8068   0.616   6.064   4.624
 1607SOL    HW2 8069   0.690   6.153   4.722
 1607SOL     MW 8070   0.671   6.130   4.639
 1608SOL     OW 8071   4.708   5.051   5.108
 1608SOL    HW1 8072   4.788   5.013   5.145
 1608SOL    HW2 8073   4.732   5.142   5.090
 1608SOL     MW 8074   4.722   5.058   5.111
 1609SOL     OW 8075   4.996   3.920   5.565
 1609SOL    HW1 8076   4.973   3.966   5.645
 1609SOL    HW2 8077   4.913   3.890   5.530
 1609SOL     MW 8078   4.983   3.922   5.571
 1610SOL     OW 8079   1.873   5.070   5.556
 1610SOL    HW1 8080   1.793   5.083   5.607
 1610SOL    HW2 8081   1.851   5.103   5.469
 1610SOL     MW 8082   1.860   5.076   5.551
 1611SOL     OW 8083   3.925   0.087   0.814
 1611SOL    HW1 8084   3.940   0.026   0.886
 1611SOL    HW2 8085   3.993   0.066   0.750
 1611SOL     MW 8086   3.936   0.077   0.815
 1612SOL     OW 8087   0.550   3.411   1.887
 1612SOL    HW1 8088   0.485   3.367   1.942
 1612SOL    HW2 8089   0.629   3.414   1.942
 1612SOL     MW 8090   0.552   3.406   1.901
 1613SOL     OW 8091   2.073   2.426   2.450
 1613SOL    HW1 8092   2.160   2.391   2.431
 1613SOL    HW2 8093   2.021   2.349   2.473
 1613SOL     MW 8094   2.077   2.412   2.451
 1614SOL     OW 8095   5.760   2.292   3.460
 1614SOL    HW1 8096   5.793   2.304   3.549
 1614SOL    HW2 8097   5.756   2.381   3.424
 1614SOL     MW 8098   5.764   2.305   3.466
 1615SOL     OW 8099   0.825   0.608   4.710
 1615SOL    HW1 8100   0.828   0.606   4.614
 1615SOL    HW2 8101   0.770   0.534   4.733
 1615SOL     MW 8102   0.818   0.598   4.700
 1616SOL     OW 8103   1.655   3.697   0.945
 1616SOL    HW1 8104   1.734   3.736   0.907
 1616SOL    HW2 8105   1.614   3.769   0.993
 1616SOL     MW 8106   1.660   3.712   0.946
 1617SOL     OW 8107   5.431   2.403   1.173
 1617SOL    HW1 8108   5.442   2.496   1.150
 1617SOL    HW2 8109   5.512   2.381   1.220
 1617SOL     MW 8110   5.443   2.412   1.176
 1618SOL     OW 8111   0.108   1.131   0.581
 1618SOL    HW1 8112   0.143   1.173   0.503
 1618SOL    HW2 8113   0.022   1.172   0.593
 1618SOL     MW 8114   0.101   1.142   0.572
 1619SOL     OW 8115   4.003   4.015   5.168
 1619SOL    HW1 8116   4.036   4.092   5.213
 1619SOL    HW2 8117   4.061   3.944   5.196
 1619SOL     MW 8118   4.015   4.016   5.177
 1620SOL     OW 8119   6.178   2.240   0.769
 1620SOL    HW1 8120   6.222   2.268   0.690
 1620SOL    HW2 8121   6.233   2.169   0.803
 1620SOL     MW 8122   6.191   2.234   0.763
 1621SOL     OW 8123   4.627   5.080   6.023
 1621SOL    HW1 8124   4.636   5.116   5.935
 1621SOL    HW2 8125   4.714   5.089   6.062
 1621SOL     MW 8126   4.639   5.085   6.017
 1622SOL     OW 8127   2.749   4.184   0.135
 1622SOL    HW1 8128   2.700   4.267   0.142
 1622SOL    HW2 8129   2.745   4.162   0.042
 1622SOL     MW 8130   2.742   4.192   0.124
 1623SOL     OW 8131   0.778   3.993   4.776
 1623SOL    HW1 8132   0.853   3.934   4.778
 1623SOL    HW2 8133   0.707   3.941   4.738
 1623SOL     MW 8134   0.778   3.979   4.771
 1624SOL     OW 8135   6.031   3.583   1.709
 1624SOL    HW1 8136   6.083   3.573   1.629
 1624SOL    HW2 8137   5.975   3.506   1.710
 1624SOL     MW 8138   6.031   3.572   1.699
 1625SOL     OW 8139   3.941   5.893   2.899
 1625SOL    HW1 8140   3.865   5.871   2.953
 1625SOL    HW2 8141   3.982   5.966   2.944
 1625SOL     MW 8142   3.936   5.900   2.912
 1626SOL     OW 8143   1.198   5.787   4.818
 1626SOL    HW1 8144   1.206   5.882   4.805
 1626SOL    HW2 8145   1.222   5.749   4.733
 1626SOL     MW 8146   1.202   5.794   4.805
 1627SOL     OW 8147   1.466   5.753   0.733
 1627SOL    HW1 8148   1.507   5.790   0.654
 1627SOL    HW2 8149   1.515   5.792   0.805
 1627SOL     MW 8150   1.477   5.763   0.732
 1628SOL     OW 8151   5.842   0.331   3.618
 1628SOL    HW1 8152   5.750   0.357   3.632
 1628SOL    HW2 8153   5.892   0.397   3.665
 1628SOL     MW 8154   5.837   0.343   3.626
 1629SOL     OW 8155   1.950   3.495   0.665
 1629SOL    HW1 8156   2.003   3.504   0.745
 1629SOL    HW2 8157   1.908   3.410   0.674
 1629SOL     MW 8158   1.952   3.485   0.677
 1630SOL     OW 8159   2.637   1.593   0.518
 1630SOL    HW1 8160   2.619   1.527   0.585
 1630SOL    HW2 8161   2.614   1.676   0.560
 1630SOL     MW 8162   2.632   1.595   0.532
 1631SOL     OW 8163   4.186   5.188   2.709
 1631SOL    HW1 8164   4.269   5.233   2.723
 1631SOL    HW2 8165   4.130   5.254   2.668
 1631SOL     MW 8166   4.189   5.202   2.705
 1632SOL     OW 8167   0.919   0.938   2.284
 1632SOL    HW1 8168   0.870   0.935   2.367
 1632SOL    HW2 8169   0.876   0.872   2.229
 1632SOL     MW 8170   0.907   0.929   2.288
 1633SOL     OW 8171   0.971   1.688   2.806
 1633SOL    HW1 8172   0.943   1.668   2.717
 1633SOL    HW2 8173   1.023   1.768   2.798
 1633SOL     MW 8174   0.974   1.695   2.794
 1634SOL     OW 8175   0.755   3.657   5.087
 1634SOL    HW1 8176   0.798   3.574   5.108
 1634SOL    HW2 8177   0.806   3.723   5.133
 1634SOL     MW 8178   0.767   3.655   5.095
 1635SOL     OW 8179   2.637   0.922   4.493
 1635SOL    HW1 8180   2.729   0.946   4.507
 1635SOL    HW2 8181   2.588   0.986   4.545
 1635SOL     MW 8182   2.642   0.933   4.502
 1636SOL     OW 8183   5.596   2.826   5.184
 1636SOL    HW1 8184   5.515   2.811   5.233
 1636SOL    HW2 8185   5.623   2.739   5.154
 1636SOL     MW 8186   5.589   2.813   5.186
 1637SOL     OW 8187   2.814   5.250   6.167
 1637SOL    HW1 8188   2.733   5.302   6.162
 1637SOL    HW2 8189   2.863   5.274   6.089
 1637SOL     MW 8190   2.810   5.260   6.157
 1638SOL     OW 8191   3.847   3.959   0.723
 1638SOL    HW1 8192   3.904   4.029   0.691
 1638SOL    HW2 8193   3.907   3.896   0.764
 1638SOL     MW 8194   3.862   3.960   0.724
 1639SOL     OW 8195   4.271   0.525   3.471
 1639SOL    HW1 8196   4.238   0.444   3.433
 1639SOL    HW2 8197   4.193   0.570   3.503
 1639SOL     MW 8198   4.257   0.520   3.470
 1640SOL     OW 8199   4.562   0.087   0.755
 1640SOL    HW1 8200   4.551   0.011   0.697
 1640SOL    HW2 8201   4.652   0.114   0.743
 1640SOL     MW 8202   4.572   0.081   0.746
 1641SOL     OW 8203   5.807   5.017   4.025
 1641SOL    HW1 8204   5.731   4.993   4.078
 1641SOL    HW2 8205   5.772   5.075   3.957
 1641SOL     MW 8206   5.793   5.021   4.023
 1642SOL     OW 8207   3.364   5.524   4.090
 1642SOL    HW1 8208   3.373   5.548   4.182
 1642SOL    HW2 8209   3.423   5.449   4.079
 1642SOL     MW 8210   3.373   5.517   4.100
 1643SOL     OW 8211   6.094   2.761   6.066
 1643SOL    HW1 8212   6.093   2.704   5.989
 1643SOL    HW2 8213   6.162   2.725   6.123
 1643SOL     MW 8214   6.103   2.749   6.063
 1644SOL     OW 8215   2.343   1.366   6.124
 1644SOL    HW1 8216   2.336   1.314   6.204
 1644SOL    HW2 8217   2.360   1.455   6.154
 1644SOL     MW 8218   2.345   1.370   6.138
 1645SOL     OW 8219   5.895   0.572   2.621
 1645SOL    HW1 8220   5.914   0.623   2.700
 1645SOL    HW2 8221   5.934   0.486   2.639
 1645SOL     MW 8222   5.903   0.567   2.634
 1646SOL     OW 8223   0.624   0.113   5.032
 1646SOL    HW1 8224   0.619   0.117   5.127
 1646SOL    HW2 8225   0.676   0.189   5.007
 1646SOL     MW 8226   0.630   0.123   5.041
 1647SOL     OW 8227   0.177   5.707   1.739
 1647SOL    HW1 8228   0.238   5.715   1.812
 1647SOL    HW2 8229   0.094   5.681   1.779
 1647SOL     MW 8230   0.175   5.705   1.753
 1648SOL     OW 8231   3.212   6.192   0.176
 1648SOL    HW1 8232   3.248   6.181   0.088
 1648SOL    HW2 8233   3.118   6.178   0.166
 1648SOL     MW 8234   3.205   6.189   0.164
 1649SOL     OW 8235   5.964   0.426   2.951
 1649SOL    HW1 8236   6.051   0.418   2.990
 1649SOL    HW2 8237   5.911   0.362   2.998
 1649SOL     MW 8238   5.968   0.417   2.962
 1650SOL     OW 8239   0.789   2.413   2.309
 1650SOL    HW1 8240   0.698   2.419   2.336
 1650SOL    HW2 8241   0.833   2.481   2.360
 1650SOL     MW 8242   0.783   2.423   2.319
 1651SOL     OW 8243   3.111   1.100   4.783
 1651SOL    HW1 8244   3.052   1.029   4.809
 1651SOL    HW2 8245   3.072   1.179   4.822
 1651SOL     MW 8246   3.099   1.101   4.791
 1652SOL     OW 8247   2.441   5.171   2.518
 1652SOL    HW1 8248   2.469   5.259   2.544
 1652SOL    HW2 8249   2.438   5.122   2.600
 1652SOL     MW 8250   2.444   5.176   2.532
 1653SOL     OW 8251   1.315   0.076   1.740
 1653SOL    HW1 8252   1.260   0.154   1.725
 1653SOL    HW2 8253   1.256   0.002   1.725
 1653SOL     MW 8254   1.300   0.077   1.736
 1654SOL     OW 8255   0.870   4.252   4.748
 1654SOL    HW1 8256   0.832   4.286   4.828
 1654SOL    HW2 8257   0.854   4.157   4.752
 1654SOL     MW 8258   0.863   4.244   4.759
 1655SOL     OW 8259   2.192   3.824   5.727
 1655SOL    HW1 8260   2.253   3.892   5.700
 1655SOL    HW2 8261   2.198   3.758   5.657
 1655SOL     MW 8262   2.200   3.824   5.714
 1656SOL     OW 8263   0.264   3.840   3.420
 1656SOL    HW1 8264   0.229   3.785   3.350
 1656SOL    HW2 8265   0.358   3.842   3.404
 1656SOL     MW 8266   0.272   3.833   3.409
 1657SOL     OW 8267   3.524   0.057   5.834
 1657SOL    HW1 8268   3.453  -0.005   5.817
 1657SOL    HW2 8269   3.493   0.110   5.908
 1657SOL     MW 8270   3.511   0.056   5.841
 1658SOL     OW 8271   4.454   0.196   3.740
 1658SOL    HW1 8272   4.482   0.208   3.831
 1658SOL    HW2 8273   4.449   0.285   3.705
 1658SOL     MW 8274   4.457   0.209   3.747
 1659SOL     OW 8275   3.045   0.737   0.530
 1659SOL    HW1 8276   3.118   0.681   0.559
 1659SOL    HW2 8277   2.972   0.676   0.520
 1659SOL     MW 8278   3.045   0.722   0.533
 1660SOL     OW 8279   3.118   3.771   0.181
 1660SOL    HW1 8280   3.184   3.828   0.219
 1660SOL    HW2 8281   3.094   3.711   0.252
 1660SOL     MW 8282   3.123   3.770   0.195
 1661SOL     OW 8283   0.126   4.678   3.728
 1661SOL    HW1 8284   0.190   4.630   3.675
 1661SOL    HW2 8285   0.178   4.720   3.797
 1661SOL     MW 8286   0.141   4.678   3.730
 1662SOL     OW 8287   3.147   3.710   4.670
 1662SOL    HW1 8288   3.127   3.618   4.649
 1662SOL    HW2 8289   3.238   3.709   4.697
 1662SOL     MW 8290   3.156   3.698   4.671
 1663SOL     OW 8291   4.361   0.856   0.826
 1663SOL    HW1 8292   4.407   0.877   0.744
 1663SOL    HW2 8293   4.268   0.858   0.803
 1663SOL     MW 8294   4.355   0.859   0.812
 1664SOL     OW 8295   3.135   5.532   1.069
 1664SOL    HW1 8296   3.062   5.484   1.109
 1664SOL    HW2 8297   3.141   5.613   1.119
 1664SOL     MW 8298   3.126   5.536   1.081
 1665SOL     OW 8299   5.926   2.945   2.287
 1665SOL    HW1 8300   5.904   2.985   2.371
 1665SOL    HW2 8301   6.018   2.969   2.273
 1665SOL     MW 8302   5.935   2.953   2.296
 1666SOL     OW 8303   5.310   1.132   3.284
 1666SOL    HW1 8304   5.333   1.046   3.321
 1666SOL    HW2 8305   5.307   1.190   3.360
 1666SOL     MW 8306   5.313   1.128   3.299
 1667SOL     OW 8307   5.235   5.434   1.043
 1667SOL    HW1 8308   5.232   5.377   1.120
 1667SOL    HW2 8309   5.328   5.446   1.025
 1667SOL     MW 8310   5.246   5.428   1.051
 1668SOL     OW 8311   3.499   5.965   1.031
 1668SOL    HW1 8312   3.497   5.870   1.043
 1668SOL    HW2 8313   3.414   5.994   1.060
 1668SOL     MW 8314   3.488   5.956   1.036
 1669SOL     OW 8315   3.441   1.776   0.208
 1669SOL    HW1 8316   3.402   1.757   0.123
 1669SOL    HW2 8317   3.511   1.712   0.217
 1669SOL     MW 8318   3.445   1.766   0.198
 1670SOL     OW 8319   5.612   1.633   3.854
 1670SOL    HW1 8320   5.546   1.617   3.786
 1670SOL    HW2 8321   5.688   1.581   3.826
 1670SOL     MW 8322   5.613   1.624   3.841
 1671SOL     OW 8323   3.215   2.866   1.299
 1671SOL    HW1 8324   3.219   2.956   1.267
 1671SOL    HW2 8325   3.145   2.866   1.364
 1671SOL     MW 8326   3.207   2.877   1.303
 1672SOL     OW 8327   5.559   3.414   3.093
 1672SOL    HW1 8328   5.587   3.504   3.110
 1672SOL    HW2 8329   5.641   3.365   3.087
 1672SOL     MW 8330   5.573   3.419   3.095
 1673SOL     OW 8331   0.064   2.724   1.457
 1673SOL    HW1 8332   0.000   2.655   1.477
 1673SOL    HW2 8333   0.124   2.683   1.395
 1673SOL     MW 8334   0.063   2.710   1.451
 1674SOL     OW 8335   5.535   5.280   1.792
 1674SOL    HW1 8336   5.534   5.201   1.847
 1674SOL    HW2 8337   5.621   5.277   1.750
 1674SOL     MW 8338   5.546   5.269   1.794
 1675SOL     OW 8339   4.534   1.849   0.861
 1675SOL    HW1 8340   4.622   1.850   0.899
 1675SOL    HW2 8341   4.546   1.881   0.772
 1675SOL     MW 8342   4.546   1.853   0.855
 1676SOL     OW 8343   6.130   5.022   2.833
 1676SOL    HW1 8344   6.175   5.002   2.915
 1676SOL    HW2 8345   6.197   5.012   2.766
 1676SOL     MW 8346   6.144   5.018   2.835
 1677SOL     OW 8347   2.188   4.581   6.111
 1677SOL    HW1 8348   2.230   4.506   6.069
 1677SOL    HW2 8349   2.245   4.601   6.185
 1677SOL     MW 8350   2.201   4.574   6.115
 1678SOL     OW 8351   4.568   1.060   0.950
 1678SOL    HW1 8352   4.482   1.088   0.983
 1678SOL    HW2 8353   4.555   0.969   0.923
 1678SOL     MW 8354   4.555   1.052   0.951
 1679SOL     OW 8355   6.156   3.906   0.818
 1679SOL    HW1 8356   6.208   3.834   0.783
 1679SOL    HW2 8357   6.111   3.943   0.742
 1679SOL     MW 8358   6.157   3.902   0.804
 1680SOL     OW 8359   0.587   1.434   3.834
 1680SOL    HW1 8360   0.494   1.417   3.819
 1680SOL    HW2 8361   0.590   1.469   3.923
 1680SOL     MW 8362   0.575   1.436   3.844
 1681SOL     OW 8363   4.669   0.680   3.351
 1681SOL    HW1 8364   4.692   0.615   3.418
 1681SOL    HW2 8365   4.649   0.627   3.273
 1681SOL     MW 8366   4.669   0.665   3.349
 1682SOL     OW 8367   0.574   6.053   0.931
 1682SOL    HW1 8368   0.510   6.008   0.985
 1682SOL    HW2 8369   0.537   6.054   0.843
 1682SOL     MW 8370   0.561   6.047   0.927
 1683SOL     OW 8371   3.888   3.936   4.777
 1683SOL    HW1 8372   3.932   4.007   4.731
 1683SOL    HW2 8373   3.957   3.894   4.828
 1683SOL     MW 8374   3.902   3.940   4.778
 1684SOL     OW 8375   0.946   4.762   1.278
 1684SOL    HW1 8376   0.866   4.741   1.229
 1684SOL    HW2 8377   0.914   4.802   1.359
 1684SOL     MW 8378   0.931   4.765   1.282
 1685SOL     OW 8379   2.006   4.528   1.469
 1685SOL    HW1 8380   1.949   4.604   1.480
 1685SOL    HW2 8381   1.960   4.472   1.407
 1685SOL     MW 8382   1.993   4.531   1.463
 1686SOL     OW 8383   5.300   0.291   6.272
 1686SOL    HW1 8384   5.248   0.291   6.192
 1686SOL    HW2 8385   5.323   0.199   6.286
 1686SOL     MW 8386   5.296   0.279   6.264
 1687SOL     OW 8387   5.294   5.395   5.205
 1687SOL    HW1 8388   5.312   5.311   5.247
 1687SOL    HW2 8389   5.203   5.389   5.178
 1687SOL     MW 8390   5.285   5.383   5.207
 1688SOL     OW 8391   6.234   0.652   5.614
 1688SOL    HW1 8392   6.234   0.599   5.534
 1688SOL    HW2 8393   6.144   0.686   5.620
 1688SOL     MW 8394   6.222   0.650   5.605
 1689SOL     OW 8395   0.965   6.043   4.882
 1689SOL    HW1 8396   0.878   6.083   4.884
 1689SOL    HW2 8397   0.952   5.956   4.921
 1689SOL     MW 8398   0.952   6.037   4.887
 1690SOL     OW 8399   1.229   2.629   3.753
 1690SOL    HW1 8400   1.282   2.575   3.694
 1690SOL    HW2 8401   1.265   2.717   3.744
 1690SOL     MW 8402   1.241   2.633   3.744
 1691SOL     OW 8403   5.721   4.931   1.626
 1691SOL    HW1 8404   5.732   5.023   1.649
 1691SOL    HW2 8405   5.809   4.900   1.607
 1691SOL     MW 8406   5.733   4.939   1.627
 1692SOL     OW 8407   3.524   2.703   5.701
 1692SOL    HW1 8408   3.516   2.736   5.790
 1692SOL    HW2 8409   3.572   2.621   5.710
 1692SOL     MW 8410   3.529   2.697   5.714
 1693SOL     OW 8411   5.331   3.712   4.931
 1693SOL    HW1 8412   5.292   3.741   5.013
 1693SOL    HW2 8413   5.288   3.766   4.864
 1693SOL     MW 8414   5.320   3.723   4.933
 1694SOL     OW 8415   1.499   4.580   1.932
 1694SOL    HW1 8416   1.462   4.526   1.863
 1694SOL    HW2 8417   1.435   4.649   1.947
 1694SOL     MW 8418   1.486   4.582   1.925
 1695SOL     OW 8419   3.804   5.763   2.181
 1695SOL    HW1 8420   3.847   5.680   2.205
 1695SOL    HW2 8421   3.744   5.739   2.110
 1695SOL     MW 8422   3.802   5.749   2.175
 1696SOL     OW 8423   1.684   0.151   0.711
 1696SOL    HW1 8424   1.630   0.077   0.682
 1696SOL    HW2 8425   1.772   0.115   0.721
 1696SOL     MW 8426   1.688   0.137   0.709
 1697SOL     OW 8427   0.648   3.758   0.343
 1697SOL    HW1 8428   0.705   3.824   0.384
 1697SOL    HW2 8429   0.669   3.677   0.388
 1697SOL     MW 8430   0.658   3.756   0.354
 1698SOL     OW 8431   6.197   5.540   3.341
 1698SOL    HW1 8432   6.110   5.501   3.334
 1698SOL    HW2 8433   6.246   5.482   3.399
 1698SOL     MW 8434   6.192   5.528   3.347
 1699SOL     OW 8435   4.914   3.194   0.041
 1699SOL    HW1 8436   4.929   3.156  -0.046
 1699SOL    HW2 8437   4.830   3.239   0.034
 1699SOL     MW 8438   4.905   3.195   0.029
 1700SOL     OW 8439   4.989   2.030   3.231
 1700SOL    HW1 8440   5.079   2.011   3.205
 1700SOL    HW2 8441   4.963   1.953   3.283
 1700SOL     MW 8442   4.997   2.017   3.234
 1701SOL     OW 8443   5.834   1.018   4.925
 1701SOL    HW1 8444   5.840   1.010   5.020
 1701SOL    HW2 8445   5.763   1.081   4.911
 1701SOL     MW 8446   5.825   1.025   4.936
 1702SOL     OW 8447   4.397   4.950   2.753
 1702SOL    HW1 8448   4.318   4.998   2.728
 1702SOL    HW2 8449   4.421   4.988   2.838
 1702SOL     MW 8450   4.390   4.961   2.761
 1703SOL     OW 8451   4.593   5.631   3.187
 1703SOL    HW1 8452   4.670   5.677   3.156
 1703SOL    HW2 8453   4.535   5.627   3.111
 1703SOL     MW 8454   4.595   5.636   3.174
 1704SOL     OW 8455   0.097   0.515   5.391
 1704SOL    HW1 8456   0.053   0.502   5.307
 1704SOL    HW2 8457   0.173   0.458   5.387
 1704SOL     MW 8458   0.101   0.506   5.380
 1705SOL     OW 8459   5.039   2.022   4.400
 1705SOL    HW1 8460   5.011   1.930   4.398
 1705SOL    HW2 8461   4.984   2.065   4.335
 1705SOL     MW 8462   5.029   2.015   4.391
 1706SOL     OW 8463   0.958   4.526   0.717
 1706SOL    HW1 8464   0.983   4.601   0.770
 1706SOL    HW2 8465   0.866   4.511   0.738
 1706SOL     MW 8466   0.949   4.534   0.726
 1707SOL     OW 8467   2.092   1.169   4.747
 1707SOL    HW1 8468   2.077   1.199   4.837
 1707SOL    HW2 8469   2.136   1.085   4.756
 1707SOL     MW 8470   2.096   1.162   4.759
 1708SOL     OW 8471   6.019   3.939   5.519
 1708SOL    HW1 8472   5.934   3.917   5.482
 1708SOL    HW2 8473   6.070   3.973   5.446
 1708SOL     MW 8474   6.015   3.941   5.505
 1709SOL     OW 8475   1.414   5.163   0.326
 1709SOL    HW1 8476   1.350   5.130   0.389
 1709SOL    HW2 8477   1.373   5.241   0.288
 1709SOL     MW 8478   1.400   5.169   0.329
 1710SOL     OW 8479   3.200   3.981   6.248
 1710SOL    HW1 8480   3.258   3.923   6.199
 1710SOL    HW2 8481   3.154   3.923   6.310
 1710SOL     MW 8482   3.201   3.966   6.250
 1711SOL     OW 8483   0.098   5.897   0.392
 1711SOL    HW1 8484   0.015   5.874   0.435
 1711SOL    HW2 8485   0.159   5.913   0.464
 1711SOL     MW 8486   0.095   5.896   0.406
 1712SOL     OW 8487   5.534   5.153   0.437
 1712SOL    HW1 8488   5.549   5.069   0.481
 1712SOL    HW2 8489   5.616   5.171   0.390
 1712SOL     MW 8490   5.546   5.145   0.437
 1713SOL     OW 8491   0.019   2.359   0.575
 1713SOL    HW1 8492  -0.007   2.342   0.484
 1713SOL    HW2 8493   0.115   2.351   0.574
 1713SOL     MW 8494   0.028   2.356   0.563
 1714SOL     OW 8495   0.967   6.095   2.773
 1714SOL    HW1 8496   1.049   6.140   2.754
 1714SOL    HW2 8497   0.923   6.088   2.689
 1714SOL     MW 8498   0.972   6.100   2.760
 1715SOL     OW 8499   1.367   5.798   4.245
 1715SOL    HW1 8500   1.356   5.704   4.227
 1715SOL    HW2 8501   1.426   5.801   4.320
 1715SOL     MW 8502   1.373   5.786   4.252
 1716SOL     OW 8503   0.699   4.533   6.173
 1716SOL    HW1 8504   0.663   4.564   6.256
 1716SOL    HW2 8505   0.715   4.440   6.187
 1716SOL     MW 8506   0.696   4.525   6.185
 1717SOL     OW 8507   5.853   4.188   4.637
 1717SOL    HW1 8508   5.778   4.132   4.658
 1717SOL    HW2 8509   5.845   4.205   4.544
 1717SOL     MW 8510   5.842   4.183   4.628
 1718SOL     OW 8511   4.040   0.279   0.632
 1718SOL    HW1 8512   4.132   0.288   0.656
 1718SOL    HW2 8513   4.039   0.218   0.559
 1718SOL     MW 8514   4.052   0.272   0.626
 1719SOL     OW 8515   1.136   5.476   3.972
 1719SOL    HW1 8516   1.046   5.456   3.948
 1719SOL    HW2 8517   1.138   5.469   4.067
 1719SOL     MW 8518   1.125   5.473   3.981
 1720SOL     OW 8519   5.880   2.785   0.231
 1720SOL    HW1 8520   5.939   2.724   0.187
 1720SOL    HW2 8521   5.937   2.851   0.270
 1720SOL     MW 8522   5.894   2.786   0.230
 1721SOL     OW 8523   2.364   1.536   3.273
 1721SOL    HW1 8524   2.406   1.610   3.317
 1721SOL    HW2 8525   2.275   1.534   3.308
 1721SOL     MW 8526   2.358   1.545   3.283
 1722SOL     OW 8527   3.870   2.084   0.735
 1722SOL    HW1 8528   3.835   2.100   0.823
 1722SOL    HW2 8529   3.963   2.104   0.742
 1722SOL     MW 8530   3.877   2.089   0.747
 1723SOL     OW 8531   2.529   0.788   1.206
 1723SOL    HW1 8532   2.586   0.712   1.194
 1723SOL    HW2 8533   2.506   0.814   1.117
 1723SOL     MW 8534   2.534   0.781   1.193
 1724SOL     OW 8535   2.709   5.377   5.459
 1724SOL    HW1 8536   2.783   5.341   5.508
 1724SOL    HW2 8537   2.651   5.302   5.445
 1724SOL     MW 8538   2.711   5.363   5.464
 1725SOL     OW 8539   4.509   3.694   0.626
 1725SOL    HW1 8540   4.423   3.654   0.611
 1725SOL    HW2 8541   4.572   3.625   0.604
 1725SOL     MW 8542   4.506   3.680   0.621
 1726SOL     OW 8543   4.043   1.996   4.552
 1726SOL    HW1 8544   3.967   2.052   4.539
 1726SOL    HW2 8545   4.028   1.922   4.493
 1726SOL     MW 8546   4.031   1.994   4.543
 1727SOL     OW 8547   1.312   4.425   4.561
 1727SOL    HW1 8548   1.301   4.414   4.655
 1727SOL    HW2 8549   1.378   4.360   4.537
 1727SOL     MW 8550   1.319   4.415   4.570
 1728SOL     OW 8551   0.869   5.042   1.851
 1728SOL    HW1 8552   0.777   5.067   1.849
 1728SOL    HW2 8553   0.869   4.953   1.888
 1728SOL     MW 8554   0.857   5.034   1.856
 1729SOL     OW 8555   2.645   4.598   4.876
 1729SOL    HW1 8556   2.725   4.548   4.890
 1729SOL    HW2 8557   2.574   4.535   4.888
 1729SOL     MW 8558   2.646   4.584   4.879
 1730SOL     OW 8559   2.437   5.820   0.154
 1730SOL    HW1 8560   2.525   5.857   0.145
 1730SOL    HW2 8561   2.421   5.777   0.070
 1730SOL     MW 8562   2.446   5.819   0.142
 1731SOL     OW 8563   0.429   5.575   0.901
 1731SOL    HW1 8564   0.497   5.557   0.966
 1731SOL    HW2 8565   0.473   5.565   0.817
 1731SOL     MW 8566   0.444   5.571   0.899
 1732SOL     OW 8567   5.305   3.269   2.199
 1732SOL    HW1 8568   5.346   3.323   2.131
 1732SOL    HW2 8569   5.319   3.318   2.280
 1732SOL     MW 8570   5.312   3.282   2.201
 1733SOL     OW 8571   4.543   5.800   5.162
 1733SOL    HW1 8572   4.539   5.818   5.256
 1733SOL    HW2 8573   4.543   5.886   5.121
 1733SOL     MW 8574   4.543   5.813   5.169
 1734SOL     OW 8575   3.205   0.297   5.863
 1734SOL    HW1 8576   3.147   0.221   5.863
 1734SOL    HW2 8577   3.152   0.369   5.828
 1734SOL     MW 8578   3.191   0.296   5.858
 1735SOL     OW 8579   5.605   0.477   2.455
 1735SOL    HW1 8580   5.697   0.491   2.478
 1735SOL    HW2 8581   5.592   0.527   2.374
 1735SOL     MW 8582   5.615   0.485   2.447
 1736SOL     OW 8583   5.802   4.490   4.434
 1736SOL    HW1 8584   5.778   4.582   4.430
 1736SOL    HW2 8585   5.872   4.486   4.499
 1736SOL     MW 8586   5.808   4.501   4.442
 1737SOL     OW 8587   5.645   2.742   0.432
 1737SOL    HW1 8588   5.736   2.713   0.428
 1737SOL    HW2 8589   5.632   2.793   0.352
 1737SOL     MW 8590   5.655   2.745   0.421
 1738SOL     OW 8591   1.160   1.102   3.245
 1738SOL    HW1 8592   1.178   1.008   3.244
 1738SOL    HW2 8593   1.247   1.143   3.252
 1738SOL     MW 8594   1.173   1.095   3.246
 1739SOL     OW 8595   5.785   0.721   0.629
 1739SOL    HW1 8596   5.780   0.786   0.699
 1739SOL    HW2 8597   5.794   0.773   0.549
 1739SOL     MW 8598   5.786   0.736   0.627
 1740SOL     OW 8599   1.476   2.872   1.262
 1740SOL    HW1 8600   1.429   2.811   1.206
 1740SOL    HW2 8601   1.408   2.927   1.301
 1740SOL     MW 8602   1.461   2.872   1.260
 1741SOL     OW 8603   5.536   2.097   0.548
 1741SOL    HW1 8604   5.562   2.087   0.456
 1741SOL    HW2 8605   5.444   2.069   0.549
 1741SOL     MW 8606   5.527   2.092   0.536
 1742SOL     OW 8607   4.672   0.045   1.327
 1742SOL    HW1 8608   4.654   0.111   1.260
 1742SOL    HW2 8609   4.767   0.041   1.331
 1742SOL     MW 8610   4.681   0.053   1.319
 1743SOL     OW 8611   3.578   3.504   0.361
 1743SOL    HW1 8612   3.647   3.533   0.420
 1743SOL    HW2 8613   3.543   3.584   0.322
 1743SOL     MW 8614   3.582   3.518   0.363
 1744SOL     OW 8615   0.279   1.344   4.942
 1744SOL    HW1 8616   0.225   1.315   4.868
 1744SOL    HW2 8617   0.362   1.299   4.931
 1744SOL     MW 8618   0.282   1.335   4.931
 1745SOL     OW 8619   5.941   4.320   0.906
 1745SOL    HW1 8620   5.988   4.284   0.830
 1745SOL    HW2 8621   5.866   4.365   0.868
 1745SOL     MW 8622   5.937   4.321   0.891
 1746SOL     OW 8623   3.794   5.258   0.834
 1746SOL    HW1 8624   3.699   5.255   0.847
 1746SOL    HW2 8625   3.813   5.351   0.819
 1746SOL     MW 8626   3.784   5.270   0.834
 1747SOL     OW 8627   2.056   4.376   0.980
 1747SOL    HW1 8628   2.058   4.355   0.887
 1747SOL    HW2 8629   2.010   4.461   0.984
 1747SOL     MW 8630   2.050   4.384   0.969
 1748SOL     OW 8631   4.549   3.452   5.535
 1748SOL    HW1 8632   4.498   3.376   5.564
 1748SOL    HW2 8633   4.630   3.414   5.501
 1748SOL     MW 8634   4.553   3.437   5.535
 1749SOL     OW 8635   2.253   2.266   4.522
 1749SOL    HW1 8636   2.248   2.202   4.450
 1749SOL    HW2 8637   2.328   2.237   4.574
 1749SOL     MW 8638   2.262   2.254   4.520
 1750SOL     OW 8639   4.203   3.011   0.132
 1750SOL    HW1 8640   4.257   2.935   0.155
 1750SOL    HW2 8641   4.217   3.073   0.204
 1750SOL     MW 8642   4.212   3.009   0.144
 1751SOL     OW 8643   3.667   0.142   4.422
 1751SOL    HW1 8644   3.678   0.139   4.327
 1751SOL    HW2 8645   3.580   0.179   4.435
 1751SOL     MW 8646   3.657   0.147   4.412
 1752SOL     OW 8647   1.535   3.694   0.493
 1752SOL    HW1 8648   1.590   3.761   0.452
 1752SOL    HW2 8649   1.456   3.740   0.520
 1752SOL     MW 8650   1.532   3.709   0.492
 1753SOL     OW 8651   0.878   5.240   3.311
 1753SOL    HW1 8652   0.897   5.203   3.225
 1753SOL    HW2 8653   0.811   5.307   3.294
 1753SOL     MW 8654   0.872   5.244   3.298
 1754SOL     OW 8655   0.597   2.402   3.777
 1754SOL    HW1 8656   0.601   2.472   3.712
 1754SOL    HW2 8657   0.505   2.376   3.779
 1754SOL     MW 8658   0.586   2.407   3.769
 1755SOL     OW 8659   1.365   0.828   0.377
 1755SOL    HW1 8660   1.419   0.762   0.421
 1755SOL    HW2 8661   1.276   0.792   0.380
 1755SOL     MW 8662   1.361   0.815   0.383
 1756SOL     OW 8663   1.812   5.059   3.589
 1756SOL    HW1 8664   1.727   5.066   3.546
 1756SOL    HW2 8665   1.801   5.105   3.672
 1756SOL     MW 8666   1.800   5.065   3.594
 1757SOL     OW 8667   1.140   5.472   5.100
 1757SOL    HW1 8668   1.086   5.493   5.176
 1757SOL    HW2 8669   1.110   5.385   5.072
 1757SOL     MW 8670   1.129   5.463   5.106
 1758SOL     OW 8671   4.966   1.354   4.341
 1758SOL    HW1 8672   4.871   1.362   4.337
 1758SOL    HW2 8673   4.982   1.291   4.412
 1758SOL     MW 8674   4.956   1.347   4.350
 1759SOL     OW 8675   0.259   1.749   1.177
 1759SOL    HW1 8676   0.169   1.782   1.184
 1759SOL    HW2 8677   0.250   1.662   1.139
 1759SOL     MW 8678   0.247   1.742   1.173
 1760SOL     OW 8679   0.385   4.196   2.482
 1760SOL    HW1 8680   0.387   4.180   2.576
 1760SOL    HW2 8681   0.293   4.181   2.457
 1760SOL     MW 8682   0.373   4.192   2.490
 1761SOL     OW 8683   0.826   2.997   3.448
 1761SOL    HW1 8684   0.829   3.080   3.494
 1761SOL    HW2 8685   0.785   2.936   3.510
 1761SOL     MW 8686   0.821   3.000   3.462
 1762SOL     OW 8687   4.997   5.466   3.826
 1762SOL    HW1 8688   4.937   5.531   3.863
 1762SOL    HW2 8689   5.025   5.414   3.901
 1762SOL     MW 8690   4.993   5.467   3.840
 1763SOL     OW 8691   2.566   4.901   1.622
 1763SOL    HW1 8692   2.597   4.928   1.536
 1763SOL    HW2 8693   2.615   4.821   1.641
 1763SOL     MW 8694   2.576   4.894   1.613
 1764SOL     OW 8695   1.691   4.255   3.984
 1764SOL    HW1 8696   1.768   4.289   3.938
 1764SOL    HW2 8697   1.619   4.308   3.950
 1764SOL     MW 8698   1.692   4.266   3.974
 1765SOL     OW 8699   6.245   0.275   6.256
 1765SOL    HW1 8700   6.266   0.304   6.167
 1765SOL    HW2 8701   6.317   0.217   6.280
 1765SOL     MW 8702   6.257   0.271   6.247
 1766SOL     OW 8703   5.965   5.855   4.395
 1766SOL    HW1 8704   5.892   5.853   4.332
 1766SOL    HW2 8705   6.044   5.852   4.341
 1766SOL     MW 8706   5.966   5.854   4.380
 1767SOL     OW 8707   4.381   0.311   0.363
 1767SOL    HW1 8708   4.351   0.313   0.272
 1767SOL    HW2 8709   4.463   0.360   0.363
 1767SOL     MW 8710   4.388   0.317   0.352
 1768SOL     OW 8711   1.433   1.142   3.679
 1768SOL    HW1 8712   1.444   1.166   3.587
 1768SOL    HW2 8713   1.339   1.156   3.697
 1768SOL     MW 8714   1.422   1.147   3.670
 1769SOL     OW 8715   5.438   1.836   6.241
 1769SOL    HW1 8716   5.430   1.848   6.336
 1769SOL    HW2 8717   5.350   1.808   6.214
 1769SOL     MW 8718   5.426   1.834   6.250
 1770SOL     OW 8719   1.899   1.281   3.219
 1770SOL    HW1 8720   1.854   1.199   3.238
 1770SOL    HW2 8721   1.992   1.259   3.228
 1770SOL     MW 8722   1.905   1.267   3.222
 1771SOL     OW 8723   6.131   4.677   4.184
 1771SOL    HW1 8724   6.199   4.676   4.117
 1771SOL    HW2 8725   6.051   4.699   4.136
 1771SOL     MW 8726   6.129   4.680   4.169
 1772SOL     OW 8727   3.551   2.122   6.231
 1772SOL    HW1 8728   3.496   2.199   6.216
 1772SOL    HW2 8729   3.640   2.157   6.233
 1772SOL     MW 8730   3.555   2.137   6.230
 1773SOL     OW 8731   0.902   1.375   1.411
 1773SOL    HW1 8732   0.977   1.357   1.354
 1773SOL    HW2 8733   0.855   1.292   1.417
 1773SOL     MW 8734   0.905   1.362   1.404
 1774SOL     OW 8735   6.257   4.654   0.124
 1774SOL    HW1 8736   6.161   4.656   0.123
 1774SOL    HW2 8737   6.283   4.716   0.056
 1774SOL     MW 8738   6.248   4.662   0.115
 1775SOL     OW 8739   1.659   2.062   0.866
 1775SOL    HW1 8740   1.613   2.146   0.857
 1775SOL    HW2 8741   1.748   2.081   0.834
 1775SOL     MW 8742   1.665   2.075   0.861
 1776SOL     OW 8743   2.105   1.751   2.444
 1776SOL    HW1 8744   2.130   1.789   2.529
 1776SOL    HW2 8745   2.116   1.657   2.456
 1776SOL     MW 8746   2.110   1.744   2.457
 1777SOL     OW 8747   5.356   3.886   4.197
 1777SOL    HW1 8748   5.423   3.954   4.202
 1777SOL    HW2 8749   5.344   3.858   4.288
 1777SOL     MW 8750   5.363   3.891   4.210
 1778SOL     OW 8751   1.190   2.247   2.507
 1778SOL    HW1 8752   1.209   2.337   2.481
 1778SOL    HW2 8753   1.112   2.223   2.458
 1778SOL     MW 8754   1.183   2.255   2.497
 1779SOL     OW 8755   1.678   0.821   0.584
 1779SOL    HW1 8756   1.701   0.770   0.507
 1779SOL    HW2 8757   1.758   0.869   0.606
 1779SOL     MW 8758   1.691   0.821   0.577
 1780SOL     OW 8759   0.575   3.016   0.510
 1780SOL    HW1 8760   0.519   3.093   0.511
 1780SOL    HW2 8761   0.535   2.956   0.573
 1780SOL     MW 8762   0.563   3.018   0.518
 1781SOL     OW 8763   5.727   3.645   1.986
 1781SOL    HW1 8764   5.697   3.669   2.074
 1781SOL    HW2 8765   5.806   3.593   2.001
 1781SOL     MW 8766   5.733   3.641   1.999
 1782SOL     OW 8767   4.136   1.469   0.394
 1782SOL    HW1 8768   4.212   1.512   0.434
 1782SOL    HW2 8769   4.128   1.387   0.442
 1782SOL     MW 8770   4.145   1.464   0.406
 1783SOL     OW 8771   4.116   6.146   1.255
 1783SOL    HW1 8772   4.205   6.181   1.255
 1783SOL    HW2 8773   4.117   6.076   1.321
 1783SOL     MW 8774   4.127   6.142   1.263
 1784SOL     OW 8775   3.302   2.804   4.794
 1784SOL    HW1 8776   3.323   2.752   4.872
 1784SOL    HW2 8777   3.214   2.837   4.811
 1784SOL     MW 8778   3.293   2.802   4.807
 1785SOL     OW 8779   3.131   1.809   5.729
 1785SOL    HW1 8780   3.131   1.713   5.737
 1785SOL    HW2 8781   3.120   1.840   5.819
 1785SOL     MW 8782   3.130   1.800   5.742
 1786SOL     OW 8783   4.616   4.634   3.999
 1786SOL    HW1 8784   4.576   4.712   3.963
 1786SOL    HW2 8785   4.553   4.603   4.064
 1786SOL     MW 8786   4.603   4.640   4.003
 1787SOL     OW 8787   5.070   4.467   1.380
 1787SOL    HW1 8788   5.040   4.557   1.387
 1787SOL    HW2 8789   5.165   4.473   1.391
 1787SOL     MW 8790   5.079   4.479   1.382
 1788SOL     OW 8791   5.196   3.312   5.990
 1788SOL    HW1 8792   5.279   3.323   6.037
 1788SOL    HW2 8793   5.150   3.244   6.039
 1788SOL     MW 8794   5.201   3.305   6.002
 1789SOL     OW 8795   3.082   2.375   5.582
 1789SOL    HW1 8796   3.170   2.343   5.603
 1789SOL    HW2 8797   3.083   2.384   5.486
 1789SOL     MW 8798   3.094   2.372   5.572
 1790SOL     OW 8799   5.415   0.997   2.728
 1790SOL    HW1 8800   5.327   1.035   2.722
 1790SOL    HW2 8801   5.438   1.004   2.820
 1790SOL     MW 8802   5.407   1.002   2.739
 1791SOL     OW 8803   5.614   0.385   1.563
 1791SOL    HW1 8804   5.644   0.417   1.647
 1791SOL    HW2 8805   5.543   0.446   1.539
 1791SOL     MW 8806   5.608   0.397   1.570
 1792SOL     OW 8807   4.049   5.690   0.987
 1792SOL    HW1 8808   4.087   5.636   1.056
 1792SOL    HW2 8809   4.077   5.779   1.008
 1792SOL     MW 8810   4.058   5.694   0.998
 1793SOL     OW 8811   3.123   6.033   4.529
 1793SOL    HW1 8812   3.186   6.052   4.598
 1793SOL    HW2 8813   3.163   5.962   4.478
 1793SOL     MW 8814   3.136   6.026   4.531
 1794SOL     OW 8815   1.222   0.687   1.316
 1794SOL    HW1 8816   1.137   0.697   1.358
 1794SOL    HW2 8817   1.245   0.595   1.329
 1794SOL     MW 8818   1.214   0.677   1.323
 1795SOL     OW 8819   2.267   1.550   5.225
 1795SOL    HW1 8820   2.204   1.546   5.153
 1795SOL    HW2 8821   2.254   1.637   5.262
 1795SOL     MW 8822   2.257   1.561   5.220
 1796SOL     OW 8823   3.924   6.239   1.064
 1796SOL    HW1 8824   3.857   6.293   1.106
 1796SOL    HW2 8825   3.992   6.229   1.130
 1796SOL     MW 8826   3.924   6.245   1.078
 1797SOL     OW 8827   3.875   1.721   2.367
 1797SOL    HW1 8828   3.933   1.765   2.304
 1797SOL    HW2 8829   3.790   1.761   2.351
 1797SOL     MW 8830   3.872   1.732   2.357
 1798SOL     OW 8831   0.827   1.656   3.038
 1798SOL    HW1 8832   0.871   1.670   2.954
 1798SOL    HW2 8833   0.860   1.571   3.068
 1798SOL     MW 8834   0.837   1.647   3.031
 1799SOL     OW 8835   0.081   6.090   4.538
 1799SOL    HW1 8836   0.020   6.025   4.573
 1799SOL    HW2 8837   0.051   6.173   4.575
 1799SOL     MW 8838   0.070   6.093   4.547
 1800SOL     OW 8839   2.242   6.261   5.985
 1800SOL    HW1 8840   2.262   6.315   6.062
 1800SOL    HW2 8841   2.180   6.313   5.935
 1800SOL     MW 8842   2.237   6.275   5.989
 1801SOL     OW 8843   5.438   0.168   4.966
 1801SOL    HW1 8844   5.370   0.235   4.956
 1801SOL    HW2 8845   5.399   0.104   5.026
 1801SOL     MW 8846   5.424   0.168   4.972
 1802SOL     OW 8847   4.226   0.878   0.302
 1802SOL    HW1 8848   4.310   0.841   0.275
 1802SOL    HW2 8849   4.221   0.962   0.256
 1802SOL     MW 8850   4.236   0.884   0.293
 1803SOL     OW 8851   5.593   2.849   4.286
 1803SOL    HW1 8852   5.574   2.892   4.369
 1803SOL    HW2 8853   5.547   2.903   4.221
 1803SOL     MW 8854   5.585   2.862   4.288
 1804SOL     OW 8855   2.487   2.361   0.946
 1804SOL    HW1 8856   2.478   2.403   1.031
 1804SOL    HW2 8857   2.569   2.395   0.910
 1804SOL     MW 8858   2.496   2.370   0.952
 1805SOL     OW 8859   6.273   1.776   3.048
 1805SOL    HW1 8860   6.299   1.840   2.981
 1805SOL    HW2 8861   6.181   1.796   3.066
 1805SOL     MW 8862   6.265   1.787   3.042
 1806SOL     OW 8863   0.007   4.137   5.578
 1806SOL    HW1 8864   0.012   4.061   5.636
 1806SOL    HW2 8865  -0.006   4.211   5.637
 1806SOL     MW 8866   0.006   4.136   5.593
 1807SOL     OW 8867   5.903   1.081   3.927
 1807SOL    HW1 8868   5.837   1.148   3.911
 1807SOL    HW2 8869   5.929   1.051   3.840
 1807SOL     MW 8870   5.898   1.086   3.914
 1808SOL     OW 8871   2.722   1.191   1.320
 1808SOL    HW1 8872   2.793   1.181   1.257
 1808SOL    HW2 8873   2.646   1.218   1.267
 1808SOL     MW 8874   2.721   1.193   1.305
 1809SOL     OW 8875   4.973   0.376   4.614
 1809SOL    HW1 8876   4.974   0.292   4.568
 1809SOL    HW2 8877   4.920   0.360   4.692
 1809SOL     MW 8878   4.967   0.363   4.618
 1810SOL     OW 8879   4.342   5.492   4.572
 1810SOL    HW1 8880   4.367   5.416   4.519
 1810SOL    HW2 8881   4.420   5.547   4.573
 1810SOL     MW 8882   4.355   5.489   4.566
 1811SOL     OW 8883   2.951   4.860   4.722
 1811SOL    HW1 8884   2.951   4.929   4.788
 1811SOL    HW2 8885   2.969   4.780   4.770
 1811SOL     MW 8886   2.953   4.859   4.736
 1812SOL     OW 8887   2.911   0.723   1.649
[truncated: 1,055,552 more chars]
