# Supplementary material for: Identifying potential monkeypox virus inhibitors: an in silico study targeting the A42R protein
Source: Front Cell Infect Microbiol. 2024 Mar 4;14:1351737. doi: 10.3389/fcimb.2024.1351737 (PMC10945028; doi:10.3389/fcimb.2024.1351737)
Supplement: Supplementary file 2 [file DataSheet_2.zip › Supplementary_Files/ZINC000000899909/ZINC000000899909_H.pdb]

MODEL 1
REMARK VINA RESULT:      -7.8      0.000      0.000
REMARK  1 active torsions:
REMARK  status: ('A' for Active; 'I' for Inactive)
REMARK    1  A    between atoms: C_14  and  O_18 
COMPND    /tmp/KHF89N0 
AUTHOR    GENERATED BY OPEN BABEL 2.3.2
HETATM    1  O   UNK N   1      31.677  20.416  22.001  1.00  0.00           O  
HETATM    2  C   UNK N   1      32.656  19.707  21.863  1.00  0.00           C  
HETATM    3  O   UNK N   1      33.828  20.044  22.437  1.00  0.00           O  
HETATM    4  C   UNK N   1      32.612  18.570  21.049  1.00  0.00           C  
HETATM    5  C   UNK N   1      34.960  19.334  22.248  1.00  0.00           C  
HETATM    6  C   UNK N   1      33.739  17.803  20.917  1.00  0.00           C  
HETATM    7  C   UNK N   1      31.690  18.015  20.172  1.00  0.00           C  
HETATM    8  C   UNK N   1      34.933  18.150  21.484  1.00  0.00           C  
HETATM    9  C   UNK N   1      36.195  19.784  22.738  1.00  0.00           C  
HETATM   10  O   UNK N   1      33.552  16.828  20.076  1.00  0.00           O  
HETATM   11  C   UNK N   1      32.349  16.954  19.596  1.00  0.00           C  
HETATM   12  C   UNK N   1      30.412  18.382  19.734  1.00  0.00           C  
HETATM   13  C   UNK N   1      36.091  17.414  21.231  1.00  0.00           C  
HETATM   14  C   UNK N   1      37.373  19.063  22.452  1.00  0.00           C  
HETATM   15  C   UNK N   1      31.852  16.257  18.531  1.00  0.00           C  
HETATM   16  C   UNK N   1      29.887  17.708  18.598  1.00  0.00           C  
HETATM   17  C   UNK N   1      37.310  17.872  21.710  1.00  0.00           C  
HETATM   18  C   UNK N   1      30.650  16.689  17.960  1.00  0.00           C  
HETATM   19  C   UNK N   1      32.659  15.203  17.849  1.00  0.00           C  
HETATM   20  O   UNK N   1      30.316  16.225  16.722  1.00  0.00           O  
HETATM   21  C   UNK N   1      32.725  15.672  16.413  1.00  0.00           C  
HETATM   22  C   UNK N   1      31.276  15.715  15.816  1.00  0.00           C  
HETATM   23  C   UNK N   1      31.327  16.634  14.585  1.00  0.00           C  
HETATM   24  C   UNK N   1      30.862  14.301  15.381  1.00  0.00           C  
HETATM   25  O   UNK N   1      38.565  19.530  22.871  1.00  0.00           O  
HETATM   26  H   UNK N   1      38.973  19.203  23.687  1.00  0.00           H  
ATOM     27  H   UNK N   1      36.242  20.643  23.308  1.00  0.00           H  
ATOM     28  H   UNK N   1      29.871  19.115  20.218  1.00  0.00           H  
ATOM     29  H   UNK N   1      36.041  16.536  20.692  1.00  0.00           H  
ATOM     30  H   UNK N   1      28.953  17.957  18.236  1.00  0.00           H  
ATOM     31  H   UNK N   1      38.172  17.337  21.521  1.00  0.00           H  
ATOM     32  H   UNK N   1      33.639  15.138  18.274  1.00  0.00           H  
ATOM     33  H   UNK N   1      32.232  14.227  17.946  1.00  0.00           H  
ATOM     34  H   UNK N   1      33.156  16.651  16.376  1.00  0.00           H  
ATOM     35  H   UNK N   1      33.328  14.997  15.842  1.00  0.00           H  
ATOM     36  H   UNK N   1      32.050  16.260  13.890  1.00  0.00           H  
ATOM     37  H   UNK N   1      31.602  17.622  14.889  1.00  0.00           H  
ATOM     38  H   UNK N   1      30.364  16.660  14.119  1.00  0.00           H  
ATOM     39  H   UNK N   1      31.586  13.912  14.696  1.00  0.00           H  
ATOM     40  H   UNK N   1      29.905  14.340  14.904  1.00  0.00           H  
ATOM     41  H   UNK N   1      30.807  13.665  16.240  1.00  0.00           H  
CONECT    1    2                                                      
CONECT    2    4    1    3                                            
CONECT    3    2    5                                                 
CONECT    4    7    6    2                                            
CONECT    5    8    3    9                                            
CONECT    6   10    4    8                                            
CONECT    7   11   12    4                                            
CONECT    8    6   13    5                                            
CONECT    9    5   14   27                                            
CONECT   10   11    6                                                 
CONECT   11   15   10    7                                            
CONECT   12   16    7   28                                            
CONECT   13    8   17   29                                            
CONECT   14   17    9   25                                            
CONECT   15   19   18   11                                            
CONECT   16   18   12   30                                            
CONECT   17   13   14   31                                            
CONECT   18   20   15   16                                            
CONECT   19   21   15   32   33                                       
CONECT   19                                                           
CONECT   20   22   18                                                 
CONECT   21   22   19   34   35                                       
CONECT   21                                                           
CONECT   22   23   24   21   20                                       
CONECT   22                                                           
CONECT   23   22   36   37   38                                       
CONECT   23                                                           
CONECT   24   22   39   40   41                                       
CONECT   24                                                           
CONECT   25   14   26                                                 
CONECT   26   25                                                      
CONECT   27    9                                                      
CONECT   28   12                                                      
CONECT   29   13                                                      
CONECT   30   16                                                      
CONECT   31   17                                                      
CONECT   32   19                                                      
CONECT   33   19                                                      
CONECT   34   21                                                      
CONECT   35   21                                                      
CONECT   36   23                                                      
CONECT   37   23                                                      
CONECT   38   23                                                      
CONECT   39   24                                                      
CONECT   40   24                                                      
CONECT   41   24                                                      
MASTER        0    0    0    0    0    0    0    0   41    0   41    0
END
