# Supplementary material for: Identifying potential monkeypox virus inhibitors: an in silico study targeting the A42R protein
Source: Front Cell Infect Microbiol. 2024 Mar 4;14:1351737. doi: 10.3389/fcimb.2024.1351737 (PMC10945028; doi:10.3389/fcimb.2024.1351737)
Supplement: Supplementary file 2 [file DataSheet_2.zip › Supplementary_Files/ZINC000015151344/ZINC000015151344_H.pdb]

MODEL 1
REMARK VINA RESULT:      -7.9      0.000      0.000
REMARK  2 active torsions:
REMARK  status: ('A' for Active; 'I' for Inactive)
REMARK    1  A    between atoms: C_16  and  O_20 
REMARK    2  A    between atoms: C_22  and  O_23 
COMPND    /tmp/6AWTS1G 
AUTHOR    GENERATED BY OPEN BABEL 2.3.2
HETATM    1  O   UNK N   1      31.213  14.582  18.547  1.00  0.00           O  
HETATM    2  C   UNK N   1      31.502  15.729  18.854  1.00  0.00           C  
HETATM    3  C   UNK N   1      32.562  16.434  18.006  1.00  0.00           C  
HETATM    4  C   UNK N   1      30.677  16.369  19.985  1.00  0.00           C  
HETATM    5  C   UNK N   1      33.841  15.590  17.716  1.00  0.00           C  
HETATM    6  C   UNK N   1      30.945  17.829  20.444  1.00  0.00           C  
HETATM    7  C   UNK N   1      34.762  15.193  18.869  1.00  0.00           C  
HETATM    8  C   UNK N   1      32.294  17.896  21.133  1.00  0.00           C  
HETATM    9  C   UNK N   1      35.498  16.147  19.599  1.00  0.00           C  
HETATM   10  C   UNK N   1      34.922  13.836  19.189  1.00  0.00           C  
HETATM   11  C   UNK N   1      32.822  19.243  21.692  1.00  0.00           C  
HETATM   12  C   UNK N   1      36.346  15.753  20.683  1.00  0.00           C  
HETATM   13  C   UNK N   1      35.781  13.440  20.219  1.00  0.00           C  
HETATM   14  C   UNK N   1      34.322  19.156  22.019  1.00  0.00           C  
HETATM   15  O   UNK N   1      36.981  16.677  21.490  1.00  0.00           O  
HETATM   16  C   UNK N   1      36.490  14.391  20.968  1.00  0.00           C  
HETATM   17  C   UNK N   1      35.010  17.954  21.828  1.00  0.00           C  
HETATM   18  C   UNK N   1      35.063  20.274  22.430  1.00  0.00           C  
HETATM   19  C   UNK N   1      36.389  17.850  21.880  1.00  0.00           C  
HETATM   20  C   UNK N   1      36.458  20.166  22.613  1.00  0.00           C  
HETATM   21  C   UNK N   1      37.131  18.957  22.317  1.00  0.00           C  
HETATM   22  O   UNK N   1      37.289  14.003  21.982  1.00  0.00           O  
HETATM   23  H   UNK N   1      37.479  13.069  22.152  1.00  0.00           H  
HETATM   24  O   UNK N   1      38.470  18.864  22.445  1.00  0.00           O  
HETATM   25  H   UNK N   1      38.893  18.798  23.313  1.00  0.00           H  
ATOM     26  H   UNK N   1      32.117  16.696  17.069  1.00  0.00           H  
ATOM     27  H   UNK N   1      32.885  17.281  18.574  1.00  0.00           H  
ATOM     28  H   UNK N   1      30.811  15.750  20.847  1.00  0.00           H  
ATOM     29  H   UNK N   1      29.699  16.433  19.555  1.00  0.00           H  
ATOM     30  H   UNK N   1      34.434  16.152  17.024  1.00  0.00           H  
ATOM     31  H   UNK N   1      33.451  14.654  17.375  1.00  0.00           H  
ATOM     32  H   UNK N   1      30.179  18.136  21.126  1.00  0.00           H  
ATOM     33  H   UNK N   1      30.943  18.479  19.594  1.00  0.00           H  
ATOM     34  H   UNK N   1      33.018  17.552  20.424  1.00  0.00           H  
ATOM     35  H   UNK N   1      32.145  17.309  22.015  1.00  0.00           H  
ATOM     36  H   UNK N   1      35.425  17.145  19.348  1.00  0.00           H  
ATOM     37  H   UNK N   1      34.400  13.122  18.658  1.00  0.00           H  
ATOM     38  H   UNK N   1      32.283  19.487  22.584  1.00  0.00           H  
ATOM     39  H   UNK N   1      32.679  19.999  20.949  1.00  0.00           H  
ATOM     40  H   UNK N   1      35.895  12.436  20.431  1.00  0.00           H  
ATOM     41  H   UNK N   1      34.461  17.101  21.639  1.00  0.00           H  
ATOM     42  H   UNK N   1      34.588  21.175  22.598  1.00  0.00           H  
ATOM     43  H   UNK N   1      36.992  20.976  22.966  1.00  0.00           H  
CONECT    1    2                                                      
CONECT    2    3    1    4                                            
CONECT    3    5    2   26   27                                       
CONECT    3                                                           
CONECT    4    2    6   28   29                                       
CONECT    4                                                           
CONECT    5    3    7   30   31                                       
CONECT    5                                                           
CONECT    6    4    8   32   33                                       
CONECT    6                                                           
CONECT    7    5   10    9                                            
CONECT    8    6   11   34   35                                       
CONECT    8                                                           
CONECT    9    7   12   36                                            
CONECT   10    7   13   37                                            
CONECT   11    8   14   38   39                                       
CONECT   11                                                           
CONECT   12    9   16   15                                            
CONECT   13   10   16   40                                            
CONECT   14   11   17   18                                            
CONECT   15   12   19                                                 
CONECT   16   13   12   22                                            
CONECT   17   19   14   41                                            
CONECT   18   14   20   42                                            
CONECT   19   15   17   21                                            
CONECT   20   21   18   43                                            
CONECT   21   19   24   20                                            
CONECT   22   16   23                                                 
CONECT   23   22                                                      
CONECT   24   21   25                                                 
CONECT   25   24                                                      
CONECT   26    3                                                      
CONECT   27    3                                                      
CONECT   28    4                                                      
CONECT   29    4                                                      
CONECT   30    5                                                      
CONECT   31    5                                                      
CONECT   32    6                                                      
CONECT   33    6                                                      
CONECT   34    8                                                      
CONECT   35    8                                                      
CONECT   36    9                                                      
CONECT   37   10                                                      
CONECT   38   11                                                      
CONECT   39   11                                                      
CONECT   40   13                                                      
CONECT   41   17                                                      
CONECT   42   18                                                      
CONECT   43   20                                                      
MASTER        0    0    0    0    0    0    0    0   43    0   43    0
END
