# Supplementary material for: Identifying potential monkeypox virus inhibitors: an in silico study targeting the A42R protein
Source: Front Cell Infect Microbiol. 2024 Mar 4;14:1351737. doi: 10.3389/fcimb.2024.1351737 (PMC10945028; doi:10.3389/fcimb.2024.1351737)
Supplement: Supplementary file 2 [file DataSheet_2.zip › Supplementary_Files/ZINC000015151344/frame#00.gro]

Generated by trjconv : Protein in water t=   0.00000
29797
    1MET      N    1   4.212   2.012   2.034
    1MET     H1    2   4.120   1.970   2.037
    1MET     H2    3   4.262   1.984   1.950
    1MET     H3    4   4.256   1.963   2.110
    1MET     CA    5   4.203   2.152   2.069
    1MET     HA    6   4.146   2.148   2.162
    1MET     CB    7   4.352   2.210   2.091
    1MET    HB1    8   4.414   2.139   2.146
    1MET    HB2    9   4.409   2.236   2.002
    1MET     CG   10   4.355   2.332   2.184
    1MET    HG1   11   4.299   2.411   2.134
    1MET    HG2   12   4.312   2.308   2.281
    1MET     SD   13   4.514   2.410   2.216
    1MET     CE   14   4.578   2.288   2.323
    1MET    HE1   15   4.614   2.204   2.263
    1MET    HE2   16   4.670   2.309   2.378
    1MET    HE3   17   4.498   2.246   2.384
    1MET      C   18   4.124   2.241   1.974
    1MET      O   19   4.054   2.334   2.014
    2ALA      N   20   4.114   2.195   1.846
    2ALA      H   21   4.156   2.106   1.824
    2ALA     CA   22   4.047   2.280   1.738
    2ALA     HA   23   4.089   2.379   1.748
    2ALA     CB   24   4.099   2.238   1.606
    2ALA    HB1   25   4.196   2.283   1.587
    2ALA    HB2   26   4.109   2.132   1.580
    2ALA    HB3   27   4.042   2.272   1.520
    2ALA      C   28   3.896   2.288   1.747
    2ALA      O   29   3.826   2.374   1.693
    3GLU      N   30   3.839   2.193   1.824
    3GLU      H   31   3.900   2.131   1.876
    3GLU     CA   32   3.694   2.188   1.850
    3GLU     HA   33   3.649   2.205   1.752
    3GLU     CB   34   3.653   2.057   1.905
    3GLU    HB1   35   3.738   2.035   1.970
    3GLU    HB2   36   3.567   2.067   1.971
    3GLU     CG   37   3.633   1.951   1.792
    3GLU    HG1   38   3.712   1.951   1.716
    3GLU    HG2   39   3.623   1.852   1.836
    3GLU     CD   40   3.502   1.966   1.716
    3GLU    OE1   41   3.406   2.031   1.769
    3GLU    OE2   42   3.493   1.917   1.603
    3GLU      C   43   3.652   2.304   1.948
    3GLU      O   44   3.536   2.349   1.949
    4TRP      N   45   3.749   2.359   2.025
    4TRP      H   46   3.847   2.333   2.015
    4TRP     CA   47   3.719   2.470   2.115
    4TRP     HA   48   3.635   2.450   2.182
    4TRP     CB   49   3.835   2.493   2.212
    4TRP    HB1   50   3.921   2.518   2.150
    4TRP    HB2   51   3.815   2.577   2.279
    4TRP     CG   52   3.876   2.385   2.304
    4TRP    CD1   53   3.997   2.329   2.313
    4TRP    HD1   54   4.081   2.375   2.262
    4TRP    CD2   55   3.800   2.311   2.405
    4TRP    NE1   56   4.005   2.229   2.409
    4TRP    HE1   57   4.097   2.189   2.421
    4TRP    CE2   58   3.880   2.210   2.468
    4TRP    CE3   59   3.665   2.315   2.449
    4TRP    HE3   60   3.594   2.383   2.403
    4TRP    CZ2   61   3.839   2.131   2.577
    4TRP    HZ2   62   3.902   2.057   2.623
    4TRP    CZ3   63   3.619   2.238   2.555
    4TRP    HZ3   64   3.518   2.244   2.594
    4TRP    CH2   65   3.705   2.140   2.618
    4TRP    HH2   66   3.664   2.066   2.685
    4TRP      C   67   3.697   2.600   2.035
    4TRP      O   68   3.590   2.658   2.053
    5HIS      N   69   3.782   2.621   1.929
    5HIS      H   70   3.878   2.591   1.940
    5HIS     CA   71   3.762   2.721   1.824
    5HIS     HA   72   3.752   2.813   1.881
    5HIS     CB   73   3.878   2.729   1.722
    5HIS    HB1   74   3.911   2.637   1.673
    5HIS    HB2   75   3.859   2.788   1.632
    5HIS     CG   76   3.996   2.794   1.790
    5HIS    ND1   77   4.006   2.932   1.820
    5HIS    CD2   78   4.103   2.730   1.846
    5HIS    HD2   79   4.123   2.624   1.841
    5HIS    CE1   80   4.111   2.944   1.902
    5HIS    HE1   81   4.140   3.030   1.961
    5HIS    NE2   82   4.175   2.830   1.911
    5HIS    HE2   83   4.256   2.825   1.971
    5HIS      C   84   3.628   2.710   1.753
    5HIS      O   85   3.568   2.815   1.724
    6LYS      N   86   3.581   2.589   1.729
    6LYS      H   87   3.638   2.512   1.761
    6LYS     CA   88   3.457   2.554   1.655
    6LYS     HA   89   3.456   2.617   1.566
    6LYS     CB   90   3.454   2.405   1.616
    6LYS    HB1   91   3.553   2.372   1.585
    6LYS    HB2   92   3.435   2.333   1.696
    6LYS     CG   93   3.365   2.384   1.496
    6LYS    HG1   94   3.269   2.433   1.510
    6LYS    HG2   95   3.406   2.441   1.412
    6LYS     CD   96   3.357   2.243   1.444
    6LYS    HD1   97   3.456   2.199   1.431
    6LYS    HD2   98   3.302   2.187   1.520
    6LYS     CE   99   3.273   2.231   1.315
    6LYS    HE1  100   3.176   2.270   1.347
    6LYS    HE2  101   3.305   2.303   1.240
    6LYS     NZ  102   3.275   2.094   1.265
    6LYS    HZ1  103   3.362   2.066   1.222
    6LYS    HZ2  104   3.252   2.034   1.343
    6LYS    HZ3  105   3.202   2.085   1.195
    6LYS      C  106   3.326   2.581   1.742
    6LYS      O  107   3.223   2.626   1.688
    7ILE      N  108   3.338   2.561   1.874
    7ILE      H  109   3.430   2.540   1.909
    7ILE     CA  110   3.238   2.617   1.971
    7ILE     HA  111   3.142   2.572   1.944
    7ILE     CB  112   3.268   2.566   2.121
    7ILE     HB  113   3.372   2.592   2.142
    7ILE    CG1  114   3.268   2.409   2.141
    7ILE   HG11  115   3.165   2.383   2.119
    7ILE   HG12  116   3.332   2.365   2.065
    7ILE    CG2  117   3.188   2.641   2.225
    7ILE   HG21  118   3.199   2.599   2.325
    7ILE   HG22  119   3.217   2.744   2.244
    7ILE   HG23  120   3.080   2.639   2.211
    7ILE     CD  121   3.320   2.363   2.281
    7ILE    HD1  122   3.417   2.405   2.307
    7ILE    HD2  123   3.250   2.392   2.359
    7ILE    HD3  124   3.331   2.255   2.270
    7ILE      C  125   3.229   2.770   1.972
    7ILE      O  126   3.116   2.824   1.971
    8ILE      N  127   3.340   2.844   1.960
    8ILE      H  128   3.419   2.788   1.989
    8ILE     CA  129   3.352   2.985   1.940
    8ILE     HA  130   3.289   3.031   2.017
    8ILE     CB  131   3.502   3.032   1.963
    8ILE     HB  132   3.572   2.954   1.934
    8ILE    CG1  133   3.538   3.069   2.109
    8ILE   HG11  134   3.645   3.086   2.108
    8ILE   HG12  135   3.498   3.167   2.135
    8ILE    CG2  136   3.553   3.151   1.880
    8ILE   HG21  137   3.502   3.244   1.908
    8ILE   HG22  138   3.660   3.171   1.883
    8ILE   HG23  139   3.533   3.128   1.775
    8ILE     CD  140   3.498   2.968   2.213
    8ILE    HD1  141   3.515   3.006   2.313
    8ILE    HD2  142   3.392   2.942   2.202
    8ILE    HD3  143   3.550   2.873   2.202
    8ILE      C  144   3.285   3.028   1.807
    8ILE      O  145   3.207   3.124   1.800
    9GLU      N  146   3.312   2.951   1.704
    9GLU      H  147   3.375   2.874   1.722
    9GLU     CA  148   3.262   2.969   1.568
    9GLU     HA  149   3.296   3.066   1.532
    9GLU     CB  150   3.325   2.863   1.477
    9GLU    HB1  151   3.425   2.839   1.512
    9GLU    HB2  152   3.266   2.771   1.482
    9GLU     CG  153   3.329   2.903   1.327
    9GLU    HG1  154   3.228   2.930   1.296
    9GLU    HG2  155   3.395   2.987   1.304
    9GLU     CD  156   3.380   2.798   1.238
    9GLU    OE1  157   3.294   2.737   1.169
    9GLU    OE2  158   3.497   2.767   1.238
    9GLU      C  159   3.111   2.952   1.560
    9GLU      O  160   3.040   3.023   1.491
   10ASP      N  161   3.058   2.858   1.641
   10ASP      H  162   3.124   2.807   1.698
   10ASP     CA  163   2.917   2.816   1.648
   10ASP     HA  164   2.868   2.819   1.550
   10ASP     CB  165   2.901   2.674   1.721
   10ASP    HB1  166   2.977   2.606   1.682
   10ASP    HB2  167   2.920   2.686   1.828
   10ASP     CG  168   2.767   2.616   1.686
   10ASP    OD1  169   2.746   2.566   1.573
   10ASP    OD2  170   2.675   2.623   1.769
   10ASP      C  171   2.841   2.930   1.726
   10ASP      O  172   2.731   2.972   1.679
   11ILE      N  173   2.897   2.995   1.829
   11ILE      H  174   2.981   2.960   1.873
   11ILE     CA  175   2.838   3.095   1.912
   11ILE     HA  176   2.730   3.078   1.914
   11ILE     CB  177   2.901   3.092   2.060
   11ILE     HB  178   3.009   3.090   2.045
   11ILE    CG1  179   2.869   2.961   2.144
   11ILE   HG11  180   2.904   2.870   2.095
   11ILE   HG12  181   2.933   2.966   2.233
   11ILE    CG2  182   2.890   3.228   2.135
   11ILE   HG21  183   2.792   3.275   2.128
   11ILE   HG22  184   2.921   3.224   2.240
   11ILE   HG23  185   2.964   3.288   2.084
   11ILE     CD  186   2.731   2.946   2.194
   11ILE    HD1  187   2.660   2.928   2.113
   11ILE    HD2  188   2.724   2.864   2.265
   11ILE    HD3  189   2.690   3.033   2.246
   11ILE      C  190   2.837   3.233   1.838
   11ILE      O  191   2.742   3.313   1.847
   12SER      N  192   2.943   3.268   1.762
   12SER      H  193   3.021   3.204   1.751
   12SER     CA  194   2.966   3.389   1.681
   12SER     HA  195   2.945   3.469   1.753
   12SER     CB  196   3.111   3.405   1.630
   12SER    HB1  197   3.169   3.374   1.718
   12SER    HB2  198   3.129   3.333   1.550
   12SER     OG  199   3.159   3.526   1.596
   12SER     HG  200   3.147   3.535   1.502
   12SER      C  201   2.870   3.412   1.561
   12SER      O  202   2.842   3.523   1.512
   13LYS      N  203   2.813   3.298   1.512
   13LYS      H  204   2.830   3.210   1.559
   13LYS     CA  205   2.706   3.303   1.410
   13LYS     HA  206   2.739   3.365   1.326
   13LYS     CB  207   2.686   3.162   1.368
   13LYS    HB1  208   2.667   3.099   1.455
   13LYS    HB2  209   2.598   3.150   1.304
   13LYS     CG  210   2.803   3.108   1.286
   13LYS    HG1  211   2.819   3.161   1.192
   13LYS    HG2  212   2.900   3.125   1.333
   13LYS     CD  213   2.798   2.958   1.268
   13LYS    HD1  214   2.784   2.908   1.364
   13LYS    HD2  215   2.706   2.930   1.218
   13LYS     CE  216   2.919   2.897   1.196
   13LYS    HE1  217   3.017   2.927   1.233
   13LYS    HE2  218   2.919   2.789   1.209
   13LYS     NZ  219   2.923   2.925   1.048
   13LYS    HZ1  220   3.010   2.884   1.017
   13LYS    HZ2  221   2.848   2.884   0.995
   13LYS    HZ3  222   2.929   3.025   1.032
   13LYS      C  223   2.573   3.348   1.464
   13LYS      O  224   2.490   3.404   1.391
   14ASN      N  225   2.558   3.330   1.595
   14ASN      H  226   2.637   3.293   1.645
   14ASN     CA  227   2.434   3.347   1.666
   14ASN     HA  228   2.353   3.329   1.595
   14ASN     CB  229   2.420   3.256   1.787
   14ASN    HB1  230   2.463   3.159   1.759
   14ASN    HB2  231   2.487   3.278   1.871
   14ASN     CG  232   2.275   3.227   1.838
   14ASN    OD1  233   2.193   3.320   1.852
   14ASN    ND2  234   2.238   3.104   1.846
   14ASN   HD21  235   2.295   3.022   1.840
   14ASN   HD22  236   2.139   3.104   1.864
   14ASN      C  237   2.437   3.494   1.719
   14ASN      O  238   2.531   3.529   1.796
   15ASN      N  239   2.338   3.576   1.689
   15ASN      H  240   2.283   3.544   1.610
   15ASN     CA  241   2.304   3.710   1.734
   15ASN     HA  242   2.379   3.778   1.695
   15ASN     CB  243   2.165   3.759   1.684
   15ASN    HB1  244   2.154   3.861   1.721
   15ASN    HB2  245   2.183   3.779   1.578
   15ASN     CG  246   2.040   3.675   1.724
   15ASN    OD1  247   2.014   3.570   1.669
   15ASN    ND2  248   1.958   3.714   1.829
   15ASN   HD21  249   1.992   3.787   1.891
   15ASN   HD22  250   1.868   3.673   1.851
   15ASN      C  251   2.293   3.722   1.883
   15ASN      O  252   2.291   3.830   1.931
   16LYS      N  253   2.262   3.619   1.955
   16LYS      H  254   2.267   3.530   1.907
   16LYS     CA  255   2.214   3.627   2.095
   16LYS     HA  256   2.135   3.699   2.116
   16LYS     CB  257   2.150   3.498   2.145
   16LYS    HB1  258   2.223   3.417   2.143
   16LYS    HB2  259   2.128   3.510   2.251
   16LYS     CG  260   2.011   3.467   2.071
   16LYS    HG1  261   1.947   3.554   2.090
   16LYS    HG2  262   2.014   3.454   1.963
   16LYS     CD  263   1.947   3.346   2.133
   16LYS    HD1  264   2.024   3.269   2.144
   16LYS    HD2  265   1.913   3.372   2.233
   16LYS     CE  266   1.837   3.289   2.044
   16LYS    HE1  267   1.765   3.371   2.045
   16LYS    HE2  268   1.869   3.268   1.942
   16LYS     NZ  269   1.780   3.160   2.100
   16LYS    HZ1  270   1.716   3.111   2.040
   16LYS    HZ2  271   1.842   3.082   2.118
   16LYS    HZ3  272   1.732   3.176   2.187
   16LYS      C  273   2.332   3.660   2.198
   16LYS      O  274   2.302   3.681   2.316
   17PHE      N  275   2.456   3.638   2.153
   17PHE      H  276   2.457   3.612   2.055
   17PHE     CA  277   2.566   3.616   2.247
   17PHE     HA  278   2.541   3.614   2.354
   17PHE     CB  279   2.634   3.486   2.217
   17PHE    HB1  280   2.668   3.473   2.115
   17PHE    HB2  281   2.723   3.472   2.278
   17PHE     CG  282   2.539   3.377   2.254
   17PHE    CD1  283   2.476   3.357   2.380
   17PHE    HD1  284   2.504   3.423   2.460
   17PHE    CD2  285   2.499   3.285   2.152
   17PHE    HD2  286   2.548   3.278   2.056
   17PHE    CE1  287   2.373   3.266   2.403
   17PHE    HE1  288   2.332   3.268   2.503
   17PHE    CE2  289   2.392   3.195   2.172
   17PHE    HE2  290   2.356   3.133   2.091
   17PHE     CZ  291   2.323   3.190   2.298
   17PHE     HZ  292   2.234   3.132   2.314
   17PHE      C  293   2.656   3.737   2.223
   17PHE      O  294   2.673   3.778   2.110
   18GLU      N  295   2.707   3.796   2.329
   18GLU      H  296   2.702   3.752   2.419
   18GLU     CA  297   2.796   3.909   2.331
   18GLU     HA  298   2.796   3.971   2.242
   18GLU     CB  299   2.743   4.005   2.444
   18GLU    HB1  300   2.641   4.028   2.414
   18GLU    HB2  301   2.728   3.945   2.534
   18GLU     CG  302   2.816   4.126   2.484
   18GLU    HG1  303   2.755   4.164   2.565
   18GLU    HG2  304   2.907   4.110   2.543
   18GLU     CD  305   2.829   4.221   2.368
   18GLU    OE1  306   2.743   4.232   2.279
   18GLU    OE2  307   2.934   4.282   2.359
   18GLU      C  308   2.944   3.874   2.357
   18GLU      O  309   3.040   3.950   2.322
   19ASP      N  310   2.976   3.766   2.430
   19ASP      H  311   2.899   3.703   2.448
   19ASP     CA  312   3.108   3.717   2.471
   19ASP     HA  313   3.179   3.741   2.391
   19ASP     CB  314   3.169   3.797   2.587
   19ASP    HB1  315   3.117   3.893   2.594
   19ASP    HB2  316   3.145   3.748   2.682
   19ASP     CG  317   3.317   3.807   2.585
   19ASP    OD1  318   3.388   3.745   2.500
   19ASP    OD2  319   3.370   3.878   2.669
   19ASP      C  320   3.107   3.570   2.487
   19ASP      O  321   3.003   3.512   2.525
   20ALA      N  322   3.224   3.506   2.470
   20ALA      H  323   3.311   3.554   2.450
   20ALA     CA  324   3.249   3.364   2.495
   20ALA     HA  325   3.217   3.344   2.597
   20ALA     CB  326   3.177   3.286   2.378
   20ALA    HB1  327   3.189   3.181   2.406
   20ALA    HB2  328   3.069   3.297   2.382
   20ALA    HB3  329   3.233   3.308   2.287
   20ALA      C  330   3.396   3.342   2.504
   20ALA      O  331   3.480   3.407   2.444
   21ALA      N  332   3.422   3.236   2.585
   21ALA      H  333   3.353   3.174   2.626
   21ALA     CA  334   3.553   3.180   2.598
   21ALA     HA  335   3.592   3.170   2.496
   21ALA     CB  336   3.650   3.262   2.684
   21ALA    HB1  337   3.750   3.220   2.690
   21ALA    HB2  338   3.652   3.369   2.663
   21ALA    HB3  339   3.617   3.266   2.788
   21ALA      C  340   3.545   3.035   2.645
   21ALA      O  341   3.444   2.998   2.706
   22ILE      N  342   3.644   2.950   2.614
   22ILE      H  343   3.717   2.994   2.560
   22ILE     CA  344   3.683   2.828   2.682
   22ILE     HA  345   3.616   2.805   2.765
   22ILE     CB  346   3.706   2.701   2.596
   22ILE     HB  347   3.798   2.715   2.539
   22ILE    CG1  348   3.598   2.679   2.486
   22ILE   HG11  349   3.603   2.774   2.433
   22ILE   HG12  350   3.634   2.605   2.413
   22ILE    CG2  351   3.718   2.581   2.689
   22ILE   HG21  352   3.784   2.603   2.773
   22ILE   HG22  353   3.622   2.559   2.736
   22ILE   HG23  354   3.763   2.501   2.631
   22ILE     CD  355   3.452   2.657   2.533
   22ILE    HD1  356   3.419   2.559   2.565
   22ILE    HD2  357   3.427   2.731   2.609
   22ILE    HD3  358   3.385   2.664   2.447
   22ILE      C  359   3.814   2.875   2.746
   22ILE      O  360   3.908   2.917   2.674
   23VAL      N  361   3.822   2.857   2.876
   23VAL      H  362   3.738   2.814   2.912
   23VAL     CA  363   3.945   2.868   2.954
   23VAL     HA  364   4.033   2.882   2.892
   23VAL     CB  365   3.937   2.996   3.041
   23VAL     HB  366   3.876   2.975   3.129
   23VAL    CG1  367   4.071   3.033   3.113
   23VAL   HG11  368   4.057   3.127   3.165
   23VAL   HG12  369   4.111   2.965   3.188
   23VAL   HG13  370   4.157   3.051   3.049
   23VAL    CG2  371   3.888   3.122   2.969
   23VAL   HG21  372   3.913   3.111   2.864
   23VAL   HG22  373   3.781   3.135   2.983
   23VAL   HG23  374   3.921   3.216   3.015
   23VAL      C  375   3.978   2.738   3.031
   23VAL      O  376   3.883   2.678   3.085
   24ASP      N  377   4.106   2.696   3.044
   24ASP      H  378   4.178   2.756   3.007
   24ASP     CA  379   4.147   2.579   3.129
   24ASP     HA  380   4.081   2.497   3.101
   24ASP     CB  381   4.289   2.541   3.088
   24ASP    HB1  382   4.289   2.500   2.987
   24ASP    HB2  383   4.343   2.636   3.086
   24ASP     CG  384   4.373   2.446   3.174
   24ASP    OD1  385   4.310   2.359   3.242
   24ASP    OD2  386   4.499   2.460   3.186
   24ASP      C  387   4.122   2.611   3.276
   24ASP      O  388   4.117   2.728   3.311
   25TYR      N  389   4.110   2.504   3.354
   25TYR      H  390   4.131   2.411   3.322
   25TYR     CA  391   4.096   2.506   3.502
   25TYR     HA  392   4.122   2.603   3.543
   25TYR     CB  393   3.948   2.499   3.538
   25TYR    HB1  394   3.937   2.562   3.626
   25TYR    HB2  395   3.885   2.556   3.470
   25TYR     CG  396   3.887   2.356   3.559
   25TYR    CD1  397   3.787   2.312   3.469
   25TYR    HD1  398   3.764   2.375   3.384
   25TYR    CD2  399   3.912   2.273   3.676
   25TYR    HD2  400   3.989   2.305   3.745
   25TYR    CE1  401   3.725   2.187   3.484
   25TYR    HE1  402   3.659   2.158   3.403
   25TYR    CE2  403   3.850   2.143   3.692
   25TYR    HE2  404   3.873   2.078   3.776
   25TYR     CZ  405   3.761   2.105   3.588
   25TYR     OH  406   3.706   1.980   3.600
   25TYR     HH  407   3.737   1.923   3.669
   25TYR      C  408   4.186   2.413   3.580
   25TYR      O  409   4.189   2.425   3.700
   26LYS      N  410   4.273   2.337   3.516
   26LYS      H  411   4.277   2.345   3.415
   26LYS     CA  412   4.361   2.231   3.574
   26LYS     HA  413   4.330   2.231   3.678
   26LYS     CB  414   4.317   2.094   3.515
   26LYS    HB1  415   4.208   2.101   3.521
   26LYS    HB2  416   4.341   2.094   3.409
   26LYS     CG  417   4.364   1.965   3.576
   26LYS    HG1  418   4.451   1.918   3.531
   26LYS    HG2  419   4.396   1.993   3.676
   26LYS     CD  420   4.257   1.855   3.594
   26LYS    HD1  421   4.175   1.911   3.639
   26LYS    HD2  422   4.206   1.822   3.504
   26LYS     CE  423   4.301   1.729   3.686
   26LYS    HE1  424   4.375   1.672   3.629
   26LYS    HE2  425   4.348   1.765   3.777
   26LYS     NZ  426   4.188   1.634   3.714
   26LYS    HZ1  427   4.223   1.550   3.758
   26LYS    HZ2  428   4.121   1.672   3.780
   26LYS    HZ3  429   4.126   1.612   3.638
   26LYS      C  430   4.507   2.277   3.560
   26LYS      O  431   4.544   2.363   3.641
   27THR      N  432   4.589   2.220   3.474
   27THR      H  433   4.549   2.157   3.406
   27THR     CA  434   4.735   2.242   3.470
   27THR     HA  435   4.763   2.225   3.574
   27THR     CB  436   4.803   2.136   3.379
   27THR     HB  437   4.911   2.150   3.385
   27THR    OG1  438   4.765   2.166   3.245
   27THR    HG1  439   4.671   2.166   3.255
   27THR    CG2  440   4.766   1.997   3.426
   27THR   HG21  441   4.660   1.972   3.420
   27THR   HG22  442   4.820   1.929   3.360
   27THR   HG23  443   4.792   1.987   3.531
   27THR      C  444   4.781   2.390   3.447
   27THR      O  445   4.872   2.436   3.518
   28THR      N  446   4.734   2.467   3.346
   28THR      H  447   4.646   2.450   3.298
   28THR     CA  448   4.797   2.588   3.293
   28THR     HA  449   4.889   2.606   3.349
   28THR     CB  450   4.819   2.571   3.141
   28THR     HB  451   4.720   2.568   3.095
   28THR    OG1  452   4.884   2.443   3.125
   28THR    HG1  453   4.826   2.381   3.165
   28THR    CG2  454   4.895   2.686   3.076
   28THR   HG21  455   4.971   2.734   3.138
   28THR   HG22  456   4.935   2.660   2.978
   28THR   HG23  457   4.827   2.770   3.062
   28THR      C  458   4.708   2.710   3.319
   28THR      O  459   4.759   2.819   3.352
   29LYS      N  460   4.572   2.700   3.299
   29LYS      H  461   4.540   2.614   3.256
   29LYS     CA  462   4.459   2.784   3.318
   29LYS     HA  463   4.379   2.714   3.294
   29LYS     CB  464   4.453   2.837   3.456
   29LYS    HB1  465   4.542   2.890   3.491
   29LYS    HB2  466   4.369   2.906   3.461
   29LYS     CG  467   4.433   2.723   3.552
   29LYS    HG1  468   4.334   2.684   3.531
   29LYS    HG2  469   4.510   2.646   3.546
   29LYS     CD  470   4.436   2.774   3.697
   29LYS    HD1  471   4.540   2.797   3.719
   29LYS    HD2  472   4.372   2.860   3.717
   29LYS     CE  473   4.376   2.669   3.792
   29LYS    HE1  474   4.362   2.713   3.891
   29LYS    HE2  475   4.278   2.643   3.754
   29LYS     NZ  476   4.474   2.563   3.818
   29LYS    HZ1  477   4.565   2.602   3.834
   29LYS    HZ2  478   4.447   2.495   3.888
   29LYS    HZ3  479   4.484   2.510   3.733
   29LYS      C  480   4.455   2.892   3.206
   29LYS      O  481   4.413   3.005   3.230
   30ASN      N  482   4.495   2.861   3.080
   30ASN      H  483   4.521   2.764   3.067
   30ASN     CA  484   4.495   2.953   2.965
   30ASN     HA  485   4.524   3.052   3.000
   30ASN     CB  486   4.602   2.903   2.858
   30ASN    HB1  487   4.603   2.977   2.778
   30ASN    HB2  488   4.703   2.907   2.900
   30ASN     CG  489   4.582   2.766   2.794
   30ASN    OD1  490   4.593   2.671   2.864
   30ASN    ND2  491   4.549   2.751   2.667
   30ASN   HD21  492   4.514   2.835   2.622
   30ASN   HD22  493   4.533   2.662   2.622
   30ASN      C  494   4.363   2.964   2.892
   30ASN      O  495   4.275   2.873   2.904
   31VAL      N  496   4.338   3.066   2.813
   31VAL      H  497   4.406   3.141   2.810
   31VAL     CA  498   4.230   3.080   2.716
   31VAL     HA  499   4.140   3.055   2.771
   31VAL     CB  500   4.212   3.231   2.658
   31VAL     HB  501   4.299   3.271   2.605
   31VAL    CG1  502   4.093   3.248   2.566
   31VAL   HG11  503   4.070   3.352   2.545
   31VAL   HG12  504   4.104   3.205   2.467
   31VAL   HG13  505   4.000   3.215   2.614
   31VAL    CG2  506   4.194   3.322   2.790
   31VAL   HG21  507   4.124   3.287   2.866
   31VAL   HG22  508   4.289   3.323   2.843
   31VAL   HG23  509   4.160   3.422   2.762
   31VAL      C  510   4.252   2.988   2.604
   31VAL      O  511   4.342   3.008   2.528
   32LEU      N  512   4.174   2.884   2.585
   32LEU      H  513   4.090   2.874   2.642
   32LEU     CA  514   4.183   2.781   2.474
   32LEU     HA  515   4.286   2.746   2.460
   32LEU     CB  516   4.107   2.654   2.502
   32LEU    HB1  517   4.003   2.684   2.512
   32LEU    HB2  518   4.124   2.589   2.416
   32LEU     CG  519   4.154   2.591   2.636
   32LEU     HG  520   4.150   2.657   2.723
   32LEU    CD1  521   4.067   2.471   2.677
   32LEU   HD11  522   4.116   2.408   2.751
   32LEU   HD12  523   3.971   2.502   2.719
   32LEU   HD13  524   4.043   2.399   2.599
   32LEU    CD2  525   4.295   2.534   2.625
   32LEU   HD21  526   4.301   2.437   2.576
   32LEU   HD22  527   4.367   2.595   2.569
   32LEU   HD23  528   4.337   2.539   2.725
   32LEU      C  529   4.133   2.851   2.342
   32LEU      O  530   4.190   2.831   2.234
   33ALA      N  531   4.025   2.934   2.355
   33ALA      H  532   3.997   2.946   2.451
   33ALA     CA  533   3.958   3.009   2.251
   33ALA     HA  534   4.030   3.072   2.199
   33ALA     CB  535   3.880   2.915   2.167
   33ALA    HB1  536   3.796   2.856   2.203
   33ALA    HB2  537   3.846   2.978   2.084
   33ALA    HB3  538   3.945   2.845   2.115
   33ALA      C  539   3.871   3.115   2.319
   33ALA      O  540   3.814   3.093   2.428
   34ALA      N  541   3.854   3.232   2.257
   34ALA      H  542   3.910   3.243   2.173
   34ALA     CA  543   3.767   3.345   2.297
   34ALA     HA  544   3.679   3.289   2.329
   34ALA     CB  545   3.832   3.431   2.409
   34ALA    HB1  546   3.762   3.514   2.414
   34ALA    HB2  547   3.825   3.374   2.502
   34ALA    HB3  548   3.931   3.471   2.389
   34ALA      C  549   3.728   3.422   2.166
   34ALA      O  550   3.791   3.414   2.061
   35ILE      N  551   3.622   3.496   2.177
   35ILE      H  552   3.595   3.523   2.271
   35ILE     CA  553   3.568   3.580   2.072
   35ILE     HA  554   3.581   3.521   1.982
   35ILE     CB  555   3.420   3.624   2.104
   35ILE     HB  556   3.426   3.672   2.201
   35ILE    CG1  557   3.321   3.508   2.120
   35ILE   HG11  558   3.363   3.441   2.195
   35ILE   HG12  559   3.235   3.556   2.165
   35ILE    CG2  560   3.361   3.732   2.016
   35ILE   HG21  561   3.268   3.771   2.057
   35ILE   HG22  562   3.430   3.816   2.006
   35ILE   HG23  563   3.329   3.700   1.917
   35ILE     CD  564   3.268   3.434   2.004
   35ILE    HD1  565   3.180   3.489   1.971
   35ILE    HD2  566   3.338   3.436   1.920
   35ILE    HD3  567   3.244   3.328   2.014
   35ILE      C  568   3.661   3.710   2.065
   35ILE      O  569   3.707   3.759   2.170
   36PRO      N  570   3.708   3.759   1.942
   36PRO     CA  571   3.820   3.858   1.924
   36PRO     HA  572   3.913   3.812   1.957
   36PRO     CB  573   3.831   3.879   1.766
   36PRO    HB1  574   3.774   3.965   1.733
   36PRO    HB2  575   3.934   3.897   1.734
   36PRO     CG  576   3.773   3.755   1.707
   36PRO    HG1  577   3.719   3.773   1.615
   36PRO    HG2  578   3.837   3.667   1.701
   36PRO     CD  579   3.671   3.708   1.809
   36PRO    HD1  580   3.571   3.744   1.782
   36PRO    HD2  581   3.657   3.601   1.798
   36PRO      C  582   3.784   3.988   1.989
   36PRO      O  583   3.689   4.054   1.952
   37ASN      N  584   3.867   4.044   2.079
   37ASN      H  585   3.944   3.989   2.113
   37ASN     CA  586   3.874   4.183   2.122
   37ASN     HA  587   3.974   4.190   2.166
   37ASN     CB  588   3.860   4.291   2.015
   37ASN    HB1  589   3.763   4.290   1.966
   37ASN    HB2  590   3.868   4.388   2.063
   37ASN     CG  591   3.972   4.289   1.918
   37ASN    OD1  592   4.084   4.295   1.958
   37ASN    ND2  593   3.939   4.271   1.789
   37ASN   HD21  594   3.842   4.268   1.763
   37ASN   HD22  595   4.015   4.265   1.723
   37ASN      C  596   3.778   4.210   2.241
   37ASN      O  597   3.743   4.324   2.270
   38ARG      N  598   3.732   4.107   2.315
   38ARG      H  599   3.756   4.012   2.291
   38ARG     CA  600   3.621   4.113   2.414
   38ARG     HA  601   3.586   4.216   2.416
   38ARG     CB  602   3.499   4.017   2.375
   38ARG    HB1  603   3.519   3.917   2.414
   38ARG    HB2  604   3.411   4.049   2.430
   38ARG     CG  605   3.449   4.010   2.230
   38ARG    HG1  606   3.521   3.953   2.172
   38ARG    HG2  607   3.358   3.953   2.216
   38ARG     CD  608   3.413   4.152   2.162
   38ARG    HD1  609   3.396   4.219   2.247
   38ARG    HD2  610   3.502   4.188   2.110
   38ARG     NE  611   3.292   4.138   2.077
   38ARG     HE  612   3.213   4.139   2.139
   38ARG     CZ  613   3.287   4.133   1.944
   38ARG    NH1  614   3.405   4.124   1.880
   38ARG   HH11  615   3.489   4.147   1.930
   38ARG   HH12  616   3.411   4.081   1.788
   38ARG    NH2  617   3.177   4.148   1.871
   38ARG   HH21  618   3.088   4.172   1.911
   38ARG   HH22  619   3.189   4.145   1.770
   38ARG      C  620   3.671   4.090   2.554
   38ARG      O  621   3.789   4.090   2.578
   39THR      N  622   3.582   4.071   2.655
   39THR      H  623   3.487   4.048   2.629
   39THR     CA  624   3.615   4.064   2.799
   39THR     HA  625   3.686   4.145   2.811
   39THR     CB  626   3.489   4.103   2.876
   39THR     HB  627   3.406   4.033   2.862
   39THR    OG1  628   3.448   4.236   2.858
   39THR    HG1  629   3.407   4.241   2.773
   39THR    CG2  630   3.519   4.099   3.026
   39THR   HG21  631   3.428   4.120   3.082
   39THR   HG22  632   3.546   3.995   3.040
   39THR   HG23  633   3.596   4.163   3.068
   39THR      C  634   3.665   3.921   2.836
   39THR      O  635   3.749   3.916   2.920
   40PHE      N  636   3.614   3.811   2.782
   40PHE      H  637   3.537   3.823   2.718
   40PHE     CA  638   3.654   3.676   2.825
   40PHE     HA  639   3.669   3.678   2.933
   40PHE     CB  640   3.541   3.573   2.805
   40PHE    HB1  641   3.523   3.572   2.698
   40PHE    HB2  642   3.572   3.471   2.829
   40PHE     CG  643   3.408   3.606   2.874
   40PHE    CD1  644   3.404   3.697   2.982
   40PHE    HD1  645   3.494   3.736   3.027
   40PHE    CD2  646   3.280   3.551   2.829
   40PHE    HD2  647   3.284   3.477   2.751
   40PHE    CE1  648   3.280   3.723   3.053
   40PHE    HE1  649   3.281   3.787   3.139
   40PHE    CE2  650   3.160   3.574   2.903
   40PHE    HE2  651   3.076   3.509   2.879
   40PHE     CZ  652   3.163   3.655   3.021
   40PHE     HZ  653   3.069   3.677   3.070
   40PHE      C  654   3.775   3.616   2.750
   40PHE      O  655   3.824   3.506   2.767
   41ALA      N  656   3.841   3.697   2.672
   41ALA      H  657   3.798   3.788   2.669
   41ALA     CA  658   3.970   3.677   2.616
   41ALA     HA  659   3.987   3.571   2.596
   41ALA     CB  660   3.985   3.765   2.489
   41ALA    HB1  661   4.015   3.866   2.515
   41ALA    HB2  662   4.078   3.734   2.440
   41ALA    HB3  663   3.913   3.757   2.408
   41ALA      C  664   4.078   3.719   2.718
   41ALA      O  665   4.190   3.666   2.720
   42LYS      N  666   4.040   3.813   2.807
   42LYS      H  667   3.943   3.839   2.813
   42LYS     CA  668   4.139   3.872   2.892
   42LYS     HA  669   4.231   3.882   2.836
   42LYS     CB  670   4.088   4.015   2.939
   42LYS    HB1  671   3.992   4.021   2.990
   42LYS    HB2  672   4.162   4.048   3.012
   42LYS     CG  673   4.087   4.109   2.824
   42LYS    HG1  674   4.186   4.120   2.779
   42LYS    HG2  675   4.032   4.068   2.740
   42LYS     CD  676   4.023   4.245   2.865
   42LYS    HD1  677   3.928   4.227   2.915
   42LYS    HD2  678   4.094   4.294   2.931
   42LYS     CE  679   3.999   4.339   2.748
   42LYS    HE1  680   4.092   4.346   2.692
   42LYS    HE2  681   3.937   4.276   2.684
   42LYS     NZ  682   3.936   4.469   2.781
   42LYS    HZ1  683   3.936   4.531   2.701
   42LYS    HZ2  684   3.841   4.450   2.813
   42LYS    HZ3  685   3.976   4.514   2.862
   42LYS      C  686   4.152   3.785   3.030
   42LYS      O  687   4.223   3.822   3.124
   43ILE      N  688   4.092   3.668   3.043
   43ILE      H  689   4.074   3.615   2.959
   43ILE     CA  690   4.096   3.589   3.163
   43ILE     HA  691   4.078   3.653   3.249
   43ILE     CB  692   3.995   3.471   3.145
   43ILE     HB  693   4.033   3.417   3.059
   43ILE    CG1  694   3.851   3.513   3.116
   43ILE   HG11  695   3.838   3.590   3.040
   43ILE   HG12  696   3.804   3.425   3.072
   43ILE    CG2  697   3.985   3.373   3.271
   43ILE   HG21  698   3.894   3.313   3.261
   43ILE   HG22  699   4.075   3.312   3.279
   43ILE   HG23  700   3.975   3.435   3.360
   43ILE     CD  701   3.766   3.575   3.235
   43ILE    HD1  702   3.663   3.596   3.203
   43ILE    HD2  703   3.764   3.515   3.325
   43ILE    HD3  704   3.809   3.674   3.248
   43ILE      C  705   4.234   3.526   3.186
   43ILE      O  706   4.310   3.487   3.093
   44ASN      N  707   4.270   3.518   3.316
   44ASN      H  708   4.200   3.535   3.387
   44ASN     CA  709   4.406   3.480   3.368
   44ASN     HA  710   4.462   3.438   3.285
   44ASN     CB  711   4.478   3.603   3.422
   44ASN    HB1  712   4.579   3.573   3.449
   44ASN    HB2  713   4.502   3.662   3.334
   44ASN     CG  714   4.409   3.678   3.535
   44ASN    OD1  715   4.405   3.637   3.648
   44ASN    ND2  716   4.355   3.796   3.505
   44ASN   HD21  717   4.369   3.840   3.415
   44ASN   HD22  718   4.326   3.852   3.584
   44ASN      C  719   4.383   3.363   3.470
   44ASN      O  720   4.276   3.352   3.526
   45PRO      N  721   4.482   3.281   3.497
   45PRO     CA  722   4.483   3.181   3.607
   45PRO     HA  723   4.412   3.102   3.587
   45PRO     CB  724   4.628   3.138   3.618
   45PRO    HB1  725   4.691   3.189   3.691
   45PRO    HB2  726   4.636   3.037   3.658
   45PRO     CG  727   4.682   3.148   3.475
   45PRO    HG1  728   4.790   3.163   3.481
   45PRO    HG2  729   4.671   3.061   3.411
   45PRO     CD  730   4.608   3.267   3.421
   45PRO    HD1  731   4.656   3.365   3.432
   45PRO    HD2  732   4.600   3.254   3.313
   45PRO      C  733   4.433   3.232   3.742
   45PRO      O  734   4.364   3.158   3.816
   46GLY      N  735   4.448   3.362   3.770
   46GLY      H  736   4.477   3.415   3.689
   46GLY     CA  737   4.423   3.425   3.897
   46GLY    HA1  738   4.446   3.348   3.971
   46GLY    HA2  739   4.496   3.505   3.911
   46GLY      C  740   4.275   3.476   3.915
   46GLY      O  741   4.237   3.500   4.030
   47GLU      N  742   4.199   3.494   3.805
   47GLU      H  743   4.244   3.483   3.716
   47GLU     CA  744   4.053   3.501   3.800
   47GLU     HA  745   4.021   3.552   3.890
   47GLU     CB  746   4.011   3.583   3.677
   47GLU    HB1  747   4.075   3.564   3.591
   47GLU    HB2  748   3.907   3.564   3.649
   47GLU     CG  749   4.036   3.729   3.704
   47GLU    HG1  750   3.977   3.775   3.783
   47GLU    HG2  751   4.137   3.753   3.737
   47GLU     CD  752   4.021   3.811   3.579
   47GLU    OE1  753   3.974   3.759   3.474
   47GLU    OE2  754   4.057   3.932   3.583
   47GLU      C  755   3.984   3.362   3.804
   47GLU      O  756   3.870   3.361   3.845
   48VAL      N  757   4.054   3.252   3.760
   48VAL      H  758   4.128   3.260   3.692
   48VAL     CA  759   3.991   3.116   3.749
   48VAL     HA  760   3.887   3.130   3.720
   48VAL     CB  761   4.061   3.035   3.638
   48VAL     HB  762   4.165   3.062   3.654
   48VAL    CG1  763   4.053   2.886   3.642
   48VAL   HG11  764   4.085   2.838   3.734
   48VAL   HG12  765   3.949   2.853   3.641
   48VAL   HG13  766   4.106   2.842   3.558
   48VAL    CG2  767   4.005   3.091   3.503
   48VAL   HG21  768   3.992   3.199   3.512
   48VAL   HG22  769   4.053   3.064   3.408
   48VAL   HG23  770   3.902   3.054   3.497
   48VAL      C  771   3.995   3.037   3.879
   48VAL      O  772   3.891   2.985   3.924
   49ILE      N  773   4.112   3.023   3.943
   49ILE      H  774   4.192   3.074   3.911
   49ILE     CA  775   4.122   2.951   4.072
   49ILE     HA  776   4.084   2.854   4.039
   49ILE     CB  777   4.277   2.934   4.115
   49ILE     HB  778   4.316   2.897   4.020
   49ILE    CG1  779   4.310   2.840   4.236
   49ILE   HG11  780   4.413   2.863   4.262
   49ILE   HG12  781   4.252   2.863   4.325
   49ILE    CG2  782   4.358   3.066   4.137
   49ILE   HG21  783   4.346   3.114   4.234
   49ILE   HG22  784   4.461   3.043   4.107
   49ILE   HG23  785   4.329   3.148   4.071
   49ILE     CD  786   4.283   2.696   4.213
   49ILE    HD1  787   4.353   2.656   4.139
   49ILE    HD2  788   4.297   2.630   4.299
   49ILE    HD3  789   4.183   2.700   4.170
   49ILE      C  790   4.017   2.979   4.184
   49ILE      O  791   3.982   2.888   4.254
   50PRO      N  792   3.981   3.103   4.209
   50PRO     CA  793   3.861   3.134   4.290
   50PRO     HA  794   3.887   3.129   4.395
   50PRO     CB  795   3.833   3.280   4.269
   50PRO    HB1  796   3.763   3.295   4.187
   50PRO    HB2  797   3.794   3.334   4.355
   50PRO     CG  798   3.971   3.333   4.240
   50PRO    HG1  799   3.971   3.424   4.181
   50PRO    HG2  800   4.010   3.355   4.339
   50PRO     CD  801   4.048   3.225   4.172
   50PRO    HD1  802   4.030   3.240   4.066
   50PRO    HD2  803   4.152   3.241   4.201
   50PRO      C  804   3.733   3.056   4.266
   50PRO      O  805   3.683   3.006   4.366
   51LEU      N  806   3.683   3.043   4.143
   51LEU      H  807   3.744   3.067   4.066
   51LEU     CA  808   3.553   3.000   4.102
   51LEU     HA  809   3.493   3.057   4.173
   51LEU     CB  810   3.503   3.039   3.956
   51LEU    HB1  811   3.571   3.014   3.875
   51LEU    HB2  812   3.416   2.979   3.928
   51LEU     CG  813   3.434   3.179   3.937
   51LEU     HG  814   3.355   3.185   4.013
   51LEU    CD1  815   3.534   3.286   3.939
   51LEU   HD11  816   3.482   3.381   3.929
   51LEU   HD12  817   3.595   3.294   4.029
   51LEU   HD13  818   3.616   3.275   3.867
   51LEU    CD2  819   3.356   3.184   3.802
   51LEU   HD21  820   3.313   3.281   3.780
   51LEU   HD22  821   3.413   3.153   3.714
   51LEU   HD23  822   3.272   3.115   3.797
   51LEU      C  823   3.545   2.848   4.128
   51LEU      O  824   3.437   2.805   4.161
   52ILE      N  825   3.650   2.768   4.111
   52ILE      H  826   3.738   2.798   4.072
   52ILE     CA  827   3.648   2.624   4.129
   52ILE     HA  828   3.546   2.588   4.116
   52ILE     CB  829   3.750   2.553   4.039
   52ILE     HB  830   3.746   2.446   4.060
   52ILE    CG1  831   3.895   2.596   4.064
   52ILE   HG11  832   3.907   2.701   4.037
   52ILE   HG12  833   3.934   2.574   4.163
   52ILE    CG2  834   3.694   2.566   3.899
   52ILE   HG21  835   3.690   2.669   3.864
   52ILE   HG22  836   3.761   2.511   3.833
   52ILE   HG23  837   3.602   2.508   3.891
   52ILE     CD  838   3.988   2.519   3.964
   52ILE    HD1  839   3.975   2.558   3.863
   52ILE    HD2  840   4.090   2.540   3.998
   52ILE    HD3  841   3.970   2.412   3.967
   52ILE      C  842   3.678   2.596   4.274
   52ILE      O  843   3.656   2.483   4.314
   53THR      N  844   3.732   2.690   4.355
   53THR      H  845   3.737   2.787   4.328
   53THR     CA  846   3.774   2.657   4.491
   53THR     HA  847   3.770   2.549   4.503
   53THR     CB  848   3.917   2.710   4.522
   53THR     HB  849   3.928   2.817   4.536
   53THR    OG1  850   3.996   2.664   4.421
   53THR    HG1  851   3.988   2.732   4.356
   53THR    CG2  852   3.986   2.667   4.646
   53THR   HG21  853   3.980   2.559   4.650
   53THR   HG22  854   4.089   2.704   4.644
   53THR   HG23  855   3.934   2.700   4.736
   53THR      C  856   3.679   2.705   4.602
   53THR      O  857   3.644   2.636   4.698
   54ASN      N  858   3.631   2.832   4.586
   54ASN      H  859   3.652   2.867   4.494
   54ASN     CA  860   3.541   2.903   4.675
   54ASN     HA  861   3.559   2.881   4.780
   54ASN     CB  862   3.565   3.057   4.661
   54ASN    HB1  863   3.672   3.074   4.665
   54ASN    HB2  864   3.529   3.091   4.564
   54ASN     CG  865   3.503   3.133   4.778
   54ASN    OD1  866   3.413   3.081   4.851
   54ASN    ND2  867   3.532   3.261   4.792
   54ASN   HD21  868   3.604   3.289   4.727
   54ASN   HD22  869   3.499   3.318   4.869
   54ASN      C  870   3.401   2.865   4.634
   54ASN      O  871   3.361   2.894   4.523
   55HIS      N  872   3.324   2.805   4.728
   55HIS      H  873   3.372   2.796   4.816
   55HIS     CA  874   3.186   2.758   4.709
   55HIS     HA  875   3.176   2.715   4.609
   55HIS     CB  876   3.142   2.659   4.818
   55HIS    HB1  877   3.116   2.712   4.910
   55HIS    HB2  878   3.047   2.616   4.784
   55HIS     CG  879   3.238   2.544   4.849
   55HIS    ND1  880   3.377   2.575   4.865
   55HIS    CD2  881   3.225   2.411   4.865
   55HIS    HD2  882   3.137   2.348   4.857
   55HIS    CE1  883   3.436   2.468   4.913
   55HIS    HE1  884   3.542   2.464   4.932
   55HIS    NE2  885   3.350   2.361   4.902
   55HIS    HE2  886   3.377   2.264   4.915
   55HIS      C  887   3.089   2.879   4.702
   55HIS      O  888   2.979   2.874   4.642
   56ASN      N  889   3.128   2.981   4.777
   56ASN      H  890   3.217   2.960   4.820
   56ASN     CA  891   3.057   3.105   4.819
   56ASN     HA  892   2.959   3.104   4.770
   56ASN     CB  893   3.043   3.116   4.975
   56ASN    HB1  894   3.142   3.104   5.019
   56ASN    HB2  895   3.006   3.215   4.999
   56ASN     CG  896   2.957   3.013   5.039
   56ASN    OD1  897   3.003   2.930   5.117
   56ASN    ND2  898   2.828   3.019   5.016
   56ASN   HD21  899   2.794   3.080   4.943
   56ASN   HD22  900   2.771   2.942   5.049
   56ASN      C  901   3.134   3.226   4.770
   56ASN      O  902   3.173   3.320   4.843
   57ILE      N  903   3.151   3.219   4.636
   57ILE      H  904   3.121   3.141   4.579
   57ILE     CA  905   3.204   3.333   4.567
   57ILE     HA  906   3.261   3.399   4.632
   57ILE     CB  907   3.297   3.281   4.456
   57ILE     HB  908   3.384   3.231   4.500
   57ILE    CG1  909   3.366   3.395   4.377
   57ILE   HG11  910   3.289   3.460   4.337
   57ILE   HG12  911   3.422   3.462   4.443
   57ILE    CG2  912   3.229   3.192   4.345
   57ILE   HG21  913   3.186   3.106   4.396
   57ILE   HG22  914   3.151   3.249   4.293
   57ILE   HG23  915   3.302   3.136   4.288
   57ILE     CD  916   3.469   3.354   4.269
   57ILE    HD1  917   3.528   3.270   4.305
   57ILE    HD2  918   3.416   3.329   4.177
   57ILE    HD3  919   3.542   3.432   4.247
   57ILE      C  920   3.077   3.412   4.517
   57ILE      O  921   2.992   3.351   4.456
   58LEU      N  922   3.064   3.544   4.555
   58LEU      H  923   3.147   3.584   4.597
   58LEU     CA  924   2.946   3.620   4.529
   58LEU     HA  925   2.870   3.549   4.497
   58LEU     CB  926   2.930   3.712   4.648
   58LEU    HB1  927   3.013   3.774   4.679
   58LEU    HB2  928   2.852   3.775   4.605
   58LEU     CG  929   2.863   3.648   4.772
   58LEU     HG  930   2.766   3.608   4.742
   58LEU    CD1  931   2.952   3.536   4.843
   58LEU   HD11  932   2.931   3.505   4.945
   58LEU   HD12  933   2.962   3.447   4.781
   58LEU   HD13  934   3.056   3.569   4.851
   58LEU    CD2  935   2.838   3.759   4.867
   58LEU   HD21  936   2.774   3.833   4.820
   58LEU   HD22  937   2.790   3.718   4.956
   58LEU   HD23  938   2.935   3.799   4.896
   58LEU      C  939   2.980   3.712   4.408
   58LEU      O  940   2.901   3.726   4.319
   59LYS      N  941   3.095   3.779   4.422
   59LYS      H  942   3.129   3.764   4.516
   59LYS     CA  943   3.142   3.887   4.336
   59LYS     HA  944   3.087   3.898   4.243
   59LYS     CB  945   3.131   4.021   4.417
   59LYS    HB1  946   3.032   4.021   4.462
   59LYS    HB2  947   3.197   4.012   4.503
   59LYS     CG  948   3.147   4.150   4.346
   59LYS    HG1  949   3.240   4.145   4.289
   59LYS    HG2  950   3.062   4.155   4.279
   59LYS     CD  951   3.154   4.267   4.437
   59LYS    HD1  952   3.052   4.288   4.468
   59LYS    HD2  953   3.209   4.246   4.529
   59LYS     CE  954   3.214   4.390   4.362
   59LYS    HE1  955   3.318   4.371   4.338
   59LYS    HE2  956   3.160   4.404   4.269
   59LYS     NZ  957   3.219   4.520   4.439
   59LYS    HZ1  958   3.237   4.501   4.536
   59LYS    HZ2  959   3.288   4.581   4.398
   59LYS    HZ3  960   3.128   4.564   4.433
   59LYS      C  961   3.281   3.864   4.273
   59LYS      O  962   3.380   3.917   4.324
   60PRO      N  963   3.298   3.779   4.164
   60PRO     CA  964   3.425   3.748   4.102
   60PRO     HA  965   3.501   3.727   4.177
   60PRO     CB  966   3.399   3.621   4.028
   60PRO    HB1  967   3.454   3.601   3.936
   60PRO    HB2  968   3.432   3.539   4.092
   60PRO     CG  969   3.251   3.610   4.000
   60PRO    HG1  970   3.239   3.651   3.900
   60PRO    HG2  971   3.216   3.506   4.000
   60PRO     CD  972   3.191   3.692   4.113
   60PRO    HD1  973   3.103   3.750   4.086
   60PRO    HD2  974   3.172   3.619   4.191
   60PRO      C  975   3.465   3.856   3.998
   60PRO      O  976   3.376   3.909   3.928
   61LEU      N  977   3.595   3.877   3.980
   61LEU      H  978   3.650   3.821   4.043
   61LEU     CA  979   3.659   3.937   3.863
   61LEU     HA  980   3.621   4.033   3.829
   61LEU     CB  981   3.798   3.959   3.913
   61LEU    HB1  982   3.827   3.871   3.970
   61LEU    HB2  983   3.866   3.952   3.828
   61LEU     CG  984   3.821   4.093   3.986
   61LEU     HG  985   3.930   4.087   3.991
   61LEU    CD1  986   3.784   4.227   3.927
   61LEU   HD11  987   3.812   4.237   3.822
   61LEU   HD12  988   3.681   4.252   3.948
   61LEU   HD13  989   3.821   4.311   3.986
   61LEU    CD2  990   3.770   4.081   4.128
   61LEU   HD21  991   3.811   3.990   4.172
   61LEU   HD22  992   3.803   4.163   4.193
   61LEU   HD23  993   3.662   4.078   4.137
   61LEU      C  994   3.658   3.830   3.752
   61LEU      O  995   3.737   3.736   3.761
   62ILE      N  996   3.589   3.854   3.645
   62ILE      H  997   3.547   3.946   3.647
   62ILE     CA  998   3.586   3.776   3.519
   62ILE     HA  999   3.663   3.700   3.532
   62ILE     CB 1000   3.447   3.704   3.501
   62ILE     HB 1001   3.365   3.776   3.493
   62ILE    CG1 1002   3.406   3.625   3.631
   62ILE   HG11 1003   3.476   3.553   3.674
   62ILE   HG12 1004   3.393   3.701   3.707
   62ILE    CG2 1005   3.437   3.620   3.368
   62ILE   HG21 1006   3.332   3.591   3.362
   62ILE   HG22 1007   3.461   3.692   3.290
   62ILE   HG23 1008   3.497   3.529   3.379
   62ILE     CD 1009   3.275   3.542   3.616
   62ILE    HD1 1010   3.279   3.466   3.538
   62ILE    HD2 1011   3.243   3.496   3.710
   62ILE    HD3 1012   3.183   3.589   3.580
   62ILE      C 1013   3.620   3.871   3.401
   62ILE      O 1014   3.526   3.928   3.348
   63GLY      N 1015   3.752   3.892   3.372
   63GLY      H 1016   3.817   3.839   3.429
   63GLY     CA 1017   3.794   3.980   3.264
   63GLY    HA1 1018   3.865   3.923   3.203
   63GLY    HA2 1019   3.713   4.001   3.194
   63GLY      C 1020   3.859   4.104   3.313
   63GLY      O 1021   3.863   4.198   3.234
   64GLN      N 1022   3.898   4.108   3.444
   64GLN      H 1023   3.907   4.016   3.484
   64GLN     CA 1024   3.939   4.230   3.518
   64GLN     HA 1025   3.979   4.196   3.614
   64GLN     CB 1026   4.062   4.300   3.460
   64GLN    HB1 1027   4.046   4.326   3.356
   64GLN    HB2 1028   4.083   4.388   3.520
   64GLN     CG 1029   4.197   4.217   3.470
   64GLN    HG1 1030   4.290   4.270   3.493
   64GLN    HG2 1031   4.195   4.149   3.556
   64GLN     CD 1032   4.212   4.141   3.335
   64GLN    OE1 1033   4.254   4.202   3.237
   64GLN    NE2 1034   4.189   4.011   3.340
   64GLN   HE21 1035   4.140   3.977   3.422
   64GLN   HE22 1036   4.182   3.949   3.260
   64GLN      C 1037   3.816   4.320   3.552
   64GLN      O 1038   3.831   4.438   3.585
   65LYS      N 1039   3.700   4.264   3.525
   65LYS      H 1040   3.685   4.166   3.508
   65LYS     CA 1041   3.578   4.334   3.558
   65LYS     HA 1042   3.589   4.428   3.611
   65LYS     CB 1043   3.492   4.361   3.431
   65LYS    HB1 1044   3.454   4.273   3.379
   65LYS    HB2 1045   3.405   4.423   3.451
   65LYS     CG 1046   3.568   4.436   3.315
   65LYS    HG1 1047   3.609   4.528   3.355
   65LYS    HG2 1048   3.644   4.373   3.269
   65LYS     CD 1049   3.468   4.477   3.204
   65LYS    HD1 1050   3.420   4.391   3.158
   65LYS    HD2 1051   3.397   4.545   3.252
   65LYS     CE 1052   3.548   4.559   3.094
   65LYS    HE1 1053   3.620   4.623   3.144
   65LYS    HE2 1054   3.595   4.491   3.022
   65LYS     NZ 1055   3.454   4.635   3.008
   65LYS    HZ1 1056   3.404   4.576   2.943
   65LYS    HZ2 1057   3.383   4.687   3.059
   65LYS    HZ3 1058   3.508   4.703   2.956
   65LYS      C 1059   3.497   4.250   3.656
   65LYS      O 1060   3.505   4.129   3.648
   66PHE      N 1061   3.414   4.313   3.741
   66PHE      H 1062   3.423   4.413   3.742
   66PHE     CA 1063   3.322   4.248   3.838
   66PHE     HA 1064   3.375   4.167   3.887
   66PHE     CB 1065   3.288   4.355   3.939
   66PHE    HB1 1066   3.269   4.445   3.882
   66PHE    HB2 1067   3.193   4.333   3.989
   66PHE     CG 1068   3.387   4.380   4.044
   66PHE    CD1 1069   3.441   4.287   4.134
   66PHE    HD1 1070   3.414   4.184   4.118
   66PHE    CD2 1071   3.437   4.511   4.071
   66PHE    HD2 1072   3.397   4.594   4.014
   66PHE    CE1 1073   3.534   4.311   4.232
   66PHE    HE1 1074   3.576   4.232   4.293
   66PHE    CE2 1075   3.530   4.545   4.170
   66PHE    HE2 1076   3.560   4.649   4.177
   66PHE     CZ 1077   3.573   4.444   4.255
   66PHE     HZ 1078   3.645   4.458   4.335
   66PHE      C 1079   3.194   4.195   3.775
   66PHE      O 1080   3.117   4.265   3.712
   67CYS      N 1081   3.168   4.066   3.788
   67CYS      H 1082   3.243   4.004   3.818
   67CYS     CA 1083   3.042   3.992   3.772
   67CYS     HA 1084   2.960   4.041   3.720
   67CYS     CB 1085   3.072   3.862   3.704
   67CYS    HB1 1086   3.168   3.821   3.737
   67CYS    HB2 1087   3.005   3.784   3.740
   67CYS     SG 1088   3.047   3.879   3.529
   67CYS     HG 1089   3.146   3.965   3.505
   67CYS      C 1090   2.987   3.967   3.913
   67CYS      O 1091   3.061   3.981   4.009
   68ILE      N 1092   2.861   3.929   3.918
   68ILE      H 1093   2.815   3.916   3.829
   68ILE     CA 1094   2.791   3.888   4.041
   68ILE     HA 1095   2.859   3.878   4.126
   68ILE     CB 1096   2.673   3.983   4.079
   68ILE     HB 1097   2.599   3.972   4.000
   68ILE    CG1 1098   2.716   4.126   4.074
   68ILE   HG11 1099   2.793   4.139   3.998
   68ILE   HG12 1100   2.634   4.194   4.049
   68ILE    CG2 1101   2.597   3.948   4.204
   68ILE   HG21 1102   2.530   4.024   4.244
   68ILE   HG22 1103   2.540   3.856   4.194
   68ILE   HG23 1104   2.655   3.925   4.294
   68ILE     CD 1105   2.781   4.179   4.204
   68ILE    HD1 1106   2.740   4.142   4.299
   68ILE    HD2 1107   2.880   4.134   4.211
   68ILE    HD3 1108   2.801   4.286   4.199
   68ILE      C 1109   2.743   3.745   4.004
   68ILE      O 1110   2.693   3.725   3.890
   69VAL      N 1111   2.755   3.650   4.092
   69VAL      H 1112   2.822   3.673   4.164
   69VAL     CA 1113   2.703   3.511   4.085
   69VAL     HA 1114   2.690   3.481   3.981
   69VAL     CB 1115   2.797   3.419   4.170
   69VAL     HB 1116   2.797   3.457   4.273
   69VAL    CG1 1117   2.755   3.273   4.177
   69VAL   HG11 1118   2.765   3.218   4.084
   69VAL   HG12 1119   2.818   3.218   4.246
   69VAL   HG13 1120   2.652   3.264   4.211
   69VAL    CG2 1121   2.948   3.422   4.121
   69VAL   HG21 1122   3.010   3.386   4.203
   69VAL   HG22 1123   2.957   3.356   4.035
   69VAL   HG23 1124   2.987   3.517   4.086
   69VAL      C 1125   2.562   3.517   4.153
   69VAL      O 1126   2.546   3.571   4.260
   70TYR      N 1127   2.460   3.451   4.096
   70TYR      H 1128   2.488   3.394   4.018
   70TYR     CA 1129   2.327   3.415   4.158
   70TYR     HA 1130   2.340   3.438   4.264
   70TYR     CB 1131   2.220   3.506   4.106
   70TYR    HB1 1132   2.138   3.494   4.176
   70TYR    HB2 1133   2.252   3.610   4.118
   70TYR     CG 1134   2.182   3.473   3.961
   70TYR    CD1 1135   2.245   3.545   3.856
   70TYR    HD1 1136   2.313   3.625   3.883
   70TYR    CD2 1137   2.080   3.380   3.933
   70TYR    HD2 1138   2.036   3.316   4.008
   70TYR    CE1 1139   2.201   3.530   3.725
   70TYR    HE1 1140   2.241   3.585   3.641
   70TYR    CE2 1141   2.044   3.358   3.800
   70TYR    HE2 1142   1.969   3.292   3.759
   70TYR     CZ 1143   2.102   3.435   3.697
   70TYR     OH 1144   2.051   3.418   3.576
   70TYR     HH 1145   2.123   3.404   3.516
   70TYR      C 1146   2.291   3.260   4.160
   70TYR      O 1147   2.196   3.224   4.235
   71THR      N 1148   2.371   3.172   4.106
   71THR      H 1149   2.456   3.200   4.060
   71THR     CA 1150   2.361   3.033   4.138
   71THR     HA 1151   2.337   3.019   4.243
   71THR     CB 1152   2.258   2.958   4.045
   71THR     HB 1153   2.270   2.858   4.087
   71THR    OG1 1154   2.278   2.955   3.911
   71THR    HG1 1155   2.193   2.944   3.870
   71THR    CG2 1156   2.110   2.991   4.057
   71THR   HG21 1157   2.080   2.975   4.160
   71THR   HG22 1158   2.086   3.096   4.040
   71THR   HG23 1159   2.047   2.923   3.999
   71THR      C 1160   2.501   2.970   4.121
   71THR      O 1161   2.585   3.013   4.042
   72ASN      N 1162   2.528   2.865   4.193
   72ASN      H 1163   2.467   2.826   4.263
   72ASN     CA 1164   2.658   2.798   4.174
   72ASN     HA 1165   2.685   2.798   4.069
   72ASN     CB 1166   2.782   2.852   4.263
   72ASN    HB1 1167   2.795   2.958   4.240
   72ASN    HB2 1168   2.755   2.833   4.367
   72ASN     CG 1169   2.918   2.776   4.253
   72ASN    OD1 1170   2.935   2.708   4.151
   72ASN    ND2 1171   3.000   2.768   4.357
   72ASN   HD21 1172   2.981   2.815   4.445
   72ASN   HD22 1173   3.076   2.702   4.350
   72ASN      C 1174   2.636   2.650   4.206
   72ASN      O 1175   2.621   2.610   4.317
   73SER      N 1176   2.639   2.574   4.096
   73SER      H 1177   2.647   2.616   4.004
   73SER     CA 1178   2.646   2.428   4.093
   73SER     HA 1179   2.669   2.390   4.193
   73SER     CB 1180   2.507   2.370   4.078
   73SER    HB1 1181   2.453   2.426   4.001
   73SER    HB2 1182   2.517   2.263   4.062
   73SER     OG 1183   2.431   2.389   4.194
   73SER     HG 1184   2.393   2.476   4.193
   73SER      C 1185   2.752   2.390   3.990
   73SER      O 1186   2.715   2.320   3.898
   74LEU      N 1187   2.870   2.455   3.995
   74LEU      H 1188   2.883   2.513   4.077
   74LEU     CA 1189   2.975   2.446   3.902
   74LEU     HA 1190   2.935   2.432   3.802
   74LEU     CB 1191   3.066   2.573   3.919
   74LEU    HB1 1192   3.004   2.661   3.907
   74LEU    HB2 1193   3.110   2.582   4.019
   74LEU     CG 1194   3.187   2.587   3.823
   74LEU     HG 1195   3.173   2.520   3.738
   74LEU    CD1 1196   3.202   2.731   3.765
   74LEU   HD11 1197   3.284   2.737   3.693
   74LEU   HD12 1198   3.106   2.764   3.725
   74LEU   HD13 1199   3.232   2.796   3.846
   74LEU    CD2 1200   3.314   2.539   3.895
   74LEU   HD21 1201   3.310   2.439   3.937
   74LEU   HD22 1202   3.398   2.530   3.826
   74LEU   HD23 1203   3.344   2.612   3.970
   74LEU      C 1204   3.055   2.317   3.939
   74LEU      O 1205   3.081   2.250   3.839
   75MET      N 1206   3.080   2.286   4.063
   75MET      H 1207   3.038   2.337   4.140
   75MET     CA 1208   3.147   2.161   4.107
   75MET     HA 1209   3.221   2.127   4.035
   75MET     CB 1210   3.223   2.186   4.230
   75MET    HB1 1211   3.149   2.209   4.307
   75MET    HB2 1212   3.276   2.095   4.260
   75MET     CG 1213   3.324   2.304   4.221
   75MET    HG1 1214   3.279   2.396   4.183
   75MET    HG2 1215   3.364   2.327   4.320
   75MET     SD 1216   3.472   2.269   4.113
   75MET     CE 1217   3.559   2.149   4.222
   75MET    HE1 1218   3.661   2.139   4.186
   75MET    HE2 1219   3.559   2.171   4.329
   75MET    HE3 1220   3.511   2.051   4.223
   75MET      C 1221   3.058   2.043   4.123
   75MET      O 1222   3.113   1.937   4.153
   76ASP      N 1223   2.925   2.062   4.108
   76ASP      H 1224   2.892   2.157   4.107
   76ASP     CA 1225   2.825   1.952   4.111
   76ASP     HA 1226   2.860   1.874   4.179
   76ASP     CB 1227   2.686   2.008   4.147
   76ASP    HB1 1228   2.702   2.051   4.246
   76ASP    HB2 1229   2.657   2.084   4.075
   76ASP     CG 1230   2.575   1.903   4.150
   76ASP    OD1 1231   2.597   1.786   4.182
   76ASP    OD2 1232   2.460   1.946   4.142
   76ASP      C 1233   2.828   1.896   3.970
   76ASP      O 1234   2.797   1.967   3.876
   77GLU      N 1235   2.850   1.763   3.955
   77GLU      H 1236   2.871   1.714   4.041
   77GLU     CA 1237   2.886   1.698   3.830
   77GLU     HA 1238   2.957   1.764   3.779
   77GLU     CB 1239   2.969   1.576   3.869
   77GLU    HB1 1240   2.917   1.509   3.938
   77GLU    HB2 1241   2.971   1.516   3.778
   77GLU     CG 1242   3.109   1.593   3.925
   77GLU    HG1 1243   3.123   1.649   4.017
   77GLU    HG2 1244   3.138   1.489   3.945
   77GLU     CD 1245   3.216   1.645   3.826
   77GLU    OE1 1246   3.180   1.694   3.717
   77GLU    OE2 1247   3.335   1.646   3.864
   77GLU      C 1248   2.770   1.651   3.742
   77GLU      O 1249   2.797   1.604   3.629
   78ASN      N 1250   2.645   1.676   3.787
   78ASN      H 1251   2.638   1.718   3.878
   78ASN     CA 1252   2.524   1.658   3.707
   78ASN     HA 1253   2.548   1.591   3.624
   78ASN     CB 1254   2.418   1.581   3.791
   78ASN    HB1 1255   2.324   1.572   3.736
   78ASN    HB2 1256   2.454   1.480   3.807
   78ASN     CG 1257   2.384   1.653   3.921
   78ASN    OD1 1258   2.315   1.760   3.924
   78ASN    ND2 1259   2.431   1.600   4.032
   78ASN   HD21 1260   2.476   1.509   4.028
   78ASN   HD22 1261   2.416   1.640   4.124
   78ASN      C 1262   2.476   1.789   3.642
   78ASN      O 1263   2.420   1.798   3.535
   79THR      N 1264   2.504   1.903   3.712
   79THR      H 1265   2.554   1.887   3.798
   79THR     CA 1266   2.450   2.036   3.678
   79THR     HA 1267   2.370   2.025   3.604
   79THR     CB 1268   2.404   2.108   3.812
   79THR     HB 1269   2.489   2.133   3.876
   79THR    OG1 1270   2.301   2.031   3.869
   79THR    HG1 1271   2.334   1.945   3.889
   79THR    CG2 1272   2.342   2.249   3.796
   79THR   HG21 1273   2.256   2.252   3.730
   79THR   HG22 1274   2.312   2.280   3.896
   79THR   HG23 1275   2.412   2.325   3.762
   79THR      C 1276   2.566   2.107   3.599
   79THR      O 1277   2.560   2.148   3.486
   80TYR      N 1278   2.676   2.124   3.671
   80TYR      H 1279   2.687   2.090   3.766
   80TYR     CA 1280   2.810   2.168   3.623
   80TYR     HA 1281   2.870   2.186   3.712
   80TYR     CB 1282   2.890   2.057   3.541
   80TYR    HB1 1283   2.982   2.096   3.497
   80TYR    HB2 1284   2.920   1.978   3.610
   80TYR     CG 1285   2.814   2.000   3.420
   80TYR    CD1 1286   2.809   2.070   3.297
   80TYR    HD1 1287   2.850   2.169   3.279
   80TYR    CD2 1288   2.756   1.873   3.432
   80TYR    HD2 1289   2.755   1.828   3.530
   80TYR    CE1 1290   2.735   2.016   3.190
   80TYR    HE1 1291   2.728   2.055   3.089
   80TYR    CE2 1292   2.699   1.811   3.319
   80TYR    HE2 1293   2.652   1.714   3.329
   80TYR     CZ 1294   2.682   1.884   3.197
   80TYR     OH 1295   2.636   1.826   3.086
   80TYR     HH 1296   2.610   1.735   3.092
   80TYR      C 1297   2.812   2.313   3.563
   80TYR      O 1298   2.890   2.338   3.471
   81ALA      N 1299   2.730   2.405   3.619
   81ALA      H 1300   2.694   2.370   3.707
   81ALA     CA 1301   2.696   2.535   3.579
   81ALA     HA 1302   2.793   2.571   3.545
   81ALA     CB 1303   2.590   2.526   3.467
   81ALA    HB1 1304   2.642   2.489   3.378
   81ALA    HB2 1305   2.502   2.463   3.482
   81ALA    HB3 1306   2.576   2.630   3.437
   81ALA      C 1307   2.665   2.638   3.688
   81ALA      O 1308   2.607   2.608   3.795
   82MET      N 1309   2.698   2.763   3.656
   82MET      H 1310   2.748   2.769   3.568
   82MET     CA 1311   2.696   2.883   3.738
   82MET     HA 1312   2.629   2.863   3.821
   82MET     CB 1313   2.840   2.911   3.787
   82MET    HB1 1314   2.893   2.818   3.808
   82MET    HB2 1315   2.891   2.950   3.699
   82MET     CG 1316   2.855   3.027   3.895
   82MET    HG1 1317   2.788   3.108   3.867
   82MET    HG2 1318   2.821   2.985   3.990
   82MET     SD 1319   3.018   3.095   3.914
   82MET     CE 1320   3.106   2.979   4.025
   82MET    HE1 1321   3.090   2.874   3.999
   82MET    HE2 1322   3.213   3.000   4.017
   82MET    HE3 1323   3.074   2.992   4.129
   82MET      C 1324   2.635   2.994   3.665
   82MET      O 1325   2.678   3.025   3.552
   83GLU      N 1326   2.528   3.057   3.716
   83GLU      H 1327   2.489   3.040   3.807
   83GLU     CA 1328   2.469   3.171   3.642
   83GLU     HA 1329   2.472   3.172   3.533
   83GLU     CB 1330   2.317   3.157   3.661
   83GLU    HB1 1331   2.293   3.141   3.766
   83GLU    HB2 1332   2.254   3.235   3.617
   83GLU     CG 1333   2.256   3.024   3.600
   83GLU    HG1 1334   2.272   3.039   3.493
   83GLU    HG2 1335   2.308   2.936   3.638
   83GLU     CD 1336   2.106   3.009   3.621
   83GLU    OE1 1337   2.068   2.990   3.735
   83GLU    OE2 1338   2.021   3.027   3.529
   83GLU      C 1339   2.518   3.306   3.708
   83GLU      O 1340   2.524   3.320   3.829
   84LEU      N 1341   2.542   3.413   3.628
   84LEU      H 1342   2.536   3.404   3.527
   84LEU     CA 1343   2.597   3.542   3.665
   84LEU     HA 1344   2.567   3.556   3.769
   84LEU     CB 1345   2.751   3.545   3.649
   84LEU    HB1 1346   2.768   3.559   3.542
   84LEU    HB2 1347   2.787   3.638   3.694
   84LEU     CG 1348   2.837   3.420   3.704
   84LEU     HG 1349   2.792   3.368   3.788
   84LEU    CD1 1350   2.867   3.310   3.601
   84LEU   HD11 1351   2.929   3.231   3.643
   84LEU   HD12 1352   2.779   3.274   3.549
   84LEU   HD13 1353   2.935   3.359   3.531
   84LEU    CD2 1354   2.966   3.474   3.765
   84LEU   HD21 1355   3.047   3.402   3.771
   84LEU   HD22 1356   3.012   3.549   3.700
   84LEU   HD23 1357   2.942   3.535   3.852
   84LEU      C 1358   2.529   3.655   3.596
   84LEU      O 1359   2.472   3.633   3.491
   85LEU      N 1360   2.546   3.782   3.642
   85LEU      H 1361   2.605   3.786   3.724
   85LEU     CA 1362   2.517   3.905   3.568
   85LEU     HA 1363   2.476   3.887   3.469
   85LEU     CB 1364   2.405   3.985   3.637
   85LEU    HB1 1365   2.441   4.029   3.730
   85LEU    HB2 1366   2.399   4.070   3.569
   85LEU     CG 1367   2.278   3.903   3.672
   85LEU     HG 1368   2.296   3.805   3.717
   85LEU    CD1 1369   2.180   3.985   3.759
   85LEU   HD11 1370   2.084   3.935   3.772
   85LEU   HD12 1371   2.223   3.986   3.860
   85LEU   HD13 1372   2.164   4.087   3.727
   85LEU    CD2 1373   2.199   3.866   3.544
   85LEU   HD21 1374   2.176   3.962   3.498
   85LEU   HD22 1375   2.267   3.800   3.489
   85LEU   HD23 1376   2.112   3.808   3.575
   85LEU      C 1377   2.651   3.983   3.577
   85LEU      O 1378   2.727   3.960   3.672
   86THR      N 1379   2.666   4.078   3.483
   86THR      H 1380   2.599   4.087   3.408
   86THR     CA 1381   2.766   4.180   3.495
   86THR     HA 1382   2.862   4.130   3.509
   86THR     CB 1383   2.767   4.253   3.361
   86THR     HB 1384   2.830   4.340   3.375
   86THR    OG1 1385   2.645   4.302   3.315
   86THR    HG1 1386   2.657   4.396   3.308
   86THR    CG2 1387   2.827   4.175   3.249
   86THR   HG21 1388   2.855   4.242   3.168
   86THR   HG22 1389   2.907   4.108   3.282
   86THR   HG23 1390   2.754   4.103   3.211
   86THR      C 1391   2.737   4.280   3.611
   86THR      O 1392   2.622   4.319   3.646
   87GLY      N 1393   2.848   4.327   3.677
   87GLY      H 1394   2.937   4.291   3.646
   87GLY     CA 1395   2.844   4.433   3.777
   87GLY    HA1 1396   2.740   4.458   3.801
   87GLY    HA2 1397   2.900   4.400   3.865
   87GLY      C 1398   2.894   4.565   3.722
   87GLY      O 1399   2.924   4.654   3.801
   88TYR      N 1400   2.878   4.596   3.593
   88TYR      H 1401   2.837   4.520   3.541
   88TYR     CA 1402   2.905   4.714   3.510
   88TYR     HA 1403   2.887   4.804   3.568
   88TYR     CB 1404   3.055   4.716   3.466
   88TYR    HB1 1405   3.079   4.812   3.422
   88TYR    HB2 1406   3.128   4.717   3.547
   88TYR     CG 1407   3.077   4.591   3.380
   88TYR    CD1 1408   3.105   4.460   3.430
   88TYR    HD1 1409   3.095   4.448   3.537
   88TYR    CD2 1410   3.094   4.616   3.247
   88TYR    HD2 1411   3.087   4.715   3.205
   88TYR    CE1 1412   3.113   4.351   3.334
   88TYR    HE1 1413   3.107   4.247   3.365
   88TYR    CE2 1414   3.112   4.512   3.156
   88TYR    HE2 1415   3.119   4.542   3.052
   88TYR     CZ 1416   3.122   4.379   3.197
   88TYR     OH 1417   3.132   4.277   3.101
   88TYR     HH 1418   3.155   4.188   3.122
   88TYR      C 1419   2.803   4.702   3.389
   88TYR      O 1420   2.735   4.601   3.368
   89ALA      N 1421   2.794   4.808   3.313
   89ALA      H 1422   2.858   4.885   3.325
   89ALA     CA 1423   2.718   4.817   3.192
   89ALA     HA 1424   2.712   4.915   3.145
   89ALA     CB 1425   2.782   4.725   3.086
   89ALA    HB1 1426   2.712   4.675   3.019
   89ALA    HB2 1427   2.841   4.789   3.020
   89ALA    HB3 1428   2.842   4.644   3.127
   89ALA      C 1429   2.565   4.808   3.208
   89ALA      O 1430   2.510   4.818   3.320
   90PRO      N 1431   2.501   4.793   3.092
   90PRO     CA 1432   2.373   4.723   3.079
   90PRO     HA 1433   2.291   4.771   3.132
   90PRO     CB 1434   2.345   4.719   2.925
   90PRO    HB1 1435   2.387   4.640   2.863
   90PRO    HB2 1436   2.239   4.709   2.902
   90PRO     CG 1437   2.393   4.859   2.886
   90PRO    HG1 1438   2.409   4.881   2.781
   90PRO    HG2 1439   2.315   4.926   2.924
   90PRO     CD 1440   2.523   4.871   2.970
   90PRO    HD1 1441   2.599   4.820   2.910
   90PRO    HD2 1442   2.544   4.977   2.985
   90PRO      C 1443   2.390   4.578   3.135
   90PRO      O 1444   2.497   4.516   3.111
   91VAL      N 1445   2.292   4.529   3.212
   91VAL      H 1446   2.199   4.562   3.191
   91VAL     CA 1447   2.305   4.395   3.274
   91VAL     HA 1448   2.405   4.366   3.306
   91VAL     CB 1449   2.188   4.385   3.382
   91VAL     HB 1450   2.097   4.391   3.322
   91VAL    CG1 1451   2.186   4.254   3.457
   91VAL   HG11 1452   2.192   4.170   3.387
   91VAL   HG12 1453   2.267   4.243   3.529
   91VAL   HG13 1454   2.089   4.251   3.507
   91VAL    CG2 1455   2.174   4.508   3.474
   91VAL   HG21 1456   2.268   4.534   3.521
   91VAL   HG22 1457   2.150   4.602   3.424
   91VAL   HG23 1458   2.105   4.486   3.556
   91VAL      C 1459   2.289   4.290   3.155
   91VAL      O 1460   2.180   4.251   3.113
   92SER      N 1461   2.407   4.237   3.111
   92SER      H 1462   2.490   4.274   3.155
   92SER     CA 1463   2.419   4.116   3.030
   92SER     HA 1464   2.346   4.127   2.950
   92SER     CB 1465   2.562   4.105   2.968
   92SER    HB1 1466   2.645   4.147   3.026
   92SER    HB2 1467   2.588   4.001   2.949
   92SER     OG 1468   2.563   4.171   2.836
   92SER     HG 1469   2.504   4.120   2.783
   92SER      C 1470   2.399   3.992   3.125
   92SER      O 1471   2.463   3.981   3.228
   93PRO      N 1472   2.310   3.898   3.089
   93PRO     CA 1473   2.299   3.764   3.150
   93PRO     HA 1474   2.295   3.788   3.256
   93PRO     CB 1475   2.166   3.712   3.095
   93PRO    HB1 1476   2.175   3.606   3.072
   93PRO    HB2 1477   2.084   3.726   3.166
   93PRO     CG 1478   2.139   3.791   2.971
   93PRO    HG1 1479   2.179   3.731   2.889
   93PRO    HG2 1480   2.037   3.826   2.956
   93PRO     CD 1481   2.218   3.915   2.979
   93PRO    HD1 1482   2.272   3.925   2.885
   93PRO    HD2 1483   2.156   4.002   2.998
   93PRO      C 1484   2.416   3.679   3.104
   93PRO      O 1485   2.446   3.680   2.984
   94ILE      N 1486   2.481   3.618   3.199
   94ILE      H 1487   2.439   3.611   3.290
   94ILE     CA 1488   2.596   3.533   3.179
   94ILE     HA 1489   2.608   3.516   3.072
   94ILE     CB 1490   2.726   3.609   3.235
   94ILE     HB 1491   2.693   3.647   3.332
   94ILE    CG1 1492   2.774   3.724   3.146
   94ILE   HG11 1493   2.840   3.677   3.073
   94ILE   HG12 1494   2.690   3.761   3.087
   94ILE    CG2 1495   2.842   3.520   3.264
   94ILE   HG21 1496   2.861   3.469   3.170
   94ILE   HG22 1497   2.931   3.576   3.295
   94ILE   HG23 1498   2.827   3.450   3.346
   94ILE     CD 1499   2.855   3.836   3.212
   94ILE    HD1 1500   2.951   3.799   3.249
   94ILE    HD2 1501   2.872   3.917   3.141
   94ILE    HD3 1502   2.806   3.872   3.303
   94ILE      C 1503   2.573   3.396   3.246
   94ILE      O 1504   2.509   3.384   3.352
   95VAL      N 1505   2.634   3.293   3.184
   95VAL      H 1506   2.679   3.314   3.096
   95VAL     CA 1507   2.648   3.161   3.237
   95VAL     HA 1508   2.636   3.168   3.345
   95VAL     CB 1509   2.540   3.058   3.180
   95VAL     HB 1510   2.560   3.058   3.073
   95VAL    CG1 1511   2.556   2.918   3.233
   95VAL   HG11 1512   2.496   2.844   3.181
   95VAL   HG12 1513   2.656   2.877   3.227
   95VAL   HG13 1514   2.527   2.908   3.338
   95VAL    CG2 1515   2.397   3.114   3.191
   95VAL   HG21 1516   2.358   3.099   3.291
   95VAL   HG22 1517   2.373   3.219   3.170
   95VAL   HG23 1518   2.335   3.062   3.118
   95VAL      C 1519   2.796   3.121   3.225
   95VAL      O 1520   2.867   3.156   3.129
   96ILE      N 1521   2.849   3.029   3.312
   96ILE      H 1522   2.793   3.001   3.391
   96ILE     CA 1523   2.968   2.952   3.293
   96ILE     HA 1524   3.007   2.968   3.192
   96ILE     CB 1525   3.081   2.987   3.392
   96ILE     HB 1526   3.034   2.957   3.485
   96ILE    CG1 1527   3.111   3.143   3.387
   96ILE   HG11 1528   3.165   3.168   3.295
   96ILE   HG12 1529   3.024   3.208   3.381
   96ILE    CG2 1530   3.213   2.907   3.376
   96ILE   HG21 1531   3.285   2.942   3.451
   96ILE   HG22 1532   3.216   2.800   3.395
   96ILE   HG23 1533   3.256   2.932   3.279
   96ILE     CD 1534   3.191   3.188   3.510
   96ILE    HD1 1535   3.298   3.180   3.488
   96ILE    HD2 1536   3.169   3.294   3.516
   96ILE    HD3 1537   3.168   3.132   3.601
   96ILE      C 1538   2.922   2.805   3.310
   96ILE      O 1539   2.838   2.780   3.405
   97ALA      N 1540   2.981   2.713   3.223
   97ALA      H 1541   3.058   2.748   3.169
   97ALA     CA 1542   2.969   2.566   3.243
   97ALA     HA 1543   2.919   2.541   3.336
   97ALA     CB 1544   2.890   2.496   3.138
   97ALA    HB1 1545   2.933   2.494   3.037
   97ALA    HB2 1546   2.867   2.395   3.171
   97ALA    HB3 1547   2.789   2.534   3.121
   97ALA      C 1548   3.111   2.514   3.256
   97ALA      O 1549   3.203   2.580   3.215
   98ARG      N 1550   3.125   2.397   3.316
   98ARG      H 1551   3.046   2.345   3.351
   98ARG     CA 1552   3.255   2.332   3.332
   98ARG     HA 1553   3.339   2.391   3.294
   98ARG     CB 1554   3.269   2.300   3.482
   98ARG    HB1 1555   3.268   2.401   3.523
   98ARG    HB2 1556   3.177   2.253   3.517
   98ARG     CG 1557   3.412   2.255   3.527
   98ARG    HG1 1558   3.427   2.155   3.484
   98ARG    HG2 1559   3.492   2.310   3.478
   98ARG     CD 1560   3.420   2.255   3.680
   98ARG    HD1 1561   3.518   2.232   3.721
   98ARG    HD2 1562   3.391   2.352   3.719
   98ARG     NE 1563   3.325   2.156   3.738
   98ARG     HE 1564   3.241   2.208   3.756
   98ARG     CZ 1565   3.325   2.027   3.725
   98ARG    NH1 1566   3.425   1.958   3.672
   98ARG   HH11 1567   3.502   2.007   3.629
   98ARG   HH12 1568   3.420   1.858   3.676
   98ARG    NH2 1569   3.222   1.964   3.778
   98ARG   HH21 1570   3.139   2.019   3.799
   98ARG   HH22 1571   3.214   1.864   3.767
   98ARG      C 1572   3.255   2.196   3.251
   98ARG      O 1573   3.156   2.123   3.243
   99THR      N 1574   3.366   2.161   3.193
   99THR      H 1575   3.440   2.230   3.183
   99THR     CA 1576   3.387   2.036   3.122
   99THR     HA 1577   3.291   1.995   3.092
   99THR     CB 1578   3.464   2.064   2.989
   99THR     HB 1579   3.456   1.984   2.915
   99THR    OG1 1580   3.603   2.086   3.003
   99THR    HG1 1581   3.655   2.024   2.954
   99THR    CG2 1582   3.411   2.193   2.915
   99THR   HG21 1583   3.457   2.201   2.816
   99THR   HG22 1584   3.303   2.189   2.903
   99THR   HG23 1585   3.440   2.287   2.963
   99THR      C 1586   3.463   1.943   3.217
   99THR      O 1587   3.450   1.959   3.340
  100HIS      N 1588   3.535   1.839   3.172
  100HIS      H 1589   3.538   1.821   3.072
  100HIS     CA 1590   3.618   1.762   3.262
  100HIS     HA 1591   3.575   1.754   3.362
  100HIS     CB 1592   3.637   1.621   3.200
  100HIS    HB1 1593   3.684   1.645   3.105
  100HIS    HB2 1594   3.707   1.559   3.256
  100HIS     CG 1595   3.509   1.540   3.210
  100HIS    ND1 1596   3.491   1.417   3.155
  100HIS    CD2 1597   3.405   1.564   3.299
  100HIS    HD2 1598   3.377   1.630   3.379
  100HIS    CE1 1599   3.378   1.366   3.207
  100HIS    HE1 1600   3.326   1.275   3.182
  100HIS    NE2 1601   3.321   1.447   3.294
  100HIS    HE2 1602   3.233   1.428   3.340
  100HIS      C 1603   3.759   1.835   3.278
  100HIS      O 1604   3.833   1.785   3.362
  101THR      N 1605   3.794   1.942   3.206
  101THR      H 1606   3.722   1.958   3.137
  101THR     CA 1607   3.931   1.998   3.188
  101THR     HA 1608   3.980   1.973   3.282
  101THR     CB 1609   4.019   1.927   3.075
  101THR     HB 1610   4.118   1.967   3.096
  101THR    OG1 1611   4.002   1.990   2.945
  101THR    HG1 1612   3.911   1.983   2.922
  101THR    CG2 1613   4.017   1.776   3.070
  101THR   HG21 1614   3.912   1.759   3.044
  101THR   HG22 1615   4.079   1.742   2.987
  101THR   HG23 1616   4.044   1.726   3.163
  101THR      C 1617   3.932   2.148   3.188
  101THR      O 1618   4.032   2.215   3.220
  102ALA      N 1619   3.820   2.208   3.146
  102ALA      H 1620   3.747   2.146   3.116
  102ALA     CA 1621   3.805   2.349   3.112
  102ALA     HA 1622   3.881   2.403   3.167
  102ALA     CB 1623   3.813   2.382   2.962
  102ALA    HB1 1624   3.744   2.316   2.909
  102ALA    HB2 1625   3.788   2.488   2.955
  102ALA    HB3 1626   3.912   2.378   2.917
  102ALA      C 1627   3.671   2.404   3.156
  102ALA      O 1628   3.569   2.335   3.184
  103LEU      N 1629   3.664   2.539   3.171
  103LEU      H 1630   3.752   2.585   3.150
  103LEU     CA 1631   3.544   2.627   3.201
  103LEU     HA 1632   3.457   2.575   3.240
  103LEU     CB 1633   3.589   2.736   3.304
  103LEU    HB1 1634   3.685   2.772   3.267
  103LEU    HB2 1635   3.535   2.830   3.293
  103LEU     CG 1636   3.608   2.684   3.447
  103LEU     HG 1637   3.676   2.599   3.444
  103LEU    CD1 1638   3.669   2.788   3.549
  103LEU   HD11 1639   3.769   2.823   3.522
  103LEU   HD12 1640   3.610   2.879   3.557
  103LEU   HD13 1641   3.680   2.741   3.646
  103LEU    CD2 1642   3.482   2.647   3.520
  103LEU   HD21 1643   3.401   2.718   3.507
  103LEU   HD22 1644   3.450   2.547   3.490
  103LEU   HD23 1645   3.503   2.618   3.623
  103LEU      C 1646   3.513   2.693   3.063
  103LEU      O 1647   3.601   2.755   3.007
  104ILE      N 1648   3.388   2.680   3.015
  104ILE      H 1649   3.322   2.623   3.066
  104ILE     CA 1650   3.326   2.746   2.906
  104ILE     HA 1651   3.401   2.801   2.850
  104ILE     CB 1652   3.238   2.647   2.825
  104ILE     HB 1653   3.316   2.595   2.770
  104ILE    CG1 1654   3.146   2.710   2.719
  104ILE   HG11 1655   3.064   2.772   2.755
  104ILE   HG12 1656   3.219   2.775   2.669
  104ILE    CG2 1657   3.164   2.550   2.916
  104ILE   HG21 1658   3.101   2.481   2.860
  104ILE   HG22 1659   3.225   2.486   2.980
  104ILE   HG23 1660   3.097   2.607   2.981
  104ILE     CD 1661   3.087   2.617   2.621
  104ILE    HD1 1662   3.044   2.673   2.538
  104ILE    HD2 1663   3.163   2.547   2.584
  104ILE    HD3 1664   3.005   2.564   2.670
  104ILE      C 1665   3.241   2.859   2.968
  104ILE      O 1666   3.173   2.838   3.071
  105PHE      N 1667   3.241   2.974   2.906
  105PHE      H 1668   3.302   2.970   2.825
  105PHE     CA 1669   3.191   3.102   2.953
  105PHE     HA 1670   3.129   3.100   3.042
  105PHE     CB 1671   3.311   3.198   2.970
  105PHE    HB1 1672   3.369   3.199   2.878
  105PHE    HB2 1673   3.270   3.299   2.982
  105PHE     CG 1674   3.407   3.183   3.087
  105PHE    CD1 1675   3.503   3.083   3.077
  105PHE    HD1 1676   3.498   3.018   2.991
  105PHE    CD2 1677   3.407   3.269   3.200
  105PHE    HD2 1678   3.340   3.353   3.209
  105PHE    CE1 1679   3.590   3.053   3.179
  105PHE    HE1 1680   3.654   2.966   3.171
  105PHE    CE2 1681   3.506   3.249   3.297
  105PHE    HE2 1682   3.506   3.316   3.382
  105PHE     CZ 1683   3.590   3.137   3.291
  105PHE     HZ 1684   3.669   3.117   3.362
  105PHE      C 1685   3.108   3.161   2.834
  105PHE      O 1686   3.152   3.146   2.719
  106LEU      N 1687   2.988   3.209   2.866
  106LEU      H 1688   2.966   3.191   2.963
  106LEU     CA 1689   2.889   3.258   2.774
  106LEU     HA 1690   2.945   3.297   2.690
  106LEU     CB 1691   2.796   3.143   2.727
  106LEU    HB1 1692   2.855   3.055   2.700
  106LEU    HB2 1693   2.745   3.098   2.812
  106LEU     CG 1694   2.712   3.185   2.603
  106LEU     HG 1695   2.655   3.269   2.643
  106LEU    CD1 1696   2.794   3.230   2.484
  106LEU   HD11 1697   2.825   3.334   2.485
  106LEU   HD12 1698   2.888   3.176   2.477
  106LEU   HD13 1699   2.732   3.225   2.395
  106LEU    CD2 1700   2.605   3.078   2.576
  106LEU   HD21 1701   2.646   2.980   2.552
  106LEU   HD22 1702   2.552   3.053   2.669
  106LEU   HD23 1703   2.535   3.107   2.498
  106LEU      C 1704   2.809   3.369   2.834
  106LEU      O 1705   2.744   3.362   2.937
  107MET      N 1706   2.823   3.487   2.764
  107MET      H 1707   2.861   3.476   2.671
  107MET     CA 1708   2.763   3.624   2.793
  107MET     HA 1709   2.721   3.626   2.893
  107MET     CB 1710   2.869   3.736   2.787
  107MET    HB1 1711   2.958   3.730   2.849
  107MET    HB2 1712   2.911   3.740   2.686
  107MET     CG 1713   2.814   3.879   2.817
  107MET    HG1 1714   2.721   3.903   2.763
  107MET    HG2 1715   2.796   3.884   2.924
  107MET     SD 1716   2.923   4.014   2.777
  107MET     CE 1717   3.051   3.985   2.895
  107MET    HE1 1718   3.108   4.078   2.897
  107MET    HE2 1719   3.023   3.953   2.996
  107MET    HE3 1720   3.121   3.914   2.850
  107MET      C 1721   2.664   3.652   2.685
  107MET      O 1722   2.699   3.652   2.565
  108GLY      N 1723   2.543   3.688   2.720
  108GLY      H 1724   2.530   3.677   2.820
  108GLY     CA 1725   2.430   3.727   2.638
  108GLY    HA1 1726   2.438   3.673   2.543
  108GLY    HA2 1727   2.342   3.683   2.685
  108GLY      C 1728   2.410   3.879   2.629
  108GLY      O 1729   2.457   3.955   2.717
  109LYS      N 1730   2.336   3.919   2.527
  109LYS      H 1731   2.309   3.852   2.456
  109LYS     CA 1732   2.287   4.051   2.511
  109LYS     HA 1733   2.372   4.117   2.527
  109LYS     CB 1734   2.211   4.048   2.373
  109LYS    HB1 1735   2.145   3.963   2.387
  109LYS    HB2 1736   2.138   4.128   2.368
  109LYS     CG 1737   2.286   4.038   2.240
  109LYS    HG1 1738   2.318   3.934   2.240
  109LYS    HG2 1739   2.217   4.040   2.156
  109LYS     CD 1740   2.404   4.139   2.232
  109LYS    HD1 1741   2.364   4.240   2.227
  109LYS    HD2 1742   2.474   4.123   2.314
  109LYS     CE 1743   2.475   4.117   2.097
  109LYS    HE1 1744   2.538   4.029   2.111
  109LYS    HE2 1745   2.407   4.089   2.016
  109LYS     NZ 1746   2.564   4.224   2.067
  109LYS    HZ1 1747   2.640   4.179   2.018
  109LYS    HZ2 1748   2.530   4.300   2.011
  109LYS    HZ3 1749   2.615   4.254   2.149
  109LYS      C 1750   2.185   4.079   2.623
  109LYS      O 1751   2.121   3.981   2.670
  110PRO      N 1752   2.164   4.209   2.679
  110PRO     CA 1753   2.064   4.233   2.780
  110PRO     HA 1754   2.094   4.177   2.869
  110PRO     CB 1755   2.070   4.384   2.808
  110PRO    HB1 1756   1.995   4.442   2.755
  110PRO    HB2 1757   2.057   4.402   2.915
  110PRO     CG 1758   2.203   4.434   2.764
  110PRO    HG1 1759   2.216   4.535   2.727
  110PRO    HG2 1760   2.277   4.422   2.844
  110PRO     CD 1761   2.252   4.324   2.660
  110PRO    HD1 1762   2.244   4.369   2.561
  110PRO    HD2 1763   2.357   4.298   2.673
  110PRO      C 1764   1.915   4.188   2.749
  110PRO      O 1765   1.842   4.170   2.851
  111THR      N 1766   1.885   4.179   2.618
  111THR      H 1767   1.948   4.221   2.552
  111THR     CA 1768   1.753   4.153   2.559
  111THR     HA 1769   1.675   4.190   2.626
  111THR     CB 1770   1.752   4.219   2.422
  111THR     HB 1771   1.685   4.163   2.357
  111THR    OG1 1772   1.883   4.224   2.354
  111THR    HG1 1773   1.905   4.137   2.325
  111THR    CG2 1774   1.688   4.360   2.446
  111THR   HG21 1775   1.590   4.350   2.491
  111THR   HG22 1776   1.754   4.404   2.520
  111THR   HG23 1777   1.695   4.424   2.358
  111THR      C 1778   1.722   4.006   2.537
  111THR      O 1779   1.602   3.966   2.525
  112THR      N 1780   1.822   3.920   2.538
  112THR      H 1781   1.913   3.959   2.559
  112THR     CA 1782   1.806   3.771   2.536
  112THR     HA 1783   1.724   3.745   2.469
  112THR     CB 1784   1.937   3.705   2.479
  112THR     HB 1785   1.979   3.762   2.396
  112THR    OG1 1786   1.900   3.585   2.422
  112THR    HG1 1787   1.849   3.616   2.349
  112THR    CG2 1788   2.056   3.673   2.576
  112THR   HG21 1789   2.135   3.634   2.512
  112THR   HG22 1790   2.104   3.759   2.622
  112THR   HG23 1791   2.039   3.594   2.650
  112THR      C 1792   1.773   3.715   2.680
  112THR      O 1793   1.820   3.765   2.779
  113SER      N 1794   1.699   3.601   2.681
  113SER      H 1795   1.695   3.541   2.599
  113SER     CA 1796   1.658   3.546   2.806
  113SER     HA 1797   1.629   3.620   2.880
  113SER     CB 1798   1.529   3.474   2.776
  113SER    HB1 1799   1.479   3.429   2.861
  113SER    HB2 1800   1.442   3.534   2.750
  113SER     OG 1801   1.544   3.362   2.683
  113SER     HG 1802   1.587   3.398   2.607
  113SER      C 1803   1.754   3.448   2.873
  113SER      O 1804   1.847   3.394   2.811
  114ARG      N 1805   1.739   3.430   3.005
  114ARG      H 1806   1.666   3.484   3.048
  114ARG     CA 1807   1.814   3.336   3.091
  114ARG     HA 1808   1.915   3.376   3.089
  114ARG     CB 1809   1.748   3.341   3.237
  114ARG    HB1 1810   1.719   3.444   3.257
  114ARG    HB2 1811   1.650   3.293   3.242
  114ARG     CG 1812   1.827   3.279   3.355
  114ARG    HG1 1813   1.870   3.187   3.315
  114ARG    HG2 1814   1.910   3.344   3.384
  114ARG     CD 1815   1.741   3.243   3.472
  114ARG    HD1 1816   1.709   3.333   3.525
  114ARG    HD2 1817   1.644   3.198   3.453
  114ARG     NE 1818   1.801   3.153   3.576
  114ARG     HE 1819   1.895   3.123   3.552
  114ARG     CZ 1820   1.750   3.124   3.697
  114ARG    NH1 1821   1.624   3.158   3.738
  114ARG   HH11 1822   1.556   3.203   3.679
  114ARG   HH12 1823   1.592   3.140   3.832
  114ARG    NH2 1824   1.822   3.056   3.789
  114ARG   HH21 1825   1.917   3.032   3.766
  114ARG   HH22 1826   1.802   3.048   3.888
  114ARG      C 1827   1.828   3.188   3.046
  114ARG      O 1828   1.933   3.127   3.050
  115ARG      N 1829   1.709   3.133   3.004
  115ARG      H 1830   1.620   3.180   3.003
  115ARG     CA 1831   1.695   2.997   2.964
  115ARG     HA 1832   1.736   2.934   3.044
  115ARG     CB 1833   1.548   2.966   2.936
  115ARG    HB1 1834   1.526   2.859   2.929
  115ARG    HB2 1835   1.489   3.000   3.022
  115ARG     CG 1836   1.479   3.058   2.833
  115ARG    HG1 1837   1.372   3.061   2.854
  115ARG    HG2 1838   1.509   3.160   2.856
  115ARG     CD 1839   1.489   3.007   2.689
  115ARG    HD1 1840   1.533   3.080   2.622
  115ARG    HD2 1841   1.542   2.912   2.676
  115ARG     NE 1842   1.363   2.985   2.626
  115ARG     HE 1843   1.289   3.016   2.687
  115ARG     CZ 1844   1.341   2.929   2.508
  115ARG    NH1 1845   1.440   2.899   2.424
  115ARG   HH11 1846   1.536   2.927   2.439
  115ARG   HH12 1847   1.430   2.858   2.332
  115ARG    NH2 1848   1.211   2.898   2.479
  115ARG   HH21 1849   1.142   2.889   2.552
  115ARG   HH22 1850   1.176   2.874   2.388
  115ARG      C 1851   1.778   2.973   2.838
  115ARG      O 1852   1.842   2.866   2.831
  116ASP      N 1853   1.790   3.068   2.743
  116ASP      H 1854   1.749   3.161   2.748
  116ASP     CA 1855   1.853   3.035   2.612
  116ASP     HA 1856   1.822   2.937   2.575
  116ASP     CB 1857   1.816   3.148   2.512
  116ASP    HB1 1858   1.805   3.245   2.559
  116ASP    HB2 1859   1.906   3.166   2.453
  116ASP     CG 1860   1.709   3.111   2.404
  116ASP    OD1 1861   1.689   2.990   2.394
  116ASP    OD2 1862   1.658   3.200   2.332
  116ASP      C 1863   2.009   3.031   2.636
  116ASP      O 1864   2.074   2.956   2.560
  117VAL      N 1865   2.059   3.099   2.738
  117VAL      H 1866   2.007   3.170   2.789
  117VAL     CA 1867   2.201   3.105   2.762
  117VAL     HA 1868   2.258   3.097   2.669
  117VAL     CB 1869   2.243   3.229   2.840
  117VAL     HB 1870   2.192   3.229   2.937
  117VAL    CG1 1871   2.393   3.237   2.857
  117VAL   HG11 1872   2.424   3.311   2.932
  117VAL   HG12 1873   2.445   3.144   2.882
  117VAL   HG13 1874   2.446   3.272   2.769
  117VAL    CG2 1875   2.201   3.359   2.758
  117VAL   HG21 1876   2.206   3.442   2.828
  117VAL   HG22 1877   2.269   3.397   2.682
  117VAL   HG23 1878   2.102   3.352   2.713
  117VAL      C 1879   2.239   2.979   2.846
  117VAL      O 1880   2.334   2.918   2.811
  118TYR      N 1881   2.159   2.939   2.947
  118TYR      H 1882   2.079   2.995   2.974
  118TYR     CA 1883   2.188   2.826   3.036
  118TYR     HA 1884   2.283   2.845   3.086
  118TYR     CB 1885   2.087   2.808   3.144
  118TYR    HB1 1886   2.080   2.903   3.198
  118TYR    HB2 1887   1.988   2.794   3.100
  118TYR     CG 1888   2.117   2.692   3.242
  118TYR    CD1 1889   2.052   2.568   3.223
  118TYR    HD1 1890   1.981   2.563   3.142
  118TYR    CD2 1891   2.209   2.713   3.351
  118TYR    HD2 1892   2.254   2.811   3.351
  118TYR    CE1 1893   2.092   2.457   3.300
  118TYR    HE1 1894   2.048   2.360   3.285
  118TYR    CE2 1895   2.244   2.602   3.428
  118TYR    HE2 1896   2.331   2.603   3.491
  118TYR     CZ 1897   2.196   2.476   3.392
  118TYR     OH 1898   2.246   2.368   3.471
  118TYR     HH 1899   2.191   2.291   3.472
  118TYR      C 1900   2.199   2.695   2.954
  118TYR      O 1901   2.288   2.610   2.979
  119ARG      N 1902   2.095   2.681   2.861
  119ARG      H 1903   2.025   2.752   2.845
  119ARG     CA 1904   2.092   2.566   2.773
  119ARG     HA 1905   2.111   2.485   2.844
  119ARG     CB 1906   1.953   2.548   2.708
  119ARG    HB1 1907   1.937   2.444   2.681
  119ARG    HB2 1908   1.868   2.566   2.774
  119ARG     CG 1909   1.931   2.632   2.583
  119ARG    HG1 1910   1.920   2.732   2.624
  119ARG    HG2 1911   2.007   2.649   2.506
  119ARG     CD 1912   1.803   2.611   2.500
  119ARG    HD1 1913   1.797   2.691   2.425
  119ARG    HD2 1914   1.810   2.520   2.440
  119ARG     NE 1915   1.671   2.616   2.577
  119ARG     HE 1916   1.678   2.589   2.675
  119ARG     CZ 1917   1.548   2.597   2.527
  119ARG    NH1 1918   1.525   2.596   2.392
  119ARG   HH11 1919   1.592   2.619   2.320
  119ARG   HH12 1920   1.434   2.581   2.350
  119ARG    NH2 1921   1.443   2.584   2.610
  119ARG   HH21 1922   1.452   2.588   2.710
  119ARG   HH22 1923   1.350   2.593   2.572
  119ARG      C 1924   2.212   2.570   2.675
  119ARG      O 1925   2.273   2.463   2.655
  120THR      N 1926   2.240   2.682   2.609
  120THR      H 1927   2.183   2.763   2.625
  120THR     CA 1928   2.340   2.691   2.501
  120THR     HA 1929   2.332   2.607   2.431
  120THR     CB 1930   2.335   2.817   2.419
  120THR     HB 1931   2.341   2.893   2.496
  120THR    OG1 1932   2.205   2.823   2.363
  120THR    HG1 1933   2.149   2.849   2.435
  120THR    CG2 1934   2.421   2.834   2.301
  120THR   HG21 1935   2.448   2.938   2.285
  120THR   HG22 1936   2.519   2.787   2.313
  120THR   HG23 1937   2.379   2.788   2.212
  120THR      C 1938   2.475   2.664   2.572
  120THR      O 1939   2.558   2.588   2.516
  121CYS      N 1940   2.509   2.724   2.684
  121CYS      H 1941   2.443   2.789   2.725
  121CYS     CA 1942   2.638   2.703   2.746
  121CYS     HA 1943   2.716   2.726   2.674
  121CYS     CB 1944   2.662   2.800   2.863
  121CYS    HB1 1945   2.650   2.908   2.848
  121CYS    HB2 1946   2.593   2.787   2.947
  121CYS     SG 1947   2.825   2.791   2.929
  121CYS     HG 1948   2.864   2.699   2.840
  121CYS      C 1949   2.653   2.559   2.795
  121CYS      O 1950   2.757   2.489   2.771
  122ARG      N 1951   2.548   2.501   2.857
  122ARG      H 1952   2.462   2.552   2.865
  122ARG     CA 1953   2.551   2.371   2.920
  122ARG     HA 1954   2.630   2.359   2.994
  122ARG     CB 1955   2.421   2.353   3.001
  122ARG    HB1 1956   2.408   2.432   3.074
  122ARG    HB2 1957   2.347   2.360   2.921
  122ARG     CG 1958   2.421   2.215   3.070
  122ARG    HG1 1959   2.380   2.140   3.003
  122ARG    HG2 1960   2.520   2.176   3.093
  122ARG     CD 1961   2.336   2.205   3.196
  122ARG    HD1 1962   2.368   2.285   3.264
  122ARG    HD2 1963   2.233   2.239   3.186
  122ARG     NE 1964   2.361   2.074   3.256
  122ARG     HE 1965   2.447   2.065   3.309
  122ARG     CZ 1966   2.294   1.965   3.228
  122ARG    NH1 1967   2.193   1.959   3.142
  122ARG   HH11 1968   2.151   2.037   3.094
  122ARG   HH12 1969   2.158   1.867   3.119
  122ARG    NH2 1970   2.329   1.849   3.284
  122ARG   HH21 1971   2.357   1.838   3.380
  122ARG   HH22 1972   2.294   1.758   3.257
  122ARG      C 1973   2.572   2.256   2.813
  122ARG      O 1974   2.650   2.168   2.840
  123ASP      N 1975   2.498   2.257   2.701
  123ASP      H 1976   2.432   2.332   2.688
  123ASP     CA 1977   2.501   2.152   2.598
  123ASP     HA 1978   2.497   2.050   2.635
  123ASP     CB 1979   2.374   2.176   2.517
  123ASP    HB1 1980   2.321   2.082   2.508
  123ASP    HB2 1981   2.306   2.239   2.574
  123ASP     CG 1982   2.378   2.231   2.374
  123ASP    OD1 1983   2.434   2.156   2.294
  123ASP    OD2 1984   2.328   2.339   2.334
  123ASP      C 1985   2.630   2.158   2.526
  123ASP      O 1986   2.682   2.058   2.474
  124HIS      N 1987   2.695   2.272   2.508
  124HIS      H 1988   2.654   2.359   2.541
  124HIS     CA 1989   2.835   2.291   2.468
  124HIS     HA 1990   2.845   2.226   2.380
  124HIS     CB 1991   2.861   2.436   2.431
  124HIS    HB1 1992   2.817   2.498   2.509
  124HIS    HB2 1993   2.968   2.454   2.441
  124HIS     CG 1994   2.825   2.481   2.296
  124HIS    ND1 1995   2.877   2.428   2.171
  124HIS    CD2 1996   2.755   2.591   2.257
  124HIS    HD2 1997   2.700   2.655   2.325
  124HIS    CE1 1998   2.827   2.496   2.079
  124HIS    HE1 1999   2.842   2.462   1.977
  124HIS    NE2 2000   2.752   2.594   2.123
  124HIS    HE2 2001   2.707   2.657   2.058
  124HIS      C 2002   2.935   2.232   2.572
  124HIS      O 2003   3.038   2.184   2.527
  125ALA      N 2004   2.894   2.211   2.701
  125ALA      H 2005   2.799   2.236   2.723
  125ALA     CA 2006   2.975   2.131   2.791
  125ALA     HA 2007   3.079   2.141   2.761
  125ALA     CB 2008   2.964   2.193   2.931
  125ALA    HB1 2009   2.989   2.299   2.926
  125ALA    HB2 2010   2.862   2.193   2.970
  125ALA    HB3 2011   3.030   2.147   3.004
  125ALA      C 2012   2.937   1.986   2.796
  125ALA      O 2013   3.019   1.903   2.824
  126THR      N 2014   2.812   1.949   2.760
  126THR      H 2015   2.745   2.023   2.743
  126THR     CA 2016   2.762   1.813   2.776
  126THR     HA 2017   2.784   1.781   2.877
  126THR     CB 2018   2.607   1.807   2.756
  126THR     HB 2019   2.584   1.846   2.657
  126THR    OG1 2020   2.547   1.888   2.847
  126THR    HG1 2021   2.594   1.885   2.929
  126THR    CG2 2022   2.543   1.667   2.768
  126THR   HG21 2023   2.583   1.631   2.863
  126THR   HG22 2024   2.439   1.669   2.798
  126THR   HG23 2025   2.571   1.597   2.690
  126THR      C 2026   2.830   1.722   2.672
  126THR      O 2027   2.881   1.612   2.709
  127ARG      N 2028   2.834   1.771   2.544
  127ARG      H 2029   2.794   1.863   2.536
  127ARG     CA 2030   2.888   1.703   2.432
  127ARG     HA 2031   2.835   1.610   2.412
  127ARG     CB 2032   2.859   1.790   2.309
  127ARG    HB1 2033   2.864   1.730   2.219
  127ARG    HB2 2034   2.752   1.808   2.321
  127ARG     CG 2035   2.925   1.931   2.304
  127ARG    HG1 2036   2.896   1.977   2.399
  127ARG    HG2 2037   3.031   1.907   2.298
  127ARG     CD 2038   2.902   2.018   2.175
  127ARG    HD1 2039   2.970   2.103   2.183
  127ARG    HD2 2040   2.922   1.956   2.087
  127ARG     NE 2041   2.765   2.070   2.169
  127ARG     HE 2042   2.706   2.046   2.247
  127ARG     CZ 2043   2.712   2.148   2.074
  127ARG    NH1 2044   2.775   2.170   1.956
  127ARG   HH11 2045   2.863   2.125   1.934
  127ARG   HH12 2046   2.734   2.230   1.886
  127ARG    NH2 2047   2.596   2.208   2.090
  127ARG   HH21 2048   2.548   2.195   2.178
  127ARG   HH22 2049   2.560   2.269   2.018
  127ARG      C 2050   3.038   1.673   2.452
  127ARG      O 2051   3.093   1.575   2.398
  128VAL      N 2052   3.118   1.754   2.524
  128VAL      H 2053   3.073   1.835   2.564
  128VAL     CA 2054   3.261   1.739   2.539
  128VAL     HA 2055   3.302   1.681   2.456
  128VAL     CB 2056   3.327   1.882   2.537
  128VAL     HB 2057   3.304   1.927   2.440
  128VAL    CG1 2058   3.280   1.979   2.646
  128VAL   HG11 2059   3.324   2.079   2.645
  128VAL   HG12 2060   3.172   1.990   2.646
  128VAL   HG13 2061   3.296   1.938   2.746
  128VAL    CG2 2062   3.476   1.872   2.557
  128VAL   HG21 2063   3.511   1.974   2.540
  128VAL   HG22 2064   3.495   1.844   2.661
  128VAL   HG23 2065   3.535   1.811   2.488
  128VAL      C 2066   3.301   1.660   2.670
  128VAL      O 2067   3.410   1.598   2.680
  129ARG      N 2068   3.215   1.655   2.773
  129ARG      H 2069   3.143   1.726   2.781
  129ARG     CA 2070   3.224   1.556   2.888
  129ARG     HA 2071   3.327   1.544   2.923
  129ARG     CB 2072   3.125   1.608   2.993
  129ARG    HB1 2073   3.022   1.612   2.958
  129ARG    HB2 2074   3.118   1.543   3.081
  129ARG     CG 2075   3.172   1.742   3.058
  129ARG    HG1 2076   3.266   1.706   3.099
  129ARG    HG2 2077   3.203   1.810   2.978
  129ARG     CD 2078   3.068   1.817   3.148
  129ARG    HD1 2079   3.036   1.908   3.098
  129ARG    HD2 2080   2.977   1.757   3.158
  129ARG     NE 2081   3.125   1.849   3.278
  129ARG     HE 2082   3.142   1.948   3.286
  129ARG     CZ 2083   3.140   1.773   3.386
  129ARG    NH1 2084   3.065   1.667   3.414
  129ARG   HH11 2085   2.989   1.634   3.357
  129ARG   HH12 2086   3.079   1.603   3.492
  129ARG    NH2 2087   3.229   1.813   3.482
  129ARG   HH21 2088   3.311   1.867   3.459
  129ARG   HH22 2089   3.222   1.780   3.577
  129ARG      C 2090   3.196   1.415   2.840
  129ARG      O 2091   3.240   1.315   2.898
  130ALA      N 2092   3.126   1.402   2.727
  130ALA      H 2093   3.079   1.486   2.696
  130ALA     CA 2094   3.110   1.276   2.659
  130ALA     HA 2095   3.088   1.197   2.732
  130ALA     CB 2096   2.976   1.291   2.572
  130ALA    HB1 2097   2.969   1.214   2.496
  130ALA    HB2 2098   2.892   1.290   2.642
  130ALA    HB3 2099   2.980   1.390   2.526
  130ALA      C 2100   3.228   1.232   2.573
  130ALA      O 2101   3.210   1.135   2.504
  131THR      N 2102   3.338   1.307   2.562
  131THR      H 2103   3.340   1.398   2.607
  131THR     CA 2104   3.464   1.270   2.508
  131THR     HA 2105   3.461   1.173   2.459
  131THR     CB 2106   3.491   1.359   2.383
  131THR     HB 2107   3.582   1.320   2.337
  131THR    OG1 2108   3.512   1.497   2.423
  131THR    HG1 2109   3.424   1.524   2.443
  131THR    CG2 2110   3.380   1.356   2.276
  131THR   HG21 2111   3.396   1.442   2.210
  131THR   HG22 2112   3.378   1.268   2.212
  131THR   HG23 2113   3.278   1.367   2.314
  131THR      C 2114   3.571   1.274   2.614
  131THR      O 2115   3.654   1.185   2.622
  132GLY      N 2116   3.557   1.361   2.709
  132GLY      H 2117   3.516   1.449   2.682
  132GLY     CA 2118   3.621   1.354   2.839
  132GLY    HA1 2119   3.546   1.360   2.917
  132GLY    HA2 2120   3.677   1.261   2.851
  132GLY      C 2121   3.725   1.467   2.863
  132GLY      O 2122   3.830   1.453   2.937
  133ASN      N 2123   3.702   1.575   2.787
  133ASN      H 2124   3.610   1.584   2.746
  133ASN     CA 2125   3.781   1.696   2.793
  133ASN     HA 2126   3.877   1.694   2.842
  133ASN     CB 2127   3.804   1.743   2.643
  133ASN    HB1 2128   3.719   1.800   2.606
  133ASN    HB2 2129   3.879   1.821   2.653
  133ASN     CG 2130   3.861   1.658   2.538
  133ASN    OD1 2131   3.977   1.622   2.528
  133ASN    ND2 2132   3.775   1.608   2.448
  133ASN   HD21 2133   3.675   1.603   2.452
  133ASN   HD22 2134   3.808   1.542   2.379
  133ASN      C 2135   3.698   1.799   2.872
  133ASN     O1 2136   3.585   1.771   2.918
  133ASN     O2 2137   3.747   1.913   2.884
  134UNK    O00 2138   3.272   1.459   1.973
  134UNK    C01 2139   3.292   1.568   1.925
  134UNK    C02 2140   3.391   1.594   1.814
  134UNK    C03 2141   3.207   1.688   1.961
  134UNK    C04 2142   3.497   1.491   1.806
  134UNK    C05 2143   3.266   1.757   2.091
  134UNK    C06 2144   3.598   1.467   1.918
  134UNK    C07 2145   3.387   1.846   2.069
  134UNK    C08 2146   3.698   1.567   1.940
  134UNK    C09 2147   3.599   1.349   1.999
  134UNK    C0A 2148   3.450   1.893   2.200
  134UNK    C0B 2149   3.785   1.553   2.050
  134UNK    C0C 2150   3.693   1.337   2.099
  134UNK    C0D 2151   3.596   1.889   2.203
  134UNK    O0E 2152   3.860   1.661   2.084
  134UNK    C0F 2153   3.780   1.437   2.136
  134UNK    C0G 2154   3.660   1.774   2.155
  134UNK    C0H 2155   3.673   2.006   2.244
  134UNK    C0I 2156   3.797   1.769   2.141
  134UNK    C0J 2157   3.810   1.996   2.232
  134UNK    C0K 2158   3.874   1.881   2.182
  134UNK    O0M 2159   3.863   1.417   2.240
  134UNK    H0N 2160   3.943   1.469   2.234
  134UNK    O0O 2161   4.003   1.871   2.153
  134UNK    H0P 2162   4.019   1.780   2.133
  134UNK    H0Q 2163   3.331   1.609   1.724
  134UNK    H0R 2164   3.438   1.689   1.839
  134UNK    H0S 2165   3.110   1.650   1.996
  134UNK    H0T 2166   3.201   1.764   1.883
  134UNK    H0U 2167   3.560   1.506   1.718
  134UNK    H0V 2168   3.451   1.393   1.795
  134UNK    H0W 2169   3.280   1.679   2.165
  134UNK    H0X 2170   3.186   1.824   2.124
  134UNK    H0Y 2171   3.346   1.932   2.015
  134UNK    H0Z 2172   3.461   1.814   1.996
  134UNK    H10 2173   3.711   1.663   1.891
  134UNK    H11 2174   3.527   1.270   1.991
  134UNK    H12 2175   3.416   1.822   2.276
  134UNK    H13 2176   3.400   1.987   2.226
  134UNK    H14 2177   3.696   1.237   2.140
  134UNK    H15 2178   3.591   1.695   2.127
  134UNK    H16 2179   3.632   2.102   2.270
  134UNK    H17 2180   3.867   2.084   2.255
  135SOL     OW 2181   2.212   1.080   2.016
  135SOL    HW1 2182   2.197   1.164   2.059
  135SOL    HW2 2183   2.305   1.062   2.031
  135SOL     MW 2184   2.222   1.089   2.024
  136SOL     OW 2185   2.256   1.561   1.870
  136SOL    HW1 2186   2.283   1.609   1.792
  136SOL    HW2 2187   2.222   1.478   1.836
  136SOL     MW 2188   2.255   1.556   1.856
  137SOL     OW 2189   1.207   2.864   5.929
  137SOL    HW1 2190   1.148   2.801   5.888
  137SOL    HW2 2191   1.273   2.883   5.861
  137SOL     MW 2192   1.208   2.859   5.915
  138SOL     OW 2193   1.768   1.633   0.692
  138SOL    HW1 2194   1.674   1.620   0.679
  138SOL    HW2 2195   1.808   1.595   0.614
  138SOL     MW 2196   1.761   1.626   0.681
  139SOL     OW 2197   1.535   0.954   2.768
  139SOL    HW1 2198   1.491   0.966   2.852
  139SOL    HW2 2199   1.530   0.860   2.751
  139SOL     MW 2200   1.529   0.943   2.777
  140SOL     OW 2201   3.359   6.080   0.876
  140SOL    HW1 2202   3.344   6.019   0.803
  140SOL    HW2 2203   3.382   6.024   0.950
  140SOL     MW 2204   3.360   6.065   0.876
  141SOL     OW 2205   1.490   0.645   1.644
  141SOL    HW1 2206   1.417   0.601   1.686
  141SOL    HW2 2207   1.538   0.686   1.715
  141SOL     MW 2208   1.487   0.645   1.658
  142SOL     OW 2209   6.042   0.500   0.136
  142SOL    HW1 2210   6.073   0.498   0.045
  142SOL    HW2 2211   5.965   0.442   0.137
  142SOL     MW 2212   6.036   0.492   0.125
  143SOL     OW 2213   0.849   1.504   2.010
  143SOL    HW1 2214   0.800   1.548   1.941
  143SOL    HW2 2215   0.865   1.416   1.976
  143SOL     MW 2216   0.845   1.498   1.997
  144SOL     OW 2217   1.192   1.682   0.389
  144SOL    HW1 2218   1.275   1.684   0.342
  144SOL    HW2 2219   1.215   1.656   0.478
  144SOL     MW 2220   1.205   1.679   0.395
  145SOL     OW 2221   0.730   1.697   0.320
  145SOL    HW1 2222   0.804   1.644   0.290
  145SOL    HW2 2223   0.720   1.673   0.413
  145SOL     MW 2224   0.738   1.687   0.328
  146SOL     OW 2225   0.021   2.079   1.454
  146SOL    HW1 2226   0.029   1.987   1.431
  146SOL    HW2 2227   0.031   2.081   1.550
  146SOL     MW 2228   0.023   2.068   1.464
  147SOL     OW 2229   5.821   2.719   5.458
  147SOL    HW1 2230   5.916   2.731   5.454
  147SOL    HW2 2231   5.797   2.746   5.546
  147SOL     MW 2232   5.830   2.724   5.468
  148SOL     OW 2233   0.809   1.195   4.142
  148SOL    HW1 2234   0.730   1.140   4.133
  148SOL    HW2 2235   0.779   1.284   4.124
  148SOL     MW 2236   0.795   1.199   4.139
  149SOL     OW 2237   4.844   1.680   0.011
  149SOL    HW1 2238   4.839   1.696  -0.082
  149SOL    HW2 2239   4.932   1.644   0.025
  149SOL     MW 2240   4.855   1.677   0.002
  150SOL     OW 2241   0.608   1.378   0.944
  150SOL    HW1 2242   0.669   1.389   0.871
  150SOL    HW2 2243   0.584   1.285   0.940
  150SOL     MW 2244   0.613   1.367   0.934
  151SOL     OW 2245   4.635   1.935   4.988
  151SOL    HW1 2246   4.588   1.909   4.908
  151SOL    HW2 2247   4.649   2.029   4.978
  151SOL     MW 2248   4.631   1.943   4.977
  152SOL     OW 2249   1.265   1.043   3.628
  152SOL    HW1 2250   1.284   1.062   3.536
  152SOL    HW2 2251   1.340   0.991   3.657
  152SOL     MW 2252   1.277   1.039   3.620
  153SOL     OW 2253   0.289   2.720   1.062
  153SOL    HW1 2254   0.241   2.665   1.123
  153SOL    HW2 2255   0.223   2.750   1.000
  153SOL     MW 2256   0.274   2.717   1.062
  154SOL     OW 2257   6.032   1.772   6.105
  154SOL    HW1 2258   5.985   1.751   6.186
  154SOL    HW2 2259   6.119   1.733   6.117
  154SOL     MW 2260   6.037   1.765   6.117
  155SOL     OW 2261   5.402   2.795   2.301
  155SOL    HW1 2262   5.372   2.883   2.324
  155SOL    HW2 2263   5.407   2.796   2.205
  155SOL     MW 2264   5.399   2.806   2.292
  156SOL     OW 2265   5.107   1.217   6.055
  156SOL    HW1 2266   5.052   1.271   6.000
  156SOL    HW2 2267   5.050   1.144   6.082
  156SOL     MW 2268   5.093   1.214   6.052
  157SOL     OW 2269   2.133   5.964   0.383
  157SOL    HW1 2270   2.132   5.977   0.288
  157SOL    HW2 2271   2.114   5.871   0.394
  157SOL     MW 2272   2.131   5.954   0.372
  158SOL     OW 2273   0.593   5.595   1.695
  158SOL    HW1 2274   0.548   5.678   1.708
  158SOL    HW2 2275   0.686   5.616   1.705
  158SOL     MW 2276   0.599   5.608   1.698
  159SOL     OW 2277   4.828   4.900   5.322
  159SOL    HW1 2278   4.817   4.852   5.240
  159SOL    HW2 2279   4.899   4.854   5.367
  159SOL     MW 2280   4.836   4.888   5.318
  160SOL     OW 2281   0.944   1.339   5.438
  160SOL    HW1 2282   0.949   1.395   5.361
  160SOL    HW2 2283   1.013   1.372   5.496
  160SOL     MW 2284   0.954   1.350   5.436
  161SOL     OW 2285   3.341   2.267   0.326
  161SOL    HW1 2286   3.274   2.228   0.271
  161SOL    HW2 2287   3.362   2.350   0.284
  161SOL     MW 2288   3.335   2.272   0.314
  162SOL     OW 2289   2.015   0.635   5.858
  162SOL    HW1 2290   2.097   0.593   5.832
  162SOL    HW2 2291   2.042   0.707   5.914
  162SOL     MW 2292   2.029   0.639   5.862
  163SOL     OW 2293   1.048   0.753   0.439
  163SOL    HW1 2294   0.963   0.762   0.397
  163SOL    HW2 2295   1.086   0.673   0.401
  163SOL     MW 2296   1.042   0.744   0.429
  164SOL     OW 2297   4.999   2.358   2.570
  164SOL    HW1 2298   5.066   2.403   2.518
  164SOL    HW2 2299   5.035   2.270   2.583
  164SOL     MW 2300   5.013   2.352   2.565
  165SOL     OW 2301   3.789   0.780   1.009
  165SOL    HW1 2302   3.876   0.758   1.042
  165SOL    HW2 2303   3.730   0.720   1.054
  165SOL     MW 2304   3.792   0.770   1.019
  166SOL     OW 2305   1.248   0.729   0.880
  166SOL    HW1 2306   1.167   0.779   0.890
  166SOL    HW2 2307   1.264   0.729   0.785
  166SOL     MW 2308   1.240   0.736   0.869
  167SOL     OW 2309   1.185   6.082   1.445
  167SOL    HW1 2310   1.196   6.154   1.383
  167SOL    HW2 2311   1.091   6.077   1.460
  167SOL     MW 2312   1.175   6.091   1.439
  168SOL     OW 2313   1.172   0.481   2.355
  168SOL    HW1 2314   1.154   0.497   2.263
  168SOL    HW2 2315   1.195   0.567   2.391
  168SOL     MW 2316   1.173   0.494   2.348
  169SOL     OW 2317   2.075   0.795   0.752
  169SOL    HW1 2318   2.144   0.748   0.705
  169SOL    HW2 2319   1.999   0.790   0.694
  169SOL     MW 2320   2.074   0.788   0.738
  170SOL     OW 2321   1.875   1.551   6.021
  170SOL    HW1 2322   1.859   1.539   6.114
  170SOL    HW2 2323   1.926   1.632   6.015
  170SOL     MW 2324   1.879   1.560   6.032
  171SOL     OW 2325   5.089   3.848   2.672
  171SOL    HW1 2326   5.137   3.816   2.595
  171SOL    HW2 2327   5.014   3.894   2.636
  171SOL     MW 2328   5.086   3.849   2.657
  172SOL     OW 2329   2.987   0.545   5.274
  172SOL    HW1 2330   3.058   0.546   5.209
  172SOL    HW2 2331   3.009   0.473   5.332
  172SOL     MW 2332   2.999   0.536   5.273
  173SOL     OW 2333   0.974   3.417   0.966
  173SOL    HW1 2334   0.887   3.381   0.948
  173SOL    HW2 2335   1.033   3.342   0.964
  173SOL     MW 2336   0.970   3.403   0.964
  174SOL     OW 2337   2.015   0.228   1.009
  174SOL    HW1 2338   1.978   0.160   0.953
  174SOL    HW2 2339   2.100   0.194   1.035
  174SOL     MW 2340   2.021   0.215   1.005
  175SOL     OW 2341   1.080   0.010   4.643
  175SOL    HW1 2342   1.158   0.034   4.692
  175SOL    HW2 2343   1.014   0.076   4.667
  175SOL     MW 2344   1.081   0.021   4.652
  176SOL     OW 2345   0.234   0.439   5.983
  176SOL    HW1 2346   0.286   0.492   5.923
  176SOL    HW2 2347   0.154   0.419   5.934
  176SOL     MW 2348   0.230   0.443   5.969
  177SOL     OW 2349   0.445   6.089   0.512
  177SOL    HW1 2350   0.422   6.114   0.601
  177SOL    HW2 2351   0.364   6.059   0.472
  177SOL     MW 2352   0.432   6.088   0.518
  178SOL     OW 2353   0.044   1.087   5.671
  178SOL    HW1 2354  -0.025   1.022   5.687
  178SOL    HW2 2355   0.044   1.141   5.750
  178SOL     MW 2356   0.035   1.086   5.683
  179SOL     OW 2357   1.596   5.579   0.399
  179SOL    HW1 2358   1.523   5.552   0.345
  179SOL    HW2 2359   1.621   5.500   0.447
  179SOL     MW 2360   1.590   5.565   0.398
  180SOL     OW 2361   1.894   0.223   2.662
  180SOL    HW1 2362   1.931   0.136   2.647
  180SOL    HW2 2363   1.803   0.215   2.633
  180SOL     MW 2364   1.887   0.211   2.657
  181SOL     OW 2365   0.648   1.216   1.339
  181SOL    HW1 2366   0.656   1.287   1.403
  181SOL    HW2 2367   0.589   1.153   1.381
  181SOL     MW 2368   0.642   1.217   1.353
  182SOL     OW 2369   2.613   0.386   2.992
  182SOL    HW1 2370   2.639   0.442   2.919
  182SOL    HW2 2371   2.683   0.320   2.998
  182SOL     MW 2372   2.625   0.384   2.984
  183SOL     OW 2373   3.083   0.198   3.150
  183SOL    HW1 2374   3.137   0.151   3.087
  183SOL    HW2 2375   3.119   0.287   3.152
  183SOL     MW 2376   3.094   0.204   3.142
  184SOL     OW 2377   1.058   2.603   5.794
  184SOL    HW1 2378   1.128   2.546   5.761
  184SOL    HW2 2379   1.036   2.566   5.880
  184SOL     MW 2380   1.064   2.591   5.801
  185SOL     OW 2381   3.747   1.303   5.642
  185SOL    HW1 2382   3.737   1.296   5.737
  185SOL    HW2 2383   3.709   1.389   5.621
  185SOL     MW 2384   3.741   1.313   5.652
  186SOL     OW 2385   1.367   1.090   5.107
  186SOL    HW1 2386   1.376   1.022   5.174
  186SOL    HW2 2387   1.289   1.139   5.133
  186SOL     MW 2388   1.358   1.087   5.119
  187SOL     OW 2389   6.022   1.762   4.403
  187SOL    HW1 2390   5.969   1.797   4.475
  187SOL    HW2 2391   6.094   1.824   4.394
  187SOL     MW 2392   6.024   1.774   4.411
  188SOL     OW 2393   2.307   0.576   6.066
  188SOL    HW1 2394   2.283   0.664   6.036
  188SOL    HW2 2395   2.401   0.581   6.084
  188SOL     MW 2396   2.316   0.588   6.065
  189SOL     OW 2397   0.784   2.666   4.428
  189SOL    HW1 2398   0.798   2.758   4.406
  189SOL    HW2 2399   0.856   2.620   4.385
  189SOL     MW 2400   0.795   2.672   4.420
  190SOL     OW 2401   1.166   0.564   2.091
  190SOL    HW1 2402   1.103   0.509   2.044
  190SOL    HW2 2403   1.145   0.653   2.063
  190SOL     MW 2404   1.155   0.568   2.082
  191SOL     OW 2405   1.449   0.982   0.059
  191SOL    HW1 2406   1.535   1.018   0.036
  191SOL    HW2 2407   1.414   1.042   0.124
  191SOL     MW 2408   1.456   0.994   0.064
  192SOL     OW 2409   1.362   0.675   0.629
  192SOL    HW1 2410   1.449   0.715   0.634
  192SOL    HW2 2411   1.313   0.731   0.568
  192SOL     MW 2412   1.367   0.688   0.622
  193SOL     OW 2413   1.308   1.003   0.734
  193SOL    HW1 2414   1.273   0.988   0.646
  193SOL    HW2 2415   1.402   0.988   0.726
  193SOL     MW 2416   1.315   0.999   0.722
  194SOL     OW 2417   1.633   3.819   0.485
  194SOL    HW1 2418   1.584   3.765   0.422
  194SOL    HW2 2419   1.585   3.901   0.487
  194SOL     MW 2420   1.621   3.822   0.477
  195SOL     OW 2421   4.765   4.415   3.444
  195SOL    HW1 2422   4.700   4.439   3.510
  195SOL    HW2 2423   4.833   4.369   3.493
  195SOL     MW 2424   4.766   4.412   3.458
  196SOL     OW 2425   0.461   2.015   0.169
  196SOL    HW1 2426   0.522   2.054   0.106
  196SOL    HW2 2427   0.511   2.007   0.250
  196SOL     MW 2428   0.475   2.019   0.171
  197SOL     OW 2429   5.633   0.387   5.854
  197SOL    HW1 2430   5.715   0.434   5.842
  197SOL    HW2 2431   5.599   0.418   5.938
  197SOL     MW 2432   5.639   0.397   5.863
  198SOL     OW 2433   1.754   4.000   1.327
  198SOL    HW1 2434   1.752   3.920   1.379
  198SOL    HW2 2435   1.707   4.064   1.381
  198SOL     MW 2436   1.748   3.998   1.341
  199SOL     OW 2437   5.423   1.808   2.611
  199SOL    HW1 2438   5.395   1.728   2.567
  199SOL    HW2 2439   5.391   1.799   2.701
  199SOL     MW 2440   5.415   1.797   2.617
  200SOL     OW 2441   2.629   0.724   2.638
  200SOL    HW1 2442   2.572   0.740   2.713
  200SOL    HW2 2443   2.656   0.633   2.646
  200SOL     MW 2444   2.625   0.714   2.649
  201SOL     OW 2445   0.627   0.912   5.517
  201SOL    HW1 2446   0.568   0.846   5.555
  201SOL    HW2 2447   0.584   0.996   5.536
  201SOL     MW 2448   0.614   0.914   5.525
  202SOL     OW 2449   0.844   2.585   1.708
  202SOL    HW1 2450   0.768   2.642   1.707
  202SOL    HW2 2451   0.881   2.593   1.620
  202SOL     MW 2452   0.839   2.594   1.697
  203SOL     OW 2453   0.841   1.981   0.276
  203SOL    HW1 2454   0.823   1.887   0.275
  203SOL    HW2 2455   0.773   2.017   0.333
  203SOL     MW 2456   0.830   1.973   0.283
  204SOL     OW 2457   5.525   0.228   2.659
  204SOL    HW1 2458   5.447   0.281   2.671
  204SOL    HW2 2459   5.596   0.282   2.695
  204SOL     MW 2460   5.524   0.241   2.665
  205SOL     OW 2461   0.046   0.761   1.044
  205SOL    HW1 2462   0.106   0.728   1.111
  205SOL    HW2 2463   0.104   0.795   0.975
  205SOL     MW 2464   0.061   0.761   1.043
  206SOL     OW 2465   1.555   1.672   2.533
  206SOL    HW1 2466   1.638   1.692   2.576
  206SOL    HW2 2467   1.525   1.591   2.576
  206SOL     MW 2468   1.562   1.664   2.544
  207SOL     OW 2469   0.675   2.594   6.100
  207SOL    HW1 2470   0.625   2.637   6.168
  207SOL    HW2 2471   0.670   2.653   6.024
  207SOL     MW 2472   0.668   2.607   6.099
  208SOL     OW 2473   0.882   3.391   0.223
  208SOL    HW1 2474   0.857   3.441   0.145
  208SOL    HW2 2475   0.905   3.304   0.189
  208SOL     MW 2476   0.882   3.386   0.208
  209SOL     OW 2477   3.180   0.814   0.190
  209SOL    HW1 2478   3.132   0.766   0.258
  209SOL    HW2 2479   3.132   0.896   0.180
  209SOL     MW 2480   3.167   0.818   0.198
  210SOL     OW 2481   2.042   1.254   0.535
  210SOL    HW1 2482   2.129   1.220   0.553
  210SOL    HW2 2483   1.985   1.209   0.598
  210SOL     MW 2484   2.046   1.244   0.545
  211SOL     OW 2485   1.160   0.042   5.230
  211SOL    HW1 2486   1.185  -0.033   5.177
  211SOL    HW2 2487   1.066   0.032   5.243
  211SOL     MW 2488   1.151   0.031   5.225
  212SOL     OW 2489   1.390   1.208   0.446
  212SOL    HW1 2490   1.358   1.215   0.356
  212SOL    HW2 2491   1.314   1.232   0.500
  212SOL     MW 2492   1.376   1.212   0.441
  213SOL     OW 2493   0.750   4.900   4.166
  213SOL    HW1 2494   0.823   4.874   4.110
  213SOL    HW2 2495   0.728   4.822   4.216
  213SOL     MW 2496   0.757   4.887   4.165
  214SOL     OW 2497   1.076   1.138   4.880
  214SOL    HW1 2498   0.994   1.137   4.830
  214SOL    HW2 2499   1.139   1.181   4.823
  214SOL     MW 2500   1.073   1.143   4.867
  215SOL     OW 2501   1.110   4.148   1.478
  215SOL    HW1 2502   1.056   4.083   1.523
  215SOL    HW2 2503   1.150   4.100   1.406
  215SOL     MW 2504   1.108   4.134   1.475
  216SOL     OW 2505   0.191   2.121   1.261
  216SOL    HW1 2506   0.138   2.117   1.181
  216SOL    HW2 2507   0.127   2.138   1.331
  216SOL     MW 2508   0.176   2.123   1.260
  217SOL     OW 2509   0.145   2.312   0.634
  217SOL    HW1 2510   0.082   2.243   0.656
  217SOL    HW2 2511   0.206   2.270   0.574
  217SOL     MW 2512   0.145   2.298   0.629
  218SOL     OW 2513   5.953   1.048   1.041
  218SOL    HW1 2514   5.873   1.100   1.041
  218SOL    HW2 2515   5.933   0.972   0.987
  218SOL     MW 2516   5.941   1.045   1.034
  219SOL     OW 2517   1.840   1.085   5.283
  219SOL    HW1 2518   1.747   1.074   5.301
  219SOL    HW2 2519   1.882   1.015   5.333
  219SOL     MW 2520   1.833   1.075   5.292
  220SOL     OW 2521   5.256   0.483   0.560
  220SOL    HW1 2522   5.181   0.502   0.504
  220SOL    HW2 2523   5.298   0.407   0.519
  220SOL     MW 2524   5.252   0.476   0.548
  221SOL     OW 2525   0.634   1.912   5.369
  221SOL    HW1 2526   0.710   1.954   5.408
  221SOL    HW2 2527   0.561   1.933   5.428
  221SOL     MW 2528   0.634   1.920   5.381
  222SOL     OW 2529   0.730   1.954   1.887
  222SOL    HW1 2530   0.795   2.024   1.886
  222SOL    HW2 2531   0.753   1.900   1.963
  222SOL     MW 2532   0.741   1.956   1.897
  223SOL     OW 2533   0.466   1.872   0.856
  223SOL    HW1 2534   0.382   1.873   0.811
  223SOL    HW2 2535   0.531   1.882   0.786
  223SOL     MW 2536   0.464   1.873   0.841
  224SOL     OW 2537   1.376   3.030   0.562
  224SOL    HW1 2538   1.333   2.987   0.636
  224SOL    HW2 2539   1.304   3.061   0.507
  224SOL     MW 2540   1.362   3.028   0.564
  225SOL     OW 2541   5.652   3.132   4.044
  225SOL    HW1 2542   5.591   3.071   4.085
  225SOL    HW2 2543   5.704   3.078   3.984
  225SOL     MW 2544   5.651   3.117   4.041
  226SOL     OW 2545   5.423   0.868   2.213
  226SOL    HW1 2546   5.364   0.865   2.138
  226SOL    HW2 2547   5.366   0.864   2.290
  226SOL     MW 2548   5.408   0.867   2.213
  227SOL     OW 2549   1.265   0.185   0.861
  227SOL    HW1 2550   1.266   0.165   0.767
  227SOL    HW2 2551   1.331   0.254   0.871
  227SOL     MW 2552   1.273   0.192   0.850
  228SOL     OW 2553   0.851   5.069   4.384
  228SOL    HW1 2554   0.853   5.059   4.288
  228SOL    HW2 2555   0.853   5.163   4.398
  228SOL     MW 2556   0.851   5.080   4.373
  229SOL     OW 2557   1.072   1.381   0.083
  229SOL    HW1 2558   1.031   1.403   0.000
  229SOL    HW2 2559   1.019   1.310   0.118
  229SOL     MW 2560   1.060   1.375   0.077
  230SOL     OW 2561   2.490   1.078   2.909
  230SOL    HW1 2562   2.559   1.136   2.876
  230SOL    HW2 2563   2.479   1.103   3.001
  230SOL     MW 2564   2.497   1.089   2.916
  231SOL     OW 2565   0.842   5.685   3.502
  231SOL    HW1 2566   0.833   5.613   3.440
  231SOL    HW2 2567   0.820   5.763   3.451
  231SOL     MW 2568   0.838   5.686   3.487
  232SOL     OW 2569   1.593   2.880   1.549
  232SOL    HW1 2570   1.555   2.965   1.525
  232SOL    HW2 2571   1.586   2.827   1.470
  232SOL     MW 2572   1.587   2.884   1.536
  233SOL     OW 2573   2.457   1.394   2.228
  233SOL    HW1 2574   2.479   1.302   2.243
  233SOL    HW2 2575   2.489   1.412   2.139
  233SOL     MW 2576   2.464   1.384   2.218
  234SOL     OW 2577   2.819   1.112   5.652
  234SOL    HW1 2578   2.818   1.115   5.747
  234SOL    HW2 2579   2.876   1.184   5.626
  234SOL     MW 2580   2.826   1.122   5.661
  235SOL     OW 2581   5.380   1.677   0.342
  235SOL    HW1 2582   5.412   1.742   0.279
  235SOL    HW2 2583   5.459   1.635   0.376
  235SOL     MW 2584   5.394   1.680   0.338
  236SOL     OW 2585   0.886   1.328   0.492
  236SOL    HW1 2586   0.964   1.345   0.543
  236SOL    HW2 2587   0.901   1.373   0.408
  236SOL     MW 2588   0.898   1.336   0.488
  237SOL     OW 2589   0.348   1.127   1.013
  237SOL    HW1 2590   0.271   1.095   0.967
  237SOL    HW2 2591   0.366   1.061   1.080
  237SOL     MW 2592   0.341   1.115   1.016
  238SOL     OW 2593   1.456   1.846   3.330
  238SOL    HW1 2594   1.537   1.803   3.359
  238SOL    HW2 2595   1.486   1.928   3.289
  238SOL     MW 2596   1.471   1.851   3.329
  239SOL     OW 2597   2.001   1.991   1.094
  239SOL    HW1 2598   1.936   2.029   1.036
  239SOL    HW2 2599   2.015   2.057   1.162
  239SOL     MW 2600   1.995   2.004   1.095
  240SOL     OW 2601   0.983   1.128   0.174
  240SOL    HW1 2602   1.043   1.107   0.102
  240SOL    HW2 2603   0.912   1.064   0.165
  240SOL     MW 2604   0.982   1.117   0.163
  241SOL     OW 2605   5.437   0.381   1.242
  241SOL    HW1 2606   5.386   0.344   1.171
  241SOL    HW2 2607   5.380   0.446   1.282
  241SOL     MW 2608   5.423   0.385   1.238
  242SOL     OW 2609   0.343   3.230   1.517
  242SOL    HW1 2610   0.279   3.273   1.462
  242SOL    HW2 2611   0.377   3.299   1.575
  242SOL     MW 2612   0.339   3.244   1.518
  243SOL     OW 2613   1.049   2.460   4.422
  243SOL    HW1 2614   1.091   2.535   4.464
  243SOL    HW2 2615   1.113   2.389   4.431
  243SOL     MW 2616   1.063   2.460   4.429
  244SOL     OW 2617   6.096   2.858   1.381
  244SOL    HW1 2618   6.075   2.815   1.298
  244SOL    HW2 2619   6.029   2.925   1.392
  244SOL     MW 2620   6.085   2.861   1.372
  245SOL     OW 2621   5.289   1.675   6.053
  245SOL    HW1 2622   5.265   1.681   5.960
  245SOL    HW2 2623   5.383   1.657   6.052
  245SOL     MW 2624   5.298   1.673   6.041
  246SOL     OW 2625   2.531   1.249   0.784
  246SOL    HW1 2626   2.473   1.324   0.792
  246SOL    HW2 2627   2.605   1.281   0.732
  246SOL     MW 2628   2.533   1.262   0.779
  247SOL     OW 2629   2.059   2.323   2.374
  247SOL    HW1 2630   2.037   2.367   2.292
  247SOL    HW2 2631   2.154   2.325   2.378
  247SOL     MW 2632   2.068   2.329   2.364
  248SOL     OW 2633   1.246   5.973   4.128
  248SOL    HW1 2634   1.213   5.968   4.218
  248SOL    HW2 2635   1.247   5.883   4.097
  248SOL     MW 2636   1.242   5.961   4.135
  249SOL     OW 2637   6.059   2.715   1.134
  249SOL    HW1 2638   6.091   2.631   1.101
  249SOL    HW2 2639   6.129   2.777   1.114
  249SOL     MW 2640   6.072   2.712   1.127
  250SOL     OW 2641   2.226   0.584   1.928
  250SOL    HW1 2642   2.247   0.525   1.856
  250SOL    HW2 2643   2.217   0.526   2.004
  250SOL     MW 2644   2.228   0.569   1.929
  251SOL     OW 2645   5.215   3.307   0.402
  251SOL    HW1 2646   5.146   3.308   0.337
  251SOL    HW2 2647   5.277   3.241   0.370
  251SOL     MW 2648   5.214   3.299   0.389
  252SOL     OW 2649   1.932   4.455   3.801
  252SOL    HW1 2650   2.022   4.487   3.798
  252SOL    HW2 2651   1.939   4.367   3.837
  252SOL     MW 2652   1.944   4.448   3.805
  253SOL     OW 2653   2.314   3.066   1.496
  253SOL    HW1 2654   2.384   3.008   1.527
  253SOL    HW2 2655   2.235   3.034   1.539
  253SOL     MW 2656   2.313   3.055   1.506
  254SOL     OW 2657   0.139   1.295   1.905
  254SOL    HW1 2658   0.183   1.380   1.907
  254SOL    HW2 2659   0.056   1.309   1.952
  254SOL     MW 2660   0.134   1.307   1.911
  255SOL     OW 2661   6.044   5.852   1.456
  255SOL    HW1 2662   6.075   5.910   1.387
  255SOL    HW2 2663   5.981   5.794   1.413
  255SOL     MW 2664   6.040   5.852   1.442
  256SOL     OW 2665   0.285   4.574   1.968
  256SOL    HW1 2666   0.365   4.543   1.926
  256SOL    HW2 2667   0.311   4.653   2.015
  256SOL     MW 2668   0.299   4.580   1.969
  257SOL     OW 2669   1.910   1.387   5.753
  257SOL    HW1 2670   1.948   1.446   5.688
  257SOL    HW2 2671   1.901   1.440   5.832
  257SOL     MW 2672   1.914   1.401   5.755
  258SOL     OW 2673   0.038   0.840   0.654
  258SOL    HW1 2674   0.072   0.903   0.717
  258SOL    HW2 2675  -0.016   0.893   0.594
  258SOL     MW 2676   0.035   0.855   0.654
  259SOL     OW 2677   1.748   5.101   4.698
  259SOL    HW1 2678   1.745   5.025   4.756
  259SOL    HW2 2679   1.684   5.162   4.734
  259SOL     MW 2680   1.740   5.099   4.710
  260SOL     OW 2681   1.801   2.389   0.418
  260SOL    HW1 2682   1.790   2.435   0.335
  260SOL    HW2 2683   1.767   2.301   0.401
  260SOL     MW 2684   1.795   2.384   0.405
  261SOL     OW 2685   2.853   1.042   2.763
  261SOL    HW1 2686   2.925   1.040   2.826
  261SOL    HW2 2687   2.885   0.989   2.690
  261SOL     MW 2688   2.866   1.035   2.762
  262SOL     OW 2689   0.209   0.891   5.058
  262SOL    HW1 2690   0.219   0.983   5.080
  262SOL    HW2 2691   0.119   0.870   5.080
  262SOL     MW 2692   0.199   0.900   5.064
  263SOL     OW 2693   0.562   0.744   6.036
  263SOL    HW1 2694   0.495   0.777   6.095
  263SOL    HW2 2695   0.522   0.667   5.995
  263SOL     MW 2696   0.548   0.738   6.038
  264SOL     OW 2697   2.076   2.137   3.459
  264SOL    HW1 2698   2.002   2.106   3.406
  264SOL    HW2 2699   2.084   2.072   3.529
  264SOL     MW 2700   2.067   2.124   3.461
  265SOL     OW 2701   1.858   3.000   1.186
  265SOL    HW1 2702   1.886   3.082   1.228
  265SOL    HW2 2703   1.906   2.932   1.233
  265SOL     MW 2704   1.868   3.002   1.197
  266SOL     OW 2705   0.367   5.845   0.953
  266SOL    HW1 2706   0.452   5.865   0.912
  266SOL    HW2 2707   0.304   5.891   0.898
  266SOL     MW 2708   0.370   5.854   0.941
  267SOL     OW 2709   0.008   0.703   2.358
  267SOL    HW1 2710  -0.052   0.635   2.388
  267SOL    HW2 2711  -0.049   0.779   2.342
  267SOL     MW 2712  -0.007   0.704   2.360
  268SOL     OW 2713   2.331   0.179   2.085
  268SOL    HW1 2714   2.398   0.182   2.017
  268SOL    HW2 2715   2.319   0.085   2.102
  268SOL     MW 2716   2.338   0.167   2.079
  269SOL     OW 2717   2.615   1.256   3.697
  269SOL    HW1 2718   2.642   1.248   3.788
  269SOL    HW2 2719   2.520   1.257   3.700
  269SOL     MW 2720   2.606   1.255   3.709
  270SOL     OW 2721   2.746   1.878   0.243
  270SOL    HW1 2722   2.655   1.907   0.236
  270SOL    HW2 2723   2.750   1.801   0.186
  270SOL     MW 2724   2.735   1.872   0.235
  271SOL     OW 2725   1.679   1.738   1.392
  271SOL    HW1 2726   1.716   1.786   1.317
  271SOL    HW2 2727   1.695   1.794   1.467
  271SOL     MW 2728   1.686   1.751   1.392
  272SOL     OW 2729   0.028   4.704   2.453
  272SOL    HW1 2730   0.038   4.648   2.530
  272SOL    HW2 2731   0.035   4.644   2.378
  272SOL     MW 2732   0.030   4.689   2.453
  273SOL     OW 2733   5.651   0.975   5.102
  273SOL    HW1 2734   5.717   1.043   5.116
  273SOL    HW2 2735   5.594   0.981   5.179
  273SOL     MW 2736   5.652   0.984   5.114
  274SOL     OW 2737   1.599   1.505   5.535
  274SOL    HW1 2738   1.604   1.598   5.555
  274SOL    HW2 2739   1.656   1.493   5.460
  274SOL     MW 2740   1.607   1.515   5.528
  275SOL     OW 2741   0.200   0.410   4.542
  275SOL    HW1 2742   0.235   0.434   4.456
  275SOL    HW2 2743   0.228   0.481   4.600
  275SOL     MW 2744   0.208   0.422   4.538
  276SOL     OW 2745   1.022   2.002   4.871
  276SOL    HW1 2746   1.092   1.986   4.808
  276SOL    HW2 2747   0.941   1.977   4.825
  276SOL     MW 2748   1.020   1.996   4.857
  277SOL     OW 2749   1.917   0.617   3.399
  277SOL    HW1 2750   1.853   0.594   3.332
  277SOL    HW2 2751   1.872   0.598   3.482
  277SOL     MW 2752   1.903   0.612   3.401
  278SOL     OW 2753   1.614   5.582   3.333
  278SOL    HW1 2754   1.549   5.573   3.402
  278SOL    HW2 2755   1.618   5.676   3.315
  278SOL     MW 2756   1.607   5.593   3.339
  279SOL     OW 2757   3.389   0.638   5.366
  279SOL    HW1 2758   3.431   0.585   5.299
  279SOL    HW2 2759   3.348   0.574   5.425
  279SOL     MW 2760   3.389   0.623   5.365
  280SOL     OW 2761   0.572   1.284   2.071
  280SOL    HW1 2762   0.509   1.216   2.045
  280SOL    HW2 2763   0.594   1.329   1.989
  280SOL     MW 2764   0.567   1.281   2.057
  281SOL     OW 2765   0.095   1.585   0.789
  281SOL    HW1 2766   0.045   1.610   0.867
  281SOL    HW2 2767   0.171   1.538   0.823
  281SOL     MW 2768   0.099   1.582   0.804
  282SOL     OW 2769   0.707   1.908   1.597
  282SOL    HW1 2770   0.701   1.914   1.693
  282SOL    HW2 2771   0.779   1.966   1.574
  282SOL     MW 2772   0.715   1.916   1.607
  283SOL     OW 2773   1.926   0.536   2.018
  283SOL    HW1 2774   2.014   0.526   2.055
  283SOL    HW2 2775   1.909   0.630   2.024
  283SOL     MW 2776   1.935   0.547   2.023
  284SOL     OW 2777   0.022   2.500   0.470
  284SOL    HW1 2778   0.064   2.429   0.519
  284SOL    HW2 2779   0.088   2.528   0.407
  284SOL     MW 2780   0.036   2.494   0.469
  285SOL     OW 2781   1.301   2.503   1.101
  285SOL    HW1 2782   1.311   2.472   1.011
  285SOL    HW2 2783   1.239   2.442   1.141
  285SOL     MW 2784   1.294   2.492   1.095
  286SOL     OW 2785   5.983   4.948   1.300
  286SOL    HW1 2786   6.061   4.894   1.309
  286SOL    HW2 2787   5.945   4.951   1.389
  286SOL     MW 2788   5.988   4.942   1.313
  287SOL     OW 2789   2.893   4.773   2.219
  287SOL    HW1 2790   2.951   4.847   2.235
  287SOL    HW2 2791   2.947   4.696   2.238
  287SOL     MW 2792   2.907   4.772   2.224
  288SOL     OW 2793   0.925   0.244   3.525
  288SOL    HW1 2794   0.939   0.164   3.475
  288SOL    HW2 2795   0.829   0.256   3.526
  288SOL     MW 2796   0.914   0.236   3.519
  289SOL     OW 2797   4.511   0.976   4.951
  289SOL    HW1 2798   4.417   0.964   4.962
  289SOL    HW2 2799   4.549   0.899   4.993
  289SOL     MW 2800   4.504   0.964   4.958
  290SOL     OW 2801   0.595   2.623   5.699
  290SOL    HW1 2802   0.659   2.553   5.685
  290SOL    HW2 2803   0.604   2.680   5.623
  290SOL     MW 2804   0.604   2.621   5.688
  291SOL     OW 2805   0.063   1.270   5.399
  291SOL    HW1 2806  -0.027   1.265   5.430
  291SOL    HW2 2807   0.094   1.179   5.402
  291SOL     MW 2808   0.056   1.258   5.403
  292SOL     OW 2809   5.661   1.030   0.627
  292SOL    HW1 2810   5.753   1.049   0.607
  292SOL    HW2 2811   5.664   0.960   0.692
  292SOL     MW 2812   5.674   1.024   0.632
  293SOL     OW 2813   0.702   2.369   5.632
  293SOL    HW1 2814   0.775   2.309   5.643
  293SOL    HW2 2815   0.668   2.350   5.544
  293SOL     MW 2816   0.707   2.359   5.622
  294SOL     OW 2817   5.347   0.971   5.298
  294SOL    HW1 2818   5.387   1.024   5.367
  294SOL    HW2 2819   5.291   1.033   5.250
  294SOL     MW 2820   5.345   0.986   5.301
  295SOL     OW 2821   1.753   0.085   0.608
  295SOL    HW1 2822   1.663   0.091   0.577
  295SOL    HW2 2823   1.783  -0.002   0.581
  295SOL     MW 2824   1.746   0.075   0.600
  296SOL     OW 2825   5.121   0.439   1.963
  296SOL    HW1 2826   5.168   0.369   2.009
  296SOL    HW2 2827   5.102   0.504   2.030
  296SOL     MW 2828   5.125   0.438   1.978
  297SOL     OW 2829   0.935   0.455   1.700
  297SOL    HW1 2830   0.964   0.525   1.641
  297SOL    HW2 2831   0.927   0.378   1.643
  297SOL     MW 2832   0.937   0.454   1.685
  298SOL     OW 2833   1.668   0.180   0.844
  298SOL    HW1 2834   1.719   0.134   0.777
  298SOL    HW2 2835   1.594   0.217   0.796
  298SOL     MW 2836   1.665   0.179   0.829
  299SOL     OW 2837   2.387   4.582   5.639
  299SOL    HW1 2838   2.382   4.566   5.545
  299SOL    HW2 2839   2.364   4.498   5.680
  299SOL     MW 2840   2.383   4.569   5.633
  300SOL     OW 2841   0.333   1.388   0.428
  300SOL    HW1 2842   0.242   1.413   0.441
  300SOL    HW2 2843   0.358   1.428   0.345
  300SOL     MW 2844   0.325   1.396   0.419
  301SOL     OW 2845   0.653   1.905   3.132
  301SOL    HW1 2846   0.570   1.859   3.141
  301SOL    HW2 2847   0.695   1.866   3.056
  301SOL     MW 2848   0.648   1.894   3.124
  302SOL     OW 2849   0.553   0.437   0.617
  302SOL    HW1 2850   0.508   0.367   0.569
  302SOL    HW2 2851   0.582   0.397   0.698
  302SOL     MW 2852   0.551   0.423   0.621
  303SOL     OW 2853   1.115   5.262   5.602
  303SOL    HW1 2854   1.190   5.313   5.572
  303SOL    HW2 2855   1.080   5.313   5.675
  303SOL     MW 2856   1.120   5.275   5.608
  304SOL     OW 2857   4.711   4.966   4.249
  304SOL    HW1 2858   4.648   5.008   4.190
  304SOL    HW2 2859   4.762   4.908   4.192
  304SOL     MW 2860   4.710   4.964   4.234
  305SOL     OW 2861   0.730   2.606   0.842
  305SOL    HW1 2862   0.787   2.530   0.832
  305SOL    HW2 2863   0.695   2.621   0.754
  305SOL     MW 2864   0.733   2.598   0.830
  306SOL     OW 2865   2.722   0.744   4.814
  306SOL    HW1 2866   2.774   0.746   4.894
  306SOL    HW2 2867   2.778   0.783   4.748
  306SOL     MW 2868   2.736   0.749   4.816
  307SOL     OW 2869   5.163   1.090   4.376
  307SOL    HW1 2870   5.082   1.061   4.333
  307SOL    HW2 2871   5.160   1.050   4.463
  307SOL     MW 2872   5.152   1.081   4.382
  308SOL     OW 2873   6.023   0.760   0.218
  308SOL    HW1 2874   6.026   0.815   0.140
  308SOL    HW2 2875   6.013   0.671   0.184
  308SOL     MW 2876   6.022   0.755   0.203
  309SOL     OW 2877   6.087   5.236   0.249
  309SOL    HW1 2878   6.123   5.215   0.335
  309SOL    HW2 2879   6.114   5.327   0.233
  309SOL     MW 2880   6.095   5.245   0.258
  310SOL     OW 2881   5.373   5.635   1.442
  310SOL    HW1 2882   5.281   5.618   1.465
  310SOL    HW2 2883   5.369   5.678   1.357
  310SOL     MW 2884   5.360   5.638   1.434
  311SOL     OW 2885   5.998   1.722   0.276
  311SOL    HW1 2886   6.014   1.814   0.297
  311SOL    HW2 2887   6.076   1.676   0.305
  311SOL     MW 2888   6.010   1.728   0.283
  312SOL     OW 2889   5.891   4.556   0.800
  312SOL    HW1 2890   5.848   4.552   0.885
  312SOL    HW2 2891   5.966   4.614   0.814
  312SOL     MW 2892   5.895   4.563   0.813
  313SOL     OW 2893   0.630   0.275   1.941
  313SOL    HW1 2894   0.681   0.303   2.017
  313SOL    HW2 2895   0.634   0.348   1.880
  313SOL     MW 2896   0.637   0.288   1.943
  314SOL     OW 2897   5.910   2.801   4.821
  314SOL    HW1 2898   5.970   2.736   4.784
  314SOL    HW2 2899   5.947   2.820   4.907
  314SOL     MW 2900   5.923   2.795   4.827
  315SOL     OW 2901   2.908   0.095   1.664
  315SOL    HW1 2902   2.933   0.186   1.652
  315SOL    HW2 2903   2.812   0.097   1.666
  315SOL     MW 2904   2.899   0.107   1.663
  316SOL     OW 2905   1.361   0.479   5.423
  316SOL    HW1 2906   1.430   0.445   5.365
  316SOL    HW2 2907   1.383   0.572   5.432
  316SOL     MW 2908   1.373   0.487   5.416
  317SOL     OW 2909   1.749   0.735   0.128
  317SOL    HW1 2910   1.842   0.758   0.130
  317SOL    HW2 2911   1.708   0.797   0.188
  317SOL     MW 2912   1.756   0.746   0.136
  318SOL     OW 2913   1.593   2.092   1.108
  318SOL    HW1 2914   1.635   2.012   1.142
  318SOL    HW2 2915   1.500   2.076   1.117
  318SOL     MW 2916   1.587   2.080   1.113
  319SOL     OW 2917   0.773   3.077   0.641
  319SOL    HW1 2918   0.774   3.130   0.562
  319SOL    HW2 2919   0.694   3.024   0.633
  319SOL     MW 2920   0.763   3.077   0.630
  320SOL     OW 2921   0.216   0.243   1.383
  320SOL    HW1 2922   0.218   0.195   1.465
  320SOL    HW2 2923   0.204   0.176   1.316
  320SOL     MW 2924   0.215   0.228   1.385
  321SOL     OW 2925   4.416   1.785   0.272
  321SOL    HW1 2926   4.324   1.809   0.257
  321SOL    HW2 2927   4.463   1.822   0.198
  321SOL     MW 2928   4.410   1.793   0.261
  322SOL     OW 2929   0.899   1.677   1.181
  322SOL    HW1 2930   0.823   1.622   1.162
  322SOL    HW2 2931   0.975   1.620   1.166
  322SOL     MW 2932   0.899   1.662   1.177
  323SOL     OW 2933   2.559   1.792   5.715
  323SOL    HW1 2934   2.644   1.802   5.671
  323SOL    HW2 2935   2.556   1.699   5.739
  323SOL     MW 2936   2.569   1.781   5.712
  324SOL     OW 2937   1.160   3.160   0.980
  324SOL    HW1 2938   1.181   3.116   0.898
  324SOL    HW2 2939   1.088   3.109   1.017
  324SOL     MW 2940   1.154   3.148   0.975
  325SOL     OW 2941   1.337   3.554   6.069
  325SOL    HW1 2942   1.310   3.646   6.071
  325SOL    HW2 2943   1.309   3.519   6.154
  325SOL     MW 2944   1.330   3.561   6.080
  326SOL     OW 2945   0.920   0.990   1.644
  326SOL    HW1 2946   0.947   0.935   1.570
  326SOL    HW2 2947   0.903   1.076   1.604
  326SOL     MW 2948   0.921   0.994   1.629
  327SOL     OW 2949   1.033   0.653   1.558
  327SOL    HW1 2950   1.064   0.702   1.633
  327SOL    HW2 2951   1.109   0.646   1.500
  327SOL     MW 2952   1.047   0.658   1.560
  328SOL     OW 2953   4.973   1.587   1.102
  328SOL    HW1 2954   5.059   1.610   1.068
  328SOL    HW2 2955   4.918   1.576   1.025
  328SOL     MW 2956   4.977   1.588   1.088
  329SOL     OW 2957   5.694   5.953   1.561
  329SOL    HW1 2958   5.712   6.004   1.483
  329SOL    HW2 2959   5.769   5.968   1.618
  329SOL     MW 2960   5.706   5.961   1.558
  330SOL     OW 2961   3.002   0.278   5.403
  330SOL    HW1 2962   2.963   0.249   5.485
  330SOL    HW2 2963   2.962   0.222   5.336
  330SOL     MW 2964   2.992   0.267   5.405
  331SOL     OW 2965   1.668   5.734   5.594
  331SOL    HW1 2966   1.672   5.648   5.635
  331SOL    HW2 2967   1.757   5.751   5.564
  331SOL     MW 2968   1.680   5.725   5.595
  332SOL     OW 2969   2.545   1.173   5.224
  332SOL    HW1 2970   2.564   1.197   5.315
  332SOL    HW2 2971   2.560   1.254   5.175
  332SOL     MW 2972   2.549   1.187   5.229
  333SOL     OW 2973   1.013   1.993   1.575
  333SOL    HW1 2974   1.012   1.902   1.545
  333SOL    HW2 2975   1.035   1.988   1.668
  333SOL     MW 2976   1.016   1.981   1.583
  334SOL     OW 2977   0.540   1.649   1.012
  334SOL    HW1 2978   0.537   1.710   0.938
  334SOL    HW2 2979   0.570   1.567   0.974
  334SOL     MW 2980   0.543   1.647   0.998
  335SOL     OW 2981   5.498   1.962   5.838
  335SOL    HW1 2982   5.542   1.877   5.849
  335SOL    HW2 2983   5.511   2.006   5.922
  335SOL     MW 2984   5.505   1.956   5.850
  336SOL     OW 2985   0.825   1.487   0.761
  336SOL    HW1 2986   0.889   1.417   0.754
  336SOL    HW2 2987   0.875   1.567   0.744
  336SOL     MW 2988   0.840   1.489   0.758
  337SOL     OW 2989   1.999   3.375   0.759
  337SOL    HW1 2990   2.071   3.378   0.822
  337SOL    HW2 2991   1.931   3.429   0.798
  337SOL     MW 2992   2.000   3.382   0.772
  338SOL     OW 2993   1.371   6.054   1.645
  338SOL    HW1 2994   1.303   6.083   1.584
  338SOL    HW2 2995   1.361   6.112   1.721
  338SOL     MW 2996   1.361   6.065   1.647
  339SOL     OW 2997   1.348   0.157   3.627
  339SOL    HW1 2998   1.257   0.174   3.652
  339SOL    HW2 2999   1.346   0.069   3.588
  339SOL     MW 3000   1.336   0.148   3.625
  340SOL     OW 3001   5.786   2.331   4.963
  340SOL    HW1 3002   5.736   2.265   5.012
  340SOL    HW2 3003   5.728   2.407   4.960
  340SOL     MW 3004   5.772   2.332   4.969
  341SOL     OW 3005   2.236   0.302   5.671
  341SOL    HW1 3006   2.318   0.253   5.680
  341SOL    HW2 3007   2.185   0.278   5.748
  341SOL     MW 3008   2.240   0.293   5.682
  342SOL     OW 3009   1.589   6.043   0.915
  342SOL    HW1 3010   1.499   6.036   0.945
  342SOL    HW2 3011   1.600   6.135   0.889
  342SOL     MW 3012   1.579   6.054   0.915
  343SOL     OW 3013   5.877   4.956   2.091
  343SOL    HW1 3014   5.887   4.862   2.108
  343SOL    HW2 3015   5.938   4.975   2.020
  343SOL     MW 3016   5.886   4.947   2.084
  344SOL     OW 3017   0.257   1.734   0.205
  344SOL    HW1 3018   0.300   1.651   0.225
  344SOL    HW2 3019   0.301   1.798   0.261
  344SOL     MW 3020   0.268   1.732   0.214
  345SOL     OW 3021   4.508   0.014   2.613
  345SOL    HW1 3022   4.556   0.084   2.656
  345SOL    HW2 3023   4.416   0.039   2.622
  345SOL     MW 3024   4.502   0.026   2.620
  346SOL     OW 3025   5.660   0.294   0.128
  346SOL    HW1 3026   5.621   0.218   0.085
  346SOL    HW2 3027   5.746   0.264   0.156
  346SOL     MW 3028   5.666   0.280   0.126
  347SOL     OW 3029   6.086   5.605   1.278
  347SOL    HW1 3030   6.086   5.513   1.251
  347SOL    HW2 3031   5.998   5.620   1.311
  347SOL     MW 3032   6.074   5.595   1.279
  348SOL     OW 3033   4.129   0.727   4.456
  348SOL    HW1 3034   4.059   0.674   4.419
  348SOL    HW2 3035   4.207   0.672   4.451
  348SOL     MW 3036   4.130   0.713   4.450
  349SOL     OW 3037   5.579   0.594   3.742
  349SOL    HW1 3038   5.507   0.531   3.742
  349SOL    HW2 3039   5.638   0.563   3.811
  349SOL     MW 3040   5.577   0.582   3.751
  350SOL     OW 3041   1.706   0.378   5.620
  350SOL    HW1 3042   1.722   0.442   5.551
  350SOL    HW2 3043   1.611   0.362   5.616
  350SOL     MW 3044   1.696   0.384   5.610
  351SOL     OW 3045   1.123   2.030   1.853
  351SOL    HW1 3046   1.050   2.089   1.870
  351SOL    HW2 3047   1.184   2.045   1.925
  351SOL     MW 3048   1.121   2.039   1.864
  352SOL     OW 3049   2.617   0.122   1.989
  352SOL    HW1 3050   2.616   0.057   1.918
  352SOL    HW2 3051   2.644   0.073   2.066
  352SOL     MW 3052   2.620   0.107   1.989
  353SOL     OW 3053   1.147   0.401   2.776
  353SOL    HW1 3054   1.105   0.319   2.750
  353SOL    HW2 3055   1.107   0.468   2.720
  353SOL     MW 3056   1.137   0.399   2.765
  354SOL     OW 3057   0.806   1.239   3.039
  354SOL    HW1 3058   0.846   1.299   3.102
  354SOL    HW2 3059   0.771   1.167   3.092
  354SOL     MW 3060   0.807   1.237   3.054
  355SOL     OW 3061   5.953   0.225   1.931
  355SOL    HW1 3062   5.891   0.259   1.866
  355SOL    HW2 3063   5.979   0.303   1.982
  355SOL     MW 3064   5.948   0.240   1.929
  356SOL     OW 3065   4.999   0.991   1.454
  356SOL    HW1 3066   4.981   0.967   1.545
  356SOL    HW2 3067   4.914   1.014   1.418
  356SOL     MW 3068   4.986   0.991   1.461
  357SOL     OW 3069   0.012   2.128   2.269
  357SOL    HW1 3070  -0.039   2.178   2.333
  357SOL    HW2 3071  -0.023   2.154   2.184
  357SOL     MW 3072   0.001   2.138   2.266
  358SOL     OW 3073   5.919   6.034   4.154
  358SOL    HW1 3074   5.905   6.129   4.153
  358SOL    HW2 3075   5.838   5.997   4.187
  358SOL     MW 3076   5.907   6.042   4.158
  359SOL     OW 3077   6.068   1.052   1.518
  359SOL    HW1 3078   6.108   1.138   1.531
  359SOL    HW2 3079   5.995   1.068   1.458
  359SOL     MW 3080   6.064   1.065   1.512
  360SOL     OW 3081   5.846   5.748   2.920
  360SOL    HW1 3082   5.815   5.660   2.941
  360SOL    HW2 3083   5.893   5.738   2.836
  360SOL     MW 3084   5.848   5.735   2.912
  361SOL     OW 3085   2.834   5.672   2.664
  361SOL    HW1 3086   2.779   5.699   2.590
  361SOL    HW2 3087   2.834   5.747   2.723
  361SOL     MW 3088   2.827   5.685   2.662
  362SOL     OW 3089   1.184   0.544   0.312
  362SOL    HW1 3090   1.096   0.518   0.285
  362SOL    HW2 3091   1.236   0.539   0.231
  362SOL     MW 3092   1.179   0.540   0.298
  363SOL     OW 3093   0.769   0.302   3.972
  363SOL    HW1 3094   0.841   0.308   4.035
  363SOL    HW2 3095   0.772   0.386   3.926
  363SOL     MW 3096   0.779   0.314   3.974
  364SOL     OW 3097   5.052   1.632   2.630
  364SOL    HW1 3098   5.003   1.624   2.549
  364SOL    HW2 3099   5.112   1.557   2.630
  364SOL     MW 3100   5.053   1.621   2.620
  365SOL     OW 3101   1.191   0.202   4.459
  365SOL    HW1 3102   1.144   0.126   4.493
  365SOL    HW2 3103   1.210   0.256   4.536
  365SOL     MW 3104   1.188   0.199   4.473
  366SOL     OW 3105   0.334   1.148   0.558
  366SOL    HW1 3106   0.420   1.157   0.599
  366SOL    HW2 3107   0.326   1.226   0.503
  366SOL     MW 3108   0.344   1.159   0.556
  367SOL     OW 3109   4.991   1.799   0.864
  367SOL    HW1 3110   5.003   1.887   0.900
  367SOL    HW2 3111   5.064   1.788   0.804
  367SOL     MW 3112   5.002   1.809   0.861
  368SOL     OW 3113   6.073   1.886   2.384
  368SOL    HW1 3114   6.113   1.956   2.332
  368SOL    HW2 3115   6.035   1.827   2.319
  368SOL     MW 3116   6.074   1.887   2.369
  369SOL     OW 3117   0.656   1.494   1.416
  369SOL    HW1 3118   0.712   1.562   1.451
  369SOL    HW2 3119   0.574   1.539   1.395
  369SOL     MW 3120   0.653   1.508   1.417
  370SOL     OW 3121   2.115   0.522   2.961
  370SOL    HW1 3122   2.207   0.534   2.987
  370SOL    HW2 3123   2.075   0.608   2.976
  370SOL     MW 3124   2.122   0.535   2.966
  371SOL     OW 3125   1.672   2.541   5.643
  371SOL    HW1 3126   1.733   2.583   5.704
  371SOL    HW2 3127   1.653   2.456   5.682
  371SOL     MW 3128   1.678   2.535   5.655
  372SOL     OW 3129   0.468   1.294   3.882
  372SOL    HW1 3130   0.412   1.254   3.949
  372SOL    HW2 3131   0.468   1.232   3.810
  372SOL     MW 3132   0.461   1.281   3.881
  373SOL     OW 3133   2.233   5.989   2.124
  373SOL    HW1 3134   2.234   5.903   2.167
  373SOL    HW2 3135   2.153   6.031   2.155
  373SOL     MW 3136   2.223   5.983   2.133
  374SOL     OW 3137   1.609   1.503   5.851
  374SOL    HW1 3138   1.616   1.537   5.762
  374SOL    HW2 3139   1.700   1.488   5.878
  374SOL     MW 3140   1.622   1.505   5.843
  375SOL     OW 3141   2.079   4.519   0.771
  375SOL    HW1 3142   2.055   4.438   0.815
  375SOL    HW2 3143   2.004   4.577   0.782
  375SOL     MW 3144   2.066   4.516   0.778
  376SOL     OW 3145   4.919   1.286   0.883
  376SOL    HW1 3146   4.868   1.363   0.907
  376SOL    HW2 3147   5.008   1.307   0.911
  376SOL     MW 3148   4.924   1.299   0.889
  377SOL     OW 3149   0.126   5.370   0.767
  377SOL    HW1 3150   0.214   5.337   0.780
  377SOL    HW2 3151   0.068   5.302   0.802
  377SOL     MW 3152   0.130   5.357   0.773
  378SOL     OW 3153   2.511   2.886   1.549
  378SOL    HW1 3154   2.533   2.798   1.517
  378SOL    HW2 3155   2.590   2.914   1.596
  378SOL     MW 3156   2.524   2.878   1.551
  379SOL     OW 3157   1.759   5.391   4.393
  379SOL    HW1 3158   1.772   5.360   4.303
  379SOL    HW2 3159   1.807   5.475   4.396
  379SOL     MW 3160   1.767   5.398   4.382
  380SOL     OW 3161   5.087   2.381   4.163
  380SOL    HW1 3162   5.182   2.381   4.173
  380SOL    HW2 3163   5.072   2.418   4.076
  380SOL     MW 3164   5.097   2.386   4.153
  381SOL     OW 3165   3.704   0.234   2.831
  381SOL    HW1 3166   3.793   0.207   2.807
  381SOL    HW2 3167   3.657   0.151   2.845
  381SOL     MW 3168   3.709   0.220   2.830
  382SOL     OW 3169   4.375   1.270   2.362
  382SOL    HW1 3170   4.421   1.352   2.381
  382SOL    HW2 3171   4.283   1.290   2.378
  382SOL     MW 3172   4.370   1.283   2.366
  383SOL     OW 3173   2.734   0.098   4.629
  383SOL    HW1 3174   2.639   0.085   4.626
  383SOL    HW2 3175   2.758   0.080   4.720
  383SOL     MW 3176   2.725   0.094   4.640
  384SOL     OW 3177   0.943   1.087   5.259
  384SOL    HW1 3178   0.896   1.058   5.181
  384SOL    HW2 3179   0.889   1.157   5.295
  384SOL     MW 3180   0.930   1.092   5.254
  385SOL     OW 3181   5.612   2.831   2.113
  385SOL    HW1 3182   5.699   2.794   2.125
  385SOL    HW2 3183   5.609   2.908   2.169
  385SOL     MW 3184   5.622   2.836   2.121
  386SOL     OW 3185   0.351   2.926   3.181
  386SOL    HW1 3186   0.331   3.019   3.192
  386SOL    HW2 3187   0.308   2.883   3.255
  386SOL     MW 3188   0.343   2.932   3.192
  387SOL     OW 3189   4.957   0.843   2.556
  387SOL    HW1 3190   4.931   0.753   2.538
  387SOL    HW2 3191   4.969   0.846   2.651
  387SOL     MW 3192   4.955   0.832   2.566
  388SOL     OW 3193   1.640   0.622   2.933
  388SOL    HW1 3194   1.578   0.678   2.981
  388SOL    HW2 3195   1.588   0.582   2.864
  388SOL     MW 3196   1.626   0.624   2.930
  389SOL     OW 3197   0.596   2.262   5.127
  389SOL    HW1 3198   0.566   2.172   5.116
  389SOL    HW2 3199   0.531   2.315   5.081
  389SOL     MW 3200   0.584   2.257   5.120
  390SOL     OW 3201   2.288   5.816   4.042
  390SOL    HW1 3202   2.310   5.744   4.101
  390SOL    HW2 3203   2.218   5.863   4.087
  390SOL     MW 3204   2.282   5.813   4.055
  391SOL     OW 3205   0.152   3.570   1.203
  391SOL    HW1 3206   0.233   3.539   1.243
  391SOL    HW2 3207   0.159   3.665   1.205
  391SOL     MW 3208   0.163   3.578   1.208
  392SOL     OW 3209   1.612   0.701   0.474
  392SOL    HW1 3210   1.556   0.763   0.428
  392SOL    HW2 3211   1.595   0.617   0.432
  392SOL     MW 3212   1.603   0.698   0.463
  393SOL     OW 3213   1.493   0.483   2.756
  393SOL    HW1 3214   1.440   0.537   2.699
  393SOL    HW2 3215   1.434   0.413   2.784
  393SOL     MW 3216   1.479   0.481   2.752
  394SOL     OW 3217   2.270   5.067   4.197
  394SOL    HW1 3218   2.213   4.998   4.230
  394SOL    HW2 3219   2.334   5.021   4.142
  394SOL     MW 3220   2.271   5.053   4.194
  395SOL     OW 3221   2.527   5.237   1.215
  395SOL    HW1 3222   2.532   5.147   1.249
  395SOL    HW2 3223   2.434   5.250   1.196
  395SOL     MW 3224   2.516   5.227   1.217
  396SOL     OW 3225   1.204   0.999   0.469
  396SOL    HW1 3226   1.157   0.917   0.454
  396SOL    HW2 3227   1.157   1.063   0.415
  396SOL     MW 3228   1.192   0.997   0.460
  397SOL     OW 3229   1.096   0.181   3.735
  397SOL    HW1 3230   1.022   0.178   3.674
  397SOL    HW2 3231   1.071   0.120   3.805
  397SOL     MW 3232   1.083   0.173   3.736
  398SOL     OW 3233   2.009   0.749   1.650
  398SOL    HW1 3234   2.030   0.769   1.741
  398SOL    HW2 3235   1.941   0.812   1.627
  398SOL     MW 3236   2.003   0.760   1.658
  399SOL     OW 3237   2.303   0.031   5.835
  399SOL    HW1 3238   2.338  -0.058   5.834
  399SOL    HW2 3239   2.254   0.036   5.917
  399SOL     MW 3240   2.301   0.020   5.846
  400SOL     OW 3241   2.720   0.572   3.920
  400SOL    HW1 3242   2.686   0.512   3.986
  400SOL    HW2 3243   2.644   0.596   3.867
  400SOL     MW 3244   2.706   0.568   3.922
  401SOL     OW 3245   0.721   3.454   3.789
  401SOL    HW1 3246   0.730   3.364   3.820
  401SOL    HW2 3247   0.746   3.508   3.864
  401SOL     MW 3248   0.726   3.450   3.802
  402SOL     OW 3249   0.301   0.273   2.518
  402SOL    HW1 3250   0.301   0.340   2.449
  402SOL    HW2 3251   0.299   0.323   2.600
  402SOL     MW 3252   0.301   0.288   2.520
  403SOL     OW 3253   0.251   0.941   4.311
  403SOL    HW1 3254   0.268   0.910   4.400
  403SOL    HW2 3255   0.221   0.863   4.264
  403SOL     MW 3256   0.249   0.927   4.316
  404SOL     OW 3257   5.236   1.691   5.218
  404SOL    HW1 3258   5.183   1.752   5.166
  404SOL    HW2 3259   5.265   1.625   5.155
  404SOL     MW 3260   5.233   1.690   5.203
  405SOL     OW 3261   0.733   5.171   1.921
  405SOL    HW1 3262   0.643   5.200   1.913
  405SOL    HW2 3263   0.781   5.222   1.856
  405SOL     MW 3264   0.728   5.181   1.912
  406SOL     OW 3265   1.079   2.262   1.575
  406SOL    HW1 3266   0.995   2.281   1.618
  406SOL    HW2 3267   1.081   2.167   1.569
  406SOL     MW 3268   1.068   2.252   1.580
  407SOL     OW 3269   2.224   1.619   3.157
  407SOL    HW1 3270   2.185   1.543   3.200
  407SOL    HW2 3271   2.305   1.585   3.117
  407SOL     MW 3272   2.230   1.605   3.157
  408SOL     OW 3273   2.375   0.444   3.786
  408SOL    HW1 3274   2.282   0.423   3.788
  408SOL    HW2 3275   2.410   0.394   3.712
  408SOL     MW 3276   2.368   0.435   3.777
  409SOL     OW 3277   0.123   1.787   4.056
  409SOL    HW1 3278   0.049   1.729   4.040
  409SOL    HW2 3279   0.083   1.874   4.067
  409SOL     MW 3280   0.108   1.791   4.055
  410SOL     OW 3281   1.579   1.298   3.549
  410SOL    HW1 3282   1.505   1.321   3.606
  410SOL    HW2 3283   1.552   1.327   3.462
  410SOL     MW 3284   1.566   1.304   3.545
  411SOL     OW 3285   5.031   0.061   2.545
  411SOL    HW1 3286   4.973   0.131   2.576
  411SOL    HW2 3287   5.014  -0.013   2.603
  411SOL     MW 3288   5.021   0.061   2.556
  412SOL     OW 3289   1.746   1.965   3.517
  412SOL    HW1 3290   1.799   1.930   3.588
  412SOL    HW2 3291   1.669   2.001   3.560
  412SOL     MW 3292   1.743   1.965   3.532
  413SOL     OW 3293   1.918   0.584   2.595
  413SOL    HW1 3294   2.000   0.544   2.622
  413SOL    HW2 3295   1.857   0.511   2.586
  413SOL     MW 3296   1.920   0.569   2.598
  414SOL     OW 3297   0.838   2.124   2.601
  414SOL    HW1 3298   0.794   2.116   2.517
  414SOL    HW2 3299   0.927   2.150   2.580
  414SOL     MW 3300   0.844   2.127   2.588
  415SOL     OW 3301   1.784   1.134   4.184
  415SOL    HW1 3302   1.776   1.229   4.192
  415SOL    HW2 3303   1.875   1.119   4.161
  415SOL     MW 3304   1.794   1.145   4.182
  416SOL     OW 3305   1.834   0.957   3.218
  416SOL    HW1 3306   1.859   0.927   3.306
  416SOL    HW2 3307   1.753   1.006   3.232
  416SOL     MW 3308   1.827   0.959   3.231
  417SOL     OW 3309   0.221   2.148   4.256
  417SOL    HW1 3310   0.181   2.234   4.272
  417SOL    HW2 3311   0.281   2.162   4.183
  417SOL     MW 3312   0.223   2.161   4.249
  418SOL     OW 3313   1.007   5.464   4.857
  418SOL    HW1 3314   1.072   5.400   4.887
  418SOL    HW2 3315   0.927   5.440   4.903
  418SOL     MW 3316   1.005   5.453   4.867
  419SOL     OW 3317   4.841   4.937   4.514
  419SOL    HW1 3318   4.885   5.020   4.535
  419SOL    HW2 3319   4.754   4.963   4.485
  419SOL     MW 3320   4.836   4.951   4.513
  420SOL     OW 3321   2.408   5.100   3.607
  420SOL    HW1 3322   2.473   5.039   3.641
  420SOL    HW2 3323   2.387   5.158   3.680
  420SOL     MW 3324   2.414   5.100   3.620
  421SOL     OW 3325   1.807   2.547   1.586
  421SOL    HW1 3326   1.902   2.550   1.575
  421SOL    HW2 3327   1.786   2.454   1.578
  421SOL     MW 3328   1.817   2.535   1.583
  422SOL     OW 3329   2.458   0.813   2.877
  422SOL    HW1 3330   2.470   0.908   2.883
  422SOL    HW2 3331   2.378   0.801   2.827
  422SOL     MW 3332   2.450   0.824   2.871
  423SOL     OW 3333   4.920   2.002   1.770
  423SOL    HW1 3334   4.968   2.018   1.851
  423SOL    HW2 3335   4.988   1.974   1.708
  423SOL     MW 3336   4.935   2.000   1.772
  424SOL     OW 3337   1.076   3.602   1.191
  424SOL    HW1 3338   1.005   3.660   1.219
  424SOL    HW2 3339   1.132   3.658   1.137
  424SOL     MW 3340   1.074   3.617   1.188
  425SOL     OW 3341   1.384   2.033   1.960
  425SOL    HW1 3342   1.371   2.094   2.033
  425SOL    HW2 3343   1.423   2.086   1.891
  425SOL     MW 3344   1.388   2.047   1.961
  426SOL     OW 3345   3.605   0.541   4.419
  426SOL    HW1 3346   3.688   0.567   4.457
  426SOL    HW2 3347   3.539   0.569   4.483
  426SOL     MW 3348   3.607   0.548   4.432
  427SOL     OW 3349   2.187   3.883   0.162
  427SOL    HW1 3350   2.124   3.919   0.223
  427SOL    HW2 3351   2.138   3.870   0.081
  427SOL     MW 3352   2.173   3.886   0.159
  428SOL     OW 3353   0.964   5.117   3.096
  428SOL    HW1 3354   0.955   5.118   3.191
  428SOL    HW2 3355   0.928   5.201   3.068
  428SOL     MW 3356   0.958   5.128   3.105
  429SOL     OW 3357   0.790   4.238   3.495
  429SOL    HW1 3358   0.725   4.195   3.550
  429SOL    HW2 3359   0.874   4.203   3.526
  429SOL     MW 3360   0.793   4.228   3.506
  430SOL     OW 3361   2.066   4.976   3.320
  430SOL    HW1 3362   2.097   5.040   3.256
  430SOL    HW2 3363   1.975   5.001   3.337
  430SOL     MW 3364   2.058   4.988   3.314
  431SOL     OW 3365   5.844   0.162   3.167
  431SOL    HW1 3366   5.850   0.241   3.112
  431SOL    HW2 3367   5.827   0.091   3.105
  431SOL     MW 3368   5.843   0.163   3.152
  432SOL     OW 3369   2.266   2.173   2.094
  432SOL    HW1 3370   2.241   2.265   2.100
  432SOL    HW2 3371   2.330   2.160   2.164
  432SOL     MW 3372   2.271   2.183   2.104
  433SOL     OW 3373   1.292   5.282   3.465
  433SOL    HW1 3374   1.283   5.258   3.557
  433SOL    HW2 3375   1.313   5.376   3.467
  433SOL     MW 3376   1.294   5.291   3.477
  434SOL     OW 3377   2.251   0.382   1.470
  434SOL    HW1 3378   2.277   0.405   1.559
  434SOL    HW2 3379   2.186   0.449   1.447
  434SOL     MW 3380   2.246   0.394   1.479
  435SOL     OW 3381   5.637   0.553   1.326
  435SOL    HW1 3382   5.644   0.539   1.421
  435SOL    HW2 3383   5.567   0.494   1.299
  435SOL     MW 3384   5.629   0.544   1.335
  436SOL     OW 3385   5.229   1.415   2.613
  436SOL    HW1 3386   5.187   1.349   2.558
  436SOL    HW2 3387   5.290   1.366   2.668
  436SOL     MW 3388   5.231   1.400   2.613
  437SOL     OW 3389   0.894   5.663   2.776
  437SOL    HW1 3390   0.943   5.581   2.768
  437SOL    HW2 3391   0.937   5.709   2.849
  437SOL     MW 3392   0.906   5.658   2.784
  438SOL     OW 3393   0.541   1.564   3.897
  438SOL    HW1 3394   0.558   1.607   3.813
  438SOL    HW2 3395   0.516   1.475   3.874
  438SOL     MW 3396   0.540   1.558   3.883
  439SOL     OW 3397   3.087   5.814   3.650
  439SOL    HW1 3398   3.031   5.739   3.633
  439SOL    HW2 3399   3.143   5.786   3.723
  439SOL     MW 3400   3.087   5.801   3.657
  440SOL     OW 3401   5.878   1.350   3.118
  440SOL    HW1 3402   5.922   1.301   3.048
  440SOL    HW2 3403   5.934   1.426   3.133
  440SOL     MW 3404   5.890   1.354   3.111
  441SOL     OW 3405   2.344   1.241   4.485
  441SOL    HW1 3406   2.315   1.195   4.564
  441SOL    HW2 3407   2.422   1.193   4.457
  441SOL     MW 3408   2.350   1.229   4.492
  442SOL     OW 3409   1.708   0.335   3.079
  442SOL    HW1 3410   1.623   0.366   3.049
  442SOL    HW2 3411   1.761   0.329   3.000
  442SOL     MW 3412   1.704   0.338   3.065
  443SOL     OW 3413   1.611   1.088   0.973
  443SOL    HW1 3414   1.581   1.170   0.933
  443SOL    HW2 3415   1.633   1.032   0.899
  443SOL     MW 3416   1.610   1.092   0.959
  444SOL     OW 3417   0.762   5.839   2.313
  444SOL    HW1 3418   0.758   5.933   2.296
  444SOL    HW2 3419   0.777   5.832   2.407
  444SOL     MW 3420   0.764   5.850   2.323
  445SOL     OW 3421   2.733   5.808   2.433
  445SOL    HW1 3422   2.757   5.896   2.460
  445SOL    HW2 3423   2.637   5.805   2.440
  445SOL     MW 3424   2.724   5.818   2.437
  446SOL     OW 3425   1.037   1.488   5.727
  446SOL    HW1 3426   1.127   1.519   5.732
  446SOL    HW2 3427   0.992   1.553   5.673
  446SOL     MW 3428   1.043   1.500   5.720
  447SOL     OW 3429   4.530   5.968   2.834
  447SOL    HW1 3430   4.582   6.020   2.895
  447SOL    HW2 3431   4.527   6.021   2.754
  447SOL     MW 3432   4.536   5.982   2.832
  448SOL     OW 3433   1.814   2.365   3.957
  448SOL    HW1 3434   1.845   2.292   3.905
  448SOL    HW2 3435   1.888   2.389   4.013
  448SOL     MW 3436   1.827   2.359   3.958
  449SOL     OW 3437   3.376   5.085   4.422
  449SOL    HW1 3438   3.356   5.010   4.364
  449SOL    HW2 3439   3.413   5.045   4.500
  449SOL     MW 3440   3.378   5.070   4.424
  450SOL     OW 3441   2.512   0.306   3.570
  450SOL    HW1 3442   2.599   0.312   3.609
  450SOL    HW2 3443   2.528   0.301   3.476
  450SOL     MW 3444   2.525   0.306   3.563
  451SOL     OW 3445   0.672   0.006   4.614
  451SOL    HW1 3446   0.688   0.018   4.521
  451SOL    HW2 3447   0.646   0.092   4.645
  451SOL     MW 3448   0.671   0.018   4.606
  452SOL     OW 3449   0.341   2.509   3.121
  452SOL    HW1 3450   0.309   2.550   3.201
  452SOL    HW2 3451   0.427   2.548   3.107
  452SOL     MW 3452   0.348   2.519   3.130
  453SOL     OW 3453   1.607   1.133   3.296
  453SOL    HW1 3454   1.562   1.138   3.212
  453SOL    HW2 3455   1.542   1.159   3.360
  453SOL     MW 3456   1.593   1.137   3.293
  454SOL     OW 3457   5.950   1.890   1.149
  454SOL    HW1 3458   5.973   1.811   1.100
  454SOL    HW2 3459   6.015   1.896   1.218
  454SOL     MW 3460   5.961   1.881   1.151
  455SOL     OW 3461   2.144   1.422   3.329
  455SOL    HW1 3462   2.231   1.386   3.344
  455SOL    HW2 3463   2.125   1.472   3.408
  455SOL     MW 3464   2.153   1.423   3.341
  456SOL     OW 3465   4.842   0.802   4.817
  456SOL    HW1 3466   4.912   0.777   4.757
  456SOL    HW2 3467   4.861   0.754   4.897
  456SOL     MW 3468   4.853   0.793   4.819
  457SOL     OW 3469   1.095   4.549   2.308
  457SOL    HW1 3470   1.093   4.644   2.313
  457SOL    HW2 3471   1.046   4.520   2.385
  457SOL     MW 3472   1.089   4.557   2.319
  458SOL     OW 3473   5.010   0.465   3.139
  458SOL    HW1 3474   5.034   0.444   3.229
  458SOL    HW2 3475   5.087   0.507   3.102
  458SOL     MW 3476   5.023   0.468   3.145
  459SOL     OW 3477   5.645   4.811   2.533
  459SOL    HW1 3478   5.714   4.778   2.590
  459SOL    HW2 3479   5.634   4.903   2.559
  459SOL     MW 3480   5.652   4.819   2.544
  460SOL     OW 3481   0.234   0.998   2.677
  460SOL    HW1 3482   0.193   1.048   2.606
  460SOL    HW2 3483   0.165   0.986   2.741
  460SOL     MW 3484   0.220   1.003   2.676
  461SOL     OW 3485   0.770   1.409   1.155
  461SOL    HW1 3486   0.742   1.382   1.243
  461SOL    HW2 3487   0.694   1.392   1.100
  461SOL     MW 3488   0.756   1.404   1.159
  462SOL     OW 3489   1.350   5.654   3.928
  462SOL    HW1 3490   1.401   5.728   3.961
  462SOL    HW2 3491   1.288   5.634   3.998
  462SOL     MW 3492   1.349   5.661   3.941
  463SOL     OW 3493   1.193   1.828   5.736
  463SOL    HW1 3494   1.282   1.864   5.735
  463SOL    HW2 3495   1.185   1.782   5.652
  463SOL     MW 3496   1.203   1.826   5.725
  464SOL     OW 3497   6.100   0.516   2.906
  464SOL    HW1 3498   6.021   0.571   2.907
  464SOL    HW2 3499   6.123   0.508   2.814
  464SOL     MW 3500   6.093   0.522   2.895
  465SOL     OW 3501   0.219   1.090   3.040
  465SOL    HW1 3502   0.189   1.181   3.036
  465SOL    HW2 3503   0.308   1.092   3.007
  465SOL     MW 3504   0.226   1.102   3.035
  466SOL     OW 3505   2.961   0.706   3.964
  466SOL    HW1 3506   2.872   0.672   3.975
  466SOL    HW2 3507   3.017   0.630   3.973
  466SOL     MW 3508   2.957   0.692   3.966
  467SOL     OW 3509   5.413   0.115   4.854
  467SOL    HW1 3510   5.478   0.098   4.923
  467SOL    HW2 3511   5.334   0.071   4.884
  467SOL     MW 3512   5.411   0.107   4.867
  468SOL     OW 3513   1.911   2.317   1.876
  468SOL    HW1 3514   1.837   2.292   1.930
  468SOL    HW2 3515   1.872   2.346   1.793
  468SOL     MW 3516   1.897   2.318   1.872
  469SOL     OW 3517   2.497   5.509   3.208
  469SOL    HW1 3518   2.526   5.482   3.295
  469SOL    HW2 3519   2.409   5.545   3.223
  469SOL     MW 3520   2.489   5.510   3.221
  470SOL     OW 3521   5.030   5.859   3.842
  470SOL    HW1 3522   4.977   5.933   3.813
  470SOL    HW2 3523   5.042   5.873   3.936
  470SOL     MW 3524   5.025   5.870   3.850
  471SOL     OW 3525   1.444   1.640   0.240
  471SOL    HW1 3526   1.520   1.690   0.270
  471SOL    HW2 3527   1.479   1.554   0.217
  471SOL     MW 3528   1.458   1.635   0.241
  472SOL     OW 3529   6.077   1.534   1.327
  472SOL    HW1 3530   6.129   1.564   1.402
  472SOL    HW2 3531   6.119   1.453   1.300
  472SOL     MW 3532   6.089   1.528   1.333
  473SOL     OW 3533   1.091   2.001   4.293
  473SOL    HW1 3534   1.176   2.009   4.248
  473SOL    HW2 3535   1.112   1.958   4.376
  473SOL     MW 3536   1.105   1.997   4.297
  474SOL     OW 3537   3.262   5.601   4.355
  474SOL    HW1 3538   3.207   5.674   4.326
  474SOL    HW2 3539   3.224   5.575   4.439
  474SOL     MW 3540   3.250   5.607   4.362
  475SOL     OW 3541   1.838   1.086   2.043
  475SOL    HW1 3542   1.908   1.146   2.018
  475SOL    HW2 3543   1.796   1.128   2.118
  475SOL     MW 3544   1.842   1.099   2.049
  476SOL     OW 3545   1.422   3.730   1.278
  476SOL    HW1 3546   1.460   3.642   1.282
  476SOL    HW2 3547   1.434   3.765   1.366
  476SOL     MW 3548   1.429   3.723   1.289
  477SOL     OW 3549   2.679   5.089   3.936
  477SOL    HW1 3550   2.746   5.022   3.952
  477SOL    HW2 3551   2.723   5.172   3.952
  477SOL     MW 3552   2.693   5.091   3.940
  478SOL     OW 3553   1.791   1.031   2.834
  478SOL    HW1 3554   1.708   0.993   2.803
  478SOL    HW2 3555   1.776   1.125   2.834
  478SOL     MW 3556   1.779   1.038   2.830
  479SOL     OW 3557   3.599   5.078   2.501
  479SOL    HW1 3558   3.689   5.061   2.475
  479SOL    HW2 3559   3.553   5.097   2.419
  479SOL     MW 3560   3.605   5.078   2.487
  480SOL     OW 3561   1.156   2.073   5.311
  480SOL    HW1 3562   1.207   1.996   5.338
  480SOL    HW2 3563   1.082   2.075   5.371
  480SOL     MW 3564   1.153   2.063   5.322
  481SOL     OW 3565   0.520   5.587   5.546
  481SOL    HW1 3566   0.615   5.581   5.551
  481SOL    HW2 3567   0.495   5.642   5.620
  481SOL     MW 3568   0.529   5.593   5.556
  482SOL     OW 3569   3.143   5.498   3.366
  482SOL    HW1 3570   3.210   5.552   3.408
  482SOL    HW2 3571   3.098   5.558   3.306
  482SOL     MW 3572   3.146   5.513   3.363
  483SOL     OW 3573   4.913   0.519   4.242
  483SOL    HW1 3574   4.852   0.562   4.303
  483SOL    HW2 3575   4.864   0.445   4.207
  483SOL     MW 3576   4.899   0.515   4.245
  484SOL     OW 3577   1.043   0.908   5.515
  484SOL    HW1 3578   1.034   0.883   5.422
  484SOL    HW2 3579   1.055   0.825   5.560
  484SOL     MW 3580   1.044   0.894   5.509
  485SOL     OW 3581   1.419   1.709   4.814
  485SOL    HW1 3582   1.330   1.680   4.835
  485SOL    HW2 3583   1.446   1.653   4.741
  485SOL     MW 3584   1.411   1.698   4.808
  486SOL     OW 3585   0.657   5.774   3.751
  486SOL    HW1 3586   0.607   5.842   3.797
  486SOL    HW2 3587   0.702   5.821   3.681
  486SOL     MW 3588   0.656   5.789   3.748
  487SOL     OW 3589   5.381   1.196   3.273
  487SOL    HW1 3590   5.475   1.211   3.261
  487SOL    HW2 3591   5.339   1.245   3.203
  487SOL     MW 3592   5.388   1.204   3.263
  488SOL     OW 3593   0.200   5.632   2.297
  488SOL    HW1 3594   0.265   5.631   2.367
  488SOL    HW2 3595   0.249   5.653   2.218
  488SOL     MW 3596   0.214   5.634   2.296
  489SOL     OW 3597   2.323   0.045   1.621
  489SOL    HW1 3598   2.253   0.107   1.642
  489SOL    HW2 3599   2.361   0.079   1.540
  489SOL     MW 3600   2.319   0.057   1.613
  490SOL     OW 3601   2.257   0.592   3.535
  490SOL    HW1 3602   2.348   0.611   3.513
  490SOL    HW2 3603   2.246   0.627   3.624
  490SOL     MW 3604   2.267   0.599   3.544
  491SOL     OW 3605   2.851   1.879   1.729
  491SOL    HW1 3606   2.815   1.873   1.641
  491SOL    HW2 3607   2.944   1.898   1.715
  491SOL     MW 3608   2.859   1.881   1.716
  492SOL     OW 3609   4.009   5.972   2.945
  492SOL    HW1 3610   4.094   5.996   2.907
  492SOL    HW2 3611   3.991   5.885   2.910
  492SOL     MW 3612   4.018   5.964   2.936
  493SOL     OW 3613   1.447   0.605   3.853
  493SOL    HW1 3614   1.446   0.643   3.941
  493SOL    HW2 3615   1.523   0.547   3.852
  493SOL     MW 3616   1.456   0.603   3.864
  494SOL     OW 3617   1.182   5.985   3.313
  494SOL    HW1 3618   1.214   5.942   3.234
  494SOL    HW2 3619   1.123   6.053   3.281
  494SOL     MW 3620   1.179   5.988   3.299
  495SOL     OW 3621   3.192   5.108   2.682
  495SOL    HW1 3622   3.130   5.148   2.743
  495SOL    HW2 3623   3.138   5.078   2.609
  495SOL     MW 3624   3.177   5.109   2.681
  496SOL     OW 3625   5.759   1.329   4.535
  496SOL    HW1 3626   5.789   1.251   4.581
  496SOL    HW2 3627   5.837   1.384   4.529
  496SOL     MW 3628   5.773   1.326   4.540
  497SOL     OW 3629   1.525   1.086   2.416
  497SOL    HW1 3630   1.506   1.038   2.335
  497SOL    HW2 3631   1.452   1.063   2.474
  497SOL     MW 3632   1.513   1.077   2.413
  498SOL     OW 3633   0.705   0.250   3.223
  498SOL    HW1 3634   0.668   0.267   3.309
  498SOL    HW2 3635   0.720   0.337   3.185
  498SOL     MW 3636   0.702   0.263   3.229
  499SOL     OW 3637   2.722   1.565   4.132
  499SOL    HW1 3638   2.686   1.651   4.152
  499SOL    HW2 3639   2.752   1.530   4.216
  499SOL     MW 3640   2.721   1.571   4.145
  500SOL     OW 3641   5.194   1.949   4.935
  500SOL    HW1 3642   5.157   1.973   4.850
  500SOL    HW2 3643   5.166   2.019   4.994
  500SOL     MW 3644   5.186   1.961   4.932
  501SOL     OW 3645   1.728   1.249   2.259
  501SOL    HW1 3646   1.763   1.335   2.282
  501SOL    HW2 3647   1.747   1.195   2.336
  501SOL     MW 3648   1.735   1.253   2.272
  502SOL     OW 3649   1.174   4.248   2.949
  502SOL    HW1 3650   1.156   4.337   2.918
  502SOL    HW2 3651   1.268   4.238   2.940
  502SOL     MW 3652   1.183   4.258   2.944
  503SOL     OW 3653   1.621   1.806   2.943
  503SOL    HW1 3654   1.563   1.791   3.018
  503SOL    HW2 3655   1.684   1.734   2.947
  503SOL     MW 3656   1.622   1.795   2.953
  504SOL     OW 3657   0.537   0.485   3.621
  504SOL    HW1 3658   0.453   0.451   3.652
  504SOL    HW2 3659   0.513   0.555   3.560
  504SOL     MW 3660   0.523   0.489   3.617
  505SOL     OW 3661   2.045   0.010   2.610
  505SOL    HW1 3662   2.102   0.008   2.686
  505SOL    HW2 3663   2.098   0.047   2.540
  505SOL     MW 3664   2.059   0.014   2.610
  506SOL     OW 3665   5.667   5.093   2.696
  506SOL    HW1 3666   5.572   5.088   2.694
  506SOL    HW2 3667   5.691   5.056   2.781
  506SOL     MW 3668   5.658   5.088   2.706
  507SOL     OW 3669   1.644   4.189   0.985
  507SOL    HW1 3670   1.714   4.161   1.044
  507SOL    HW2 3671   1.658   4.284   0.975
  507SOL     MW 3672   1.655   4.198   0.991
  508SOL     OW 3673   0.093   1.342   2.992
  508SOL    HW1 3674   0.067   1.337   2.900
  508SOL    HW2 3675   0.148   1.420   2.998
  508SOL     MW 3676   0.097   1.351   2.981
  509SOL     OW 3677   1.428   2.778   1.300
  509SOL    HW1 3678   1.476   2.697   1.281
  509SOL    HW2 3679   1.455   2.838   1.231
  509SOL     MW 3680   1.437   2.775   1.289
  510SOL     OW 3681   0.093   1.280   1.526
  510SOL    HW1 3682   0.123   1.274   1.435
  510SOL    HW2 3683   0.173   1.272   1.578
  510SOL     MW 3684   0.107   1.279   1.521
  511SOL     OW 3685   0.810   0.259   2.475
  511SOL    HW1 3686   0.864   0.183   2.454
  511SOL    HW2 3687   0.735   0.223   2.522
  511SOL     MW 3688   0.807   0.245   2.478
  512SOL     OW 3689   0.685   5.906   2.844
  512SOL    HW1 3690   0.666   5.999   2.849
  512SOL    HW2 3691   0.740   5.889   2.921
  512SOL     MW 3692   0.690   5.915   2.855
  513SOL     OW 3693   5.071   2.081   4.000
  513SOL    HW1 3694   5.051   2.162   3.953
  513SOL    HW2 3695   5.059   2.012   3.935
  513SOL     MW 3696   5.067   2.082   3.986
  514SOL     OW 3697   3.192   0.157   3.932
  514SOL    HW1 3698   3.192   0.063   3.914
  514SOL    HW2 3699   3.137   0.194   3.863
  514SOL     MW 3700   3.185   0.150   3.921
  515SOL     OW 3701   0.359   0.537   5.333
  515SOL    HW1 3702   0.320   0.603   5.391
  515SOL    HW2 3703   0.343   0.570   5.244
  515SOL     MW 3704   0.352   0.550   5.329
  516SOL     OW 3705   1.078   1.827   4.513
  516SOL    HW1 3706   1.126   1.852   4.592
  516SOL    HW2 3707   1.045   1.739   4.532
  516SOL     MW 3708   1.080   1.819   4.526
  517SOL     OW 3709   5.705   1.797   2.589
  517SOL    HW1 3710   5.611   1.800   2.606
  517SOL    HW2 3711   5.722   1.707   2.562
  517SOL     MW 3712   5.695   1.786   2.588
  518SOL     OW 3713   6.042   3.837   4.381
  518SOL    HW1 3714   6.115   3.853   4.321
  518SOL    HW2 3715   6.047   3.908   4.445
  518SOL     MW 3716   6.052   3.848   4.381
  519SOL     OW 3717   2.399   1.109   2.341
  519SOL    HW1 3718   2.446   1.060   2.273
  519SOL    HW2 3719   2.375   1.043   2.406
  519SOL     MW 3720   2.402   1.094   2.341
  520SOL     OW 3721   3.337   5.710   3.486
  520SOL    HW1 3722   3.337   5.724   3.392
  520SOL    HW2 3723   3.300   5.790   3.523
  520SOL     MW 3724   3.332   5.722   3.479
  521SOL     OW 3725   0.709   1.470   2.311
  521SOL    HW1 3726   0.799   1.453   2.339
  521SOL    HW2 3727   0.718   1.530   2.238
  521SOL     MW 3728   0.722   1.475   2.305
  522SOL     OW 3729   5.658   1.762   1.853
  522SOL    HW1 3730   5.689   1.809   1.776
  522SOL    HW2 3731   5.656   1.670   1.825
  522SOL     MW 3732   5.661   1.756   1.839
  523SOL     OW 3733   1.504   3.468   1.226
  523SOL    HW1 3734   1.419   3.431   1.203
  523SOL    HW2 3735   1.553   3.395   1.266
  523SOL     MW 3736   1.500   3.454   1.229
  524SOL     OW 3737   6.001   0.156   1.514
  524SOL    HW1 3738   6.034   0.133   1.427
  524SOL    HW2 3739   6.059   0.227   1.543
  524SOL     MW 3740   6.013   0.162   1.507
  525SOL     OW 3741   4.067   0.263   3.707
  525SOL    HW1 3742   4.022   0.228   3.784
  525SOL    HW2 3743   4.078   0.356   3.727
  525SOL     MW 3744   4.063   0.271   3.720
  526SOL     OW 3745   1.202   3.956   5.219
  526SOL    HW1 3746   1.267   4.009   5.173
  526SOL    HW2 3747   1.254   3.888   5.262
  526SOL     MW 3748   1.217   3.954   5.219
  527SOL     OW 3749   1.649   1.717   3.496
  527SOL    HW1 3750   1.665   1.811   3.502
  527SOL    HW2 3751   1.629   1.690   3.586
  527SOL     MW 3752   1.649   1.726   3.508
  528SOL     OW 3753   0.247   1.414   5.262
  528SOL    HW1 3754   0.240   1.327   5.222
  528SOL    HW2 3755   0.162   1.427   5.306
  528SOL     MW 3756   0.235   1.405   5.263
  529SOL     OW 3757   2.127   5.002   2.732
  529SOL    HW1 3758   2.107   4.979   2.642
  529SOL    HW2 3759   2.081   4.937   2.785
  529SOL     MW 3760   2.118   4.991   2.727
  530SOL     OW 3761   1.059   2.093   1.002
  530SOL    HW1 3762   0.996   2.034   1.043
  530SOL    HW2 3763   1.041   2.087   0.909
  530SOL     MW 3764   1.049   2.084   0.996
  531SOL     OW 3765   4.464   0.468   2.309
  531SOL    HW1 3766   4.416   0.485   2.228
  531SOL    HW2 3767   4.552   0.500   2.292
  531SOL     MW 3768   4.469   0.475   2.297
  532SOL     OW 3769   1.116   0.230   2.063
  532SOL    HW1 3770   1.172   0.253   2.137
  532SOL    HW2 3771   1.055   0.303   2.055
  532SOL     MW 3772   1.116   0.242   2.071
  533SOL     OW 3773   5.550   1.611   6.022
  533SOL    HW1 3774   5.605   1.555   6.077
  533SOL    HW2 3775   5.519   1.553   5.952
  533SOL     MW 3776   5.553   1.596   6.020
  534SOL     OW 3777   0.054   1.820   1.334
  534SOL    HW1 3778   0.015   1.734   1.322
  534SOL    HW2 3779   0.146   1.809   1.309
  534SOL     MW 3780   0.061   1.808   1.329
  535SOL     OW 3781   1.587   1.310   2.812
  535SOL    HW1 3782   1.527   1.333   2.741
  535SOL    HW2 3783   1.631   1.392   2.834
  535SOL     MW 3784   1.585   1.323   2.806
  536SOL     OW 3785   3.410   5.900   2.917
  536SOL    HW1 3786   3.406   5.807   2.897
  536SOL    HW2 3787   3.477   5.935   2.858
  536SOL     MW 3788   3.418   5.893   2.907
  537SOL     OW 3789   0.212   5.318   2.935
  537SOL    HW1 3790   0.199   5.263   2.857
  537SOL    HW2 3791   0.277   5.383   2.908
  537SOL     MW 3792   0.219   5.319   2.922
  538SOL     OW 3793   1.316   1.025   5.902
  538SOL    HW1 3794   1.349   1.037   5.991
  538SOL    HW2 3795   1.358   0.945   5.871
  538SOL     MW 3796   1.326   1.016   5.910
  539SOL     OW 3797   1.313   1.997   2.795
  539SOL    HW1 3798   1.231   2.035   2.827
  539SOL    HW2 3799   1.323   1.917   2.846
  539SOL     MW 3800   1.304   1.992   2.806
  540SOL     OW 3801   5.823   1.795   2.824
  540SOL    HW1 3802   5.792   1.791   2.733
  540SOL    HW2 3803   5.744   1.815   2.875
  540SOL     MW 3804   5.809   1.797   2.819
  541SOL     OW 3805   3.020   0.928   2.544
  541SOL    HW1 3806   3.013   0.985   2.467
  541SOL    HW2 3807   3.107   0.946   2.580
  541SOL     MW 3808   3.030   0.938   2.539
  542SOL     OW 3809   0.855   2.250   2.958
  542SOL    HW1 3810   0.821   2.309   2.890
  542SOL    HW2 3811   0.778   2.202   2.988
  542SOL     MW 3812   0.841   2.252   2.953
  543SOL     OW 3813   2.049   1.983   1.537
  543SOL    HW1 3814   1.964   2.009   1.572
  543SOL    HW2 3815   2.107   1.980   1.614
  543SOL     MW 3816   2.046   1.986   1.551
  544SOL     OW 3817   2.488   2.491   2.172
  544SOL    HW1 3818   2.582   2.491   2.191
  544SOL    HW2 3819   2.450   2.435   2.239
  544SOL     MW 3820   2.495   2.484   2.183
  545SOL     OW 3821   0.448   1.043   1.477
  545SOL    HW1 3822   0.488   0.964   1.512
  545SOL    HW2 3823   0.357   1.040   1.508
  545SOL     MW 3824   0.441   1.033   1.485
  546SOL     OW 3825   2.010   4.461   2.426
  546SOL    HW1 3826   2.090   4.485   2.378
  546SOL    HW2 3827   1.968   4.396   2.370
  546SOL     MW 3828   2.015   4.456   2.413
  547SOL     OW 3829   4.163   5.370   4.288
  547SOL    HW1 3830   4.069   5.354   4.277
  547SOL    HW2 3831   4.188   5.418   4.209
  547SOL     MW 3832   4.154   5.374   4.277
  548SOL     OW 3833   0.984   0.025   2.446
  548SOL    HW1 3834   1.051   0.050   2.382
  548SOL    HW2 3835   0.999  -0.068   2.461
  548SOL     MW 3836   0.995   0.016   2.440
  549SOL     OW 3837   5.950   2.132   0.137
  549SOL    HW1 3838   5.970   2.207   0.193
  549SOL    HW2 3839   6.032   2.115   0.090
  549SOL     MW 3840   5.963   2.140   0.138
  550SOL     OW 3841   1.467   1.573   4.574
  550SOL    HW1 3842   1.532   1.525   4.523
  550SOL    HW2 3843   1.398   1.509   4.592
  550SOL     MW 3844   1.466   1.559   4.570
  551SOL     OW 3845   0.081   3.796   4.003
  551SOL    HW1 3846   0.046   3.848   3.931
  551SOL    HW2 3847   0.013   3.732   4.022
  551SOL     MW 3848   0.068   3.794   3.996
  552SOL     OW 3849   1.700   0.829   4.602
  552SOL    HW1 3850   1.777   0.802   4.653
  552SOL    HW2 3851   1.736   0.870   4.524
  552SOL     MW 3852   1.714   0.831   4.599
  553SOL     OW 3853   3.070   4.520   1.734
  553SOL    HW1 3854   3.070   4.558   1.822
  553SOL    HW2 3855   2.999   4.455   1.736
  553SOL     MW 3856   3.061   4.516   1.745
  554SOL     OW 3857   5.197   1.017   1.756
  554SOL    HW1 3858   5.277   1.070   1.751
  554SOL    HW2 3859   5.217   0.939   1.705
  554SOL     MW 3860   5.210   1.014   1.749
  555SOL     OW 3861   5.536   0.993   3.645
  555SOL    HW1 3862   5.486   1.065   3.683
  555SOL    HW2 3863   5.484   0.915   3.661
  555SOL     MW 3864   5.523   0.992   3.652
  556SOL     OW 3865   1.320   1.830   2.543
  556SOL    HW1 3866   1.404   1.784   2.536
  556SOL    HW2 3867   1.323   1.873   2.629
  556SOL     MW 3868   1.331   1.830   2.553
  557SOL     OW 3869   1.737   2.805   0.524
  557SOL    HW1 3870   1.721   2.899   0.521
  557SOL    HW2 3871   1.655   2.765   0.494
  557SOL     MW 3872   1.725   2.812   0.520
  558SOL     OW 3873   4.461   0.206   2.128
  558SOL    HW1 3874   4.446   0.294   2.095
  558SOL    HW2 3875   4.514   0.218   2.207
  558SOL     MW 3876   4.466   0.219   2.134
  559SOL     OW 3877   0.858   6.080   3.616
  559SOL    HW1 3878   0.922   6.029   3.665
  559SOL    HW2 3879   0.790   6.102   3.680
  559SOL     MW 3880   0.858   6.076   3.631
  560SOL     OW 3881   2.069   1.229   1.315
  560SOL    HW1 3882   2.076   1.187   1.401
  560SOL    HW2 3883   2.141   1.293   1.315
  560SOL     MW 3884   2.079   1.232   1.326
  561SOL     OW 3885   5.996   0.355   2.577
  561SOL    HW1 3886   5.939   0.309   2.515
  561SOL    HW2 3887   6.049   0.286   2.616
  561SOL     MW 3888   5.995   0.340   2.574
  562SOL     OW 3889   1.291   4.801   1.807
  562SOL    HW1 3890   1.386   4.811   1.809
  562SOL    HW2 3891   1.261   4.869   1.747
  562SOL     MW 3892   1.299   4.811   1.799
  563SOL     OW 3893   1.989   1.373   4.857
  563SOL    HW1 3894   1.978   1.315   4.782
  563SOL    HW2 3895   2.080   1.361   4.884
  563SOL     MW 3896   1.999   1.364   4.851
  564SOL     OW 3897   2.508   2.080   1.626
  564SOL    HW1 3898   2.486   2.000   1.673
  564SOL    HW2 3899   2.601   2.095   1.646
  564SOL     MW 3900   2.517   2.072   1.634
  565SOL     OW 3901   0.480   0.640   1.180
  565SOL    HW1 3902   0.421   0.582   1.229
  565SOL    HW2 3903   0.504   0.707   1.243
  565SOL     MW 3904   0.475   0.641   1.194
  566SOL     OW 3905   5.292   1.683   1.692
  566SOL    HW1 3906   5.346   1.681   1.613
  566SOL    HW2 3907   5.223   1.746   1.673
  566SOL     MW 3908   5.290   1.691   1.680
  567SOL     OW 3909   5.647   1.555   3.280
  567SOL    HW1 3910   5.724   1.568   3.226
  567SOL    HW2 3911   5.637   1.460   3.285
  567SOL     MW 3912   5.655   1.545   3.274
  568SOL     OW 3913   2.782   0.392   3.679
  568SOL    HW1 3914   2.838   0.399   3.601
  568SOL    HW2 3915   2.796   0.475   3.725
  568SOL     MW 3916   2.791   0.404   3.675
  569SOL     OW 3917   5.146   5.681   4.427
  569SOL    HW1 3918   5.094   5.746   4.473
  569SOL    HW2 3919   5.102   5.598   4.444
  569SOL     MW 3920   5.134   5.678   4.435
  570SOL     OW 3921   1.762   1.811   4.366
  570SOL    HW1 3922   1.855   1.809   4.345
  570SOL    HW2 3923   1.758   1.793   4.460
  570SOL     MW 3924   1.773   1.809   4.375
  571SOL     OW 3925   1.391   1.278   1.296
  571SOL    HW1 3926   1.412   1.198   1.344
  571SOL    HW2 3927   1.390   1.347   1.363
  571SOL     MW 3928   1.393   1.277   1.311
  572SOL     OW 3929   0.623   3.007   3.569
  572SOL    HW1 3930   0.587   3.036   3.653
  572SOL    HW2 3931   0.562   2.940   3.539
  572SOL     MW 3932   0.611   3.002   3.576
  573SOL     OW 3933   5.553   5.792   5.096
  573SOL    HW1 3934   5.602   5.710   5.103
  573SOL    HW2 3935   5.461   5.765   5.101
  573SOL     MW 3936   5.547   5.778   5.098
  574SOL     OW 3937   3.850   4.722   3.166
  574SOL    HW1 3938   3.890   4.703   3.251
  574SOL    HW2 3939   3.822   4.813   3.173
  574SOL     MW 3940   3.851   4.731   3.178
  575SOL     OW 3941   5.608   0.176   3.327
  575SOL    HW1 3942   5.699   0.181   3.298
  575SOL    HW2 3943   5.557   0.170   3.246
  575SOL     MW 3944   5.613   0.176   3.313
  576SOL     OW 3945   1.082   5.958   4.377
  576SOL    HW1 3946   1.081   6.010   4.457
  576SOL    HW2 3947   1.019   5.887   4.394
  576SOL     MW 3948   1.074   5.955   4.390
  577SOL     OW 3949   0.966   0.340   0.635
  577SOL    HW1 3950   1.029   0.412   0.638
  577SOL    HW2 3951   0.887   0.379   0.597
  577SOL     MW 3952   0.964   0.354   0.630
  578SOL     OW 3953   1.560   0.345   5.251
  578SOL    HW1 3954   1.649   0.361   5.222
  578SOL    HW2 3955   1.506   0.354   5.172
  578SOL     MW 3956   1.564   0.348   5.238
  579SOL     OW 3957   0.842   1.681   4.795
  579SOL    HW1 3958   0.825   1.756   4.739
  579SOL    HW2 3959   0.775   1.685   4.863
  579SOL     MW 3960   0.831   1.691   4.797
  580SOL     OW 3961   5.803   1.602   4.369
  580SOL    HW1 3962   5.891   1.637   4.381
  580SOL    HW2 3963   5.816   1.524   4.315
  580SOL     MW 3964   5.816   1.596   4.364
  581SOL     OW 3965   0.102   0.349   3.937
  581SOL    HW1 3966   0.084   0.443   3.946
  581SOL    HW2 3967   0.020   0.311   3.908
  581SOL     MW 3968   0.090   0.356   3.935
  582SOL     OW 3969   0.915   2.132   0.044
  582SOL    HW1 3970   0.905   2.077   0.121
  582SOL    HW2 3971   0.827   2.138   0.006
  582SOL     MW 3972   0.903   2.126   0.049
  583SOL     OW 3973   0.604   3.132   4.656
  583SOL    HW1 3974   0.570   3.044   4.671
  583SOL    HW2 3975   0.528   3.189   4.663
  583SOL     MW 3976   0.590   3.128   4.659
  584SOL     OW 3977   4.799   1.904   4.579
  584SOL    HW1 3978   4.729   1.959   4.543
  584SOL    HW2 3979   4.779   1.897   4.672
  584SOL     MW 3980   4.787   1.910   4.586
  585SOL     OW 3981   1.449   4.476   3.636
  585SOL    HW1 3982   1.471   4.569   3.641
  585SOL    HW2 3983   1.460   4.454   3.544
  585SOL     MW 3984   1.453   4.485   3.625
  586SOL     OW 3985   1.441   2.149   3.965
  586SOL    HW1 3986   1.446   2.155   3.870
  586SOL    HW2 3987   1.500   2.218   3.996
  586SOL     MW 3988   1.449   2.159   3.957
  587SOL     OW 3989   0.815   3.129   3.433
  587SOL    HW1 3990   0.818   3.218   3.469
  587SOL    HW2 3991   0.756   3.082   3.492
  587SOL     MW 3992   0.808   3.135   3.445
  588SOL     OW 3993   0.882   2.465   3.148
  588SOL    HW1 3994   0.883   2.391   3.088
  588SOL    HW2 3995   0.794   2.501   3.141
  588SOL     MW 3996   0.871   2.460   3.139
  589SOL     OW 3997   1.065   4.781   4.387
  589SOL    HW1 3998   1.102   4.862   4.351
  589SOL    HW2 3999   1.046   4.802   4.478
  589SOL     MW 4000   1.068   4.794   4.394
  590SOL     OW 4001   5.821   4.365   1.918
  590SOL    HW1 4002   5.743   4.415   1.897
  590SOL    HW2 4003   5.882   4.383   1.846
  590SOL     MW 4004   5.819   4.373   1.906
  591SOL     OW 4005   0.669   2.383   4.458
  591SOL    HW1 4006   0.741   2.356   4.514
  591SOL    HW2 4007   0.654   2.308   4.400
  591SOL     MW 4008   0.676   2.370   4.458
  592SOL     OW 4009   0.770   1.163   3.777
  592SOL    HW1 4010   0.822   1.241   3.799
  592SOL    HW2 4011   0.749   1.123   3.861
  592SOL     MW 4012   0.774   1.168   3.790
  593SOL     OW 4013   1.967   2.446   4.378
  593SOL    HW1 4014   1.874   2.464   4.362
  593SOL    HW2 4015   1.991   2.505   4.450
  593SOL     MW 4016   1.958   2.456   4.385
  594SOL     OW 4017   0.205   1.802   3.352
  594SOL    HW1 4018   0.228   1.726   3.299
  594SOL    HW2 4019   0.112   1.790   3.372
  594SOL     MW 4020   0.196   1.791   3.347
  595SOL     OW 4021   2.616   2.376   5.789
  595SOL    HW1 4022   2.582   2.432   5.719
  595SOL    HW2 4023   2.668   2.435   5.843
  595SOL     MW 4024   2.619   2.391   5.787
  596SOL     OW 4025   5.316   1.900   3.826
  596SOL    HW1 4026   5.249   1.832   3.822
  596SOL    HW2 4027   5.384   1.863   3.884
  596SOL     MW 4028   5.316   1.886   3.833
  597SOL     OW 4029   2.094   5.670   0.152
  597SOL    HW1 4030   2.138   5.676   0.237
  597SOL    HW2 4031   2.066   5.759   0.133
  597SOL     MW 4032   2.096   5.682   0.161
  598SOL     OW 4033   2.168   0.669   3.292
  598SOL    HW1 4034   2.090   0.617   3.271
  598SOL    HW2 4035   2.199   0.634   3.375
  598SOL     MW 4036   2.162   0.658   3.300
  599SOL     OW 4037   0.652   1.919   5.095
  599SOL    HW1 4038   0.639   1.906   5.189
  599SOL    HW2 4039   0.747   1.932   5.086
  599SOL     MW 4040   0.663   1.919   5.106
  600SOL     OW 4041   1.925   0.736   4.707
  600SOL    HW1 4042   1.975   0.680   4.648
  600SOL    HW2 4043   1.957   0.714   4.795
  600SOL     MW 4044   1.936   0.726   4.711
  601SOL     OW 4045   5.628   0.840   4.159
  601SOL    HW1 4046   5.580   0.795   4.228
  601SOL    HW2 4047   5.719   0.838   4.188
  601SOL     MW 4048   5.633   0.834   4.172
  602SOL     OW 4049   1.965   5.925   0.068
  602SOL    HW1 4050   1.942   5.964  -0.016
  602SOL    HW2 4051   1.898   5.956   0.128
  602SOL     MW 4052   1.953   5.934   0.064
  603SOL     OW 4053   0.051   0.810   3.494
  603SOL    HW1 4054   0.085   0.836   3.408
  603SOL    HW2 4055   0.030   0.892   3.538
  603SOL     MW 4056   0.052   0.823   3.488
  604SOL     OW 4057   3.266   5.408   5.694
  604SOL    HW1 4058   3.355   5.380   5.674
  604SOL    HW2 4059   3.260   5.400   5.790
  604SOL     MW 4060   3.276   5.404   5.704
  605SOL     OW 4061   4.802   5.727   3.819
  605SOL    HW1 4062   4.889   5.764   3.834
  605SOL    HW2 4063   4.803   5.700   3.727
  605SOL     MW 4064   4.813   5.729   3.809
  606SOL     OW 4065   2.104   5.516   3.877
  606SOL    HW1 4066   2.057   5.538   3.797
  606SOL    HW2 4067   2.053   5.559   3.946
  606SOL     MW 4068   2.092   5.524   3.876
  607SOL     OW 4069   1.807   2.656   3.971
  607SOL    HW1 4070   1.886   2.703   3.943
  607SOL    HW2 4071   1.803   2.580   3.914
  607SOL     MW 4072   1.817   2.653   3.960
  608SOL     OW 4073   1.390   5.536   3.495
  608SOL    HW1 4074   1.361   5.515   3.584
  608SOL    HW2 4075   1.334   5.608   3.468
  608SOL     MW 4076   1.379   5.542   3.503
  609SOL     OW 4077   0.113   3.295   3.055
  609SOL    HW1 4078   0.068   3.312   3.137
  609SOL    HW2 4079   0.054   3.237   3.007
  609SOL     MW 4080   0.100   3.290   3.059
  610SOL     OW 4081   3.642   6.050   2.264
  610SOL    HW1 4082   3.625   6.128   2.317
  610SOL    HW2 4083   3.710   6.078   2.202
  610SOL     MW 4084   3.649   6.064   2.263
  611SOL     OW 4085   5.331   1.116   5.974
  611SOL    HW1 4086   5.400   1.162   6.020
  611SOL    HW2 4087   5.250   1.153   6.008
  611SOL     MW 4088   5.329   1.126   5.984
  612SOL     OW 4089   1.318   4.946   4.118
  612SOL    HW1 4090   1.248   4.983   4.064
  612SOL    HW2 4091   1.371   4.895   4.057
  612SOL     MW 4092   1.316   4.944   4.103
  613SOL     OW 4093   2.380   1.568   5.390
  613SOL    HW1 4094   2.285   1.560   5.401
  613SOL    HW2 4095   2.415   1.485   5.421
  613SOL     MW 4096   2.372   1.557   5.395
  614SOL     OW 4097   3.516   1.455   5.362
  614SOL    HW1 4098   3.473   1.507   5.294
  614SOL    HW2 4099   3.444   1.423   5.417
  614SOL     MW 4100   3.501   1.458   5.361
  615SOL     OW 4101   0.526   0.259   4.640
  615SOL    HW1 4102   0.553   0.351   4.644
  615SOL    HW2 4103   0.505   0.245   4.548
  615SOL     MW 4104   0.527   0.269   4.628
  616SOL     OW 4105   2.283   1.162   5.203
  616SOL    HW1 4106   2.375   1.169   5.226
  616SOL    HW2 4107   2.280   1.090   5.139
  616SOL     MW 4108   2.294   1.153   5.198
  617SOL     OW 4109   3.936   4.205   5.229
  617SOL    HW1 4110   4.015   4.245   5.192
  617SOL    HW2 4111   3.942   4.113   5.205
  617SOL     MW 4112   3.947   4.198   5.221
  618SOL     OW 4113   0.187   5.043   1.669
  618SOL    HW1 4114   0.276   5.030   1.702
  618SOL    HW2 4115   0.159   4.956   1.641
  618SOL     MW 4116   0.195   5.030   1.670
  619SOL     OW 4117   1.408   0.733   4.414
  619SOL    HW1 4118   1.475   0.710   4.350
  619SOL    HW2 4119   1.456   0.779   4.483
  619SOL     MW 4120   1.423   0.735   4.415
  620SOL     OW 4121   1.499   4.809   4.931
  620SOL    HW1 4122   1.454   4.891   4.949
  620SOL    HW2 4123   1.493   4.798   4.836
  620SOL     MW 4124   1.493   4.818   4.921
  621SOL     OW 4125   0.198   0.038   3.641
  621SOL    HW1 4126   0.145   0.117   3.632
  621SOL    HW2 4127   0.256   0.039   3.565
  621SOL     MW 4128   0.199   0.048   3.631
  622SOL     OW 4129   6.057   3.322   5.614
  622SOL    HW1 4130   6.014   3.239   5.633
  622SOL    HW2 4131   6.059   3.368   5.698
  622SOL     MW 4132   6.052   3.317   5.627
  623SOL     OW 4133   2.704   2.951   4.694
  623SOL    HW1 4134   2.611   2.976   4.692
  623SOL    HW2 4135   2.745   3.011   4.632
  623SOL     MW 4136   2.697   2.962   4.686
  624SOL     OW 4137   0.410   1.926   3.799
  624SOL    HW1 4138   0.403   1.919   3.704
  624SOL    HW2 4139   0.377   1.843   3.832
  624SOL     MW 4140   0.405   1.915   3.791
  625SOL     OW 4141   2.198   3.173   0.006
  625SOL    HW1 4142   2.224   3.096   0.056
  625SOL    HW2 4143   2.199   3.244   0.070
  625SOL     MW 4144   2.201   3.172   0.021
  626SOL     OW 4145   2.019   2.149   4.713
  626SOL    HW1 4146   1.974   2.147   4.629
  626SOL    HW2 4147   2.111   2.136   4.692
  626SOL     MW 4148   2.025   2.147   4.700
  627SOL     OW 4149   5.722   0.732   5.511
  627SOL    HW1 4150   5.798   0.700   5.559
  627SOL    HW2 4151   5.748   0.726   5.419
  627SOL     MW 4152   5.735   0.727   5.505
  628SOL     OW 4153   0.956   1.580   3.402
  628SOL    HW1 4154   1.042   1.560   3.441
  628SOL    HW2 4155   0.893   1.555   3.469
  628SOL     MW 4156   0.959   1.574   3.415
  629SOL     OW 4157   0.055   0.276   3.638
  629SOL    HW1 4158   0.078   0.367   3.656
  629SOL    HW2 4159   0.009   0.279   3.554
  629SOL     MW 4160   0.052   0.288   3.630
  630SOL     OW 4161   5.770   5.567   5.059
  630SOL    HW1 4162   5.752   5.581   4.966
  630SOL    HW2 4163   5.854   5.521   5.060
  630SOL     MW 4164   5.778   5.563   5.047
  631SOL     OW 4165   0.950   1.887   5.098
  631SOL    HW1 4166   0.992   1.909   5.015
  631SOL    HW2 4167   0.986   1.950   5.160
  631SOL     MW 4168   0.960   1.898   5.096
  632SOL     OW 4169   2.440   3.548   5.213
  632SOL    HW1 4170   2.536   3.541   5.211
  632SOL    HW2 4171   2.422   3.604   5.288
  632SOL     MW 4172   2.450   3.555   5.222
  633SOL     OW 4173   5.982   5.665   4.876
  633SOL    HW1 4174   6.039   5.597   4.912
  633SOL    HW2 4175   6.033   5.745   4.879
  633SOL     MW 4176   5.996   5.667   4.881
  634SOL     OW 4177   5.258   5.015   4.374
  634SOL    HW1 4178   5.165   4.999   4.387
  634SOL    HW2 4179   5.280   5.081   4.439
  634SOL     MW 4180   5.249   5.021   4.384
  635SOL     OW 4181   0.596   5.294   6.048
  635SOL    HW1 4182   0.689   5.310   6.030
  635SOL    HW2 4183   0.565   5.374   6.089
  635SOL     MW 4184   0.604   5.306   6.051
  636SOL     OW 4185   5.742   3.832   5.345
  636SOL    HW1 4186   5.650   3.810   5.355
  636SOL    HW2 4187   5.754   3.910   5.400
  636SOL     MW 4188   5.732   3.839   5.353
  637SOL     OW 4189   1.071   3.430   5.928
  637SOL    HW1 4190   1.154   3.439   5.974
  637SOL    HW2 4191   1.066   3.336   5.906
  637SOL     MW 4192   1.081   3.419   5.931
  638SOL     OW 4193   0.442   5.761   4.429
  638SOL    HW1 4194   0.507   5.721   4.371
  638SOL    HW2 4195   0.360   5.717   4.407
  638SOL     MW 4196   0.440   5.750   4.419
  639SOL     OW 4197   5.346   1.823   3.470
  639SOL    HW1 4198   5.275   1.885   3.488
  639SOL    HW2 4199   5.379   1.848   3.384
  639SOL     MW 4200   5.341   1.834   3.461
  640SOL     OW 4201   0.318   0.329   4.812
  640SOL    HW1 4202   0.366   0.311   4.732
  640SOL    HW2 4203   0.378   0.381   4.866
  640SOL     MW 4204   0.332   0.334   4.809
  641SOL     OW 4205   3.207   0.501   5.099
  641SOL    HW1 4206   3.189   0.415   5.062
  641SOL    HW2 4207   3.303   0.507   5.101
  641SOL     MW 4208   3.217   0.491   5.094
  642SOL     OW 4209   3.107   4.197   5.478
  642SOL    HW1 4210   3.020   4.191   5.440
  642SOL    HW2 4211   3.143   4.278   5.442
  642SOL     MW 4212   3.101   4.207   5.468
  643SOL     OW 4213   1.555   0.970   4.031
  643SOL    HW1 4214   1.624   0.988   4.094
  643SOL    HW2 4215   1.510   1.053   4.020
  643SOL     MW 4216   1.558   0.983   4.038
  644SOL     OW 4217   5.608   0.293   4.614
  644SOL    HW1 4218   5.690   0.291   4.664
  644SOL    HW2 4219   5.557   0.219   4.648
  644SOL     MW 4220   5.612   0.283   4.625
  645SOL     OW 4221   1.824   0.886   3.699
  645SOL    HW1 4222   1.779   0.970   3.690
  645SOL    HW2 4223   1.824   0.869   3.794
  645SOL     MW 4224   1.818   0.895   3.710
  646SOL     OW 4225   1.203   5.018   4.360
  646SOL    HW1 4226   1.267   5.000   4.429
  646SOL    HW2 4227   1.247   4.989   4.279
  646SOL     MW 4228   1.217   5.012   4.358
  647SOL     OW 4229   1.436   1.150   4.433
  647SOL    HW1 4230   1.476   1.087   4.493
  647SOL    HW2 4231   1.412   1.224   4.490
  647SOL     MW 4232   1.438   1.151   4.448
  648SOL     OW 4233   1.510   5.477   5.657
  648SOL    HW1 4234   1.585   5.420   5.644
  648SOL    HW2 4235   1.506   5.491   5.752
  648SOL     MW 4236   1.519   5.471   5.668
  649SOL     OW 4237   5.250   1.751   4.610
  649SOL    HW1 4238   5.308   1.761   4.686
  649SOL    HW2 4239   5.279   1.670   4.568
  649SOL     MW 4240   5.261   1.742   4.615
  650SOL     OW 4241   2.968   5.774   3.109
  650SOL    HW1 4242   3.026   5.727   3.049
  650SOL    HW2 4243   2.886   5.724   3.107
  650SOL     MW 4244   2.965   5.762   3.101
  651SOL     OW 4245   4.903   0.157   3.168
  651SOL    HW1 4246   4.926   0.249   3.155
  651SOL    HW2 4247   4.975   0.109   3.127
  651SOL     MW 4248   4.915   0.163   3.162
  652SOL     OW 4249   2.068   0.535   5.117
  652SOL    HW1 4250   1.993   0.476   5.116
  652SOL    HW2 4251   2.128   0.497   5.181
  652SOL     MW 4252   2.066   0.523   5.125
  653SOL     OW 4253   1.407   1.956   5.137
  653SOL    HW1 4254   1.376   1.872   5.104
  653SOL    HW2 4255   1.354   2.022   5.091
  653SOL     MW 4256   1.396   1.954   5.127
  654SOL     OW 4257   1.398   2.649   4.718
  654SOL    HW1 4258   1.460   2.718   4.741
  654SOL    HW2 4259   1.432   2.612   4.637
  654SOL     MW 4260   1.410   2.653   4.710
  655SOL     OW 4261   0.524   5.688   4.693
  655SOL    HW1 4262   0.545   5.764   4.747
  655SOL    HW2 4263   0.494   5.725   4.610
  655SOL     MW 4264   0.523   5.702   4.689
  656SOL     OW 4265   4.994   2.337   3.837
  656SOL    HW1 4266   5.001   2.419   3.885
  656SOL    HW2 4267   5.044   2.351   3.756
  656SOL     MW 4268   5.002   2.349   3.833
  657SOL     OW 4269   5.240   0.595   4.787
  657SOL    HW1 4270   5.183   0.644   4.845
  657SOL    HW2 4271   5.221   0.503   4.807
  657SOL     MW 4272   5.230   0.589   4.797
  658SOL     OW 4273   2.751   5.777   5.089
  658SOL    HW1 4274   2.668   5.773   5.136
  658SOL    HW2 4275   2.813   5.732   5.146
  658SOL     MW 4276   2.749   5.771   5.102
  659SOL     OW 4277   2.815   1.500   0.400
  659SOL    HW1 4278   2.902   1.471   0.374
  659SOL    HW2 4279   2.774   1.530   0.319
  659SOL     MW 4280   2.821   1.500   0.387
  660SOL     OW 4281   0.091   3.319   3.715
  660SOL    HW1 4282   0.050   3.402   3.691
  660SOL    HW2 4283   0.068   3.260   3.644
  660SOL     MW 4284   0.083   3.322   3.703
  661SOL     OW 4285   2.675   0.533   5.528
  661SOL    HW1 4286   2.632   0.605   5.576
  661SOL    HW2 4287   2.701   0.472   5.596
  661SOL     MW 4288   2.673   0.535   5.543
  662SOL     OW 4289   3.948   1.772   4.547
  662SOL    HW1 4290   4.039   1.744   4.562
  662SOL    HW2 4291   3.933   1.840   4.612
  662SOL     MW 4292   3.958   1.777   4.557
  663SOL     OW 4293   1.872   0.003   4.261
  663SOL    HW1 4294   1.947   0.062   4.262
  663SOL    HW2 4295   1.807   0.047   4.315
  663SOL     MW 4296   1.873   0.016   4.268
  664SOL     OW 4297   1.284   0.469   3.680
  664SOL    HW1 4298   1.316   0.380   3.668
  664SOL    HW2 4299   1.353   0.512   3.730
  664SOL     MW 4300   1.297   0.463   3.685
  665SOL     OW 4301   0.195   5.012   0.956
  665SOL    HW1 4302   0.209   4.944   1.022
  665SOL    HW2 4303   0.278   5.019   0.910
  665SOL     MW 4304   0.207   5.004   0.959
  666SOL     OW 4305   1.284   2.809   4.001
  666SOL    HW1 4306   1.211   2.847   4.051
  666SOL    HW2 4307   1.261   2.717   3.991
  666SOL     MW 4308   1.272   2.802   4.006
  667SOL     OW 4309   0.294   2.523   4.447
  667SOL    HW1 4310   0.322   2.484   4.364
  667SOL    HW2 4311   0.374   2.559   4.485
  667SOL     MW 4312   0.307   2.523   4.442
  668SOL     OW 4313   0.927   0.410   1.998
  668SOL    HW1 4314   0.920   0.434   1.906
  668SOL    HW2 4315   0.874   0.474   2.044
  668SOL     MW 4316   0.920   0.421   1.992
  669SOL     OW 4317   1.869   2.087   4.485
  669SOL    HW1 4318   1.815   2.054   4.557
  669SOL    HW2 4319   1.940   2.022   4.477
  669SOL     MW 4320   1.871   2.074   4.494
  670SOL     OW 4321   0.828   0.680   0.627
  670SOL    HW1 4322   0.884   0.715   0.557
  670SOL    HW2 4323   0.796   0.596   0.594
  670SOL     MW 4324   0.831   0.674   0.614
  671SOL     OW 4325   2.056   1.931   4.333
  671SOL    HW1 4326   2.050   1.954   4.240
  671SOL    HW2 4327   2.146   1.951   4.357
  671SOL     MW 4328   2.067   1.937   4.324
  672SOL     OW 4329   5.072   1.598   4.058
  672SOL    HW1 4330   5.156   1.627   4.094
  672SOL    HW2 4331   5.058   1.511   4.096
  672SOL     MW 4332   5.081   1.590   4.067
  673SOL     OW 4333   1.584   1.792   3.747
  673SOL    HW1 4334   1.610   1.862   3.807
  673SOL    HW2 4335   1.493   1.812   3.726
  673SOL     MW 4336   1.575   1.804   3.752
  674SOL     OW 4337   2.711   1.058   5.028
  674SOL    HW1 4338   2.748   0.976   5.060
  674SOL    HW2 4339   2.651   1.087   5.097
  674SOL     MW 4340   2.708   1.051   5.041
  675SOL     OW 4341   0.331   0.643   5.088
  675SOL    HW1 4342   0.356   0.735   5.096
  675SOL    HW2 4343   0.239   0.645   5.062
  675SOL     MW 4344   0.322   0.655   5.085
  676SOL     OW 4345   0.823   1.910   4.682
  676SOL    HW1 4346   0.832   1.949   4.595
  676SOL    HW2 4347   0.735   1.935   4.710
  676SOL     MW 4348   0.813   1.918   4.675
  677SOL     OW 4349   5.676   4.807   5.298
  677SOL    HW1 4350   5.593   4.779   5.335
  677SOL    HW2 4351   5.712   4.868   5.363
  677SOL     MW 4352   5.670   4.811   5.311
  678SOL     OW 4353   1.152   4.819   5.037
  678SOL    HW1 4354   1.133   4.911   5.051
  678SOL    HW2 4355   1.206   4.817   4.958
  678SOL     MW 4356   1.156   4.830   5.029
  679SOL     OW 4357   2.073   1.847   5.120
  679SOL    HW1 4358   2.049   1.877   5.032
  679SOL    HW2 4359   2.034   1.912   5.179
  679SOL     MW 4360   2.065   1.859   5.116
  680SOL     OW 4361   5.903   1.268   5.489
  680SOL    HW1 4362   5.868   1.261   5.400
  680SOL    HW2 4363   5.868   1.191   5.534
  680SOL     MW 4364   5.894   1.257   5.483
  681SOL     OW 4365   0.218   5.026   4.660
  681SOL    HW1 4366   0.225   5.015   4.566
  681SOL    HW2 4367   0.307   5.046   4.689
  681SOL     MW 4368   0.230   5.027   4.652
  682SOL     OW 4369   1.993   0.254   3.543
  682SOL    HW1 4370   2.061   0.276   3.479
  682SOL    HW2 4371   2.017   0.168   3.576
  682SOL     MW 4372   2.005   0.246   3.539
  683SOL     OW 4373   2.660   0.200   6.043
  683SOL    HW1 4374   2.639   0.107   6.032
  683SOL    HW2 4375   2.712   0.222   5.965
  683SOL     MW 4376   2.664   0.191   6.031
  684SOL     OW 4377   0.761   5.205   5.706
  684SOL    HW1 4378   0.677   5.237   5.674
  684SOL    HW2 4379   0.820   5.210   5.631
  684SOL     MW 4380   0.758   5.210   5.693
  685SOL     OW 4381   2.363   1.080   3.467
  685SOL    HW1 4382   2.349   1.002   3.414
  685SOL    HW2 4383   2.284   1.087   3.521
  685SOL     MW 4384   2.351   1.071   3.467
  686SOL     OW 4385   0.922   2.661   0.043
  686SOL    HW1 4386   0.940   2.718  -0.031
  686SOL    HW2 4387   0.855   2.600   0.012
  686SOL     MW 4388   0.916   2.660   0.030
  687SOL     OW 4389   4.109   4.296   3.944
  687SOL    HW1 4390   4.118   4.220   3.887
  687SOL    HW2 4391   4.066   4.262   4.022
  687SOL     MW 4392   4.105   4.282   3.947
  688SOL     OW 4393   1.724   1.778   4.079
  688SOL    HW1 4394   1.690   1.860   4.044
  688SOL    HW2 4395   1.745   1.797   4.170
  688SOL     MW 4396   1.722   1.791   4.086
  689SOL     OW 4397   0.637   0.840   5.256
  689SOL    HW1 4398   0.649   0.846   5.351
  689SOL    HW2 4399   0.576   0.911   5.236
  689SOL     MW 4400   0.631   0.850   5.266
  690SOL     OW 4401   3.248   5.124   3.145
  690SOL    HW1 4402   3.255   5.219   3.141
  690SOL    HW2 4403   3.281   5.093   3.061
  690SOL     MW 4404   3.253   5.132   3.134
  691SOL     OW 4405   0.685   5.941   3.464
  691SOL    HW1 4406   0.758   5.985   3.507
  691SOL    HW2 4407   0.677   5.984   3.379
  691SOL     MW 4408   0.693   5.952   3.458
  692SOL     OW 4409   0.485   1.186   3.194
  692SOL    HW1 4410   0.440   1.252   3.246
  692SOL    HW2 4411   0.498   1.228   3.109
  692SOL     MW 4412   0.481   1.200   3.190
  693SOL     OW 4413   0.445   0.659   0.732
  693SOL    HW1 4414   0.488   0.584   0.691
  693SOL    HW2 4415   0.392   0.698   0.663
  693SOL     MW 4416   0.444   0.655   0.718
  694SOL     OW 4417   5.273   6.050   5.246
  694SOL    HW1 4418   5.365   6.055   5.272
  694SOL    HW2 4419   5.270   6.091   5.160
  694SOL     MW 4420   5.284   6.056   5.239
  695SOL     OW 4421   1.584   5.738   3.648
  695SOL    HW1 4422   1.587   5.742   3.552
  695SOL    HW2 4423   1.637   5.812   3.677
  695SOL     MW 4424   1.591   5.748   3.639
  696SOL     OW 4425   0.438   1.800   5.819
  696SOL    HW1 4426   0.347   1.801   5.791
  696SOL    HW2 4427   0.434   1.808   5.914
  696SOL     MW 4428   0.426   1.801   5.828
  697SOL     OW 4429   0.358   0.649   3.509
  697SOL    HW1 4430   0.394   0.737   3.524
  697SOL    HW2 4431   0.327   0.651   3.419
  697SOL     MW 4432   0.359   0.661   3.499
  698SOL     OW 4433   0.735   5.196   0.925
  698SOL    HW1 4434   0.710   5.186   1.017
  698SOL    HW2 4435   0.739   5.290   0.911
  698SOL     MW 4436   0.732   5.207   0.935
  699SOL     OW 4437   2.739   0.593   0.801
  699SOL    HW1 4438   2.675   0.654   0.766
  699SOL    HW2 4439   2.748   0.617   0.893
  699SOL     MW 4440   2.732   0.604   0.808
  700SOL     OW 4441   0.971   0.528   1.175
  700SOL    HW1 4442   0.943   0.478   1.099
  700SOL    HW2 4443   0.906   0.510   1.242
  700SOL     MW 4444   0.959   0.519   1.174
  701SOL     OW 4445   2.424   0.292   0.485
  701SOL    HW1 4446   2.461   0.204   0.471
  701SOL    HW2 4447   2.479   0.350   0.432
  701SOL     MW 4448   2.436   0.288   0.476
  702SOL     OW 4449   4.736   5.840   2.478
  702SOL    HW1 4450   4.660   5.889   2.509
  702SOL    HW2 4451   4.753   5.875   2.391
  702SOL     MW 4452   4.728   5.851   2.471
  703SOL     OW 4453   2.257   0.347   5.394
  703SOL    HW1 4454   2.244   0.337   5.488
  703SOL    HW2 4455   2.258   0.441   5.379
  703SOL     MW 4456   2.255   0.357   5.404
  704SOL     OW 4457   2.495   5.502   3.742
  704SOL    HW1 4458   2.444   5.437   3.790
  704SOL    HW2 4459   2.548   5.545   3.810
  704SOL     MW 4460   2.496   5.499   3.757
  705SOL     OW 4461   2.053   5.685   5.976
  705SOL    HW1 4462   2.077   5.773   5.947
  705SOL    HW2 4463   2.087   5.678   6.064
  705SOL     MW 4464   2.060   5.695   5.983
  706SOL     OW 4465   5.376   0.427   3.778
  706SOL    HW1 4466   5.300   0.439   3.720
  706SOL    HW2 4467   5.389   0.332   3.782
  706SOL     MW 4468   5.368   0.417   3.771
  707SOL     OW 4469   3.959   1.089   3.917
  707SOL    HW1 4470   3.971   1.137   3.835
  707SOL    HW2 4471   4.046   1.087   3.957
  707SOL     MW 4472   3.972   1.095   3.912
  708SOL     OW 4473   0.482   0.425   5.010
  708SOL    HW1 4474   0.427   0.502   5.028
  708SOL    HW2 4475   0.563   0.462   4.975
  708SOL     MW 4476   0.485   0.440   5.008
  709SOL     OW 4477   2.810   5.826   2.125
  709SOL    HW1 4478   2.831   5.918   2.138
  709SOL    HW2 4479   2.719   5.826   2.094
  709SOL     MW 4480   2.801   5.838   2.123
  710SOL     OW 4481   2.313   1.909   4.375
  710SOL    HW1 4482   2.368   1.926   4.299
  710SOL    HW2 4483   2.359   1.951   4.448
  710SOL     MW 4484   2.326   1.917   4.374
  711SOL     OW 4485   2.546   6.092   2.735
  711SOL    HW1 4486   2.483   6.023   2.714
  711SOL    HW2 4487   2.628   6.045   2.750
  711SOL     MW 4488   2.549   6.077   2.734
  712SOL     OW 4489   5.557   0.783   1.199
  712SOL    HW1 4490   5.472   0.818   1.226
  712SOL    HW2 4491   5.571   0.707   1.256
  712SOL     MW 4492   5.548   0.777   1.210
  713SOL     OW 4493   1.467   0.496   4.541
  713SOL    HW1 4494   1.461   0.577   4.490
  713SOL    HW2 4495   1.559   0.471   4.536
  713SOL     MW 4496   1.478   0.504   4.534
  714SOL     OW 4497   0.622   2.106   0.893
  714SOL    HW1 4498   0.566   2.029   0.897
  714SOL    HW2 4499   0.710   2.071   0.881
  714SOL     MW 4500   0.626   2.092   0.892
  715SOL     OW 4501   5.539   3.511   4.436
  715SOL    HW1 4502   5.565   3.465   4.516
  715SOL    HW2 4503   5.619   3.515   4.384
  715SOL     MW 4504   5.553   3.506   4.440
  716SOL     OW 4505   1.428   5.808   5.475
  716SOL    HW1 4506   1.516   5.792   5.507
  716SOL    HW2 4507   1.439   5.871   5.404
  716SOL     MW 4508   1.440   5.814   5.470
  717SOL     OW 4509   3.379   0.281   4.312
  717SOL    HW1 4510   3.342   0.346   4.371
  717SOL    HW2 4511   3.336   0.199   4.337
  717SOL     MW 4512   3.369   0.279   4.323
  718SOL     OW 4513   1.082   0.874   3.487
  718SOL    HW1 4514   1.139   0.911   3.555
  718SOL    HW2 4515   1.003   0.849   3.534
  718SOL     MW 4516   1.079   0.876   3.502
  719SOL     OW 4517   6.063   1.366   3.857
  719SOL    HW1 4518   6.120   1.438   3.830
  719SOL    HW2 4519   5.974   1.400   3.846
  719SOL     MW 4520   6.059   1.380   3.852
  720SOL     OW 4521   1.385   5.895   6.025
  720SOL    HW1 4522   1.445   5.843   6.078
  720SOL    HW2 4523   1.418   5.887   5.936
  720SOL     MW 4524   1.397   5.888   6.020
  721SOL     OW 4525   0.655   0.491   1.787
  721SOL    HW1 4526   0.747   0.488   1.760
  721SOL    HW2 4527   0.607   0.464   1.709
  721SOL     MW 4528   0.661   0.487   1.773
  722SOL     OW 4529   0.079   2.692   2.433
  722SOL    HW1 4530   0.107   2.616   2.381
  722SOL    HW2 4531   0.054   2.655   2.517
  722SOL     MW 4532   0.080   2.677   2.437
  723SOL     OW 4533   1.242   0.992   4.221
  723SOL    HW1 4534   1.201   0.923   4.273
  723SOL    HW2 4535   1.318   1.018   4.273
  723SOL     MW 4536   1.247   0.986   4.234
  724SOL     OW 4537   0.653   1.107   3.531
  724SOL    HW1 4538   0.643   1.197   3.498
  724SOL    HW2 4539   0.685   1.118   3.620
  724SOL     MW 4540   0.656   1.120   3.538
  725SOL     OW 4541   1.491   6.097   4.669
  725SOL    HW1 4542   1.428   6.152   4.714
  725SOL    HW2 4543   1.444   6.015   4.651
  725SOL     MW 4544   1.477   6.094   4.673
  726SOL     OW 4545   0.951   1.247   1.513
  726SOL    HW1 4546   0.930   1.311   1.582
  726SOL    HW2 4547   1.046   1.241   1.514
  726SOL     MW 4548   0.960   1.255   1.522
  727SOL     OW 4549   1.429   5.019   3.460
  727SOL    HW1 4550   1.363   4.975   3.514
  727SOL    HW2 4551   1.437   5.106   3.500
  727SOL     MW 4552   1.421   5.024   3.472
  728SOL     OW 4553   3.267   1.065   2.964
  728SOL    HW1 4554   3.236   1.152   2.941
  728SOL    HW2 4555   3.235   1.009   2.893
  728SOL     MW 4556   3.259   1.069   2.952
  729SOL     OW 4557   0.292   3.811   4.727
  729SOL    HW1 4558   0.245   3.889   4.755
  729SOL    HW2 4559   0.385   3.835   4.732
  729SOL     MW 4560   0.298   3.824   4.731
  730SOL     OW 4561   2.489   3.754   4.475
  730SOL    HW1 4562   2.509   3.703   4.396
  730SOL    HW2 4563   2.394   3.767   4.470
  730SOL     MW 4564   2.479   3.749   4.464
  731SOL     OW 4565   2.201   2.092   0.378
  731SOL    HW1 4566   2.163   2.164   0.326
  731SOL    HW2 4567   2.234   2.135   0.456
  731SOL     MW 4568   2.200   2.107   0.381
  732SOL     OW 4569   0.086   0.075   5.671
  732SOL    HW1 4570   0.109   0.066   5.764
  732SOL    HW2 4571   0.147   0.142   5.639
  732SOL     MW 4572   0.097   0.082   5.679
  733SOL     OW 4573   0.968   2.624   5.518
  733SOL    HW1 4574   1.005   2.613   5.606
  733SOL    HW2 4575   1.038   2.666   5.468
  733SOL     MW 4576   0.982   2.628   5.523
  734SOL     OW 4577   1.737   1.746   4.621
  734SOL    HW1 4578   1.670   1.678   4.622
  734SOL    HW2 4579   1.808   1.711   4.675
  734SOL     MW 4580   1.738   1.733   4.628
  735SOL     OW 4581   2.275   0.882   4.420
  735SOL    HW1 4582   2.244   0.876   4.511
  735SOL    HW2 4583   2.354   0.828   4.419
  735SOL     MW 4584   2.281   0.874   4.432
  736SOL     OW 4585   5.991   0.598   1.938
  736SOL    HW1 4586   5.991   0.691   1.957
  736SOL    HW2 4587   6.033   0.557   2.013
  736SOL     MW 4588   5.996   0.604   1.950
  737SOL     OW 4589   5.611   0.093   5.037
  737SOL    HW1 4590   5.700   0.118   5.012
  737SOL    HW2 4591   5.622   0.032   5.109
  737SOL     MW 4592   5.624   0.088   5.043
  738SOL     OW 4593   0.270   0.568   0.117
  738SOL    HW1 4594   0.288   0.660   0.097
  738SOL    HW2 4595   0.257   0.527   0.032
  738SOL     MW 4596   0.271   0.575   0.104
  739SOL     OW 4597   0.217   4.290   3.427
  739SOL    HW1 4598   0.204   4.249   3.513
  739SOL    HW2 4599   0.140   4.264   3.376
  739SOL     MW 4600   0.206   4.282   3.432
  740SOL     OW 4601   5.542   3.501   5.098
  740SOL    HW1 4602   5.491   3.421   5.087
  740SOL    HW2 4603   5.621   3.473   5.144
  740SOL     MW 4604   5.545   3.487   5.102
  741SOL     OW 4605   2.129   2.728   4.338
  741SOL    HW1 4606   2.162   2.660   4.280
  741SOL    HW2 4607   2.137   2.691   4.426
  741SOL     MW 4608   2.134   2.715   4.342
  742SOL     OW 4609   5.553   1.443   4.372
  742SOL    HW1 4610   5.645   1.434   4.397
  742SOL    HW2 4611   5.515   1.356   4.385
  742SOL     MW 4612   5.560   1.431   4.377
  743SOL     OW 4613   2.019   2.088   5.344
  743SOL    HW1 4614   1.935   2.041   5.350
  743SOL    HW2 4615   2.069   2.057   5.419
  743SOL     MW 4616   2.014   2.078   5.354
  744SOL     OW 4617   0.867   0.648   0.907
  744SOL    HW1 4618   0.923   0.638   0.830
  744SOL    HW2 4619   0.804   0.716   0.883
  744SOL     MW 4620   0.866   0.656   0.894
  745SOL     OW 4621   4.614   4.749   5.431
  745SOL    HW1 4622   4.702   4.784   5.413
  745SOL    HW2 4623   4.618   4.659   5.398
  745SOL     MW 4624   4.626   4.742   5.424
  746SOL     OW 4625   0.844   5.492   4.166
  746SOL    HW1 4626   0.844   5.532   4.079
  746SOL    HW2 4627   0.937   5.490   4.191
  746SOL     MW 4628   0.856   5.497   4.158
  747SOL     OW 4629   3.815   5.820   4.747
  747SOL    HW1 4630   3.800   5.732   4.712
  747SOL    HW2 4631   3.734   5.867   4.727
  747SOL     MW 4632   3.802   5.814   4.740
  748SOL     OW 4633   0.922   0.353   4.529
  748SOL    HW1 4634   1.014   0.361   4.502
  748SOL    HW2 4635   0.926   0.319   4.618
  748SOL     MW 4636   0.935   0.350   4.537
  749SOL     OW 4637   0.428   1.215   0.050
  749SOL    HW1 4638   0.522   1.236   0.045
  749SOL    HW2 4639   0.424   1.137   0.106
  749SOL     MW 4640   0.440   1.208   0.057
  750SOL     OW 4641   0.313   1.854   5.117
  750SOL    HW1 4642   0.298   1.766   5.083
  750SOL    HW2 4643   0.337   1.840   5.209
  750SOL     MW 4644   0.314   1.841   5.124
  751SOL     OW 4645   1.891   1.456   0.233
  751SOL    HW1 4646   1.907   1.451   0.327
  751SOL    HW2 4647   1.979   1.466   0.195
  751SOL     MW 4648   1.905   1.457   0.240
  752SOL     OW 4649   5.912   0.085   5.063
  752SOL    HW1 4650   5.883   0.049   5.147
  752SOL    HW2 4651   5.888   0.018   4.999
  752SOL     MW 4652   5.905   0.072   5.066
  753SOL     OW 4653   1.009   1.582   4.590
  753SOL    HW1 4654   0.937   1.574   4.526
  753SOL    HW2 4655   0.970   1.628   4.664
  753SOL     MW 4656   0.995   1.587   4.591
  754SOL     OW 4657   1.019   5.485   4.592
  754SOL    HW1 4658   1.062   5.408   4.554
  754SOL    HW2 4659   1.018   5.467   4.687
  754SOL     MW 4660   1.024   5.473   4.600
  755SOL     OW 4661   2.210   1.785   4.743
  755SOL    HW1 4662   2.272   1.735   4.795
  755SOL    HW2 4663   2.222   1.876   4.772
  755SOL     MW 4664   2.220   1.790   4.753
  756SOL     OW 4665   5.994   1.833   3.323
  756SOL    HW1 4666   6.002   1.914   3.273
  756SOL    HW2 4667   5.960   1.769   3.260
  756SOL     MW 4668   5.991   1.835   3.308
  757SOL     OW 4669   0.651   1.665   4.990
  757SOL    HW1 4670   0.637   1.752   5.029
  757SOL    HW2 4671   0.588   1.608   5.034
  757SOL     MW 4672   0.641   1.669   5.001
  758SOL     OW 4673   0.199   1.591   3.896
  758SOL    HW1 4674   0.165   1.585   3.806
  758SOL    HW2 4675   0.167   1.675   3.928
  758SOL     MW 4676   0.190   1.601   3.888
  759SOL     OW 4677   0.617   5.707   3.309
  759SOL    HW1 4678   0.586   5.796   3.293
  759SOL    HW2 4679   0.606   5.694   3.404
  759SOL     MW 4680   0.612   5.717   3.319
  760SOL     OW 4681   2.081   5.655   4.264
  760SOL    HW1 4682   2.116   5.575   4.305
  760SOL    HW2 4683   2.122   5.727   4.313
  760SOL     MW 4684   2.091   5.654   4.276
  761SOL     OW 4685   1.950   6.103   3.665
  761SOL    HW1 4686   1.983   6.138   3.747
  761SOL    HW2 4687   1.996   6.019   3.655
  761SOL     MW 4688   1.960   6.096   3.674
  762SOL     OW 4689   1.265   5.461   3.745
  762SOL    HW1 4690   1.178   5.499   3.739
  762SOL    HW2 4691   1.314   5.521   3.802
  762SOL     MW 4692   1.260   5.474   3.751
  763SOL     OW 4693   2.118   1.501   5.375
  763SOL    HW1 4694   2.064   1.523   5.299
  763SOL    HW2 4695   2.116   1.406   5.378
  763SOL     MW 4696   2.111   1.492   5.365
  764SOL     OW 4697   2.469   0.101   2.491
  764SOL    HW1 4698   2.496   0.071   2.578
  764SOL    HW2 4699   2.546   0.145   2.455
  764SOL     MW 4700   2.482   0.103   2.497
  765SOL     OW 4701   2.456   0.109   4.579
  765SOL    HW1 4702   2.436   0.190   4.625
  765SOL    HW2 4703   2.378   0.090   4.527
  765SOL     MW 4704   2.444   0.117   4.578
  766SOL     OW 4705   1.267   1.266   5.748
  766SOL    HW1 4706   1.291   1.174   5.750
  766SOL    HW2 4707   1.171   1.266   5.745
  766SOL     MW 4708   1.258   1.254   5.748
  767SOL     OW 4709   4.705   5.785   5.501
  767SOL    HW1 4710   4.779   5.724   5.501
  767SOL    HW2 4711   4.737   5.863   5.456
  767SOL     MW 4712   4.719   5.787   5.495
  768SOL     OW 4713   4.935   0.232   5.093
  768SOL    HW1 4714   5.031   0.228   5.090
  768SOL    HW2 4715   4.907   0.142   5.079
  768SOL     MW 4716   4.944   0.220   5.091
  769SOL     OW 4717   1.309   1.721   4.385
  769SOL    HW1 4718   1.354   1.661   4.444
  769SOL    HW2 4719   1.231   1.749   4.434
  769SOL     MW 4720   1.305   1.717   4.399
  770SOL     OW 4721  -0.003   0.340   3.168
  770SOL    HW1 4722   0.089   0.323   3.146
  770SOL    HW2 4723  -0.012   0.435   3.161
  770SOL     MW 4724   0.008   0.350   3.165
  771SOL     OW 4725   5.419   5.646   5.966
  771SOL    HW1 4726   5.460   5.560   5.975
  771SOL    HW2 4727   5.381   5.664   6.052
  771SOL     MW 4728   5.419   5.637   5.978
  772SOL     OW 4729   1.967   0.929   5.524
  772SOL    HW1 4730   2.028   1.001   5.543
  772SOL    HW2 4731   1.917   0.919   5.605
  772SOL     MW 4732   1.969   0.937   5.537
  773SOL     OW 4733   2.528   1.066   4.354
  773SOL    HW1 4734   2.589   1.008   4.309
  773SOL    HW2 4735   2.449   1.014   4.365
  773SOL     MW 4736   2.525   1.052   4.350
  774SOL     OW 4737   1.898   3.935   4.943
  774SOL    HW1 4738   1.977   3.977   4.978
  774SOL    HW2 4739   1.901   3.953   4.849
  774SOL     MW 4740   1.909   3.943   4.936
  775SOL     OW 4741   4.596   0.788   3.743
  775SOL    HW1 4742   4.592   0.719   3.676
  775SOL    HW2 4743   4.656   0.755   3.809
  775SOL     MW 4744   4.603   0.775   3.743
  776SOL     OW 4745   5.538   0.357   3.519
  776SOL    HW1 4746   5.573   0.304   3.448
  776SOL    HW2 4747   5.571   0.315   3.599
  776SOL     MW 4748   5.547   0.344   3.520
  777SOL     OW 4749   1.304   1.728   2.911
  777SOL    HW1 4750   1.350   1.687   2.984
  777SOL    HW2 4751   1.272   1.655   2.858
  777SOL     MW 4752   1.306   1.714   2.914
  778SOL     OW 4753   6.048   0.389   2.153
  778SOL    HW1 4754   6.045   0.299   2.184
  778SOL    HW2 4755   5.991   0.438   2.213
  778SOL     MW 4756   6.041   0.384   2.164
  779SOL     OW 4757   1.943   5.761   2.768
  779SOL    HW1 4758   1.901   5.835   2.811
  779SOL    HW2 4759   1.989   5.799   2.693
  779SOL     MW 4760   1.944   5.775   2.764
  780SOL     OW 4761   5.443   5.356   3.624
  780SOL    HW1 4762   5.465   5.304   3.547
  780SOL    HW2 4763   5.526   5.367   3.670
  780SOL     MW 4764   5.456   5.351   3.620
  781SOL     OW 4765   0.966   2.591   3.685
  781SOL    HW1 4766   0.958   2.654   3.613
  781SOL    HW2 4767   0.907   2.624   3.753
  781SOL     MW 4768   0.957   2.603   3.684
  782SOL     OW 4769   0.393   1.478   3.553
  782SOL    HW1 4770   0.385   1.516   3.466
  782SOL    HW2 4771   0.487   1.469   3.567
  782SOL     MW 4772   0.404   1.481   3.544
  783SOL     OW 4773   2.140   1.740   6.061
  783SOL    HW1 4774   2.144   1.776   6.150
  783SOL    HW2 4775   2.152   1.815   6.003
  783SOL     MW 4776   2.142   1.754   6.065
  784SOL     OW 4777   1.655   5.511   3.794
  784SOL    HW1 4778   1.612   5.585   3.751
  784SOL    HW2 4779   1.735   5.547   3.830
  784SOL     MW 4780   1.660   5.525   3.793
  785SOL     OW 4781   5.222   5.091   4.716
  785SOL    HW1 4782   5.251   5.111   4.804
  785SOL    HW2 4783   5.239   5.170   4.665
  785SOL     MW 4784   5.228   5.103   4.720
  786SOL     OW 4785   0.808   0.349   5.108
  786SOL    HW1 4786   0.758   0.385   5.035
  786SOL    HW2 4787   0.808   0.254   5.093
  786SOL     MW 4788   0.802   0.341   5.097
  787SOL     OW 4789   0.085   5.015   0.151
  787SOL    HW1 4790   0.024   4.950   0.187
  787SOL    HW2 4791   0.048   5.099   0.179
  787SOL     MW 4792   0.072   5.017   0.159
  788SOL     OW 4793   5.577   2.755   0.038
  788SOL    HW1 4794   5.547   2.760   0.129
  788SOL    HW2 4795   5.562   2.663   0.013
  788SOL     MW 4796   5.571   2.744   0.046
  789SOL     OW 4797   0.094   2.435   1.554
  789SOL    HW1 4798   0.006   2.448   1.590
  789SOL    HW2 4799   0.100   2.341   1.539
  789SOL     MW 4800   0.083   2.425   1.557
  790SOL     OW 4801   0.896   5.825   0.063
  790SOL    HW1 4802   0.805   5.832   0.093
  790SOL    HW2 4803   0.946   5.807   0.142
  790SOL     MW 4804   0.891   5.823   0.077
  791SOL     OW 4805   0.131   1.641   5.042
  791SOL    HW1 4806   0.063   1.580   5.073
  791SOL    HW2 4807   0.191   1.586   4.992
  791SOL     MW 4808   0.130   1.626   5.039
  792SOL     OW 4809   2.944   1.182   5.238
  792SOL    HW1 4810   2.993   1.101   5.233
  792SOL    HW2 4811   2.864   1.165   5.188
  792SOL     MW 4812   2.940   1.169   5.231
  793SOL     OW 4813   2.264   2.813   5.446
  793SOL    HW1 4814   2.256   2.866   5.367
  793SOL    HW2 4815   2.285   2.725   5.415
  793SOL     MW 4816   2.266   2.809   5.432
  794SOL     OW 4817   1.823   0.906   5.774
  794SOL    HW1 4818   1.811   0.838   5.840
  794SOL    HW2 4819   1.827   0.987   5.825
  794SOL     MW 4820   1.822   0.908   5.789
  795SOL     OW 4821   0.912   3.299   5.423
  795SOL    HW1 4822   0.872   3.213   5.421
  795SOL    HW2 4823   0.851   3.353   5.474
  795SOL     MW 4824   0.899   3.295   5.429
  796SOL     OW 4825   5.233   0.821   0.413
  796SOL    HW1 4826   5.325   0.804   0.436
  796SOL    HW2 4827   5.229   0.804   0.319
  796SOL     MW 4828   5.244   0.817   0.404
  797SOL     OW 4829   0.825   5.828   4.162
  797SOL    HW1 4830   0.819   5.771   4.086
  797SOL    HW2 4831   0.822   5.769   4.237
  797SOL     MW 4832   0.824   5.813   4.162
  798SOL     OW 4833   1.065   1.592   3.703
  798SOL    HW1 4834   1.098   1.629   3.785
  798SOL    HW2 4835   1.002   1.525   3.731
  798SOL     MW 4836   1.061   1.588   3.717
  799SOL     OW 4837   5.859   0.720   6.057
  799SOL    HW1 4838   5.810   0.796   6.027
  799SOL    HW2 4839   5.797   0.669   6.109
  799SOL     MW 4840   5.845   0.723   6.060
  800SOL     OW 4841   1.350   5.898   4.573
  800SOL    HW1 4842   1.377   5.822   4.625
  800SOL    HW2 4843   1.294   5.861   4.505
  800SOL     MW 4844   1.347   5.883   4.571
  801SOL     OW 4845   0.593   1.421   5.805
  801SOL    HW1 4846   0.523   1.426   5.871
  801SOL    HW2 4847   0.623   1.330   5.809
  801SOL     MW 4848   0.588   1.410   5.814
  802SOL     OW 4849   1.481   1.257   5.462
  802SOL    HW1 4850   1.394   1.271   5.498
  802SOL    HW2 4851   1.522   1.343   5.464
  802SOL     MW 4852   1.475   1.270   5.467
  803SOL     OW 4853   2.604   5.931   5.430
  803SOL    HW1 4854   2.606   5.891   5.516
  803SOL    HW2 4855   2.584   5.859   5.370
  803SOL     MW 4856   2.602   5.917   5.433
  804SOL     OW 4857   5.698   1.453   5.237
  804SOL    HW1 4858   5.646   1.411   5.168
  804SOL    HW2 4859   5.747   1.522   5.192
  804SOL     MW 4860   5.698   1.457   5.222
  805SOL     OW 4861   6.054   3.047   3.033
  805SOL    HW1 4862   5.983   3.009   3.085
  805SOL    HW2 4863   6.009   3.084   2.957
  805SOL     MW 4864   6.039   3.047   3.030
  806SOL     OW 4865   1.562   0.106   5.392
  806SOL    HW1 4866   1.560   0.188   5.344
  806SOL    HW2 4867   1.485   0.108   5.448
  806SOL     MW 4868   1.552   0.117   5.393
  807SOL     OW 4869   0.468   1.472   0.637
  807SOL    HW1 4870   0.435   1.463   0.548
  807SOL    HW2 4871   0.540   1.409   0.642
  807SOL     MW 4872   0.473   1.462   0.627
  808SOL     OW 4873   5.026   5.974   5.651
  808SOL    HW1 4874   5.115   6.002   5.630
  808SOL    HW2 4875   4.982   6.054   5.679
  808SOL     MW 4876   5.032   5.988   5.652
  809SOL     OW 4877   0.727   0.262   2.222
  809SOL    HW1 4878   0.633   0.241   2.221
  809SOL    HW2 4879   0.744   0.293   2.311
  809SOL     MW 4880   0.717   0.263   2.233
  810SOL     OW 4881   0.855   5.448   0.189
  810SOL    HW1 4882   0.806   5.508   0.244
  810SOL    HW2 4883   0.811   5.364   0.199
  810SOL     MW 4884   0.843   5.445   0.197
  811SOL     OW 4885   0.771   3.827   5.539
  811SOL    HW1 4886   0.855   3.850   5.499
  811SOL    HW2 4887   0.718   3.793   5.467
  811SOL     MW 4888   0.775   3.826   5.525
  812SOL     OW 4889   1.068   1.087   6.020
  812SOL    HW1 4890   1.045   1.176   5.993
  812SOL    HW2 4891   1.153   1.072   5.981
  812SOL     MW 4892   1.076   1.097   6.012
  813SOL     OW 4893   0.499   5.281   5.505
  813SOL    HW1 4894   0.490   5.371   5.536
  813SOL    HW2 4895   0.491   5.288   5.409
  813SOL     MW 4896   0.497   5.293   5.496
  814SOL     OW 4897   0.486   1.537   5.510
  814SOL    HW1 4898   0.412   1.489   5.548
  814SOL    HW2 4899   0.530   1.577   5.585
  814SOL     MW 4900   0.482   1.536   5.525
  815SOL     OW 4901   0.996   2.393   0.371
  815SOL    HW1 4902   1.069   2.453   0.381
  815SOL    HW2 4903   1.008   2.355   0.284
  815SOL     MW 4904   1.007   2.396   0.361
  816SOL     OW 4905   5.316   5.959   5.591
  816SOL    HW1 4906   5.319   6.055   5.596
  816SOL    HW2 4907   5.407   5.932   5.601
  816SOL     MW 4908   5.328   5.968   5.593
  817SOL     OW 4909   2.038   1.072   6.044
  817SOL    HW1 4910   2.122   1.027   6.050
  817SOL    HW2 4911   2.039   1.134   6.117
  817SOL     MW 4912   2.049   1.074   6.054
  818SOL     OW 4913   2.632   1.337   4.039
  818SOL    HW1 4914   2.562   1.324   4.103
  818SOL    HW2 4915   2.682   1.412   4.073
  818SOL     MW 4916   2.629   1.345   4.051
  819SOL     OW 4917   4.813   0.738   1.783
  819SOL    HW1 4918   4.773   0.792   1.851
  819SOL    HW2 4919   4.758   0.751   1.706
  819SOL     MW 4920   4.801   0.746   1.782
  820SOL     OW 4921   3.020   1.300   5.560
  820SOL    HW1 4922   3.035   1.322   5.652
  820SOL    HW2 4923   3.075   1.363   5.512
  820SOL     MW 4924   3.029   1.311   5.565
  821SOL     OW 4925   0.214   4.934   0.358
  821SOL    HW1 4926   0.173   4.978   0.433
  821SOL    HW2 4927   0.179   4.979   0.281
  821SOL     MW 4928   0.204   4.945   0.358
  822SOL     OW 4929   1.181   0.246   5.040
  822SOL    HW1 4930   1.202   0.177   5.103
  822SOL    HW2 4931   1.266   0.275   5.007
  822SOL     MW 4932   1.194   0.241   5.044
  823SOL     OW 4933   2.637   5.190   4.858
  823SOL    HW1 4934   2.559   5.202   4.805
  823SOL    HW2 4935   2.656   5.278   4.892
  823SOL     MW 4936   2.630   5.203   4.856
  824SOL     OW 4937   5.715   2.279   3.880
  824SOL    HW1 4938   5.666   2.263   3.960
  824SOL    HW2 4939   5.692   2.206   3.822
  824SOL     MW 4940   5.706   2.267   3.883
  825SOL     OW 4941   2.024   5.787   4.663
  825SOL    HW1 4942   2.009   5.855   4.729
  825SOL    HW2 4943   1.938   5.746   4.651
  825SOL     MW 4944   2.011   5.790   4.670
  826SOL     OW 4945   2.752   0.972   4.522
  826SOL    HW1 4946   2.735   0.927   4.439
  826SOL    HW2 4947   2.665   0.995   4.554
  826SOL     MW 4948   2.739   0.969   4.515
  827SOL     OW 4949   2.808   0.142   4.014
  827SOL    HW1 4950   2.782   0.050   4.014
  827SOL    HW2 4951   2.870   0.150   3.942
  827SOL     MW 4952   2.812   0.131   4.005
  828SOL     OW 4953   0.919   0.488   0.235
  828SOL    HW1 4954   0.854   0.437   0.187
  828SOL    HW2 4955   0.882   0.576   0.242
  828SOL     MW 4956   0.906   0.493   0.230
  829SOL     OW 4957   0.672   1.664   5.704
  829SOL    HW1 4958   0.598   1.716   5.734
  829SOL    HW2 4959   0.672   1.588   5.761
  829SOL     MW 4960   0.662   1.661   5.715
  830SOL     OW 4961   1.919   0.058   5.073
  830SOL    HW1 4962   1.940   0.112   5.149
  830SOL    HW2 4963   1.862   0.113   5.020
  830SOL     MW 4964   1.915   0.072   5.076
  831SOL     OW 4965   5.466   1.766   4.785
  831SOL    HW1 4966   5.531   1.698   4.771
  831SOL    HW2 4967   5.516   1.848   4.783
  831SOL     MW 4968   5.480   1.768   4.783
  832SOL     OW 4969   4.680   5.591   4.029
  832SOL    HW1 4970   4.598   5.639   4.031
  832SOL    HW2 4971   4.734   5.637   3.964
  832SOL     MW 4972   4.677   5.603   4.021
  833SOL     OW 4973   2.050   0.682   5.426
  833SOL    HW1 4974   2.022   0.767   5.460
  833SOL    HW2 4975   1.970   0.644   5.388
  833SOL     MW 4976   2.036   0.688   5.425
  834SOL     OW 4977   6.022   1.067   2.616
  834SOL    HW1 4978   6.067   1.036   2.695
  834SOL    HW2 4979   6.067   1.148   2.593
  834SOL     MW 4980   6.033   1.073   2.623
  835SOL     OW 4981   0.528   1.027   1.876
  835SOL    HW1 4982   0.521   0.932   1.867
  835SOL    HW2 4983   0.622   1.043   1.891
  835SOL     MW 4984   0.539   1.017   1.877
  836SOL     OW 4985   5.738   0.344   5.236
  836SOL    HW1 4986   5.829   0.319   5.248
  836SOL    HW2 4987   5.704   0.353   5.326
  836SOL     MW 4988   5.745   0.342   5.249
  837SOL     OW 4989   0.916   5.156   0.185
  837SOL    HW1 4990   0.945   5.104   0.111
  837SOL    HW2 4991   0.997   5.174   0.234
  837SOL     MW 4992   0.930   5.152   0.182
  838SOL     OW 4993   4.530   0.589   1.363
  838SOL    HW1 4994   4.449   0.543   1.386
  838SOL    HW2 4995   4.598   0.523   1.375
  838SOL     MW 4996   4.528   0.574   1.367
  839SOL     OW 4997   1.466   5.490   5.912
  839SOL    HW1 4998   1.390   5.459   5.960
  839SOL    HW2 4999   1.541   5.445   5.952
  839SOL     MW 5000   1.466   5.480   5.923
  840SOL     OW 5001   0.703   2.802   5.896
  840SOL    HW1 5002   0.689   2.732   5.833
  840SOL    HW2 5003   0.621   2.852   5.894
  840SOL     MW 5004   0.691   2.800   5.888
  841SOL     OW 5005   5.094   4.673   5.722
  841SOL    HW1 5006   5.009   4.710   5.747
  841SOL    HW2 5007   5.158   4.736   5.755
  841SOL     MW 5008   5.091   4.686   5.729
  842SOL     OW 5009   0.640   0.539   0.166
  842SOL    HW1 5010   0.585   0.609   0.200
  842SOL    HW2 5011   0.615   0.532   0.074
  842SOL     MW 5012   0.630   0.547   0.159
  843SOL     OW 5013   0.802   5.708   4.909
  843SOL    HW1 5014   0.809   5.621   4.946
  843SOL    HW2 5015   0.827   5.698   4.817
  843SOL     MW 5016   0.806   5.696   4.902
  844SOL     OW 5017   2.549   0.310   5.416
  844SOL    HW1 5018   2.606   0.387   5.419
  844SOL    HW2 5019   2.460   0.346   5.422
  844SOL     MW 5020   2.545   0.325   5.417
  845SOL     OW 5021   1.865   5.271   0.324
  845SOL    HW1 5022   1.883   5.365   0.335
  845SOL    HW2 5023   1.868   5.236   0.413
  845SOL     MW 5024   1.868   5.279   0.337
  846SOL     OW 5025   3.145   2.230   0.150
  846SOL    HW1 5026   3.196   2.219   0.070
  846SOL    HW2 5027   3.097   2.147   0.160
  846SOL     MW 5028   3.145   2.218   0.141
  847SOL     OW 5029   0.148   3.261   0.463
  847SOL    HW1 5030   0.064   3.277   0.507
  847SOL    HW2 5031   0.209   3.243   0.534
  847SOL     MW 5032   0.145   3.260   0.478
  848SOL     OW 5033   1.148   3.507   0.510
  848SOL    HW1 5034   1.183   3.575   0.567
  848SOL    HW2 5035   1.211   3.435   0.517
  848SOL     MW 5036   1.161   3.506   0.518
  849SOL     OW 5037   0.052   4.901   0.773
  849SOL    HW1 5038   0.094   4.933   0.853
  849SOL    HW2 5039  -0.031   4.949   0.768
  849SOL     MW 5040   0.047   4.911   0.783
  850SOL     OW 5041   2.017   5.441   2.324
  850SOL    HW1 5042   2.096   5.407   2.283
  850SOL    HW2 5043   1.969   5.482   2.252
  850SOL     MW 5044   2.021   5.442   2.309
  851SOL     OW 5045   1.199   4.199   5.909
  851SOL    HW1 5046   1.240   4.156   5.834
  851SOL    HW2 5047   1.108   4.212   5.883
  851SOL     MW 5048   1.193   4.195   5.896
  852SOL     OW 5049   1.348   3.203   6.032
  852SOL    HW1 5050   1.367   3.202   5.938
  852SOL    HW2 5051   1.265   3.155   6.040
  852SOL     MW 5052   1.340   3.197   6.021
  853SOL     OW 5053   5.436   3.412   0.940
  853SOL    HW1 5054   5.451   3.504   0.918
  853SOL    HW2 5055   5.342   3.399   0.926
  853SOL     MW 5056   5.426   3.422   0.935
  854SOL     OW 5057   1.944   3.311   4.859
  854SOL    HW1 5058   1.975   3.388   4.811
  854SOL    HW2 5059   2.012   3.295   4.925
  854SOL     MW 5060   1.957   3.319   4.861
  855SOL     OW 5061   3.022   3.033   0.701
  855SOL    HW1 5062   2.947   2.978   0.724
  855SOL    HW2 5063   3.096   2.973   0.700
  855SOL     MW 5064   3.022   3.018   0.704
  856SOL     OW 5065   1.413   5.491   2.107
  856SOL    HW1 5066   1.339   5.538   2.146
  856SOL    HW2 5067   1.450   5.441   2.180
  856SOL     MW 5068   1.408   5.490   2.121
  857SOL     OW 5069   1.268   1.789   1.710
  857SOL    HW1 5070   1.232   1.856   1.767
  857SOL    HW2 5071   1.309   1.838   1.638
  857SOL     MW 5072   1.269   1.804   1.708
  858SOL     OW 5073   4.878   4.009   2.586
  858SOL    HW1 5074   4.820   4.063   2.640
  858SOL    HW2 5075   4.830   3.927   2.573
  858SOL     MW 5076   4.864   4.005   2.592
  859SOL     OW 5077   0.218   2.920   2.201
  859SOL    HW1 5078   0.275   2.861   2.150
  859SOL    HW2 5079   0.260   2.926   2.287
  859SOL     MW 5080   0.231   2.913   2.205
  860SOL     OW 5081   2.920   2.027   5.368
  860SOL    HW1 5082   2.930   2.122   5.380
  860SOL    HW2 5083   2.963   2.009   5.284
  860SOL     MW 5084   2.927   2.037   5.359
  861SOL     OW 5085   0.360   3.835   5.051
  861SOL    HW1 5086   0.337   3.760   4.996
  861SOL    HW2 5087   0.455   3.842   5.043
  861SOL     MW 5088   0.369   3.826   5.043
  862SOL     OW 5089   2.461   3.476   1.121
  862SOL    HW1 5090   2.380   3.473   1.070
  862SOL    HW2 5091   2.433   3.460   1.211
  862SOL     MW 5092   2.447   3.474   1.126
  863SOL     OW 5093   5.262   3.814   2.454
  863SOL    HW1 5094   5.202   3.804   2.381
  863SOL    HW2 5095   5.327   3.877   2.423
  863SOL     MW 5096   5.263   3.821   2.440
  864SOL     OW 5097   1.299   1.922   0.612
  864SOL    HW1 5098   1.329   1.865   0.683
  864SOL    HW2 5099   1.211   1.891   0.591
  864SOL     MW 5100   1.292   1.911   0.619
  865SOL     OW 5101   5.832   4.143   0.313
  865SOL    HW1 5102   5.906   4.122   0.369
  865SOL    HW2 5103   5.820   4.066   0.258
  865SOL     MW 5104   5.840   4.131   0.313
  866SOL     OW 5105   3.926   1.032   0.990
  866SOL    HW1 5106   3.870   1.108   0.970
  866SOL    HW2 5107   3.871   0.956   0.972
  866SOL     MW 5108   3.912   1.032   0.985
  867SOL     OW 5109   5.885   2.611   2.574
  867SOL    HW1 5110   5.892   2.695   2.529
  867SOL    HW2 5111   5.971   2.597   2.614
  867SOL     MW 5112   5.897   2.620   2.573
  868SOL     OW 5113   5.434   1.375   5.478
  868SOL    HW1 5114   5.386   1.393   5.396
  868SOL    HW2 5115   5.374   1.318   5.527
  868SOL     MW 5116   5.420   1.370   5.474
  869SOL     OW 5117   1.473   4.560   1.164
  869SOL    HW1 5118   1.383   4.527   1.162
  869SOL    HW2 5119   1.465   4.650   1.196
  869SOL     MW 5120   1.461   4.568   1.168
  870SOL     OW 5121   5.836   5.689   1.347
  870SOL    HW1 5122   5.812   5.637   1.424
  870SOL    HW2 5123   5.754   5.729   1.318
  870SOL     MW 5124   5.823   5.688   1.353
  871SOL     OW 5125   2.511   1.535   6.104
  871SOL    HW1 5126   2.489   1.529   6.011
  871SOL    HW2 5127   2.525   1.445   6.132
  871SOL     MW 5128   2.510   1.523   6.095
  872SOL     OW 5129   1.457   3.164   5.121
  872SOL    HW1 5130   1.484   3.184   5.211
  872SOL    HW2 5131   1.473   3.071   5.111
  872SOL     MW 5132   1.462   3.155   5.131
  873SOL     OW 5133   1.959   2.804   0.105
  873SOL    HW1 5134   2.013   2.755   0.167
  873SOL    HW2 5135   1.941   2.743   0.034
  873SOL     MW 5136   1.964   2.790   0.104
  874SOL     OW 5137   5.178   4.955   1.726
  874SOL    HW1 5138   5.250   5.013   1.702
  874SOL    HW2 5139   5.179   4.953   1.822
  874SOL     MW 5140   5.187   4.962   1.735
  875SOL     OW 5141   0.870   1.946   1.120
  875SOL    HW1 5142   0.862   1.852   1.138
  875SOL    HW2 5143   0.793   1.985   1.162
  875SOL     MW 5144   0.859   1.939   1.127
  876SOL     OW 5145   0.887   2.374   1.238
  876SOL    HW1 5146   0.816   2.328   1.283
  876SOL    HW2 5147   0.944   2.405   1.309
  876SOL     MW 5148   0.886   2.372   1.253
  877SOL     OW 5149   1.917   3.401   5.968
  877SOL    HW1 5150   1.990   3.460   5.989
  877SOL    HW2 5151   1.895   3.359   6.051
  877SOL     MW 5152   1.924   3.404   5.981
  878SOL     OW 5153   0.582   4.530   1.867
  878SOL    HW1 5154   0.589   4.515   1.961
  878SOL    HW2 5155   0.623   4.615   1.853
  878SOL     MW 5156   0.588   4.539   1.877
  879SOL     OW 5157   5.729   3.218   1.101
  879SOL    HW1 5158   5.693   3.237   1.014
  879SOL    HW2 5159   5.750   3.124   1.098
  879SOL     MW 5160   5.727   3.208   1.089
  880SOL     OW 5161   0.256   3.360   2.636
  880SOL    HW1 5162   0.166   3.347   2.607
  880SOL    HW2 5163   0.291   3.271   2.648
  880SOL     MW 5164   0.249   3.347   2.634
  881SOL     OW 5165   2.534   5.516   0.636
  881SOL    HW1 5166   2.545   5.488   0.727
  881SOL    HW2 5167   2.574   5.446   0.584
  881SOL     MW 5168   2.540   5.504   0.641
  882SOL     OW 5169   0.090   0.920   0.353
  882SOL    HW1 5170   0.032   0.870   0.295
  882SOL    HW2 5171   0.031   0.972   0.407
  882SOL     MW 5172   0.075   0.920   0.352
  883SOL     OW 5173   5.964   5.548   1.797
  883SOL    HW1 5174   5.909   5.563   1.721
  883SOL    HW2 5175   5.943   5.621   1.856
  883SOL     MW 5176   5.954   5.559   1.795
  884SOL     OW 5177   5.698   1.407   0.023
  884SOL    HW1 5178   5.700   1.424   0.117
  884SOL    HW2 5179   5.790   1.411  -0.004
  884SOL     MW 5180   5.710   1.410   0.032
  885SOL     OW 5181   1.748   1.873   1.171
  885SOL    HW1 5182   1.843   1.881   1.159
  885SOL    HW2 5183   1.721   1.807   1.108
  885SOL     MW 5184   1.757   1.866   1.161
  886SOL     OW 5185   1.491   4.546   0.525
  886SOL    HW1 5186   1.425   4.525   0.458
  886SOL    HW2 5187   1.565   4.489   0.504
  886SOL     MW 5188   1.492   4.536   0.513
  887SOL     OW 5189   3.951   6.053   0.003
  887SOL    HW1 5190   4.020   6.111   0.036
  887SOL    HW2 5191   3.908   6.104  -0.065
  887SOL     MW 5192   3.954   6.067  -0.001
  888SOL     OW 5193   5.737   2.914   0.589
  888SOL    HW1 5194   5.812   2.858   0.608
  888SOL    HW2 5195   5.702   2.937   0.675
  888SOL     MW 5196   5.742   2.910   0.602
  889SOL     OW 5197   0.925   2.703   1.943
  889SOL    HW1 5198   1.005   2.665   1.979
  889SOL    HW2 5199   0.903   2.646   1.869
  889SOL     MW 5200   0.932   2.691   1.938
  890SOL     OW 5201   6.056   1.624   4.759
  890SOL    HW1 5202   6.028   1.707   4.798
  890SOL    HW2 5203   6.149   1.636   4.742
  890SOL     MW 5204   6.064   1.637   4.762
  891SOL     OW 5205   5.998   0.869   2.000
  891SOL    HW1 5206   5.978   0.899   2.088
  891SOL    HW2 5207   6.094   0.865   1.996
  891SOL     MW 5208   6.008   0.872   2.011
  892SOL     OW 5209   2.884   4.174   1.196
  892SOL    HW1 5210   2.946   4.110   1.160
  892SOL    HW2 5211   2.871   4.146   1.287
  892SOL     MW 5212   2.890   4.162   1.203
  893SOL     OW 5213   1.416   2.394   5.325
  893SOL    HW1 5214   1.467   2.461   5.370
  893SOL    HW2 5215   1.467   2.314   5.335
  893SOL     MW 5216   1.429   2.393   5.332
  894SOL     OW 5217   0.802   4.249   1.374
  894SOL    HW1 5218   0.714   4.284   1.390
  894SOL    HW2 5219   0.851   4.269   1.453
  894SOL     MW 5220   0.797   4.256   1.386
  895SOL     OW 5221   1.331   4.461   0.315
  895SOL    HW1 5222   1.290   4.544   0.291
  895SOL    HW2 5223   1.263   4.413   0.362
  895SOL     MW 5224   1.317   4.466   0.318
  896SOL     OW 5225   4.476   2.160   0.192
  896SOL    HW1 5226   4.388   2.137   0.220
  896SOL    HW2 5227   4.533   2.118   0.256
  896SOL     MW 5228   4.472   2.152   0.204
  897SOL     OW 5229   1.029   3.621   2.433
  897SOL    HW1 5230   0.977   3.570   2.496
  897SOL    HW2 5231   0.965   3.676   2.388
  897SOL     MW 5232   1.014   3.622   2.435
  898SOL     OW 5233   5.970   3.036   0.782
  898SOL    HW1 5234   5.941   2.946   0.799
  898SOL    HW2 5235   5.892   3.079   0.747
  898SOL     MW 5236   5.956   3.030   0.780
  899SOL     OW 5237   2.310   4.935   0.242
  899SOL    HW1 5238   2.292   4.843   0.265
  899SOL    HW2 5239   2.223   4.974   0.231
  899SOL     MW 5240   2.296   4.928   0.244
  900SOL     OW 5241   0.133   5.080   0.589
  900SOL    HW1 5242   0.056   5.131   0.615
  900SOL    HW2 5243   0.130   5.002   0.645
  900SOL     MW 5244   0.123   5.077   0.600
  901SOL     OW 5245   0.766   5.173   5.305
  901SOL    HW1 5246   0.715   5.253   5.294
  901SOL    HW2 5247   0.856   5.204   5.319
  901SOL     MW 5248   0.771   5.187   5.306
  902SOL     OW 5249   2.591   3.056   0.682
  902SOL    HW1 5250   2.656   3.090   0.743
  902SOL    HW2 5251   2.642   3.004   0.620
  902SOL     MW 5252   2.606   3.053   0.682
  903SOL     OW 5253   1.647   2.959   0.984
  903SOL    HW1 5254   1.569   2.960   1.039
  903SOL    HW2 5255   1.720   2.958   1.046
  903SOL     MW 5256   1.646   2.959   0.999
  904SOL     OW 5257   6.064   4.877   4.440
  904SOL    HW1 5258   6.029   4.870   4.529
  904SOL    HW2 5259   6.145   4.827   4.442
  904SOL     MW 5260   6.070   4.870   4.452
  905SOL     OW 5261   5.728   3.011   1.736
  905SOL    HW1 5262   5.749   2.923   1.704
  905SOL    HW2 5263   5.756   3.070   1.667
  905SOL     MW 5264   5.734   3.007   1.723
  906SOL     OW 5265   0.727   4.813   5.653
  906SOL    HW1 5266   0.805   4.761   5.631
  906SOL    HW2 5267   0.703   4.856   5.571
  906SOL     MW 5268   0.734   4.812   5.640
  907SOL     OW 5269   4.799   3.174   0.445
  907SOL    HW1 5270   4.810   3.251   0.502
  907SOL    HW2 5271   4.837   3.201   0.362
  907SOL     MW 5272   4.805   3.188   0.442
  908SOL     OW 5273   0.697   4.143   1.938
  908SOL    HW1 5274   0.672   4.187   2.019
  908SOL    HW2 5275   0.635   4.175   1.873
  908SOL     MW 5276   0.686   4.153   1.940
  909SOL     OW 5277   2.014   2.799   0.734
  909SOL    HW1 5278   2.037   2.710   0.761
  909SOL    HW2 5279   1.919   2.805   0.747
  909SOL     MW 5280   2.005   2.789   0.739
  910SOL     OW 5281   0.375   3.050   1.754
  910SOL    HW1 5282   0.468   3.073   1.755
  910SOL    HW2 5283   0.340   3.097   1.678
  910SOL     MW 5284   0.382   3.059   1.744
  911SOL     OW 5285   0.093   2.957   4.905
  911SOL    HW1 5286   0.092   3.009   4.825
  911SOL    HW2 5287   0.156   2.887   4.888
  911SOL     MW 5288   0.101   2.955   4.893
  912SOL     OW 5289   5.856   2.697   3.141
  912SOL    HW1 5290   5.870   2.628   3.077
  912SOL    HW2 5291   5.847   2.651   3.225
  912SOL     MW 5292   5.857   2.683   3.144
  913SOL     OW 5293   5.355   3.052   2.395
  913SOL    HW1 5294   5.447   3.068   2.415
  913SOL    HW2 5295   5.312   3.136   2.413
  913SOL     MW 5296   5.361   3.065   2.400
  914SOL     OW 5297   0.078   2.937   0.557
  914SOL    HW1 5298   0.082   2.980   0.642
  914SOL    HW2 5299   0.151   2.875   0.558
  914SOL     MW 5300   0.088   2.934   0.568
  915SOL     OW 5301   0.453   3.641   0.898
  915SOL    HW1 5302   0.386   3.623   0.832
  915SOL    HW2 5303   0.518   3.695   0.853
  915SOL     MW 5304   0.453   3.645   0.884
  916SOL     OW 5305   0.362   1.500   1.382
  916SOL    HW1 5306   0.342   1.578   1.331
  916SOL    HW2 5307   0.401   1.439   1.320
  916SOL     MW 5308   0.364   1.502   1.368
  917SOL     OW 5309   5.713   5.920   4.294
  917SOL    HW1 5310   5.635   5.883   4.255
  917SOL    HW2 5311   5.685   6.002   4.333
  917SOL     MW 5312   5.700   5.926   4.294
  918SOL     OW 5313   1.815   5.022   6.079
  918SOL    HW1 5314   1.898   5.055   6.111
  918SOL    HW2 5315   1.750   5.060   6.138
  918SOL     MW 5316   1.817   5.031   6.090
  919SOL     OW 5317   1.291   3.764   5.414
  919SOL    HW1 5318   1.380   3.731   5.415
  919SOL    HW2 5319   1.245   3.708   5.352
  919SOL     MW 5320   1.296   3.753   5.406
  920SOL     OW 5321   0.240   1.746   1.036
  920SOL    HW1 5322   0.330   1.734   1.007
  920SOL    HW2 5323   0.195   1.785   0.960
  920SOL     MW 5324   0.246   1.750   1.022
  921SOL     OW 5325   6.021   4.053   0.486
  921SOL    HW1 5326   6.077   4.008   0.423
  921SOL    HW2 5327   6.077   4.122   0.522
  921SOL     MW 5328   6.035   4.056   0.483
  922SOL     OW 5329   0.448   1.876   1.694
  922SOL    HW1 5330   0.436   1.971   1.705
  922SOL    HW2 5331   0.540   1.866   1.669
  922SOL     MW 5332   0.458   1.887   1.692
  923SOL     OW 5333   0.972   1.493   2.368
  923SOL    HW1 5334   1.036   1.491   2.297
  923SOL    HW2 5335   0.964   1.586   2.390
  923SOL     MW 5336   0.979   1.505   2.362
  924SOL     OW 5337   2.853   0.204   0.136
  924SOL    HW1 5338   2.767   0.227   0.099
  924SOL    HW2 5339   2.833   0.150   0.212
  924SOL     MW 5340   2.839   0.200   0.141
  925SOL     OW 5341   1.826   4.150   1.634
  925SOL    HW1 5342   1.788   4.064   1.649
  925SOL    HW2 5343   1.763   4.194   1.577
  925SOL     MW 5344   1.813   4.145   1.629
  926SOL     OW 5345   5.689   2.342   1.610
  926SOL    HW1 5346   5.693   2.355   1.705
  926SOL    HW2 5347   5.638   2.262   1.599
  926SOL     MW 5348   5.683   2.334   1.621
  927SOL     OW 5349   1.612   3.439   5.663
  927SOL    HW1 5350   1.548   3.483   5.719
  927SOL    HW2 5351   1.696   3.479   5.687
  927SOL     MW 5352   1.615   3.450   5.673
  928SOL     OW 5353   2.163   1.761   1.144
  928SOL    HW1 5354   2.241   1.816   1.151
  928SOL    HW2 5355   2.096   1.819   1.108
  928SOL     MW 5356   2.164   1.775   1.141
  929SOL     OW 5357   1.086   5.901   2.539
  929SOL    HW1 5358   1.154   5.888   2.604
  929SOL    HW2 5359   1.060   5.812   2.514
  929SOL     MW 5360   1.091   5.888   2.544
  930SOL     OW 5361   5.433   2.950   1.593
  930SOL    HW1 5362   5.361   2.970   1.654
  930SOL    HW2 5363   5.456   2.859   1.613
  930SOL     MW 5364   5.426   2.941   1.603
  931SOL     OW 5365   0.767   2.829   2.518
  931SOL    HW1 5366   0.813   2.910   2.540
  931SOL    HW2 5367   0.692   2.858   2.466
  931SOL     MW 5368   0.763   2.843   2.514
  932SOL     OW 5369   0.996   4.468   5.839
  932SOL    HW1 5370   0.903   4.455   5.858
  932SOL    HW2 5371   0.997   4.524   5.761
  932SOL     MW 5372   0.984   4.474   5.831
  933SOL     OW 5373   0.191   0.900   1.457
  933SOL    HW1 5374   0.112   0.954   1.462
  933SOL    HW2 5375   0.172   0.837   1.387
  933SOL     MW 5376   0.178   0.898   1.448
  934SOL     OW 5377   0.237   2.153   0.118
  934SOL    HW1 5378   0.183   2.178   0.193
  934SOL    HW2 5379   0.314   2.112   0.158
  934SOL     MW 5380   0.240   2.151   0.133
  935SOL     OW 5381   1.809   5.355   1.191
  935SOL    HW1 5382   1.853   5.350   1.106
  935SOL    HW2 5383   1.879   5.364   1.254
  935SOL     MW 5384   1.823   5.355   1.188
  936SOL     OW 5385   5.772   2.524   1.034
  936SOL    HW1 5386   5.735   2.437   1.050
  936SOL    HW2 5387   5.711   2.566   0.974
  936SOL     MW 5388   5.759   2.518   1.029
  937SOL     OW 5389   5.607   0.449   0.909
  937SOL    HW1 5390   5.688   0.500   0.913
  937SOL    HW2 5391   5.635   0.358   0.914
  937SOL     MW 5392   5.621   0.444   0.910
  938SOL     OW 5393   5.878   1.278   0.250
  938SOL    HW1 5394   5.817   1.335   0.296
  938SOL    HW2 5395   5.920   1.226   0.319
  938SOL     MW 5396   5.875   1.279   0.265
  939SOL     OW 5397   1.857   2.709   5.736
  939SOL    HW1 5398   1.837   2.798   5.767
  939SOL    HW2 5399   1.946   2.715   5.702
  939SOL     MW 5400   1.866   2.721   5.735
  940SOL     OW 5401   5.583   4.414   0.653
  940SOL    HW1 5402   5.634   4.337   0.626
  940SOL    HW2 5403   5.633   4.488   0.619
  940SOL     MW 5404   5.596   4.414   0.645
  941SOL     OW 5405   1.319   2.963   1.864
  941SOL    HW1 5406   1.225   2.975   1.858
  941SOL    HW2 5407   1.337   2.889   1.806
  941SOL     MW 5408   1.310   2.955   1.856
  942SOL     OW 5409   5.270   3.080   5.454
  942SOL    HW1 5410   5.349   3.065   5.506
  942SOL    HW2 5411   5.273   3.012   5.387
  942SOL     MW 5412   5.281   3.069   5.452
  943SOL     OW 5413   0.160   4.773   1.626
  943SOL    HW1 5414   0.102   4.749   1.698
  943SOL    HW2 5415   0.238   4.719   1.639
  943SOL     MW 5416   0.163   4.763   1.636
  944SOL     OW 5417   0.346   3.575   0.045
  944SOL    HW1 5418   0.427   3.625   0.053
  944SOL    HW2 5419   0.354   3.529  -0.038
  944SOL     MW 5420   0.358   3.576   0.036
  945SOL     OW 5421   4.857   4.381   5.976
  945SOL    HW1 5422   4.839   4.303   6.028
  945SOL    HW2 5423   4.805   4.370   5.896
  945SOL     MW 5424   4.848   4.370   5.972
  946SOL     OW 5425   0.379   3.492   1.327
  946SOL    HW1 5426   0.412   3.507   1.238
  946SOL    HW2 5427   0.449   3.523   1.384
  946SOL     MW 5428   0.392   3.498   1.323
  947SOL     OW 5429   0.038   5.936   4.027
  947SOL    HW1 5430   0.112   5.981   4.070
  947SOL    HW2 5431  -0.039   5.970   4.072
  947SOL     MW 5432   0.038   5.946   4.038
  948SOL     OW 5433   0.296   3.719   1.765
  948SOL    HW1 5434   0.367   3.778   1.740
  948SOL    HW2 5435   0.327   3.677   1.845
  948SOL     MW 5436   0.309   3.721   1.772
  949SOL     OW 5437   2.039   2.794   2.048
  949SOL    HW1 5438   2.098   2.740   2.100
  949SOL    HW2 5439   1.969   2.818   2.109
  949SOL     MW 5440   2.037   2.790   2.063
  950SOL     OW 5441   5.843   2.338   3.457
  950SOL    HW1 5442   5.916   2.358   3.397
  950SOL    HW2 5443   5.770   2.317   3.399
  950SOL     MW 5444   5.843   2.338   3.442
  951SOL     OW 5445   0.979   0.560   5.632
  951SOL    HW1 5446   1.014   0.515   5.709
  951SOL    HW2 5447   1.026   0.520   5.559
  951SOL     MW 5448   0.990   0.549   5.633
  952SOL     OW 5449   5.566   3.313   5.416
  952SOL    HW1 5450   5.642   3.363   5.444
  952SOL    HW2 5451   5.491   3.360   5.453
  952SOL     MW 5452   5.566   3.326   5.425
  953SOL     OW 5453   0.642   5.210   0.196
  953SOL    HW1 5454   0.731   5.176   0.208
  953SOL    HW2 5455   0.634   5.223   0.102
  953SOL     MW 5456   0.653   5.208   0.186
  954SOL     OW 5457   3.805   3.793   0.023
  954SOL    HW1 5458   3.838   3.880   0.046
  954SOL    HW2 5459   3.717   3.809  -0.010
  954SOL     MW 5460   3.798   3.806   0.021
  955SOL     OW 5461   3.437   3.242   0.307
  955SOL    HW1 5462   3.437   3.196   0.222
  955SOL    HW2 5463   3.505   3.309   0.297
  955SOL     MW 5464   3.446   3.244   0.295
  956SOL     OW 5465   5.018   1.255   2.030
  956SOL    HW1 5466   5.053   1.302   2.106
  956SOL    HW2 5467   5.095   1.233   1.977
  956SOL     MW 5468   5.032   1.258   2.033
  957SOL     OW 5469   1.124   2.294   0.085
  957SOL    HW1 5470   1.050   2.235   0.070
  957SOL    HW2 5471   1.193   2.237   0.120
  957SOL     MW 5472   1.123   2.279   0.088
  958SOL     OW 5473   0.712   2.703   1.368
  958SOL    HW1 5474   0.722   2.792   1.335
  958SOL    HW2 5475   0.673   2.713   1.455
  958SOL     MW 5476   0.709   2.715   1.375
  959SOL     OW 5477   1.136   3.152   0.499
  959SOL    HW1 5478   1.055   3.121   0.539
  959SOL    HW2 5479   1.108   3.203   0.424
  959SOL     MW 5480   1.122   3.154   0.495
  960SOL     OW 5481   1.273   5.322   3.972
  960SOL    HW1 5482   1.236   5.234   3.975
  960SOL    HW2 5483   1.240   5.359   3.891
  960SOL     MW 5484   1.264   5.315   3.962
  961SOL     OW 5485   0.682   5.341   2.294
  961SOL    HW1 5486   0.710   5.381   2.212
  961SOL    HW2 5487   0.637   5.261   2.268
  961SOL     MW 5488   0.680   5.336   2.280
  962SOL     OW 5489   2.090   3.652   5.822
  962SOL    HW1 5490   2.146   3.605   5.760
  962SOL    HW2 5491   2.059   3.728   5.773
  962SOL     MW 5492   2.093   3.656   5.808
  963SOL     OW 5493   1.482   3.889   1.509
  963SOL    HW1 5494   1.564   3.907   1.556
  963SOL    HW2 5495   1.417   3.878   1.578
  963SOL     MW 5496   1.484   3.890   1.524
  964SOL     OW 5497   1.138   4.802   2.391
  964SOL    HW1 5498   1.229   4.830   2.376
  964SOL    HW2 5499   1.139   4.762   2.478
  964SOL     MW 5500   1.150   4.800   2.400
  965SOL     OW 5501   5.864   1.729   3.726
  965SOL    HW1 5502   5.818   1.701   3.646
  965SOL    HW2 5503   5.956   1.719   3.705
  965SOL     MW 5504   5.870   1.724   3.713
  966SOL     OW 5505   5.622   1.007   0.318
  966SOL    HW1 5506   5.704   0.983   0.361
  966SOL    HW2 5507   5.597   1.090   0.359
  966SOL     MW 5508   5.629   1.014   0.329
  967SOL     OW 5509   5.237   3.655   5.915
  967SOL    HW1 5510   5.231   3.612   6.000
  967SOL    HW2 5511   5.146   3.670   5.889
  967SOL     MW 5512   5.224   3.652   5.922
  968SOL     OW 5513   3.404   2.219   0.723
  968SOL    HW1 5514   3.318   2.235   0.684
  968SOL    HW2 5515   3.453   2.171   0.656
  968SOL     MW 5516   3.399   2.215   0.710
  969SOL     OW 5517   2.267   0.536   5.790
  969SOL    HW1 5518   2.286   0.527   5.883
  969SOL    HW2 5519   2.261   0.447   5.757
  969SOL     MW 5520   2.269   0.524   5.798
  970SOL     OW 5521   0.772   3.647   5.746
  970SOL    HW1 5522   0.758   3.684   5.659
  970SOL    HW2 5523   0.724   3.564   5.745
  970SOL     MW 5524   0.764   3.641   5.735
  971SOL     OW 5525   4.900   3.405   1.604
  971SOL    HW1 5526   4.894   3.493   1.640
  971SOL    HW2 5527   4.993   3.394   1.585
  971SOL     MW 5528   4.911   3.415   1.606
  972SOL     OW 5529   5.870   2.944   2.683
  972SOL    HW1 5530   5.848   2.860   2.724
  972SOL    HW2 5531   5.810   3.006   2.724
  972SOL     MW 5532   5.859   2.941   2.694
  973SOL     OW 5533   1.346   1.251   0.165
  973SOL    HW1 5534   1.324   1.235   0.073
  973SOL    HW2 5535   1.395   1.333   0.164
  973SOL     MW 5536   1.350   1.259   0.153
  974SOL     OW 5537   5.919   5.082   4.325
  974SOL    HW1 5538   5.932   5.100   4.231
  974SOL    HW2 5539   5.991   5.024   4.348
  974SOL     MW 5540   5.930   5.077   4.316
  975SOL     OW 5541   2.493   5.065   5.043
  975SOL    HW1 5542   2.560   5.098   4.983
  975SOL    HW2 5543   2.511   4.972   5.051
  975SOL     MW 5544   2.504   5.058   5.037
  976SOL     OW 5545   5.962   5.196   1.941
  976SOL    HW1 5546   6.043   5.246   1.938
  976SOL    HW2 5547   5.911   5.238   2.011
  976SOL     MW 5548   5.966   5.208   1.950
  977SOL     OW 5549   0.462   2.867   0.924
  977SOL    HW1 5550   0.411   2.805   0.975
  977SOL    HW2 5551   0.551   2.858   0.957
  977SOL     MW 5552   0.467   2.858   0.934
  978SOL     OW 5553   1.866   4.697   2.482
  978SOL    HW1 5554   1.832   4.724   2.396
  978SOL    HW2 5555   1.905   4.611   2.467
  978SOL     MW 5556   1.867   4.690   2.469
  979SOL     OW 5557   2.601   4.080   0.406
  979SOL    HW1 5558   2.578   4.020   0.477
  979SOL    HW2 5559   2.616   4.164   0.449
  979SOL     MW 5560   2.600   4.083   0.420
  980SOL     OW 5561   1.059   1.721   1.458
  980SOL    HW1 5562   1.053   1.642   1.404
  980SOL    HW2 5563   1.125   1.699   1.524
  980SOL     MW 5564   1.067   1.708   1.459
  981SOL     OW 5565   1.059   5.068   5.089
  981SOL    HW1 5566   1.052   5.093   5.181
  981SOL    HW2 5567   0.968   5.064   5.058
  981SOL     MW 5568   1.046   5.071   5.097
  982SOL     OW 5569   0.336   4.685   0.746
  982SOL    HW1 5570   0.360   4.700   0.655
  982SOL    HW2 5571   0.241   4.681   0.746
  982SOL     MW 5572   0.327   4.686   0.735
  983SOL     OW 5573   1.214   3.288   2.958
  983SOL    HW1 5574   1.133   3.316   3.000
  983SOL    HW2 5575   1.234   3.359   2.896
  983SOL     MW 5576   1.206   3.301   2.955
  984SOL     OW 5577   2.006   2.762   0.426
  984SOL    HW1 5578   2.030   2.751   0.519
  984SOL    HW2 5579   1.912   2.781   0.428
  984SOL     MW 5580   1.997   2.763   0.438
  985SOL     OW 5581   2.600   1.829   2.038
  985SOL    HW1 5582   2.553   1.868   2.112
  985SOL    HW2 5583   2.550   1.855   1.961
  985SOL     MW 5584   2.588   1.838   2.037
  986SOL     OW 5585   2.605   1.550   1.475
  986SOL    HW1 5586   2.525   1.576   1.428
  986SOL    HW2 5587   2.582   1.559   1.568
  986SOL     MW 5588   2.591   1.554   1.481
  987SOL     OW 5589   0.324   2.595   2.078
  987SOL    HW1 5590   0.278   2.550   2.149
  987SOL    HW2 5591   0.263   2.592   2.005
  987SOL     MW 5592   0.310   2.589   2.078
  988SOL     OW 5593   0.517   2.497   0.338
  988SOL    HW1 5594   0.495   2.563   0.273
  988SOL    HW2 5595   0.613   2.502   0.346
  988SOL     MW 5596   0.527   2.506   0.331
  989SOL     OW 5597   2.542   3.220   1.033
  989SOL    HW1 5598   2.524   3.310   1.061
  989SOL    HW2 5599   2.499   3.165   1.098
  989SOL     MW 5600   2.535   3.224   1.045
  990SOL     OW 5601   1.323   5.144   0.662
  990SOL    HW1 5602   1.233   5.124   0.638
  990SOL    HW2 5603   1.319   5.166   0.755
  990SOL     MW 5604   1.311   5.145   0.671
  991SOL     OW 5605   0.358   1.970   3.530
  991SOL    HW1 5606   0.302   1.932   3.463
  991SOL    HW2 5607   0.393   2.049   3.489
  991SOL     MW 5608   0.355   1.976   3.516
  992SOL     OW 5609   0.287   5.639   1.260
  992SOL    HW1 5610   0.305   5.645   1.354
  992SOL    HW2 5611   0.205   5.686   1.249
  992SOL     MW 5612   0.279   5.646   1.271
  993SOL     OW 5613   2.900   2.511   1.347
  993SOL    HW1 5614   2.860   2.515   1.434
  993SOL    HW2 5615   2.826   2.500   1.287
  993SOL     MW 5616   2.886   2.510   1.350
  994SOL     OW 5617   6.041   3.385   0.554
  994SOL    HW1 5618   6.016   3.399   0.646
  994SOL    HW2 5619   5.961   3.354   0.512
  994SOL     MW 5620   6.028   3.383   0.561
  995SOL     OW 5621   0.931   4.537   2.551
  995SOL    HW1 5622   0.936   4.450   2.592
  995SOL    HW2 5623   0.865   4.528   2.483
  995SOL     MW 5624   0.923   4.525   2.548
  996SOL     OW 5625   0.090   3.099   4.686
  996SOL    HW1 5626   0.024   3.167   4.686
  996SOL    HW2 5627   0.078   3.053   4.603
  996SOL     MW 5628   0.080   3.102   4.675
  997SOL     OW 5629   1.130   4.561   6.050
  997SOL    HW1 5630   1.075   4.531   5.978
  997SOL    HW2 5631   1.215   4.521   6.034
  997SOL     MW 5632   1.134   4.552   6.039
  998SOL     OW 5633   1.064   5.047   0.587
  998SOL    HW1 5634   1.010   5.046   0.666
  998SOL    HW2 5635   1.101   4.959   0.582
  998SOL     MW 5636   1.062   5.036   0.597
  999SOL     OW 5637   0.257   1.173   5.110
  999SOL    HW1 5638   0.293   1.242   5.053
  999SOL    HW2 5639   0.164   1.172   5.090
  999SOL     MW 5640   0.250   1.182   5.100
 1000SOL     OW 5641   4.177   3.924   1.792
 1000SOL    HW1 5642   4.178   3.836   1.756
 1000SOL    HW2 5643   4.243   3.972   1.743
 1000SOL     MW 5644   4.185   3.919   1.781
 1001SOL     OW 5645   2.583   2.582   5.540
 1001SOL    HW1 5646   2.532   2.567   5.461
 1001SOL    HW2 5647   2.520   2.613   5.604
 1001SOL     MW 5648   2.569   2.584   5.538
 1002SOL     OW 5649   5.883   1.781   5.550
 1002SOL    HW1 5650   5.886   1.723   5.627
 1002SOL    HW2 5651   5.868   1.868   5.587
 1002SOL     MW 5652   5.881   1.785   5.565
 1003SOL     OW 5653   0.019   6.058   0.986
 1003SOL    HW1 5654  -0.066   6.022   0.961
 1003SOL    HW2 5655   0.006   6.153   0.988
 1003SOL     MW 5656   0.006   6.065   0.983
 1004SOL     OW 5657   2.125   3.825   1.147
 1004SOL    HW1 5658   2.064   3.826   1.074
 1004SOL    HW2 5659   2.070   3.812   1.224
 1004SOL     MW 5660   2.110   3.824   1.148
 1005SOL     OW 5661   3.208   5.276   1.305
 1005SOL    HW1 5662   3.278   5.313   1.358
 1005SOL    HW2 5663   3.143   5.248   1.369
 1005SOL     MW 5664   3.208   5.277   1.320
 1006SOL     OW 5665   5.268   2.676   2.982
 1006SOL    HW1 5666   5.225   2.729   2.915
 1006SOL    HW2 5667   5.289   2.738   3.051
 1006SOL     MW 5668   5.265   2.691   2.982
 1007SOL     OW 5669   4.914   1.037   2.156
 1007SOL    HW1 5670   4.941   1.103   2.092
 1007SOL    HW2 5671   4.847   0.986   2.111
 1007SOL     MW 5672   4.909   1.039   2.142
 1008SOL     OW 5673   1.971   3.310   1.684
 1008SOL    HW1 5674   2.047   3.290   1.739
 1008SOL    HW2 5675   1.975   3.404   1.670
 1008SOL     MW 5676   1.981   3.319   1.689
 1009SOL     OW 5677   1.321   3.833   0.342
 1009SOL    HW1 5678   1.364   3.753   0.374
 1009SOL    HW2 5679   1.228   3.813   0.345
 1009SOL     MW 5680   1.315   3.820   0.347
 1010SOL     OW 5681   2.119   2.728   5.649
 1010SOL    HW1 5682   2.150   2.786   5.718
 1010SOL    HW2 5683   2.158   2.764   5.569
 1010SOL     MW 5684   2.128   2.740   5.647
 1011SOL     OW 5685   1.751   3.767   1.479
 1011SOL    HW1 5686   1.692   3.695   1.501
 1011SOL    HW2 5687   1.831   3.723   1.449
 1011SOL     MW 5688   1.754   3.752   1.478
 1012SOL     OW 5689   1.268   5.934   5.646
 1012SOL    HW1 5690   1.296   6.024   5.630
 1012SOL    HW2 5691   1.331   5.881   5.597
 1012SOL     MW 5692   1.280   5.939   5.638
 1013SOL     OW 5693   5.984   0.895   5.725
 1013SOL    HW1 5694   5.974   0.818   5.670
 1013SOL    HW2 5695   5.900   0.903   5.771
 1013SOL     MW 5696   5.972   0.886   5.724
 1014SOL     OW 5697   1.066   4.239   5.509
 1014SOL    HW1 5698   1.142   4.265   5.457
 1014SOL    HW2 5699   1.092   4.157   5.550
 1014SOL     MW 5700   1.079   4.232   5.507
 1015SOL     OW 5701   4.932   3.932   0.770
 1015SOL    HW1 5702   4.931   3.988   0.847
 1015SOL    HW2 5703   4.973   3.850   0.800
 1015SOL     MW 5704   4.937   3.929   0.783
 1016SOL     OW 5705   0.609   3.745   5.958
 1016SOL    HW1 5706   0.620   3.829   5.913
 1016SOL    HW2 5707   0.660   3.684   5.905
 1016SOL     MW 5708   0.617   3.748   5.945
 1017SOL     OW 5709   1.286   2.329   4.548
 1017SOL    HW1 5710   1.338   2.249   4.557
 1017SOL    HW2 5711   1.348   2.394   4.514
 1017SOL     MW 5712   1.301   2.327   4.545
 1018SOL     OW 5713   3.644   1.563   5.602
 1018SOL    HW1 5714   3.729   1.602   5.584
 1018SOL    HW2 5715   3.610   1.539   5.516
 1018SOL     MW 5716   3.650   1.565   5.589
 1019SOL     OW 5717   1.436   2.167   6.084
 1019SOL    HW1 5718   1.395   2.083   6.104
 1019SOL    HW2 5719   1.419   2.180   5.991
 1019SOL     MW 5720   1.429   2.158   6.075
 1020SOL     OW 5721   5.447   4.945   2.133
 1020SOL    HW1 5722   5.519   4.977   2.079
 1020SOL    HW2 5723   5.446   5.003   2.209
 1020SOL     MW 5724   5.456   4.956   2.136
 1021SOL     OW 5725   0.214   1.774   4.375
 1021SOL    HW1 5726   0.289   1.831   4.394
 1021SOL    HW2 5727   0.191   1.794   4.285
 1021SOL     MW 5728   0.221   1.784   4.366
 1022SOL     OW 5729   1.240   2.600   0.039
 1022SOL    HW1 5730   1.148   2.575   0.050
 1022SOL    HW2 5731   1.250   2.676   0.097
 1022SOL     MW 5732   1.229   2.607   0.048
 1023SOL     OW 5733   0.460   2.588   0.589
 1023SOL    HW1 5734   0.461   2.533   0.510
 1023SOL    HW2 5735   0.404   2.540   0.650
 1023SOL     MW 5736   0.453   2.575   0.586
 1024SOL     OW 5737   1.729   2.208   0.099
 1024SOL    HW1 5738   1.780   2.129   0.082
 1024SOL    HW2 5739   1.649   2.196   0.046
 1024SOL     MW 5740   1.725   2.196   0.090
 1025SOL     OW 5741   1.976   5.788   1.163
 1025SOL    HW1 5742   1.894   5.811   1.119
 1025SOL    HW2 5743   1.948   5.749   1.246
 1025SOL     MW 5744   1.962   5.786   1.168
 1026SOL     OW 5745   0.439   3.099   1.314
 1026SOL    HW1 5746   0.380   3.024   1.310
 1026SOL    HW2 5747   0.405   3.154   1.385
 1026SOL     MW 5748   0.427   3.097   1.323
 1027SOL     OW 5749   3.821   4.580   1.150
 1027SOL    HW1 5750   3.816   4.627   1.067
 1027SOL    HW2 5751   3.741   4.527   1.153
 1027SOL     MW 5752   3.810   4.580   1.140
 1028SOL     OW 5753   4.927   4.148   0.960
 1028SOL    HW1 5754   4.856   4.212   0.959
 1028SOL    HW2 5755   4.993   4.185   0.902
 1028SOL     MW 5756   4.926   4.161   0.952
 1029SOL     OW 5757   1.550   5.084   0.092
 1029SOL    HW1 5758   1.578   5.172   0.117
 1029SOL    HW2 5759   1.476   5.098   0.033
 1029SOL     MW 5760   1.544   5.097   0.088
 1030SOL     OW 5761   3.916   0.897   1.994
 1030SOL    HW1 5762   3.918   0.852   1.910
 1030SOL    HW2 5763   3.930   0.989   1.972
 1030SOL     MW 5764   3.918   0.903   1.980
 1031SOL     OW 5765   0.263   2.248   0.877
 1031SOL    HW1 5766   0.218   2.275   0.797
 1031SOL    HW2 5767   0.239   2.313   0.942
 1031SOL     MW 5768   0.254   2.260   0.875
 1032SOL     OW 5769   2.648   0.380   1.423
 1032SOL    HW1 5770   2.663   0.414   1.511
 1032SOL    HW2 5771   2.637   0.458   1.369
 1032SOL     MW 5772   2.648   0.394   1.428
 1033SOL     OW 5773   0.361   4.500   0.252
 1033SOL    HW1 5774   0.371   4.591   0.223
 1033SOL    HW2 5775   0.267   4.492   0.271
 1033SOL     MW 5776   0.350   4.511   0.251
 1034SOL     OW 5777   5.752   5.297   4.857
 1034SOL    HW1 5778   5.681   5.253   4.903
 1034SOL    HW2 5779   5.722   5.388   4.848
 1034SOL     MW 5780   5.739   5.303   4.861
 1035SOL     OW 5781   1.101   3.444   1.744
 1035SOL    HW1 5782   1.161   3.372   1.766
 1035SOL    HW2 5783   1.100   3.444   1.648
 1035SOL     MW 5784   1.109   3.435   1.735
 1036SOL     OW 5785   1.471   1.409   1.782
 1036SOL    HW1 5786   1.530   1.475   1.746
 1036SOL    HW2 5787   1.498   1.400   1.874
 1036SOL     MW 5788   1.482   1.416   1.789
 1037SOL     OW 5789   1.357   2.437   0.803
 1037SOL    HW1 5790   1.448   2.408   0.807
 1037SOL    HW2 5791   1.312   2.368   0.754
 1037SOL     MW 5792   1.363   2.424   0.797
 1038SOL     OW 5793   5.481   4.711   0.642
 1038SOL    HW1 5794   5.564   4.718   0.595
 1038SOL    HW2 5795   5.414   4.720   0.574
 1038SOL     MW 5796   5.483   4.713   0.627
 1039SOL     OW 5797   0.759   4.087   5.678
 1039SOL    HW1 5798   0.692   4.074   5.745
 1039SOL    HW2 5799   0.783   3.998   5.651
 1039SOL     MW 5800   0.753   4.074   5.683
 1040SOL     OW 5801   2.800   2.796   0.841
 1040SOL    HW1 5802   2.850   2.720   0.810
 1040SOL    HW2 5803   2.710   2.778   0.816
 1040SOL     MW 5804   2.795   2.784   0.834
 1041SOL     OW 5805   0.730   4.276   6.084
 1041SOL    HW1 5806   0.726   4.341   6.013
 1041SOL    HW2 5807   0.664   4.305   6.147
 1041SOL     MW 5808   0.721   4.288   6.083
 1042SOL     OW 5809   0.103   4.447   0.243
 1042SOL    HW1 5810   0.066   4.453   0.155
 1042SOL    HW2 5811   0.127   4.354   0.253
 1042SOL     MW 5812   0.102   4.436   0.233
 1043SOL     OW 5813   2.197   0.031   2.837
 1043SOL    HW1 5814   2.267   0.094   2.855
 1043SOL    HW2 5815   2.133   0.047   2.907
 1043SOL     MW 5816   2.198   0.041   2.848
 1044SOL     OW 5817   0.501   4.061   5.237
 1044SOL    HW1 5818   0.541   3.982   5.275
 1044SOL    HW2 5819   0.574   4.119   5.220
 1044SOL     MW 5820   0.515   4.058   5.239
 1045SOL     OW 5821   5.294   4.383   2.611
 1045SOL    HW1 5822   5.260   4.424   2.532
 1045SOL    HW2 5823   5.226   4.320   2.637
 1045SOL     MW 5824   5.281   4.380   2.604
 1046SOL     OW 5825   1.340   5.709   1.354
 1046SOL    HW1 5826   1.311   5.773   1.419
 1046SOL    HW2 5827   1.431   5.733   1.336
 1046SOL     MW 5828   1.348   5.720   1.360
 1047SOL     OW 5829   0.148   2.400   5.894
 1047SOL    HW1 5830   0.121   2.443   5.975
 1047SOL    HW2 5831   0.207   2.462   5.852
 1047SOL     MW 5832   0.152   2.413   5.899
 1048SOL     OW 5833   0.052   3.769   5.908
 1048SOL    HW1 5834   0.145   3.791   5.916
 1048SOL    HW2 5835   0.018   3.832   5.845
 1048SOL     MW 5836   0.060   3.780   5.901
 1049SOL     OW 5837   0.161   4.231   1.956
 1049SOL    HW1 5838   0.154   4.144   1.917
 1049SOL    HW2 5839   0.141   4.217   2.049
 1049SOL     MW 5840   0.158   4.218   1.963
 1050SOL     OW 5841   2.238   3.406   0.118
 1050SOL    HW1 5842   2.259   3.439   0.205
 1050SOL    HW2 5843   2.177   3.470   0.081
 1050SOL     MW 5844   2.233   3.418   0.124
 1051SOL     OW 5845   5.260   2.687   1.081
 1051SOL    HW1 5846   5.236   2.594   1.079
 1051SOL    HW2 5847   5.338   2.691   1.135
 1051SOL     MW 5848   5.267   2.675   1.087
 1052SOL     OW 5849   2.681   0.316   5.731
 1052SOL    HW1 5850   2.760   0.277   5.694
 1052SOL    HW2 5851   2.610   0.261   5.699
 1052SOL     MW 5852   2.682   0.304   5.722
 1053SOL     OW 5853   0.345   3.598   2.018
 1053SOL    HW1 5854   0.302   3.676   2.054
 1053SOL    HW2 5855   0.273   3.540   1.994
 1053SOL     MW 5856   0.330   3.601   2.020
 1054SOL     OW 5857   5.553   0.437   1.640
 1054SOL    HW1 5858   5.548   0.522   1.685
 1054SOL    HW2 5859   5.464   0.403   1.642
 1054SOL     MW 5860   5.541   0.444   1.646
 1055SOL     OW 5861   0.721   4.474   2.389
 1055SOL    HW1 5862   0.723   4.500   2.296
 1055SOL    HW2 5863   0.632   4.493   2.417
 1055SOL     MW 5864   0.710   4.479   2.380
 1056SOL     OW 5865   0.443   1.367   4.234
 1056SOL    HW1 5866   0.359   1.409   4.214
 1056SOL    HW2 5867   0.434   1.278   4.200
 1056SOL     MW 5868   0.431   1.361   4.227
 1057SOL     OW 5869   4.632   0.910   0.364
 1057SOL    HW1 5870   4.685   0.835   0.392
 1057SOL    HW2 5871   4.550   0.901   0.412
 1057SOL     MW 5872   4.628   0.899   0.374
 1058SOL     OW 5873   1.977   1.581   5.166
 1058SOL    HW1 5874   1.906   1.644   5.178
 1058SOL    HW2 5875   2.051   1.634   5.137
 1058SOL     MW 5876   1.977   1.596   5.163
 1059SOL     OW 5877   4.300   4.964   3.496
 1059SOL    HW1 5878   4.371   5.000   3.444
 1059SOL    HW2 5879   4.250   5.040   3.525
 1059SOL     MW 5880   4.303   4.978   3.493
 1060SOL     OW 5881   1.683   3.696   4.405
 1060SOL    HW1 5882   1.669   3.679   4.498
 1060SOL    HW2 5883   1.770   3.661   4.387
 1060SOL     MW 5884   1.692   3.689   4.415
 1061SOL     OW 5885   1.762   2.287   1.570
 1061SOL    HW1 5886   1.797   2.205   1.606
 1061SOL    HW2 5887   1.760   2.273   1.475
 1061SOL     MW 5888   1.766   2.275   1.562
 1062SOL     OW 5889   1.395   3.494   2.434
 1062SOL    HW1 5890   1.349   3.511   2.352
 1062SOL    HW2 5891   1.483   3.468   2.407
 1062SOL     MW 5892   1.401   3.493   2.420
 1063SOL     OW 5893   1.399   3.277   3.607
 1063SOL    HW1 5894   1.376   3.229   3.528
 1063SOL    HW2 5895   1.438   3.359   3.575
 1063SOL     MW 5896   1.401   3.282   3.593
 1064SOL     OW 5897   6.081   5.152   0.906
 1064SOL    HW1 5898   6.165   5.114   0.931
 1064SOL    HW2 5899   6.035   5.164   0.990
 1064SOL     MW 5900   6.086   5.149   0.920
 1065SOL     OW 5901   0.316   1.775   1.286
 1065SOL    HW1 5902   0.299   1.783   1.193
 1065SOL    HW2 5903   0.383   1.840   1.305
 1065SOL     MW 5904   0.322   1.784   1.277
 1066SOL     OW 5905   1.747   4.049   3.316
 1066SOL    HW1 5906   1.799   4.110   3.264
 1066SOL    HW2 5907   1.673   4.101   3.348
 1066SOL     MW 5908   1.744   4.063   3.313
 1067SOL     OW 5909   1.285   2.523   5.682
 1067SOL    HW1 5910   1.335   2.567   5.614
 1067SOL    HW2 5911   1.278   2.432   5.652
 1067SOL     MW 5912   1.290   2.517   5.670
 1068SOL     OW 5913   0.876   3.688   0.760
 1068SOL    HW1 5914   0.922   3.747   0.818
 1068SOL    HW2 5915   0.896   3.719   0.672
 1068SOL     MW 5916   0.884   3.699   0.756
 1069SOL     OW 5917   0.881   3.086   2.532
 1069SOL    HW1 5918   0.842   3.164   2.492
 1069SOL    HW2 5919   0.887   3.108   2.625
 1069SOL     MW 5920   0.876   3.099   2.539
 1070SOL     OW 5921   6.030   3.359   4.027
 1070SOL    HW1 5922   6.004   3.446   3.999
 1070SOL    HW2 5923   5.979   3.342   4.106
 1070SOL     MW 5924   6.020   3.368   4.033
 1071SOL     OW 5925   0.899   3.580   5.240
 1071SOL    HW1 5926   0.865   3.507   5.188
 1071SOL    HW2 5927   0.993   3.580   5.222
 1071SOL     MW 5928   0.907   3.571   5.231
 1072SOL     OW 5929   0.550   1.815   3.431
 1072SOL    HW1 5930   0.509   1.744   3.381
 1072SOL    HW2 5931   0.484   1.884   3.434
 1072SOL     MW 5932   0.536   1.814   3.425
 1073SOL     OW 5933   1.685   1.990   3.933
 1073SOL    HW1 5934   1.743   2.056   3.895
 1073SOL    HW2 5935   1.613   2.040   3.971
 1073SOL     MW 5936   1.683   2.005   3.933
 1074SOL     OW 5937   1.141   2.147   2.585
 1074SOL    HW1 5938   1.184   2.218   2.633
 1074SOL    HW2 5939   1.204   2.123   2.517
 1074SOL     MW 5940   1.155   2.153   2.583
 1075SOL     OW 5941   1.696   2.629   2.193
 1075SOL    HW1 5942   1.772   2.579   2.164
 1075SOL    HW2 5943   1.630   2.611   2.125
 1075SOL     MW 5944   1.697   2.620   2.180
 1076SOL     OW 5945   2.221   1.533   2.604
 1076SOL    HW1 5946   2.245   1.590   2.531
 1076SOL    HW2 5947   2.147   1.577   2.646
 1076SOL     MW 5948   2.215   1.546   2.600
 1077SOL     OW 5949   0.387   1.241   2.538
 1077SOL    HW1 5950   0.296   1.233   2.566
 1077SOL    HW2 5951   0.420   1.317   2.585
 1077SOL     MW 5952   0.379   1.250   2.548
 1078SOL     OW 5953   2.109   4.500   5.921
 1078SOL    HW1 5954   2.133   4.442   5.993
 1078SOL    HW2 5955   2.013   4.498   5.920
 1078SOL     MW 5956   2.100   4.493   5.930
 1079SOL     OW 5957   1.748   2.402   3.394
 1079SOL    HW1 5958   1.810   2.347   3.347
 1079SOL    HW2 5959   1.791   2.421   3.477
 1079SOL     MW 5960   1.761   2.397   3.399
 1080SOL     OW 5961   1.651   3.900   2.238
 1080SOL    HW1 5962   1.563   3.871   2.265
 1080SOL    HW2 5963   1.635   3.973   2.178
 1080SOL     MW 5964   1.637   3.906   2.234
 1081SOL     OW 5965   2.617   1.599   1.752
 1081SOL    HW1 5966   2.599   1.540   1.826
 1081SOL    HW2 5967   2.703   1.636   1.771
 1081SOL     MW 5968   2.626   1.596   1.764
 1082SOL     OW 5969   5.484   4.496   2.150
 1082SOL    HW1 5970   5.438   4.576   2.175
 1082SOL    HW2 5971   5.573   4.508   2.185
 1082SOL     MW 5972   5.490   4.508   2.158
 1083SOL     OW 5973   6.066   2.827   3.703
 1083SOL    HW1 5974   6.033   2.741   3.731
 1083SOL    HW2 5975   6.078   2.875   3.785
 1083SOL     MW 5976   6.063   2.822   3.717
 1084SOL     OW 5977   0.846   3.538   2.612
 1084SOL    HW1 5978   0.820   3.470   2.674
 1084SOL    HW2 5979   0.860   3.616   2.666
 1084SOL     MW 5980   0.844   3.540   2.627
 1085SOL     OW 5981   1.107   2.804   2.244
 1085SOL    HW1 5982   1.173   2.734   2.242
 1085SOL    HW2 5983   1.024   2.760   2.228
 1085SOL     MW 5984   1.105   2.790   2.242
 1086SOL     OW 5985   2.039   2.473   5.134
 1086SOL    HW1 5986   2.002   2.468   5.222
 1086SOL    HW2 5987   2.079   2.388   5.119
 1086SOL     MW 5988   2.039   2.462   5.143
 1087SOL     OW 5989   1.490   3.501   3.458
 1087SOL    HW1 5990   1.496   3.458   3.372
 1087SOL    HW2 5991   1.536   3.584   3.446
 1087SOL     MW 5992   1.496   3.506   3.445
 1088SOL     OW 5993   2.404   1.333   3.349
 1088SOL    HW1 5994   2.382   1.247   3.384
 1088SOL    HW2 5995   2.488   1.355   3.389
 1088SOL     MW 5996   2.412   1.324   3.359
 1089SOL     OW 5997   1.522   2.896   5.092
 1089SOL    HW1 5998   1.560   2.906   5.004
 1089SOL    HW2 5999   1.455   2.828   5.081
 1089SOL     MW 6000   1.519   2.888   5.079
 1090SOL     OW 6001   0.596   2.683   1.618
 1090SOL    HW1 6002   0.518   2.736   1.604
 1090SOL    HW2 6003   0.563   2.595   1.634
 1090SOL     MW 6004   0.582   2.679   1.619
 1091SOL     OW 6005   1.284   1.652   3.222
 1091SOL    HW1 6006   1.232   1.611   3.291
 1091SOL    HW2 6007   1.345   1.709   3.268
 1091SOL     MW 6008   1.285   1.654   3.237
 1092SOL     OW 6009   0.075   3.816   3.620
 1092SOL    HW1 6010   0.023   3.871   3.562
 1092SOL    HW2 6011   0.129   3.762   3.562
 1092SOL     MW 6012   0.075   3.816   3.605
 1093SOL     OW 6013   1.389   2.441   1.492
 1093SOL    HW1 6014   1.469   2.467   1.446
 1093SOL    HW2 6015   1.349   2.376   1.436
 1093SOL     MW 6016   1.394   2.436   1.479
 1094SOL     OW 6017   5.662   2.897   3.106
 1094SOL    HW1 6018   5.717   2.968   3.137
 1094SOL    HW2 6019   5.715   2.818   3.118
 1094SOL     MW 6020   5.676   2.896   3.112
 1095SOL     OW 6021   1.808   2.325   3.089
 1095SOL    HW1 6022   1.889   2.308   3.041
 1095SOL    HW2 6023   1.740   2.321   3.023
 1095SOL     MW 6024   1.810   2.322   3.075
 1096SOL     OW 6025   5.527   3.289   3.023
 1096SOL    HW1 6026   5.454   3.325   3.073
 1096SOL    HW2 6027   5.564   3.364   2.977
 1096SOL     MW 6028   5.522   3.303   3.023
 1097SOL     OW 6029   6.002   3.301   1.932
 1097SOL    HW1 6030   6.017   3.206   1.930
 1097SOL    HW2 6031   5.968   3.318   2.019
 1097SOL     MW 6032   6.000   3.291   1.943
 1098SOL     OW 6033   5.585   0.864   3.377
 1098SOL    HW1 6034   5.613   0.791   3.432
 1098SOL    HW2 6035   5.543   0.924   3.438
 1098SOL     MW 6036   5.583   0.862   3.392
 1099SOL     OW 6037   1.357   2.742   1.669
 1099SOL    HW1 6038   1.428   2.801   1.642
 1099SOL    HW2 6039   1.290   2.753   1.602
 1099SOL     MW 6040   1.358   2.751   1.657
 1100SOL     OW 6041   1.474   0.733   3.436
 1100SOL    HW1 6042   1.382   0.713   3.419
 1100SOL    HW2 6043   1.502   0.783   3.359
 1100SOL     MW 6044   1.466   0.737   3.424
 1101SOL     OW 6045   1.622   2.281   4.625
 1101SOL    HW1 6046   1.695   2.331   4.662
 1101SOL    HW2 6047   1.544   2.331   4.651
 1101SOL     MW 6048   1.621   2.294   4.633
 1102SOL     OW 6049   1.494   2.425   3.321
 1102SOL    HW1 6050   1.585   2.425   3.350
 1102SOL    HW2 6051   1.446   2.470   3.390
 1102SOL     MW 6052   1.500   2.431   3.333
 1103SOL     OW 6053   0.728   1.218   2.458
 1103SOL    HW1 6054   0.692   1.131   2.477
 1103SOL    HW2 6055   0.654   1.269   2.427
 1103SOL     MW 6056   0.714   1.213   2.456
 1104SOL     OW 6057   6.090   0.784   4.474
 1104SOL    HW1 6058   6.116   0.862   4.424
 1104SOL    HW2 6059   6.073   0.718   4.407
 1104SOL     MW 6060   6.091   0.786   4.459
 1105SOL     OW 6061   1.247   0.577   1.147
 1105SOL    HW1 6062   1.153   0.563   1.156
 1105SOL    HW2 6063   1.255   0.627   1.065
 1105SOL     MW 6064   1.236   0.582   1.137
 1106SOL     OW 6065   0.672   3.069   4.020
 1106SOL    HW1 6066   0.597   3.125   4.001
 1106SOL    HW2 6067   0.676   3.067   4.116
 1106SOL     MW 6068   0.663   3.076   4.030
 1107SOL     OW 6069   1.543   3.371   1.868
 1107SOL    HW1 6070   1.589   3.305   1.818
 1107SOL    HW2 6071   1.453   3.339   1.873
 1107SOL     MW 6072   1.537   3.359   1.862
 1108SOL     OW 6073   0.276   2.143   2.571
 1108SOL    HW1 6074   0.292   2.073   2.508
 1108SOL    HW2 6075   0.361   2.161   2.610
 1108SOL     MW 6076   0.289   2.136   2.568
 1109SOL     OW 6077   1.706   4.068   2.033
 1109SOL    HW1 6078   1.639   4.102   1.973
 1109SOL    HW2 6079   1.789   4.089   1.992
 1109SOL     MW 6080   1.708   4.075   2.020
 1110SOL     OW 6081   0.785   3.393   2.831
 1110SOL    HW1 6082   0.701   3.418   2.868
 1110SOL    HW2 6083   0.848   3.452   2.872
 1110SOL     MW 6084   0.783   3.403   2.841
 1111SOL     OW 6085   1.417   4.063   0.546
 1111SOL    HW1 6086   1.337   4.048   0.496
 1111SOL    HW2 6087   1.388   4.111   0.624
 1111SOL     MW 6088   1.403   4.068   0.550
 1112SOL     OW 6089   5.964   3.482   1.724
 1112SOL    HW1 6090   5.880   3.444   1.700
 1112SOL    HW2 6091   5.990   3.435   1.803
 1112SOL     MW 6092   5.957   3.471   1.731
 1113SOL     OW 6093   1.336   1.613   4.124
 1113SOL    HW1 6094   1.326   1.644   4.214
 1113SOL    HW2 6095   1.430   1.601   4.113
 1113SOL     MW 6096   1.347   1.615   4.134
 1114SOL     OW 6097   0.776   3.277   0.866
 1114SOL    HW1 6098   0.821   3.320   0.792
 1114SOL    HW2 6099   0.683   3.282   0.843
 1114SOL     MW 6100   0.770   3.283   0.853
 1115SOL     OW 6101   1.273   3.707   2.580
 1115SOL    HW1 6102   1.319   3.647   2.521
 1115SOL    HW2 6103   1.190   3.725   2.537
 1115SOL     MW 6104   1.268   3.702   2.567
 1116SOL     OW 6105   0.678   1.877   2.340
 1116SOL    HW1 6106   0.604   1.819   2.325
 1116SOL    HW2 6107   0.743   1.822   2.384
 1116SOL     MW 6108   0.677   1.863   2.344
 1117SOL     OW 6109   0.872   2.666   2.287
 1117SOL    HW1 6110   0.881   2.700   2.376
 1117SOL    HW2 6111   0.814   2.729   2.243
 1117SOL     MW 6112   0.866   2.679   2.293
 1118SOL     OW 6113   0.858   0.935   3.192
 1118SOL    HW1 6114   0.818   0.895   3.270
 1118SOL    HW2 6115   0.797   0.916   3.121
 1118SOL     MW 6116   0.845   0.928   3.193
 1119SOL     OW 6117   1.059   3.065   3.468
 1119SOL    HW1 6118   1.110   3.120   3.409
 1119SOL    HW2 6119   0.971   3.102   3.466
 1119SOL     MW 6120   1.054   3.077   3.460
 1120SOL     OW 6121   0.080   1.105   4.473
 1120SOL    HW1 6122  -0.006   1.109   4.431
 1120SOL    HW2 6123   0.128   1.038   4.423
 1120SOL     MW 6124   0.075   1.097   4.461
 1121SOL     OW 6125   0.603   2.266   5.409
 1121SOL    HW1 6126   0.628   2.276   5.317
 1121SOL    HW2 6127   0.539   2.195   5.409
 1121SOL     MW 6128   0.598   2.258   5.397
 1122SOL     OW 6129   1.962   3.027   1.921
 1122SOL    HW1 6130   2.000   2.941   1.940
 1122SOL    HW2 6131   1.886   3.007   1.867
 1122SOL     MW 6132   1.957   3.013   1.917
 1123SOL     OW 6133   0.633   3.832   3.293
 1123SOL    HW1 6134   0.670   3.920   3.281
 1123SOL    HW2 6135   0.588   3.814   3.210
 1123SOL     MW 6136   0.632   3.841   3.281
 1124SOL     OW 6137   2.429   2.665   5.754
 1124SOL    HW1 6138   2.345   2.708   5.740
 1124SOL    HW2 6139   2.413   2.604   5.826
 1124SOL     MW 6140   2.416   2.663   5.762
 1125SOL     OW 6141   1.686   3.935   1.697
 1125SOL    HW1 6142   1.697   3.852   1.650
 1125SOL    HW2 6143   1.642   3.910   1.778
 1125SOL     MW 6144   1.682   3.921   1.701
 1126SOL     OW 6145   5.492   4.707   3.494
 1126SOL    HW1 6146   5.544   4.787   3.500
 1126SOL    HW2 6147   5.457   4.707   3.405
 1126SOL     MW 6148   5.494   4.717   3.484
 1127SOL     OW 6149   1.092   2.295   3.612
 1127SOL    HW1 6150   1.042   2.376   3.624
 1127SOL    HW2 6151   1.053   2.234   3.675
 1127SOL     MW 6152   1.080   2.298   3.622
 1128SOL     OW 6153   4.373   0.143   1.777
 1128SOL    HW1 6154   4.383   0.184   1.863
 1128SOL    HW2 6155   4.438   0.073   1.776
 1128SOL     MW 6156   4.383   0.139   1.788
 1129SOL     OW 6157   1.343   3.661   3.058
 1129SOL    HW1 6158   1.278   3.668   2.988
 1129SOL    HW2 6159   1.300   3.607   3.125
 1129SOL     MW 6160   1.329   3.655   3.058
 1130SOL     OW 6161   5.902   2.351   1.298
 1130SOL    HW1 6162   5.908   2.305   1.381
 1130SOL    HW2 6163   5.886   2.442   1.323
 1130SOL     MW 6164   5.901   2.357   1.312
 1131SOL     OW 6165   0.020   2.565   2.678
 1131SOL    HW1 6166   0.041   2.472   2.678
 1131SOL    HW2 6167   0.071   2.601   2.751
 1131SOL     MW 6168   0.029   2.558   2.688
 1132SOL     OW 6169   0.968   2.583   4.193
 1132SOL    HW1 6170   0.995   2.507   4.244
 1132SOL    HW2 6171   0.887   2.556   4.151
 1132SOL     MW 6172   0.961   2.570   4.194
 1133SOL     OW 6173   5.340   4.955   2.405
 1133SOL    HW1 6174   5.311   5.039   2.368
 1133SOL    HW2 6175   5.399   4.979   2.476
 1133SOL     MW 6176   5.344   4.969   2.409
 1134SOL     OW 6177   1.163   3.975   2.152
 1134SOL    HW1 6178   1.092   3.961   2.089
 1134SOL    HW2 6179   1.132   4.046   2.208
 1134SOL     MW 6180   1.150   3.982   2.151
 1135SOL     OW 6181   5.622   4.178   1.214
 1135SOL    HW1 6182   5.710   4.160   1.182
 1135SOL    HW2 6183   5.608   4.113   1.283
 1135SOL     MW 6184   5.631   4.167   1.218
 1136SOL     OW 6185   1.652   3.441   2.452
 1136SOL    HW1 6186   1.664   3.350   2.424
 1136SOL    HW2 6187   1.731   3.486   2.423
 1136SOL     MW 6188   1.663   3.435   2.445
 1137SOL     OW 6189   2.265   1.118   1.748
 1137SOL    HW1 6190   2.230   1.202   1.719
 1137SOL    HW2 6191   2.226   1.104   1.834
 1137SOL     MW 6192   2.255   1.127   1.755
 1138SOL     OW 6193   1.610   3.912   1.119
 1138SOL    HW1 6194   1.647   3.939   1.203
 1138SOL    HW2 6195   1.567   3.829   1.138
 1138SOL     MW 6196   1.609   3.905   1.132
 1139SOL     OW 6197   1.790   1.942   2.604
 1139SOL    HW1 6198   1.700   1.970   2.620
 1139SOL    HW2 6199   1.842   2.022   2.611
 1139SOL     MW 6200   1.785   1.956   2.607
 1140SOL     OW 6201   4.458   3.773   2.030
 1140SOL    HW1 6202   4.398   3.847   2.037
 1140SOL    HW2 6203   4.436   3.732   1.946
 1140SOL     MW 6204   4.447   3.777   2.020
 1141SOL     OW 6205   2.139   2.231   2.774
 1141SOL    HW1 6206   2.199   2.160   2.750
 1141SOL    HW2 6207   2.187   2.311   2.753
 1141SOL     MW 6208   2.153   2.232   2.768
 1142SOL     OW 6209   1.290   4.777   0.285
 1142SOL    HW1 6210   1.271   4.808   0.374
 1142SOL    HW2 6211   1.383   4.795   0.273
 1142SOL     MW 6212   1.299   4.783   0.295
 1143SOL     OW 6213   1.396   2.822   2.164
 1143SOL    HW1 6214   1.423   2.746   2.112
 1143SOL    HW2 6215   1.335   2.869   2.108
 1143SOL     MW 6216   1.392   2.818   2.150
 1144SOL     OW 6217   0.766   2.427   3.663
 1144SOL    HW1 6218   0.844   2.482   3.670
 1144SOL    HW2 6219   0.765   2.399   3.572
 1144SOL     MW 6220   0.776   2.430   3.652
 1145SOL     OW 6221   1.789   1.423   4.203
 1145SOL    HW1 6222   1.870   1.412   4.252
 1145SOL    HW2 6223   1.817   1.425   4.111
 1145SOL     MW 6224   1.803   1.422   4.198
 1146SOL     OW 6225   0.329   2.836   2.421
 1146SOL    HW1 6226   0.357   2.888   2.497
 1146SOL    HW2 6227   0.243   2.803   2.446
 1146SOL     MW 6228   0.322   2.839   2.434
 1147SOL     OW 6229   0.728   0.027   3.885
 1147SOL    HW1 6230   0.646  -0.004   3.847
 1147SOL    HW2 6231   0.708   0.115   3.916
 1147SOL     MW 6232   0.715   0.034   3.884
 1148SOL     OW 6233   0.890   1.875   2.688
 1148SOL    HW1 6234   0.871   1.968   2.676
 1148SOL    HW2 6235   0.977   1.873   2.728
 1148SOL     MW 6236   0.898   1.886   2.692
 1149SOL     OW 6237   5.869   0.719   2.578
 1149SOL    HW1 6238   5.784   0.682   2.604
 1149SOL    HW2 6239   5.849   0.808   2.550
 1149SOL     MW 6240   5.856   0.725   2.578
 1150SOL     OW 6241   0.948   4.032   1.674
 1150SOL    HW1 6242   0.954   3.970   1.747
 1150SOL    HW2 6243   0.945   4.118   1.717
 1150SOL     MW 6244   0.948   4.035   1.689
 1151SOL     OW 6245   1.987   1.456   3.948
 1151SOL    HW1 6246   1.986   1.551   3.954
 1151SOL    HW2 6247   2.057   1.428   4.007
 1151SOL     MW 6248   1.996   1.464   3.956
 1152SOL     OW 6249   1.598   3.536   1.585
 1152SOL    HW1 6250   1.507   3.563   1.568
 1152SOL    HW2 6251   1.601   3.517   1.678
 1152SOL     MW 6252   1.587   3.537   1.594
 1153SOL     OW 6253   0.947   1.843   4.055
 1153SOL    HW1 6254   0.969   1.892   4.134
 1153SOL    HW2 6255   0.852   1.849   4.049
 1153SOL     MW 6256   0.938   1.850   4.065
 1154SOL     OW 6257   0.451   2.490   5.371
 1154SOL    HW1 6258   0.505   2.411   5.372
 1154SOL    HW2 6259   0.514   2.561   5.359
 1154SOL     MW 6260   0.466   2.489   5.369
 1155SOL     OW 6261   0.412   3.475   2.431
 1155SOL    HW1 6262   0.469   3.550   2.451
 1155SOL    HW2 6263   0.364   3.459   2.512
 1155SOL     MW 6264   0.413   3.483   2.444
 1156SOL     OW 6265   1.062   3.996   2.953
 1156SOL    HW1 6266   1.114   4.077   2.948
 1156SOL    HW2 6267   0.975   4.021   2.925
 1156SOL     MW 6268   1.058   4.010   2.949
 1157SOL     OW 6269   1.484   4.141   3.879
 1157SOL    HW1 6270   1.445   4.055   3.865
 1157SOL    HW2 6271   1.539   4.155   3.802
 1157SOL     MW 6272   1.486   4.132   3.867
 1158SOL     OW 6273   0.776   4.354   1.755
 1158SOL    HW1 6274   0.816   4.294   1.818
 1158SOL    HW2 6275   0.717   4.409   1.807
 1158SOL     MW 6276   0.773   4.353   1.770
 1159SOL     OW 6277   4.810   0.999   3.667
 1159SOL    HW1 6278   4.724   1.039   3.681
 1159SOL    HW2 6279   4.791   0.906   3.656
 1159SOL     MW 6280   4.796   0.992   3.668
 1160SOL     OW 6281   0.966   1.717   2.930
 1160SOL    HW1 6282   0.998   1.802   2.958
 1160SOL    HW2 6283   1.014   1.654   2.983
 1160SOL     MW 6284   0.976   1.719   2.940
 1161SOL     OW 6285   0.932   1.503   3.140
 1161SOL    HW1 6286   0.934   1.506   3.235
 1161SOL    HW2 6287   0.852   1.550   3.115
 1161SOL     MW 6288   0.922   1.509   3.149
 1162SOL     OW 6289   1.294   4.201   0.760
 1162SOL    HW1 6290   1.288   4.295   0.778
 1162SOL    HW2 6291   1.346   4.166   0.832
 1162SOL     MW 6292   1.300   4.209   0.771
 1163SOL     OW 6293   1.701   4.171   4.062
 1163SOL    HW1 6294   1.692   4.084   4.099
 1163SOL    HW2 6295   1.630   4.178   3.998
 1163SOL     MW 6296   1.691   4.161   4.058
 1164SOL     OW 6297   1.828   2.863   2.208
 1164SOL    HW1 6298   1.783   2.910   2.278
 1164SOL    HW2 6299   1.793   2.774   2.214
 1164SOL     MW 6300   1.818   2.857   2.218
 1165SOL     OW 6301   1.592   2.950   3.439
 1165SOL    HW1 6302   1.681   2.935   3.470
 1165SOL    HW2 6303   1.536   2.909   3.505
 1165SOL     MW 6304   1.596   2.943   3.451
 1166SOL     OW 6305   1.570   2.022   2.757
 1166SOL    HW1 6306   1.604   1.949   2.809
 1166SOL    HW2 6307   1.476   2.021   2.773
 1166SOL     MW 6308   1.563   2.012   2.766
 1167SOL     OW 6309   0.866   1.403   3.864
 1167SOL    HW1 6310   0.795   1.417   3.926
 1167SOL    HW2 6311   0.936   1.363   3.916
 1167SOL     MW 6312   0.866   1.399   3.878
 1168SOL     OW 6313   2.124   1.401   0.927
 1168SOL    HW1 6314   2.130   1.420   1.020
 1168SOL    HW2 6315   2.215   1.401   0.897
 1168SOL     MW 6316   2.137   1.403   0.935
 1169SOL     OW 6317   1.883   1.930   2.974
 1169SOL    HW1 6318   1.791   1.909   2.959
 1169SOL    HW2 6319   1.902   1.891   3.060
 1169SOL     MW 6320   1.874   1.922   2.983
 1170SOL     OW 6321   0.403   0.591   2.007
 1170SOL    HW1 6322   0.471   0.644   1.965
 1170SOL    HW2 6323   0.407   0.614   2.099
 1170SOL     MW 6324   0.412   0.600   2.013
 1171SOL     OW 6325   1.781   3.670   0.643
 1171SOL    HW1 6326   1.726   3.723   0.585
 1171SOL    HW2 6327   1.771   3.580   0.610
 1171SOL     MW 6328   1.773   3.665   0.631
 1172SOL     OW 6329   3.155   5.204   1.597
 1172SOL    HW1 6330   3.077   5.246   1.633
 1172SOL    HW2 6331   3.152   5.114   1.629
 1172SOL     MW 6332   3.145   5.198   1.606
 1173SOL     OW 6333   1.864   2.825   3.444
 1173SOL    HW1 6334   1.920   2.892   3.483
 1173SOL    HW2 6335   1.916   2.790   3.371
 1173SOL     MW 6336   1.878   2.829   3.440
 1174SOL     OW 6337   5.768   3.846   4.291
 1174SOL    HW1 6338   5.779   3.937   4.263
 1174SOL    HW2 6339   5.856   3.809   4.289
 1174SOL     MW 6340   5.781   3.853   4.287
 1175SOL     OW 6341   1.614   1.893   1.580
 1175SOL    HW1 6342   1.587   1.825   1.642
 1175SOL    HW2 6343   1.532   1.924   1.542
 1175SOL     MW 6344   1.600   1.888   1.583
 1176SOL     OW 6345   0.831   5.312   2.950
 1176SOL    HW1 6346   0.786   5.355   3.023
 1176SOL    HW2 6347   0.780   5.233   2.933
 1176SOL     MW 6348   0.819   5.308   2.958
 1177SOL     OW 6349   0.932   1.775   2.432
 1177SOL    HW1 6350   1.017   1.817   2.418
 1177SOL    HW2 6351   0.903   1.808   2.518
 1177SOL     MW 6352   0.939   1.785   2.441
 1178SOL     OW 6353   0.561   3.250   3.433
 1178SOL    HW1 6354   0.479   3.281   3.472
 1178SOL    HW2 6355   0.574   3.163   3.472
 1178SOL     MW 6356   0.552   3.243   3.443
 1179SOL     OW 6357   2.238   2.580   4.132
 1179SOL    HW1 6358   2.251   2.599   4.039
 1179SOL    HW2 6359   2.178   2.506   4.133
 1179SOL     MW 6360   2.232   2.573   4.120
 1180SOL     OW 6361   0.617   1.720   3.671
 1180SOL    HW1 6362   0.669   1.789   3.713
 1180SOL    HW2 6363   0.593   1.756   3.586
 1180SOL     MW 6364   0.620   1.733   3.666
 1181SOL     OW 6365   0.460   2.198   3.433
 1181SOL    HW1 6366   0.550   2.175   3.410
 1181SOL    HW2 6367   0.468   2.240   3.519
 1181SOL     MW 6368   0.473   2.201   3.441
 1182SOL     OW 6369   0.994   1.938   3.139
 1182SOL    HW1 6370   1.057   1.993   3.185
 1182SOL    HW2 6371   0.931   1.912   3.206
 1182SOL     MW 6372   0.994   1.942   3.153
 1183SOL     OW 6373   5.377   3.696   3.906
 1183SOL    HW1 6374   5.416   3.764   3.850
 1183SOL    HW2 6375   5.291   3.680   3.867
 1183SOL     MW 6376   5.371   3.703   3.894
 1184SOL     OW 6377   2.054   2.835   1.351
 1184SOL    HW1 6378   2.077   2.831   1.259
 1184SOL    HW2 6379   2.060   2.744   1.382
 1184SOL     MW 6380   2.057   2.823   1.344
 1185SOL     OW 6381   5.701   2.074   5.397
 1185SOL    HW1 6382   5.663   2.068   5.309
 1185SOL    HW2 6383   5.629   2.104   5.452
 1185SOL     MW 6384   5.687   2.077   5.393
 1186SOL     OW 6385   2.350   1.375   2.986
 1186SOL    HW1 6386   2.363   1.357   2.893
 1186SOL    HW2 6387   2.412   1.317   3.030
 1186SOL     MW 6388   2.360   1.366   2.980
 1187SOL     OW 6389   1.279   2.120   3.472
 1187SOL    HW1 6390   1.285   2.155   3.384
 1187SOL    HW2 6391   1.222   2.182   3.518
 1187SOL     MW 6392   1.272   2.132   3.467
 1188SOL     OW 6393   1.282   1.513   5.547
 1188SOL    HW1 6394   1.342   1.454   5.591
 1188SOL    HW2 6395   1.331   1.545   5.471
 1188SOL     MW 6396   1.296   1.510   5.543
 1189SOL     OW 6397   2.560   2.664   1.421
 1189SOL    HW1 6398   2.627   2.615   1.469
 1189SOL    HW2 6399   2.482   2.609   1.424
 1189SOL     MW 6400   2.559   2.651   1.428
 1190SOL     OW 6401   0.673   0.871   4.361
 1190SOL    HW1 6402   0.725   0.820   4.299
 1190SOL    HW2 6403   0.733   0.891   4.432
 1190SOL     MW 6404   0.687   0.867   4.362
 1191SOL     OW 6405   1.875   2.414   2.159
 1191SOL    HW1 6406   1.925   2.408   2.078
 1191SOL    HW2 6407   1.815   2.339   2.155
 1191SOL     MW 6408   1.873   2.404   2.148
 1192SOL     OW 6409   0.699   3.493   1.289
 1192SOL    HW1 6410   0.773   3.434   1.277
 1192SOL    HW2 6411   0.646   3.482   1.210
 1192SOL     MW 6412   0.702   3.484   1.277
 1193SOL     OW 6413   1.394   3.183   3.348
 1193SOL    HW1 6414   1.391   3.087   3.356
 1193SOL    HW2 6415   1.303   3.208   3.333
 1193SOL     MW 6416   1.382   3.174   3.347
 1194SOL     OW 6417   0.126   4.192   3.668
 1194SOL    HW1 6418   0.212   4.175   3.708
 1194SOL    HW2 6419   0.066   4.134   3.716
 1194SOL     MW 6420   0.130   4.182   3.679
 1195SOL     OW 6421   0.013   4.214   4.067
 1195SOL    HW1 6422   0.003   4.310   4.066
 1195SOL    HW2 6423  -0.064   4.182   4.114
 1195SOL     MW 6424   0.002   4.222   4.073
 1196SOL     OW 6425   1.709   3.198   1.716
 1196SOL    HW1 6426   1.742   3.108   1.718
 1196SOL    HW2 6427   1.788   3.251   1.705
 1196SOL     MW 6428   1.724   3.193   1.715
 1197SOL     OW 6429   5.963   1.747   2.156
 1197SOL    HW1 6430   6.021   1.760   2.081
 1197SOL    HW2 6431   5.894   1.812   2.145
 1197SOL     MW 6432   5.962   1.757   2.145
 1198SOL     OW 6433   5.708   3.580   0.696
 1198SOL    HW1 6434   5.721   3.645   0.627
 1198SOL    HW2 6435   5.670   3.504   0.651
 1198SOL     MW 6436   5.705   3.579   0.681
 1199SOL     OW 6437   1.075   2.074   2.906
 1199SOL    HW1 6438   1.063   2.028   2.989
 1199SOL    HW2 6439   0.998   2.129   2.897
 1199SOL     MW 6440   1.064   2.075   2.916
 1200SOL     OW 6441   1.189   1.352   1.755
 1200SOL    HW1 6442   1.273   1.328   1.794
 1200SOL    HW2 6443   1.212   1.414   1.685
 1200SOL     MW 6444   1.203   1.357   1.751
 1201SOL     OW 6445   5.280   3.518   3.559
 1201SOL    HW1 6446   5.246   3.454   3.497
 1201SOL    HW2 6447   5.306   3.592   3.504
 1201SOL     MW 6448   5.279   3.519   3.544
 1202SOL     OW 6449   1.653   1.151   4.794
 1202SOL    HW1 6450   1.706   1.149   4.874
 1202SOL    HW2 6451   1.716   1.138   4.723
 1202SOL     MW 6452   1.668   1.149   4.795
 1203SOL     OW 6453   5.050   2.672   1.945
 1203SOL    HW1 6454   4.958   2.698   1.940
 1203SOL    HW2 6455   5.079   2.701   2.032
 1203SOL     MW 6456   5.042   2.679   1.956
 1204SOL     OW 6457   1.483   1.521   1.447
 1204SOL    HW1 6458   1.496   1.582   1.375
 1204SOL    HW2 6459   1.550   1.544   1.511
 1204SOL     MW 6460   1.493   1.532   1.446
 1205SOL     OW 6461   0.510   2.908   2.751
 1205SOL    HW1 6462   0.458   2.873   2.824
 1205SOL    HW2 6463   0.598   2.875   2.767
 1205SOL     MW 6464   0.515   2.899   2.762
 1206SOL     OW 6465   0.109   2.566   2.940
 1206SOL    HW1 6466   0.063   2.583   3.022
 1206SOL    HW2 6467   0.193   2.528   2.967
 1206SOL     MW 6468   0.114   2.563   2.954
 1207SOL     OW 6469   0.462   2.474   3.728
 1207SOL    HW1 6470   0.533   2.444   3.672
 1207SOL    HW2 6471   0.431   2.395   3.772
 1207SOL     MW 6472   0.467   2.460   3.727
 1208SOL     OW 6473   4.613   5.898   3.632
 1208SOL    HW1 6474   4.608   5.830   3.699
 1208SOL    HW2 6475   4.525   5.900   3.593
 1208SOL     MW 6476   4.601   5.890   3.636
 1209SOL     OW 6477   1.479   5.453   3.134
 1209SOL    HW1 6478   1.518   5.498   3.209
 1209SOL    HW2 6479   1.552   5.437   3.074
 1209SOL     MW 6480   1.493   5.457   3.136
 1210SOL     OW 6481   1.635   4.869   3.369
 1210SOL    HW1 6482   1.559   4.913   3.406
 1210SOL    HW2 6483   1.676   4.826   3.444
 1210SOL     MW 6484   1.631   4.869   3.383
 1211SOL     OW 6485   2.078   2.153   1.306
 1211SOL    HW1 6486   2.019   2.215   1.350
 1211SOL    HW2 6487   2.076   2.075   1.362
 1211SOL     MW 6488   2.070   2.151   1.319
 1212SOL     OW 6489   4.209   1.875   2.518
 1212SOL    HW1 6490   4.136   1.815   2.502
 1212SOL    HW2 6491   4.238   1.855   2.607
 1212SOL     MW 6492   4.204   1.864   2.527
 1213SOL     OW 6493   1.493   2.597   2.029
 1213SOL    HW1 6494   1.537   2.600   1.944
 1213SOL    HW2 6495   1.451   2.511   2.031
 1213SOL     MW 6496   1.493   2.586   2.019
 1214SOL     OW 6497   5.888   3.021   1.957
 1214SOL    HW1 6498   5.817   3.028   1.894
 1214SOL    HW2 6499   5.854   3.062   2.037
 1214SOL     MW 6500   5.875   3.027   1.959
 1215SOL     OW 6501   4.826   2.756   0.926
 1215SOL    HW1 6502   4.792   2.758   1.015
 1215SOL    HW2 6503   4.873   2.673   0.921
 1215SOL     MW 6504   4.828   2.745   0.937
 1216SOL     OW 6505   1.704   1.725   5.192
 1216SOL    HW1 6506   1.664   1.767   5.115
 1216SOL    HW2 6507   1.651   1.648   5.208
 1216SOL     MW 6508   1.692   1.721   5.184
 1217SOL     OW 6509   5.531   5.137   4.934
 1217SOL    HW1 6510   5.475   5.180   4.999
 1217SOL    HW2 6511   5.549   5.051   4.972
 1217SOL     MW 6512   5.526   5.131   4.948
 1218SOL     OW 6513   1.703   2.513   4.315
 1218SOL    HW1 6514   1.667   2.466   4.239
 1218SOL    HW2 6515   1.729   2.598   4.280
 1218SOL     MW 6516   1.702   2.517   4.301
 1219SOL     OW 6517   2.982   0.822   3.727
 1219SOL    HW1 6518   2.909   0.878   3.701
 1219SOL    HW2 6519   2.953   0.783   3.810
 1219SOL     MW 6520   2.969   0.824   3.735
 1220SOL     OW 6521   1.885   4.189   1.138
 1220SOL    HW1 6522   1.938   4.218   1.064
 1220SOL    HW2 6523   1.895   4.094   1.139
 1220SOL     MW 6524   1.893   4.181   1.129
 1221SOL     OW 6525   2.046   5.165   1.323
 1221SOL    HW1 6526   2.041   5.117   1.406
 1221SOL    HW2 6527   1.996   5.112   1.261
 1221SOL     MW 6528   2.039   5.152   1.326
 1222SOL     OW 6529   0.511   0.891   3.239
 1222SOL    HW1 6530   0.536   0.852   3.322
 1222SOL    HW2 6531   0.550   0.978   3.240
 1222SOL     MW 6532   0.519   0.897   3.249
 1223SOL     OW 6533   1.286   4.222   2.027
 1223SOL    HW1 6534   1.222   4.152   2.014
 1223SOL    HW2 6535   1.245   4.300   1.991
 1223SOL     MW 6536   1.273   4.223   2.021
 1224SOL     OW 6537   2.500   0.678   3.782
 1224SOL    HW1 6538   2.462   0.723   3.857
 1224SOL    HW2 6539   2.458   0.592   3.782
 1224SOL     MW 6540   2.490   0.673   3.792
 1225SOL     OW 6541   0.630   2.843   3.174
 1225SOL    HW1 6542   0.683   2.913   3.136
 1225SOL    HW2 6543   0.544   2.883   3.189
 1225SOL     MW 6544   0.626   2.857   3.171
 1226SOL     OW 6545   0.496   1.886   2.696
 1226SOL    HW1 6546   0.457   1.802   2.674
 1226SOL    HW2 6547   0.564   1.865   2.761
 1226SOL     MW 6548   0.500   1.873   2.702
 1227SOL     OW 6549   0.018   4.081   3.179
 1227SOL    HW1 6550   0.057   4.165   3.155
 1227SOL    HW2 6551  -0.066   4.104   3.219
 1227SOL     MW 6552   0.012   4.095   3.181
 1228SOL     OW 6553   1.059   2.957   3.108
 1228SOL    HW1 6554   1.019   2.870   3.101
 1228SOL    HW2 6555   1.153   2.941   3.108
 1228SOL     MW 6556   1.066   2.944   3.107
 1229SOL     OW 6557   0.362   3.007   3.708
 1229SOL    HW1 6558   0.366   2.929   3.763
 1229SOL    HW2 6559   0.404   3.076   3.760
 1229SOL     MW 6560   0.368   3.006   3.721
 1230SOL     OW 6561   1.258   2.219   1.368
 1230SOL    HW1 6562   1.204   2.227   1.446
 1230SOL    HW2 6563   1.202   2.246   1.295
 1230SOL     MW 6564   1.244   2.223   1.368
 1231SOL     OW 6565   5.641   4.350   0.937
 1231SOL    HW1 6566   5.598   4.376   0.855
 1231SOL    HW2 6567   5.596   4.270   0.963
 1231SOL     MW 6568   5.630   4.343   0.930
 1232SOL     OW 6569   0.366   1.649   2.682
 1232SOL    HW1 6570   0.424   1.574   2.669
 1232SOL    HW2 6571   0.292   1.632   2.623
 1232SOL     MW 6572   0.364   1.637   2.672
 1233SOL     OW 6573   0.771   2.297   1.659
 1233SOL    HW1 6574   0.723   2.311   1.578
 1233SOL    HW2 6575   0.796   2.385   1.688
 1233SOL     MW 6576   0.768   2.310   1.653
 1234SOL     OW 6577   5.796   4.357   1.531
 1234SOL    HW1 6578   5.720   4.300   1.541
 1234SOL    HW2 6579   5.784   4.399   1.446
 1234SOL     MW 6580   5.785   4.355   1.522
 1235SOL     OW 6581   0.871   3.613   3.161
 1235SOL    HW1 6582   0.914   3.647   3.239
 1235SOL    HW2 6583   0.789   3.575   3.192
 1235SOL     MW 6584   0.866   3.613   3.175
 1236SOL     OW 6585   1.559   2.629   3.088
 1236SOL    HW1 6586   1.525   2.707   3.133
 1236SOL    HW2 6587   1.563   2.562   3.157
 1236SOL     MW 6588   1.555   2.631   3.103
 1237SOL     OW 6589   1.905   0.793   2.390
 1237SOL    HW1 6590   1.913   0.721   2.453
 1237SOL    HW2 6591   1.985   0.788   2.337
 1237SOL     MW 6592   1.916   0.783   2.391
 1238SOL     OW 6593   0.409   2.242   4.079
 1238SOL    HW1 6594   0.477   2.178   4.097
 1238SOL    HW2 6595   0.382   2.224   3.989
 1238SOL     MW 6596   0.414   2.232   4.070
 1239SOL     OW 6597   1.127   2.302   1.134
 1239SOL    HW1 6598   1.041   2.328   1.168
 1239SOL    HW2 6599   1.109   2.237   1.067
 1239SOL     MW 6600   1.114   2.297   1.130
 1240SOL     OW 6601   0.168   1.685   2.421
 1240SOL    HW1 6602   0.143   1.616   2.361
 1240SOL    HW2 6603   0.088   1.704   2.471
 1240SOL     MW 6604   0.155   1.679   2.420
 1241SOL     OW 6605   6.037   3.825   2.950
 1241SOL    HW1 6606   5.987   3.753   2.912
 1241SOL    HW2 6607   6.025   3.898   2.889
 1241SOL     MW 6608   6.029   3.825   2.938
 1242SOL     OW 6609   2.683   1.050   0.296
 1242SOL    HW1 6610   2.600   1.010   0.322
 1242SOL    HW2 6611   2.737   0.976   0.267
 1242SOL     MW 6612   2.679   1.035   0.296
 1243SOL     OW 6613   5.354   2.308   2.938
 1243SOL    HW1 6614   5.439   2.334   2.974
 1243SOL    HW2 6615   5.294   2.377   2.967
 1243SOL     MW 6616   5.357   2.320   2.947
 1244SOL     OW 6617   2.042   2.166   3.006
 1244SOL    HW1 6618   1.978   2.099   2.982
 1244SOL    HW2 6619   2.075   2.198   2.922
 1244SOL     MW 6620   2.038   2.162   2.992
 1245SOL     OW 6621   5.375   1.339   2.898
 1245SOL    HW1 6622   5.405   1.423   2.865
 1245SOL    HW2 6623   5.441   1.276   2.868
 1245SOL     MW 6624   5.387   1.341   2.890
 1246SOL     OW 6625   0.978   3.384   3.125
 1246SOL    HW1 6626   0.945   3.469   3.154
 1246SOL    HW2 6627   0.905   3.323   3.139
 1246SOL     MW 6628   0.965   3.387   3.130
 1247SOL     OW 6629   0.963   1.722   0.705
 1247SOL    HW1 6630   1.022   1.745   0.777
 1247SOL    HW2 6631   0.983   1.784   0.635
 1247SOL     MW 6632   0.973   1.733   0.705
 1248SOL     OW 6633   0.114   2.488   2.222
 1248SOL    HW1 6634   0.018   2.488   2.215
 1248SOL    HW2 6635   0.137   2.396   2.237
 1248SOL     MW 6636   0.104   2.476   2.223
 1249SOL     OW 6637   1.164   2.568   2.568
 1249SOL    HW1 6638   1.159   2.486   2.617
 1249SOL    HW2 6639   1.091   2.620   2.602
 1249SOL     MW 6640   1.154   2.564   2.579
 1250SOL     OW 6641   0.019   3.041   1.827
 1250SOL    HW1 6642  -0.055   3.022   1.884
 1250SOL    HW2 6643   0.091   3.060   1.887
 1250SOL     MW 6644   0.019   3.041   1.842
 1251SOL     OW 6645   0.791   4.187   2.449
 1251SOL    HW1 6646   0.765   4.246   2.379
 1251SOL    HW2 6647   0.822   4.244   2.519
 1251SOL     MW 6648   0.791   4.202   2.449
 1252SOL     OW 6649   0.924   1.621   4.193
 1252SOL    HW1 6650   0.918   1.697   4.135
 1252SOL    HW2 6651   1.005   1.577   4.167
 1252SOL     MW 6652   0.934   1.625   4.182
 1253SOL     OW 6653   2.627   2.189   0.076
 1253SOL    HW1 6654   2.701   2.134   0.049
 1253SOL    HW2 6655   2.654   2.224   0.161
 1253SOL     MW 6656   2.640   2.187   0.084
 1254SOL     OW 6657   1.982   2.951   4.448
 1254SOL    HW1 6658   2.029   2.960   4.531
 1254SOL    HW2 6659   2.012   2.867   4.412
 1254SOL     MW 6660   1.992   2.942   4.454
 1255SOL     OW 6661   1.687   4.336   0.507
 1255SOL    HW1 6662   1.657   4.261   0.456
 1255SOL    HW2 6663   1.670   4.312   0.598
 1255SOL     MW 6664   1.681   4.324   0.512
 1256SOL     OW 6665   0.777   0.861   0.022
 1256SOL    HW1 6666   0.691   0.827   0.000
 1256SOL    HW2 6667   0.833   0.837  -0.051
 1256SOL     MW 6668   0.774   0.854   0.010
 1257SOL     OW 6669   1.976   4.032   4.696
 1257SOL    HW1 6670   2.065   4.018   4.663
 1257SOL    HW2 6671   1.919   4.016   4.620
 1257SOL     MW 6672   1.980   4.028   4.682
 1258SOL     OW 6673   1.279   2.808   4.999
 1258SOL    HW1 6674   1.232   2.819   4.916
 1258SOL    HW2 6675   1.226   2.745   5.049
 1258SOL     MW 6676   1.266   2.801   4.995
 1259SOL     OW 6677   1.345   2.469   4.216
 1259SOL    HW1 6678   1.278   2.473   4.149
 1259SOL    HW2 6679   1.419   2.426   4.173
 1259SOL     MW 6680   1.346   2.464   4.202
 1260SOL     OW 6681   1.085   3.387   3.551
 1260SOL    HW1 6682   1.143   3.458   3.576
 1260SOL    HW2 6683   0.999   3.428   3.542
 1260SOL     MW 6684   1.081   3.401   3.553
 1261SOL     OW 6685   1.061   6.088   3.943
 1261SOL    HW1 6686   1.122   6.042   4.001
 1261SOL    HW2 6687   0.983   6.102   3.997
 1261SOL     MW 6688   1.059   6.084   3.958
 1262SOL     OW 6689   0.248   2.890   4.027
 1262SOL    HW1 6690   0.180   2.868   4.092
 1262SOL    HW2 6691   0.284   2.806   4.001
 1262SOL     MW 6692   0.244   2.877   4.032
 1263SOL     OW 6693   5.089   4.325   0.822
 1263SOL    HW1 6694   5.160   4.301   0.763
 1263SOL    HW2 6695   5.132   4.364   0.898
 1263SOL     MW 6696   5.103   4.327   0.824
 1264SOL     OW 6697   1.593   1.812   0.418
 1264SOL    HW1 6698   1.682   1.822   0.384
 1264SOL    HW2 6699   1.561   1.902   0.427
 1264SOL     MW 6700   1.601   1.825   0.415
 1265SOL     OW 6701   2.087   3.780   5.300
 1265SOL    HW1 6702   2.015   3.810   5.244
 1265SOL    HW2 6703   2.151   3.851   5.295
 1265SOL     MW 6704   2.086   3.793   5.292
 1266SOL     OW 6705   5.460   4.416   0.080
 1266SOL    HW1 6706   5.534   4.360   0.103
 1266SOL    HW2 6707   5.430   4.382  -0.003
 1266SOL     MW 6708   5.465   4.404   0.072
 1267SOL     OW 6709   1.130   5.711   4.829
 1267SOL    HW1 6710   1.093   5.623   4.830
 1267SOL    HW2 6711   1.215   5.700   4.787
 1267SOL     MW 6712   1.136   5.698   4.824
 1268SOL     OW 6713   1.860   4.471   5.204
 1268SOL    HW1 6714   1.819   4.545   5.157
 1268SOL    HW2 6715   1.854   4.496   5.296
 1268SOL     MW 6716   1.854   4.484   5.210
 1269SOL     OW 6717   0.850   2.952   4.656
 1269SOL    HW1 6718   0.773   3.007   4.670
 1269SOL    HW2 6719   0.850   2.934   4.562
 1269SOL     MW 6720   0.840   2.957   4.646
 1270SOL     OW 6721   5.796   4.069   2.934
 1270SOL    HW1 6722   5.752   4.018   2.867
 1270SOL    HW2 6723   5.777   4.024   3.016
 1270SOL     MW 6724   5.788   4.057   2.936
 1271SOL     OW 6725   0.891   2.301   4.586
 1271SOL    HW1 6726   0.952   2.279   4.657
 1271SOL    HW2 6727   0.934   2.372   4.539
 1271SOL     MW 6728   0.904   2.307   4.589
 1272SOL     OW 6729   0.443   3.426   3.698
 1272SOL    HW1 6730   0.537   3.410   3.708
 1272SOL    HW2 6731   0.432   3.518   3.724
 1272SOL     MW 6732   0.454   3.436   3.703
 1273SOL     OW 6733   0.683   1.659   0.588
 1273SOL    HW1 6734   0.596   1.624   0.604
 1273SOL    HW2 6735   0.742   1.599   0.633
 1273SOL     MW 6736   0.680   1.647   0.595
 1274SOL     OW 6737   1.936   1.825   3.200
 1274SOL    HW1 6738   1.964   1.880   3.273
 1274SOL    HW2 6739   1.907   1.743   3.241
 1274SOL     MW 6740   1.936   1.822   3.214
 1275SOL     OW 6741   1.373   1.192   4.857
 1275SOL    HW1 6742   1.468   1.206   4.855
 1275SOL    HW2 6743   1.355   1.166   4.948
 1275SOL     MW 6744   1.383   1.190   4.868
 1276SOL     OW 6745   1.280   3.276   3.932
 1276SOL    HW1 6746   1.209   3.234   3.980
 1276SOL    HW2 6747   1.258   3.263   3.840
 1276SOL     MW 6748   1.268   3.269   3.926
 1277SOL     OW 6749   1.031   3.144   4.729
 1277SOL    HW1 6750   0.975   3.093   4.670
 1277SOL    HW2 6751   1.090   3.191   4.671
 1277SOL     MW 6752   1.031   3.143   4.714
 1278SOL     OW 6753   5.939   1.099   4.401
 1278SOL    HW1 6754   5.924   1.082   4.494
 1278SOL    HW2 6755   5.911   1.190   4.388
 1278SOL     MW 6756   5.933   1.108   4.411
 1279SOL     OW 6757   0.562   3.581   5.268
 1279SOL    HW1 6758   0.556   3.519   5.195
 1279SOL    HW2 6759   0.479   3.627   5.268
 1279SOL     MW 6760   0.551   3.579   5.259
 1280SOL     OW 6761   5.797   3.099   5.399
 1280SOL    HW1 6762   5.886   3.063   5.390
 1280SOL    HW2 6763   5.739   3.024   5.384
 1280SOL     MW 6764   5.801   3.085   5.396
 1281SOL     OW 6765   0.416   4.086   3.045
 1281SOL    HW1 6766   0.333   4.048   3.016
 1281SOL    HW2 6767   0.410   4.178   3.021
 1281SOL     MW 6768   0.404   4.093   3.038
 1282SOL     OW 6769   6.098   3.561   4.981
 1282SOL    HW1 6770   6.085   3.480   5.029
 1282SOL    HW2 6771   6.107   3.534   4.889
 1282SOL     MW 6772   6.098   3.547   4.975
 1283SOL     OW 6773   1.273   0.028   6.024
 1283SOL    HW1 6774   1.286   0.070   6.109
 1283SOL    HW2 6775   1.319  -0.055   6.031
 1283SOL     MW 6776   1.280   0.023   6.036
 1284SOL     OW 6777   1.907   4.012   0.012
 1284SOL    HW1 6778   1.893   4.099  -0.025
 1284SOL    HW2 6779   1.842   3.957  -0.031
 1284SOL     MW 6780   1.897   4.016   0.002
 1285SOL     OW 6781   1.060   0.432   5.865
 1285SOL    HW1 6782   1.007   0.353   5.852
 1285SOL    HW2 6783   1.021   0.475   5.941
 1285SOL     MW 6784   1.048   0.428   5.873
 1286SOL     OW 6785   1.987   3.546   4.722
 1286SOL    HW1 6786   2.019   3.624   4.767
 1286SOL    HW2 6787   1.896   3.565   4.701
 1286SOL     MW 6788   1.979   3.558   4.725
 1287SOL     OW 6789   1.315   0.583   4.991
 1287SOL    HW1 6790   1.222   0.573   4.971
 1287SOL    HW2 6791   1.345   0.651   4.932
 1287SOL     MW 6792   1.307   0.590   4.981
 1288SOL     OW 6793   5.681   2.961   3.700
 1288SOL    HW1 6794   5.719   2.983   3.785
 1288SOL    HW2 6795   5.586   2.966   3.714
 1288SOL     MW 6796   5.674   2.964   3.712
 1289SOL     OW 6797   2.047   0.803   4.270
 1289SOL    HW1 6798   2.136   0.810   4.306
 1289SOL    HW2 6799   2.043   0.715   4.234
 1289SOL     MW 6800   2.058   0.792   4.270
 1290SOL     OW 6801   0.095   2.997   2.580
 1290SOL    HW1 6802   0.034   3.005   2.654
 1290SOL    HW2 6803   0.181   3.017   2.618
 1290SOL     MW 6804   0.098   3.001   2.594
 1291SOL     OW 6805   1.030   0.592   4.075
 1291SOL    HW1 6806   1.059   0.532   4.006
 1291SOL    HW2 6807   1.079   0.564   4.152
 1291SOL     MW 6808   1.040   0.580   4.076
 1292SOL     OW 6809   2.520   1.282   0.083
 1292SOL    HW1 6810   2.548   1.296   0.173
 1292SOL    HW2 6811   2.598   1.250   0.038
 1292SOL     MW 6812   2.534   1.280   0.088
 1293SOL     OW 6813   0.848   1.878   3.366
 1293SOL    HW1 6814   0.878   1.787   3.376
 1293SOL    HW2 6815   0.757   1.870   3.340
 1293SOL     MW 6816   0.840   1.865   3.364
 1294SOL     OW 6817   1.029   2.470   3.389
 1294SOL    HW1 6818   0.985   2.442   3.309
 1294SOL    HW2 6819   1.043   2.388   3.437
 1294SOL     MW 6820   1.025   2.456   3.385
 1295SOL     OW 6821   0.678   4.902   3.082
 1295SOL    HW1 6822   0.700   4.847   3.157
 1295SOL    HW2 6823   0.681   4.842   3.007
 1295SOL     MW 6824   0.681   4.887   3.082
 1296SOL     OW 6825   1.962   4.913   3.972
 1296SOL    HW1 6826   1.938   4.938   3.883
 1296SOL    HW2 6827   1.930   4.985   4.026
 1296SOL     MW 6828   1.955   4.925   3.967
 1297SOL     OW 6829   1.648   0.441   3.907
 1297SOL    HW1 6830   1.717   0.446   3.841
 1297SOL    HW2 6831   1.650   0.350   3.937
 1297SOL     MW 6832   1.657   0.430   3.902
 1298SOL     OW 6833   0.974   2.901   0.452
 1298SOL    HW1 6834   0.935   2.987   0.438
 1298SOL    HW2 6835   0.906   2.850   0.496
 1298SOL     MW 6836   0.960   2.905   0.456
 1299SOL     OW 6837   1.442   3.359   5.372
 1299SOL    HW1 6838   1.392   3.363   5.453
 1299SOL    HW2 6839   1.509   3.293   5.389
 1299SOL     MW 6840   1.444   3.351   5.385
 1300SOL     OW 6841   2.085   2.275   0.219
 1300SOL    HW1 6842   2.116   2.365   0.232
 1300SOL    HW2 6843   1.995   2.275   0.251
 1300SOL     MW 6844   2.078   2.286   0.225
 1301SOL     OW 6845   0.066   3.426   5.229
 1301SOL    HW1 6846   0.028   3.430   5.317
 1301SOL    HW2 6847   0.121   3.503   5.223
 1301SOL     MW 6848   0.068   3.436   5.240
 1302SOL     OW 6849   2.107   1.850   0.219
 1302SOL    HW1 6850   2.175   1.896   0.267
 1302SOL    HW2 6851   2.025   1.883   0.255
 1302SOL     MW 6852   2.105   1.860   0.230
 1303SOL     OW 6853   5.866   1.301   3.568
 1303SOL    HW1 6854   5.910   1.217   3.585
 1303SOL    HW2 6855   5.855   1.340   3.654
 1303SOL     MW 6856   5.870   1.295   3.581
 1304SOL     OW 6857   0.714   2.132   2.314
 1304SOL    HW1 6858   0.648   2.179   2.263
 1304SOL    HW2 6859   0.675   2.046   2.330
 1304SOL     MW 6860   0.700   2.127   2.309
 1305SOL     OW 6861   0.170   1.693   4.635
 1305SOL    HW1 6862   0.197   1.772   4.682
 1305SOL    HW2 6863   0.173   1.717   4.543
 1305SOL     MW 6864   0.174   1.706   4.630
 1306SOL     OW 6865   1.037   3.304   4.437
 1306SOL    HW1 6866   1.130   3.296   4.461
 1306SOL    HW2 6867   1.010   3.388   4.474
 1306SOL     MW 6868   1.046   3.314   4.445
 1307SOL     OW 6869   1.718   2.138   5.130
 1307SOL    HW1 6870   1.666   2.214   5.105
 1307SOL    HW2 6871   1.777   2.124   5.055
 1307SOL     MW 6872   1.719   2.146   5.117
 1308SOL     OW 6873   1.731   0.125   5.839
 1308SOL    HW1 6874   1.669   0.151   5.906
 1308SOL    HW2 6875   1.707   0.177   5.762
 1308SOL     MW 6876   1.720   0.135   5.837
 1309SOL     OW 6877   1.198   3.246   5.178
 1309SOL    HW1 6878   1.195   3.296   5.259
 1309SOL    HW2 6879   1.291   3.230   5.163
 1309SOL     MW 6880   1.210   3.250   5.186
 1310SOL     OW 6881   1.529   5.250   3.747
 1310SOL    HW1 6882   1.575   5.331   3.766
 1310SOL    HW2 6883   1.529   5.202   3.830
 1310SOL     MW 6884   1.535   5.254   3.760
 1311SOL     OW 6885   1.625   2.170   5.386
 1311SOL    HW1 6886   1.666   2.246   5.427
 1311SOL    HW2 6887   1.667   2.164   5.300
 1311SOL     MW 6888   1.636   2.179   5.380
 1312SOL     OW 6889   1.652   5.731   2.886
 1312SOL    HW1 6890   1.619   5.807   2.838
 1312SOL    HW2 6891   1.701   5.681   2.821
 1312SOL     MW 6892   1.654   5.734   2.871
 1313SOL     OW 6893   2.134   0.279   3.294
 1313SOL    HW1 6894   2.221   0.239   3.298
 1313SOL    HW2 6895   2.151   0.368   3.264
 1313SOL     MW 6896   2.147   0.285   3.291
 1314SOL     OW 6897   4.907   2.358   4.974
 1314SOL    HW1 6898   4.989   2.310   4.963
 1314SOL    HW2 6899   4.892   2.397   4.887
 1314SOL     MW 6900   4.916   2.357   4.961
 1315SOL     OW 6901   1.781   0.589   5.412
 1315SOL    HW1 6902   1.736   0.669   5.439
 1315SOL    HW2 6903   1.734   0.562   5.332
 1315SOL     MW 6904   1.769   0.596   5.405
 1316SOL     OW 6905   5.124   4.014   0.510
 1316SOL    HW1 6906   5.095   3.979   0.594
 1316SOL    HW2 6907   5.217   4.035   0.524
 1316SOL     MW 6908   5.133   4.012   0.523
 1317SOL     OW 6909   0.324   4.414   5.961
 1317SOL    HW1 6910   0.275   4.390   5.882
 1317SOL    HW2 6911   0.341   4.507   5.952
 1317SOL     MW 6912   0.320   4.423   5.949
 1318SOL     OW 6913   0.632   1.522   0.110
 1318SOL    HW1 6914   0.673   1.543   0.027
 1318SOL    HW2 6915   0.642   1.601   0.163
 1318SOL     MW 6916   0.639   1.535   0.107
 1319SOL     OW 6917   0.589   2.004   4.765
 1319SOL    HW1 6918   0.556   1.914   4.769
 1319SOL    HW2 6919   0.567   2.033   4.676
 1319SOL     MW 6920   0.582   1.997   4.754
 1320SOL     OW 6921   2.649   4.181   5.916
 1320SOL    HW1 6922   2.591   4.243   5.959
 1320SOL    HW2 6923   2.733   4.226   5.909
 1320SOL     MW 6924   2.653   4.194   5.920
 1321SOL     OW 6925   0.577   1.262   2.885
 1321SOL    HW1 6926   0.667   1.259   2.917
 1321SOL    HW2 6927   0.563   1.176   2.845
 1321SOL     MW 6928   0.587   1.250   2.884
 1322SOL     OW 6929   0.965   2.420   6.021
 1322SOL    HW1 6930   1.029   2.385   6.083
 1322SOL    HW2 6931   0.962   2.354   5.951
 1322SOL     MW 6932   0.973   2.407   6.020
 1323SOL     OW 6933   0.543   3.722   2.482
 1323SOL    HW1 6934   0.592   3.804   2.479
 1323SOL    HW2 6935   0.557   3.689   2.571
 1323SOL     MW 6936   0.551   3.729   2.493
 1324SOL     OW 6937   0.923   4.770   2.677
 1324SOL    HW1 6938   0.836   4.809   2.667
 1324SOL    HW2 6939   0.913   4.682   2.641
 1324SOL     MW 6940   0.910   4.764   2.671
 1325SOL     OW 6941   1.783   3.896   5.258
 1325SOL    HW1 6942   1.810   3.809   5.229
 1325SOL    HW2 6943   1.692   3.903   5.230
 1325SOL     MW 6944   1.775   3.886   5.251
 1326SOL     OW 6945   1.173   4.086   0.407
 1326SOL    HW1 6946   1.183   4.020   0.338
 1326SOL    HW2 6947   1.094   4.059   0.454
 1326SOL     MW 6948   1.164   4.074   0.405
 1327SOL     OW 6949   0.489   4.856   2.456
 1327SOL    HW1 6950   0.452   4.774   2.489
 1327SOL    HW2 6951   0.528   4.832   2.372
 1327SOL     MW 6952   0.489   4.842   2.449
 1328SOL     OW 6953   1.346   6.039   3.507
 1328SOL    HW1 6954   1.319   5.986   3.582
 1328SOL    HW2 6955   1.279   6.023   3.441
 1328SOL     MW 6956   1.334   6.031   3.508
 1329SOL     OW 6957   1.929   5.951   4.886
 1329SOL    HW1 6958   1.837   5.964   4.862
 1329SOL    HW2 6959   1.946   6.018   4.952
 1329SOL     MW 6960   1.919   5.961   4.891
 1330SOL     OW 6961   0.812   3.048   5.927
 1330SOL    HW1 6962   0.778   3.063   6.015
 1330SOL    HW2 6963   0.801   2.954   5.913
 1330SOL     MW 6964   0.806   3.038   5.937
 1331SOL     OW 6965   0.460   5.311   4.117
 1331SOL    HW1 6966   0.523   5.263   4.062
 1331SOL    HW2 6967   0.488   5.291   4.207
 1331SOL     MW 6968   0.472   5.302   4.122
 1332SOL     OW 6969   0.207   1.458   4.163
 1332SOL    HW1 6970   0.135   1.476   4.223
 1332SOL    HW2 6971   0.180   1.497   4.080
 1332SOL     MW 6972   0.195   1.465   4.160
 1333SOL     OW 6973   0.910   3.044   1.721
 1333SOL    HW1 6974   0.820   3.030   1.752
 1333SOL    HW2 6975   0.963   3.042   1.801
 1333SOL     MW 6976   0.905   3.042   1.735
 1334SOL     OW 6977   1.887   1.925   0.410
 1334SOL    HW1 6978   1.914   1.935   0.502
 1334SOL    HW2 6979   1.843   2.007   0.388
 1334SOL     MW 6980   1.885   1.937   0.419
 1335SOL     OW 6981   0.796   4.684   3.190
 1335SOL    HW1 6982   0.882   4.724   3.178
 1335SOL    HW2 6983   0.770   4.656   3.102
 1335SOL     MW 6984   0.804   4.686   3.177
 1336SOL     OW 6985   0.951   4.627   5.621
 1336SOL    HW1 6986   1.035   4.653   5.582
 1336SOL    HW2 6987   0.909   4.572   5.555
 1336SOL     MW 6988   0.956   4.624   5.607
 1337SOL     OW 6989   1.901   3.709   3.870
 1337SOL    HW1 6990   1.940   3.715   3.783
 1337SOL    HW2 6991   1.877   3.617   3.880
 1337SOL     MW 6992   1.903   3.698   3.860
 1338SOL     OW 6993   2.473   4.759   5.084
 1338SOL    HW1 6994   2.525   4.695   5.133
 1338SOL    HW2 6995   2.385   4.722   5.081
 1338SOL     MW 6996   2.468   4.746   5.090
 1339SOL     OW 6997   1.942   2.003   4.926
 1339SOL    HW1 6998   1.957   2.069   4.858
 1339SOL    HW2 6999   1.863   1.957   4.897
 1339SOL     MW 7000   1.934   2.006   4.913
 1340SOL     OW 7001   5.158   2.823   3.378
 1340SOL    HW1 7002   5.207   2.852   3.301
 1340SOL    HW2 7003   5.169   2.728   3.380
 1340SOL     MW 7004   5.166   2.815   3.368
 1341SOL     OW 7005   0.476   1.162   5.478
 1341SOL    HW1 7006   0.557   1.210   5.460
 1341SOL    HW2 7007   0.431   1.214   5.545
 1341SOL     MW 7008   0.481   1.175   5.484
 1342SOL     OW 7009   4.898   3.503   0.367
 1342SOL    HW1 7010   4.957   3.579   0.359
 1342SOL    HW2 7011   4.952   3.428   0.342
 1342SOL     MW 7012   4.913   3.503   0.363
 1343SOL     OW 7013   2.451   5.233   4.656
 1343SOL    HW1 7014   2.449   5.319   4.698
 1343SOL    HW2 7015   2.531   5.233   4.604
 1343SOL     MW 7016   2.461   5.244   4.654
 1344SOL     OW 7017   6.115   1.235   5.085
 1344SOL    HW1 7018   6.099   1.308   5.145
 1344SOL    HW2 7019   6.068   1.260   5.005
 1344SOL     MW 7020   6.107   1.248   5.082
 1345SOL     OW 7021   2.485   2.986   5.541
 1345SOL    HW1 7022   2.539   2.980   5.462
 1345SOL    HW2 7023   2.408   2.933   5.521
 1345SOL     MW 7024   2.482   2.978   5.528
 1346SOL     OW 7025   1.229   4.461   0.780
 1346SOL    HW1 7026   1.231   4.556   0.793
 1346SOL    HW2 7027   1.156   4.446   0.720
 1346SOL     MW 7028   1.220   4.471   0.774
 1347SOL     OW 7029   2.170   2.220   4.390
 1347SOL    HW1 7030   2.211   2.190   4.308
 1347SOL    HW2 7031   2.077   2.226   4.370
 1347SOL     MW 7032   2.163   2.217   4.377
 1348SOL     OW 7033   5.938   3.716   5.643
 1348SOL    HW1 7034   5.979   3.791   5.601
 1348SOL    HW2 7035   5.844   3.734   5.640
 1348SOL     MW 7036   5.931   3.728   5.637
 1349SOL     OW 7037   1.971   2.836   4.824
 1349SOL    HW1 7038   2.032   2.783   4.876
 1349SOL    HW2 7039   1.943   2.906   4.883
 1349SOL     MW 7040   1.975   2.838   4.838
 1350SOL     OW 7041   1.740   2.390   5.447
 1350SOL    HW1 7042   1.716   2.457   5.511
 1350SOL    HW2 7043   1.835   2.394   5.442
 1350SOL     MW 7044   1.749   2.399   5.454
 1351SOL     OW 7045   5.106   2.517   4.396
 1351SOL    HW1 7046   5.086   2.457   4.324
 1351SOL    HW2 7047   5.021   2.551   4.423
 1351SOL     MW 7048   5.093   2.514   4.390
 1352SOL     OW 7049   1.468   0.048   4.388
 1352SOL    HW1 7050   1.462  -0.005   4.468
 1352SOL    HW2 7051   1.379   0.080   4.374
 1352SOL     MW 7052   1.456   0.045   4.396
 1353SOL     OW 7053   1.350   1.921   0.093
 1353SOL    HW1 7054   1.368   1.879   0.177
 1353SOL    HW2 7055   1.291   1.861   0.048
 1353SOL     MW 7056   1.345   1.908   0.098
 1354SOL     OW 7057   0.790   3.486   4.524
 1354SOL    HW1 7058   0.815   3.434   4.600
 1354SOL    HW2 7059   0.734   3.429   4.472
 1354SOL     MW 7060   0.786   3.472   4.527
 1355SOL     OW 7061   3.356   1.112   4.703
 1355SOL    HW1 7062   3.444   1.097   4.735
 1355SOL    HW2 7063   3.365   1.181   4.636
 1355SOL     MW 7064   3.368   1.119   4.698
 1356SOL     OW 7065   2.395   4.632   0.096
 1356SOL    HW1 7066   2.349   4.548   0.103
 1356SOL    HW2 7067   2.336   4.688   0.048
 1356SOL     MW 7068   2.382   4.628   0.091
 1357SOL     OW 7069   0.031   0.995   2.867
 1357SOL    HW1 7070   0.009   0.905   2.891
 1357SOL    HW2 7071   0.111   1.014   2.916
 1357SOL     MW 7072   0.039   0.986   2.876
 1358SOL     OW 7073   5.561   4.184   5.335
 1358SOL    HW1 7074   5.653   4.177   5.359
 1358SOL    HW2 7075   5.553   4.270   5.293
 1358SOL     MW 7076   5.571   4.194   5.332
 1359SOL     OW 7077   1.059   3.520   4.686
 1359SOL    HW1 7078   1.038   3.613   4.681
 1359SOL    HW2 7079   1.052   3.499   4.780
 1359SOL     MW 7080   1.056   3.529   4.698
 1360SOL     OW 7081   2.275   3.441   4.552
 1360SOL    HW1 7082   2.311   3.443   4.641
 1360SOL    HW2 7083   2.253   3.349   4.538
 1360SOL     MW 7084   2.277   3.429   4.561
 1361SOL     OW 7085   2.328   4.085   5.524
 1361SOL    HW1 7086   2.251   4.117   5.570
 1361SOL    HW2 7087   2.385   4.051   5.593
 1361SOL     MW 7088   2.325   4.085   5.539
 1362SOL     OW 7089   0.239   1.575   6.042
 1362SOL    HW1 7090   0.272   1.665   6.042
 1362SOL    HW2 7091   0.297   1.528   6.103
 1362SOL     MW 7092   0.251   1.580   6.050
 1363SOL     OW 7093   2.227   2.913   0.172
 1363SOL    HW1 7094   2.229   2.962   0.254
 1363SOL    HW2 7095   2.134   2.897   0.155
 1363SOL     MW 7096   2.215   2.917   0.180
 1364SOL     OW 7097   2.460   0.716   4.919
 1364SOL    HW1 7098   2.436   0.673   5.002
 1364SOL    HW2 7099   2.552   0.693   4.907
 1364SOL     MW 7100   2.468   0.707   4.928
 1365SOL     OW 7101   0.493   1.709   2.275
 1365SOL    HW1 7102   0.486   1.615   2.292
 1365SOL    HW2 7103   0.425   1.748   2.330
 1365SOL     MW 7104   0.483   1.702   2.284
 1366SOL     OW 7105   1.283   4.176   5.061
 1366SOL    HW1 7106   1.270   4.140   4.974
 1366SOL    HW2 7107   1.222   4.250   5.066
 1366SOL     MW 7108   1.273   4.181   5.051
 1367SOL     OW 7109   1.658   3.155   5.348
 1367SOL    HW1 7110   1.742   3.200   5.345
 1367SOL    HW2 7111   1.681   3.062   5.353
 1367SOL     MW 7112   1.672   3.148   5.348
 1368SOL     OW 7113   0.718   2.487   4.124
 1368SOL    HW1 7114   0.736   2.433   4.201
 1368SOL    HW2 7115   0.663   2.557   4.156
 1368SOL     MW 7116   0.714   2.489   4.138
 1369SOL     OW 7117   0.649   1.659   5.314
 1369SOL    HW1 7118   0.639   1.749   5.342
 1369SOL    HW2 7119   0.564   1.618   5.334
 1369SOL     MW 7120   0.637   1.665   5.320
 1370SOL     OW 7121   0.421   3.404   5.528
 1370SOL    HW1 7122   0.386   3.489   5.502
 1370SOL    HW2 7123   0.344   3.352   5.551
 1370SOL     MW 7124   0.407   3.408   5.527
 1371SOL     OW 7125   0.005   2.939   5.592
 1371SOL    HW1 7126   0.051   2.973   5.516
 1371SOL    HW2 7127  -0.050   2.868   5.557
 1371SOL     MW 7128   0.003   2.934   5.578
 1372SOL     OW 7129   2.064   2.357   4.122
 1372SOL    HW1 7130   2.103   2.273   4.100
 1372SOL    HW2 7131   2.054   2.356   4.217
 1372SOL     MW 7132   2.067   2.346   4.131
 1373SOL     OW 7133   0.749   3.502   5.489
 1373SOL    HW1 7134   0.659   3.528   5.470
 1373SOL    HW2 7135   0.796   3.518   5.407
 1373SOL     MW 7136   0.744   3.508   5.476
 1374SOL     OW 7137   1.525   3.448   5.123
 1374SOL    HW1 7138   1.480   3.397   5.190
 1374SOL    HW2 7139   1.591   3.499   5.171
 1374SOL     MW 7140   1.528   3.448   5.138
 1375SOL     OW 7141   1.479   3.604   0.361
 1375SOL    HW1 7142   1.515   3.532   0.412
 1375SOL    HW2 7143   1.540   3.615   0.288
 1375SOL     MW 7144   1.492   3.596   0.358
 1376SOL     OW 7145   0.801   3.866   4.817
 1376SOL    HW1 7146   0.753   3.875   4.735
 1376SOL    HW2 7147   0.797   3.773   4.838
 1376SOL     MW 7148   0.794   3.855   4.809
 1377SOL     OW 7149   2.864   3.750   0.983
 1377SOL    HW1 7150   2.793   3.715   1.037
 1377SOL    HW2 7151   2.821   3.775   0.901
 1377SOL     MW 7152   2.849   3.749   0.979
 1378SOL     OW 7153   0.503   5.653   3.553
 1378SOL    HW1 7154   0.574   5.700   3.598
 1378SOL    HW2 7155   0.533   5.562   3.550
 1378SOL     MW 7156   0.516   5.648   3.558
 1379SOL     OW 7157   1.601   3.668   3.144
 1379SOL    HW1 7158   1.648   3.746   3.115
 1379SOL    HW2 7159   1.512   3.679   3.109
 1379SOL     MW 7160   1.595   3.679   3.136
 1380SOL     OW 7161   0.276   3.689   0.336
 1380SOL    HW1 7162   0.259   3.595   0.325
 1380SOL    HW2 7163   0.360   3.692   0.381
 1380SOL     MW 7164   0.284   3.677   0.341
 1381SOL     OW 7165   2.347   2.841   4.701
 1381SOL    HW1 7166   2.372   2.933   4.708
 1381SOL    HW2 7167   2.368   2.817   4.611
 1381SOL     MW 7168   2.353   2.850   4.690
 1382SOL     OW 7169   0.340   2.409   0.127
 1382SOL    HW1 7170   0.424   2.402   0.082
 1382SOL    HW2 7171   0.297   2.325   0.109
 1382SOL     MW 7172   0.345   2.397   0.118
 1383SOL     OW 7173   5.078   0.686   5.029
 1383SOL    HW1 7174   5.167   0.688   5.065
 1383SOL    HW2 7175   5.057   0.778   5.010
 1383SOL     MW 7176   5.087   0.698   5.031
 1384SOL     OW 7177   3.903   4.136   0.651
 1384SOL    HW1 7178   3.891   4.139   0.556
 1384SOL    HW2 7179   3.949   4.218   0.672
 1384SOL     MW 7180   3.907   4.147   0.641
 1385SOL     OW 7181   0.735   3.197   5.695
 1385SOL    HW1 7182   0.744   3.127   5.761
 1385SOL    HW2 7183   0.717   3.150   5.613
 1385SOL     MW 7184   0.734   3.182   5.693
 1386SOL     OW 7185   1.509   1.223   3.914
 1386SOL    HW1 7186   1.531   1.316   3.910
 1386SOL    HW2 7187   1.569   1.181   3.852
 1386SOL     MW 7188   1.519   1.229   3.905
 1387SOL     OW 7189   5.569   4.896   5.053
 1387SOL    HW1 7190   5.581   4.875   5.146
 1387SOL    HW2 7191   5.557   4.811   5.011
 1387SOL     MW 7192   5.569   4.882   5.060
 1388SOL     OW 7193   2.973   1.006   4.292
 1388SOL    HW1 7194   3.027   0.935   4.328
 1388SOL    HW2 7195   2.989   1.002   4.197
 1388SOL     MW 7196   2.982   0.997   4.284
 1389SOL     OW 7197   2.636   4.183   5.053
 1389SOL    HW1 7198   2.615   4.091   5.069
 1389SOL    HW2 7199   2.571   4.212   4.989
 1389SOL     MW 7200   2.625   4.175   5.047
 1390SOL     OW 7201   5.914   4.228   4.877
 1390SOL    HW1 7202   5.823   4.254   4.865
 1390SOL    HW2 7203   5.909   4.138   4.910
 1390SOL     MW 7204   5.902   4.220   4.880
 1391SOL     OW 7205   0.574   1.613   4.556
 1391SOL    HW1 7206   0.659   1.575   4.537
 1391SOL    HW2 7207   0.541   1.641   4.470
 1391SOL     MW 7208   0.580   1.612   4.543
 1392SOL     OW 7209   2.556   1.389   5.007
 1392SOL    HW1 7210   2.475   1.398   4.957
 1392SOL    HW2 7211   2.622   1.365   4.942
 1392SOL     MW 7212   2.554   1.387   4.993
 1393SOL     OW 7213   1.215   4.090   0.072
 1393SOL    HW1 7214   1.211   4.116  -0.019
 1393SOL    HW2 7215   1.132   4.120   0.109
 1393SOL     MW 7216   1.204   4.097   0.065
 1394SOL     OW 7217   5.631   5.805   4.833
 1394SOL    HW1 7218   5.564   5.823   4.768
 1394SOL    HW2 7219   5.587   5.817   4.917
 1394SOL     MW 7220   5.617   5.809   4.836
 1395SOL     OW 7221   1.218   0.632   3.417
 1395SOL    HW1 7222   1.152   0.700   3.429
 1395SOL    HW2 7223   1.220   0.586   3.501
 1395SOL     MW 7224   1.210   0.635   3.430
 1396SOL     OW 7225   6.041   2.731   0.191
 1396SOL    HW1 7226   6.070   2.807   0.241
 1396SOL    HW2 7227   5.971   2.764   0.135
 1396SOL     MW 7228   6.036   2.745   0.190
 1397SOL     OW 7229   0.636   2.593   3.100
 1397SOL    HW1 7230   0.603   2.573   3.012
 1397SOL    HW2 7231   0.627   2.688   3.108
 1397SOL     MW 7232   0.630   2.602   3.090
 1398SOL     OW 7233   0.092   3.637   0.115
 1398SOL    HW1 7234   0.172   3.624   0.063
 1398SOL    HW2 7235   0.116   3.706   0.177
 1398SOL     MW 7236   0.106   3.644   0.116
 1399SOL     OW 7237   1.665   3.412   4.866
 1399SOL    HW1 7238   1.759   3.402   4.882
 1399SOL    HW2 7239   1.627   3.421   4.953
 1399SOL     MW 7240   1.673   3.412   4.879
 1400SOL     OW 7241   4.995   3.255   0.264
 1400SOL    HW1 7242   5.002   3.160   0.258
 1400SOL    HW2 7243   4.987   3.284   0.173
 1400SOL     MW 7244   4.995   3.247   0.252
 1401SOL     OW 7245   1.133   2.976   5.215
 1401SOL    HW1 7246   1.153   2.945   5.127
 1401SOL    HW2 7247   1.149   3.071   5.211
 1401SOL     MW 7248   1.137   2.984   5.204
 1402SOL     OW 7249   5.833   1.086   4.650
 1402SOL    HW1 7250   5.874   1.080   4.737
 1402SOL    HW2 7251   5.748   1.045   4.661
 1402SOL     MW 7252   5.827   1.080   4.663
 1403SOL     OW 7253   2.480   3.550   4.766
 1403SOL    HW1 7254   2.489   3.643   4.787
 1403SOL    HW2 7255   2.548   3.535   4.700
 1403SOL     MW 7256   2.490   3.560   4.760
 1404SOL     OW 7257   2.247   1.425   4.924
 1404SOL    HW1 7258   2.271   1.429   4.831
 1404SOL    HW2 7259   2.258   1.515   4.954
 1404SOL     MW 7260   2.252   1.437   4.916
 1405SOL     OW 7261   5.548   3.907   3.405
 1405SOL    HW1 7262   5.604   3.871   3.473
 1405SOL    HW2 7263   5.533   3.998   3.432
 1405SOL     MW 7264   5.553   3.914   3.417
 1406SOL     OW 7265   1.457   0.727   4.128
 1406SOL    HW1 7266   1.476   0.818   4.107
 1406SOL    HW2 7267   1.367   0.729   4.162
 1406SOL     MW 7268   1.448   0.739   4.130
 1407SOL     OW 7269   0.945   4.238   2.060
 1407SOL    HW1 7270   0.974   4.207   2.146
 1407SOL    HW2 7271   0.877   4.176   2.034
 1407SOL     MW 7272   0.940   4.226   2.068
 1408SOL     OW 7273   5.854   4.118   4.254
 1408SOL    HW1 7274   5.795   4.169   4.200
 1408SOL    HW2 7275   5.836   4.147   4.344
 1408SOL     MW 7276   5.844   4.129   4.259
 1409SOL     OW 7277   1.524   3.618   5.408
 1409SOL    HW1 7278   1.511   3.525   5.422
 1409SOL    HW2 7279   1.588   3.623   5.337
 1409SOL     MW 7280   1.530   3.607   5.400
 1410SOL     OW 7281   0.963   2.229   0.609
 1410SOL    HW1 7282   0.992   2.282   0.534
 1410SOL    HW2 7283   0.949   2.292   0.679
 1410SOL     MW 7284   0.965   2.244   0.608
 1411SOL     OW 7285   1.805   0.887   4.337
 1411SOL    HW1 7286   1.786   0.970   4.292
 1411SOL    HW2 7287   1.884   0.854   4.294
 1411SOL     MW 7288   1.813   0.893   4.326
 1412SOL     OW 7289   1.846   4.288   6.013
 1412SOL    HW1 7290   1.768   4.336   6.041
 1412SOL    HW2 7291   1.830   4.268   5.921
 1412SOL     MW 7292   1.834   4.292   6.005
 1413SOL     OW 7293   5.202   3.518   5.269
 1413SOL    HW1 7294   5.188   3.512   5.364
 1413SOL    HW2 7295   5.247   3.437   5.247
 1413SOL     MW 7296   5.206   3.507   5.279
 1414SOL     OW 7297   1.521   2.992   6.046
 1414SOL    HW1 7298   1.482   3.078   6.028
 1414SOL    HW2 7299   1.612   3.012   6.071
 1414SOL     MW 7300   1.528   3.006   6.047
 1415SOL     OW 7301   2.439   1.653   4.351
 1415SOL    HW1 7302   2.425   1.723   4.416
 1415SOL    HW2 7303   2.510   1.685   4.296
 1415SOL     MW 7304   2.446   1.666   4.352
 1416SOL     OW 7305   1.312   0.946   5.585
 1416SOL    HW1 7306   1.330   0.929   5.677
 1416SOL    HW2 7307   1.217   0.946   5.579
 1416SOL     MW 7308   1.302   0.944   5.596
 1417SOL     OW 7309   6.039   5.267   0.567
 1417SOL    HW1 7310   5.947   5.255   0.541
 1417SOL    HW2 7311   6.047   5.361   0.582
 1417SOL     MW 7312   6.028   5.277   0.565
 1418SOL     OW 7313   5.186   4.175   5.771
 1418SOL    HW1 7314   5.238   4.201   5.695
 1418SOL    HW2 7315   5.155   4.258   5.808
 1418SOL     MW 7316   5.189   4.189   5.766
 1419SOL     OW 7317   5.793   0.597   3.220
 1419SOL    HW1 7318   5.839   0.590   3.304
 1419SOL    HW2 7319   5.839   0.667   3.173
 1419SOL     MW 7320   5.805   0.605   3.225
 1420SOL     OW 7321   0.592   0.700   4.038
 1420SOL    HW1 7322   0.633   0.683   3.954
 1420SOL    HW2 7323   0.516   0.642   4.040
 1420SOL     MW 7324   0.587   0.691   4.028
 1421SOL     OW 7325   5.762   1.882   5.040
 1421SOL    HW1 7326   5.778   1.969   5.078
 1421SOL    HW2 7327   5.667   1.879   5.028
 1421SOL     MW 7328   5.752   1.893   5.044
 1422SOL     OW 7329   1.192   3.493   2.790
 1422SOL    HW1 7330   1.202   3.542   2.709
 1422SOL    HW2 7331   1.115   3.531   2.832
 1422SOL     MW 7332   1.183   3.504   2.785
 1423SOL     OW 7333   2.382   2.561   5.378
 1423SOL    HW1 7334   2.309   2.515   5.419
 1423SOL    HW2 7335   2.428   2.493   5.329
 1423SOL     MW 7336   2.379   2.547   5.377
 1424SOL     OW 7337   1.381   1.558   5.263
 1424SOL    HW1 7338   1.431   1.482   5.232
 1424SOL    HW2 7339   1.293   1.544   5.230
 1424SOL     MW 7340   1.376   1.546   5.255
 1425SOL     OW 7341   0.973   1.342   1.001
 1425SOL    HW1 7342   0.909   1.347   1.072
 1425SOL    HW2 7343   0.927   1.295   0.931
 1425SOL     MW 7344   0.959   1.337   1.001
 1426SOL     OW 7345   4.157   2.057   5.708
 1426SOL    HW1 7346   4.191   1.998   5.641
 1426SOL    HW2 7347   4.085   2.009   5.748
 1426SOL     MW 7348   4.152   2.044   5.705
 1427SOL     OW 7349   0.517   2.102   4.523
 1427SOL    HW1 7350   0.465   2.174   4.489
 1427SOL    HW2 7351   0.536   2.047   4.446
 1427SOL     MW 7352   0.513   2.104   4.509
 1428SOL     OW 7353   5.288   2.952   5.072
 1428SOL    HW1 7354   5.382   2.953   5.086
 1428SOL    HW2 7355   5.278   2.964   4.977
 1428SOL     MW 7356   5.298   2.954   5.061
 1429SOL     OW 7357   1.282   3.515   4.565
 1429SOL    HW1 7358   1.199   3.533   4.610
 1429SOL    HW2 7359   1.347   3.567   4.612
 1429SOL     MW 7360   1.280   3.524   4.577
 1430SOL     OW 7361   2.382   2.797   4.435
 1430SOL    HW1 7362   2.295   2.779   4.398
 1430SOL    HW2 7363   2.415   2.711   4.461
 1430SOL     MW 7364   2.375   2.784   4.433
 1431SOL     OW 7365   3.332   0.342   4.719
 1431SOL    HW1 7366   3.297   0.380   4.639
 1431SOL    HW2 7367   3.382   0.266   4.690
 1431SOL     MW 7368   3.334   0.337   4.705
 1432SOL     OW 7369   4.813   4.323   5.677
 1432SOL    HW1 7370   4.783   4.232   5.685
 1432SOL    HW2 7371   4.768   4.356   5.599
 1432SOL     MW 7372   4.803   4.315   5.668
 1433SOL     OW 7373   1.100   4.326   3.951
 1433SOL    HW1 7374   1.042   4.392   3.913
 1433SOL    HW2 7375   1.144   4.287   3.875
 1433SOL     MW 7376   1.098   4.330   3.936
 1434SOL     OW 7377   0.560   2.029   0.440
 1434SOL    HW1 7378   0.556   2.116   0.478
 1434SOL    HW2 7379   0.611   1.977   0.502
 1434SOL     MW 7380   0.566   2.033   0.452
 1435SOL     OW 7381   0.277   5.596   0.674
 1435SOL    HW1 7382   0.270   5.577   0.580
 1435SOL    HW2 7383   0.237   5.520   0.716
 1435SOL     MW 7384   0.271   5.584   0.667
 1436SOL     OW 7385   2.568   1.974   0.495
 1436SOL    HW1 7386   2.505   1.931   0.437
 1436SOL    HW2 7387   2.537   2.064   0.502
 1436SOL     MW 7388   2.556   1.980   0.489
 1437SOL     OW 7389   5.356   2.444   4.134
 1437SOL    HW1 7390   5.313   2.482   4.058
 1437SOL    HW2 7391   5.355   2.514   4.200
 1437SOL     MW 7392   5.350   2.458   4.133
 1438SOL     OW 7393   2.022   1.398   4.344
 1438SOL    HW1 7394   2.090   1.384   4.277
 1438SOL    HW2 7395   2.022   1.492   4.358
 1438SOL     MW 7396   2.031   1.408   4.337
 1439SOL     OW 7397   1.455   3.240   4.851
 1439SOL    HW1 7398   1.446   3.208   4.941
 1439SOL    HW2 7399   1.540   3.284   4.850
 1439SOL     MW 7400   1.465   3.242   4.862
 1440SOL     OW 7401   0.259   3.477   4.196
 1440SOL    HW1 7402   0.242   3.403   4.137
 1440SOL    HW2 7403   0.175   3.521   4.204
 1440SOL     MW 7404   0.246   3.473   4.189
 1441SOL     OW 7405   0.382   4.368   5.483
 1441SOL    HW1 7406   0.447   4.302   5.510
 1441SOL    HW2 7407   0.349   4.403   5.566
 1441SOL     MW 7408   0.386   4.364   5.497
 1442SOL     OW 7409   0.285   0.949   5.661
 1442SOL    HW1 7410   0.203   0.999   5.658
 1442SOL    HW2 7411   0.322   0.970   5.747
 1442SOL     MW 7412   0.279   0.958   5.672
 1443SOL     OW 7413   1.614   0.181   3.964
 1443SOL    HW1 7414   1.583   0.118   4.028
 1443SOL    HW2 7415   1.598   0.140   3.879
 1443SOL     MW 7416   1.608   0.168   3.961
 1444SOL     OW 7417   5.856   3.097   0.249
 1444SOL    HW1 7418   5.858   3.069   0.158
 1444SOL    HW2 7419   5.920   3.040   0.293
 1444SOL     MW 7420   5.864   3.086   0.243
 1445SOL     OW 7421   1.825   2.690   4.586
 1445SOL    HW1 7422   1.775   2.771   4.580
 1445SOL    HW2 7423   1.888   2.707   4.656
 1445SOL     MW 7424   1.827   2.703   4.594
 1446SOL     OW 7425   2.033   0.692   3.738
 1446SOL    HW1 7426   2.010   0.626   3.672
 1446SOL    HW2 7427   1.970   0.763   3.724
 1446SOL     MW 7428   2.022   0.693   3.728
 1447SOL     OW 7429   1.511   1.948   4.327
 1447SOL    HW1 7430   1.426   1.905   4.327
 1447SOL    HW2 7431   1.574   1.877   4.343
 1447SOL     MW 7432   1.508   1.934   4.329
 1448SOL     OW 7433   0.697   3.564   4.853
 1448SOL    HW1 7434   0.742   3.481   4.837
 1448SOL    HW2 7435   0.643   3.578   4.775
 1448SOL     MW 7436   0.696   3.555   4.841
 1449SOL     OW 7437   5.884   3.394   0.246
 1449SOL    HW1 7438   5.972   3.400   0.207
 1449SOL    HW2 7439   5.872   3.300   0.263
 1449SOL     MW 7440   5.894   3.382   0.243
 1450SOL     OW 7441   0.108   4.811   5.058
 1450SOL    HW1 7442   0.158   4.889   5.034
 1450SOL    HW2 7443   0.018   4.843   5.068
 1450SOL     MW 7444   0.103   4.825   5.056
 1451SOL     OW 7445   5.931   3.558   5.877
 1451SOL    HW1 7446   5.963   3.625   5.937
 1451SOL    HW2 7447   5.951   3.591   5.790
 1451SOL     MW 7448   5.937   3.571   5.874
 1452SOL     OW 7449   3.512   4.390   4.580
 1452SOL    HW1 7450   3.475   4.329   4.644
 1452SOL    HW2 7451   3.606   4.389   4.596
 1452SOL     MW 7452   3.519   4.382   4.590
 1453SOL     OW 7453   1.624   1.836   6.010
 1453SOL    HW1 7454   1.621   1.741   6.005
 1453SOL    HW2 7455   1.534   1.862   6.027
 1453SOL     MW 7456   1.612   1.827   6.011
 1454SOL     OW 7457   0.802   3.345   5.129
 1454SOL    HW1 7458   0.832   3.328   5.040
 1454SOL    HW2 7459   0.838   3.273   5.181
 1454SOL     MW 7460   0.810   3.333   5.124
 1455SOL     OW 7461   4.554   1.443   0.977
 1455SOL    HW1 7462   4.522   1.354   0.992
 1455SOL    HW2 7463   4.509   1.496   1.042
 1455SOL     MW 7464   4.544   1.438   0.987
 1456SOL     OW 7465   2.425   3.099   5.147
 1456SOL    HW1 7466   2.359   3.031   5.159
 1456SOL    HW2 7467   2.402   3.167   5.210
 1456SOL     MW 7468   2.414   3.099   5.156
 1457SOL     OW 7469   0.088   2.398   4.287
 1457SOL    HW1 7470   0.115   2.470   4.345
 1457SOL    HW2 7471  -0.007   2.407   4.280
 1457SOL     MW 7472   0.079   2.408   4.294
 1458SOL     OW 7473   3.378   0.634   3.135
 1458SOL    HW1 7474   3.457   0.655   3.085
 1458SOL    HW2 7475   3.342   0.718   3.161
 1458SOL     MW 7476   3.383   0.647   3.132
 1459SOL     OW 7477   1.684   2.468   6.036
 1459SOL    HW1 7478   1.612   2.530   6.029
 1459SOL    HW2 7479   1.668   2.422   6.119
 1459SOL     MW 7480   1.673   2.470   6.045
 1460SOL     OW 7481   2.508   3.184   4.900
 1460SOL    HW1 7482   2.591   3.141   4.879
 1460SOL    HW2 7483   2.481   3.145   4.983
 1460SOL     MW 7484   2.515   3.174   4.908
 1461SOL     OW 7485   1.426   3.151   5.764
 1461SOL    HW1 7486   1.508   3.163   5.717
 1461SOL    HW2 7487   1.371   3.101   5.704
 1461SOL     MW 7488   1.429   3.146   5.751
 1462SOL     OW 7489   5.170   2.519   4.799
 1462SOL    HW1 7490   5.078   2.519   4.773
 1462SOL    HW2 7491   5.171   2.560   4.886
 1462SOL     MW 7492   5.158   2.524   4.807
 1463SOL     OW 7493   1.893   2.119   5.752
 1463SOL    HW1 7494   1.981   2.091   5.728
 1463SOL    HW2 7495   1.836   2.050   5.716
 1463SOL     MW 7496   1.897   2.106   5.744
 1464SOL     OW 7497   0.750   1.401   5.139
 1464SOL    HW1 7498   0.718   1.365   5.222
 1464SOL    HW2 7499   0.781   1.325   5.091
 1464SOL     MW 7500   0.750   1.387   5.144
 1465SOL     OW 7501   0.951   2.932   0.796
 1465SOL    HW1 7502   0.943   2.869   0.724
 1465SOL    HW2 7503   0.921   3.015   0.758
 1465SOL     MW 7504   0.946   2.935   0.782
 1466SOL     OW 7505   1.604   3.757   3.384
 1466SOL    HW1 7506   1.682   3.810   3.400
 1466SOL    HW2 7507   1.613   3.729   3.293
 1466SOL     MW 7508   1.615   3.761   3.374
 1467SOL     OW 7509   1.172   1.795   0.860
 1467SOL    HW1 7510   1.267   1.783   0.859
 1467SOL    HW2 7511   1.139   1.721   0.911
 1467SOL     MW 7512   1.180   1.784   0.867
 1468SOL     OW 7513   0.322   0.161   0.006
 1468SOL    HW1 7514   0.253   0.135   0.067
 1468SOL    HW2 7515   0.298   0.249  -0.021
 1468SOL     MW 7516   0.310   0.169   0.010
 1469SOL     OW 7517   0.769   3.290   0.458
 1469SOL    HW1 7518   0.807   3.309   0.372
 1469SOL    HW2 7519   0.815   3.347   0.519
 1469SOL     MW 7520   0.780   3.299   0.455
 1470SOL     OW 7521   2.533   2.531   0.481
 1470SOL    HW1 7522   2.459   2.577   0.522
 1470SOL    HW2 7523   2.502   2.441   0.472
 1470SOL     MW 7524   2.519   2.526   0.485
 1471SOL     OW 7525   0.276   4.494   5.087
 1471SOL    HW1 7526   0.219   4.549   5.142
 1471SOL    HW2 7527   0.221   4.471   5.012
 1471SOL     MW 7528   0.262   4.499   5.085
 1472SOL     OW 7529   0.441   4.106   4.606
 1472SOL    HW1 7530   0.433   4.136   4.696
 1472SOL    HW2 7531   0.521   4.148   4.574
 1472SOL     MW 7532   0.450   4.115   4.613
 1473SOL     OW 7533   0.644   1.616   1.817
 1473SOL    HW1 7534   0.564   1.583   1.775
 1473SOL    HW2 7535   0.702   1.639   1.745
 1473SOL     MW 7536   0.641   1.614   1.803
 1474SOL     OW 7537   2.766   2.875   0.535
 1474SOL    HW1 7538   2.727   2.832   0.459
 1474SOL    HW2 7539   2.838   2.817   0.561
 1474SOL     MW 7540   2.770   2.862   0.529
 1475SOL     OW 7541   1.806   2.946   1.714
 1475SOL    HW1 7542   1.736   2.927   1.652
 1475SOL    HW2 7543   1.886   2.930   1.665
 1475SOL     MW 7544   1.807   2.941   1.700
 1476SOL     OW 7545   2.258   1.226   0.048
 1476SOL    HW1 7546   2.215   1.297   0.096
 1476SOL    HW2 7547   2.349   1.256   0.039
 1476SOL     MW 7548   2.264   1.239   0.053
 1477SOL     OW 7549   1.408   4.152   4.621
 1477SOL    HW1 7550   1.484   4.156   4.678
 1477SOL    HW2 7551   1.419   4.225   4.561
 1477SOL     MW 7552   1.419   4.162   4.621
 1478SOL     OW 7553   5.496   4.104   0.989
 1478SOL    HW1 7554   5.565   4.040   0.970
 1478SOL    HW2 7555   5.486   4.102   1.084
 1478SOL     MW 7556   5.504   4.095   0.998
 1479SOL     OW 7557   0.819   3.796   0.521
 1479SOL    HW1 7558   0.731   3.831   0.538
 1479SOL    HW2 7559   0.809   3.742   0.443
 1479SOL     MW 7560   0.806   3.794   0.513
 1480SOL     OW 7561   0.091   2.004   3.110
 1480SOL    HW1 7562   0.097   2.026   3.203
 1480SOL    HW2 7563   0.128   1.916   3.104
 1480SOL     MW 7564   0.096   1.996   3.121
 1481SOL     OW 7565   2.028   4.275   0.897
 1481SOL    HW1 7566   1.941   4.268   0.858
 1481SOL    HW2 7567   2.076   4.199   0.865
 1481SOL     MW 7568   2.023   4.265   0.888
 1482SOL     OW 7569   4.949   5.129   4.826
 1482SOL    HW1 7570   4.949   5.054   4.885
 1482SOL    HW2 7571   5.036   5.128   4.786
 1482SOL     MW 7572   4.960   5.119   4.828
 1483SOL     OW 7573   1.375   3.580   5.799
 1483SOL    HW1 7574   1.373   3.574   5.895
 1483SOL    HW2 7575   1.310   3.646   5.778
 1483SOL     MW 7576   1.366   3.587   5.809
 1484SOL     OW 7577   1.057   0.422   5.207
 1484SOL    HW1 7578   1.118   0.365   5.161
 1484SOL    HW2 7579   0.973   0.408   5.163
 1484SOL     MW 7580   1.054   0.413   5.195
 1485SOL     OW 7581   3.322   2.333   5.182
 1485SOL    HW1 7582   3.379   2.393   5.230
 1485SOL    HW2 7583   3.329   2.361   5.091
 1485SOL     MW 7584   3.331   2.344   5.177
 1486SOL     OW 7585   5.682   3.922   5.076
 1486SOL    HW1 7586   5.645   3.897   5.161
 1486SOL    HW2 7587   5.683   3.840   5.026
 1486SOL     MW 7588   5.677   3.908   5.081
 1487SOL     OW 7589   0.112   3.528   5.759
 1487SOL    HW1 7590   0.202   3.561   5.763
 1487SOL    HW2 7591   0.066   3.574   5.829
 1487SOL     MW 7592   0.117   3.538   5.768
 1488SOL     OW 7593   1.607   5.902   5.795
 1488SOL    HW1 7594   1.600   5.832   5.730
 1488SOL    HW2 7595   1.648   5.975   5.748
 1488SOL     MW 7596   1.611   5.903   5.781
 1489SOL     OW 7597   3.403   2.058   5.950
 1489SOL    HW1 7598   3.482   2.008   5.929
 1489SOL    HW2 7599   3.341   1.992   5.981
 1489SOL     MW 7600   3.405   2.043   5.951
 1490SOL     OW 7601   0.350   1.749   5.379
 1490SOL    HW1 7602   0.386   1.680   5.434
 1490SOL    HW2 7603   0.258   1.725   5.368
 1490SOL     MW 7604   0.343   1.737   5.385
 1491SOL     OW 7605   5.367   4.288   4.308
 1491SOL    HW1 7606   5.381   4.270   4.215
 1491SOL    HW2 7607   5.289   4.343   4.311
 1491SOL     MW 7608   5.359   4.293   4.296
 1492SOL     OW 7609   5.429   1.471   4.145
 1492SOL    HW1 7610   5.466   1.460   4.232
 1492SOL    HW2 7611   5.395   1.384   4.122
 1492SOL     MW 7612   5.429   1.458   4.153
 1493SOL     OW 7613   2.157   1.653   0.481
 1493SOL    HW1 7614   2.174   1.651   0.387
 1493SOL    HW2 7615   2.238   1.622   0.521
 1493SOL     MW 7616   2.170   1.649   0.474
 1494SOL     OW 7617   2.231   0.066   1.040
 1494SOL    HW1 7618   2.199   0.051   0.951
 1494SOL    HW2 7619   2.196  -0.007   1.091
 1494SOL     MW 7620   2.222   0.055   1.036
 1495SOL     OW 7621   5.839   0.258   3.651
 1495SOL    HW1 7622   5.878   0.315   3.717
 1495SOL    HW2 7623   5.872   0.291   3.568
 1495SOL     MW 7624   5.848   0.270   3.649
 1496SOL     OW 7625   0.918   0.220   4.778
 1496SOL    HW1 7626   0.824   0.221   4.798
 1496SOL    HW2 7627   0.958   0.271   4.849
 1496SOL     MW 7628   0.911   0.227   4.790
 1497SOL     OW 7629   0.838   3.532   6.086
 1497SOL    HW1 7630   0.904   3.485   6.036
 1497SOL    HW2 7631   0.854   3.625   6.065
 1497SOL     MW 7632   0.848   3.538   6.077
 1498SOL     OW 7633   0.269   2.864   4.532
 1498SOL    HW1 7634   0.273   2.787   4.475
 1498SOL    HW2 7635   0.267   2.829   4.620
 1498SOL     MW 7636   0.269   2.850   4.536
 1499SOL     OW 7637   2.404   4.440   1.386
 1499SOL    HW1 7638   2.344   4.490   1.440
 1499SOL    HW2 7639   2.367   4.446   1.298
 1499SOL     MW 7640   2.392   4.447   1.381
 1500SOL     OW 7641   1.259   2.251   5.542
 1500SOL    HW1 7642   1.293   2.183   5.600
 1500SOL    HW2 7643   1.304   2.235   5.458
 1500SOL     MW 7644   1.269   2.240   5.539
 1501SOL     OW 7645   0.597   0.791   0.945
 1501SOL    HW1 7646   0.569   0.748   1.025
 1501SOL    HW2 7647   0.546   0.749   0.876
 1501SOL     MW 7648   0.587   0.780   0.946
 1502SOL     OW 7649   3.030   1.071   4.661
 1502SOL    HW1 7650   3.014   0.978   4.678
 1502SOL    HW2 7651   2.967   1.095   4.593
 1502SOL     MW 7652   3.020   1.062   4.655
 1503SOL     OW 7653   0.047   3.380   0.166
 1503SOL    HW1 7654   0.071   3.472   0.152
 1503SOL    HW2 7655   0.105   3.351   0.236
 1503SOL     MW 7656   0.057   3.388   0.173
 1504SOL     OW 7657   0.614   2.435   1.076
 1504SOL    HW1 7658   0.586   2.368   1.014
 1504SOL    HW2 7659   0.707   2.449   1.055
 1504SOL     MW 7660   0.623   2.428   1.065
 1505SOL     OW 7661   0.869   2.689   4.682
 1505SOL    HW1 7662   0.855   2.784   4.684
 1505SOL    HW2 7663   0.846   2.663   4.593
 1505SOL     MW 7664   0.865   2.698   4.671
 1506SOL     OW 7665   1.642   2.168   4.268
 1506SOL    HW1 7666   1.586   2.091   4.274
 1506SOL    HW2 7667   1.714   2.152   4.329
 1506SOL     MW 7668   1.644   2.156   4.276
 1507SOL     OW 7669   0.423   2.259   0.430
 1507SOL    HW1 7670   0.437   2.267   0.525
 1507SOL    HW2 7671   0.464   2.337   0.393
 1507SOL     MW 7672   0.430   2.270   0.438
 1508SOL     OW 7673   2.093   3.643   5.053
 1508SOL    HW1 7674   2.168   3.620   5.000
 1508SOL    HW2 7675   2.076   3.565   5.107
 1508SOL     MW 7676   2.100   3.630   5.053
 1509SOL     OW 7677   1.928   1.659   4.814
 1509SOL    HW1 7678   1.929   1.565   4.830
 1509SOL    HW2 7679   2.009   1.676   4.765
 1509SOL     MW 7680   1.938   1.649   4.810
 1510SOL     OW 7681   0.954   1.143   5.636
 1510SOL    HW1 7682   0.929   1.200   5.564
 1510SOL    HW2 7683   0.997   1.068   5.594
 1510SOL     MW 7684   0.956   1.140   5.622
 1511SOL     OW 7685   1.273   1.583   0.661
 1511SOL    HW1 7686   1.241   1.574   0.750
 1511SOL    HW2 7687   1.366   1.604   0.670
 1511SOL     MW 7688   1.281   1.585   0.673
 1512SOL     OW 7689   2.260   5.043   0.476
 1512SOL    HW1 7690   2.286   5.004   0.392
 1512SOL    HW2 7691   2.338   5.035   0.531
 1512SOL     MW 7692   2.274   5.037   0.472
 1513SOL     OW 7693   0.954   2.267   5.776
 1513SOL    HW1 7694   0.976   2.290   5.686
 1513SOL    HW2 7695   0.894   2.193   5.769
 1513SOL     MW 7696   0.949   2.260   5.764
 1514SOL     OW 7697   1.119   5.002   1.709
 1514SOL    HW1 7698   1.104   5.067   1.777
 1514SOL    HW2 7699   1.061   4.929   1.732
 1514SOL     MW 7700   1.110   5.001   1.720
 1515SOL     OW 7701   1.343   4.532   1.539
 1515SOL    HW1 7702   1.258   4.512   1.499
 1515SOL    HW2 7703   1.355   4.626   1.525
 1515SOL     MW 7704   1.333   4.541   1.532
 1516SOL     OW 7705   3.497   4.708   5.561
 1516SOL    HW1 7706   3.563   4.639   5.566
 1516SOL    HW2 7707   3.487   4.725   5.467
 1516SOL     MW 7708   3.504   4.702   5.549
 1517SOL     OW 7709   5.333   1.934   0.053
 1517SOL    HW1 7710   5.305   1.848   0.023
 1517SOL    HW2 7711   5.411   1.917   0.105
 1517SOL     MW 7712   5.339   1.921   0.056
 1518SOL     OW 7713   5.506   2.983   6.032
 1518SOL    HW1 7714   5.521   2.981   5.937
 1518SOL    HW2 7715   5.507   2.891   6.058
 1518SOL     MW 7716   5.508   2.971   6.023
 1519SOL     OW 7717   1.613   0.914   0.270
 1519SOL    HW1 7718   1.536   0.921   0.214
 1519SOL    HW2 7719   1.664   0.992   0.250
 1519SOL     MW 7720   1.609   0.925   0.260
 1520SOL     OW 7721   0.884   4.969   5.816
 1520SOL    HW1 7722   0.837   4.908   5.760
 1520SOL    HW2 7723   0.839   5.052   5.805
 1520SOL     MW 7724   0.872   4.972   5.808
 1521SOL     OW 7725   1.423   4.269   5.688
 1521SOL    HW1 7726   1.432   4.229   5.602
 1521SOL    HW2 7727   1.344   4.323   5.682
 1521SOL     MW 7728   1.414   4.271   5.676
 1522SOL     OW 7729   0.050   2.152   6.041
 1522SOL    HW1 7730   0.119   2.139   6.106
 1522SOL    HW2 7731   0.074   2.234   5.997
 1522SOL     MW 7732   0.062   2.161   6.043
 1523SOL     OW 7733   2.957   3.360   5.749
 1523SOL    HW1 7734   2.889   3.300   5.779
 1523SOL    HW2 7735   2.946   3.364   5.654
 1523SOL     MW 7736   2.947   3.353   5.741
 1524SOL     OW 7737   3.860   4.117   0.394
 1524SOL    HW1 7738   3.841   4.032   0.355
 1524SOL    HW2 7739   3.825   4.181   0.332
 1524SOL     MW 7740   3.853   4.114   0.381
 1525SOL     OW 7741   0.066   0.604   4.975
 1525SOL    HW1 7742  -0.014   0.609   5.028
 1525SOL    HW2 7743   0.064   0.516   4.937
 1525SOL     MW 7744   0.055   0.593   4.977
 1526SOL     OW 7745   2.429   2.001   6.106
 1526SOL    HW1 7746   2.431   1.940   6.181
 1526SOL    HW2 7747   2.495   2.067   6.128
 1526SOL     MW 7748   2.438   2.001   6.119
 1527SOL     OW 7749   2.144   2.534   0.249
 1527SOL    HW1 7750   2.112   2.598   0.313
 1527SOL    HW2 7751   2.228   2.568   0.220
 1527SOL     MW 7752   2.151   2.547   0.253
 1528SOL     OW 7753   1.729   4.232   5.211
 1528SOL    HW1 7754   1.779   4.313   5.199
 1528SOL    HW2 7755   1.777   4.184   5.279
 1528SOL     MW 7756   1.742   4.236   5.218
 1529SOL     OW 7757   2.775   5.854   1.098
 1529SOL    HW1 7758   2.813   5.906   1.028
 1529SOL    HW2 7759   2.722   5.916   1.148
 1529SOL     MW 7760   2.773   5.869   1.096
 1530SOL     OW 7761   0.994   5.394   5.790
 1530SOL    HW1 7762   0.988   5.489   5.789
 1530SOL    HW2 7763   0.993   5.371   5.883
 1530SOL     MW 7764   0.993   5.403   5.802
 1531SOL     OW 7765   0.907   6.084   5.621
 1531SOL    HW1 7766   0.955   6.070   5.702
 1531SOL    HW2 7767   0.917   6.178   5.603
 1531SOL     MW 7768   0.914   6.095   5.629
 1532SOL     OW 7769   1.832   1.146   5.895
 1532SOL    HW1 7770   1.867   1.209   5.832
 1532SOL    HW2 7771   1.907   1.120   5.947
 1532SOL     MW 7772   1.846   1.151   5.893
 1533SOL     OW 7773   3.165   4.951   1.667
 1533SOL    HW1 7774   3.198   4.867   1.633
 1533SOL    HW2 7775   3.141   4.932   1.758
 1533SOL     MW 7776   3.166   4.937   1.674
 1534SOL     OW 7777   0.264   4.845   1.166
 1534SOL    HW1 7778   0.343   4.859   1.219
 1534SOL    HW2 7779   0.197   4.823   1.230
 1534SOL     MW 7780   0.266   4.844   1.181
 1535SOL     OW 7781   5.967   3.689   5.293
 1535SOL    HW1 7782   5.881   3.730   5.284
 1535SOL    HW2 7783   6.001   3.685   5.203
 1535SOL     MW 7784   5.960   3.694   5.280
 1536SOL     OW 7785   5.858   4.648   1.434
 1536SOL    HW1 7786   5.917   4.579   1.404
 1536SOL    HW2 7787   5.895   4.675   1.519
 1536SOL     MW 7788   5.870   4.643   1.441
 1537SOL     OW 7789   3.761   3.151   0.153
 1537SOL    HW1 7790   3.740   3.128   0.244
 1537SOL    HW2 7791   3.838   3.098   0.132
 1537SOL     MW 7792   3.769   3.141   0.162
 1538SOL     OW 7793   0.549   6.007   1.508
 1538SOL    HW1 7794   0.624   5.979   1.456
 1538SOL    HW2 7795   0.482   6.030   1.444
 1538SOL     MW 7796   0.550   6.007   1.493
 1539SOL     OW 7797   5.989   4.808   0.298
 1539SOL    HW1 7798   5.930   4.862   0.350
 1539SOL    HW2 7799   6.019   4.740   0.359
 1539SOL     MW 7800   5.986   4.806   0.312
 1540SOL     OW 7801   1.042   5.666   0.610
 1540SOL    HW1 7802   1.051   5.628   0.522
 1540SOL    HW2 7803   1.002   5.597   0.662
 1540SOL     MW 7804   1.038   5.652   0.605
 1541SOL     OW 7805   0.874   0.156   2.928
 1541SOL    HW1 7806   0.939   0.121   2.866
 1541SOL    HW2 7807   0.790   0.123   2.895
 1541SOL     MW 7808   0.872   0.147   2.916
 1542SOL     OW 7809   0.958  -0.003   2.025
 1542SOL    HW1 7810   0.896  -0.003   2.098
 1542SOL    HW2 7811   1.007   0.079   2.036
 1542SOL     MW 7812   0.956   0.008   2.036
 1543SOL     OW 7813   1.404   3.949   0.931
 1543SOL    HW1 7814   1.479   3.987   0.978
 1543SOL    HW2 7815   1.387   3.866   0.975
 1543SOL     MW 7816   1.412   3.943   0.942
 1544SOL     OW 7817   0.382   5.631   2.095
 1544SOL    HW1 7818   0.437   5.642   2.173
 1544SOL    HW2 7819   0.404   5.706   2.040
 1544SOL     MW 7820   0.392   5.642   2.098
 1545SOL     OW 7821   1.731   4.784   4.475
 1545SOL    HW1 7822   1.757   4.876   4.475
 1545SOL    HW2 7823   1.744   4.755   4.385
 1545SOL     MW 7824   1.736   4.792   4.464
 1546SOL     OW 7825   0.908   4.725   0.937
 1546SOL    HW1 7826   0.875   4.741   0.849
 1546SOL    HW2 7827   0.882   4.635   0.956
 1546SOL     MW 7828   0.901   4.716   0.928
 1547SOL     OW 7829   1.855   4.922   4.926
 1547SOL    HW1 7830   1.812   4.847   4.968
 1547SOL    HW2 7831   1.902   4.966   4.997
 1547SOL     MW 7832   1.855   4.918   4.941
 1548SOL     OW 7833   4.501   3.835   2.854
 1548SOL    HW1 7834   4.557   3.836   2.777
 1548SOL    HW2 7835   4.480   3.742   2.868
 1548SOL     MW 7836   4.505   3.823   2.846
 1549SOL     OW 7837   1.596   5.502   1.084
 1549SOL    HW1 7838   1.582   5.578   1.141
 1549SOL    HW2 7839   1.675   5.460   1.119
 1549SOL     MW 7840   1.604   5.506   1.096
 1550SOL     OW 7841   2.421   4.318   1.674
 1550SOL    HW1 7842   2.422   4.223   1.658
 1550SOL    HW2 7843   2.416   4.357   1.587
 1550SOL     MW 7844   2.420   4.311   1.661
 1551SOL     OW 7845   1.657   4.780   0.982
 1551SOL    HW1 7846   1.577   4.775   1.034
 1551SOL    HW2 7847   1.636   4.840   0.910
 1551SOL     MW 7848   1.644   4.787   0.979
 1552SOL     OW 7849   1.396   0.744   5.404
 1552SOL    HW1 7850   1.311   0.749   5.360
 1552SOL    HW2 7851   1.391   0.808   5.474
 1552SOL     MW 7852   1.384   0.752   5.407
 1553SOL     OW 7853   0.532   3.978   0.218
 1553SOL    HW1 7854   0.621   3.993   0.250
 1553SOL    HW2 7855   0.531   3.885   0.193
 1553SOL     MW 7856   0.544   3.968   0.219
 1554SOL     OW 7857   0.420   4.142   4.877
 1554SOL    HW1 7858   0.340   4.089   4.871
 1554SOL    HW2 7859   0.489   4.078   4.893
 1554SOL     MW 7860   0.419   4.127   4.878
 1555SOL     OW 7861   0.186   3.857   2.694
 1555SOL    HW1 7862   0.102   3.905   2.693
 1555SOL    HW2 7863   0.160   3.765   2.696
 1555SOL     MW 7864   0.172   3.851   2.694
 1556SOL     OW 7865   6.053   2.281   1.829
 1556SOL    HW1 7866   6.080   2.371   1.850
 1556SOL    HW2 7867   6.125   2.246   1.777
 1556SOL     MW 7868   6.066   2.288   1.825
 1557SOL     OW 7869   5.800   4.754   0.095
 1557SOL    HW1 7870   5.849   4.734   0.016
 1557SOL    HW2 7871   5.863   4.742   0.167
 1557SOL     MW 7872   5.814   4.750   0.094
 1558SOL     OW 7873   2.278   4.713   0.726
 1558SOL    HW1 7874   2.221   4.789   0.732
 1558SOL    HW2 7875   2.236   4.647   0.781
 1558SOL     MW 7876   2.265   4.714   0.733
 1559SOL     OW 7877   1.463   4.464   2.983
 1559SOL    HW1 7878   1.460   4.369   2.973
 1559SOL    HW2 7879   1.513   4.478   3.064
 1559SOL     MW 7880   1.469   4.453   2.992
 1560SOL     OW 7881   2.767   5.146   3.330
 1560SOL    HW1 7882   2.822   5.101   3.265
 1560SOL    HW2 7883   2.771   5.090   3.407
 1560SOL     MW 7884   2.775   5.133   3.331
 1561SOL     OW 7885   5.766   6.021   2.569
 1561SOL    HW1 7886   5.728   5.984   2.490
 1561SOL    HW2 7887   5.828   5.955   2.599
 1561SOL     MW 7888   5.769   6.008   2.563
 1562SOL     OW 7889   0.112   0.737   5.724
 1562SOL    HW1 7890   0.139   0.813   5.672
 1562SOL    HW2 7891   0.019   0.752   5.743
 1562SOL     MW 7892   0.104   0.749   5.720
 1563SOL     OW 7893   1.728   3.624   2.211
 1563SOL    HW1 7894   1.695   3.598   2.125
 1563SOL    HW2 7895   1.726   3.720   2.209
 1563SOL     MW 7896   1.724   3.633   2.200
 1564SOL     OW 7897   0.093   4.905   5.604
 1564SOL    HW1 7898   0.044   4.934   5.681
 1564SOL    HW2 7899   0.156   4.975   5.587
 1564SOL     MW 7900   0.095   4.917   5.612
 1565SOL     OW 7901   0.842   3.313   1.598
 1565SOL    HW1 7902   0.850   3.225   1.635
 1565SOL    HW2 7903   0.872   3.303   1.507
 1565SOL     MW 7904   0.847   3.300   1.591
 1566SOL     OW 7905   1.779   0.831   3.962
 1566SOL    HW1 7906   1.704   0.890   3.969
 1566SOL    HW2 7907   1.851   0.879   4.003
 1566SOL     MW 7908   1.778   0.845   3.968
 1567SOL     OW 7909   1.395   5.209   0.408
 1567SOL    HW1 7910   1.443   5.133   0.377
 1567SOL    HW2 7911   1.382   5.193   0.502
 1567SOL     MW 7912   1.400   5.197   0.416
 1568SOL     OW 7913   6.046   5.291   5.068
 1568SOL    HW1 7914   6.114   5.356   5.088
 1568SOL    HW2 7915   6.072   5.256   4.983
 1568SOL     MW 7916   6.058   5.295   5.059
 1569SOL     OW 7917   0.203   5.187   5.530
 1569SOL    HW1 7918   0.128   5.181   5.470
 1569SOL    HW2 7919   0.220   5.281   5.538
 1569SOL     MW 7920   0.196   5.199   5.523
 1570SOL     OW 7921   2.481   4.435   1.907
 1570SOL    HW1 7922   2.463   4.393   1.823
 1570SOL    HW2 7923   2.428   4.514   1.906
 1570SOL     MW 7924   2.472   4.439   1.896
 1571SOL     OW 7925   1.252   0.641   1.415
 1571SOL    HW1 7926   1.257   0.623   1.322
 1571SOL    HW2 7927   1.321   0.705   1.431
 1571SOL     MW 7928   1.261   0.647   1.405
 1572SOL     OW 7929   0.694   6.002   0.637
 1572SOL    HW1 7930   0.642   5.971   0.711
 1572SOL    HW2 7931   0.630   6.016   0.567
 1572SOL     MW 7932   0.679   6.000   0.637
 1573SOL     OW 7933   0.669   5.172   1.203
 1573SOL    HW1 7934   0.677   5.076   1.201
 1573SOL    HW2 7935   0.635   5.191   1.291
 1573SOL     MW 7936   0.665   5.162   1.214
 1574SOL     OW 7937   1.977   3.662   1.369
 1574SOL    HW1 7938   1.942   3.582   1.331
 1574SOL    HW2 7939   2.043   3.632   1.432
 1574SOL     MW 7940   1.981   3.648   1.373
 1575SOL     OW 7941   1.601   0.136   1.779
 1575SOL    HW1 7942   1.651   0.203   1.824
 1575SOL    HW2 7943   1.514   0.141   1.817
 1575SOL     MW 7944   1.596   0.145   1.790
 1576SOL     OW 7945   4.759   3.933   0.388
 1576SOL    HW1 7946   4.743   3.922   0.294
 1576SOL    HW2 7947   4.840   3.885   0.404
 1576SOL     MW 7948   4.767   3.926   0.378
 1577SOL     OW 7949   2.665   3.975   0.170
 1577SOL    HW1 7950   2.656   4.019   0.254
 1577SOL    HW2 7951   2.588   4.002   0.120
 1577SOL     MW 7952   2.654   3.984   0.175
 1578SOL     OW 7953   1.316   3.855   1.723
 1578SOL    HW1 7954   1.302   3.949   1.713
 1578SOL    HW2 7955   1.230   3.820   1.745
 1578SOL     MW 7956   1.303   3.863   1.725
 1579SOL     OW 7957   3.769   2.142   0.447
 1579SOL    HW1 7958   3.680   2.114   0.469
 1579SOL    HW2 7959   3.817   2.060   0.437
 1579SOL     MW 7960   3.764   2.128   0.449
 1580SOL     OW 7961   1.993   5.044   1.570
 1580SOL    HW1 7962   2.045   5.056   1.649
 1580SOL    HW2 7963   1.947   4.961   1.584
 1580SOL     MW 7964   1.994   5.035   1.582
 1581SOL     OW 7965   4.974   2.915   2.263
 1581SOL    HW1 7966   5.047   2.853   2.256
 1581SOL    HW2 7967   4.997   2.986   2.204
 1581SOL     MW 7968   4.987   2.916   2.255
 1582SOL     OW 7969   4.684   0.329   4.781
 1582SOL    HW1 7970   4.706   0.420   4.758
 1582SOL    HW2 7971   4.677   0.330   4.877
 1582SOL     MW 7972   4.686   0.341   4.791
 1583SOL     OW 7973   5.765   5.392   1.221
 1583SOL    HW1 7974   5.790   5.301   1.206
 1583SOL    HW2 7975   5.674   5.387   1.251
 1583SOL     MW 7976   5.757   5.380   1.223
 1584SOL     OW 7977   1.351   4.388   6.043
 1584SOL    HW1 7978   1.314   4.324   5.981
 1584SOL    HW2 7979   1.349   4.343   6.127
 1584SOL     MW 7980   1.346   4.374   6.046
 1585SOL     OW 7981   0.900   5.256   1.689
 1585SOL    HW1 7982   0.871   5.266   1.599
 1585SOL    HW2 7983   0.901   5.161   1.703
 1585SOL     MW 7984   0.897   5.245   1.679
 1586SOL     OW 7985   0.455   3.894   5.540
 1586SOL    HW1 7986   0.468   3.988   5.545
 1586SOL    HW2 7987   0.423   3.878   5.451
 1586SOL     MW 7988   0.453   3.904   5.529
 1587SOL     OW 7989   5.569   5.341   1.659
 1587SOL    HW1 7990   5.521   5.365   1.738
 1587SOL    HW2 7991   5.639   5.283   1.689
 1587SOL     MW 7992   5.572   5.337   1.673
 1588SOL     OW 7993   0.453   5.789   6.048
 1588SOL    HW1 7994   0.474   5.697   6.065
 1588SOL    HW2 7995   0.512   5.837   6.106
 1588SOL     MW 7996   0.464   5.783   6.057
 1589SOL     OW 7997   5.869   0.516   5.853
 1589SOL    HW1 7998   5.864   0.584   5.920
 1589SOL    HW2 7999   5.871   0.563   5.770
 1589SOL     MW 8000   5.868   0.530   5.851
 1590SOL     OW 8001   2.877   4.935   5.089
 1590SOL    HW1 8002   2.882   4.974   5.176
 1590SOL    HW2 8003   2.944   4.981   5.038
 1590SOL     MW 8004   2.887   4.946   5.093
 1591SOL     OW 8005   3.829   0.642   3.797
 1591SOL    HW1 8006   3.854   0.734   3.808
 1591SOL    HW2 8007   3.774   0.642   3.719
 1591SOL     MW 8008   3.825   0.654   3.789
 1592SOL     OW 8009   1.368   0.262   2.822
 1592SOL    HW1 8010   1.395   0.251   2.913
 1592SOL    HW2 8011   1.284   0.309   2.828
 1592SOL     MW 8012   1.360   0.267   2.835
 1593SOL     OW 8013   0.614   5.326   2.618
 1593SOL    HW1 8014   0.653   5.306   2.533
 1593SOL    HW2 8015   0.642   5.254   2.675
 1593SOL     MW 8016   0.623   5.314   2.615
 1594SOL     OW 8017   5.378   0.108   5.613
 1594SOL    HW1 8018   5.470   0.121   5.636
 1594SOL    HW2 8019   5.352   0.190   5.572
 1594SOL     MW 8020   5.387   0.120   5.611
 1595SOL     OW 8021   2.041   3.921   2.029
 1595SOL    HW1 8022   1.999   3.993   1.981
 1595SOL    HW2 8023   2.122   3.905   1.981
 1595SOL     MW 8024   2.046   3.928   2.016
 1596SOL     OW 8025   0.433   4.700   0.497
 1596SOL    HW1 8026   0.370   4.717   0.426
 1596SOL    HW2 8027   0.432   4.605   0.508
 1596SOL     MW 8028   0.425   4.690   0.489
 1597SOL     OW 8029   1.006   5.413   2.762
 1597SOL    HW1 8030   0.929   5.389   2.814
 1597SOL    HW2 8031   1.081   5.387   2.816
 1597SOL     MW 8032   1.006   5.406   2.775
 1598SOL     OW 8033   1.297   5.529   0.847
 1598SOL    HW1 8034   1.376   5.577   0.821
 1598SOL    HW2 8035   1.278   5.559   0.936
 1598SOL     MW 8036   1.304   5.539   0.855
 1599SOL     OW 8037   1.627   2.985   1.961
 1599SOL    HW1 8038   1.550   2.979   1.903
 1599SOL    HW2 8039   1.668   2.898   1.954
 1599SOL     MW 8040   1.622   2.973   1.952
 1600SOL     OW 8041   1.226   0.406   4.634
 1600SOL    HW1 8042   1.303   0.438   4.587
 1600SOL    HW2 8043   1.196   0.481   4.686
 1600SOL     MW 8044   1.232   0.420   4.635
 1601SOL     OW 8045   2.293   0.621   5.320
 1601SOL    HW1 8046   2.349   0.696   5.340
 1601SOL    HW2 8047   2.206   0.646   5.352
 1601SOL     MW 8048   2.289   0.634   5.326
 1602SOL     OW 8049   1.096   5.229   0.382
 1602SOL    HW1 8050   1.192   5.230   0.380
 1602SOL    HW2 8051   1.074   5.164   0.448
 1602SOL     MW 8052   1.106   5.221   0.390
 1603SOL     OW 8053   0.698   4.929   2.658
 1603SOL    HW1 8054   0.748   4.971   2.588
 1603SOL    HW2 8055   0.621   4.894   2.615
 1603SOL     MW 8056   0.695   4.930   2.644
 1604SOL     OW 8057   0.694   4.422   5.834
 1604SOL    HW1 8058   0.648   4.499   5.802
 1604SOL    HW2 8059   0.716   4.372   5.755
 1604SOL     MW 8060   0.691   4.425   5.820
 1605SOL     OW 8061   1.077   5.877   2.039
 1605SOL    HW1 8062   1.173   5.879   2.044
 1605SOL    HW2 8063   1.050   5.968   2.051
 1605SOL     MW 8064   1.086   5.889   2.041
 1606SOL     OW 8065   1.588   4.451   0.954
 1606SOL    HW1 8066   1.543   4.501   1.022
 1606SOL    HW2 8067   1.669   4.500   0.938
 1606SOL     MW 8068   1.593   4.464   0.960
 1607SOL     OW 8069   0.618   0.436   5.306
 1607SOL    HW1 8070   0.532   0.468   5.276
 1607SOL    HW2 8071   0.671   0.432   5.226
 1607SOL     MW 8072   0.613   0.440   5.292
 1608SOL     OW 8073   2.167   5.405   0.069
 1608SOL    HW1 8074   2.141   5.496   0.054
 1608SOL    HW2 8075   2.128   5.357  -0.003
 1608SOL     MW 8076   2.158   5.410   0.058
 1609SOL     OW 8077   5.892   5.966   3.456
 1609SOL    HW1 8078   5.834   6.038   3.481
 1609SOL    HW2 8079   5.963   6.008   3.408
 1609SOL     MW 8080   5.894   5.981   3.453
 1610SOL     OW 8081   5.074   5.298   1.712
 1610SOL    HW1 8082   4.991   5.273   1.672
 1610SOL    HW2 8083   5.136   5.232   1.681
 1610SOL     MW 8084   5.071   5.286   1.703
 1611SOL     OW 8085   2.133   1.481   1.174
 1611SOL    HW1 8086   2.041   1.487   1.197
 1611SOL    HW2 8087   2.164   1.572   1.174
 1611SOL     MW 8088   2.125   1.493   1.177
 1612SOL     OW 8089   1.137   4.863   1.463
 1612SOL    HW1 8090   1.131   4.936   1.523
 1612SOL    HW2 8091   1.104   4.897   1.380
 1612SOL     MW 8092   1.132   4.876   1.460
 1613SOL     OW 8093   1.629   5.327   0.538
 1613SOL    HW1 8094   1.560   5.272   0.499
 1613SOL    HW2 8095   1.620   5.314   0.632
 1613SOL     MW 8096   1.619   5.318   0.545
 1614SOL     OW 8097   0.190   5.965   0.804
 1614SOL    HW1 8098   0.129   6.006   0.864
 1614SOL    HW2 8099   0.250   6.035   0.779
 1614SOL     MW 8100   0.190   5.979   0.808
 1615SOL     OW 8101   2.638   1.640   0.743
 1615SOL    HW1 8102   2.690   1.678   0.671
 1615SOL    HW2 8103   2.665   1.548   0.745
 1615SOL     MW 8104   2.648   1.633   0.734
 1616SOL     OW 8105   3.243   2.561   0.495
 1616SOL    HW1 8106   3.326   2.578   0.540
 1616SOL    HW2 8107   3.198   2.498   0.552
 1616SOL     MW 8108   3.248   2.555   0.508
 1617SOL     OW 8109   0.678   1.800   3.977
 1617SOL    HW1 8110   0.625   1.878   3.994
 1617SOL    HW2 8111   0.615   1.730   3.967
 1617SOL     MW 8112   0.663   1.801   3.978
 1618SOL     OW 8113   5.996   1.083   1.819
 1618SOL    HW1 8114   6.033   1.029   1.749
 1618SOL    HW2 8115   5.982   1.022   1.892
 1618SOL     MW 8116   5.999   1.068   1.820
 1619SOL     OW 8117   4.945   4.223   2.951
 1619SOL    HW1 8118   4.899   4.306   2.939
 1619SOL    HW2 8119   5.034   4.247   2.973
 1619SOL     MW 8120   4.950   4.237   2.952
 1620SOL     OW 8121   0.031   5.939   0.185
 1620SOL    HW1 8122  -0.036   5.873   0.203
 1620SOL    HW2 8123   0.089   5.898   0.121
 1620SOL     MW 8124   0.030   5.925   0.179
 1621SOL     OW 8125   0.907   5.344   6.050
 1621SOL    HW1 8126   0.899   5.385   6.137
 1621SOL    HW2 8127   0.938   5.256   6.068
 1621SOL     MW 8128   0.910   5.338   6.064
 1622SOL     OW 8129   1.077   6.034   0.426
 1622SOL    HW1 8130   1.064   5.985   0.345
 1622SOL    HW2 8131   1.010   6.002   0.486
 1622SOL     MW 8132   1.067   6.024   0.423
 1623SOL     OW 8133   0.415   5.802   2.922
 1623SOL    HW1 8134   0.506   5.827   2.906
 1623SOL    HW2 8135   0.414   5.707   2.911
 1623SOL     MW 8136   0.426   5.793   2.918
 1624SOL     OW 8137   6.075   3.462   1.350
 1624SOL    HW1 8138   6.109   3.474   1.439
 1624SOL    HW2 8139   6.141   3.501   1.294
 1624SOL     MW 8140   6.087   3.469   1.355
 1625SOL     OW 8141   1.252   0.135   0.580
 1625SOL    HW1 8142   1.198   0.078   0.525
 1625SOL    HW2 8143   1.242   0.222   0.542
 1625SOL     MW 8144   1.244   0.139   0.568
 1626SOL     OW 8145   1.215   5.465   1.479
 1626SOL    HW1 8146   1.257   5.550   1.466
 1626SOL    HW2 8147   1.229   5.445   1.571
 1626SOL     MW 8148   1.222   5.474   1.489
 1627SOL     OW 8149   5.545   5.497   0.977
 1627SOL    HW1 8150   5.517   5.581   1.013
 1627SOL    HW2 8151   5.629   5.515   0.935
 1627SOL     MW 8152   5.553   5.510   0.976
 1628SOL     OW 8153   0.368   5.453   3.857
 1628SOL    HW1 8154   0.362   5.444   3.952
 1628SOL    HW2 8155   0.358   5.547   3.841
 1628SOL     MW 8156   0.366   5.464   3.867
 1629SOL     OW 8157   2.619   5.555   4.187
 1629SOL    HW1 8158   2.595   5.477   4.236
 1629SOL    HW2 8159   2.610   5.529   4.095
 1629SOL     MW 8160   2.615   5.542   4.181
 1630SOL     OW 8161   1.216   4.451   5.648
 1630SOL    HW1 8162   1.128   4.414   5.646
 1630SOL    HW2 8163   1.205   4.540   5.681
 1630SOL     MW 8164   1.203   4.457   5.652
 1631SOL     OW 8165   5.895   4.207   2.148
 1631SOL    HW1 8166   5.850   4.267   2.088
 1631SOL    HW2 8167   5.874   4.120   2.115
 1631SOL     MW 8168   5.886   4.204   2.136
 1632SOL     OW 8169   2.013   4.066   0.514
 1632SOL    HW1 8170   2.001   4.160   0.509
 1632SOL    HW2 8171   1.972   4.032   0.435
 1632SOL     MW 8172   2.006   4.073   0.503
 1633SOL     OW 8173   0.304   5.446   1.076
 1633SOL    HW1 8174   0.303   5.516   1.141
 1633SOL    HW2 8175   0.340   5.486   0.998
 1633SOL     MW 8176   0.308   5.460   1.075
 1634SOL     OW 8177   0.326   2.593   5.802
 1634SOL    HW1 8178   0.410   2.619   5.764
 1634SOL    HW2 8179   0.278   2.675   5.814
 1634SOL     MW 8180   0.330   2.606   5.799
 1635SOL     OW 8181   1.698   5.325   5.936
 1635SOL    HW1 8182   1.663   5.271   5.865
 1635SOL    HW2 8183   1.779   5.280   5.962
 1635SOL     MW 8184   1.704   5.312   5.931
 1636SOL     OW 8185   2.689   5.868   2.905
 1636SOL    HW1 8186   2.700   5.955   2.943
 1636SOL    HW2 8187   2.695   5.808   2.979
 1636SOL     MW 8188   2.691   5.871   2.919
 1637SOL     OW 8189   3.178   5.042   6.075
 1637SOL    HW1 8190   3.094   5.088   6.071
 1637SOL    HW2 8191   3.185   5.015   6.167
 1637SOL     MW 8192   3.168   5.045   6.087
 1638SOL     OW 8193   0.489   4.695   1.048
 1638SOL    HW1 8194   0.471   4.602   1.043
 1638SOL    HW2 8195   0.403   4.737   1.042
 1638SOL     MW 8196   0.476   4.689   1.047
 1639SOL     OW 8197   3.942   0.384   2.381
 1639SOL    HW1 8198   3.948   0.430   2.464
 1639SOL    HW2 8199   4.016   0.417   2.330
 1639SOL     MW 8200   3.952   0.394   2.385
 1640SOL     OW 8201   1.819   0.465   5.876
 1640SOL    HW1 8202   1.880   0.537   5.863
 1640SOL    HW2 8203   1.793   0.439   5.787
 1640SOL     MW 8204   1.823   0.471   5.863
 1641SOL     OW 8205   1.707   5.216   1.445
 1641SOL    HW1 8206   1.717   5.126   1.412
 1641SOL    HW2 8207   1.711   5.271   1.367
 1641SOL     MW 8208   1.709   5.211   1.431
 1642SOL     OW 8209   1.480   2.639   5.469
 1642SOL    HW1 8210   1.524   2.665   5.388
 1642SOL    HW2 8211   1.550   2.609   5.526
 1642SOL     MW 8212   1.494   2.638   5.466
 1643SOL     OW 8213   1.308   0.276   2.249
 1643SOL    HW1 8214   1.300   0.193   2.296
 1643SOL    HW2 8215   1.280   0.342   2.312
 1643SOL     MW 8216   1.304   0.274   2.263
 1644SOL     OW 8217   1.706   5.834   2.320
 1644SOL    HW1 8218   1.692   5.740   2.310
 1644SOL    HW2 8219   1.762   5.858   2.247
 1644SOL     MW 8220   1.712   5.825   2.309
 1645SOL     OW 8221   2.863   5.427   5.826
 1645SOL    HW1 8222   2.863   5.340   5.786
 1645SOL    HW2 8223   2.929   5.476   5.777
 1645SOL     MW 8224   2.871   5.422   5.814
 1646SOL     OW 8225   0.573   5.359   5.239
 1646SOL    HW1 8226   0.489   5.332   5.202
 1646SOL    HW2 8227   0.575   5.454   5.226
 1646SOL     MW 8228   0.563   5.368   5.232
 1647SOL     OW 8229   0.004   5.469   2.998
 1647SOL    HW1 8230   0.068   5.403   2.972
 1647SOL    HW2 8231   0.051   5.525   3.059
 1647SOL     MW 8232   0.018   5.467   3.002
 1648SOL     OW 8233   5.406   5.395   1.858
 1648SOL    HW1 8234   5.328   5.344   1.880
 1648SOL    HW2 8235   5.461   5.388   1.936
 1648SOL     MW 8236   5.403   5.387   1.871
 1649SOL     OW 8237   2.289   4.895   1.598
 1649SOL    HW1 8238   2.288   4.978   1.550
 1649SOL    HW2 8239   2.229   4.909   1.671
 1649SOL     MW 8240   2.281   4.908   1.602
 1650SOL     OW 8241   0.197   3.013   5.372
 1650SOL    HW1 8242   0.258   3.047   5.307
 1650SOL    HW2 8243   0.230   2.926   5.393
 1650SOL     MW 8244   0.209   3.006   5.367
 1651SOL     OW 8245   1.949   5.260   6.009
 1651SOL    HW1 8246   1.987   5.173   5.996
 1651SOL    HW2 8247   1.984   5.312   5.936
 1651SOL     MW 8248   1.958   5.256   5.998
 1652SOL     OW 8249   0.944   4.041   0.511
 1652SOL    HW1 8250   0.973   4.037   0.603
 1652SOL    HW2 8251   0.930   3.949   0.487
 1652SOL     MW 8252   0.946   4.028   0.520
 1653SOL     OW 8253   0.153   5.883   3.675
 1653SOL    HW1 8254   0.198   5.843   3.750
 1653SOL    HW2 8255   0.189   5.971   3.669
 1653SOL     MW 8256   0.163   5.889   3.684
 1654SOL     OW 8257   0.819   4.655   1.256
 1654SOL    HW1 8258   0.908   4.632   1.282
 1654SOL    HW2 8259   0.800   4.597   1.181
 1654SOL     MW 8260   0.828   4.644   1.250
 1655SOL     OW 8261   0.693   4.552   2.117
 1655SOL    HW1 8262   0.778   4.568   2.076
 1655SOL    HW2 8263   0.674   4.633   2.165
 1655SOL     MW 8264   0.701   4.565   2.118
 1656SOL     OW 8265   0.191   3.542   2.959
 1656SOL    HW1 8266   0.148   3.457   2.969
 1656SOL    HW2 8267   0.203   3.573   3.049
 1656SOL     MW 8268   0.187   3.535   2.972
 1657SOL     OW 8269   1.894   0.736   2.929
 1657SOL    HW1 8270   1.864   0.823   2.958
 1657SOL    HW2 8271   1.819   0.679   2.943
 1657SOL     MW 8272   1.880   0.740   2.934
 1658SOL     OW 8273   0.143   4.685   5.291
 1658SOL    HW1 8274   0.217   4.722   5.340
 1658SOL    HW2 8275   0.145   4.730   5.207
 1658SOL     MW 8276   0.153   4.696   5.287
 1659SOL     OW 8277   0.650   4.783   1.786
 1659SOL    HW1 8278   0.638   4.732   1.707
 1659SOL    HW2 8279   0.578   4.847   1.786
 1659SOL     MW 8280   0.639   4.785   1.776
 1660SOL     OW 8281   0.218   0.163   1.110
 1660SOL    HW1 8282   0.313   0.165   1.102
 1660SOL    HW2 8283   0.188   0.242   1.065
 1660SOL     MW 8284   0.226   0.173   1.103
 1661SOL     OW 8285   0.828   2.730   0.582
 1661SOL    HW1 8286   0.816   2.664   0.514
 1661SOL    HW2 8287   0.742   2.772   0.590
 1661SOL     MW 8288   0.815   2.727   0.574
 1662SOL     OW 8289   1.789   5.259   3.567
 1662SOL    HW1 8290   1.806   5.199   3.495
 1662SOL    HW2 8291   1.700   5.240   3.595
 1662SOL     MW 8292   1.780   5.249   3.562
 1663SOL     OW 8293   5.930   4.649   2.065
 1663SOL    HW1 8294   5.859   4.606   2.112
 1663SOL    HW2 8295   6.006   4.591   2.079
 1663SOL     MW 8296   5.931   4.636   2.072
 1664SOL     OW 8297   1.424   4.233   0.157
 1664SOL    HW1 8298   1.391   4.309   0.206
 1664SOL    HW2 8299   1.346   4.184   0.133
 1664SOL     MW 8300   1.410   4.237   0.160
 1665SOL     OW 8301   1.906   5.493   2.044
 1665SOL    HW1 8302   1.915   5.410   1.997
 1665SOL    HW2 8303   1.993   5.534   2.037
 1665SOL     MW 8304   1.918   5.488   2.037
 1666SOL     OW 8305   1.270   5.690   2.227
 1666SOL    HW1 8306   1.207   5.627   2.264
 1666SOL    HW2 8307   1.316   5.725   2.303
 1666SOL     MW 8308   1.268   5.687   2.242
 1667SOL     OW 8309   1.994   0.054   5.672
 1667SOL    HW1 8310   2.081   0.014   5.682
 1667SOL    HW2 8311   1.990   0.121   5.740
 1667SOL     MW 8312   2.005   0.057   5.682
 1668SOL     OW 8313   0.320   3.437   0.277
 1668SOL    HW1 8314   0.329   3.506   0.212
 1668SOL    HW2 8315   0.398   3.444   0.332
 1668SOL     MW 8316   0.331   3.447   0.276
 1669SOL     OW 8317   3.630   5.846   2.090
 1669SOL    HW1 8318   3.639   5.891   2.174
 1669SOL    HW2 8319   3.545   5.801   2.096
 1669SOL     MW 8320   3.620   5.846   2.102
 1670SOL     OW 8321   2.817   4.963   2.733
 1670SOL    HW1 8322   2.873   4.987   2.659
 1670SOL    HW2 8323   2.793   4.872   2.716
 1670SOL     MW 8324   2.821   4.954   2.721
 1671SOL     OW 8325   2.195   4.724   5.110
 1671SOL    HW1 8326   2.146   4.752   5.032
 1671SOL    HW2 8327   2.148   4.765   5.183
 1671SOL     MW 8328   2.183   4.733   5.110
 1672SOL     OW 8329   0.920   4.294   1.128
 1672SOL    HW1 8330   0.914   4.206   1.090
 1672SOL    HW2 8331   0.882   4.284   1.215
 1672SOL     MW 8332   0.914   4.281   1.134
 1673SOL     OW 8333   5.250   0.607   2.696
 1673SOL    HW1 8334   5.315   0.669   2.729
 1673SOL    HW2 8335   5.175   0.617   2.755
 1673SOL     MW 8336   5.249   0.616   2.708
 1674SOL     OW 8337   5.479   4.981   0.734
 1674SOL    HW1 8338   5.425   4.994   0.812
 1674SOL    HW2 8339   5.457   4.893   0.704
 1674SOL     MW 8340   5.469   4.972   0.740
 1675SOL     OW 8341   0.329   6.077   1.381
 1675SOL    HW1 8342   0.295   6.042   1.299
 1675SOL    HW2 8343   0.271   6.040   1.448
 1675SOL     MW 8344   0.317   6.068   1.379
 1676SOL     OW 8345   1.077   1.452   1.340
 1676SOL    HW1 8346   1.153   1.400   1.365
 1676SOL    HW2 8347   1.006   1.388   1.333
 1676SOL     MW 8348   1.077   1.437   1.342
 1677SOL     OW 8349   0.381   4.382   3.075
 1677SOL    HW1 8350   0.459   4.381   3.131
 1677SOL    HW2 8351   0.380   4.469   3.037
 1677SOL     MW 8352   0.391   4.393   3.078
 1678SOL     OW 8353   0.869   4.936   1.850
 1678SOL    HW1 8354   0.828   5.005   1.901
 1678SOL    HW2 8355   0.799   4.873   1.834
 1678SOL     MW 8356   0.855   4.937   1.854
 1679SOL     OW 8357   6.028   4.313   0.831
 1679SOL    HW1 8358   5.955   4.251   0.833
 1679SOL    HW2 8359   5.986   4.399   0.831
 1679SOL     MW 8360   6.013   4.316   0.831
 1680SOL     OW 8361   1.895   4.580   1.204
 1680SOL    HW1 8362   1.872   4.643   1.272
 1680SOL    HW2 8363   1.834   4.508   1.217
 1680SOL     MW 8364   1.884   4.579   1.214
 1681SOL     OW 8365   0.963   3.905   1.928
 1681SOL    HW1 8366   1.001   3.819   1.911
 1681SOL    HW2 8367   0.878   3.886   1.967
 1681SOL     MW 8368   0.957   3.891   1.931
 1682SOL     OW 8369   0.628   0.298   0.254
 1682SOL    HW1 8370   0.601   0.247   0.178
 1682SOL    HW2 8371   0.625   0.389   0.225
 1682SOL     MW 8372   0.624   0.303   0.241
 1683SOL     OW 8373   1.318   0.163   1.842
 1683SOL    HW1 8374   1.293   0.229   1.778
 1683SOL    HW2 8375   1.257   0.177   1.915
 1683SOL     MW 8376   1.307   0.173   1.843
 1684SOL     OW 8377   0.301   1.409   0.843
 1684SOL    HW1 8378   0.343   1.327   0.869
 1684SOL    HW2 8379   0.353   1.439   0.768
 1684SOL     MW 8380   0.313   1.402   0.837
 1685SOL     OW 8381   6.005   5.140   5.891
 1685SOL    HW1 8382   6.096   5.147   5.864
 1685SOL    HW2 8383   5.955   5.174   5.816
 1685SOL     MW 8384   6.010   5.145   5.878
 1686SOL     OW 8385   2.054   3.644   0.562
 1686SOL    HW1 8386   1.959   3.647   0.569
 1686SOL    HW2 8387   2.084   3.625   0.651
 1686SOL     MW 8388   2.046   3.642   0.574
 1687SOL     OW 8389   0.545   0.786   1.596
 1687SOL    HW1 8390   0.589   0.746   1.521
 1687SOL    HW2 8391   0.609   0.781   1.667
 1687SOL     MW 8392   0.559   0.780   1.595
 1688SOL     OW 8393   1.516   3.821   1.891
 1688SOL    HW1 8394   1.468   3.834   1.973
 1688SOL    HW2 8395   1.448   3.815   1.824
 1688SOL     MW 8396   1.501   3.822   1.893
 1689SOL     OW 8397   5.729   3.709   0.174
 1689SOL    HW1 8398   5.810   3.696   0.126
 1689SOL    HW2 8399   5.718   3.804   0.177
 1689SOL     MW 8400   5.738   3.720   0.168
 1690SOL     OW 8401   5.801   4.925   0.512
 1690SOL    HW1 8402   5.826   4.933   0.604
 1690SOL    HW2 8403   5.764   5.011   0.490
 1690SOL     MW 8404   5.799   4.937   0.521
 1691SOL     OW 8405   0.319   4.691   5.714
 1691SOL    HW1 8406   0.314   4.706   5.620
 1691SOL    HW2 8407   0.285   4.771   5.754
 1691SOL     MW 8408   0.314   4.703   5.707
 1692SOL     OW 8409   2.123   1.073   1.512
 1692SOL    HW1 8410   2.175   1.008   1.465
 1692SOL    HW2 8411   2.162   1.076   1.599
 1692SOL     MW 8412   2.135   1.065   1.517
 1693SOL     OW 8413   1.057   4.898   3.813
 1693SOL    HW1 8414   1.130   4.873   3.756
 1693SOL    HW2 8415   1.049   4.825   3.874
 1693SOL     MW 8416   1.066   4.885   3.814
 1694SOL     OW 8417   0.874   5.670   1.703
 1694SOL    HW1 8418   0.876   5.716   1.619
 1694SOL    HW2 8419   0.840   5.735   1.765
 1694SOL     MW 8420   0.870   5.684   1.700
 1695SOL     OW 8421   1.922   4.815   1.007
 1695SOL    HW1 8422   1.953   4.737   1.053
 1695SOL    HW2 8423   1.828   4.818   1.025
 1695SOL     MW 8424   1.914   4.805   1.015
 1696SOL     OW 8425   0.557   4.760   4.397
 1696SOL    HW1 8426   0.589   4.779   4.485
 1696SOL    HW2 8427   0.535   4.846   4.361
 1696SOL     MW 8428   0.558   4.774   4.404
 1697SOL     OW 8429   5.962   4.842   4.693
 1697SOL    HW1 8430   5.989   4.771   4.751
 1697SOL    HW2 8431   5.909   4.899   4.749
 1697SOL     MW 8432   5.959   4.840   4.708
 1698SOL     OW 8433   1.889   5.838   3.182
 1698SOL    HW1 8434   1.900   5.897   3.107
 1698SOL    HW2 8435   1.914   5.752   3.148
 1698SOL     MW 8436   1.894   5.835   3.168
 1699SOL     OW 8437   0.475   6.022   4.257
 1699SOL    HW1 8438   0.410   6.079   4.217
 1699SOL    HW2 8439   0.427   5.978   4.328
 1699SOL     MW 8440   0.460   6.024   4.261
 1700SOL     OW 8441   1.917   4.123   1.895
 1700SOL    HW1 8442   1.897   4.139   1.803
 1700SOL    HW2 8443   1.955   4.205   1.926
 1700SOL     MW 8444   1.920   4.135   1.887
 1701SOL     OW 8445   1.728   6.073   5.575
 1701SOL    HW1 8446   1.793   6.121   5.627
 1701SOL    HW2 8447   1.698   6.137   5.510
 1701SOL     MW 8448   1.732   6.088   5.573
 1702SOL     OW 8449   3.070   2.053   0.618
 1702SOL    HW1 8450   3.096   1.966   0.586
 1702SOL    HW2 8451   2.976   2.057   0.601
 1702SOL     MW 8452   3.061   2.042   0.612
 1703SOL     OW 8453   1.209   4.200   2.598
 1703SOL    HW1 8454   1.277   4.143   2.636
 1703SOL    HW2 8455   1.250   4.238   2.521
 1703SOL     MW 8456   1.223   4.197   2.593
 1704SOL     OW 8457   2.442   1.165   1.223
 1704SOL    HW1 8458   2.486   1.173   1.307
 1704SOL    HW2 8459   2.404   1.077   1.224
 1704SOL     MW 8460   2.442   1.155   1.234
 1705SOL     OW 8461   5.079   5.043   1.162
 1705SOL    HW1 8462   5.049   5.040   1.071
 1705SOL    HW2 8463   5.051   5.129   1.194
 1705SOL     MW 8464   5.072   5.053   1.154
 1706SOL     OW 8465   5.155   4.443   0.053
 1706SOL    HW1 8466   5.164   4.456  -0.041
 1706SOL    HW2 8467   5.245   4.440   0.085
 1706SOL     MW 8468   5.168   4.445   0.045
 1707SOL     OW 8469   1.348   4.911   5.938
 1707SOL    HW1 8470   1.293   4.850   5.987
 1707SOL    HW2 8471   1.438   4.879   5.952
 1707SOL     MW 8472   1.353   4.899   5.946
 1708SOL     OW 8473   3.658   4.207   1.210
 1708SOL    HW1 8474   3.706   4.187   1.129
 1708SOL    HW2 8475   3.567   4.185   1.191
 1708SOL     MW 8476   3.653   4.202   1.198
 1709SOL     OW 8477   6.039   5.938   4.732
 1709SOL    HW1 8478   6.119   5.890   4.752
 1709SOL    HW2 8479   6.019   5.915   4.641
 1709SOL     MW 8480   6.047   5.929   4.723
 1710SOL     OW 8481   1.005   5.558   3.705
 1710SOL    HW1 8482   0.949   5.596   3.638
 1710SOL    HW2 8483   0.989   5.463   3.699
 1710SOL     MW 8484   0.996   5.550   3.696
 1711SOL     OW 8485   0.735   4.679   0.446
 1711SOL    HW1 8486   0.715   4.765   0.408
 1711SOL    HW2 8487   0.653   4.631   0.442
 1711SOL     MW 8488   0.722   4.684   0.441
 1712SOL     OW 8489   2.583   4.873   0.900
 1712SOL    HW1 8490   2.507   4.871   0.842
 1712SOL    HW2 8491   2.587   4.963   0.931
 1712SOL     MW 8492   2.574   4.884   0.896
 1713SOL     OW 8493   5.482   2.711   1.207
 1713SOL    HW1 8494   5.453   2.758   1.284
 1713SOL    HW2 8495   5.554   2.763   1.172
 1713SOL     MW 8496   5.487   2.723   1.212
 1714SOL     OW 8497   5.705   4.662   0.505
 1714SOL    HW1 8498   5.746   4.743   0.476
 1714SOL    HW2 8499   5.679   4.618   0.424
 1714SOL     MW 8500   5.707   4.667   0.491
 1715SOL     OW 8501   1.111   0.537   0.768
 1715SOL    HW1 8502   1.162   0.590   0.829
 1715SOL    HW2 8503   1.090   0.457   0.816
 1715SOL     MW 8504   1.115   0.534   0.782
 1716SOL     OW 8505   1.284   5.396   1.734
 1716SOL    HW1 8506   1.343   5.333   1.776
 1716SOL    HW2 8507   1.202   5.388   1.783
 1716SOL     MW 8508   1.281   5.387   1.745
 1717SOL     OW 8509   0.637   5.843   0.203
 1717SOL    HW1 8510   0.671   5.929   0.224
 1717SOL    HW2 8511   0.685   5.783   0.260
 1717SOL     MW 8512   0.647   5.846   0.213
 1718SOL     OW 8513   3.497   5.975   3.327
 1718SOL    HW1 8514   3.473   5.896   3.279
 1718SOL    HW2 8515   3.491   6.045   3.262
 1718SOL     MW 8516   3.493   5.974   3.313
 1719SOL     OW 8517   0.896   4.745   2.037
 1719SOL    HW1 8518   0.895   4.802   1.961
 1719SOL    HW2 8519   0.989   4.731   2.055
 1719SOL     MW 8520   0.908   4.751   2.030
 1720SOL     OW 8521   1.504   4.384   4.463
 1720SOL    HW1 8522   1.599   4.392   4.469
 1720SOL    HW2 8523   1.487   4.355   4.374
 1720SOL     MW 8524   1.514   4.382   4.453
 1721SOL     OW 8525   1.938   5.756   5.056
 1721SOL    HW1 8526   1.940   5.836   5.005
 1721SOL    HW2 8527   1.867   5.769   5.119
 1721SOL     MW 8528   1.929   5.768   5.057
 1722SOL     OW 8529   3.015   0.449   5.712
 1722SOL    HW1 8530   2.958   0.505   5.765
 1722SOL    HW2 8531   3.048   0.384   5.774
 1722SOL     MW 8532   3.012   0.447   5.727
 1723SOL     OW 8533   1.201   4.701   1.088
 1723SOL    HW1 8534   1.161   4.783   1.118
 1723SOL    HW2 8535   1.127   4.640   1.081
 1723SOL     MW 8536   1.186   4.704   1.091
 1724SOL     OW 8537   5.878   4.947   1.606
 1724SOL    HW1 8538   5.870   5.031   1.652
 1724SOL    HW2 8539   5.789   4.926   1.579
 1724SOL     MW 8540   5.865   4.955   1.609
 1725SOL     OW 8541   1.270   5.236   0.921
 1725SOL    HW1 8542   1.283   5.278   1.006
 1725SOL    HW2 8543   1.177   5.248   0.903
 1725SOL     MW 8544   1.260   5.243   0.930
 1726SOL     OW 8545   5.215   3.589   1.063
 1726SOL    HW1 8546   5.201   3.665   1.120
 1726SOL    HW2 8547   5.195   3.514   1.118
 1726SOL     MW 8548   5.211   3.589   1.078
 1727SOL     OW 8549   3.334   4.904   1.160
 1727SOL    HW1 8550   3.407   4.898   1.222
 1727SOL    HW2 8551   3.331   4.997   1.136
 1727SOL     MW 8552   3.343   4.915   1.165
 1728SOL     OW 8553   5.728   5.051   0.039
 1728SOL    HW1 8554   5.743   4.958   0.052
 1728SOL    HW2 8555   5.785   5.094   0.103
 1728SOL     MW 8556   5.737   5.045   0.049
 1729SOL     OW 8557   1.029   0.885   1.409
 1729SOL    HW1 8558   1.057   0.799   1.442
 1729SOL    HW2 8559   1.016   0.870   1.315
 1729SOL     MW 8560   1.031   0.872   1.401
 1730SOL     OW 8561   2.636   2.770   5.060
 1730SOL    HW1 8562   2.571   2.733   5.000
 1730SOL    HW2 8563   2.655   2.698   5.121
 1730SOL     MW 8564   2.630   2.756   5.060
 1731SOL     OW 8565   0.185   0.228   0.727
 1731SOL    HW1 8566   0.147   0.206   0.642
 1731SOL    HW2 8567   0.213   0.319   0.718
 1731SOL     MW 8568   0.184   0.237   0.715
 1732SOL     OW 8569   0.100   1.046   1.147
 1732SOL    HW1 8570   0.132   0.958   1.127
 1732SOL    HW2 8571   0.017   1.053   1.100
 1732SOL     MW 8572   0.093   1.036   1.139
 1733SOL     OW 8573   4.978   5.066   0.888
 1733SOL    HW1 8574   4.993   5.160   0.883
 1733SOL    HW2 8575   4.883   5.056   0.894
 1733SOL     MW 8576   4.968   5.076   0.888
 1734SOL     OW 8577   0.006   5.258   3.356
 1734SOL    HW1 8578   0.089   5.305   3.365
 1734SOL    HW2 8579  -0.004   5.212   3.439
 1734SOL     MW 8580   0.015   5.258   3.368
 1735SOL     OW 8581   1.572   4.790   6.001
 1735SOL    HW1 8582   1.601   4.769   6.090
 1735SOL    HW2 8583   1.581   4.708   5.953
 1735SOL     MW 8584   1.577   4.777   6.006
 1736SOL     OW 8585   0.472   5.943   2.427
 1736SOL    HW1 8586   0.383   5.975   2.413
 1736SOL    HW2 8587   0.463   5.871   2.490
 1736SOL     MW 8588   0.459   5.938   2.433
 1737SOL     OW 8589   1.200   5.656   6.100
 1737SOL    HW1 8590   1.248   5.584   6.141
 1737SOL    HW2 8591   1.268   5.708   6.055
 1737SOL     MW 8592   1.215   5.653   6.099
 1738SOL     OW 8593   2.835   0.245   2.937
 1738SOL    HW1 8594   2.870   0.247   2.847
 1738SOL    HW2 8595   2.874   0.321   2.979
 1738SOL     MW 8596   2.845   0.255   2.931
 1739SOL     OW 8597   0.058   4.283   1.238
 1739SOL    HW1 8598   0.073   4.366   1.283
 1739SOL    HW2 8599   0.084   4.299   1.148
 1739SOL     MW 8600   0.064   4.296   1.232
 1740SOL     OW 8601   1.096   5.794   5.191
 1740SOL    HW1 8602   1.130   5.819   5.277
 1740SOL    HW2 8603   1.150   5.720   5.164
 1740SOL     MW 8604   1.107   5.788   5.199
 1741SOL     OW 8605   0.274   3.605   5.301
 1741SOL    HW1 8606   0.222   3.586   5.379
 1741SOL    HW2 8607   0.290   3.699   5.306
 1741SOL     MW 8608   0.269   3.615   5.312
 1742SOL     OW 8609   0.145   5.805   4.801
 1742SOL    HW1 8610   0.171   5.723   4.759
 1742SOL    HW2 8611   0.226   5.856   4.808
 1742SOL     MW 8612   0.159   5.801   4.796
 1743SOL     OW 8613   2.299   0.795   1.524
 1743SOL    HW1 8614   2.206   0.777   1.539
 1743SOL    HW2 8615   2.342   0.765   1.604
 1743SOL     MW 8616   2.292   0.789   1.536
 1744SOL     OW 8617   1.842   5.101   2.596
 1744SOL    HW1 8618   1.889   5.027   2.559
 1744SOL    HW2 8619   1.872   5.177   2.545
 1744SOL     MW 8620   1.852   5.102   2.585
 1745SOL     OW 8621   1.590   4.954   1.886
 1745SOL    HW1 8622   1.602   4.909   1.803
 1745SOL    HW2 8623   1.679   4.972   1.917
 1745SOL     MW 8624   1.603   4.951   1.879
 1746SOL     OW 8625   1.419   5.921   2.284
 1746SOL    HW1 8626   1.504   5.905   2.325
 1746SOL    HW2 8627   1.418   5.864   2.207
 1746SOL     MW 8628   1.430   5.912   2.279
 1747SOL     OW 8629   3.179   6.032   2.616
 1747SOL    HW1 8630   3.142   6.026   2.527
 1747SOL    HW2 8631   3.230   6.113   2.615
 1747SOL     MW 8632   3.181   6.042   2.604
 1748SOL     OW 8633   3.209   0.006   2.967
 1748SOL    HW1 8634   3.241   0.084   2.921
 1748SOL    HW2 8635   3.273  -0.061   2.946
 1748SOL     MW 8636   3.221   0.008   2.958
 1749SOL     OW 8637   0.486   0.391   1.592
 1749SOL    HW1 8638   0.397   0.389   1.628
 1749SOL    HW2 8639   0.512   0.299   1.585
 1749SOL     MW 8640   0.478   0.379   1.596
 1750SOL     OW 8641   3.119   4.589   0.815
 1750SOL    HW1 8642   3.040   4.643   0.806
 1750SOL    HW2 8643   3.185   4.650   0.850
 1750SOL     MW 8644   3.117   4.604   0.818
 1751SOL     OW 8645   0.519   0.094   2.530
 1751SOL    HW1 8646   0.440   0.141   2.504
 1751SOL    HW2 8647   0.498   0.002   2.518
 1751SOL     MW 8648   0.506   0.088   2.525
 1752SOL     OW 8649   1.516   5.342   2.329
 1752SOL    HW1 8650   1.430   5.336   2.371
 1752SOL    HW2 8651   1.536   5.253   2.303
 1752SOL     MW 8652   1.507   5.330   2.331
 1753SOL     OW 8653   1.395   4.569   2.501
 1753SOL    HW1 8654   1.317   4.597   2.549
 1753SOL    HW2 8655   1.459   4.549   2.569
 1753SOL     MW 8656   1.394   4.570   2.516
 1754SOL     OW 8657   0.823   1.668   1.582
 1754SOL    HW1 8658   0.779   1.753   1.583
 1754SOL    HW2 8659   0.897   1.679   1.524
 1754SOL     MW 8660   0.827   1.680   1.575
 1755SOL     OW 8661   2.075   4.378   2.042
 1755SOL    HW1 8662   2.126   4.369   1.961
 1755SOL    HW2 8663   1.987   4.400   2.012
 1755SOL     MW 8664   2.070   4.380   2.028
 1756SOL     OW 8665   5.601   0.059   2.204
 1756SOL    HW1 8666   5.627   0.070   2.113
 1756SOL    HW2 8667   5.511   0.027   2.199
 1756SOL     MW 8668   5.592   0.057   2.192
 1757SOL     OW 8669   0.062   4.515   2.656
 1757SOL    HW1 8670   0.066   4.420   2.647
 1757SOL    HW2 8671   0.035   4.530   2.747
 1757SOL     MW 8672   0.059   4.505   2.667
 1758SOL     OW 8673   6.037   3.599   3.689
 1758SOL    HW1 8674   5.998   3.589   3.602
 1758SOL    HW2 8675   6.095   3.675   3.680
 1758SOL     MW 8676   6.040   3.607   3.676
 1759SOL     OW 8677   2.333   5.921   2.709
 1759SOL    HW1 8678   2.363   5.843   2.756
 1759SOL    HW2 8679   2.295   5.978   2.776
 1759SOL     MW 8680   2.332   5.918   2.723
 1760SOL     OW 8681   0.069   4.757   3.980
 1760SOL    HW1 8682  -0.009   4.708   3.956
 1760SOL    HW2 8683   0.137   4.690   3.993
 1760SOL     MW 8684   0.068   4.742   3.979
 1761SOL     OW 8685   2.101   5.963   4.187
 1761SOL    HW1 8686   2.011   5.996   4.192
 1761SOL    HW2 8687   2.115   5.920   4.272
 1761SOL     MW 8688   2.091   5.962   4.199
 1762SOL     OW 8689   2.507   5.594   2.569
 1762SOL    HW1 8690   2.505   5.656   2.642
 1762SOL    HW2 8691   2.438   5.626   2.510
 1762SOL     MW 8692   2.498   5.606   2.571
 1763SOL     OW 8693   1.662   0.430   2.552
 1763SOL    HW1 8694   1.600   0.454   2.620
 1763SOL    HW2 8695   1.615   0.444   2.470
 1763SOL     MW 8696   1.648   0.435   2.550
 1764SOL     OW 8697   1.005   4.404   0.632
 1764SOL    HW1 8698   0.983   4.487   0.590
 1764SOL    HW2 8699   0.924   4.376   0.674
 1764SOL     MW 8700   0.992   4.411   0.632
 1765SOL     OW 8701   1.209   2.891   3.759
 1765SOL    HW1 8702   1.227   2.838   3.837
 1765SOL    HW2 8703   1.196   2.980   3.794
 1765SOL     MW 8704   1.210   2.896   3.774
 1766SOL     OW 8705   0.721   3.557   2.243
 1766SOL    HW1 8706   0.654   3.620   2.269
 1766SOL    HW2 8707   0.709   3.547   2.148
 1766SOL     MW 8708   0.711   3.563   2.234
 1767SOL     OW 8709   0.131   4.330   3.109
 1767SOL    HW1 8710   0.225   4.348   3.107
 1767SOL    HW2 8711   0.090   4.414   3.132
 1767SOL     MW 8712   0.138   4.343   3.112
 1768SOL     OW 8713   0.352   5.297   1.421
 1768SOL    HW1 8714   0.261   5.299   1.449
 1768SOL    HW2 8715   0.350   5.254   1.335
 1768SOL     MW 8716   0.340   5.292   1.414
 1769SOL     OW 8717   1.814   5.281   2.395
 1769SOL    HW1 8718   1.883   5.342   2.372
 1769SOL    HW2 8719   1.733   5.333   2.393
 1769SOL     MW 8720   1.812   5.295   2.392
 1770SOL     OW 8721   2.279   5.378   2.200
 1770SOL    HW1 8722   2.257   5.423   2.119
 1770SOL    HW2 8723   2.364   5.336   2.183
 1770SOL     MW 8724   2.287   5.379   2.188
 1771SOL     OW 8725   1.870   5.858   3.902
 1771SOL    HW1 8726   1.863   5.948   3.933
 1771SOL    HW2 8727   1.806   5.851   3.831
 1771SOL     MW 8728   1.861   5.869   3.897
 1772SOL     OW 8729   5.988   6.018   4.434
 1772SOL    HW1 8730   5.982   6.002   4.340
 1772SOL    HW2 8731   5.984   6.114   4.442
 1772SOL     MW 8732   5.986   6.028   4.423
 1773SOL     OW 8733   4.987   5.325   1.240
 1773SOL    HW1 8734   5.040   5.297   1.314
 1773SOL    HW2 8735   4.901   5.288   1.257
 1773SOL     MW 8736   4.983   5.316   1.251
 1774SOL     OW 8737   0.522   4.294   4.233
 1774SOL    HW1 8738   0.459   4.228   4.261
 1774SOL    HW2 8739   0.495   4.374   4.278
 1774SOL     MW 8740   0.511   4.295   4.242
 1775SOL     OW 8741   1.343   5.062   2.267
 1775SOL    HW1 8742   1.355   5.112   2.187
 1775SOL    HW2 8743   1.362   5.124   2.338
 1775SOL     MW 8744   1.347   5.076   2.266
 1776SOL     OW 8745   3.338   0.005   1.561
 1776SOL    HW1 8746   3.295  -0.043   1.490
 1776SOL    HW2 8747   3.343   0.095   1.529
 1776SOL     MW 8748   3.333   0.010   1.548
 1777SOL     OW 8749   3.727   5.096   5.739
 1777SOL    HW1 8750   3.672   5.021   5.717
 1777SOL    HW2 8751   3.747   5.137   5.655
 1777SOL     MW 8752   3.723   5.092   5.726
 1778SOL     OW 8753   5.679   4.258   3.097
 1778SOL    HW1 8754   5.618   4.328   3.073
 1778SOL    HW2 8755   5.677   4.198   3.022
 1778SOL     MW 8756   5.671   4.259   3.084
 1779SOL     OW 8757   1.624   4.842   4.022
 1779SOL    HW1 8758   1.694   4.903   4.047
 1779SOL    HW2 8759   1.669   4.759   4.006
 1779SOL     MW 8760   1.639   4.840   4.023
 1780SOL     OW 8761   0.524   5.486   3.142
 1780SOL    HW1 8762   0.539   5.563   3.197
 1780SOL    HW2 8763   0.513   5.414   3.205
 1780SOL     MW 8764   0.525   5.487   3.157
 1781SOL     OW 8765   6.011   1.616   2.954
 1781SOL    HW1 8766   5.960   1.656   2.884
 1781SOL    HW2 8767   6.099   1.652   2.942
 1781SOL     MW 8768   6.016   1.626   2.944
 1782SOL     OW 8769   3.293   0.216   2.825
 1782SOL    HW1 8770   3.341   0.265   2.891
 1782SOL    HW2 8771   3.357   0.155   2.788
 1782SOL     MW 8772   3.307   0.214   2.828
 1783SOL     OW 8773   0.145   0.382   1.009
 1783SOL    HW1 8774   0.152   0.470   1.048
 1783SOL    HW2 8775   0.186   0.391   0.923
 1783SOL     MW 8776   0.151   0.395   1.003
 1784SOL     OW 8777   1.685   5.556   2.278
 1784SOL    HW1 8778   1.620   5.496   2.315
 1784SOL    HW2 8779   1.687   5.535   2.185
 1784SOL     MW 8780   1.677   5.546   2.271
 1785SOL     OW 8781   2.605   5.486   3.470
 1785SOL    HW1 8782   2.684   5.440   3.494
 1785SOL    HW2 8783   2.545   5.471   3.543
 1785SOL     MW 8784   2.607   5.478   3.482
 1786SOL     OW 8785   6.099   3.313   2.563
 1786SOL    HW1 8786   6.019   3.361   2.583
 1786SOL    HW2 8787   6.074   3.255   2.490
 1786SOL     MW 8788   6.086   3.312   2.556
 1787SOL     OW 8789   1.319   3.539   4.989
 1787SOL    HW1 8790   1.259   3.465   4.977
 1787SOL    HW2 8791   1.390   3.504   5.043
 1787SOL     MW 8792   1.320   3.525   4.994
 1788SOL     OW 8793   1.673   5.048   2.330
 1788SOL    HW1 8794   1.626   4.988   2.389
 1788SOL    HW2 8795   1.734   5.094   2.388
 1788SOL     MW 8796   1.675   5.046   2.345
 1789SOL     OW 8797   0.553   4.933   3.351
 1789SOL    HW1 8798   0.465   4.962   3.371
 1789SOL    HW2 8799   0.569   4.963   3.261
 1789SOL     MW 8800   0.544   4.940   3.342
 1790SOL     OW 8801   2.395   0.188   3.213
 1790SOL    HW1 8802   2.412   0.096   3.233
 1790SOL    HW2 8803   2.405   0.194   3.118
 1790SOL     MW 8804   2.399   0.177   3.203
 1791SOL     OW 8805   0.253   3.335   2.263
 1791SOL    HW1 8806   0.295   3.403   2.315
 1791SOL    HW2 8807   0.262   3.364   2.172
 1791SOL     MW 8808   0.260   3.347   2.258
 1792SOL     OW 8809   0.755   4.214   3.006
 1792SOL    HW1 8810   0.762   4.172   3.092
 1792SOL    HW2 8811   0.760   4.307   3.025
 1792SOL     MW 8812   0.757   4.220   3.020
 1793SOL     OW 8813   1.848   4.612   2.989
 1793SOL    HW1 8814   1.780   4.679   3.001
 1793SOL    HW2 8815   1.867   4.614   2.895
 1793SOL     MW 8816   1.841   4.620   2.978
 1794SOL     OW 8817   2.595   1.129   1.452
 1794SOL    HW1 8818   2.572   1.118   1.544
 1794SOL    HW2 8819   2.663   1.064   1.436
 1794SOL     MW 8820   2.601   1.120   1.462
 1795SOL     OW 8821   2.670   4.442   4.412
 1795SOL    HW1 8822   2.630   4.528   4.425
 1795SOL    HW2 8823   2.763   4.459   4.404
 1795SOL     MW 8824   2.677   4.455   4.412
 1796SOL     OW 8825   3.020   0.953   4.026
 1796SOL    HW1 8826   3.114   0.938   4.038
 1796SOL    HW2 8827   2.985   0.867   4.001
 1796SOL     MW 8828   3.027   0.940   4.024
 1797SOL     OW 8829   6.028   4.947   2.729
 1797SOL    HW1 8830   6.022   5.038   2.702
 1797SOL    HW2 8831   6.041   4.951   2.824
 1797SOL     MW 8832   6.029   4.959   2.738
 1798SOL     OW 8833   2.571   5.668   4.905
 1798SOL    HW1 8834   2.644   5.725   4.927
 1798SOL    HW2 8835   2.508   5.726   4.861
 1798SOL     MW 8836   2.572   5.682   4.902
 1799SOL     OW 8837   4.173   0.575   2.033
 1799SOL    HW1 8838   4.142   0.606   2.118
 1799SOL    HW2 8839   4.194   0.655   1.985
 1799SOL     MW 8840   4.172   0.589   2.038
 1800SOL     OW 8841   0.968   4.318   2.675
 1800SOL    HW1 8842   0.976   4.356   2.763
 1800SOL    HW2 8843   1.058   4.294   2.651
 1800SOL     MW 8844   0.981   4.320   2.683
 1801SOL     OW 8845   2.665   0.004   2.993
 1801SOL    HW1 8846   2.653  -0.031   3.081
 1801SOL    HW2 8847   2.736   0.068   3.003
 1801SOL     MW 8848   2.673   0.007   3.006
 1802SOL     OW 8849   0.150   4.349   1.694
 1802SOL    HW1 8850   0.056   4.366   1.703
 1802SOL    HW2 8851   0.177   4.318   1.780
 1802SOL     MW 8852   0.141   4.347   1.706
 1803SOL     OW 8853   4.914   0.077   3.475
 1803SOL    HW1 8854   4.921   0.110   3.386
 1803SOL    HW2 8855   4.825   0.042   3.482
 1803SOL     MW 8856   4.903   0.077   3.465
 1804SOL     OW 8857   5.821   1.705   0.673
 1804SOL    HW1 8858   5.846   1.793   0.702
 1804SOL    HW2 8859   5.905   1.662   0.655
 1804SOL     MW 8860   5.835   1.711   0.675
 1805SOL     OW 8861   0.698   3.924   1.701
 1805SOL    HW1 8862   0.765   3.992   1.692
 1805SOL    HW2 8863   0.616   3.968   1.677
 1805SOL     MW 8864   0.696   3.938   1.697
 1806SOL     OW 8865   5.503   5.386   1.386
 1806SOL    HW1 8866   5.521   5.360   1.476
 1806SOL    HW2 8867   5.471   5.476   1.392
 1806SOL     MW 8868   5.501   5.394   1.398
 1807SOL     OW 8869   5.220   4.964   5.196
 1807SOL    HW1 8870   5.263   4.965   5.281
 1807SOL    HW2 8871   5.135   5.004   5.212
 1807SOL     MW 8872   5.215   4.969   5.209
 1808SOL     OW 8873   1.535   4.741   3.731
 1808SOL    HW1 8874   1.550   4.760   3.824
 1808SOL    HW2 8875   1.616   4.769   3.688
 1808SOL     MW 8876   1.548   4.747   3.737
 1809SOL     OW 8877   5.266   5.070   4.116
 1809SOL    HW1 8878   5.259   5.018   4.196
 1809SOL    HW2 8879   5.264   5.006   4.045
 1809SOL     MW 8880   5.265   5.055   4.117
 1810SOL     OW 8881   1.821   5.588   0.771
 1810SOL    HW1 8882   1.726   5.594   0.787
 1810SOL    HW2 8883   1.859   5.576   0.858
 1810SOL     MW 8884   1.814   5.587   0.784
 1811SOL     OW 8885   1.809   2.624   3.626
 1811SOL    HW1 8886   1.810   2.686   3.553
 1811SOL    HW2 8887   1.892   2.639   3.672
[truncated: 940,982 more chars]
