# Supplementary material for: Identifying potential monkeypox virus inhibitors: an in silico study targeting the A42R protein
Source: Front Cell Infect Microbiol. 2024 Mar 4;14:1351737. doi: 10.3389/fcimb.2024.1351737 (PMC10945028; doi:10.3389/fcimb.2024.1351737)
Supplement: Supplementary file 2 [file DataSheet_2.zip › Supplementary_Files/ZINC000015151344/frame#01.gro]

Generated by trjconv : Protein in water t= 25000.00000
29797
    1MET      N    1   3.918   1.957   2.341
    1MET     H1    2   3.873   2.037   2.384
    1MET     H2    3   3.856   1.903   2.284
    1MET     H3    4   3.938   1.898   2.421
    1MET     CA    5   4.041   1.988   2.272
    1MET     HA    6   4.065   1.899   2.214
    1MET     CB    7   4.016   2.105   2.176
    1MET    HB1    8   3.948   2.082   2.094
    1MET    HB2    9   3.982   2.199   2.220
    1MET     CG   10   4.150   2.125   2.099
    1MET    HG1   11   4.188   2.034   2.051
    1MET    HG2   12   4.133   2.183   2.009
    1MET     SD   13   4.287   2.202   2.190
    1MET     CE   14   4.420   2.132   2.090
    1MET    HE1   15   4.511   2.182   2.120
    1MET    HE2   16   4.437   2.029   2.122
    1MET    HE3   17   4.409   2.140   1.982
    1MET      C   18   4.139   2.014   2.391
    1MET      O   19   4.102   2.085   2.488
    2ALA      N   20   4.261   1.955   2.391
    2ALA      H   21   4.294   1.908   2.308
    2ALA     CA   22   4.346   1.921   2.514
    2ALA     HA   23   4.277   1.886   2.590
    2ALA     CB   24   4.446   1.815   2.455
    2ALA    HB1   25   4.530   1.799   2.523
    2ALA    HB2   26   4.395   1.719   2.447
    2ALA    HB3   27   4.487   1.856   2.363
    2ALA      C   28   4.435   2.037   2.559
    2ALA      O   29   4.478   2.045   2.672
    3GLU      N   30   4.445   2.142   2.474
    3GLU      H   31   4.398   2.139   2.384
    3GLU     CA   32   4.521   2.261   2.506
    3GLU     HA   33   4.592   2.248   2.588
    3GLU     CB   34   4.582   2.323   2.379
    3GLU    HB1   35   4.628   2.237   2.329
    3GLU    HB2   36   4.508   2.359   2.307
    3GLU     CG   37   4.690   2.438   2.390
    3GLU    HG1   38   4.735   2.444   2.291
    3GLU    HG2   39   4.642   2.532   2.418
    3GLU     CD   40   4.807   2.398   2.486
    3GLU    OE1   41   4.832   2.277   2.500
    3GLU    OE2   42   4.865   2.482   2.556
    3GLU      C   43   4.420   2.363   2.564
    3GLU      O   44   4.451   2.440   2.653
    4TRP      N   45   4.296   2.358   2.514
    4TRP      H   46   4.286   2.287   2.442
    4TRP     CA   47   4.185   2.443   2.544
    4TRP     HA   48   4.225   2.544   2.552
    4TRP     CB   49   4.064   2.434   2.439
    4TRP    HB1   50   4.058   2.339   2.387
    4TRP    HB2   51   3.968   2.448   2.489
    4TRP     CG   52   4.055   2.539   2.336
    4TRP    CD1   53   4.040   2.513   2.204
    4TRP    HD1   54   4.037   2.412   2.167
    4TRP    CD2   55   4.065   2.681   2.343
    4TRP    NE1   56   4.035   2.625   2.128
    4TRP    HE1   57   4.006   2.626   2.031
    4TRP    CE2   58   4.055   2.734   2.207
    4TRP    CE3   59   4.075   2.776   2.451
    4TRP    HE3   60   4.087   2.737   2.551
    4TRP    CZ2   61   4.045   2.873   2.181
    4TRP    HZ2   62   4.026   2.906   2.080
    4TRP    CZ3   63   4.056   2.910   2.431
    4TRP    HZ3   64   4.055   2.977   2.516
    4TRP    CH2   65   4.045   2.955   2.298
    4TRP    HH2   66   4.043   3.061   2.279
    4TRP      C   67   4.139   2.415   2.688
    4TRP      O   68   4.118   2.505   2.766
    5HIS      N   69   4.134   2.290   2.718
    5HIS      H   70   4.150   2.223   2.645
    5HIS     CA   71   4.090   2.238   2.852
    5HIS     HA   72   3.990   2.272   2.879
    5HIS     CB   73   4.072   2.085   2.838
    5HIS    HB1   74   4.019   2.066   2.745
    5HIS    HB2   75   4.161   2.023   2.831
    5HIS     CG   76   3.991   2.019   2.945
    5HIS    ND1   77   3.857   2.048   2.971
    5HIS    CD2   78   4.029   1.943   3.053
    5HIS    HD2   79   4.126   1.912   3.090
    5HIS    CE1   80   3.819   1.992   3.080
    5HIS    HE1   81   3.718   1.998   3.118
    5HIS    NE2   82   3.915   1.917   3.129
    5HIS    HE2   83   3.903   1.850   3.203
    5HIS      C   84   4.190   2.273   2.957
    5HIS      O   85   4.149   2.258   3.074
    6LYS      N   86   4.315   2.324   2.927
    6LYS      H   87   4.342   2.318   2.830
    6LYS     CA   88   4.407   2.361   3.035
    6LYS     HA   89   4.418   2.275   3.101
    6LYS     CB   90   4.547   2.394   2.983
    6LYS    HB1   91   4.555   2.473   2.910
    6LYS    HB2   92   4.605   2.434   3.066
    6LYS     CG   93   4.614   2.281   2.914
    6LYS    HG1   94   4.630   2.197   2.981
    6LYS    HG2   95   4.555   2.246   2.829
    6LYS     CD   96   4.748   2.325   2.858
    6LYS    HD1   97   4.728   2.389   2.772
    6LYS    HD2   98   4.813   2.366   2.935
    6LYS     CE   99   4.837   2.203   2.812
    6LYS    HE1  100   4.857   2.136   2.895
    6LYS    HE2  101   4.781   2.141   2.743
    6LYS     NZ  102   4.967   2.244   2.757
    6LYS    HZ1  103   5.029   2.166   2.741
    6LYS    HZ2  104   4.942   2.277   2.665
    6LYS    HZ3  105   5.008   2.315   2.817
    6LYS      C  106   4.354   2.488   3.118
    6LYS      O  107   4.384   2.494   3.237
    7ILE      N  108   4.276   2.572   3.049
    7ILE      H  109   4.262   2.551   2.951
    7ILE     CA  110   4.206   2.687   3.112
    7ILE     HA  111   4.279   2.762   3.144
    7ILE     CB  112   4.137   2.765   3.003
    7ILE     HB  113   4.057   2.712   2.950
    7ILE    CG1  114   4.238   2.804   2.889
    7ILE   HG11  115   4.323   2.864   2.920
    7ILE   HG12  116   4.282   2.717   2.841
    7ILE    CG2  117   4.069   2.895   3.044
    7ILE   HG21  118   4.024   2.886   3.143
    7ILE   HG22  119   4.153   2.959   3.071
    7ILE   HG23  120   3.999   2.942   2.976
    7ILE     CD  121   4.181   2.865   2.764
    7ILE    HD1  122   4.184   2.974   2.776
    7ILE    HD2  123   4.242   2.852   2.675
    7ILE    HD3  124   4.082   2.838   2.728
    7ILE      C  125   4.107   2.635   3.225
    7ILE      O  126   4.120   2.672   3.338
    8ILE      N  127   4.023   2.541   3.189
    8ILE      H  128   4.055   2.500   3.102
    8ILE     CA  129   3.923   2.477   3.274
    8ILE     HA  130   3.847   2.548   3.306
    8ILE     CB  131   3.842   2.378   3.180
    8ILE     HB  132   3.916   2.315   3.131
    8ILE    CG1  133   3.761   2.456   3.076
    8ILE   HG11  134   3.671   2.499   3.121
    8ILE   HG12  135   3.826   2.530   3.029
    8ILE    CG2  136   3.754   2.279   3.258
    8ILE   HG21  137   3.812   2.200   3.304
    8ILE   HG22  138   3.700   2.329   3.338
    8ILE   HG23  139   3.684   2.232   3.189
    8ILE     CD  140   3.715   2.366   2.960
    8ILE    HD1  141   3.795   2.308   2.915
    8ILE    HD2  142   3.633   2.302   2.995
    8ILE    HD3  143   3.683   2.422   2.873
    8ILE      C  144   3.987   2.408   3.403
    8ILE      O  145   3.931   2.421   3.513
    9GLU      N  146   4.103   2.345   3.389
    9GLU      H  147   4.138   2.330   3.295
    9GLU     CA  148   4.187   2.294   3.506
    9GLU     HA  149   4.114   2.232   3.558
    9GLU     CB  150   4.310   2.228   3.448
    9GLU    HB1  151   4.278   2.164   3.366
    9GLU    HB2  152   4.374   2.298   3.395
    9GLU     CG  153   4.378   2.133   3.540
    9GLU    HG1  154   4.301   2.086   3.602
    9GLU    HG2  155   4.423   2.047   3.490
    9GLU     CD  156   4.484   2.188   3.630
    9GLU    OE1  157   4.522   2.124   3.733
    9GLU    OE2  158   4.554   2.283   3.600
    9GLU      C  159   4.219   2.412   3.604
    9GLU      O  160   4.200   2.397   3.726
   10ASP      N  161   4.260   2.536   3.555
   10ASP      H  162   4.258   2.547   3.454
   10ASP     CA  163   4.288   2.659   3.634
   10ASP     HA  164   4.354   2.614   3.709
   10ASP     CB  165   4.369   2.776   3.556
   10ASP    HB1  166   4.453   2.730   3.504
   10ASP    HB2  167   4.310   2.834   3.485
   10ASP     CG  168   4.441   2.873   3.649
   10ASP    OD1  169   4.529   2.823   3.727
   10ASP    OD2  170   4.414   2.996   3.652
   10ASP      C  171   4.168   2.712   3.714
   10ASP      O  172   4.189   2.791   3.805
   11ILE      N  173   4.043   2.690   3.667
   11ILE      H  174   4.036   2.634   3.583
   11ILE     CA  175   3.926   2.756   3.722
   11ILE     HA  176   3.952   2.850   3.771
   11ILE     CB  177   3.826   2.776   3.600
   11ILE     HB  178   3.812   2.680   3.550
   11ILE    CG1  179   3.882   2.877   3.496
   11ILE   HG11  180   3.904   2.975   3.538
   11ILE   HG12  181   3.982   2.840   3.471
   11ILE    CG2  182   3.695   2.832   3.656
   11ILE   HG21  183   3.655   2.760   3.728
   11ILE   HG22  184   3.711   2.924   3.711
   11ILE   HG23  185   3.623   2.853   3.577
   11ILE     CD  186   3.815   2.888   3.362
   11ILE    HD1  187   3.718   2.935   3.380
   11ILE    HD2  188   3.871   2.945   3.287
   11ILE    HD3  189   3.789   2.788   3.325
   11ILE      C  190   3.880   2.660   3.838
   11ILE      O  191   3.840   2.710   3.946
   12SER      N  192   3.883   2.528   3.819
   12SER      H  193   3.926   2.502   3.732
   12SER     CA  194   3.803   2.424   3.889
   12SER     HA  195   3.710   2.461   3.932
   12SER     CB  196   3.777   2.312   3.792
   12SER    HB1  197   3.725   2.233   3.847
   12SER    HB2  198   3.710   2.348   3.715
   12SER     OG  199   3.893   2.260   3.733
   12SER     HG  200   3.917   2.318   3.663
   12SER      C  201   3.876   2.371   4.022
   12SER      O  202   3.816   2.292   4.100
   13LYS      N  203   4.009   2.405   4.031
   13LYS      H  204   4.050   2.438   3.945
   13LYS     CA  205   4.085   2.384   4.154
   13LYS     HA  206   4.058   2.293   4.207
   13LYS     CB  207   4.230   2.348   4.120
   13LYS    HB1  208   4.286   2.326   4.211
   13LYS    HB2  209   4.236   2.251   4.072
   13LYS     CG  210   4.315   2.451   4.033
   13LYS    HG1  211   4.263   2.495   3.948
   13LYS    HG2  212   4.338   2.541   4.089
   13LYS     CD  213   4.440   2.377   3.968
   13LYS    HD1  214   4.489   2.328   4.053
   13LYS    HD2  215   4.402   2.302   3.899
   13LYS     CE  216   4.534   2.479   3.911
   13LYS    HE1  217   4.484   2.553   3.849
   13LYS    HE2  218   4.589   2.532   3.990
   13LYS     NZ  219   4.641   2.407   3.842
   13LYS    HZ1  220   4.608   2.343   3.772
   13LYS    HZ2  221   4.712   2.470   3.807
   13LYS    HZ3  222   4.694   2.352   3.908
   13LYS      C  223   4.085   2.517   4.241
   13LYS      O  224   4.148   2.524   4.350
   14ASN      N  225   4.014   2.622   4.202
   14ASN      H  226   3.954   2.612   4.121
   14ASN     CA  227   4.011   2.740   4.291
   14ASN     HA  228   4.095   2.745   4.359
   14ASN     CB  229   4.000   2.864   4.205
   14ASN    HB1  230   4.040   2.842   4.106
   14ASN    HB2  231   3.898   2.886   4.174
   14ASN     CG  232   4.051   2.987   4.285
   14ASN    OD1  233   3.995   3.016   4.389
   14ASN    ND2  234   4.153   3.059   4.242
   14ASN   HD21  235   4.200   3.032   4.156
   14ASN   HD22  236   4.189   3.133   4.300
   14ASN      C  237   3.876   2.731   4.362
   14ASN      O  238   3.770   2.703   4.303
   15ASN      N  239   3.874   2.748   4.494
   15ASN      H  240   3.955   2.759   4.553
   15ASN     CA  241   3.747   2.741   4.576
   15ASN     HA  242   3.731   2.634   4.581
   15ASN     CB  243   3.785   2.777   4.722
   15ASN    HB1  244   3.703   2.761   4.792
   15ASN    HB2  245   3.859   2.707   4.761
   15ASN     CG  246   3.827   2.923   4.750
   15ASN    OD1  247   3.944   2.953   4.723
   15ASN    ND2  248   3.734   3.006   4.799
   15ASN   HD21  249   3.637   2.980   4.807
   15ASN   HD22  250   3.766   3.101   4.817
   15ASN      C  251   3.637   2.835   4.529
   15ASN      O  252   3.522   2.815   4.563
   16LYS      N  253   3.674   2.941   4.461
   16LYS      H  254   3.773   2.952   4.450
   16LYS     CA  255   3.579   3.046   4.420
   16LYS     HA  256   3.517   3.080   4.504
   16LYS     CB  257   3.660   3.167   4.366
   16LYS    HB1  258   3.727   3.117   4.295
   16LYS    HB2  259   3.595   3.240   4.318
   16LYS     CG  260   3.725   3.244   4.482
   16LYS    HG1  261   3.654   3.259   4.563
   16LYS    HG2  262   3.794   3.173   4.528
   16LYS     CD  263   3.790   3.381   4.447
   16LYS    HD1  264   3.717   3.453   4.410
   16LYS    HD2  265   3.826   3.431   4.537
   16LYS     CE  266   3.908   3.358   4.345
   16LYS    HE1  267   3.982   3.311   4.410
   16LYS    HE2  268   3.883   3.294   4.261
   16LYS     NZ  269   3.967   3.485   4.296
   16LYS    HZ1  270   3.895   3.556   4.293
   16LYS    HZ2  271   4.033   3.521   4.363
   16LYS    HZ3  272   4.011   3.459   4.209
   16LYS      C  273   3.490   3.001   4.306
   16LYS      O  274   3.383   3.065   4.293
   17PHE      N  275   3.524   2.902   4.223
   17PHE      H  276   3.609   2.853   4.244
   17PHE     CA  277   3.459   2.883   4.092
   17PHE     HA  278   3.369   2.941   4.073
   17PHE     CB  279   3.555   2.914   3.978
   17PHE    HB1  280   3.640   2.846   3.981
   17PHE    HB2  281   3.508   2.903   3.880
   17PHE     CG  282   3.610   3.058   3.976
   17PHE    CD1  283   3.749   3.069   3.977
   17PHE    HD1  284   3.820   2.987   3.976
   17PHE    CD2  285   3.522   3.165   3.984
   17PHE    HD2  286   3.414   3.155   3.992
   17PHE    CE1  287   3.798   3.203   3.994
   17PHE    HE1  288   3.900   3.228   4.017
   17PHE    CE2  289   3.573   3.294   4.001
   17PHE    HE2  290   3.508   3.378   4.022
   17PHE     CZ  291   3.714   3.319   4.013
   17PHE     HZ  292   3.758   3.416   4.032
   17PHE      C  293   3.397   2.743   4.078
   17PHE      O  294   3.431   2.646   4.146
   18GLU      N  295   3.301   2.743   3.992
   18GLU      H  296   3.273   2.829   3.947
   18GLU     CA  297   3.194   2.649   3.995
   18GLU     HA  298   3.212   2.589   4.085
   18GLU     CB  299   3.053   2.728   4.012
   18GLU    HB1  300   3.071   2.793   4.097
   18GLU    HB2  301   3.037   2.790   3.924
   18GLU     CG  302   2.929   2.640   4.034
   18GLU    HG1  303   2.839   2.701   4.041
   18GLU    HG2  304   2.913   2.574   3.949
   18GLU     CD  305   2.914   2.558   4.160
   18GLU    OE1  306   2.955   2.616   4.264
   18GLU    OE2  307   2.867   2.442   4.145
   18GLU      C  308   3.198   2.565   3.870
   18GLU      O  309   3.183   2.443   3.876
   19ASP      N  310   3.225   2.625   3.755
   19ASP      H  311   3.223   2.725   3.741
   19ASP     CA  312   3.228   2.549   3.627
   19ASP     HA  313   3.290   2.461   3.645
   19ASP     CB  314   3.084   2.491   3.601
   19ASP    HB1  315   3.045   2.428   3.681
   19ASP    HB2  316   3.006   2.565   3.582
   19ASP     CG  317   3.078   2.379   3.495
   19ASP    OD1  318   2.963   2.343   3.460
   19ASP    OD2  319   3.181   2.313   3.458
   19ASP      C  320   3.277   2.640   3.519
   19ASP      O  321   3.273   2.763   3.536
   20ALA      N  322   3.320   2.586   3.407
   20ALA      H  323   3.320   2.486   3.395
   20ALA     CA  324   3.370   2.653   3.288
   20ALA     HA  325   3.310   2.744   3.283
   20ALA     CB  326   3.511   2.704   3.300
   20ALA    HB1  327   3.566   2.634   3.363
   20ALA    HB2  328   3.566   2.734   3.212
   20ALA    HB3  329   3.517   2.791   3.367
   20ALA      C  330   3.348   2.579   3.156
   20ALA      O  331   3.331   2.459   3.158
   21ALA      N  332   3.346   2.645   3.046
   21ALA      H  333   3.369   2.743   3.044
   21ALA     CA  334   3.360   2.584   2.913
   21ALA     HA  335   3.406   2.486   2.923
   21ALA     CB  336   3.224   2.529   2.860
   21ALA    HB1  337   3.226   2.500   2.755
   21ALA    HB2  338   3.184   2.449   2.922
   21ALA    HB3  339   3.148   2.608   2.856
   21ALA      C  340   3.432   2.677   2.818
   21ALA      O  341   3.429   2.802   2.827
   22ILE      N  342   3.504   2.620   2.718
   22ILE      H  343   3.520   2.520   2.728
   22ILE     CA  344   3.535   2.684   2.596
   22ILE     HA  345   3.518   2.791   2.610
   22ILE     CB  346   3.678   2.644   2.570
   22ILE     HB  347   3.679   2.539   2.545
   22ILE    CG1  348   3.787   2.667   2.681
   22ILE   HG11  349   3.772   2.608   2.772
   22ILE   HG12  350   3.889   2.640   2.652
   22ILE    CG2  351   3.733   2.705   2.439
   22ILE   HG21  352   3.663   2.710   2.355
   22ILE   HG22  353   3.772   2.806   2.452
   22ILE   HG23  354   3.818   2.648   2.403
   22ILE     CD  355   3.788   2.813   2.728
   22ILE    HD1  356   3.833   2.809   2.828
   22ILE    HD2  357   3.831   2.894   2.670
   22ILE    HD3  358   3.698   2.863   2.763
   22ILE      C  359   3.435   2.639   2.492
   22ILE      O  360   3.413   2.520   2.473
   23VAL      N  361   3.370   2.735   2.420
   23VAL      H  362   3.387   2.831   2.446
   23VAL     CA  363   3.284   2.717   2.303
   23VAL     HA  364   3.279   2.611   2.279
   23VAL     CB  365   3.137   2.754   2.339
   23VAL     HB  366   3.130   2.851   2.388
   23VAL    CG1  367   3.040   2.744   2.217
   23VAL   HG11  368   2.935   2.737   2.243
   23VAL   HG12  369   3.063   2.826   2.149
   23VAL   HG13  370   3.051   2.647   2.170
   23VAL    CG2  371   3.087   2.661   2.447
   23VAL   HG21  372   3.144   2.660   2.541
   23VAL   HG22  373   2.987   2.701   2.466
   23VAL   HG23  374   3.075   2.560   2.409
   23VAL      C  375   3.348   2.794   2.189
   23VAL      O  376   3.414   2.895   2.213
   24ASP      N  377   3.325   2.749   2.061
   24ASP      H  378   3.275   2.663   2.043
   24ASP     CA  379   3.359   2.819   1.935
   24ASP     HA  380   3.442   2.889   1.944
   24ASP     CB  381   3.392   2.707   1.830
   24ASP    HB1  382   3.494   2.674   1.850
   24ASP    HB2  383   3.325   2.622   1.844
   24ASP     CG  384   3.384   2.744   1.681
   24ASP    OD1  385   3.279   2.698   1.619
   24ASP    OD2  386   3.478   2.804   1.626
   24ASP      C  387   3.242   2.905   1.892
   24ASP      O  388   3.128   2.884   1.931
   25TYR      N  389   3.262   3.003   1.804
   25TYR      H  390   3.358   3.036   1.795
   25TYR     CA  391   3.156   3.071   1.735
   25TYR     HA  392   3.065   3.011   1.739
   25TYR     CB  393   3.130   3.208   1.800
   25TYR    HB1  394   3.038   3.252   1.761
   25TYR    HB2  395   3.107   3.180   1.902
   25TYR     CG  396   3.237   3.316   1.802
   25TYR    CD1  397   3.328   3.310   1.906
   25TYR    HD1  398   3.317   3.235   1.982
   25TYR    CD2  399   3.243   3.406   1.695
   25TYR    HD2  400   3.173   3.419   1.614
   25TYR    CE1  401   3.424   3.414   1.915
   25TYR    HE1  402   3.493   3.413   1.998
   25TYR    CE2  403   3.342   3.506   1.711
   25TYR    HE2  404   3.340   3.589   1.642
   25TYR     CZ  405   3.427   3.517   1.822
   25TYR     OH  406   3.517   3.623   1.833
   25TYR     HH  407   3.582   3.604   1.898
   25TYR      C  408   3.179   3.078   1.579
   25TYR      O  409   3.092   3.116   1.505
   26LYS      N  410   3.299   3.050   1.530
   26LYS      H  411   3.372   3.001   1.579
   26LYS     CA  412   3.335   3.085   1.393
   26LYS     HA  413   3.267   3.160   1.350
   26LYS     CB  414   3.489   3.134   1.400
   26LYS    HB1  415   3.545   3.063   1.461
   26LYS    HB2  416   3.521   3.128   1.296
   26LYS     CG  417   3.495   3.278   1.450
   26LYS    HG1  418   3.430   3.337   1.385
   26LYS    HG2  419   3.446   3.286   1.547
   26LYS     CD  420   3.629   3.343   1.450
   26LYS    HD1  421   3.693   3.290   1.520
   26LYS    HD2  422   3.679   3.320   1.356
   26LYS     CE  423   3.629   3.497   1.460
   26LYS    HE1  424   3.557   3.551   1.398
   26LYS    HE2  425   3.613   3.531   1.562
   26LYS     NZ  426   3.751   3.551   1.405
   26LYS    HZ1  427   3.762   3.643   1.445
   26LYS    HZ2  428   3.830   3.490   1.418
   26LYS    HZ3  429   3.754   3.560   1.304
   26LYS      C  430   3.326   2.965   1.297
   26LYS      O  431   3.303   2.986   1.179
   27THR      N  432   3.352   2.838   1.342
   27THR      H  433   3.368   2.827   1.441
   27THR     CA  434   3.374   2.727   1.252
   27THR     HA  435   3.359   2.763   1.150
   27THR     CB  436   3.517   2.684   1.281
   27THR     HB  437   3.532   2.599   1.213
   27THR    OG1  438   3.535   2.637   1.412
   27THR    HG1  439   3.521   2.712   1.468
   27THR    CG2  440   3.636   2.785   1.246
   27THR   HG21  441   3.623   2.822   1.144
   27THR   HG22  442   3.633   2.861   1.324
   27THR   HG23  443   3.733   2.737   1.255
   27THR      C  444   3.267   2.616   1.263
   27THR      O  445   3.232   2.547   1.165
   28THR      N  446   3.213   2.595   1.383
   28THR      H  447   3.246   2.654   1.457
   28THR     CA  448   3.108   2.495   1.415
   28THR     HA  449   3.061   2.458   1.324
   28THR     CB  450   3.170   2.368   1.480
   28THR     HB  451   3.089   2.297   1.493
   28THR    OG1  452   3.233   2.406   1.603
   28THR    HG1  453   3.276   2.490   1.600
   28THR    CG2  454   3.263   2.285   1.391
   28THR   HG21  455   3.360   2.334   1.380
   28THR   HG22  456   3.282   2.187   1.433
   28THR   HG23  457   3.209   2.260   1.300
   28THR      C  458   2.999   2.554   1.503
   28THR      O  459   2.882   2.508   1.504
   29LYS      N  460   3.030   2.650   1.594
   29LYS      H  461   3.129   2.667   1.597
   29LYS     CA  462   2.955   2.705   1.707
   29LYS     HA  463   3.020   2.790   1.729
   29LYS     CB  464   2.821   2.770   1.663
   29LYS    HB1  465   2.753   2.692   1.627
   29LYS    HB2  466   2.791   2.818   1.756
   29LYS     CG  467   2.845   2.864   1.547
   29LYS    HG1  468   2.808   2.964   1.569
   29LYS    HG2  469   2.952   2.885   1.544
   29LYS     CD  470   2.796   2.820   1.405
   29LYS    HD1  471   2.847   2.729   1.374
   29LYS    HD2  472   2.698   2.771   1.400
   29LYS     CE  473   2.826   2.923   1.297
   29LYS    HE1  474   2.801   3.027   1.314
   29LYS    HE2  475   2.934   2.925   1.283
   29LYS     NZ  476   2.755   2.888   1.175
   29LYS    HZ1  477   2.662   2.856   1.199
   29LYS    HZ2  478   2.742   2.972   1.121
   29LYS    HZ3  479   2.796   2.816   1.118
   29LYS      C  480   2.956   2.617   1.832
   29LYS      O  481   2.894   2.658   1.933
   30ASN      N  482   3.013   2.497   1.822
   30ASN      H  483   3.081   2.496   1.748
   30ASN     CA  484   3.007   2.388   1.916
   30ASN     HA  485   2.908   2.381   1.960
   30ASN     CB  486   3.037   2.245   1.848
   30ASN    HB1  487   2.980   2.235   1.755
   30ASN    HB2  488   3.135   2.242   1.800
   30ASN     CG  489   3.013   2.118   1.931
   30ASN    OD1  490   2.909   2.104   1.992
   30ASN    ND2  491   3.117   2.036   1.953
   30ASN   HD21  492   3.209   2.052   1.916
   30ASN   HD22  493   3.096   1.955   2.009
   30ASN      C  494   3.112   2.407   2.029
   30ASN      O  495   3.213   2.473   2.013
   31VAL      N  496   3.102   2.335   2.141
   31VAL      H  497   3.021   2.275   2.141
   31VAL     CA  498   3.196   2.317   2.254
   31VAL     HA  499   3.204   2.417   2.298
   31VAL     CB  500   3.131   2.217   2.353
   31VAL     HB  501   3.134   2.121   2.302
   31VAL    CG1  502   3.206   2.210   2.485
   31VAL   HG11  503   3.306   2.172   2.467
   31VAL   HG12  504   3.215   2.306   2.536
   31VAL   HG13  505   3.168   2.136   2.555
   31VAL    CG2  506   2.983   2.230   2.379
   31VAL   HG21  507   2.948   2.317   2.434
   31VAL   HG22  508   2.928   2.213   2.286
   31VAL   HG23  509   2.942   2.144   2.431
   31VAL      C  510   3.335   2.264   2.220
   31VAL      O  511   3.352   2.154   2.162
   32LEU      N  512   3.438   2.336   2.260
   32LEU      H  513   3.427   2.410   2.327
   32LEU     CA  514   3.575   2.302   2.232
   32LEU     HA  515   3.586   2.224   2.158
   32LEU     CB  516   3.667   2.427   2.207
   32LEU    HB1  517   3.655   2.497   2.290
   32LEU    HB2  518   3.775   2.418   2.204
   32LEU     CG  519   3.641   2.497   2.068
   32LEU     HG  520   3.534   2.508   2.052
   32LEU    CD1  521   3.706   2.640   2.070
   32LEU   HD11  522   3.647   2.710   2.128
   32LEU   HD12  523   3.811   2.622   2.093
   32LEU   HD13  524   3.699   2.669   1.965
   32LEU    CD2  525   3.697   2.416   1.965
   32LEU   HD21  526   3.656   2.316   1.980
   32LEU   HD22  527   3.664   2.441   1.864
   32LEU   HD23  528   3.805   2.403   1.966
   32LEU      C  529   3.629   2.225   2.348
   32LEU      O  530   3.731   2.155   2.340
   33ALA      N  531   3.579   2.254   2.470
   33ALA      H  532   3.516   2.333   2.473
   33ALA     CA  533   3.602   2.191   2.600
   33ALA     HA  534   3.598   2.084   2.579
   33ALA     CB  535   3.753   2.201   2.641
   33ALA    HB1  536   3.783   2.306   2.646
   33ALA    HB2  537   3.768   2.154   2.738
   33ALA    HB3  538   3.817   2.156   2.566
   33ALA      C  539   3.506   2.216   2.714
   33ALA      O  540   3.471   2.329   2.734
   34ALA      N  541   3.473   2.109   2.789
   34ALA      H  542   3.504   2.019   2.753
   34ALA     CA  543   3.389   2.115   2.908
   34ALA     HA  544   3.417   2.197   2.975
   34ALA     CB  545   3.242   2.136   2.861
   34ALA    HB1  546   3.186   2.164   2.951
   34ALA    HB2  547   3.224   2.219   2.792
   34ALA    HB3  548   3.192   2.049   2.819
   34ALA      C  549   3.405   1.980   2.991
   34ALA      O  550   3.427   1.877   2.925
   35ILE      N  551   3.368   1.979   3.118
   35ILE      H  552   3.342   2.066   3.162
   35ILE     CA  553   3.367   1.865   3.204
   35ILE     HA  554   3.445   1.793   3.178
   35ILE     CB  555   3.398   1.910   3.353
   35ILE     HB  556   3.311   1.968   3.383
   35ILE    CG1  557   3.536   1.977   3.357
   35ILE   HG11  558   3.603   1.907   3.307
   35ILE   HG12  559   3.535   2.067   3.295
   35ILE    CG2  560   3.399   1.788   3.456
   35ILE   HG21  561   3.461   1.707   3.417
   35ILE   HG22  562   3.437   1.807   3.556
   35ILE   HG23  563   3.299   1.749   3.473
   35ILE     CD  564   3.590   2.022   3.497
   35ILE    HD1  565   3.533   2.108   3.531
   35ILE    HD2  566   3.582   1.945   3.574
   35ILE    HD3  567   3.695   2.050   3.488
   35ILE      C  568   3.225   1.810   3.192
   35ILE      O  569   3.131   1.887   3.220
   36PRO      N  570   3.207   1.682   3.151
   36PRO     CA  571   3.080   1.624   3.104
   36PRO     HA  572   3.036   1.694   3.034
   36PRO     CB  573   3.117   1.498   3.023
   36PRO    HB1  574   3.052   1.410   3.022
   36PRO    HB2  575   3.124   1.523   2.918
   36PRO     CG  576   3.246   1.460   3.076
   36PRO    HG1  577   3.223   1.391   3.157
   36PRO    HG2  578   3.296   1.405   2.997
   36PRO     CD  579   3.315   1.591   3.121
   36PRO    HD1  580   3.371   1.578   3.214
   36PRO    HD2  581   3.373   1.612   3.031
   36PRO      C  582   2.992   1.588   3.224
   36PRO      O  583   3.039   1.575   3.339
   37ASN      N  584   2.863   1.566   3.199
   37ASN      H  585   2.841   1.569   3.100
   37ASN     CA  586   2.744   1.546   3.288
   37ASN     HA  587   2.662   1.510   3.225
   37ASN     CB  588   2.775   1.433   3.391
   37ASN    HB1  589   2.870   1.383   3.372
   37ASN    HB2  590   2.793   1.493   3.480
   37ASN     CG  591   2.666   1.337   3.411
   37ASN    OD1  592   2.553   1.382   3.410
   37ASN    ND2  593   2.699   1.210   3.417
   37ASN   HD21  594   2.793   1.174   3.420
   37ASN   HD22  595   2.631   1.135   3.409
   37ASN      C  596   2.687   1.677   3.350
   37ASN      O  597   2.608   1.671   3.442
   38ARG      N  598   2.738   1.796   3.305
   38ARG      H  599   2.800   1.787   3.226
   38ARG     CA  600   2.704   1.932   3.336
   38ARG     HA  601   2.625   1.940   3.411
   38ARG     CB  602   2.830   1.988   3.392
   38ARG    HB1  603   2.911   1.968   3.323
   38ARG    HB2  604   2.825   2.096   3.409
   38ARG     CG  605   2.858   1.923   3.528
   38ARG    HG1  606   2.819   1.987   3.607
   38ARG    HG2  607   2.800   1.833   3.548
   38ARG     CD  608   3.009   1.903   3.553
   38ARG    HD1  609   3.029   1.835   3.636
   38ARG    HD2  610   3.037   1.848   3.463
   38ARG     NE  611   3.095   2.021   3.563
   38ARG     HE  612   3.065   2.095   3.500
   38ARG     CZ  613   3.202   2.041   3.633
   38ARG    NH1  614   3.239   1.955   3.732
   38ARG   HH11  615   3.192   1.866   3.747
   38ARG   HH12  616   3.322   1.970   3.788
   38ARG    NH2  617   3.275   2.152   3.630
   38ARG   HH21  618   3.261   2.224   3.561
   38ARG   HH22  619   3.352   2.172   3.692
   38ARG      C  620   2.662   2.014   3.209
   38ARG      O  621   2.702   1.981   3.094
   39THR      N  622   2.583   2.118   3.232
   39THR      H  623   2.565   2.140   3.329
   39THR     CA  624   2.522   2.204   3.130
   39THR     HA  625   2.464   2.135   3.069
   39THR     CB  626   2.423   2.298   3.191
   39THR     HB  627   2.379   2.370   3.122
   39THR    OG1  628   2.478   2.375   3.305
   39THR    HG1  629   2.571   2.389   3.294
   39THR    CG2  630   2.304   2.224   3.249
   39THR   HG21  631   2.246   2.305   3.295
   39THR   HG22  632   2.235   2.189   3.173
   39THR   HG23  633   2.326   2.150   3.326
   39THR      C  634   2.607   2.277   3.023
   39THR      O  635   2.570   2.281   2.902
   40PHE      N  636   2.727   2.333   3.053
   40PHE      H  637   2.776   2.320   3.140
   40PHE     CA  638   2.806   2.398   2.948
   40PHE     HA  639   2.747   2.464   2.885
   40PHE     CB  640   2.914   2.488   3.014
   40PHE    HB1  641   2.991   2.431   3.064
   40PHE    HB2  642   2.958   2.553   2.938
   40PHE     CG  643   2.861   2.596   3.111
   40PHE    CD1  644   2.738   2.659   3.089
   40PHE    HD1  645   2.687   2.630   2.999
   40PHE    CD2  646   2.937   2.625   3.222
   40PHE    HD2  647   3.035   2.580   3.231
   40PHE    CE1  648   2.691   2.759   3.182
   40PHE    HE1  649   2.595   2.806   3.166
   40PHE    CE2  650   2.894   2.718   3.312
   40PHE    HE2  651   2.957   2.738   3.398
   40PHE     CZ  652   2.770   2.790   3.295
   40PHE     HZ  653   2.729   2.853   3.373
   40PHE      C  654   2.874   2.298   2.850
   40PHE      O  655   2.925   2.337   2.744
   41ALA      N  656   2.874   2.169   2.888
   41ALA      H  657   2.850   2.139   2.982
   41ALA     CA  658   2.910   2.060   2.800
   41ALA     HA  659   2.991   2.086   2.731
   41ALA     CB  660   2.962   1.947   2.890
   41ALA    HB1  661   2.878   1.910   2.949
   41ALA    HB2  662   3.004   1.867   2.829
   41ALA    HB3  663   3.040   1.977   2.961
   41ALA      C  664   2.791   2.017   2.712
   41ALA      O  665   2.808   1.939   2.623
   42LYS      N  666   2.665   2.059   2.746
   42LYS      H  667   2.655   2.129   2.819
   42LYS     CA  668   2.541   2.015   2.680
   42LYS     HA  669   2.550   1.916   2.635
   42LYS     CB  670   2.441   1.996   2.802
   42LYS    HB1  671   2.489   1.933   2.877
   42LYS    HB2  672   2.419   2.090   2.852
   42LYS     CG  673   2.303   1.943   2.764
   42LYS    HG1  674   2.245   2.023   2.719
   42LYS    HG2  675   2.309   1.867   2.686
   42LYS     CD  676   2.228   1.886   2.883
   42LYS    HD1  677   2.277   1.816   2.951
   42LYS    HD2  678   2.218   1.972   2.948
   42LYS     CE  679   2.087   1.842   2.848
   42LYS    HE1  680   2.040   1.932   2.808
   42LYS    HE2  681   2.089   1.775   2.762
   42LYS     NZ  682   2.013   1.774   2.956
   42LYS    HZ1  683   2.005   1.828   3.041
   42LYS    HZ2  684   1.922   1.741   2.926
   42LYS    HZ3  685   2.049   1.685   2.986
   42LYS      C  686   2.496   2.117   2.567
   42LYS      O  687   2.383   2.104   2.518
   43ILE      N  688   2.576   2.218   2.544
   43ILE      H  689   2.662   2.224   2.598
   43ILE     CA  690   2.537   2.329   2.451
   43ILE     HA  691   2.438   2.366   2.478
   43ILE     CB  692   2.632   2.453   2.465
   43ILE     HB  693   2.732   2.416   2.444
   43ILE    CG1  694   2.636   2.518   2.610
   43ILE   HG11  695   2.537   2.555   2.635
   43ILE   HG12  696   2.657   2.433   2.675
   43ILE    CG2  697   2.589   2.566   2.373
   43ILE   HG21  698   2.637   2.663   2.389
   43ILE   HG22  699   2.611   2.538   2.270
   43ILE   HG23  700   2.482   2.580   2.386
   43ILE     CD  701   2.738   2.625   2.630
   43ILE    HD1  702   2.722   2.675   2.726
   43ILE    HD2  703   2.839   2.583   2.635
   43ILE    HD3  704   2.746   2.700   2.551
   43ILE      C  705   2.555   2.278   2.307
   43ILE      O  706   2.667   2.239   2.268
   44ASN      N  707   2.449   2.287   2.221
   44ASN      H  708   2.358   2.319   2.248
   44ASN     CA  709   2.448   2.256   2.076
   44ASN     HA  710   2.489   2.155   2.067
   44ASN     CB  711   2.304   2.247   2.028
   44ASN    HB1  712   2.293   2.226   1.921
   44ASN    HB2  713   2.265   2.163   2.086
   44ASN     CG  714   2.209   2.362   2.070
   44ASN    OD1  715   2.168   2.370   2.189
   44ASN    ND2  716   2.176   2.450   1.978
   44ASN   HD21  717   2.203   2.444   1.881
   44ASN   HD22  718   2.098   2.507   2.006
   44ASN      C  719   2.521   2.361   1.994
   44ASN      O  720   2.533   2.473   2.040
   45PRO      N  721   2.569   2.321   1.874
   45PRO     CA  722   2.609   2.421   1.774
   45PRO     HA  723   2.688   2.485   1.813
   45PRO     CB  724   2.668   2.338   1.667
   45PRO    HB1  725   2.660   2.375   1.565
   45PRO    HB2  726   2.775   2.324   1.685
   45PRO     CG  727   2.594   2.212   1.669
   45PRO    HG1  728   2.502   2.232   1.615
   45PRO    HG2  729   2.643   2.126   1.623
   45PRO     CD  730   2.560   2.190   1.819
   45PRO    HD1  731   2.466   2.136   1.831
   45PRO    HD2  732   2.637   2.123   1.854
   45PRO      C  733   2.498   2.511   1.719
   45PRO      O  734   2.413   2.461   1.649
   46GLY      N  735   2.507   2.642   1.751
   46GLY      H  736   2.570   2.672   1.824
   46GLY     CA  737   2.429   2.750   1.696
   46GLY    HA1  738   2.487   2.819   1.635
   46GLY    HA2  739   2.351   2.708   1.633
   46GLY      C  740   2.353   2.823   1.804
   46GLY      O  741   2.297   2.930   1.769
   47GLU      N  742   2.353   2.775   1.932
   47GLU      H  743   2.423   2.705   1.954
   47GLU     CA  744   2.306   2.845   2.054
   47GLU     HA  745   2.199   2.862   2.045
   47GLU     CB  746   2.319   2.750   2.179
   47GLU    HB1  747   2.270   2.655   2.156
   47GLU    HB2  748   2.425   2.737   2.198
   47GLU     CG  749   2.252   2.796   2.307
   47GLU    HG1  750   2.271   2.733   2.393
   47GLU    HG2  751   2.280   2.900   2.324
   47GLU     CD  752   2.101   2.791   2.295
   47GLU    OE1  753   2.032   2.894   2.265
   47GLU    OE2  754   2.059   2.678   2.313
   47GLU      C  755   2.377   2.977   2.076
   47GLU      O  756   2.308   3.066   2.124
   48VAL      N  757   2.505   2.991   2.042
   48VAL      H  758   2.564   2.912   2.020
   48VAL     CA  759   2.570   3.117   2.069
   48VAL     HA  760   2.529   3.164   2.158
   48VAL     CB  761   2.718   3.089   2.091
   48VAL     HB  762   2.772   3.183   2.106
   48VAL    CG1  763   2.740   2.998   2.218
   48VAL   HG11  764   2.688   3.037   2.305
   48VAL   HG12  765   2.707   2.895   2.205
   48VAL   HG13  766   2.847   2.990   2.237
   48VAL    CG2  767   2.786   3.009   1.976
   48VAL   HG21  768   2.815   3.075   1.894
   48VAL   HG22  769   2.875   2.953   2.003
   48VAL   HG23  770   2.723   2.927   1.941
   48VAL      C  771   2.550   3.239   1.976
   48VAL      O  772   2.592   3.353   2.000
   49ILE      N  773   2.482   3.210   1.864
   49ILE      H  774   2.443   3.117   1.858
   49ILE     CA  775   2.464   3.306   1.754
   49ILE     HA  776   2.560   3.356   1.738
   49ILE     CB  777   2.413   3.229   1.628
   49ILE     HB  778   2.329   3.164   1.654
   49ILE    CG1  779   2.518   3.117   1.578
   49ILE   HG11  780   2.605   3.177   1.548
   49ILE   HG12  781   2.550   3.073   1.673
   49ILE    CG2  782   2.384   3.319   1.510
   49ILE   HG21  783   2.473   3.382   1.505
   49ILE   HG22  784   2.378   3.282   1.407
   49ILE   HG23  785   2.294   3.375   1.535
   49ILE     CD  786   2.465   3.021   1.470
   49ILE    HD1  787   2.531   2.934   1.459
   49ILE    HD2  788   2.367   2.981   1.494
   49ILE    HD3  789   2.455   3.062   1.369
   49ILE      C  790   2.364   3.422   1.790
   49ILE      O  791   2.402   3.538   1.766
   50PRO      N  792   2.248   3.399   1.867
   50PRO     CA  793   2.162   3.503   1.926
   50PRO     HA  794   2.126   3.569   1.847
   50PRO     CB  795   2.050   3.433   1.999
   50PRO    HB1  796   2.073   3.419   2.105
   50PRO    HB2  797   1.959   3.492   1.997
   50PRO     CG  798   2.034   3.302   1.921
   50PRO    HG1  799   2.011   3.217   1.986
   50PRO    HG2  800   1.962   3.306   1.840
   50PRO     CD  801   2.178   3.269   1.870
   50PRO    HD1  802   2.233   3.205   1.938
   50PRO    HD2  803   2.161   3.216   1.776
   50PRO      C  804   2.242   3.590   2.027
   50PRO      O  805   2.217   3.708   2.036
   51LEU      N  806   2.339   3.528   2.102
   51LEU      H  807   2.353   3.428   2.103
   51LEU     CA  808   2.417   3.591   2.209
   51LEU     HA  809   2.338   3.642   2.262
   51LEU     CB  810   2.493   3.488   2.300
   51LEU    HB1  811   2.577   3.434   2.258
   51LEU    HB2  812   2.538   3.542   2.384
   51LEU     CG  813   2.412   3.365   2.345
   51LEU     HG  814   2.373   3.308   2.261
   51LEU    CD1  815   2.495   3.265   2.434
   51LEU   HD11  816   2.444   3.170   2.449
   51LEU   HD12  817   2.587   3.239   2.381
   51LEU   HD13  818   2.525   3.303   2.532
   51LEU    CD2  819   2.304   3.416   2.429
   51LEU   HD21  820   2.334   3.473   2.517
   51LEU   HD22  821   2.239   3.493   2.388
   51LEU   HD23  822   2.234   3.339   2.460
   51LEU      C  823   2.510   3.695   2.155
   51LEU      O  824   2.565   3.774   2.231
   52ILE      N  825   2.523   3.710   2.023
   52ILE      H  826   2.462   3.649   1.970
   52ILE     CA  827   2.609   3.802   1.948
   52ILE     HA  828   2.614   3.890   2.012
   52ILE     CB  829   2.745   3.739   1.910
   52ILE     HB  830   2.798   3.810   1.848
   52ILE    CG1  831   2.724   3.617   1.822
   52ILE   HG11  832   2.683   3.536   1.882
   52ILE   HG12  833   2.642   3.627   1.751
   52ILE    CG2  834   2.832   3.701   2.034
   52ILE   HG21  835   2.851   3.788   2.097
   52ILE   HG22  836   2.782   3.627   2.096
   52ILE   HG23  837   2.928   3.659   2.003
   52ILE     CD  838   2.847   3.564   1.747
   52ILE    HD1  839   2.913   3.512   1.817
   52ILE    HD2  840   2.820   3.491   1.670
   52ILE    HD3  841   2.906   3.642   1.700
   52ILE      C  842   2.528   3.867   1.831
   52ILE      O  843   2.593   3.913   1.744
   53THR      N  844   2.394   3.880   1.839
   53THR      H  845   2.355   3.860   1.930
   53THR     CA  846   2.305   3.951   1.749
   53THR     HA  847   2.371   4.036   1.734
   53THR     CB  848   2.279   3.876   1.623
   53THR     HB  849   2.209   3.938   1.568
   53THR    OG1  850   2.214   3.745   1.641
   53THR    HG1  851   2.281   3.686   1.673
   53THR    CG2  852   2.398   3.850   1.530
   53THR   HG21  853   2.377   3.808   1.431
   53THR   HG22  854   2.457   3.941   1.518
   53THR   HG23  855   2.463   3.777   1.580
   53THR      C  856   2.183   4.009   1.821
   53THR      O  857   2.149   4.121   1.803
   54ASN      N  858   2.104   3.926   1.892
   54ASN      H  859   2.144   3.838   1.919
   54ASN     CA  860   1.977   3.972   1.965
   54ASN     HA  861   1.915   4.040   1.906
   54ASN     CB  862   1.903   3.842   2.006
   54ASN    HB1  863   1.918   3.771   1.924
   54ASN    HB2  864   1.952   3.799   2.093
   54ASN     CG  865   1.751   3.862   2.032
   54ASN    OD1  866   1.708   3.915   2.128
   54ASN    ND2  867   1.668   3.806   1.947
   54ASN   HD21  868   1.708   3.761   1.866
   54ASN   HD22  869   1.568   3.821   1.946
   54ASN      C  870   2.011   4.048   2.094
   54ASN      O  871   2.101   4.022   2.169
   55HIS      N  872   1.919   4.143   2.129
   55HIS      H  873   1.848   4.165   2.060
   55HIS     CA  874   1.916   4.219   2.258
   55HIS     HA  875   1.977   4.164   2.329
   55HIS     CB  876   1.972   4.367   2.248
   55HIS    HB1  877   1.993   4.401   2.349
   55HIS    HB2  878   2.073   4.361   2.207
   55HIS     CG  879   1.907   4.462   2.158
   55HIS    ND1  880   1.920   4.453   2.020
   55HIS    CD2  881   1.816   4.563   2.183
   55HIS    HD2  882   1.771   4.604   2.272
   55HIS    CE1  883   1.854   4.554   1.970
   55HIS    HE1  884   1.860   4.575   1.864
   55HIS    NE2  885   1.775   4.617   2.059
   55HIS    HE2  886   1.728   4.704   2.039
   55HIS      C  887   1.777   4.210   2.319
   55HIS      O  888   1.749   4.271   2.426
   56ASN      N  889   1.679   4.137   2.266
   56ASN      H  890   1.692   4.089   2.179
   56ASN     CA  891   1.553   4.109   2.335
   56ASN     HA  892   1.521   4.202   2.382
   56ASN     CB  893   1.454   4.061   2.226
   56ASN    HB1  894   1.459   4.112   2.130
   56ASN    HB2  895   1.474   3.957   2.202
   56ASN     CG  896   1.305   4.066   2.262
   56ASN    OD1  897   1.250   4.136   2.346
   56ASN    ND2  898   1.231   3.989   2.186
   56ASN   HD21  899   1.290   3.939   2.120
   56ASN   HD22  900   1.148   3.950   2.229
   56ASN      C  901   1.565   4.007   2.446
   56ASN      O  902   1.480   4.004   2.534
   57ILE      N  903   1.659   3.919   2.431
   57ILE      H  904   1.710   3.911   2.344
   57ILE     CA  905   1.688   3.816   2.536
   57ILE     HA  906   1.598   3.756   2.535
   57ILE     CB  907   1.816   3.729   2.490
   57ILE     HB  908   1.859   3.682   2.578
   57ILE    CG1  909   1.935   3.811   2.442
   57ILE   HG11  910   1.910   3.877   2.360
   57ILE   HG12  911   1.964   3.864   2.533
   57ILE    CG2  912   1.787   3.609   2.394
   57ILE   HG21  913   1.859   3.528   2.404
   57ILE   HG22  914   1.702   3.551   2.429
   57ILE   HG23  915   1.790   3.640   2.290
   57ILE     CD  916   2.054   3.720   2.391
   57ILE    HD1  917   2.103   3.645   2.453
   57ILE    HD2  918   2.018   3.668   2.302
   57ILE    HD3  919   2.143   3.775   2.359
   57ILE      C  920   1.691   3.859   2.679
   57ILE      O  921   1.781   3.937   2.718
   58LEU      N  922   1.597   3.809   2.761
   58LEU      H  923   1.517   3.760   2.723
   58LEU     CA  924   1.592   3.827   2.904
   58LEU     HA  925   1.675   3.893   2.930
   58LEU     CB  926   1.445   3.881   2.943
   58LEU    HB1  927   1.370   3.804   2.926
   58LEU    HB2  928   1.440   3.884   3.052
   58LEU     CG  929   1.386   4.019   2.874
   58LEU     HG  930   1.359   3.992   2.772
   58LEU    CD1  931   1.261   4.056   2.949
   58LEU   HD11  932   1.187   3.975   2.941
   58LEU   HD12  933   1.291   4.079   3.051
   58LEU   HD13  934   1.208   4.138   2.900
   58LEU    CD2  935   1.486   4.137   2.873
   58LEU   HD21  936   1.444   4.232   2.839
   58LEU   HD22  937   1.520   4.140   2.976
   58LEU   HD23  938   1.573   4.124   2.809
   58LEU      C  939   1.618   3.695   2.976
   58LEU      O  940   1.685   3.694   3.084
   59LYS      N  941   1.560   3.583   2.935
   59LYS      H  942   1.511   3.597   2.848
   59LYS     CA  943   1.560   3.448   3.000
   59LYS     HA  944   1.647   3.449   3.067
   59LYS     CB  945   1.426   3.441   3.084
   59LYS    HB1  946   1.405   3.536   3.132
   59LYS    HB2  947   1.348   3.428   3.009
   59LYS     CG  948   1.432   3.333   3.199
   59LYS    HG1  949   1.462   3.235   3.160
   59LYS    HG2  950   1.502   3.358   3.278
   59LYS     CD  951   1.291   3.291   3.254
   59LYS    HD1  952   1.240   3.375   3.301
   59LYS    HD2  953   1.225   3.261   3.173
   59LYS     CE  954   1.297   3.170   3.347
   59LYS    HE1  955   1.355   3.088   3.305
   59LYS    HE2  956   1.357   3.201   3.433
   59LYS     NZ  957   1.158   3.120   3.380
   59LYS    HZ1  958   1.113   3.102   3.291
   59LYS    HZ2  959   1.162   3.031   3.428
   59LYS    HZ3  960   1.097   3.182   3.432
   59LYS      C  961   1.581   3.332   2.896
   59LYS      O  962   1.488   3.250   2.872
   60PRO      N  963   1.698   3.317   2.830
   60PRO     CA  964   1.729   3.201   2.750
   60PRO     HA  965   1.646   3.183   2.682
   60PRO     CB  966   1.848   3.254   2.662
   60PRO    HB1  967   1.923   3.183   2.627
   60PRO    HB2  968   1.806   3.302   2.574
   60PRO     CG  969   1.918   3.364   2.742
   60PRO    HG1  970   1.992   3.309   2.800
   60PRO    HG2  971   1.966   3.443   2.684
   60PRO     CD  972   1.807   3.418   2.835
   60PRO    HD1  973   1.828   3.442   2.940
   60PRO    HD2  974   1.778   3.517   2.800
   60PRO      C  975   1.771   3.073   2.836
   60PRO      O  976   1.760   3.073   2.954
   61LEU      N  977   1.812   2.966   2.764
   61LEU      H  978   1.835   2.986   2.668
   61LEU     CA  979   1.836   2.833   2.828
   61LEU     HA  980   1.860   2.846   2.933
   61LEU     CB  981   1.708   2.748   2.817
   61LEU    HB1  982   1.729   2.646   2.846
   61LEU    HB2  983   1.630   2.779   2.886
   61LEU     CG  984   1.639   2.720   2.678
   61LEU     HG  985   1.720   2.735   2.606
   61LEU    CD1  986   1.558   2.588   2.671
   61LEU   HD11  987   1.621   2.513   2.717
   61LEU   HD12  988   1.475   2.590   2.742
   61LEU   HD13  989   1.533   2.557   2.569
   61LEU    CD2  990   1.533   2.815   2.641
   61LEU   HD21  991   1.557   2.919   2.619
   61LEU   HD22  992   1.461   2.783   2.566
   61LEU   HD23  993   1.464   2.829   2.725
   61LEU      C  994   1.965   2.765   2.768
   61LEU      O  995   1.952   2.656   2.715
   62ILE      N  996   2.080   2.822   2.783
   62ILE      H  997   2.085   2.904   2.842
   62ILE     CA  998   2.202   2.790   2.708
   62ILE     HA  999   2.197   2.755   2.605
   62ILE     CB 1000   2.296   2.918   2.701
   62ILE     HB 1001   2.325   2.934   2.805
   62ILE    CG1 1002   2.224   3.052   2.663
   62ILE   HG11 1003   2.221   3.064   2.555
   62ILE   HG12 1004   2.118   3.047   2.689
   62ILE    CG2 1005   2.425   2.891   2.611
   62ILE   HG21 1006   2.466   2.794   2.637
   62ILE   HG22 1007   2.387   2.886   2.509
   62ILE   HG23 1008   2.507   2.962   2.626
   62ILE     CD 1009   2.288   3.174   2.723
   62ILE    HD1 1010   2.384   3.206   2.683
   62ILE    HD2 1011   2.223   3.261   2.730
   62ILE    HD3 1012   2.317   3.153   2.826
   62ILE      C 1013   2.268   2.681   2.799
   62ILE      O 1014   2.306   2.712   2.911
   63GLY      N 1015   2.268   2.558   2.757
   63GLY      H 1016   2.235   2.539   2.663
   63GLY     CA 1017   2.309   2.440   2.834
   63GLY    HA1 1018   2.387   2.399   2.771
   63GLY    HA2 1019   2.349   2.481   2.927
   63GLY      C 1020   2.190   2.354   2.880
   63GLY      O 1021   2.214   2.247   2.939
   64GLN      N 1022   2.067   2.398   2.852
   64GLN      H 1023   2.061   2.487   2.806
   64GLN     CA 1024   1.933   2.341   2.862
   64GLN     HA 1025   1.871   2.377   2.781
   64GLN     CB 1026   1.938   2.181   2.864
   64GLN    HB1 1027   1.980   2.146   2.770
   64GLN    HB2 1028   2.000   2.146   2.947
   64GLN     CG 1029   1.796   2.109   2.893
   64GLN    HG1 1030   1.821   2.003   2.895
   64GLN    HG2 1031   1.760   2.130   2.994
   64GLN     CD 1032   1.695   2.127   2.780
   64GLN    OE1 1033   1.732   2.137   2.664
   64GLN    NE2 1034   1.568   2.125   2.819
   64GLN   HE21 1035   1.544   2.109   2.916
   64GLN   HE22 1036   1.489   2.141   2.758
   64GLN      C 1037   1.842   2.393   2.973
   64GLN      O 1038   1.720   2.407   2.948
   65LYS      N 1039   1.899   2.406   3.094
   65LYS      H 1040   1.996   2.382   3.111
   65LYS     CA 1041   1.828   2.469   3.206
   65LYS     HA 1042   1.724   2.438   3.221
   65LYS     CB 1043   1.910   2.430   3.332
   65LYS    HB1 1044   2.011   2.470   3.320
   65LYS    HB2 1045   1.876   2.482   3.422
   65LYS     CG 1046   1.932   2.283   3.359
   65LYS    HG1 1047   1.830   2.245   3.352
   65LYS    HG2 1048   1.988   2.242   3.275
   65LYS     CD 1049   1.992   2.254   3.497
   65LYS    HD1 1050   2.082   2.312   3.517
   65LYS    HD2 1051   1.920   2.278   3.575
   65LYS     CE 1052   2.032   2.107   3.499
   65LYS    HE1 1053   1.948   2.043   3.469
   65LYS    HE2 1054   2.112   2.093   3.427
   65LYS     NZ 1055   2.089   2.073   3.634
   65LYS    HZ1 1056   2.167   2.128   3.668
   65LYS    HZ2 1057   2.019   2.074   3.706
   65LYS    HZ3 1058   2.118   1.976   3.624
   65LYS      C 1059   1.838   2.618   3.193
   65LYS      O 1060   1.926   2.677   3.127
   66PHE      N 1061   1.742   2.683   3.258
   66PHE      H 1062   1.671   2.633   3.309
   66PHE     CA 1063   1.728   2.826   3.232
   66PHE     HA 1064   1.725   2.842   3.124
   66PHE     CB 1065   1.586   2.862   3.285
   66PHE    HB1 1066   1.556   2.821   3.382
   66PHE    HB2 1067   1.589   2.970   3.304
   66PHE     CG 1068   1.478   2.841   3.184
   66PHE    CD1 1069   1.453   2.949   3.093
   66PHE    HD1 1070   1.515   3.037   3.090
   66PHE    CD2 1071   1.409   2.721   3.162
   66PHE    HD2 1072   1.432   2.637   3.226
   66PHE    CE1 1073   1.351   2.944   2.996
   66PHE    HE1 1074   1.343   3.037   2.942
   66PHE    CE2 1075   1.304   2.720   3.068
   66PHE    HE2 1076   1.248   2.627   3.069
   66PHE     CZ 1077   1.275   2.829   2.982
   66PHE     HZ 1078   1.203   2.829   2.901
   66PHE      C 1079   1.835   2.920   3.292
   66PHE      O 1080   1.880   2.898   3.407
   67CYS      N 1081   1.870   3.026   3.219
   67CYS      H 1082   1.802   3.058   3.152
   67CYS     CA 1083   1.966   3.128   3.264
   67CYS     HA 1084   1.983   3.129   3.372
   67CYS     CB 1085   2.105   3.109   3.197
   67CYS    HB1 1086   2.165   3.197   3.220
   67CYS    HB2 1087   2.138   3.015   3.241
   67CYS     SG 1088   2.087   3.104   3.020
   67CYS     HG 1089   2.002   3.207   3.020
   67CYS      C 1090   1.888   3.263   3.243
   67CYS      O 1091   1.781   3.260   3.185
   68ILE      N 1092   1.944   3.382   3.286
   68ILE      H 1093   2.037   3.376   3.325
   68ILE     CA 1094   1.886   3.517   3.285
   68ILE     HA 1095   1.820   3.527   3.198
   68ILE     CB 1096   1.807   3.551   3.418
   68ILE     HB 1097   1.866   3.518   3.503
   68ILE    CG1 1098   1.676   3.489   3.435
   68ILE   HG11 1099   1.608   3.533   3.362
   68ILE   HG12 1100   1.682   3.384   3.406
   68ILE    CG2 1101   1.783   3.705   3.442
   68ILE   HG21 1102   1.698   3.734   3.379
   68ILE   HG22 1103   1.761   3.716   3.549
   68ILE   HG23 1104   1.867   3.771   3.422
   68ILE     CD 1105   1.610   3.497   3.571
   68ILE    HD1 1106   1.524   3.431   3.574
   68ILE    HD2 1107   1.685   3.471   3.646
   68ILE    HD3 1108   1.582   3.597   3.603
   68ILE      C 1109   2.004   3.612   3.254
   68ILE      O 1110   2.107   3.611   3.328
   69VAL      N 1111   1.982   3.698   3.156
   69VAL      H 1112   1.884   3.714   3.137
   69VAL     CA 1113   2.072   3.785   3.099
   69VAL     HA 1114   2.175   3.767   3.128
   69VAL     CB 1115   2.093   3.759   2.945
   69VAL     HB 1116   2.002   3.794   2.897
   69VAL    CG1 1117   2.202   3.840   2.873
   69VAL   HG11 1118   2.187   3.828   2.766
   69VAL   HG12 1119   2.199   3.946   2.899
   69VAL   HG13 1120   2.302   3.802   2.895
   69VAL    CG2 1121   2.112   3.609   2.919
   69VAL   HG21 1122   2.025   3.548   2.939
   69VAL   HG22 1123   2.136   3.592   2.814
   69VAL   HG23 1124   2.199   3.569   2.971
   69VAL      C 1125   2.032   3.931   3.138
   69VAL      O 1126   1.915   3.968   3.128
   70TYR      N 1127   2.126   4.016   3.173
   70TYR      H 1128   2.217   3.977   3.196
   70TYR     CA 1129   2.099   4.160   3.193
   70TYR     HA 1130   2.005   4.192   3.149
   70TYR     CB 1131   2.077   4.192   3.343
   70TYR    HB1 1132   2.044   4.295   3.361
   70TYR    HB2 1133   1.992   4.134   3.378
   70TYR     CG 1134   2.201   4.165   3.432
   70TYR    CD1 1135   2.308   4.258   3.453
   70TYR    HD1 1136   2.315   4.343   3.386
   70TYR    CD2 1137   2.210   4.034   3.493
   70TYR    HD2 1138   2.132   3.966   3.465
   70TYR    CE1 1139   2.415   4.232   3.538
   70TYR    HE1 1140   2.491   4.305   3.564
   70TYR    CE2 1141   2.323   4.008   3.567
   70TYR    HE2 1142   2.331   3.911   3.614
   70TYR     CZ 1143   2.415   4.109   3.601
   70TYR     OH 1144   2.504   4.084   3.700
   70TYR     HH 1145   2.544   3.999   3.698
   70TYR      C 1146   2.205   4.248   3.125
   70TYR      O 1147   2.203   4.369   3.148
   71THR      N 1148   2.297   4.189   3.044
   71THR      H 1149   2.251   4.115   2.993
   71THR     CA 1150   2.399   4.268   2.975
   71THR     HA 1151   2.379   4.375   2.971
   71THR     CB 1152   2.531   4.256   3.051
   71THR     HB 1153   2.607   4.294   2.982
   71THR    OG1 1154   2.565   4.126   3.066
   71THR    HG1 1155   2.505   4.080   3.122
   71THR    CG2 1156   2.551   4.321   3.191
   71THR   HG21 1157   2.485   4.285   3.270
   71THR   HG22 1158   2.657   4.317   3.216
   71THR   HG23 1159   2.515   4.424   3.184
   71THR      C 1160   2.398   4.221   2.827
   71THR      O 1161   2.336   4.119   2.805
   72ASN      N 1162   2.463   4.294   2.737
   72ASN      H 1163   2.490   4.387   2.763
   72ASN     CA 1164   2.473   4.265   2.593
   72ASN     HA 1165   2.486   4.158   2.579
   72ASN     CB 1166   2.348   4.309   2.513
   72ASN    HB1 1167   2.256   4.287   2.567
   72ASN    HB2 1168   2.343   4.414   2.487
   72ASN     CG 1169   2.328   4.234   2.378
   72ASN    OD1 1170   2.394   4.257   2.275
   72ASN    ND2 1171   2.231   4.150   2.376
   72ASN   HD21 1172   2.185   4.122   2.461
   72ASN   HD22 1173   2.202   4.100   2.293
   72ASN      C 1174   2.601   4.329   2.536
   72ASN      O 1175   2.598   4.433   2.464
   73SER      N 1176   2.709   4.281   2.586
   73SER      H 1177   2.703   4.215   2.662
   73SER     CA 1178   2.843   4.327   2.549
   73SER     HA 1179   2.852   4.375   2.451
   73SER     CB 1180   2.892   4.441   2.639
   73SER    HB1 1181   2.979   4.488   2.593
   73SER    HB2 1182   2.823   4.525   2.645
   73SER     OG 1183   2.913   4.387   2.773
   73SER     HG 1184   2.990   4.333   2.759
   73SER      C 1185   2.940   4.215   2.527
   73SER      O 1186   3.059   4.229   2.555
   74LEU      N 1187   2.887   4.107   2.472
   74LEU      H 1188   2.793   4.115   2.438
   74LEU     CA 1189   2.962   3.994   2.424
   74LEU     HA 1190   3.046   3.983   2.493
   74LEU     CB 1191   2.871   3.869   2.429
   74LEU    HB1 1192   2.813   3.895   2.518
   74LEU    HB2 1193   2.798   3.863   2.348
   74LEU     CG 1194   2.946   3.742   2.449
   74LEU     HG 1195   3.003   3.713   2.360
   74LEU    CD1 1196   3.054   3.738   2.559
   74LEU   HD11 1197   3.134   3.812   2.553
   74LEU   HD12 1198   3.001   3.744   2.654
   74LEU   HD13 1199   3.113   3.647   2.562
   74LEU    CD2 1200   2.841   3.640   2.475
   74LEU   HD21 1201   2.785   3.651   2.568
   74LEU   HD22 1202   2.761   3.644   2.401
   74LEU   HD23 1203   2.866   3.534   2.472
   74LEU      C 1204   3.004   4.021   2.277
   74LEU      O 1205   3.122   4.005   2.254
   75MET      N 1206   2.921   4.077   2.191
   75MET      H 1207   2.822   4.080   2.211
   75MET     CA 1208   2.956   4.118   2.052
   75MET     HA 1209   3.013   4.040   2.002
   75MET     CB 1210   2.820   4.127   1.981
   75MET    HB1 1211   2.837   4.139   1.874
   75MET    HB2 1212   2.770   4.030   1.984
   75MET     CG 1213   2.725   4.242   2.027
   75MET    HG1 1214   2.734   4.247   2.136
   75MET    HG2 1215   2.769   4.328   1.978
   75MET     SD 1216   2.552   4.219   1.982
   75MET     CE 1217   2.572   4.235   1.795
   75MET    HE1 1218   2.640   4.164   1.747
   75MET    HE2 1219   2.474   4.224   1.750
   75MET    HE3 1220   2.616   4.333   1.775
   75MET      C 1221   3.037   4.249   2.041
   75MET      O 1222   3.068   4.289   1.931
   76ASP      N 1223   3.061   4.310   2.156
   76ASP      H 1224   3.050   4.251   2.237
   76ASP     CA 1225   3.152   4.419   2.173
   76ASP     HA 1226   3.124   4.493   2.097
   76ASP     CB 1227   3.118   4.488   2.304
   76ASP    HB1 1228   3.012   4.512   2.303
   76ASP    HB2 1229   3.126   4.423   2.391
   76ASP     CG 1230   3.205   4.607   2.347
   76ASP    OD1 1231   3.221   4.641   2.463
   76ASP    OD2 1232   3.224   4.684   2.251
   76ASP      C 1233   3.300   4.367   2.172
   76ASP      O 1234   3.321   4.260   2.215
   77GLU      N 1235   3.391   4.455   2.128
   77GLU      H 1236   3.358   4.547   2.104
   77GLU     CA 1237   3.535   4.453   2.123
   77GLU     HA 1238   3.570   4.354   2.155
   77GLU     CB 1239   3.587   4.468   1.975
   77GLU    HB1 1240   3.526   4.429   1.893
   77GLU    HB2 1241   3.596   4.574   1.955
   77GLU     CG 1242   3.730   4.408   1.947
   77GLU    HG1 1243   3.764   4.461   1.858
   77GLU    HG2 1244   3.793   4.420   2.035
   77GLU     CD 1245   3.725   4.261   1.910
   77GLU    OE1 1246   3.827   4.195   1.901
   77GLU    OE2 1247   3.613   4.203   1.915
   77GLU      C 1248   3.591   4.554   2.222
   77GLU      O 1249   3.704   4.534   2.261
   78ASN      N 1250   3.513   4.651   2.272
   78ASN      H 1251   3.420   4.661   2.235
   78ASN     CA 1252   3.563   4.737   2.382
   78ASN     HA 1253   3.665   4.777   2.371
   78ASN     CB 1254   3.471   4.854   2.396
   78ASN    HB1 1255   3.369   4.831   2.428
   78ASN    HB2 1256   3.497   4.919   2.480
   78ASN     CG 1257   3.465   4.939   2.267
   78ASN    OD1 1258   3.562   4.992   2.209
   78ASN    ND2 1259   3.346   4.942   2.213
   78ASN   HD21 1260   3.272   4.884   2.251
   78ASN   HD22 1261   3.329   4.978   2.120
   78ASN      C 1262   3.569   4.669   2.515
   78ASN      O 1263   3.674   4.671   2.575
   79THR      N 1264   3.466   4.597   2.557
   79THR      H 1265   3.383   4.616   2.502
   79THR     CA 1266   3.460   4.536   2.690
   79THR     HA 1267   3.550   4.562   2.745
   79THR     CB 1268   3.331   4.579   2.764
   79THR     HB 1269   3.351   4.530   2.860
   79THR    OG1 1270   3.204   4.539   2.709
   79THR    HG1 1271   3.212   4.582   2.626
   79THR    CG2 1272   3.317   4.730   2.775
   79THR   HG21 1273   3.318   4.781   2.679
   79THR   HG22 1274   3.223   4.745   2.828
   79THR   HG23 1275   3.394   4.782   2.832
   79THR      C 1276   3.475   4.381   2.677
   79THR      O 1277   3.539   4.316   2.754
   80TYR      N 1278   3.417   4.328   2.567
   80TYR      H 1279   3.370   4.404   2.521
   80TYR     CA 1280   3.413   4.185   2.519
   80TYR     HA 1281   3.325   4.178   2.456
   80TYR     CB 1282   3.537   4.137   2.431
   80TYR    HB1 1283   3.525   4.034   2.399
   80TYR    HB2 1284   3.539   4.202   2.344
   80TYR     CG 1285   3.682   4.140   2.496
   80TYR    CD1 1286   3.714   4.051   2.602
   80TYR    HD1 1287   3.641   3.986   2.648
   80TYR    CD2 1288   3.778   4.231   2.443
   80TYR    HD2 1289   3.754   4.289   2.355
   80TYR    CE1 1290   3.841   4.065   2.665
   80TYR    HE1 1291   3.880   4.007   2.748
   80TYR    CE2 1292   3.904   4.237   2.500
   80TYR    HE2 1293   3.976   4.306   2.459
   80TYR     CZ 1294   3.930   4.160   2.613
   80TYR     OH 1295   4.049   4.176   2.673
   80TYR     HH 1296   4.062   4.126   2.752
   80TYR      C 1297   3.366   4.075   2.617
   80TYR      O 1298   3.405   3.955   2.604
   81ALA      N 1299   3.283   4.113   2.722
   81ALA      H 1300   3.252   4.209   2.722
   81ALA     CA 1301   3.229   4.016   2.820
   81ALA     HA 1302   3.209   3.924   2.766
   81ALA     CB 1303   3.324   3.976   2.931
   81ALA    HB1 1304   3.271   3.909   2.998
   81ALA    HB2 1305   3.416   3.931   2.894
   81ALA    HB3 1306   3.344   4.073   2.977
   81ALA      C 1307   3.093   4.056   2.874
   81ALA      O 1308   3.072   4.171   2.910
   82MET      N 1309   3.017   3.951   2.892
   82MET      H 1310   3.049   3.858   2.870
   82MET     CA 1311   2.876   3.957   2.928
   82MET     HA 1312   2.837   4.058   2.932
   82MET     CB 1313   2.803   3.869   2.823
   82MET    HB1 1314   2.843   3.892   2.725
   82MET    HB2 1315   2.831   3.766   2.847
   82MET     CG 1316   2.651   3.877   2.828
   82MET    HG1 1317   2.611   3.877   2.929
   82MET    HG2 1318   2.618   3.973   2.789
   82MET     SD 1319   2.572   3.762   2.721
   82MET     CE 1320   2.476   3.864   2.605
   82MET    HE1 1321   2.431   3.948   2.659
   82MET    HE2 1322   2.542   3.913   2.534
   82MET    HE3 1323   2.409   3.805   2.543
   82MET      C 1324   2.860   3.886   3.065
   82MET      O 1325   2.920   3.778   3.079
   83GLU      N 1326   2.784   3.948   3.155
   83GLU      H 1327   2.724   4.021   3.119
   83GLU     CA 1328   2.735   3.903   3.283
   83GLU     HA 1329   2.808   3.836   3.328
   83GLU     CB 1330   2.719   4.029   3.377
   83GLU    HB1 1331   2.647   4.108   3.357
   83GLU    HB2 1332   2.682   3.991   3.473
   83GLU     CG 1333   2.853   4.091   3.406
   83GLU    HG1 1334   2.923   4.009   3.423
   83GLU    HG2 1335   2.888   4.132   3.311
   83GLU     CD 1336   2.847   4.187   3.511
   83GLU    OE1 1337   2.807   4.309   3.494
   83GLU    OE2 1338   2.871   4.144   3.624
   83GLU      C 1339   2.596   3.843   3.263
   83GLU      O 1340   2.509   3.905   3.193
   84LEU      N 1341   2.568   3.729   3.327
   84LEU      H 1342   2.644   3.680   3.373
   84LEU     CA 1343   2.445   3.650   3.344
   84LEU     HA 1344   2.371   3.729   3.358
   84LEU     CB 1345   2.403   3.573   3.214
   84LEU    HB1 1346   2.326   3.502   3.242
   84LEU    HB2 1347   2.354   3.647   3.152
   84LEU     CG 1348   2.507   3.503   3.132
   84LEU     HG 1349   2.572   3.450   3.201
   84LEU    CD1 1350   2.429   3.400   3.059
   84LEU   HD11 1351   2.503   3.333   3.015
   84LEU   HD12 1352   2.372   3.326   3.115
   84LEU   HD13 1353   2.366   3.442   2.981
   84LEU    CD2 1354   2.588   3.591   3.032
   84LEU   HD21 1355   2.658   3.644   3.097
   84LEU   HD22 1356   2.641   3.547   2.948
   84LEU   HD23 1357   2.522   3.666   2.989
   84LEU      C 1358   2.437   3.567   3.476
   84LEU      O 1359   2.530   3.572   3.562
   85LEU      N 1360   2.322   3.505   3.505
   85LEU      H 1361   2.249   3.517   3.436
   85LEU     CA 1362   2.285   3.440   3.624
   85LEU     HA 1363   2.371   3.392   3.670
   85LEU     CB 1364   2.212   3.539   3.721
   85LEU    HB1 1365   2.191   3.475   3.807
   85LEU    HB2 1366   2.289   3.609   3.753
   85LEU     CG 1367   2.081   3.610   3.668
   85LEU     HG 1368   2.052   3.571   3.571
   85LEU    CD1 1369   1.964   3.597   3.761
   85LEU   HD11 1370   1.966   3.491   3.785
   85LEU   HD12 1371   1.988   3.633   3.861
   85LEU   HD13 1372   1.865   3.616   3.720
   85LEU    CD2 1373   2.106   3.757   3.646
   85LEU   HD21 1374   2.137   3.810   3.736
   85LEU   HD22 1375   2.177   3.765   3.564
   85LEU   HD23 1376   2.013   3.800   3.607
   85LEU      C 1377   2.191   3.323   3.588
   85LEU      O 1378   2.126   3.330   3.485
   86THR      N 1379   2.195   3.219   3.668
   86THR      H 1380   2.248   3.225   3.754
   86THR     CA 1381   2.112   3.102   3.670
   86THR     HA 1382   2.112   3.064   3.568
   86THR     CB 1383   2.168   3.000   3.775
   86THR     HB 1384   2.084   2.936   3.802
   86THR    OG1 1385   2.215   3.061   3.894
   86THR    HG1 1386   2.145   3.053   3.957
   86THR    CG2 1387   2.266   2.913   3.715
   86THR   HG21 1388   2.221   2.852   3.637
   86THR   HG22 1389   2.351   2.974   3.686
   86THR   HG23 1390   2.315   2.842   3.782
   86THR      C 1391   1.961   3.134   3.697
   86THR      O 1392   1.924   3.220   3.781
   87GLY      N 1393   1.869   3.061   3.633
   87GLY      H 1394   1.887   2.999   3.555
   87GLY     CA 1395   1.716   3.075   3.637
   87GLY    HA1 1396   1.690   3.159   3.702
   87GLY    HA2 1397   1.671   3.097   3.540
   87GLY      C 1398   1.657   2.949   3.689
   87GLY      O 1399   1.563   2.893   3.632
   88TYR      N 1400   1.708   2.889   3.799
   88TYR      H 1401   1.787   2.920   3.855
   88TYR     CA 1402   1.665   2.772   3.870
   88TYR     HA 1403   1.557   2.784   3.874
   88TYR     CB 1404   1.696   2.640   3.793
   88TYR    HB1 1405   1.661   2.551   3.845
   88TYR    HB2 1406   1.637   2.630   3.702
   88TYR     CG 1407   1.836   2.613   3.743
   88TYR    CD1 1408   1.894   2.657   3.623
   88TYR    HD1 1409   1.826   2.707   3.555
   88TYR    CD2 1410   1.915   2.528   3.826
   88TYR    HD2 1411   1.873   2.477   3.912
   88TYR    CE1 1412   2.030   2.634   3.591
   88TYR    HE1 1413   2.066   2.668   3.495
   88TYR    CE2 1414   2.049   2.499   3.795
   88TYR    HE2 1415   2.099   2.422   3.851
   88TYR     CZ 1416   2.105   2.558   3.683
   88TYR     OH 1417   2.231   2.528   3.647
   88TYR     HH 1418   2.246   2.551   3.556
   88TYR      C 1419   1.710   2.793   4.014
   88TYR      O 1420   1.744   2.907   4.048
   89ALA      N 1421   1.716   2.693   4.103
   89ALA      H 1422   1.680   2.604   4.072
   89ALA     CA 1423   1.760   2.686   4.240
   89ALA     HA 1424   1.677   2.723   4.302
   89ALA     CB 1425   1.770   2.532   4.283
   89ALA    HB1 1426   1.671   2.488   4.290
   89ALA    HB2 1427   1.835   2.475   4.216
   89ALA    HB3 1428   1.812   2.531   4.384
   89ALA      C 1429   1.876   2.780   4.278
   89ALA      O 1430   1.867   2.862   4.376
   90PRO      N 1431   1.994   2.771   4.210
   90PRO     CA 1432   2.105   2.860   4.244
   90PRO     HA 1433   2.108   2.880   4.352
   90PRO     CB 1434   2.232   2.800   4.192
   90PRO    HB1 1435   2.298   2.878   4.154
   90PRO    HB2 1436   2.285   2.740   4.266
   90PRO     CG 1437   2.190   2.699   4.083
   90PRO    HG1 1438   2.190   2.734   3.980
   90PRO    HG2 1439   2.253   2.611   4.097
   90PRO     CD 1440   2.041   2.671   4.112
   90PRO    HD1 1441   1.976   2.664   4.024
   90PRO    HD2 1442   2.039   2.573   4.159
   90PRO      C 1443   2.088   2.993   4.177
   90PRO      O 1444   2.030   3.007   4.069
   91VAL      N 1445   2.154   3.095   4.239
   91VAL      H 1446   2.193   3.079   4.330
   91VAL     CA 1447   2.164   3.227   4.180
   91VAL     HA 1448   2.129   3.223   4.077
   91VAL     CB 1449   2.089   3.331   4.261
   91VAL     HB 1450   2.152   3.360   4.346
   91VAL    CG1 1451   2.074   3.454   4.174
   91VAL   HG11 1452   2.158   3.521   4.161
   91VAL   HG12 1453   2.027   3.430   4.078
   91VAL   HG13 1454   1.991   3.508   4.220
   91VAL    CG2 1455   1.950   3.281   4.314
   91VAL   HG21 1456   1.897   3.346   4.383
   91VAL   HG22 1457   1.879   3.267   4.233
   91VAL   HG23 1458   1.952   3.192   4.376
   91VAL      C 1459   2.315   3.261   4.157
   91VAL      O 1460   2.356   3.379   4.175
   92SER      N 1461   2.398   3.163   4.122
   92SER      H 1462   2.350   3.077   4.102
   92SER     CA 1463   2.534   3.170   4.077
   92SER     HA 1464   2.590   3.207   4.163
   92SER     CB 1465   2.581   3.025   4.039
   92SER    HB1 1466   2.665   3.022   3.971
   92SER    HB2 1467   2.613   2.980   4.133
   92SER     OG 1468   2.483   2.953   3.972
   92SER     HG 1469   2.465   2.994   3.889
   92SER      C 1470   2.556   3.260   3.953
   92SER      O 1471   2.493   3.235   3.847
   93PRO      N 1472   2.647   3.364   3.961
   93PRO     CA 1473   2.675   3.440   3.839
   93PRO     HA 1474   2.583   3.472   3.790
   93PRO     CB 1475   2.766   3.554   3.885
   93PRO    HB1 1476   2.831   3.595   3.808
   93PRO    HB2 1477   2.701   3.637   3.915
   93PRO     CG 1478   2.840   3.513   4.010
   93PRO    HG1 1479   2.936   3.466   3.993
   93PRO    HG2 1480   2.856   3.599   4.076
   93PRO     CD 1481   2.736   3.410   4.073
   93PRO    HD1 1482   2.796   3.328   4.112
   93PRO    HD2 1483   2.670   3.455   4.146
   93PRO      C 1484   2.756   3.356   3.731
   93PRO      O 1485   2.859   3.289   3.759
   94ILE      N 1486   2.719   3.381   3.607
   94ILE      H 1487   2.645   3.450   3.596
   94ILE     CA 1488   2.765   3.325   3.483
   94ILE     HA 1489   2.838   3.248   3.511
   94ILE     CB 1490   2.660   3.248   3.394
   94ILE     HB 1491   2.586   3.322   3.366
   94ILE    CG1 1492   2.563   3.158   3.468
   94ILE   HG11 1493   2.605   3.062   3.499
   94ILE   HG12 1494   2.543   3.208   3.562
   94ILE    CG2 1495   2.718   3.174   3.273
   94ILE   HG21 1496   2.657   3.117   3.204
   94ILE   HG22 1497   2.774   3.234   3.201
   94ILE   HG23 1498   2.785   3.100   3.318
   94ILE     CD 1499   2.437   3.119   3.390
   94ILE    HD1 1500   2.367   3.201   3.379
   94ILE    HD2 1501   2.465   3.073   3.295
   94ILE    HD3 1502   2.383   3.040   3.444
   94ILE      C 1503   2.833   3.437   3.414
   94ILE      O 1504   2.784   3.551   3.412
   95VAL      N 1505   2.949   3.411   3.354
   95VAL      H 1506   2.987   3.318   3.360
   95VAL     CA 1507   3.013   3.517   3.273
   95VAL     HA 1508   2.940   3.592   3.241
   95VAL     CB 1509   3.124   3.588   3.354
   95VAL     HB 1510   3.196   3.513   3.389
   95VAL    CG1 1511   3.207   3.693   3.272
   95VAL   HG11 1512   3.288   3.724   3.338
   95VAL   HG12 1513   3.263   3.648   3.190
   95VAL   HG13 1514   3.154   3.783   3.241
   95VAL    CG2 1515   3.069   3.651   3.479
   95VAL   HG21 1516   2.990   3.720   3.448
   95VAL   HG22 1517   3.017   3.584   3.546
   95VAL   HG23 1518   3.145   3.708   3.533
   95VAL      C 1519   3.049   3.445   3.147
   95VAL      O 1520   3.124   3.349   3.146
   96ILE      N 1521   3.008   3.495   3.028
   96ILE      H 1522   2.951   3.578   3.026
   96ILE     CA 1523   3.070   3.453   2.902
   96ILE     HA 1524   3.136   3.366   2.910
   96ILE     CB 1525   2.964   3.424   2.793
   96ILE     HB 1526   2.927   3.520   2.757
   96ILE    CG1 1527   2.845   3.337   2.854
   96ILE   HG11 1528   2.875   3.237   2.885
   96ILE   HG12 1529   2.822   3.380   2.952
   96ILE    CG2 1530   3.024   3.347   2.676
   96ILE   HG21 1531   3.079   3.262   2.717
   96ILE   HG22 1532   2.946   3.320   2.604
   96ILE   HG23 1533   3.106   3.409   2.639
   96ILE     CD 1534   2.716   3.336   2.771
   96ILE    HD1 1535   2.648   3.266   2.819
   96ILE    HD2 1536   2.648   3.422   2.779
   96ILE    HD3 1537   2.724   3.295   2.671
   96ILE      C 1538   3.160   3.572   2.860
   96ILE      O 1539   3.120   3.689   2.877
   97ALA      N 1540   3.277   3.542   2.807
   97ALA      H 1541   3.307   3.449   2.783
   97ALA     CA 1542   3.376   3.635   2.754
   97ALA     HA 1543   3.328   3.732   2.742
   97ALA     CB 1544   3.500   3.640   2.839
   97ALA    HB1 1545   3.563   3.713   2.788
   97ALA    HB2 1546   3.473   3.669   2.941
   97ALA    HB3 1547   3.554   3.546   2.846
   97ALA      C 1548   3.420   3.585   2.618
   97ALA      O 1549   3.457   3.469   2.596
   98ARG      N 1550   3.425   3.677   2.518
   98ARG      H 1551   3.397   3.773   2.534
   98ARG     CA 1552   3.468   3.650   2.376
   98ARG     HA 1553   3.458   3.546   2.345
   98ARG     CB 1554   3.365   3.729   2.294
   98ARG    HB1 1555   3.263   3.714   2.330
   98ARG    HB2 1556   3.381   3.836   2.307
   98ARG     CG 1557   3.382   3.693   2.151
   98ARG    HG1 1558   3.478   3.711   2.102
   98ARG    HG2 1559   3.350   3.589   2.143
   98ARG     CD 1560   3.281   3.772   2.062
   98ARG    HD1 1561   3.275   3.735   1.960
   98ARG    HD2 1562   3.176   3.762   2.087
   98ARG     NE 1563   3.306   3.913   2.072
   98ARG     HE 1564   3.262   3.962   2.149
   98ARG     CZ 1565   3.362   3.990   1.974
   98ARG    NH1 1566   3.394   3.941   1.855
   98ARG   HH11 1567   3.380   3.847   1.823
   98ARG   HH12 1568   3.436   4.008   1.792
   98ARG    NH2 1569   3.379   4.117   1.994
   98ARG   HH21 1570   3.353   4.163   2.080
   98ARG   HH22 1571   3.461   4.162   1.955
   98ARG      C 1572   3.614   3.677   2.342
   98ARG      O 1573   3.658   3.790   2.358
   99THR      N 1574   3.684   3.583   2.280
   99THR      H 1575   3.635   3.499   2.254
   99THR     CA 1576   3.818   3.592   2.227
   99THR     HA 1577   3.879   3.674   2.266
   99THR     CB 1578   3.901   3.464   2.258
   99THR     HB 1579   4.006   3.492   2.259
   99THR    OG1 1580   3.872   3.366   2.166
   99THR    HG1 1581   3.953   3.360   2.118
   99THR    CG2 1582   3.885   3.399   2.392
   99THR   HG21 1583   3.913   3.294   2.388
   99THR   HG22 1584   3.950   3.452   2.462
   99THR   HG23 1585   3.783   3.403   2.430
   99THR      C 1586   3.808   3.621   2.077
   99THR      O 1587   3.694   3.621   2.029
  100HIS      N 1588   3.916   3.620   1.998
  100HIS      H 1589   4.006   3.605   2.042
  100HIS     CA 1590   3.896   3.623   1.846
  100HIS     HA 1591   3.822   3.697   1.815
  100HIS     CB 1592   4.030   3.662   1.782
  100HIS    HB1 1593   4.095   3.576   1.792
  100HIS    HB2 1594   4.017   3.670   1.674
  100HIS     CG 1595   4.088   3.790   1.834
  100HIS    ND1 1596   4.027   3.915   1.818
  100HIS    CD2 1597   4.204   3.813   1.904
  100HIS    HD2 1598   4.274   3.742   1.944
  100HIS    CE1 1599   4.108   4.006   1.869
  100HIS    HE1 1600   4.089   4.113   1.874
  100HIS    NE2 1601   4.218   3.950   1.908
  100HIS    HE2 1602   4.297   4.000   1.946
  100HIS      C 1603   3.855   3.487   1.785
  100HIS      O 1604   3.845   3.481   1.663
  101THR      N 1605   3.842   3.380   1.860
  101THR      H 1606   3.873   3.394   1.955
  101THR     CA 1607   3.812   3.246   1.811
  101THR     HA 1608   3.749   3.256   1.722
  101THR     CB 1609   3.942   3.155   1.786
  101THR     HB 1610   3.897   3.063   1.747
  101THR    OG1 1611   4.022   3.117   1.899
  101THR    HG1 1612   4.049   3.198   1.940
  101THR    CG2 1613   4.025   3.219   1.676
  101THR   HG21 1614   4.075   3.311   1.706
  101THR   HG22 1615   4.101   3.152   1.635
  101THR   HG23 1616   3.961   3.244   1.592
  101THR      C 1617   3.704   3.175   1.898
  101THR      O 1618   3.627   3.088   1.843
  102ALA      N 1619   3.683   3.206   2.025
  102ALA      H 1620   3.744   3.271   2.073
  102ALA     CA 1621   3.605   3.127   2.116
  102ALA     HA 1622   3.523   3.071   2.072
  102ALA     CB 1623   3.701   3.020   2.181
  102ALA    HB1 1624   3.797   3.068   2.202
  102ALA    HB2 1625   3.643   2.959   2.250
  102ALA    HB3 1626   3.734   2.949   2.105
  102ALA      C 1627   3.536   3.209   2.224
  102ALA      O 1628   3.570   3.326   2.252
  103LEU      N 1629   3.427   3.158   2.277
  103LEU      H 1630   3.416   3.060   2.257
  103LEU     CA 1631   3.360   3.218   2.388
  103LEU     HA 1632   3.378   3.321   2.419
  103LEU     CB 1633   3.204   3.196   2.368
  103LEU    HB1 1634   3.184   3.098   2.326
  103LEU    HB2 1635   3.151   3.194   2.463
  103LEU     CG 1636   3.140   3.293   2.263
  103LEU     HG 1637   3.202   3.289   2.173
  103LEU    CD1 1638   3.013   3.237   2.201
  103LEU   HD11 1639   2.940   3.219   2.280
  103LEU   HD12 1640   2.959   3.302   2.132
  103LEU   HD13 1641   3.043   3.141   2.161
  103LEU    CD2 1642   3.129   3.432   2.319
  103LEU   HD21 1643   3.058   3.440   2.401
  103LEU   HD22 1644   3.218   3.468   2.370
  103LEU   HD23 1645   3.101   3.512   2.252
  103LEU      C 1646   3.407   3.127   2.500
  103LEU      O 1647   3.393   3.005   2.495
  104ILE      N 1648   3.470   3.191   2.603
  104ILE      H 1649   3.479   3.290   2.586
  104ILE     CA 1650   3.503   3.137   2.727
  104ILE     HA 1651   3.516   3.031   2.702
  104ILE     CB 1652   3.634   3.194   2.772
  104ILE     HB 1653   3.628   3.303   2.773
  104ILE    CG1 1654   3.743   3.172   2.664
  104ILE   HG11 1655   3.730   3.077   2.614
  104ILE   HG12 1656   3.733   3.238   2.578
  104ILE    CG2 1657   3.671   3.139   2.916
  104ILE   HG21 1658   3.639   3.035   2.911
  104ILE   HG22 1659   3.778   3.136   2.938
  104ILE   HG23 1660   3.616   3.187   2.997
  104ILE     CD 1661   3.887   3.168   2.719
  104ILE    HD1 1662   3.910   3.071   2.764
  104ILE    HD2 1663   3.958   3.179   2.638
  104ILE    HD3 1664   3.896   3.246   2.794
  104ILE      C 1665   3.378   3.156   2.824
  104ILE      O 1666   3.347   3.267   2.866
  105PHE      N 1667   3.309   3.046   2.861
  105PHE      H 1668   3.342   2.957   2.829
  105PHE     CA 1669   3.199   3.040   2.957
  105PHE     HA 1670   3.136   3.129   2.963
  105PHE     CB 1671   3.100   2.920   2.937
  105PHE    HB1 1672   3.159   2.832   2.908
  105PHE    HB2 1673   3.058   2.892   3.034
  105PHE     CG 1674   2.988   2.936   2.839
  105PHE    CD1 1675   3.017   2.914   2.705
  105PHE    HD1 1676   3.116   2.888   2.671
  105PHE    CD2 1677   2.865   2.976   2.880
  105PHE    HD2 1678   2.851   2.991   2.986
  105PHE    CE1 1679   2.910   2.936   2.609
  105PHE    HE1 1680   2.935   2.931   2.504
  105PHE    CE2 1681   2.761   2.988   2.787
  105PHE    HE2 1682   2.663   3.001   2.832
  105PHE     CZ 1683   2.785   2.973   2.653
  105PHE     HZ 1684   2.707   2.974   2.578
  105PHE      C 1685   3.273   3.024   3.096
  105PHE      O 1686   3.364   2.938   3.111
  106LEU      N 1687   3.232   3.090   3.202
  106LEU      H 1688   3.162   3.160   3.184
  106LEU     CA 1689   3.271   3.076   3.343
  106LEU     HA 1690   3.308   2.976   3.365
  106LEU     CB 1691   3.383   3.176   3.374
  106LEU    HB1 1692   3.453   3.156   3.293
  106LEU    HB2 1693   3.349   3.279   3.361
  106LEU     CG 1694   3.447   3.173   3.507
  106LEU     HG 1695   3.446   3.068   3.536
  106LEU    CD1 1696   3.592   3.212   3.513
  106LEU   HD11 1697   3.638   3.191   3.609
  106LEU   HD12 1698   3.642   3.151   3.437
  106LEU   HD13 1699   3.605   3.316   3.481
  106LEU    CD2 1700   3.379   3.259   3.609
  106LEU   HD21 1701   3.402   3.365   3.597
  106LEU   HD22 1702   3.271   3.240   3.611
  106LEU   HD23 1703   3.417   3.230   3.707
  106LEU      C 1704   3.140   3.092   3.428
  106LEU      O 1705   3.058   3.174   3.400
  107MET      N 1706   3.129   3.009   3.531
  107MET      H 1707   3.192   2.931   3.542
  107MET     CA 1708   3.028   3.026   3.636
  107MET     HA 1709   2.965   3.115   3.629
  107MET     CB 1710   2.934   2.900   3.640
  107MET    HB1 1711   2.897   2.889   3.538
  107MET    HB2 1712   2.987   2.809   3.669
  107MET     CG 1713   2.805   2.923   3.721
  107MET    HG1 1714   2.810   2.892   3.826
  107MET    HG2 1715   2.793   3.030   3.733
  107MET     SD 1716   2.653   2.849   3.651
  107MET     CE 1717   2.703   2.671   3.652
  107MET    HE1 1718   2.728   2.633   3.751
  107MET    HE2 1719   2.615   2.619   3.615
  107MET    HE3 1720   2.795   2.652   3.596
  107MET      C 1721   3.107   3.027   3.766
  107MET      O 1722   3.204   2.950   3.788
  108GLY      N 1723   3.061   3.122   3.849
  108GLY      H 1724   2.996   3.189   3.809
  108GLY     CA 1725   3.117   3.139   3.986
  108GLY    HA1 1726   3.212   3.090   4.008
  108GLY    HA2 1727   3.134   3.246   3.993
  108GLY      C 1728   3.015   3.103   4.096
  108GLY      O 1729   2.898   3.092   4.067
  109LYS      N 1730   3.059   3.089   4.220
  109LYS      H 1731   3.151   3.048   4.232
  109LYS     CA 1732   2.964   3.065   4.333
  109LYS     HA 1733   2.879   3.003   4.303
  109LYS     CB 1734   3.036   3.001   4.452
  109LYS    HB1 1735   3.116   3.065   4.491
  109LYS    HB2 1736   2.963   2.983   4.530
  109LYS     CG 1737   3.076   2.855   4.425
  109LYS    HG1 1738   2.983   2.798   4.417
  109LYS    HG2 1739   3.120   2.859   4.326
  109LYS     CD 1740   3.182   2.805   4.524
  109LYS    HD1 1741   3.271   2.866   4.538
  109LYS    HD2 1742   3.128   2.817   4.618
  109LYS     CE 1743   3.219   2.658   4.502
  109LYS    HE1 1744   3.279   2.658   4.410
  109LYS    HE2 1745   3.284   2.618   4.579
  109LYS     NZ 1746   3.104   2.572   4.500
  109LYS    HZ1 1747   3.067   2.568   4.594
  109LYS    HZ2 1748   3.036   2.597   4.429
  109LYS    HZ3 1749   3.138   2.479   4.482
  109LYS      C 1750   2.905   3.194   4.380
  109LYS      O 1751   2.981   3.294   4.384
  110PRO      N 1752   2.775   3.198   4.426
  110PRO     CA 1753   2.712   3.316   4.484
  110PRO     HA 1754   2.690   3.382   4.400
  110PRO     CB 1755   2.582   3.275   4.547
  110PRO    HB1 1756   2.591   3.253   4.653
  110PRO    HB2 1757   2.499   3.346   4.536
  110PRO     CG 1758   2.543   3.143   4.484
  110PRO    HG1 1759   2.506   3.068   4.554
  110PRO    HG2 1760   2.479   3.163   4.398
  110PRO     CD 1761   2.676   3.091   4.425
  110PRO    HD1 1762   2.726   3.022   4.493
  110PRO    HD2 1763   2.661   3.057   4.322
  110PRO      C 1764   2.789   3.399   4.592
  110PRO      O 1765   2.772   3.518   4.599
  111THR      N 1766   2.871   3.330   4.678
  111THR      H 1767   2.876   3.230   4.663
  111THR     CA 1768   2.942   3.380   4.795
  111THR     HA 1769   2.883   3.450   4.854
  111THR     CB 1770   2.969   3.251   4.870
  111THR     HB 1771   3.046   3.266   4.946
  111THR    OG1 1772   3.009   3.144   4.784
  111THR    HG1 1773   3.104   3.143   4.780
  111THR    CG2 1774   2.842   3.197   4.936
  111THR   HG21 1775   2.848   3.115   5.009
  111THR   HG22 1776   2.794   3.278   4.991
  111THR   HG23 1777   2.769   3.173   4.859
  111THR      C 1778   3.074   3.440   4.750
  111THR      O 1779   3.132   3.513   4.827
  112THR      N 1780   3.118   3.420   4.623
  112THR      H 1781   3.059   3.374   4.555
  112THR     CA 1782   3.221   3.499   4.559
  112THR     HA 1783   3.288   3.525   4.640
  112THR     CB 1784   3.294   3.407   4.451
  112THR     HB 1785   3.217   3.356   4.394
  112THR    OG1 1786   3.355   3.291   4.516
  112THR    HG1 1787   3.364   3.214   4.463
  112THR    CG2 1788   3.406   3.467   4.366
  112THR   HG21 1789   3.501   3.487   4.417
  112THR   HG22 1790   3.423   3.393   4.288
  112THR   HG23 1791   3.387   3.562   4.317
  112THR      C 1792   3.155   3.617   4.488
  112THR      O 1793   3.046   3.607   4.435
  113SER      N 1794   3.223   3.730   4.496
  113SER      H 1795   3.302   3.748   4.556
  113SER     CA 1796   3.180   3.858   4.430
  113SER     HA 1797   3.084   3.888   4.472
  113SER     CB 1798   3.278   3.959   4.481
  113SER    HB1 1799   3.276   4.056   4.431
  113SER    HB2 1800   3.260   3.986   4.585
  113SER     OG 1801   3.414   3.914   4.472
  113SER     HG 1802   3.441   3.897   4.383
  113SER      C 1803   3.187   3.864   4.276
  113SER      O 1804   3.286   3.833   4.211
  114ARG      N 1805   3.078   3.906   4.217
  114ARG      H 1806   2.997   3.918   4.276
  114ARG     CA 1807   3.046   3.940   4.075
  114ARG     HA 1808   3.019   3.844   4.030
  114ARG     CB 1809   2.917   4.022   4.080
  114ARG    HB1 1810   2.837   3.948   4.091
  114ARG    HB2 1811   2.918   4.091   4.165
  114ARG     CG 1812   2.894   4.120   3.963
  114ARG    HG1 1813   2.975   4.191   3.977
  114ARG    HG2 1814   2.911   4.066   3.870
  114ARG     CD 1815   2.764   4.187   3.959
  114ARG    HD1 1816   2.680   4.120   3.976
  114ARG    HD2 1817   2.750   4.250   4.047
  114ARG     NE 1818   2.752   4.265   3.833
  114ARG     HE 1819   2.789   4.220   3.751
  114ARG     CZ 1820   2.710   4.393   3.818
  114ARG    NH1 1821   2.672   4.465   3.927
  114ARG   HH11 1822   2.685   4.427   4.020
  114ARG   HH12 1823   2.600   4.535   3.925
  114ARG    NH2 1824   2.700   4.451   3.700
  114ARG   HH21 1825   2.727   4.386   3.627
  114ARG   HH22 1826   2.664   4.544   3.684
  114ARG      C 1827   3.163   3.993   3.992
  114ARG      O 1828   3.191   3.935   3.886
  115ARG      N 1829   3.230   4.094   4.051
  115ARG      H 1830   3.194   4.141   4.133
  115ARG     CA 1831   3.353   4.152   3.999
  115ARG     HA 1832   3.336   4.197   3.901
  115ARG     CB 1833   3.402   4.263   4.091
  115ARG    HB1 1834   3.320   4.334   4.101
  115ARG    HB2 1835   3.423   4.233   4.193
  115ARG     CG 1836   3.522   4.346   4.042
  115ARG    HG1 1837   3.610   4.286   4.065
  115ARG    HG2 1838   3.516   4.361   3.934
  115ARG     CD 1839   3.535   4.481   4.111
  115ARG    HD1 1840   3.445   4.542   4.096
  115ARG    HD2 1841   3.547   4.466   4.218
  115ARG     NE 1842   3.629   4.572   4.053
  115ARG     HE 1843   3.657   4.564   3.956
  115ARG     CZ 1844   3.661   4.684   4.112
  115ARG    NH1 1845   3.597   4.733   4.225
  115ARG   HH11 1846   3.512   4.694   4.262
  115ARG   HH12 1847   3.616   4.829   4.251
  115ARG    NH2 1848   3.748   4.768   4.050
  115ARG   HH21 1849   3.792   4.719   3.973
  115ARG   HH22 1850   3.799   4.845   4.090
  115ARG      C 1851   3.468   4.058   3.982
  115ARG      O 1852   3.544   4.065   3.882
  116ASP      N 1853   3.488   3.966   4.072
  116ASP      H 1854   3.429   3.966   4.154
  116ASP     CA 1855   3.600   3.866   4.068
  116ASP     HA 1856   3.688   3.928   4.048
  116ASP     CB 1857   3.613   3.795   4.208
  116ASP    HB1 1858   3.589   3.867   4.285
  116ASP    HB2 1859   3.551   3.708   4.230
  116ASP     CG 1860   3.760   3.757   4.239
  116ASP    OD1 1861   3.860   3.816   4.186
  116ASP    OD2 1862   3.781   3.681   4.333
  116ASP      C 1863   3.578   3.757   3.959
  116ASP      O 1864   3.658   3.733   3.869
  117VAL      N 1865   3.451   3.716   3.953
  117VAL      H 1866   3.393   3.743   4.031
  117VAL     CA 1867   3.396   3.618   3.854
  117VAL     HA 1868   3.451   3.525   3.843
  117VAL     CB 1869   3.252   3.583   3.898
  117VAL     HB 1870   3.191   3.672   3.884
  117VAL    CG1 1871   3.183   3.485   3.798
  117VAL   HG11 1872   3.181   3.381   3.832
  117VAL   HG12 1873   3.077   3.510   3.791
  117VAL   HG13 1874   3.218   3.489   3.695
  117VAL    CG2 1875   3.239   3.519   4.043
  117VAL   HG21 1876   3.147   3.473   4.079
  117VAL   HG22 1877   3.308   3.438   4.064
  117VAL   HG23 1878   3.249   3.603   4.112
  117VAL      C 1879   3.405   3.677   3.716
  117VAL      O 1880   3.448   3.612   3.614
  118TYR      N 1881   3.357   3.802   3.701
  118TYR      H 1882   3.315   3.853   3.777
  118TYR     CA 1883   3.377   3.882   3.582
  118TYR     HA 1884   3.326   3.829   3.502
  118TYR     CB 1885   3.306   4.017   3.595
  118TYR    HB1 1886   3.214   3.996   3.650
  118TYR    HB2 1887   3.362   4.082   3.663
  118TYR     CG 1888   3.284   4.088   3.462
  118TYR    CD1 1889   3.353   4.208   3.432
  118TYR    HD1 1890   3.427   4.256   3.495
  118TYR    CD2 1891   3.187   4.042   3.374
  118TYR    HD2 1892   3.136   3.950   3.399
  118TYR    CE1 1893   3.328   4.275   3.308
  118TYR    HE1 1894   3.382   4.366   3.285
  118TYR    CE2 1895   3.174   4.104   3.246
  118TYR    HE2 1896   3.107   4.054   3.178
  118TYR     CZ 1897   3.233   4.226   3.220
  118TYR     OH 1898   3.197   4.290   3.105
  118TYR     HH 1899   3.152   4.233   3.045
  118TYR      C 1900   3.519   3.906   3.538
  118TYR      O 1901   3.550   3.879   3.420
  119ARG      N 1902   3.606   3.950   3.631
  119ARG      H 1903   3.577   3.952   3.727
  119ARG     CA 1904   3.742   3.991   3.613
  119ARG     HA 1905   3.750   4.052   3.523
  119ARG     CB 1906   3.813   4.057   3.731
  119ARG    HB1 1907   3.758   4.151   3.741
  119ARG    HB2 1908   3.789   3.996   3.818
  119ARG     CG 1909   3.966   4.097   3.727
  119ARG    HG1 1910   4.019   4.002   3.728
  119ARG    HG2 1911   3.999   4.136   3.630
  119ARG     CD 1912   4.012   4.182   3.850
  119ARG    HD1 1913   4.119   4.199   3.863
  119ARG    HD2 1914   3.966   4.276   3.820
  119ARG     NE 1915   3.956   4.111   3.968
  119ARG     HE 1916   3.973   4.011   3.967
  119ARG     CZ 1917   3.920   4.168   4.085
  119ARG    NH1 1918   3.930   4.301   4.101
  119ARG   HH11 1919   3.984   4.359   4.039
  119ARG   HH12 1920   3.904   4.347   4.187
  119ARG    NH2 1921   3.880   4.085   4.183
  119ARG   HH21 1922   3.873   3.985   4.175
  119ARG   HH22 1923   3.859   4.109   4.279
  119ARG      C 1924   3.822   3.866   3.564
  119ARG      O 1925   3.902   3.872   3.471
  120THR      N 1926   3.808   3.754   3.637
  120THR      H 1927   3.726   3.749   3.696
  120THR     CA 1928   3.879   3.627   3.605
  120THR     HA 1929   3.986   3.643   3.608
  120THR     CB 1930   3.839   3.513   3.711
  120THR     HB 1931   3.731   3.503   3.720
  120THR    OG1 1932   3.883   3.571   3.831
  120THR    HG1 1933   3.825   3.644   3.849
  120THR    CG2 1934   3.912   3.376   3.685
  120THR   HG21 1935   4.019   3.395   3.692
  120THR   HG22 1936   3.892   3.303   3.763
  120THR   HG23 1937   3.894   3.339   3.584
  120THR      C 1938   3.847   3.576   3.466
  120THR      O 1939   3.933   3.534   3.386
  121CYS      N 1940   3.714   3.570   3.431
  121CYS      H 1941   3.644   3.601   3.497
  121CYS     CA 1942   3.671   3.524   3.299
  121CYS     HA 1943   3.702   3.420   3.282
  121CYS     CB 1944   3.510   3.522   3.292
  121CYS    HB1 1945   3.480   3.483   3.389
  121CYS    HB2 1946   3.480   3.627   3.283
  121CYS     SG 1947   3.449   3.430   3.151
  121CYS     HG 1948   3.320   3.429   3.184
  121CYS      C 1949   3.721   3.613   3.180
  121CYS      O 1950   3.780   3.560   3.087
  122ARG      N 1951   3.704   3.744   3.189
  122ARG      H 1952   3.666   3.775   3.277
  122ARG     CA 1953   3.760   3.837   3.094
  122ARG     HA 1954   3.724   3.811   2.994
  122ARG     CB 1955   3.703   3.978   3.133
  122ARG    HB1 1956   3.595   3.971   3.125
  122ARG    HB2 1957   3.722   4.002   3.238
  122ARG     CG 1958   3.736   4.094   3.041
  122ARG    HG1 1959   3.845   4.105   3.042
  122ARG    HG2 1960   3.737   4.062   2.937
  122ARG     CD 1961   3.644   4.219   3.068
  122ARG    HD1 1962   3.545   4.202   3.025
  122ARG    HD2 1963   3.643   4.222   3.177
  122ARG     NE 1964   3.709   4.336   2.995
  122ARG     HE 1965   3.665   4.337   2.904
  122ARG     CZ 1966   3.794   4.432   3.035
  122ARG    NH1 1967   3.836   4.435   3.161
  122ARG   HH11 1968   3.798   4.374   3.232
  122ARG   HH12 1969   3.878   4.519   3.198
  122ARG    NH2 1970   3.842   4.530   2.957
  122ARG   HH21 1971   3.842   4.529   2.857
  122ARG   HH22 1972   3.900   4.602   2.998
  122ARG      C 1973   3.911   3.833   3.102
  122ARG      O 1974   3.972   3.840   2.992
  123ASP      N 1975   3.982   3.811   3.217
  123ASP      H 1976   3.940   3.806   3.308
  123ASP     CA 1977   4.129   3.798   3.223
  123ASP     HA 1978   4.174   3.890   3.184
  123ASP     CB 1979   4.181   3.788   3.372
  123ASP    HB1 1980   4.178   3.883   3.426
  123ASP    HB2 1981   4.111   3.723   3.426
  123ASP     CG 1982   4.323   3.729   3.385
  123ASP    OD1 1983   4.417   3.783   3.325
  123ASP    OD2 1984   4.343   3.625   3.458
  123ASP      C 1985   4.180   3.675   3.140
  123ASP      O 1986   4.275   3.681   3.062
  124HIS      N 1987   4.101   3.559   3.149
  124HIS      H 1988   4.025   3.558   3.216
  124HIS     CA 1989   4.122   3.437   3.067
  124HIS     HA 1990   4.221   3.392   3.074
  124HIS     CB 1991   4.032   3.325   3.104
  124HIS    HB1 1992   3.932   3.362   3.126
  124HIS    HB2 1993   4.012   3.256   3.021
  124HIS     CG 1994   4.083   3.257   3.230
  124HIS    ND1 1995   4.209   3.196   3.218
  124HIS    CD2 1996   4.031   3.234   3.355
  124HIS    HD2 1997   3.936   3.258   3.400
  124HIS    CE1 1998   4.228   3.126   3.330
  124HIS    HE1 1999   4.312   3.067   3.363
  124HIS    NE2 2000   4.126   3.148   3.416
  124HIS    HE2 2001   4.136   3.128   3.515
  124HIS      C 2002   4.105   3.477   2.918
  124HIS      O 2003   4.204   3.478   2.846
  125ALA      N 2004   3.986   3.530   2.884
  125ALA      H 2005   3.907   3.539   2.947
  125ALA     CA 2006   3.958   3.584   2.745
  125ALA     HA 2007   3.977   3.501   2.677
  125ALA     CB 2008   3.810   3.620   2.735
  125ALA    HB1 2009   3.786   3.700   2.666
  125ALA    HB2 2010   3.741   3.536   2.728
  125ALA    HB3 2011   3.786   3.667   2.831
  125ALA      C 2012   4.060   3.692   2.695
  125ALA      O 2013   4.075   3.707   2.573
  126THR      N 2014   4.129   3.766   2.784
  126THR      H 2015   4.111   3.750   2.882
  126THR     CA 2016   4.232   3.869   2.755
  126THR     HA 2017   4.192   3.923   2.669
  126THR     CB 2018   4.241   3.972   2.872
  126THR     HB 2019   4.262   3.921   2.967
  126THR    OG1 2020   4.109   4.030   2.890
  126THR    HG1 2021   4.055   3.957   2.917
  126THR    CG2 2022   4.339   4.086   2.855
  126THR   HG21 2023   4.440   4.046   2.848
  126THR   HG22 2024   4.334   4.142   2.761
  126THR   HG23 2025   4.333   4.171   2.922
  126THR      C 2026   4.358   3.801   2.716
  126THR      O 2027   4.423   3.836   2.614
  127ARG      N 2028   4.402   3.707   2.800
  127ARG      H 2029   4.351   3.683   2.884
  127ARG     CA 2030   4.543   3.652   2.784
  127ARG     HA 2031   4.614   3.730   2.756
  127ARG     CB 2032   4.594   3.593   2.923
  127ARG    HB1 2033   4.525   3.514   2.953
  127ARG    HB2 2034   4.690   3.543   2.912
  127ARG     CG 2035   4.611   3.702   3.032
  127ARG    HG1 2036   4.654   3.792   2.990
  127ARG    HG2 2037   4.513   3.749   3.042
  127ARG     CD 2038   4.687   3.666   3.161
  127ARG    HD1 2039   4.776   3.607   3.144
  127ARG    HD2 2040   4.739   3.754   3.198
  127ARG     NE 2041   4.598   3.606   3.263
  127ARG     HE 2042   4.518   3.665   3.279
  127ARG     CZ 2043   4.622   3.499   3.342
  127ARG    NH1 2044   4.734   3.424   3.323
  127ARG   HH11 2045   4.794   3.434   3.243
  127ARG   HH12 2046   4.752   3.344   3.382
  127ARG    NH2 2047   4.523   3.450   3.417
  127ARG   HH21 2048   4.442   3.509   3.433
  127ARG   HH22 2049   4.515   3.351   3.436
  127ARG      C 2050   4.552   3.541   2.665
  127ARG      O 2051   4.664   3.520   2.609
  128VAL      N 2052   4.432   3.491   2.632
  128VAL      H 2053   4.352   3.508   2.690
  128VAL     CA 2054   4.410   3.422   2.498
  128VAL     HA 2055   4.486   3.344   2.491
  128VAL     CB 2056   4.277   3.343   2.498
  128VAL     HB 2057   4.193   3.413   2.500
  128VAL    CG1 2058   4.264   3.254   2.376
  128VAL   HG11 2059   4.181   3.185   2.392
  128VAL   HG12 2060   4.264   3.308   2.281
  128VAL   HG13 2061   4.353   3.190   2.381
  128VAL    CG2 2062   4.284   3.237   2.616
  128VAL   HG21 2063   4.368   3.170   2.595
  128VAL   HG22 2064   4.304   3.283   2.713
  128VAL   HG23 2065   4.191   3.182   2.631
  128VAL      C 2066   4.418   3.526   2.376
  128VAL      O 2067   4.470   3.500   2.275
  129ARG      N 2068   4.360   3.646   2.393
  129ARG      H 2069   4.316   3.666   2.481
  129ARG     CA 2070   4.371   3.749   2.294
  129ARG     HA 2071   4.343   3.697   2.202
  129ARG     CB 2072   4.267   3.866   2.313
  129ARG    HB1 2073   4.287   3.914   2.409
  129ARG    HB2 2074   4.292   3.936   2.233
  129ARG     CG 2075   4.114   3.827   2.299
  129ARG    HG1 2076   4.095   3.814   2.193
  129ARG    HG2 2077   4.097   3.730   2.346
  129ARG     CD 2078   4.018   3.926   2.362
  129ARG    HD1 2079   3.993   3.919   2.468
  129ARG    HD2 2080   4.064   4.022   2.340
  129ARG     NE 2081   3.887   3.929   2.292
  129ARG     HE 2082   3.820   3.865   2.333
  129ARG     CZ 2083   3.849   4.005   2.189
  129ARG    NH1 2084   3.934   4.091   2.126
  129ARG   HH11 2085   4.025   4.122   2.158
  129ARG   HH12 2086   3.902   4.125   2.037
  129ARG    NH2 2087   3.730   3.989   2.145
  129ARG   HH21 2088   3.671   3.911   2.172
  129ARG   HH22 2089   3.691   4.049   2.074
  129ARG      C 2090   4.508   3.811   2.280
  129ARG      O 2091   4.555   3.826   2.167
  130ALA      N 2092   4.583   3.825   2.387
  130ALA      H 2093   4.527   3.810   2.469
  130ALA     CA 2094   4.722   3.861   2.394
  130ALA     HA 2095   4.727   3.953   2.335
  130ALA     CB 2096   4.758   3.893   2.536
  130ALA    HB1 2097   4.678   3.954   2.578
  130ALA    HB2 2098   4.782   3.802   2.591
  130ALA    HB3 2099   4.844   3.959   2.552
  130ALA      C 2100   4.812   3.757   2.319
  130ALA      O 2101   4.910   3.798   2.255
  131THR      N 2102   4.779   3.625   2.326
  131THR      H 2103   4.717   3.604   2.402
  131THR     CA 2104   4.848   3.522   2.251
  131THR     HA 2105   4.955   3.543   2.256
  131THR     CB 2106   4.812   3.380   2.308
  131THR     HB 2107   4.704   3.372   2.297
  131THR    OG1 2108   4.850   3.388   2.444
  131THR    HG1 2109   4.796   3.454   2.486
  131THR    CG2 2110   4.889   3.269   2.235
  131THR   HG21 2111   4.896   3.176   2.292
  131THR   HG22 2112   4.836   3.242   2.144
  131THR   HG23 2113   4.994   3.298   2.220
  131THR      C 2114   4.795   3.520   2.104
  131THR      O 2115   4.864   3.461   2.019
  132GLY      N 2116   4.681   3.576   2.067
  132GLY      H 2117   4.645   3.629   2.146
  132GLY     CA 2118   4.634   3.610   1.928
  132GLY    HA1 2119   4.607   3.715   1.922
  132GLY    HA2 2120   4.716   3.601   1.857
  132GLY      C 2121   4.511   3.533   1.881
  132GLY      O 2122   4.495   3.522   1.759
  133ASN      N 2123   4.423   3.491   1.972
  133ASN      H 2124   4.439   3.516   2.068
  133ASN     CA 2125   4.308   3.407   1.935
  133ASN     HA 2126   4.272   3.438   1.837
  133ASN     CB 2127   4.364   3.263   1.906
  133ASN    HB1 2128   4.286   3.203   1.858
  133ASN    HB2 2129   4.450   3.261   1.840
  133ASN     CG 2130   4.411   3.195   2.030
  133ASN    OD1 2131   4.529   3.166   2.054
  133ASN    ND2 2132   4.310   3.146   2.102
  133ASN   HD21 2133   4.218   3.177   2.076
  133ASN   HD22 2134   4.324   3.082   2.179
  133ASN      C 2135   4.181   3.427   2.014
  133ASN     O1 2136   4.169   3.522   2.091
  133ASN     O2 2137   4.093   3.338   2.005
  134UNK    O00 2138   4.711   3.114   3.149
  134UNK    C01 2139   4.606   3.062   3.105
  134UNK    C02 2140   4.535   2.950   3.182
  134UNK    C03 2141   4.560   3.103   2.962
  134UNK    C04 2142   4.611   2.820   3.217
  134UNK    C05 2143   4.630   3.230   2.906
  134UNK    C06 2144   4.685   2.754   3.104
  134UNK    C07 2145   4.757   3.207   2.826
  134UNK    C08 2146   4.632   2.740   2.977
  134UNK    C09 2147   4.817   2.711   3.120
  134UNK    C0A 2148   4.743   3.180   2.677
  134UNK    C0B 2149   4.708   2.689   2.867
  134UNK    C0C 2150   4.891   2.652   3.021
  134UNK    C0D 2151   4.684   3.045   2.633
  134UNK    O0E 2152   4.655   2.689   2.739
  134UNK    C0F 2153   4.838   2.638   2.892
  134UNK    C0G 2154   4.712   2.926   2.709
  134UNK    C0H 2155   4.609   3.038   2.521
  134UNK    C0I 2156   4.643   2.812   2.673
  134UNK    C0J 2157   4.543   2.922   2.485
  134UNK    C0K 2158   4.552   2.808   2.565
  134UNK    O0M 2159   4.919   2.599   2.790
  134UNK    H0N 2160   4.877   2.576   2.708
  134UNK    O0O 2161   4.480   2.691   2.527
  134UNK    H0P 2162   4.481   2.627   2.596
  134UNK    H0Q 2163   4.492   2.992   3.273
  134UNK    H0R 2164   4.453   2.927   3.114
  134UNK    H0S 2165   4.458   3.132   2.985
  134UNK    H0T 2166   4.550   3.015   2.898
  134UNK    H0U 2167   4.536   2.748   3.251
  134UNK    H0V 2168   4.672   2.834   3.307
  134UNK    H0W 2169   4.655   3.288   2.996
  134UNK    H0X 2170   4.564   3.295   2.850
  134UNK    H0Y 2171   4.816   3.129   2.874
  134UNK    H0Z 2172   4.818   3.294   2.850
  134UNK    H10 2173   4.534   2.777   2.951
  134UNK    H11 2174   4.848   2.712   3.223
  134UNK    H12 2175   4.841   3.197   2.633
  134UNK    H13 2176   4.677   3.255   2.636
  134UNK    H14 2177   4.985   2.603   3.044
  134UNK    H15 2178   4.787   2.936   2.787
  134UNK    H16 2179   4.594   3.125   2.460
  134UNK    H17 2180   4.490   2.918   2.392
  135SOL     OW 2181   5.447   3.635   6.088
  135SOL    HW1 2182   5.409   3.602   6.006
  135SOL    HW2 2183   5.490   3.559   6.127
  135SOL     MW 2184   5.448   3.621   6.083
  136SOL     OW 2185   0.304   2.265   4.996
  136SOL    HW1 2186   0.285   2.247   5.088
  136SOL    HW2 2187   0.233   2.224   4.947
  136SOL     MW 2188   0.293   2.257   5.001
  137SOL     OW 2189   3.742   5.290   1.296
  137SOL    HW1 2190   3.778   5.364   1.345
  137SOL    HW2 2191   3.806   5.275   1.226
  137SOL     MW 2192   3.755   5.297   1.294
  138SOL     OW 2193   5.217   4.082   4.408
  138SOL    HW1 2194   5.302   4.041   4.419
  138SOL    HW2 2195   5.155   4.022   4.450
  138SOL     MW 2196   5.220   4.069   4.415
  139SOL     OW 2197   0.064   1.383   3.642
  139SOL    HW1 2198   0.148   1.413   3.606
  139SOL    HW2 2199   0.022   1.337   3.570
  139SOL     MW 2200   0.069   1.381   3.628
  140SOL     OW 2201   4.966   5.819   3.574
  140SOL    HW1 2202   4.998   5.890   3.519
  140SOL    HW2 2203   4.930   5.862   3.652
  140SOL     MW 2204   4.966   5.833   3.577
  141SOL     OW 2205   2.597   2.700   4.469
  141SOL    HW1 2206   2.670   2.643   4.495
  141SOL    HW2 2207   2.563   2.660   4.390
  141SOL     MW 2208   2.602   2.688   4.462
  142SOL     OW 2209   5.923   3.089   0.979
  142SOL    HW1 2210   5.956   3.043   1.056
  142SOL    HW2 2211   5.844   3.134   1.009
  142SOL     MW 2212   5.917   3.089   0.992
  143SOL     OW 2213   0.718   1.523   2.067
  143SOL    HW1 2214   0.767   1.541   2.147
  143SOL    HW2 2215   0.776   1.552   1.996
  143SOL     MW 2216   0.732   1.529   2.068
  144SOL     OW 2217   1.841   4.803   4.070
  144SOL    HW1 2218   1.867   4.751   3.994
  144SOL    HW2 2219   1.891   4.885   4.061
  144SOL     MW 2220   1.851   4.807   4.059
  145SOL     OW 2221   4.638   2.314   1.265
  145SOL    HW1 2222   4.663   2.404   1.246
  145SOL    HW2 2223   4.671   2.264   1.190
  145SOL     MW 2224   4.645   2.319   1.253
  146SOL     OW 2225   3.411   4.821   5.141
  146SOL    HW1 2226   3.500   4.853   5.126
  146SOL    HW2 2227   3.422   4.731   5.171
  146SOL     MW 2228   3.424   4.814   5.143
  147SOL     OW 2229   3.410   5.215   4.035
  147SOL    HW1 2230   3.499   5.232   4.065
  147SOL    HW2 2231   3.355   5.239   4.109
  147SOL     MW 2232   3.414   5.221   4.048
  148SOL     OW 2233   4.952   1.899   1.424
  148SOL    HW1 2234   4.865   1.936   1.408
  148SOL    HW2 2235   4.938   1.805   1.422
  148SOL     MW 2236   4.939   1.892   1.422
  149SOL     OW 2237   0.625   3.870   4.377
  149SOL    HW1 2238   0.604   3.823   4.458
  149SOL    HW2 2239   0.631   3.962   4.403
  149SOL     MW 2240   0.623   3.876   4.391
  150SOL     OW 2241   2.382   2.004   5.541
  150SOL    HW1 2242   2.367   1.914   5.513
  150SOL    HW2 2243   2.339   2.010   5.626
  150SOL     MW 2244   2.375   1.993   5.548
  151SOL     OW 2245   1.696   4.553   4.467
  151SOL    HW1 2246   1.697   4.458   4.458
  151SOL    HW2 2247   1.671   4.585   4.380
  151SOL     MW 2248   1.693   4.545   4.454
  152SOL     OW 2249   5.306   0.144   0.693
  152SOL    HW1 2250   5.363   0.068   0.695
  152SOL    HW2 2251   5.253   0.137   0.772
  152SOL     MW 2252   5.307   0.134   0.703
  153SOL     OW 2253   1.280   5.015   4.507
  153SOL    HW1 2254   1.247   5.083   4.448
  153SOL    HW2 2255   1.225   4.939   4.488
  153SOL     MW 2256   1.269   5.014   4.497
  154SOL     OW 2257   0.416   2.257   5.667
  154SOL    HW1 2258   0.470   2.295   5.736
  154SOL    HW2 2259   0.406   2.327   5.603
  154SOL     MW 2260   0.422   2.271   5.667
  155SOL     OW 2261   4.422   4.724   5.527
  155SOL    HW1 2262   4.502   4.691   5.487
  155SOL    HW2 2263   4.420   4.684   5.614
  155SOL     MW 2264   4.432   4.715   5.533
  156SOL     OW 2265   5.571   5.664   5.443
  156SOL    HW1 2266   5.637   5.622   5.499
  156SOL    HW2 2267   5.603   5.754   5.432
  156SOL     MW 2268   5.584   5.670   5.449
  157SOL     OW 2269   2.598   1.171   1.053
  157SOL    HW1 2270   2.647   1.159   1.134
  157SOL    HW2 2271   2.660   1.147   0.984
  157SOL     MW 2272   2.613   1.167   1.054
  158SOL     OW 2273   2.215   1.279   1.201
  158SOL    HW1 2274   2.169   1.345   1.150
  158SOL    HW2 2275   2.177   1.285   1.289
  158SOL     MW 2276   2.205   1.288   1.206
  159SOL     OW 2277   0.722   0.555   2.268
  159SOL    HW1 2278   0.647   0.610   2.289
  159SOL    HW2 2279   0.783   0.615   2.225
  159SOL     MW 2280   0.720   0.570   2.265
  160SOL     OW 2281   4.523   5.073   3.721
  160SOL    HW1 2282   4.569   5.055   3.803
  160SOL    HW2 2283   4.528   5.168   3.712
  160SOL     MW 2284   4.530   5.083   3.731
  161SOL     OW 2285   2.958   0.612   3.457
  161SOL    HW1 2286   3.029   0.548   3.446
  161SOL    HW2 2287   3.001   0.691   3.490
  161SOL     MW 2288   2.973   0.614   3.460
  162SOL     OW 2289   5.862   6.121   4.243
  162SOL    HW1 2290   5.790   6.183   4.232
  162SOL    HW2 2291   5.881   6.090   4.154
  162SOL     MW 2292   5.855   6.125   4.230
  163SOL     OW 2293   1.713   0.122   2.654
  163SOL    HW1 2294   1.716   0.122   2.559
  163SOL    HW2 2295   1.649   0.190   2.676
  163SOL     MW 2296   1.705   0.131   2.645
  164SOL     OW 2297   4.399   4.206   1.444
  164SOL    HW1 2298   4.472   4.267   1.444
  164SOL    HW2 2299   4.424   4.138   1.380
  164SOL     MW 2300   4.411   4.205   1.436
  165SOL     OW 2301   4.054   5.140   5.544
  165SOL    HW1 2302   3.987   5.148   5.613
  165SOL    HW2 2303   4.061   5.046   5.529
  165SOL     MW 2304   4.046   5.129   5.551
  166SOL     OW 2305   5.704   4.622   2.671
  166SOL    HW1 2306   5.620   4.583   2.647
  166SOL    HW2 2307   5.769   4.561   2.636
  166SOL     MW 2308   5.701   4.609   2.663
  167SOL     OW 2309   4.326   5.709   4.128
  167SOL    HW1 2310   4.247   5.656   4.118
  167SOL    HW2 2311   4.383   5.657   4.184
  167SOL     MW 2312   4.323   5.695   4.134
  168SOL     OW 2313   0.631   2.250   0.134
  168SOL    HW1 2314   0.571   2.284   0.069
  168SOL    HW2 2315   0.608   2.297   0.215
  168SOL     MW 2316   0.621   2.261   0.136
  169SOL     OW 2317   4.348   5.862   2.588
  169SOL    HW1 2318   4.276   5.919   2.614
  169SOL    HW2 2319   4.308   5.777   2.573
  169SOL     MW 2320   4.334   5.858   2.589
  170SOL     OW 2321   3.911   4.876   4.746
  170SOL    HW1 2322   4.001   4.858   4.720
  170SOL    HW2 2323   3.907   4.971   4.758
  170SOL     MW 2324   3.922   4.886   4.744
  171SOL     OW 2325   1.234   0.036   4.122
  171SOL    HW1 2326   1.317  -0.001   4.152
  171SOL    HW2 2327   1.215   0.105   4.185
  171SOL     MW 2328   1.242   0.040   4.134
  172SOL     OW 2329   2.208   5.497   3.324
  172SOL    HW1 2330   2.126   5.512   3.277
  172SOL    HW2 2331   2.215   5.571   3.383
  172SOL     MW 2332   2.198   5.509   3.326
  173SOL     OW 2333   1.946   4.891   3.650
  173SOL    HW1 2334   1.910   4.974   3.682
  173SOL    HW2 2335   1.969   4.843   3.729
  173SOL     MW 2336   1.944   4.896   3.664
  174SOL     OW 2337   2.036   2.339   4.353
  174SOL    HW1 2338   1.962   2.283   4.377
  174SOL    HW2 2339   2.040   2.405   4.422
  174SOL     MW 2340   2.027   2.340   4.365
  175SOL     OW 2341   3.980   1.776   1.185
  175SOL    HW1 2342   3.940   1.703   1.233
  175SOL    HW2 2343   4.014   1.834   1.253
  175SOL     MW 2344   3.980   1.774   1.200
  176SOL     OW 2345   3.648   1.641   1.212
  176SOL    HW1 2346   3.605   1.559   1.188
  176SOL    HW2 2347   3.731   1.615   1.252
  176SOL     MW 2348   3.653   1.627   1.214
  177SOL     OW 2349   0.015   3.508   3.984
  177SOL    HW1 2350   0.008   3.446   3.911
  177SOL    HW2 2351   0.024   3.593   3.942
  177SOL     MW 2352   0.015   3.511   3.969
  178SOL     OW 2353   3.782   5.912   4.745
  178SOL    HW1 2354   3.711   5.977   4.741
  178SOL    HW2 2355   3.780   5.869   4.660
  178SOL     MW 2356   3.773   5.915   4.734
  179SOL     OW 2357   4.094   2.088   3.821
  179SOL    HW1 2358   4.093   2.031   3.744
  179SOL    HW2 2359   4.036   2.161   3.798
  179SOL     MW 2360   4.086   2.090   3.808
  180SOL     OW 2361   5.652   2.542   4.135
  180SOL    HW1 2362   5.646   2.468   4.196
  180SOL    HW2 2363   5.683   2.503   4.053
  180SOL     MW 2364   5.655   2.528   4.132
  181SOL     OW 2365   1.385   2.286   3.905
  181SOL    HW1 2366   1.334   2.246   3.975
  181SOL    HW2 2367   1.355   2.377   3.904
  181SOL     MW 2368   1.374   2.293   3.914
  182SOL     OW 2369   3.995   4.101   4.933
  182SOL    HW1 2370   3.924   4.104   4.869
  182SOL    HW2 2371   3.958   4.138   5.013
  182SOL     MW 2372   3.981   4.106   4.935
  183SOL     OW 2373   4.325   5.192   4.473
  183SOL    HW1 2374   4.339   5.166   4.564
  183SOL    HW2 2375   4.236   5.163   4.453
  183SOL     MW 2376   4.316   5.185   4.482
  184SOL     OW 2377   6.052   0.311   1.432
  184SOL    HW1 2378   6.036   0.274   1.519
  184SOL    HW2 2379   6.009   0.250   1.372
  184SOL     MW 2380   6.045   0.298   1.436
  185SOL     OW 2381   1.693   2.395   5.745
  185SOL    HW1 2382   1.602   2.419   5.760
  185SOL    HW2 2383   1.730   2.388   5.833
  185SOL     MW 2384   1.686   2.397   5.758
  186SOL     OW 2385   1.156   5.858   4.355
  186SOL    HW1 2386   1.107   5.926   4.400
  186SOL    HW2 2387   1.118   5.776   4.387
  186SOL     MW 2388   1.145   5.856   4.364
  187SOL     OW 2389   1.970   5.263   4.924
  187SOL    HW1 2390   1.973   5.306   5.009
  187SOL    HW2 2391   2.061   5.240   4.905
  187SOL     MW 2392   1.982   5.266   4.932
  188SOL     OW 2393   1.633   4.768   4.257
  188SOL    HW1 2394   1.699   4.743   4.192
  188SOL    HW2 2395   1.680   4.825   4.318
  188SOL     MW 2396   1.648   4.772   4.257
  189SOL     OW 2397   0.928   3.003   2.542
  189SOL    HW1 2398   0.839   3.037   2.548
  189SOL    HW2 2399   0.923   2.915   2.581
  189SOL     MW 2400   0.916   2.996   2.548
  190SOL     OW 2401   3.952   5.013   1.916
  190SOL    HW1 2402   3.960   4.921   1.890
  190SOL    HW2 2403   4.022   5.026   1.980
  190SOL     MW 2404   3.962   5.003   1.921
  191SOL     OW 2405   0.780   5.382   4.360
  191SOL    HW1 2406   0.690   5.405   4.383
  191SOL    HW2 2407   0.807   5.319   4.428
  191SOL     MW 2408   0.772   5.377   4.372
  192SOL     OW 2409   0.771   4.975   5.297
  192SOL    HW1 2410   0.860   4.990   5.266
  192SOL    HW2 2411   0.773   4.998   5.390
  192SOL     MW 2412   0.782   4.980   5.305
  193SOL     OW 2413   0.450   0.902   2.700
  193SOL    HW1 2414   0.505   0.975   2.724
  193SOL    HW2 2415   0.394   0.936   2.630
  193SOL     MW 2416   0.450   0.916   2.694
  194SOL     OW 2417   4.150   1.798   1.913
  194SOL    HW1 2418   4.114   1.876   1.870
  194SOL    HW2 2419   4.086   1.729   1.895
  194SOL     MW 2420   4.137   1.799   1.905
  195SOL     OW 2421   5.223   2.094   2.860
  195SOL    HW1 2422   5.277   2.114   2.783
  195SOL    HW2 2423   5.261   2.146   2.930
  195SOL     MW 2424   5.235   2.103   2.859
  196SOL     OW 2425   1.057   3.107   0.546
  196SOL    HW1 2426   1.144   3.142   0.528
  196SOL    HW2 2427   1.021   3.163   0.615
  196SOL     MW 2428   1.063   3.118   0.553
  197SOL     OW 2429   0.818   0.194   4.259
  197SOL    HW1 2430   0.789   0.229   4.175
  197SOL    HW2 2431   0.857   0.109   4.236
  197SOL     MW 2432   0.819   0.188   4.245
  198SOL     OW 2433   2.550   3.735   4.571
  198SOL    HW1 2434   2.605   3.691   4.506
  198SOL    HW2 2435   2.518   3.664   4.627
  198SOL     MW 2436   2.553   3.720   4.570
  199SOL     OW 2437   2.527   3.398   0.115
  199SOL    HW1 2438   2.576   3.351   0.047
  199SOL    HW2 2439   2.459   3.446   0.067
  199SOL     MW 2440   2.525   3.398   0.100
  200SOL     OW 2441   0.483   2.078   4.138
  200SOL    HW1 2442   0.462   2.024   4.215
  200SOL    HW2 2443   0.557   2.033   4.098
  200SOL     MW 2444   0.489   2.065   4.143
  201SOL     OW 2445   1.612   4.293   4.542
  201SOL    HW1 2446   1.684   4.245   4.583
  201SOL    HW2 2447   1.554   4.317   4.614
  201SOL     MW 2448   1.614   4.290   4.556
  202SOL     OW 2449   3.420   4.514   5.188
  202SOL    HW1 2450   3.412   4.561   5.271
  202SOL    HW2 2451   3.510   4.480   5.187
  202SOL     MW 2452   3.430   4.515   5.198
  203SOL     OW 2453   1.165   5.213   3.024
  203SOL    HW1 2454   1.097   5.234   2.959
  203SOL    HW2 2455   1.204   5.297   3.046
  203SOL     MW 2456   1.161   5.226   3.019
  204SOL     OW 2457   5.185   3.049   4.903
  204SOL    HW1 2458   5.156   3.054   4.994
  204SOL    HW2 2459   5.123   3.104   4.855
  204SOL     MW 2460   5.173   3.056   4.908
  205SOL     OW 2461   0.214   4.635   1.348
  205SOL    HW1 2462   0.251   4.547   1.341
  205SOL    HW2 2463   0.182   4.641   1.438
  205SOL     MW 2464   0.215   4.625   1.358
  206SOL     OW 2465   4.962   2.594   1.734
  206SOL    HW1 2466   4.973   2.682   1.698
  206SOL    HW2 2467   4.889   2.557   1.686
  206SOL     MW 2468   4.954   2.601   1.724
  207SOL     OW 2469   3.046   4.457   0.693
  207SOL    HW1 2470   3.056   4.412   0.609
  207SOL    HW2 2471   3.136   4.465   0.727
  207SOL     MW 2472   3.059   4.452   0.687
  208SOL     OW 2473   2.323   5.581   5.074
  208SOL    HW1 2474   2.310   5.669   5.111
  208SOL    HW2 2475   2.237   5.558   5.040
  208SOL     MW 2476   2.310   5.590   5.074
  209SOL     OW 2477   0.882   5.573   6.004
  209SOL    HW1 2478   0.887   5.525   5.921
  209SOL    HW2 2479   0.815   5.528   6.055
  209SOL     MW 2480   0.874   5.561   6.000
  210SOL     OW 2481   0.544   1.981   5.825
  210SOL    HW1 2482   0.450   1.965   5.833
  210SOL    HW2 2483   0.570   1.929   5.749
  210SOL     MW 2484   0.535   1.973   5.816
  211SOL     OW 2485   4.628   0.801   4.543
  211SOL    HW1 2486   4.577   0.729   4.580
  211SOL    HW2 2487   4.622   0.871   4.608
  211SOL     MW 2488   4.621   0.801   4.556
  212SOL     OW 2489   6.102   6.101   1.695
  212SOL    HW1 2490   6.084   6.039   1.766
  212SOL    HW2 2491   6.191   6.081   1.667
  212SOL     MW 2492   6.111   6.090   1.701
  213SOL     OW 2493   1.002   3.164   4.154
  213SOL    HW1 2494   0.926   3.222   4.144
  213SOL    HW2 2495   1.076   3.224   4.162
  213SOL     MW 2496   1.001   3.179   4.154
  214SOL     OW 2497   0.901   5.687   2.689
  214SOL    HW1 2498   0.920   5.760   2.630
  214SOL    HW2 2499   0.838   5.723   2.752
  214SOL     MW 2500   0.895   5.701   2.689
  215SOL     OW 2501   3.575   0.280   2.195
  215SOL    HW1 2502   3.635   0.278   2.121
  215SOL    HW2 2503   3.627   0.248   2.269
  215SOL     MW 2504   3.589   0.276   2.195
  216SOL     OW 2505   5.812   5.408   0.552
  216SOL    HW1 2506   5.885   5.367   0.598
  216SOL    HW2 2507   5.780   5.341   0.492
  216SOL     MW 2508   5.817   5.395   0.550
  217SOL     OW 2509   5.950   0.044   5.122
  217SOL    HW1 2510   5.935  -0.036   5.071
  217SOL    HW2 2511   5.875   0.100   5.100
  217SOL     MW 2512   5.938   0.041   5.113
  218SOL     OW 2513   3.955   2.459   0.348
  218SOL    HW1 2514   3.940   2.394   0.417
  218SOL    HW2 2515   3.914   2.421   0.271
  218SOL     MW 2516   3.948   2.446   0.347
  219SOL     OW 2517   4.324   1.140   0.304
  219SOL    HW1 2518   4.280   1.182   0.231
  219SOL    HW2 2519   4.261   1.143   0.376
  219SOL     MW 2520   4.311   1.146   0.304
  220SOL     OW 2521   1.322   4.041   3.804
  220SOL    HW1 2522   1.387   4.050   3.735
  220SOL    HW2 2523   1.300   4.132   3.828
  220SOL     MW 2524   1.327   4.054   3.798
  221SOL     OW 2525   4.158   4.452   2.989
  221SOL    HW1 2526   4.166   4.432   2.896
  221SOL    HW2 2527   4.130   4.370   3.029
  221SOL     MW 2528   4.155   4.439   2.982
  222SOL     OW 2529   0.088   4.162   4.743
  222SOL    HW1 2530   0.158   4.217   4.777
  222SOL    HW2 2531   0.075   4.094   4.809
  222SOL     MW 2532   0.095   4.161   4.756
  223SOL     OW 2533   5.175   5.547   1.935
  223SOL    HW1 2534   5.102   5.562   1.995
  223SOL    HW2 2535   5.253   5.558   1.989
  223SOL     MW 2536   5.176   5.550   1.950
  224SOL     OW 2537   2.834   3.625   1.111
  224SOL    HW1 2538   2.833   3.617   1.207
  224SOL    HW2 2539   2.785   3.705   1.093
  224SOL     MW 2540   2.827   3.634   1.121
  225SOL     OW 2541   1.533   5.147   5.475
  225SOL    HW1 2542   1.525   5.228   5.425
  225SOL    HW2 2543   1.583   5.172   5.553
  225SOL     MW 2544   1.539   5.161   5.479
  226SOL     OW 2545   3.496   4.178   5.794
  226SOL    HW1 2546   3.488   4.135   5.709
  226SOL    HW2 2547   3.437   4.254   5.789
  226SOL     MW 2548   3.487   4.182   5.783
  227SOL     OW 2549   1.615   0.960   2.777
  227SOL    HW1 2550   1.537   1.012   2.755
  227SOL    HW2 2551   1.612   0.952   2.872
  227SOL     MW 2552   1.604   0.966   2.786
  228SOL     OW 2553   5.000   2.566   5.698
  228SOL    HW1 2554   5.043   2.596   5.779
  228SOL    HW2 2555   4.998   2.644   5.642
  228SOL     MW 2556   5.005   2.580   5.701
  229SOL     OW 2557   2.262   1.741   0.331
  229SOL    HW1 2558   2.346   1.710   0.297
  229SOL    HW2 2559   2.265   1.723   0.425
  229SOL     MW 2560   2.273   1.735   0.338
  230SOL     OW 2561   3.043   0.469   1.536
  230SOL    HW1 2562   2.952   0.495   1.551
  230SOL    HW2 2563   3.036   0.382   1.495
  230SOL     MW 2564   3.030   0.461   1.532
  231SOL     OW 2565   3.895   1.661   2.969
  231SOL    HW1 2566   3.802   1.669   2.988
  231SOL    HW2 2567   3.925   1.751   2.955
  231SOL     MW 2568   3.887   1.674   2.970
  232SOL     OW 2569   5.551   3.071   1.506
  232SOL    HW1 2570   5.524   3.043   1.593
  232SOL    HW2 2571   5.480   3.127   1.476
  232SOL     MW 2572   5.538   3.075   1.513
  233SOL     OW 2573   3.826   2.031   4.998
  233SOL    HW1 2574   3.766   2.054   4.927
  233SOL    HW2 2575   3.908   2.009   4.953
  233SOL     MW 2576   3.829   2.031   4.983
  234SOL     OW 2577   4.432   3.356   4.052
  234SOL    HW1 2578   4.455   3.364   3.959
  234SOL    HW2 2579   4.340   3.331   4.051
  234SOL     MW 2580   4.423   3.354   4.040
  235SOL     OW 2581   1.866   3.045   0.259
  235SOL    HW1 2582   1.860   3.116   0.195
  235SOL    HW2 2583   1.953   3.008   0.245
  235SOL     MW 2584   1.876   3.049   0.249
  236SOL     OW 2585   1.164   5.924   0.110
  236SOL    HW1 2586   1.101   5.981   0.154
  236SOL    HW2 2587   1.115   5.883   0.039
  236SOL     MW 2588   1.150   5.926   0.106
  237SOL     OW 2589   0.552   1.985   0.130
  237SOL    HW1 2590   0.616   1.978   0.059
  237SOL    HW2 2591   0.558   2.077   0.157
  237SOL     MW 2592   0.561   1.996   0.124
  238SOL     OW 2593   3.285   2.083   5.542
  238SOL    HW1 2594   3.273   2.049   5.630
  238SOL    HW2 2595   3.371   2.049   5.515
  238SOL     MW 2596   3.295   2.074   5.550
  239SOL     OW 2597   1.250   0.715   3.187
  239SOL    HW1 2598   1.308   0.739   3.115
  239SOL    HW2 2599   1.169   0.687   3.144
  239SOL     MW 2600   1.247   0.714   3.173
  240SOL     OW 2601   1.776   5.293   2.888
  240SOL    HW1 2602   1.833   5.272   2.813
  240SOL    HW2 2603   1.786   5.218   2.947
  240SOL     MW 2604   1.785   5.281   2.886
  241SOL     OW 2605   5.817   4.497   0.372
  241SOL    HW1 2606   5.814   4.451   0.456
  241SOL    HW2 2607   5.899   4.546   0.375
  241SOL     MW 2608   5.827   4.497   0.383
  242SOL     OW 2609   1.154   1.373   0.724
  242SOL    HW1 2610   1.088   1.376   0.794
  242SOL    HW2 2611   1.220   1.437   0.751
  242SOL     MW 2612   1.154   1.382   0.737
  243SOL     OW 2613   1.403   0.658   5.962
  243SOL    HW1 2614   1.431   0.632   5.874
  243SOL    HW2 2615   1.417   0.580   6.016
  243SOL     MW 2616   1.409   0.645   5.958
  244SOL     OW 2617   1.057   4.775   2.702
  244SOL    HW1 2618   1.018   4.697   2.661
  244SOL    HW2 2619   1.038   4.846   2.641
  244SOL     MW 2620   1.050   4.774   2.689
  245SOL     OW 2621   2.422   0.975   1.947
  245SOL    HW1 2622   2.451   0.888   1.918
  245SOL    HW2 2623   2.339   0.989   1.900
  245SOL     MW 2624   2.415   0.966   1.937
  246SOL     OW 2625   2.704   5.395   0.240
  246SOL    HW1 2626   2.641   5.326   0.260
  246SOL    HW2 2627   2.778   5.349   0.200
  246SOL     MW 2628   2.706   5.381   0.238
  247SOL     OW 2629   5.495   2.019   0.323
  247SOL    HW1 2630   5.568   1.957   0.312
  247SOL    HW2 2631   5.467   2.038   0.234
  247SOL     MW 2632   5.501   2.013   0.310
  248SOL     OW 2633   1.273   4.718   2.576
  248SOL    HW1 2634   1.244   4.749   2.490
  248SOL    HW2 2635   1.194   4.725   2.631
  248SOL     MW 2636   1.259   4.723   2.572
  249SOL     OW 2637   0.268   1.006   3.592
  249SOL    HW1 2638   0.200   0.946   3.625
  249SOL    HW2 2639   0.324   1.022   3.668
  249SOL     MW 2640   0.266   1.000   3.606
  250SOL     OW 2641   1.576   1.196   4.578
  250SOL    HW1 2642   1.556   1.120   4.633
  250SOL    HW2 2643   1.525   1.181   4.498
  250SOL     MW 2644   1.567   1.184   4.575
  251SOL     OW 2645   4.136   2.618   4.907
  251SOL    HW1 2646   4.087   2.686   4.953
  251SOL    HW2 2647   4.220   2.614   4.952
  251SOL     MW 2648   4.141   2.626   4.918
  252SOL     OW 2649   3.028   4.534   3.728
  252SOL    HW1 2650   2.985   4.534   3.642
  252SOL    HW2 2651   3.066   4.446   3.736
  252SOL     MW 2652   3.027   4.522   3.718
  253SOL     OW 2653   5.536   4.025   4.943
  253SOL    HW1 2654   5.470   3.986   4.886
  253SOL    HW2 2655   5.543   4.115   4.914
  253SOL     MW 2656   5.528   4.031   4.932
  254SOL     OW 2657   2.864   0.912   5.774
  254SOL    HW1 2658   2.889   0.841   5.834
  254SOL    HW2 2659   2.918   0.898   5.697
  254SOL     MW 2660   2.874   0.901   5.772
  255SOL     OW 2661   0.147   4.711   3.486
  255SOL    HW1 2662   0.118   4.621   3.498
  255SOL    HW2 2663   0.231   4.703   3.440
  255SOL     MW 2664   0.154   4.699   3.482
  256SOL     OW 2665   4.551   0.061   4.977
  256SOL    HW1 2666   4.625   0.112   5.011
  256SOL    HW2 2667   4.583  -0.030   4.977
  256SOL     MW 2668   4.565   0.056   4.981
  257SOL     OW 2669   1.778   1.041   5.345
  257SOL    HW1 2670   1.788   1.015   5.253
  257SOL    HW2 2671   1.864   1.024   5.384
  257SOL     MW 2672   1.791   1.035   5.338
  258SOL     OW 2673   5.706   5.069   5.301
  258SOL    HW1 2674   5.680   5.041   5.389
  258SOL    HW2 2675   5.801   5.056   5.300
  258SOL     MW 2676   5.715   5.063   5.312
  259SOL     OW 2677   2.146   0.142   0.609
  259SOL    HW1 2678   2.184   0.079   0.670
  259SOL    HW2 2679   2.104   0.207   0.664
  259SOL     MW 2680   2.146   0.142   0.624
  260SOL     OW 2681   1.794   5.252   5.299
  260SOL    HW1 2682   1.817   5.189   5.231
  260SOL    HW2 2683   1.796   5.201   5.380
  260SOL     MW 2684   1.797   5.238   5.301
  261SOL     OW 2685   1.464   4.438   2.627
  261SOL    HW1 2686   1.442   4.430   2.535
  261SOL    HW2 2687   1.464   4.532   2.644
  261SOL     MW 2688   1.461   4.449   2.618
  262SOL     OW 2689   5.667   4.488   4.319
  262SOL    HW1 2690   5.594   4.431   4.343
  262SOL    HW2 2691   5.671   4.552   4.390
  262SOL     MW 2692   5.658   4.489   4.331
  263SOL     OW 2693   1.984   2.887   6.087
  263SOL    HW1 2694   2.037   2.808   6.096
  263SOL    HW2 2695   1.911   2.872   6.147
  263SOL     MW 2696   1.981   2.875   6.096
  264SOL     OW 2697   0.202   2.172   2.256
  264SOL    HW1 2698   0.110   2.171   2.282
  264SOL    HW2 2699   0.203   2.133   2.169
  264SOL     MW 2700   0.190   2.167   2.249
  265SOL     OW 2701   5.695   5.388   2.964
  265SOL    HW1 2702   5.726   5.476   2.984
  265SOL    HW2 2703   5.672   5.351   3.049
  265SOL     MW 2704   5.696   5.394   2.977
  266SOL     OW 2705   4.085   4.794   3.271
  266SOL    HW1 2706   4.082   4.852   3.348
  266SOL    HW2 2707   4.174   4.758   3.273
  266SOL     MW 2708   4.096   4.797   3.281
  267SOL     OW 2709   1.548   1.604   5.973
  267SOL    HW1 2710   1.619   1.612   5.909
  267SOL    HW2 2711   1.589   1.566   6.050
  267SOL     MW 2712   1.562   1.600   5.975
  268SOL     OW 2713   0.933   2.036   3.355
  268SOL    HW1 2714   0.888   2.037   3.440
  268SOL    HW2 2715   0.868   2.072   3.294
  268SOL     MW 2716   0.919   2.041   3.358
  269SOL     OW 2717   3.580   1.517   5.832
  269SOL    HW1 2718   3.499   1.552   5.870
  269SOL    HW2 2719   3.551   1.470   5.754
  269SOL     MW 2720   3.566   1.515   5.827
  270SOL     OW 2721   0.539   1.139   2.400
  270SOL    HW1 2722   0.629   1.144   2.432
  270SOL    HW2 2723   0.485   1.162   2.475
  270SOL     MW 2724   0.543   1.142   2.414
  271SOL     OW 2725   4.015   5.239   4.658
  271SOL    HW1 2726   4.073   5.313   4.640
  271SOL    HW2 2727   4.047   5.169   4.600
  271SOL     MW 2728   4.027   5.240   4.648
  272SOL     OW 2729   0.943   2.532   5.354
  272SOL    HW1 2730   0.874   2.588   5.318
  272SOL    HW2 2731   0.909   2.505   5.439
  272SOL     MW 2732   0.930   2.536   5.360
  273SOL     OW 2733   1.382   3.732   0.201
  273SOL    HW1 2734   1.322   3.764   0.268
  273SOL    HW2 2735   1.447   3.681   0.250
  273SOL     MW 2736   1.383   3.730   0.216
  274SOL     OW 2737   3.450   2.375   0.763
  274SOL    HW1 2738   3.452   2.386   0.668
  274SOL    HW2 2739   3.501   2.450   0.796
  274SOL     MW 2740   3.457   2.386   0.755
  275SOL     OW 2741   5.778   5.903   2.858
  275SOL    HW1 2742   5.841   5.956   2.907
  275SOL    HW2 2743   5.741   5.963   2.794
  275SOL     MW 2744   5.782   5.917   2.856
  276SOL     OW 2745   4.225   3.558   5.149
  276SOL    HW1 2746   4.296   3.531   5.091
  276SOL    HW2 2747   4.246   3.518   5.234
  276SOL     MW 2748   4.236   3.550   5.153
  277SOL     OW 2749   3.229   2.345   4.421
  277SOL    HW1 2750   3.261   2.272   4.474
  277SOL    HW2 2751   3.151   2.310   4.377
  277SOL     MW 2752   3.223   2.331   4.422
  278SOL     OW 2753   5.955   2.600   5.785
  278SOL    HW1 2754   6.011   2.616   5.709
  278SOL    HW2 2755   5.948   2.686   5.827
  278SOL     MW 2756   5.961   2.613   5.780
  279SOL     OW 2757   2.695   2.583   5.869
  279SOL    HW1 2758   2.656   2.660   5.828
  279SOL    HW2 2759   2.652   2.578   5.955
  279SOL     MW 2760   2.684   2.593   5.875
  280SOL     OW 2761   0.227   1.020   0.194
  280SOL    HW1 2762   0.251   1.014   0.101
  280SOL    HW2 2763   0.295   0.971   0.240
  280SOL     MW 2764   0.238   1.013   0.188
  281SOL     OW 2765   5.813   1.854   3.431
  281SOL    HW1 2766   5.825   1.771   3.477
  281SOL    HW2 2767   5.723   1.852   3.399
  281SOL     MW 2768   5.803   1.843   3.433
  282SOL     OW 2769   3.131   5.294   3.592
  282SOL    HW1 2770   3.127   5.266   3.501
  282SOL    HW2 2771   3.192   5.232   3.633
  282SOL     MW 2772   3.138   5.282   3.586
  283SOL     OW 2773   5.310   0.933   3.643
  283SOL    HW1 2774   5.314   0.962   3.734
  283SOL    HW2 2775   5.253   0.856   3.644
  283SOL     MW 2776   5.303   0.927   3.655
  284SOL     OW 2777   3.738   3.246   5.661
  284SOL    HW1 2778   3.820   3.254   5.711
  284SOL    HW2 2779   3.691   3.327   5.679
  284SOL     MW 2780   3.743   3.257   5.670
  285SOL     OW 2781   0.316   3.092   4.482
  285SOL    HW1 2782   0.236   3.097   4.430
  285SOL    HW2 2783   0.377   3.150   4.436
  285SOL     MW 2784   0.314   3.100   4.469
  286SOL     OW 2785   1.937   5.910   4.648
  286SOL    HW1 2786   2.015   5.935   4.599
  286SOL    HW2 2787   1.960   5.827   4.689
  286SOL     MW 2788   1.950   5.903   4.647
  287SOL     OW 2789   5.806   2.603   3.621
  287SOL    HW1 2790   5.879   2.542   3.613
  287SOL    HW2 2791   5.839   2.673   3.676
  287SOL     MW 2792   5.819   2.604   3.627
  288SOL     OW 2793   5.567   2.537   2.066
  288SOL    HW1 2794   5.604   2.626   2.058
  288SOL    HW2 2795   5.641   2.483   2.095
  288SOL     MW 2796   5.582   2.542   2.069
  289SOL     OW 2797   1.372   2.961   0.696
  289SOL    HW1 2798   1.343   3.037   0.747
  289SOL    HW2 2799   1.445   2.925   0.747
  289SOL     MW 2800   1.378   2.966   0.709
  290SOL     OW 2801   1.951   5.392   0.700
  290SOL    HW1 2802   1.923   5.413   0.611
  290SOL    HW2 2803   2.036   5.351   0.690
  290SOL     MW 2804   1.958   5.389   0.687
  291SOL     OW 2805   2.044   0.639   2.524
  291SOL    HW1 2806   1.962   0.611   2.483
  291SOL    HW2 2807   2.112   0.615   2.461
  291SOL     MW 2808   2.042   0.633   2.511
  292SOL     OW 2809   4.174   0.881   3.525
  292SOL    HW1 2810   4.132   0.912   3.445
  292SOL    HW2 2811   4.240   0.947   3.545
  292SOL     MW 2812   4.177   0.893   3.517
  293SOL     OW 2813   1.509   0.727   4.588
  293SOL    HW1 2814   1.437   0.670   4.558
  293SOL    HW2 2815   1.566   0.668   4.637
  293SOL     MW 2816   1.507   0.712   4.590
  294SOL     OW 2817   1.691   1.595   4.806
  294SOL    HW1 2818   1.623   1.581   4.741
  294SOL    HW2 2819   1.756   1.527   4.788
  294SOL     MW 2820   1.691   1.585   4.796
  295SOL     OW 2821   0.007   2.595   0.423
  295SOL    HW1 2822   0.074   2.528   0.416
  295SOL    HW2 2823  -0.046   2.584   0.344
  295SOL     MW 2824   0.009   2.585   0.412
  296SOL     OW 2825   3.476   2.768   5.243
  296SOL    HW1 2826   3.545   2.733   5.299
  296SOL    HW2 2827   3.413   2.697   5.234
  296SOL     MW 2828   3.477   2.755   5.249
  297SOL     OW 2829   5.709   1.212   2.339
  297SOL    HW1 2830   5.797   1.245   2.355
  297SOL    HW2 2831   5.654   1.290   2.329
  297SOL     MW 2832   5.713   1.226   2.340
  298SOL     OW 2833   0.771   0.286   5.805
  298SOL    HW1 2834   0.690   0.246   5.836
  298SOL    HW2 2835   0.761   0.379   5.824
  298SOL     MW 2836   0.759   0.293   5.811
  299SOL     OW 2837   4.928   5.896   4.174
  299SOL    HW1 2838   4.989   5.962   4.140
  299SOL    HW2 2839   4.861   5.947   4.220
  299SOL     MW 2840   4.927   5.911   4.176
  300SOL     OW 2841   5.957   3.314   5.309
  300SOL    HW1 2842   6.001   3.316   5.394
  300SOL    HW2 2843   6.015   3.263   5.253
  300SOL     MW 2844   5.970   3.308   5.313
  301SOL     OW 2845   0.141   5.665   4.874
  301SOL    HW1 2846   0.053   5.644   4.843
  301SOL    HW2 2847   0.195   5.594   4.842
  301SOL     MW 2848   0.136   5.653   4.866
  302SOL     OW 2849   5.522   1.966   4.203
  302SOL    HW1 2850   5.583   1.935   4.269
  302SOL    HW2 2851   5.537   1.910   4.127
  302SOL     MW 2852   5.531   1.955   4.202
  303SOL     OW 2853   5.670   4.284   4.883
  303SOL    HW1 2854   5.586   4.313   4.848
  303SOL    HW2 2855   5.684   4.339   4.960
  303SOL     MW 2856   5.661   4.295   4.888
  304SOL     OW 2857   1.209   0.892   5.637
  304SOL    HW1 2858   1.242   0.832   5.570
  304SOL    HW2 2859   1.281   0.954   5.652
  304SOL     MW 2860   1.223   0.892   5.630
  305SOL     OW 2861   5.030   1.243   0.891
  305SOL    HW1 2862   5.061   1.315   0.836
  305SOL    HW2 2863   5.048   1.272   0.980
  305SOL     MW 2864   5.036   1.256   0.895
  306SOL     OW 2865   0.067   0.141   4.834
  306SOL    HW1 2866   0.112   0.067   4.793
  306SOL    HW2 2867   0.068   0.122   4.927
  306SOL     MW 2868   0.073   0.129   4.840
  307SOL     OW 2869   1.030   3.108   1.430
  307SOL    HW1 2870   1.076   3.024   1.434
  307SOL    HW2 2871   0.967   3.097   1.359
  307SOL     MW 2872   1.028   3.096   1.421
  308SOL     OW 2873   3.065   5.467   2.040
  308SOL    HW1 2874   3.028   5.452   2.127
  308SOL    HW2 2875   3.101   5.556   2.045
  308SOL     MW 2876   3.065   5.477   2.052
  309SOL     OW 2877   0.767   2.370   3.119
  309SOL    HW1 2878   0.709   2.427   3.169
  309SOL    HW2 2879   0.855   2.395   3.146
  309SOL     MW 2880   0.771   2.380   3.129
  310SOL     OW 2881   5.226   5.536   4.052
  310SOL    HW1 2882   5.233   5.631   4.045
  310SOL    HW2 2883   5.251   5.517   4.143
  310SOL     MW 2884   5.230   5.546   4.063
  311SOL     OW 2885   2.189   4.981   3.955
  311SOL    HW1 2886   2.215   5.069   3.930
  311SOL    HW2 2887   2.268   4.944   3.996
  311SOL     MW 2888   2.202   4.987   3.957
  312SOL     OW 2889   0.774   0.083   5.357
  312SOL    HW1 2890   0.755   0.134   5.435
  312SOL    HW2 2891   0.828   0.010   5.389
  312SOL     MW 2892   0.778   0.080   5.371
  313SOL     OW 2893   0.897   6.001   2.150
  313SOL    HW1 2894   0.963   5.941   2.184
  313SOL    HW2 2895   0.831   5.945   2.110
  313SOL     MW 2896   0.897   5.986   2.149
  314SOL     OW 2897   5.709   0.558   2.268
  314SOL    HW1 2898   5.694   0.630   2.329
  314SOL    HW2 2899   5.643   0.570   2.200
  314SOL     MW 2900   5.699   0.568   2.267
  315SOL     OW 2901   3.990   5.868   4.256
  315SOL    HW1 2902   3.999   5.791   4.312
  315SOL    HW2 2903   3.980   5.832   4.168
  315SOL     MW 2904   3.990   5.854   4.252
  316SOL     OW 2905   1.105   0.692   4.819
  316SOL    HW1 2906   1.197   0.699   4.846
  316SOL    HW2 2907   1.086   0.598   4.823
  316SOL     MW 2908   1.115   0.681   4.823
  317SOL     OW 2909   2.906   1.336   5.194
  317SOL    HW1 2910   2.849   1.259   5.190
  317SOL    HW2 2911   2.864   1.400   5.138
  317SOL     MW 2912   2.894   1.334   5.186
  318SOL     OW 2913   3.747   0.883   2.292
  318SOL    HW1 2914   3.819   0.945   2.280
  318SOL    HW2 2915   3.715   0.866   2.203
  318SOL     MW 2916   3.752   0.889   2.279
  319SOL     OW 2917   0.065   3.122   4.368
  319SOL    HW1 2918   0.044   3.204   4.324
  319SOL    HW2 2919  -0.019   3.088   4.398
  319SOL     MW 2920   0.052   3.128   4.366
  320SOL     OW 2921   2.857   4.628   5.597
  320SOL    HW1 2922   2.797   4.685   5.645
  320SOL    HW2 2923   2.937   4.680   5.589
  320SOL     MW 2924   2.859   4.642   5.602
  321SOL     OW 2925   5.540   4.821   1.358
  321SOL    HW1 2926   5.492   4.904   1.351
  321SOL    HW2 2927   5.515   4.786   1.443
  321SOL     MW 2928   5.530   4.827   1.368
  322SOL     OW 2929   4.279   1.798   4.550
  322SOL    HW1 2930   4.274   1.867   4.616
  322SOL    HW2 2931   4.372   1.781   4.540
  322SOL     MW 2932   4.290   1.804   4.557
  323SOL     OW 2933   3.526   5.996   0.991
  323SOL    HW1 2934   3.441   6.008   0.949
  323SOL    HW2 2935   3.566   5.923   0.944
  323SOL     MW 2936   3.520   5.988   0.980
  324SOL     OW 2937   1.970   5.546   0.203
  324SOL    HW1 2938   1.909   5.502   0.144
  324SOL    HW2 2939   2.046   5.487   0.206
  324SOL     MW 2940   1.972   5.533   0.196
  325SOL     OW 2941   3.991   3.506   4.790
  325SOL    HW1 2942   3.943   3.425   4.806
  325SOL    HW2 2943   3.941   3.573   4.837
  325SOL     MW 2944   3.978   3.504   4.798
  326SOL     OW 2945   2.215   0.581   3.846
  326SOL    HW1 2946   2.297   0.631   3.852
  326SOL    HW2 2947   2.166   0.606   3.925
  326SOL     MW 2948   2.219   0.591   3.857
  327SOL     OW 2949   2.692   1.326   4.922
  327SOL    HW1 2950   2.722   1.237   4.904
  327SOL    HW2 2951   2.614   1.315   4.978
  327SOL     MW 2952   2.686   1.314   4.927
  328SOL     OW 2953   4.222   0.317   1.064
  328SOL    HW1 2954   4.207   0.316   1.159
  328SOL    HW2 2955   4.315   0.338   1.055
  328SOL     MW 2956   4.232   0.320   1.075
  329SOL     OW 2957   5.312   2.768   2.309
  329SOL    HW1 2958   5.247   2.782   2.240
  329SOL    HW2 2959   5.352   2.684   2.289
  329SOL     MW 2960   5.309   2.759   2.298
  330SOL     OW 2961   4.107   5.903   1.582
  330SOL    HW1 2962   4.110   5.836   1.514
  330SOL    HW2 2963   4.014   5.919   1.596
  330SOL     MW 2964   4.096   5.897   1.575
  331SOL     OW 2965   3.264   4.102   0.371
  331SOL    HW1 2966   3.329   4.154   0.418
  331SOL    HW2 2967   3.254   4.146   0.287
  331SOL     MW 2968   3.271   4.114   0.367
  332SOL     OW 2969   2.933   1.870   2.383
  332SOL    HW1 2970   2.871   1.897   2.315
  332SOL    HW2 2971   2.891   1.893   2.465
  332SOL     MW 2972   2.920   1.877   2.385
  333SOL     OW 2973   1.106   0.138   5.791
  333SOL    HW1 2974   1.041   0.129   5.861
  333SOL    HW2 2975   1.128   0.048   5.767
  333SOL     MW 2976   1.101   0.125   5.797
  334SOL     OW 2977   5.862   1.242   4.344
  334SOL    HW1 2978   5.884   1.260   4.435
  334SOL    HW2 2979   5.899   1.155   4.327
  334SOL     MW 2980   5.870   1.233   4.353
  335SOL     OW 2981   3.253   0.629   4.681
  335SOL    HW1 2982   3.328   0.675   4.721
  335SOL    HW2 2983   3.230   0.683   4.605
  335SOL     MW 2984   3.260   0.642   4.677
  336SOL     OW 2985   4.282   5.973   1.789
  336SOL    HW1 2986   4.210   5.963   1.727
  336SOL    HW2 2987   4.240   5.999   1.871
  336SOL     MW 2988   4.268   5.975   1.792
  337SOL     OW 2989   3.663   5.435   4.556
  337SOL    HW1 2990   3.711   5.414   4.476
  337SOL    HW2 2991   3.642   5.528   4.549
  337SOL     MW 2992   3.666   5.444   4.545
  338SOL     OW 2993   1.731   4.470   4.178
  338SOL    HW1 2994   1.825   4.476   4.195
  338SOL    HW2 2995   1.707   4.381   4.203
  338SOL     MW 2996   1.740   4.460   4.183
  339SOL     OW 2997   4.788   4.244   4.116
  339SOL    HW1 2998   4.850   4.172   4.125
  339SOL    HW2 2999   4.702   4.202   4.115
  339SOL     MW 3000   4.785   4.230   4.117
  340SOL     OW 3001   1.579   5.109   1.741
  340SOL    HW1 3002   1.599   5.047   1.811
  340SOL    HW2 3003   1.655   5.105   1.683
  340SOL     MW 3004   1.591   5.100   1.743
  341SOL     OW 3005   3.218   6.028   0.890
  341SOL    HW1 3006   3.147   6.084   0.857
  341SOL    HW2 3007   3.176   5.944   0.908
  341SOL     MW 3008   3.204   6.024   0.888
  342SOL     OW 3009   5.738   1.315   4.775
  342SOL    HW1 3010   5.790   1.332   4.696
  342SOL    HW2 3011   5.800   1.329   4.847
  342SOL     MW 3012   5.753   1.319   4.774
  343SOL     OW 3013   0.825   4.691   1.795
  343SOL    HW1 3014   0.882   4.615   1.803
  343SOL    HW2 3015   0.881   4.759   1.758
  343SOL     MW 3016   0.840   4.690   1.791
  344SOL     OW 3017   4.122   1.425   4.828
  344SOL    HW1 3018   4.038   1.382   4.844
  344SOL    HW2 3019   4.176   1.401   4.903
  344SOL     MW 3020   4.118   1.417   4.840
  345SOL     OW 3021   1.587   4.805   3.108
  345SOL    HW1 3022   1.620   4.891   3.082
  345SOL    HW2 3023   1.659   4.766   3.157
  345SOL     MW 3024   1.600   4.811   3.111
  346SOL     OW 3025   5.775   3.978   5.551
  346SOL    HW1 3026   5.711   4.049   5.550
  346SOL    HW2 3027   5.794   3.962   5.458
  346SOL     MW 3028   5.769   3.985   5.539
  347SOL     OW 3029   2.087   0.783   3.732
  347SOL    HW1 3030   2.137   0.713   3.774
  347SOL    HW2 3031   2.142   0.860   3.740
  347SOL     MW 3032   2.100   0.784   3.738
  348SOL     OW 3033   1.696   2.638   1.866
  348SOL    HW1 3034   1.729   2.551   1.891
  348SOL    HW2 3035   1.768   2.678   1.817
  348SOL     MW 3036   1.709   2.632   1.863
  349SOL     OW 3037   0.321   2.653   4.431
  349SOL    HW1 3038   0.384   2.724   4.436
  349SOL    HW2 3039   0.330   2.605   4.513
  349SOL     MW 3040   0.330   2.656   4.442
  350SOL     OW 3041   1.338   5.201   2.078
  350SOL    HW1 3042   1.319   5.265   2.147
  350SOL    HW2 3043   1.433   5.204   2.069
  350SOL     MW 3044   1.348   5.210   2.086
  351SOL     OW 3045   0.403   1.203   0.278
  351SOL    HW1 3046   0.340   1.138   0.248
  351SOL    HW2 3047   0.424   1.175   0.368
  351SOL     MW 3048   0.398   1.191   0.286
  352SOL     OW 3049   1.307   2.003   4.666
  352SOL    HW1 3050   1.259   1.979   4.586
  352SOL    HW2 3051   1.256   1.963   4.737
  352SOL     MW 3052   1.294   1.994   4.665
  353SOL     OW 3053   1.176   2.269   5.585
  353SOL    HW1 3054   1.188   2.329   5.658
  353SOL    HW2 3055   1.094   2.224   5.604
  353SOL     MW 3056   1.167   2.271   5.597
  354SOL     OW 3057   3.624   3.592   0.724
  354SOL    HW1 3058   3.718   3.610   0.721
  354SOL    HW2 3059   3.611   3.525   0.657
  354SOL     MW 3060   3.635   3.586   0.715
  355SOL     OW 3061   4.968   1.362   4.259
  355SOL    HW1 3062   4.944   1.388   4.348
  355SOL    HW2 3063   5.062   1.350   4.262
  355SOL     MW 3064   4.977   1.363   4.271
  356SOL     OW 3065   1.667   4.846   1.994
  356SOL    HW1 3066   1.735   4.878   2.053
  356SOL    HW2 3067   1.712   4.832   1.911
  356SOL     MW 3068   1.681   4.849   1.991
  357SOL     OW 3069   2.695   0.588   5.266
  357SOL    HW1 3070   2.693   0.504   5.312
  357SOL    HW2 3071   2.608   0.625   5.279
  357SOL     MW 3072   2.683   0.582   5.273
  358SOL     OW 3073   4.816   2.204   2.074
  358SOL    HW1 3074   4.764   2.254   2.011
  358SOL    HW2 3075   4.867   2.144   2.021
  358SOL     MW 3076   4.816   2.203   2.059
  359SOL     OW 3077   3.216   0.827   5.931
  359SOL    HW1 3078   3.239   0.747   5.977
  359SOL    HW2 3079   3.298   0.857   5.891
  359SOL     MW 3080   3.230   0.821   5.931
  360SOL     OW 3081   5.460   2.464   1.162
  360SOL    HW1 3082   5.499   2.523   1.227
  360SOL    HW2 3083   5.437   2.385   1.211
  360SOL     MW 3084   5.462   2.461   1.176
  361SOL     OW 3085   1.270   2.770   6.014
  361SOL    HW1 3086   1.284   2.727   6.098
  361SOL    HW2 3087   1.305   2.858   6.026
  361SOL     MW 3088   1.276   2.776   6.026
  362SOL     OW 3089   4.661   0.002   3.299
  362SOL    HW1 3090   4.645  -0.070   3.239
  362SOL    HW2 3091   4.720   0.061   3.251
  362SOL     MW 3092   4.667   0.001   3.286
  363SOL     OW 3093   4.181   4.898   4.746
  363SOL    HW1 3094   4.228   4.849   4.677
  363SOL    HW2 3095   4.212   4.988   4.737
  363SOL     MW 3096   4.191   4.903   4.736
  364SOL     OW 3097   3.674   5.952   5.877
  364SOL    HW1 3098   3.702   6.028   5.929
  364SOL    HW2 3099   3.636   5.891   5.941
  364SOL     MW 3100   3.672   5.954   5.892
  365SOL     OW 3101   0.718   5.642   1.707
  365SOL    HW1 3102   0.715   5.637   1.612
  365SOL    HW2 3103   0.805   5.611   1.731
  365SOL     MW 3104   0.728   5.638   1.698
  366SOL     OW 3105   2.154   2.938   0.612
  366SOL    HW1 3106   2.125   2.963   0.700
  366SOL    HW2 3107   2.134   3.014   0.557
  366SOL     MW 3108   2.148   2.951   0.616
  367SOL     OW 3109   2.471   5.330   2.186
  367SOL    HW1 3110   2.429   5.415   2.172
  367SOL    HW2 3111   2.430   5.271   2.123
  367SOL     MW 3112   2.461   5.334   2.177
  368SOL     OW 3113   4.888   1.009   4.615
  368SOL    HW1 3114   4.906   0.943   4.548
  368SOL    HW2 3115   4.809   1.054   4.584
  368SOL     MW 3116   4.880   1.006   4.602
  369SOL     OW 3117   1.700   4.374   0.807
  369SOL    HW1 3118   1.608   4.367   0.833
  369SOL    HW2 3119   1.728   4.458   0.843
  369SOL     MW 3120   1.692   4.384   0.815
  370SOL     OW 3121   1.854   5.496   0.428
  370SOL    HW1 3122   1.886   5.518   0.340
  370SOL    HW2 3123   1.774   5.547   0.438
  370SOL     MW 3124   1.848   5.505   0.418
  371SOL     OW 3125   0.485   0.364   0.855
  371SOL    HW1 3126   0.514   0.383   0.766
  371SOL    HW2 3127   0.448   0.276   0.850
  371SOL     MW 3128   0.484   0.355   0.843
  372SOL     OW 3129   4.835   0.445   1.348
  372SOL    HW1 3130   4.886   0.417   1.424
  372SOL    HW2 3131   4.776   0.372   1.330
  372SOL     MW 3132   4.834   0.432   1.355
  373SOL     OW 3133   1.040   3.680   2.977
  373SOL    HW1 3134   1.105   3.703   3.043
  373SOL    HW2 3135   0.996   3.763   2.958
  373SOL     MW 3136   1.043   3.693   2.983
  374SOL     OW 3137   5.322   0.371   3.850
  374SOL    HW1 3138   5.384   0.368   3.777
  374SOL    HW2 3139   5.254   0.431   3.820
  374SOL     MW 3140   5.321   0.378   3.837
  375SOL     OW 3141   1.228   1.311   3.089
  375SOL    HW1 3142   1.153   1.361   3.056
  375SOL    HW2 3143   1.261   1.265   3.012
  375SOL     MW 3144   1.223   1.311   3.075
  376SOL     OW 3145   4.338   4.317   3.695
  376SOL    HW1 3146   4.359   4.363   3.776
  376SOL    HW2 3147   4.372   4.228   3.708
  376SOL     MW 3148   4.345   4.311   3.707
  377SOL     OW 3149   1.475   4.928   1.333
  377SOL    HW1 3150   1.507   4.842   1.306
  377SOL    HW2 3151   1.383   4.930   1.308
  377SOL     MW 3152   1.468   4.917   1.327
  378SOL     OW 3153   0.591   2.446   5.825
  378SOL    HW1 3154   0.646   2.369   5.810
  378SOL    HW2 3155   0.617   2.478   5.911
  378SOL     MW 3156   0.601   2.440   5.834
  379SOL     OW 3157   3.793   0.774   1.708
  379SOL    HW1 3158   3.704   0.772   1.742
  379SOL    HW2 3159   3.840   0.708   1.758
  379SOL     MW 3160   3.788   0.765   1.718
  380SOL     OW 3161   5.255   2.766   1.822
  380SOL    HW1 3162   5.217   2.771   1.735
  380SOL    HW2 3163   5.241   2.853   1.860
  380SOL     MW 3164   5.248   2.777   1.816
  381SOL     OW 3165   5.244   5.329   4.432
  381SOL    HW1 3166   5.218   5.310   4.521
  381SOL    HW2 3167   5.232   5.247   4.384
  381SOL     MW 3168   5.239   5.316   4.437
  382SOL     OW 3169   4.163   5.364   3.841
  382SOL    HW1 3170   4.166   5.268   3.842
  382SOL    HW2 3171   4.255   5.391   3.847
  382SOL     MW 3172   4.175   5.355   3.842
  383SOL     OW 3173   5.584   2.635   4.599
  383SOL    HW1 3174   5.580   2.659   4.507
  383SOL    HW2 3175   5.507   2.581   4.614
  383SOL     MW 3176   5.574   2.631   4.589
  384SOL     OW 3177   0.733   3.769   0.457
  384SOL    HW1 3178   0.778   3.830   0.398
  384SOL    HW2 3179   0.649   3.810   0.476
  384SOL     MW 3180   0.728   3.782   0.452
  385SOL     OW 3181   1.829   0.613   3.940
  385SOL    HW1 3182   1.818   0.634   3.847
  385SOL    HW2 3183   1.907   0.662   3.966
  385SOL     MW 3184   1.838   0.622   3.932
  386SOL     OW 3185   4.828   3.716   0.498
  386SOL    HW1 3186   4.772   3.654   0.544
  386SOL    HW2 3187   4.840   3.678   0.411
  386SOL     MW 3188   4.823   3.704   0.492
  387SOL     OW 3189   4.808   2.013   2.513
  387SOL    HW1 3190   4.807   2.106   2.488
  387SOL    HW2 3191   4.795   1.967   2.430
  387SOL     MW 3192   4.806   2.019   2.499
  388SOL     OW 3193   4.330   5.545   1.137
  388SOL    HW1 3194   4.411   5.563   1.090
  388SOL    HW2 3195   4.265   5.600   1.095
  388SOL     MW 3196   4.332   5.554   1.125
  389SOL     OW 3197   2.321   4.840   1.501
  389SOL    HW1 3198   2.381   4.775   1.464
  389SOL    HW2 3199   2.377   4.900   1.549
  389SOL     MW 3200   2.336   4.839   1.502
  390SOL     OW 3201   1.505   4.221   5.196
  390SOL    HW1 3202   1.502   4.140   5.247
  390SOL    HW2 3203   1.519   4.290   5.261
  390SOL     MW 3204   1.506   4.220   5.211
  391SOL     OW 3205   4.070   4.449   5.621
  391SOL    HW1 3206   4.027   4.429   5.538
  391SOL    HW2 3207   4.127   4.523   5.602
  391SOL     MW 3208   4.072   4.456   5.608
  392SOL     OW 3209   5.592   1.324   5.482
  392SOL    HW1 3210   5.575   1.419   5.477
  392SOL    HW2 3211   5.605   1.307   5.575
  392SOL     MW 3212   5.591   1.334   5.493
  393SOL     OW 3213   0.096   0.116   5.130
  393SOL    HW1 3214   0.004   0.101   5.149
  393SOL    HW2 3215   0.102   0.210   5.113
  393SOL     MW 3216   0.085   0.126   5.131
  394SOL     OW 3217   4.732   3.014   3.681
  394SOL    HW1 3218   4.658   2.956   3.697
  394SOL    HW2 3219   4.784   2.968   3.614
  394SOL     MW 3220   4.729   3.001   3.674
  395SOL     OW 3221   4.730   0.380   2.329
  395SOL    HW1 3222   4.641   0.346   2.326
  395SOL    HW2 3223   4.785   0.302   2.337
  395SOL     MW 3224   4.726   0.365   2.330
  396SOL     OW 3225   0.632   0.209   3.184
  396SOL    HW1 3226   0.691   0.134   3.192
  396SOL    HW2 3227   0.690   0.283   3.167
  396SOL     MW 3228   0.647   0.209   3.183
  397SOL     OW 3229   3.673   5.171   4.642
  397SOL    HW1 3230   3.725   5.142   4.717
  397SOL    HW2 3231   3.686   5.266   4.638
  397SOL     MW 3232   3.681   5.180   4.651
  398SOL     OW 3233   0.116   1.923   5.154
  398SOL    HW1 3234   0.116   1.903   5.061
  398SOL    HW2 3235   0.076   1.847   5.196
  398SOL     MW 3236   0.111   1.911   5.148
  399SOL     OW 3237   2.138   0.746   3.276
  399SOL    HW1 3238   2.190   0.701   3.342
  399SOL    HW2 3239   2.048   0.742   3.309
  399SOL     MW 3240   2.133   0.740   3.289
  400SOL     OW 3241   4.255   5.412   3.227
  400SOL    HW1 3242   4.178   5.433   3.174
  400SOL    HW2 3243   4.312   5.362   3.168
  400SOL     MW 3244   4.253   5.409   3.212
  401SOL     OW 3245   3.593   0.686   3.816
  401SOL    HW1 3246   3.674   0.712   3.774
  401SOL    HW2 3247   3.591   0.591   3.808
  401SOL     MW 3248   3.603   0.677   3.810
  402SOL     OW 3249   2.606   4.105   4.471
  402SOL    HW1 3250   2.560   4.057   4.401
  402SOL    HW2 3251   2.569   4.069   4.552
  402SOL     MW 3252   2.595   4.094   4.472
  403SOL     OW 3253   3.213   1.446   2.671
  403SOL    HW1 3254   3.145   1.384   2.697
  403SOL    HW2 3255   3.167   1.510   2.616
  403SOL     MW 3256   3.199   1.446   2.667
  404SOL     OW 3257   4.369   5.076   1.131
  404SOL    HW1 3258   4.325   5.029   1.202
  404SOL    HW2 3259   4.462   5.073   1.153
  404SOL     MW 3260   4.375   5.070   1.143
  405SOL     OW 3261   4.637   3.471   4.367
  405SOL    HW1 3262   4.624   3.501   4.276
  405SOL    HW2 3263   4.721   3.425   4.365
  405SOL     MW 3264   4.646   3.469   4.355
  406SOL     OW 3265   2.137   1.562   3.040
  406SOL    HW1 3266   2.119   1.513   3.121
  406SOL    HW2 3267   2.198   1.506   2.992
  406SOL     MW 3268   2.143   1.548   3.044
  407SOL     OW 3269   3.923   3.132   5.028
  407SOL    HW1 3270   3.985   3.190   5.072
  407SOL    HW2 3271   3.978   3.067   4.984
  407SOL     MW 3272   3.938   3.131   5.028
  408SOL     OW 3273   1.640   2.163   2.166
  408SOL    HW1 3274   1.676   2.201   2.245
  408SOL    HW2 3275   1.705   2.098   2.139
  408SOL     MW 3276   1.653   2.159   2.172
  409SOL     OW 3277   1.708   1.359   3.389
  409SOL    HW1 3278   1.624   1.346   3.433
  409SOL    HW2 3279   1.717   1.454   3.383
  409SOL     MW 3280   1.698   1.370   3.394
  410SOL     OW 3281   4.667   0.716   2.263
  410SOL    HW1 3282   4.701   0.805   2.253
  410SOL    HW2 3283   4.583   0.717   2.218
  410SOL     MW 3284   4.661   0.728   2.256
  411SOL     OW 3285   5.326   0.545   5.408
  411SOL    HW1 3286   5.314   0.632   5.447
  411SOL    HW2 3287   5.245   0.528   5.361
  411SOL     MW 3288   5.314   0.554   5.407
  412SOL     OW 3289   5.434   0.195   1.794
  412SOL    HW1 3290   5.364   0.139   1.828
  412SOL    HW2 3291   5.418   0.280   1.834
  412SOL     MW 3292   5.423   0.199   1.803
  413SOL     OW 3293   2.021   0.245   4.896
  413SOL    HW1 3294   1.929   0.220   4.905
  413SOL    HW2 3295   2.049   0.203   4.815
  413SOL     MW 3296   2.013   0.237   4.887
  414SOL     OW 3297   4.480   2.612   4.300
  414SOL    HW1 3298   4.569   2.602   4.265
  414SOL    HW2 3299   4.450   2.696   4.267
  414SOL     MW 3300   4.488   2.621   4.291
  415SOL     OW 3301   3.070   5.190   2.039
  415SOL    HW1 3302   2.989   5.141   2.027
  415SOL    HW2 3303   3.045   5.281   2.029
  415SOL     MW 3304   3.057   5.195   2.036
  416SOL     OW 3305   5.405   5.060   1.403
  416SOL    HW1 3306   5.355   5.082   1.481
  416SOL    HW2 3307   5.369   5.117   1.335
  416SOL     MW 3308   5.394   5.070   1.404
  417SOL     OW 3309   0.390   5.136   5.753
  417SOL    HW1 3310   0.463   5.075   5.747
  417SOL    HW2 3311   0.425   5.219   5.719
  417SOL     MW 3312   0.404   5.139   5.748
  418SOL     OW 3313   1.707   2.645   5.672
  418SOL    HW1 3314   1.726   2.563   5.719
  418SOL    HW2 3315   1.746   2.713   5.726
  418SOL     MW 3316   1.714   2.643   5.685
  419SOL     OW 3317   1.380   3.878   3.320
  419SOL    HW1 3318   1.371   3.802   3.378
  419SOL    HW2 3319   1.471   3.875   3.291
  419SOL     MW 3320   1.391   3.868   3.324
  420SOL     OW 3321   1.022   3.327   2.389
  420SOL    HW1 3322   1.028   3.248   2.441
  420SOL    HW2 3323   1.105   3.372   2.403
  420SOL     MW 3324   1.033   3.323   2.397
  421SOL     OW 3325   0.694   5.882   3.697
  421SOL    HW1 3326   0.741   5.918   3.622
  421SOL    HW2 3327   0.732   5.926   3.773
  421SOL     MW 3328   0.705   5.892   3.697
  422SOL     OW 3329   3.504   5.598   2.145
  422SOL    HW1 3330   3.488   5.538   2.073
  422SOL    HW2 3331   3.574   5.558   2.195
  422SOL     MW 3332   3.511   5.585   2.143
  423SOL     OW 3333   4.018   1.360   2.879
  423SOL    HW1 3334   4.022   1.387   2.971
  423SOL    HW2 3335   4.110   1.358   2.851
  423SOL     MW 3336   4.030   1.363   2.887
  424SOL     OW 3337   2.645   0.242   5.175
  424SOL    HW1 3338   2.686   0.306   5.116
  424SOL    HW2 3339   2.555   0.272   5.184
  424SOL     MW 3340   2.639   0.254   5.169
  425SOL     OW 3341   5.847   5.538   2.075
  425SOL    HW1 3342   5.885   5.484   2.144
  425SOL    HW2 3343   5.782   5.591   2.120
  425SOL     MW 3344   5.844   5.538   2.090
  426SOL     OW 3345   1.576   5.804   1.128
  426SOL    HW1 3346   1.575   5.801   1.032
  426SOL    HW2 3347   1.667   5.820   1.151
  426SOL     MW 3348   1.587   5.806   1.118
  427SOL     OW 3349   6.017   3.486   5.751
  427SOL    HW1 3350   6.038   3.571   5.788
  427SOL    HW2 3351   5.948   3.451   5.807
  427SOL     MW 3352   6.011   3.492   5.763
  428SOL     OW 3353   2.218   0.700   2.112
  428SOL    HW1 3354   2.254   0.632   2.055
  428SOL    HW2 3355   2.134   0.723   2.072
  428SOL     MW 3356   2.212   0.694   2.100
  429SOL     OW 3357   0.697   3.613   2.824
  429SOL    HW1 3358   0.616   3.575   2.859
  429SOL    HW2 3359   0.713   3.563   2.744
  429SOL     MW 3360   0.688   3.602   2.818
  430SOL     OW 3361   5.159   5.745   2.457
  430SOL    HW1 3362   5.201   5.831   2.466
  430SOL    HW2 3363   5.174   5.702   2.540
  430SOL     MW 3364   5.166   5.751   2.469
  431SOL     OW 3365   1.703   3.726   5.283
  431SOL    HW1 3366   1.756   3.675   5.344
  431SOL    HW2 3367   1.767   3.780   5.235
  431SOL     MW 3368   1.718   3.726   5.284
  432SOL     OW 3369   3.529   3.760   5.124
  432SOL    HW1 3370   3.566   3.718   5.202
  432SOL    HW2 3371   3.487   3.688   5.076
  432SOL     MW 3372   3.528   3.745   5.128
  433SOL     OW 3373   4.385   2.368   4.847
  433SOL    HW1 3374   4.460   2.383   4.790
  433SOL    HW2 3375   4.314   2.344   4.788
  433SOL     MW 3376   4.385   2.367   4.832
  434SOL     OW 3377   3.991   1.353   6.081
  434SOL    HW1 3378   3.972   1.440   6.116
  434SOL    HW2 3379   4.018   1.369   5.990
  434SOL     MW 3380   3.992   1.366   6.074
  435SOL     OW 3381   0.132   2.600   5.326
  435SOL    HW1 3382   0.107   2.692   5.318
  435SOL    HW2 3383   0.089   2.557   5.252
  435SOL     MW 3384   0.123   2.606   5.315
  436SOL     OW 3385   0.425   3.849   2.714
  436SOL    HW1 3386   0.485   3.844   2.788
  436SOL    HW2 3387   0.405   3.942   2.705
  436SOL     MW 3388   0.431   3.860   2.722
  437SOL     OW 3389   2.664   4.037   5.446
  437SOL    HW1 3390   2.625   4.102   5.505
  437SOL    HW2 3391   2.754   4.028   5.477
  437SOL     MW 3392   2.670   4.045   5.458
  438SOL     OW 3393   1.780   3.212   3.995
  438SOL    HW1 3394   1.807   3.134   4.043
  438SOL    HW2 3395   1.844   3.220   3.925
  438SOL     MW 3396   1.791   3.203   3.992
  439SOL     OW 3397   5.024   1.149   5.797
  439SOL    HW1 3398   5.030   1.116   5.887
  439SOL    HW2 3399   5.110   1.187   5.780
  439SOL     MW 3400   5.035   1.149   5.807
  440SOL     OW 3401   4.372   1.198   4.693
  440SOL    HW1 3402   4.299   1.239   4.646
  440SOL    HW2 3403   4.392   1.259   4.764
  440SOL     MW 3404   4.365   1.211   4.696
  441SOL     OW 3405   0.450   0.245   4.696
  441SOL    HW1 3406   0.408   0.222   4.613
  441SOL    HW2 3407   0.525   0.299   4.670
  441SOL     MW 3408   0.455   0.249   4.682
  442SOL     OW 3409   1.757   0.143   4.921
  442SOL    HW1 3410   1.722   0.126   5.009
  442SOL    HW2 3411   1.756   0.058   4.878
  442SOL     MW 3412   1.752   0.130   4.927
  443SOL     OW 3413   2.133   1.960   4.211
  443SOL    HW1 3414   2.168   1.996   4.293
  443SOL    HW2 3415   2.211   1.938   4.160
  443SOL     MW 3416   2.148   1.962   4.215
  444SOL     OW 3417   5.675   4.858   4.744
  444SOL    HW1 3418   5.641   4.922   4.682
  444SOL    HW2 3419   5.768   4.877   4.750
  444SOL     MW 3420   5.682   4.868   4.737
  445SOL     OW 3421   0.047   1.348   0.203
  445SOL    HW1 3422   0.136   1.371   0.229
  445SOL    HW2 3423   0.030   1.265   0.249
  445SOL     MW 3424   0.057   1.340   0.212
  446SOL     OW 3425   1.223   2.786   2.471
  446SOL    HW1 3426   1.296   2.757   2.416
  446SOL    HW2 3427   1.146   2.745   2.433
  446SOL     MW 3428   1.223   2.777   2.459
  447SOL     OW 3429   3.892   1.753   3.635
  447SOL    HW1 3430   3.962   1.819   3.639
  447SOL    HW2 3431   3.922   1.684   3.694
  447SOL     MW 3432   3.905   1.753   3.643
  448SOL     OW 3433   2.910   5.237   3.035
  448SOL    HW1 3434   2.940   5.211   3.122
  448SOL    HW2 3435   2.824   5.277   3.050
  448SOL     MW 3436   2.903   5.239   3.048
  449SOL     OW 3437   2.436   2.044   6.016
  449SOL    HW1 3438   2.462   2.032   5.924
  449SOL    HW2 3439   2.519   2.052   6.063
  449SOL     MW 3440   2.450   2.043   6.010
  450SOL     OW 3441   0.225   3.120   4.771
  450SOL    HW1 3442   0.251   3.142   4.681
  450SOL    HW2 3443   0.185   3.034   4.763
  450SOL     MW 3444   0.223   3.112   4.758
  451SOL     OW 3445   1.558   4.668   0.822
  451SOL    HW1 3446   1.544   4.754   0.860
  451SOL    HW2 3447   1.649   4.647   0.841
  451SOL     MW 3448   1.568   4.676   0.829
  452SOL     OW 3449   4.419   4.576   0.033
  452SOL    HW1 3450   4.496   4.631   0.049
  452SOL    HW2 3451   4.414   4.519   0.109
  452SOL     MW 3452   4.428   4.576   0.045
  453SOL     OW 3453   5.702   1.155   5.233
  453SOL    HW1 3454   5.671   1.195   5.315
  453SOL    HW2 3455   5.787   1.118   5.255
  453SOL     MW 3456   5.709   1.156   5.246
  454SOL     OW 3457   1.565   6.112   4.460
  454SOL    HW1 3458   1.644   6.059   4.450
  454SOL    HW2 3459   1.531   6.120   4.371
  454SOL     MW 3460   1.571   6.106   4.447
  455SOL     OW 3461   5.192   1.117   3.126
  455SOL    HW1 3462   5.121   1.077   3.076
  455SOL    HW2 3463   5.211   1.054   3.196
  455SOL     MW 3464   5.186   1.103   3.128
  456SOL     OW 3465   3.337   4.030   0.867
  456SOL    HW1 3466   3.336   4.125   0.871
  456SOL    HW2 3467   3.245   4.005   0.860
  456SOL     MW 3468   3.325   4.039   0.867
  457SOL     OW 3469   0.957   0.246   3.804
  457SOL    HW1 3470   0.868   0.273   3.828
  457SOL    HW2 3471   0.958   0.151   3.818
  457SOL     MW 3472   0.946   0.237   3.809
  458SOL     OW 3473   4.077   4.228   0.935
  458SOL    HW1 3474   4.164   4.211   0.971
  458SOL    HW2 3475   4.072   4.171   0.858
  458SOL     MW 3476   4.088   4.219   0.930
  459SOL     OW 3477   0.239   4.766   1.791
  459SOL    HW1 3478   0.204   4.729   1.872
  459SOL    HW2 3479   0.325   4.726   1.781
  459SOL     MW 3480   0.245   4.756   1.800
  460SOL     OW 3481   6.106   3.516   6.099
  460SOL    HW1 3482   6.167   3.563   6.155
  460SOL    HW2 3483   6.053   3.585   6.059
  460SOL     MW 3484   6.107   3.531   6.101
  461SOL     OW 3485   2.840   0.079   5.671
  461SOL    HW1 3486   2.833   0.167   5.708
  461SOL    HW2 3487   2.890   0.091   5.590
  461SOL     MW 3488   2.846   0.092   5.665
  462SOL     OW 3489   2.290   2.570   3.378
  462SOL    HW1 3490   2.268   2.618   3.299
  462SOL    HW2 3491   2.352   2.503   3.349
  462SOL     MW 3492   2.295   2.567   3.364
  463SOL     OW 3493   2.196   4.716   6.055
  463SOL    HW1 3494   2.215   4.803   6.019
  463SOL    HW2 3495   2.238   4.655   5.995
  463SOL     MW 3496   2.204   4.719   6.043
  464SOL     OW 3497   0.861   4.351   5.518
  464SOL    HW1 3498   0.888   4.342   5.427
  464SOL    HW2 3499   0.840   4.262   5.546
  464SOL     MW 3500   0.862   4.339   5.510
  465SOL     OW 3501   2.099   4.374   6.015
  465SOL    HW1 3502   2.147   4.393   6.096
  465SOL    HW2 3503   2.018   4.424   6.024
  465SOL     MW 3504   2.095   4.383   6.027
  466SOL     OW 3505   5.452   4.874   1.070
  466SOL    HW1 3506   5.366   4.902   1.102
  466SOL    HW2 3507   5.496   4.838   1.147
  466SOL     MW 3508   5.447   4.873   1.084
  467SOL     OW 3509   3.715   0.642   4.465
  467SOL    HW1 3510   3.676   0.603   4.543
  467SOL    HW2 3511   3.808   0.618   4.469
  467SOL     MW 3512   3.722   0.634   4.475
  468SOL     OW 3513   5.027   3.659   2.982
  468SOL    HW1 3514   5.037   3.580   2.928
  468SOL    HW2 3515   4.983   3.722   2.925
  468SOL     MW 3516   5.023   3.657   2.967
  469SOL     OW 3517   0.362   2.655   2.591
  469SOL    HW1 3518   0.352   2.750   2.598
  469SOL    HW2 3519   0.407   2.630   2.672
  469SOL     MW 3520   0.366   2.664   2.602
  470SOL     OW 3521   4.957   3.765   4.957
  470SOL    HW1 3522   5.026   3.752   5.022
  470SOL    HW2 3523   4.908   3.682   4.958
  470SOL     MW 3524   4.959   3.753   4.966
  471SOL     OW 3525   0.665   0.142   0.291
  471SOL    HW1 3526   0.592   0.123   0.232
  471SOL    HW2 3527   0.736   0.169   0.234
  471SOL     MW 3528   0.665   0.143   0.276
  472SOL     OW 3529   0.992   4.729   4.067
  472SOL    HW1 3530   1.049   4.806   4.067
  472SOL    HW2 3531   0.932   4.743   4.140
  472SOL     MW 3532   0.992   4.740   4.077
  473SOL     OW 3533   4.067   1.081   4.231
  473SOL    HW1 3534   4.105   0.993   4.231
  473SOL    HW2 3535   4.142   1.140   4.232
  473SOL     MW 3536   4.081   1.077   4.231
  474SOL     OW 3537   1.260   2.586   3.517
  474SOL    HW1 3538   1.207   2.543   3.584
  474SOL    HW2 3539   1.251   2.530   3.439
  474SOL     MW 3540   1.252   2.573   3.515
  475SOL     OW 3541   0.243   3.636   2.831
  475SOL    HW1 3542   0.289   3.710   2.790
  475SOL    HW2 3543   0.195   3.596   2.759
  475SOL     MW 3544   0.243   3.640   2.817
  476SOL     OW 3545   2.341   5.764   3.822
  476SOL    HW1 3546   2.297   5.741   3.740
  476SOL    HW2 3547   2.333   5.859   3.828
  476SOL     MW 3548   2.334   5.773   3.812
  477SOL     OW 3549   0.336   0.989   6.081
  477SOL    HW1 3550   0.426   1.023   6.076
  477SOL    HW2 3551   0.339   0.906   6.034
  477SOL     MW 3552   0.348   0.983   6.074
  478SOL     OW 3553   0.319   3.401   4.372
  478SOL    HW1 3554   0.389   3.365   4.317
  478SOL    HW2 3555   0.273   3.462   4.314
  478SOL     MW 3556   0.322   3.404   4.357
  479SOL     OW 3557   4.619   5.169   4.745
  479SOL    HW1 3558   4.693   5.227   4.765
  479SOL    HW2 3559   4.645   5.125   4.664
  479SOL     MW 3560   4.632   5.171   4.738
  480SOL     OW 3561   2.913   4.492   0.165
  480SOL    HW1 3562   2.988   4.548   0.185
  480SOL    HW2 3563   2.925   4.414   0.220
  480SOL     MW 3564   2.924   4.489   0.174
  481SOL     OW 3565   3.355   5.189   1.552
  481SOL    HW1 3566   3.408   5.249   1.500
  481SOL    HW2 3567   3.295   5.245   1.601
  481SOL     MW 3568   3.354   5.203   1.552
  482SOL     OW 3569   1.018   5.219   3.319
  482SOL    HW1 3570   0.966   5.144   3.289
  482SOL    HW2 3571   1.077   5.237   3.246
  482SOL     MW 3572   1.019   5.211   3.305
  483SOL     OW 3573   1.688   1.405   4.221
  483SOL    HW1 3574   1.601   1.368   4.203
  483SOL    HW2 3575   1.724   1.350   4.290
  483SOL     MW 3576   1.681   1.394   4.227
  484SOL     OW 3577   0.332   1.799   5.856
  484SOL    HW1 3578   0.289   1.797   5.771
  484SOL    HW2 3579   0.402   1.734   5.849
  484SOL     MW 3580   0.335   1.790   5.844
  485SOL     OW 3581   3.374   1.225   0.698
  485SOL    HW1 3582   3.293   1.257   0.658
  485SOL    HW2 3583   3.438   1.226   0.626
  485SOL     MW 3584   3.372   1.229   0.684
  486SOL     OW 3585   5.754   4.042   1.443
  486SOL    HW1 3586   5.845   4.016   1.454
  486SOL    HW2 3587   5.736   4.100   1.517
  486SOL     MW 3588   5.763   4.046   1.454
  487SOL     OW 3589   4.865   3.558   5.659
  487SOL    HW1 3590   4.935   3.623   5.664
  487SOL    HW2 3591   4.784   3.610   5.660
  487SOL     MW 3592   4.863   3.573   5.660
  488SOL     OW 3593   3.948   0.028   2.686
  488SOL    HW1 3594   4.025  -0.007   2.730
  488SOL    HW2 3595   3.983   0.078   2.612
  488SOL     MW 3596   3.963   0.030   2.682
  489SOL     OW 3597   0.180   4.692   4.226
  489SOL    HW1 3598   0.208   4.725   4.140
  489SOL    HW2 3599   0.172   4.597   4.213
  489SOL     MW 3600   0.182   4.684   4.213
  490SOL     OW 3601   4.062   2.623   1.410
  490SOL    HW1 3602   4.045   2.652   1.321
  490SOL    HW2 3603   4.157   2.630   1.420
  490SOL     MW 3604   4.072   2.627   1.400
  491SOL     OW 3605   5.616   4.886   4.029
  491SOL    HW1 3606   5.525   4.887   4.059
  491SOL    HW2 3607   5.610   4.889   3.934
  491SOL     MW 3608   5.603   4.887   4.021
  492SOL     OW 3609   0.953   5.896   4.756
  492SOL    HW1 3610   1.035   5.918   4.801
  492SOL    HW2 3611   0.891   5.965   4.785
  492SOL     MW 3612   0.955   5.908   4.766
  493SOL     OW 3613   5.020   4.634   1.991
  493SOL    HW1 3614   4.987   4.715   2.030
  493SOL    HW2 3615   5.074   4.663   1.917
  493SOL     MW 3616   5.022   4.648   1.986
  494SOL     OW 3617   4.884   0.645   3.913
  494SOL    HW1 3618   4.852   0.563   3.876
  494SOL    HW2 3619   4.845   0.649   4.001
  494SOL     MW 3620   4.875   0.635   3.920
  495SOL     OW 3621   0.120   5.995   1.339
  495SOL    HW1 3622   0.035   6.027   1.367
  495SOL    HW2 3623   0.127   6.022   1.247
  495SOL     MW 3624   0.110   6.002   1.331
  496SOL     OW 3625   1.698   2.958   2.107
  496SOL    HW1 3626   1.700   3.020   2.179
  496SOL    HW2 3627   1.674   3.010   2.030
  496SOL     MW 3628   1.695   2.973   2.106
  497SOL     OW 3629   2.743   2.435   3.355
  497SOL    HW1 3630   2.769   2.524   3.331
  497SOL    HW2 3631   2.821   2.397   3.396
  497SOL     MW 3632   2.756   2.442   3.357
  498SOL     OW 3633   3.100   5.759   2.107
  498SOL    HW1 3634   3.124   5.849   2.085
  498SOL    HW2 3635   3.161   5.734   2.176
  498SOL     MW 3636   3.111   5.768   2.113
  499SOL     OW 3637   4.981   1.183   3.809
  499SOL    HW1 3638   5.023   1.163   3.726
  499SOL    HW2 3639   4.903   1.127   3.810
  499SOL     MW 3640   4.976   1.173   3.798
  500SOL     OW 3641   2.632   5.327   4.861
  500SOL    HW1 3642   2.605   5.243   4.897
  500SOL    HW2 3643   2.683   5.368   4.931
  500SOL     MW 3644   2.635   5.321   4.875
  501SOL     OW 3645   3.107   5.951   2.365
  501SOL    HW1 3646   3.030   5.962   2.309
  501SOL    HW2 3647   3.138   5.862   2.345
  501SOL     MW 3648   3.101   5.941   2.355
  502SOL     OW 3649   0.997   2.603   1.920
  502SOL    HW1 3650   0.997   2.699   1.924
  502SOL    HW2 3651   0.914   2.578   1.961
  502SOL     MW 3652   0.986   2.612   1.926
  503SOL     OW 3653   3.226   2.133   4.654
  503SOL    HW1 3654   3.163   2.066   4.627
  503SOL    HW2 3655   3.175   2.192   4.710
  503SOL     MW 3656   3.211   2.132   4.658
  504SOL     OW 3657   2.846   1.606   3.723
  504SOL    HW1 3658   2.840   1.516   3.755
  504SOL    HW2 3659   2.852   1.659   3.802
  504SOL     MW 3660   2.846   1.601   3.737
  505SOL     OW 3661   0.844   1.164   1.583
  505SOL    HW1 3662   0.812   1.254   1.580
  505SOL    HW2 3663   0.879   1.147   1.496
  505SOL     MW 3664   0.844   1.173   1.572
  506SOL     OW 3665   1.699   3.903   3.966
  506SOL    HW1 3666   1.729   3.962   4.035
  506SOL    HW2 3667   1.741   3.819   3.987
  506SOL     MW 3668   1.708   3.900   3.977
  507SOL     OW 3669   3.833   1.661   5.033
  507SOL    HW1 3670   3.796   1.706   5.109
  507SOL    HW2 3671   3.867   1.731   4.977
  507SOL     MW 3672   3.833   1.676   5.035
  508SOL     OW 3673   4.703   1.360   4.900
  508SOL    HW1 3674   4.617   1.403   4.896
  508SOL    HW2 3675   4.715   1.339   4.993
  508SOL     MW 3676   4.693   1.363   4.911
  509SOL     OW 3677   2.198   4.091   4.465
  509SOL    HW1 3678   2.246   4.010   4.482
  509SOL    HW2 3679   2.232   4.153   4.529
  509SOL     MW 3680   2.208   4.088   4.475
  510SOL     OW 3681   5.087   3.346   2.595
  510SOL    HW1 3682   5.146   3.284   2.553
  510SOL    HW2 3683   5.008   3.344   2.541
  510SOL     MW 3684   5.085   3.338   2.582
  511SOL     OW 3685   0.523   0.986   5.318
  511SOL    HW1 3686   0.536   0.896   5.286
  511SOL    HW2 3687   0.583   1.038   5.266
  511SOL     MW 3688   0.533   0.981   5.307
  512SOL     OW 3689   1.510   0.134   3.085
  512SOL    HW1 3690   1.454   0.211   3.094
  512SOL    HW2 3691   1.532   0.130   2.992
  512SOL     MW 3692   1.505   0.143   3.075
  513SOL     OW 3693   5.430   2.801   5.814
  513SOL    HW1 3694   5.520   2.833   5.809
  513SOL    HW2 3695   5.397   2.834   5.898
  513SOL     MW 3696   5.437   2.809   5.824
  514SOL     OW 3697   0.758   2.531   1.061
  514SOL    HW1 3698   0.745   2.501   1.151
  514SOL    HW2 3699   0.835   2.483   1.031
  514SOL     MW 3700   0.766   2.521   1.069
  515SOL     OW 3701   2.238   3.641   5.616
  515SOL    HW1 3702   2.177   3.633   5.689
  515SOL    HW2 3703   2.324   3.650   5.657
  515SOL     MW 3704   2.241   3.641   5.630
  516SOL     OW 3705   5.975   4.356   3.095
  516SOL    HW1 3706   6.033   4.280   3.088
  516SOL    HW2 3707   5.888   4.318   3.108
  516SOL     MW 3708   5.972   4.341   3.095
  517SOL     OW 3709   1.866   0.873   4.219
  517SOL    HW1 3710   1.787   0.869   4.273
  517SOL    HW2 3711   1.836   0.847   4.132
  517SOL     MW 3712   1.852   0.869   4.215
  518SOL     OW 3713   4.520   0.234   2.241
  518SOL    HW1 3714   4.577   0.244   2.165
  518SOL    HW2 3715   4.448   0.295   2.225
  518SOL     MW 3716   4.518   0.243   2.229
  519SOL     OW 3717   5.039   4.067   2.334
  519SOL    HW1 3718   4.995   4.104   2.257
  519SOL    HW2 3719   5.118   4.025   2.300
  519SOL     MW 3720   5.043   4.066   2.320
  520SOL     OW 3721   3.370   0.970   0.775
  520SOL    HW1 3722   3.385   1.057   0.739
  520SOL    HW2 3723   3.458   0.934   0.787
  520SOL     MW 3724   3.383   0.976   0.772
  521SOL     OW 3725   5.881   2.998   0.019
  521SOL    HW1 3726   5.935   2.927   0.053
  521SOL    HW2 3727   5.876   3.062   0.090
  521SOL     MW 3728   5.887   2.997   0.032
  522SOL     OW 3729   5.867   2.840   0.722
  522SOL    HW1 3730   5.826   2.804   0.801
  522SOL    HW2 3731   5.941   2.781   0.705
  522SOL     MW 3732   5.871   2.828   0.730
  523SOL     OW 3733   1.882   5.442   2.108
  523SOL    HW1 3734   1.828   5.429   2.030
  523SOL    HW2 3735   1.840   5.388   2.175
  523SOL     MW 3736   1.870   5.433   2.107
  524SOL     OW 3737   4.485   4.725   1.177
  524SOL    HW1 3738   4.413   4.761   1.126
  524SOL    HW2 3739   4.564   4.757   1.133
  524SOL     MW 3740   4.486   4.734   1.165
  525SOL     OW 3741   0.788   1.645   1.116
  525SOL    HW1 3742   0.871   1.598   1.122
  525SOL    HW2 3743   0.721   1.576   1.117
  525SOL     MW 3744   0.790   1.630   1.117
  526SOL     OW 3745   0.343   5.943   4.124
  526SOL    HW1 3746   0.309   6.022   4.082
  526SOL    HW2 3747   0.334   5.960   4.218
  526SOL     MW 3748   0.338   5.955   4.131
  527SOL     OW 3749   3.453   0.829   0.125
  527SOL    HW1 3750   3.539   0.858   0.155
  527SOL    HW2 3751   3.467   0.802   0.034
  527SOL     MW 3752   3.466   0.830   0.117
  528SOL     OW 3753   3.415   2.479   0.057
  528SOL    HW1 3754   3.346   2.416   0.077
  528SOL    HW2 3755   3.451   2.503   0.142
  528SOL     MW 3756   3.410   2.474   0.070
  529SOL     OW 3757   0.672   2.822   3.921
  529SOL    HW1 3758   0.588   2.804   3.962
  529SOL    HW2 3759   0.675   2.918   3.914
  529SOL     MW 3760   0.662   2.832   3.925
  530SOL     OW 3761   0.215   3.684   2.362
  530SOL    HW1 3762   0.270   3.657   2.435
  530SOL    HW2 3763   0.262   3.757   2.322
  530SOL     MW 3764   0.228   3.690   2.366
  531SOL     OW 3765   1.807   3.969   0.552
  531SOL    HW1 3766   1.884   4.020   0.574
  531SOL    HW2 3767   1.769   3.945   0.637
  531SOL     MW 3768   1.812   3.972   0.566
  532SOL     OW 3769   4.011   2.009   3.387
  532SOL    HW1 3770   4.035   2.010   3.294
  532SOL    HW2 3771   3.932   1.954   3.391
  532SOL     MW 3772   4.004   2.002   3.375
  533SOL     OW 3773   2.324   5.897   5.420
  533SOL    HW1 3774   2.325   5.936   5.507
  533SOL    HW2 3775   2.236   5.859   5.412
  533SOL     MW 3776   2.313   5.897   5.430
  534SOL     OW 3777   5.256   5.116   4.251
  534SOL    HW1 3778   5.264   5.163   4.168
  534SOL    HW2 3779   5.347   5.100   4.278
  534SOL     MW 3780   5.269   5.120   4.244
  535SOL     OW 3781   1.717   5.125   4.699
  535SOL    HW1 3782   1.680   5.205   4.737
  535SOL    HW2 3783   1.781   5.095   4.764
  535SOL     MW 3784   1.721   5.132   4.712
  536SOL     OW 3785   2.793   2.339   1.168
  536SOL    HW1 3786   2.884   2.325   1.144
  536SOL    HW2 3787   2.743   2.303   1.094
  536SOL     MW 3788   2.798   2.333   1.155
  537SOL     OW 3789   0.403   0.870   0.342
  537SOL    HW1 3790   0.391   0.834   0.430
  537SOL    HW2 3791   0.426   0.794   0.289
  537SOL     MW 3792   0.404   0.855   0.347
  538SOL     OW 3793   3.181   3.587   1.420
  538SOL    HW1 3794   3.190   3.675   1.455
  538SOL    HW2 3795   3.232   3.587   1.339
  538SOL     MW 3796   3.188   3.598   1.414
  539SOL     OW 3797   5.869   3.151   5.684
  539SOL    HW1 3798   5.953   3.131   5.724
  539SOL    HW2 3799   5.837   3.228   5.731
  539SOL     MW 3800   5.875   3.159   5.695
  540SOL     OW 3801   2.422   2.549   3.880
  540SOL    HW1 3802   2.357   2.567   3.811
  540SOL    HW2 3803   2.438   2.635   3.920
  540SOL     MW 3804   2.415   2.563   3.876
  541SOL     OW 3805   6.032   2.467   3.504
  541SOL    HW1 3806   5.991   2.392   3.461
  541SOL    HW2 3807   6.095   2.428   3.565
  541SOL     MW 3808   6.035   2.452   3.506
  542SOL     OW 3809   3.190   4.539   5.993
  542SOL    HW1 3810   3.244   4.530   6.072
  542SOL    HW2 3811   3.221   4.470   5.935
  542SOL     MW 3812   3.201   4.529   5.996
  543SOL     OW 3813   5.748   3.641   5.267
  543SOL    HW1 3814   5.764   3.671   5.177
  543SOL    HW2 3815   5.826   3.667   5.315
  543SOL     MW 3816   5.760   3.648   5.261
  544SOL     OW 3817   6.024   3.692   2.838
  544SOL    HW1 3818   6.066   3.745   2.769
  544SOL    HW2 3819   6.077   3.710   2.916
  544SOL     MW 3820   6.036   3.701   2.839
  545SOL     OW 3821   0.881   6.009   5.916
  545SOL    HW1 3822   0.918   5.947   5.978
  545SOL    HW2 3823   0.884   5.964   5.832
  545SOL     MW 3824   0.886   5.995   5.913
  546SOL     OW 3825   1.230   4.693   0.177
  546SOL    HW1 3826   1.166   4.764   0.168
  546SOL    HW2 3827   1.209   4.633   0.106
  546SOL     MW 3828   1.219   4.695   0.167
  547SOL     OW 3829   1.180   0.034   1.489
  547SOL    HW1 3830   1.238   0.020   1.564
  547SOL    HW2 3831   1.144   0.121   1.503
  547SOL     MW 3832   1.183   0.043   1.501
  548SOL     OW 3833   0.665   5.952   1.809
  548SOL    HW1 3834   0.692   5.867   1.773
  548SOL    HW2 3835   0.720   6.016   1.764
  548SOL     MW 3836   0.676   5.949   1.799
  549SOL     OW 3837   5.018   5.187   0.355
  549SOL    HW1 3838   4.924   5.176   0.372
  549SOL    HW2 3839   5.053   5.219   0.438
  549SOL     MW 3840   5.010   5.190   0.368
  550SOL     OW 3841   2.499   0.202   1.504
  550SOL    HW1 3842   2.424   0.221   1.560
  550SOL    HW2 3843   2.464   0.148   1.434
  550SOL     MW 3844   2.485   0.197   1.503
  551SOL     OW 3845   0.078   2.197   0.412
  551SOL    HW1 3846   0.099   2.149   0.332
  551SOL    HW2 3847   0.134   2.156   0.479
  551SOL     MW 3848   0.088   2.185   0.410
  552SOL     OW 3849   0.612   4.943   4.587
  552SOL    HW1 3850   0.638   5.016   4.643
  552SOL    HW2 3851   0.611   4.979   4.498
  552SOL     MW 3852   0.615   4.957   4.583
  553SOL     OW 3853   2.218   1.161   5.022
  553SOL    HW1 3854   2.171   1.123   5.096
  553SOL    HW2 3855   2.176   1.246   5.008
  553SOL     MW 3856   2.206   1.167   5.030
  554SOL     OW 3857   1.983   2.545   0.938
  554SOL    HW1 3858   1.941   2.517   1.019
  554SOL    HW2 3859   1.917   2.598   0.893
  554SOL     MW 3860   1.969   2.548   0.942
  555SOL     OW 3861   3.657   3.802   1.307
  555SOL    HW1 3862   3.607   3.874   1.346
  555SOL    HW2 3863   3.648   3.814   1.213
  555SOL     MW 3864   3.649   3.813   1.300
  556SOL     OW 3865   5.975   3.841   4.467
  556SOL    HW1 3866   5.958   3.930   4.437
  556SOL    HW2 3867   5.990   3.850   4.561
  556SOL     MW 3868   5.975   3.853   4.475
  557SOL     OW 3869   4.303   1.743   3.935
  557SOL    HW1 3870   4.341   1.826   3.908
  557SOL    HW2 3871   4.259   1.710   3.856
  557SOL     MW 3872   4.302   1.749   3.922
  558SOL     OW 3873   1.677   1.267   0.126
  558SOL    HW1 3874   1.670   1.252   0.221
  558SOL    HW2 3875   1.677   1.362   0.116
  558SOL     MW 3876   1.676   1.277   0.137
  559SOL     OW 3877   1.315   4.358   1.149
  559SOL    HW1 3878   1.231   4.313   1.139
  559SOL    HW2 3879   1.298   4.424   1.216
  559SOL     MW 3880   1.302   4.361   1.157
  560SOL     OW 3881   4.353   6.116   2.931
  560SOL    HW1 3882   4.430   6.063   2.916
  560SOL    HW2 3883   4.387   6.204   2.950
  560SOL     MW 3884   4.367   6.121   2.932
  561SOL     OW 3885   2.911   5.503   1.285
  561SOL    HW1 3886   2.882   5.412   1.288
  561SOL    HW2 3887   2.873   5.542   1.364
  561SOL     MW 3888   2.902   5.496   1.296
  562SOL     OW 3889   0.074   2.164   4.861
  562SOL    HW1 3890   0.062   2.070   4.874
  562SOL    HW2 3891   0.004   2.189   4.801
  562SOL     MW 3892   0.064   2.156   4.855
  563SOL     OW 3893   1.368   2.250   2.617
  563SOL    HW1 3894   1.407   2.283   2.537
  563SOL    HW2 3895   1.297   2.311   2.637
  563SOL     MW 3896   1.364   2.262   2.609
  564SOL     OW 3897   5.475   2.731   1.288
  564SOL    HW1 3898   5.385   2.760   1.302
  564SOL    HW2 3899   5.514   2.797   1.231
  564SOL     MW 3900   5.469   2.743   1.283
  565SOL     OW 3901   3.360   5.065   5.259
  565SOL    HW1 3902   3.450   5.088   5.284
  565SOL    HW2 3903   3.370   4.985   5.207
  565SOL     MW 3904   3.373   5.058   5.255
  566SOL     OW 3905   5.226   5.854   3.955
  566SOL    HW1 3906   5.172   5.924   3.993
  566SOL    HW2 3907   5.313   5.868   3.992
  566SOL     MW 3908   5.230   5.865   3.965
  567SOL     OW 3909   6.068   3.102   2.121
  567SOL    HW1 3910   6.073   3.087   2.216
  567SOL    HW2 3911   6.152   3.142   2.098
  567SOL     MW 3912   6.080   3.105   2.130
  568SOL     OW 3913   2.047   3.378   0.838
  568SOL    HW1 3914   2.039   3.467   0.803
  568SOL    HW2 3915   2.119   3.340   0.788
  568SOL     MW 3916   2.055   3.384   0.827
  569SOL     OW 3917   5.212   3.706   5.104
  569SOL    HW1 3918   5.214   3.801   5.095
  569SOL    HW2 3919   5.304   3.679   5.101
  569SOL     MW 3920   5.224   3.714   5.102
  570SOL     OW 3921   0.359   0.651   4.844
  570SOL    HW1 3922   0.407   0.679   4.767
  570SOL    HW2 3923   0.275   0.620   4.811
  570SOL     MW 3924   0.354   0.651   4.830
  571SOL     OW 3925   3.247   0.810   2.437
  571SOL    HW1 3926   3.184   0.749   2.397
  571SOL    HW2 3927   3.290   0.758   2.505
  571SOL     MW 3928   3.244   0.795   2.441
  572SOL     OW 3929   4.355   0.912   1.391
  572SOL    HW1 3930   4.371   0.828   1.348
  572SOL    HW2 3931   4.260   0.923   1.386
  572SOL     MW 3932   4.344   0.902   1.385
  573SOL     OW 3933   3.946   6.116   1.682
  573SOL    HW1 3934   3.971   6.194   1.731
  573SOL    HW2 3935   3.853   6.105   1.701
  573SOL     MW 3936   3.937   6.125   1.691
  574SOL     OW 3937   5.566   0.859   3.592
  574SOL    HW1 3938   5.632   0.914   3.634
  574SOL    HW2 3939   5.483   0.902   3.611
  574SOL     MW 3940   5.564   0.871   3.599
  575SOL     OW 3941   4.388   5.816   0.281
  575SOL    HW1 3942   4.358   5.825   0.191
  575SOL    HW2 3943   4.464   5.759   0.276
  575SOL     MW 3944   4.394   5.810   0.269
  576SOL     OW 3945   0.596   4.535   0.191
  576SOL    HW1 3946   0.611   4.592   0.116
  576SOL    HW2 3947   0.502   4.543   0.208
  576SOL     MW 3948   0.586   4.543   0.183
  577SOL     OW 3949   5.444   4.288   4.325
  577SOL    HW1 3950   5.492   4.208   4.345
  577SOL    HW2 3951   5.363   4.281   4.374
  577SOL     MW 3952   5.440   4.277   4.334
  578SOL     OW 3953   1.572   3.701   1.444
  578SOL    HW1 3954   1.609   3.700   1.532
  578SOL    HW2 3955   1.644   3.732   1.388
  578SOL     MW 3956   1.586   3.705   1.448
  579SOL     OW 3957   4.229   2.343   4.640
  579SOL    HW1 3958   4.216   2.251   4.617
  579SOL    HW2 3959   4.169   2.390   4.582
  579SOL     MW 3960   4.219   2.338   4.629
  580SOL     OW 3961   4.242   3.849   5.591
  580SOL    HW1 3962   4.302   3.782   5.625
  580SOL    HW2 3963   4.300   3.921   5.564
  580SOL     MW 3964   4.257   3.849   5.592
  581SOL     OW 3965   0.525   0.768   4.629
  581SOL    HW1 3966   0.581   0.773   4.552
  581SOL    HW2 3967   0.516   0.859   4.659
  581SOL     MW 3968   0.531   0.780   4.623
  582SOL     OW 3969   2.371   1.494   3.834
  582SOL    HW1 3970   2.446   1.531   3.788
  582SOL    HW2 3971   2.317   1.456   3.765
  582SOL     MW 3972   2.374   1.494   3.819
  583SOL     OW 3973   0.677   1.106   2.724
  583SOL    HW1 3974   0.731   1.029   2.706
  583SOL    HW2 3975   0.724   1.152   2.794
  583SOL     MW 3976   0.690   1.102   2.731
  584SOL     OW 3977   1.478   4.406   3.613
  584SOL    HW1 3978   1.450   4.476   3.555
  584SOL    HW2 3979   1.427   4.330   3.585
  584SOL     MW 3980   1.468   4.405   3.602
  585SOL     OW 3981   5.305   4.719   4.021
  585SOL    HW1 3982   5.364   4.710   4.096
  585SOL    HW2 3983   5.341   4.658   3.956
  585SOL     MW 3984   5.317   4.710   4.022
  586SOL     OW 3985   4.343   4.842   0.447
  586SOL    HW1 3986   4.358   4.780   0.518
  586SOL    HW2 3987   4.273   4.804   0.396
  586SOL     MW 3988   4.336   4.829   0.450
  587SOL     OW 3989   5.381   4.508   2.194
  587SOL    HW1 3990   5.297   4.481   2.157
  587SOL    HW2 3991   5.420   4.564   2.128
  587SOL     MW 3992   5.375   4.512   2.181
  588SOL     OW 3993   1.569   3.905   0.140
  588SOL    HW1 3994   1.501   3.850   0.179
  588SOL    HW2 3995   1.533   3.933   0.057
  588SOL     MW 3996   1.556   3.901   0.135
  589SOL     OW 3997   5.340   2.390   3.884
  589SOL    HW1 3998   5.353   2.312   3.938
  589SOL    HW2 3999   5.257   2.375   3.839
  589SOL     MW 4000   5.331   2.379   3.885
  590SOL     OW 4001   2.003   4.368   3.696
  590SOL    HW1 4002   1.960   4.307   3.635
  590SOL    HW2 4003   1.939   4.437   3.709
  590SOL     MW 4004   1.989   4.369   3.690
  591SOL     OW 4005   3.460   4.904   3.519
  591SOL    HW1 4006   3.498   4.990   3.539
  591SOL    HW2 4007   3.437   4.909   3.426
  591SOL     MW 4008   3.462   4.916   3.509
  592SOL     OW 4009   2.373   1.748   5.414
  592SOL    HW1 4010   2.393   1.760   5.321
  592SOL    HW2 4011   2.452   1.709   5.451
  592SOL     MW 4012   2.386   1.745   5.407
  593SOL     OW 4013   1.080   3.257   1.162
  593SOL    HW1 4014   1.109   3.256   1.253
  593SOL    HW2 4015   0.988   3.285   1.166
  593SOL     MW 4016   1.072   3.260   1.174
  594SOL     OW 4017   3.764   1.094   3.384
  594SOL    HW1 4018   3.843   1.097   3.439
  594SOL    HW2 4019   3.788   1.143   3.305
  594SOL     MW 4020   3.777   1.101   3.381
  595SOL     OW 4021   4.792   1.784   5.632
  595SOL    HW1 4022   4.701   1.801   5.657
  595SOL    HW2 4023   4.844   1.832   5.696
  595SOL     MW 4024   4.787   1.792   5.643
  596SOL     OW 4025   4.538   3.425   0.325
  596SOL    HW1 4026   4.585   3.495   0.278
  596SOL    HW2 4027   4.536   3.352   0.263
  596SOL     MW 4028   4.544   3.425   0.311
  597SOL     OW 4029   2.037   0.998   5.513
  597SOL    HW1 4030   2.078   1.021   5.597
  597SOL    HW2 4031   2.109   0.967   5.459
  597SOL     MW 4032   2.052   0.997   5.517
  598SOL     OW 4033   0.113   4.483   5.240
  598SOL    HW1 4034   0.019   4.465   5.236
  598SOL    HW2 4035   0.133   4.492   5.333
  598SOL     MW 4036   0.104   4.482   5.251
  599SOL     OW 4037   6.050   4.032   0.567
  599SOL    HW1 4038   6.051   4.029   0.663
  599SOL    HW2 4039   5.971   4.082   0.546
  599SOL     MW 4040   6.040   4.038   0.577
  600SOL     OW 4041   0.154   1.060   5.892
  600SOL    HW1 4042   0.076   1.054   5.947
  600SOL    HW2 4043   0.227   1.046   5.951
  600SOL     MW 4044   0.153   1.058   5.906
  601SOL     OW 4045   4.037   4.424   5.037
  601SOL    HW1 4046   4.021   4.510   5.075
  601SOL    HW2 4047   3.965   4.412   4.974
  601SOL     MW 4048   4.026   4.434   5.034
  602SOL     OW 4049   1.140   0.474   2.728
  602SOL    HW1 4050   1.068   0.463   2.791
  602SOL    HW2 4051   1.100   0.522   2.655
  602SOL     MW 4052   1.125   0.479   2.726
  603SOL     OW 4053   0.243   1.001   5.351
  603SOL    HW1 4054   0.194   1.055   5.413
  603SOL    HW2 4055   0.333   1.031   5.360
  603SOL     MW 4056   0.248   1.012   5.360
  604SOL     OW 4057   0.052   5.462   4.511
  604SOL    HW1 4058  -0.032   5.458   4.465
  604SOL    HW2 4059   0.073   5.556   4.514
  604SOL     MW 4060   0.044   5.474   4.506
  605SOL     OW 4061   4.209   2.627   0.608
  605SOL    HW1 4062   4.135   2.617   0.668
  605SOL    HW2 4063   4.169   2.657   0.526
  605SOL     MW 4064   4.194   2.630   0.605
  606SOL     OW 4065   0.911   1.994   1.402
  606SOL    HW1 4066   0.847   1.946   1.350
  606SOL    HW2 4067   0.878   1.987   1.492
  606SOL     MW 4068   0.898   1.987   1.407
  607SOL     OW 4069   2.039   1.602   2.355
  607SOL    HW1 4070   2.127   1.603   2.393
  607SOL    HW2 4071   2.024   1.694   2.330
  607SOL     MW 4072   2.048   1.614   2.357
  608SOL     OW 4073   1.119   0.414   4.798
  608SOL    HW1 4074   1.198   0.376   4.837
  608SOL    HW2 4075   1.059   0.340   4.790
  608SOL     MW 4076   1.121   0.400   4.802
  609SOL     OW 4077   6.021   0.098   3.830
  609SOL    HW1 4078   5.993   0.084   3.740
  609SOL    HW2 4079   5.955   0.052   3.883
  609SOL     MW 4080   6.009   0.091   3.825
  610SOL     OW 4081   2.002   5.680   4.801
  610SOL    HW1 4082   1.966   5.604   4.754
  610SOL    HW2 4083   1.969   5.671   4.891
  610SOL     MW 4084   1.993   5.669   4.806
  611SOL     OW 4085   5.266   2.853   3.311
  611SOL    HW1 4086   5.237   2.943   3.322
  611SOL    HW2 4087   5.256   2.836   3.217
  611SOL     MW 4088   5.261   2.862   3.300
  612SOL     OW 4089   1.476   5.613   0.604
  612SOL    HW1 4090   1.457   5.521   0.617
  612SOL    HW2 4091   1.390   5.653   0.589
  612SOL     MW 4092   1.462   5.606   0.604
  613SOL     OW 4093   1.886   5.647   3.673
  613SOL    HW1 4094   1.818   5.606   3.726
  613SOL    HW2 4095   1.840   5.672   3.592
  613SOL     MW 4096   1.871   5.645   3.669
  614SOL     OW 4097   0.845   3.603   3.241
  614SOL    HW1 4098   0.874   3.663   3.311
  614SOL    HW2 4099   0.811   3.661   3.173
  614SOL     MW 4100   0.844   3.618   3.242
  615SOL     OW 4101   5.975   2.847   4.271
  615SOL    HW1 4102   5.901   2.847   4.211
  615SOL    HW2 4103   5.948   2.906   4.342
  615SOL     MW 4104   5.962   2.855   4.273
  616SOL     OW 4105   1.378   5.956   1.643
  616SOL    HW1 4106   1.373   5.923   1.553
  616SOL    HW2 4107   1.287   5.969   1.668
  616SOL     MW 4108   1.366   5.953   1.634
  617SOL     OW 4109   2.798   0.859   1.898
  617SOL    HW1 4110   2.727   0.809   1.858
  617SOL    HW2 4111   2.794   0.945   1.857
  617SOL     MW 4112   2.789   0.863   1.888
  618SOL     OW 4113   3.889   4.660   3.858
  618SOL    HW1 4114   3.834   4.610   3.798
  618SOL    HW2 4115   3.914   4.738   3.809
  618SOL     MW 4116   3.885   4.663   3.844
  619SOL     OW 4117   3.085   0.764   5.687
  619SOL    HW1 4118   3.112   0.794   5.774
  619SOL    HW2 4119   3.066   0.671   5.698
  619SOL     MW 4120   3.086   0.756   5.700
  620SOL     OW 4121   5.126   1.109   2.064
  620SOL    HW1 4122   5.218   1.082   2.054
  620SOL    HW2 4123   5.106   1.156   1.984
  620SOL     MW 4124   5.135   1.111   2.053
  621SOL     OW 4125   5.143   3.483   0.383
  621SOL    HW1 4126   5.196   3.414   0.343
  621SOL    HW2 4127   5.154   3.558   0.324
  621SOL     MW 4128   5.151   3.483   0.370
  622SOL     OW 4129   2.912   2.805   0.365
  622SOL    HW1 4130   2.956   2.875   0.413
  622SOL    HW2 4131   2.951   2.724   0.400
  622SOL     MW 4132   2.923   2.803   0.376
  623SOL     OW 4133   2.023   1.424   0.629
  623SOL    HW1 4134   1.938   1.394   0.661
  623SOL    HW2 4135   2.003   1.463   0.543
  623SOL     MW 4136   2.010   1.425   0.622
  624SOL     OW 4137   4.992   1.724   1.834
  624SOL    HW1 4138   5.083   1.703   1.858
  624SOL    HW2 4139   4.941   1.652   1.870
  624SOL     MW 4140   4.997   1.712   1.841
  625SOL     OW 4141   0.584   0.854   4.070
  625SOL    HW1 4142   0.610   0.831   3.980
  625SOL    HW2 4143   0.508   0.799   4.088
  625SOL     MW 4144   0.578   0.844   4.060
  626SOL     OW 4145   3.688   5.471   5.373
  626SOL    HW1 4146   3.628   5.506   5.307
  626SOL    HW2 4147   3.648   5.387   5.399
  626SOL     MW 4148   3.675   5.464   5.368
  627SOL     OW 4149   1.116   4.740   3.414
  627SOL    HW1 4150   1.189   4.707   3.466
  627SOL    HW2 4151   1.138   4.718   3.324
  627SOL     MW 4152   1.128   4.733   3.409
  628SOL     OW 4153   1.921   5.611   4.278
  628SOL    HW1 4154   2.002   5.652   4.305
  628SOL    HW2 4155   1.922   5.525   4.319
  628SOL     MW 4156   1.931   5.605   4.287
  629SOL     OW 4157   0.802   0.897   0.536
  629SOL    HW1 4158   0.748   0.976   0.541
  629SOL    HW2 4159   0.868   0.918   0.471
  629SOL     MW 4160   0.803   0.910   0.528
  630SOL     OW 4161   5.788   5.333   1.889
  630SOL    HW1 4162   5.801   5.384   1.968
  630SOL    HW2 4163   5.833   5.382   1.821
  630SOL     MW 4164   5.795   5.346   1.890
  631SOL     OW 4165   0.120   2.254   4.380
  631SOL    HW1 4166   0.214   2.240   4.387
  631SOL    HW2 4167   0.100   2.321   4.446
  631SOL     MW 4168   0.130   2.261   4.389
  632SOL     OW 4169   4.459   5.348   5.798
  632SOL    HW1 4170   4.393   5.412   5.772
  632SOL    HW2 4171   4.416   5.295   5.866
  632SOL     MW 4172   4.445   5.349   5.803
  633SOL     OW 4173   5.183   0.043   2.112
  633SOL    HW1 4174   5.091   0.031   2.089
  633SOL    HW2 4175   5.189   0.135   2.137
  633SOL     MW 4176   5.172   0.053   2.112
  634SOL     OW 4177   1.826   5.361   0.076
  634SOL    HW1 4178   1.818   5.299   0.004
  634SOL    HW2 4179   1.792   5.314   0.152
  634SOL     MW 4180   1.821   5.347   0.077
  635SOL     OW 4181   2.930   1.349   0.373
  635SOL    HW1 4182   2.847   1.328   0.416
  635SOL    HW2 4183   2.904   1.397   0.294
  635SOL     MW 4184   2.916   1.352   0.368
  636SOL     OW 4185   4.803   3.189   3.872
  636SOL    HW1 4186   4.764   3.131   3.806
  636SOL    HW2 4187   4.891   3.154   3.885
  636SOL     MW 4188   4.809   3.177   3.865
  637SOL     OW 4189   4.439   3.899   4.451
  637SOL    HW1 4190   4.496   3.832   4.487
  637SOL    HW2 4191   4.423   3.871   4.361
  637SOL     MW 4192   4.444   3.887   4.444
  638SOL     OW 4193   1.361   5.926   5.616
  638SOL    HW1 4194   1.395   6.015   5.613
  638SOL    HW2 4195   1.329   5.909   5.528
  638SOL     MW 4196   1.361   5.935   5.604
  639SOL     OW 4197   4.939   1.048   1.666
  639SOL    HW1 4198   5.018   1.075   1.619
  639SOL    HW2 4199   4.873   1.113   1.641
  639SOL     MW 4200   4.941   1.060   1.657
  640SOL     OW 4201   4.836   2.252   3.575
  640SOL    HW1 4202   4.745   2.228   3.557
  640SOL    HW2 4203   4.887   2.180   3.538
  640SOL     MW 4204   4.831   2.240   3.568
  641SOL     OW 4205   4.975   1.451   3.999
  641SOL    HW1 4206   5.067   1.428   3.984
  641SOL    HW2 4207   4.960   1.430   4.091
  641SOL     MW 4208   4.985   1.445   4.009
  642SOL     OW 4209   3.043   2.593   0.029
  642SOL    HW1 4210   2.965   2.647   0.040
  642SOL    HW2 4211   3.116   2.654   0.035
  642SOL     MW 4212   3.042   2.608   0.031
  643SOL     OW 4213   0.030   4.799   4.410
  643SOL    HW1 4214  -0.039   4.734   4.423
  643SOL    HW2 4215   0.084   4.764   4.339
  643SOL     MW 4216   0.028   4.787   4.403
  644SOL     OW 4217   3.442   5.132   0.999
  644SOL    HW1 4218   3.353   5.167   0.991
  644SOL    HW2 4219   3.449   5.068   0.928
  644SOL     MW 4220   3.431   5.128   0.989
  645SOL     OW 4221   2.238   0.598   6.032
  645SOL    HW1 4222   2.144   0.615   6.026
  645SOL    HW2 4223   2.259   0.611   6.124
  645SOL     MW 4224   2.229   0.602   6.043
  646SOL     OW 4225   4.045   4.725   0.608
  646SOL    HW1 4226   4.016   4.740   0.697
  646SOL    HW2 4227   4.084   4.638   0.609
  646SOL     MW 4228   4.046   4.716   0.619
  647SOL     OW 4229   5.145   2.787   3.075
  647SOL    HW1 4230   5.144   2.795   2.979
  647SOL    HW2 4231   5.079   2.849   3.105
  647SOL     MW 4232   5.136   2.796   3.066
  648SOL     OW 4233   4.920   4.705   3.978
  648SOL    HW1 4234   4.972   4.687   3.900
  648SOL    HW2 4235   4.830   4.695   3.950
  648SOL     MW 4236   4.915   4.701   3.964
  649SOL     OW 4237   4.444   5.835   4.877
  649SOL    HW1 4238   4.502   5.830   4.801
  649SOL    HW2 4239   4.358   5.809   4.843
  649SOL     MW 4240   4.440   5.831   4.863
  650SOL     OW 4241   4.777   2.702   0.960
  650SOL    HW1 4242   4.743   2.738   0.878
  650SOL    HW2 4243   4.864   2.669   0.937
  650SOL     MW 4244   4.784   2.702   0.946
  651SOL     OW 4245   4.159   4.274   2.094
  651SOL    HW1 4246   4.096   4.345   2.086
  651SOL    HW2 4247   4.240   4.317   2.120
  651SOL     MW 4248   4.162   4.288   2.096
  652SOL     OW 4249   4.533   4.324   6.061
  652SOL    HW1 4250   4.585   4.401   6.081
  652SOL    HW2 4251   4.446   4.343   6.096
  652SOL     MW 4252   4.529   4.336   6.068
  653SOL     OW 4253   0.498   0.518   1.703
  653SOL    HW1 4254   0.545   0.454   1.650
  653SOL    HW2 4255   0.474   0.587   1.640
  653SOL     MW 4256   0.501   0.519   1.688
  654SOL     OW 4257   3.378   0.681   2.032
  654SOL    HW1 4258   3.325   0.733   2.092
  654SOL    HW2 4259   3.460   0.665   2.079
  654SOL     MW 4260   3.382   0.685   2.045
  655SOL     OW 4261   2.438   5.734   6.097
  655SOL    HW1 4262   2.394   5.707   6.178
  655SOL    HW2 4263   2.412   5.826   6.086
  655SOL     MW 4264   2.429   5.742   6.106
  656SOL     OW 4265   3.109   1.190   0.234
  656SOL    HW1 4266   3.058   1.112   0.211
  656SOL    HW2 4267   3.051   1.242   0.289
  656SOL     MW 4268   3.095   1.186   0.238
  657SOL     OW 4269   2.304   4.106   1.292
  657SOL    HW1 4270   2.254   4.156   1.357
  657SOL    HW2 4271   2.282   4.146   1.208
  657SOL     MW 4272   2.295   4.118   1.290
  658SOL     OW 4273   4.148   0.625   4.927
  658SOL    HW1 4274   4.222   0.675   4.894
  658SOL    HW2 4275   4.122   0.569   4.854
  658SOL     MW 4276   4.154   0.624   4.914
  659SOL     OW 4277   4.600   3.872   0.350
  659SOL    HW1 4278   4.677   3.819   0.327
  659SOL    HW2 4279   4.622   3.960   0.322
  659SOL     MW 4280   4.613   3.876   0.343
  660SOL     OW 4281   4.266   4.508   1.006
  660SOL    HW1 4282   4.220   4.585   1.037
  660SOL    HW2 4283   4.198   4.441   0.996
  660SOL     MW 4284   4.252   4.509   1.008
  661SOL     OW 4285   5.424   0.108   4.406
  661SOL    HW1 4286   5.464   0.187   4.441
  661SOL    HW2 4287   5.431   0.044   4.477
  661SOL     MW 4288   5.430   0.110   4.419
  662SOL     OW 4289   3.877   1.551   1.318
  662SOL    HW1 4290   3.902   1.595   1.400
  662SOL    HW2 4291   3.917   1.464   1.325
  662SOL     MW 4292   3.885   1.545   1.329
  663SOL     OW 4293   2.115   5.304   3.061
  663SOL    HW1 4294   2.192   5.361   3.066
  663SOL    HW2 4295   2.083   5.299   3.151
  663SOL     MW 4296   2.121   5.311   3.074
  664SOL     OW 4297   4.396   5.283   2.793
  664SOL    HW1 4298   4.478   5.244   2.824
  664SOL    HW2 4299   4.422   5.340   2.720
  664SOL     MW 4300   4.410   5.285   2.787
  665SOL     OW 4301   4.401   4.191   2.397
  665SOL    HW1 4302   4.398   4.268   2.340
  665SOL    HW2 4303   4.411   4.117   2.337
  665SOL     MW 4304   4.402   4.192   2.382
  666SOL     OW 4305   1.924   2.439   1.195
  666SOL    HW1 4306   2.004   2.389   1.176
  666SOL    HW2 4307   1.860   2.373   1.219
  666SOL     MW 4308   1.926   2.424   1.196
  667SOL     OW 4309   5.215   3.547   4.075
  667SOL    HW1 4310   5.224   3.520   4.167
  667SOL    HW2 4311   5.141   3.496   4.043
  667SOL     MW 4312   5.207   3.537   4.083
  668SOL     OW 4313   4.763   1.981   0.014
  668SOL    HW1 4314   4.839   1.940   0.055
  668SOL    HW2 4315   4.759   2.068   0.053
  668SOL     MW 4316   4.772   1.987   0.024
  669SOL     OW 4317   4.516   2.305   0.131
  669SOL    HW1 4318   4.463   2.342   0.202
  669SOL    HW2 4319   4.494   2.359   0.055
  669SOL     MW 4320   4.506   2.317   0.131
  670SOL     OW 4321   5.381   1.493   2.052
  670SOL    HW1 4322   5.444   1.449   1.994
  670SOL    HW2 4323   5.414   1.582   2.060
  670SOL     MW 4324   5.394   1.499   2.045
  671SOL     OW 4325   2.015   3.546   0.629
  671SOL    HW1 4326   2.052   3.516   0.546
  671SOL    HW2 4327   1.938   3.597   0.604
  671SOL     MW 4328   2.010   3.549   0.615
  672SOL     OW 4329   5.057   3.077   0.340
  672SOL    HW1 4330   5.124   3.143   0.354
  672SOL    HW2 4331   5.090   3.023   0.269
  672SOL     MW 4332   5.070   3.078   0.333
  673SOL     OW 4333   1.039   4.481   2.514
  673SOL    HW1 4334   1.076   4.468   2.427
  673SOL    HW2 4335   1.106   4.450   2.574
  673SOL     MW 4336   1.052   4.476   2.511
  674SOL     OW 4337   3.889   5.190   5.748
  674SOL    HW1 4338   3.904   5.275   5.790
  674SOL    HW2 4339   3.795   5.189   5.729
  674SOL     MW 4340   3.879   5.201   5.751
  675SOL     OW 4341   0.486   4.450   4.774
  675SOL    HW1 4342   0.521   4.388   4.838
  675SOL    HW2 4343   0.509   4.536   4.808
  675SOL     MW 4344   0.493   4.453   4.786
  676SOL     OW 4345   3.317   3.697   0.707
  676SOL    HW1 4346   3.236   3.718   0.659
  676SOL    HW2 4347   3.379   3.673   0.638
  676SOL     MW 4348   3.314   3.697   0.692
  677SOL     OW 4349   3.795   4.465   2.680
  677SOL    HW1 4350   3.784   4.391   2.620
  677SOL    HW2 4351   3.747   4.537   2.639
  677SOL     MW 4352   3.787   4.465   2.667
  678SOL     OW 4353   0.925   5.814   6.091
  678SOL    HW1 4354   0.841   5.836   6.133
  678SOL    HW2 4355   0.904   5.744   6.029
  678SOL     MW 4356   0.911   5.808   6.088
  679SOL     OW 4357   0.640   1.319   4.843
  679SOL    HW1 4358   0.732   1.301   4.863
  679SOL    HW2 4359   0.594   1.241   4.873
  679SOL     MW 4360   0.646   1.307   4.849
  680SOL     OW 4361   0.357   4.164   1.627
  680SOL    HW1 4362   0.373   4.156   1.533
  680SOL    HW2 4363   0.273   4.121   1.640
  680SOL     MW 4364   0.348   4.157   1.617
  681SOL     OW 4365   4.872   3.298   5.787
  681SOL    HW1 4366   4.853   3.381   5.743
  681SOL    HW2 4367   4.796   3.283   5.843
  681SOL     MW 4368   4.860   3.306   5.788
  682SOL     OW 4369   0.962   0.953   0.783
  682SOL    HW1 4370   1.038   1.000   0.750
  682SOL    HW2 4371   0.909   0.936   0.705
  682SOL     MW 4372   0.965   0.957   0.769
  683SOL     OW 4373   3.913   4.193   1.671
  683SOL    HW1 4374   4.002   4.227   1.662
  683SOL    HW2 4375   3.892   4.205   1.764
  683SOL     MW 4376   3.922   4.199   1.682
  684SOL     OW 4377   5.798   1.593   4.656
  684SOL    HW1 4378   5.717   1.615   4.702
  684SOL    HW2 4379   5.861   1.575   4.725
  684SOL     MW 4380   5.795   1.594   4.671
  685SOL     OW 4381   5.099   3.906   4.551
  685SOL    HW1 4382   5.074   3.967   4.620
  685SOL    HW2 4383   5.018   3.893   4.501
  685SOL     MW 4384   5.085   3.913   4.553
  686SOL     OW 4385   2.835   0.779   2.558
  686SOL    HW1 4386   2.809   0.692   2.589
  686SOL    HW2 4387   2.881   0.818   2.633
  686SOL     MW 4388   2.837   0.773   2.572
  687SOL     OW 4389   5.511   5.393   2.748
  687SOL    HW1 4390   5.570   5.394   2.823
  687SOL    HW2 4391   5.521   5.305   2.710
  687SOL     MW 4392   5.520   5.382   2.753
  688SOL     OW 4393   0.883   2.889   0.560
  688SOL    HW1 4394   0.931   2.972   0.562
  688SOL    HW2 4395   0.913   2.842   0.638
  688SOL     MW 4396   0.893   2.893   0.570
  689SOL     OW 4397   3.611   1.688   2.927
  689SOL    HW1 4398   3.585   1.624   2.861
  689SOL    HW2 4399   3.543   1.756   2.923
  689SOL     MW 4400   3.599   1.688   2.918
  690SOL     OW 4401   4.789   1.227   2.035
  690SOL    HW1 4402   4.870   1.221   1.983
  690SOL    HW2 4403   4.786   1.146   2.085
  690SOL     MW 4404   4.799   1.216   2.034
  691SOL     OW 4405   1.074   5.575   5.622
  691SOL    HW1 4406   1.158   5.533   5.607
  691SOL    HW2 4407   1.012   5.503   5.632
  691SOL     MW 4408   1.077   5.560   5.621
  692SOL     OW 4409   1.891   1.280   5.847
  692SOL    HW1 4410   1.952   1.290   5.920
  692SOL    HW2 4411   1.823   1.222   5.880
  692SOL     MW 4412   1.890   1.274   5.860
  693SOL     OW 4413   5.638   2.361   4.935
  693SOL    HW1 4414   5.720   2.383   4.981
  693SOL    HW2 4415   5.578   2.335   5.005
  693SOL     MW 4416   5.641   2.360   4.950
  694SOL     OW 4417   3.125   5.479   4.529
  694SOL    HW1 4418   3.196   5.510   4.585
  694SOL    HW2 4419   3.169   5.437   4.455
  694SOL     MW 4420   3.139   5.477   4.527
  695SOL     OW 4421   4.921   5.870   4.578
  695SOL    HW1 4422   4.944   5.870   4.670
  695SOL    HW2 4423   4.923   5.962   4.553
  695SOL     MW 4424   4.924   5.882   4.586
  696SOL     OW 4425   1.711   5.573   2.268
  696SOL    HW1 4426   1.789   5.556   2.214
  696SOL    HW2 4427   1.733   5.653   2.315
  696SOL     MW 4428   1.724   5.581   2.267
  697SOL     OW 4429   3.941   1.513   0.264
  697SOL    HW1 4430   3.939   1.601   0.300
  697SOL    HW2 4431   3.894   1.460   0.328
  697SOL     MW 4432   3.935   1.517   0.277
  698SOL     OW 4433   1.558   3.828   3.765
  698SOL    HW1 4434   1.519   3.745   3.793
  698SOL    HW2 4435   1.621   3.849   3.834
  698SOL     MW 4436   1.561   3.820   3.777
  699SOL     OW 4437   6.045   2.793   2.721
  699SOL    HW1 4438   5.981   2.722   2.716
  699SOL    HW2 4439   6.013   2.851   2.790
  699SOL     MW 4440   6.033   2.791   2.729
  700SOL     OW 4441   5.421   1.543   1.149
  700SOL    HW1 4442   5.490   1.477   1.141
  700SOL    HW2 4443   5.375   1.540   1.065
  700SOL     MW 4444   5.424   1.534   1.138
  701SOL     OW 4445   3.870   5.471   4.798
  701SOL    HW1 4446   3.819   5.480   4.718
  701SOL    HW2 4447   3.804   5.466   4.868
  701SOL     MW 4448   3.855   5.471   4.797
  702SOL     OW 4449   4.186   4.774   5.751
  702SOL    HW1 4450   4.107   4.762   5.802
  702SOL    HW2 4451   4.248   4.710   5.786
  702SOL     MW 4452   4.184   4.764   5.762
  703SOL     OW 4453   0.417   1.935   2.550
  703SOL    HW1 4454   0.451   1.860   2.597
  703SOL    HW2 4455   0.401   1.903   2.461
  703SOL     MW 4456   0.419   1.922   2.544
  704SOL     OW 4457   2.066   0.725   2.896
  704SOL    HW1 4458   2.125   0.773   2.837
  704SOL    HW2 4459   2.125   0.681   2.957
  704SOL     MW 4460   2.081   0.726   2.896
  705SOL     OW 4461   1.548   3.770   4.273
  705SOL    HW1 4462   1.503   3.704   4.326
  705SOL    HW2 4463   1.489   3.786   4.199
  705SOL     MW 4464   1.534   3.764   4.271
  706SOL     OW 4465   5.145   4.563   2.755
  706SOL    HW1 4466   5.060   4.553   2.711
  706SOL    HW2 4467   5.161   4.477   2.794
  706SOL     MW 4468   5.136   4.550   2.754
  707SOL     OW 4469   5.952   4.289   5.818
  707SOL    HW1 4470   6.030   4.242   5.849
  707SOL    HW2 4471   5.946   4.365   5.875
  707SOL     MW 4472   5.961   4.292   5.829
  708SOL     OW 4473   2.322   1.152   4.232
  708SOL    HW1 4474   2.340   1.130   4.324
  708SOL    HW2 4475   2.255   1.090   4.205
  708SOL     MW 4476   2.316   1.141   4.240
  709SOL     OW 4477   0.892   2.896   0.082
  709SOL    HW1 4478   0.930   2.839   0.015
  709SOL    HW2 4479   0.934   2.869   0.164
  709SOL     MW 4480   0.903   2.885   0.084
  710SOL     OW 4481   0.300   2.753   2.231
  710SOL    HW1 4482   0.292   2.677   2.289
  710SOL    HW2 4483   0.293   2.828   2.290
  710SOL     MW 4484   0.298   2.753   2.246
  711SOL     OW 4485   3.423   1.508   5.018
  711SOL    HW1 4486   3.405   1.601   5.002
  711SOL    HW2 4487   3.375   1.462   4.949
  711SOL     MW 4488   3.415   1.514   5.007
  712SOL     OW 4489   4.324   2.016   0.608
  712SOL    HW1 4490   4.318   1.948   0.540
  712SOL    HW2 4491   4.411   2.053   0.597
  712SOL     MW 4492   4.334   2.012   0.598
  713SOL     OW 4493   4.636   4.051   4.812
  713SOL    HW1 4494   4.715   4.034   4.863
  713SOL    HW2 4495   4.668   4.073   4.725
  713SOL     MW 4496   4.650   4.052   4.808
  714SOL     OW 4497   0.659   5.051   4.899
  714SOL    HW1 4498   0.700   5.124   4.853
  714SOL    HW2 4499   0.570   5.081   4.918
  714SOL     MW 4500   0.653   5.064   4.895
  715SOL     OW 4501   1.105   4.561   0.834
  715SOL    HW1 4502   1.197   4.559   0.806
  715SOL    HW2 4503   1.057   4.576   0.753
  715SOL     MW 4504   1.111   4.563   0.820
  716SOL     OW 4505   0.797   5.489   2.527
  716SOL    HW1 4506   0.865   5.422   2.534
  716SOL    HW2 4507   0.816   5.550   2.598
  716SOL     MW 4508   0.808   5.488   2.537
  717SOL     OW 4509   3.294   0.336   1.072
  717SOL    HW1 4510   3.382   0.336   1.033
  717SOL    HW2 4511   3.279   0.245   1.097
  717SOL     MW 4512   3.303   0.324   1.070
  718SOL     OW 4513   4.113   5.577   6.065
  718SOL    HW1 4514   4.066   5.645   6.113
  718SOL    HW2 4515   4.200   5.575   6.105
  718SOL     MW 4516   4.118   5.586   6.076
  719SOL     OW 4517   4.342   5.259   1.443
  719SOL    HW1 4518   4.353   5.272   1.349
  719SOL    HW2 4519   4.250   5.282   1.460
  719SOL     MW 4520   4.331   5.263   1.433
  720SOL     OW 4521   2.801   1.450   2.510
  720SOL    HW1 4522   2.832   1.513   2.575
  720SOL    HW2 4523   2.843   1.476   2.428
  720SOL     MW 4524   2.810   1.461   2.508
  721SOL     OW 4525   5.586   4.031   5.967
  721SOL    HW1 4526   5.620   3.942   5.963
  721SOL    HW2 4527   5.544   4.037   6.053
  721SOL     MW 4528   5.585   4.021   5.978
  722SOL     OW 4529   1.033   3.854   5.215
  722SOL    HW1 4530   0.982   3.917   5.267
  722SOL    HW2 4531   1.022   3.883   5.125
  722SOL     MW 4532   1.025   3.866   5.210
  723SOL     OW 4533   4.052   5.984   5.729
  723SOL    HW1 4534   4.099   5.992   5.646
  723SOL    HW2 4535   4.048   5.890   5.746
  723SOL     MW 4536   4.057   5.973   5.720
  724SOL     OW 4537   0.174   2.848   3.741
  724SOL    HW1 4538   0.105   2.874   3.802
  724SOL    HW2 4539   0.172   2.916   3.673
  724SOL     MW 4540   0.165   2.860   3.740
  725SOL     OW 4541   3.056   0.885   2.177
  725SOL    HW1 4542   3.147   0.896   2.203
  725SOL    HW2 4543   3.060   0.833   2.096
  725SOL     MW 4544   3.068   0.879   2.170
  726SOL     OW 4545   4.056   5.744   5.811
  726SOL    HW1 4546   4.028   5.693   5.734
  726SOL    HW2 4547   4.145   5.714   5.829
  726SOL     MW 4548   4.064   5.734   5.803
  727SOL     OW 4549   3.440   3.209   5.200
  727SOL    HW1 4550   3.510   3.145   5.185
  727SOL    HW2 4551   3.399   3.219   5.114
  727SOL     MW 4552   3.444   3.202   5.187
  728SOL     OW 4553   3.774   5.386   4.333
  728SOL    HW1 4554   3.730   5.425   4.257
  728SOL    HW2 4555   3.868   5.398   4.315
  728SOL     MW 4556   3.781   5.392   4.321
  729SOL     OW 4557   3.128   1.470   4.021
  729SOL    HW1 4558   3.168   1.447   4.105
  729SOL    HW2 4559   3.147   1.396   3.964
  729SOL     MW 4560   3.136   1.458   4.025
  730SOL     OW 4561   4.119   5.566   0.886
  730SOL    HW1 4562   4.192   5.589   0.828
  730SOL    HW2 4563   4.071   5.648   0.899
  730SOL     MW 4564   4.122   5.579   0.881
  731SOL     OW 4565   1.377   6.080   2.043
  731SOL    HW1 4566   1.282   6.070   2.039
  731SOL    HW2 4567   1.410   6.015   1.980
  731SOL     MW 4568   1.369   6.070   2.034
  732SOL     OW 4569   0.980   5.094   5.188
  732SOL    HW1 4570   0.956   5.096   5.095
  732SOL    HW2 4571   1.075   5.081   5.188
  732SOL     MW 4572   0.989   5.093   5.176
  733SOL     OW 4573   0.582   3.742   1.034
  733SOL    HW1 4574   0.579   3.666   0.975
  733SOL    HW2 4575   0.544   3.709   1.116
  733SOL     MW 4576   0.577   3.728   1.037
  734SOL     OW 4577   6.035   0.491   2.952
  734SOL    HW1 4578   5.968   0.521   2.891
  734SOL    HW2 4579   5.990   0.426   3.006
  734SOL     MW 4580   6.021   0.486   2.951
  735SOL     OW 4581   0.293   0.868   1.778
  735SOL    HW1 4582   0.371   0.875   1.832
  735SOL    HW2 4583   0.324   0.832   1.695
  735SOL     MW 4584   0.307   0.864   1.774
  736SOL     OW 4585   4.077   1.528   0.965
  736SOL    HW1 4586   4.108   1.587   1.034
  736SOL    HW2 4587   3.983   1.543   0.961
  736SOL     MW 4588   4.069   1.538   0.973
  737SOL     OW 4589   1.452   1.307   3.442
  737SOL    HW1 4590   1.427   1.399   3.438
  737SOL    HW2 4591   1.458   1.280   3.350
  737SOL     MW 4592   1.450   1.315   3.429
  738SOL     OW 4593   3.096   4.317   0.464
  738SOL    HW1 4594   3.119   4.225   0.449
  738SOL    HW2 4595   3.162   4.366   0.413
  738SOL     MW 4596   3.108   4.312   0.455
  739SOL     OW 4597   2.968   4.669   0.510
  739SOL    HW1 4598   2.875   4.650   0.523
  739SOL    HW2 4599   3.014   4.609   0.568
  739SOL     MW 4600   2.962   4.659   0.519
  740SOL     OW 4601   6.038   3.519   3.357
  740SOL    HW1 4602   6.061   3.593   3.412
  740SOL    HW2 4603   6.020   3.448   3.419
  740SOL     MW 4604   6.038   3.519   3.372
  741SOL     OW 4605   5.506   1.580   2.807
  741SOL    HW1 4606   5.446   1.506   2.801
  741SOL    HW2 4607   5.482   1.624   2.889
  741SOL     MW 4608   5.495   1.576   2.817
  742SOL     OW 4609   4.775   1.308   0.036
  742SOL    HW1 4610   4.779   1.287  -0.057
  742SOL    HW2 4611   4.715   1.243   0.072
  742SOL     MW 4612   4.768   1.297   0.029
  743SOL     OW 4613   4.498   1.038   1.197
  743SOL    HW1 4614   4.568   0.972   1.199
  743SOL    HW2 4615   4.430   1.002   1.254
  743SOL     MW 4616   4.498   1.025   1.204
  744SOL     OW 4617   1.366   5.815   2.185
  744SOL    HW1 4618   1.429   5.799   2.255
  744SOL    HW2 4619   1.416   5.803   2.104
  744SOL     MW 4620   1.380   5.812   2.183
  745SOL     OW 4621   2.390   3.794   5.838
  745SOL    HW1 4622   2.431   3.844   5.767
  745SOL    HW2 4623   2.298   3.821   5.837
  745SOL     MW 4624   2.383   3.804   5.829
  746SOL     OW 4625   2.421   3.494   5.837
  746SOL    HW1 4626   2.471   3.416   5.863
  746SOL    HW2 4627   2.409   3.542   5.919
  746SOL     MW 4628   2.426   3.490   5.851
  747SOL     OW 4629   3.566   2.045   6.003
  747SOL    HW1 4630   3.532   1.999   5.926
  747SOL    HW2 4631   3.583   1.976   6.067
  747SOL     MW 4632   3.564   2.030   6.001
  748SOL     OW 4633   4.715   0.968   2.150
  748SOL    HW1 4634   4.669   0.961   2.066
  748SOL    HW2 4635   4.801   0.928   2.133
  748SOL     MW 4636   4.720   0.962   2.137
  749SOL     OW 4637   4.170   4.261   1.600
  749SOL    HW1 4638   4.183   4.308   1.682
  749SOL    HW2 4639   4.258   4.234   1.574
  749SOL     MW 4640   4.183   4.263   1.608
  750SOL     OW 4641   5.271   0.889   6.059
  750SOL    HW1 4642   5.220   0.813   6.087
  750SOL    HW2 4643   5.211   0.963   6.064
  750SOL     MW 4644   5.257   0.889   6.063
  751SOL     OW 4645   2.292   2.758   6.046
  751SOL    HW1 4646   2.339   2.828   6.091
  751SOL    HW2 4647   2.265   2.797   5.963
  751SOL     MW 4648   2.294   2.772   6.041
  752SOL     OW 4649   5.805   5.101   6.088
  752SOL    HW1 4650   5.898   5.099   6.066
  752SOL    HW2 4651   5.782   5.194   6.085
  752SOL     MW 4652   5.814   5.113   6.085
  753SOL     OW 4653   4.587   2.084   0.370
  753SOL    HW1 4654   4.667   2.092   0.318
  753SOL    HW2 4655   4.592   2.155   0.434
  753SOL     MW 4656   4.598   2.094   0.371
  754SOL     OW 4657   4.949   2.153   4.294
  754SOL    HW1 4658   4.996   2.177   4.373
  754SOL    HW2 4659   5.017   2.136   4.229
  754SOL     MW 4660   4.963   2.154   4.296
  755SOL     OW 4661   2.930   4.164   0.168
  755SOL    HW1 4662   2.905   4.072   0.163
  755SOL    HW2 4663   3.023   4.166   0.148
  755SOL     MW 4664   2.939   4.153   0.164
  756SOL     OW 4665   2.069   5.823   2.485
  756SOL    HW1 4666   2.129   5.849   2.555
  756SOL    HW2 4667   2.114   5.849   2.404
  756SOL     MW 4668   2.083   5.830   2.484
  757SOL     OW 4669   3.644   0.443   4.093
  757SOL    HW1 4670   3.586   0.431   4.168
  757SOL    HW2 4671   3.716   0.381   4.108
  757SOL     MW 4672   3.646   0.434   4.104
  758SOL     OW 4673   0.512   0.735   0.145
  758SOL    HW1 4674   0.541   0.646   0.165
  758SOL    HW2 4675   0.580   0.771   0.087
  758SOL     MW 4676   0.525   0.729   0.140
  759SOL     OW 4677   0.995   4.529   1.077
  759SOL    HW1 4678   0.955   4.606   1.117
  759SOL    HW2 4679   1.030   4.561   0.993
  759SOL     MW 4680   0.994   4.543   1.071
  760SOL     OW 4681   1.885   2.890   1.044
  760SOL    HW1 4682   1.823   2.962   1.037
  760SOL    HW2 4683   1.955   2.914   0.983
  760SOL     MW 4684   1.886   2.903   1.035
  761SOL     OW 4685   0.260   5.939   2.661
  761SOL    HW1 4686   0.341   5.980   2.689
  761SOL    HW2 4687   0.286   5.850   2.635
  761SOL     MW 4688   0.273   5.933   2.661
  762SOL     OW 4689   1.153   3.511   2.749
  762SOL    HW1 4690   1.084   3.530   2.685
  762SOL    HW2 4691   1.117   3.543   2.832
  762SOL     MW 4692   1.139   3.518   2.752
  763SOL     OW 4693   1.960   2.605   2.076
  763SOL    HW1 4694   1.943   2.688   2.033
  763SOL    HW2 4695   1.986   2.629   2.165
  763SOL     MW 4696   1.961   2.619   2.082
  764SOL     OW 4697   0.055   0.159   0.918
  764SOL    HW1 4698  -0.039   0.141   0.916
  764SOL    HW2 4699   0.061   0.254   0.930
  764SOL     MW 4700   0.044   0.169   0.919
  765SOL     OW 4701   2.156   0.196   6.000
  765SOL    HW1 4702   2.242   0.165   5.970
  765SOL    HW2 4703   2.122   0.247   5.926
  765SOL     MW 4704   2.163   0.198   5.987
  766SOL     OW 4705   1.974   0.924   1.793
  766SOL    HW1 4706   1.938   0.856   1.737
  766SOL    HW2 4707   1.970   0.887   1.882
  766SOL     MW 4708   1.969   0.910   1.798
  767SOL     OW 4709   4.963   2.877   1.587
  767SOL    HW1 4710   4.880   2.883   1.540
  767SOL    HW2 4711   5.025   2.923   1.531
  767SOL     MW 4712   4.960   2.884   1.574
  768SOL     OW 4713   1.023   3.670   5.893
  768SOL    HW1 4714   1.048   3.578   5.900
  768SOL    HW2 4715   0.994   3.680   5.802
  768SOL     MW 4716   1.023   3.660   5.882
  769SOL     OW 4717   2.613   0.606   1.950
  769SOL    HW1 4718   2.645   0.532   1.899
  769SOL    HW2 4719   2.665   0.605   2.030
  769SOL     MW 4720   2.624   0.596   1.954
  770SOL     OW 4721   4.095   3.542   0.552
  770SOL    HW1 4722   4.074   3.471   0.491
  770SOL    HW2 4723   4.190   3.534   0.565
  770SOL     MW 4724   4.105   3.532   0.546
  771SOL     OW 4725   4.605   4.464   3.610
  771SOL    HW1 4726   4.605   4.553   3.646
  771SOL    HW2 4727   4.514   4.435   3.621
  771SOL     MW 4728   4.593   4.472   3.616
  772SOL     OW 4729   5.505   0.907   4.578
  772SOL    HW1 4730   5.560   0.960   4.635
  772SOL    HW2 4731   5.416   0.939   4.594
  772SOL     MW 4732   5.500   0.918   4.587
  773SOL     OW 4733   5.993   1.205   1.635
  773SOL    HW1 4734   6.056   1.144   1.597
  773SOL    HW2 4735   5.912   1.190   1.585
  773SOL     MW 4736   5.990   1.196   1.624
  774SOL     OW 4737   0.789   3.448   5.239
  774SOL    HW1 4738   0.856   3.382   5.255
  774SOL    HW2 4739   0.830   3.531   5.263
  774SOL     MW 4740   0.803   3.450   5.244
  775SOL     OW 4741   1.415   5.280   0.414
  775SOL    HW1 4742   1.433   5.314   0.501
  775SOL    HW2 4743   1.426   5.186   0.422
  775SOL     MW 4744   1.418   5.272   0.426
  776SOL     OW 4745   1.447   5.483   1.991
  776SOL    HW1 4746   1.407   5.526   1.915
  776SOL    HW2 4747   1.386   5.499   2.063
  776SOL     MW 4748   1.434   5.491   1.990
  777SOL     OW 4749   1.141   0.052   2.720
  777SOL    HW1 4750   1.106   0.022   2.636
  777SOL    HW2 4751   1.210  -0.011   2.741
  777SOL     MW 4752   1.146   0.040   2.712
  778SOL     OW 4753   1.952   1.941   4.881
  778SOL    HW1 4754   1.988   1.870   4.933
  778SOL    HW2 4755   1.860   1.917   4.867
  778SOL     MW 4756   1.945   1.929   4.886
  779SOL     OW 4757   0.017   5.040   0.534
  779SOL    HW1 4758  -0.049   4.986   0.492
  779SOL    HW2 4759   0.007   5.127   0.495
  779SOL     MW 4760   0.008   5.044   0.524
  780SOL     OW 4761   2.310   2.471   5.345
  780SOL    HW1 4762   2.232   2.476   5.291
  780SOL    HW2 4763   2.286   2.414   5.418
  780SOL     MW 4764   2.297   2.464   5.348
  781SOL     OW 4765   5.590   5.366   5.329
  781SOL    HW1 4766   5.632   5.294   5.282
  781SOL    HW2 4767   5.518   5.393   5.272
  781SOL     MW 4768   5.586   5.361   5.316
  782SOL     OW 4769   5.703   0.518   1.723
  782SOL    HW1 4770   5.673   0.580   1.656
  782SOL    HW2 4771   5.711   0.435   1.676
  782SOL     MW 4772   5.700   0.516   1.708
  783SOL     OW 4773   4.119   1.032   3.282
  783SOL    HW1 4774   4.129   1.017   3.188
  783SOL    HW2 4775   4.101   1.126   3.289
  783SOL     MW 4776   4.118   1.042   3.270
  784SOL     OW 4777   0.780   0.457   0.077
  784SOL    HW1 4778   0.808   0.530   0.134
  784SOL    HW2 4779   0.687   0.448   0.095
  784SOL     MW 4780   0.772   0.465   0.087
  785SOL     OW 4781   1.558   4.691   1.594
  785SOL    HW1 4782   1.517   4.777   1.594
  785SOL    HW2 4783   1.643   4.704   1.636
  785SOL     MW 4784   1.564   4.704   1.599
  786SOL     OW 4785   4.071   5.055   5.158
  786SOL    HW1 4786   4.147   5.053   5.216
  786SOL    HW2 4787   4.063   5.147   5.131
  786SOL     MW 4788   4.080   5.066   5.162
  787SOL     OW 4789   4.242   3.573   4.285
  787SOL    HW1 4790   4.198   3.658   4.278
  787SOL    HW2 4791   4.335   3.593   4.282
  787SOL     MW 4792   4.248   3.586   4.283
  788SOL     OW 4793   0.577   3.720   2.015
  788SOL    HW1 4794   0.544   3.810   2.020
  788SOL    HW2 4795   0.628   3.718   1.934
  788SOL     MW 4796   0.579   3.731   2.005
  789SOL     OW 4797   5.422   3.112   5.865
  789SOL    HW1 4798   5.477   3.117   5.787
  789SOL    HW2 4799   5.480   3.081   5.934
  789SOL     MW 4800   5.436   3.109   5.864
  790SOL     OW 4801   1.247   0.968   2.426
  790SOL    HW1 4802   1.330   0.986   2.382
  790SOL    HW2 4803   1.180   0.982   2.358
  790SOL     MW 4804   1.249   0.972   2.412
  791SOL     OW 4805   0.161   1.764   1.586
  791SOL    HW1 4806   0.126   1.836   1.637
  791SOL    HW2 4807   0.252   1.757   1.615
  791SOL     MW 4808   0.168   1.772   1.596
  792SOL     OW 4809   3.927   1.031   5.924
  792SOL    HW1 4810   3.946   1.025   5.830
  792SOL    HW2 4811   3.876   0.953   5.944
  792SOL     MW 4812   3.923   1.020   5.914
  793SOL     OW 4813   1.029   2.607   2.450
  793SOL    HW1 4814   0.935   2.619   2.463
  793SOL    HW2 4815   1.036   2.570   2.363
  793SOL     MW 4816   1.018   2.604   2.441
  794SOL     OW 4817   0.131   2.432   3.761
  794SOL    HW1 4818   0.125   2.345   3.802
  794SOL    HW2 4819   0.159   2.490   3.832
  794SOL     MW 4820   0.134   2.428   3.775
  795SOL     OW 4821   5.154   4.392   2.097
  795SOL    HW1 4822   5.183   4.339   2.023
  795SOL    HW2 4823   5.106   4.465   2.056
  795SOL     MW 4824   5.152   4.395   2.082
  796SOL     OW 4825   4.524   0.769   5.372
  796SOL    HW1 4826   4.481   0.737   5.293
  796SOL    HW2 4827   4.473   0.731   5.444
  796SOL     MW 4828   4.512   0.760   5.371
  797SOL     OW 4829   0.637   4.778   2.082
  797SOL    HW1 4830   0.714   4.797   2.136
  797SOL    HW2 4831   0.671   4.726   2.009
  797SOL     MW 4832   0.651   4.774   2.080
  798SOL     OW 4833   2.146   0.987   3.177
  798SOL    HW1 4834   2.061   0.987   3.131
  798SOL    HW2 4835   2.161   0.895   3.198
  798SOL     MW 4836   2.137   0.975   3.174
  799SOL     OW 4837   3.193   2.204   5.025
  799SOL    HW1 4838   3.236   2.289   5.029
  799SOL    HW2 4839   3.254   2.144   5.069
  799SOL     MW 4840   3.206   2.207   5.031
  800SOL     OW 4841   5.015   5.449   4.387
  800SOL    HW1 4842   5.010   5.452   4.291
  800SOL    HW2 4843   5.105   5.423   4.406
  800SOL     MW 4844   5.026   5.446   4.377
  801SOL     OW 4845   5.007   5.690   5.052
  801SOL    HW1 4846   4.983   5.725   5.138
  801SOL    HW2 4847   4.982   5.598   5.056
  801SOL     MW 4848   5.001   5.683   5.064
  802SOL     OW 4849   5.995   3.574   2.463
  802SOL    HW1 4850   6.057   3.531   2.523
  802SOL    HW2 4851   5.986   3.512   2.391
  802SOL     MW 4852   6.002   3.560   2.462
  803SOL     OW 4853   2.966   0.384   2.324
  803SOL    HW1 4854   3.000   0.423   2.244
  803SOL    HW2 4855   2.962   0.457   2.386
  803SOL     MW 4856   2.970   0.398   2.322
  804SOL     OW 4857   4.215   2.183   5.986
  804SOL    HW1 4858   4.238   2.142   5.903
  804SOL    HW2 4859   4.239   2.275   5.975
  804SOL     MW 4860   4.221   2.190   5.974
  805SOL     OW 4861   2.234   5.194   1.185
  805SOL    HW1 4862   2.192   5.112   1.213
  805SOL    HW2 4863   2.193   5.214   1.101
  805SOL     MW 4864   2.223   5.186   1.178
  806SOL     OW 4865   4.729   6.014   1.174
  806SOL    HW1 4866   4.700   6.105   1.177
  806SOL    HW2 4867   4.810   6.013   1.226
  806SOL     MW 4868   4.736   6.026   1.181
  807SOL     OW 4869   2.843   5.257   1.342
  807SOL    HW1 4870   2.817   5.238   1.432
  807SOL    HW2 4871   2.763   5.286   1.299
  807SOL     MW 4872   2.830   5.258   1.348
  808SOL     OW 4873   2.932   5.217   3.322
  808SOL    HW1 4874   2.874   5.146   3.349
  808SOL    HW2 4875   2.899   5.294   3.368
  808SOL     MW 4876   2.921   5.218   3.331
  809SOL     OW 4877   0.295   1.238   5.744
  809SOL    HW1 4878   0.250   1.188   5.813
  809SOL    HW2 4879   0.262   1.327   5.755
  809SOL     MW 4880   0.285   1.243   5.754
  810SOL     OW 4881   2.825   4.643   2.418
  810SOL    HW1 4882   2.731   4.651   2.434
  810SOL    HW2 4883   2.862   4.725   2.451
  810SOL     MW 4884   2.818   4.655   2.424
  811SOL     OW 4885   3.583   2.283   1.206
  811SOL    HW1 4886   3.520   2.212   1.203
  811SOL    HW2 4887   3.579   2.315   1.296
  811SOL     MW 4888   3.575   2.278   1.217
  812SOL     OW 4889   1.016   1.024   3.943
  812SOL    HW1 4890   0.991   0.970   3.869
  812SOL    HW2 4891   0.933   1.056   3.979
  812SOL     MW 4892   1.002   1.021   3.938
  813SOL     OW 4893   5.692   0.724   5.367
  813SOL    HW1 4894   5.649   0.736   5.282
  813SOL    HW2 4895   5.782   0.752   5.351
  813SOL     MW 4896   5.698   0.729   5.354
  814SOL     OW 4897   4.747   5.089   2.385
  814SOL    HW1 4898   4.759   5.160   2.323
  814SOL    HW2 4899   4.789   5.120   2.465
  814SOL     MW 4900   4.754   5.102   2.387
  815SOL     OW 4901   2.353   5.588   1.775
  815SOL    HW1 4902   2.312   5.502   1.783
  815SOL    HW2 4903   2.421   5.577   1.708
  815SOL     MW 4904   2.356   5.576   1.767
  816SOL     OW 4905   1.334   1.809   0.277
  816SOL    HW1 4906   1.397   1.877   0.303
  816SOL    HW2 4907   1.338   1.745   0.347
  816SOL     MW 4908   1.343   1.810   0.289
  817SOL     OW 4909   0.246   0.711   2.822
  817SOL    HW1 4910   0.291   0.642   2.872
  817SOL    HW2 4911   0.167   0.729   2.873
  817SOL     MW 4912   0.242   0.704   2.835
  818SOL     OW 4913   1.225   2.007   4.378
  818SOL    HW1 4914   1.158   1.946   4.407
  818SOL    HW2 4915   1.301   1.952   4.357
  818SOL     MW 4916   1.226   1.992   4.379
  819SOL     OW 4917   5.885   4.584   2.974
  819SOL    HW1 4918   5.829   4.648   3.017
  819SOL    HW2 4919   5.914   4.526   3.044
  819SOL     MW 4920   5.882   4.585   2.988
  820SOL     OW 4921   5.488   0.750   2.646
  820SOL    HW1 4922   5.528   0.670   2.679
  820SOL    HW2 4923   5.417   0.720   2.590
  820SOL     MW 4924   5.484   0.736   2.643
  821SOL     OW 4925   4.308   2.341   0.625
  821SOL    HW1 4926   4.243   2.317   0.691
  821SOL    HW2 4927   4.280   2.428   0.595
  821SOL     MW 4928   4.296   2.349   0.629
  822SOL     OW 4929   1.599   3.638   5.768
  822SOL    HW1 4930   1.582   3.547   5.744
  822SOL    HW2 4931   1.512   3.677   5.778
  822SOL     MW 4932   1.586   3.632   5.766
  823SOL     OW 4933   1.638   1.588   2.295
  823SOL    HW1 4934   1.684   1.630   2.368
  823SOL    HW2 4935   1.568   1.650   2.273
  823SOL     MW 4936   1.635   1.602   2.302
  824SOL     OW 4937   5.791   6.023   0.437
  824SOL    HW1 4938   5.772   5.933   0.413
  824SOL    HW2 4939   5.833   6.060   0.359
  824SOL     MW 4940   5.794   6.017   0.424
  825SOL     OW 4941   0.493   4.386   4.525
  825SOL    HW1 4942   0.574   4.342   4.501
  825SOL    HW2 4943   0.503   4.405   4.618
  825SOL     MW 4944   0.504   4.383   4.534
  826SOL     OW 4945   0.751   3.464   5.537
  826SOL    HW1 4946   0.798   3.485   5.457
  826SOL    HW2 4947   0.809   3.494   5.607
  826SOL     MW 4948   0.764   3.470   5.536
  827SOL     OW 4949   4.305   5.797   3.831
  827SOL    HW1 4950   4.237   5.735   3.804
  827SOL    HW2 4951   4.365   5.801   3.756
  827SOL     MW 4952   4.304   5.790   3.818
  828SOL     OW 4953   0.384   2.305   0.955
  828SOL    HW1 4954   0.314   2.293   0.891
  828SOL    HW2 4955   0.370   2.393   0.990
  828SOL     MW 4956   0.374   2.315   0.951
  829SOL     OW 4957   5.103   4.043   1.594
  829SOL    HW1 4958   5.182   4.003   1.629
  829SOL    HW2 4959   5.089   3.998   1.511
  829SOL     MW 4960   5.111   4.032   1.588
  830SOL     OW 4961   1.463   4.470   5.708
  830SOL    HW1 4962   1.432   4.560   5.722
  830SOL    HW2 4963   1.471   4.434   5.796
  830SOL     MW 4964   1.460   4.477   5.721
  831SOL     OW 4965   0.650   1.193   5.216
  831SOL    HW1 4966   0.636   1.250   5.292
  831SOL    HW2 4967   0.737   1.216   5.184
  831SOL     MW 4968   0.659   1.203   5.222
  832SOL     OW 4969   4.578   2.146   1.685
  832SOL    HW1 4970   4.585   2.225   1.738
  832SOL    HW2 4971   4.625   2.078   1.735
  832SOL     MW 4972   4.585   2.147   1.698
  833SOL     OW 4973   0.141   5.681   0.462
  833SOL    HW1 4974   0.234   5.697   0.450
  833SOL    HW2 4975   0.136   5.622   0.537
  833SOL     MW 4976   0.152   5.675   0.470
  834SOL     OW 4977   0.166   4.664   2.286
  834SOL    HW1 4978   0.177   4.593   2.350
  834SOL    HW2 4979   0.153   4.619   2.203
  834SOL     MW 4980   0.166   4.649   2.284
  835SOL     OW 4981   0.087   1.139   3.050
  835SOL    HW1 4982   0.068   1.056   3.006
  835SOL    HW2 4983   0.074   1.120   3.143
  835SOL     MW 4984   0.083   1.126   3.056
  836SOL     OW 4985   4.350   4.923   0.071
  836SOL    HW1 4986   4.334   4.831   0.094
  836SOL    HW2 4987   4.430   4.946   0.118
  836SOL     MW 4988   4.359   4.914   0.080
  837SOL     OW 4989   1.865   0.703   0.576
  837SOL    HW1 4990   1.833   0.614   0.585
  837SOL    HW2 4991   1.787   0.758   0.588
  837SOL     MW 4992   1.851   0.699   0.579
  838SOL     OW 4993   0.428   4.242   3.417
  838SOL    HW1 4994   0.341   4.257   3.381
  838SOL    HW2 4995   0.415   4.176   3.486
  838SOL     MW 4996   0.415   4.235   3.422
  839SOL     OW 4997   1.969   2.079   0.343
  839SOL    HW1 4998   1.971   2.164   0.387
  839SOL    HW2 4999   2.022   2.092   0.264
  839SOL     MW 5000   1.976   2.092   0.338
  840SOL     OW 5001   1.841   4.277   2.996
  840SOL    HW1 5002   1.789   4.203   2.964
  840SOL    HW2 5003   1.808   4.352   2.947
  840SOL     MW 5004   1.830   4.277   2.986
  841SOL     OW 5005   4.166   3.249   3.967
  841SOL    HW1 5006   4.203   3.165   3.994
  841SOL    HW2 5007   4.216   3.275   3.890
  841SOL     MW 5008   4.177   3.242   3.961
  842SOL     OW 5009   3.839   5.018   3.868
  842SOL    HW1 5010   3.816   5.106   3.898
  842SOL    HW2 5011   3.925   5.001   3.907
  842SOL     MW 5012   3.847   5.027   3.877
  843SOL     OW 5013   1.778   5.986   1.872
  843SOL    HW1 5014   1.796   6.056   1.809
  843SOL    HW2 5015   1.824   5.910   1.836
  843SOL     MW 5016   1.786   5.985   1.859
  844SOL     OW 5017   4.022   4.538   2.035
  844SOL    HW1 5018   4.022   4.591   2.115
  844SOL    HW2 5019   3.964   4.586   1.976
  844SOL     MW 5020   4.015   4.551   2.038
  845SOL     OW 5021   0.875   0.296   0.543
  845SOL    HW1 5022   0.783   0.293   0.519
  845SOL    HW2 5023   0.903   0.385   0.521
  845SOL     MW 5024   0.867   0.307   0.537
  846SOL     OW 5025   0.397   0.276   1.362
  846SOL    HW1 5026   0.485   0.278   1.323
  846SOL    HW2 5027   0.408   0.224   1.442
  846SOL     MW 5028   0.410   0.269   1.367
  847SOL     OW 5029   0.757   0.310   2.164
  847SOL    HW1 5030   0.683   0.269   2.120
  847SOL    HW2 5031   0.719   0.386   2.209
  847SOL     MW 5032   0.743   0.315   2.164
  848SOL     OW 5033   0.190   2.044   5.940
  848SOL    HW1 5034   0.211   1.959   5.904
  848SOL    HW2 5035   0.226   2.042   6.029
  848SOL     MW 5036   0.197   2.033   5.947
  849SOL     OW 5037   4.099   5.078   3.903
  849SOL    HW1 5038   4.163   5.011   3.877
  849SOL    HW2 5039   4.103   5.078   3.999
  849SOL     MW 5040   4.108   5.069   3.912
  850SOL     OW 5041   0.986   5.113   2.773
  850SOL    HW1 5042   1.081   5.110   2.773
  850SOL    HW2 5043   0.965   5.186   2.715
  850SOL     MW 5044   0.995   5.122   2.765
  851SOL     OW 5045   0.405   2.185   4.389
  851SOL    HW1 5046   0.388   2.186   4.295
  851SOL    HW2 5047   0.431   2.095   4.408
  851SOL     MW 5048   0.406   2.174   4.380
  852SOL     OW 5049   2.256   1.463   5.342
  852SOL    HW1 5050   2.338   1.479   5.296
  852SOL    HW2 5051   2.267   1.506   5.427
  852SOL     MW 5052   2.268   1.471   5.347
  853SOL     OW 5053   1.168   1.915   0.623
  853SOL    HW1 5054   1.197   1.995   0.666
  853SOL    HW2 5055   1.082   1.936   0.587
  853SOL     MW 5056   1.161   1.928   0.624
  854SOL     OW 5057   0.864   0.940   2.632
  854SOL    HW1 5058   0.793   0.896   2.584
  854SOL    HW2 5059   0.870   0.892   2.715
  854SOL     MW 5060   0.856   0.928   2.637
  855SOL     OW 5061   2.389   5.092   5.584
  855SOL    HW1 5062   2.400   5.010   5.633
  855SOL    HW2 5063   2.400   5.161   5.650
  855SOL     MW 5064   2.392   5.090   5.599
  856SOL     OW 5065   3.372   5.293   5.727
  856SOL    HW1 5066   3.330   5.351   5.664
  856SOL    HW2 5067   3.395   5.351   5.801
  856SOL     MW 5068   3.370   5.308   5.729
  857SOL     OW 5069   0.857   3.732   4.361
  857SOL    HW1 5070   0.784   3.793   4.349
  857SOL    HW2 5071   0.816   3.645   4.356
  857SOL     MW 5072   0.842   3.728   4.359
  858SOL     OW 5073   1.414   3.822   5.772
  858SOL    HW1 5074   1.485   3.884   5.751
  858SOL    HW2 5075   1.416   3.815   5.867
  858SOL     MW 5076   1.423   3.829   5.781
  859SOL     OW 5077   0.701   5.840   0.906
  859SOL    HW1 5078   0.681   5.840   0.812
  859SOL    HW2 5079   0.796   5.826   0.910
  859SOL     MW 5080   0.711   5.838   0.895
  860SOL     OW 5081   2.215   4.109   0.415
  860SOL    HW1 5082   2.187   4.173   0.350
  860SOL    HW2 5083   2.217   4.026   0.368
  860SOL     MW 5084   2.212   4.106   0.401
  861SOL     OW 5085   2.905   2.932   0.934
  861SOL    HW1 5086   2.918   3.023   0.961
  861SOL    HW2 5087   2.991   2.904   0.902
  861SOL     MW 5088   2.918   2.940   0.934
  862SOL     OW 5089   4.280   4.326   3.257
  862SOL    HW1 5090   4.353   4.273   3.226
  862SOL    HW2 5091   4.209   4.307   3.197
  862SOL     MW 5092   4.281   4.317   3.245
  863SOL     OW 5093   0.978   4.827   0.049
  863SOL    HW1 5094   1.009   4.814  -0.041
  863SOL    HW2 5095   0.993   4.920   0.066
  863SOL     MW 5096   0.984   4.838   0.040
  864SOL     OW 5097   3.196   1.058   4.976
  864SOL    HW1 5098   3.203   0.989   4.910
  864SOL    HW2 5099   3.117   1.036   5.026
  864SOL     MW 5100   3.187   1.046   4.974
  865SOL     OW 5101   0.759   5.271   5.617
  865SOL    HW1 5102   0.770   5.314   5.532
  865SOL    HW2 5103   0.779   5.179   5.600
  865SOL     MW 5104   0.763   5.264   5.604
  866SOL     OW 5105   1.609   5.728   0.846
  866SOL    HW1 5106   1.561   5.677   0.780
  866SOL    HW2 5107   1.701   5.709   0.828
  866SOL     MW 5108   1.615   5.719   0.835
  867SOL     OW 5109   0.479   2.875   4.543
  867SOL    HW1 5110   0.563   2.883   4.500
  867SOL    HW2 5111   0.427   2.947   4.507
  867SOL     MW 5112   0.483   2.885   4.533
  868SOL     OW 5113   0.641   3.454   4.261
  868SOL    HW1 5114   0.604   3.519   4.202
  868SOL    HW2 5115   0.682   3.390   4.204
  868SOL     MW 5116   0.641   3.454   4.246
  869SOL     OW 5117   4.175   6.076   1.249
  869SOL    HW1 5118   4.246   6.115   1.198
  869SOL    HW2 5119   4.152   6.142   1.314
  869SOL     MW 5120   4.181   6.090   1.251
  870SOL     OW 5121   2.595   5.099   5.923
  870SOL    HW1 5122   2.660   5.114   5.855
  870SOL    HW2 5123   2.614   5.011   5.956
  870SOL     MW 5124   2.605   5.090   5.919
  871SOL     OW 5125   2.208   3.889   4.855
  871SOL    HW1 5126   2.291   3.871   4.899
  871SOL    HW2 5127   2.143   3.889   4.925
  871SOL     MW 5128   2.210   3.887   4.870
  872SOL     OW 5129   1.576   3.038   1.050
  872SOL    HW1 5130   1.536   3.099   0.989
  872SOL    HW2 5131   1.507   3.019   1.114
  872SOL     MW 5132   1.562   3.043   1.051
  873SOL     OW 5133   3.348   1.837   4.486
  873SOL    HW1 5134   3.295   1.836   4.407
  873SOL    HW2 5135   3.438   1.823   4.455
  873SOL     MW 5136   3.353   1.835   4.472
  874SOL     OW 5137   2.731   5.196   0.007
  874SOL    HW1 5138   2.766   5.277  -0.031
  874SOL    HW2 5139   2.698   5.146  -0.069
  874SOL     MW 5140   2.732   5.200  -0.008
  875SOL     OW 5141   3.942   2.991   0.079
  875SOL    HW1 5142   3.946   3.002   0.174
  875SOL    HW2 5143   3.945   3.081   0.044
  875SOL     MW 5144   3.943   3.004   0.086
  876SOL     OW 5145   1.539   2.997   0.439
  876SOL    HW1 5146   1.583   3.078   0.465
  876SOL    HW2 5147   1.469   2.985   0.503
  876SOL     MW 5148   1.536   3.006   0.450
  877SOL     OW 5149   4.733   2.533   1.614
  877SOL    HW1 5150   4.746   2.439   1.598
  877SOL    HW2 5151   4.639   2.544   1.622
  877SOL     MW 5152   4.723   2.522   1.613
  878SOL     OW 5153   5.916   4.176   0.944
  878SOL    HW1 5154   5.837   4.202   0.993
  878SOL    HW2 5155   5.941   4.092   0.982
  878SOL     MW 5156   5.909   4.169   0.955
  879SOL     OW 5157   1.090   4.949   2.114
  879SOL    HW1 5158   1.127   4.949   2.203
  879SOL    HW2 5159   1.011   5.002   2.121
  879SOL     MW 5160   1.085   4.956   2.127
  880SOL     OW 5161   4.761   5.186   6.016
  880SOL    HW1 5162   4.800   5.176   6.103
  880SOL    HW2 5163   4.835   5.207   5.959
  880SOL     MW 5164   4.776   5.188   6.020
  881SOL     OW 5165   2.861   3.074   0.060
  881SOL    HW1 5166   2.955   3.057   0.057
  881SOL    HW2 5167   2.842   3.087   0.153
  881SOL     MW 5168   2.871   3.074   0.071
  882SOL     OW 5169   5.126   3.409   3.338
  882SOL    HW1 5170   5.157   3.431   3.426
  882SOL    HW2 5171   5.202   3.423   3.281
  882SOL     MW 5172   5.140   3.413   3.342
  883SOL     OW 5173   4.512   4.938   2.472
  883SOL    HW1 5174   4.581   4.991   2.431
  883SOL    HW2 5175   4.521   4.955   2.566
  883SOL     MW 5176   4.522   4.947   2.479
  884SOL     OW 5177   1.428   0.822   1.192
  884SOL    HW1 5178   1.478   0.902   1.208
  884SOL    HW2 5179   1.483   0.770   1.134
  884SOL     MW 5180   1.441   0.825   1.187
  885SOL     OW 5181   2.650   5.386   0.581
  885SOL    HW1 5182   2.685   5.318   0.524
  885SOL    HW2 5183   2.593   5.438   0.524
  885SOL     MW 5184   2.647   5.384   0.566
  886SOL     OW 5185   1.969   0.136   5.291
  886SOL    HW1 5186   1.993   0.069   5.356
  886SOL    HW2 5187   2.009   0.105   5.210
  886SOL     MW 5188   1.977   0.123   5.289
  887SOL     OW 5189   0.580   1.085   6.029
  887SOL    HW1 5190   0.582   1.166   6.080
  887SOL    HW2 5191   0.647   1.030   6.070
  887SOL     MW 5192   0.589   1.089   6.041
  888SOL     OW 5193   0.846   0.529   3.978
  888SOL    HW1 5194   0.933   0.528   4.016
  888SOL    HW2 5195   0.795   0.587   4.035
  888SOL     MW 5196   0.850   0.536   3.990
  889SOL     OW 5197   1.705   6.117   5.204
  889SOL    HW1 5198   1.715   6.038   5.151
  889SOL    HW2 5199   1.784   6.120   5.258
  889SOL     MW 5200   1.717   6.107   5.204
  890SOL     OW 5201   1.431   0.274   5.588
  890SOL    HW1 5202   1.386   0.320   5.659
  890SOL    HW2 5203   1.363   0.219   5.549
  890SOL     MW 5204   1.416   0.273   5.592
  891SOL     OW 5205   5.613   2.232   5.891
  891SOL    HW1 5206   5.623   2.317   5.849
  891SOL    HW2 5207   5.618   2.169   5.819
  891SOL     MW 5208   5.615   2.235   5.877
  892SOL     OW 5209   5.379   4.514   3.839
  892SOL    HW1 5210   5.329   4.454   3.784
  892SOL    HW2 5211   5.410   4.461   3.912
  892SOL     MW 5212   5.376   4.500   3.841
  893SOL     OW 5213   1.899   2.048   2.152
  893SOL    HW1 5214   1.932   1.997   2.078
  893SOL    HW2 5215   1.936   2.135   2.139
  893SOL     MW 5216   1.908   2.053   2.140
  894SOL     OW 5217   4.887   1.386   0.350
  894SOL    HW1 5218   4.882   1.349   0.438
  894SOL    HW2 5219   4.901   1.311   0.292
  894SOL     MW 5220   4.888   1.372   0.354
  895SOL     OW 5221   0.154   0.354   2.831
  895SOL    HW1 5222   0.075   0.392   2.870
  895SOL    HW2 5223   0.176   0.414   2.759
  895SOL     MW 5224   0.146   0.367   2.827
  896SOL     OW 5225   3.838   3.273   4.830
  896SOL    HW1 5226   3.783   3.342   4.867
  896SOL    HW2 5227   3.860   3.217   4.904
  896SOL     MW 5228   3.834   3.274   4.844
  897SOL     OW 5229   4.710   4.225   3.678
  897SOL    HW1 5230   4.719   4.179   3.595
  897SOL    HW2 5231   4.688   4.315   3.654
  897SOL     MW 5232   4.708   4.230   3.665
  898SOL     OW 5233   2.615   4.431   5.288
  898SOL    HW1 5234   2.553   4.419   5.359
  898SOL    HW2 5235   2.597   4.519   5.254
  898SOL     MW 5236   2.605   4.441   5.292
  899SOL     OW 5237   4.768   1.594   1.057
  899SOL    HW1 5238   4.751   1.561   1.145
  899SOL    HW2 5239   4.715   1.539   1.000
  899SOL     MW 5240   4.759   1.583   1.061
  900SOL     OW 5241   1.954   3.255   4.797
  900SOL    HW1 5242   1.915   3.177   4.837
  900SOL    HW2 5243   1.880   3.315   4.785
  900SOL     MW 5244   1.939   3.253   4.801
  901SOL     OW 5245   2.477   1.273   5.084
  901SOL    HW1 5246   2.512   1.213   5.149
  901SOL    HW2 5247   2.398   1.230   5.051
  901SOL     MW 5248   2.471   1.260   5.088
  902SOL     OW 5249   4.664   2.188   5.591
  902SOL    HW1 5250   4.636   2.256   5.530
  902SOL    HW2 5251   4.743   2.224   5.632
  902SOL     MW 5252   4.671   2.202   5.588
  903SOL     OW 5253   5.231   2.796   4.773
  903SOL    HW1 5254   5.213   2.887   4.795
  903SOL    HW2 5255   5.252   2.754   4.856
  903SOL     MW 5256   5.232   2.802   4.786
  904SOL     OW 5257   4.680   5.489   5.732
  904SOL    HW1 5258   4.753   5.454   5.682
  904SOL    HW2 5259   4.611   5.424   5.724
  904SOL     MW 5260   4.680   5.476   5.725
  905SOL     OW 5261   3.019   3.485   0.033
  905SOL    HW1 5262   2.968   3.487   0.113
  905SOL    HW2 5263   2.954   3.485  -0.037
  905SOL     MW 5264   3.004   3.485   0.034
  906SOL     OW 5265   2.854   5.074   3.653
  906SOL    HW1 5266   2.892   5.073   3.741
  906SOL    HW2 5267   2.838   4.983   3.631
  906SOL     MW 5268   2.857   5.062   3.661
  907SOL     OW 5269   0.717   3.448   3.448
  907SOL    HW1 5270   0.751   3.456   3.359
  907SOL    HW2 5271   0.749   3.525   3.494
  907SOL     MW 5272   0.725   3.459   3.442
  908SOL     OW 5273   4.334   1.378   1.702
  908SOL    HW1 5274   4.398   1.325   1.750
  908SOL    HW2 5275   4.330   1.460   1.751
  908SOL     MW 5276   4.342   1.382   1.714
  909SOL     OW 5277   4.768   6.091   4.306
  909SOL    HW1 5278   4.692   6.033   4.317
  909SOL    HW2 5279   4.734   6.165   4.256
  909SOL     MW 5280   4.754   6.093   4.301
  910SOL     OW 5281   2.708   4.881   4.995
  910SOL    HW1 5282   2.754   4.964   4.980
  910SOL    HW2 5283   2.766   4.832   5.053
  910SOL     MW 5284   2.721   4.885   5.001
  911SOL     OW 5285   3.939   1.445   2.000
  911SOL    HW1 5286   3.966   1.355   1.982
  911SOL    HW2 5287   3.936   1.487   1.915
  911SOL     MW 5288   3.942   1.439   1.987
  912SOL     OW 5289   5.403   4.058   1.977
  912SOL    HW1 5290   5.385   4.149   1.951
  912SOL    HW2 5291   5.420   4.063   2.071
  912SOL     MW 5292   5.403   4.070   1.985
  913SOL     OW 5293   1.615   1.722   1.814
  913SOL    HW1 5294   1.669   1.662   1.865
  913SOL    HW2 5295   1.528   1.716   1.854
  913SOL     MW 5296   1.611   1.714   1.826
  914SOL     OW 5297   4.554   1.735   3.295
  914SOL    HW1 5298   4.579   1.658   3.347
  914SOL    HW2 5299   4.480   1.772   3.343
  914SOL     MW 5300   4.547   1.730   3.308
  915SOL     OW 5301   4.926   1.641   1.427
  915SOL    HW1 5302   4.872   1.624   1.504
  915SOL    HW2 5303   4.870   1.616   1.353
  915SOL     MW 5304   4.912   1.635   1.427
  916SOL     OW 5305   1.110   1.037   2.671
  916SOL    HW1 5306   1.022   1.001   2.656
  916SOL    HW2 5307   1.162   1.006   2.598
  916SOL     MW 5308   1.105   1.029   2.660
  917SOL     OW 5309   3.439   2.870   0.266
  917SOL    HW1 5310   3.502   2.881   0.194
  917SOL    HW2 5311   3.426   2.775   0.273
  917SOL     MW 5312   3.445   2.859   0.258
  918SOL     OW 5313   4.707   1.192   4.038
  918SOL    HW1 5314   4.733   1.256   3.972
  918SOL    HW2 5315   4.709   1.241   4.121
  918SOL     MW 5316   4.711   1.207   4.040
  919SOL     OW 5317   1.827   4.868   0.852
  919SOL    HW1 5318   1.915   4.906   0.845
  919SOL    HW2 5319   1.786   4.886   0.767
  919SOL     MW 5320   1.833   4.875   0.840
  920SOL     OW 5321   5.328   0.497   1.508
  920SOL    HW1 5322   5.285   0.567   1.558
  920SOL    HW2 5323   5.278   0.492   1.427
  920SOL     MW 5324   5.316   0.506   1.504
  921SOL     OW 5325   1.340   5.862   3.021
  921SOL    HW1 5326   1.350   5.912   2.940
  921SOL    HW2 5327   1.265   5.901   3.065
  921SOL     MW 5328   1.332   5.873   3.016
  922SOL     OW 5329   4.925   2.384   0.502
  922SOL    HW1 5330   4.897   2.443   0.432
  922SOL    HW2 5331   5.005   2.342   0.467
  922SOL     MW 5332   4.932   2.386   0.488
  923SOL     OW 5333   1.797   0.191   3.212
  923SOL    HW1 5334   1.760   0.115   3.168
  923SOL    HW2 5335   1.723   0.233   3.255
  923SOL     MW 5336   1.783   0.187   3.212
  924SOL     OW 5337   1.737   3.282   1.324
  924SOL    HW1 5338   1.745   3.187   1.336
  924SOL    HW2 5339   1.827   3.311   1.308
  924SOL     MW 5340   1.750   3.273   1.324
  925SOL     OW 5341   0.459   2.596   2.848
  925SOL    HW1 5342   0.553   2.599   2.835
  925SOL    HW2 5343   0.448   2.608   2.943
  925SOL     MW 5344   0.470   2.598   2.859
  926SOL     OW 5345   5.937   4.435   3.361
  926SOL    HW1 5346   5.986   4.361   3.398
  926SOL    HW2 5347   5.968   4.441   3.270
  926SOL     MW 5348   5.947   4.426   3.354
  927SOL     OW 5349   0.910   2.171   1.167
  927SOL    HW1 5350   0.849   2.240   1.194
  927SOL    HW2 5351   0.927   2.122   1.247
  927SOL     MW 5352   0.904   2.174   1.181
  928SOL     OW 5353   1.932   2.864   5.288
  928SOL    HW1 5354   1.943   2.849   5.194
  928SOL    HW2 5355   1.871   2.795   5.316
  928SOL     MW 5356   1.925   2.853   5.279
  929SOL     OW 5357   4.712   5.222   3.014
  929SOL    HW1 5358   4.759   5.184   3.088
  929SOL    HW2 5359   4.642   5.274   3.054
  929SOL     MW 5360   4.709   5.224   3.028
  930SOL     OW 5361   3.495   2.186   1.633
  930SOL    HW1 5362   3.567   2.225   1.582
  930SOL    HW2 5363   3.423   2.248   1.625
  930SOL     MW 5364   3.495   2.199   1.625
  931SOL     OW 5365   5.634   5.641   4.067
  931SOL    HW1 5366   5.659   5.643   4.159
  931SOL    HW2 5367   5.586   5.559   4.057
  931SOL     MW 5368   5.631   5.630   4.077
  932SOL     OW 5369   0.443   5.905   4.591
  932SOL    HW1 5370   0.503   5.853   4.539
  932SOL    HW2 5371   0.497   5.973   4.631
  932SOL     MW 5372   0.457   5.907   4.589
  933SOL     OW 5373   1.188   1.138   0.582
  933SOL    HW1 5374   1.165   1.137   0.489
  933SOL    HW2 5375   1.155   1.221   0.615
  933SOL     MW 5376   1.181   1.148   0.575
  934SOL     OW 5377   1.616   2.857   4.713
  934SOL    HW1 5378   1.616   2.855   4.809
  934SOL    HW2 5379   1.682   2.793   4.687
  934SOL     MW 5380   1.624   2.848   4.722
  935SOL     OW 5381   4.878   2.366   3.341
  935SOL    HW1 5382   4.851   2.457   3.328
  935SOL    HW2 5383   4.843   2.343   3.427
  935SOL     MW 5384   4.870   2.374   3.350
  936SOL     OW 5385   0.495   5.659   3.651
  936SOL    HW1 5386   0.416   5.684   3.696
  936SOL    HW2 5387   0.535   5.742   3.624
  936SOL     MW 5388   0.490   5.673   3.653
  937SOL     OW 5389   1.768   4.635   0.258
  937SOL    HW1 5390   1.745   4.699   0.190
  937SOL    HW2 5391   1.824   4.684   0.319
  937SOL     MW 5392   1.772   4.650   0.257
  938SOL     OW 5393   4.429   2.843   2.135
  938SOL    HW1 5394   4.404   2.769   2.190
  938SOL    HW2 5395   4.389   2.825   2.050
  938SOL     MW 5396   4.420   2.831   2.131
  939SOL     OW 5397   4.951   0.763   2.804
  939SOL    HW1 5398   4.877   0.821   2.782
  939SOL    HW2 5399   4.914   0.701   2.866
  939SOL     MW 5400   4.937   0.763   2.809
  940SOL     OW 5401   5.664   0.215   0.101
  940SOL    HW1 5402   5.712   0.152   0.047
  940SOL    HW2 5403   5.642   0.286   0.040
  940SOL     MW 5404   5.668   0.216   0.086
  941SOL     OW 5405   4.091   0.423   0.412
  941SOL    HW1 5406   4.129   0.393   0.329
  941SOL    HW2 5407   4.100   0.349   0.471
  941SOL     MW 5408   4.097   0.410   0.409
  942SOL     OW 5409   5.918   3.058   4.406
  942SOL    HW1 5410   5.860   3.110   4.350
  942SOL    HW2 5411   5.906   3.095   4.494
  942SOL     MW 5412   5.909   3.069   4.410
  943SOL     OW 5413   3.897   0.216   4.386
  943SOL    HW1 5414   3.840   0.269   4.442
  943SOL    HW2 5415   3.980   0.263   4.385
  943SOL     MW 5416   3.900   0.229   4.393
  944SOL     OW 5417   3.452   0.771   1.082
  944SOL    HW1 5418   3.519   0.807   1.138
  944SOL    HW2 5419   3.415   0.698   1.131
  944SOL     MW 5420   3.456   0.766   1.095
  945SOL     OW 5421   1.916   4.897   1.270
  945SOL    HW1 5422   1.924   4.985   1.307
  945SOL    HW2 5423   1.874   4.846   1.339
  945SOL     MW 5424   1.912   4.902   1.284
  946SOL     OW 5425   0.627   4.150   3.263
  946SOL    HW1 5426   0.569   4.167   3.338
  946SOL    HW2 5427   0.569   4.153   3.187
  946SOL     MW 5428   0.612   4.153   3.263
  947SOL     OW 5429   0.220   5.848   2.265
  947SOL    HW1 5430   0.229   5.897   2.183
  947SOL    HW2 5431   0.187   5.912   2.328
  947SOL     MW 5432   0.217   5.863   2.262
  948SOL     OW 5433   2.857   5.724   1.115
  948SOL    HW1 5434   2.810   5.686   1.041
  948SOL    HW2 5435   2.866   5.651   1.177
  948SOL     MW 5436   2.852   5.710   1.113
  949SOL     OW 5437   0.729   1.624   2.463
  949SOL    HW1 5438   0.667   1.647   2.394
  949SOL    HW2 5439   0.798   1.690   2.457
  949SOL     MW 5440   0.730   1.635   2.454
  950SOL     OW 5441   3.190   3.217   5.601
  950SOL    HW1 5442   3.184   3.260   5.686
  950SOL    HW2 5443   3.274   3.246   5.565
  950SOL     MW 5444   3.200   3.226   5.607
  951SOL     OW 5445   1.616   3.844   4.696
  951SOL    HW1 5446   1.562   3.766   4.683
  951SOL    HW2 5447   1.677   3.842   4.622
  951SOL     MW 5448   1.617   3.833   4.685
  952SOL     OW 5449   0.634   1.326   1.108
  952SOL    HW1 5450   0.642   1.345   1.202
  952SOL    HW2 5451   0.586   1.243   1.105
  952SOL     MW 5452   0.629   1.318   1.120
  953SOL     OW 5453   4.153   1.404   0.533
  953SOL    HW1 5454   4.239   1.391   0.573
  953SOL    HW2 5455   4.171   1.456   0.455
  953SOL     MW 5456   4.167   1.409   0.528
  954SOL     OW 5457   3.621   5.814   2.809
  954SOL    HW1 5458   3.625   5.733   2.861
  954SOL    HW2 5459   3.645   5.883   2.870
  954SOL     MW 5460   3.624   5.812   2.824
  955SOL     OW 5461   4.572   0.914   4.783
  955SOL    HW1 5462   4.648   0.902   4.840
  955SOL    HW2 5463   4.546   1.005   4.797
  955SOL     MW 5464   4.578   0.924   4.792
  956SOL     OW 5465   0.095   0.200   5.692
  956SOL    HW1 5466   0.089   0.153   5.608
  956SOL    HW2 5467   0.075   0.291   5.670
  956SOL     MW 5468   0.091   0.205   5.678
  957SOL     OW 5469   5.337   4.963   2.129
  957SOL    HW1 5470   5.349   4.946   2.223
  957SOL    HW2 5471   5.415   5.012   2.103
  957SOL     MW 5472   5.348   4.967   2.138
  958SOL     OW 5473   3.867   4.618   1.655
  958SOL    HW1 5474   3.893   4.691   1.600
  958SOL    HW2 5475   3.777   4.598   1.627
  958SOL     MW 5476   3.859   4.625   1.644
  959SOL     OW 5477   2.716   4.831   2.040
  959SOL    HW1 5478   2.799   4.803   2.079
  959SOL    HW2 5479   2.682   4.752   1.997
  959SOL     MW 5480   2.722   4.817   2.039
  960SOL     OW 5481   0.736   3.344   3.111
  960SOL    HW1 5482   0.701   3.365   3.025
  960SOL    HW2 5483   0.732   3.249   3.117
  960SOL     MW 5484   0.731   3.335   3.101
  961SOL     OW 5485   2.855   4.754   5.178
  961SOL    HW1 5486   2.882   4.670   5.140
  961SOL    HW2 5487   2.936   4.793   5.210
  961SOL     MW 5488   2.869   4.748   5.177
  962SOL     OW 5489   3.332   4.569   3.724
  962SOL    HW1 5490   3.366   4.556   3.636
  962SOL    HW2 5491   3.236   4.568   3.713
  962SOL     MW 5492   3.324   4.567   3.712
  963SOL     OW 5493   3.708   3.975   0.041
  963SOL    HW1 5494   3.734   4.046  -0.018
  963SOL    HW2 5495   3.696   4.017   0.126
  963SOL     MW 5496   3.709   3.989   0.044
  964SOL     OW 5497   2.071   5.034   2.815
  964SOL    HW1 5498   2.125   5.000   2.744
  964SOL    HW2 5499   2.028   5.111   2.778
  964SOL     MW 5500   2.072   5.040   2.801
  965SOL     OW 5501   5.435   5.929   3.317
  965SOL    HW1 5502   5.522   5.902   3.346
  965SOL    HW2 5503   5.438   6.025   3.318
  965SOL     MW 5504   5.446   5.938   3.321
  966SOL     OW 5505   1.411   4.824   3.306
  966SOL    HW1 5506   1.371   4.908   3.284
  966SOL    HW2 5507   1.501   4.831   3.275
  966SOL     MW 5508   1.418   4.836   3.300
  967SOL     OW 5509   4.154   0.007   3.870
  967SOL    HW1 5510   4.222  -0.011   3.935
  967SOL    HW2 5511   4.115   0.089   3.899
  967SOL     MW 5512   4.158   0.015   3.882
  968SOL     OW 5513   5.081   2.247   4.840
  968SOL    HW1 5514   5.002   2.281   4.798
  968SOL    HW2 5515   5.049   2.177   4.897
  968SOL     MW 5516   5.067   2.243   4.842
  969SOL     OW 5517   5.800   3.548   0.730
  969SOL    HW1 5518   5.761   3.597   0.802
  969SOL    HW2 5519   5.749   3.467   0.725
  969SOL     MW 5520   5.788   3.544   0.738
  970SOL     OW 5521   2.852   1.644   2.700
  970SOL    HW1 5522   2.789   1.609   2.764
  970SOL    HW2 5523   2.843   1.739   2.709
  970SOL     MW 5524   2.843   1.652   2.710
  971SOL     OW 5525   3.198   1.255   3.873
  971SOL    HW1 5526   3.273   1.308   3.844
  971SOL    HW2 5527   3.238   1.176   3.910
  971SOL     MW 5528   3.213   1.252   3.874
  972SOL     OW 5529   5.712   2.696   0.188
  972SOL    HW1 5530   5.696   2.603   0.202
  972SOL    HW2 5531   5.738   2.730   0.274
  972SOL     MW 5532   5.713   2.689   0.201
  973SOL     OW 5533   5.038   0.628   2.182
  973SOL    HW1 5534   4.953   0.611   2.141
  973SOL    HW2 5535   5.030   0.589   2.269
  973SOL     MW 5536   5.026   0.621   2.188
  974SOL     OW 5537   1.995   3.481   0.276
  974SOL    HW1 5538   1.937   3.552   0.248
  974SOL    HW2 5539   2.000   3.423   0.200
  974SOL     MW 5540   1.988   3.482   0.263
  975SOL     OW 5541   0.170   3.455   2.640
  975SOL    HW1 5542   0.261   3.482   2.635
  975SOL    HW2 5543   0.150   3.423   2.552
  975SOL     MW 5544   0.179   3.454   2.628
  976SOL     OW 5545   5.141   1.900   0.117
  976SOL    HW1 5546   5.169   1.857   0.036
  976SOL    HW2 5547   5.078   1.839   0.155
  976SOL     MW 5548   5.137   1.886   0.111
  977SOL     OW 5549   5.542   3.863   3.421
  977SOL    HW1 5550   5.454   3.897   3.403
  977SOL    HW2 5551   5.526   3.784   3.473
  977SOL     MW 5552   5.529   3.857   3.425
  978SOL     OW 5553   0.453   3.575   1.221
  978SOL    HW1 5554   0.362   3.605   1.228
  978SOL    HW2 5555   0.447   3.485   1.189
  978SOL     MW 5556   0.441   3.568   1.218
  979SOL     OW 5557   4.073   2.725   0.402
  979SOL    HW1 5558   4.031   2.639   0.392
  979SOL    HW2 5559   4.020   2.770   0.467
  979SOL     MW 5560   4.061   2.720   0.409
  980SOL     OW 5561   0.714   2.008   6.023
  980SOL    HW1 5562   0.651   1.987   5.954
  980SOL    HW2 5563   0.799   2.002   5.980
  980SOL     MW 5564   0.717   2.004   6.009
  981SOL     OW 5565   1.930   2.130   5.505
  981SOL    HW1 5566   2.024   2.139   5.491
  981SOL    HW2 5567   1.890   2.203   5.457
  981SOL     MW 5568   1.937   2.140   5.497
  982SOL     OW 5569   1.173   5.815   3.354
  982SOL    HW1 5570   1.118   5.852   3.423
  982SOL    HW2 5571   1.255   5.793   3.398
  982SOL     MW 5572   1.177   5.817   3.368
  983SOL     OW 5573   5.262   1.212   0.534
  983SOL    HW1 5574   5.229   1.152   0.600
  983SOL    HW2 5575   5.249   1.300   0.571
  983SOL     MW 5576   5.256   1.216   0.547
  984SOL     OW 5577   0.218   1.513   5.709
  984SOL    HW1 5578   0.142   1.529   5.653
  984SOL    HW2 5579   0.192   1.546   5.795
  984SOL     MW 5580   0.205   1.519   5.713
  985SOL     OW 5581   4.588   2.364   4.443
  985SOL    HW1 5582   4.515   2.419   4.414
  985SOL    HW2 5583   4.572   2.280   4.402
  985SOL     MW 5584   4.576   2.361   4.434
  986SOL     OW 5585   4.496   4.840   0.803
  986SOL    HW1 5586   4.490   4.928   0.766
  986SOL    HW2 5587   4.589   4.829   0.826
  986SOL     MW 5588   4.507   4.850   0.801
  987SOL     OW 5589   1.207   2.741   0.670
  987SOL    HW1 5590   1.278   2.805   0.676
  987SOL    HW2 5591   1.213   2.708   0.580
  987SOL     MW 5592   1.217   2.745   0.659
  988SOL     OW 5593   3.526   4.229   0.041
  988SOL    HW1 5594   3.474   4.149   0.037
  988SOL    HW2 5595   3.561   4.230   0.130
  988SOL     MW 5596   3.524   4.219   0.052
  989SOL     OW 5597   0.605   1.756   3.137
  989SOL    HW1 5598   0.605   1.764   3.232
  989SOL    HW2 5599   0.537   1.691   3.118
  989SOL     MW 5600   0.597   1.749   3.147
  990SOL     OW 5601   4.332   0.393   5.038
  990SOL    HW1 5602   4.288   0.476   5.019
  990SOL    HW2 5603   4.375   0.369   4.955
  990SOL     MW 5604   4.332   0.401   5.025
  991SOL     OW 5605   2.600   4.347   0.458
  991SOL    HW1 5606   2.668   4.285   0.431
  991SOL    HW2 5607   2.614   4.358   0.552
  991SOL     MW 5608   2.611   4.341   0.467
  992SOL     OW 5609   4.420   1.310   0.576
  992SOL    HW1 5610   4.424   1.215   0.563
  992SOL    HW2 5611   4.472   1.346   0.505
  992SOL     MW 5612   4.427   1.302   0.565
  993SOL     OW 5613   2.320   1.479   1.833
  993SOL    HW1 5614   2.322   1.571   1.858
  993SOL    HW2 5615   2.411   1.457   1.813
  993SOL     MW 5616   2.332   1.488   1.834
  994SOL     OW 5617   0.878   4.489   0.019
  994SOL    HW1 5618   0.813   4.420   0.030
  994SOL    HW2 5619   0.827   4.568   0.004
  994SOL     MW 5620   0.863   4.490   0.019
  995SOL     OW 5621   0.731   2.291   3.619
  995SOL    HW1 5622   0.787   2.358   3.581
  995SOL    HW2 5623   0.747   2.296   3.713
  995SOL     MW 5624   0.740   2.300   3.626
  996SOL     OW 5625   1.517   1.779   2.685
  996SOL    HW1 5626   1.472   1.712   2.633
  996SOL    HW2 5627   1.448   1.817   2.740
  996SOL     MW 5628   1.502   1.775   2.685
  997SOL     OW 5629   1.654   5.051   0.124
  997SOL    HW1 5630   1.604   5.113   0.072
  997SOL    HW2 5631   1.627   5.068   0.214
  997SOL     MW 5632   1.644   5.061   0.129
  998SOL     OW 5633   3.785   5.931   3.626
  998SOL    HW1 5634   3.743   6.004   3.580
  998SOL    HW2 5635   3.712   5.873   3.650
  998SOL     MW 5636   3.770   5.933   3.623
  999SOL     OW 5637   5.490   5.111   4.822
  999SOL    HW1 5638   5.504   5.205   4.819
  999SOL    HW2 5639   5.552   5.079   4.888
  999SOL     MW 5640   5.500   5.119   4.830
 1000SOL     OW 5641   4.787   1.670   0.719
 1000SOL    HW1 5642   4.768   1.578   0.740
 1000SOL    HW2 5643   4.726   1.720   0.774
 1000SOL     MW 5644   4.776   1.664   0.728
 1001SOL     OW 5645   1.225   3.340   6.008
 1001SOL    HW1 5646   1.180   3.395   6.073
 1001SOL    HW2 5647   1.161   3.329   5.938
 1001SOL     MW 5648   1.211   3.346   6.007
 1002SOL     OW 5649   5.779   5.943   0.981
 1002SOL    HW1 5650   5.690   5.942   0.945
 1002SOL    HW2 5651   5.834   5.908   0.911
 1002SOL     MW 5652   5.775   5.939   0.967
 1003SOL     OW 5653   0.157   2.839   0.843
 1003SOL    HW1 5654   0.141   2.913   0.786
 1003SOL    HW2 5655   0.189   2.770   0.785
 1003SOL     MW 5656   0.159   2.839   0.829
 1004SOL     OW 5657   5.791   3.390   5.877
 1004SOL    HW1 5658   5.747   3.455   5.822
 1004SOL    HW2 5659   5.738   3.387   5.957
 1004SOL     MW 5660   5.779   3.398   5.880
 1005SOL     OW 5661   1.882   2.107   3.816
 1005SOL    HW1 5662   1.804   2.091   3.762
 1005SOL    HW2 5663   1.856   2.177   3.876
 1005SOL     MW 5664   1.869   2.114   3.817
 1006SOL     OW 5665   0.213   2.982   5.988
 1006SOL    HW1 5666   0.149   3.050   6.010
 1006SOL    HW2 5667   0.292   3.009   6.034
 1006SOL     MW 5668   0.215   2.994   5.996
 1007SOL     OW 5669   5.119   1.133   4.041
 1007SOL    HW1 5670   5.137   1.045   4.010
 1007SOL    HW2 5671   5.075   1.176   3.967
 1007SOL     MW 5672   5.116   1.128   4.028
 1008SOL     OW 5673   3.270   1.031   5.450
 1008SOL    HW1 5674   3.292   1.053   5.541
 1008SOL    HW2 5675   3.217   1.104   5.419
 1008SOL     MW 5676   3.266   1.043   5.458
 1009SOL     OW 5677   0.937   4.406   2.972
 1009SOL    HW1 5678   1.015   4.378   3.020
 1009SOL    HW2 5679   0.918   4.333   2.913
 1009SOL     MW 5680   0.944   4.393   2.971
 1010SOL     OW 5681   1.391   1.262   5.502
 1010SOL    HW1 5682   1.464   1.245   5.442
 1010SOL    HW2 5683   1.427   1.324   5.566
 1010SOL     MW 5684   1.405   1.268   5.502
 1011SOL     OW 5685   3.069   0.459   0.505
 1011SOL    HW1 5686   3.160   0.445   0.479
 1011SOL    HW2 5687   3.041   0.375   0.541
 1011SOL     MW 5688   3.077   0.447   0.506
 1012SOL     OW 5689   3.330   4.443   0.066
 1012SOL    HW1 5690   3.403   4.383   0.051
 1012SOL    HW2 5691   3.367   4.530   0.057
 1012SOL     MW 5692   3.344   4.446   0.063
 1013SOL     OW 5693   2.415   1.498   1.252
 1013SOL    HW1 5694   2.487   1.478   1.192
 1013SOL    HW2 5695   2.342   1.445   1.219
 1013SOL     MW 5696   2.415   1.488   1.240
 1014SOL     OW 5697   5.432   5.287   3.594
 1014SOL    HW1 5698   5.387   5.215   3.639
 1014SOL    HW2 5699   5.383   5.365   3.620
 1014SOL     MW 5700   5.420   5.288   3.603
 1015SOL     OW 5701   5.919   4.109   1.731
 1015SOL    HW1 5702   5.839   4.156   1.706
 1015SOL    HW2 5703   5.981   4.178   1.756
 1015SOL     MW 5704   5.917   4.124   1.731
 1016SOL     OW 5705   3.456   2.354   5.624
 1016SOL    HW1 5706   3.423   2.303   5.550
 1016SOL    HW2 5707   3.523   2.299   5.663
 1016SOL     MW 5708   3.460   2.341   5.619
 1017SOL     OW 5709   3.338   4.513   1.353
 1017SOL    HW1 5710   3.395   4.531   1.278
 1017SOL    HW2 5711   3.337   4.596   1.402
 1017SOL     MW 5712   3.345   4.526   1.350
 1018SOL     OW 5713   0.636   2.779   0.385
 1018SOL    HW1 5714   0.705   2.845   0.389
 1018SOL    HW2 5715   0.660   2.714   0.451
 1018SOL     MW 5716   0.648   2.779   0.394
 1019SOL     OW 5717   2.319   5.164   5.260
 1019SOL    HW1 5718   2.322   5.172   5.164
 1019SOL    HW2 5719   2.392   5.105   5.281
 1019SOL     MW 5720   2.329   5.158   5.250
 1020SOL     OW 5721   4.315   5.576   1.405
 1020SOL    HW1 5722   4.336   5.560   1.313
 1020SOL    HW2 5723   4.331   5.493   1.448
 1020SOL     MW 5724   4.320   5.563   1.399
 1021SOL     OW 5725   0.756   2.087   0.410
 1021SOL    HW1 5726   0.789   2.080   0.321
 1021SOL    HW2 5727   0.805   2.022   0.460
 1021SOL     MW 5728   0.766   2.078   0.405
 1022SOL     OW 5729   2.988   0.817   2.798
 1022SOL    HW1 5730   2.922   0.780   2.856
 1022SOL    HW2 5731   3.026   0.890   2.848
 1022SOL     MW 5732   2.984   0.822   2.812
 1023SOL     OW 5733   3.339   1.758   1.714
 1023SOL    HW1 5734   3.275   1.828   1.727
 1023SOL    HW2 5735   3.412   1.801   1.669
 1023SOL     MW 5736   3.340   1.773   1.710
 1024SOL     OW 5737   3.005   2.029   0.366
 1024SOL    HW1 5738   3.055   2.033   0.284
 1024SOL    HW2 5739   3.060   2.073   0.430
 1024SOL     MW 5740   3.018   2.035   0.363
 1025SOL     OW 5741   0.519   4.617   3.129
 1025SOL    HW1 5742   0.507   4.611   3.034
 1025SOL    HW2 5743   0.584   4.550   3.149
 1025SOL     MW 5744   0.525   4.607   3.119
 1026SOL     OW 5745   5.236   2.136   3.179
 1026SOL    HW1 5746   5.303   2.191   3.137
 1026SOL    HW2 5747   5.154   2.164   3.139
 1026SOL     MW 5748   5.234   2.146   3.169
 1027SOL     OW 5749   4.672   4.729   0.359
 1027SOL    HW1 5750   4.603   4.671   0.393
 1027SOL    HW2 5751   4.652   4.737   0.266
 1027SOL     MW 5752   4.660   4.723   0.352
 1028SOL     OW 5753   1.179   1.696   1.086
 1028SOL    HW1 5754   1.258   1.643   1.079
 1028SOL    HW2 5755   1.159   1.721   0.995
 1028SOL     MW 5756   1.186   1.692   1.073
 1029SOL     OW 5757   2.952   0.297   3.122
 1029SOL    HW1 5758   3.000   0.372   3.089
 1029SOL    HW2 5759   2.981   0.288   3.213
 1029SOL     MW 5760   2.962   0.305   3.130
 1030SOL     OW 5761   0.339   0.748   5.949
 1030SOL    HW1 5762   0.282   0.688   5.997
 1030SOL    HW2 5763   0.305   0.747   5.860
 1030SOL     MW 5764   0.327   0.740   5.944
 1031SOL     OW 5765   5.318   2.606   4.485
 1031SOL    HW1 5766   5.250   2.673   4.496
 1031SOL    HW2 5767   5.385   2.648   4.432
 1031SOL     MW 5768   5.318   2.620   4.480
 1032SOL     OW 5769   1.193   1.473   5.121
 1032SOL    HW1 5770   1.216   1.517   5.039
 1032SOL    HW2 5771   1.098   1.480   5.127
 1032SOL     MW 5772   1.184   1.479   5.111
 1033SOL     OW 5773   0.117   1.078   0.574
 1033SOL    HW1 5774   0.154   0.991   0.562
 1033SOL    HW2 5775   0.070   1.096   0.492
 1033SOL     MW 5776   0.115   1.069   0.562
 1034SOL     OW 5777   0.054   4.214   1.447
 1034SOL    HW1 5778   0.044   4.170   1.532
 1034SOL    HW2 5779  -0.002   4.291   1.454
 1034SOL     MW 5780   0.046   4.218   1.459
 1035SOL     OW 5781   4.064   4.651   2.574
 1035SOL    HW1 5782   4.022   4.605   2.501
 1035SOL    HW2 5783   4.084   4.582   2.637
 1035SOL     MW 5784   4.061   4.636   2.573
 1036SOL     OW 5785   3.490   0.978   5.846
 1036SOL    HW1 5786   3.553   1.018   5.907
 1036SOL    HW2 5787   3.544   0.948   5.773
 1036SOL     MW 5788   3.505   0.979   5.845
 1037SOL     OW 5789   2.373   4.893   5.080
 1037SOL    HW1 5790   2.297   4.933   5.122
 1037SOL    HW2 5791   2.398   4.822   5.139
 1037SOL     MW 5792   2.366   4.889   5.093
 1038SOL     OW 5793   2.430   4.973   4.422
 1038SOL    HW1 5794   2.463   4.946   4.508
 1038SOL    HW2 5795   2.499   5.029   4.386
 1038SOL     MW 5796   2.443   4.977   4.428
 1039SOL     OW 5797   1.858   4.696   4.864
 1039SOL    HW1 5798   1.777   4.695   4.814
 1039SOL    HW2 5799   1.925   4.665   4.803
 1039SOL     MW 5800   1.856   4.692   4.850
 1040SOL     OW 5801   0.748   2.260   3.890
 1040SOL    HW1 5802   0.677   2.308   3.933
 1040SOL    HW2 5803   0.735   2.169   3.916
 1040SOL     MW 5804   0.738   2.255   3.899
 1041SOL     OW 5805   3.347   5.494   2.481
 1041SOL    HW1 5806   3.364   5.411   2.437
 1041SOL    HW2 5807   3.434   5.527   2.504
 1041SOL     MW 5808   3.360   5.488   2.478
 1042SOL     OW 5809   4.941   5.422   5.046
 1042SOL    HW1 5810   4.880   5.421   4.973
 1042SOL    HW2 5811   4.886   5.414   5.124
 1042SOL     MW 5812   4.926   5.421   5.047
 1043SOL     OW 5813   0.558   3.500   0.897
 1043SOL    HW1 5814   0.538   3.504   0.803
 1043SOL    HW2 5815   0.652   3.487   0.901
 1043SOL     MW 5816   0.567   3.499   0.886
 1044SOL     OW 5817   3.732   1.178   0.184
 1044SOL    HW1 5818   3.718   1.085   0.202
 1044SOL    HW2 5819   3.661   1.223   0.229
 1044SOL     MW 5820   3.721   1.172   0.192
 1045SOL     OW 5821   2.445   0.312   1.808
 1045SOL    HW1 5822   2.379   0.299   1.739
 1045SOL    HW2 5823   2.435   0.236   1.865
 1045SOL     MW 5824   2.435   0.300   1.806
 1046SOL     OW 5825   0.675   5.614   0.577
 1046SOL    HW1 5826   0.637   5.579   0.496
 1046SOL    HW2 5827   0.631   5.566   0.647
 1046SOL     MW 5828   0.665   5.603   0.575
 1047SOL     OW 5829   2.871   6.031   3.572
 1047SOL    HW1 5830   2.929   6.003   3.643
 1047SOL    HW2 5831   2.808   6.090   3.614
 1047SOL     MW 5832   2.871   6.035   3.587
 1048SOL     OW 5833   0.519   0.507   5.044
 1048SOL    HW1 5834   0.611   0.501   5.015
 1048SOL    HW2 5835   0.474   0.547   4.970
 1048SOL     MW 5836   0.525   0.511   5.031
 1049SOL     OW 5837   0.645   5.840   5.566
 1049SOL    HW1 5838   0.628   5.918   5.513
 1049SOL    HW2 5839   0.667   5.772   5.503
 1049SOL     MW 5840   0.646   5.842   5.551
 1050SOL     OW 5841   1.974   5.300   3.927
 1050SOL    HW1 5842   1.913   5.246   3.876
 1050SOL    HW2 5843   2.058   5.255   3.919
 1050SOL     MW 5844   1.977   5.287   3.919
 1051SOL     OW 5845   1.939   1.817   4.368
 1051SOL    HW1 5846   1.997   1.856   4.302
 1051SOL    HW2 5847   1.972   1.728   4.379
 1051SOL     MW 5848   1.951   1.811   4.361
 1052SOL     OW 5849   0.512   2.305   1.377
 1052SOL    HW1 5850   0.451   2.373   1.404
 1052SOL    HW2 5851   0.558   2.281   1.458
 1052SOL     MW 5852   0.510   2.310   1.391
 1053SOL     OW 5853   5.243   5.165   1.598
 1053SOL    HW1 5854   5.187   5.241   1.613
 1053SOL    HW2 5855   5.202   5.094   1.648
 1053SOL     MW 5856   5.231   5.166   1.606
 1054SOL     OW 5857   3.180   0.079   0.117
 1054SOL    HW1 5858   3.127   0.157   0.097
 1054SOL    HW2 5859   3.122   0.025   0.171
 1054SOL     MW 5860   3.166   0.082   0.121
 1055SOL     OW 5861   0.485   1.572   5.625
 1055SOL    HW1 5862   0.389   1.568   5.624
 1055SOL    HW2 5863   0.511   1.506   5.560
 1055SOL     MW 5864   0.476   1.563   5.616
 1056SOL     OW 5865   5.391   2.408   0.472
 1056SOL    HW1 5866   5.412   2.376   0.559
 1056SOL    HW2 5867   5.306   2.370   0.451
 1056SOL     MW 5868   5.383   2.399   0.480
 1057SOL     OW 5869   3.620   0.018   1.214
 1057SOL    HW1 5870   3.576  -0.016   1.136
 1057SOL    HW2 5871   3.551   0.024   1.280
 1057SOL     MW 5872   3.606   0.014   1.213
 1058SOL     OW 5873   0.953   0.846   2.875
 1058SOL    HW1 5874   0.969   0.753   2.859
 1058SOL    HW2 5875   1.039   0.881   2.899
 1058SOL     MW 5876   0.966   0.838   2.876
 1059SOL     OW 5877   5.354   2.779   5.397
 1059SOL    HW1 5878   5.391   2.698   5.362
 1059SOL    HW2 5879   5.358   2.841   5.324
 1059SOL     MW 5880   5.360   2.776   5.383
 1060SOL     OW 5881   6.072   2.382   5.911
 1060SOL    HW1 5882   6.167   2.368   5.907
 1060SOL    HW2 5883   6.058   2.460   5.857
 1060SOL     MW 5884   6.083   2.391   5.903
 1061SOL     OW 5885   0.959   1.056   1.345
 1061SOL    HW1 5886   0.997   1.119   1.285
 1061SOL    HW2 5887   0.887   1.016   1.295
 1061SOL     MW 5888   0.954   1.059   1.331
 1062SOL     OW 5889   3.908   5.218   1.093
 1062SOL    HW1 5890   3.960   5.138   1.090
 1062SOL    HW2 5891   3.947   5.274   1.026
 1062SOL     MW 5892   3.920   5.215   1.084
 1063SOL     OW 5893   0.033   5.041   2.642
 1063SOL    HW1 5894   0.083   4.964   2.616
 1063SOL    HW2 5895   0.091   5.115   2.621
 1063SOL     MW 5896   0.047   5.041   2.636
 1064SOL     OW 5897   2.505   3.820   6.067
 1064SOL    HW1 5898   2.455   3.880   6.122
 1064SOL    HW2 5899   2.475   3.840   5.978
 1064SOL     MW 5900   2.495   3.830   6.062
 1065SOL     OW 5901   3.764   1.871   1.694
 1065SOL    HW1 5902   3.690   1.862   1.634
 1065SOL    HW2 5903   3.773   1.965   1.708
 1065SOL     MW 5904   3.756   1.882   1.688
 1066SOL     OW 5905   5.271   4.945   4.743
 1066SOL    HW1 5906   5.344   5.000   4.771
 1066SOL    HW2 5907   5.193   4.991   4.774
 1066SOL     MW 5908   5.270   4.958   4.750
 1067SOL     OW 5909   4.049   2.758   5.856
 1067SOL    HW1 5910   3.977   2.820   5.849
 1067SOL    HW2 5911   4.023   2.699   5.926
 1067SOL     MW 5912   4.037   2.758   5.864
 1068SOL     OW 5913   5.876   1.474   2.666
 1068SOL    HW1 5914   5.801   1.519   2.629
 1068SOL    HW2 5915   5.838   1.407   2.722
 1068SOL     MW 5916   5.862   1.471   2.668
 1069SOL     OW 5917   4.189   5.014   1.611
 1069SOL    HW1 5918   4.118   5.067   1.576
 1069SOL    HW2 5919   4.156   4.924   1.608
 1069SOL     MW 5920   4.176   5.010   1.606
 1070SOL     OW 5921   0.927   5.297   1.863
 1070SOL    HW1 5922   1.003   5.243   1.883
 1070SOL    HW2 5923   0.961   5.386   1.857
 1070SOL     MW 5924   0.941   5.302   1.864
 1071SOL     OW 5925   2.376   5.729   2.647
 1071SOL    HW1 5926   2.343   5.646   2.612
 1071SOL    HW2 5927   2.469   5.714   2.660
 1071SOL     MW 5928   2.383   5.717   2.644
 1072SOL     OW 5929   4.285   4.863   0.984
 1072SOL    HW1 5930   4.299   4.941   1.038
 1072SOL    HW2 5931   4.352   4.868   0.916
 1072SOL     MW 5932   4.296   4.874   0.982
 1073SOL     OW 5933   0.272   4.788   5.956
 1073SOL    HW1 5934   0.258   4.853   5.887
 1073SOL    HW2 5935   0.268   4.704   5.912
 1073SOL     MW 5936   0.270   4.786   5.941
 1074SOL     OW 5937   4.757   1.708   0.415
 1074SOL    HW1 5938   4.723   1.751   0.493
 1074SOL    HW2 5939   4.843   1.676   0.440
 1074SOL     MW 5940   4.764   1.710   0.428
 1075SOL     OW 5941   0.066   5.474   0.633
 1075SOL    HW1 5942   0.058   5.387   0.596
 1075SOL    HW2 5943  -0.015   5.487   0.683
 1075SOL     MW 5944   0.055   5.465   0.635
 1076SOL     OW 5945   1.423   2.413   0.188
 1076SOL    HW1 5946   1.408   2.320   0.168
 1076SOL    HW2 5947   1.451   2.451   0.105
 1076SOL     MW 5948   1.425   2.406   0.175
 1077SOL     OW 5949   1.150   4.846   5.436
 1077SOL    HW1 5950   1.188   4.905   5.371
 1077SOL    HW2 5951   1.110   4.776   5.386
 1077SOL     MW 5952   1.150   4.845   5.421
 1078SOL     OW 5953   5.190   2.396   5.072
 1078SOL    HW1 5954   5.274   2.351   5.073
 1078SOL    HW2 5955   5.139   2.349   5.006
 1078SOL     MW 5956   5.194   2.385   5.064
 1079SOL     OW 5957   5.163   4.223   6.047
 1079SOL    HW1 5958   5.214   4.258   6.120
 1079SOL    HW2 5959   5.179   4.129   6.049
 1079SOL     MW 5960   5.171   4.215   6.056
 1080SOL     OW 5961   3.738   4.707   0.001
 1080SOL    HW1 5962   3.826   4.688  -0.034
 1080SOL    HW2 5963   3.754   4.771   0.070
 1080SOL     MW 5964   3.752   4.713   0.005
 1081SOL     OW 5965   1.131   0.552   0.034
 1081SOL    HW1 5966   1.095   0.569  -0.053
 1081SOL    HW2 5967   1.145   0.639   0.072
 1081SOL     MW 5968   1.128   0.566   0.028
 1082SOL     OW 5969   1.373   0.514   2.911
 1082SOL    HW1 5970   1.439   0.480   2.851
 1082SOL    HW2 5971   1.291   0.507   2.863
 1082SOL     MW 5972   1.371   0.509   2.898
 1083SOL     OW 5973   0.003   1.589   2.982
 1083SOL    HW1 5974  -0.030   1.501   2.963
 1083SOL    HW2 5975   0.020   1.589   3.076
 1083SOL     MW 5976   0.001   1.578   2.991
 1084SOL     OW 5977   1.081   0.285   5.553
 1084SOL    HW1 5978   1.078   0.215   5.488
 1084SOL    HW2 5979   1.070   0.241   5.637
 1084SOL     MW 5980   1.079   0.270   5.555
 1085SOL     OW 5981   3.248   5.593   2.852
 1085SOL    HW1 5982   3.249   5.618   2.759
 1085SOL    HW2 5983   3.155   5.597   2.876
 1085SOL     MW 5984   3.236   5.596   2.843
 1086SOL     OW 5985   0.105   4.171   4.091
 1086SOL    HW1 5986   0.128   4.109   4.160
 1086SOL    HW2 5987   0.154   4.142   4.014
 1086SOL     MW 5988   0.114   4.160   4.090
 1087SOL     OW 5989   0.300   3.356   0.303
 1087SOL    HW1 5990   0.389   3.327   0.282
 1087SOL    HW2 5991   0.269   3.399   0.224
 1087SOL     MW 5992   0.308   3.358   0.290
 1088SOL     OW 5993   0.345   4.310   5.142
 1088SOL    HW1 5994   0.284   4.317   5.215
 1088SOL    HW2 5995   0.369   4.218   5.139
 1088SOL     MW 5996   0.340   4.299   5.151
 1089SOL     OW 5997   5.408   4.528   1.014
 1089SOL    HW1 5998   5.478   4.593   1.020
 1089SOL    HW2 5999   5.420   4.487   0.928
 1089SOL     MW 6000   5.418   4.531   1.004
 1090SOL     OW 6001   5.064   5.054   2.749
 1090SOL    HW1 6002   5.122   5.006   2.690
 1090SOL    HW2 6003   5.117   5.071   2.827
 1090SOL     MW 6004   5.078   5.050   2.751
 1091SOL     OW 6005   0.252   2.520   4.919
 1091SOL    HW1 6006   0.275   2.516   4.826
 1091SOL    HW2 6007   0.274   2.433   4.953
 1091SOL     MW 6008   0.258   2.508   4.912
 1092SOL     OW 6009   4.590   3.963   1.817
 1092SOL    HW1 6010   4.596   4.048   1.774
 1092SOL    HW2 6011   4.536   3.978   1.894
 1092SOL     MW 6012   4.584   3.976   1.821
 1093SOL     OW 6013   3.742   1.952   0.848
 1093SOL    HW1 6014   3.701   2.037   0.863
 1093SOL    HW2 6015   3.822   1.954   0.901
 1093SOL     MW 6016   3.747   1.963   0.856
 1094SOL     OW 6017   2.391   1.980   0.273
 1094SOL    HW1 6018   2.449   1.955   0.201
 1094SOL    HW2 6019   2.328   1.908   0.279
 1094SOL     MW 6020   2.390   1.968   0.264
 1095SOL     OW 6021   3.126   2.117   0.819
 1095SOL    HW1 6022   3.137   2.091   0.910
 1095SOL    HW2 6023   3.048   2.070   0.789
 1095SOL     MW 6024   3.118   2.108   0.827
 1096SOL     OW 6025   5.875   5.290   5.798
 1096SOL    HW1 6026   5.924   5.353   5.745
 1096SOL    HW2 6027   5.882   5.323   5.888
 1096SOL     MW 6028   5.882   5.302   5.803
 1097SOL     OW 6029   5.110   3.902   3.405
 1097SOL    HW1 6030   5.094   3.820   3.358
 1097SOL    HW2 6031   5.076   3.886   3.493
 1097SOL     MW 6032   5.103   3.889   3.410
 1098SOL     OW 6033   3.115   5.003   5.052
 1098SOL    HW1 6034   3.024   5.022   5.031
 1098SOL    HW2 6035   3.125   4.909   5.032
 1098SOL     MW 6036   3.105   4.993   5.046
 1099SOL     OW 6037   3.536   5.327   2.683
 1099SOL    HW1 6038   3.577   5.413   2.671
 1099SOL    HW2 6039   3.565   5.275   2.608
 1099SOL     MW 6040   3.545   5.332   2.672
 1100SOL     OW 6041   0.574   3.872   1.518
 1100SOL    HW1 6042   0.562   3.786   1.478
 1100SOL    HW2 6043   0.517   3.870   1.595
 1100SOL     MW 6044   0.565   3.861   1.523
 1101SOL     OW 6045   2.312   4.207   5.788
 1101SOL    HW1 6046   2.388   4.198   5.731
 1101SOL    HW2 6047   2.337   4.275   5.851
 1101SOL     MW 6048   2.325   4.214   5.789
 1102SOL     OW 6049   0.998   2.277   2.160
 1102SOL    HW1 6050   1.047   2.228   2.094
 1102SOL    HW2 6051   1.036   2.364   2.159
 1102SOL     MW 6052   1.009   2.282   2.152
 1103SOL     OW 6053   5.064   2.809   5.314
 1103SOL    HW1 6054   5.150   2.773   5.335
 1103SOL    HW2 6055   5.011   2.793   5.392
 1103SOL     MW 6056   5.068   2.803   5.326
 1104SOL     OW 6057   1.146   3.279   5.057
 1104SOL    HW1 6058   1.079   3.279   4.988
 1104SOL    HW2 6059   1.207   3.210   5.032
 1104SOL     MW 6060   1.145   3.270   5.045
 1105SOL     OW 6061   0.402   3.646   4.458
 1105SOL    HW1 6062   0.405   3.573   4.397
 1105SOL    HW2 6063   0.465   3.622   4.527
 1105SOL     MW 6064   0.411   3.634   4.459
 1106SOL     OW 6065   4.978   4.031   5.626
 1106SOL    HW1 6066   5.062   4.078   5.623
 1106SOL    HW2 6067   4.953   4.021   5.534
 1106SOL     MW 6068   4.986   4.036   5.614
 1107SOL     OW 6069   6.080   3.908   0.034
 1107SOL    HW1 6070   6.084   3.854   0.113
 1107SOL    HW2 6071   6.056   3.995   0.065
 1107SOL     MW 6072   6.077   3.912   0.048
 1108SOL     OW 6073   2.617   6.110   3.216
 1108SOL    HW1 6074   2.581   6.128   3.129
 1108SOL    HW2 6075   2.707   6.081   3.199
 1108SOL     MW 6076   2.624   6.109   3.203
 1109SOL     OW 6077   3.498   1.106   3.094
 1109SOL    HW1 6078   3.426   1.104   3.157
 1109SOL    HW2 6079   3.552   1.031   3.117
 1109SOL     MW 6080   3.495   1.096   3.105
 1110SOL     OW 6081   2.119   2.644   1.451
 1110SOL    HW1 6082   2.140   2.638   1.544
 1110SOL    HW2 6083   2.026   2.624   1.446
 1110SOL     MW 6084   2.110   2.640   1.462
 1111SOL     OW 6085   4.945   0.750   0.277
 1111SOL    HW1 6086   4.886   0.726   0.348
 1111SOL    HW2 6087   4.905   0.712   0.199
 1111SOL     MW 6088   4.932   0.742   0.276
 1112SOL     OW 6089   0.111   4.655   2.923
 1112SOL    HW1 6090   0.117   4.631   3.016
 1112SOL    HW2 6091   0.018   4.675   2.909
 1112SOL     MW 6092   0.100   4.655   2.933
 1113SOL     OW 6093   5.188   2.014   1.541
 1113SOL    HW1 6094   5.136   2.090   1.568
 1113SOL    HW2 6095   5.123   1.953   1.504
 1113SOL     MW 6096   5.173   2.016   1.539
 1114SOL     OW 6097   1.132   5.197   4.277
 1114SOL    HW1 6098   1.155   5.122   4.222
 1114SOL    HW2 6099   1.147   5.273   4.221
 1114SOL     MW 6100   1.137   5.197   4.263
 1115SOL     OW 6101   3.400   3.003   5.366
 1115SOL    HW1 6102   3.392   3.088   5.322
 1115SOL    HW2 6103   3.410   2.940   5.296
 1115SOL     MW 6104   3.400   3.006   5.352
 1116SOL     OW 6105   3.348   5.802   3.497
 1116SOL    HW1 6106   3.257   5.773   3.505
 1116SOL    HW2 6107   3.343   5.897   3.490
 1116SOL     MW 6108   3.336   5.810   3.497
 1117SOL     OW 6109   4.249   4.013   0.083
 1117SOL    HW1 6110   4.223   3.934   0.130
 1117SOL    HW2 6111   4.336   3.993   0.047
 1117SOL     MW 6112   4.257   4.001   0.084
 1118SOL     OW 6113   5.825   3.503   2.881
 1118SOL    HW1 6114   5.779   3.476   2.801
 1118SOL    HW2 6115   5.903   3.549   2.849
 1118SOL     MW 6116   5.829   3.505   2.867
 1119SOL     OW 6117   1.123   0.537   3.908
 1119SOL    HW1 6118   1.155   0.605   3.849
 1119SOL    HW2 6119   1.194   0.472   3.911
 1119SOL     MW 6120   1.136   0.537   3.901
 1120SOL     OW 6121   2.145   4.572   3.369
 1120SOL    HW1 6122   2.190   4.559   3.453
 1120SOL    HW2 6123   2.055   4.546   3.386
 1120SOL     MW 6124   2.140   4.567   3.382
 1121SOL     OW 6125   3.693   4.841   5.438
 1121SOL    HW1 6126   3.692   4.895   5.358
 1121SOL    HW2 6127   3.777   4.796   5.434
 1121SOL     MW 6128   3.704   4.842   5.427
 1122SOL     OW 6129   3.866   3.471   0.334
 1122SOL    HW1 6130   3.807   3.494   0.262
 1122SOL    HW2 6131   3.825   3.509   0.411
 1122SOL     MW 6132   3.853   3.479   0.334
 1123SOL     OW 6133   5.341   2.457   3.414
 1123SOL    HW1 6134   5.336   2.542   3.459
 1123SOL    HW2 6135   5.291   2.398   3.470
 1123SOL     MW 6136   5.334   2.460   3.427
 1124SOL     OW 6137   3.889   0.790   5.576
 1124SOL    HW1 6138   3.907   0.820   5.487
 1124SOL    HW2 6139   3.948   0.842   5.632
 1124SOL     MW 6140   3.899   0.800   5.572
 1125SOL     OW 6141   2.378   0.501   2.591
 1125SOL    HW1 6142   2.362   0.547   2.673
 1125SOL    HW2 6143   2.343   0.559   2.523
 1125SOL     MW 6144   2.371   0.514   2.592
 1126SOL     OW 6145   1.605   1.814   3.427
 1126SOL    HW1 6146   1.554   1.817   3.347
 1126SOL    HW2 6147   1.544   1.784   3.494
 1126SOL     MW 6148   1.591   1.811   3.426
 1127SOL     OW 6149   0.871   6.048   4.154
 1127SOL    HW1 6150   0.838   5.971   4.200
 1127SOL    HW2 6151   0.954   6.020   4.115
 1127SOL     MW 6152   0.877   6.035   4.155
 1128SOL     OW 6153   3.517   2.305   4.242
 1128SOL    HW1 6154   3.603   2.333   4.272
 1128SOL    HW2 6155   3.456   2.369   4.280
 1128SOL     MW 6156   3.520   2.317   4.251
 1129SOL     OW 6157   6.055   5.670   0.280
 1129SOL    HW1 6158   6.134   5.664   0.335
 1129SOL    HW2 6159   6.012   5.585   0.291
 1129SOL     MW 6160   6.060   5.659   0.289
 1130SOL     OW 6161   5.350   6.084   0.113
 1130SOL    HW1 6162   5.365   6.139   0.036
 1130SOL    HW2 6163   5.284   6.021   0.086
 1130SOL     MW 6164   5.344   6.083   0.100
 1131SOL     OW 6165   3.956   5.444   5.847
 1131SOL    HW1 6166   4.016   5.506   5.888
 1131SOL    HW2 6167   3.916   5.493   5.775
 1131SOL     MW 6168   3.959   5.458   5.843
 1132SOL     OW 6169   5.015   0.815   1.831
 1132SOL    HW1 6170   4.996   0.835   1.923
 1132SOL    HW2 6171   4.997   0.897   1.785
 1132SOL     MW 6172   5.010   0.828   1.837
 1133SOL     OW 6173   4.894   5.458   3.789
 1133SOL    HW1 6174   4.954   5.532   3.793
 1133SOL    HW2 6175   4.951   5.381   3.781
 1133SOL     MW 6176   4.909   5.457   3.788
 1134SOL     OW 6177   4.179   5.489   2.273
 1134SOL    HW1 6178   4.227   5.539   2.207
 1134SOL    HW2 6179   4.223   5.404   2.275
 1134SOL     MW 6180   4.191   5.484   2.265
 1135SOL     OW 6181   1.331   4.981   0.131
 1135SOL    HW1 6182   1.251   4.969   0.183
 1135SOL    HW2 6183   1.323   4.918   0.060
 1135SOL     MW 6184   1.320   4.971   0.129
 1136SOL     OW 6185   4.750   1.860   1.154
 1136SOL    HW1 6186   4.834   1.904   1.146
 1136SOL    HW2 6187   4.760   1.778   1.106
 1136SOL     MW 6188   4.762   1.855   1.147
 1137SOL     OW 6189   5.627   4.371   3.555
 1137SOL    HW1 6190   5.656   4.282   3.535
 1137SOL    HW2 6191   5.542   4.359   3.597
 1137SOL     MW 6192   5.620   4.358   3.558
 1138SOL     OW 6193   5.620   6.087   2.701
 1138SOL    HW1 6194   5.604   6.070   2.608
 1138SOL    HW2 6195   5.533   6.097   2.739
 1138SOL     MW 6196   5.607   6.086   2.694
 1139SOL     OW 6197   3.296   5.032   1.939
 1139SOL    HW1 6198   3.216   5.080   1.958
 1139SOL    HW2 6199   3.275   4.981   1.861
 1139SOL     MW 6200   3.283   5.031   1.932
 1140SOL     OW 6201   5.286   4.978   5.519
 1140SOL    HW1 6202   5.335   4.998   5.440
 1140SOL    HW2 6203   5.313   5.045   5.582
 1140SOL     MW 6204   5.296   4.989   5.517
 1141SOL     OW 6205   2.719   2.296   0.726
 1141SOL    HW1 6206   2.628   2.268   0.715
 1141SOL    HW2 6207   2.728   2.313   0.820
 1141SOL     MW 6208   2.708   2.295   0.737
 1142SOL     OW 6209   1.158   5.164   5.786
 1142SOL    HW1 6210   1.253   5.180   5.785
 1142SOL    HW2 6211   1.133   5.177   5.877
 1142SOL     MW 6212   1.167   5.168   5.798
 1143SOL     OW 6213   6.052   3.464   4.369
 1143SOL    HW1 6214   6.115   3.522   4.326
 1143SOL    HW2 6215   6.024   3.512   4.447
 1143SOL     MW 6216   6.057   3.478   4.374
 1144SOL     OW 6217   2.088   1.441   3.776
 1144SOL    HW1 6218   2.074   1.387   3.698
 1144SOL    HW2 6219   2.069   1.382   3.849
 1144SOL     MW 6220   2.084   1.426   3.776
 1145SOL     OW 6221   5.530   6.006   4.537
 1145SOL    HW1 6222   5.478   5.953   4.476
 1145SOL    HW2 6223   5.614   6.019   4.493
 1145SOL     MW 6224   5.534   6.001   4.523
 1146SOL     OW 6225   1.231   0.750   1.389
 1146SOL    HW1 6226   1.290   0.778   1.319
 1146SOL    HW2 6227   1.201   0.663   1.362
 1146SOL     MW 6228   1.235   0.742   1.377
 1147SOL     OW 6229   5.789   5.832   4.250
 1147SOL    HW1 6230   5.753   5.921   4.247
 1147SOL    HW2 6231   5.878   5.841   4.217
 1147SOL     MW 6232   5.796   5.845   4.245
 1148SOL     OW 6233   6.050   0.312   4.221
 1148SOL    HW1 6234   5.962   0.331   4.252
 1148SOL    HW2 6235   6.047   0.331   4.127
 1148SOL     MW 6236   6.039   0.317   4.213
 1149SOL     OW 6237   4.632   5.379   3.644
 1149SOL    HW1 6238   4.712   5.379   3.696
 1149SOL    HW2 6239   4.663   5.372   3.553
 1149SOL     MW 6240   4.646   5.378   3.639
 1150SOL     OW 6241   2.168   2.523   2.480
 1150SOL    HW1 6242   2.118   2.441   2.477
 1150SOL    HW2 6243   2.145   2.568   2.399
 1150SOL     MW 6244   2.159   2.518   2.470
 1151SOL     OW 6245   4.145   5.224   2.797
 1151SOL    HW1 6246   4.100   5.297   2.754
 1151SOL    HW2 6247   4.230   5.261   2.822
 1151SOL     MW 6248   4.150   5.238   2.795
 1152SOL     OW 6249   1.862   4.499   0.004
 1152SOL    HW1 6250   1.833   4.504   0.095
 1152SOL    HW2 6251   1.892   4.587  -0.017
 1152SOL     MW 6252   1.862   4.511   0.013
 1153SOL     OW 6253   2.960   0.259   3.414
 1153SOL    HW1 6254   2.981   0.165   3.408
 1153SOL    HW2 6255   2.887   0.264   3.476
 1153SOL     MW 6256   2.954   0.247   3.421
 1154SOL     OW 6257   2.639   4.166   5.194
 1154SOL    HW1 6258   2.652   4.107   5.268
 1154SOL    HW2 6259   2.613   4.249   5.235
 1154SOL     MW 6260   2.638   4.169   5.209
 1155SOL     OW 6261   1.138   1.181   0.326
 1155SOL    HW1 6262   1.075   1.249   0.302
 1155SOL    HW2 6263   1.218   1.205   0.279
 1155SOL     MW 6264   1.140   1.193   0.317
 1156SOL     OW 6265   4.913   2.552   2.014
 1156SOL    HW1 6266   4.936   2.549   1.921
 1156SOL    HW2 6267   4.976   2.495   2.057
 1156SOL     MW 6268   4.924   2.545   2.008
 1157SOL     OW 6269   3.161   0.521   3.035
 1157SOL    HW1 6270   3.230   0.483   3.089
 1157SOL    HW2 6271   3.098   0.557   3.097
 1157SOL     MW 6272   3.162   0.521   3.050
 1158SOL     OW 6273   5.647   2.644   1.728
 1158SOL    HW1 6274   5.644   2.614   1.637
 1158SOL    HW2 6275   5.586   2.588   1.774
 1158SOL     MW 6276   5.639   2.633   1.722
 1159SOL     OW 6277   3.029   3.438   5.481
 1159SOL    HW1 6278   3.120   3.412   5.498
 1159SOL    HW2 6279   3.026   3.531   5.503
 1159SOL     MW 6280   3.040   3.446   5.486
 1160SOL     OW 6281   1.473   3.290   0.619
 1160SOL    HW1 6282   1.566   3.312   0.617
 1160SOL    HW2 6283   1.428   3.373   0.635
 1160SOL     MW 6284   1.479   3.303   0.621
 1161SOL     OW 6285   0.305   2.920   2.596
 1161SOL    HW1 6286   0.349   2.963   2.523
 1161SOL    HW2 6287   0.217   2.901   2.563
 1161SOL     MW 6288   0.299   2.923   2.583
 1162SOL     OW 6289   3.872   6.127   1.084
 1162SOL    HW1 6290   3.929   6.067   1.133
 1162SOL    HW2 6291   3.788   6.122   1.129
 1162SOL     MW 6292   3.869   6.119   1.096
 1163SOL     OW 6293   2.496   1.797   2.237
 1163SOL    HW1 6294   2.554   1.870   2.256
 1163SOL    HW2 6295   2.554   1.725   2.213
 1163SOL     MW 6296   2.511   1.797   2.237
 1164SOL     OW 6297   1.262   1.009   0.807
 1164SOL    HW1 6298   1.262   1.048   0.720
 1164SOL    HW2 6299   1.271   1.083   0.867
 1164SOL     MW 6300   1.263   1.023   0.804
 1165SOL     OW 6301   2.854   4.766   3.412
 1165SOL    HW1 6302   2.760   4.774   3.432
 1165SOL    HW2 6303   2.885   4.698   3.471
 1165SOL     MW 6304   2.846   4.758   3.422
 1166SOL     OW 6305   4.434   0.688   2.885
 1166SOL    HW1 6306   4.345   0.702   2.851
 1166SOL    HW2 6307   4.461   0.773   2.918
 1166SOL     MW 6308   4.426   0.700   2.885
 1167SOL     OW 6309   0.424   3.175   3.444
 1167SOL    HW1 6310   0.500   3.233   3.446
 1167SOL    HW2 6311   0.375   3.203   3.367
 1167SOL     MW 6312   0.428   3.186   3.435
 1168SOL     OW 6313   5.894   4.100   3.699
 1168SOL    HW1 6314   5.843   4.179   3.713
 1168SOL    HW2 6315   5.940   4.085   3.781
 1168SOL     MW 6316   5.893   4.108   3.711
 1169SOL     OW 6317   5.354   2.057   1.277
 1169SOL    HW1 6318   5.307   2.037   1.358
 1169SOL    HW2 6319   5.418   2.123   1.302
 1169SOL     MW 6320   5.356   2.063   1.291
 1170SOL     OW 6321   5.465   1.754   2.090
 1170SOL    HW1 6322   5.488   1.791   2.175
 1170SOL    HW2 6323   5.392   1.806   2.059
 1170SOL     MW 6324   5.459   1.765   2.097
 1171SOL     OW 6325   1.582   1.925   2.449
 1171SOL    HW1 6326   1.513   1.992   2.455
 1171SOL    HW2 6327   1.573   1.874   2.530
 1171SOL     MW 6328   1.572   1.927   2.460
 1172SOL     OW 6329   4.989   0.816   3.351
 1172SOL    HW1 6330   5.066   0.872   3.342
 1172SOL    HW2 6331   4.938   0.857   3.421
 1172SOL     MW 6332   4.992   0.829   3.359
 1173SOL     OW 6333   0.589   4.908   5.763
 1173SOL    HW1 6334   0.586   4.877   5.854
 1173SOL    HW2 6335   0.589   4.827   5.711
 1173SOL     MW 6336   0.589   4.893   5.768
 1174SOL     OW 6337   5.548   1.631   4.864
 1174SOL    HW1 6338   5.503   1.695   4.809
 1174SOL    HW2 6339   5.515   1.546   4.834
 1174SOL     MW 6340   5.538   1.628   4.853
 1175SOL     OW 6341   2.781   3.741   4.354
 1175SOL    HW1 6342   2.841   3.694   4.411
 1175SOL    HW2 6343   2.801   3.833   4.368
 1175SOL     MW 6344   2.791   3.747   4.363
 1176SOL     OW 6345   6.101   1.640   3.687
 1176SOL    HW1 6346   6.148   1.559   3.666
 1176SOL    HW2 6347   6.146   1.673   3.765
 1176SOL     MW 6348   6.113   1.634   3.695
 1177SOL     OW 6349   3.280   3.580   0.346
 1177SOL    HW1 6350   3.305   3.572   0.254
 1177SOL    HW2 6351   3.359   3.555   0.394
 1177SOL     MW 6352   3.294   3.576   0.341
 1178SOL     OW 6353   1.712   0.029   0.649
 1178SOL    HW1 6354   1.767  -0.041   0.685
 1178SOL    HW2 6355   1.716   0.016   0.554
 1178SOL     MW 6356   1.720   0.018   0.642
 1179SOL     OW 6357   3.866   5.568   3.303
 1179SOL    HW1 6358   3.894   5.633   3.368
 1179SOL    HW2 6359   3.778   5.596   3.278
 1179SOL     MW 6360   3.858   5.580   3.308
 1180SOL     OW 6361   1.794   1.185   0.934
 1180SOL    HW1 6362   1.704   1.172   0.962
 1180SOL    HW2 6363   1.817   1.104   0.888
 1180SOL     MW 6364   1.785   1.173   0.932
 1181SOL     OW 6365   2.487   4.220   5.553
 1181SOL    HW1 6366   2.434   4.281   5.501
 1181SOL    HW2 6367   2.529   4.275   5.619
 1181SOL     MW 6368   2.486   4.235   5.555
 1182SOL     OW 6369   1.488   3.357   5.415
 1182SOL    HW1 6370   1.444   3.279   5.448
 1182SOL    HW2 6371   1.430   3.391   5.348
 1182SOL     MW 6372   1.475   3.351   5.411
 1183SOL     OW 6373   4.981   2.186   3.155
 1183SOL    HW1 6374   4.920   2.115   3.134
 1183SOL    HW2 6375   4.935   2.238   3.220
 1183SOL     MW 6376   4.968   2.183   3.161
 1184SOL     OW 6377   3.905   6.015   3.846
 1184SOL    HW1 6378   3.996   6.044   3.841
 1184SOL    HW2 6379   3.883   5.990   3.757
 1184SOL     MW 6380   3.914   6.016   3.834
 1185SOL     OW 6381   5.610   0.765   5.109
 1185SOL    HW1 6382   5.663   0.705   5.057
 1185SOL    HW2 6383   5.525   0.720   5.116
 1185SOL     MW 6384   5.606   0.751   5.103
 1186SOL     OW 6385   1.117   0.561   5.089
 1186SOL    HW1 6386   1.048   0.497   5.071
 1186SOL    HW2 6387   1.183   0.543   5.022
 1186SOL     MW 6388   1.116   0.550   5.078
 1187SOL     OW 6389   4.216   0.619   5.391
 1187SOL    HW1 6390   4.270   0.571   5.454
 1187SOL    HW2 6391   4.175   0.689   5.442
 1187SOL     MW 6392   4.217   0.622   5.406
 1188SOL     OW 6393   3.978   0.008   3.412
 1188SOL    HW1 6394   4.026  -0.064   3.453
 1188SOL    HW2 6395   4.034   0.084   3.425
 1188SOL     MW 6396   3.991   0.008   3.419
 1189SOL     OW 6397   4.144   5.631   3.660
 1189SOL    HW1 6398   4.088   5.584   3.721
 1189SOL    HW2 6399   4.174   5.565   3.598
 1189SOL     MW 6400   4.141   5.617   3.660
 1190SOL     OW 6401   3.873   1.296   4.941
 1190SOL    HW1 6402   3.798   1.354   4.929
 1190SOL    HW2 6403   3.871   1.237   4.866
 1190SOL     MW 6404   3.864   1.295   4.930
 1191SOL     OW 6405   2.466   3.914   5.612
 1191SOL    HW1 6406   2.552   3.951   5.591
 1191SOL    HW2 6407   2.404   3.969   5.563
 1191SOL     MW 6408   2.469   3.926   5.603
 1192SOL     OW 6409   0.158   1.686   0.123
 1192SOL    HW1 6410   0.244   1.710   0.158
 1192SOL    HW2 6411   0.178   1.641   0.041
 1192SOL     MW 6412   0.172   1.683   0.117
 1193SOL     OW 6413   2.530   0.923   4.957
 1193SOL    HW1 6414   2.497   0.950   5.043
 1193SOL    HW2 6415   2.601   0.984   4.938
 1193SOL     MW 6416   2.534   0.935   4.966
 1194SOL     OW 6417   1.313   3.721   1.683
 1194SOL    HW1 6418   1.314   3.706   1.778
 1194SOL    HW2 6419   1.338   3.813   1.674
 1194SOL     MW 6420   1.316   3.731   1.694
 1195SOL     OW 6421   1.119   5.328   1.161
 1195SOL    HW1 6422   1.073   5.244   1.172
 1195SOL    HW2 6423   1.052   5.388   1.128
 1195SOL     MW 6424   1.104   5.325   1.158
 1196SOL     OW 6425   3.444   0.574   0.234
 1196SOL    HW1 6426   3.421   0.666   0.224
 1196SOL    HW2 6427   3.428   0.555   0.326
 1196SOL     MW 6428   3.439   0.583   0.244
 1197SOL     OW 6429   2.223   5.230   3.845
 1197SOL    HW1 6430   2.270   5.312   3.856
 1197SOL    HW2 6431   2.248   5.199   3.758
 1197SOL     MW 6432   2.232   5.236   3.835
 1198SOL     OW 6433   0.850   4.756   2.237
 1198SOL    HW1 6434   0.928   4.798   2.274
 1198SOL    HW2 6435   0.777   4.794   2.286
 1198SOL     MW 6436   0.851   4.766   2.248
 1199SOL     OW 6437   1.321   2.235   0.536
 1199SOL    HW1 6438   1.258   2.218   0.606
 1199SOL    HW2 6439   1.400   2.265   0.582
 1199SOL     MW 6440   1.323   2.237   0.551
 1200SOL     OW 6441   3.099   1.003   0.919
 1200SOL    HW1 6442   3.158   0.975   0.849
 1200SOL    HW2 6443   3.158   1.021   0.993
 1200SOL     MW 6444   3.114   1.001   0.919
 1201SOL     OW 6445   5.702   0.558   3.732
 1201SOL    HW1 6446   5.661   0.478   3.700
 1201SOL    HW2 6447   5.630   0.612   3.763
 1201SOL     MW 6448   5.688   0.554   3.732
 1202SOL     OW 6449   0.419   0.341   5.236
 1202SOL    HW1 6450   0.467   0.400   5.178
 1202SOL    HW2 6451   0.411   0.390   5.318
 1202SOL     MW 6452   0.424   0.355   5.239
 1203SOL     OW 6453   3.124   4.875   3.458
 1203SOL    HW1 6454   3.031   4.854   3.442
 1203SOL    HW2 6455   3.136   4.859   3.552
 1203SOL     MW 6456   3.113   4.870   3.468
 1204SOL     OW 6457   0.728   2.119   3.214
 1204SOL    HW1 6458   0.722   2.206   3.175
 1204SOL    HW2 6459   0.642   2.105   3.254
 1204SOL     MW 6460   0.716   2.128   3.214
 1205SOL     OW 6461   3.480   1.631   3.906
 1205SOL    HW1 6462   3.542   1.585   3.963
 1205SOL    HW2 6463   3.529   1.708   3.875
 1205SOL     MW 6464   3.495   1.635   3.909
 1206SOL     OW 6465   1.352   2.180   2.232
 1206SOL    HW1 6466   1.296   2.237   2.179
 1206SOL    HW2 6467   1.378   2.109   2.172
 1206SOL     MW 6468   1.348   2.178   2.217
 1207SOL     OW 6469   1.065   4.206   4.826
 1207SOL    HW1 6470   1.021   4.137   4.875
 1207SOL    HW2 6471   1.021   4.287   4.852
 1207SOL     MW 6472   1.054   4.208   4.835
 1208SOL     OW 6473   5.951   5.793   0.820
 1208SOL    HW1 6474   5.968   5.863   0.757
 1208SOL    HW2 6475   5.883   5.739   0.779
 1208SOL     MW 6476   5.944   5.795   0.807
 1209SOL     OW 6477   5.024   3.288   1.646
 1209SOL    HW1 6478   4.998   3.269   1.736
 1209SOL    HW2 6479   5.054   3.379   1.649
 1209SOL     MW 6480   5.025   3.297   1.658
 1210SOL     OW 6481   4.472   0.180   0.798
 1210SOL    HW1 6482   4.415   0.120   0.846
 1210SOL    HW2 6483   4.540   0.204   0.861
 1210SOL     MW 6484   4.473   0.176   0.812
 1211SOL     OW 6485   1.902   3.138   5.304
 1211SOL    HW1 6486   1.904   3.043   5.291
 1211SOL    HW2 6487   1.890   3.174   5.216
 1211SOL     MW 6488   1.901   3.130   5.291
 1212SOL     OW 6489   4.252   5.924   4.282
 1212SOL    HW1 6490   4.158   5.928   4.267
 1212SOL    HW2 6491   4.276   5.835   4.256
 1212SOL     MW 6492   4.243   5.913   4.277
 1213SOL     OW 6493   4.177   5.601   5.096
 1213SOL    HW1 6494   4.113   5.619   5.027
 1213SOL    HW2 6495   4.235   5.677   5.095
 1213SOL     MW 6496   4.176   5.613   5.087
 1214SOL     OW 6497   5.211   3.114   6.069
 1214SOL    HW1 6498   5.253   3.060   6.136
 1214SOL    HW2 6499   5.278   3.123   6.001
 1214SOL     MW 6500   5.225   3.108   6.069
 1215SOL     OW 6501   2.660   4.358   4.664
 1215SOL    HW1 6502   2.589   4.419   4.681
 1215SOL    HW2 6503   2.623   4.272   4.684
 1215SOL     MW 6504   2.646   4.355   4.669
 1216SOL     OW 6505   0.933   4.464   0.301
 1216SOL    HW1 6506   1.023   4.482   0.326
 1216SOL    HW2 6507   0.935   4.458   0.206
 1216SOL     MW 6508   0.944   4.466   0.292
 1217SOL     OW 6509   4.803   4.804   5.839
 1217SOL    HW1 6510   4.746   4.850   5.900
 1217SOL    HW2 6511   4.759   4.721   5.823
 1217SOL     MW 6512   4.790   4.799   5.845
 1218SOL     OW 6513   4.431   2.807   0.632
 1218SOL    HW1 6514   4.356   2.747   0.631
 1218SOL    HW2 6515   4.415   2.866   0.558
 1218SOL     MW 6516   4.419   2.807   0.622
 1219SOL     OW 6517   2.153   2.709   5.568
 1219SOL    HW1 6518   2.185   2.755   5.491
 1219SOL    HW2 6519   2.217   2.638   5.581
 1219SOL     MW 6520   2.165   2.706   5.560
 1220SOL     OW 6521   0.727   0.399   5.284
 1220SOL    HW1 6522   0.641   0.365   5.260
 1220SOL    HW2 6523   0.752   0.349   5.362
 1220SOL     MW 6524   0.719   0.388   5.291
 1221SOL     OW 6525   5.563   3.173   4.897
 1221SOL    HW1 6526   5.579   3.090   4.940
 1221SOL    HW2 6527   5.525   3.229   4.966
 1221SOL     MW 6528   5.561   3.170   4.911
 1222SOL     OW 6529   1.212   5.326   4.875
 1222SOL    HW1 6530   1.224   5.352   4.966
 1222SOL    HW2 6531   1.173   5.403   4.833
 1222SOL     MW 6532   1.208   5.340   4.881
 1223SOL     OW 6533   5.451   0.404   3.339
 1223SOL    HW1 6534   5.393   0.332   3.316
 1223SOL    HW2 6535   5.536   0.380   3.301
 1223SOL     MW 6536   5.455   0.392   3.331
 1224SOL     OW 6537   5.861   5.492   5.258
 1224SOL    HW1 6538   5.778   5.471   5.301
 1224SOL    HW2 6539   5.885   5.411   5.213
 1224SOL     MW 6540   5.853   5.479   5.258
 1225SOL     OW 6541   2.986   5.402   0.940
 1225SOL    HW1 6542   2.914   5.465   0.949
 1225SOL    HW2 6543   3.065   5.455   0.951
 1225SOL     MW 6544   2.987   5.417   0.943
 1226SOL     OW 6545   3.367   0.165   4.194
 1226SOL    HW1 6546   3.285   0.122   4.169
 1226SOL    HW2 6547   3.380   0.139   4.285
 1226SOL     MW 6548   3.358   0.156   4.203
 1227SOL     OW 6549   5.030   2.718   0.141
 1227SOL    HW1 6550   5.083   2.665   0.200
 1227SOL    HW2 6551   4.979   2.774   0.199
 1227SOL     MW 6552   5.030   2.718   0.156
 1228SOL     OW 6553   0.806   1.991   2.645
 1228SOL    HW1 6554   0.891   1.969   2.685
 1228SOL    HW2 6555   0.810   1.953   2.558
 1228SOL     MW 6556   0.818   1.983   2.639
 1229SOL     OW 6557   3.687   4.916   1.162
 1229SOL    HW1 6558   3.646   4.979   1.222
 1229SOL    HW2 6559   3.774   4.951   1.145
 1229SOL     MW 6560   3.693   4.928   1.167
 1230SOL     OW 6561   0.777   2.719   1.464
 1230SOL    HW1 6562   0.807   2.719   1.373
 1230SOL    HW2 6563   0.835   2.657   1.509
 1230SOL     MW 6564   0.788   2.711   1.458
 1231SOL     OW 6565   4.072   3.784   4.971
 1231SOL    HW1 6566   4.034   3.738   5.046
 1231SOL    HW2 6567   4.097   3.870   5.005
 1231SOL     MW 6568   4.070   3.789   4.985
 1232SOL     OW 6569   4.127   5.502   4.749
 1232SOL    HW1 6570   4.034   5.488   4.768
 1232SOL    HW2 6571   4.172   5.446   4.811
 1232SOL     MW 6572   4.121   5.493   4.760
 1233SOL     OW 6573   3.714   1.444   6.044
 1233SOL    HW1 6574   3.673   1.463   5.960
 1233SOL    HW2 6575   3.763   1.363   6.030
 1233SOL     MW 6576   3.715   1.436   6.032
 1234SOL     OW 6577   5.710   1.940   5.166
 1234SOL    HW1 6578   5.627   1.980   5.191
 1234SOL    HW2 6579   5.690   1.848   5.150
 1234SOL     MW 6580   5.697   1.934   5.167
 1235SOL     OW 6581   3.116   5.702   5.760
 1235SOL    HW1 6582   3.105   5.793   5.787
 1235SOL    HW2 6583   3.029   5.664   5.767
 1235SOL     MW 6584   3.103   5.709   5.764
 1236SOL     OW 6585   2.248   2.245   4.758
 1236SOL    HW1 6586   2.297   2.294   4.692
 1236SOL    HW2 6587   2.195   2.311   4.803
 1236SOL     MW 6588   2.248   2.260   4.755
 1237SOL     OW 6589   2.937   4.202   6.040
 1237SOL    HW1 6590   2.913   4.294   6.038
 1237SOL    HW2 6591   2.931   4.178   6.133
 1237SOL     MW 6592   2.933   4.210   6.052
 1238SOL     OW 6593   5.891   2.322   3.301
 1238SOL    HW1 6594   5.898   2.251   3.364
 1238SOL    HW2 6595   5.802   2.313   3.265
 1238SOL     MW 6596   5.880   2.312   3.304
 1239SOL     OW 6597   3.102   0.363   5.390
 1239SOL    HW1 6598   3.153   0.286   5.365
 1239SOL    HW2 6599   3.053   0.387   5.311
 1239SOL     MW 6600   3.102   0.356   5.377
 1240SOL     OW 6601   0.135   6.113   3.745
 1240SOL    HW1 6602   0.150   6.044   3.810
 1240SOL    HW2 6603   0.051   6.151   3.770
 1240SOL     MW 6604   0.126   6.109   3.757
 1241SOL     OW 6605   2.938   3.279   5.260
 1241SOL    HW1 6606   2.977   3.299   5.345
 1241SOL    HW2 6607   2.942   3.183   5.255
 1241SOL     MW 6608   2.943   3.269   5.271
 1242SOL     OW 6609   2.634   5.943   4.540
 1242SOL    HW1 6610   2.697   5.905   4.601
 1242SOL    HW2 6611   2.657   5.906   4.455
 1242SOL     MW 6612   2.645   5.933   4.537
 1243SOL     OW 6613   1.759   4.049   3.516
 1243SOL    HW1 6614   1.722   4.029   3.431
 1243SOL    HW2 6615   1.685   4.044   3.577
 1243SOL     MW 6616   1.745   4.046   3.513
 1244SOL     OW 6617   2.176   5.695   4.411
 1244SOL    HW1 6618   2.266   5.709   4.383
 1244SOL    HW2 6619   2.163   5.601   4.403
 1244SOL     MW 6620   2.186   5.685   4.407
 1245SOL     OW 6621   5.840   6.035   3.986
 1245SOL    HW1 6622   5.873   5.960   3.936
 1245SOL    HW2 6623   5.745   6.030   3.978
 1245SOL     MW 6624   5.832   6.025   3.978
 1246SOL     OW 6625   1.926   1.052   1.160
 1246SOL    HW1 6626   1.875   1.106   1.100
 1246SOL    HW2 6627   1.981   0.998   1.104
 1246SOL     MW 6628   1.926   1.052   1.145
 1247SOL     OW 6629   4.885   0.695   1.139
 1247SOL    HW1 6630   4.792   0.705   1.119
 1247SOL    HW2 6631   4.890   0.618   1.195
 1247SOL     MW 6632   4.874   0.687   1.144
 1248SOL     OW 6633   3.832   4.442   4.314
 1248SOL    HW1 6634   3.881   4.518   4.284
 1248SOL    HW2 6635   3.748   4.477   4.344
 1248SOL     MW 6636   3.828   4.456   4.314
 1249SOL     OW 6637   3.434   1.538   2.301
 1249SOL    HW1 6638   3.439   1.633   2.304
 1249SOL    HW2 6639   3.489   1.513   2.226
 1249SOL     MW 6640   3.442   1.547   2.291
 1250SOL     OW 6641   4.704   4.889   5.083
 1250SOL    HW1 6642   4.772   4.914   5.020
 1250SOL    HW2 6643   4.711   4.955   5.152
 1250SOL     MW 6644   4.714   4.900   5.084
 1251SOL     OW 6645   2.416   0.221   0.542
 1251SOL    HW1 6646   2.330   0.245   0.576
 1251SOL    HW2 6647   2.453   0.164   0.610
 1251SOL     MW 6648   2.410   0.217   0.555
 1252SOL     OW 6649   1.242   2.128   1.589
 1252SOL    HW1 6650   1.330   2.166   1.584
 1252SOL    HW2 6651   1.219   2.110   1.498
 1252SOL     MW 6652   1.250   2.131   1.577
 1253SOL     OW 6653   2.237   2.063   1.429
 1253SOL    HW1 6654   2.168   2.041   1.366
 1253SOL    HW2 6655   2.318   2.032   1.388
 1253SOL     MW 6656   2.238   2.056   1.416
 1254SOL     OW 6657   3.427   0.895   4.903
 1254SOL    HW1 6658   3.391   0.923   4.987
 1254SOL    HW2 6659   3.471   0.812   4.922
 1254SOL     MW 6660   3.428   0.888   4.916
 1255SOL     OW 6661   3.433   2.382   0.456
 1255SOL    HW1 6662   3.345   2.345   0.458
 1255SOL    HW2 6663   3.478   2.334   0.386
 1255SOL     MW 6664   3.428   2.371   0.447
 1256SOL     OW 6665   1.111   5.977   5.695
 1256SOL    HW1 6666   1.062   5.897   5.713
 1256SOL    HW2 6667   1.202   5.954   5.710
 1256SOL     MW 6668   1.116   5.964   5.699
 1257SOL     OW 6669   0.162   0.546   4.633
 1257SOL    HW1 6670   0.113   0.519   4.555
 1257SOL    HW2 6671   0.174   0.466   4.683
 1257SOL     MW 6672   0.158   0.533   4.629
 1258SOL     OW 6673   5.189   3.852   6.030
 1258SOL    HW1 6674   5.124   3.782   6.019
 1258SOL    HW2 6675   5.239   3.851   5.948
 1258SOL     MW 6676   5.187   3.843   6.018
 1259SOL     OW 6677   0.550   1.826   0.457
 1259SOL    HW1 6678   0.501   1.792   0.382
 1259SOL    HW2 6679   0.594   1.904   0.424
 1259SOL     MW 6680   0.549   1.831   0.443
 1260SOL     OW 6681   1.640   3.361   2.135
 1260SOL    HW1 6682   1.608   3.383   2.222
 1260SOL    HW2 6683   1.733   3.343   2.148
 1260SOL     MW 6684   1.648   3.361   2.148
 1261SOL     OW 6685   0.500   4.074   0.063
 1261SOL    HW1 6686   0.534   3.986   0.077
 1261SOL    HW2 6687   0.416   4.075   0.108
 1261SOL     MW 6688   0.494   4.063   0.070
 1262SOL     OW 6689   2.501   5.380   3.602
 1262SOL    HW1 6690   2.521   5.471   3.624
 1262SOL    HW2 6691   2.585   5.334   3.612
 1262SOL     MW 6692   2.515   5.385   3.606
 1263SOL     OW 6693   5.945   1.037   5.235
 1263SOL    HW1 6694   5.980   1.043   5.146
 1263SOL    HW2 6695   5.953   0.944   5.257
 1263SOL     MW 6696   5.951   1.026   5.226
 1264SOL     OW 6697   4.072   0.900   1.451
 1264SOL    HW1 6698   4.050   0.946   1.532
 1264SOL    HW2 6699   3.995   0.909   1.396
 1264SOL     MW 6700   4.059   0.907   1.455
 1265SOL     OW 6701   4.953   4.112   2.068
 1265SOL    HW1 6702   4.968   4.198   2.029
 1265SOL    HW2 6703   4.977   4.050   1.999
 1265SOL     MW 6704   4.958   4.115   2.054
 1266SOL     OW 6705   4.760   2.713   0.465
 1266SOL    HW1 6706   4.746   2.737   0.557
 1266SOL    HW2 6707   4.851   2.736   0.448
 1266SOL     MW 6708   4.770   2.719   0.475
 1267SOL     OW 6709   5.886   2.309   1.901
 1267SOL    HW1 6710   5.974   2.327   1.934
 1267SOL    HW2 6711   5.883   2.354   1.816
 1267SOL     MW 6712   5.897   2.317   1.895
 1268SOL     OW 6713   4.339   0.513   3.083
 1268SOL    HW1 6714   4.320   0.420   3.081
 1268SOL    HW2 6715   4.369   0.533   2.994
 1268SOL     MW 6716   4.341   0.504   3.071
 1269SOL     OW 6717   5.077   0.892   1.100
 1269SOL    HW1 6718   5.019   0.819   1.122
 1269SOL    HW2 6719   5.018   0.960   1.069
 1269SOL     MW 6720   5.062   0.891   1.099
 1270SOL     OW 6721   2.236   3.060   4.520
 1270SOL    HW1 6722   2.294   2.989   4.548
 1270SOL    HW2 6723   2.151   3.039   4.558
 1270SOL     MW 6724   2.233   3.048   4.528
 1271SOL     OW 6725   0.543   2.117   2.102
 1271SOL    HW1 6726   0.577   2.132   2.014
 1271SOL    HW2 6727   0.618   2.132   2.159
 1271SOL     MW 6728   0.557   2.121   2.098
 1272SOL     OW 6729   1.019   5.901   1.501
 1272SOL    HW1 6730   1.047   5.992   1.498
 1272SOL    HW2 6731   0.940   5.897   1.448
 1272SOL     MW 6732   1.013   5.912   1.494
 1273SOL     OW 6733   5.688   3.035   2.481
 1273SOL    HW1 6734   5.712   2.967   2.419
 1273SOL    HW2 6735   5.595   3.023   2.495
 1273SOL     MW 6736   5.679   3.025   2.475
 1274SOL     OW 6737   0.603   3.136   4.673
 1274SOL    HW1 6738   0.553   3.062   4.706
 1274SOL    HW2 6739   0.629   3.185   4.751
 1274SOL     MW 6740   0.600   3.133   4.687
 1275SOL     OW 6741   5.694   0.200   4.878
 1275SOL    HW1 6742   5.669   0.279   4.829
 1275SOL    HW2 6743   5.622   0.139   4.863
 1275SOL     MW 6744   5.681   0.203   4.870
 1276SOL     OW 6745   0.262   1.459   4.841
 1276SOL    HW1 6746   0.339   1.497   4.883
 1276SOL    HW2 6747   0.226   1.400   4.907
 1276SOL     MW 6748   0.267   1.456   4.855
 1277SOL     OW 6749   3.782   3.756   0.459
 1277SOL    HW1 6750   3.840   3.777   0.387
 1277SOL    HW2 6751   3.829   3.785   0.537
 1277SOL     MW 6752   3.795   3.763   0.460
 1278SOL     OW 6753   0.702   4.725   2.647
 1278SOL    HW1 6754   0.751   4.722   2.565
 1278SOL    HW2 6755   0.715   4.814   2.680
 1278SOL     MW 6756   0.710   4.736   2.640
 1279SOL     OW 6757   1.320   5.473   4.356
 1279SOL    HW1 6758   1.305   5.414   4.282
 1279SOL    HW2 6759   1.311   5.418   4.433
 1279SOL     MW 6760   1.317   5.459   4.356
 1280SOL     OW 6761   4.309   5.143   4.737
 1280SOL    HW1 6762   4.257   5.202   4.792
 1280SOL    HW2 6763   4.391   5.132   4.785
 1280SOL     MW 6764   4.313   5.149   4.750
 1281SOL     OW 6765   5.855   1.938   5.430
 1281SOL    HW1 6766   5.866   1.993   5.507
 1281SOL    HW2 6767   5.784   1.980   5.381
 1281SOL     MW 6768   5.848   1.951   5.433
 1282SOL     OW 6769   4.661   4.706   0.076
 1282SOL    HW1 6770   4.687   4.638   0.014
 1282SOL    HW2 6771   4.635   4.780   0.020
 1282SOL     MW 6772   4.661   4.707   0.061
 1283SOL     OW 6773   3.776   5.290   3.317
 1283SOL    HW1 6774   3.812   5.377   3.303
 1283SOL    HW2 6775   3.702   5.285   3.256
 1283SOL     MW 6776   3.771   5.300   3.307
 1284SOL     OW 6777   5.931   2.754   3.852
 1284SOL    HW1 6778   5.861   2.807   3.813
 1284SOL    HW2 6779   5.917   2.762   3.947
 1284SOL     MW 6780   5.920   2.762   3.860
 1285SOL     OW 6781   4.613   4.667   1.419
 1285SOL    HW1 6782   4.541   4.683   1.480
 1285SOL    HW2 6783   4.570   4.660   1.333
 1285SOL     MW 6784   4.598   4.668   1.415
 1286SOL     OW 6785   0.568   4.475   1.977
 1286SOL    HW1 6786   0.549   4.551   1.923
 1286SOL    HW2 6787   0.553   4.400   1.919
 1286SOL     MW 6788   0.563   4.475   1.963
 1287SOL     OW 6789   5.600   3.775   2.429
 1287SOL    HW1 6790   5.586   3.681   2.418
 1287SOL    HW2 6791   5.658   3.799   2.357
 1287SOL     MW 6792   5.606   3.766   2.418
 1288SOL     OW 6793   5.037   1.815   4.824
 1288SOL    HW1 6794   4.993   1.790   4.743
 1288SOL    HW2 6795   5.118   1.857   4.795
 1288SOL     MW 6796   5.041   1.817   4.810
 1289SOL     OW 6797   0.800   1.156   2.454
 1289SOL    HW1 6798   0.863   1.227   2.443
 1289SOL    HW2 6799   0.851   1.085   2.493
 1289SOL     MW 6800   0.815   1.156   2.458
 1290SOL     OW 6801   1.179   3.919   2.626
 1290SOL    HW1 6802   1.264   3.958   2.606
 1290SOL    HW2 6803   1.118   3.993   2.630
 1290SOL     MW 6804   1.182   3.933   2.624
 1291SOL     OW 6805   2.469   3.904   1.016
 1291SOL    HW1 6806   2.377   3.883   0.999
 1291SOL    HW2 6807   2.514   3.881   0.935
 1291SOL     MW 6808   2.463   3.898   1.003
 1292SOL     OW 6809   1.596   1.252   5.327
 1292SOL    HW1 6810   1.555   1.239   5.242
 1292SOL    HW2 6811   1.659   1.179   5.335
 1292SOL     MW 6812   1.599   1.241   5.317
 1293SOL     OW 6813   5.150   4.973   0.441
 1293SOL    HW1 6814   5.124   5.043   0.381
 1293SOL    HW2 6815   5.195   4.910   0.385
 1293SOL     MW 6816   5.152   4.974   0.426
 1294SOL     OW 6817   4.433   3.543   0.568
 1294SOL    HW1 6818   4.470   3.514   0.484
 1294SOL    HW2 6819   4.506   3.540   0.629
 1294SOL     MW 6820   4.447   3.539   0.565
 1295SOL     OW 6821   1.586   2.113   0.741
 1295SOL    HW1 6822   1.541   2.062   0.808
 1295SOL    HW2 6823   1.675   2.078   0.739
 1295SOL     MW 6824   1.592   2.102   0.749
 1296SOL     OW 6825   3.143   5.836   0.472
 1296SOL    HW1 6826   3.079   5.784   0.422
 1296SOL    HW2 6827   3.176   5.775   0.538
 1296SOL     MW 6828   3.139   5.821   0.474
 1297SOL     OW 6829   4.329   4.869   5.325
 1297SOL    HW1 6830   4.327   4.781   5.288
 1297SOL    HW2 6831   4.365   4.857   5.413
 1297SOL     MW 6832   4.334   4.856   5.332
 1298SOL     OW 6833   0.004   5.241   3.608
 1298SOL    HW1 6834   0.068   5.213   3.542
 1298SOL    HW2 6835   0.049   5.229   3.692
 1298SOL     MW 6836   0.018   5.236   3.610
 1299SOL     OW 6837   1.925   6.040   5.489
 1299SOL    HW1 6838   1.834   6.016   5.505
 1299SOL    HW2 6839   1.955   6.077   5.572
 1299SOL     MW 6840   1.917   6.042   5.502
 1300SOL     OW 6841   0.336   5.657   1.898
 1300SOL    HW1 6842   0.418   5.608   1.889
 1300SOL    HW2 6843   0.300   5.626   1.981
 1300SOL     MW 6844   0.342   5.647   1.907
 1301SOL     OW 6845   1.386   3.876   1.426
 1301SOL    HW1 6846   1.449   3.805   1.415
 1301SOL    HW2 6847   1.416   3.925   1.502
 1301SOL     MW 6848   1.398   3.873   1.434
 1302SOL     OW 6849   3.960   1.281   1.418
 1302SOL    HW1 6850   4.044   1.241   1.440
 1302SOL    HW2 6851   3.924   1.308   1.502
 1302SOL     MW 6852   3.967   1.279   1.432
 1303SOL     OW 6853   3.236   5.081   0.650
 1303SOL    HW1 6854   3.164   5.118   0.701
 1303SOL    HW2 6855   3.276   5.016   0.707
 1303SOL     MW 6856   3.232   5.077   0.664
 1304SOL     OW 6857   0.052   2.873   2.488
 1304SOL    HW1 6858  -0.013   2.920   2.437
 1304SOL    HW2 6859   0.004   2.842   2.565
 1304SOL     MW 6860   0.038   2.875   2.492
 1305SOL     OW 6861   3.137   0.581   0.841
 1305SOL    HW1 6862   3.069   0.625   0.790
 1305SOL    HW2 6863   3.104   0.581   0.931
 1305SOL     MW 6864   3.124   0.587   0.846
 1306SOL     OW 6865   3.206   5.719   2.619
 1306SOL    HW1 6866   3.260   5.671   2.557
 1306SOL    HW2 6867   3.265   5.785   2.656
 1306SOL     MW 6868   3.221   5.722   2.616
 1307SOL     OW 6869   5.880   5.028   1.092
 1307SOL    HW1 6870   5.955   5.081   1.067
 1307SOL    HW2 6871   5.825   5.025   1.013
 1307SOL     MW 6872   5.883   5.034   1.079
 1308SOL     OW 6873   2.936   0.104   2.151
 1308SOL    HW1 6874   2.939   0.150   2.235
 1308SOL    HW2 6875   2.938   0.173   2.085
 1308SOL     MW 6876   2.937   0.118   2.153
 1309SOL     OW 6877   5.138   2.164   1.169
 1309SOL    HW1 6878   5.091   2.081   1.175
 1309SOL    HW2 6879   5.225   2.146   1.205
 1309SOL     MW 6880   5.143   2.151   1.174
 1310SOL     OW 6881   1.441   2.036   5.258
 1310SOL    HW1 6882   1.460   2.016   5.350
 1310SOL    HW2 6883   1.490   1.971   5.208
 1310SOL     MW 6884   1.449   2.025   5.264
 1311SOL     OW 6885   1.260   0.990   4.052
 1311SOL    HW1 6886   1.169   1.016   4.038
 1311SOL    HW2 6887   1.257   0.929   4.125
 1311SOL     MW 6888   1.248   0.985   4.059
 1312SOL     OW 6889   0.945   2.068   5.895
 1312SOL    HW1 6890   1.021   2.062   5.952
 1312SOL    HW2 6891   0.978   2.052   5.807
 1312SOL     MW 6892   0.959   2.065   5.891
 1313SOL     OW 6893   3.640   1.311   2.643
 1313SOL    HW1 6894   3.655   1.232   2.695
 1313SOL    HW2 6895   3.577   1.283   2.575
 1313SOL     MW 6896   3.634   1.297   2.641
 1314SOL     OW 6897   1.296   2.798   5.029
 1314SOL    HW1 6898   1.255   2.765   5.109
 1314SOL    HW2 6899   1.255   2.748   4.958
 1314SOL     MW 6900   1.285   2.787   5.030
 1315SOL     OW 6901   0.545   0.073   0.566
 1315SOL    HW1 6902   0.596   0.097   0.489
 1315SOL    HW2 6903   0.610   0.064   0.636
 1315SOL     MW 6904   0.560   0.075   0.565
 1316SOL     OW 6905   0.547   5.747   4.120
 1316SOL    HW1 6906   0.497   5.826   4.098
 1316SOL    HW2 6907   0.487   5.675   4.103
 1316SOL     MW 6908   0.533   5.748   4.115
 1317SOL     OW 6909   2.298   4.617   3.069
 1317SOL    HW1 6910   2.265   4.538   3.112
 1317SOL    HW2 6911   2.279   4.603   2.976
 1317SOL     MW 6912   2.291   4.605   3.063
 1318SOL     OW 6913   5.877   1.106   3.515
 1318SOL    HW1 6914   5.961   1.144   3.491
 1318SOL    HW2 6915   5.898   1.021   3.553
 1318SOL     MW 6916   5.890   1.100   3.517
 1319SOL     OW 6917   6.096   0.117   3.110
 1319SOL    HW1 6918   6.092   0.063   3.031
 1319SOL    HW2 6919   6.178   0.166   3.101
 1319SOL     MW 6920   6.106   0.116   3.099
 1320SOL     OW 6921   1.947   4.049   4.535
 1320SOL    HW1 6922   1.926   4.070   4.626
 1320SOL    HW2 6923   2.041   4.065   4.527
 1320SOL     MW 6924   1.956   4.054   4.545
 1321SOL     OW 6925   1.306   3.490   0.689
 1321SOL    HW1 6926   1.261   3.503   0.605
 1321SOL    HW2 6927   1.370   3.561   0.693
 1321SOL     MW 6928   1.308   3.501   0.679
 1322SOL     OW 6929   0.243   4.103   4.494
 1322SOL    HW1 6930   0.208   4.015   4.503
 1322SOL    HW2 6931   0.231   4.143   4.581
 1322SOL     MW 6932   0.237   4.097   4.507
 1323SOL     OW 6933   3.655   5.340   0.672
 1323SOL    HW1 6934   3.671   5.267   0.732
 1323SOL    HW2 6935   3.728   5.400   0.687
 1323SOL     MW 6936   3.666   5.339   0.682
 1324SOL     OW 6937   1.062   3.017   3.155
 1324SOL    HW1 6938   1.072   2.923   3.141
 1324SOL    HW2 6939   1.071   3.056   3.068
 1324SOL     MW 6940   1.065   3.010   3.142
 1325SOL     OW 6941   4.968   0.893   2.107
 1325SOL    HW1 6942   5.016   0.821   2.147
 1325SOL    HW2 6943   5.029   0.967   2.108
 1325SOL     MW 6944   4.982   0.893   2.112
 1326SOL     OW 6945   1.550   1.038   1.327
 1326SOL    HW1 6946   1.597   0.990   1.395
 1326SOL    HW2 6947   1.516   1.116   1.372
 1326SOL     MW 6948   1.551   1.042   1.341
 1327SOL     OW 6949   5.609   1.027   5.028
 1327SOL    HW1 6950   5.616   0.936   5.056
 1327SOL    HW2 6951   5.645   1.077   5.102
 1327SOL     MW 6952   5.615   1.022   5.041
 1328SOL     OW 6953   4.537   1.147   5.225
 1328SOL    HW1 6954   4.582   1.230   5.214
 1328SOL    HW2 6955   4.605   1.081   5.215
 1328SOL     MW 6956   4.551   1.149   5.223
 1329SOL     OW 6957   2.568   1.186   2.077
 1329SOL    HW1 6958   2.531   1.109   2.033
 1329SOL    HW2 6959   2.658   1.161   2.098
 1329SOL     MW 6960   2.575   1.173   2.074
 1330SOL     OW 6961   0.459   0.031   1.894
 1330SOL    HW1 6962   0.384  -0.017   1.931
 1330SOL    HW2 6963   0.526  -0.035   1.882
 1330SOL     MW 6964   0.458   0.016   1.898
 1331SOL     OW 6965   4.949   0.889   0.629
 1331SOL    HW1 6966   5.035   0.915   0.660
 1331SOL    HW2 6967   4.912   0.968   0.591
 1331SOL     MW 6968   4.955   0.902   0.628
 1332SOL     OW 6969   0.324   1.674   3.329
 1332SOL    HW1 6970   0.309   1.698   3.238
 1332SOL    HW2 6971   0.255   1.720   3.377
 1332SOL     MW 6972   0.313   1.683   3.324
 1333SOL     OW 6973   0.956   3.347   3.284
 1333SOL    HW1 6974   0.965   3.441   3.273
 1333SOL    HW2 6975   0.882   3.323   3.229
 1333SOL     MW 6976   0.948   3.356   3.276
 1334SOL     OW 6977   1.385   2.113   0.182
 1334SOL    HW1 6978   1.378   2.096   0.276
 1334SOL    HW2 6979   1.295   2.126   0.152
 1334SOL     MW 6980   1.373   2.113   0.190
 1335SOL     OW 6981   3.795   1.171   2.888
 1335SOL    HW1 6982   3.885   1.204   2.887
 1335SOL    HW2 6983   3.804   1.077   2.880
 1335SOL     MW 6984   3.808   1.163   2.887
 1336SOL     OW 6985   2.557   0.725   4.759
 1336SOL    HW1 6986   2.555   0.766   4.846
 1336SOL    HW2 6987   2.648   0.696   4.748
 1336SOL     MW 6988   2.569   0.726   4.769
 1337SOL     OW 6989   0.813   4.068   0.996
 1337SOL    HW1 6990   0.781   4.158   1.007
 1337SOL    HW2 6991   0.747   4.025   0.942
 1337SOL     MW 6992   0.800   4.074   0.991
 1338SOL     OW 6993   2.044   1.687   0.174
 1338SOL    HW1 6994   2.117   1.710   0.230
 1338SOL    HW2 6995   2.085   1.657   0.092
 1338SOL     MW 6996   2.058   1.686   0.170
 1339SOL     OW 6997   2.720   4.979   2.850
 1339SOL    HW1 6998   2.792   4.988   2.788
 1339SOL    HW2 6999   2.736   5.047   2.915
 1339SOL     MW 7000   2.731   4.989   2.850
 1340SOL     OW 7001   5.015   3.920   1.377
 1340SOL    HW1 7002   4.938   3.925   1.433
 1340SOL    HW2 7003   4.992   3.854   1.311
 1340SOL     MW 7004   5.002   3.912   1.376
 1341SOL     OW 7005   5.855   5.268   3.603
 1341SOL    HW1 7006   5.949   5.254   3.616
 1341SOL    HW2 7007   5.825   5.187   3.562
 1341SOL     MW 7008   5.863   5.256   3.600
 1342SOL     OW 7009   3.223   0.676   2.815
 1342SOL    HW1 7010   3.142   0.727   2.810
 1342SOL    HW2 7011   3.203   0.606   2.877
 1342SOL     MW 7012   3.210   0.674   2.822
 1343SOL     OW 7013   4.696   0.873   1.278
 1343SOL    HW1 7014   4.694   0.795   1.334
 1343SOL    HW2 7015   4.769   0.858   1.218
 1343SOL     MW 7016   4.705   0.861   1.278
 1344SOL     OW 7017   0.923   5.339   0.718
 1344SOL    HW1 7018   0.863   5.294   0.777
 1344SOL    HW2 7019   1.001   5.356   0.770
 1344SOL     MW 7020   0.925   5.335   0.732
 1345SOL     OW 7021   1.178   4.089   0.084
 1345SOL    HW1 7022   1.195   4.038   0.005
 1345SOL    HW2 7023   1.166   4.179   0.052
 1345SOL     MW 7024   1.178   4.094   0.070
 1346SOL     OW 7025   1.141   2.222   0.144
 1346SOL    HW1 7026   1.092   2.267   0.075
 1346SOL    HW2 7027   1.147   2.285   0.215
 1346SOL     MW 7028   1.136   2.236   0.144
 1347SOL     OW 7029   0.709   2.181   5.741
 1347SOL    HW1 7030   0.776   2.135   5.793
 1347SOL    HW2 7031   0.631   2.126   5.750
 1347SOL     MW 7032   0.707   2.168   5.749
 1348SOL     OW 7033   2.230   0.596   3.072
 1348SOL    HW1 7034   2.181   0.518   3.095
 1348SOL    HW2 7035   2.203   0.662   3.136
 1348SOL     MW 7036   2.221   0.595   3.083
 1349SOL     OW 7037   2.984   3.016   5.546
 1349SOL    HW1 7038   3.044   3.090   5.551
 1349SOL    HW2 7039   2.964   2.995   5.637
 1349SOL     MW 7040   2.989   3.022   5.558
 1350SOL     OW 7041   2.456   0.229   5.643
 1350SOL    HW1 7042   2.402   0.151   5.631
 1350SOL    HW2 7043   2.461   0.240   5.738
 1350SOL     MW 7044   2.450   0.221   5.654
 1351SOL     OW 7045   3.825   0.224   4.127
 1351SOL    HW1 7046   3.844   0.215   4.221
 1351SOL    HW2 7047   3.773   0.146   4.106
 1351SOL     MW 7048   3.821   0.213   4.137
 1352SOL     OW 7049   0.915   4.136   4.565
 1352SOL    HW1 7050   0.950   4.085   4.492
 1352SOL    HW2 7051   0.983   4.131   4.632
 1352SOL     MW 7052   0.929   4.129   4.564
 1353SOL     OW 7053   0.708   5.515   4.693
 1353SOL    HW1 7054   0.788   5.561   4.670
 1353SOL    HW2 7055   0.667   5.569   4.760
 1353SOL     MW 7056   0.713   5.528   4.698
 1354SOL     OW 7057   5.328   0.480   2.649
 1354SOL    HW1 7058   5.421   0.480   2.672
 1354SOL    HW2 7059   5.317   0.403   2.594
 1354SOL     MW 7060   5.339   0.470   2.645
 1355SOL     OW 7061   3.311   1.310   1.156
 1355SOL    HW1 7062   3.322   1.354   1.072
 1355SOL    HW2 7063   3.248   1.365   1.204
 1355SOL     MW 7064   3.304   1.323   1.152
 1356SOL     OW 7065   4.853   5.362   0.667
 1356SOL    HW1 7066   4.848   5.456   0.650
 1356SOL    HW2 7067   4.801   5.322   0.597
 1356SOL     MW 7068   4.846   5.369   0.656
 1357SOL     OW 7069   4.495   5.334   4.023
 1357SOL    HW1 7070   4.479   5.383   3.942
 1357SOL    HW2 7071   4.573   5.282   4.004
 1357SOL     MW 7072   4.503   5.333   4.010
 1358SOL     OW 7073   1.568   0.697   2.690
 1358SOL    HW1 7074   1.524   0.724   2.609
 1358SOL    HW2 7075   1.605   0.779   2.724
 1358SOL     MW 7076   1.567   0.711   2.684
 1359SOL     OW 7077   0.040   1.966   4.055
 1359SOL    HW1 7078   0.053   2.057   4.028
 1359SOL    HW2 7079  -0.051   1.962   4.085
 1359SOL     MW 7080   0.030   1.977   4.055
 1360SOL     OW 7081   3.992   3.213   5.835
 1360SOL    HW1 7082   3.956   3.125   5.821
 1360SOL    HW2 7083   4.087   3.201   5.827
 1360SOL     MW 7084   4.000   3.200   5.832
 1361SOL     OW 7085   2.856   5.980   2.204
 1361SOL    HW1 7086   2.898   6.059   2.171
 1361SOL    HW2 7087   2.811   6.009   2.284
 1361SOL     MW 7088   2.856   5.994   2.210
 1362SOL     OW 7089   2.094   4.828   3.343
 1362SOL    HW1 7090   2.131   4.740   3.342
 1362SOL    HW2 7091   2.087   4.850   3.435
 1362SOL     MW 7092   2.098   4.820   3.354
 1363SOL     OW 7093   1.266   2.430   3.281
 1363SOL    HW1 7094   1.237   2.340   3.296
 1363SOL    HW2 7095   1.339   2.421   3.220
 1363SOL     MW 7096   1.272   2.417   3.275
 1364SOL     OW 7097   4.273   3.010   4.000
 1364SOL    HW1 7098   4.246   2.959   3.923
 1364SOL    HW2 7099   4.351   3.057   3.972
 1364SOL     MW 7100   4.280   3.009   3.987
 1365SOL     OW 7101   5.000   0.358   5.047
 1365SOL    HW1 7102   5.061   0.285   5.037
 1365SOL    HW2 7103   4.991   0.394   4.958
 1365SOL     MW 7104   5.007   0.353   5.034
 1366SOL     OW 7105   3.649   3.176   1.063
 1366SOL    HW1 7106   3.581   3.243   1.065
 1366SOL    HW2 7107   3.710   3.205   0.995
 1366SOL     MW 7108   3.648   3.188   1.055
 1367SOL     OW 7109   1.666   5.679   4.214
 1367SOL    HW1 7110   1.751   5.654   4.250
 1367SOL    HW2 7111   1.687   5.744   4.147
 1367SOL     MW 7112   1.679   5.684   4.210
 1368SOL     OW 7113   5.645   3.767   5.945
 1368SOL    HW1 7114   5.587   3.716   6.002
 1368SOL    HW2 7115   5.733   3.754   5.982
 1368SOL     MW 7116   5.649   3.759   5.957
 1369SOL     OW 7117   2.798   5.083   2.040
 1369SOL    HW1 7118   2.746   5.113   2.114
 1369SOL    HW2 7119   2.771   4.992   2.026
 1369SOL     MW 7120   2.788   5.075   2.047
 1370SOL     OW 7121   0.046   4.834   3.148
 1370SOL    HW1 7122   0.119   4.848   3.208
 1370SOL    HW2 7123   0.075   4.871   3.065
 1370SOL     MW 7124   0.059   4.841   3.145
 1371SOL     OW 7125   4.755   4.781   2.226
 1371SOL    HW1 7126   4.735   4.861   2.177
 1371SOL    HW2 7127   4.842   4.797   2.263
 1371SOL     MW 7128   4.764   4.793   2.224
 1372SOL     OW 7129   5.111   6.074   0.347
 1372SOL    HW1 7130   5.185   6.025   0.382
 1372SOL    HW2 7131   5.121   6.162   0.384
 1372SOL     MW 7132   5.121   6.079   0.356
 1373SOL     OW 7133   0.034   0.902   0.908
 1373SOL    HW1 7134   0.106   0.898   0.845
 1373SOL    HW2 7135  -0.044   0.917   0.855
 1373SOL     MW 7136   0.033   0.904   0.893
 1374SOL     OW 7137   4.998   3.754   5.351
 1374SOL    HW1 7138   5.045   3.701   5.416
 1374SOL    HW2 7139   5.061   3.765   5.280
 1374SOL     MW 7140   5.012   3.748   5.350
 1375SOL     OW 7141   3.690   1.257   1.904
 1375SOL    HW1 7142   3.641   1.325   1.949
 1375SOL    HW2 7143   3.671   1.269   1.811
 1375SOL     MW 7144   3.682   1.267   1.898
 1376SOL     OW 7145   4.995   1.691   5.429
 1376SOL    HW1 7146   4.914   1.741   5.442
 1376SOL    HW2 7147   5.016   1.656   5.516
 1376SOL     MW 7148   4.987   1.693   5.442
 1377SOL     OW 7149   0.138   1.787   3.509
 1377SOL    HW1 7150   0.117   1.871   3.469
 1377SOL    HW2 7151   0.053   1.753   3.540
 1377SOL     MW 7152   0.124   1.793   3.508
 1378SOL     OW 7153   5.045   3.921   3.687
 1378SOL    HW1 7154   5.108   3.970   3.740
 1378SOL    HW2 7155   5.062   3.829   3.709
 1378SOL     MW 7156   5.055   3.915   3.697
 1379SOL     OW 7157   5.420   5.169   5.700
 1379SOL    HW1 7158   5.425   5.133   5.789
 1379SOL    HW2 7159   5.506   5.151   5.662
 1379SOL     MW 7160   5.431   5.162   5.707
 1380SOL     OW 7161   4.434   0.641   0.408
 1380SOL    HW1 7162   4.513   0.663   0.458
 1380SOL    HW2 7163   4.433   0.545   0.407
 1380SOL     MW 7164   4.444   0.631   0.414
 1381SOL     OW 7165   0.009   1.630   3.257
 1381SOL    HW1 7166   0.021   1.722   3.233
 1381SOL    HW2 7167  -0.086   1.618   3.261
 1381SOL     MW 7168  -0.001   1.640   3.255
 1382SOL     OW 7169   2.589   2.127   5.364
 1382SOL    HW1 7170   2.528   2.080   5.421
 1382SOL    HW2 7171   2.647   2.173   5.424
 1382SOL     MW 7172   2.589   2.127   5.379
 1383SOL     OW 7173   2.994   2.464   5.158
 1383SOL    HW1 7174   2.937   2.467   5.234
 1383SOL    HW2 7175   2.990   2.373   5.129
 1383SOL     MW 7176   2.986   2.453   5.164
 1384SOL     OW 7177   5.771   3.087   3.349
 1384SOL    HW1 7178   5.711   3.075   3.276
 1384SOL    HW2 7179   5.784   3.000   3.385
 1384SOL     MW 7180   5.765   3.075   3.344
 1385SOL     OW 7181   1.110   5.434   3.534
 1385SOL    HW1 7182   1.072   5.522   3.529
 1385SOL    HW2 7183   1.052   5.380   3.480
 1385SOL     MW 7184   1.098   5.438   3.526
 1386SOL     OW 7185   5.549   1.277   0.749
 1386SOL    HW1 7186   5.589   1.263   0.663
 1386SOL    HW2 7187   5.527   1.189   0.781
 1386SOL     MW 7188   5.551   1.264   0.742
 1387SOL     OW 7189   0.950   3.565   2.553
 1387SOL    HW1 7190   1.019   3.621   2.519
 1387SOL    HW2 7191   0.957   3.484   2.502
 1387SOL     MW 7192   0.960   3.562   2.542
 1388SOL     OW 7193   5.231   5.586   3.137
 1388SOL    HW1 7194   5.241   5.540   3.054
 1388SOL    HW2 7195   5.320   5.613   3.161
 1388SOL     MW 7196   5.244   5.583   3.130
 1389SOL     OW 7197   0.484   0.444   0.145
 1389SOL    HW1 7198   0.454   0.454   0.235
 1389SOL    HW2 7199   0.478   0.350   0.128
 1389SOL     MW 7200   0.480   0.433   0.155
 1390SOL     OW 7201   0.408   5.083   5.310
 1390SOL    HW1 7202   0.376   4.993   5.308
 1390SOL    HW2 7203   0.335   5.134   5.344
 1390SOL     MW 7204   0.395   5.078   5.314
 1391SOL     OW 7205   2.733   2.219   5.586
 1391SOL    HW1 7206   2.812   2.271   5.574
 1391SOL    HW2 7207   2.763   2.139   5.629
 1391SOL     MW 7208   2.747   2.215   5.590
 1392SOL     OW 7209   1.061   0.606   2.315
 1392SOL    HW1 7210   1.074   0.642   2.227
 1392SOL    HW2 7211   1.028   0.518   2.301
 1392SOL     MW 7212   1.059   0.600   2.302
 1393SOL     OW 7213   1.301   6.126   5.416
 1393SOL    HW1 7214   1.293   6.184   5.341
 1393SOL    HW2 7215   1.329   6.043   5.379
 1393SOL     MW 7216   1.304   6.123   5.402
 1394SOL     OW 7217   2.475   2.945   0.031
 1394SOL    HW1 7218   2.521   2.962   0.113
 1394SOL    HW2 7219   2.442   3.031   0.004
 1394SOL     MW 7220   2.477   2.959   0.038
 1395SOL     OW 7221   6.008   1.495   2.230
 1395SOL    HW1 7222   5.925   1.521   2.192
 1395SOL    HW2 7223   6.009   1.537   2.317
 1395SOL     MW 7224   5.998   1.504   2.237
 1396SOL     OW 7225   5.615   0.978   2.833
 1396SOL    HW1 7226   5.709   0.991   2.846
 1396SOL    HW2 7227   5.602   0.989   2.738
 1396SOL     MW 7228   5.625   0.981   2.822
 1397SOL     OW 7229   2.156   1.515   1.037
 1397SOL    HW1 7230   2.061   1.502   1.033
 1397SOL    HW2 7231   2.175   1.575   0.964
 1397SOL     MW 7232   2.146   1.521   1.027
 1398SOL     OW 7233   0.068   0.183   0.631
 1398SOL    HW1 7234   0.088   0.091   0.613
 1398SOL    HW2 7235   0.054   0.186   0.726
 1398SOL     MW 7236   0.069   0.172   0.641
 1399SOL     OW 7237   0.942   0.145   6.002
 1399SOL    HW1 7238   0.924   0.055   5.974
 1399SOL    HW2 7239   0.878   0.198   5.954
 1399SOL     MW 7240   0.931   0.140   5.992
 1400SOL     OW 7241   1.515   1.181   2.638
 1400SOL    HW1 7242   1.546   1.272   2.636
 1400SOL    HW2 7243   1.534   1.148   2.550
 1400SOL     MW 7244   1.522   1.189   2.627
 1401SOL     OW 7245   1.336   5.191   1.095
 1401SOL    HW1 7246   1.380   5.206   1.178
 1401SOL    HW2 7247   1.255   5.242   1.101
 1401SOL     MW 7248   1.331   5.199   1.106
 1402SOL     OW 7249   0.539   4.018   3.837
 1402SOL    HW1 7250   0.600   3.987   3.904
 1402SOL    HW2 7251   0.559   4.111   3.827
 1402SOL     MW 7252   0.550   4.025   3.844
 1403SOL     OW 7253   3.488   1.159   0.358
 1403SOL    HW1 7254   3.439   1.240   0.372
 1403SOL    HW2 7255   3.452   1.122   0.278
 1403SOL     MW 7256   3.477   1.164   0.350
 1404SOL     OW 7257   2.567   1.657   4.666
 1404SOL    HW1 7258   2.655   1.668   4.630
 1404SOL    HW2 7259   2.581   1.634   4.758
 1404SOL     MW 7260   2.580   1.655   4.673
 1405SOL     OW 7261   4.598   2.505   3.476
 1405SOL    HW1 7262   4.529   2.509   3.410
 1405SOL    HW2 7263   4.585   2.420   3.518
 1405SOL     MW 7264   4.587   2.494   3.473
 1406SOL     OW 7265   5.251   0.075   5.766
 1406SOL    HW1 7266   5.316   0.143   5.746
 1406SOL    HW2 7267   5.246   0.023   5.686
 1406SOL     MW 7268   5.259   0.077   5.753
 1407SOL     OW 7269   5.077   1.958   2.259
 1407SOL    HW1 7270   5.056   2.051   2.268
 1407SOL    HW2 7271   5.098   1.947   2.166
 1407SOL     MW 7272   5.077   1.969   2.248
 1408SOL     OW 7273   0.711   4.624   1.205
 1408SOL    HW1 7274   0.668   4.646   1.288
 1408SOL    HW2 7275   0.696   4.531   1.194
 1408SOL     MW 7276   0.703   4.615   1.214
 1409SOL     OW 7277   1.112   2.844   1.458
 1409SOL    HW1 7278   1.088   2.802   1.375
 1409SOL    HW2 7279   1.170   2.782   1.501
 1409SOL     MW 7280   1.116   2.831   1.453
 1410SOL     OW 7281   4.313   1.498   5.452
 1410SOL    HW1 7282   4.339   1.478   5.542
 1410SOL    HW2 7283   4.313   1.594   5.448
 1410SOL     MW 7284   4.317   1.508   5.463
 1411SOL     OW 7285   2.459   1.650   0.158
 1411SOL    HW1 7286   2.401   1.704   0.105
 1411SOL    HW2 7287   2.544   1.655   0.114
 1411SOL     MW 7288   2.463   1.658   0.145
 1412SOL     OW 7289   3.159   3.284   5.870
 1412SOL    HW1 7290   3.143   3.379   5.870
 1412SOL    HW2 7291   3.073   3.245   5.886
 1412SOL     MW 7292   3.146   3.291   5.872
 1413SOL     OW 7293   3.976   4.686   5.123
 1413SOL    HW1 7294   4.051   4.743   5.104
 1413SOL    HW2 7295   3.907   4.718   5.064
 1413SOL     MW 7296   3.977   4.698   5.113
 1414SOL     OW 7297   4.563   5.662   3.965
 1414SOL    HW1 7298   4.557   5.618   3.881
 1414SOL    HW2 7299   4.472   5.678   3.991
 1414SOL     MW 7300   4.551   5.659   3.958
 1415SOL     OW 7301   4.720   5.807   6.075
 1415SOL    HW1 7302   4.787   5.740   6.060
 1415SOL    HW2 7303   4.769   5.890   6.075
 1415SOL     MW 7304   4.735   5.809   6.073
 1416SOL     OW 7305   2.270   1.629   2.654
 1416SOL    HW1 7306   2.274   1.626   2.559
 1416SOL    HW2 7307   2.276   1.537   2.681
 1416SOL     MW 7308   2.271   1.617   2.646
 1417SOL     OW 7309   1.888   4.976   5.201
 1417SOL    HW1 7310   1.876   4.946   5.111
 1417SOL    HW2 7311   1.838   4.915   5.255
 1417SOL     MW 7312   1.880   4.964   5.197
 1418SOL     OW 7313   2.640   5.221   4.181
 1418SOL    HW1 7314   2.628   5.126   4.172
 1418SOL    HW2 7315   2.674   5.249   4.096
 1418SOL     MW 7316   2.643   5.212   4.169
 1419SOL     OW 7317   1.152   2.605   4.891
 1419SOL    HW1 7318   1.150   2.554   4.972
 1419SOL    HW2 7319   1.062   2.639   4.883
 1419SOL     MW 7320   1.140   2.603   4.900
 1420SOL     OW 7321   1.182   0.129   2.453
 1420SOL    HW1 7322   1.236   0.090   2.384
 1420SOL    HW2 7323   1.244   0.175   2.509
 1420SOL     MW 7324   1.197   0.130   2.451
 1421SOL     OW 7325   4.401   4.630   1.622
 1421SOL    HW1 7326   4.343   4.614   1.547
 1421SOL    HW2 7327   4.417   4.543   1.659
 1421SOL     MW 7328   4.395   4.617   1.617
 1422SOL     OW 7329   2.513   1.465   5.652
 1422SOL    HW1 7330   2.525   1.387   5.598
 1422SOL    HW2 7331   2.550   1.536   5.600
 1422SOL     MW 7332   2.519   1.464   5.638
 1423SOL     OW 7333   0.025   6.079   2.662
 1423SOL    HW1 7334   0.046   6.153   2.720
 1423SOL    HW2 7335   0.110   6.044   2.637
 1423SOL     MW 7336   0.039   6.084   2.666
 1424SOL     OW 7337   2.143   0.422   5.060
 1424SOL    HW1 7338   2.090   0.415   5.139
 1424SOL    HW2 7339   2.111   0.353   5.003
 1424SOL     MW 7340   2.132   0.412   5.063
 1425SOL     OW 7341   3.997   0.566   4.474
 1425SOL    HW1 7342   3.993   0.549   4.568
 1425SOL    HW2 7343   4.070   0.626   4.463
 1425SOL     MW 7344   4.006   0.572   4.484
 1426SOL     OW 7345   4.704   6.120   1.855
 1426SOL    HW1 7346   4.642   6.098   1.786
 1426SOL    HW2 7347   4.688   6.212   1.874
 1426SOL     MW 7348   4.694   6.129   1.849
 1427SOL     OW 7349   1.499   3.593   4.681
 1427SOL    HW1 7350   1.430   3.553   4.735
 1427SOL    HW2 7351   1.466   3.585   4.591
 1427SOL     MW 7352   1.486   3.587   4.676
 1428SOL     OW 7353   5.211   4.097   3.855
 1428SOL    HW1 7354   5.190   4.157   3.926
 1428SOL    HW2 7355   5.242   4.018   3.899
 1428SOL     MW 7356   5.212   4.094   3.870
 1429SOL     OW 7357   0.544   2.722   0.985
 1429SOL    HW1 7358   0.616   2.671   1.021
 1429SOL    HW2 7359   0.542   2.699   0.892
 1429SOL     MW 7360   0.553   2.712   0.978
 1430SOL     OW 7361   1.146   3.535   3.745
 1430SOL    HW1 7362   1.237   3.559   3.763
 1430SOL    HW2 7363   1.150   3.483   3.665
 1430SOL     MW 7364   1.158   3.532   3.737
 1431SOL     OW 7365   0.958   3.102   5.777
 1431SOL    HW1 7366   0.890   3.138   5.834
 1431SOL    HW2 7367   0.912   3.038   5.723
 1431SOL     MW 7368   0.943   3.099   5.777
 1432SOL     OW 7369   2.266   1.271   5.901
 1432SOL    HW1 7370   2.358   1.286   5.919
 1432SOL    HW2 7371   2.227   1.250   5.986
 1432SOL     MW 7372   2.273   1.270   5.914
 1433SOL     OW 7373   3.060   5.768   0.936
 1433SOL    HW1 7374   3.105   5.684   0.930
 1433SOL    HW2 7375   3.009   5.762   1.017
 1433SOL     MW 7376   3.059   5.756   0.946
 1434SOL     OW 7377   1.887   1.878   2.633
 1434SOL    HW1 7378   1.831   1.956   2.636
 1434SOL    HW2 7379   1.969   1.909   2.594
 1434SOL     MW 7380   1.890   1.892   2.629
 1435SOL     OW 7381   3.956   5.356   2.640
 1435SOL    HW1 7382   3.908   5.423   2.689
 1435SOL    HW2 7383   3.907   5.276   2.655
 1435SOL     MW 7384   3.943   5.355   2.648
 1436SOL     OW 7385   4.987   4.637   5.503
 1436SOL    HW1 7386   4.998   4.658   5.595
 1436SOL    HW2 7387   5.071   4.663   5.463
 1436SOL     MW 7388   4.999   4.643   5.509
 1437SOL     OW 7389   4.064   3.823   5.409
 1437SOL    HW1 7390   4.140   3.854   5.459
 1437SOL    HW2 7391   4.050   3.734   5.439
 1437SOL     MW 7392   4.072   3.816   5.419
 1438SOL     OW 7393   3.956   5.100   3.302
 1438SOL    HW1 7394   3.902   5.179   3.313
 1438SOL    HW2 7395   3.916   5.055   3.228
 1438SOL     MW 7396   3.944   5.105   3.294
 1439SOL     OW 7397   0.075   2.216   3.929
 1439SOL    HW1 7398  -0.013   2.199   3.897
 1439SOL    HW2 7399   0.065   2.290   3.989
 1439SOL     MW 7400   0.063   2.224   3.932
 1440SOL     OW 7401   4.796   3.531   5.387
 1440SOL    HW1 7402   4.864   3.592   5.356
 1440SOL    HW2 7403   4.820   3.515   5.478
 1440SOL     MW 7404   4.808   3.537   5.395
 1441SOL     OW 7405   5.288   2.765   2.841
 1441SOL    HW1 7406   5.252   2.701   2.780
 1441SOL    HW2 7407   5.242   2.846   2.821
 1441SOL     MW 7408   5.277   2.767   2.831
 1442SOL     OW 7409   5.570   1.644   5.909
 1442SOL    HW1 7410   5.578   1.592   5.829
 1442SOL    HW2 7411   5.580   1.580   5.980
 1442SOL     MW 7412   5.572   1.629   5.908
 1443SOL     OW 7413   2.030   3.287   5.679
 1443SOL    HW1 7414   1.974   3.363   5.696
 1443SOL    HW2 7415   2.060   3.299   5.589
 1443SOL     MW 7416   2.026   3.298   5.670
 1444SOL     OW 7417   3.649   0.867   5.171
 1444SOL    HW1 7418   3.720   0.913   5.126
 1444SOL    HW2 7419   3.571   0.920   5.155
 1444SOL     MW 7420   3.648   0.880   5.163
 1445SOL     OW 7421   1.985   1.960   4.608
 1445SOL    HW1 7422   1.972   1.887   4.548
 1445SOL    HW2 7423   1.985   1.920   4.695
 1445SOL     MW 7424   1.984   1.945   4.611
 1446SOL     OW 7425   5.643   4.110   3.438
 1446SOL    HW1 7426   5.596   4.030   3.414
 1446SOL    HW2 7427   5.726   4.103   3.391
 1446SOL     MW 7428   5.648   4.099   3.429
 1447SOL     OW 7429   6.055   5.674   1.976
 1447SOL    HW1 7430   5.963   5.649   1.968
 1447SOL    HW2 7431   6.074   5.667   2.069
 1447SOL     MW 7432   6.046   5.670   1.987
 1448SOL     OW 7433   1.139   1.110   4.390
 1448SOL    HW1 7434   1.134   1.191   4.441
 1448SOL    HW2 7435   1.052   1.071   4.398
 1448SOL     MW 7436   1.128   1.116   4.397
 1449SOL     OW 7437   1.508   0.910   5.067
 1449SOL    HW1 7438   1.580   0.952   5.114
 1449SOL    HW2 7439   1.431   0.927   5.121
 1449SOL     MW 7440   1.507   0.917   5.080
 1450SOL     OW 7441   4.892   4.000   5.371
 1450SOL    HW1 7442   4.916   3.907   5.367
 1450SOL    HW2 7443   4.972   4.046   5.346
 1450SOL     MW 7444   4.906   3.994   5.367
 1451SOL     OW 7445   5.991   2.497   3.807
 1451SOL    HW1 7446   6.084   2.489   3.786
 1451SOL    HW2 7447   5.976   2.591   3.810
 1451SOL     MW 7448   6.001   2.508   3.805
 1452SOL     OW 7449   4.306   3.627   3.724
 1452SOL    HW1 7450   4.293   3.626   3.629
 1452SOL    HW2 7451   4.309   3.535   3.749
 1452SOL     MW 7452   4.305   3.615   3.715
 1453SOL     OW 7453   3.399   2.921   4.788
 1453SOL    HW1 7454   3.439   2.880   4.711
 1453SOL    HW2 7455   3.351   2.996   4.754
 1453SOL     MW 7456   3.398   2.925   4.774
 1454SOL     OW 7457   5.811   2.246   4.109
 1454SOL    HW1 7458   5.789   2.303   4.036
 1454SOL    HW2 7459   5.752   2.273   4.179
 1454SOL     MW 7460   5.800   2.256   4.109
 1455SOL     OW 7461   3.595   1.029   2.482
 1455SOL    HW1 7462   3.652   1.016   2.406
 1455SOL    HW2 7463   3.507   1.013   2.449
 1455SOL     MW 7464   3.591   1.025   2.468
 1456SOL     OW 7465   0.216   4.464   2.483
 1456SOL    HW1 7466   0.231   4.370   2.482
 1456SOL    HW2 7467   0.304   4.502   2.474
 1456SOL     MW 7468   0.229   4.457   2.482
 1457SOL     OW 7469   2.431   4.933   0.033
 1457SOL    HW1 7470   2.388   4.857   0.072
 1457SOL    HW2 7471   2.385   4.947  -0.049
 1457SOL     MW 7472   2.419   4.925   0.028
 1458SOL     OW 7473   1.268   5.987   4.739
 1458SOL    HW1 7474   1.363   5.992   4.727
 1458SOL    HW2 7475   1.256   5.931   4.816
 1458SOL     MW 7476   1.278   5.980   4.747
 1459SOL     OW 7477   3.543   1.881   5.554
 1459SOL    HW1 7478   3.589   1.952   5.600
 1459SOL    HW2 7479   3.597   1.803   5.570
 1459SOL     MW 7480   3.556   1.880   5.562
 1460SOL     OW 7481   0.923   4.690   2.939
 1460SOL    HW1 7482   0.958   4.729   2.859
 1460SOL    HW2 7483   0.940   4.597   2.929
 1460SOL     MW 7484   0.929   4.683   2.927
 1461SOL     OW 7485   0.269   2.458   0.211
 1461SOL    HW1 7486   0.211   2.409   0.153
 1461SOL    HW2 7487   0.235   2.547   0.210
 1461SOL     MW 7488   0.257   2.463   0.204
 1462SOL     OW 7489   5.824   3.465   3.884
 1462SOL    HW1 7490   5.837   3.537   3.824
 1462SOL    HW2 7491   5.876   3.393   3.847
 1462SOL     MW 7492   5.833   3.465   3.872
 1463SOL     OW 7493   5.436   4.156   0.330
 1463SOL    HW1 7494   5.343   4.166   0.350
 1463SOL    HW2 7495   5.474   4.123   0.412
 1463SOL     MW 7496   5.429   4.153   0.343
 1464SOL     OW 7497   5.028   3.946   0.797
 1464SOL    HW1 7498   5.045   4.000   0.875
 1464SOL    HW2 7499   5.110   3.948   0.748
 1464SOL     MW 7500   5.041   3.953   0.801
 1465SOL     OW 7501   4.655   1.246   1.076
 1465SOL    HW1 7502   4.578   1.217   1.028
 1465SOL    HW2 7503   4.642   1.212   1.165
 1465SOL     MW 7504   4.644   1.238   1.082
 1466SOL     OW 7505   6.067   0.711   5.575
 1466SOL    HW1 7506   5.983   0.681   5.611
 1466SOL    HW2 7507   6.082   0.795   5.618
 1466SOL     MW 7508   6.058   0.718   5.585
 1467SOL     OW 7509   3.596   0.291   2.662
 1467SOL    HW1 7510   3.510   0.258   2.637
 1467SOL    HW2 7511   3.624   0.235   2.734
 1467SOL     MW 7512   3.589   0.280   2.668
 1468SOL     OW 7513   3.205   5.036   2.934
 1468SOL    HW1 7514   3.201   5.132   2.929
 1468SOL    HW2 7515   3.119   5.006   2.904
 1468SOL     MW 7516   3.194   5.045   2.929
 1469SOL     OW 7517   2.580   5.530   1.589
 1469SOL    HW1 7518   2.569   5.438   1.564
 1469SOL    HW2 7519   2.671   5.550   1.568
 1469SOL     MW 7520   2.590   5.520   1.583
 1470SOL     OW 7521   1.606   2.067   1.420
 1470SOL    HW1 7522   1.539   1.999   1.412
 1470SOL    HW2 7523   1.565   2.135   1.473
 1470SOL     MW 7524   1.592   2.067   1.426
 1471SOL     OW 7525   4.834   4.911   3.233
 1471SOL    HW1 7526   4.741   4.888   3.239
 1471SOL    HW2 7527   4.846   4.935   3.141
 1471SOL     MW 7528   4.824   4.911   3.222
 1472SOL     OW 7529   0.512   5.372   5.687
 1472SOL    HW1 7530   0.530   5.430   5.761
 1472SOL    HW2 7531   0.598   5.341   5.659
 1472SOL     MW 7532   0.525   5.376   5.693
 1473SOL     OW 7533   0.723   5.890   5.022
 1473SOL    HW1 7534   0.773   5.873   5.102
 1473SOL    HW2 7535   0.656   5.953   5.048
 1473SOL     MW 7536   0.721   5.896   5.035
 1474SOL     OW 7537   3.232   4.298   5.462
 1474SOL    HW1 7538   3.307   4.261   5.416
 1474SOL    HW2 7539   3.213   4.234   5.531
 1474SOL     MW 7540   3.239   4.285   5.465
 1475SOL     OW 7541   3.264   0.188   5.259
 1475SOL    HW1 7542   3.223   0.104   5.235
 1475SOL    HW2 7543   3.357   0.175   5.243
 1475SOL     MW 7544   3.270   0.175   5.254
 1476SOL     OW 7545   0.044   5.634   2.238
 1476SOL    HW1 7546  -0.018   5.638   2.311
 1476SOL    HW2 7547   0.108   5.702   2.257
 1476SOL     MW 7548   0.044   5.643   2.250
 1477SOL     OW 7549   5.896   4.806   5.071
 1477SOL    HW1 7550   5.924   4.870   5.137
 1477SOL    HW2 7551   5.802   4.797   5.086
 1477SOL     MW 7552   5.887   4.813   5.081
 1478SOL     OW 7553   5.881   0.919   2.154
 1478SOL    HW1 7554   5.855   0.924   2.246
 1478SOL    HW2 7555   5.836   0.992   2.112
 1478SOL     MW 7556   5.872   0.929   2.161
 1479SOL     OW 7557   0.940   5.146   4.472
 1479SOL    HW1 7558   1.009   5.194   4.426
 1479SOL    HW2 7559   0.978   5.060   4.489
 1479SOL     MW 7560   0.954   5.141   4.468
 1480SOL     OW 7561   5.699   0.528   4.626
 1480SOL    HW1 7562   5.772   0.580   4.659
 1480SOL    HW2 7563   5.622   0.567   4.668
 1480SOL     MW 7564   5.698   0.540   4.636
 1481SOL     OW 7565   0.197   5.742   0.053
 1481SOL    HW1 7566   0.217   5.718  -0.037
 1481SOL    HW2 7567   0.109   5.780   0.048
 1481SOL     MW 7568   0.188   5.744   0.041
 1482SOL     OW 7569   4.767   3.615   0.218
 1482SOL    HW1 7570   4.851   3.574   0.199
 1482SOL    HW2 7571   4.738   3.650   0.134
 1482SOL     MW 7572   4.774   3.614   0.205
 1483SOL     OW 7573   5.910   0.952   4.793
 1483SOL    HW1 7574   5.904   0.862   4.762
 1483SOL    HW2 7575   5.820   0.978   4.810
 1483SOL     MW 7576   5.898   0.944   4.791
 1484SOL     OW 7577   2.848   0.341   4.568
 1484SOL    HW1 7578   2.913   0.299   4.625
 1484SOL    HW2 7579   2.883   0.331   4.480
 1484SOL     MW 7580   2.861   0.334   4.564
 1485SOL     OW 7581   0.173   6.044   0.602
 1485SOL    HW1 7582   0.243   5.979   0.597
 1485SOL    HW2 7583   0.096   5.994   0.631
 1485SOL     MW 7584   0.172   6.029   0.605
 1486SOL     OW 7585   5.182   1.344   2.637
 1486SOL    HW1 7586   5.274   1.331   2.661
 1486SOL    HW2 7587   5.185   1.386   2.551
 1486SOL     MW 7588   5.194   1.348   2.629
 1487SOL     OW 7589   2.026   4.471   1.474
 1487SOL    HW1 7590   2.024   4.479   1.569
 1487SOL    HW2 7591   1.960   4.532   1.442
 1487SOL     MW 7592   2.018   4.480   1.482
 1488SOL     OW 7593   4.619   0.385   5.648
 1488SOL    HW1 7594   4.681   0.457   5.637
 1488SOL    HW2 7595   4.674   0.307   5.652
 1488SOL     MW 7596   4.634   0.384   5.647
 1489SOL     OW 7597   3.344   5.785   4.551
 1489SOL    HW1 7598   3.357   5.704   4.501
 1489SOL    HW2 7599   3.267   5.768   4.605
 1489SOL     MW 7600   3.336   5.773   4.551
 1490SOL     OW 7601   0.823   3.851   2.733
 1490SOL    HW1 7602   0.895   3.801   2.695
 1490SOL    HW2 7603   0.760   3.784   2.761
 1490SOL     MW 7604   0.824   3.836   2.732
 1491SOL     OW 7605   0.878   2.315   0.507
 1491SOL    HW1 7606   0.819   2.247   0.475
 1491SOL    HW2 7607   0.889   2.297   0.600
 1491SOL     MW 7608   0.872   2.304   0.515
 1492SOL     OW 7609   2.713   4.795   5.398
 1492SOL    HW1 7610   2.769   4.781   5.321
 1492SOL    HW2 7611   2.742   4.729   5.461
 1492SOL     MW 7612   2.724   4.785   5.396
 1493SOL     OW 7613   2.329   0.619   3.455
 1493SOL    HW1 7614   2.315   0.525   3.446
 1493SOL    HW2 7615   2.422   0.632   3.439
 1493SOL     MW 7616   2.339   0.609   3.452
 1494SOL     OW 7617   2.094   0.363   3.174
 1494SOL    HW1 7618   2.094   0.281   3.125
 1494SOL    HW2 7619   2.152   0.348   3.248
 1494SOL     MW 7620   2.101   0.351   3.177
 1495SOL     OW 7621   3.494   4.845   4.845
 1495SOL    HW1 7622   3.417   4.847   4.902
 1495SOL    HW2 7623   3.487   4.925   4.793
 1495SOL     MW 7624   3.483   4.855   4.846
 1496SOL     OW 7625   0.002   4.597   4.755
 1496SOL    HW1 7626   0.096   4.579   4.763
 1496SOL    HW2 7627  -0.041   4.522   4.796
 1496SOL     MW 7628   0.009   4.585   4.761
 1497SOL     OW 7629   5.933   5.412   6.099
 1497SOL    HW1 7630   6.026   5.391   6.091
 1497SOL    HW2 7631   5.928   5.506   6.088
 1497SOL     MW 7632   5.944   5.421   6.096
 1498SOL     OW 7633   0.231   6.070   1.590
 1498SOL    HW1 7634   0.249   5.988   1.635
 1498SOL    HW2 7635   0.196   6.044   1.505
 1498SOL     MW 7636   0.229   6.056   1.585
 1499SOL     OW 7637   5.912   5.542   3.998
 1499SOL    HW1 7638   5.912   5.446   3.995
 1499SOL    HW2 7639   5.822   5.565   4.021
 1499SOL     MW 7640   5.900   5.532   4.000
 1500SOL     OW 7641   1.043   4.527   1.918
 1500SOL    HW1 7642   1.069   4.617   1.933
 1500SOL    HW2 7643   1.107   4.475   1.967
 1500SOL     MW 7644   1.055   4.532   1.926
 1501SOL     OW 7645   2.947   1.696   4.855
 1501SOL    HW1 7646   2.991   1.630   4.801
 1501SOL    HW2 7647   2.944   1.658   4.942
 1501SOL     MW 7648   2.952   1.683   4.859
 1502SOL     OW 7649   2.075   1.863   2.281
 1502SOL    HW1 7650   2.006   1.918   2.244
 1502SOL    HW2 7651   2.109   1.914   2.355
 1502SOL     MW 7652   2.071   1.877   2.286
 1503SOL     OW 7653   0.403   1.584   3.057
 1503SOL    HW1 7654   0.408   1.529   2.979
 1503SOL    HW2 7655   0.411   1.523   3.130
 1503SOL     MW 7656   0.405   1.569   3.056
 1504SOL     OW 7657   3.748   1.792   4.631
 1504SOL    HW1 7658   3.833   1.753   4.610
 1504SOL    HW2 7659   3.688   1.718   4.634
 1504SOL     MW 7660   3.751   1.778   4.628
 1505SOL     OW 7661   2.637   2.843   0.423
 1505SOL    HW1 7662   2.703   2.776   0.439
 1505SOL    HW2 7663   2.572   2.830   0.492
 1505SOL     MW 7664   2.637   2.833   0.434
 1506SOL     OW 7665   3.444   6.064   3.722
 1506SOL    HW1 7666   3.367   6.045   3.776
 1506SOL    HW2 7667   3.518   6.029   3.773
 1506SOL     MW 7668   3.444   6.057   3.736
 1507SOL     OW 7669   5.034   4.412   1.484
 1507SOL    HW1 7670   5.012   4.496   1.524
 1507SOL    HW2 7671   4.963   4.353   1.510
 1507SOL     MW 7672   5.022   4.415   1.493
 1508SOL     OW 7673   1.712   5.255   0.366
 1508SOL    HW1 7674   1.633   5.290   0.324
 1508SOL    HW2 7675   1.768   5.331   0.380
 1508SOL     MW 7676   1.709   5.269   0.362
 1509SOL     OW 7677   1.188   5.660   3.822
 1509SOL    HW1 7678   1.161   5.575   3.856
 1509SOL    HW2 7679   1.118   5.720   3.850
 1509SOL     MW 7680   1.176   5.657   3.830
 1510SOL     OW 7681   3.990   5.632   4.470
 1510SOL    HW1 7682   4.056   5.687   4.513
 1510SOL    HW2 7683   4.041   5.560   4.432
 1510SOL     MW 7684   4.005   5.630   4.471
 1511SOL     OW 7685   5.759   1.692   2.382
 1511SOL    HW1 7686   5.681   1.746   2.395
 1511SOL    HW2 7687   5.803   1.692   2.467
 1511SOL     MW 7688   5.755   1.699   2.395
 1512SOL     OW 7689   5.515   4.813   0.093
 1512SOL    HW1 7690   5.483   4.729   0.061
 1512SOL    HW2 7691   5.582   4.839   0.029
 1512SOL     MW 7692   5.520   4.806   0.081
 1513SOL     OW 7693   2.085   1.780   5.493
 1513SOL    HW1 7694   2.167   1.731   5.483
 1513SOL    HW2 7695   2.090   1.815   5.582
 1513SOL     MW 7696   2.096   1.778   5.503
 1514SOL     OW 7697   3.884   5.164   5.325
 1514SOL    HW1 7698   3.912   5.086   5.276
 1514SOL    HW2 7699   3.946   5.171   5.397
 1514SOL     MW 7700   3.896   5.155   5.328
 1515SOL     OW 7701   4.553   3.579   5.119
 1515SOL    HW1 7702   4.569   3.591   5.212
 1515SOL    HW2 7703   4.532   3.666   5.086
 1515SOL     MW 7704   4.552   3.592   5.126
 1516SOL     OW 7705   5.897   3.987   3.344
 1516SOL    HW1 7706   5.834   3.947   3.284
 1516SOL    HW2 7707   5.890   3.936   3.424
 1516SOL     MW 7708   5.888   3.976   3.346
 1517SOL     OW 7709   0.310   3.967   4.754
 1517SOL    HW1 7710   0.374   4.037   4.748
 1517SOL    HW2 7711   0.291   3.943   4.663
 1517SOL     MW 7712   0.316   3.973   4.742
 1518SOL     OW 7713   5.475   4.741   2.011
 1518SOL    HW1 7714   5.420   4.800   2.063
 1518SOL    HW2 7715   5.553   4.728   2.065
 1518SOL     MW 7716   5.478   4.747   2.025
 1519SOL     OW 7717   5.955   0.715   1.261
 1519SOL    HW1 7718   5.891   0.777   1.226
 1519SOL    HW2 7719   5.934   0.633   1.217
 1519SOL     MW 7720   5.944   0.713   1.251
 1520SOL     OW 7721   0.925   1.332   0.955
 1520SOL    HW1 7722   0.905   1.260   1.015
 1520SOL    HW2 7723   0.852   1.333   0.894
 1520SOL     MW 7724   0.913   1.323   0.955
 1521SOL     OW 7725   1.961   4.335   4.482
 1521SOL    HW1 7726   1.902   4.371   4.548
 1521SOL    HW2 7727   1.957   4.240   4.496
 1521SOL     MW 7728   1.953   4.327   4.493
 1522SOL     OW 7729   5.729   5.079   4.557
 1522SOL    HW1 7730   5.700   5.024   4.485
 1522SOL    HW2 7731   5.697   5.166   4.535
 1522SOL     MW 7732   5.721   5.083   4.545
 1523SOL     OW 7733   3.623   5.480   4.121
 1523SOL    HW1 7734   3.528   5.481   4.108
 1523SOL    HW2 7735   3.653   5.563   4.086
 1523SOL     MW 7736   3.615   5.491   4.115
 1524SOL     OW 7737   4.943   1.671   3.333
 1524SOL    HW1 7738   4.924   1.594   3.279
 1524SOL    HW2 7739   4.884   1.738   3.298
 1524SOL     MW 7740   4.933   1.670   3.321
 1525SOL     OW 7741   4.457   0.513   3.749
 1525SOL    HW1 7742   4.448   0.608   3.743
 1525SOL    HW2 7743   4.552   0.497   3.745
 1525SOL     MW 7744   4.468   0.523   3.748
 1526SOL     OW 7745   1.388   5.683   4.984
 1526SOL    HW1 7746   1.469   5.644   4.951
 1526SOL    HW2 7747   1.417   5.752   5.044
 1526SOL     MW 7748   1.402   5.687   4.988
 1527SOL     OW 7749   4.546   5.385   1.605
 1527SOL    HW1 7750   4.483   5.330   1.557
 1527SOL    HW2 7751   4.597   5.429   1.537
 1527SOL     MW 7752   4.544   5.383   1.590
 1528SOL     OW 7753   2.505   5.289   1.443
 1528SOL    HW1 7754   2.494   5.194   1.433
 1528SOL    HW2 7755   2.420   5.325   1.420
 1528SOL     MW 7756   2.493   5.281   1.439
 1529SOL     OW 7757   2.703   4.785   1.736
 1529SOL    HW1 7758   2.620   4.833   1.734
 1529SOL    HW2 7759   2.680   4.701   1.776
 1529SOL     MW 7760   2.689   4.780   1.741
 1530SOL     OW 7761   0.254   3.774   0.836
 1530SOL    HW1 7762   0.290   3.846   0.784
 1530SOL    HW2 7763   0.311   3.767   0.912
 1530SOL     MW 7764   0.266   3.782   0.839
 1531SOL     OW 7765   6.093   4.314   0.343
 1531SOL    HW1 7766   6.171   4.354   0.380
 1531SOL    HW2 7767   6.063   4.253   0.410
 1531SOL     MW 7768   6.099   4.312   0.356
 1532SOL     OW 7769   0.019   5.717   5.653
 1532SOL    HW1 7770   0.016   5.701   5.559
 1532SOL    HW2 7771   0.087   5.784   5.664
 1532SOL     MW 7772   0.027   5.724   5.642
 1533SOL     OW 7773   0.979   3.259   0.768
 1533SOL    HW1 7774   1.049   3.318   0.797
 1533SOL    HW2 7775   0.906   3.278   0.827
 1533SOL     MW 7776   0.978   3.269   0.779
 1534SOL     OW 7777   0.626   0.851   1.636
 1534SOL    HW1 7778   0.603   0.933   1.679
 1534SOL    HW2 7779   0.542   0.809   1.617
 1534SOL     MW 7780   0.612   0.856   1.639
 1535SOL     OW 7781   2.814   0.796   1.462
 1535SOL    HW1 7782   2.777   0.880   1.490
 1535SOL    HW2 7783   2.772   0.779   1.378
 1535SOL     MW 7784   2.804   0.805   1.455
 1536SOL     OW 7785   4.406   0.404   3.997
 1536SOL    HW1 7786   4.399   0.415   3.902
 1536SOL    HW2 7787   4.315   0.408   4.027
 1536SOL     MW 7788   4.393   0.406   3.989
 1537SOL     OW 7789   1.034   0.977   2.206
 1537SOL    HW1 7790   1.070   0.905   2.153
 1537SOL    HW2 7791   1.064   1.056   2.162
 1537SOL     MW 7792   1.042   0.978   2.194
 1538SOL     OW 7793   4.279   2.070   5.737
 1538SOL    HW1 7794   4.285   1.976   5.720
 1538SOL    HW2 7795   4.271   2.110   5.650
 1538SOL     MW 7796   4.278   2.063   5.724
 1539SOL     OW 7797   5.801   5.815   3.625
 1539SOL    HW1 7798   5.841   5.744   3.574
 1539SOL    HW2 7799   5.731   5.772   3.674
 1539SOL     MW 7800   5.797   5.801   3.625
 1540SOL     OW 7801   2.771   0.318   0.279
 1540SOL    HW1 7802   2.744   0.346   0.366
 1540SOL    HW2 7803   2.697   0.342   0.222
 1540SOL     MW 7804   2.758   0.325   0.283
 1541SOL     OW 7805   2.619   3.236   0.919
 1541SOL    HW1 7806   2.570   3.319   0.911
 1541SOL    HW2 7807   2.567   3.174   0.868
 1541SOL     MW 7808   2.606   3.239   0.911
 1542SOL     OW 7809   5.826   4.193   0.509
 1542SOL    HW1 7810   5.821   4.246   0.589
 1542SOL    HW2 7811   5.752   4.133   0.517
 1542SOL     MW 7812   5.816   4.192   0.521
 1543SOL     OW 7813   3.186   1.129   2.722
 1543SOL    HW1 7814   3.162   1.127   2.629
 1543SOL    HW2 7815   3.112   1.172   2.765
 1543SOL     MW 7816   3.174   1.134   2.715
 1544SOL     OW 7817   0.351   5.412   3.274
 1544SOL    HW1 7818   0.294   5.394   3.199
 1544SOL    HW2 7819   0.418   5.472   3.239
 1544SOL     MW 7820   0.352   5.418   3.260
 1545SOL     OW 7821   4.771   2.280   1.511
 1545SOL    HW1 7822   4.750   2.247   1.424
 1545SOL    HW2 7823   4.726   2.220   1.571
 1545SOL     MW 7824   4.763   2.268   1.508
 1546SOL     OW 7825   4.306   2.334   0.986
 1546SOL    HW1 7826   4.363   2.260   0.964
 1546SOL    HW2 7827   4.253   2.348   0.908
 1546SOL     MW 7828   4.307   2.326   0.974
 1547SOL     OW 7829   4.966   5.851   1.665
 1547SOL    HW1 7830   4.873   5.875   1.657
 1547SOL    HW2 7831   4.967   5.756   1.656
 1547SOL     MW 7832   4.954   5.842   1.663
 1548SOL     OW 7833   4.903   3.352   4.394
 1548SOL    HW1 7834   4.953   3.364   4.475
 1548SOL    HW2 7835   4.967   3.321   4.330
 1548SOL     MW 7836   4.918   3.350   4.396
 1549SOL     OW 7837   0.326   3.236   3.725
 1549SOL    HW1 7838   0.390   3.208   3.660
 1549SOL    HW2 7839   0.337   3.175   3.798
 1549SOL     MW 7840   0.336   3.225   3.726
 1550SOL     OW 7841   4.667   4.151   0.547
 1550SOL    HW1 7842   4.590   4.096   0.563
 1550SOL    HW2 7843   4.740   4.089   0.543
 1550SOL     MW 7844   4.666   4.136   0.549
 1551SOL     OW 7845   2.366   0.311   4.000
 1551SOL    HW1 7846   2.345   0.316   3.907
 1551SOL    HW2 7847   2.311   0.379   4.040
 1551SOL     MW 7848   2.356   0.321   3.993
 1552SOL     OW 7849   5.226   4.451   4.161
 1552SOL    HW1 7850   5.259   4.537   4.188
 1552SOL    HW2 7851   5.139   4.469   4.125
 1552SOL     MW 7852   5.219   4.465   4.160
 1553SOL     OW 7853   3.359   0.478   3.213
 1553SOL    HW1 7854   3.440   0.436   3.243
 1553SOL    HW2 7855   3.307   0.488   3.293
 1553SOL     MW 7856   3.363   0.474   3.227
 1554SOL     OW 7857   1.864   2.621   0.683
 1554SOL    HW1 7858   1.794   2.561   0.657
 1554SOL    HW2 7859   1.832   2.708   0.660
 1554SOL     MW 7860   1.851   2.624   0.676
 1555SOL     OW 7861   0.811   3.537   6.122
 1555SOL    HW1 7862   0.796   3.624   6.085
 1555SOL    HW2 7863   0.728   3.513   6.162
 1555SOL     MW 7864   0.799   3.545   6.123
 1556SOL     OW 7865   3.655   0.715   4.169
 1556SOL    HW1 7866   3.666   0.714   4.264
 1556SOL    HW2 7867   3.644   0.623   4.145
 1556SOL     MW 7868   3.655   0.703   4.178
 1557SOL     OW 7869   5.159   5.362   5.428
 1557SOL    HW1 7870   5.128   5.274   5.405
 1557SOL    HW2 7871   5.220   5.386   5.359
 1557SOL     MW 7872   5.163   5.354   5.416
 1558SOL     OW 7873   4.033   4.167   0.250
 1558SOL    HW1 7874   3.986   4.230   0.195
 1558SOL    HW2 7875   4.121   4.165   0.214
 1558SOL     MW 7876   4.038   4.175   0.239
 1559SOL     OW 7877   1.287   5.361   1.659
 1559SOL    HW1 7878   1.248   5.296   1.717
 1559SOL    HW2 7879   1.281   5.444   1.706
 1559SOL     MW 7880   1.282   5.363   1.672
 1560SOL     OW 7881   1.923   4.631   5.722
 1560SOL    HW1 7882   1.857   4.682   5.677
 1560SOL    HW2 7883   1.919   4.661   5.813
 1560SOL     MW 7884   1.914   4.641   5.728
 1561SOL     OW 7885   0.172   6.125   6.061
 1561SOL    HW1 7886   0.254   6.102   6.105
 1561SOL    HW2 7887   0.117   6.160   6.132
 1561SOL     MW 7888   0.175   6.127   6.076
 1562SOL     OW 7889   2.353   4.488   1.676
 1562SOL    HW1 7890   2.371   4.534   1.758
 1562SOL    HW2 7891   2.275   4.436   1.694
 1562SOL     MW 7892   2.345   4.488   1.689
 1563SOL     OW 7893   1.189   4.818   3.731
 1563SOL    HW1 7894   1.247   4.885   3.696
 1563SOL    HW2 7895   1.101   4.846   3.707
 1563SOL     MW 7896   1.185   4.830   3.724
 1564SOL     OW 7897   0.252   3.785   3.492
 1564SOL    HW1 7898   0.214   3.720   3.551
 1564SOL    HW2 7899   0.189   3.793   3.421
 1564SOL     MW 7900   0.239   3.778   3.491
 1565SOL     OW 7901   1.088   2.325   1.672
 1565SOL    HW1 7902   1.148   2.255   1.643
 1565SOL    HW2 7903   1.146   2.391   1.709
 1565SOL     MW 7904   1.103   2.324   1.673
 1566SOL     OW 7905   5.166   0.469   0.393
 1566SOL    HW1 7906   5.143   0.524   0.318
 1566SOL    HW2 7907   5.213   0.527   0.452
 1566SOL     MW 7908   5.169   0.483   0.391
 1567SOL     OW 7909   1.396   5.295   5.789
 1567SOL    HW1 7910   1.489   5.271   5.786
 1567SOL    HW2 7911   1.383   5.329   5.877
 1567SOL     MW 7912   1.406   5.296   5.800
 1568SOL     OW 7913   4.287   4.573   3.377
 1568SOL    HW1 7914   4.382   4.588   3.381
 1568SOL    HW2 7915   4.279   4.489   3.332
 1568SOL     MW 7916   4.298   4.564   3.372
 1569SOL     OW 7917   0.304   0.189   4.418
 1569SOL    HW1 7918   0.215   0.157   4.404
 1569SOL    HW2 7919   0.297   0.284   4.408
 1569SOL     MW 7920   0.292   0.197   4.415
 1570SOL     OW 7921   1.597   4.684   5.263
 1570SOL    HW1 7922   1.659   4.632   5.211
 1570SOL    HW2 7923   1.522   4.696   5.205
 1570SOL     MW 7924   1.596   4.679   5.249
 1571SOL     OW 7925   3.138   0.009   4.115
 1571SOL    HW1 7926   3.076   0.002   4.187
 1571SOL    HW2 7927   3.198  -0.065   4.127
 1571SOL     MW 7928   3.138  -0.002   4.126
 1572SOL     OW 7929   0.794   6.091   4.884
 1572SOL    HW1 7930   0.762   6.014   4.933
 1572SOL    HW2 7931   0.728   6.105   4.816
 1572SOL     MW 7932   0.781   6.083   4.882
 1573SOL     OW 7933   3.616   4.596   1.564
 1573SOL    HW1 7934   3.619   4.509   1.525
 1573SOL    HW2 7935   3.664   4.652   1.504
 1573SOL     MW 7936   3.622   4.592   1.551
 1574SOL     OW 7937   6.062   2.305   2.722
 1574SOL    HW1 7938   6.002   2.302   2.797
 1574SOL    HW2 7939   6.026   2.373   2.666
 1574SOL     MW 7940   6.050   2.313   2.725
 1575SOL     OW 7941   1.810   0.583   5.406
 1575SOL    HW1 7942   1.840   0.659   5.457
 1575SOL    HW2 7943   1.732   0.553   5.453
 1575SOL     MW 7944   1.804   0.589   5.419
 1576SOL     OW 7945   3.321   1.086   4.301
 1576SOL    HW1 7946   3.239   1.126   4.330
 1576SOL    HW2 7947   3.312   0.993   4.326
 1576SOL     MW 7948   3.310   1.079   4.308
 1577SOL     OW 7949   3.860   2.500   0.938
 1577SOL    HW1 7950   3.940   2.507   0.991
 1577SOL    HW2 7951   3.815   2.423   0.974
 1577SOL     MW 7952   3.864   2.491   0.950
 1578SOL     OW 7953   1.180   4.535   0.375
 1578SOL    HW1 7954   1.203   4.595   0.304
 1578SOL    HW2 7955   1.259   4.481   0.387
 1578SOL     MW 7956   1.193   4.536   0.368
 1579SOL     OW 7957   0.866   5.618   4.244
 1579SOL    HW1 7958   0.838   5.643   4.156
 1579SOL    HW2 7959   0.818   5.538   4.263
 1579SOL     MW 7960   0.856   5.611   4.235
 1580SOL     OW 7961   4.402   1.073   2.771
 1580SOL    HW1 7962   4.486   1.110   2.745
 1580SOL    HW2 7963   4.342   1.098   2.701
 1580SOL     MW 7964   4.405   1.081   2.758
 1581SOL     OW 7965   1.255   3.219   4.452
 1581SOL    HW1 7966   1.175   3.165   4.446
 1581SOL    HW2 7967   1.276   3.218   4.546
 1581SOL     MW 7968   1.247   3.212   4.463
 1582SOL     OW 7969   0.054   3.723   1.420
 1582SOL    HW1 7970   0.061   3.639   1.374
 1582SOL    HW2 7971   0.104   3.711   1.500
 1582SOL     MW 7972   0.061   3.711   1.424
 1583SOL     OW 7973   0.092   3.953   4.912
 1583SOL    HW1 7974   0.048   3.896   4.850
 1583SOL    HW2 7975   0.185   3.946   4.891
 1583SOL     MW 7976   0.098   3.945   4.902
 1584SOL     OW 7977   4.993   2.427   3.803
 1584SOL    HW1 7978   5.022   2.395   3.718
 1584SOL    HW2 7979   4.996   2.523   3.796
 1584SOL     MW 7980   4.997   2.435   3.791
 1585SOL     OW 7981   3.210   0.932   1.376
 1585SOL    HW1 7982   3.247   0.975   1.299
 1585SOL    HW2 7983   3.156   0.862   1.340
 1585SOL     MW 7984   3.208   0.929   1.361
 1586SOL     OW 7985   3.446   1.810   1.282
 1586SOL    HW1 7986   3.368   1.755   1.285
 1586SOL    HW2 7987   3.516   1.751   1.253
 1586SOL     MW 7988   3.445   1.795   1.279
 1587SOL     OW 7989   4.622   2.573   5.587
 1587SOL    HW1 7990   4.596   2.663   5.569
 1587SOL    HW2 7991   4.642   2.572   5.681
 1587SOL     MW 7992   4.621   2.584   5.597
 1588SOL     OW 7993   3.032   5.993   2.971
 1588SOL    HW1 7994   3.055   6.085   2.962
 1588SOL    HW2 7995   3.115   5.948   2.986
 1588SOL     MW 7996   3.046   5.999   2.972
 1589SOL     OW 7997   0.356   2.329   1.782
 1589SOL    HW1 7998   0.347   2.355   1.874
 1589SOL    HW2 7999   0.410   2.251   1.785
 1589SOL     MW 8000   0.362   2.323   1.794
 1590SOL     OW 8001   3.791   6.020   4.357
 1590SOL    HW1 8002   3.748   6.082   4.299
 1590SOL    HW2 8003   3.859   5.979   4.304
 1590SOL     MW 8004   3.794   6.022   4.343
 1591SOL     OW 8005   3.134   4.817   4.113
 1591SOL    HW1 8006   3.079   4.824   4.035
 1591SOL    HW2 8007   3.088   4.755   4.169
 1591SOL     MW 8008   3.121   4.810   4.110
 1592SOL     OW 8009   0.460   1.137   0.551
 1592SOL    HW1 8010   0.409   1.212   0.583
 1592SOL    HW2 8011   0.547   1.173   0.535
 1592SOL     MW 8012   0.465   1.151   0.553
 1593SOL     OW 8013   1.752   3.579   0.982
 1593SOL    HW1 8014   1.837   3.574   1.025
 1593SOL    HW2 8015   1.727   3.489   0.965
 1593SOL     MW 8016   1.759   3.567   0.986
 1594SOL     OW 8017   5.597   0.706   0.685
 1594SOL    HW1 8018   5.564   0.622   0.716
 1594SOL    HW2 8019   5.565   0.713   0.595
 1594SOL     MW 8020   5.589   0.696   0.677
 1595SOL     OW 8021   5.649   0.369   4.154
 1595SOL    HW1 8022   5.718   0.360   4.089
 1595SOL    HW2 8023   5.696   0.373   4.238
 1595SOL     MW 8024   5.664   0.368   4.157
 1596SOL     OW 8025   0.141   6.007   0.317
 1596SOL    HW1 8026   0.202   5.934   0.311
 1596SOL    HW2 8027   0.125   6.017   0.411
 1596SOL     MW 8028   0.146   5.999   0.328
 1597SOL     OW 8029   0.865   0.657   0.845
 1597SOL    HW1 8030   0.784   0.702   0.821
 1597SOL    HW2 8031   0.836   0.572   0.878
 1597SOL     MW 8032   0.851   0.652   0.846
 1598SOL     OW 8033   3.660   3.128   0.037
 1598SOL    HW1 8034   3.641   3.036   0.016
 1598SOL    HW2 8035   3.577   3.173   0.020
 1598SOL     MW 8036   3.647   3.122   0.032
 1599SOL     OW 8037   2.465   0.788   4.303
 1599SOL    HW1 8038   2.431   0.700   4.287
 1599SOL    HW2 8039   2.560   0.777   4.302
 1599SOL     MW 8040   2.472   0.775   4.301
 1600SOL     OW 8041   1.126   0.278   0.021
 1600SOL    HW1 8042   1.070   0.210  -0.016
 1600SOL    HW2 8043   1.092   0.360  -0.016
 1600SOL     MW 8044   1.115   0.280   0.011
 1601SOL     OW 8045   5.912   4.981   4.813
 1601SOL    HW1 8046   5.972   4.931   4.868
 1601SOL    HW2 8047   5.968   5.022   4.747
 1601SOL     MW 8048   5.927   4.980   4.812
 1602SOL     OW 8049   4.302   4.668   2.349
 1602SOL    HW1 8050   4.227   4.648   2.405
 1602SOL    HW2 8051   4.378   4.637   2.398
 1602SOL     MW 8052   4.302   4.661   2.362
 1603SOL     OW 8053   5.307   0.661   2.960
 1603SOL    HW1 8054   5.217   0.636   2.977
 1603SOL    HW2 8055   5.355   0.578   2.955
 1603SOL     MW 8056   5.302   0.647   2.961
 1604SOL     OW 8057   1.930   1.210   2.889
 1604SOL    HW1 8058   1.963   1.139   2.944
 1604SOL    HW2 8059   1.989   1.212   2.814
 1604SOL     MW 8060   1.942   1.201   2.887
 1605SOL     OW 8061   3.489   2.205   4.503
 1605SOL    HW1 8062   3.474   2.213   4.409
 1605SOL    HW2 8063   3.543   2.126   4.512
 1605SOL     MW 8064   3.494   2.196   4.492
 1606SOL     OW 8065   1.391   4.338   3.280
 1606SOL    HW1 8066   1.372   4.275   3.349
 1606SOL    HW2 8067   1.476   4.311   3.245
 1606SOL     MW 8068   1.399   4.327   3.285
 1607SOL     OW 8069   3.945   5.199   2.366
 1607SOL    HW1 8070   4.019   5.217   2.423
 1607SOL    HW2 8071   3.961   5.251   2.287
 1607SOL     MW 8072   3.956   5.208   2.363
 1608SOL     OW 8073   3.994   0.628   3.436
 1608SOL    HW1 8074   4.058   0.690   3.402
 1608SOL    HW2 8075   4.043   0.575   3.499
 1608SOL     MW 8076   4.008   0.629   3.440
 1609SOL     OW 8077   1.200   5.624   1.569
 1609SOL    HW1 8078   1.246   5.618   1.486
 1609SOL    HW2 8079   1.147   5.703   1.562
 1609SOL     MW 8080   1.199   5.633   1.558
 1610SOL     OW 8081   1.695   0.699   4.978
 1610SOL    HW1 8082   1.769   0.759   4.964
 1610SOL    HW2 8083   1.628   0.753   5.020
 1610SOL     MW 8084   1.696   0.714   4.981
 1611SOL     OW 8085   1.566   0.004   1.598
 1611SOL    HW1 8086   1.521   0.078   1.558
 1611SOL    HW2 8087   1.496  -0.060   1.613
 1611SOL     MW 8088   1.551   0.005   1.595
 1612SOL     OW 8089   2.439   6.119   5.086
 1612SOL    HW1 8090   2.395   6.169   5.155
 1612SOL    HW2 8091   2.407   6.156   5.004
 1612SOL     MW 8092   2.429   6.130   5.085
 1613SOL     OW 8093   1.572   0.477   5.495
 1613SOL    HW1 8094   1.565   0.456   5.402
 1613SOL    HW2 8095   1.528   0.405   5.540
 1613SOL     MW 8096   1.565   0.465   5.489
 1614SOL     OW 8097   4.868   4.513   0.756
 1614SOL    HW1 8098   4.953   4.470   0.767
 1614SOL    HW2 8099   4.835   4.480   0.672
 1614SOL     MW 8100   4.875   4.503   0.747
 1615SOL     OW 8101   0.761   3.135   0.126
 1615SOL    HW1 8102   0.810   3.183   0.192
 1615SOL    HW2 8103   0.811   3.055   0.112
 1615SOL     MW 8104   0.773   3.131   0.133
 1616SOL     OW 8105   4.869   4.481   2.741
 1616SOL    HW1 8106   4.845   4.555   2.795
 1616SOL    HW2 8107   4.798   4.472   2.678
 1616SOL     MW 8108   4.857   4.489   2.740
 1617SOL     OW 8109   5.614   5.532   4.864
 1617SOL    HW1 8110   5.668   5.572   4.932
 1617SOL    HW2 8111   5.672   5.525   4.788
 1617SOL     MW 8112   5.629   5.536   4.863
 1618SOL     OW 8113   4.723   4.116   6.102
 1618SOL    HW1 8114   4.770   4.122   6.018
 1618SOL    HW2 8115   4.642   4.164   6.088
 1618SOL     MW 8116   4.719   4.123   6.089
 1619SOL     OW 8117   2.251   2.996   1.068
 1619SOL    HW1 8118   2.313   2.924   1.054
 1619SOL    HW2 8119   2.202   2.970   1.146
 1619SOL     MW 8120   2.253   2.984   1.077
 1620SOL     OW 8121   3.948   1.768   0.330
 1620SOL    HW1 8122   3.963   1.832   0.260
 1620SOL    HW2 8123   3.885   1.810   0.388
 1620SOL     MW 8124   3.942   1.782   0.329
 1621SOL     OW 8125   3.517   1.901   1.540
 1621SOL    HW1 8126   3.481   1.989   1.551
 1621SOL    HW2 8127   3.489   1.874   1.452
 1621SOL     MW 8128   3.509   1.909   1.530
 1622SOL     OW 8129   2.922   1.643   5.135
 1622SOL    HW1 8130   2.964   1.722   5.170
 1622SOL    HW2 8131   2.829   1.653   5.160
 1622SOL     MW 8132   2.915   1.654   5.143
 1623SOL     OW 8133   0.402   2.648   5.792
 1623SOL    HW1 8134   0.438   2.560   5.807
 1623SOL    HW2 8135   0.477   2.699   5.760
 1623SOL     MW 8136   0.416   2.643   5.790
 1624SOL     OW 8137   2.846   5.993   1.084
 1624SOL    HW1 8138   2.845   6.002   0.988
 1624SOL    HW2 8139   2.847   5.898   1.098
 1624SOL     MW 8140   2.846   5.982   1.073
 1625SOL     OW 8141   5.295   3.435   1.093
 1625SOL    HW1 8142   5.376   3.475   1.061
 1625SOL    HW2 8143   5.262   3.498   1.157
 1625SOL     MW 8144   5.301   3.448   1.097
 1626SOL     OW 8145   4.611   0.933   3.400
 1626SOL    HW1 8146   4.636   0.983   3.323
 1626SOL    HW2 8147   4.599   0.844   3.368
 1626SOL     MW 8148   4.612   0.928   3.386
 1627SOL     OW 8149   4.728   3.250   5.044
 1627SOL    HW1 8150   4.707   3.279   4.955
 1627SOL    HW2 8151   4.645   3.251   5.091
 1627SOL     MW 8152   4.715   3.254   5.038
 1628SOL     OW 8153   0.125   5.021   1.825
 1628SOL    HW1 8154   0.164   4.934   1.819
 1628SOL    HW2 8155   0.064   5.014   1.900
 1628SOL     MW 8156   0.122   5.009   1.834
 1629SOL     OW 8157   4.170   5.392   5.600
 1629SOL    HW1 8158   4.172   5.411   5.694
 1629SOL    HW2 8159   4.106   5.322   5.591
 1629SOL     MW 8160   4.162   5.386   5.611
 1630SOL     OW 8161   2.604   6.041   5.699
 1630SOL    HW1 8162   2.641   5.955   5.721
 1630SOL    HW2 8163   2.673   6.103   5.722
 1630SOL     MW 8164   2.618   6.038   5.705
 1631SOL     OW 8165   0.047   3.258   0.263
 1631SOL    HW1 8166   0.048   3.245   0.168
 1631SOL    HW2 8167   0.140   3.262   0.287
 1631SOL     MW 8168   0.059   3.257   0.254
 1632SOL     OW 8169   5.242   1.831   2.993
 1632SOL    HW1 8170   5.225   1.925   2.982
 1632SOL    HW2 8171   5.248   1.797   2.904
 1632SOL     MW 8172   5.240   1.839   2.980
 1633SOL     OW 8173   5.331   3.141   4.699
 1633SOL    HW1 8174   5.422   3.115   4.685
 1633SOL    HW2 8175   5.309   3.110   4.787
 1633SOL     MW 8176   5.339   3.133   4.708
 1634SOL     OW 8177   5.588   2.954   0.811
 1634SOL    HW1 8178   5.680   2.935   0.792
 1634SOL    HW2 8179   5.588   3.043   0.845
 1634SOL     MW 8180   5.600   2.963   0.813
 1635SOL     OW 8181   1.190   2.991   1.733
 1635SOL    HW1 8182   1.133   2.952   1.798
 1635SOL    HW2 8183   1.133   3.047   1.680
 1635SOL     MW 8184   1.176   2.993   1.734
 1636SOL     OW 8185   0.549   5.801   1.300
 1636SOL    HW1 8186   0.489   5.829   1.369
 1636SOL    HW2 8187   0.574   5.712   1.326
 1636SOL     MW 8188   0.545   5.793   1.312
 1637SOL     OW 8189   1.583   1.115   1.949
 1637SOL    HW1 8190   1.583   1.211   1.947
 1637SOL    HW2 8191   1.636   1.090   1.872
 1637SOL     MW 8192   1.590   1.124   1.939
 1638SOL     OW 8193   0.758   5.221   4.703
 1638SOL    HW1 8194   0.765   5.312   4.731
 1638SOL    HW2 8195   0.832   5.208   4.644
 1638SOL     MW 8196   0.768   5.231   4.699
 1639SOL     OW 8197   0.708   4.209   0.613
 1639SOL    HW1 8198   0.664   4.243   0.690
 1639SOL    HW2 8199   0.636   4.178   0.556
 1639SOL     MW 8200   0.693   4.209   0.615
 1640SOL     OW 8201   4.759   5.062   3.504
 1640SOL    HW1 8202   4.669   5.074   3.536
 1640SOL    HW2 8203   4.783   5.148   3.469
 1640SOL     MW 8204   4.750   5.075   3.503
 1641SOL     OW 8205   1.611   1.245   0.408
 1641SOL    HW1 8206   1.696   1.204   0.426
 1641SOL    HW2 8207   1.613   1.327   0.458
 1641SOL     MW 8208   1.622   1.250   0.417
 1642SOL     OW 8209   3.886   3.628   0.708
 1642SOL    HW1 8210   3.959   3.584   0.665
 1642SOL    HW2 8211   3.927   3.678   0.779
 1642SOL     MW 8212   3.901   3.629   0.712
 1643SOL     OW 8213   4.730   5.962   5.033
 1643SOL    HW1 8214   4.711   5.876   5.068
 1643SOL    HW2 8215   4.788   6.002   5.099
 1643SOL     MW 8216   4.735   5.956   5.046
 1644SOL     OW 8217   4.983   5.170   0.886
 1644SOL    HW1 8218   4.924   5.172   0.811
 1644SOL    HW2 8219   5.046   5.240   0.868
 1644SOL     MW 8220   4.984   5.179   0.874
 1645SOL     OW 8221   1.541   0.230   1.200
 1645SOL    HW1 8222   1.618   0.218   1.256
 1645SOL    HW2 8223   1.561   0.180   1.121
 1645SOL     MW 8224   1.554   0.222   1.197
 1646SOL     OW 8225   1.428   1.735   3.615
 1646SOL    HW1 8226   1.338   1.706   3.602
 1646SOL    HW2 8227   1.460   1.682   3.688
 1646SOL     MW 8228   1.421   1.724   3.622
 1647SOL     OW 8229   0.159   5.283   2.276
 1647SOL    HW1 8230   0.191   5.196   2.299
 1647SOL    HW2 8231   0.077   5.266   2.229
 1647SOL     MW 8232   0.152   5.270   2.273
 1648SOL     OW 8233   5.522   4.462   5.903
 1648SOL    HW1 8234   5.587   4.392   5.895
 1648SOL    HW2 8235   5.562   4.538   5.861
 1648SOL     MW 8236   5.535   4.463   5.897
 1649SOL     OW 8237   5.644   3.044   4.015
 1649SOL    HW1 8238   5.685   3.110   4.071
 1649SOL    HW2 8239   5.558   3.081   3.994
 1649SOL     MW 8240   5.638   3.057   4.019
 1650SOL     OW 8241   3.474   2.207   5.334
 1650SOL    HW1 8242   3.396   2.166   5.297
 1650SOL    HW2 8243   3.547   2.156   5.299
 1650SOL     MW 8244   3.474   2.195   5.325
 1651SOL     OW 8245   5.454   1.088   1.134
 1651SOL    HW1 8246   5.522   1.151   1.158
 1651SOL    HW2 8247   5.377   1.114   1.185
 1651SOL     MW 8248   5.453   1.099   1.144
 1652SOL     OW 8249   3.375   0.118   0.294
 1652SOL    HW1 8250   3.308   0.129   0.226
 1652SOL    HW2 8251   3.371   0.198   0.345
 1652SOL     MW 8252   3.365   0.129   0.292
 1653SOL     OW 8253   4.844   1.520   2.957
 1653SOL    HW1 8254   4.809   1.439   2.994
 1653SOL    HW2 8255   4.927   1.534   3.003
 1653SOL     MW 8256   4.850   1.512   2.968
 1654SOL     OW 8257   0.962   4.158   5.913
 1654SOL    HW1 8258   0.985   4.195   5.998
 1654SOL    HW2 8259   0.892   4.095   5.932
 1654SOL     MW 8260   0.956   4.155   5.926
 1655SOL     OW 8261   2.623   4.727   3.737
 1655SOL    HW1 8262   2.573   4.709   3.817
 1655SOL    HW2 8263   2.571   4.793   3.691
 1655SOL     MW 8264   2.610   4.733   3.741
 1656SOL     OW 8265   3.799   1.605   0.958
 1656SOL    HW1 8266   3.786   1.632   1.049
 1656SOL    HW2 8267   3.740   1.661   0.907
 1656SOL     MW 8268   3.790   1.615   0.963
 1657SOL     OW 8269   5.655   5.287   3.218
 1657SOL    HW1 8270   5.676   5.367   3.266
 1657SOL    HW2 8271   5.738   5.240   3.211
 1657SOL     MW 8272   5.668   5.291   3.223
 1658SOL     OW 8273   2.035   2.273   2.402
 1658SOL    HW1 8274   1.940   2.279   2.394
 1658SOL    HW2 8275   2.067   2.307   2.318
 1658SOL     MW 8276   2.027   2.278   2.390
 1659SOL     OW 8277   1.674   2.237   4.696
 1659SOL    HW1 8278   1.767   2.225   4.714
 1659SOL    HW2 8279   1.641   2.148   4.680
 1659SOL     MW 8280   1.682   2.224   4.696
 1660SOL     OW 8281   2.001   0.591   1.129
 1660SOL    HW1 8282   1.990   0.520   1.066
 1660SOL    HW2 8283   2.074   0.564   1.184
 1660SOL     MW 8284   2.009   0.579   1.128
 1661SOL     OW 8285   5.743   1.587   0.109
 1661SOL    HW1 8286   5.816   1.649   0.101
 1661SOL    HW2 8287   5.721   1.588   0.203
 1661SOL     MW 8288   5.750   1.595   0.120
 1662SOL     OW 8289   0.079   0.505   4.352
 1662SOL    HW1 8290   0.023   0.434   4.323
 1662SOL    HW2 8291   0.035   0.584   4.321
 1662SOL     MW 8292   0.066   0.506   4.345
 1663SOL     OW 8293   2.138   0.760   5.329
 1663SOL    HW1 8294   2.124   0.810   5.249
 1663SOL    HW2 8295   2.188   0.683   5.301
 1663SOL     MW 8296   2.142   0.756   5.315
 1664SOL     OW 8297   5.183   0.168   1.440
 1664SOL    HW1 8298   5.182   0.162   1.344
 1664SOL    HW2 8299   5.275   0.151   1.464
 1664SOL     MW 8300   5.195   0.165   1.431
 1665SOL     OW 8301   3.108   3.357   0.406
 1665SOL    HW1 8302   3.168   3.431   0.405
 1665SOL    HW2 8303   3.163   3.281   0.386
 1665SOL     MW 8304   3.123   3.357   0.403
 1666SOL     OW 8305   4.568   0.615   5.030
 1666SOL    HW1 8306   4.662   0.607   5.012
 1666SOL    HW2 8307   4.559   0.591   5.122
 1666SOL     MW 8308   4.579   0.611   5.039
 1667SOL     OW 8309   1.644   5.428   4.622
 1667SOL    HW1 8310   1.621   5.511   4.581
 1667SOL    HW2 8311   1.563   5.377   4.620
 1667SOL     MW 8312   1.631   5.432   4.617
 1668SOL     OW 8313   1.767   5.162   2.222
 1668SOL    HW1 8314   1.704   5.192   2.156
 1668SOL    HW2 8315   1.788   5.072   2.195
 1668SOL     MW 8316   1.761   5.154   2.210
 1669SOL     OW 8317   4.233   2.188   5.480
 1669SOL    HW1 8318   4.254   2.280   5.496
 1669SOL    HW2 8319   4.139   2.182   5.496
 1669SOL     MW 8320   4.223   2.199   5.484
 1670SOL     OW 8321   3.919   1.192   5.429
 1670SOL    HW1 8322   3.844   1.137   5.410
 1670SOL    HW2 8323   3.882   1.272   5.465
 1670SOL     MW 8324   3.905   1.195   5.431
 1671SOL     OW 8325   3.494   0.340   1.768
 1671SOL    HW1 8326   3.561   0.302   1.711
 1671SOL    HW2 8327   3.473   0.424   1.727
 1671SOL     MW 8328   3.500   0.346   1.755
 1672SOL     OW 8329   2.145   4.940   4.367
 1672SOL    HW1 8330   2.206   4.906   4.432
 1672SOL    HW2 8331   2.190   4.928   4.283
 1672SOL     MW 8332   2.158   4.934   4.364
 1673SOL     OW 8333   0.264   3.240   5.013
 1673SOL    HW1 8334   0.268   3.197   4.927
 1673SOL    HW2 8335   0.340   3.298   5.015
 1673SOL     MW 8336   0.274   3.242   5.002
 1674SOL     OW 8337   0.026   5.974   5.880
 1674SOL    HW1 8338   0.068   6.016   5.955
 1674SOL    HW2 8339  -0.056   6.023   5.868
 1674SOL     MW 8340   0.021   5.986   5.888
 1675SOL     OW 8341   5.050   5.364   3.363
 1675SOL    HW1 8342   4.966   5.409   3.360
 1675SOL    HW2 8343   5.101   5.403   3.293
 1675SOL     MW 8344   5.046   5.375   3.354
 1676SOL     OW 8345   2.140   4.349   5.122
 1676SOL    HW1 8346   2.154   4.259   5.153
 1676SOL    HW2 8347   2.119   4.399   5.201
 1676SOL     MW 8348   2.139   4.344   5.136
 1677SOL     OW 8349   4.747   1.324   5.153
 1677SOL    HW1 8350   4.801   1.268   5.210
 1677SOL    HW2 8351   4.707   1.386   5.213
 1677SOL     MW 8352   4.749   1.324   5.168
 1678SOL     OW 8353   3.472   2.775   0.732
 1678SOL    HW1 8354   3.467   2.809   0.643
 1678SOL    HW2 8355   3.478   2.853   0.787
 1678SOL     MW 8356   3.472   2.789   0.728
 1679SOL     OW 8357   2.199   1.730   4.789
 1679SOL    HW1 8358   2.235   1.656   4.837
 1679SOL    HW2 8359   2.140   1.690   4.725
 1679SOL     MW 8360   2.196   1.715   4.787
 1680SOL     OW 8361   0.575   5.515   1.897
 1680SOL    HW1 8362   0.614   5.557   1.821
 1680SOL    HW2 8363   0.631   5.439   1.913
 1680SOL     MW 8364   0.587   5.510   1.889
 1681SOL     OW 8365   1.764   1.310   2.277
 1681SOL    HW1 8366   1.856   1.331   2.266
 1681SOL    HW2 8367   1.721   1.394   2.294
 1681SOL     MW 8368   1.770   1.323   2.277
 1682SOL     OW 8369   4.371   2.771   1.868
 1682SOL    HW1 8370   4.386   2.678   1.884
 1682SOL    HW2 8371   4.446   2.798   1.814
 1682SOL     MW 8372   4.382   2.763   1.863
 1683SOL     OW 8373   1.388   3.189   0.889
 1683SOL    HW1 8374   1.371   3.241   0.967
 1683SOL    HW2 8375   1.413   3.252   0.822
 1683SOL     MW 8376   1.389   3.204   0.890
 1684SOL     OW 8377   1.831   3.734   4.830
 1684SOL    HW1 8378   1.759   3.790   4.800
 1684SOL    HW2 8379   1.903   3.754   4.771
 1684SOL     MW 8380   1.831   3.744   4.819
 1685SOL     OW 8381   2.574   0.895   5.584
 1685SOL    HW1 8382   2.612   0.811   5.609
 1685SOL    HW2 8383   2.490   0.872   5.543
 1685SOL     MW 8384   2.568   0.882   5.582
 1686SOL     OW 8385   1.873   2.139   1.709
 1686SOL    HW1 8386   1.968   2.149   1.703
 1686SOL    HW2 8387   1.842   2.223   1.742
 1686SOL     MW 8388   1.882   2.151   1.713
 1687SOL     OW 8389   5.084   6.066   4.062
 1687SOL    HW1 8390   5.128   6.131   4.116
 1687SOL    HW2 8391   5.071   6.110   3.978
 1687SOL     MW 8392   5.088   6.080   4.058
 1688SOL     OW 8393   5.408   3.115   1.133
 1688SOL    HW1 8394   5.370   3.144   1.216
 1688SOL    HW2 8395   5.333   3.100   1.076
 1688SOL     MW 8396   5.394   3.117   1.136
 1689SOL     OW 8397   2.740   0.848   4.069
 1689SOL    HW1 8398   2.681   0.919   4.045
 1689SOL    HW2 8399   2.799   0.839   3.995
 1689SOL     MW 8400   2.740   0.856   4.057
 1690SOL     OW 8401   1.856   6.110   2.149
 1690SOL    HW1 8402   1.847   6.015   2.141
 1690SOL    HW2 8403   1.946   6.128   2.123
 1690SOL     MW 8404   1.867   6.100   2.145
 1691SOL     OW 8405   4.307   0.451   2.138
 1691SOL    HW1 8406   4.315   0.537   2.179
 1691SOL    HW2 8407   4.220   0.420   2.163
 1691SOL     MW 8408   4.297   0.458   2.146
 1692SOL     OW 8409   3.095   2.882   0.737
 1692SOL    HW1 8410   3.122   2.791   0.729
 1692SOL    HW2 8411   3.161   2.922   0.794
 1692SOL     MW 8412   3.107   2.875   0.743
 1693SOL     OW 8413   5.259   0.589   0.638
 1693SOL    HW1 8414   5.261   0.676   0.677
 1693SOL    HW2 8415   5.188   0.543   0.684
 1693SOL     MW 8416   5.250   0.594   0.649
 1694SOL     OW 8417   1.630   1.798   0.208
 1694SOL    HW1 8418   1.559   1.806   0.144
 1694SOL    HW2 8419   1.709   1.819   0.158
 1694SOL     MW 8420   1.631   1.801   0.193
 1695SOL     OW 8421   2.513   4.828   1.147
 1695SOL    HW1 8422   2.519   4.755   1.209
 1695SOL    HW2 8423   2.599   4.869   1.149
 1695SOL     MW 8424   2.525   4.824   1.155
 1696SOL     OW 8425   3.340   1.181   2.231
 1696SOL    HW1 8426   3.354   1.228   2.314
 1696SOL    HW2 8427   3.247   1.194   2.212
 1696SOL     MW 8428   3.330   1.189   2.239
 1697SOL     OW 8429   3.508   3.702   0.499
 1697SOL    HW1 8430   3.516   3.779   0.555
 1697SOL    HW2 8431   3.594   3.660   0.502
 1697SOL     MW 8432   3.520   3.706   0.507
 1698SOL     OW 8433   3.115   0.329   0.022
 1698SOL    HW1 8434   3.073   0.359   0.103
 1698SOL    HW2 8435   3.209   0.333   0.042
 1698SOL     MW 8436   3.122   0.334   0.035
 1699SOL     OW 8437   1.062   1.300   4.587
 1699SOL    HW1 8438   1.139   1.312   4.642
 1699SOL    HW2 8439   1.004   1.372   4.611
 1699SOL     MW 8440   1.065   1.311   4.597
 1700SOL     OW 8441   1.275   0.099   3.280
 1700SOL    HW1 8442   1.275   0.019   3.227
 1700SOL    HW2 8443   1.279   0.169   3.215
 1700SOL     MW 8444   1.276   0.098   3.265
 1701SOL     OW 8445   1.751   1.396   1.469
 1701SOL    HW1 8446   1.840   1.401   1.434
 1701SOL    HW2 8447   1.747   1.465   1.536
 1701SOL     MW 8448   1.762   1.406   1.473
 1702SOL     OW 8449   4.840   0.548   2.514
 1702SOL    HW1 8450   4.817   0.641   2.521
 1702SOL    HW2 8451   4.791   0.517   2.438
 1702SOL     MW 8452   4.831   0.556   2.505
 1703SOL     OW 8453   3.503   4.765   1.797
 1703SOL    HW1 8454   3.502   4.844   1.744
 1703SOL    HW2 8455   3.548   4.700   1.743
 1703SOL     MW 8456   3.509   4.767   1.784
 1704SOL     OW 8457   5.493   0.839   3.046
 1704SOL    HW1 8458   5.512   0.862   2.955
 1704SOL    HW2 8459   5.419   0.777   3.040
 1704SOL     MW 8460   5.486   0.834   3.033
 1705SOL     OW 8461   0.612   0.643   1.934
 1705SOL    HW1 8462   0.568   0.626   1.851
 1705SOL    HW2 8463   0.574   0.725   1.965
 1705SOL     MW 8464   0.601   0.651   1.928
 1706SOL     OW 8465   1.689   0.896   1.529
 1706SOL    HW1 8466   1.741   0.846   1.466
 1706SOL    HW2 8467   1.606   0.849   1.534
 1706SOL     MW 8468   1.685   0.884   1.521
 1707SOL     OW 8469   0.069   3.903   2.745
 1707SOL    HW1 8470   0.027   3.922   2.829
 1707SOL    HW2 8471   0.060   3.984   2.694
 1707SOL     MW 8472   0.063   3.916   2.749
 1708SOL     OW 8473   1.037   4.562   1.504
 1708SOL    HW1 8474   0.998   4.490   1.454
 1708SOL    HW2 8475   1.086   4.519   1.574
 1708SOL     MW 8476   1.038   4.547   1.506
 1709SOL     OW 8477   0.337   0.484   2.538
 1709SOL    HW1 8478   0.256   0.527   2.564
 1709SOL    HW2 8479   0.369   0.536   2.464
 1709SOL     MW 8480   0.331   0.496   2.532
 1710SOL     OW 8481   5.569   4.818   0.368
 1710SOL    HW1 8482   5.505   4.796   0.436
 1710SOL    HW2 8483   5.524   4.798   0.285
 1710SOL     MW 8484   5.555   4.813   0.366
 1711SOL     OW 8485   2.690   4.900   0.001
 1711SOL    HW1 8486   2.737   4.951   0.067
 1711SOL    HW2 8487   2.599   4.900   0.031
 1711SOL     MW 8488   2.685   4.907   0.013
 1712SOL     OW 8489   2.418   4.641   3.526
 1712SOL    HW1 8490   2.504   4.606   3.502
 1712SOL    HW2 8491   2.397   4.702   3.455
 1712SOL     MW 8492   2.427   4.645   3.514
 1713SOL     OW 8493   3.330   5.939   4.201
 1713SOL    HW1 8494   3.364   5.889   4.127
 1713SOL    HW2 8495   3.260   5.884   4.236
 1713SOL     MW 8496   3.325   5.925   4.196
 1714SOL     OW 8497   0.949   1.609   5.145
 1714SOL    HW1 8498   0.944   1.668   5.070
 1714SOL    HW2 8499   0.872   1.631   5.198
 1714SOL     MW 8500   0.938   1.619   5.142
 1715SOL     OW 8501   3.226   3.832   5.048
 1715SOL    HW1 8502   3.307   3.785   5.028
 1715SOL    HW2 8503   3.185   3.847   4.962
 1715SOL     MW 8504   3.231   3.828   5.034
 1716SOL     OW 8505   3.902   0.908   2.799
 1716SOL    HW1 8506   3.810   0.891   2.783
 1716SOL    HW2 8507   3.924   0.853   2.874
 1716SOL     MW 8508   3.893   0.899   2.806
 1717SOL     OW 8509   1.576   6.043   0.128
 1717SOL    HW1 8510   1.661   6.026   0.168
 1717SOL    HW2 8511   1.564   5.973   0.065
 1717SOL     MW 8512   1.585   6.032   0.125
 1718SOL     OW 8513   3.999   5.330   2.132
 1718SOL    HW1 8514   3.960   5.365   2.052
 1718SOL    HW2 8515   4.056   5.400   2.164
 1718SOL     MW 8516   4.002   5.344   2.126
 1719SOL     OW 8517   5.404   3.883   4.320
 1719SOL    HW1 8518   5.472   3.939   4.281
 1719SOL    HW2 8519   5.445   3.847   4.398
 1719SOL     MW 8520   5.418   3.886   4.325
 1720SOL     OW 8521   5.811   1.995   2.477
 1720SOL    HW1 8522   5.818   1.920   2.536
 1720SOL    HW2 8523   5.741   2.048   2.513
 1720SOL     MW 8524   5.803   1.992   2.489
 1721SOL     OW 8525   5.736   2.244   4.479
 1721SOL    HW1 8526   5.703   2.182   4.544
 1721SOL    HW2 8527   5.787   2.308   4.529
 1721SOL     MW 8528   5.738   2.244   4.493
 1722SOL     OW 8529   2.255   0.936   4.829
 1722SOL    HW1 8530   2.344   0.934   4.866
 1722SOL    HW2 8531   2.223   1.024   4.848
 1722SOL     MW 8532   2.262   0.947   4.836
 1723SOL     OW 8533   3.254   3.053   0.894
 1723SOL    HW1 8534   3.244   3.071   0.988
 1723SOL    HW2 8535   3.226   3.134   0.851
 1723SOL     MW 8536   3.249   3.066   0.901
 1724SOL     OW 8537   0.119   2.862   5.254
 1724SOL    HW1 8538   0.157   2.888   5.338
 1724SOL    HW2 8539   0.181   2.895   5.189
 1724SOL     MW 8540   0.132   2.870   5.257
 1725SOL     OW 8541   5.273   4.805   3.595
 1725SOL    HW1 8542   5.253   4.733   3.654
 1725SOL    HW2 8543   5.306   4.763   3.515
 1725SOL     MW 8544   5.275   4.791   3.592
 1726SOL     OW 8545   6.046   1.161   5.482
 1726SOL    HW1 8546   5.992   1.235   5.511
 1726SOL    HW2 8547   6.014   1.142   5.394
 1726SOL     MW 8548   6.035   1.168   5.474
 1727SOL     OW 8549   2.241   4.321   3.821
 1727SOL    HW1 8550   2.273   4.254   3.760
 1727SOL    HW2 8551   2.149   4.332   3.799
 1727SOL     MW 8552   2.233   4.314   3.811
 1728SOL     OW 8553   3.898   0.702   5.931
 1728SOL    HW1 8554   3.993   0.709   5.920
 1728SOL    HW2 8555   3.874   0.623   5.882
 1728SOL     MW 8556   3.907   0.693   5.923
 1729SOL     OW 8557   2.770   5.720   6.067
 1729SOL    HW1 8558   2.723   5.765   6.137
 1729SOL    HW2 8559   2.725   5.747   5.987
 1729SOL     MW 8560   2.758   5.729   6.066
 1730SOL     OW 8561   3.632   6.017   3.914
 1730SOL    HW1 8562   3.591   6.099   3.943
 1730SOL    HW2 8563   3.723   6.041   3.898
 1730SOL     MW 8564   3.638   6.031   3.915
 1731SOL     OW 8565   3.915   0.472   1.860
 1731SOL    HW1 8566   3.830   0.433   1.883
 1731SOL    HW2 8567   3.932   0.441   1.771
 1731SOL     MW 8568   3.906   0.463   1.852
 1732SOL     OW 8569   0.411   4.337   2.158
 1732SOL    HW1 8570   0.469   4.402   2.117
 1732SOL    HW2 8571   0.431   4.343   2.252
 1732SOL     MW 8572   0.421   4.346   2.165
 1733SOL     OW 8573   5.738   5.886   5.481
 1733SOL    HW1 8574   5.764   5.857   5.569
 1733SOL    HW2 8575   5.804   5.847   5.424
 1733SOL     MW 8576   5.750   5.877   5.485
 1734SOL     OW 8577   5.782   2.694   0.969
 1734SOL    HW1 8578   5.863   2.649   0.946
 1734SOL    HW2 8579   5.811   2.769   1.022
 1734SOL     MW 8580   5.796   2.698   0.973
 1735SOL     OW 8581   2.557   0.051   0.013
 1735SOL    HW1 8582   2.617   0.126   0.015
 1735SOL    HW2 8583   2.585  -0.003   0.087
 1735SOL     MW 8584   2.568   0.054   0.023
 1736SOL     OW 8585   1.806   1.615   2.513
 1736SOL    HW1 8586   1.815   1.695   2.564
 1736SOL    HW2 8587   1.887   1.610   2.462
 1736SOL     MW 8588   1.818   1.625   2.513
 1737SOL     OW 8589   0.069   1.013   4.546
 1737SOL    HW1 8590   0.134   0.997   4.477
 1737SOL    HW2 8591   0.097   1.095   4.587
 1737SOL     MW 8592   0.081   1.021   4.542
 1738SOL     OW 8593   5.916   0.447   0.075
 1738SOL    HW1 8594   5.959   0.531   0.094
 1738SOL    HW2 8595   5.877   0.421   0.158
 1738SOL     MW 8596   5.916   0.455   0.088
 1739SOL     OW 8597   1.110   3.809   3.843
 1739SOL    HW1 8598   1.145   3.883   3.794
 1739SOL    HW2 8599   1.122   3.734   3.785
 1739SOL     MW 8600   1.116   3.809   3.829
 1740SOL     OW 8601   5.323   6.084   1.872
 1740SOL    HW1 8602   5.254   6.084   1.805
 1740SOL    HW2 8603   5.276   6.080   1.955
 1740SOL     MW 8604   5.308   6.083   1.874
 1741SOL     OW 8605   1.943   5.586   3.249
 1741SOL    HW1 8606   1.886   5.566   3.323
 1741SOL    HW2 8607   1.967   5.678   3.262
 1741SOL     MW 8608   1.939   5.596   3.260
 1742SOL     OW 8609   5.962   4.505   2.584
 1742SOL    HW1 8610   5.930   4.416   2.601
 1742SOL    HW2 8611   6.035   4.517   2.645
 1742SOL     MW 8612   5.967   4.495   2.594
 1743SOL     OW 8613   2.758   0.005   4.069
 1743SOL    HW1 8614   2.751   0.099   4.085
 1743SOL    HW2 8615   2.761  -0.003   3.973
 1743SOL     MW 8616   2.758   0.016   4.059
 1744SOL     OW 8617   2.581   4.135   0.892
 1744SOL    HW1 8618   2.600   4.084   0.814
 1744SOL    HW2 8619   2.537   4.074   0.951
 1744SOL     MW 8620   2.578   4.121   0.890
 1745SOL     OW 8621   4.772   0.467   0.233
 1745SOL    HW1 8622   4.796   0.482   0.325
 1745SOL    HW2 8623   4.798   0.376   0.217
 1745SOL     MW 8624   4.778   0.457   0.243
 1746SOL     OW 8625   4.996   0.366   1.569
 1746SOL    HW1 8626   5.072   0.313   1.546
 1746SOL    HW2 8627   5.008   0.387   1.661
 1746SOL     MW 8628   5.007   0.362   1.578
 1747SOL     OW 8629   4.551   0.763   2.601
 1747SOL    HW1 8630   4.500   0.836   2.568
 1747SOL    HW2 8631   4.504   0.732   2.678
 1747SOL     MW 8632   4.539   0.768   2.606
 1748SOL     OW 8633   1.050   3.024   1.051
 1748SOL    HW1 8634   1.056   3.110   1.093
 1748SOL    HW2 8635   1.047   3.044   0.957
 1748SOL     MW 8636   1.050   3.038   1.044
 1749SOL     OW 8637   5.765   4.623   1.686
 1749SOL    HW1 8638   5.775   4.615   1.591
 1749SOL    HW2 8639   5.717   4.705   1.698
 1749SOL     MW 8640   5.760   4.632   1.676
 1750SOL     OW 8641   1.747   3.627   4.104
 1750SOL    HW1 8642   1.842   3.637   4.110
 1750SOL    HW2 8643   1.713   3.680   4.177
 1750SOL     MW 8644   1.755   3.635   4.114
 1751SOL     OW 8645   3.515   1.116   3.516
 1751SOL    HW1 8646   3.535   1.131   3.609
 1751SOL    HW2 8647   3.601   1.116   3.474
 1751SOL     MW 8648   3.529   1.118   3.523
 1752SOL     OW 8649   0.129   5.440   5.262
 1752SOL    HW1 8650   0.184   5.492   5.203
 1752SOL    HW2 8651   0.069   5.504   5.301
 1752SOL     MW 8652   0.128   5.455   5.259
 1753SOL     OW 8653   6.002   1.507   5.849
 1753SOL    HW1 8654   6.051   1.448   5.907
 1753SOL    HW2 8655   5.955   1.565   5.909
 1753SOL     MW 8656   6.002   1.507   5.864
 1754SOL     OW 8657   2.349   4.408   4.984
 1754SOL    HW1 8658   2.288   4.392   5.056
 1754SOL    HW2 8659   2.436   4.402   5.024
 1754SOL     MW 8660   2.352   4.405   4.999
 1755SOL     OW 8661   5.618   5.316   4.468
 1755SOL    HW1 8662   5.676   5.380   4.509
 1755SOL    HW2 8663   5.539   5.318   4.522
 1755SOL     MW 8664   5.615   5.325   4.480
 1756SOL     OW 8665   1.341   0.394   4.950
 1756SOL    HW1 8666   1.424   0.353   4.928
 1756SOL    HW2 8667   1.325   0.370   5.041
 1756SOL     MW 8668   1.349   0.386   4.958
 1757SOL     OW 8669   5.731   1.137   2.048
 1757SOL    HW1 8670   5.736   1.227   2.014
 1757SOL    HW2 8671   5.708   1.148   2.140
 1757SOL     MW 8672   5.729   1.150   2.055
 1758SOL     OW 8673   6.102   5.866   0.084
 1758SOL    HW1 8674   6.160   5.919   0.139
 1758SOL    HW2 8675   6.076   5.793   0.140
 1758SOL     MW 8676   6.106   5.864   0.098
 1759SOL     OW 8677   2.459   0.740   0.867
 1759SOL    HW1 8678   2.401   0.664   0.852
 1759SOL    HW2 8679   2.451   0.759   0.960
 1759SOL     MW 8680   2.451   0.732   0.877
 1760SOL     OW 8681   4.808   3.386   1.517
 1760SOL    HW1 8682   4.886   3.354   1.564
 1760SOL    HW2 8683   4.735   3.341   1.559
 1760SOL     MW 8684   4.809   3.376   1.529
 1761SOL     OW 8685   1.148   5.884   4.958
 1761SOL    HW1 8686   1.158   5.969   5.001
 1761SOL    HW2 8687   1.193   5.823   5.017
 1761SOL     MW 8688   1.155   5.887   4.972
 1762SOL     OW 8689   0.045   2.694   4.502
 1762SOL    HW1 8690   0.127   2.684   4.455
 1762SOL    HW2 8691  -0.014   2.735   4.438
 1762SOL     MW 8692   0.048   2.698   4.488
 1763SOL     OW 8693   0.877   0.032   1.738
 1763SOL    HW1 8694   0.829   0.063   1.661
 1763SOL    HW2 8695   0.882   0.108   1.796
 1763SOL     MW 8696   0.871   0.045   1.736
 1764SOL     OW 8697   3.707   3.522   0.119
 1764SOL    HW1 8698   3.651   3.571   0.179
 1764SOL    HW2 8699   3.780   3.581   0.101
 1764SOL     MW 8700   3.709   3.536   0.125
 1765SOL     OW 8701   2.531   4.684   1.373
 1765SOL    HW1 8702   2.523   4.608   1.431
 1765SOL    HW2 8703   2.608   4.731   1.405
 1765SOL     MW 8704   2.540   4.680   1.385
 1766SOL     OW 8705   5.200   1.698   3.665
 1766SOL    HW1 8706   5.108   1.683   3.642
 1766SOL    HW2 8707   5.197   1.739   3.751
 1766SOL     MW 8708   5.188   1.701   3.673
 1767SOL     OW 8709   1.620   4.729   4.676
 1767SOL    HW1 8710   1.627   4.810   4.625
 1767SOL    HW2 8711   1.642   4.660   4.615
 1767SOL     MW 8712   1.624   4.731   4.662
 1768SOL     OW 8713   4.368   3.805   0.426
 1768SOL    HW1 8714   4.380   3.723   0.476
 1768SOL    HW2 8715   4.455   3.823   0.391
 1768SOL     MW 8716   4.381   3.796   0.428
 1769SOL     OW 8717   4.102   1.893   5.310
 1769SOL    HW1 8718   4.161   1.882   5.384
 1769SOL    HW2 8719   4.154   1.939   5.244
 1769SOL     MW 8720   4.116   1.898   5.311
 1770SOL     OW 8721   4.711   2.741   1.926
 1770SOL    HW1 8722   4.715   2.805   1.997
 1770SOL    HW2 8723   4.762   2.667   1.957
 1770SOL     MW 8724   4.718   2.740   1.939
 1771SOL     OW 8725   0.360   5.446   3.818
 1771SOL    HW1 8726   0.357   5.439   3.722
 1771SOL    HW2 8727   0.435   5.393   3.844
 1771SOL     MW 8728   0.369   5.439   3.809
 1772SOL     OW 8729   4.708   2.498   6.102
 1772SOL    HW1 8730   4.689   2.531   6.014
 1772SOL    HW2 8731   4.629   2.516   6.152
 1772SOL     MW 8732   4.696   2.505   6.097
 1773SOL     OW 8733   1.428   3.197   1.770
 1773SOL    HW1 8734   1.404   3.278   1.724
 1773SOL    HW2 8735   1.354   3.139   1.758
 1773SOL     MW 8736   1.416   3.200   1.763
 1774SOL     OW 8737   4.060   0.069   2.997
 1774SOL    HW1 8738   4.002   0.134   3.036
 1774SOL    HW2 8739   4.130   0.059   3.062
 1774SOL     MW 8740   4.062   0.076   3.011
 1775SOL     OW 8741   0.644   1.418   1.369
 1775SOL    HW1 8742   0.725   1.447   1.410
 1775SOL    HW2 8743   0.575   1.442   1.431
 1775SOL     MW 8744   0.645   1.425   1.382
 1776SOL     OW 8745   1.874   0.508   0.019
 1776SOL    HW1 8746   1.849   0.416   0.011
 1776SOL    HW2 8747   1.804   0.547   0.073
 1776SOL     MW 8748   1.862   0.501   0.025
 1777SOL     OW 8749   5.772   1.826   5.792
 1777SOL    HW1 8750   5.818   1.742   5.794
 1777SOL    HW2 8751   5.713   1.824   5.867
 1777SOL     MW 8752   5.770   1.815   5.802
 1778SOL     OW 8753   2.962   0.238   1.917
 1778SOL    HW1 8754   3.045   0.227   1.870
 1778SOL    HW2 8755   2.915   0.304   1.867
 1778SOL     MW 8756   2.967   0.245   1.904
 1779SOL     OW 8757   5.087   0.680   5.550
 1779SOL    HW1 8758   5.038   0.670   5.632
 1779SOL    HW2 8759   5.168   0.724   5.576
 1779SOL     MW 8760   5.091   0.684   5.564
 1780SOL     OW 8761   0.867   2.491   3.485
 1780SOL    HW1 8762   0.925   2.512   3.558
 1780SOL    HW2 8763   0.826   2.575   3.464
 1780SOL     MW 8764   0.870   2.505   3.492
 1781SOL     OW 8765   3.243   1.607   1.386
 1781SOL    HW1 8766   3.190   1.674   1.429
 1781SOL    HW2 8767   3.179   1.547   1.348
 1781SOL     MW 8768   3.228   1.608   1.386
 1782SOL     OW 8769   6.088   1.778   5.345
 1782SOL    HW1 8770   6.020   1.837   5.377
 1782SOL    HW2 8771   6.109   1.723   5.421
 1782SOL     MW 8772   6.082   1.779   5.359
 1783SOL     OW 8773   2.363   4.557   5.640
 1783SOL    HW1 8774   2.347   4.525   5.729
 1783SOL    HW2 8775   2.285   4.609   5.619
 1783SOL     MW 8776   2.351   4.560   5.649
 1784SOL     OW 8777   2.007   1.717   5.053
 1784SOL    HW1 8778   2.094   1.709   5.013
 1784SOL    HW2 8779   2.025   1.748   5.142
 1784SOL     MW 8780   2.021   1.720   5.059
 1785SOL     OW 8781   1.467   1.077   0.597
 1785SOL    HW1 8782   1.377   1.094   0.569
 1785SOL    HW2 8783   1.519   1.140   0.548
 1785SOL     MW 8784   1.462   1.087   0.587
 1786SOL     OW 8785   1.298   3.931   4.484
 1786SOL    HW1 8786   1.311   3.998   4.552
 1786SOL    HW2 8787   1.377   3.877   4.489
 1786SOL     MW 8788   1.310   3.933   4.494
 1787SOL     OW 8789   3.824   5.805   5.092
 1787SOL    HW1 8790   3.765   5.873   5.123
 1787SOL    HW2 8791   3.824   5.740   5.162
 1787SOL     MW 8792   3.817   5.805   5.105
 1788SOL     OW 8793   4.699   2.090   4.837
 1788SOL    HW1 8794   4.635   2.100   4.907
 1788SOL    HW2 8795   4.782   2.078   4.882
 1788SOL     MW 8796   4.701   2.090   4.852
 1789SOL     OW 8797   3.268   0.523   5.755
 1789SOL    HW1 8798   3.310   0.600   5.718
 1789SOL    HW2 8799   3.309   0.511   5.841
 1789SOL     MW 8800   3.278   0.531   5.761
 1790SOL     OW 8801   5.554   5.794   0.713
 1790SOL    HW1 8802   5.632   5.740   0.718
 1790SOL    HW2 8803   5.511   5.784   0.798
 1790SOL     MW 8804   5.558   5.786   0.724
 1791SOL     OW 8805   4.357   4.926   4.197
 1791SOL    HW1 8806   4.390   5.014   4.213
 1791SOL    HW2 8807   4.429   4.881   4.153
 1791SOL     MW 8808   4.370   4.931   4.193
 1792SOL     OW 8809   0.756   5.423   5.391
 1792SOL    HW1 8810   0.684   5.380   5.344
 1792SOL    HW2 8811   0.833   5.372   5.367
 1792SOL     MW 8812   0.756   5.411   5.382
 1793SOL     OW 8813   5.296   2.768   0.315
 1793SOL    HW1 8814   5.298   2.683   0.273
 1793SOL    HW2 8815   5.346   2.757   0.396
 1793SOL     MW 8816   5.302   2.756   0.320
 1794SOL     OW 8817   3.503   1.435   2.047
 1794SOL    HW1 8818   3.431   1.459   1.988
 1794SOL    HW2 8819   3.471   1.357   2.093
 1794SOL     MW 8820   3.489   1.428   2.045
 1795SOL     OW 8821   2.838   1.079   2.111
 1795SOL    HW1 8822   2.828   0.986   2.095
 1795SOL    HW2 8823   2.926   1.088   2.147
 1795SOL     MW 8824   2.848   1.068   2.113
 1796SOL     OW 8825   3.774   4.804   4.973
 1796SOL    HW1 8826   3.692   4.810   4.924
 1796SOL    HW2 8827   3.840   4.839   4.912
 1796SOL     MW 8828   3.772   4.810   4.958
 1797SOL     OW 8829   0.938   3.403   0.523
 1797SOL    HW1 8830   0.871   3.416   0.456
 1797SOL    HW2 8831   0.889   3.383   0.603
 1797SOL     MW 8832   0.923   3.402   0.525
 1798SOL     OW 8833   0.666   5.559   2.139
 1798SOL    HW1 8834   0.644   5.571   2.047
 1798SOL    HW2 8835   0.700   5.644   2.167
 1798SOL     MW 8836   0.668   5.571   2.131
 1799SOL     OW 8837   4.081   0.123   6.110
 1799SOL    HW1 8838   4.003   0.100   6.160
 1799SOL    HW2 8839   4.115   0.201   6.153
 1799SOL     MW 8840   4.075   0.130   6.122
 1800SOL     OW 8841   3.989   0.519   2.893
 1800SOL    HW1 8842   4.053   0.591   2.886
 1800SOL    HW2 8843   3.933   0.530   2.817
 1800SOL     MW 8844   3.990   0.530   2.882
 1801SOL     OW 8845   0.092   1.670   2.107
 1801SOL    HW1 8846   0.047   1.611   2.167
 1801SOL    HW2 8847   0.021   1.712   2.057
 1801SOL     MW 8848   0.077   1.668   2.108
 1802SOL     OW 8849   5.932   2.851   5.901
 1802SOL    HW1 8850   5.913   2.884   5.989
 1802SOL    HW2 8851   5.870   2.897   5.845
 1802SOL     MW 8852   5.922   2.861   5.905
 1803SOL     OW 8853   1.953   2.115   5.092
 1803SOL    HW1 8854   1.975   2.064   5.014
 1803SOL    HW2 8855   1.922   2.049   5.155
 1803SOL     MW 8856   1.952   2.100   5.090
 1804SOL     OW 8857   2.242   2.134   3.996
 1804SOL    HW1 8858   2.259   2.144   3.902
 1804SOL    HW2 8859   2.328   2.113   4.034
 1804SOL     MW 8860   2.256   2.132   3.989
 1805SOL     OW 8861   2.278   3.108   5.638
 1805SOL    HW1 8862   2.261   3.076   5.549
 1805SOL    HW2 8863   2.190   3.122   5.675
 1805SOL     MW 8864   2.264   3.106   5.631
 1806SOL     OW 8865   4.885   1.080   2.525
 1806SOL    HW1 8866   4.920   1.080   2.614
 1806SOL    HW2 8867   4.937   1.146   2.479
 1806SOL     MW 8868   4.896   1.089   2.530
 1807SOL     OW 8869   5.173   4.239   0.397
 1807SOL    HW1 8870   5.097   4.190   0.365
 1807SOL    HW2 8871   5.161   4.327   0.362
 1807SOL     MW 8872   5.161   4.244   0.388
 1808SOL     OW 8873   0.016   2.986   1.693
 1808SOL    HW1 8874   0.006   2.895   1.723
 1808SOL    HW2 8875  -0.043   2.994   1.619
 1808SOL     MW 8876   0.007   2.975   1.688
 1809SOL     OW 8877   0.050   2.029   3.408
 1809SOL    HW1 8878  -0.022   2.062   3.463
 1809SOL    HW2 8879   0.082   2.107   3.363
 1809SOL     MW 8880   0.045   2.044   3.409
 1810SOL     OW 8881   5.131   5.040   6.016
 1810SOL    HW1 8882   5.069   5.045   6.088
 1810SOL    HW2 8883   5.117   4.952   5.979
 1810SOL     MW 8884   5.121   5.029   6.020
 1811SOL     OW 8885   2.760   1.273   2.924
 1811SOL    HW1 8886   2.742   1.206   2.990
 1811SOL    HW2 8887   2.693   1.260   2.857
[truncated: 940,982 more chars]
