# Supplementary material for: Identifying potential monkeypox virus inhibitors: an in silico study targeting the A42R protein
Source: Front Cell Infect Microbiol. 2024 Mar 4;14:1351737. doi: 10.3389/fcimb.2024.1351737 (PMC10945028; doi:10.3389/fcimb.2024.1351737)
Supplement: Supplementary file 2 [file DataSheet_2.zip › Supplementary_Files/ZINC000015151344/frame#02.gro]

Generated by trjconv : Protein in water t= 50000.00000
29797
    1MET      N    1   2.436   4.215   4.254
    1MET     H1    2   2.479   4.170   4.174
    1MET     H2    3   2.366   4.157   4.297
    1MET     H3    4   2.378   4.287   4.214
    1MET     CA    5   2.540   4.276   4.338
    1MET     HA    6   2.489   4.328   4.418
    1MET     CB    7   2.605   4.158   4.407
    1MET    HB1    8   2.521   4.104   4.451
    1MET    HB2    9   2.664   4.093   4.343
    1MET     CG   10   2.693   4.195   4.528
    1MET    HG1   11   2.637   4.250   4.604
    1MET    HG2   12   2.721   4.101   4.575
    1MET     SD   13   2.849   4.287   4.483
    1MET     CE   14   2.921   4.323   4.649
    1MET    HE1   15   2.990   4.407   4.648
    1MET    HE2   16   2.845   4.341   4.725
    1MET    HE3   17   2.980   4.243   4.693
    1MET      C   18   2.621   4.367   4.257
    1MET      O   19   2.674   4.328   4.152
    2ALA      N   20   2.631   4.500   4.286
    2ALA      H   21   2.594   4.509   4.380
    2ALA     CA   22   2.679   4.603   4.196
    2ALA     HA   23   2.641   4.581   4.096
    2ALA     CB   24   2.616   4.730   4.253
    2ALA    HB1   25   2.664   4.823   4.221
    2ALA    HB2   26   2.515   4.734   4.213
    2ALA    HB3   27   2.605   4.732   4.361
    2ALA      C   28   2.827   4.618   4.188
    2ALA      O   29   2.878   4.676   4.088
    3GLU      N   30   2.911   4.568   4.279
    3GLU      H   31   2.863   4.519   4.353
    3GLU     CA   32   3.053   4.586   4.275
    3GLU     HA   33   3.075   4.688   4.243
    3GLU     CB   34   3.101   4.558   4.421
    3GLU    HB1   35   3.039   4.621   4.484
    3GLU    HB2   36   3.073   4.455   4.445
    3GLU     CG   37   3.245   4.575   4.454
    3GLU    HG1   38   3.258   4.524   4.549
    3GLU    HG2   39   3.314   4.529   4.383
    3GLU     CD   40   3.291   4.719   4.460
    3GLU    OE1   41   3.398   4.742   4.515
    3GLU    OE2   42   3.220   4.809   4.415
    3GLU      C   43   3.118   4.480   4.184
    3GLU      O   44   3.225   4.502   4.124
    4TRP      N   45   3.044   4.365   4.164
    4TRP      H   46   2.956   4.355   4.212
    4TRP     CA   47   3.082   4.256   4.068
    4TRP     HA   48   3.190   4.243   4.063
    4TRP     CB   49   3.006   4.122   4.098
    4TRP    HB1   50   2.905   4.156   4.120
    4TRP    HB2   51   3.000   4.057   4.011
    4TRP     CG   52   3.056   4.033   4.208
    4TRP    CD1   53   3.000   4.019   4.335
    4TRP    HD1   54   2.916   4.069   4.380
    4TRP    CD2   55   3.174   3.943   4.215
    4TRP    NE1   56   3.069   3.916   4.403
    4TRP    HE1   57   3.025   3.880   4.487
    4TRP    CE2   58   3.177   3.870   4.335
    4TRP    CE3   59   3.280   3.925   4.123
    4TRP    HE3   60   3.284   3.984   4.033
    4TRP    CZ2   61   3.277   3.779   4.368
    4TRP    HZ2   62   3.284   3.713   4.453
    4TRP    CZ3   63   3.385   3.829   4.152
    4TRP    HZ3   64   3.466   3.808   4.084
    4TRP    CH2   65   3.375   3.755   4.272
    4TRP    HH2   66   3.452   3.683   4.296
    4TRP      C   67   3.048   4.304   3.922
    4TRP      O   68   3.107   4.262   3.822
    5HIS      N   69   2.939   4.382   3.911
    5HIS      H   70   2.888   4.393   3.997
    5HIS     CA   71   2.881   4.427   3.784
    5HIS     HA   72   2.861   4.343   3.718
    5HIS     CB   73   2.744   4.496   3.810
    5HIS    HB1   74   2.682   4.431   3.872
    5HIS    HB2   75   2.765   4.590   3.862
    5HIS     CG   76   2.668   4.521   3.676
    5HIS    ND1   77   2.625   4.407   3.601
    5HIS    CD2   78   2.652   4.639   3.602
    5HIS    HD2   79   2.680   4.742   3.615
    5HIS    CE1   80   2.578   4.468   3.494
    5HIS    HE1   81   2.555   4.409   3.407
    5HIS    NE2   82   2.591   4.597   3.489
    5HIS    HE2   83   2.568   4.659   3.412
    5HIS      C   84   2.986   4.513   3.709
    5HIS      O   85   2.981   4.520   3.585
    6LYS      N   86   3.081   4.573   3.784
    6LYS      H   87   3.067   4.550   3.881
    6LYS     CA   88   3.198   4.657   3.740
    6LYS     HA   89   3.163   4.749   3.694
    6LYS     CB   90   3.284   4.706   3.860
    6LYS    HB1   91   3.339   4.626   3.909
    6LYS    HB2   92   3.373   4.758   3.823
    6LYS     CG   93   3.195   4.791   3.956
    6LYS    HG1   94   3.123   4.859   3.910
    6LYS    HG2   95   3.130   4.722   4.011
    6LYS     CD   96   3.282   4.872   4.054
    6LYS    HD1   97   3.341   4.799   4.110
    6LYS    HD2   98   3.355   4.932   3.999
    6LYS     CE   99   3.194   4.964   4.132
    6LYS    HE1  100   3.172   5.058   4.081
    6LYS    HE2  101   3.099   4.921   4.162
    6LYS     NZ  102   3.286   5.004   4.243
    6LYS    HZ1  103   3.244   5.080   4.296
    6LYS    HZ2  104   3.301   4.925   4.303
    6LYS    HZ3  105   3.376   5.040   4.214
    6LYS      C  106   3.282   4.580   3.643
    6LYS      O  107   3.352   4.644   3.561
    7ILE      N  108   3.295   4.448   3.658
    7ILE      H  109   3.244   4.405   3.734
    7ILE     CA  110   3.381   4.360   3.573
    7ILE     HA  111   3.477   4.407   3.551
    7ILE     CB  112   3.387   4.222   3.641
    7ILE     HB  113   3.285   4.184   3.647
    7ILE    CG1  114   3.449   4.218   3.783
    7ILE   HG11  115   3.545   4.268   3.774
    7ILE   HG12  116   3.381   4.273   3.848
    7ILE    CG2  117   3.469   4.118   3.559
    7ILE   HG21  118   3.575   4.121   3.587
    7ILE   HG22  119   3.445   4.015   3.584
    7ILE   HG23  120   3.465   4.117   3.450
    7ILE     CD  121   3.489   4.085   3.850
    7ILE    HD1  122   3.404   4.018   3.842
    7ILE    HD2  123   3.572   4.039   3.796
    7ILE    HD3  124   3.515   4.096   3.956
    7ILE      C  125   3.310   4.343   3.437
    7ILE      O  126   3.371   4.353   3.334
    8ILE      N  127   3.175   4.325   3.438
    8ILE      H  128   3.144   4.323   3.534
    8ILE     CA  129   3.086   4.327   3.318
    8ILE     HA  130   3.130   4.255   3.248
    8ILE     CB  131   2.941   4.287   3.348
    8ILE     HB  132   2.909   4.349   3.432
    8ILE    CG1  133   2.931   4.140   3.383
    8ILE   HG11  134   2.968   4.078   3.301
    8ILE   HG12  135   2.997   4.122   3.469
    8ILE    CG2  136   2.835   4.299   3.238
    8ILE   HG21  137   2.862   4.255   3.143
    8ILE   HG22  138   2.729   4.287   3.256
    8ILE   HG23  139   2.835   4.407   3.220
    8ILE     CD  140   2.794   4.089   3.429
    8ILE    HD1  141   2.797   4.006   3.500
    8ILE    HD2  142   2.731   4.162   3.479
    8ILE    HD3  143   2.744   4.043   3.343
    8ILE      C  144   3.096   4.464   3.247
    8ILE      O  145   3.095   4.459   3.128
    9GLU      N  146   3.112   4.579   3.318
    9GLU      H  147   3.110   4.570   3.419
    9GLU     CA  148   3.115   4.711   3.265
    9GLU     HA  149   3.040   4.723   3.187
    9GLU     CB  150   3.114   4.812   3.375
    9GLU    HB1  151   3.165   4.778   3.465
    9GLU    HB2  152   3.170   4.905   3.362
    9GLU     CG  153   2.967   4.836   3.416
    9GLU    HG1  154   2.914   4.741   3.423
    9GLU    HG2  155   2.967   4.874   3.518
    9GLU     CD  156   2.896   4.934   3.317
    9GLU    OE1  157   2.767   4.947   3.331
    9GLU    OE2  158   2.964   5.000   3.240
    9GLU      C  159   3.246   4.729   3.186
    9GLU      O  160   3.242   4.779   3.072
   10ASP      N  161   3.359   4.678   3.239
   10ASP      H  162   3.350   4.640   3.332
   10ASP     CA  163   3.491   4.666   3.179
   10ASP     HA  164   3.516   4.761   3.132
   10ASP     CB  165   3.596   4.621   3.284
   10ASP    HB1  166   3.568   4.683   3.369
   10ASP    HB2  167   3.584   4.514   3.301
   10ASP     CG  168   3.734   4.637   3.240
   10ASP    OD1  169   3.802   4.725   3.299
   10ASP    OD2  170   3.784   4.553   3.162
   10ASP      C  171   3.492   4.566   3.059
   10ASP      O  172   3.564   4.591   2.959
   11ILE      N  173   3.403   4.465   3.062
   11ILE      H  174   3.356   4.443   3.149
   11ILE     CA  175   3.385   4.376   2.945
   11ILE     HA  176   3.481   4.355   2.899
   11ILE     CB  177   3.310   4.249   2.976
   11ILE     HB  178   3.219   4.276   3.030
   11ILE    CG1  179   3.405   4.171   3.069
   11ILE   HG11  180   3.486   4.117   3.020
   11ILE   HG12  181   3.457   4.229   3.145
   11ILE    CG2  182   3.255   4.165   2.851
   11ILE   HG21  183   3.175   4.208   2.789
   11ILE   HG22  184   3.336   4.141   2.782
   11ILE   HG23  185   3.216   4.070   2.888
   11ILE     CD  186   3.342   4.052   3.145
   11ILE    HD1  187   3.423   4.023   3.212
   11ILE    HD2  188   3.264   4.097   3.205
   11ILE    HD3  189   3.326   3.961   3.086
   11ILE      C  190   3.300   4.452   2.844
   11ILE      O  191   3.347   4.479   2.733
   12SER      N  192   3.177   4.485   2.868
   12SER      H  193   3.152   4.475   2.966
   12SER     CA  194   3.068   4.517   2.768
   12SER     HA  195   3.072   4.444   2.687
   12SER     CB  196   2.933   4.502   2.840
   12SER    HB1  197   2.845   4.512   2.776
   12SER    HB2  198   2.921   4.409   2.895
   12SER     OG  199   2.910   4.600   2.943
   12SER     HG  200   2.973   4.577   3.010
   12SER      C  201   3.083   4.657   2.706
   12SER      O  202   2.999   4.691   2.613
   13LYS      N  203   3.194   4.735   2.720
   13LYS      H  204   3.268   4.689   2.772
   13LYS     CA  205   3.232   4.845   2.627
   13LYS     HA  206   3.152   4.919   2.628
   13LYS     CB  207   3.344   4.927   2.694
   13LYS    HB1  208   3.348   5.022   2.641
   13LYS    HB2  209   3.317   4.957   2.795
   13LYS     CG  210   3.483   4.855   2.702
   13LYS    HG1  211   3.475   4.757   2.749
   13LYS    HG2  212   3.509   4.824   2.601
   13LYS     CD  213   3.589   4.955   2.760
   13LYS    HD1  214   3.691   4.919   2.743
   13LYS    HD2  215   3.581   5.049   2.706
   13LYS     CE  216   3.593   4.972   2.914
   13LYS    HE1  217   3.528   5.052   2.949
   13LYS    HE2  218   3.563   4.876   2.956
   13LYS     NZ  219   3.725   5.015   2.964
   13LYS    HZ1  220   3.715   5.057   3.055
   13LYS    HZ2  221   3.789   4.938   2.975
   13LYS    HZ3  222   3.773   5.083   2.907
   13LYS      C  223   3.259   4.811   2.479
   13LYS      O  224   3.289   4.909   2.403
   14ASN      N  225   3.242   4.689   2.430
   14ASN      H  226   3.220   4.615   2.496
   14ASN     CA  227   3.254   4.650   2.288
   14ASN     HA  228   3.220   4.741   2.238
   14ASN     CB  229   3.400   4.613   2.240
   14ASN    HB1  230   3.476   4.683   2.275
   14ASN    HB2  231   3.437   4.515   2.273
   14ASN     CG  232   3.421   4.590   2.089
   14ASN    OD1  233   3.330   4.551   2.020
   14ASN    ND2  234   3.535   4.619   2.036
   14ASN   HD21  235   3.615   4.642   2.095
   14ASN   HD22  236   3.542   4.608   1.936
   14ASN      C  237   3.156   4.538   2.274
   14ASN      O  238   3.173   4.433   2.329
   15ASN      N  239   3.063   4.557   2.179
   15ASN      H  240   3.054   4.648   2.135
   15ASN     CA  241   2.961   4.458   2.124
   15ASN     HA  242   2.910   4.427   2.215
   15ASN     CB  243   2.871   4.534   2.024
   15ASN    HB1  244   2.780   4.478   2.002
   15ASN    HB2  245   2.836   4.625   2.071
   15ASN     CG  246   2.921   4.567   1.886
   15ASN    OD1  247   2.987   4.486   1.825
   15ASN    ND2  248   2.890   4.687   1.839
   15ASN   HD21  249   2.831   4.737   1.903
   15ASN   HD22  250   2.903   4.714   1.741
   15ASN      C  251   3.026   4.328   2.069
   15ASN      O  252   2.942   4.242   2.039
   16LYS      N  253   3.154   4.305   2.047
   16LYS      H  254   3.217   4.382   2.069
   16LYS     CA  255   3.217   4.186   2.010
   16LYS     HA  256   3.172   4.156   1.915
   16LYS     CB  257   3.368   4.197   1.984
   16LYS    HB1  258   3.398   4.118   1.915
   16LYS    HB2  259   3.385   4.293   1.935
   16LYS     CG  260   3.465   4.220   2.106
   16LYS    HG1  261   3.448   4.317   2.153
   16LYS    HG2  262   3.453   4.149   2.188
   16LYS     CD  263   3.611   4.198   2.051
   16LYS    HD1  264   3.629   4.092   2.030
   16LYS    HD2  265   3.619   4.257   1.961
   16LYS     CE  266   3.724   4.234   2.151
   16LYS    HE1  267   3.709   4.337   2.183
   16LYS    HE2  268   3.696   4.168   2.233
   16LYS     NZ  269   3.843   4.192   2.084
   16LYS    HZ1  270   3.918   4.239   2.134
   16LYS    HZ2  271   3.843   4.091   2.091
   16LYS    HZ3  272   3.838   4.219   1.987
   16LYS      C  273   3.194   4.081   2.111
   16LYS      O  274   3.204   3.960   2.089
   17PHE      N  275   3.168   4.119   2.237
   17PHE      H  276   3.142   4.216   2.247
   17PHE     CA  277   3.116   4.026   2.337
   17PHE     HA  278   3.142   3.926   2.304
   17PHE     CB  279   3.157   4.066   2.470
   17PHE    HB1  280   3.113   4.159   2.506
   17PHE    HB2  281   3.118   3.988   2.535
   17PHE     CG  282   3.302   4.072   2.505
   17PHE    CD1  283   3.363   4.200   2.523
   17PHE    HD1  284   3.306   4.292   2.519
   17PHE    CD2  285   3.378   3.949   2.491
   17PHE    HD2  286   3.325   3.856   2.477
   17PHE    CE1  287   3.497   4.199   2.532
   17PHE    HE1  288   3.559   4.286   2.542
   17PHE    CE2  289   3.519   3.961   2.490
   17PHE    HE2  290   3.578   3.873   2.468
   17PHE     CZ  291   3.577   4.084   2.516
   17PHE     HZ  292   3.684   4.089   2.522
   17PHE      C  293   2.960   4.036   2.334
   17PHE      O  294   2.904   4.148   2.342
   18GLU      N  295   2.897   3.920   2.324
   18GLU      H  296   2.954   3.837   2.326
   18GLU     CA  297   2.755   3.910   2.295
   18GLU     HA  298   2.721   3.998   2.240
   18GLU     CB  299   2.741   3.782   2.204
   18GLU    HB1  300   2.805   3.786   2.116
   18GLU    HB2  301   2.779   3.696   2.258
   18GLU     CG  302   2.603   3.756   2.144
   18GLU    HG1  303   2.595   3.677   2.070
   18GLU    HG2  304   2.538   3.722   2.224
   18GLU     CD  305   2.530   3.868   2.071
   18GLU    OE1  306   2.593   3.976   2.044
   18GLU    OE2  307   2.410   3.852   2.042
   18GLU      C  308   2.660   3.907   2.416
   18GLU      O  309   2.540   3.957   2.407
   19ASP      N  310   2.717   3.855   2.524
   19ASP      H  311   2.813   3.825   2.524
   19ASP     CA  312   2.657   3.866   2.660
   19ASP     HA  313   2.629   3.971   2.663
   19ASP     CB  314   2.541   3.764   2.678
   19ASP    HB1  315   2.505   3.736   2.579
   19ASP    HB2  316   2.557   3.671   2.733
   19ASP     CG  317   2.421   3.821   2.757
   19ASP    OD1  318   2.305   3.790   2.714
   19ASP    OD2  319   2.444   3.882   2.863
   19ASP      C  320   2.760   3.842   2.768
   19ASP      O  321   2.872   3.807   2.741
   20ALA      N  322   2.717   3.866   2.893
   20ALA      H  323   2.618   3.882   2.907
   20ALA     CA  324   2.797   3.852   3.014
   20ALA     HA  325   2.850   3.758   2.999
   20ALA     CB  326   2.908   3.954   3.037
   20ALA    HB1  327   2.971   3.975   2.951
   20ALA    HB2  328   2.851   4.043   3.064
   20ALA    HB3  329   2.958   3.924   3.129
   20ALA      C  330   2.708   3.834   3.142
   20ALA      O  331   2.604   3.906   3.158
   21ALA      N  332   2.750   3.746   3.235
   21ALA      H  333   2.834   3.692   3.218
   21ALA     CA  334   2.709   3.737   3.371
   21ALA     HA  335   2.677   3.835   3.407
   21ALA     CB  336   2.573   3.651   3.375
   21ALA    HB1  337   2.588   3.552   3.333
   21ALA    HB2  338   2.535   3.636   3.476
   21ALA    HB3  339   2.493   3.705   3.324
   21ALA      C  340   2.818   3.690   3.474
   21ALA      O  341   2.909   3.626   3.430
   22ILE      N  342   2.801   3.716   3.604
   22ILE      H  343   2.716   3.765   3.629
   22ILE     CA  344   2.869   3.649   3.715
   22ILE     HA  345   2.949   3.588   3.673
   22ILE     CB  346   2.942   3.758   3.806
   22ILE     HB  347   2.866   3.808   3.867
   22ILE    CG1  348   3.011   3.881   3.726
   22ILE   HG11  349   2.941   3.936   3.663
   22ILE   HG12  350   3.034   3.959   3.799
   22ILE    CG2  351   3.034   3.700   3.910
   22ILE   HG21  352   2.979   3.626   3.967
   22ILE   HG22  353   3.117   3.645   3.866
   22ILE   HG23  354   3.071   3.782   3.972
   22ILE     CD  355   3.135   3.842   3.644
   22ILE    HD1  356   3.118   3.780   3.556
   22ILE    HD2  357   3.206   3.920   3.620
   22ILE    HD3  358   3.189   3.774   3.710
   22ILE      C  359   2.765   3.570   3.797
   22ILE      O  360   2.666   3.622   3.836
   23VAL      N  361   2.798   3.449   3.834
   23VAL      H  362   2.896   3.430   3.824
   23VAL     CA  363   2.726   3.354   3.916
   23VAL     HA  364   2.643   3.403   3.967
   23VAL     CB  365   2.661   3.255   3.822
   23VAL     HB  366   2.746   3.198   3.786
   23VAL    CG1  367   2.559   3.155   3.875
   23VAL   HG11  368   2.475   3.195   3.932
   23VAL   HG12  369   2.518   3.104   3.788
   23VAL   HG13  370   2.593   3.076   3.942
   23VAL    CG2  371   2.602   3.312   3.687
   23VAL   HG21  372   2.534   3.394   3.712
   23VAL   HG22  373   2.670   3.363   3.620
   23VAL   HG23  374   2.546   3.233   3.637
   23VAL      C  375   2.811   3.294   4.023
   23VAL      O  376   2.929   3.281   3.995
   24ASP      N  377   2.762   3.267   4.145
   24ASP      H  378   2.665   3.296   4.149
   24ASP     CA  379   2.821   3.197   4.263
   24ASP     HA  380   2.929   3.213   4.260
   24ASP     CB  381   2.764   3.271   4.395
   24ASP    HB1  382   2.828   3.350   4.435
   24ASP    HB2  383   2.668   3.318   4.374
   24ASP     CG  384   2.758   3.182   4.515
   24ASP    OD1  385   2.865   3.130   4.545
   24ASP    OD2  386   2.653   3.165   4.578
   24ASP      C  387   2.778   3.047   4.254
   24ASP      O  388   2.703   3.000   4.179
   25TYR      N  389   2.845   2.959   4.334
   25TYR      H  390   2.898   3.010   4.404
   25TYR     CA  391   2.816   2.819   4.342
   25TYR     HA  392   2.709   2.815   4.322
   25TYR     CB  393   2.900   2.734   4.232
   25TYR    HB1  394   2.870   2.629   4.239
   25TYR    HB2  395   2.867   2.768   4.134
   25TYR     CG  396   3.050   2.756   4.248
   25TYR    CD1  397   3.111   2.858   4.168
   25TYR    HD1  398   3.055   2.933   4.115
   25TYR    CD2  399   3.121   2.654   4.309
   25TYR    HD2  400   3.079   2.560   4.342
   25TYR    CE1  401   3.254   2.870   4.168
   25TYR    HE1  402   3.303   2.944   4.106
   25TYR    CE2  403   3.263   2.668   4.308
   25TYR    HE2  404   3.322   2.587   4.349
   25TYR     CZ  405   3.327   2.778   4.242
   25TYR     OH  406   3.464   2.765   4.231
   25TYR     HH  407   3.506   2.850   4.235
   25TYR      C  408   2.830   2.759   4.483
   25TYR      O  409   2.824   2.639   4.501
   26LYS      N  410   2.846   2.846   4.582
   26LYS      H  411   2.846   2.945   4.561
   26LYS     CA  412   2.874   2.827   4.723
   26LYS     HA  413   2.812   2.739   4.736
   26LYS     CB  414   3.019   2.774   4.752
   26LYS    HB1  415   3.040   2.756   4.857
   26LYS    HB2  416   3.042   2.673   4.718
   26LYS     CG  417   3.127   2.865   4.699
   26LYS    HG1  418   3.116   2.876   4.591
   26LYS    HG2  419   3.094   2.964   4.730
   26LYS     CD  420   3.270   2.842   4.756
   26LYS    HD1  421   3.328   2.935   4.752
   26LYS    HD2  422   3.266   2.806   4.859
   26LYS     CE  423   3.346   2.732   4.680
   26LYS    HE1  424   3.297   2.636   4.688
   26LYS    HE2  425   3.349   2.748   4.572
   26LYS     NZ  426   3.485   2.721   4.715
   26LYS    HZ1  427   3.498   2.731   4.815
   26LYS    HZ2  428   3.528   2.638   4.677
   26LYS    HZ3  429   3.536   2.797   4.674
   26LYS      C  430   2.805   2.910   4.831
   26LYS      O  431   2.822   2.865   4.944
   27THR      N  432   2.733   3.016   4.800
   27THR      H  433   2.731   3.056   4.707
   27THR     CA  434   2.667   3.091   4.907
   27THR     HA  435   2.691   3.058   5.009
   27THR     CB  436   2.726   3.236   4.914
   27THR     HB  437   2.681   3.290   4.998
   27THR    OG1  438   2.688   3.308   4.803
   27THR    HG1  439   2.698   3.264   4.720
   27THR    CG2  440   2.883   3.256   4.925
   27THR   HG21  441   2.911   3.361   4.937
   27THR   HG22  442   2.930   3.203   5.008
   27THR   HG23  443   2.928   3.228   4.830
   27THR      C  444   2.513   3.078   4.890
   27THR      O  445   2.441   3.044   4.976
   28THR      N  446   2.466   3.104   4.765
   28THR      H  447   2.529   3.134   4.692
   28THR     CA  448   2.323   3.104   4.735
   28THR     HA  449   2.279   3.033   4.805
   28THR     CB  450   2.261   3.242   4.745
   28THR     HB  451   2.161   3.243   4.701
   28THR    OG1  452   2.349   3.321   4.668
   28THR    HG1  453   2.439   3.321   4.699
   28THR    CG2  454   2.242   3.305   4.885
   28THR   HG21  455   2.206   3.407   4.878
   28THR   HG22  456   2.179   3.243   4.948
   28THR   HG23  457   2.342   3.297   4.928
   28THR      C  458   2.297   3.035   4.599
   28THR      O  459   2.182   2.998   4.573
   29LYS      N  460   2.407   2.998   4.519
   29LYS      H  461   2.495   3.034   4.551
   29LYS     CA  462   2.402   2.936   4.384
   29LYS     HA  463   2.507   2.918   4.361
   29LYS     CB  464   2.323   2.803   4.368
   29LYS    HB1  465   2.219   2.832   4.386
   29LYS    HB2  466   2.343   2.766   4.268
   29LYS     CG  467   2.360   2.697   4.481
   29LYS    HG1  468   2.458   2.656   4.454
   29LYS    HG2  469   2.358   2.745   4.579
   29LYS     CD  470   2.264   2.581   4.485
   29LYS    HD1  471   2.166   2.621   4.510
   29LYS    HD2  472   2.249   2.531   4.389
   29LYS     CE  473   2.316   2.470   4.587
   29LYS    HE1  474   2.409   2.427   4.551
   29LYS    HE2  475   2.329   2.515   4.685
   29LYS     NZ  476   2.213   2.368   4.604
   29LYS    HZ1  477   2.213   2.301   4.528
   29LYS    HZ2  478   2.220   2.309   4.685
   29LYS    HZ3  479   2.122   2.411   4.608
   29LYS      C  480   2.360   3.033   4.271
   29LYS      O  481   2.337   2.997   4.154
   30ASN      N  482   2.345   3.163   4.309
   30ASN      H  483   2.379   3.188   4.401
   30ASN     CA  484   2.272   3.260   4.228
   30ASN     HA  485   2.199   3.218   4.159
   30ASN     CB  486   2.196   3.334   4.334
   30ASN    HB1  487   2.129   3.268   4.388
   30ASN    HB2  488   2.267   3.366   4.411
   30ASN     CG  489   2.104   3.447   4.286
   30ASN    OD1  490   2.046   3.433   4.177
   30ASN    ND2  491   2.086   3.556   4.363
   30ASN   HD21  492   2.143   3.564   4.445
   30ASN   HD22  493   2.026   3.635   4.343
   30ASN      C  494   2.368   3.346   4.150
   30ASN      O  495   2.492   3.339   4.162
   31VAL      N  496   2.313   3.415   4.047
   31VAL      H  497   2.212   3.415   4.042
   31VAL     CA  498   2.379   3.515   3.963
   31VAL     HA  499   2.474   3.480   3.922
   31VAL     CB  500   2.278   3.553   3.851
   31VAL     HB  501   2.199   3.610   3.901
   31VAL    CG1  502   2.338   3.652   3.742
   31VAL   HG11  503   2.361   3.751   3.782
   31VAL   HG12  504   2.430   3.621   3.694
   31VAL   HG13  505   2.260   3.667   3.667
   31VAL    CG2  506   2.222   3.435   3.772
   31VAL   HG21  507   2.295   3.366   3.729
   31VAL   HG22  508   2.156   3.371   3.830
   31VAL   HG23  509   2.156   3.460   3.689
   31VAL      C  510   2.408   3.641   4.053
   31VAL      O  511   2.316   3.685   4.116
   32LEU      N  512   2.539   3.669   4.073
   32LEU      H  513   2.601   3.621   4.009
   32LEU     CA  514   2.597   3.778   4.150
   32LEU     HA  515   2.536   3.802   4.237
   32LEU     CB  516   2.742   3.743   4.187
   32LEU    HB1  517   2.794   3.706   4.098
   32LEU    HB2  518   2.790   3.829   4.234
   32LEU     CG  519   2.762   3.622   4.284
   32LEU     HG  520   2.725   3.534   4.231
   32LEU    CD1  521   2.917   3.592   4.305
   32LEU   HD11  522   2.954   3.539   4.218
   32LEU   HD12  523   2.966   3.687   4.327
   32LEU   HD13  524   2.928   3.535   4.397
   32LEU    CD2  525   2.677   3.638   4.418
   32LEU   HD21  526   2.570   3.642   4.395
   32LEU   HD22  527   2.679   3.551   4.482
   32LEU   HD23  528   2.715   3.723   4.475
   32LEU      C  529   2.590   3.912   4.071
   32LEU      O  530   2.572   4.020   4.135
   33ALA      N  531   2.611   3.907   3.939
   33ALA      H  532   2.624   3.816   3.899
   33ALA     CA  533   2.605   4.021   3.843
   33ALA     HA  534   2.526   4.086   3.881
   33ALA     CB  535   2.728   4.101   3.847
   33ALA    HB1  536   2.745   4.147   3.944
   33ALA    HB2  537   2.822   4.054   3.818
   33ALA    HB3  538   2.718   4.181   3.774
   33ALA      C  539   2.556   3.974   3.706
   33ALA      O  540   2.590   3.863   3.655
   34ALA      N  541   2.476   4.064   3.645
   34ALA      H  542   2.444   4.145   3.697
   34ALA     CA  543   2.437   4.082   3.503
   34ALA     HA  544   2.527   4.084   3.441
   34ALA     CB  545   2.353   3.968   3.446
   34ALA    HB1  546   2.252   3.971   3.488
   34ALA    HB2  547   2.339   3.978   3.339
   34ALA    HB3  548   2.394   3.868   3.463
   34ALA      C  549   2.355   4.209   3.480
   34ALA      O  550   2.299   4.266   3.575
   35ILE      N  551   2.337   4.256   3.361
   35ILE      H  552   2.387   4.207   3.288
   35ILE     CA  553   2.227   4.349   3.324
   35ILE     HA  554   2.223   4.434   3.391
   35ILE     CB  555   2.263   4.404   3.184
   35ILE     HB  556   2.303   4.323   3.124
   35ILE    CG1  557   2.372   4.514   3.193
   35ILE   HG11  558   2.333   4.610   3.158
   35ILE   HG12  559   2.386   4.537   3.298
   35ILE    CG2  560   2.139   4.461   3.100
   35ILE   HG21  561   2.051   4.397   3.108
   35ILE   HG22  562   2.105   4.560   3.130
   35ILE   HG23  563   2.175   4.452   2.997
   35ILE     CD  564   2.501   4.479   3.114
   35ILE    HD1  565   2.584   4.547   3.133
   35ILE    HD2  566   2.542   4.380   3.135
   35ILE    HD3  567   2.461   4.491   3.014
   35ILE      C  568   2.091   4.257   3.323
   35ILE      O  569   2.093   4.146   3.267
   36PRO      N  570   1.976   4.311   3.379
   36PRO     CA  571   1.861   4.230   3.405
   36PRO     HA  572   1.901   4.139   3.447
   36PRO     CB  573   1.774   4.308   3.506
   36PRO    HB1  574   1.669   4.291   3.484
   36PRO    HB2  575   1.794   4.263   3.604
   36PRO     CG  576   1.827   4.450   3.492
   36PRO    HG1  577   1.758   4.509   3.432
   36PRO    HG2  578   1.822   4.488   3.594
   36PRO     CD  579   1.966   4.445   3.436
   36PRO    HD1  580   1.977   4.531   3.370
   36PRO    HD2  581   2.033   4.454   3.522
   36PRO      C  582   1.788   4.183   3.278
   36PRO      O  583   1.788   4.266   3.187
   37ASN      N  584   1.736   4.060   3.267
   37ASN      H  585   1.746   3.989   3.338
   37ASN     CA  586   1.651   4.022   3.155
   37ASN     HA  587   1.595   3.934   3.187
   37ASN     CB  588   1.535   4.131   3.110
   37ASN    HB1  589   1.541   4.226   3.163
   37ASN    HB2  590   1.549   4.155   3.005
   37ASN     CG  591   1.396   4.075   3.123
   37ASN    OD1  592   1.367   4.018   3.227
   37ASN    ND2  593   1.318   4.093   3.019
   37ASN   HD21  594   1.360   4.153   2.949
   37ASN   HD22  595   1.226   4.051   3.021
   37ASN      C  596   1.731   3.955   3.039
   37ASN      O  597   1.675   3.878   2.956
   38ARG      N  598   1.863   3.967   3.046
   38ARG      H  599   1.902   4.018   3.124
   38ARG     CA  600   1.952   3.913   2.946
   38ARG     HA  601   1.931   3.944   2.844
   38ARG     CB  602   2.087   3.979   2.982
   38ARG    HB1  603   2.104   3.973   3.089
   38ARG    HB2  604   2.171   3.921   2.943
   38ARG     CG  605   2.116   4.124   2.939
   38ARG    HG1  606   2.065   4.197   3.002
   38ARG    HG2  607   2.223   4.142   2.950
   38ARG     CD  608   2.101   4.163   2.798
   38ARG    HD1  609   1.998   4.170   2.762
   38ARG    HD2  610   2.148   4.259   2.774
   38ARG     NE  611   2.171   4.070   2.712
   38ARG     HE  612   2.223   3.994   2.753
   38ARG     CZ  613   2.178   4.068   2.580
   38ARG    NH1  614   2.124   4.165   2.506
   38ARG   HH11  615   2.093   4.250   2.550
   38ARG   HH12  616   2.142   4.174   2.407
   38ARG    NH2  617   2.250   3.977   2.521
   38ARG   HH21  618   2.275   3.900   2.581
   38ARG   HH22  619   2.246   3.965   2.421
   38ARG      C  620   1.966   3.765   2.953
   38ARG      O  621   1.914   3.697   3.046
   39THR      N  622   2.029   3.706   2.851
   39THR      H  623   2.074   3.771   2.787
   39THR     CA  624   2.035   3.563   2.827
   39THR     HA  625   1.934   3.533   2.800
   39THR     CB  626   2.106   3.536   2.690
   39THR     HB  627   2.086   3.431   2.669
   39THR    OG1  628   2.245   3.538   2.682
   39THR    HG1  629   2.268   3.630   2.687
   39THR    CG2  630   2.055   3.629   2.575
   39THR   HG21  631   2.096   3.579   2.487
   39THR   HG22  632   1.947   3.640   2.572
   39THR   HG23  633   2.095   3.730   2.584
   39THR      C  634   2.081   3.471   2.942
   39THR      O  635   2.023   3.361   2.959
   40PHE      N  636   2.173   3.517   3.031
   40PHE      H  637   2.214   3.606   3.004
   40PHE     CA  638   2.225   3.439   3.151
   40PHE     HA  639   2.208   3.332   3.144
   40PHE     CB  640   2.376   3.459   3.173
   40PHE    HB1  641   2.401   3.563   3.191
   40PHE    HB2  642   2.418   3.401   3.256
   40PHE     CG  643   2.449   3.423   3.049
   40PHE    CD1  644   2.449   3.288   2.992
   40PHE    HD1  645   2.391   3.210   3.039
   40PHE    CD2  646   2.547   3.518   3.001
   40PHE    HD2  647   2.549   3.622   3.028
   40PHE    CE1  648   2.542   3.253   2.890
   40PHE    HE1  649   2.542   3.152   2.851
   40PHE    CE2  650   2.641   3.476   2.901
   40PHE    HE2  651   2.717   3.546   2.871
   40PHE     CZ  652   2.640   3.346   2.852
   40PHE     HZ  653   2.713   3.322   2.777
   40PHE      C  654   2.157   3.492   3.281
   40PHE      O  655   2.173   3.424   3.386
   41ALA      N  656   2.080   3.603   3.268
   41ALA      H  657   2.084   3.655   3.181
   41ALA     CA  658   2.012   3.676   3.369
   41ALA     HA  659   2.080   3.686   3.454
   41ALA     CB  660   1.964   3.816   3.330
   41ALA    HB1  661   1.941   3.872   3.420
   41ALA    HB2  662   2.040   3.872   3.276
   41ALA    HB3  663   1.870   3.815   3.274
   41ALA      C  664   1.892   3.595   3.419
   41ALA      O  665   1.828   3.642   3.514
   42LYS      N  666   1.862   3.478   3.366
   42LYS      H  667   1.929   3.446   3.297
   42LYS     CA  668   1.745   3.395   3.393
   42LYS     HA  669   1.686   3.430   3.478
   42LYS     CB  670   1.640   3.419   3.283
   42LYS    HB1  671   1.557   3.348   3.287
   42LYS    HB2  672   1.579   3.507   3.301
   42LYS     CG  673   1.697   3.410   3.138
   42LYS    HG1  674   1.769   3.491   3.126
   42LYS    HG2  675   1.755   3.321   3.112
   42LYS     CD  676   1.588   3.432   3.029
   42LYS    HD1  677   1.508   3.359   3.043
   42LYS    HD2  678   1.526   3.520   3.047
   42LYS     CE  679   1.656   3.453   2.897
   42LYS    HE1  680   1.734   3.528   2.906
   42LYS    HE2  681   1.704   3.357   2.878
   42LYS     NZ  682   1.560   3.492   2.793
   42LYS    HZ1  683   1.603   3.525   2.708
   42LYS    HZ2  684   1.508   3.412   2.760
   42LYS    HZ3  685   1.491   3.553   2.836
   42LYS      C  686   1.788   3.251   3.439
   42LYS      O  687   1.712   3.160   3.429
   43ILE      N  688   1.915   3.236   3.481
   43ILE      H  689   1.972   3.319   3.492
   43ILE     CA  690   1.972   3.113   3.544
   43ILE     HA  691   1.937   3.025   3.491
   43ILE     CB  692   2.126   3.124   3.545
   43ILE     HB  693   2.159   3.223   3.577
   43ILE    CG1  694   2.179   3.090   3.404
   43ILE   HG11  695   2.147   2.987   3.396
   43ILE   HG12  696   2.123   3.144   3.328
   43ILE    CG2  697   2.197   3.041   3.653
   43ILE   HG21  698   2.305   3.052   3.638
   43ILE   HG22  699   2.176   3.076   3.755
   43ILE   HG23  700   2.173   2.935   3.648
   43ILE     CD  701   2.334   3.104   3.374
   43ILE    HD1  702   2.400   3.056   3.446
   43ILE    HD2  703   2.365   3.064   3.278
   43ILE    HD3  704   2.370   3.207   3.375
   43ILE      C  705   1.917   3.108   3.690
   43ILE      O  706   1.939   3.199   3.775
   44ASN      N  707   1.856   2.993   3.731
   44ASN      H  708   1.846   2.917   3.666
   44ASN     CA  709   1.817   2.968   3.870
   44ASN     HA  710   1.776   3.059   3.913
   44ASN     CB  711   1.711   2.847   3.874
   44ASN    HB1  712   1.739   2.766   3.806
   44ASN    HB2  713   1.702   2.808   3.975
   44ASN     CG  714   1.569   2.914   3.852
   44ASN    OD1  715   1.509   2.956   3.951
   44ASN    ND2  716   1.524   2.929   3.729
   44ASN   HD21  717   1.586   2.896   3.656
   44ASN   HD22  718   1.430   2.959   3.707
   44ASN      C  719   1.935   2.929   3.960
   44ASN      O  720   2.033   2.880   3.911
   45PRO      N  721   1.933   2.946   4.095
   45PRO     CA  722   2.030   2.880   4.185
   45PRO     HA  723   2.133   2.892   4.152
   45PRO     CB  724   1.986   2.945   4.323
   45PRO    HB1  725   2.013   2.873   4.400
   45PRO    HB2  726   2.046   3.034   4.340
   45PRO     CG  727   1.850   2.988   4.318
   45PRO    HG1  728   1.773   2.916   4.347
   45PRO    HG2  729   1.834   3.077   4.379
   45PRO     CD  730   1.824   3.017   4.164
   45PRO    HD1  731   1.727   2.970   4.151
   45PRO    HD2  732   1.811   3.124   4.146
   45PRO      C  733   2.010   2.728   4.186
   45PRO      O  734   1.932   2.685   4.269
   46GLY      N  735   2.093   2.651   4.119
   46GLY      H  736   2.171   2.685   4.064
   46GLY     CA  737   2.095   2.508   4.121
   46GLY    HA1  738   2.163   2.479   4.202
   46GLY    HA2  739   1.997   2.475   4.154
   46GLY      C  740   2.117   2.458   3.977
   46GLY      O  741   2.188   2.355   3.961
   47GLU      N  742   2.066   2.531   3.879
   47GLU      H  743   2.054   2.628   3.901
   47GLU     CA  744   2.072   2.496   3.734
   47GLU     HA  745   2.019   2.401   3.726
   47GLU     CB  746   2.010   2.611   3.658
   47GLU    HB1  747   1.911   2.627   3.700
   47GLU    HB2  748   2.072   2.699   3.675
   47GLU     CG  749   1.988   2.595   3.511
   47GLU    HG1  750   1.985   2.694   3.465
   47GLU    HG2  751   2.069   2.540   3.462
   47GLU     CD  752   1.861   2.530   3.473
   47GLU    OE1  753   1.814   2.440   3.545
   47GLU    OE2  754   1.798   2.565   3.373
   47GLU      C  755   2.218   2.465   3.685
   47GLU      O  756   2.237   2.364   3.612
   48VAL      N  757   2.318   2.549   3.719
   48VAL      H  758   2.293   2.627   3.779
   48VAL     CA  759   2.450   2.533   3.672
   48VAL     HA  760   2.451   2.451   3.600
   48VAL     CB  761   2.489   2.668   3.598
   48VAL     HB  762   2.588   2.648   3.558
   48VAL    CG1  763   2.400   2.677   3.471
   48VAL   HG11  764   2.440   2.768   3.426
   48VAL   HG12  765   2.411   2.599   3.395
   48VAL   HG13  766   2.292   2.689   3.476
   48VAL    CG2  767   2.499   2.804   3.674
   48VAL   HG21  768   2.406   2.835   3.721
   48VAL   HG22  769   2.568   2.817   3.757
   48VAL   HG23  770   2.522   2.896   3.619
   48VAL      C  771   2.553   2.478   3.772
   48VAL      O  772   2.667   2.455   3.726
   49ILE      N  773   2.518   2.437   3.894
   49ILE      H  774   2.432   2.469   3.935
   49ILE     CA  775   2.598   2.356   3.982
   49ILE     HA  776   2.689   2.411   4.006
   49ILE     CB  777   2.531   2.344   4.121
   49ILE     HB  778   2.437   2.289   4.118
   49ILE    CG1  779   2.484   2.480   4.174
   49ILE   HG11  780   2.406   2.523   4.110
   49ILE   HG12  781   2.431   2.467   4.268
   49ILE    CG2  782   2.599   2.265   4.231
   49ILE   HG21  783   2.550   2.288   4.326
   49ILE   HG22  784   2.602   2.157   4.214
   49ILE   HG23  785   2.699   2.305   4.245
   49ILE     CD  786   2.594   2.591   4.197
   49ILE    HD1  787   2.550   2.684   4.233
   49ILE    HD2  788   2.673   2.565   4.266
   49ILE    HD3  789   2.643   2.615   4.102
   49ILE      C  790   2.645   2.223   3.922
   49ILE      O  791   2.760   2.189   3.943
   50PRO      N  792   2.566   2.138   3.848
   50PRO     CA  793   2.622   2.033   3.754
   50PRO     HA  794   2.641   1.952   3.823
   50PRO     CB  795   2.503   1.999   3.666
   50PRO    HB1  796   2.506   2.065   3.579
   50PRO    HB2  797   2.491   1.895   3.637
   50PRO     CG  798   2.384   2.021   3.747
   50PRO    HG1  799   2.287   2.019   3.696
   50PRO    HG2  800   2.373   1.932   3.809
   50PRO     CD  801   2.417   2.134   3.839
   50PRO    HD1  802   2.392   2.231   3.797
   50PRO    HD2  803   2.377   2.116   3.940
   50PRO      C  804   2.758   2.057   3.682
   50PRO      O  805   2.849   1.976   3.686
   51LEU      N  806   2.782   2.183   3.628
   51LEU      H  807   2.725   2.264   3.649
   51LEU     CA  808   2.905   2.221   3.547
   51LEU     HA  809   2.917   2.141   3.474
   51LEU     CB  810   2.912   2.355   3.474
   51LEU    HB1  811   2.907   2.436   3.547
   51LEU    HB2  812   3.009   2.376   3.428
   51LEU     CG  813   2.802   2.391   3.371
   51LEU     HG  814   2.704   2.367   3.412
   51LEU    CD1  815   2.797   2.544   3.358
   51LEU   HD11  816   2.704   2.578   3.314
   51LEU   HD12  817   2.803   2.611   3.443
   51LEU   HD13  818   2.884   2.573   3.299
   51LEU    CD2  819   2.816   2.313   3.240
   51LEU   HD21  820   2.721   2.307   3.185
   51LEU   HD22  821   2.892   2.348   3.171
   51LEU   HD23  822   2.846   2.211   3.262
   51LEU      C  823   3.034   2.230   3.638
   51LEU      O  824   3.143   2.249   3.577
   52ILE      N  825   3.029   2.219   3.771
   52ILE      H  826   2.935   2.224   3.809
   52ILE     CA  827   3.146   2.195   3.856
   52ILE     HA  828   3.227   2.172   3.787
   52ILE     CB  829   3.193   2.322   3.939
   52ILE     HB  830   3.290   2.291   3.979
   52ILE    CG1  831   3.093   2.363   4.045
   52ILE   HG11  832   3.055   2.279   4.104
   52ILE   HG12  833   3.135   2.427   4.122
   52ILE    CG2  834   3.217   2.435   3.844
   52ILE   HG21  835   3.125   2.452   3.787
   52ILE   HG22  836   3.252   2.519   3.902
   52ILE   HG23  837   3.288   2.408   3.766
   52ILE     CD  838   2.973   2.443   3.999
   52ILE    HD1  839   2.905   2.448   4.084
   52ILE    HD2  840   3.005   2.545   3.981
   52ILE    HD3  841   2.927   2.395   3.913
   52ILE      C  842   3.133   2.061   3.934
   52ILE      O  843   3.230   2.029   4.007
   53THR      N  844   3.027   1.977   3.918
   53THR      H  845   2.958   2.010   3.852
   53THR     CA  846   2.998   1.852   3.998
   53THR     HA  847   3.089   1.811   4.042
   53THR     CB  848   2.890   1.874   4.112
   53THR     HB  849   2.854   1.778   4.150
   53THR    OG1  850   2.780   1.936   4.052
   53THR    HG1  851   2.796   2.022   4.014
   53THR    CG2  852   2.928   1.965   4.232
   53THR   HG21  853   2.838   1.981   4.292
   53THR   HG22  854   3.009   1.927   4.293
   53THR   HG23  855   2.974   2.057   4.197
   53THR      C  856   2.972   1.729   3.907
   53THR      O  857   2.956   1.617   3.964
   54ASN      N  858   2.984   1.746   3.775
   54ASN      H  859   3.008   1.839   3.743
   54ASN     CA  860   2.962   1.648   3.672
   54ASN     HA  861   2.995   1.555   3.718
   54ASN     CB  862   2.818   1.651   3.609
   54ASN    HB1  863   2.745   1.672   3.686
   54ASN    HB2  864   2.806   1.733   3.537
   54ASN     CG  865   2.784   1.519   3.530
   54ASN    OD1  866   2.804   1.511   3.404
   54ASN    ND2  867   2.737   1.418   3.601
   54ASN   HD21  868   2.720   1.426   3.700
   54ASN   HD22  869   2.710   1.331   3.557
   54ASN      C  870   3.062   1.682   3.561
   54ASN      O  871   3.094   1.801   3.547
   55HIS      N  872   3.113   1.579   3.497
   55HIS      H  873   3.078   1.489   3.524
   55HIS     CA  874   3.212   1.588   3.388
   55HIS     HA  875   3.226   1.696   3.382
   55HIS     CB  876   3.342   1.522   3.440
   55HIS    HB1  877   3.423   1.537   3.368
   55HIS    HB2  878   3.382   1.578   3.525
   55HIS     CG  879   3.343   1.372   3.462
   55HIS    ND1  880   3.298   1.270   3.373
   55HIS    CD2  881   3.392   1.311   3.574
   55HIS    HD2  882   3.436   1.350   3.664
   55HIS    CE1  883   3.317   1.160   3.443
   55HIS    HE1  884   3.285   1.062   3.408
   55HIS    NE2  885   3.373   1.175   3.561
   55HIS    HE2  886   3.379   1.109   3.638
   55HIS      C  887   3.164   1.529   3.252
   55HIS      O  888   3.231   1.551   3.148
   56ASN      N  889   3.061   1.442   3.256
   56ASN      H  890   3.024   1.420   3.348
   56ASN     CA  891   2.998   1.371   3.146
   56ASN     HA  892   3.077   1.335   3.080
   56ASN     CB  893   2.927   1.258   3.218
   56ASN    HB1  894   2.999   1.211   3.285
   56ASN    HB2  895   2.845   1.286   3.284
   56ASN     CG  896   2.874   1.153   3.115
   56ASN    OD1  897   2.754   1.129   3.107
   56ASN    ND2  898   2.963   1.090   3.036
   56ASN   HD21  899   3.061   1.113   3.032
   56ASN   HD22  900   2.926   1.037   2.959
   56ASN      C  901   2.896   1.464   3.067
   56ASN      O  902   2.851   1.423   2.961
   57ILE      N  903   2.862   1.577   3.124
   57ILE      H  904   2.881   1.566   3.223
   57ILE     CA  905   2.789   1.698   3.080
   57ILE     HA  906   2.687   1.672   3.049
   57ILE     CB  907   2.765   1.800   3.197
   57ILE     HB  908   2.703   1.742   3.265
   57ILE    CG1  909   2.676   1.927   3.165
   57ILE   HG11  910   2.734   1.990   3.097
   57ILE   HG12  911   2.586   1.881   3.125
   57ILE    CG2  912   2.890   1.847   3.285
   57ILE   HG21  913   2.861   1.868   3.388
   57ILE   HG22  914   2.980   1.789   3.269
   57ILE   HG23  915   2.933   1.942   3.255
   57ILE     CD  916   2.628   2.005   3.285
   57ILE    HD1  917   2.579   1.929   3.346
   57ILE    HD2  918   2.703   2.052   3.348
   57ILE    HD3  919   2.564   2.088   3.255
   57ILE      C  920   2.844   1.758   2.949
   57ILE      O  921   2.908   1.866   2.932
   58LEU      N  922   2.828   1.680   2.846
   58LEU      H  923   2.789   1.589   2.863
   58LEU     CA  924   2.875   1.707   2.711
   58LEU     HA  925   2.981   1.730   2.706
   58LEU     CB  926   2.852   1.582   2.621
   58LEU    HB1  927   2.871   1.489   2.675
   58LEU    HB2  928   2.746   1.570   2.599
   58LEU     CG  929   2.934   1.576   2.491
   58LEU     HG  930   2.921   1.666   2.432
   58LEU    CD1  931   3.084   1.553   2.513
   58LEU   HD11  932   3.139   1.601   2.432
   58LEU   HD12  933   3.131   1.589   2.604
   58LEU   HD13  934   3.107   1.447   2.503
   58LEU    CD2  935   2.865   1.470   2.400
   58LEU   HD21  936   2.759   1.490   2.380
   58LEU   HD22  937   2.906   1.454   2.301
   58LEU   HD23  938   2.864   1.377   2.456
   58LEU      C  939   2.809   1.825   2.647
   58LEU      O  940   2.872   1.913   2.583
   59LYS      N  941   2.676   1.832   2.660
   59LYS      H  942   2.633   1.761   2.718
   59LYS     CA  943   2.578   1.915   2.585
   59LYS     HA  944   2.629   2.001   2.541
   59LYS     CB  945   2.520   1.836   2.463
   59LYS    HB1  946   2.601   1.809   2.395
   59LYS    HB2  947   2.478   1.737   2.479
   59LYS     CG  948   2.415   1.916   2.373
   59LYS    HG1  949   2.325   1.931   2.431
   59LYS    HG2  950   2.451   2.015   2.346
   59LYS     CD  951   2.385   1.838   2.240
   59LYS    HD1  952   2.463   1.861   2.167
   59LYS    HD2  953   2.404   1.731   2.252
   59LYS     CE  954   2.247   1.859   2.185
   59LYS    HE1  955   2.171   1.814   2.248
   59LYS    HE2  956   2.233   1.964   2.159
   59LYS     NZ  957   2.244   1.790   2.056
   59LYS    HZ1  958   2.314   1.826   1.992
   59LYS    HZ2  959   2.269   1.692   2.067
   59LYS    HZ3  960   2.157   1.787   2.004
   59LYS      C  961   2.475   1.987   2.678
   59LYS      O  962   2.359   1.950   2.674
   60PRO      N  963   2.521   2.092   2.746
   60PRO     CA  964   2.435   2.185   2.830
   60PRO     HA  965   2.374   2.116   2.888
   60PRO     CB  966   2.536   2.253   2.920
   60PRO    HB1  967   2.516   2.347   2.971
   60PRO    HB2  968   2.560   2.180   2.998
   60PRO     CG  969   2.668   2.255   2.841
   60PRO    HG1  970   2.666   2.341   2.774
   60PRO    HG2  971   2.763   2.257   2.895
   60PRO     CD  972   2.662   2.129   2.759
   60PRO    HD1  973   2.722   2.149   2.670
   60PRO    HD2  974   2.721   2.048   2.803
   60PRO      C  975   2.357   2.283   2.745
   60PRO      O  976   2.376   2.283   2.626
   61LEU      N  977   2.260   2.349   2.807
   61LEU      H  978   2.253   2.348   2.908
   61LEU     CA  979   2.174   2.454   2.744
   61LEU     HA  980   2.220   2.503   2.659
   61LEU     CB  981   2.045   2.389   2.681
   61LEU    HB1  982   1.985   2.472   2.645
   61LEU    HB2  983   2.059   2.325   2.594
   61LEU     CG  984   1.960   2.317   2.795
   61LEU     HG  985   1.991   2.346   2.895
   61LEU    CD1  986   1.813   2.362   2.794
   61LEU   HD11  987   1.765   2.337   2.889
   61LEU   HD12  988   1.810   2.470   2.780
   61LEU   HD13  989   1.753   2.312   2.717
   61LEU    CD2  990   1.963   2.165   2.782
   61LEU   HD21  991   1.891   2.115   2.847
   61LEU   HD22  992   1.948   2.127   2.681
   61LEU   HD23  993   2.065   2.130   2.798
   61LEU      C  994   2.165   2.575   2.843
   61LEU      O  995   2.062   2.621   2.879
   62ILE      N  996   2.287   2.625   2.874
   62ILE      H  997   2.362   2.570   2.833
   62ILE     CA  998   2.328   2.747   2.935
   62ILE     HA  999   2.275   2.744   3.030
   62ILE     CB 1000   2.477   2.748   2.965
   62ILE     HB 1001   2.537   2.742   2.874
   62ILE    CG1 1002   2.530   2.637   3.063
   62ILE   HG11 1003   2.513   2.668   3.166
   62ILE   HG12 1004   2.469   2.546   3.058
   62ILE    CG2 1005   2.522   2.887   3.016
   62ILE   HG21 1006   2.501   2.963   2.940
   62ILE   HG22 1007   2.467   2.933   3.098
   62ILE   HG23 1008   2.630   2.897   3.022
   62ILE     CD 1009   2.677   2.601   3.053
   62ILE    HD1 1010   2.703   2.501   3.087
   62ILE    HD2 1011   2.724   2.615   2.956
   62ILE    HD3 1012   2.720   2.680   3.114
   62ILE      C 1013   2.275   2.850   2.835
   62ILE      O 1014   2.337   2.864   2.729
   63GLY      N 1015   2.162   2.924   2.860
   63GLY      H 1016   2.106   2.901   2.941
   63GLY     CA 1017   2.116   3.036   2.775
   63GLY    HA1 1018   2.093   3.127   2.830
   63GLY    HA2 1019   2.194   3.066   2.706
   63GLY      C 1020   1.982   2.996   2.698
   63GLY      O 1021   1.934   3.076   2.623
   64GLN      N 1022   1.942   2.866   2.715
   64GLN      H 1023   1.991   2.821   2.791
   64GLN     CA 1024   1.806   2.813   2.686
   64GLN     HA 1025   1.815   2.723   2.747
   64GLN     CB 1026   1.688   2.894   2.738
   64GLN    HB1 1027   1.696   2.915   2.845
   64GLN    HB2 1028   1.689   2.988   2.683
   64GLN     CG 1029   1.545   2.829   2.718
   64GLN    HG1 1030   1.481   2.917   2.718
   64GLN    HG2 1031   1.523   2.795   2.617
   64GLN     CD 1032   1.507   2.727   2.822
   64GLN    OE1 1033   1.488   2.757   2.941
   64GLN    NE2 1034   1.501   2.602   2.778
   64GLN   HE21 1035   1.489   2.603   2.678
   64GLN   HE22 1036   1.474   2.528   2.841
   64GLN      C 1037   1.794   2.756   2.544
   64GLN      O 1038   1.713   2.667   2.515
   65LYS      N 1039   1.883   2.801   2.450
   65LYS      H 1040   1.945   2.871   2.486
   65LYS     CA 1041   1.930   2.733   2.324
   65LYS     HA 1042   1.857   2.664   2.281
   65LYS     CB 1043   1.962   2.840   2.213
   65LYS    HB1 1044   2.037   2.915   2.238
   65LYS    HB2 1045   1.992   2.779   2.127
   65LYS     CG 1046   1.828   2.900   2.183
   65LYS    HG1 1047   1.753   2.822   2.172
   65LYS    HG2 1048   1.788   2.968   2.259
   65LYS     CD 1049   1.831   2.983   2.049
   65LYS    HD1 1050   1.915   3.052   2.051
   65LYS    HD2 1051   1.867   2.918   1.970
   65LYS     CE 1052   1.704   3.055   2.009
   65LYS    HE1 1053   1.672   3.107   2.099
   65LYS    HE2 1054   1.715   3.127   1.928
   65LYS     NZ 1055   1.608   2.959   1.966
   65LYS    HZ1 1056   1.556   2.907   2.036
   65LYS    HZ2 1057   1.539   3.010   1.913
   65LYS    HZ3 1058   1.649   2.898   1.897
   65LYS      C 1059   2.060   2.660   2.365
   65LYS      O 1060   2.131   2.698   2.456
   66PHE      N 1061   2.089   2.548   2.303
   66PHE      H 1062   2.026   2.513   2.232
   66PHE     CA 1063   2.203   2.459   2.328
   66PHE     HA 1064   2.191   2.437   2.434
   66PHE     CB 1065   2.194   2.332   2.237
   66PHE    HB1 1066   2.151   2.368   2.144
   66PHE    HB2 1067   2.293   2.295   2.209
   66PHE     CG 1068   2.118   2.218   2.285
   66PHE    CD1 1069   2.001   2.184   2.227
   66PHE    HD1 1070   1.964   2.241   2.144
   66PHE    CD2 1071   2.158   2.152   2.402
   66PHE    HD2 1072   2.242   2.189   2.458
   66PHE    CE1 1073   1.924   2.073   2.278
   66PHE    HE1 1074   1.838   2.047   2.218
   66PHE    CE2 1075   2.084   2.041   2.453
   66PHE    HE2 1076   2.122   1.999   2.544
   66PHE     CZ 1077   1.971   1.998   2.386
   66PHE     HZ 1078   1.918   1.909   2.416
   66PHE      C 1079   2.344   2.519   2.310
   66PHE      O 1080   2.368   2.623   2.237
   67CYS      N 1081   2.442   2.450   2.369
   67CYS      H 1082   2.414   2.361   2.408
   67CYS     CA 1083   2.587   2.457   2.358
   67CYS     HA 1084   2.611   2.492   2.257
   67CYS     CB 1085   2.647   2.566   2.453
   67CYS    HB1 1086   2.749   2.537   2.480
   67CYS    HB2 1087   2.655   2.659   2.397
   67CYS     SG 1088   2.561   2.601   2.612
   67CYS     HG 1089   2.590   2.486   2.672
   67CYS      C 1090   2.645   2.312   2.365
   67CYS      O 1091   2.573   2.220   2.401
   68ILE      N 1092   2.773   2.284   2.332
   68ILE      H 1093   2.835   2.359   2.304
   68ILE     CA 1094   2.853   2.168   2.353
   68ILE     HA 1095   2.802   2.112   2.431
   68ILE     CB 1096   2.870   2.078   2.220
   68ILE     HB 1097   2.942   1.998   2.237
   68ILE    CG1 1098   2.914   2.158   2.094
   68ILE   HG11 1099   2.908   2.090   2.009
   68ILE   HG12 1100   2.854   2.244   2.063
   68ILE    CG2 1101   2.731   2.016   2.182
   68ILE   HG21 1102   2.662   2.094   2.148
   68ILE   HG22 1103   2.728   1.957   2.091
   68ILE   HG23 1104   2.675   1.973   2.264
   68ILE     CD 1105   3.059   2.212   2.103
   68ILE    HD1 1106   3.065   2.295   2.174
   68ILE    HD2 1107   3.123   2.129   2.131
   68ILE    HD3 1108   3.101   2.243   2.007
   68ILE      C 1109   2.986   2.197   2.422
   68ILE      O 1110   3.016   2.314   2.436
   69VAL      N 1111   3.047   2.096   2.479
   69VAL      H 1112   3.009   2.004   2.460
   69VAL     CA 1113   3.177   2.096   2.550
   69VAL     HA 1114   3.228   2.192   2.545
   69VAL     CB 1115   3.166   2.047   2.697
   69VAL     HB 1116   3.113   1.952   2.697
   69VAL    CG1 1117   3.311   2.019   2.758
   69VAL   HG11 1118   3.369   2.111   2.742
   69VAL   HG12 1119   3.299   1.998   2.864
   69VAL   HG13 1120   3.363   1.938   2.708
   69VAL    CG2 1121   3.083   2.151   2.784
   69VAL   HG21 1122   3.145   2.241   2.789
   69VAL   HG22 1123   2.983   2.160   2.743
   69VAL   HG23 1124   3.080   2.116   2.887
   69VAL      C 1125   3.258   2.001   2.459
   69VAL      O 1126   3.212   1.902   2.404
   70TYR      N 1127   3.386   2.032   2.448
   70TYR      H 1128   3.422   2.123   2.475
   70TYR     CA 1129   3.487   1.946   2.376
   70TYR     HA 1130   3.443   1.852   2.342
   70TYR     CB 1131   3.537   2.011   2.249
   70TYR    HB1 1132   3.599   1.952   2.184
   70TYR    HB2 1133   3.445   2.033   2.196
   70TYR     CG 1134   3.609   2.141   2.266
   70TYR    CD1 1135   3.753   2.142   2.281
   70TYR    HD1 1136   3.790   2.042   2.293
   70TYR    CD2 1137   3.542   2.263   2.265
   70TYR    HD2 1138   3.435   2.268   2.249
   70TYR    CE1 1139   3.821   2.263   2.296
   70TYR    HE1 1140   3.927   2.276   2.311
   70TYR    CE2 1141   3.613   2.384   2.265
   70TYR    HE2 1142   3.550   2.471   2.266
   70TYR     CZ 1143   3.754   2.385   2.276
   70TYR     OH 1144   3.825   2.503   2.265
   70TYR     HH 1145   3.773   2.579   2.244
   70TYR      C 1146   3.608   1.897   2.466
   70TYR      O 1147   3.668   1.793   2.442
   71THR      N 1148   3.641   1.979   2.565
   71THR      H 1149   3.599   2.071   2.570
   71THR     CA 1150   3.737   1.948   2.671
   71THR     HA 1151   3.729   1.840   2.680
   71THR     CB 1152   3.874   2.005   2.632
   71THR     HB 1153   3.934   1.997   2.723
   71THR    OG1 1154   3.861   2.134   2.583
   71THR    HG1 1155   3.807   2.132   2.506
   71THR    CG2 1156   3.954   1.906   2.538
   71THR   HG21 1157   3.957   1.803   2.573
   71THR   HG22 1158   3.920   1.898   2.435
   71THR   HG23 1159   4.059   1.935   2.535
   71THR      C 1160   3.672   2.006   2.798
   71THR      O 1161   3.640   2.127   2.807
   72ASN      N 1162   3.647   1.916   2.891
   72ASN      H 1163   3.667   1.819   2.873
   72ASN     CA 1164   3.583   1.953   3.016
   72ASN     HA 1165   3.508   2.029   2.995
   72ASN     CB 1166   3.522   1.819   3.071
   72ASN    HB1 1167   3.434   1.787   3.014
   72ASN    HB2 1168   3.600   1.744   3.079
   72ASN     CG 1169   3.471   1.846   3.216
   72ASN    OD1 1170   3.534   1.803   3.312
   72ASN    ND2 1171   3.362   1.910   3.218
   72ASN   HD21 1172   3.313   1.934   3.133
   72ASN   HD22 1173   3.319   1.932   3.306
   72ASN      C 1174   3.695   2.001   3.110
   72ASN      O 1175   3.785   1.919   3.137
   73SER      N 1176   3.701   2.128   3.143
   73SER      H 1177   3.626   2.187   3.109
   73SER     CA 1178   3.813   2.201   3.200
   73SER     HA 1179   3.865   2.130   3.264
   73SER     CB 1180   3.909   2.258   3.095
   73SER    HB1 1181   3.995   2.306   3.143
   73SER    HB2 1182   3.947   2.171   3.042
   73SER     OG 1183   3.840   2.359   3.022
   73SER     HG 1184   3.824   2.433   3.078
   73SER      C 1185   3.769   2.299   3.305
   73SER      O 1186   3.826   2.408   3.317
   74LEU      N 1187   3.672   2.266   3.394
   74LEU      H 1188   3.652   2.167   3.394
   74LEU     CA 1189   3.619   2.369   3.488
   74LEU     HA 1190   3.687   2.451   3.507
   74LEU     CB 1191   3.483   2.418   3.431
   74LEU    HB1 1192   3.507   2.419   3.324
   74LEU    HB2 1193   3.415   2.334   3.445
   74LEU     CG 1194   3.432   2.558   3.477
   74LEU     HG 1195   3.442   2.559   3.585
   74LEU    CD1 1196   3.523   2.673   3.416
   74LEU   HD11 1197   3.484   2.774   3.428
   74LEU   HD12 1198   3.620   2.668   3.466
   74LEU   HD13 1199   3.521   2.671   3.307
   74LEU    CD2 1200   3.287   2.587   3.440
   74LEU   HD21 1201   3.232   2.520   3.506
   74LEU   HD22 1202   3.252   2.689   3.460
   74LEU   HD23 1203   3.263   2.565   3.336
   74LEU      C 1204   3.604   2.304   3.632
   74LEU      O 1205   3.631   2.365   3.734
   75MET      N 1206   3.575   2.172   3.631
   75MET      H 1207   3.560   2.127   3.542
   75MET     CA 1208   3.575   2.089   3.756
   75MET     HA 1209   3.505   2.133   3.826
   75MET     CB 1210   3.538   1.943   3.725
   75MET    HB1 1211   3.455   1.939   3.655
   75MET    HB2 1212   3.619   1.887   3.680
   75MET     CG 1213   3.493   1.853   3.845
   75MET    HG1 1214   3.557   1.859   3.934
   75MET    HG2 1215   3.403   1.903   3.881
   75MET     SD 1216   3.475   1.677   3.802
   75MET     CE 1217   3.366   1.630   3.935
   75MET    HE1 1218   3.419   1.662   4.025
   75MET    HE2 1219   3.270   1.681   3.929
   75MET    HE3 1220   3.366   1.521   3.937
   75MET      C 1221   3.716   2.087   3.826
   75MET      O 1222   3.732   2.069   3.946
   76ASP      N 1223   3.826   2.103   3.747
   76ASP      H 1224   3.809   2.111   3.647
   76ASP     CA 1225   3.968   2.097   3.793
   76ASP     HA 1226   3.980   2.017   3.866
   76ASP     CB 1227   4.053   2.068   3.666
   76ASP    HB1 1228   4.022   1.988   3.598
   76ASP    HB2 1229   4.049   2.156   3.601
   76ASP     CG 1230   4.195   2.035   3.690
   76ASP    OD1 1231   4.272   2.061   3.599
   76ASP    OD2 1232   4.241   2.015   3.810
   76ASP      C 1233   3.997   2.235   3.852
   76ASP      O 1234   3.918   2.326   3.865
   77GLU      N 1235   4.121   2.254   3.882
   77GLU      H 1236   4.179   2.172   3.881
   77GLU     CA 1237   4.172   2.376   3.948
   77GLU     HA 1238   4.102   2.457   3.931
   77GLU     CB 1239   4.181   2.362   4.107
   77GLU    HB1 1240   4.080   2.355   4.148
   77GLU    HB2 1241   4.227   2.269   4.140
   77GLU     CG 1242   4.236   2.471   4.201
   77GLU    HG1 1243   4.214   2.447   4.305
   77GLU    HG2 1244   4.345   2.471   4.191
   77GLU     CD 1245   4.170   2.606   4.175
   77GLU    OE1 1246   4.229   2.707   4.211
   77GLU    OE2 1247   4.048   2.619   4.136
   77GLU      C 1248   4.297   2.417   3.884
   77GLU      O 1249   4.324   2.543   3.888
   78ASN      N 1250   4.371   2.327   3.813
   78ASN      H 1251   4.348   2.230   3.826
   78ASN     CA 1252   4.489   2.365   3.740
   78ASN     HA 1253   4.542   2.440   3.800
   78ASN     CB 1254   4.572   2.235   3.717
   78ASN    HB1 1255   4.564   2.162   3.798
   78ASN    HB2 1256   4.517   2.173   3.647
   78ASN     CG 1257   4.717   2.259   3.685
   78ASN    OD1 1258   4.760   2.244   3.570
   78ASN    ND2 1259   4.793   2.299   3.785
   78ASN   HD21 1260   4.760   2.325   3.876
   78ASN   HD22 1261   4.894   2.307   3.776
   78ASN      C 1262   4.455   2.419   3.604
   78ASN      O 1263   4.525   2.492   3.536
   79THR      N 1264   4.338   2.381   3.556
   79THR      H 1265   4.285   2.316   3.612
   79THR     CA 1266   4.262   2.435   3.446
   79THR     HA 1267   4.312   2.518   3.397
   79THR     CB 1268   4.252   2.333   3.330
   79THR     HB 1269   4.188   2.382   3.256
   79THR    OG1 1270   4.192   2.210   3.366
   79THR    HG1 1271   4.224   2.178   3.449
   79THR    CG2 1272   4.381   2.294   3.248
   79THR   HG21 1273   4.446   2.229   3.307
   79THR   HG22 1274   4.352   2.235   3.161
   79THR   HG23 1275   4.436   2.385   3.224
   79THR      C 1276   4.135   2.488   3.514
   79THR      O 1277   4.078   2.414   3.595
   80TYR      N 1278   4.089   2.610   3.481
   80TYR      H 1279   4.139   2.663   3.411
   80TYR     CA 1280   3.976   2.674   3.544
   80TYR     HA 1281   3.905   2.598   3.578
   80TYR     CB 1282   4.015   2.743   3.675
   80TYR    HB1 1283   3.931   2.797   3.719
   80TYR    HB2 1284   4.052   2.668   3.745
   80TYR     CG 1285   4.121   2.852   3.657
   80TYR    CD1 1286   4.104   2.971   3.584
   80TYR    HD1 1287   4.019   2.988   3.519
   80TYR    CD2 1288   4.230   2.841   3.742
   80TYR    HD2 1289   4.244   2.751   3.799
   80TYR    CE1 1290   4.193   3.078   3.604
   80TYR    HE1 1291   4.184   3.167   3.543
   80TYR    CE2 1292   4.319   2.949   3.756
   80TYR    HE2 1293   4.406   2.946   3.820
   80TYR     CZ 1294   4.303   3.067   3.689
   80TYR     OH 1295   4.405   3.162   3.691
   80TYR     HH 1296   4.388   3.243   3.646
   80TYR      C 1297   3.893   2.761   3.450
   80TYR      O 1298   3.806   2.832   3.494
   81ALA      N 1299   3.933   2.763   3.322
   81ALA      H 1300   4.012   2.707   3.296
   81ALA     CA 1301   3.862   2.828   3.209
   81ALA     HA 1302   3.761   2.859   3.232
   81ALA     CB 1303   3.945   2.953   3.165
   81ALA    HB1 1304   3.891   2.999   3.082
   81ALA    HB2 1305   3.959   3.027   3.243
   81ALA    HB3 1306   4.040   2.918   3.125
   81ALA      C 1307   3.830   2.724   3.100
   81ALA      O 1308   3.926   2.653   3.057
   82MET      N 1309   3.697   2.704   3.076
   82MET      H 1310   3.639   2.771   3.125
   82MET     CA 1311   3.641   2.623   2.973
   82MET     HA 1312   3.719   2.572   2.916
   82MET     CB 1313   3.549   2.513   3.031
   82MET    HB1 1314   3.618   2.458   3.095
   82MET    HB2 1315   3.477   2.557   3.099
   82MET     CG 1316   3.495   2.412   2.931
   82MET    HG1 1317   3.416   2.462   2.875
   82MET    HG2 1318   3.572   2.376   2.862
   82MET     SD 1319   3.419   2.276   3.020
   82MET     CE 1320   3.254   2.344   3.091
   82MET    HE1 1321   3.201   2.393   3.010
   82MET    HE2 1322   3.195   2.259   3.127
   82MET    HE3 1323   3.263   2.410   3.177
   82MET      C 1324   3.565   2.710   2.871
   82MET      O 1325   3.507   2.805   2.908
   83GLU      N 1326   3.580   2.666   2.745
   83GLU      H 1327   3.619   2.574   2.730
   83GLU     CA 1328   3.513   2.730   2.629
   83GLU     HA 1329   3.462   2.819   2.663
   83GLU     CB 1330   3.625   2.760   2.522
   83GLU    HB1 1331   3.724   2.781   2.560
   83GLU    HB2 1332   3.660   2.666   2.480
   83GLU     CG 1333   3.594   2.828   2.391
   83GLU    HG1 1334   3.498   2.809   2.344
   83GLU    HG2 1335   3.591   2.935   2.408
   83GLU     CD 1336   3.700   2.805   2.288
   83GLU    OE1 1337   3.807   2.874   2.304
   83GLU    OE2 1338   3.683   2.724   2.198
   83GLU      C 1339   3.422   2.626   2.575
   83GLU      O 1340   3.462   2.508   2.568
   84LEU      N 1341   3.300   2.667   2.537
   84LEU      H 1342   3.289   2.767   2.538
   84LEU     CA 1343   3.187   2.592   2.472
   84LEU     HA 1344   3.218   2.494   2.438
   84LEU     CB 1345   3.062   2.600   2.564
   84LEU    HB1 1346   3.023   2.701   2.573
   84LEU    HB2 1347   2.978   2.556   2.511
   84LEU     CG 1348   3.073   2.534   2.704
   84LEU     HG 1349   3.132   2.444   2.692
   84LEU    CD1 1350   3.134   2.630   2.806
   84LEU   HD11 1351   3.225   2.679   2.771
   84LEU   HD12 1352   3.070   2.714   2.832
   84LEU   HD13 1353   3.160   2.580   2.899
   84LEU    CD2 1354   2.939   2.482   2.759
   84LEU   HD21 1355   2.950   2.440   2.859
   84LEU   HD22 1356   2.876   2.571   2.761
   84LEU   HD23 1357   2.900   2.400   2.700
   84LEU      C 1358   3.148   2.669   2.342
   84LEU      O 1359   3.166   2.792   2.340
   85LEU      N 1360   3.090   2.611   2.235
   85LEU      H 1361   3.077   2.511   2.241
   85LEU     CA 1362   3.021   2.671   2.120
   85LEU     HA 1363   3.038   2.779   2.123
   85LEU     CB 1364   3.069   2.606   1.992
   85LEU    HB1 1365   3.038   2.501   1.996
   85LEU    HB2 1366   3.011   2.651   1.912
   85LEU     CG 1367   3.222   2.615   1.966
   85LEU     HG 1368   3.274   2.545   2.032
   85LEU    CD1 1369   3.268   2.569   1.832
   85LEU   HD11 1370   3.377   2.572   1.828
   85LEU   HD12 1371   3.229   2.470   1.807
   85LEU   HD13 1372   3.219   2.650   1.778
   85LEU    CD2 1373   3.281   2.753   1.998
   85LEU   HD21 1374   3.382   2.760   1.958
   85LEU   HD22 1375   3.224   2.829   1.944
   85LEU   HD23 1376   3.301   2.772   2.103
   85LEU      C 1377   2.876   2.640   2.124
   85LEU      O 1378   2.834   2.535   2.183
   86THR      N 1379   2.794   2.727   2.067
   86THR      H 1380   2.842   2.810   2.034
   86THR     CA 1381   2.651   2.722   2.054
   86THR     HA 1382   2.605   2.711   2.152
   86THR     CB 1383   2.621   2.855   1.986
   86THR     HB 1384   2.519   2.848   1.948
   86THR    OG1 1385   2.702   2.890   1.869
   86THR    HG1 1386   2.694   2.815   1.813
   86THR    CG2 1387   2.636   2.975   2.091
   86THR   HG21 1388   2.618   3.073   2.047
   86THR   HG22 1389   2.558   2.970   2.167
   86THR   HG23 1390   2.736   2.978   2.134
   86THR      C 1391   2.603   2.603   1.965
   86THR      O 1392   2.672   2.561   1.878
   87GLY      N 1393   2.488   2.544   2.004
   87GLY      H 1394   2.431   2.593   2.072
   87GLY     CA 1395   2.433   2.419   1.950
   87GLY    HA1 1396   2.506   2.368   1.886
   87GLY    HA2 1397   2.406   2.364   2.040
   87GLY      C 1398   2.310   2.466   1.868
   87GLY      O 1399   2.208   2.399   1.865
   88TYR      N 1400   2.322   2.577   1.789
   88TYR      H 1401   2.417   2.607   1.777
   88TYR     CA 1402   2.213   2.634   1.707
   88TYR     HA 1403   2.167   2.549   1.655
   88TYR     CB 1404   2.113   2.724   1.800
   88TYR    HB1 1405   2.028   2.764   1.744
   88TYR    HB2 1406   2.071   2.653   1.870
   88TYR     CG 1407   2.173   2.843   1.881
   88TYR    CD1 1408   2.211   2.826   2.013
   88TYR    HD1 1409   2.216   2.726   2.054
   88TYR    CD2 1410   2.165   2.972   1.822
   88TYR    HD2 1411   2.125   2.995   1.724
   88TYR    CE1 1412   2.252   2.936   2.087
   88TYR    HE1 1413   2.277   2.919   2.191
   88TYR    CE2 1414   2.210   3.081   1.899
   88TYR    HE2 1415   2.209   3.181   1.859
   88TYR     CZ 1416   2.240   3.062   2.033
   88TYR     OH 1417   2.287   3.172   2.104
   88TYR     HH 1418   2.291   3.159   2.197
   88TYR      C 1419   2.278   2.699   1.589
   88TYR      O 1420   2.390   2.653   1.555
   89ALA      N 1421   2.224   2.801   1.520
   89ALA      H 1422   2.137   2.844   1.548
   89ALA     CA 1423   2.280   2.834   1.385
   89ALA     HA 1424   2.275   2.750   1.316
   89ALA     CB 1425   2.177   2.934   1.331
   89ALA    HB1 1426   2.209   2.994   1.247
   89ALA    HB2 1427   2.081   2.891   1.300
   89ALA    HB3 1428   2.156   3.013   1.404
   89ALA      C 1429   2.421   2.890   1.385
   89ALA      O 1430   2.493   2.857   1.282
   90PRO      N 1431   2.472   2.974   1.473
   90PRO     CA 1432   2.614   3.022   1.456
   90PRO     HA 1433   2.640   3.046   1.353
   90PRO     CB 1434   2.605   3.151   1.545
   90PRO    HB1 1435   2.701   3.164   1.594
   90PRO    HB2 1436   2.599   3.239   1.481
   90PRO     CG 1437   2.495   3.134   1.649
   90PRO    HG1 1438   2.541   3.089   1.737
   90PRO    HG2 1439   2.456   3.233   1.672
   90PRO     CD 1440   2.401   3.029   1.590
   90PRO    HD1 1441   2.387   2.942   1.654
   90PRO    HD2 1442   2.300   3.069   1.580
   90PRO      C 1443   2.710   2.915   1.516
   90PRO      O 1444   2.666   2.819   1.579
   91VAL      N 1445   2.842   2.944   1.512
   91VAL      H 1446   2.874   3.025   1.463
   91VAL     CA 1447   2.943   2.878   1.599
   91VAL     HA 1448   2.904   2.812   1.675
   91VAL     CB 1449   3.034   2.796   1.507
   91VAL     HB 1450   3.133   2.799   1.553
   91VAL    CG1 1451   3.004   2.642   1.496
   91VAL   HG11 1452   2.969   2.608   1.593
   91VAL   HG12 1453   2.931   2.607   1.424
   91VAL   HG13 1454   3.094   2.585   1.471
   91VAL    CG2 1455   3.068   2.856   1.373
   91VAL   HG21 1456   3.133   2.792   1.312
   91VAL   HG22 1457   2.978   2.861   1.312
   91VAL   HG23 1458   3.127   2.947   1.376
   91VAL      C 1459   3.018   2.987   1.684
   91VAL      O 1460   3.134   3.019   1.675
   92SER      N 1461   2.933   3.045   1.774
   92SER      H 1462   2.841   3.006   1.758
   92SER     CA 1463   2.965   3.144   1.873
   92SER     HA 1464   3.017   3.231   1.832
   92SER     CB 1465   2.829   3.210   1.923
   92SER    HB1 1466   2.739   3.181   1.868
   92SER    HB2 1467   2.794   3.190   2.024
   92SER     OG 1468   2.835   3.350   1.909
   92SER     HG 1469   2.882   3.391   1.980
   92SER      C 1470   3.036   3.072   1.999
   92SER      O 1471   2.972   2.981   2.054
   93PRO      N 1472   3.144   3.124   2.057
   93PRO     CA 1473   3.196   3.087   2.189
   93PRO     HA 1474   3.213   2.979   2.190
   93PRO     CB 1475   3.337   3.147   2.201
   93PRO    HB1 1476   3.359   3.177   2.304
   93PRO    HB2 1477   3.411   3.077   2.163
   93PRO     CG 1478   3.334   3.270   2.111
   93PRO    HG1 1479   3.320   3.349   2.185
   93PRO    HG2 1480   3.430   3.285   2.062
   93PRO     CD 1481   3.226   3.227   2.004
   93PRO    HD1 1482   3.179   3.321   1.976
   93PRO    HD2 1483   3.279   3.192   1.915
   93PRO      C 1484   3.111   3.132   2.313
   93PRO      O 1485   3.084   3.252   2.320
   94ILE      N 1486   3.064   3.042   2.402
   94ILE      H 1487   3.098   2.950   2.380
   94ILE     CA 1488   3.026   3.072   2.536
   94ILE     HA 1489   3.027   3.178   2.561
   94ILE     CB 1490   2.895   2.997   2.560
   94ILE     HB 1491   2.902   2.894   2.526
   94ILE    CG1 1492   2.778   3.071   2.497
   94ILE   HG11 1493   2.757   3.162   2.554
   94ILE   HG12 1494   2.815   3.108   2.401
   94ILE    CG2 1495   2.859   2.995   2.717
   94ILE   HG21 1496   2.856   3.095   2.760
   94ILE   HG22 1497   2.766   2.945   2.744
   94ILE   HG23 1498   2.935   2.949   2.780
   94ILE     CD 1499   2.660   2.978   2.478
   94ILE    HD1 1500   2.602   2.992   2.387
   94ILE    HD2 1501   2.693   2.874   2.478
   94ILE    HD3 1502   2.586   2.981   2.558
   94ILE      C 1503   3.140   3.023   2.620
   94ILE      O 1504   3.170   2.900   2.620
   95VAL      N 1505   3.206   3.107   2.703
   95VAL      H 1506   3.189   3.207   2.706
   95VAL     CA 1507   3.324   3.073   2.782
   95VAL     HA 1508   3.347   2.967   2.767
   95VAL     CB 1509   3.445   3.149   2.728
   95VAL     HB 1510   3.435   3.255   2.751
   95VAL    CG1 1511   3.583   3.096   2.787
   95VAL   HG11 1512   3.653   3.170   2.749
   95VAL   HG12 1513   3.595   3.103   2.895
   95VAL   HG13 1514   3.608   2.995   2.753
   95VAL    CG2 1515   3.460   3.137   2.571
   95VAL   HG21 1516   3.552   3.185   2.536
   95VAL   HG22 1517   3.470   3.030   2.557
   95VAL   HG23 1518   3.372   3.164   2.513
   95VAL      C 1519   3.298   3.100   2.927
   95VAL      O 1520   3.261   3.207   2.968
   96ILE      N 1521   3.319   2.999   3.011
   96ILE      H 1522   3.369   2.918   2.977
   96ILE     CA 1523   3.300   2.996   3.151
   96ILE     HA 1524   3.248   3.086   3.184
   96ILE     CB 1525   3.192   2.892   3.185
   96ILE     HB 1526   3.232   2.790   3.185
   96ILE    CG1 1527   3.069   2.892   3.085
   96ILE   HG11 1528   3.019   2.987   3.065
   96ILE   HG12 1529   3.109   2.862   2.988
   96ILE    CG2 1530   3.148   2.906   3.322
   96ILE   HG21 1531   3.090   2.998   3.320
   96ILE   HG22 1532   3.100   2.816   3.358
   96ILE   HG23 1533   3.234   2.907   3.390
   96ILE     CD 1534   2.960   2.793   3.113
   96ILE    HD1 1535   2.890   2.800   3.030
   96ILE    HD2 1536   3.013   2.697   3.108
   96ILE    HD3 1537   2.929   2.798   3.217
   96ILE      C 1538   3.439   2.985   3.215
   96ILE      O 1539   3.515   2.896   3.174
   97ALA      N 1540   3.479   3.074   3.305
   97ALA      H 1541   3.417   3.153   3.316
   97ALA     CA 1542   3.598   3.067   3.386
   97ALA     HA 1543   3.646   2.969   3.392
   97ALA     CB 1544   3.711   3.154   3.333
   97ALA    HB1 1545   3.790   3.159   3.408
   97ALA    HB2 1546   3.744   3.120   3.235
   97ALA    HB3 1547   3.686   3.258   3.312
   97ALA      C 1548   3.576   3.087   3.538
   97ALA      O 1549   3.501   3.177   3.571
   98ARG      N 1550   3.635   3.001   3.622
   98ARG      H 1551   3.703   2.941   3.577
   98ARG     CA 1552   3.596   2.989   3.762
   98ARG     HA 1553   3.495   3.029   3.766
   98ARG     CB 1554   3.599   2.837   3.793
   98ARG    HB1 1555   3.562   2.790   3.702
   98ARG    HB2 1556   3.699   2.795   3.802
   98ARG     CG 1557   3.515   2.796   3.918
   98ARG    HG1 1558   3.565   2.838   4.005
   98ARG    HG2 1559   3.414   2.837   3.910
   98ARG     CD 1560   3.494   2.645   3.924
   98ARG    HD1 1561   3.424   2.624   4.005
   98ARG    HD2 1562   3.439   2.609   3.837
   98ARG     NE 1563   3.617   2.574   3.938
   98ARG     HE 1564   3.635   2.495   3.877
   98ARG     CZ 1565   3.720   2.599   4.021
   98ARG    NH1 1566   3.712   2.689   4.119
   98ARG   HH11 1567   3.618   2.711   4.146
   98ARG   HH12 1568   3.777   2.690   4.196
   98ARG    NH2 1569   3.835   2.536   4.001
   98ARG   HH21 1570   3.847   2.469   3.926
   98ARG   HH22 1571   3.920   2.552   4.053
   98ARG      C 1572   3.697   3.056   3.849
   98ARG      O 1573   3.819   3.050   3.826
   99THR      N 1574   3.654   3.102   3.966
   99THR      H 1575   3.555   3.119   3.975
   99THR     CA 1576   3.725   3.153   4.077
   99THR     HA 1577   3.832   3.136   4.060
   99THR     CB 1578   3.701   3.304   4.076
   99THR     HB 1579   3.781   3.353   4.132
   99THR    OG1 1580   3.594   3.343   4.154
   99THR    HG1 1581   3.623   3.373   4.239
   99THR    CG2 1582   3.684   3.369   3.943
   99THR   HG21 1583   3.590   3.344   3.894
   99THR   HG22 1584   3.680   3.477   3.954
   99THR   HG23 1585   3.766   3.342   3.876
   99THR      C 1586   3.709   3.067   4.202
   99THR      O 1587   3.628   2.974   4.201
  100HIS      N 1588   3.767   3.105   4.319
  100HIS      H 1589   3.808   3.197   4.330
  100HIS     CA 1590   3.737   3.045   4.444
  100HIS     HA 1591   3.750   2.939   4.419
  100HIS     CB 1592   3.827   3.084   4.559
  100HIS    HB1 1593   3.928   3.070   4.520
  100HIS    HB2 1594   3.805   3.187   4.586
  100HIS     CG 1595   3.807   3.003   4.684
  100HIS    ND1 1596   3.843   2.872   4.702
  100HIS    CD2 1597   3.769   3.055   4.807
  100HIS    HD2 1598   3.739   3.156   4.828
  100HIS    CE1 1599   3.817   2.844   4.825
  100HIS    HE1 1600   3.817   2.744   4.866
  100HIS    NE2 1601   3.777   2.953   4.893
  100HIS    HE2 1602   3.768   2.957   4.993
  100HIS      C 1603   3.581   3.068   4.487
  100HIS      O 1604   3.518   2.984   4.558
  101THR      N 1605   3.524   3.181   4.448
  101THR      H 1606   3.580   3.255   4.409
  101THR     CA 1607   3.389   3.222   4.484
  101THR     HA 1608   3.349   3.150   4.555
  101THR     CB 1609   3.399   3.350   4.569
  101THR     HB 1610   3.300   3.367   4.611
  101THR    OG1 1611   3.437   3.470   4.503
  101THR    HG1 1612   3.513   3.448   4.451
  101THR    CG2 1613   3.492   3.335   4.691
  101THR   HG21 1614   3.485   3.413   4.767
  101THR   HG22 1615   3.462   3.246   4.746
  101THR   HG23 1616   3.594   3.318   4.656
  101THR      C 1617   3.291   3.246   4.365
  101THR      O 1618   3.176   3.281   4.392
  102ALA      N 1619   3.330   3.237   4.240
  102ALA      H 1620   3.425   3.213   4.216
  102ALA     CA 1621   3.245   3.284   4.130
  102ALA     HA 1622   3.146   3.242   4.146
  102ALA     CB 1623   3.249   3.438   4.113
  102ALA    HB1 1624   3.186   3.478   4.034
  102ALA    HB2 1625   3.216   3.480   4.208
  102ALA    HB3 1626   3.354   3.466   4.103
  102ALA      C 1627   3.278   3.213   4.001
  102ALA      O 1628   3.381   3.149   3.987
  103LEU      N 1629   3.189   3.217   3.901
  103LEU      H 1630   3.109   3.279   3.910
  103LEU     CA 1631   3.191   3.167   3.767
  103LEU     HA 1632   3.287   3.118   3.748
  103LEU     CB 1633   3.078   3.062   3.746
  103LEU    HB1 1634   2.987   3.115   3.774
  103LEU    HB2 1635   3.078   3.043   3.638
  103LEU     CG 1636   3.088   2.934   3.825
  103LEU     HG 1637   3.151   2.950   3.913
  103LEU    CD1 1638   2.945   2.885   3.870
  103LEU   HD11 1639   2.892   2.956   3.933
  103LEU   HD12 1640   2.882   2.857   3.785
  103LEU   HD13 1641   2.963   2.788   3.917
  103LEU    CD2 1642   3.158   2.823   3.735
  103LEU   HD21 1643   3.154   2.724   3.781
  103LEU   HD22 1644   3.097   2.817   3.645
  103LEU   HD23 1645   3.255   2.870   3.715
  103LEU      C 1646   3.171   3.295   3.682
  103LEU      O 1647   3.063   3.351   3.693
  104ILE      N 1648   3.268   3.341   3.599
  104ILE      H 1649   3.347   3.281   3.581
  104ILE     CA 1650   3.233   3.440   3.501
  104ILE     HA 1651   3.164   3.516   3.537
  104ILE     CB 1652   3.378   3.505   3.459
  104ILE     HB 1653   3.457   3.433   3.438
  104ILE    CG1 1654   3.418   3.598   3.572
  104ILE   HG11 1655   3.337   3.670   3.582
  104ILE   HG12 1656   3.428   3.542   3.665
  104ILE    CG2 1657   3.352   3.599   3.330
  104ILE   HG21 1658   3.302   3.694   3.353
  104ILE   HG22 1659   3.450   3.627   3.293
  104ILE   HG23 1660   3.308   3.545   3.246
  104ILE     CD 1661   3.547   3.668   3.552
  104ILE    HD1 1662   3.628   3.614   3.504
  104ILE    HD2 1663   3.539   3.745   3.477
  104ILE    HD3 1664   3.576   3.708   3.649
  104ILE      C 1665   3.176   3.362   3.386
  104ILE      O 1666   3.235   3.262   3.341
  105PHE      N 1667   3.067   3.407   3.326
  105PHE      H 1668   3.024   3.485   3.373
  105PHE     CA 1669   2.993   3.355   3.211
  105PHE     HA 1670   3.022   3.258   3.170
  105PHE     CB 1671   2.836   3.330   3.257
  105PHE    HB1 1672   2.792   3.412   3.314
  105PHE    HB2 1673   2.784   3.340   3.161
  105PHE     CG 1674   2.799   3.198   3.325
  105PHE    CD1 1675   2.818   3.184   3.465
  105PHE    HD1 1676   2.856   3.271   3.517
  105PHE    CD2 1677   2.754   3.090   3.249
  105PHE    HD2 1678   2.739   3.099   3.142
  105PHE    CE1 1679   2.799   3.058   3.530
  105PHE    HE1 1680   2.821   3.047   3.635
  105PHE    CE2 1681   2.728   2.964   3.317
  105PHE    HE2 1682   2.717   2.869   3.267
  105PHE     CZ 1683   2.745   2.951   3.458
  105PHE     HZ 1684   2.732   2.851   3.497
  105PHE      C 1685   3.010   3.465   3.107
  105PHE      O 1686   2.951   3.575   3.122
  106LEU      N 1687   3.096   3.448   3.008
  106LEU      H 1688   3.141   3.358   2.997
  106LEU     CA 1689   3.114   3.542   2.896
  106LEU     HA 1690   3.064   3.639   2.901
  106LEU     CB 1691   3.265   3.571   2.893
  106LEU    HB1 1692   3.292   3.590   2.997
  106LEU    HB2 1693   3.323   3.483   2.867
  106LEU     CG 1694   3.320   3.675   2.792
  106LEU     HG 1695   3.283   3.654   2.692
  106LEU    CD1 1696   3.268   3.817   2.814
  106LEU   HD11 1697   3.319   3.858   2.901
  106LEU   HD12 1698   3.294   3.884   2.733
  106LEU   HD13 1699   3.160   3.826   2.825
  106LEU    CD2 1700   3.477   3.676   2.790
  106LEU   HD21 1701   3.524   3.582   2.762
  106LEU   HD22 1702   3.510   3.748   2.715
  106LEU   HD23 1703   3.513   3.710   2.887
  106LEU      C 1704   3.063   3.472   2.764
  106LEU      O 1705   3.074   3.348   2.751
  107MET      N 1706   3.018   3.548   2.666
  107MET      H 1707   3.005   3.646   2.687
  107MET     CA 1708   2.990   3.506   2.531
  107MET     HA 1709   3.032   3.406   2.522
  107MET     CB 1710   2.836   3.515   2.508
  107MET    HB1 1711   2.777   3.486   2.595
  107MET    HB2 1712   2.807   3.620   2.503
  107MET     CG 1713   2.768   3.433   2.390
  107MET    HG1 1714   2.824   3.459   2.301
  107MET    HG2 1715   2.788   3.327   2.403
  107MET     SD 1716   2.595   3.463   2.375
  107MET     CE 1717   2.563   3.331   2.256
  107MET    HE1 1718   2.632   3.348   2.174
  107MET    HE2 1719   2.584   3.237   2.307
  107MET    HE3 1720   2.463   3.345   2.216
  107MET      C 1721   3.061   3.610   2.434
  107MET      O 1722   3.064   3.729   2.463
  108GLY      N 1723   3.099   3.552   2.319
  108GLY      H 1724   3.091   3.452   2.307
  108GLY     CA 1725   3.144   3.624   2.197
  108GLY    HA1 1726   3.136   3.732   2.214
  108GLY    HA2 1727   3.247   3.593   2.179
  108GLY      C 1728   3.056   3.598   2.076
  108GLY      O 1729   2.985   3.503   2.073
  109LYS      N 1730   3.063   3.692   1.980
  109LYS      H 1731   3.136   3.762   1.991
  109LYS     CA 1732   3.016   3.687   1.841
  109LYS     HA 1733   2.915   3.645   1.838
  109LYS     CB 1734   3.024   3.827   1.780
  109LYS    HB1 1735   3.125   3.869   1.779
  109LYS    HB2 1736   3.004   3.820   1.674
  109LYS     CG 1737   2.921   3.926   1.842
  109LYS    HG1 1738   2.823   3.881   1.857
  109LYS    HG2 1739   2.938   3.962   1.944
  109LYS     CD 1740   2.899   4.046   1.747
  109LYS    HD1 1741   2.959   4.131   1.783
  109LYS    HD2 1742   2.927   4.024   1.644
  109LYS     CE 1743   2.755   4.084   1.754
  109LYS    HE1 1744   2.743   4.165   1.683
  109LYS    HE2 1745   2.688   4.008   1.715
  109LYS     NZ 1746   2.719   4.132   1.894
  109LYS    HZ1 1747   2.629   4.177   1.895
  109LYS    HZ2 1748   2.684   4.055   1.949
  109LYS    HZ3 1749   2.787   4.193   1.936
  109LYS      C 1750   3.099   3.591   1.753
  109LYS      O 1751   3.217   3.567   1.789
  110PRO      N 1752   3.042   3.526   1.651
  110PRO     CA 1753   3.105   3.411   1.595
  110PRO     HA 1754   3.125   3.345   1.679
  110PRO     CB 1755   3.000   3.341   1.504
  110PRO    HB1 1756   3.047   3.299   1.416
  110PRO    HB2 1757   2.944   3.267   1.561
  110PRO     CG 1758   2.913   3.459   1.457
  110PRO    HG1 1759   2.971   3.493   1.372
  110PRO    HG2 1760   2.811   3.444   1.423
  110PRO     CD 1761   2.916   3.550   1.583
  110PRO    HD1 1762   2.905   3.653   1.549
  110PRO    HD2 1763   2.838   3.535   1.658
  110PRO      C 1764   3.237   3.451   1.517
  110PRO      O 1765   3.336   3.371   1.509
  111THR      N 1766   3.247   3.569   1.453
  111THR      H 1767   3.168   3.631   1.445
  111THR     CA 1768   3.346   3.615   1.357
  111THR     HA 1769   3.384   3.536   1.292
  111THR     CB 1770   3.263   3.728   1.286
  111THR     HB 1771   3.322   3.796   1.224
  111THR    OG1 1772   3.180   3.800   1.381
  111THR    HG1 1773   3.234   3.850   1.440
  111THR    CG2 1774   3.174   3.669   1.185
  111THR   HG21 1775   3.229   3.610   1.112
  111THR   HG22 1776   3.092   3.611   1.228
  111THR   HG23 1777   3.128   3.740   1.116
  111THR      C 1778   3.462   3.692   1.427
  111THR      O 1779   3.526   3.777   1.372
  112THR      N 1780   3.490   3.655   1.550
  112THR      H 1781   3.439   3.584   1.602
  112THR     CA 1782   3.603   3.707   1.626
  112THR     HA 1783   3.664   3.764   1.556
  112THR     CB 1784   3.562   3.823   1.723
  112THR     HB 1785   3.504   3.898   1.670
  112THR    OG1 1786   3.668   3.910   1.765
  112THR    HG1 1787   3.704   3.958   1.691
  112THR    CG2 1788   3.487   3.782   1.846
  112THR   HG21 1789   3.477   3.874   1.904
  112THR   HG22 1790   3.385   3.750   1.827
  112THR   HG23 1791   3.534   3.704   1.907
  112THR      C 1792   3.682   3.597   1.694
  112THR      O 1793   3.661   3.476   1.670
  113SER      N 1794   3.790   3.636   1.765
  113SER      H 1795   3.799   3.733   1.792
  113SER     CA 1796   3.898   3.547   1.805
  113SER     HA 1797   3.919   3.468   1.733
  113SER     CB 1798   4.027   3.628   1.813
  113SER    HB1 1799   4.113   3.566   1.839
  113SER    HB2 1800   4.045   3.657   1.708
  113SER     OG 1801   4.024   3.750   1.883
  113SER     HG 1802   4.113   3.782   1.874
  113SER      C 1803   3.872   3.472   1.941
  113SER      O 1804   3.882   3.536   2.043
  114ARG      N 1805   3.845   3.340   1.933
  114ARG      H 1806   3.855   3.298   1.842
  114ARG     CA 1807   3.807   3.262   2.051
  114ARG     HA 1808   3.713   3.304   2.085
  114ARG     CB 1809   3.776   3.118   2.008
  114ARG    HB1 1810   3.867   3.073   1.970
  114ARG    HB2 1811   3.758   3.060   2.099
  114ARG     CG 1812   3.652   3.093   1.911
  114ARG    HG1 1813   3.562   3.103   1.971
  114ARG    HG2 1814   3.639   3.178   1.844
  114ARG     CD 1815   3.677   2.970   1.820
  114ARG    HD1 1816   3.597   2.954   1.748
  114ARG    HD2 1817   3.759   2.992   1.752
  114ARG     NE 1818   3.685   2.844   1.892
  114ARG     HE 1819   3.708   2.859   1.989
  114ARG     CZ 1820   3.682   2.713   1.854
  114ARG    NH1 1821   3.655   2.690   1.720
  114ARG   HH11 1822   3.650   2.762   1.649
  114ARG   HH12 1823   3.630   2.595   1.697
  114ARG    NH2 1824   3.694   2.620   1.947
  114ARG   HH21 1825   3.688   2.644   2.045
  114ARG   HH22 1826   3.696   2.520   1.931
  114ARG      C 1827   3.914   3.265   2.162
  114ARG      O 1828   3.878   3.265   2.279
  115ARG      N 1829   4.042   3.269   2.128
  115ARG      H 1830   4.068   3.259   2.030
  115ARG     CA 1831   4.148   3.269   2.221
  115ARG     HA 1832   4.128   3.181   2.282
  115ARG     CB 1833   4.290   3.246   2.158
  115ARG    HB1 1834   4.314   3.313   2.075
  115ARG    HB2 1835   4.361   3.260   2.238
  115ARG     CG 1836   4.310   3.099   2.119
  115ARG    HG1 1837   4.236   3.059   2.051
  115ARG    HG2 1838   4.406   3.083   2.069
  115ARG     CD 1839   4.317   3.000   2.239
  115ARG    HD1 1840   4.380   2.914   2.217
  115ARG    HD2 1841   4.374   3.040   2.322
  115ARG     NE 1842   4.185   2.942   2.282
  115ARG     HE 1843   4.107   2.942   2.218
  115ARG     CZ 1844   4.165   2.859   2.392
  115ARG    NH1 1845   4.263   2.825   2.476
  115ARG   HH11 1846   4.348   2.876   2.496
  115ARG   HH12 1847   4.252   2.751   2.544
  115ARG    NH2 1848   4.035   2.822   2.420
  115ARG   HH21 1849   3.950   2.843   2.371
  115ARG   HH22 1850   4.028   2.756   2.496
  115ARG      C 1851   4.151   3.404   2.312
  115ARG      O 1852   4.198   3.398   2.425
  116ASP      N 1853   4.122   3.516   2.252
  116ASP      H 1854   4.090   3.516   2.157
  116ASP     CA 1855   4.110   3.643   2.315
  116ASP     HA 1856   4.197   3.649   2.379
  116ASP     CB 1857   4.129   3.754   2.209
  116ASP    HB1 1858   4.205   3.717   2.140
  116ASP    HB2 1859   4.026   3.775   2.178
  116ASP     CG 1860   4.179   3.888   2.274
  116ASP    OD1 1861   4.303   3.912   2.277
  116ASP    OD2 1862   4.093   3.976   2.299
  116ASP      C 1863   3.977   3.663   2.388
  116ASP      O 1864   3.976   3.726   2.498
  117VAL      N 1865   3.868   3.585   2.366
  117VAL      H 1866   3.866   3.537   2.277
  117VAL     CA 1867   3.753   3.577   2.454
  117VAL     HA 1868   3.719   3.673   2.493
  117VAL     CB 1869   3.637   3.509   2.377
  117VAL     HB 1870   3.676   3.413   2.340
  117VAL    CG1 1871   3.510   3.487   2.461
  117VAL   HG11 1872   3.470   3.583   2.493
  117VAL   HG12 1873   3.434   3.429   2.409
  117VAL   HG13 1874   3.530   3.437   2.555
  117VAL    CG2 1875   3.596   3.588   2.256
  117VAL   HG21 1876   3.533   3.676   2.271
  117VAL   HG22 1877   3.681   3.607   2.191
  117VAL   HG23 1878   3.533   3.527   2.192
  117VAL      C 1879   3.789   3.487   2.581
  117VAL      O 1880   3.759   3.523   2.692
  118TYR      N 1881   3.858   3.380   2.551
  118TYR      H 1882   3.869   3.355   2.454
  118TYR     CA 1883   3.930   3.297   2.645
  118TYR     HA 1884   3.853   3.249   2.705
  118TYR     CB 1885   3.993   3.172   2.586
  118TYR    HB1 1886   3.908   3.123   2.537
  118TYR    HB2 1887   4.066   3.203   2.511
  118TYR     CG 1888   4.055   3.085   2.693
  118TYR    CD1 1889   4.187   3.114   2.741
  118TYR    HD1 1890   4.248   3.199   2.713
  118TYR    CD2 1891   3.988   2.969   2.732
  118TYR    HD2 1892   3.893   2.951   2.683
  118TYR    CE1 1893   4.236   3.024   2.831
  118TYR    HE1 1894   4.327   3.050   2.883
  118TYR    CE2 1895   4.043   2.883   2.824
  118TYR    HE2 1896   3.996   2.787   2.842
  118TYR     CZ 1897   4.167   2.912   2.875
  118TYR     OH 1898   4.228   2.820   2.954
  118TYR     HH 1899   4.186   2.736   2.949
  118TYR      C 1900   4.016   3.384   2.745
  118TYR      O 1901   3.984   3.394   2.864
  119ARG      N 1902   4.114   3.454   2.686
  119ARG      H 1903   4.126   3.438   2.588
  119ARG     CA 1904   4.202   3.557   2.750
  119ARG     HA 1905   4.275   3.513   2.819
  119ARG     CB 1906   4.283   3.623   2.642
  119ARG    HB1 1907   4.335   3.555   2.574
  119ARG    HB2 1908   4.217   3.687   2.583
  119ARG     CG 1909   4.404   3.699   2.695
  119ARG    HG1 1910   4.374   3.725   2.797
  119ARG    HG2 1911   4.485   3.630   2.718
  119ARG     CD 1912   4.445   3.819   2.604
  119ARG    HD1 1913   4.532   3.877   2.636
  119ARG    HD2 1914   4.475   3.761   2.516
  119ARG     NE 1915   4.334   3.904   2.559
  119ARG     HE 1916   4.309   3.885   2.463
  119ARG     CZ 1917   4.273   3.996   2.629
  119ARG    NH1 1918   4.301   4.026   2.757
  119ARG   HH11 1919   4.370   3.986   2.818
  119ARG   HH12 1920   4.262   4.108   2.801
  119ARG    NH2 1921   4.173   4.057   2.563
  119ARG   HH21 1922   4.151   4.051   2.464
  119ARG   HH22 1923   4.120   4.132   2.605
  119ARG      C 1924   4.122   3.660   2.835
  119ARG      O 1925   4.162   3.681   2.952
  120THR      N 1926   4.025   3.728   2.784
  120THR      H 1927   4.034   3.731   2.683
  120THR     CA 1928   3.928   3.814   2.856
  120THR     HA 1929   3.979   3.906   2.886
  120THR     CB 1930   3.819   3.861   2.751
  120THR     HB 1931   3.773   3.773   2.706
  120THR    OG1 1932   3.887   3.946   2.658
  120THR    HG1 1933   3.938   3.890   2.601
  120THR    CG2 1934   3.712   3.952   2.814
  120THR   HG21 1935   3.767   4.046   2.822
  120THR   HG22 1936   3.629   3.967   2.745
  120THR   HG23 1937   3.673   3.917   2.909
  120THR      C 1938   3.878   3.748   2.987
  120THR      O 1939   3.901   3.802   3.096
  121CYS      N 1940   3.819   3.630   2.973
  121CYS      H 1941   3.822   3.595   2.878
  121CYS     CA 1942   3.752   3.549   3.071
  121CYS     HA 1943   3.686   3.618   3.122
  121CYS     CB 1944   3.678   3.426   3.012
  121CYS    HB1 1945   3.639   3.454   2.914
  121CYS    HB2 1946   3.732   3.332   3.007
  121CYS     SG 1947   3.535   3.401   3.109
  121CYS     HG 1948   3.506   3.282   3.056
  121CYS      C 1949   3.850   3.505   3.183
  121CYS      O 1950   3.826   3.521   3.301
  122ARG      N 1951   3.961   3.447   3.136
  122ARG      H 1952   3.976   3.419   3.040
  122ARG     CA 1953   4.071   3.393   3.223
  122ARG     HA 1954   4.026   3.330   3.300
  122ARG     CB 1955   4.160   3.289   3.149
  122ARG    HB1 1956   4.107   3.196   3.124
  122ARG    HB2 1957   4.190   3.336   3.055
  122ARG     CG 1958   4.280   3.245   3.232
  122ARG    HG1 1959   4.346   3.331   3.246
  122ARG    HG2 1960   4.238   3.217   3.329
  122ARG     CD 1961   4.359   3.127   3.169
  122ARG    HD1 1962   4.301   3.036   3.155
  122ARG    HD2 1963   4.373   3.141   3.062
  122ARG     NE 1964   4.489   3.099   3.237
  122ARG     HE 1965   4.493   3.007   3.279
  122ARG     CZ 1966   4.595   3.171   3.220
  122ARG    NH1 1967   4.599   3.267   3.131
  122ARG   HH11 1968   4.529   3.267   3.058
  122ARG   HH12 1969   4.684   3.314   3.105
  122ARG    NH2 1970   4.705   3.143   3.290
  122ARG   HH21 1971   4.697   3.082   3.370
  122ARG   HH22 1972   4.798   3.181   3.278
  122ARG      C 1973   4.142   3.507   3.294
  122ARG      O 1974   4.154   3.497   3.418
  123ASP      N 1975   4.181   3.621   3.225
  123ASP      H 1976   4.147   3.626   3.130
  123ASP     CA 1977   4.229   3.746   3.286
  123ASP     HA 1978   4.325   3.725   3.333
  123ASP     CB 1979   4.247   3.852   3.178
  123ASP    HB1 1980   4.323   3.818   3.107
  123ASP    HB2 1981   4.154   3.876   3.126
  123ASP     CG 1982   4.292   3.991   3.225
  123ASP    OD1 1983   4.264   4.078   3.143
  123ASP    OD2 1984   4.359   4.013   3.332
  123ASP      C 1985   4.135   3.804   3.401
  123ASP      O 1986   4.179   3.836   3.510
  124HIS      N 1987   4.004   3.822   3.361
  124HIS      H 1988   3.984   3.805   3.264
  124HIS     CA 1989   3.908   3.890   3.447
  124HIS     HA 1990   3.953   3.983   3.481
  124HIS     CB 1991   3.769   3.906   3.381
  124HIS    HB1 1992   3.749   3.820   3.318
  124HIS    HB2 1993   3.692   3.904   3.458
  124HIS     CG 1994   3.752   4.038   3.320
  124HIS    ND1 1995   3.755   4.152   3.400
  124HIS    CD2 1996   3.743   4.071   3.184
  124HIS    HD2 1997   3.744   4.007   3.098
  124HIS    CE1 1998   3.746   4.252   3.315
  124HIS    HE1 1999   3.749   4.353   3.352
  124HIS    NE2 2000   3.745   4.209   3.188
  124HIS    HE2 2001   3.753   4.260   3.101
  124HIS      C 2002   3.899   3.800   3.575
  124HIS      O 2003   3.888   3.850   3.684
  125ALA      N 2004   3.910   3.669   3.553
  125ALA      H 2005   3.922   3.648   3.455
  125ALA     CA 2006   3.892   3.566   3.654
  125ALA     HA 2007   3.811   3.595   3.721
  125ALA     CB 2008   3.868   3.434   3.584
  125ALA    HB1 2009   3.782   3.441   3.518
  125ALA    HB2 2010   3.954   3.394   3.531
  125ALA    HB3 2011   3.851   3.357   3.660
  125ALA      C 2012   4.022   3.565   3.737
  125ALA      O 2013   4.002   3.550   3.860
  126THR      N 2014   4.142   3.568   3.677
  126THR      H 2015   4.136   3.557   3.576
  126THR     CA 2016   4.271   3.557   3.744
  126THR     HA 2017   4.280   3.473   3.813
  126THR     CB 2018   4.385   3.538   3.641
  126THR     HB 2019   4.391   3.619   3.569
  126THR    OG1 2020   4.366   3.414   3.575
  126THR    HG1 2021   4.281   3.413   3.534
  126THR    CG2 2022   4.526   3.528   3.698
  126THR   HG21 2023   4.543   3.466   3.786
  126THR   HG22 2024   4.602   3.504   3.624
  126THR   HG23 2025   4.546   3.628   3.734
  126THR      C 2026   4.299   3.677   3.839
  126THR      O 2027   4.345   3.663   3.953
  127ARG      N 2028   4.250   3.794   3.808
  127ARG      H 2029   4.206   3.797   3.717
  127ARG     CA 2030   4.241   3.916   3.888
  127ARG     HA 2031   4.343   3.928   3.922
  127ARG     CB 2032   4.215   4.043   3.797
  127ARG    HB1 2033   4.119   4.018   3.752
  127ARG    HB2 2034   4.200   4.134   3.854
  127ARG     CG 2035   4.327   4.069   3.699
  127ARG    HG1 2036   4.425   4.069   3.745
  127ARG    HG2 2037   4.340   3.994   3.620
  127ARG     CD 2038   4.314   4.201   3.624
  127ARG    HD1 2039   4.255   4.266   3.688
  127ARG    HD2 2040   4.415   4.237   3.604
  127ARG     NE 2041   4.257   4.195   3.492
  127ARG     HE 2042   4.275   4.112   3.438
  127ARG     CZ 2043   4.202   4.295   3.421
  127ARG    NH1 2044   4.169   4.409   3.477
  127ARG   HH11 2045   4.185   4.417   3.577
  127ARG   HH12 2046   4.116   4.481   3.430
  127ARG    NH2 2047   4.161   4.274   3.293
  127ARG   HH21 2048   4.195   4.192   3.246
  127ARG   HH22 2049   4.117   4.350   3.243
  127ARG      C 2050   4.143   3.906   4.005
  127ARG      O 2051   4.163   3.984   4.095
  128VAL      N 2052   4.049   3.810   4.009
  128VAL      H 2053   4.030   3.752   3.928
  128VAL     CA 2054   3.956   3.781   4.118
  128VAL     HA 2055   3.943   3.876   4.169
  128VAL     CB 2056   3.817   3.743   4.065
  128VAL     HB 2057   3.827   3.657   3.999
  128VAL    CG1 2058   3.710   3.716   4.169
  128VAL   HG11 2059   3.744   3.653   4.252
  128VAL   HG12 2060   3.671   3.808   4.210
  128VAL   HG13 2061   3.624   3.665   4.126
  128VAL    CG2 2062   3.761   3.852   3.963
  128VAL   HG21 2063   3.719   3.818   3.868
  128VAL   HG22 2064   3.673   3.899   4.008
  128VAL   HG23 2065   3.824   3.932   3.924
  128VAL      C 2066   4.025   3.676   4.209
  128VAL      O 2067   4.022   3.686   4.328
  129ARG      N 2068   4.099   3.583   4.149
  129ARG      H 2069   4.096   3.571   4.049
  129ARG     CA 2070   4.173   3.489   4.229
  129ARG     HA 2071   4.111   3.444   4.307
  129ARG     CB 2072   4.226   3.372   4.143
  129ARG    HB1 2073   4.269   3.408   4.049
  129ARG    HB2 2074   4.305   3.312   4.187
  129ARG     CG 2075   4.116   3.273   4.111
  129ARG    HG1 2076   4.093   3.207   4.194
  129ARG    HG2 2077   4.017   3.313   4.090
  129ARG     CD 2078   4.158   3.192   3.985
  129ARG    HD1 2079   4.153   3.260   3.901
  129ARG    HD2 2080   4.263   3.161   3.993
  129ARG     NE 2081   4.066   3.077   3.969
  129ARG     HE 2082   3.985   3.078   3.909
  129ARG     CZ 2083   4.096   2.959   4.025
  129ARG    NH1 2084   4.210   2.937   4.088
  129ARG   HH11 2085   4.278   3.008   4.110
  129ARG   HH12 2086   4.233   2.847   4.129
  129ARG    NH2 2087   4.021   2.851   4.019
  129ARG   HH21 2088   3.925   2.851   3.988
  129ARG   HH22 2089   4.055   2.768   4.066
  129ARG      C 2090   4.293   3.553   4.298
  129ARG      O 2091   4.314   3.519   4.411
  130ALA      N 2092   4.351   3.659   4.240
  130ALA      H 2093   4.319   3.676   4.146
  130ALA     CA 2094   4.459   3.747   4.288
  130ALA     HA 2095   4.537   3.681   4.326
  130ALA     CB 2096   4.512   3.833   4.168
  130ALA    HB1 2097   4.449   3.918   4.142
  130ALA    HB2 2098   4.603   3.886   4.196
  130ALA    HB3 2099   4.544   3.775   4.081
  130ALA      C 2100   4.403   3.833   4.403
  130ALA      O 2101   4.473   3.925   4.448
  131THR      N 2102   4.283   3.817   4.455
  131THR      H 2103   4.216   3.760   4.405
  131THR     CA 2104   4.235   3.878   4.582
  131THR     HA 2105   4.321   3.926   4.629
  131THR     CB 2106   4.120   3.978   4.565
  131THR     HB 2107   4.090   4.003   4.667
  131THR    OG1 2108   4.008   3.936   4.497
  131THR    HG1 2109   4.031   3.882   4.423
  131THR    CG2 2110   4.168   4.100   4.492
  131THR   HG21 2111   4.099   4.184   4.499
  131THR   HG22 2112   4.259   4.132   4.543
  131THR   HG23 2113   4.186   4.086   4.386
  131THR      C 2114   4.194   3.774   4.694
  131THR      O 2115   4.152   3.802   4.805
  132GLY      N 2116   4.202   3.648   4.653
  132GLY      H 2117   4.269   3.636   4.578
  132GLY     CA 2118   4.157   3.530   4.725
  132GLY    HA1 2119   4.201   3.436   4.691
  132GLY    HA2 2120   4.182   3.533   4.831
  132GLY      C 2121   4.007   3.501   4.709
  132GLY      O 2122   3.939   3.450   4.797
  133ASN      N 2123   3.954   3.536   4.593
  133ASN      H 2124   4.011   3.577   4.520
  133ASN     CA 2125   3.808   3.533   4.556
  133ASN     HA 2126   3.745   3.478   4.625
  133ASN     CB 2127   3.753   3.675   4.549
  133ASN    HB1 2128   3.817   3.735   4.483
  133ASN    HB2 2129   3.662   3.677   4.489
  133ASN     CG 2130   3.725   3.734   4.683
  133ASN    OD1 2131   3.656   3.684   4.762
  133ASN    ND2 2132   3.780   3.851   4.719
  133ASN   HD21 2133   3.840   3.904   4.658
  133ASN   HD22 2134   3.772   3.864   4.819
  133ASN      C 2135   3.785   3.436   4.432
  133ASN     O1 2136   3.877   3.367   4.388
  133ASN     O2 2137   3.668   3.433   4.388
  134UNK    O00 2138   3.955   4.528   3.711
  134UNK    C01 2139   3.869   4.443   3.682
  134UNK    C02 2140   3.731   4.483   3.632
  134UNK    C03 2141   3.900   4.294   3.685
  134UNK    C04 2142   3.695   4.625   3.663
  134UNK    C05 2143   3.889   4.237   3.827
  134UNK    C06 2144   3.676   4.659   3.812
  134UNK    C07 2145   3.969   4.314   3.936
  134UNK    C08 2146   3.629   4.564   3.902
  134UNK    C09 2147   3.703   4.792   3.851
  134UNK    C0A 2148   3.943   4.252   4.070
  134UNK    C0B 2149   3.594   4.604   4.038
  134UNK    C0C 2150   3.680   4.836   3.984
  134UNK    C0D 2151   3.802   4.256   4.123
  134UNK    O0E 2152   3.533   4.513   4.126
  134UNK    C0F 2153   3.626   4.736   4.074
  134UNK    C0G 2154   3.735   4.377   4.109
  134UNK    C0H 2155   3.744   4.150   4.188
  134UNK    C0I 2156   3.601   4.397   4.153
  134UNK    C0J 2157   3.604   4.158   4.227
  134UNK    C0K 2158   3.538   4.287   4.213
  134UNK    O0M 2159   3.595   4.778   4.201
  134UNK    H0N 2160   3.597   4.699   4.254
  134UNK    O0O 2161   3.405   4.294   4.232
  134UNK    H0P 2162   3.363   4.376   4.214
  134UNK    H0Q 2163   3.749   4.477   3.525
  134UNK    H0R 2164   3.665   4.407   3.674
  134UNK    H0S 2165   4.003   4.286   3.649
  134UNK    H0T 2166   3.833   4.250   3.612
  134UNK    H0U 2167   3.610   4.658   3.604
  134UNK    H0V 2168   3.773   4.691   3.623
  134UNK    H0W 2169   3.935   4.138   3.822
  134UNK    H0X 2170   3.784   4.229   3.855
  134UNK    H0Y 2171   3.943   4.420   3.936
  134UNK    H0Z 2172   4.072   4.289   3.913
  134UNK    H10 2173   3.608   4.464   3.869
  134UNK    H11 2174   3.736   4.869   3.782
  134UNK    H12 2175   4.007   4.290   4.150
  134UNK    H13 2176   3.964   4.145   4.069
  134UNK    H14 2177   3.698   4.936   4.019
  134UNK    H15 2178   3.792   4.460   4.071
  134UNK    H16 2179   3.800   4.057   4.186
  134UNK    H17 2180   3.555   4.072   4.270
  135SOL     OW 2181   3.597   3.715   5.993
  135SOL    HW1 2182   3.682   3.695   5.954
  135SOL    HW2 2183   3.546   3.752   5.921
  135SOL     MW 2184   3.601   3.717   5.979
  136SOL     OW 2185   3.353   1.650   1.911
  136SOL    HW1 2186   3.347   1.599   1.831
  136SOL    HW2 2187   3.443   1.636   1.941
  136SOL     MW 2188   3.364   1.642   1.905
  137SOL     OW 2189   5.630   5.515   0.826
  137SOL    HW1 2190   5.595   5.425   0.826
  137SOL    HW2 2191   5.682   5.520   0.746
  137SOL     MW 2192   5.632   5.504   0.816
  138SOL     OW 2193   0.188   4.543   2.049
  138SOL    HW1 2194   0.178   4.638   2.046
  138SOL    HW2 2195   0.119   4.509   1.992
  138SOL     MW 2196   0.178   4.551   2.041
  139SOL     OW 2197   3.173   5.544   5.659
  139SOL    HW1 2198   3.189   5.470   5.601
  139SOL    HW2 2199   3.091   5.523   5.703
  139SOL     MW 2200   3.165   5.532   5.657
  140SOL     OW 2201   2.942   4.666   1.496
  140SOL    HW1 2202   3.027   4.651   1.539
  140SOL    HW2 2203   2.924   4.759   1.513
  140SOL     MW 2204   2.951   4.676   1.504
  141SOL     OW 2205   3.204   1.585   2.897
  141SOL    HW1 2206   3.212   1.570   2.991
  141SOL    HW2 2207   3.209   1.498   2.858
  141SOL     MW 2208   3.206   1.572   2.904
  142SOL     OW 2209   3.312   5.439   4.841
  142SOL    HW1 2210   3.276   5.360   4.801
  142SOL    HW2 2211   3.401   5.414   4.867
  142SOL     MW 2212   3.319   5.426   4.839
  143SOL     OW 2213   2.608   0.410   2.624
  143SOL    HW1 2214   2.575   0.385   2.538
  143SOL    HW2 2215   2.545   0.474   2.656
  143SOL     MW 2216   2.596   0.415   2.617
  144SOL     OW 2217   5.162   2.865   1.731
  144SOL    HW1 2218   5.160   2.960   1.720
  144SOL    HW2 2219   5.211   2.833   1.656
  144SOL     MW 2220   5.168   2.873   1.720
  145SOL     OW 2221   4.085   2.065   2.174
  145SOL    HW1 2222   4.103   2.089   2.264
  145SOL    HW2 2223   4.069   1.971   2.176
  145SOL     MW 2224   4.085   2.056   2.186
  146SOL     OW 2225   5.799   1.862   3.682
  146SOL    HW1 2226   5.758   1.948   3.681
  146SOL    HW2 2227   5.872   1.870   3.743
  146SOL     MW 2228   5.803   1.874   3.690
  147SOL     OW 2229   2.611   2.626   0.659
  147SOL    HW1 2230   2.538   2.571   0.688
  147SOL    HW2 2231   2.656   2.652   0.740
  147SOL     MW 2232   2.607   2.623   0.673
  148SOL     OW 2233   4.346   1.833   4.473
  148SOL    HW1 2234   4.407   1.800   4.539
  148SOL    HW2 2235   4.400   1.845   4.395
  148SOL     MW 2236   4.361   1.830   4.471
  149SOL     OW 2237   5.631   5.729   2.876
  149SOL    HW1 2238   5.697   5.783   2.919
  149SOL    HW2 2239   5.631   5.758   2.785
  149SOL     MW 2240   5.640   5.739   2.870
  150SOL     OW 2241   0.827   4.533   1.741
  150SOL    HW1 2242   0.855   4.457   1.793
  150SOL    HW2 2243   0.885   4.532   1.665
  150SOL     MW 2244   0.838   4.523   1.738
  151SOL     OW 2245   3.482   1.744   5.373
  151SOL    HW1 2246   3.519   1.680   5.312
  151SOL    HW2 2247   3.449   1.814   5.316
  151SOL     MW 2248   3.482   1.745   5.358
  152SOL     OW 2249   0.134   5.268   4.755
  152SOL    HW1 2250   0.208   5.241   4.701
  152SOL    HW2 2251   0.167   5.267   4.845
  152SOL     MW 2252   0.147   5.265   4.759
  153SOL     OW 2253   5.563   3.967   3.350
  153SOL    HW1 2254   5.601   4.055   3.346
  153SOL    HW2 2255   5.532   3.951   3.261
  153SOL     MW 2256   5.564   3.977   3.338
  154SOL     OW 2257   0.748   4.231   4.158
  154SOL    HW1 2258   0.800   4.180   4.220
  154SOL    HW2 2259   0.794   4.315   4.152
  154SOL     MW 2260   0.761   4.236   4.165
  155SOL     OW 2261   4.596   2.278   5.867
  155SOL    HW1 2262   4.542   2.310   5.794
  155SOL    HW2 2263   4.534   2.266   5.938
  155SOL     MW 2264   4.581   2.281   5.866
  156SOL     OW 2265   4.747   5.977   2.876
  156SOL    HW1 2266   4.654   5.954   2.882
  156SOL    HW2 2267   4.762   5.988   2.782
  156SOL     MW 2268   4.737   5.976   2.865
  157SOL     OW 2269   0.306   1.323   3.971
  157SOL    HW1 2270   0.373   1.383   4.001
  157SOL    HW2 2271   0.246   1.377   3.920
  157SOL     MW 2272   0.307   1.337   3.968
  158SOL     OW 2273   0.034   3.230   3.806
  158SOL    HW1 2274   0.034   3.258   3.714
  158SOL    HW2 2275   0.093   3.155   3.808
  158SOL     MW 2276   0.041   3.224   3.794
  159SOL     OW 2277   4.424   2.605   1.036
  159SOL    HW1 2278   4.506   2.556   1.034
  159SOL    HW2 2279   4.358   2.540   1.061
  159SOL     MW 2280   4.426   2.590   1.039
  160SOL     OW 2281   0.907   4.329   1.923
  160SOL    HW1 2282   0.903   4.236   1.942
  160SOL    HW2 2283   0.959   4.366   1.995
  160SOL     MW 2284   0.913   4.322   1.935
  161SOL     OW 2285   4.710   1.214   5.827
  161SOL    HW1 2286   4.734   1.148   5.762
  161SOL    HW2 2287   4.633   1.257   5.790
  161SOL     MW 2288   4.703   1.211   5.814
  162SOL     OW 2289   5.252   0.070   0.516
  162SOL    HW1 2290   5.267  -0.011   0.564
  162SOL    HW2 2291   5.325   0.074   0.454
  162SOL     MW 2292   5.263   0.060   0.515
  163SOL     OW 2293   0.814   1.901   0.682
  163SOL    HW1 2294   0.821   1.949   0.765
  163SOL    HW2 2295   0.786   1.966   0.619
  163SOL     MW 2296   0.811   1.915   0.685
  164SOL     OW 2297   2.316   3.246   1.274
  164SOL    HW1 2298   2.384   3.198   1.227
  164SOL    HW2 2299   2.269   3.295   1.206
  164SOL     MW 2300   2.319   3.246   1.259
  165SOL     OW 2301   5.249   4.468   0.448
  165SOL    HW1 2302   5.267   4.516   0.529
  165SOL    HW2 2303   5.334   4.433   0.422
  165SOL     MW 2304   5.262   4.470   0.455
  166SOL     OW 2305   6.085   0.028   4.951
  166SOL    HW1 2306   6.042   0.071   5.025
  166SOL    HW2 2307   6.076  -0.066   4.969
  166SOL     MW 2308   6.078   0.021   4.963
  167SOL     OW 2309   4.514   3.435   2.396
  167SOL    HW1 2310   4.438   3.382   2.418
  167SOL    HW2 2311   4.478   3.512   2.353
  167SOL     MW 2312   4.500   3.438   2.393
  168SOL     OW 2313   5.090   2.564   1.495
  168SOL    HW1 2314   5.166   2.616   1.522
  168SOL    HW2 2315   5.107   2.476   1.528
  168SOL     MW 2316   5.101   2.560   1.502
  169SOL     OW 2317   3.009   4.502   5.918
  169SOL    HW1 2318   3.002   4.416   5.878
  169SOL    HW2 2319   3.042   4.559   5.849
  169SOL     MW 2320   3.012   4.498   5.904
  170SOL     OW 2321   5.545   3.310   5.710
  170SOL    HW1 2322   5.609   3.325   5.779
  170SOL    HW2 2323   5.478   3.377   5.724
  170SOL     MW 2324   5.544   3.320   5.721
  171SOL     OW 2325   1.884   0.944   5.568
  171SOL    HW1 2326   1.923   0.910   5.648
  171SOL    HW2 2327   1.815   0.880   5.546
  171SOL     MW 2328   1.880   0.931   5.575
  172SOL     OW 2329   2.854   0.568   5.606
  172SOL    HW1 2330   2.813   0.494   5.561
  172SOL    HW2 2331   2.922   0.598   5.546
  172SOL     MW 2332   2.857   0.563   5.592
  173SOL     OW 2333   4.781   5.572   1.820
  173SOL    HW1 2334   4.715   5.538   1.880
  173SOL    HW2 2335   4.766   5.667   1.820
  173SOL     MW 2336   4.770   5.580   1.828
  174SOL     OW 2337   3.061   1.731   4.619
  174SOL    HW1 2338   2.987   1.745   4.560
  174SOL    HW2 2339   3.025   1.679   4.691
  174SOL     MW 2340   3.047   1.726   4.621
  175SOL     OW 2341   4.404   5.796   5.016
  175SOL    HW1 2342   4.486   5.814   5.063
  175SOL    HW2 2343   4.365   5.882   5.002
  175SOL     MW 2344   4.410   5.809   5.020
  176SOL     OW 2345   5.447   0.351   2.660
  176SOL    HW1 2346   5.418   0.392   2.741
  176SOL    HW2 2347   5.408   0.404   2.591
  176SOL     MW 2348   5.438   0.363   2.661
  177SOL     OW 2349   5.964   2.386   2.663
  177SOL    HW1 2350   5.987   2.412   2.573
  177SOL    HW2 2351   5.877   2.422   2.676
  177SOL     MW 2352   5.956   2.394   2.653
  178SOL     OW 2353   0.403   5.916   5.057
  178SOL    HW1 2354   0.328   5.857   5.050
  178SOL    HW2 2355   0.392   5.978   4.985
  178SOL     MW 2356   0.392   5.916   5.047
  179SOL     OW 2357   0.995   0.382   4.528
  179SOL    HW1 2358   0.986   0.477   4.526
  179SOL    HW2 2359   0.908   0.349   4.504
  179SOL     MW 2360   0.983   0.390   4.525
  180SOL     OW 2361   4.299   4.392   5.274
  180SOL    HW1 2362   4.349   4.336   5.334
  180SOL    HW2 2363   4.271   4.466   5.328
  180SOL     MW 2364   4.302   4.395   5.289
  181SOL     OW 2365   0.658   5.904   1.993
  181SOL    HW1 2366   0.695   5.860   1.916
  181SOL    HW2 2367   0.728   5.960   2.025
  181SOL     MW 2368   0.672   5.905   1.987
  182SOL     OW 2369   3.574   2.418   5.815
  182SOL    HW1 2370   3.573   2.326   5.789
  182SOL    HW2 2371   3.504   2.458   5.763
  182SOL     MW 2372   3.565   2.411   5.805
  183SOL     OW 2373   4.437   2.004   0.759
  183SOL    HW1 2374   4.449   2.001   0.853
  183SOL    HW2 2375   4.478   2.086   0.731
  183SOL     MW 2376   4.444   2.014   0.767
  184SOL     OW 2377   1.647   5.104   4.536
  184SOL    HW1 2378   1.730   5.056   4.530
  184SOL    HW2 2379   1.649   5.146   4.622
  184SOL     MW 2380   1.658   5.103   4.546
  185SOL     OW 2381   0.274   1.594   0.792
  185SOL    HW1 2382   0.183   1.565   0.799
  185SOL    HW2 2383   0.287   1.652   0.866
  185SOL     MW 2384   0.264   1.598   0.803
  186SOL     OW 2385   5.060   3.990   5.383
  186SOL    HW1 2386   5.112   4.042   5.322
  186SOL    HW2 2387   5.070   3.900   5.354
  186SOL     MW 2388   5.068   3.985   5.372
  187SOL     OW 2389   5.473   2.712   2.174
  187SOL    HW1 2390   5.549   2.762   2.146
  187SOL    HW2 2391   5.402   2.742   2.117
  187SOL     MW 2392   5.474   2.722   2.163
  188SOL     OW 2393   5.715   1.586   4.143
  188SOL    HW1 2394   5.742   1.593   4.052
  188SOL    HW2 2395   5.619   1.580   4.139
  188SOL     MW 2396   5.706   1.586   4.131
  189SOL     OW 2397   1.433   1.948   4.978
  189SOL    HW1 2398   1.376   2.024   4.966
  189SOL    HW2 2399   1.392   1.879   4.926
  189SOL     MW 2400   1.421   1.949   4.970
  190SOL     OW 2401   5.819   1.652   5.390
  190SOL    HW1 2402   5.833   1.747   5.388
  190SOL    HW2 2403   5.733   1.639   5.350
  190SOL     MW 2404   5.810   1.663   5.384
  191SOL     OW 2405   2.491   2.128   0.187
  191SOL    HW1 2406   2.483   2.053   0.128
  191SOL    HW2 2407   2.499   2.089   0.273
  191SOL     MW 2408   2.491   2.113   0.189
  192SOL     OW 2409   4.184   4.717   3.217
  192SOL    HW1 2410   4.239   4.795   3.229
  192SOL    HW2 2411   4.124   4.718   3.292
  192SOL     MW 2412   4.184   4.727   3.228
  193SOL     OW 2413   5.762   1.638   3.875
  193SOL    HW1 2414   5.787   1.705   3.811
  193SOL    HW2 2415   5.816   1.562   3.853
  193SOL     MW 2416   5.772   1.636   3.864
  194SOL     OW 2417   3.323   5.714   1.613
  194SOL    HW1 2418   3.353   5.703   1.523
  194SOL    HW2 2419   3.231   5.738   1.604
  194SOL     MW 2420   3.315   5.715   1.600
  195SOL     OW 2421   3.117   4.803   0.973
  195SOL    HW1 2422   3.131   4.825   1.065
  195SOL    HW2 2423   3.036   4.752   0.972
  195SOL     MW 2424   3.108   4.799   0.984
  196SOL     OW 2425   4.093   1.732   4.349
  196SOL    HW1 2426   4.166   1.765   4.401
  196SOL    HW2 2427   4.101   1.637   4.353
  196SOL     MW 2428   4.103   1.724   4.356
  197SOL     OW 2429   1.960   2.556   0.858
  197SOL    HW1 2430   2.022   2.534   0.928
  197SOL    HW2 2431   2.015   2.581   0.784
  197SOL     MW 2432   1.975   2.556   0.858
  198SOL     OW 2433   5.866   0.146   3.501
  198SOL    HW1 2434   5.867   0.241   3.514
  198SOL    HW2 2435   5.885   0.110   3.588
  198SOL     MW 2436   5.869   0.153   3.514
  199SOL     OW 2437   6.006   2.090   2.803
  199SOL    HW1 2438   5.974   2.159   2.861
  199SOL    HW2 2439   5.928   2.056   2.759
  199SOL     MW 2440   5.992   2.094   2.804
  200SOL     OW 2441   4.022   2.418   5.362
  200SOL    HW1 2442   3.963   2.343   5.374
  200SOL    HW2 2443   4.052   2.411   5.272
  200SOL     MW 2444   4.018   2.407   5.352
  201SOL     OW 2445   4.888   1.182   5.249
  201SOL    HW1 2446   4.945   1.195   5.326
  201SOL    HW2 2447   4.868   1.088   5.250
  201SOL     MW 2448   4.893   1.172   5.259
  202SOL     OW 2449   3.108   2.546   5.557
  202SOL    HW1 2450   3.172   2.595   5.608
  202SOL    HW2 2451   3.024   2.569   5.596
  202SOL     MW 2452   3.105   2.555   5.569
  203SOL     OW 2453   1.178   6.020   1.080
  203SOL    HW1 2454   1.113   5.957   1.110
  203SOL    HW2 2455   1.216   5.980   1.001
  203SOL     MW 2456   1.175   6.007   1.074
  204SOL     OW 2457   0.640   5.926   5.468
  204SOL    HW1 2458   0.550   5.949   5.493
  204SOL    HW2 2459   0.643   5.831   5.473
  204SOL     MW 2460   0.629   5.917   5.471
  205SOL     OW 2461   5.369   3.847   3.482
  205SOL    HW1 2462   5.403   3.793   3.554
  205SOL    HW2 2463   5.444   3.898   3.453
  205SOL     MW 2464   5.383   3.847   3.488
  206SOL     OW 2465   0.710   2.067   3.577
  206SOL    HW1 2466   0.640   2.041   3.638
  206SOL    HW2 2467   0.777   2.107   3.633
  206SOL     MW 2468   0.709   2.069   3.592
  207SOL     OW 2469   4.951   5.621   1.039
  207SOL    HW1 2470   4.917   5.532   1.045
  207SOL    HW2 2471   4.932   5.647   0.949
  207SOL     MW 2472   4.944   5.613   1.028
  208SOL     OW 2473   3.304   4.354   5.732
  208SOL    HW1 2474   3.234   4.357   5.668
  208SOL    HW2 2475   3.261   4.329   5.814
  208SOL     MW 2476   3.290   4.351   5.735
  209SOL     OW 2477   2.124   0.406   0.081
  209SOL    HW1 2478   2.214   0.402   0.048
  209SOL    HW2 2479   2.127   0.357   0.162
  209SOL     MW 2480   2.136   0.399   0.087
  210SOL     OW 2481   6.042   5.024   1.150
  210SOL    HW1 2482   6.002   5.022   1.238
  210SOL    HW2 2483   6.033   5.115   1.122
  210SOL     MW 2484   6.035   5.035   1.158
  211SOL     OW 2485   4.150   0.590   0.648
  211SOL    HW1 2486   4.186   0.572   0.734
  211SOL    HW2 2487   4.204   0.661   0.615
  211SOL     MW 2488   4.161   0.597   0.655
  212SOL     OW 2489   2.583   2.184   4.980
  212SOL    HW1 2490   2.617   2.199   4.891
  212SOL    HW2 2491   2.625   2.102   5.008
  212SOL     MW 2492   2.593   2.175   4.972
  213SOL     OW 2493   5.441   0.835   3.337
  213SOL    HW1 2494   5.356   0.879   3.336
  213SOL    HW2 2495   5.484   0.866   3.257
  213SOL     MW 2496   5.435   0.845   3.326
  214SOL     OW 2497   2.273   0.725   3.609
  214SOL    HW1 2498   2.356   0.769   3.594
  214SOL    HW2 2499   2.272   0.653   3.546
  214SOL     MW 2500   2.283   0.721   3.599
  215SOL     OW 2501   4.953   4.687   2.288
  215SOL    HW1 2502   4.954   4.633   2.367
  215SOL    HW2 2503   5.008   4.763   2.310
  215SOL     MW 2504   4.960   4.690   2.301
  216SOL     OW 2505   5.632   5.378   3.215
  216SOL    HW1 2506   5.572   5.447   3.242
  216SOL    HW2 2507   5.643   5.391   3.121
  216SOL     MW 2508   5.626   5.388   3.206
  217SOL     OW 2509   2.424   4.517   2.421
  217SOL    HW1 2510   2.364   4.449   2.452
  217SOL    HW2 2511   2.437   4.498   2.329
  217SOL     MW 2512   2.418   4.506   2.413
  218SOL     OW 2513   1.465   2.957   0.850
  218SOL    HW1 2514   1.541   2.950   0.906
  218SOL    HW2 2515   1.484   3.032   0.793
  218SOL     MW 2516   1.477   2.965   0.850
  219SOL     OW 2517   0.470   0.753   6.083
  219SOL    HW1 2518   0.463   0.665   6.121
  219SOL    HW2 2519   0.561   0.779   6.102
  219SOL     MW 2520   0.481   0.745   6.091
  220SOL     OW 2521   5.198   2.516   2.512
  220SOL    HW1 2522   5.149   2.556   2.440
  220SOL    HW2 2523   5.158   2.553   2.591
  220SOL     MW 2524   5.186   2.526   2.513
  221SOL     OW 2525   2.763   2.650   1.159
  221SOL    HW1 2526   2.852   2.629   1.187
  221SOL    HW2 2527   2.709   2.640   1.238
  221SOL     MW 2528   2.768   2.646   1.173
  222SOL     OW 2529   0.854   2.213   0.196
  222SOL    HW1 2530   0.782   2.252   0.146
  222SOL    HW2 2531   0.865   2.126   0.160
  222SOL     MW 2532   0.846   2.207   0.185
  223SOL     OW 2533   5.881   5.790   2.524
  223SOL    HW1 2534   5.831   5.770   2.603
  223SOL    HW2 2535   5.933   5.712   2.508
  223SOL     MW 2536   5.881   5.778   2.532
  224SOL     OW 2537   3.069   0.388   4.906
  224SOL    HW1 2538   3.029   0.340   4.978
  224SOL    HW2 2539   3.029   0.351   4.827
  224SOL     MW 2540   3.058   0.377   4.905
  225SOL     OW 2541   3.853   1.919   5.306
  225SOL    HW1 2542   3.835   1.902   5.214
  225SOL    HW2 2543   3.846   1.833   5.348
  225SOL     MW 2544   3.850   1.906   5.300
  226SOL     OW 2545   0.437   5.055   4.010
  226SOL    HW1 2546   0.422   5.066   4.104
  226SOL    HW2 2547   0.410   4.966   3.992
  226SOL     MW 2548   0.432   5.045   4.020
  227SOL     OW 2549   5.139   4.897   2.347
  227SOL    HW1 2550   5.191   4.857   2.416
  227SOL    HW2 2551   5.101   4.975   2.388
  227SOL     MW 2552   5.141   4.902   2.361
  228SOL     OW 2553   4.081   1.188   1.680
  228SOL    HW1 2554   4.065   1.271   1.725
  228SOL    HW2 2555   4.146   1.210   1.613
  228SOL     MW 2556   4.087   1.201   1.677
  229SOL     OW 2557   4.822   4.805   4.127
  229SOL    HW1 2558   4.734   4.766   4.126
  229SOL    HW2 2559   4.874   4.747   4.072
  229SOL     MW 2560   4.817   4.792   4.120
  230SOL     OW 2561   2.376   4.781   4.544
  230SOL    HW1 2562   2.379   4.707   4.484
  230SOL    HW2 2563   2.442   4.761   4.610
  230SOL     MW 2564   2.385   4.769   4.545
  231SOL     OW 2565   1.125   3.508   2.136
  231SOL    HW1 2566   1.144   3.414   2.131
  231SOL    HW2 2567   1.169   3.537   2.215
  231SOL     MW 2568   1.133   3.500   2.145
  232SOL     OW 2569   4.838   4.119   5.587
  232SOL    HW1 2570   4.823   4.214   5.592
  232SOL    HW2 2571   4.895   4.108   5.511
  232SOL     MW 2572   4.843   4.130   5.578
  233SOL     OW 2573   1.690   2.080   4.056
  233SOL    HW1 2574   1.713   2.003   4.109
  233SOL    HW2 2575   1.609   2.111   4.095
  233SOL     MW 2576   1.683   2.074   4.068
  234SOL     OW 2577   1.577   3.491   0.373
  234SOL    HW1 2578   1.618   3.421   0.424
  234SOL    HW2 2579   1.611   3.572   0.411
  234SOL     MW 2580   1.587   3.492   0.385
  235SOL     OW 2581   4.281   0.109   2.671
  235SOL    HW1 2582   4.344   0.134   2.604
  235SOL    HW2 2583   4.290   0.175   2.739
  235SOL     MW 2584   4.290   0.120   2.672
  236SOL     OW 2585   4.537   4.345   2.072
  236SOL    HW1 2586   4.465   4.335   2.134
  236SOL    HW2 2587   4.567   4.255   2.056
  236SOL     MW 2588   4.532   4.332   2.078
  237SOL     OW 2589   1.363   2.680   4.068
  237SOL    HW1 2590   1.315   2.727   4.000
  237SOL    HW2 2591   1.296   2.649   4.128
  237SOL     MW 2592   1.348   2.682   4.067
  238SOL     OW 2593   4.551   4.283   5.883
  238SOL    HW1 2594   4.578   4.263   5.793
  238SOL    HW2 2595   4.631   4.317   5.925
  238SOL     MW 2596   4.565   4.285   5.877
  239SOL     OW 2597   4.775   0.486   5.940
  239SOL    HW1 2598   4.805   0.461   5.853
  239SOL    HW2 2599   4.699   0.541   5.925
  239SOL     MW 2600   4.769   0.490   5.927
  240SOL     OW 2601   1.326   1.331   1.116
  240SOL    HW1 2602   1.232   1.315   1.126
  240SOL    HW2 2603   1.332   1.398   1.049
  240SOL     MW 2604   1.315   1.337   1.109
  241SOL     OW 2605   2.048   4.168   0.406
  241SOL    HW1 2606   2.008   4.252   0.385
  241SOL    HW2 2607   2.023   4.151   0.497
  241SOL     MW 2608   2.040   4.176   0.416
  242SOL     OW 2609   0.740   1.001   0.756
  242SOL    HW1 2610   0.756   1.093   0.780
  242SOL    HW2 2611   0.651   1.001   0.719
  242SOL     MW 2612   0.730   1.013   0.754
  243SOL     OW 2613   4.549   3.291   1.194
  243SOL    HW1 2614   4.491   3.304   1.119
  243SOL    HW2 2615   4.620   3.236   1.159
  243SOL     MW 2616   4.551   3.286   1.180
  244SOL     OW 2617   3.284   1.799   5.921
  244SOL    HW1 2618   3.218   1.782   5.988
  244SOL    HW2 2619   3.268   1.889   5.894
  244SOL     MW 2620   3.273   1.808   5.926
  245SOL     OW 2621   0.990   1.697   4.846
  245SOL    HW1 2622   1.073   1.674   4.803
  245SOL    HW2 2623   1.003   1.787   4.876
  245SOL     MW 2624   1.002   1.706   4.844
  246SOL     OW 2625   1.842   0.948   4.905
  246SOL    HW1 2626   1.906   0.942   4.834
  246SOL    HW2 2627   1.768   0.895   4.874
  246SOL     MW 2628   1.840   0.940   4.892
  247SOL     OW 2629   1.785   4.507   3.839
  247SOL    HW1 2630   1.874   4.506   3.805
  247SOL    HW2 2631   1.779   4.588   3.889
  247SOL     MW 2632   1.796   4.517   3.841
  248SOL     OW 2633   3.652   0.792   5.017
  248SOL    HW1 2634   3.571   0.747   5.041
  248SOL    HW2 2635   3.720   0.748   5.069
  248SOL     MW 2636   3.651   0.781   5.027
  249SOL     OW 2637   0.976   1.883   5.748
  249SOL    HW1 2638   0.992   1.913   5.837
  249SOL    HW2 2639   1.048   1.823   5.729
  249SOL     MW 2640   0.987   1.879   5.757
  250SOL     OW 2641   5.367   5.945   0.975
  250SOL    HW1 2642   5.390   5.852   0.981
  250SOL    HW2 2643   5.430   5.989   1.033
  250SOL     MW 2644   5.378   5.939   0.983
  251SOL     OW 2645   1.309   2.163   0.791
  251SOL    HW1 2646   1.362   2.131   0.718
  251SOL    HW2 2647   1.300   2.086   0.848
  251SOL     MW 2648   1.314   2.149   0.789
  252SOL     OW 2649   2.279   2.255   4.864
  252SOL    HW1 2650   2.351   2.202   4.898
  252SOL    HW2 2651   2.290   2.340   4.905
  252SOL     MW 2652   2.289   2.259   4.874
  253SOL     OW 2653   1.916   2.021   0.802
  253SOL    HW1 2654   1.949   1.980   0.723
  253SOL    HW2 2655   1.873   2.101   0.772
  253SOL     MW 2656   1.915   2.026   0.787
  254SOL     OW 2657   0.526   2.942   4.213
  254SOL    HW1 2658   0.452   2.996   4.244
  254SOL    HW2 2659   0.593   3.006   4.187
  254SOL     MW 2660   0.525   2.957   4.214
  255SOL     OW 2661   4.449   5.985   3.947
  255SOL    HW1 2662   4.497   5.993   4.029
  255SOL    HW2 2663   4.484   6.054   3.892
  255SOL     MW 2664   4.460   5.995   3.951
  256SOL     OW 2665   4.064   2.612   2.150
  256SOL    HW1 2666   4.065   2.587   2.058
  256SOL    HW2 2667   3.993   2.560   2.188
  256SOL     MW 2668   4.055   2.602   2.143
  257SOL     OW 2669   5.692   5.924   0.497
  257SOL    HW1 2670   5.656   5.876   0.573
  257SOL    HW2 2671   5.621   5.923   0.434
  257SOL     MW 2672   5.678   5.918   0.500
  258SOL     OW 2673   6.022   5.139   5.309
  258SOL    HW1 2674   6.029   5.134   5.214
  258SOL    HW2 2675   6.108   5.170   5.338
  258SOL     MW 2676   6.033   5.142   5.301
  259SOL     OW 2677   4.925   2.530   1.247
  259SOL    HW1 2678   4.858   2.598   1.256
  259SOL    HW2 2679   4.985   2.546   1.320
  259SOL     MW 2680   4.924   2.541   1.258
  260SOL     OW 2681   4.857   1.757   3.968
  260SOL    HW1 2682   4.923   1.822   3.993
  260SOL    HW2 2683   4.855   1.762   3.872
  260SOL     MW 2684   4.865   1.766   3.959
  261SOL     OW 2685   0.122   1.337   2.175
  261SOL    HW1 2686   0.084   1.252   2.198
  261SOL    HW2 2687   0.048   1.398   2.177
  261SOL     MW 2688   0.108   1.334   2.178
  262SOL     OW 2689   5.429   2.022   4.362
  262SOL    HW1 2690   5.385   2.076   4.296
  262SOL    HW2 2691   5.405   2.062   4.445
  262SOL     MW 2692   5.420   2.034   4.364
  263SOL     OW 2693   1.014   2.552   4.945
  263SOL    HW1 2694   1.005   2.529   4.852
  263SOL    HW2 2695   0.976   2.478   4.992
  263SOL     MW 2696   1.008   2.539   4.939
  264SOL     OW 2697   1.907   1.218   4.251
  264SOL    HW1 2698   1.909   1.166   4.171
  264SOL    HW2 2699   1.961   1.295   4.232
  264SOL     MW 2700   1.914   1.221   4.238
  265SOL     OW 2701   0.130   4.364   2.244
  265SOL    HW1 2702   0.200   4.371   2.308
  265SOL    HW2 2703   0.158   4.418   2.171
  265SOL     MW 2704   0.142   4.372   2.243
  266SOL     OW 2705   0.784   3.256   2.131
  266SOL    HW1 2706   0.766   3.304   2.051
  266SOL    HW2 2707   0.700   3.218   2.156
  266SOL     MW 2708   0.771   3.258   2.124
  267SOL     OW 2709   0.545   3.964   0.496
  267SOL    HW1 2710   0.555   4.016   0.576
  267SOL    HW2 2711   0.453   3.973   0.472
  267SOL     MW 2712   0.535   3.972   0.503
  268SOL     OW 2713   0.600   4.387   5.452
  268SOL    HW1 2714   0.611   4.324   5.380
  268SOL    HW2 2715   0.592   4.334   5.530
  268SOL     MW 2716   0.601   4.372   5.453
  269SOL     OW 2717   5.615   0.934   0.428
  269SOL    HW1 2718   5.630   0.986   0.507
  269SOL    HW2 2719   5.667   0.854   0.442
  269SOL     MW 2720   5.624   0.930   0.439
  270SOL     OW 2721   3.013   5.207   0.011
  270SOL    HW1 2722   2.959   5.275  -0.030
  270SOL    HW2 2723   3.018   5.137  -0.053
  270SOL     MW 2724   3.007   5.207  -0.001
  271SOL     OW 2725   2.458   0.119   4.937
  271SOL    HW1 2726   2.524   0.080   4.880
  271SOL    HW2 2727   2.423   0.192   4.885
  271SOL     MW 2728   2.462   0.124   4.923
  272SOL     OW 2729   4.770   0.948   3.092
  272SOL    HW1 2730   4.720   0.866   3.096
  272SOL    HW2 2731   4.809   0.948   3.004
  272SOL     MW 2732   4.768   0.937   3.081
  273SOL     OW 2733   5.683   5.869   1.013
  273SOL    HW1 2734   5.740   5.946   1.004
  273SOL    HW2 2735   5.658   5.869   1.106
  273SOL     MW 2736   5.687   5.879   1.024
  274SOL     OW 2737   2.055   5.177   3.063
  274SOL    HW1 2738   2.035   5.121   2.988
  274SOL    HW2 2739   2.066   5.264   3.025
  274SOL     MW 2740   2.054   5.181   3.049
  275SOL     OW 2741   1.889   0.820   1.860
  275SOL    HW1 2742   1.947   0.844   1.788
  275SOL    HW2 2743   1.948   0.807   1.934
  275SOL     MW 2744   1.904   0.821   1.860
  276SOL     OW 2745   3.001   1.938   5.777
  276SOL    HW1 2746   3.003   1.888   5.858
  276SOL    HW2 2747   2.929   1.901   5.727
  276SOL     MW 2748   2.992   1.927   5.781
  277SOL     OW 2749   1.666   4.582   1.498
  277SOL    HW1 2750   1.625   4.617   1.578
  277SOL    HW2 2751   1.673   4.488   1.514
  277SOL     MW 2752   1.662   4.575   1.510
  278SOL     OW 2753   3.624   5.037   3.224
  278SOL    HW1 2754   3.645   4.973   3.292
  278SOL    HW2 2755   3.529   5.045   3.227
  278SOL     MW 2756   3.615   5.030   3.233
  279SOL     OW 2757   3.400   5.324   3.088
  279SOL    HW1 2758   3.399   5.321   2.992
  279SOL    HW2 2759   3.365   5.410   3.110
  279SOL     MW 2760   3.396   5.335   3.078
  280SOL     OW 2761   1.300   4.673   0.873
  280SOL    HW1 2762   1.316   4.654   0.781
  280SOL    HW2 2763   1.323   4.592   0.919
  280SOL     MW 2764   1.305   4.660   0.868
  281SOL     OW 2765   0.787   3.658   6.115
  281SOL    HW1 2766   0.745   3.736   6.079
  281SOL    HW2 2767   0.854   3.635   6.050
  281SOL     MW 2768   0.790   3.665   6.102
  282SOL     OW 2769   0.154   6.041   4.166
  282SOL    HW1 2770   0.135   5.949   4.186
  282SOL    HW2 2771   0.215   6.068   4.236
  282SOL     MW 2772   0.160   6.032   4.178
  283SOL     OW 2773   1.381   5.402   4.600
  283SOL    HW1 2774   1.389   5.470   4.532
  283SOL    HW2 2775   1.299   5.424   4.645
  283SOL     MW 2776   1.371   5.414   4.598
  284SOL     OW 2777   5.613   2.868   0.995
  284SOL    HW1 2778   5.524   2.885   0.966
  284SOL    HW2 2779   5.661   2.845   0.915
  284SOL     MW 2780   5.608   2.867   0.981
  285SOL     OW 2781   3.369   0.194   2.152
  285SOL    HW1 2782   3.335   0.269   2.200
  285SOL    HW2 2783   3.346   0.118   2.205
  285SOL     MW 2784   3.362   0.194   2.165
  286SOL     OW 2785   3.776   2.682   5.490
  286SOL    HW1 2786   3.791   2.604   5.544
  286SOL    HW2 2787   3.820   2.753   5.538
  286SOL     MW 2788   3.783   2.681   5.503
  287SOL     OW 2789   0.090   1.189   2.572
  287SOL    HW1 2790   0.156   1.254   2.597
  287SOL    HW2 2791   0.117   1.159   2.485
  287SOL     MW 2792   0.102   1.193   2.564
  288SOL     OW 2793   1.467   4.894   1.891
  288SOL    HW1 2794   1.440   4.985   1.898
  288SOL    HW2 2795   1.557   4.893   1.924
  288SOL     MW 2796   1.475   4.905   1.896
  289SOL     OW 2797   5.408   1.508   2.862
  289SOL    HW1 2798   5.395   1.593   2.819
  289SOL    HW2 2799   5.357   1.447   2.809
  289SOL     MW 2800   5.400   1.511   2.850
  290SOL     OW 2801   0.544   3.850   2.369
  290SOL    HW1 2802   0.625   3.815   2.333
  290SOL    HW2 2803   0.475   3.796   2.330
  290SOL     MW 2804   0.545   3.839   2.360
  291SOL     OW 2805   1.896   0.390   5.638
  291SOL    HW1 2806   1.849   0.432   5.711
  291SOL    HW2 2807   1.828   0.376   5.572
  291SOL     MW 2808   1.881   0.394   5.639
  292SOL     OW 2809   2.200   0.286   3.577
  292SOL    HW1 2810   2.119   0.244   3.609
  292SOL    HW2 2811   2.269   0.246   3.629
  292SOL     MW 2812   2.198   0.275   3.588
  293SOL     OW 2813   5.075   1.923   4.010
  293SOL    HW1 2814   5.095   1.862   4.081
  293SOL    HW2 2815   5.050   2.004   4.055
  293SOL     MW 2816   5.074   1.926   4.025
  294SOL     OW 2817   4.504   1.156   3.918
  294SOL    HW1 2818   4.440   1.162   3.989
  294SOL    HW2 2819   4.533   1.065   3.920
  294SOL     MW 2820   4.499   1.145   3.927
  295SOL     OW 2821   5.249   4.557   5.602
  295SOL    HW1 2822   5.317   4.607   5.557
  295SOL    HW2 2823   5.288   4.470   5.614
  295SOL     MW 2824   5.263   4.552   5.598
  296SOL     OW 2825   5.357   4.672   2.880
  296SOL    HW1 2826   5.329   4.697   2.792
  296SOL    HW2 2827   5.334   4.747   2.935
  296SOL     MW 2828   5.351   4.685   2.875
  297SOL     OW 2829   1.263   3.585   4.937
  297SOL    HW1 2830   1.204   3.625   4.873
  297SOL    HW2 2831   1.211   3.578   5.017
  297SOL     MW 2832   1.249   3.589   4.939
  298SOL     OW 2833   5.939   2.420   4.733
  298SOL    HW1 2834   5.899   2.500   4.768
  298SOL    HW2 2835   5.908   2.351   4.792
  298SOL     MW 2836   5.930   2.421   4.745
  299SOL     OW 2837   4.148   1.823   5.310
  299SOL    HW1 2838   4.165   1.736   5.345
  299SOL    HW2 2839   4.118   1.874   5.385
  299SOL     MW 2840   4.147   1.818   5.324
  300SOL     OW 2841   1.985   3.491   0.043
  300SOL    HW1 2842   2.034   3.548   0.102
  300SOL    HW2 2843   1.960   3.547  -0.031
  300SOL     MW 2844   1.988   3.505   0.041
  301SOL     OW 2845   1.431   4.617   3.453
  301SOL    HW1 2846   1.523   4.639   3.470
  301SOL    HW2 2847   1.427   4.600   3.359
  301SOL     MW 2848   1.442   4.618   3.443
  302SOL     OW 2849   0.653   1.416   2.660
  302SOL    HW1 2850   0.627   1.409   2.568
  302SOL    HW2 2851   0.677   1.327   2.685
  302SOL     MW 2852   0.653   1.404   2.652
  303SOL     OW 2853   0.521   2.700   1.510
  303SOL    HW1 2854   0.575   2.622   1.505
  303SOL    HW2 2855   0.474   2.691   1.593
  303SOL     MW 2856   0.522   2.689   1.520
  304SOL     OW 2857   3.865   5.745   5.319
  304SOL    HW1 2858   3.812   5.795   5.381
  304SOL    HW2 2859   3.930   5.700   5.373
  304SOL     MW 2860   3.866   5.746   5.334
  305SOL     OW 2861   0.788   3.783   2.133
  305SOL    HW1 2862   0.743   3.824   2.059
  305SOL    HW2 2863   0.834   3.708   2.094
  305SOL     MW 2864   0.788   3.779   2.118
  306SOL     OW 2865   5.593   2.464   1.167
  306SOL    HW1 2866   5.524   2.398   1.164
  306SOL    HW2 2867   5.547   2.547   1.176
  306SOL     MW 2868   5.578   2.466   1.168
  307SOL     OW 2869   1.990   3.514   1.844
  307SOL    HW1 2870   2.069   3.476   1.885
  307SOL    HW2 2871   1.947   3.562   1.916
  307SOL     MW 2872   1.995   3.515   1.859
  308SOL     OW 2873   4.528   1.103   1.055
  308SOL    HW1 2874   4.537   1.158   0.977
  308SOL    HW2 2875   4.581   1.026   1.036
  308SOL     MW 2876   4.536   1.100   1.042
  309SOL     OW 2877   4.208   5.849   5.925
  309SOL    HW1 2878   4.158   5.802   5.859
  309SOL    HW2 2879   4.293   5.805   5.926
  309SOL     MW 2880   4.212   5.837   5.917
  310SOL     OW 2881   0.301   3.556   1.640
  310SOL    HW1 2882   0.252   3.581   1.562
  310SOL    HW2 2883   0.320   3.463   1.628
  310SOL     MW 2884   0.297   3.548   1.629
  311SOL     OW 2885   4.499   3.870   2.950
  311SOL    HW1 2886   4.486   3.801   3.015
  311SOL    HW2 2887   4.532   3.945   3.001
  311SOL     MW 2888   4.501   3.871   2.965
  312SOL     OW 2889   2.029   0.702   3.740
  312SOL    HW1 2890   2.006   0.610   3.733
  312SOL    HW2 2891   2.113   0.710   3.695
  312SOL     MW 2892   2.037   0.691   3.734
  313SOL     OW 2893   5.937   3.457   4.278
  313SOL    HW1 2894   5.980   3.395   4.338
  313SOL    HW2 2895   5.960   3.425   4.191
  313SOL     MW 2896   5.946   3.445   4.275
  314SOL     OW 2897   5.935   2.137   3.295
  314SOL    HW1 2898   5.947   2.078   3.221
  314SOL    HW2 2899   5.859   2.190   3.272
  314SOL     MW 2900   5.927   2.136   3.283
  315SOL     OW 2901   2.566   1.501   4.366
  315SOL    HW1 2902   2.661   1.502   4.364
  315SOL    HW2 2903   2.541   1.590   4.393
  315SOL     MW 2904   2.575   1.512   4.369
  316SOL     OW 2905   0.703   0.723   3.758
  316SOL    HW1 2906   0.790   0.764   3.763
  316SOL    HW2 2907   0.645   0.794   3.729
  316SOL     MW 2908   0.707   0.738   3.755
  317SOL     OW 2909   0.119   2.789   0.633
  317SOL    HW1 2910   0.187   2.806   0.568
  317SOL    HW2 2911   0.043   2.761   0.582
  317SOL     MW 2912   0.118   2.788   0.618
  318SOL     OW 2913   5.945   4.245   1.121
  318SOL    HW1 2914   5.925   4.319   1.179
  318SOL    HW2 2915   6.041   4.239   1.123
  318SOL     MW 2916   5.955   4.254   1.129
  319SOL     OW 2917   5.074   0.958   2.312
  319SOL    HW1 2918   5.034   1.039   2.344
  319SOL    HW2 2919   5.065   0.962   2.217
  319SOL     MW 2920   5.067   0.969   2.304
  320SOL     OW 2921   2.705   0.375   4.454
  320SOL    HW1 2922   2.784   0.350   4.407
  320SOL    HW2 2923   2.730   0.370   4.546
  320SOL     MW 2924   2.718   0.371   4.460
  321SOL     OW 2925   3.515   1.826   1.304
  321SOL    HW1 2926   3.525   1.913   1.266
  321SOL    HW2 2927   3.604   1.792   1.311
  321SOL     MW 2928   3.527   1.833   1.300
  322SOL     OW 2929   2.572   4.319   5.986
  322SOL    HW1 2930   2.576   4.275   5.901
  322SOL    HW2 2931   2.530   4.257   6.044
  322SOL     MW 2932   2.567   4.306   5.983
  323SOL     OW 2933   2.485   1.395   0.339
  323SOL    HW1 2934   2.413   1.438   0.385
  323SOL    HW2 2935   2.463   1.405   0.246
  323SOL     MW 2936   2.473   1.401   0.332
  324SOL     OW 2937   2.646   1.338   4.965
  324SOL    HW1 2938   2.607   1.415   5.006
  324SOL    HW2 2939   2.600   1.264   5.004
  324SOL     MW 2940   2.635   1.338   4.975
  325SOL     OW 2941   6.012   5.120   0.846
  325SOL    HW1 2942   6.012   5.037   0.894
  325SOL    HW2 2943   6.031   5.186   0.912
  325SOL     MW 2944   6.014   5.118   0.860
  326SOL     OW 2945   5.016   4.219   3.752
  326SOL    HW1 2946   5.050   4.217   3.841
  326SOL    HW2 2947   5.061   4.147   3.707
  326SOL     MW 2948   5.026   4.209   3.758
  327SOL     OW 2949   3.392   5.231   4.395
  327SOL    HW1 2950   3.390   5.295   4.466
  327SOL    HW2 2951   3.397   5.146   4.439
  327SOL     MW 2952   3.393   5.228   4.410
  328SOL     OW 2953   0.976   4.383   0.745
  328SOL    HW1 2954   0.920   4.332   0.803
  328SOL    HW2 2955   1.049   4.410   0.800
  328SOL     MW 2956   0.978   4.380   0.759
  329SOL     OW 2957   0.998   2.653   3.339
  329SOL    HW1 2958   0.927   2.700   3.382
  329SOL    HW2 2959   1.041   2.719   3.284
  329SOL     MW 2960   0.994   2.667   3.337
  330SOL     OW 2961   0.232   4.804   1.306
  330SOL    HW1 2962   0.326   4.791   1.297
  330SOL    HW2 2963   0.223   4.894   1.336
  330SOL     MW 2964   0.243   4.814   1.309
  331SOL     OW 2965   4.027   3.677   0.662
  331SOL    HW1 2966   3.952   3.694   0.718
  331SOL    HW2 2967   4.094   3.740   0.688
  331SOL     MW 2968   4.026   3.687   0.672
  332SOL     OW 2969   2.947   2.427   0.599
  332SOL    HW1 2970   2.956   2.506   0.652
  332SOL    HW2 2971   3.002   2.444   0.522
  332SOL     MW 2972   2.955   2.439   0.596
  333SOL     OW 2973   4.648   3.270   0.524
  333SOL    HW1 2974   4.621   3.293   0.614
  333SOL    HW2 2975   4.592   3.195   0.503
  333SOL     MW 2976   4.637   3.263   0.534
  334SOL     OW 2977   3.746   5.959   5.818
  334SOL    HW1 2978   3.817   5.973   5.881
  334SOL    HW2 2979   3.674   6.013   5.851
  334SOL     MW 2980   3.746   5.968   5.831
  335SOL     OW 2981   0.390   3.647   4.879
  335SOL    HW1 2982   0.313   3.697   4.905
  335SOL    HW2 2983   0.453   3.714   4.850
  335SOL     MW 2984   0.388   3.662   4.879
  336SOL     OW 2985   4.173   3.429   0.929
  336SOL    HW1 2986   4.202   3.510   0.885
  336SOL    HW2 2987   4.116   3.388   0.864
  336SOL     MW 2988   4.169   3.434   0.915
  337SOL     OW 2989   0.426   2.532   5.594
  337SOL    HW1 2990   0.474   2.599   5.545
  337SOL    HW2 2991   0.477   2.452   5.582
  337SOL     MW 2992   0.438   2.531   5.586
  338SOL     OW 2993   4.524   1.110   4.355
  338SOL    HW1 2994   4.610   1.072   4.339
  338SOL    HW2 2995   4.463   1.055   4.306
  338SOL     MW 2996   4.527   1.098   4.347
  339SOL     OW 2997   0.332   0.576   4.598
  339SOL    HW1 2998   0.299   0.509   4.658
  339SOL    HW2 2999   0.266   0.645   4.602
  339SOL     MW 3000   0.319   0.576   4.606
  340SOL     OW 3001   4.687   1.977   1.669
  340SOL    HW1 3002   4.606   1.997   1.622
  340SOL    HW2 3003   4.756   2.015   1.615
  340SOL     MW 3004   4.685   1.984   1.656
  341SOL     OW 3005   3.992   0.242   2.103
  341SOL    HW1 3006   3.921   0.275   2.158
  341SOL    HW2 3007   3.997   0.303   2.030
  341SOL     MW 3008   3.983   0.254   2.100
  342SOL     OW 3009   2.895   0.101   5.492
  342SOL    HW1 3010   2.989   0.111   5.510
  342SOL    HW2 3011   2.864   0.191   5.479
  342SOL     MW 3012   2.903   0.114   5.492
  343SOL     OW 3013   2.602   6.042   4.613
  343SOL    HW1 3014   2.590   5.981   4.540
  343SOL    HW2 3015   2.683   6.013   4.654
  343SOL     MW 3016   2.611   6.030   4.609
  344SOL     OW 3017   3.077   2.091   4.747
  344SOL    HW1 3018   3.112   2.050   4.826
  344SOL    HW2 3019   2.998   2.042   4.727
  344SOL     MW 3020   3.071   2.080   4.755
  345SOL     OW 3021   0.402   0.602   2.280
  345SOL    HW1 3022   0.496   0.620   2.278
  345SOL    HW2 3023   0.392   0.533   2.346
  345SOL     MW 3024   0.412   0.595   2.288
  346SOL     OW 3025   3.914   0.852   0.044
  346SOL    HW1 3026   3.939   0.862  -0.048
  346SOL    HW2 3027   3.995   0.870   0.094
  346SOL     MW 3028   3.928   0.856   0.039
  347SOL     OW 3029   2.248   3.587   4.611
  347SOL    HW1 3030   2.192   3.604   4.687
  347SOL    HW2 3031   2.279   3.497   4.623
  347SOL     MW 3032   2.245   3.577   4.622
  348SOL     OW 3033   5.095   1.030   4.737
  348SOL    HW1 3034   5.146   1.086   4.795
  348SOL    HW2 3035   5.079   1.083   4.660
  348SOL     MW 3036   5.099   1.044   4.735
  349SOL     OW 3037   1.100   3.176   3.427
  349SOL    HW1 3038   1.090   3.256   3.376
  349SOL    HW2 3039   1.194   3.169   3.443
  349SOL     MW 3040   1.111   3.185   3.423
  350SOL     OW 3041   4.370   1.665   4.944
  350SOL    HW1 3042   4.372   1.669   4.848
  350SOL    HW2 3043   4.396   1.575   4.965
  350SOL     MW 3044   4.373   1.654   4.934
  351SOL     OW 3045   5.037   1.744   2.330
  351SOL    HW1 3046   5.063   1.766   2.420
  351SOL    HW2 3047   4.982   1.817   2.303
  351SOL     MW 3048   5.034   1.756   2.338
  352SOL     OW 3049   3.729   5.234   3.735
  352SOL    HW1 3050   3.645   5.276   3.718
  352SOL    HW2 3051   3.735   5.229   3.830
  352SOL     MW 3052   3.719   5.239   3.745
  353SOL     OW 3053   5.619   3.738   1.269
  353SOL    HW1 3054   5.687   3.756   1.334
  353SOL    HW2 3055   5.658   3.764   1.186
  353SOL     MW 3056   5.633   3.744   1.267
  354SOL     OW 3057   4.400   4.252   2.983
  354SOL    HW1 3058   4.405   4.328   3.041
  354SOL    HW2 3059   4.360   4.184   3.036
  354SOL     MW 3060   4.396   4.253   2.997
  355SOL     OW 3061   4.667   3.895   4.761
  355SOL    HW1 3062   4.723   3.896   4.839
  355SOL    HW2 3063   4.625   3.981   4.761
  355SOL     MW 3064   4.669   3.906   4.771
  356SOL     OW 3065   0.031   0.029   2.187
  356SOL    HW1 3066  -0.019   0.017   2.267
  356SOL    HW2 3067  -0.009   0.106   2.145
  356SOL     MW 3068   0.019   0.038   2.192
  357SOL     OW 3069   2.682   1.026   5.448
  357SOL    HW1 3070   2.666   0.932   5.446
  357SOL    HW2 3071   2.635   1.061   5.372
  357SOL     MW 3072   2.674   1.018   5.438
  358SOL     OW 3073   1.032   2.025   5.491
  358SOL    HW1 3074   0.990   2.110   5.485
  358SOL    HW2 3075   1.014   1.996   5.581
  358SOL     MW 3076   1.024   2.032   5.502
  359SOL     OW 3077   3.794   2.169   0.423
  359SOL    HW1 3078   3.786   2.096   0.484
  359SOL    HW2 3079   3.879   2.208   0.442
  359SOL     MW 3080   3.804   2.165   0.432
  360SOL     OW 3081   2.314   0.976   0.794
  360SOL    HW1 3082   2.400   0.988   0.754
  360SOL    HW2 3083   2.319   1.025   0.877
  360SOL     MW 3084   2.326   0.984   0.800
  361SOL     OW 3085   6.084   1.469   4.584
  361SOL    HW1 3086   6.007   1.521   4.560
  361SOL    HW2 3087   6.146   1.533   4.620
  361SOL     MW 3088   6.082   1.484   4.585
  362SOL     OW 3089   3.775   1.580   2.587
  362SOL    HW1 3090   3.747   1.602   2.676
  362SOL    HW2 3091   3.758   1.660   2.536
  362SOL     MW 3092   3.769   1.593   2.592
  363SOL     OW 3093   5.273   3.831   0.261
  363SOL    HW1 3094   5.242   3.900   0.320
  363SOL    HW2 3095   5.229   3.850   0.179
  363SOL     MW 3096   5.263   3.842   0.259
  364SOL     OW 3097   2.273   1.128   0.153
  364SOL    HW1 3098   2.240   1.076   0.227
  364SOL    HW2 3099   2.209   1.198   0.142
  364SOL     MW 3100   2.261   1.130   0.161
  365SOL     OW 3101   0.750   4.638   1.251
  365SOL    HW1 3102   0.802   4.608   1.176
  365SOL    HW2 3103   0.660   4.620   1.226
  365SOL     MW 3104   0.745   4.632   1.238
  366SOL     OW 3105   0.927   0.273   5.208
  366SOL    HW1 3106   0.879   0.309   5.282
  366SOL    HW2 3107   0.889   0.315   5.131
  366SOL     MW 3108   0.916   0.283   5.207
  367SOL     OW 3109   1.647   4.781   5.069
  367SOL    HW1 3110   1.738   4.762   5.047
  367SOL    HW2 3111   1.648   4.797   5.163
  367SOL     MW 3112   1.659   4.780   5.078
  368SOL     OW 3113   5.817   5.562   5.124
  368SOL    HW1 3114   5.816   5.622   5.049
  368SOL    HW2 3115   5.908   5.533   5.130
  368SOL     MW 3116   5.828   5.566   5.115
  369SOL     OW 3117   2.434   1.381   1.940
  369SOL    HW1 3118   2.390   1.307   1.980
  369SOL    HW2 3119   2.513   1.345   1.902
  369SOL     MW 3120   2.438   1.367   1.940
  370SOL     OW 3121   0.458   4.582   4.581
  370SOL    HW1 3122   0.407   4.528   4.641
  370SOL    HW2 3123   0.393   4.631   4.532
  370SOL     MW 3124   0.443   4.581   4.582
  371SOL     OW 3125   6.076   0.705   2.895
  371SOL    HW1 3126   6.058   0.653   2.973
  371SOL    HW2 3127   6.144   0.656   2.849
  371SOL     MW 3128   6.083   0.692   2.899
  372SOL     OW 3129   5.991   1.552   5.583
  372SOL    HW1 3130   6.032   1.488   5.524
  372SOL    HW2 3131   5.929   1.599   5.527
  372SOL     MW 3132   5.989   1.550   5.568
  373SOL     OW 3133   1.185   4.304   3.212
  373SOL    HW1 3134   1.146   4.318   3.126
  373SOL    HW2 3135   1.207   4.211   3.214
  373SOL     MW 3136   1.183   4.294   3.202
  374SOL     OW 3137   2.496   4.037   1.169
  374SOL    HW1 3138   2.444   4.095   1.114
  374SOL    HW2 3139   2.572   4.014   1.117
  374SOL     MW 3140   2.499   4.041   1.156
  375SOL     OW 3141   3.851   3.296   0.899
  375SOL    HW1 3142   3.929   3.239   0.899
  375SOL    HW2 3143   3.862   3.351   0.823
  375SOL     MW 3144   3.863   3.295   0.890
  376SOL     OW 3145   3.181   5.202   2.841
  376SOL    HW1 3146   3.139   5.127   2.884
  376SOL    HW2 3147   3.130   5.218   2.762
  376SOL     MW 3148   3.169   5.194   2.837
  377SOL     OW 3149   4.446   2.229   1.627
  377SOL    HW1 3150   4.456   2.138   1.599
  377SOL    HW2 3151   4.526   2.249   1.674
  377SOL     MW 3152   4.457   2.220   1.629
  378SOL     OW 3153   3.162   3.155   1.183
  378SOL    HW1 3154   3.201   3.069   1.196
  378SOL    HW2 3155   3.223   3.201   1.125
  378SOL     MW 3156   3.175   3.150   1.177
  379SOL     OW 3157   3.960   2.949   0.023
  379SOL    HW1 3158   3.996   2.875  -0.027
  379SOL    HW2 3159   3.997   3.027  -0.018
  379SOL     MW 3160   3.969   2.949   0.011
  380SOL     OW 3161   0.866   3.225   1.528
  380SOL    HW1 3162   0.880   3.255   1.439
  380SOL    HW2 3163   0.829   3.137   1.518
  380SOL     MW 3164   0.863   3.217   1.515
  381SOL     OW 3165   4.256   1.382   5.138
  381SOL    HW1 3166   4.292   1.309   5.188
  381SOL    HW2 3167   4.237   1.449   5.204
  381SOL     MW 3168   4.258   1.382   5.153
  382SOL     OW 3169   2.685   3.876   4.703
  382SOL    HW1 3170   2.592   3.854   4.695
  382SOL    HW2 3171   2.693   3.914   4.790
  382SOL     MW 3172   2.674   3.878   4.713
  383SOL     OW 3173   5.165   1.706   1.524
  383SOL    HW1 3174   5.109   1.743   1.593
  383SOL    HW2 3175   5.240   1.766   1.519
  383SOL     MW 3176   5.167   1.719   1.532
  384SOL     OW 3177   5.821   2.932   3.126
  384SOL    HW1 3178   5.910   2.949   3.158
  384SOL    HW2 3179   5.784   2.869   3.188
  384SOL     MW 3180   5.827   2.926   3.138
  385SOL     OW 3181   5.878   1.586  -0.003
  385SOL    HW1 3182   5.852   1.497   0.023
  385SOL    HW2 3183   5.827   1.643   0.055
  385SOL     MW 3184   5.868   1.582   0.009
  386SOL     OW 3185   3.113   2.466   0.996
  386SOL    HW1 3186   3.055   2.394   0.973
  386SOL    HW2 3187   3.187   2.458   0.936
  386SOL     MW 3188   3.115   2.456   0.985
  387SOL     OW 3189   2.819   2.363   1.763
  387SOL    HW1 3190   2.770   2.428   1.812
  387SOL    HW2 3191   2.790   2.373   1.673
  387SOL     MW 3192   2.809   2.372   1.758
  388SOL     OW 3193   1.873   3.265   4.916
  388SOL    HW1 3194   1.885   3.298   5.005
  388SOL    HW2 3195   1.922   3.182   4.914
  388SOL     MW 3196   1.881   3.258   4.927
  389SOL     OW 3197   1.435   0.714   1.094
  389SOL    HW1 3198   1.364   0.650   1.105
  389SOL    HW2 3199   1.392   0.792   1.059
  389SOL     MW 3200   1.420   0.716   1.091
  390SOL     OW 3201   1.093   0.174   4.369
  390SOL    HW1 3202   1.065   0.235   4.437
  390SOL    HW2 3203   1.036   0.192   4.295
  390SOL     MW 3204   1.082   0.184   4.368
  391SOL     OW 3205   4.279   4.255   1.362
  391SOL    HW1 3206   4.262   4.267   1.455
  391SOL    HW2 3207   4.345   4.186   1.359
  391SOL     MW 3208   4.286   4.248   1.374
  392SOL     OW 3209   2.162   1.761   2.683
  392SOL    HW1 3210   2.214   1.841   2.673
  392SOL    HW2 3211   2.124   1.769   2.771
  392SOL     MW 3212   2.164   1.773   2.693
  393SOL     OW 3213   3.973   3.948   1.371
  393SOL    HW1 3214   4.016   3.867   1.345
  393SOL    HW2 3215   4.001   4.013   1.306
  393SOL     MW 3216   3.982   3.946   1.359
  394SOL     OW 3217   1.832   3.032   1.255
  394SOL    HW1 3218   1.815   3.115   1.298
  394SOL    HW2 3219   1.864   2.975   1.325
  394SOL     MW 3220   1.834   3.035   1.270
  395SOL     OW 3221   0.014   0.651   0.211
  395SOL    HW1 3222  -0.062   0.694   0.172
  395SOL    HW2 3223   0.076   0.722   0.227
  395SOL     MW 3224   0.012   0.666   0.207
  396SOL     OW 3225   4.823   6.015   2.264
  396SOL    HW1 3226   4.854   6.046   2.180
  396SOL    HW2 3227   4.730   5.998   2.251
  396SOL     MW 3228   4.815   6.017   2.252
  397SOL     OW 3229   0.216   3.927   2.082
  397SOL    HW1 3230   0.159   3.991   2.039
  397SOL    HW2 3231   0.252   3.973   2.158
  397SOL     MW 3232   0.213   3.941   2.086
  398SOL     OW 3233   4.372   1.501   2.335
  398SOL    HW1 3234   4.314   1.426   2.321
  398SOL    HW2 3235   4.322   1.560   2.392
  398SOL     MW 3236   4.358   1.499   2.341
  399SOL     OW 3237   3.170   3.237   0.813
  399SOL    HW1 3238   3.154   3.269   0.724
  399SOL    HW2 3239   3.097   3.178   0.831
  399SOL     MW 3240   3.158   3.234   0.804
  400SOL     OW 3241   0.092   4.892   3.588
  400SOL    HW1 3242   0.108   4.870   3.496
  400SOL    HW2 3243   0.141   4.826   3.637
  400SOL     MW 3244   0.100   4.881   3.582
  401SOL     OW 3245   0.252   0.679   4.232
  401SOL    HW1 3246   0.223   0.743   4.298
  401SOL    HW2 3247   0.175   0.627   4.214
  401SOL     MW 3248   0.239   0.681   4.238
  402SOL     OW 3249   2.994   6.077   2.504
  402SOL    HW1 3250   3.005   5.982   2.507
  402SOL    HW2 3251   2.976   6.102   2.595
  402SOL     MW 3252   2.993   6.068   2.516
  403SOL     OW 3253   3.729   0.492   4.704
  403SOL    HW1 3254   3.794   0.423   4.688
  403SOL    HW2 3255   3.648   0.445   4.720
  403SOL     MW 3256   3.727   0.477   4.704
  404SOL     OW 3257   1.012   3.348   5.981
  404SOL    HW1 3258   1.057   3.266   6.000
  404SOL    HW2 3259   1.017   3.399   6.061
  404SOL     MW 3260   1.018   3.344   5.993
  405SOL     OW 3261   4.160   0.580   5.354
  405SOL    HW1 3262   4.255   0.567   5.358
  405SOL    HW2 3263   4.148   0.674   5.367
  405SOL     MW 3264   4.171   0.590   5.356
  406SOL     OW 3265   5.769   5.832   4.926
  406SOL    HW1 3266   5.685   5.861   4.962
  406SOL    HW2 3267   5.784   5.889   4.851
  406SOL     MW 3268   5.760   5.843   4.921
  407SOL     OW 3269   1.443   2.066   0.556
  407SOL    HW1 3270   1.357   2.045   0.520
  407SOL    HW2 3271   1.488   2.112   0.485
  407SOL     MW 3272   1.438   2.069   0.543
  408SOL     OW 3273   0.252   4.167   3.894
  408SOL    HW1 3274   0.213   4.122   3.818
  408SOL    HW2 3275   0.283   4.250   3.859
  408SOL     MW 3276   0.251   4.172   3.880
  409SOL     OW 3277   2.685   1.364   0.743
  409SOL    HW1 3278   2.680   1.399   0.654
  409SOL    HW2 3279   2.721   1.276   0.732
  409SOL     MW 3280   2.689   1.357   0.730
  410SOL     OW 3281   4.394   0.485   1.738
  410SOL    HW1 3282   4.414   0.490   1.832
  410SOL    HW2 3283   4.314   0.537   1.728
  410SOL     MW 3284   4.386   0.493   1.749
  411SOL     OW 3285   3.978   4.680   0.781
  411SOL    HW1 3286   4.063   4.716   0.809
  411SOL    HW2 3287   3.916   4.751   0.798
  411SOL     MW 3288   3.981   4.694   0.787
  412SOL     OW 3289   2.583   0.924   5.193
  412SOL    HW1 3290   2.648   0.865   5.231
  412SOL    HW2 3291   2.509   0.868   5.172
  412SOL     MW 3292   2.582   0.910   5.195
  413SOL     OW 3293   4.612   0.863   0.733
  413SOL    HW1 3294   4.567   0.923   0.674
  413SOL    HW2 3295   4.672   0.814   0.675
  413SOL     MW 3296   4.614   0.864   0.718
  414SOL     OW 3297   4.985   3.604   4.014
  414SOL    HW1 3298   5.017   3.693   4.028
  414SOL    HW2 3299   4.891   3.614   3.997
  414SOL     MW 3300   4.977   3.616   4.014
  415SOL     OW 3301   2.361   4.627   1.219
  415SOL    HW1 3302   2.382   4.668   1.303
  415SOL    HW2 3303   2.286   4.676   1.186
  415SOL     MW 3304   2.354   4.638   1.226
  416SOL     OW 3305   2.426   5.082   2.875
  416SOL    HW1 3306   2.475   5.134   2.938
  416SOL    HW2 3307   2.355   5.139   2.846
  416SOL     MW 3308   2.423   5.096   2.879
  417SOL     OW 3309   0.890   5.722   2.622
  417SOL    HW1 3310   0.867   5.802   2.669
  417SOL    HW2 3311   0.914   5.752   2.535
  417SOL     MW 3312   0.890   5.736   2.617
  418SOL     OW 3313   4.539   5.948   2.240
  418SOL    HW1 3314   4.555   5.860   2.206
  418SOL    HW2 3315   4.488   5.934   2.319
  418SOL     MW 3316   4.534   5.935   2.245
  419SOL     OW 3317   1.212   1.777   0.753
  419SOL    HW1 3318   1.260   1.788   0.669
  419SOL    HW2 3319   1.175   1.689   0.747
  419SOL     MW 3320   1.214   1.767   0.741
  420SOL     OW 3321   2.626   4.260   5.737
  420SOL    HW1 3322   2.704   4.211   5.712
  420SOL    HW2 3323   2.556   4.221   5.683
  420SOL     MW 3324   2.627   4.249   5.727
  421SOL     OW 3325   1.659   5.666   1.292
  421SOL    HW1 3326   1.679   5.720   1.368
  421SOL    HW2 3327   1.736   5.671   1.237
  421SOL     MW 3328   1.671   5.673   1.295
  422SOL     OW 3329   4.974   1.833   1.697
  422SOL    HW1 3330   4.950   1.885   1.620
  422SOL    HW2 3331   4.900   1.775   1.711
  422SOL     MW 3332   4.962   1.832   1.689
  423SOL     OW 3333   5.223   5.183   2.622
  423SOL    HW1 3334   5.220   5.278   2.608
  423SOL    HW2 3335   5.306   5.156   2.582
  423SOL     MW 3336   5.233   5.192   2.615
  424SOL     OW 3337   5.797   2.013   5.204
  424SOL    HW1 3338   5.719   2.067   5.210
  424SOL    HW2 3339   5.802   1.969   5.290
  424SOL     MW 3340   5.788   2.014   5.216
  425SOL     OW 3341   2.761   3.144   0.252
  425SOL    HW1 3342   2.769   3.050   0.266
  425SOL    HW2 3343   2.751   3.180   0.339
  425SOL     MW 3344   2.761   3.137   0.265
  426SOL     OW 3345   4.180   4.289   6.100
  426SOL    HW1 3346   4.177   4.378   6.134
  426SOL    HW2 3347   4.202   4.298   6.008
  426SOL     MW 3348   4.183   4.301   6.093
  427SOL     OW 3349   1.131   2.416   3.253
  427SOL    HW1 3350   1.149   2.447   3.164
  427SOL    HW2 3351   1.093   2.492   3.297
  427SOL     MW 3352   1.129   2.430   3.247
  428SOL     OW 3353   4.462   0.557   0.896
  428SOL    HW1 3354   4.529   0.490   0.915
  428SOL    HW2 3355   4.499   0.638   0.930
  428SOL     MW 3356   4.475   0.559   0.902
  429SOL     OW 3357   0.304   3.261   4.909
  429SOL    HW1 3358   0.331   3.172   4.932
  429SOL    HW2 3359   0.375   3.317   4.940
  429SOL     MW 3360   0.317   3.257   4.916
  430SOL     OW 3361   5.533   1.139   1.912
  430SOL    HW1 3362   5.445   1.111   1.937
  430SOL    HW2 3363   5.522   1.177   1.825
  430SOL     MW 3364   5.520   1.140   1.904
  431SOL     OW 3365   0.088   3.349   2.267
  431SOL    HW1 3366   0.088   3.260   2.302
  431SOL    HW2 3367   0.036   3.342   2.187
  431SOL     MW 3368   0.081   3.336   2.261
  432SOL     OW 3369   1.795   3.726   5.572
  432SOL    HW1 3370   1.730   3.673   5.617
  432SOL    HW2 3371   1.862   3.663   5.543
  432SOL     MW 3372   1.795   3.711   5.574
  433SOL     OW 3373   1.829   3.665   4.385
  433SOL    HW1 3374   1.739   3.677   4.353
  433SOL    HW2 3375   1.835   3.572   4.405
  433SOL     MW 3376   1.818   3.655   4.384
  434SOL     OW 3377   0.683   4.135   2.153
  434SOL    HW1 3378   0.770   4.114   2.186
  434SOL    HW2 3379   0.672   4.079   2.076
  434SOL     MW 3380   0.693   4.125   2.147
  435SOL     OW 3381   5.912   3.420   0.517
  435SOL    HW1 3382   5.829   3.415   0.564
  435SOL    HW2 3383   5.887   3.437   0.426
  435SOL     MW 3384   5.898   3.422   0.511
  436SOL     OW 3385   4.752   1.975   4.502
  436SOL    HW1 3386   4.727   1.901   4.558
  436SOL    HW2 3387   4.845   1.960   4.482
  436SOL     MW 3388   4.761   1.963   4.506
  437SOL     OW 3389   5.027   1.721   5.289
  437SOL    HW1 3390   5.014   1.635   5.250
  437SOL    HW2 3391   5.006   1.783   5.219
  437SOL     MW 3392   5.023   1.718   5.275
  438SOL     OW 3393   4.099   1.282   2.566
  438SOL    HW1 3394   4.138   1.285   2.479
  438SOL    HW2 3395   4.153   1.220   2.614
  438SOL     MW 3396   4.111   1.275   2.561
  439SOL     OW 3397   3.357   4.536   0.681
  439SOL    HW1 3398   3.370   4.598   0.609
  439SOL    HW2 3399   3.332   4.454   0.639
  439SOL     MW 3400   3.355   4.534   0.667
  440SOL     OW 3401   1.894   1.028   4.030
  440SOL    HW1 3402   1.928   0.944   4.059
  440SOL    HW2 3403   1.804   1.010   4.004
  440SOL     MW 3404   1.887   1.015   4.030
  441SOL     OW 3405   0.840   2.509   1.172
  441SOL    HW1 3406   0.925   2.473   1.147
  441SOL    HW2 3407   0.839   2.507   1.267
  441SOL     MW 3408   0.850   2.504   1.181
  442SOL     OW 3409   2.853   0.142   0.836
  442SOL    HW1 3410   2.781   0.204   0.824
  442SOL    HW2 3411   2.820   0.059   0.800
  442SOL     MW 3412   2.839   0.139   0.830
  443SOL     OW 3413   3.236   1.593   2.181
  443SOL    HW1 3414   3.258   1.594   2.088
  443SOL    HW2 3415   3.320   1.583   2.225
  443SOL     MW 3416   3.250   1.592   2.175
  444SOL     OW 3417   5.150   1.368   2.770
  444SOL    HW1 3418   5.076   1.349   2.827
  444SOL    HW2 3419   5.160   1.464   2.775
  444SOL     MW 3420   5.142   1.378   2.778
  445SOL     OW 3421   0.633   0.292   0.411
  445SOL    HW1 3422   0.571   0.240   0.461
  445SOL    HW2 3423   0.712   0.238   0.405
  445SOL     MW 3424   0.635   0.279   0.416
  446SOL     OW 3425   2.315   2.263   5.213
  446SOL    HW1 3426   2.371   2.283   5.288
  446SOL    HW2 3427   2.348   2.318   5.142
  446SOL     MW 3428   2.326   2.272   5.213
  447SOL     OW 3429   0.464   0.931   0.384
  447SOL    HW1 3430   0.450   0.918   0.477
  447SOL    HW2 3431   0.461   1.025   0.372
  447SOL     MW 3432   0.462   0.941   0.395
  448SOL     OW 3433   1.287   6.066   5.407
  448SOL    HW1 3434   1.373   6.108   5.413
  448SOL    HW2 3435   1.255   6.089   5.320
  448SOL     MW 3436   1.294   6.074   5.397
  449SOL     OW 3437   5.191   3.175   0.362
  449SOL    HW1 3438   5.121   3.136   0.310
  449SOL    HW2 3439   5.272   3.152   0.316
  449SOL     MW 3440   5.193   3.167   0.350
  450SOL     OW 3441   0.939   0.038   3.625
  450SOL    HW1 3442   0.892   0.057   3.544
  450SOL    HW2 3443   0.971  -0.052   3.613
  450SOL     MW 3444   0.937   0.029   3.613
  451SOL     OW 3445   0.676   1.302   5.136
  451SOL    HW1 3446   0.667   1.360   5.211
  451SOL    HW2 3447   0.588   1.296   5.100
  451SOL     MW 3448   0.664   1.309   5.141
  452SOL     OW 3449   4.486   1.427   6.111
  452SOL    HW1 3450   4.473   1.497   6.047
  452SOL    HW2 3451   4.574   1.442   6.145
  452SOL     MW 3452   4.495   1.438   6.107
  453SOL     OW 3453   1.075   6.074   2.522
  453SOL    HW1 3454   1.103   5.999   2.575
  453SOL    HW2 3455   0.980   6.067   2.521
  453SOL     MW 3456   1.066   6.063   2.529
  454SOL     OW 3457   6.089   3.010   4.250
  454SOL    HW1 3458   6.125   2.935   4.203
  454SOL    HW2 3459   5.995   3.008   4.230
  454SOL     MW 3460   6.082   3.000   4.241
  455SOL     OW 3461   5.998   1.150   0.884
  455SOL    HW1 3462   5.990   1.176   0.975
  455SOL    HW2 3463   5.929   1.085   0.871
  455SOL     MW 3464   5.988   1.145   0.894
  456SOL     OW 3465   3.955   1.168   5.694
  456SOL    HW1 3466   3.918   1.241   5.743
  456SOL    HW2 3467   3.885   1.103   5.691
  456SOL     MW 3468   3.941   1.169   5.700
  457SOL     OW 3469   5.248   4.988   1.383
  457SOL    HW1 3470   5.321   4.967   1.441
  457SOL    HW2 3471   5.221   4.903   1.347
  457SOL     MW 3472   5.254   4.974   1.386
  458SOL     OW 3473   3.133   4.325   1.200
  458SOL    HW1 3474   3.072   4.394   1.226
  458SOL    HW2 3475   3.202   4.370   1.152
  458SOL     MW 3476   3.134   4.339   1.197
  459SOL     OW 3477   6.081   5.675   3.548
  459SOL    HW1 3478   6.079   5.624   3.630
  459SOL    HW2 3479   6.125   5.618   3.486
  459SOL     MW 3480   6.086   5.661   3.551
  460SOL     OW 3481   5.221   2.198   3.295
  460SOL    HW1 3482   5.283   2.159   3.235
  460SOL    HW2 3483   5.228   2.292   3.279
  460SOL     MW 3484   5.229   2.205   3.285
  461SOL     OW 3485   1.927   0.257   1.189
  461SOL    HW1 3486   1.885   0.194   1.249
  461SOL    HW2 3487   1.913   0.342   1.230
  461SOL     MW 3488   1.920   0.260   1.201
  462SOL     OW 3489   2.800   5.744   4.932
  462SOL    HW1 3490   2.705   5.748   4.925
  462SOL    HW2 3491   2.818   5.764   5.024
  462SOL     MW 3492   2.790   5.747   4.943
  463SOL     OW 3493   2.195   0.932   0.344
  463SOL    HW1 3494   2.155   0.860   0.296
  463SOL    HW2 3495   2.238   0.889   0.418
  463SOL     MW 3496   2.196   0.917   0.347
  464SOL     OW 3497   1.396   5.174   4.184
  464SOL    HW1 3498   1.307   5.181   4.150
  464SOL    HW2 3499   1.445   5.241   4.137
  464SOL     MW 3500   1.391   5.184   4.174
  465SOL     OW 3501   2.288   5.614   4.096
  465SOL    HW1 3502   2.251   5.655   4.018
  465SOL    HW2 3503   2.382   5.607   4.077
  465SOL     MW 3504   2.295   5.618   4.083
  466SOL     OW 3505   5.244   2.599   5.282
  466SOL    HW1 3506   5.254   2.524   5.341
  466SOL    HW2 3507   5.316   2.658   5.306
  466SOL     MW 3508   5.255   2.597   5.293
  467SOL     OW 3509   4.938   5.980   5.139
  467SOL    HW1 3510   4.925   5.973   5.044
  467SOL    HW2 3511   4.916   5.893   5.173
  467SOL     MW 3512   4.934   5.968   5.131
  468SOL     OW 3513   0.389   1.630   4.321
  468SOL    HW1 3514   0.424   1.563   4.379
  468SOL    HW2 3515   0.464   1.685   4.298
  468SOL     MW 3516   0.403   1.628   4.325
  469SOL     OW 3517   2.789   0.543   3.186
  469SOL    HW1 3518   2.756   0.540   3.276
  469SOL    HW2 3519   2.714   0.569   3.133
  469SOL     MW 3520   2.775   0.546   3.191
  470SOL     OW 3521   4.287   1.867   1.739
  470SOL    HW1 3522   4.315   1.950   1.777
  470SOL    HW2 3523   4.300   1.803   1.808
  470SOL     MW 3524   4.292   1.870   1.753
  471SOL     OW 3525   4.296   6.077   4.937
  471SOL    HW1 3526   4.220   6.038   4.894
  471SOL    HW2 3527   4.363   6.081   4.869
  471SOL     MW 3528   4.295   6.072   4.923
  472SOL     OW 3529   0.895   3.460   1.030
  472SOL    HW1 3530   0.937   3.401   0.967
  472SOL    HW2 3531   0.888   3.544   0.984
  472SOL     MW 3532   0.900   3.463   1.016
  473SOL     OW 3533   3.761   1.157   3.430
  473SOL    HW1 3534   3.799   1.085   3.380
  473SOL    HW2 3535   3.781   1.136   3.521
  473SOL     MW 3536   3.769   1.145   3.435
  474SOL     OW 3537   5.175   2.639   4.636
  474SOL    HW1 3538   5.087   2.664   4.662
  474SOL    HW2 3539   5.168   2.614   4.544
  474SOL     MW 3540   5.163   2.639   4.628
  475SOL     OW 3541   5.815   2.581   2.094
  475SOL    HW1 3542   5.810   2.672   2.123
  475SOL    HW2 3543   5.748   2.536   2.145
  475SOL     MW 3544   5.806   2.587   2.104
  476SOL     OW 3545   1.056   5.979   3.986
  476SOL    HW1 3546   1.080   6.066   4.018
  476SOL    HW2 3547   0.961   5.984   3.974
  476SOL     MW 3548   1.047   5.991   3.988
  477SOL     OW 3549   5.000   0.472   3.040
  477SOL    HW1 3550   5.006   0.377   3.043
  477SOL    HW2 3551   5.042   0.501   3.121
  477SOL     MW 3552   5.006   0.464   3.051
  478SOL     OW 3553   1.480   5.703   2.051
  478SOL    HW1 3554   1.506   5.657   2.131
  478SOL    HW2 3555   1.542   5.775   2.044
  478SOL     MW 3556   1.491   5.706   2.060
  479SOL     OW 3557   5.546   1.467   1.429
  479SOL    HW1 3558   5.518   1.412   1.355
  479SOL    HW2 3559   5.486   1.444   1.499
  479SOL     MW 3560   5.535   1.457   1.428
  480SOL     OW 3561   4.367   2.271   2.071
  480SOL    HW1 3562   4.281   2.293   2.108
  480SOL    HW2 3563   4.414   2.228   2.143
  480SOL     MW 3564   4.362   2.269   2.085
  481SOL     OW 3565   2.384   0.721   2.239
  481SOL    HW1 3566   2.461   0.719   2.295
  481SOL    HW2 3567   2.407   0.668   2.164
  481SOL     MW 3568   2.397   0.714   2.237
  482SOL     OW 3569   3.070   1.357   0.666
  482SOL    HW1 3570   3.039   1.378   0.754
  482SOL    HW2 3571   3.115   1.273   0.675
  482SOL     MW 3572   3.072   1.349   0.679
  483SOL     OW 3573   4.017   2.341   0.944
  483SOL    HW1 3574   4.028   2.391   0.863
  483SOL    HW2 3575   4.073   2.264   0.932
  483SOL     MW 3576   4.026   2.338   0.932
  484SOL     OW 3577   3.257   2.437   1.260
  484SOL    HW1 3578   3.274   2.496   1.187
  484SOL    HW2 3579   3.330   2.451   1.321
  484SOL     MW 3580   3.268   2.446   1.259
  485SOL     OW 3581   2.412   2.810   0.594
  485SOL    HW1 3582   2.436   2.901   0.613
  485SOL    HW2 3583   2.493   2.761   0.603
  485SOL     MW 3584   2.425   2.816   0.597
  486SOL     OW 3585   4.951   4.294   5.357
  486SOL    HW1 3586   4.891   4.348   5.306
  486SOL    HW2 3587   5.018   4.268   5.294
  486SOL     MW 3588   4.952   4.298   5.343
  487SOL     OW 3589   4.219   2.135   0.946
  487SOL    HW1 3590   4.223   2.163   0.854
  487SOL    HW2 3591   4.236   2.041   0.942
  487SOL     MW 3592   4.222   2.126   0.934
  488SOL     OW 3593   4.009   1.679   3.613
  488SOL    HW1 3594   3.958   1.739   3.559
  488SOL    HW2 3595   4.078   1.647   3.556
  488SOL     MW 3596   4.011   1.683   3.599
  489SOL     OW 3597   4.379   4.310   2.603
  489SOL    HW1 3598   4.387   4.292   2.696
  489SOL    HW2 3599   4.465   4.342   2.576
  489SOL     MW 3600   4.391   4.312   2.611
  490SOL     OW 3601   3.123   1.356   2.184
  490SOL    HW1 3602   3.169   1.439   2.174
  490SOL    HW2 3603   3.039   1.370   2.141
  490SOL     MW 3604   3.118   1.368   2.177
  491SOL     OW 3605   3.977   5.868   4.271
  491SOL    HW1 3606   3.953   5.864   4.179
  491SOL    HW2 3607   4.013   5.955   4.283
  491SOL     MW 3608   3.978   5.878   4.261
  492SOL     OW 3609   2.926   3.901   1.288
  492SOL    HW1 3610   3.010   3.869   1.320
  492SOL    HW2 3611   2.923   3.993   1.313
  492SOL     MW 3612   2.936   3.908   1.296
  493SOL     OW 3613   1.525   5.577   3.808
  493SOL    HW1 3614   1.496   5.508   3.868
  493SOL    HW2 3615   1.532   5.655   3.863
  493SOL     MW 3616   1.522   5.578   3.822
  494SOL     OW 3617   5.745   4.833   1.472
  494SOL    HW1 3618   5.723   4.876   1.389
  494SOL    HW2 3619   5.664   4.835   1.522
  494SOL     MW 3620   5.732   4.839   1.467
  495SOL     OW 3621   0.036   1.461   0.776
  495SOL    HW1 3622   0.016   1.501   0.692
  495SOL    HW2 3623  -0.031   1.495   0.835
  495SOL     MW 3624   0.025   1.470   0.773
  496SOL     OW 3625   1.600   2.256   0.424
  496SOL    HW1 3626   1.692   2.277   0.436
  496SOL    HW2 3627   1.557   2.292   0.501
  496SOL     MW 3628   1.606   2.263   0.435
  497SOL     OW 3629   1.584   2.022   1.201
  497SOL    HW1 3630   1.553   2.082   1.133
  497SOL    HW2 3631   1.571   1.935   1.165
  497SOL     MW 3632   1.578   2.019   1.188
  498SOL     OW 3633   5.394   5.585   0.292
  498SOL    HW1 3634   5.414   5.670   0.332
  498SOL    HW2 3635   5.449   5.523   0.339
  498SOL     MW 3636   5.403   5.588   0.303
  499SOL     OW 3637   3.568   3.766   5.023
  499SOL    HW1 3638   3.606   3.734   4.941
  499SOL    HW2 3639   3.574   3.692   5.083
  499SOL     MW 3640   3.574   3.753   5.020
  500SOL     OW 3641   4.285   4.303   5.821
  500SOL    HW1 3642   4.377   4.284   5.803
  500SOL    HW2 3643   4.237   4.232   5.778
  500SOL     MW 3644   4.290   4.292   5.813
  501SOL     OW 3645   0.561   0.744   0.879
  501SOL    HW1 3646   0.653   0.771   0.884
  501SOL    HW2 3647   0.523   0.798   0.811
  501SOL     MW 3648   0.568   0.755   0.872
  502SOL     OW 3649   1.108   5.118   0.868
  502SOL    HW1 3650   1.088   5.042   0.813
  502SOL    HW2 3651   1.023   5.157   0.888
  502SOL     MW 3652   1.095   5.113   0.864
  503SOL     OW 3653   2.715   4.380   1.234
  503SOL    HW1 3654   2.626   4.355   1.259
  503SOL    HW2 3655   2.738   4.320   1.164
  503SOL     MW 3656   2.706   4.369   1.228
  504SOL     OW 3657   5.448   3.253   2.641
  504SOL    HW1 3658   5.522   3.291   2.594
  504SOL    HW2 3659   5.374   3.309   2.620
  504SOL     MW 3660   5.448   3.265   2.632
  505SOL     OW 3661   5.035   2.851   4.928
  505SOL    HW1 3662   5.004   2.889   5.010
  505SOL    HW2 3663   5.069   2.765   4.952
  505SOL     MW 3664   5.035   2.845   4.941
  506SOL     OW 3665   1.562   2.664   5.633
  506SOL    HW1 3666   1.653   2.686   5.613
  506SOL    HW2 3667   1.562   2.646   5.728
  506SOL     MW 3668   1.573   2.664   5.643
  507SOL     OW 3669   1.461   5.900   3.333
  507SOL    HW1 3670   1.456   5.992   3.307
  507SOL    HW2 3671   1.553   5.887   3.356
  507SOL     MW 3672   1.472   5.910   3.332
  508SOL     OW 3673   0.370   5.389   4.324
  508SOL    HW1 3674   0.451   5.401   4.274
  508SOL    HW2 3675   0.349   5.296   4.314
  508SOL     MW 3676   0.377   5.379   4.316
  509SOL     OW 3677   5.656   1.265   4.092
  509SOL    HW1 3678   5.715   1.198   4.058
  509SOL    HW2 3679   5.712   1.329   4.135
  509SOL     MW 3680   5.670   1.265   4.093
  510SOL     OW 3681   1.282   1.758   0.477
  510SOL    HW1 3682   1.225   1.834   0.477
  510SOL    HW2 3683   1.357   1.784   0.423
  510SOL     MW 3684   1.285   1.771   0.471
  511SOL     OW 3685   4.789   0.824   2.588
  511SOL    HW1 3686   4.726   0.791   2.652
  511SOL    HW2 3687   4.807   0.914   2.616
  511SOL     MW 3688   4.783   0.831   2.600
  512SOL     OW 3689   3.191   6.063   1.576
  512SOL    HW1 3690   3.226   6.025   1.657
  512SOL    HW2 3691   3.103   6.092   1.600
  512SOL     MW 3692   3.184   6.062   1.590
  513SOL     OW 3693   1.279   2.128   5.167
  513SOL    HW1 3694   1.285   2.202   5.228
  513SOL    HW2 3695   1.268   2.169   5.081
  513SOL     MW 3696   1.279   2.143   5.164
  514SOL     OW 3697   2.497   2.806   5.507
  514SOL    HW1 3698   2.428   2.740   5.517
  514SOL    HW2 3699   2.450   2.889   5.509
  514SOL     MW 3700   2.482   2.808   5.508
  515SOL     OW 3701   4.484   1.741   2.791
  515SOL    HW1 3702   4.566   1.747   2.841
  515SOL    HW2 3703   4.457   1.650   2.800
  515SOL     MW 3704   4.491   1.730   2.799
  516SOL     OW 3705   4.923   3.520   1.650
  516SOL    HW1 3706   4.893   3.608   1.627
  516SOL    HW2 3707   5.015   3.532   1.673
  516SOL     MW 3708   4.931   3.533   1.650
  517SOL     OW 3709   0.159   1.376   3.228
  517SOL    HW1 3710   0.140   1.469   3.233
  517SOL    HW2 3711   0.159   1.346   3.319
  517SOL     MW 3712   0.156   1.384   3.240
  518SOL     OW 3713   2.267   1.170   2.039
  518SOL    HW1 3714   2.239   1.112   1.968
  518SOL    HW2 3715   2.263   1.116   2.118
  518SOL     MW 3716   2.263   1.156   2.040
  519SOL     OW 3717   0.370   1.022   2.144
  519SOL    HW1 3718   0.422   0.964   2.198
  519SOL    HW2 3719   0.323   0.963   2.085
  519SOL     MW 3720   0.370   1.007   2.143
  520SOL     OW 3721   3.310   5.824   0.866
  520SOL    HW1 3722   3.326   5.787   0.954
  520SOL    HW2 3723   3.274   5.752   0.816
  520SOL     MW 3724   3.307   5.810   0.872
  521SOL     OW 3725   3.746   1.428   4.263
  521SOL    HW1 3726   3.731   1.457   4.173
  521SOL    HW2 3727   3.800   1.349   4.254
  521SOL     MW 3728   3.751   1.421   4.251
  522SOL     OW 3729   1.188   4.162   5.943
  522SOL    HW1 3730   1.247   4.192   5.875
  522SOL    HW2 3731   1.203   4.067   5.948
  522SOL     MW 3732   1.197   4.154   5.935
  523SOL     OW 3733   4.261   1.545   1.462
  523SOL    HW1 3734   4.344   1.572   1.501
  523SOL    HW2 3735   4.209   1.625   1.458
  523SOL     MW 3736   4.265   1.558   1.466
  524SOL     OW 3737   1.896   5.912   1.263
  524SOL    HW1 3738   1.972   5.957   1.226
  524SOL    HW2 3739   1.925   5.880   1.348
  524SOL     MW 3740   1.909   5.914   1.269
  525SOL     OW 3741   1.919   2.606   0.185
  525SOL    HW1 3742   1.873   2.566   0.110
  525SOL    HW2 3743   1.951   2.689   0.151
  525SOL     MW 3744   1.917   2.611   0.171
  526SOL     OW 3745   1.256   1.823   5.630
  526SOL    HW1 3746   1.336   1.773   5.641
  526SOL    HW2 3747   1.260   1.855   5.540
  526SOL     MW 3748   1.267   1.821   5.620
  527SOL     OW 3749   4.228   5.530   0.318
  527SOL    HW1 3750   4.156   5.558   0.261
  527SOL    HW2 3751   4.302   5.519   0.258
  527SOL     MW 3752   4.228   5.532   0.303
  528SOL     OW 3753   1.918   3.138   3.040
  528SOL    HW1 3754   1.958   3.222   3.018
  528SOL    HW2 3755   1.989   3.086   3.078
  528SOL     MW 3756   1.932   3.142   3.042
  529SOL     OW 3757   0.793   3.164   0.931
  529SOL    HW1 3758   0.703   3.195   0.931
  529SOL    HW2 3759   0.790   3.081   0.978
  529SOL     MW 3760   0.781   3.157   0.937
  530SOL     OW 3761   0.961   5.069   1.238
  530SOL    HW1 3762   1.055   5.066   1.219
  530SOL    HW2 3763   0.947   4.998   1.301
  530SOL     MW 3764   0.972   5.059   1.244
  531SOL     OW 3765   5.211   0.153   2.056
  531SOL    HW1 3766   5.217   0.082   1.993
  531SOL    HW2 3767   5.118   0.162   2.075
  531SOL     MW 3768   5.200   0.145   2.050
  532SOL     OW 3769   5.119   5.973   3.871
  532SOL    HW1 3770   5.089   5.909   3.935
  532SOL    HW2 3771   5.173   6.035   3.921
  532SOL     MW 3772   5.122   5.973   3.885
  533SOL     OW 3773   1.296   3.226   0.498
  533SOL    HW1 3774   1.338   3.311   0.497
  533SOL    HW2 3775   1.211   3.240   0.457
  533SOL     MW 3776   1.290   3.238   0.494
  534SOL     OW 3777   2.536   0.710   1.018
  534SOL    HW1 3778   2.465   0.647   1.010
  534SOL    HW2 3779   2.601   0.682   0.954
  534SOL     MW 3780   2.535   0.698   1.009
  535SOL     OW 3781   5.246   5.625   1.181
  535SOL    HW1 3782   5.177   5.634   1.116
  535SOL    HW2 3783   5.323   5.664   1.140
  535SOL     MW 3784   5.247   5.631   1.168
  536SOL     OW 3785   0.597   3.639   5.299
  536SOL    HW1 3786   0.674   3.674   5.342
  536SOL    HW2 3787   0.540   3.608   5.370
  536SOL     MW 3788   0.599   3.639   5.313
  537SOL     OW 3789   2.702   1.601   5.842
  537SOL    HW1 3790   2.762   1.578   5.913
  537SOL    HW2 3791   2.750   1.582   5.762
  537SOL     MW 3792   2.715   1.596   5.841
  538SOL     OW 3793   3.381   5.939   4.278
  538SOL    HW1 3794   3.323   5.893   4.339
  538SOL    HW2 3795   3.321   5.989   4.222
  538SOL     MW 3796   3.366   5.940   4.279
  539SOL     OW 3797   6.053   5.222   2.724
  539SOL    HW1 3798   6.007   5.294   2.767
  539SOL    HW2 3799   6.055   5.247   2.631
  539SOL     MW 3800   6.047   5.235   2.717
  540SOL     OW 3801   4.935   4.839   5.946
  540SOL    HW1 3802   5.005   4.779   5.919
  540SOL    HW2 3803   4.887   4.791   6.014
  540SOL     MW 3804   4.938   4.825   5.951
  541SOL     OW 3805   0.831   2.438   3.380
  541SOL    HW1 3806   0.874   2.523   3.377
  541SOL    HW2 3807   0.785   2.438   3.465
  541SOL     MW 3808   0.831   2.449   3.391
  542SOL     OW 3809   2.323   0.936   4.193
  542SOL    HW1 3810   2.415   0.936   4.166
  542SOL    HW2 3811   2.288   0.854   4.158
  542SOL     MW 3812   2.330   0.925   4.185
  543SOL     OW 3813   4.306   0.294   4.352
  543SOL    HW1 3814   4.315   0.265   4.443
  543SOL    HW2 3815   4.216   0.325   4.346
  543SOL     MW 3816   4.296   0.294   4.363
  544SOL     OW 3817   4.741   2.746   5.071
  544SOL    HW1 3818   4.741   2.675   5.135
  544SOL    HW2 3819   4.695   2.710   4.996
  544SOL     MW 3820   4.735   2.732   5.070
  545SOL     OW 3821   4.820   4.468   0.293
  545SOL    HW1 3822   4.755   4.538   0.300
  545SOL    HW2 3823   4.790   4.415   0.220
  545SOL     MW 3824   4.808   4.470   0.286
  546SOL     OW 3825   1.436   4.476   4.153
  546SOL    HW1 3826   1.424   4.455   4.060
  546SOL    HW2 3827   1.530   4.488   4.163
  546SOL     MW 3828   1.446   4.475   4.143
  547SOL     OW 3829   5.578   1.429   5.986
  547SOL    HW1 3830   5.632   1.464   5.915
  547SOL    HW2 3831   5.642   1.396   6.049
  547SOL     MW 3832   5.593   1.429   5.985
  548SOL     OW 3833   5.082   3.132   1.757
  548SOL    HW1 3834   5.119   3.200   1.813
  548SOL    HW2 3835   5.054   3.179   1.678
  548SOL     MW 3836   5.083   3.147   1.754
  549SOL     OW 3837   3.847   1.334   0.813
  549SOL    HW1 3838   3.754   1.347   0.831
  549SOL    HW2 3839   3.886   1.421   0.826
  549SOL     MW 3840   3.840   1.347   0.818
  550SOL     OW 3841   2.972   0.289   2.919
  550SOL    HW1 3842   2.886   0.329   2.930
  550SOL    HW2 3843   2.960   0.223   2.851
  550SOL     MW 3844   2.960   0.286   2.912
  551SOL     OW 3845   4.015   5.452   1.470
  551SOL    HW1 3846   3.963   5.394   1.414
  551SOL    HW2 3847   3.954   5.521   1.496
  551SOL     MW 3848   4.001   5.454   1.466
  552SOL     OW 3849   5.378   2.818   2.438
  552SOL    HW1 3850   5.332   2.877   2.377
  552SOL    HW2 3851   5.434   2.765   2.381
  552SOL     MW 3852   5.379   2.819   2.423
  553SOL     OW 3853   4.284   6.002   5.713
  553SOL    HW1 3854   4.219   5.987   5.645
  553SOL    HW2 3855   4.247   5.959   5.791
  553SOL     MW 3856   4.271   5.994   5.715
  554SOL     OW 3857   0.356   5.594   1.816
  554SOL    HW1 3858   0.286   5.618   1.877
  554SOL    HW2 3859   0.433   5.580   1.871
  554SOL     MW 3860   0.357   5.595   1.831
  555SOL     OW 3861   2.399   4.656   1.508
  555SOL    HW1 3862   2.400   4.736   1.561
  555SOL    HW2 3863   2.489   4.623   1.514
  555SOL     MW 3864   2.411   4.662   1.516
  556SOL     OW 3865   2.007   2.239   5.572
  556SOL    HW1 3866   2.001   2.257   5.666
  556SOL    HW2 3867   1.917   2.234   5.542
  556SOL     MW 3868   1.995   2.240   5.581
  557SOL     OW 3869   3.421   1.592   4.533
  557SOL    HW1 3870   3.516   1.581   4.536
  557SOL    HW2 3871   3.405   1.670   4.587
  557SOL     MW 3872   3.431   1.601   4.541
  558SOL     OW 3873   4.002   0.272   3.627
  558SOL    HW1 3874   3.931   0.219   3.663
  558SOL    HW2 3875   3.987   0.360   3.662
  558SOL     MW 3876   3.991   0.277   3.636
  559SOL     OW 3877   1.630   5.976   2.404
  559SOL    HW1 3878   1.701   5.926   2.363
  559SOL    HW2 3879   1.617   6.052   2.346
  559SOL     MW 3880   1.637   5.979   2.391
  560SOL     OW 3881   1.759   3.553   0.778
  560SOL    HW1 3882   1.737   3.628   0.833
  560SOL    HW2 3883   1.854   3.547   0.783
  560SOL     MW 3884   1.768   3.562   0.786
  561SOL     OW 3885   2.459   4.916   5.978
  561SOL    HW1 3886   2.406   4.874   6.045
  561SOL    HW2 3887   2.529   4.852   5.959
  561SOL     MW 3888   2.461   4.902   5.984
  562SOL     OW 3889   0.828   4.975   5.027
  562SOL    HW1 3890   0.814   5.020   4.944
  562SOL    HW2 3891   0.860   5.042   5.087
  562SOL     MW 3892   0.831   4.989   5.024
  563SOL     OW 3893   3.245   2.206   0.398
  563SOL    HW1 3894   3.303   2.136   0.369
  563SOL    HW2 3895   3.243   2.269   0.326
  563SOL     MW 3896   3.252   2.206   0.385
  564SOL     OW 3897   0.306   0.314   4.771
  564SOL    HW1 3898   0.390   0.289   4.734
  564SOL    HW2 3899   0.327   0.344   4.860
  564SOL     MW 3900   0.319   0.315   4.778
  565SOL     OW 3901   5.308   5.367   1.198
  565SOL    HW1 3902   5.280   5.455   1.173
  565SOL    HW2 3903   5.233   5.311   1.176
  565SOL     MW 3904   5.295   5.371   1.192
  566SOL     OW 3905   0.759   4.805   0.543
  566SOL    HW1 3906   0.843   4.760   0.544
  566SOL    HW2 3907   0.756   4.847   0.457
  566SOL     MW 3908   0.770   4.805   0.533
  567SOL     OW 3909   3.624   2.098   5.227
  567SOL    HW1 3910   3.612   2.175   5.283
  567SOL    HW2 3911   3.712   2.108   5.191
  567SOL     MW 3912   3.634   2.109   5.229
  568SOL     OW 3913   4.739   3.870   5.240
  568SOL    HW1 3914   4.725   3.965   5.245
  568SOL    HW2 3915   4.804   3.859   5.170
  568SOL     MW 3916   4.746   3.881   5.232
  569SOL     OW 3917   1.492   5.823   2.583
  569SOL    HW1 3918   1.509   5.878   2.507
  569SOL    HW2 3919   1.538   5.741   2.563
  569SOL     MW 3920   1.500   5.819   2.571
  570SOL     OW 3921   5.186   5.901   4.856
  570SOL    HW1 3922   5.233   5.959   4.916
  570SOL    HW2 3923   5.186   5.947   4.773
  570SOL     MW 3924   5.192   5.914   4.853
  571SOL     OW 3925   3.828   5.186   2.758
  571SOL    HW1 3926   3.911   5.232   2.749
  571SOL    HW2 3927   3.762   5.256   2.763
  571SOL     MW 3928   3.830   5.201   2.758
  572SOL     OW 3929   5.534   0.774   1.598
  572SOL    HW1 3930   5.538   0.768   1.694
  572SOL    HW2 3931   5.621   0.745   1.569
  572SOL     MW 3932   5.546   0.770   1.607
  573SOL     OW 3933   4.352   4.757   1.969
  573SOL    HW1 3934   4.349   4.689   1.903
  573SOL    HW2 3935   4.376   4.712   2.050
  573SOL     MW 3936   4.355   4.743   1.971
  574SOL     OW 3937   3.872   4.351   4.974
  574SOL    HW1 3938   3.964   4.353   4.998
  574SOL    HW2 3939   3.867   4.294   4.898
  574SOL     MW 3940   3.883   4.344   4.967
  575SOL     OW 3941   6.118   1.852   2.725
  575SOL    HW1 3942   6.068   1.927   2.759
  575SOL    HW2 3943   6.070   1.825   2.647
  575SOL     MW 3944   6.105   1.858   2.719
  576SOL     OW 3945   5.330   0.507   6.112
  576SOL    HW1 3946   5.372   0.484   6.195
  576SOL    HW2 3947   5.239   0.522   6.135
  576SOL     MW 3948   5.324   0.506   6.126
  577SOL     OW 3949   4.169   4.156   1.987
  577SOL    HW1 3950   4.250   4.104   1.991
  577SOL    HW2 3951   4.186   4.232   2.042
  577SOL     MW 3952   4.182   4.159   1.994
  578SOL     OW 3953   2.727   4.367   0.556
  578SOL    HW1 3954   2.733   4.417   0.475
  578SOL    HW2 3955   2.637   4.381   0.586
  578SOL     MW 3956   2.716   4.375   0.550
  579SOL     OW 3957   0.370   3.174   0.032
  579SOL    HW1 3958   0.431   3.235  -0.008
  579SOL    HW2 3959   0.396   3.088  -0.001
  579SOL     MW 3960   0.382   3.171   0.023
  580SOL     OW 3961   5.767   3.701   3.295
  580SOL    HW1 3962   5.764   3.685   3.201
  580SOL    HW2 3963   5.799   3.791   3.303
  580SOL     MW 3964   5.771   3.710   3.284
  581SOL     OW 3965   0.348   2.799   5.419
  581SOL    HW1 3966   0.278   2.739   5.446
  581SOL    HW2 3967   0.385   2.832   5.500
  581SOL     MW 3968   0.344   2.795   5.433
  582SOL     OW 3969   3.228   0.842   0.159
  582SOL    HW1 3970   3.215   0.859   0.065
  582SOL    HW2 3971   3.156   0.888   0.201
  582SOL     MW 3972   3.217   0.850   0.152
  583SOL     OW 3973   4.108   2.715   1.420
  583SOL    HW1 3974   4.071   2.778   1.358
  583SOL    HW2 3975   4.077   2.630   1.389
  583SOL     MW 3976   4.099   2.712   1.408
  584SOL     OW 3977   1.725   5.376   1.894
  584SOL    HW1 3978   1.741   5.307   1.831
  584SOL    HW2 3979   1.631   5.374   1.910
  584SOL     MW 3980   1.715   5.367   1.888
  585SOL     OW 3981   3.382   0.628   5.790
  585SOL    HW1 3982   3.398   0.566   5.718
  585SOL    HW2 3983   3.446   0.698   5.775
  585SOL     MW 3984   3.393   0.629   5.779
  586SOL     OW 3985   1.911   4.807   5.000
  586SOL    HW1 3986   1.945   4.886   5.041
  586SOL    HW2 3987   1.933   4.816   4.907
  586SOL     MW 3988   1.918   4.818   4.993
  587SOL     OW 3989   2.733   0.372   5.474
  587SOL    HW1 3990   2.746   0.397   5.382
  587SOL    HW2 3991   2.654   0.318   5.473
  587SOL     MW 3992   2.724   0.368   5.462
  588SOL     OW 3993   3.632   4.975   5.052
  588SOL    HW1 3994   3.638   4.909   5.122
  588SOL    HW2 3995   3.722   5.007   5.042
  588SOL     MW 3996   3.645   4.970   5.060
  589SOL     OW 3997   1.197   1.723   3.840
  589SOL    HW1 3998   1.112   1.700   3.803
  589SOL    HW2 3999   1.186   1.812   3.874
  589SOL     MW 4000   1.185   1.732   3.840
  590SOL     OW 4001   3.436   2.549   5.379
  590SOL    HW1 4002   3.380   2.477   5.348
  590SOL    HW2 4003   3.477   2.583   5.299
  590SOL     MW 4004   3.434   2.544   5.365
  591SOL     OW 4005   2.333   0.097   2.047
  591SOL    HW1 4006   2.273   0.121   1.976
  591SOL    HW2 4007   2.398   0.167   2.050
  591SOL     MW 4008   2.334   0.109   2.038
  592SOL     OW 4009   3.242   1.549   5.842
  592SOL    HW1 4010   3.257   1.634   5.884
  592SOL    HW2 4011   3.302   1.547   5.768
  592SOL     MW 4012   3.252   1.559   5.838
  593SOL     OW 4013   1.347   0.308   5.709
  593SOL    HW1 4014   1.349   0.213   5.715
  593SOL    HW2 4015   1.301   0.326   5.627
  593SOL     MW 4016   1.341   0.298   5.699
  594SOL     OW 4017   5.251   5.387   4.591
  594SOL    HW1 4018   5.241   5.428   4.677
  594SOL    HW2 4019   5.162   5.368   4.563
  594SOL     MW 4020   5.239   5.390   4.599
  595SOL     OW 4021   5.893   4.347   4.432
  595SOL    HW1 4022   5.954   4.404   4.386
  595SOL    HW2 4023   5.947   4.273   4.461
  595SOL     MW 4024   5.908   4.345   4.430
  596SOL     OW 4025   1.945   2.915   1.559
  596SOL    HW1 4026   1.883   2.967   1.611
  596SOL    HW2 4027   1.894   2.839   1.530
  596SOL     MW 4028   1.930   2.912   1.562
  597SOL     OW 4029   5.237   3.550   0.313
  597SOL    HW1 4030   5.245   3.645   0.312
  597SOL    HW2 4031   5.214   3.526   0.224
  597SOL     MW 4032   5.236   3.559   0.301
  598SOL     OW 4033   3.943   0.100   2.844
  598SOL    HW1 4034   3.917   0.061   2.761
  598SOL    HW2 4035   3.872   0.162   2.865
  598SOL     MW 4036   3.930   0.103   2.836
  599SOL     OW 4037   2.239   2.279   1.458
  599SOL    HW1 4038   2.202   2.218   1.522
  599SOL    HW2 4039   2.315   2.317   1.503
  599SOL     MW 4040   2.244   2.276   1.472
  600SOL     OW 4041   0.443   5.443   1.602
  600SOL    HW1 4042   0.477   5.356   1.624
  600SOL    HW2 4043   0.384   5.464   1.674
  600SOL     MW 4044   0.440   5.434   1.614
  601SOL     OW 4045   5.241   0.849   1.925
  601SOL    HW1 4046   5.269   0.866   1.835
  601SOL    HW2 4047   5.319   0.815   1.969
  601SOL     MW 4048   5.254   0.847   1.919
  602SOL     OW 4049   1.212   5.874   5.147
  602SOL    HW1 4050   1.186   5.785   5.124
  602SOL    HW2 4051   1.132   5.926   5.132
  602SOL     MW 4052   1.198   5.869   5.142
  603SOL     OW 4053   5.112   4.976   5.519
  603SOL    HW1 4054   5.102   5.068   5.544
  603SOL    HW2 4055   5.183   4.976   5.455
  603SOL     MW 4056   5.120   4.987   5.514
  604SOL     OW 4057   1.489   4.188   2.236
  604SOL    HW1 4058   1.480   4.255   2.304
  604SOL    HW2 4059   1.574   4.205   2.197
  604SOL     MW 4060   1.498   4.199   2.240
  605SOL     OW 4061   4.388   3.369   0.698
  605SOL    HW1 4062   4.373   3.463   0.688
  605SOL    HW2 4063   4.409   3.357   0.790
  605SOL     MW 4064   4.389   3.380   0.708
  606SOL     OW 4065   0.763   0.994   3.216
  606SOL    HW1 4066   0.689   0.961   3.165
  606SOL    HW2 4067   0.723   1.035   3.292
  606SOL     MW 4068   0.749   0.995   3.219
  607SOL     OW 4069   5.640   3.372   2.939
  607SOL    HW1 4070   5.551   3.389   2.971
  607SOL    HW2 4071   5.661   3.285   2.973
  607SOL     MW 4072   5.631   3.363   2.947
  608SOL     OW 4073   4.892   2.824   0.122
  608SOL    HW1 4074   4.900   2.809   0.028
  608SOL    HW2 4075   4.803   2.856   0.134
  608SOL     MW 4076   4.882   2.826   0.110
  609SOL     OW 4077   1.275   0.104   1.462
  609SOL    HW1 4078   1.262   0.085   1.555
  609SOL    HW2 4079   1.347   0.167   1.460
  609SOL     MW 4080   1.282   0.110   1.474
  610SOL     OW 4081   4.288   3.055   4.392
  610SOL    HW1 4082   4.349   3.086   4.458
  610SOL    HW2 4083   4.293   2.959   4.399
  610SOL     MW 4084   4.297   3.046   4.401
  611SOL     OW 4085   1.340   0.483   4.460
  611SOL    HW1 4086   1.360   0.413   4.522
  611SOL    HW2 4087   1.276   0.538   4.505
  611SOL     MW 4088   1.334   0.481   4.474
  612SOL     OW 4089   3.581   1.103   5.330
  612SOL    HW1 4090   3.520   1.056   5.388
  612SOL    HW2 4091   3.563   1.068   5.243
  612SOL     MW 4092   3.571   1.092   5.327
  613SOL     OW 4093   0.773   1.819   2.950
  613SOL    HW1 4094   0.712   1.852   2.884
  613SOL    HW2 4095   0.727   1.831   3.033
  613SOL     MW 4096   0.759   1.825   2.952
  614SOL     OW 4097   1.871   3.022   0.313
  614SOL    HW1 4098   1.827   3.081   0.253
  614SOL    HW2 4099   1.806   2.954   0.332
  614SOL     MW 4100   1.857   3.020   0.307
  615SOL     OW 4101   1.908   2.256   1.540
  615SOL    HW1 4102   1.973   2.191   1.564
  615SOL    HW2 4103   1.824   2.213   1.554
  615SOL     MW 4104   1.906   2.243   1.545
  616SOL     OW 4105   3.734   1.657   1.281
  616SOL    HW1 4106   3.736   1.619   1.193
  616SOL    HW2 4107   3.814   1.710   1.287
  616SOL     MW 4108   3.745   1.659   1.271
  617SOL     OW 4109   0.938   1.735   5.436
  617SOL    HW1 4110   0.866   1.724   5.373
  617SOL    HW2 4111   0.923   1.821   5.475
  617SOL     MW 4112   0.927   1.744   5.433
  618SOL     OW 4113   2.159   2.764   0.465
  618SOL    HW1 4114   2.234   2.797   0.514
  618SOL    HW2 4115   2.125   2.693   0.521
  618SOL     MW 4116   2.164   2.759   0.480
  619SOL     OW 4117   2.532   1.236   3.195
  619SOL    HW1 4118   2.455   1.185   3.170
  619SOL    HW2 4119   2.607   1.182   3.169
  619SOL     MW 4120   2.532   1.222   3.188
  620SOL     OW 4121   5.271   4.478   3.755
  620SOL    HW1 4122   5.342   4.414   3.746
  620SOL    HW2 4123   5.249   4.477   3.848
  620SOL     MW 4124   5.277   4.470   3.766
  621SOL     OW 4125   4.750   0.799   1.668
  621SOL    HW1 4126   4.675   0.813   1.725
  621SOL    HW2 4127   4.819   0.767   1.726
  621SOL     MW 4128   4.749   0.796   1.682
  622SOL     OW 4129   3.399   6.110   4.508
  622SOL    HW1 4130   3.359   6.047   4.448
  622SOL    HW2 4131   3.486   6.126   4.471
  622SOL     MW 4132   3.405   6.104   4.495
  623SOL     OW 4133   4.784   3.173   5.453
  623SOL    HW1 4134   4.703   3.177   5.503
  623SOL    HW2 4135   4.761   3.209   5.367
  623SOL     MW 4136   4.771   3.178   5.448
  624SOL     OW 4137   4.749   4.170   3.767
  624SOL    HW1 4138   4.699   4.249   3.785
  624SOL    HW2 4139   4.838   4.201   3.750
  624SOL     MW 4140   4.754   4.184   3.767
  625SOL     OW 4141   4.712   5.777   1.565
  625SOL    HW1 4142   4.677   5.807   1.649
  625SOL    HW2 4143   4.802   5.751   1.585
  625SOL     MW 4144   4.719   5.777   1.578
  626SOL     OW 4145   0.952   3.354   5.358
  626SOL    HW1 4146   0.871   3.326   5.315
  626SOL    HW2 4147   1.010   3.380   5.286
  626SOL     MW 4148   0.949   3.353   5.343
  627SOL     OW 4149   4.100   2.011   3.215
  627SOL    HW1 4150   4.165   1.954   3.255
  627SOL    HW2 4151   4.095   2.088   3.273
  627SOL     MW 4152   4.108   2.014   3.227
  628SOL     OW 4153   0.807   1.379   0.689
  628SOL    HW1 4154   0.821   1.473   0.682
  628SOL    HW2 4155   0.719   1.365   0.654
  628SOL     MW 4156   0.798   1.389   0.685
  629SOL     OW 4157   5.257   1.428   4.041
  629SOL    HW1 4158   5.332   1.453   4.095
  629SOL    HW2 4159   5.279   1.460   3.953
  629SOL     MW 4160   5.269   1.436   4.036
  630SOL     OW 4161   0.261   4.650   5.943
  630SOL    HW1 4162   0.309   4.642   6.026
  630SOL    HW2 4163   0.169   4.656   5.970
  630SOL     MW 4164   0.255   4.650   5.957
  631SOL     OW 4165   4.706   5.192   5.491
  631SOL    HW1 4166   4.642   5.201   5.421
  631SOL    HW2 4167   4.696   5.272   5.543
  631SOL     MW 4168   4.697   5.204   5.488
  632SOL     OW 4169   0.712   5.389   4.917
  632SOL    HW1 4170   0.627   5.346   4.913
  632SOL    HW2 4171   0.775   5.319   4.934
  632SOL     MW 4172   0.709   5.375   4.918
  633SOL     OW 4173   5.061   0.322   4.410
  633SOL    HW1 4174   4.969   0.348   4.404
  633SOL    HW2 4175   5.110   0.401   4.386
  633SOL     MW 4176   5.055   0.335   4.406
  634SOL     OW 4177   1.103   3.463   5.155
  634SOL    HW1 4178   1.078   3.544   5.200
  634SOL    HW2 4179   1.028   3.444   5.098
  634SOL     MW 4180   1.090   3.471   5.153
  635SOL     OW 4181   5.827   3.190   2.207
  635SOL    HW1 4182   5.742   3.223   2.236
  635SOL    HW2 4183   5.814   3.095   2.198
  635SOL     MW 4184   5.814   3.182   2.210
  636SOL     OW 4185   1.711   4.756   3.560
  636SOL    HW1 4186   1.649   4.720   3.622
  636SOL    HW2 4187   1.696   4.851   3.562
  636SOL     MW 4188   1.701   4.764   3.568
  637SOL     OW 4189   1.255   1.309   3.692
  637SOL    HW1 4190   1.286   1.256   3.766
  637SOL    HW2 4191   1.257   1.249   3.617
  637SOL     MW 4192   1.259   1.294   3.692
  638SOL     OW 4193   0.911   1.990   3.272
  638SOL    HW1 4194   0.831   2.040   3.289
  638SOL    HW2 4195   0.955   1.985   3.358
  638SOL     MW 4196   0.907   1.996   3.285
  639SOL     OW 4197   5.083   5.536   4.198
  639SOL    HW1 4198   5.084   5.626   4.167
  639SOL    HW2 4199   5.023   5.491   4.138
  639SOL     MW 4200   5.075   5.542   4.186
  640SOL     OW 4201   5.001   2.205   5.541
  640SOL    HW1 4202   5.061   2.275   5.564
  640SOL    HW2 4203   4.998   2.149   5.620
  640SOL     MW 4204   5.008   2.207   5.554
  641SOL     OW 4205   2.228   0.326   4.846
  641SOL    HW1 4206   2.134   0.329   4.832
  641SOL    HW2 4207   2.245   0.394   4.912
  641SOL     MW 4208   2.218   0.335   4.853
  642SOL     OW 4209   4.027   2.036   4.865
  642SOL    HW1 4210   3.976   1.976   4.919
  642SOL    HW2 4211   4.116   2.030   4.899
  642SOL     MW 4212   4.032   2.028   4.876
  643SOL     OW 4213   1.285   1.757   4.856
  643SOL    HW1 4214   1.297   1.662   4.847
  643SOL    HW2 4215   1.241   1.782   4.774
  643SOL     MW 4216   1.281   1.748   4.844
  644SOL     OW 4217   5.841   4.218   0.677
  644SOL    HW1 4218   5.842   4.198   0.771
  644SOL    HW2 4219   5.927   4.188   0.646
  644SOL     MW 4220   5.852   4.211   0.685
  645SOL     OW 4221   1.033   4.489   2.142
  645SOL    HW1 4222   0.938   4.498   2.141
  645SOL    HW2 4223   1.064   4.550   2.075
  645SOL     MW 4224   1.025   4.498   2.133
  646SOL     OW 4225   1.602   0.339   3.977
  646SOL    HW1 4226   1.637   0.407   3.920
  646SOL    HW2 4227   1.509   0.361   3.986
  646SOL     MW 4228   1.594   0.350   3.971
  647SOL     OW 4229   5.512   0.004   2.002
  647SOL    HW1 4230   5.590   0.034   1.956
  647SOL    HW2 4231   5.445  -0.003   1.934
  647SOL     MW 4232   5.514   0.007   1.987
  648SOL     OW 4233   4.355   0.666   3.687
  648SOL    HW1 4234   4.308   0.704   3.613
  648SOL    HW2 4235   4.328   0.574   3.688
  648SOL     MW 4236   4.345   0.659   3.678
  649SOL     OW 4237   0.833   0.683   4.290
  649SOL    HW1 4238   0.907   0.623   4.283
  649SOL    HW2 4239   0.772   0.653   4.223
  649SOL     MW 4240   0.834   0.671   4.281
  650SOL     OW 4241   2.134   0.469   1.506
  650SOL    HW1 4242   2.050   0.514   1.510
  650SOL    HW2 4243   2.139   0.421   1.589
  650SOL     MW 4244   2.124   0.468   1.518
  651SOL     OW 4245   4.201   2.723   3.246
  651SOL    HW1 4246   4.282   2.770   3.265
  651SOL    HW2 4247   4.197   2.720   3.150
  651SOL     MW 4248   4.211   2.729   3.236
  652SOL     OW 4249   3.563   6.099   0.743
  652SOL    HW1 4250   3.581   6.120   0.651
  652SOL    HW2 4251   3.468   6.091   0.747
  652SOL     MW 4252   3.553   6.101   0.732
  653SOL     OW 4253   4.831   5.934   1.367
  653SOL    HW1 4254   4.811   5.900   1.280
  653SOL    HW2 4255   4.788   5.872   1.427
  653SOL     MW 4256   4.823   5.921   1.363
  654SOL     OW 4257   4.505   3.391   5.303
  654SOL    HW1 4258   4.474   3.467   5.353
  654SOL    HW2 4259   4.434   3.327   5.311
  654SOL     MW 4260   4.492   3.392   5.310
  655SOL     OW 4261   4.511   1.038   4.893
  655SOL    HW1 4262   4.590   1.092   4.898
  655SOL    HW2 4263   4.518   0.978   4.967
  655SOL     MW 4264   4.522   1.037   4.903
  656SOL     OW 4265   2.053   4.509   4.204
  656SOL    HW1 4266   1.972   4.560   4.216
  656SOL    HW2 4267   2.024   4.418   4.198
  656SOL     MW 4268   2.039   4.504   4.205
  657SOL     OW 4269   0.412   0.175   1.355
  657SOL    HW1 4270   0.428   0.244   1.291
  657SOL    HW2 4271   0.370   0.105   1.304
  657SOL     MW 4272   0.409   0.175   1.340
  658SOL     OW 4273   5.178   3.786   4.292
  658SOL    HW1 4274   5.260   3.741   4.270
  658SOL    HW2 4275   5.138   3.732   4.361
  658SOL     MW 4276   5.183   3.773   4.298
  659SOL     OW 4277   0.779   2.141   1.374
  659SOL    HW1 4278   0.731   2.224   1.382
  659SOL    HW2 4279   0.811   2.124   1.462
  659SOL     MW 4280   0.777   2.150   1.386
  660SOL     OW 4281   1.355   2.017   5.795
  660SOL    HW1 4282   1.299   1.954   5.749
  660SOL    HW2 4283   1.424   1.963   5.833
  660SOL     MW 4284   1.357   2.002   5.794
  661SOL     OW 4285   5.811   5.595   3.452
  661SOL    HW1 4286   5.734   5.626   3.499
  661SOL    HW2 4287   5.883   5.608   3.513
  661SOL     MW 4288   5.810   5.601   3.466
  662SOL     OW 4289   1.686   0.723   5.502
  662SOL    HW1 4290   1.629   0.683   5.436
  662SOL    HW2 4291   1.683   0.662   5.576
  662SOL     MW 4292   1.678   0.710   5.503
  663SOL     OW 4293   0.116   4.802   4.135
  663SOL    HW1 4294   0.054   4.769   4.070
  663SOL    HW2 4295   0.095   4.895   4.143
  663SOL     MW 4296   0.106   4.810   4.127
  664SOL     OW 4297   5.136   1.265   5.357
  664SOL    HW1 4298   5.123   1.306   5.271
  664SOL    HW2 4299   5.230   1.271   5.372
  664SOL     MW 4300   5.146   1.271   5.348
  665SOL     OW 4301   3.528   0.330   6.058
  665SOL    HW1 4302   3.590   0.304   5.990
  665SOL    HW2 4303   3.515   0.424   6.044
  665SOL     MW 4304   3.535   0.339   6.048
  666SOL     OW 4305   0.306   4.746   4.432
  666SOL    HW1 4306   0.231   4.765   4.488
  666SOL    HW2 4307   0.310   4.820   4.372
  666SOL     MW 4308   0.297   4.758   4.432
  667SOL     OW 4309   3.162   0.401   3.100
  667SOL    HW1 4310   3.205   0.326   3.141
  667SOL    HW2 4311   3.091   0.363   3.048
  667SOL     MW 4312   3.158   0.387   3.099
  668SOL     OW 4313   4.680   2.828   0.530
  668SOL    HW1 4314   4.686   2.760   0.463
  668SOL    HW2 4315   4.599   2.875   0.510
  668SOL     MW 4316   4.670   2.826   0.518
  669SOL     OW 4317   5.811   2.792   1.537
  669SOL    HW1 4318   5.748   2.747   1.480
  669SOL    HW2 4319   5.819   2.736   1.614
  669SOL     MW 4320   5.804   2.779   1.539
  670SOL     OW 4321   2.598   4.274   0.811
  670SOL    HW1 4322   2.619   4.187   0.844
  670SOL    HW2 4323   2.677   4.325   0.826
  670SOL     MW 4324   2.611   4.269   0.817
  671SOL     OW 4325   5.062   5.011   4.302
  671SOL    HW1 4326   5.149   5.037   4.332
  671SOL    HW2 4327   5.002   5.055   4.363
  671SOL     MW 4328   5.065   5.020   4.314
  672SOL     OW 4329   0.556   2.482   1.709
  672SOL    HW1 4330   0.628   2.503   1.770
  672SOL    HW2 4331   0.504   2.416   1.755
  672SOL     MW 4332   0.559   2.476   1.723
  673SOL     OW 4333   3.263   4.634   0.060
  673SOL    HW1 4334   3.358   4.627   0.051
  673SOL    HW2 4335   3.230   4.546   0.039
  673SOL     MW 4336   3.271   4.622   0.056
  674SOL     OW 4337   0.323   0.439   4.315
  674SOL    HW1 4338   0.307   0.530   4.288
  674SOL    HW2 4339   0.258   0.423   4.384
  674SOL     MW 4340   0.312   0.449   4.321
  675SOL     OW 4341   5.278   1.187   0.268
  675SOL    HW1 4342   5.372   1.192   0.286
  675SOL    HW2 4343   5.272   1.155   0.179
  675SOL     MW 4344   5.289   1.184   0.260
  676SOL     OW 4345   0.578   1.875   2.105
  676SOL    HW1 4346   0.595   1.868   2.198
  676SOL    HW2 4347   0.665   1.873   2.065
  676SOL     MW 4348   0.591   1.874   2.112
  677SOL     OW 4349   0.957   2.055   4.315
  677SOL    HW1 4350   0.869   2.026   4.290
  677SOL    HW2 4351   0.989   1.987   4.374
  677SOL     MW 4352   0.950   2.043   4.319
  678SOL     OW 4353   3.153   5.235   4.722
  678SOL    HW1 4354   3.203   5.162   4.687
  678SOL    HW2 4355   3.117   5.202   4.804
  678SOL     MW 4356   3.155   5.222   4.728
  679SOL     OW 4357   4.372   3.964   1.341
  679SOL    HW1 4358   4.303   3.901   1.316
  679SOL    HW2 4359   4.391   3.943   1.432
  679SOL     MW 4360   4.365   3.953   1.349
  680SOL     OW 4361   2.138   3.314   5.506
  680SOL    HW1 4362   2.219   3.338   5.551
  680SOL    HW2 4363   2.163   3.242   5.448
  680SOL     MW 4364   2.151   3.307   5.505
  681SOL     OW 4365   3.597   3.147   5.493
  681SOL    HW1 4366   3.622   3.189   5.411
  681SOL    HW2 4367   3.573   3.058   5.468
  681SOL     MW 4368   3.597   3.141   5.480
  682SOL     OW 4369   4.489   6.004   2.741
  682SOL    HW1 4370   4.455   6.089   2.772
  682SOL    HW2 4371   4.467   6.003   2.648
  682SOL     MW 4372   4.482   6.015   2.733
  683SOL     OW 4373   2.991   2.714   0.968
  683SOL    HW1 4374   3.053   2.776   1.008
  683SOL    HW2 4375   3.025   2.628   0.991
  683SOL     MW 4376   3.003   2.711   0.976
  684SOL     OW 4377   5.102   5.992   1.387
  684SOL    HW1 4378   5.011   5.965   1.379
  684SOL    HW2 4379   5.132   6.004   1.296
  684SOL     MW 4380   5.095   5.990   1.374
  685SOL     OW 4381   1.084   4.159   3.634
  685SOL    HW1 4382   1.028   4.091   3.597
  685SOL    HW2 4383   1.063   4.238   3.583
  685SOL     MW 4384   1.074   4.161   3.623
  686SOL     OW 4385   1.779   2.762   5.032
  686SOL    HW1 4386   1.764   2.856   5.017
  686SOL    HW2 4387   1.705   2.735   5.087
  686SOL     MW 4388   1.767   2.771   5.037
  687SOL     OW 4389   4.596   2.516   0.214
  687SOL    HW1 4390   4.598   2.427   0.181
  687SOL    HW2 4391   4.558   2.568   0.143
  687SOL     MW 4392   4.591   2.512   0.201
  688SOL     OW 4393   0.115   5.666   3.907
  688SOL    HW1 4394   0.206   5.678   3.880
  688SOL    HW2 4395   0.118   5.664   4.003
  688SOL     MW 4396   0.127   5.667   3.916
  689SOL     OW 4397   4.244   2.864   0.602
  689SOL    HW1 4398   4.208   2.951   0.615
  689SOL    HW2 4399   4.333   2.869   0.636
  689SOL     MW 4400   4.251   2.875   0.609
  690SOL     OW 4401   0.352   2.971   1.617
  690SOL    HW1 4402   0.300   2.989   1.696
  690SOL    HW2 4403   0.354   2.876   1.611
  690SOL     MW 4404   0.345   2.961   1.626
  691SOL     OW 4405   5.100   5.215   5.662
  691SOL    HW1 4406   5.047   5.291   5.637
  691SOL    HW2 4407   5.191   5.247   5.657
  691SOL     MW 4408   5.105   5.229   5.658
  692SOL     OW 4409   4.835   5.045   1.581
  692SOL    HW1 4410   4.836   5.044   1.676
  692SOL    HW2 4411   4.885   5.123   1.557
  692SOL     MW 4412   4.842   5.055   1.590
  693SOL     OW 4413   1.961   5.418   4.748
  693SOL    HW1 4414   1.903   5.407   4.823
  693SOL    HW2 4415   2.025   5.348   4.756
  693SOL     MW 4416   1.962   5.408   4.759
  694SOL     OW 4417   1.424   1.333   5.578
  694SOL    HW1 4418   1.378   1.334   5.662
  694SOL    HW2 4419   1.364   1.287   5.519
  694SOL     MW 4420   1.410   1.328   5.581
  695SOL     OW 4421   5.087   2.313   4.668
  695SOL    HW1 4422   5.083   2.364   4.586
  695SOL    HW2 4423   5.059   2.225   4.643
  695SOL     MW 4424   5.083   2.309   4.654
  696SOL     OW 4425   0.729   2.787   4.347
  696SOL    HW1 4426   0.727   2.691   4.341
  696SOL    HW2 4427   0.655   2.816   4.295
  696SOL     MW 4428   0.719   2.778   4.340
  697SOL     OW 4429   4.984   5.565   0.004
  697SOL    HW1 4430   4.967   5.493  -0.056
  697SOL    HW2 4431   4.948   5.535   0.089
  697SOL     MW 4432   4.977   5.552   0.008
  698SOL     OW 4433   4.472   0.975   0.543
  698SOL    HW1 4434   4.508   1.057   0.576
  698SOL    HW2 4435   4.521   0.957   0.463
  698SOL     MW 4436   4.483   0.983   0.537
  699SOL     OW 4437   5.418   1.870   2.559
  699SOL    HW1 4438   5.352   1.846   2.495
  699SOL    HW2 4439   5.371   1.874   2.642
  699SOL     MW 4440   5.404   1.868   2.561
  700SOL     OW 4441   3.108   3.023   0.219
  700SOL    HW1 4442   3.107   2.945   0.162
  700SOL    HW2 4443   3.084   3.095   0.161
  700SOL     MW 4444   3.105   3.022   0.204
  701SOL     OW 4445   3.245   5.350   0.106
  701SOL    HW1 4446   3.244   5.345   0.201
  701SOL    HW2 4447   3.166   5.303   0.077
  701SOL     MW 4448   3.235   5.343   0.115
  702SOL     OW 4449   5.881   1.510   0.868
  702SOL    HW1 4450   5.840   1.584   0.823
  702SOL    HW2 4451   5.867   1.435   0.810
  702SOL     MW 4452   5.874   1.510   0.855
  703SOL     OW 4453   2.054   0.048   0.573
  703SOL    HW1 4454   2.145   0.078   0.564
  703SOL    HW2 4455   2.052  -0.034   0.524
  703SOL     MW 4456   2.065   0.042   0.566
  704SOL     OW 4457   3.051   5.178   2.582
  704SOL    HW1 4458   2.976   5.227   2.617
  704SOL    HW2 4459   3.012   5.121   2.515
  704SOL     MW 4460   3.036   5.177   2.578
  705SOL     OW 4461   0.667   0.262   2.554
  705SOL    HW1 4462   0.622   0.204   2.492
  705SOL    HW2 4463   0.747   0.288   2.509
  705SOL     MW 4464   0.671   0.258   2.541
  706SOL     OW 4465   1.035   0.186   1.367
  706SOL    HW1 4466   0.981   0.109   1.385
  706SOL    HW2 4467   1.120   0.165   1.404
  706SOL     MW 4468   1.039   0.174   1.374
  707SOL     OW 4469   4.314   1.026   3.707
  707SOL    HW1 4470   4.331   1.028   3.801
  707SOL    HW2 4471   4.374   0.959   3.673
  707SOL     MW 4472   4.324   1.018   3.715
  708SOL     OW 4473   2.096   6.025   4.314
  708SOL    HW1 4474   2.080   6.053   4.404
  708SOL    HW2 4475   2.022   6.061   4.264
  708SOL     MW 4476   2.085   6.033   4.319
  709SOL     OW 4477   1.050   1.953   4.950
  709SOL    HW1 4478   1.004   1.994   5.023
  709SOL    HW2 4479   1.134   1.925   4.987
  709SOL     MW 4480   1.055   1.955   4.964
  710SOL     OW 4481   3.498   5.352   3.651
  710SOL    HW1 4482   3.438   5.278   3.654
  710SOL    HW2 4483   3.493   5.384   3.561
  710SOL     MW 4484   3.490   5.347   3.640
  711SOL     OW 4485   3.156   2.329   5.761
  711SOL    HW1 4486   3.172   2.372   5.677
  711SOL    HW2 4487   3.192   2.389   5.826
  711SOL     MW 4488   3.163   2.342   5.758
  712SOL     OW 4489   0.925   2.323   5.094
  712SOL    HW1 4490   0.874   2.367   5.161
  712SOL    HW2 4491   0.961   2.246   5.138
  712SOL     MW 4492   0.923   2.319   5.108
  713SOL     OW 4493   5.416   0.345   3.716
  713SOL    HW1 4494   5.458   0.374   3.797
  713SOL    HW2 4495   5.463   0.265   3.693
  713SOL     MW 4496   5.428   0.339   3.724
  714SOL     OW 4497   1.502   5.514   6.109
  714SOL    HW1 4498   1.474   5.453   6.041
  714SOL    HW2 4499   1.554   5.579   6.062
  714SOL     MW 4500   1.505   5.514   6.094
  715SOL     OW 4501   5.207   6.008   2.796
  715SOL    HW1 4502   5.241   5.983   2.711
  715SOL    HW2 4503   5.169   6.095   2.783
  715SOL     MW 4504   5.207   6.016   2.784
  716SOL     OW 4505   5.848   2.055   0.382
  716SOL    HW1 4506   5.918   2.092   0.436
  716SOL    HW2 4507   5.795   2.131   0.358
  716SOL     MW 4508   5.850   2.069   0.385
  717SOL     OW 4509   1.534   3.877   0.168
  717SOL    HW1 4510   1.608   3.819   0.152
  717SOL    HW2 4511   1.569   3.965   0.156
  717SOL     MW 4512   1.548   3.881   0.163
  718SOL     OW 4513   0.754   4.562   5.016
  718SOL    HW1 4514   0.735   4.468   5.012
  718SOL    HW2 4515   0.745   4.592   4.925
  718SOL     MW 4516   0.750   4.554   5.004
  719SOL     OW 4517   1.010   3.164   4.407
  719SOL    HW1 4518   0.927   3.214   4.408
  719SOL    HW2 4519   1.015   3.129   4.319
  719SOL     MW 4520   1.000   3.166   4.396
  720SOL     OW 4521   3.074   5.933   3.605
  720SOL    HW1 4522   2.994   5.941   3.553
  720SOL    HW2 4523   3.049   5.962   3.692
  720SOL     MW 4524   3.060   5.937   3.609
  721SOL     OW 4525   3.090   2.866   6.101
  721SOL    HW1 4526   3.034   2.808   6.152
  721SOL    HW2 4527   3.029   2.923   6.054
  721SOL     MW 4528   3.075   2.866   6.101
  722SOL     OW 4529   2.567   0.195   5.631
  722SOL    HW1 4530   2.480   0.230   5.649
  722SOL    HW2 4531   2.621   0.226   5.704
  722SOL     MW 4532   2.562   0.203   5.643
  723SOL     OW 4533   3.746   4.380   2.718
  723SOL    HW1 4534   3.801   4.314   2.673
  723SOL    HW2 4535   3.786   4.388   2.805
  723SOL     MW 4536   3.758   4.372   2.723
  724SOL     OW 4537   2.933   0.350   0.142
  724SOL    HW1 4538   2.919   0.434   0.099
  724SOL    HW2 4539   2.871   0.350   0.214
  724SOL     MW 4540   2.923   0.361   0.146
  725SOL     OW 4541   5.275   4.708   0.627
  725SOL    HW1 4542   5.217   4.772   0.586
  725SOL    HW2 4543   5.346   4.760   0.665
  725SOL     MW 4544   5.277   4.723   0.626
  726SOL     OW 4545   4.484   5.710   3.896
  726SOL    HW1 4546   4.509   5.802   3.898
  726SOL    HW2 4547   4.447   5.692   3.982
  726SOL     MW 4548   4.483   5.719   3.907
  727SOL     OW 4549   4.698   4.164   5.278
  727SOL    HW1 4550   4.711   4.242   5.225
  727SOL    HW2 4551   4.770   4.165   5.341
  727SOL     MW 4552   4.709   4.174   5.279
  728SOL     OW 4553   1.014   4.900   0.728
  728SOL    HW1 4554   1.044   4.817   0.692
  728SOL    HW2 4555   0.988   4.951   0.653
  728SOL     MW 4556   1.015   4.896   0.714
  729SOL     OW 4557   3.267   4.767   1.832
  729SOL    HW1 4558   3.307   4.692   1.877
  729SOL    HW2 4559   3.267   4.742   1.740
  729SOL     MW 4560   3.272   4.754   1.826
  730SOL     OW 4561   5.421   2.890   4.226
  730SOL    HW1 4562   5.424   2.805   4.269
  730SOL    HW2 4563   5.357   2.940   4.277
  730SOL     MW 4564   5.413   2.885   4.238
  731SOL     OW 4565   3.855   1.894   5.030
  731SOL    HW1 4566   3.863   1.799   5.041
  731SOL    HW2 4567   3.793   1.904   4.957
  731SOL     MW 4568   3.848   1.883   5.022
  732SOL     OW 4569   5.149   0.305   3.676
  732SOL    HW1 4570   5.133   0.211   3.682
  732SOL    HW2 4571   5.241   0.316   3.700
  732SOL     MW 4572   5.159   0.295   3.679
  733SOL     OW 4573   0.454   2.548   5.008
  733SOL    HW1 4574   0.490   2.461   5.025
  733SOL    HW2 4575   0.417   2.543   4.920
  733SOL     MW 4576   0.454   2.536   4.999
  734SOL     OW 4577   2.589   2.503   4.675
  734SOL    HW1 4578   2.646   2.540   4.607
  734SOL    HW2 4579   2.561   2.578   4.727
  734SOL     MW 4580   2.593   2.517   4.673
  735SOL     OW 4581   3.394   3.562   0.274
  735SOL    HW1 4582   3.429   3.552   0.186
  735SOL    HW2 4583   3.340   3.641   0.271
  735SOL     MW 4584   3.392   3.571   0.263
  736SOL     OW 4585   1.280   3.584   5.481
  736SOL    HW1 4586   1.352   3.547   5.430
  736SOL    HW2 4587   1.307   3.573   5.573
  736SOL     MW 4588   1.293   3.578   5.487
  737SOL     OW 4589   6.046   4.632   4.011
  737SOL    HW1 4590   5.965   4.659   3.968
  737SOL    HW2 4591   6.082   4.564   3.954
  737SOL     MW 4592   6.040   4.627   3.998
  738SOL     OW 4593   0.154   2.963   3.845
  738SOL    HW1 4594   0.238   2.945   3.887
  738SOL    HW2 4595   0.092   2.905   3.890
  738SOL     MW 4596   0.157   2.953   3.856
  739SOL     OW 4597   2.925   1.262   5.799
  739SOL    HW1 4598   2.913   1.198   5.869
  739SOL    HW2 4599   2.871   1.229   5.727
  739SOL     MW 4600   2.916   1.250   5.799
  740SOL     OW 4601   2.618   1.931   1.479
  740SOL    HW1 4602   2.708   1.946   1.508
  740SOL    HW2 4603   2.607   1.836   1.482
  740SOL     MW 4604   2.628   1.921   1.483
  741SOL     OW 4605   4.057   5.744   1.611
  741SOL    HW1 4606   4.101   5.659   1.618
  741SOL    HW2 4607   4.126   5.808   1.631
  741SOL     MW 4608   4.072   5.741   1.615
  742SOL     OW 4609   3.533   5.457   1.241
  742SOL    HW1 4610   3.527   5.535   1.296
  742SOL    HW2 4611   3.537   5.491   1.151
  742SOL     MW 4612   3.533   5.472   1.236
  743SOL     OW 4613   1.059   3.390   1.654
  743SOL    HW1 4614   1.005   3.311   1.645
  743SOL    HW2 4615   1.117   3.370   1.728
  743SOL     MW 4616   1.060   3.377   1.663
  744SOL     OW 4617   4.172   4.923   4.640
  744SOL    HW1 4618   4.125   4.862   4.698
  744SOL    HW2 4619   4.177   5.004   4.690
  744SOL     MW 4620   4.167   4.925   4.654
  745SOL     OW 4621   5.272   4.183   3.430
  745SOL    HW1 4622   5.248   4.100   3.472
  745SOL    HW2 4623   5.202   4.244   3.455
  745SOL     MW 4624   5.260   4.180   3.439
  746SOL     OW 4625   0.386   0.621   0.627
  746SOL    HW1 4626   0.333   0.589   0.553
  746SOL    HW2 4627   0.467   0.570   0.622
  746SOL     MW 4628   0.389   0.610   0.616
  747SOL     OW 4629   4.357   2.725   5.646
  747SOL    HW1 4630   4.327   2.665   5.578
  747SOL    HW2 4631   4.359   2.671   5.726
  747SOL     MW 4632   4.354   2.710   5.648
  748SOL     OW 4633   1.761   2.739   4.735
  748SOL    HW1 4634   1.769   2.663   4.792
  748SOL    HW2 4635   1.762   2.703   4.646
  748SOL     MW 4636   1.762   2.725   4.731
  749SOL     OW 4637   5.547   3.195   4.250
  749SOL    HW1 4638   5.563   3.286   4.276
  749SOL    HW2 4639   5.461   3.175   4.289
  749SOL     MW 4640   5.538   3.204   4.258
  750SOL     OW 4641   0.580   4.651   2.795
  750SOL    HW1 4642   0.580   4.624   2.703
  750SOL    HW2 4643   0.652   4.601   2.835
  750SOL     MW 4644   0.589   4.641   2.789
  751SOL     OW 4645   5.443   1.219   1.665
  751SOL    HW1 4646   5.385   1.290   1.638
  751SOL    HW2 4647   5.444   1.158   1.592
  751SOL     MW 4648   5.436   1.220   1.652
  752SOL     OW 4649   3.154   5.459   1.142
  752SOL    HW1 4650   3.093   5.412   1.199
  752SOL    HW2 4651   3.109   5.466   1.058
  752SOL     MW 4652   3.140   5.454   1.139
  753SOL     OW 4653   4.867   0.282   3.809
  753SOL    HW1 4654   4.949   0.239   3.783
  753SOL    HW2 4655   4.895   0.358   3.860
  753SOL     MW 4656   4.881   0.286   3.812
  754SOL     OW 4657   1.200   1.804   4.602
  754SOL    HW1 4658   1.276   1.804   4.544
  754SOL    HW2 4659   1.125   1.804   4.543
  754SOL     MW 4660   1.200   1.804   4.587
  755SOL     OW 4661   5.314   0.883   1.289
  755SOL    HW1 4662   5.327   0.857   1.198
  755SOL    HW2 4663   5.220   0.872   1.304
  755SOL     MW 4664   5.304   0.879   1.280
  756SOL     OW 4665   3.694   1.093   1.944
  756SOL    HW1 4666   3.767   1.134   1.990
  756SOL    HW2 4667   3.710   0.999   1.953
  756SOL     MW 4668   3.705   1.086   1.951
  757SOL     OW 4669   0.313   0.738   5.461
  757SOL    HW1 4670   0.381   0.671   5.461
  757SOL    HW2 4671   0.258   0.716   5.386
  757SOL     MW 4672   0.315   0.726   5.452
  758SOL     OW 4673   5.006   0.185   0.500
  758SOL    HW1 4674   5.091   0.141   0.507
  758SOL    HW2 4675   4.970   0.153   0.417
  758SOL     MW 4676   5.013   0.175   0.490
  759SOL     OW 4677   4.913   1.466   2.344
  759SOL    HW1 4678   4.941   1.557   2.329
  759SOL    HW2 4679   4.868   1.441   2.263
  759SOL     MW 4680   4.911   1.475   2.332
  760SOL     OW 4681   6.051   2.654   1.793
  760SOL    HW1 4682   6.113   2.637   1.722
  760SOL    HW2 4683   6.013   2.569   1.814
  760SOL     MW 4684   6.054   2.641   1.787
  761SOL     OW 4685   5.736   1.364   0.081
  761SOL    HW1 4686   5.740   1.269   0.076
  761SOL    HW2 4687   5.673   1.382   0.151
  761SOL     MW 4688   5.728   1.354   0.089
  762SOL     OW 4689   3.597   2.316   5.373
  762SOL    HW1 4690   3.523   2.375   5.362
  762SOL    HW2 4691   3.669   2.358   5.326
  762SOL     MW 4692   3.597   2.329   5.366
  763SOL     OW 4693   2.573   0.802   4.474
  763SOL    HW1 4694   2.503   0.867   4.479
  763SOL    HW2 4695   2.556   0.743   4.548
  763SOL     MW 4696   2.562   0.802   4.484
  764SOL     OW 4697   1.792   1.749   5.844
  764SOL    HW1 4698   1.859   1.818   5.849
  764SOL    HW2 4699   1.761   1.753   5.754
  764SOL     MW 4700   1.797   1.758   5.833
  765SOL     OW 4701   3.452   0.635   1.933
  765SOL    HW1 4702   3.399   0.609   1.858
  765SOL    HW2 4703   3.408   0.595   2.009
  765SOL     MW 4704   3.439   0.627   1.933
  766SOL     OW 4705   1.896   0.732   4.380
  766SOL    HW1 4706   1.857   0.786   4.448
  766SOL    HW2 4707   1.924   0.653   4.425
  766SOL     MW 4708   1.895   0.729   4.394
  767SOL     OW 4709   5.257   1.663   2.142
  767SOL    HW1 4710   5.206   1.679   2.220
  767SOL    HW2 4711   5.242   1.571   2.121
  767SOL     MW 4712   5.249   1.653   2.149
  768SOL     OW 4713   4.237   4.497   0.526
  768SOL    HW1 4714   4.161   4.458   0.483
  768SOL    HW2 4715   4.277   4.552   0.457
  768SOL     MW 4716   4.233   4.499   0.511
  769SOL     OW 4717   4.249   3.476   0.310
  769SOL    HW1 4718   4.335   3.457   0.346
  769SOL    HW2 4719   4.225   3.561   0.346
  769SOL     MW 4720   4.257   3.484   0.319
  770SOL     OW 4721   1.672   5.302   5.325
  770SOL    HW1 4722   1.635   5.234   5.381
  770SOL    HW2 4723   1.723   5.357   5.385
  770SOL     MW 4724   1.674   5.300   5.340
  771SOL     OW 4725   5.355   1.133   0.020
  771SOL    HW1 4726   5.283   1.071   0.030
  771SOL    HW2 4727   5.433   1.083   0.044
  771SOL     MW 4728   5.356   1.119   0.025
  772SOL     OW 4729   5.213   0.681   3.549
  772SOL    HW1 4730   5.304   0.654   3.558
  772SOL    HW2 4731   5.163   0.613   3.594
  772SOL     MW 4732   5.218   0.669   3.556
  773SOL     OW 4733   5.284   5.993   3.123
  773SOL    HW1 4734   5.336   5.967   3.199
  773SOL    HW2 4735   5.321   5.943   3.051
  773SOL     MW 4736   5.295   5.983   3.124
  774SOL     OW 4737   3.133   5.489   3.474
  774SOL    HW1 4738   3.205   5.431   3.448
  774SOL    HW2 4739   3.117   5.544   3.397
  774SOL     MW 4740   3.140   5.489   3.461
  775SOL     OW 4741   4.712   1.195   3.174
  775SOL    HW1 4742   4.665   1.259   3.121
  775SOL    HW2 4743   4.711   1.115   3.121
  775SOL     MW 4744   4.706   1.193   3.161
  776SOL     OW 4745   3.531   1.025   5.078
  776SOL    HW1 4746   3.438   1.021   5.054
  776SOL    HW2 4747   3.563   0.936   5.063
  776SOL     MW 4748   3.523   1.013   5.073
  777SOL     OW 4749   4.198   3.116   4.732
  777SOL    HW1 4750   4.156   3.033   4.708
  777SOL    HW2 4751   4.166   3.179   4.668
  777SOL     MW 4752   4.188   3.114   4.721
  778SOL     OW 4753   5.218   3.156   0.835
  778SOL    HW1 4754   5.174   3.146   0.918
  778SOL    HW2 4755   5.180   3.234   0.797
  778SOL     MW 4756   5.208   3.165   0.840
  779SOL     OW 4757   2.119   5.442   4.418
  779SOL    HW1 4758   2.069   5.496   4.480
  779SOL    HW2 4759   2.075   5.456   4.334
  779SOL     MW 4760   2.107   5.451   4.415
  780SOL     OW 4761   1.092   4.196   4.446
  780SOL    HW1 4762   1.115   4.117   4.397
  780SOL    HW2 4763   1.155   4.262   4.416
  780SOL     MW 4764   1.103   4.194   4.436
  781SOL     OW 4765   0.470   0.952   1.094
  781SOL    HW1 4766   0.494   0.899   1.018
  781SOL    HW2 4767   0.490   1.042   1.068
  781SOL     MW 4768   0.476   0.957   1.081
  782SOL     OW 4769   3.249   1.116   0.727
  782SOL    HW1 4770   3.171   1.070   0.757
  782SOL    HW2 4771   3.298   1.134   0.807
  782SOL     MW 4772   3.245   1.112   0.741
  783SOL     OW 4773   3.802   0.005   0.051
  783SOL    HW1 4774   3.838   0.035   0.134
  783SOL    HW2 4775   3.751  -0.073   0.072
  783SOL     MW 4776   3.800  -0.001   0.063
  784SOL     OW 4777   4.649   5.799   5.140
  784SOL    HW1 4778   4.627   5.723   5.193
  784SOL    HW2 4779   4.671   5.868   5.203
  784SOL     MW 4780   4.649   5.798   5.155
  785SOL     OW 4781   2.448   5.321   4.170
  785SOL    HW1 4782   2.418   5.320   4.261
  785SOL    HW2 4783   2.368   5.316   4.118
  785SOL     MW 4784   2.434   5.320   4.175
  786SOL     OW 4785   0.015   3.975   1.481
  786SOL    HW1 4786  -0.060   4.028   1.458
  786SOL    HW2 4787   0.001   3.950   1.572
  786SOL     MW 4788   0.004   3.978   1.490
  787SOL     OW 4789   0.261   1.709   5.499
  787SOL    HW1 4790   0.201   1.783   5.495
  787SOL    HW2 4791   0.252   1.666   5.414
  787SOL     MW 4792   0.252   1.713   5.488
  788SOL     OW 4793   3.038   5.390   0.923
  788SOL    HW1 4794   2.951   5.350   0.918
  788SOL    HW2 4795   3.084   5.358   0.845
  788SOL     MW 4796   3.033   5.380   0.912
  789SOL     OW 4797   0.007   5.281   1.503
  789SOL    HW1 4798  -0.022   5.201   1.458
  789SOL    HW2 4799  -0.072   5.335   1.510
  789SOL     MW 4800  -0.007   5.278   1.498
  790SOL     OW 4801   5.180   0.951   5.204
  790SOL    HW1 4802   5.106   0.919   5.152
  790SOL    HW2 4803   5.163   1.045   5.213
  790SOL     MW 4804   5.168   0.959   5.198
  791SOL     OW 4805   0.179   0.346   3.138
  791SOL    HW1 4806   0.272   0.353   3.120
  791SOL    HW2 4807   0.170   0.266   3.189
  791SOL     MW 4808   0.189   0.337   3.142
  792SOL     OW 4809   1.132   1.340   2.232
  792SOL    HW1 4810   1.190   1.343   2.157
  792SOL    HW2 4811   1.176   1.280   2.293
  792SOL     MW 4812   1.145   1.332   2.230
  793SOL     OW 4813   4.604   0.296   2.747
  793SOL    HW1 4814   4.662   0.346   2.804
  793SOL    HW2 4815   4.619   0.332   2.660
  793SOL     MW 4816   4.614   0.307   2.743
  794SOL     OW 4817   2.252   5.008   0.412
  794SOL    HW1 4818   2.277   5.037   0.325
  794SOL    HW2 4819   2.298   5.067   0.471
  794SOL     MW 4820   2.261   5.019   0.409
  795SOL     OW 4821   5.880   3.155   0.765
  795SOL    HW1 4822   5.907   3.110   0.845
  795SOL    HW2 4823   5.785   3.159   0.770
  795SOL     MW 4824   5.872   3.150   0.776
  796SOL     OW 4825   0.067   4.218   4.304
  796SOL    HW1 4826  -0.010   4.163   4.319
  796SOL    HW2 4827   0.128   4.161   4.257
  796SOL     MW 4828   0.065   4.203   4.300
  797SOL     OW 4829   1.979   2.070   3.764
  797SOL    HW1 4830   1.905   2.127   3.745
  797SOL    HW2 4831   2.004   2.035   3.678
  797SOL     MW 4832   1.973   2.072   3.751
  798SOL     OW 4833   0.224   5.562   1.476
  798SOL    HW1 4834   0.293   5.502   1.506
  798SOL    HW2 4835   0.150   5.544   1.534
  798SOL     MW 4836   0.223   5.552   1.487
  799SOL     OW 4837   0.725   2.953   2.515
  799SOL    HW1 4838   0.789   2.996   2.572
  799SOL    HW2 4839   0.776   2.925   2.439
  799SOL     MW 4840   0.740   2.955   2.512
  800SOL     OW 4841   3.031   0.321   3.414
  800SOL    HW1 4842   2.977   0.258   3.462
  800SOL    HW2 4843   3.113   0.275   3.399
  800SOL     MW 4844   3.034   0.307   3.418
  801SOL     OW 4845   1.929   5.045   5.155
  801SOL    HW1 4846   1.834   5.039   5.145
  801SOL    HW2 4847   1.946   5.140   5.159
  801SOL     MW 4848   1.919   5.057   5.154
  802SOL     OW 4849   3.009   5.118   4.912
  802SOL    HW1 4850   2.913   5.115   4.921
  802SOL    HW2 4851   3.042   5.098   4.999
  802SOL     MW 4852   3.001   5.115   4.924
  803SOL     OW 4853   0.790   5.509   5.172
  803SOL    HW1 4854   0.869   5.562   5.158
  803SOL    HW2 4855   0.755   5.493   5.085
  803SOL     MW 4856   0.796   5.514   5.159
  804SOL     OW 4857   5.247   5.575   6.030
  804SOL    HW1 4858   5.154   5.589   6.048
  804SOL    HW2 4859   5.265   5.487   6.061
  804SOL     MW 4860   5.237   5.566   6.036
  805SOL     OW 4861   1.865   0.845   0.075
  805SOL    HW1 4862   1.934   0.835   0.141
  805SOL    HW2 4863   1.793   0.888   0.121
  805SOL     MW 4864   1.865   0.849   0.089
  806SOL     OW 4865   1.886   0.254   0.505
  806SOL    HW1 4866   1.938   0.175   0.521
  806SOL    HW2 4867   1.879   0.295   0.593
  806SOL     MW 4868   1.892   0.250   0.518
  807SOL     OW 4869   0.850   1.629   1.826
  807SOL    HW1 4870   0.905   1.557   1.858
  807SOL    HW2 4871   0.761   1.593   1.829
  807SOL     MW 4872   0.846   1.615   1.831
  808SOL     OW 4873   2.842   5.969   3.462
  808SOL    HW1 4874   2.846   5.883   3.421
  808SOL    HW2 4875   2.748   5.983   3.478
  808SOL     MW 4876   2.830   5.960   3.459
  809SOL     OW 4877   0.557   2.864   5.633
  809SOL    HW1 4878   0.546   2.855   5.728
  809SOL    HW2 4879   0.603   2.785   5.606
  809SOL     MW 4880   0.561   2.853   5.642
  810SOL     OW 4881   4.721   1.433   0.186
  810SOL    HW1 4882   4.674   1.486   0.250
  810SOL    HW2 4883   4.801   1.484   0.168
  810SOL     MW 4884   4.726   1.446   0.192
  811SOL     OW 4885   0.188   5.888   5.713
  811SOL    HW1 4886   0.202   5.869   5.806
  811SOL    HW2 4887   0.116   5.830   5.688
  811SOL     MW 4888   0.180   5.878   5.722
  812SOL     OW 4889   5.912   5.480   1.799
  812SOL    HW1 4890   5.920   5.442   1.887
  812SOL    HW2 4891   5.931   5.573   1.811
  812SOL     MW 4892   5.916   5.487   1.812
  813SOL     OW 4893   1.070   5.901   3.668
  813SOL    HW1 4894   1.107   5.853   3.594
  813SOL    HW2 4895   1.145   5.924   3.722
  813SOL     MW 4896   1.084   5.898   3.665
  814SOL     OW 4897   6.099   0.576   0.721
  814SOL    HW1 4898   6.166   0.542   0.780
  814SOL    HW2 4899   6.102   0.517   0.645
  814SOL     MW 4900   6.108   0.564   0.718
  815SOL     OW 4901   1.091   1.255   4.840
  815SOL    HW1 4902   1.012   1.288   4.883
  815SOL    HW2 4903   1.151   1.236   4.912
  815SOL     MW 4904   1.089   1.257   4.855
  816SOL     OW 4905   6.094   3.671   3.980
  816SOL    HW1 4906   6.185   3.701   3.970
  816SOL    HW2 4907   6.102   3.577   3.998
  816SOL     MW 4908   6.107   3.663   3.981
  817SOL     OW 4909   4.275   1.418   1.207
  817SOL    HW1 4910   4.316   1.332   1.217
  817SOL    HW2 4911   4.276   1.456   1.294
  817SOL     MW 4912   4.280   1.412   1.219
  818SOL     OW 4913   1.994   3.772   2.310
  818SOL    HW1 4914   1.941   3.848   2.287
  818SOL    HW2 4915   2.084   3.798   2.287
  818SOL     MW 4916   1.999   3.785   2.304
  819SOL     OW 4917   2.325   3.591   6.093
  819SOL    HW1 4918   2.295   3.500   6.095
  819SOL    HW2 4919   2.327   3.618   6.185
  819SOL     MW 4920   2.322   3.582   6.105
  820SOL     OW 4921   2.405   4.295   1.008
  820SOL    HW1 4922   2.460   4.308   0.931
  820SOL    HW2 4923   2.317   4.279   0.973
  820SOL     MW 4924   2.401   4.295   0.994
  821SOL     OW 4925   4.292   0.809   3.953
  821SOL    HW1 4926   4.229   0.739   3.971
  821SOL    HW2 4927   4.342   0.777   3.878
  821SOL     MW 4928   4.290   0.796   3.946
  822SOL     OW 4929   5.966   1.100   5.993
  822SOL    HW1 4930   6.036   1.041   5.966
  822SOL    HW2 4931   6.011   1.169   6.042
  822SOL     MW 4932   5.981   1.101   5.996
  823SOL     OW 4933   5.008   2.026   3.091
  823SOL    HW1 4934   4.924   2.031   3.137
  823SOL    HW2 4935   5.063   2.091   3.135
  823SOL     MW 4936   5.004   2.035   3.102
  824SOL     OW 4937   4.765   4.368   5.651
  824SOL    HW1 4938   4.707   4.444   5.651
  824SOL    HW2 4939   4.831   4.388   5.717
  824SOL     MW 4940   4.766   4.380   5.660
  825SOL     OW 4941   3.511   5.536   5.223
  825SOL    HW1 4942   3.539   5.618   5.183
  825SOL    HW2 4943   3.426   5.556   5.262
  825SOL     MW 4944   3.503   5.549   5.223
  826SOL     OW 4945   0.777   0.897   4.473
  826SOL    HW1 4946   0.791   0.839   4.398
  826SOL    HW2 4947   0.835   0.971   4.458
  826SOL     MW 4948   0.786   0.899   4.462
  827SOL     OW 4949   2.891   4.858   2.876
  827SOL    HW1 4950   2.905   4.763   2.867
  827SOL    HW2 4951   2.979   4.893   2.892
  827SOL     MW 4952   2.904   4.850   2.877
  828SOL     OW 4953   0.704   4.854   2.110
  828SOL    HW1 4954   0.631   4.830   2.168
  828SOL    HW2 4955   0.766   4.900   2.167
  828SOL     MW 4956   0.702   4.857   2.125
  829SOL     OW 4957   0.986   2.426   0.616
  829SOL    HW1 4958   0.931   2.495   0.579
  829SOL    HW2 4959   1.075   2.447   0.586
  829SOL     MW 4960   0.990   2.437   0.608
  830SOL     OW 4961   0.903   5.550   0.647
  830SOL    HW1 4962   0.964   5.477   0.661
  830SOL    HW2 4963   0.817   5.513   0.664
  830SOL     MW 4964   0.900   5.536   0.651
  831SOL     OW 4965   0.118   3.396   3.140
  831SOL    HW1 4966   0.179   3.469   3.155
  831SOL    HW2 4967   0.175   3.321   3.124
  831SOL     MW 4968   0.133   3.396   3.140
  832SOL     OW 4969   3.570   3.929   0.094
  832SOL    HW1 4970   3.533   3.891   0.013
  832SOL    HW2 4971   3.664   3.932   0.077
  832SOL     MW 4972   3.577   3.924   0.082
  833SOL     OW 4973   1.473   2.417   4.012
  833SOL    HW1 4974   1.454   2.376   3.927
  833SOL    HW2 4975   1.427   2.501   4.009
  833SOL     MW 4976   1.465   2.422   4.000
  834SOL     OW 4977   0.044   4.085   1.947
  834SOL    HW1 4978  -0.033   4.137   1.971
  834SOL    HW2 4979   0.011   4.020   1.884
  834SOL     MW 4980   0.030   4.083   1.942
  835SOL     OW 4981   2.364   4.860   3.508
  835SOL    HW1 4982   2.404   4.836   3.424
  835SOL    HW2 4983   2.390   4.951   3.521
  835SOL     MW 4984   2.373   4.869   3.499
  836SOL     OW 4985   5.281   3.278   2.872
  836SOL    HW1 4986   5.251   3.365   2.845
  836SOL    HW2 4987   5.355   3.259   2.814
  836SOL     MW 4988   5.287   3.287   2.861
  837SOL     OW 4989   2.489   3.731   1.114
  837SOL    HW1 4990   2.488   3.826   1.128
  837SOL    HW2 4991   2.452   3.694   1.194
  837SOL     MW 4992   2.484   3.738   1.126
  838SOL     OW 4993   4.117   1.698   5.071
  838SOL    HW1 4994   4.200   1.678   5.026
  838SOL    HW2 4995   4.144   1.748   5.148
  838SOL     MW 4996   4.131   1.702   5.075
  839SOL     OW 4997   4.636   1.331   0.890
  839SOL    HW1 4998   4.595   1.414   0.916
  839SOL    HW2 4999   4.725   1.355   0.866
  839SOL     MW 5000   4.642   1.345   0.891
  840SOL     OW 5001   6.089   5.411   0.443
  840SOL    HW1 5002   6.021   5.386   0.380
  840SOL    HW2 5003   6.054   5.489   0.487
  840SOL     MW 5004   6.076   5.418   0.441
  841SOL     OW 5005   3.761   5.211   2.449
  841SOL    HW1 5006   3.672   5.185   2.426
  841SOL    HW2 5007   3.795   5.138   2.500
  841SOL     MW 5008   3.754   5.199   2.452
  842SOL     OW 5009   5.213   4.230   4.323
  842SOL    HW1 5010   5.261   4.313   4.313
  842SOL    HW2 5011   5.135   4.254   4.373
  842SOL     MW 5012   5.210   4.244   4.328
  843SOL     OW 5013   2.252   3.220   5.842
  843SOL    HW1 5014   2.219   3.130   5.840
  843SOL    HW2 5015   2.192   3.266   5.901
  843SOL     MW 5016   2.240   3.214   5.849
  844SOL     OW 5017   4.377   3.809   5.780
  844SOL    HW1 5018   4.457   3.778   5.738
  844SOL    HW2 5019   4.312   3.742   5.761
  844SOL     MW 5020   4.379   3.796   5.773
  845SOL     OW 5021   4.555   0.066   3.807
  845SOL    HW1 5022   4.511   0.149   3.824
  845SOL    HW2 5023   4.527   0.040   3.719
  845SOL     MW 5024   4.546   0.073   3.798
  846SOL     OW 5025   5.155   5.878   3.518
  846SOL    HW1 5026   5.086   5.900   3.580
  846SOL    HW2 5027   5.110   5.836   3.445
  846SOL     MW 5028   5.141   5.875   3.517
  847SOL     OW 5029   0.740   2.975   1.933
  847SOL    HW1 5030   0.752   3.062   1.971
  847SOL    HW2 5031   0.687   2.990   1.854
  847SOL     MW 5032   0.735   2.988   1.928
  848SOL     OW 5033   2.007   0.528   4.030
  848SOL    HW1 5034   2.031   0.572   3.949
  848SOL    HW2 5035   1.928   0.574   4.060
  848SOL     MW 5036   2.000   0.539   4.024
  849SOL     OW 5037   3.912   2.740   5.251
  849SOL    HW1 5038   3.881   2.687   5.324
  849SOL    HW2 5039   3.976   2.799   5.290
  849SOL     MW 5040   3.916   2.741   5.265
  850SOL     OW 5041   1.878   3.456   3.810
  850SOL    HW1 5042   1.793   3.459   3.765
  850SOL    HW2 5043   1.899   3.363   3.816
  850SOL     MW 5044   1.870   3.445   3.805
  851SOL     OW 5045   1.827   5.377   5.548
  851SOL    HW1 5046   1.814   5.472   5.558
  851SOL    HW2 5047   1.848   5.347   5.637
  851SOL     MW 5048   1.828   5.385   5.561
  852SOL     OW 5049   4.639   2.924   0.114
  852SOL    HW1 5050   4.592   2.982   0.174
  852SOL    HW2 5051   4.652   2.976   0.035
  852SOL     MW 5052   4.635   2.938   0.112
  853SOL     OW 5053   5.261   2.127   4.190
  853SOL    HW1 5054   5.181   2.114   4.239
  853SOL    HW2 5055   5.240   2.195   4.126
  853SOL     MW 5056   5.248   2.134   4.188
  854SOL     OW 5057   5.859   2.456   1.211
  854SOL    HW1 5058   5.773   2.482   1.176
  854SOL    HW2 5059   5.841   2.428   1.300
  854SOL     MW 5060   5.846   2.456   1.218
  855SOL     OW 5061   3.440   1.913   5.154
  855SOL    HW1 5062   3.359   1.948   5.191
  855SOL    HW2 5063   3.506   1.980   5.174
  855SOL     MW 5064   3.438   1.926   5.161
  856SOL     OW 5065   4.783   0.950   5.712
  856SOL    HW1 5066   4.693   0.926   5.692
  856SOL    HW2 5067   4.834   0.871   5.691
  856SOL     MW 5068   4.778   0.937   5.707
  857SOL     OW 5069   5.191   3.331   5.573
  857SOL    HW1 5070   5.212   3.257   5.516
  857SOL    HW2 5071   5.229   3.308   5.658
  857SOL     MW 5072   5.198   3.318   5.577
  858SOL     OW 5073   3.886   5.173   4.543
  858SOL    HW1 5074   3.926   5.086   4.543
  858SOL    HW2 5075   3.795   5.158   4.571
  858SOL     MW 5076   3.879   5.160   4.547
  859SOL     OW 5077   3.105   4.290   5.462
  859SOL    HW1 5078   3.055   4.213   5.434
  859SOL    HW2 5079   3.196   4.259   5.464
  859SOL     MW 5080   3.111   4.276   5.458
  860SOL     OW 5081   3.599   0.068   2.400
  860SOL    HW1 5082   3.576   0.155   2.369
  860SOL    HW2 5083   3.516   0.029   2.427
  860SOL     MW 5084   3.586   0.074   2.400
  861SOL     OW 5085   5.108   4.205   5.175
  861SOL    HW1 5086   5.190   4.219   5.127
  861SOL    HW2 5087   5.041   4.195   5.106
  861SOL     MW 5088   5.110   4.206   5.160
  862SOL     OW 5089   3.279   4.373   1.677
  862SOL    HW1 5090   3.211   4.376   1.745
  862SOL    HW2 5091   3.350   4.426   1.712
  862SOL     MW 5092   3.279   4.380   1.691
  863SOL     OW 5093   4.604   5.518   2.380
  863SOL    HW1 5094   4.618   5.574   2.303
  863SOL    HW2 5095   4.543   5.451   2.350
  863SOL     MW 5096   4.598   5.517   2.366
  864SOL     OW 5097   0.646   4.041   1.288
  864SOL    HW1 5098   0.704   4.106   1.248
  864SOL    HW2 5099   0.574   4.032   1.226
  864SOL     MW 5100   0.644   4.048   1.275
  865SOL     OW 5101   1.644   5.333   2.161
  865SOL    HW1 5102   1.579   5.266   2.139
  865SOL    HW2 5103   1.694   5.345   2.080
  865SOL     MW 5104   1.642   5.326   2.148
  866SOL     OW 5105   1.059   3.805   4.145
  866SOL    HW1 5106   0.971   3.791   4.179
  866SOL    HW2 5107   1.097   3.872   4.201
  866SOL     MW 5108   1.053   3.812   4.157
  867SOL     OW 5109   1.924   2.523   1.557
  867SOL    HW1 5110   1.956   2.504   1.646
  867SOL    HW2 5111   1.932   2.440   1.511
  867SOL     MW 5112   1.929   2.510   1.563
  868SOL     OW 5113   3.992   3.404   5.881
  868SOL    HW1 5114   3.965   3.375   5.794
  868SOL    HW2 5115   3.949   3.488   5.893
  868SOL     MW 5116   3.983   3.411   5.871
  869SOL     OW 5117   0.209   1.746   1.712
  869SOL    HW1 5118   0.136   1.685   1.706
  869SOL    HW2 5119   0.180   1.814   1.773
  869SOL     MW 5120   0.196   1.747   1.719
  870SOL     OW 5121   3.677   5.865   5.497
  870SOL    HW1 5122   3.596   5.884   5.450
  870SOL    HW2 5123   3.656   5.789   5.552
  870SOL     MW 5124   3.664   5.858   5.498
  871SOL     OW 5125   5.726   0.485   2.818
  871SOL    HW1 5126   5.664   0.440   2.761
  871SOL    HW2 5127   5.738   0.426   2.892
  871SOL     MW 5128   5.720   0.472   2.820
  872SOL     OW 5129   3.457   6.091   3.903
  872SOL    HW1 5130   3.400   6.156   3.861
  872SOL    HW2 5131   3.481   6.031   3.833
  872SOL     MW 5132   3.453   6.092   3.888
  873SOL     OW 5133   3.649   1.846   5.764
  873SOL    HW1 5134   3.598   1.912   5.716
  873SOL    HW2 5135   3.612   1.847   5.852
  873SOL     MW 5136   3.638   1.855   5.769
  874SOL     OW 5137   5.877   2.960   0.094
  874SOL    HW1 5138   5.809   3.017   0.058
  874SOL    HW2 5139   5.955   3.014   0.095
  874SOL     MW 5140   5.878   2.974   0.089
  875SOL     OW 5141   2.628   1.138   3.446
  875SOL    HW1 5142   2.577   1.159   3.367
  875SOL    HW2 5143   2.565   1.146   3.518
  875SOL     MW 5144   2.613   1.141   3.445
  876SOL     OW 5145   2.865   1.306   4.610
  876SOL    HW1 5146   2.830   1.373   4.667
  876SOL    HW2 5147   2.936   1.265   4.661
  876SOL     MW 5148   2.870   1.309   4.624
  877SOL     OW 5149   1.679   5.040   5.074
  877SOL    HW1 5150   1.601   5.071   5.121
  877SOL    HW2 5151   1.662   4.947   5.060
  877SOL     MW 5152   1.667   5.032   5.078
  878SOL     OW 5153   5.817   3.062   1.528
  878SOL    HW1 5154   5.726   3.084   1.547
  878SOL    HW2 5155   5.817   2.966   1.524
  878SOL     MW 5156   5.805   3.052   1.530
  879SOL     OW 5157   0.407   4.017   1.157
  879SOL    HW1 5158   0.387   3.998   1.249
  879SOL    HW2 5159   0.404   3.932   1.113
  879SOL     MW 5160   0.404   4.004   1.163
  880SOL     OW 5161   2.659   4.539   1.503
  880SOL    HW1 5162   2.683   4.468   1.443
  880SOL    HW2 5163   2.737   4.596   1.504
  880SOL     MW 5164   2.672   4.537   1.495
  881SOL     OW 5165   2.138   5.172   1.685
  881SOL    HW1 5166   2.173   5.239   1.744
  881SOL    HW2 5167   2.213   5.113   1.669
  881SOL     MW 5168   2.152   5.173   1.690
  882SOL     OW 5169   0.126   5.538   1.219
  882SOL    HW1 5170   0.174   5.549   1.301
  882SOL    HW2 5171   0.063   5.469   1.236
  882SOL     MW 5172   0.124   5.531   1.231
  883SOL     OW 5173   0.659   2.256   4.650
  883SOL    HW1 5174   0.736   2.235   4.597
  883SOL    HW2 5175   0.640   2.348   4.628
  883SOL     MW 5176   0.667   2.265   4.640
  884SOL     OW 5177   3.205   4.997   5.790
  884SOL    HW1 5178   3.189   4.944   5.712
  884SOL    HW2 5179   3.288   4.965   5.825
  884SOL     MW 5180   3.213   4.986   5.784
  885SOL     OW 5181   1.958   1.399   3.816
  885SOL    HW1 5182   2.030   1.339   3.835
  885SOL    HW2 5183   1.962   1.412   3.721
  885SOL     MW 5184   1.968   1.393   3.806
  886SOL     OW 5185   4.787   0.079   3.991
  886SOL    HW1 5186   4.716   0.033   3.947
  886SOL    HW2 5187   4.817   0.144   3.926
  886SOL     MW 5188   4.782   0.082   3.977
  887SOL     OW 5189   1.230   5.181   5.533
  887SOL    HW1 5190   1.238   5.151   5.624
  887SOL    HW2 5191   1.240   5.276   5.538
  887SOL     MW 5192   1.232   5.190   5.546
  888SOL     OW 5193   3.763   0.566   1.380
  888SOL    HW1 5194   3.742   0.654   1.412
  888SOL    HW2 5195   3.694   0.547   1.317
  888SOL     MW 5196   3.751   0.575   1.376
  889SOL     OW 5197   3.492   6.045   2.174
  889SOL    HW1 5198   3.570   6.066   2.224
  889SOL    HW2 5199   3.521   5.981   2.110
  889SOL     MW 5200   3.505   6.040   2.173
  890SOL     OW 5201   0.865   4.932   5.788
  890SOL    HW1 5202   0.829   4.976   5.710
  890SOL    HW2 5203   0.804   4.860   5.805
  890SOL     MW 5204   0.853   4.928   5.780
  891SOL     OW 5205   1.484   2.788   2.127
  891SOL    HW1 5206   1.395   2.818   2.141
  891SOL    HW2 5207   1.485   2.699   2.164
  891SOL     MW 5208   1.473   2.780   2.134
  892SOL     OW 5209   6.006   4.923   3.733
  892SOL    HW1 5210   6.082   4.926   3.674
  892SOL    HW2 5211   6.012   5.005   3.782
  892SOL     MW 5212   6.016   4.934   3.731
  893SOL     OW 5213   1.258   3.311   4.039
  893SOL    HW1 5214   1.230   3.380   4.099
  893SOL    HW2 5215   1.293   3.243   4.095
  893SOL     MW 5216   1.259   3.311   4.054
  894SOL     OW 5217   2.497   5.811   4.770
  894SOL    HW1 5218   2.518   5.891   4.723
  894SOL    HW2 5219   2.448   5.758   4.707
  894SOL     MW 5220   2.493   5.815   4.756
  895SOL     OW 5221   4.538   1.143   1.890
  895SOL    HW1 5222   4.444   1.135   1.904
  895SOL    HW2 5223   4.549   1.141   1.795
  895SOL     MW 5224   4.528   1.142   1.879
  896SOL     OW 5225   4.954   2.111   4.163
  896SOL    HW1 5226   4.968   2.086   4.255
  896SOL    HW2 5227   4.876   2.062   4.137
  896SOL     MW 5228   4.946   2.101   4.171
  897SOL     OW 5229   0.921   4.680   0.899
  897SOL    HW1 5230   0.927   4.776   0.901
  897SOL    HW2 5231   0.840   4.662   0.852
  897SOL     MW 5232   0.911   4.690   0.894
  898SOL     OW 5233   1.501   0.275   0.934
  898SOL    HW1 5234   1.407   0.260   0.918
  898SOL    HW2 5235   1.506   0.308   1.023
  898SOL     MW 5236   1.489   0.278   0.943
  899SOL     OW 5237   1.408   5.572   4.379
  899SOL    HW1 5238   1.352   5.519   4.323
  899SOL    HW2 5239   1.496   5.563   4.342
  899SOL     MW 5240   1.412   5.564   4.367
  900SOL     OW 5241   4.096   4.848   1.932
  900SOL    HW1 5242   4.100   4.863   1.838
  900SOL    HW2 5243   4.183   4.814   1.955
  900SOL     MW 5244   4.108   4.846   1.923
  901SOL     OW 5245   1.324   4.418   3.610
  901SOL    HW1 5246   1.348   4.327   3.597
  901SOL    HW2 5247   1.391   4.468   3.563
  901SOL     MW 5248   1.336   4.413   3.602
  902SOL     OW 5249   0.639   0.282   0.985
  902SOL    HW1 5250   0.634   0.291   1.080
  902SOL    HW2 5251   0.633   0.188   0.969
  902SOL     MW 5252   0.638   0.271   0.995
  903SOL     OW 5253   2.079   4.503   3.761
  903SOL    HW1 5254   2.134   4.427   3.781
  903SOL    HW2 5255   2.140   4.568   3.726
  903SOL     MW 5256   2.094   4.501   3.759
  904SOL     OW 5257   4.656   0.254   1.156
  904SOL    HW1 5258   4.676   0.312   1.229
  904SOL    HW2 5259   4.665   0.166   1.191
  904SOL     MW 5260   4.660   0.250   1.170
  905SOL     OW 5261   6.060   3.932   1.738
  905SOL    HW1 5262   6.063   3.837   1.734
  905SOL    HW2 5263   5.970   3.953   1.761
  905SOL     MW 5264   6.049   3.923   1.740
  906SOL     OW 5265   4.704   2.506   2.984
  906SOL    HW1 5266   4.655   2.478   2.907
  906SOL    HW2 5267   4.769   2.438   2.997
  906SOL     MW 5268   4.706   2.494   2.976
  907SOL     OW 5269   4.574   1.207   4.595
  907SOL    HW1 5270   4.502   1.188   4.655
  907SOL    HW2 5271   4.552   1.161   4.515
  907SOL     MW 5272   4.562   1.198   4.593
  908SOL     OW 5273   0.168   4.805   5.593
  908SOL    HW1 5274   0.180   4.762   5.678
  908SOL    HW2 5275   0.120   4.886   5.614
  908SOL     MW 5276   0.163   4.810   5.607
  909SOL     OW 5277   0.706   0.540   3.200
  909SOL    HW1 5278   0.654   0.471   3.159
  909SOL    HW2 5279   0.730   0.505   3.286
  909SOL     MW 5280   0.703   0.527   3.206
  910SOL     OW 5281   4.077   0.068   1.028
  910SOL    HW1 5282   4.143   0.030   0.971
  910SOL    HW2 5283   4.118   0.147   1.064
  910SOL     MW 5284   4.091   0.074   1.026
  911SOL     OW 5285   3.788   2.533   0.025
  911SOL    HW1 5286   3.721   2.469   0.048
  911SOL    HW2 5287   3.863   2.511   0.081
  911SOL     MW 5288   3.789   2.522   0.035
  912SOL     OW 5289   2.684   3.298   0.485
  912SOL    HW1 5290   2.620   3.236   0.518
  912SOL    HW2 5291   2.634   3.358   0.431
  912SOL     MW 5292   2.670   3.298   0.483
  913SOL     OW 5293   5.152   1.150   1.047
  913SOL    HW1 5294   5.105   1.214   1.101
  913SOL    HW2 5295   5.244   1.173   1.059
  913SOL     MW 5296   5.158   1.161   1.056
  914SOL     OW 5297   2.456   0.514   1.434
  914SOL    HW1 5298   2.530   0.497   1.376
  914SOL    HW2 5299   2.446   0.433   1.485
  914SOL     MW 5300   2.464   0.501   1.434
  915SOL     OW 5301   5.418   3.375   5.436
  915SOL    HW1 5302   5.329   3.387   5.469
  915SOL    HW2 5303   5.470   3.359   5.514
  915SOL     MW 5304   5.413   3.374   5.450
  916SOL     OW 5305   1.011   0.549   6.066
  916SOL    HW1 5306   1.059   0.598   5.999
  916SOL    HW2 5307   1.066   0.472   6.083
  916SOL     MW 5308   1.024   0.545   6.060
  917SOL     OW 5309   5.704   1.749   0.134
  917SOL    HW1 5310   5.704   1.757   0.230
  917SOL    HW2 5311   5.623   1.702   0.115
  917SOL     MW 5312   5.693   1.744   0.143
  918SOL     OW 5313   3.537   5.548   0.409
  918SOL    HW1 5314   3.615   5.533   0.462
  918SOL    HW2 5315   3.481   5.604   0.462
  918SOL     MW 5316   3.540   5.553   0.422
  919SOL     OW 5317   2.627   5.873   2.728
  919SOL    HW1 5318   2.644   5.824   2.808
  919SOL    HW2 5319   2.626   5.965   2.756
  919SOL     MW 5320   2.629   5.879   2.742
  920SOL     OW 5321   5.822   1.503   1.480
  920SOL    HW1 5322   5.746   1.508   1.422
  920SOL    HW2 5323   5.793   1.448   1.553
  920SOL     MW 5324   5.809   1.496   1.482
  921SOL     OW 5325   2.949   4.819   2.238
  921SOL    HW1 5326   3.011   4.890   2.253
  921SOL    HW2 5327   2.883   4.857   2.181
  921SOL     MW 5328   2.949   4.833   2.232
  922SOL     OW 5329   2.046   0.689   6.060
  922SOL    HW1 5330   1.975   0.752   6.072
  922SOL    HW2 5331   2.002   0.608   6.035
  922SOL     MW 5332   2.031   0.687   6.059
  923SOL     OW 5333   2.151   4.698   1.732
  923SOL    HW1 5334   2.195   4.728   1.811
  923SOL    HW2 5335   2.066   4.665   1.763
  923SOL     MW 5336   2.146   4.697   1.746
  924SOL     OW 5337   2.007   3.009   5.000
  924SOL    HW1 5338   1.937   3.033   5.060
  924SOL    HW2 5339   1.963   2.995   4.916
  924SOL     MW 5340   1.993   3.010   4.997
  925SOL     OW 5341   5.069   4.011   4.147
  925SOL    HW1 5342   5.095   3.929   4.188
  925SOL    HW2 5343   5.037   3.985   4.060
  925SOL     MW 5344   5.068   3.997   4.141
  926SOL     OW 5345   4.016   4.187   5.264
  926SOL    HW1 5346   4.029   4.271   5.220
  926SOL    HW2 5347   3.981   4.210   5.350
  926SOL     MW 5348   4.013   4.200   5.269
  927SOL     OW 5349   5.043   5.575   1.972
  927SOL    HW1 5350   5.095   5.646   2.009
  927SOL    HW2 5351   4.958   5.615   1.953
  927SOL     MW 5352   5.039   5.589   1.975
  928SOL     OW 5353   1.284   0.687   2.220
  928SOL    HW1 5354   1.324   0.694   2.134
  928SOL    HW2 5355   1.316   0.604   2.255
  928SOL     MW 5356   1.293   0.677   2.213
  929SOL     OW 5357   5.566   3.755   5.674
  929SOL    HW1 5358   5.524   3.838   5.654
  929SOL    HW2 5359   5.495   3.691   5.671
  929SOL     MW 5360   5.552   3.757   5.671
  930SOL     OW 5361   2.078   5.930   2.308
  930SOL    HW1 5362   2.136   5.867   2.266
  930SOL    HW2 5363   2.066   5.999   2.243
  930SOL     MW 5364   2.084   5.931   2.294
  931SOL     OW 5365   1.483   2.403   0.616
  931SOL    HW1 5366   1.508   2.349   0.692
  931SOL    HW2 5367   1.555   2.465   0.606
  931SOL     MW 5368   1.495   2.404   0.625
  932SOL     OW 5369   5.263   1.169   5.617
  932SOL    HW1 5370   5.179   1.196   5.582
  932SOL    HW2 5371   5.294   1.245   5.667
  932SOL     MW 5372   5.256   1.182   5.619
  933SOL     OW 5373   0.247   2.085   1.157
  933SOL    HW1 5374   0.304   2.146   1.204
  933SOL    HW2 5375   0.301   2.054   1.084
  933SOL     MW 5376   0.262   2.089   1.153
  934SOL     OW 5377   0.465   1.612   0.574
  934SOL    HW1 5378   0.497   1.523   0.564
  934SOL    HW2 5379   0.425   1.615   0.661
  934SOL     MW 5380   0.464   1.601   0.583
  935SOL     OW 5381   0.765   4.526   2.190
  935SOL    HW1 5382   0.673   4.525   2.165
  935SOL    HW2 5383   0.776   4.606   2.240
  935SOL     MW 5384   0.755   4.536   2.193
  936SOL     OW 5385   5.622   0.491   2.422
  936SOL    HW1 5386   5.527   0.481   2.417
  936SOL    HW2 5387   5.636   0.577   2.461
  936SOL     MW 5388   5.612   0.501   2.426
  937SOL     OW 5389   5.306   4.219   2.723
  937SOL    HW1 5390   5.387   4.176   2.695
  937SOL    HW2 5391   5.275   4.165   2.796
  937SOL     MW 5392   5.313   4.207   2.729
  938SOL     OW 5393   4.066   0.660   0.231
  938SOL    HW1 5394   3.997   0.608   0.188
  938SOL    HW2 5395   4.023   0.704   0.303
  938SOL     MW 5396   4.052   0.659   0.234
  939SOL     OW 5397   4.763   5.071   4.121
  939SOL    HW1 5398   4.719   5.072   4.036
  939SOL    HW2 5399   4.807   4.986   4.125
  939SOL     MW 5400   4.763   5.060   4.111
  940SOL     OW 5401   0.768   4.280   3.521
  940SOL    HW1 5402   0.827   4.206   3.538
  940SOL    HW2 5403   0.736   4.265   3.432
  940SOL     MW 5404   0.772   4.269   3.512
  941SOL     OW 5405   0.076   2.771   2.407
  941SOL    HW1 5406   0.009   2.834   2.433
  941SOL    HW2 5407   0.141   2.776   2.477
  941SOL     MW 5408   0.075   2.780   2.419
  942SOL     OW 5409   3.316   2.627   0.155
  942SOL    HW1 5410   3.309   2.667   0.069
  942SOL    HW2 5411   3.409   2.604   0.163
  942SOL     MW 5412   3.327   2.629   0.145
  943SOL     OW 5413   3.531   4.571   0.063
  943SOL    HW1 5414   3.605   4.547   0.008
  943SOL    HW2 5415   3.544   4.664   0.082
  943SOL     MW 5416   3.542   4.580   0.060
  944SOL     OW 5417   2.327   4.523   6.007
  944SOL    HW1 5418   2.420   4.528   6.033
  944SOL    HW2 5419   2.323   4.571   5.925
  944SOL     MW 5420   2.339   4.530   6.000
  945SOL     OW 5421   0.413   4.348   4.251
  945SOL    HW1 5422   0.345   4.399   4.206
  945SOL    HW2 5423   0.397   4.258   4.222
  945SOL     MW 5424   0.402   4.343   4.242
  946SOL     OW 5425   5.413   2.545   4.772
  946SOL    HW1 5426   5.341   2.577   4.717
  946SOL    HW2 5427   5.371   2.523   4.855
  946SOL     MW 5428   5.399   2.546   4.775
  947SOL     OW 5429   5.290   4.974   5.316
  947SOL    HW1 5430   5.250   5.046   5.267
  947SOL    HW2 5431   5.368   5.014   5.356
  947SOL     MW 5432   5.295   4.989   5.315
  948SOL     OW 5433   2.406   4.193   1.585
  948SOL    HW1 5434   2.371   4.273   1.546
  948SOL    HW2 5435   2.470   4.161   1.522
  948SOL     MW 5436   2.410   4.199   1.572
  949SOL     OW 5437   1.012   1.410   2.612
  949SOL    HW1 5438   0.972   1.496   2.603
  949SOL    HW2 5439   1.087   1.411   2.553
  949SOL     MW 5440   1.017   1.421   2.603
  950SOL     OW 5441   1.472   3.612   4.612
  950SOL    HW1 5442   1.502   3.535   4.661
  950SOL    HW2 5443   1.412   3.656   4.672
  950SOL     MW 5444   1.468   3.608   4.626
  951SOL     OW 5445   5.449   5.320   5.220
  951SOL    HW1 5446   5.361   5.313   5.257
  951SOL    HW2 5447   5.507   5.291   5.291
  951SOL     MW 5448   5.445   5.316   5.234
  952SOL     OW 5449   4.576   2.032   0.988
  952SOL    HW1 5450   4.604   2.095   1.055
  952SOL    HW2 5451   4.644   2.038   0.920
  952SOL     MW 5452   4.589   2.041   0.988
  953SOL     OW 5453   4.927   6.105   3.367
  953SOL    HW1 5454   4.967   6.096   3.281
  953SOL    HW2 5455   4.938   6.198   3.388
  953SOL     MW 5456   4.934   6.116   3.359
  954SOL     OW 5457   5.908   3.213   3.400
  954SOL    HW1 5458   5.919   3.249   3.312
  954SOL    HW2 5459   5.813   3.208   3.411
  954SOL     MW 5460   5.897   3.217   3.390
  955SOL     OW 5461   1.798   2.559   5.973
  955SOL    HW1 5462   1.826   2.489   5.914
  955SOL    HW2 5463   1.869   2.623   5.969
  955SOL     MW 5464   1.811   2.558   5.965
  956SOL     OW 5465   4.581   2.715   4.831
  956SOL    HW1 5466   4.604   2.803   4.800
  956SOL    HW2 5467   4.570   2.664   4.752
  956SOL     MW 5468   4.583   2.720   4.817
  957SOL     OW 5469   1.741   0.641   0.770
  957SOL    HW1 5470   1.725   0.724   0.726
  957SOL    HW2 5471   1.662   0.589   0.754
  957SOL     MW 5472   1.729   0.645   0.761
  958SOL     OW 5473   2.085   1.549   2.505
  958SOL    HW1 5474   2.125   1.606   2.571
  958SOL    HW2 5475   2.047   1.477   2.555
  958SOL     MW 5476   2.085   1.547   2.520
  959SOL     OW 5477   4.551   0.040   1.558
  959SOL    HW1 5478   4.557   0.002   1.470
  959SOL    HW2 5479   4.632   0.090   1.568
  959SOL     MW 5480   4.562   0.041   1.548
  960SOL     OW 5481   0.991   3.842   1.843
  960SOL    HW1 5482   1.065   3.792   1.806
  960SOL    HW2 5483   0.950   3.882   1.766
  960SOL     MW 5484   0.995   3.840   1.828
  961SOL     OW 5485   0.489   3.285   2.502
  961SOL    HW1 5486   0.444   3.201   2.503
  961SOL    HW2 5487   0.501   3.305   2.409
  961SOL     MW 5488   0.485   3.277   2.490
  962SOL     OW 5489   0.981   2.493   3.652
  962SOL    HW1 5490   1.040   2.514   3.724
  962SOL    HW2 5491   0.989   2.398   3.640
  962SOL     MW 5492   0.990   2.484   3.659
  963SOL     OW 5493   2.679   0.092   1.546
  963SOL    HW1 5494   2.612   0.061   1.485
  963SOL    HW2 5495   2.657   0.049   1.629
  963SOL     MW 5496   2.667   0.083   1.549
  964SOL     OW 5497   1.935   0.601   4.770
  964SOL    HW1 5498   1.973   0.566   4.851
  964SOL    HW2 5499   1.840   0.602   4.788
  964SOL     MW 5500   1.927   0.596   4.783
  965SOL     OW 5501   1.250   3.494   3.519
  965SOL    HW1 5502   1.263   3.496   3.614
  965SOL    HW2 5503   1.300   3.569   3.487
  965SOL     MW 5504   1.258   3.504   3.527
  966SOL     OW 5505   3.693   5.139   1.194
  966SOL    HW1 5506   3.621   5.096   1.240
  966SOL    HW2 5507   3.673   5.126   1.101
  966SOL     MW 5508   3.681   5.132   1.188
  967SOL     OW 5509   0.080   4.189   5.719
  967SOL    HW1 5510   0.074   4.282   5.740
  967SOL    HW2 5511   0.003   4.172   5.664
  967SOL     MW 5512   0.069   4.198   5.714
  968SOL     OW 5513   2.021   0.269   2.448
  968SOL    HW1 5514   1.966   0.193   2.466
  968SOL    HW2 5515   2.086   0.237   2.385
  968SOL     MW 5516   2.022   0.255   2.442
  969SOL     OW 5517   2.442   1.363   3.764
  969SOL    HW1 5518   2.357   1.339   3.799
  969SOL    HW2 5519   2.469   1.287   3.712
  969SOL     MW 5520   2.435   1.350   3.762
  970SOL     OW 5521   5.117   5.584   1.439
  970SOL    HW1 5522   5.147   5.637   1.366
  970SOL    HW2 5523   5.057   5.521   1.399
  970SOL     MW 5524   5.113   5.582   1.425
  971SOL     OW 5525   0.476   4.794   3.612
  971SOL    HW1 5526   0.545   4.756   3.667
  971SOL    HW2 5527   0.505   4.884   3.595
  971SOL     MW 5528   0.489   4.801   3.617
  972SOL     OW 5529   5.666   3.448   4.318
  972SOL    HW1 5530   5.758   3.423   4.326
  972SOL    HW2 5531   5.665   3.542   4.334
  972SOL     MW 5532   5.677   3.457   4.321
  973SOL     OW 5533   0.649   2.145   4.059
  973SOL    HW1 5534   0.649   2.121   4.152
  973SOL    HW2 5535   0.727   2.103   4.024
  973SOL     MW 5536   0.659   2.137   4.067
  974SOL     OW 5537   0.839   5.430   4.120
  974SOL    HW1 5538   0.859   5.337   4.125
  974SOL    HW2 5539   0.745   5.436   4.135
  974SOL     MW 5540   0.830   5.419   4.123
  975SOL     OW 5541   4.116   5.044   5.223
  975SOL    HW1 5542   4.041   5.001   5.264
  975SOL    HW2 5543   4.110   5.019   5.131
  975SOL     MW 5544   4.105   5.035   5.216
  976SOL     OW 5545   0.094   0.136   3.254
  976SOL    HW1 5546   0.051   0.167   3.334
  976SOL    HW2 5547   0.047   0.056   3.232
  976SOL     MW 5548   0.082   0.130   3.262
  977SOL     OW 5549   2.382   0.549   2.665
  977SOL    HW1 5550   2.379   0.589   2.578
  977SOL    HW2 5551   2.305   0.492   2.668
  977SOL     MW 5552   2.372   0.547   2.655
  978SOL     OW 5553   1.338   2.195   5.592
  978SOL    HW1 5554   1.356   2.166   5.681
  978SOL    HW2 5555   1.340   2.115   5.540
  978SOL     MW 5556   1.341   2.181   5.597
  979SOL     OW 5557   4.973   3.214   1.516
  979SOL    HW1 5558   4.885   3.244   1.536
  979SOL    HW2 5559   4.965   3.118   1.509
  979SOL     MW 5560   4.961   3.205   1.517
  980SOL     OW 5561   4.562   3.129   2.701
  980SOL    HW1 5562   4.535   3.044   2.669
  980SOL    HW2 5563   4.653   3.117   2.729
  980SOL     MW 5564   4.570   3.117   2.701
  981SOL     OW 5565   2.726   1.226   5.631
  981SOL    HW1 5566   2.700   1.190   5.546
  981SOL    HW2 5567   2.671   1.182   5.695
  981SOL     MW 5568   2.716   1.216   5.628
  982SOL     OW 5569   6.115   4.954   1.884
  982SOL    HW1 5570   6.111   4.897   1.807
  982SOL    HW2 5571   6.172   4.907   1.945
  982SOL     MW 5572   6.121   4.941   1.882
  983SOL     OW 5573   4.966   0.132   1.282
  983SOL    HW1 5574   5.007   0.045   1.287
  983SOL    HW2 5575   4.941   0.141   1.190
  983SOL     MW 5576   4.968   0.122   1.271
  984SOL     OW 5577   4.555   4.690   0.621
  984SOL    HW1 5578   4.466   4.728   0.622
  984SOL    HW2 5579   4.542   4.599   0.595
  984SOL     MW 5580   4.542   4.683   0.618
  985SOL     OW 5581   3.905   5.992   3.133
  985SOL    HW1 5582   3.842   6.063   3.146
  985SOL    HW2 5583   3.851   5.919   3.101
  985SOL     MW 5584   3.890   5.991   3.130
  986SOL     OW 5585   0.321   1.200   3.638
  986SOL    HW1 5586   0.344   1.154   3.557
  986SOL    HW2 5587   0.388   1.268   3.647
  986SOL     MW 5588   0.332   1.203   3.629
  987SOL     OW 5589   1.998   6.093   2.108
  987SOL    HW1 5590   1.934   6.163   2.091
  987SOL    HW2 5591   2.055   6.093   2.032
  987SOL     MW 5592   1.997   6.102   2.096
  988SOL     OW 5593   0.540   5.065   3.596
  988SOL    HW1 5594   0.596   5.094   3.524
  988SOL    HW2 5595   0.451   5.077   3.563
  988SOL     MW 5596   0.536   5.070   3.582
  989SOL     OW 5597   4.199   1.273   2.305
  989SOL    HW1 5598   4.189   1.317   2.221
  989SOL    HW2 5599   4.229   1.185   2.282
  989SOL     MW 5600   4.202   1.267   2.291
  990SOL     OW 5601   4.982   1.796   4.442
  990SOL    HW1 5602   5.004   1.762   4.529
  990SOL    HW2 5603   4.942   1.722   4.397
  990SOL     MW 5604   4.980   1.782   4.447
  991SOL     OW 5605   0.894   0.305   0.905
  991SOL    HW1 5606   0.798   0.307   0.905
  991SOL    HW2 5607   0.917   0.254   0.982
  991SOL     MW 5608   0.884   0.299   0.915
  992SOL     OW 5609   3.973   4.745   5.573
  992SOL    HW1 5610   3.966   4.832   5.533
  992SOL    HW2 5611   4.042   4.702   5.523
  992SOL     MW 5612   3.981   4.751   5.561
  993SOL     OW 5613   4.383   5.499   0.074
  993SOL    HW1 5614   4.327   5.495  -0.004
  993SOL    HW2 5615   4.470   5.520   0.041
  993SOL     MW 5616   4.387   5.501   0.060
  994SOL     OW 5617   5.646   0.938   4.395
  994SOL    HW1 5618   5.652   1.020   4.444
  994SOL    HW2 5619   5.734   0.900   4.401
  994SOL     MW 5620   5.658   0.944   4.402
  995SOL     OW 5621   1.370   1.172   0.497
  995SOL    HW1 5622   1.347   1.225   0.573
  995SOL    HW2 5623   1.301   1.106   0.491
  995SOL     MW 5624   1.358   1.171   0.505
  996SOL     OW 5625   4.639   5.362   4.447
  996SOL    HW1 5626   4.668   5.435   4.393
  996SOL    HW2 5627   4.641   5.396   4.536
  996SOL     MW 5628   4.643   5.376   4.452
  997SOL     OW 5629   0.628   0.595   4.898
  997SOL    HW1 5630   0.625   0.642   4.815
  997SOL    HW2 5631   0.705   0.630   4.943
  997SOL     MW 5632   0.638   0.605   4.893
  998SOL     OW 5633   3.772   4.303   0.162
  998SOL    HW1 5634   3.801   4.380   0.113
  998SOL    HW2 5635   3.846   4.282   0.220
  998SOL     MW 5636   3.785   4.310   0.163
  999SOL     OW 5637   0.157   2.292   2.781
  999SOL    HW1 5638   0.196   2.316   2.865
  999SOL    HW2 5639   0.063   2.296   2.796
  999SOL     MW 5640   0.150   2.296   2.793
 1000SOL     OW 5641   1.869   0.682   5.226
 1000SOL    HW1 5642   1.909   0.765   5.201
 1000SOL    HW2 5643   1.831   0.698   5.312
 1000SOL     MW 5644   1.869   0.694   5.234
 1001SOL     OW 5645   0.171   2.208   5.242
 1001SOL    HW1 5646   0.084   2.240   5.266
 1001SOL    HW2 5647   0.228   2.238   5.312
 1001SOL     MW 5648   0.167   2.216   5.254
 1002SOL     OW 5649   5.187   3.638   2.426
 1002SOL    HW1 5650   5.199   3.548   2.457
 1002SOL    HW2 5651   5.273   3.679   2.435
 1002SOL     MW 5652   5.199   3.631   2.431
 1003SOL     OW 5653   2.857   5.771   5.182
 1003SOL    HW1 5654   2.852   5.704   5.250
 1003SOL    HW2 5655   2.856   5.854   5.230
 1003SOL     MW 5656   2.856   5.773   5.197
 1004SOL     OW 5657   3.834   6.080   5.431
 1004SOL    HW1 5658   3.763   6.140   5.406
 1004SOL    HW2 5659   3.789   5.999   5.454
 1004SOL     MW 5660   3.819   6.077   5.431
 1005SOL     OW 5661   4.400   1.717   0.699
 1005SOL    HW1 5662   4.487   1.744   0.669
 1005SOL    HW2 5663   4.357   1.798   0.724
 1005SOL     MW 5664   4.406   1.731   0.699
 1006SOL     OW 5665   5.408   2.245   1.153
 1006SOL    HW1 5666   5.489   2.207   1.187
 1006SOL    HW2 5667   5.341   2.222   1.218
 1006SOL     MW 5668   5.409   2.237   1.166
 1007SOL     OW 5669   3.696   5.481   4.565
 1007SOL    HW1 5670   3.668   5.569   4.539
 1007SOL    HW2 5671   3.766   5.460   4.503
 1007SOL     MW 5672   3.701   5.490   4.553
 1008SOL     OW 5673   1.549   1.838   0.653
 1008SOL    HW1 5674   1.618   1.838   0.718
 1008SOL    HW2 5675   1.538   1.929   0.628
 1008SOL     MW 5676   1.556   1.849   0.658
 1009SOL     OW 5677   6.029   4.072   3.696
 1009SOL    HW1 5678   5.953   4.016   3.682
 1009SOL    HW2 5679   6.045   4.068   3.791
 1009SOL     MW 5680   6.021   4.064   3.707
 1010SOL     OW 5681   1.523   5.669   0.501
 1010SOL    HW1 5682   1.498   5.580   0.474
 1010SOL    HW2 5683   1.475   5.726   0.441
 1010SOL     MW 5684   1.513   5.665   0.490
 1011SOL     OW 5685   4.875   4.996   4.855
 1011SOL    HW1 5686   4.812   4.999   4.927
 1011SOL    HW2 5687   4.919   4.912   4.865
 1011SOL     MW 5688   4.872   4.986   4.866
 1012SOL     OW 5689   6.022   1.018   2.147
 1012SOL    HW1 5690   6.046   0.926   2.158
 1012SOL    HW2 5691   5.932   1.023   2.180
 1012SOL     MW 5692   6.014   1.007   2.153
 1013SOL     OW 5693   1.720   0.503   4.206
 1013SOL    HW1 5694   1.673   0.454   4.139
 1013SOL    HW2 5695   1.671   0.585   4.214
 1013SOL     MW 5696   1.707   0.507   4.198
 1014SOL     OW 5697   0.261   1.617   2.504
 1014SOL    HW1 5698   0.299   1.610   2.592
 1014SOL    HW2 5699   0.260   1.528   2.470
 1014SOL     MW 5700   0.266   1.605   2.511
 1015SOL     OW 5701   3.194   3.351   0.213
 1015SOL    HW1 5702   3.245   3.278   0.178
 1015SOL    HW2 5703   3.260   3.409   0.252
 1015SOL     MW 5704   3.209   3.349   0.214
 1016SOL     OW 5705   3.646   5.799   1.999
 1016SOL    HW1 5706   3.642   5.748   2.080
 1016SOL    HW2 5707   3.564   5.778   1.954
 1016SOL     MW 5708   3.635   5.790   2.004
 1017SOL     OW 5709   5.645   5.812   0.759
 1017SOL    HW1 5710   5.625   5.857   0.840
 1017SOL    HW2 5711   5.732   5.776   0.771
 1017SOL     MW 5712   5.654   5.813   0.771
 1018SOL     OW 5713   5.812   0.455   3.857
 1018SOL    HW1 5714   5.862   0.418   3.930
 1018SOL    HW2 5715   5.839   0.404   3.781
 1018SOL     MW 5716   5.822   0.443   3.857
 1019SOL     OW 5717   0.230   1.960   0.635
 1019SOL    HW1 5718   0.223   1.877   0.587
 1019SOL    HW2 5719   0.244   2.026   0.566
 1019SOL     MW 5720   0.231   1.958   0.620
 1020SOL     OW 5721   4.473   1.962   2.026
 1020SOL    HW1 5722   4.554   2.006   1.997
 1020SOL    HW2 5723   4.406   1.993   1.966
 1020SOL     MW 5724   4.475   1.972   2.015
 1021SOL     OW 5725   1.175   2.399   1.532
 1021SOL    HW1 5726   1.215   2.315   1.557
 1021SOL    HW2 5727   1.219   2.423   1.450
 1021SOL     MW 5728   1.186   2.391   1.525
 1022SOL     OW 5729   0.822   3.734   4.252
 1022SOL    HW1 5730   0.772   3.671   4.304
 1022SOL    HW2 5731   0.756   3.783   4.203
 1022SOL     MW 5732   0.807   3.732   4.252
 1023SOL     OW 5733   4.152   5.272   2.099
 1023SOL    HW1 5734   4.061   5.289   2.126
 1023SOL    HW2 5735   4.186   5.359   2.075
 1023SOL     MW 5736   4.145   5.286   2.099
 1024SOL     OW 5737   1.326   4.673   1.488
 1024SOL    HW1 5738   1.263   4.743   1.502
 1024SOL    HW2 5739   1.313   4.614   1.562
 1024SOL     MW 5740   1.317   4.674   1.499
 1025SOL     OW 5741   4.997   6.055   3.115
 1025SOL    HW1 5742   4.952   5.971   3.112
 1025SOL    HW2 5743   5.090   6.033   3.120
 1025SOL     MW 5744   5.003   6.041   3.115
 1026SOL     OW 5745   3.524   1.655   0.968
 1026SOL    HW1 5746   3.606   1.633   1.010
 1026SOL    HW2 5747   3.548   1.715   0.897
 1026SOL     MW 5748   3.537   1.660   0.964
 1027SOL     OW 5749   3.948   1.828   1.248
 1027SOL    HW1 5750   3.999   1.776   1.186
 1027SOL    HW2 5751   3.938   1.913   1.204
 1027SOL     MW 5752   3.954   1.832   1.234
 1028SOL     OW 5753   0.540   1.237   1.006
 1028SOL    HW1 5754   0.480   1.274   0.941
 1028SOL    HW2 5755   0.626   1.268   0.979
 1028SOL     MW 5756   0.543   1.246   0.995
 1029SOL     OW 5757   2.938   1.213   5.278
 1029SOL    HW1 5758   3.010   1.173   5.327
 1029SOL    HW2 5759   2.923   1.154   5.204
 1029SOL     MW 5760   2.945   1.200   5.275
 1030SOL     OW 5761   3.237   0.421   4.360
 1030SOL    HW1 5762   3.242   0.358   4.288
 1030SOL    HW2 5763   3.145   0.449   4.360
 1030SOL     MW 5764   3.226   0.416   4.351
 1031SOL     OW 5765   4.987   0.291   2.592
 1031SOL    HW1 5766   4.979   0.384   2.611
 1031SOL    HW2 5767   5.056   0.286   2.526
 1031SOL     MW 5768   4.995   0.302   2.586
 1032SOL     OW 5769   0.777   3.338   1.856
 1032SOL    HW1 5770   0.747   3.344   1.765
 1032SOL    HW2 5771   0.848   3.402   1.862
 1032SOL     MW 5772   0.782   3.347   1.845
 1033SOL     OW 5773   0.322   0.584   1.395
 1033SOL    HW1 5774   0.375   0.547   1.324
 1033SOL    HW2 5775   0.385   0.606   1.463
 1033SOL     MW 5776   0.337   0.582   1.394
 1034SOL     OW 5777   0.220   4.598   1.749
 1034SOL    HW1 5778   0.295   4.570   1.802
 1034SOL    HW2 5779   0.240   4.565   1.661
 1034SOL     MW 5780   0.232   4.590   1.745
 1035SOL     OW 5781   2.842   4.908   0.710
 1035SOL    HW1 5782   2.857   4.814   0.700
 1035SOL    HW2 5783   2.863   4.926   0.800
 1035SOL     MW 5784   2.846   4.898   0.720
 1036SOL     OW 5785   0.937   0.708   3.193
 1036SOL    HW1 5786   0.865   0.645   3.191
 1036SOL    HW2 5787   1.013   0.658   3.223
 1036SOL     MW 5788   0.938   0.694   3.197
 1037SOL     OW 5789   5.733   4.282   2.798
 1037SOL    HW1 5790   5.660   4.238   2.755
 1037SOL    HW2 5791   5.709   4.375   2.794
 1037SOL     MW 5792   5.720   4.288   2.792
 1038SOL     OW 5793   3.839   0.837   2.683
 1038SOL    HW1 5794   3.750   0.867   2.698
 1038SOL    HW2 5795   3.836   0.743   2.700
 1038SOL     MW 5796   3.827   0.829   2.687
 1039SOL     OW 5797   4.605   3.627   4.702
 1039SOL    HW1 5798   4.636   3.699   4.756
 1039SOL    HW2 5799   4.621   3.549   4.756
 1039SOL     MW 5800   4.611   3.626   4.716
 1040SOL     OW 5801   2.606   0.962   4.155
 1040SOL    HW1 5802   2.622   0.872   4.184
 1040SOL    HW2 5803   2.679   1.012   4.191
 1040SOL     MW 5804   2.617   0.956   4.163
 1041SOL     OW 5805   4.737   5.795   3.706
 1041SOL    HW1 5806   4.659   5.840   3.673
 1041SOL    HW2 5807   4.810   5.841   3.664
 1041SOL     MW 5808   4.737   5.807   3.696
 1042SOL     OW 5809   4.950   2.884   0.471
 1042SOL    HW1 5810   4.866   2.877   0.517
 1042SOL    HW2 5811   4.940   2.826   0.395
 1042SOL     MW 5812   4.938   2.876   0.467
 1043SOL     OW 5813   0.126   3.821   0.726
 1043SOL    HW1 5814   0.080   3.894   0.767
 1043SOL    HW2 5815   0.146   3.851   0.638
 1043SOL     MW 5816   0.122   3.834   0.720
 1044SOL     OW 5817   4.577   2.313   5.113
 1044SOL    HW1 5818   4.599   2.231   5.157
 1044SOL    HW2 5819   4.623   2.380   5.163
 1044SOL     MW 5820   4.586   2.311   5.125
 1045SOL     OW 5821   3.528   3.533   0.030
 1045SOL    HW1 5822   3.552   3.617  -0.008
 1045SOL    HW2 5823   3.593   3.471  -0.004
 1045SOL     MW 5824   3.540   3.536   0.020
 1046SOL     OW 5825   2.688   1.774   1.166
 1046SOL    HW1 5826   2.724   1.863   1.162
 1046SOL    HW2 5827   2.626   1.771   1.094
 1046SOL     MW 5828   2.685   1.785   1.156
 1047SOL     OW 5829   2.431   2.265   1.244
 1047SOL    HW1 5830   2.407   2.347   1.200
 1047SOL    HW2 5831   2.368   2.256   1.315
 1047SOL     MW 5832   2.420   2.274   1.247
 1048SOL     OW 5833   1.533   3.237   3.913
 1048SOL    HW1 5834   1.514   3.143   3.913
 1048SOL    HW2 5835   1.538   3.260   4.006
 1048SOL     MW 5836   1.531   3.228   3.925
 1049SOL     OW 5837   5.302   5.397   5.577
 1049SOL    HW1 5838   5.328   5.424   5.489
 1049SOL    HW2 5839   5.299   5.480   5.627
 1049SOL     MW 5840   5.305   5.411   5.572
 1050SOL     OW 5841   0.485   5.193   5.394
 1050SOL    HW1 5842   0.552   5.261   5.398
 1050SOL    HW2 5843   0.513   5.135   5.324
 1050SOL     MW 5844   0.497   5.194   5.386
 1051SOL     OW 5845   1.527   0.048   5.428
 1051SOL    HW1 5846   1.559   0.002   5.506
 1051SOL    HW2 5847   1.565   0.001   5.354
 1051SOL     MW 5848   1.536   0.036   5.429
 1052SOL     OW 5849   5.804   1.357   2.163
 1052SOL    HW1 5850   5.798   1.261   2.160
 1052SOL    HW2 5851   5.898   1.375   2.167
 1052SOL     MW 5852   5.815   1.347   2.163
 1053SOL     OW 5853   3.771   1.426   6.050
 1053SOL    HW1 5854   3.715   1.470   6.113
 1053SOL    HW2 5855   3.788   1.340   6.089
 1053SOL     MW 5856   3.766   1.421   6.063
 1054SOL     OW 5857   4.362   5.391   5.153
 1054SOL    HW1 5858   4.424   5.391   5.080
 1054SOL    HW2 5859   4.313   5.472   5.143
 1054SOL     MW 5860   4.364   5.401   5.142
 1055SOL     OW 5861   2.496   3.463   1.253
 1055SOL    HW1 5862   2.432   3.393   1.266
 1055SOL    HW2 5863   2.577   3.418   1.230
 1055SOL     MW 5864   2.498   3.449   1.252
 1056SOL     OW 5865   5.772   0.751   1.939
 1056SOL    HW1 5866   5.820   0.706   1.869
 1056SOL    HW2 5867   5.806   0.841   1.938
 1056SOL     MW 5868   5.782   0.757   1.930
 1057SOL     OW 5869   1.685   3.284   0.509
 1057SOL    HW1 5870   1.624   3.234   0.563
 1057SOL    HW2 5871   1.771   3.256   0.539
 1057SOL     MW 5872   1.688   3.274   0.520
 1058SOL     OW 5873   4.956   1.488   3.445
 1058SOL    HW1 5874   4.922   1.577   3.457
 1058SOL    HW2 5875   4.927   1.440   3.522
 1058SOL     MW 5876   4.948   1.493   3.456
 1059SOL     OW 5877   3.543   0.785   4.567
 1059SOL    HW1 5878   3.515   0.851   4.630
 1059SOL    HW2 5879   3.637   0.774   4.583
 1059SOL     MW 5880   3.551   0.792   4.577
 1060SOL     OW 5881   0.719   0.480   0.189
 1060SOL    HW1 5882   0.746   0.406   0.135
 1060SOL    HW2 5883   0.701   0.441   0.276
 1060SOL     MW 5884   0.720   0.466   0.194
 1061SOL     OW 5885   0.604   6.077   4.654
 1061SOL    HW1 5886   0.543   6.035   4.593
 1061SOL    HW2 5887   0.691   6.053   4.621
 1061SOL     MW 5888   0.607   6.068   4.642
 1062SOL     OW 5889   1.409   5.774   1.601
 1062SOL    HW1 5890   1.386   5.710   1.668
 1062SOL    HW2 5891   1.496   5.749   1.572
 1062SOL     MW 5892   1.417   5.763   1.606
 1063SOL     OW 5893   4.658   2.963   2.269
 1063SOL    HW1 5894   4.741   2.956   2.315
 1063SOL    HW2 5895   4.645   3.057   2.256
 1063SOL     MW 5896   4.667   2.974   2.273
 1064SOL     OW 5897   3.579   2.887   5.411
 1064SOL    HW1 5898   3.619   2.827   5.474
 1064SOL    HW2 5899   3.645   2.899   5.343
 1064SOL     MW 5900   3.592   2.881   5.411
 1065SOL     OW 5901   1.548   4.735   3.777
 1065SOL    HW1 5902   1.534   4.643   3.798
 1065SOL    HW2 5903   1.472   4.780   3.814
 1065SOL     MW 5904   1.537   4.729   3.785
 1066SOL     OW 5905   5.225   5.751   5.179
 1066SOL    HW1 5906   5.288   5.684   5.206
 1066SOL    HW2 5907   5.250   5.773   5.090
 1066SOL     MW 5908   5.236   5.746   5.171
 1067SOL     OW 5909   0.529   4.133   4.052
 1067SOL    HW1 5910   0.619   4.163   4.067
 1067SOL    HW2 5911   0.535   4.080   3.972
 1067SOL     MW 5912   0.541   4.130   4.044
 1068SOL     OW 5913   6.075   1.542   3.547
 1068SOL    HW1 5914   6.129   1.476   3.591
 1068SOL    HW2 5915   6.061   1.507   3.459
 1068SOL     MW 5916   6.080   1.529   3.541
 1069SOL     OW 5917   1.297   1.431   2.520
 1069SOL    HW1 5918   1.318   1.346   2.482
 1069SOL    HW2 5919   1.316   1.494   2.450
 1069SOL     MW 5920   1.302   1.428   2.506
 1070SOL     OW 5921   6.046   0.021   2.874
 1070SOL    HW1 5922   6.098   0.067   2.808
 1070SOL    HW2 5923   5.997   0.090   2.918
 1070SOL     MW 5924   6.046   0.035   2.871
 1071SOL     OW 5925   6.016   3.759   2.859
 1071SOL    HW1 5926   5.935   3.751   2.909
 1071SOL    HW2 5927   6.066   3.681   2.882
 1071SOL     MW 5928   6.012   3.748   2.868
 1072SOL     OW 5929   0.963   5.348   5.543
 1072SOL    HW1 5930   0.909   5.394   5.607
 1072SOL    HW2 5931   1.039   5.404   5.530
 1072SOL     MW 5932   0.966   5.361   5.549
 1073SOL     OW 5933   0.444   3.619   0.522
 1073SOL    HW1 5934   0.536   3.632   0.498
 1073SOL    HW2 5935   0.396   3.648   0.444
 1073SOL     MW 5936   0.450   3.625   0.509
 1074SOL     OW 5937   1.271   1.816   6.034
 1074SOL    HW1 5938   1.351   1.838   5.986
 1074SOL    HW2 5939   1.298   1.819   6.126
 1074SOL     MW 5940   1.285   1.819   6.040
 1075SOL     OW 5941   2.558   6.073   5.287
 1075SOL    HW1 5942   2.529   6.086   5.377
 1075SOL    HW2 5943   2.556   6.161   5.248
 1075SOL     MW 5944   2.554   6.086   5.293
 1076SOL     OW 5945   5.163   5.160   4.845
 1076SOL    HW1 5946   5.128   5.104   4.914
 1076SOL    HW2 5947   5.252   5.181   4.873
 1076SOL     MW 5948   5.170   5.156   4.858
 1077SOL     OW 5949   4.551   5.990   4.816
 1077SOL    HW1 5950   4.563   5.943   4.898
 1077SOL    HW2 5951   4.623   6.053   4.814
 1077SOL     MW 5952   4.562   5.992   4.826
 1078SOL     OW 5953   1.097   1.951   2.454
 1078SOL    HW1 5954   1.095   2.047   2.460
 1078SOL    HW2 5955   1.077   1.921   2.543
 1078SOL     MW 5956   1.094   1.960   2.466
 1079SOL     OW 5957   2.079   1.443   4.191
 1079SOL    HW1 5958   2.145   1.435   4.260
 1079SOL    HW2 5959   2.050   1.534   4.196
 1079SOL     MW 5960   2.084   1.454   4.201
 1080SOL     OW 5961   2.199   5.072   5.528
 1080SOL    HW1 5962   2.244   5.052   5.446
 1080SOL    HW2 5963   2.109   5.043   5.514
 1080SOL     MW 5964   2.193   5.065   5.516
 1081SOL     OW 5965   2.691   5.101   3.543
 1081SOL    HW1 5966   2.730   5.044   3.476
 1081SOL    HW2 5967   2.607   5.127   3.506
 1081SOL     MW 5968   2.686   5.097   3.529
 1082SOL     OW 5969   0.554   5.574   0.425
 1082SOL    HW1 5970   0.636   5.606   0.389
 1082SOL    HW2 5971   0.576   5.550   0.516
 1082SOL     MW 5972   0.567   5.575   0.432
 1083SOL     OW 5973   4.976   4.362   3.239
 1083SOL    HW1 5974   4.917   4.407   3.299
 1083SOL    HW2 5975   4.962   4.269   3.256
 1083SOL     MW 5976   4.967   4.356   3.249
 1084SOL     OW 5977   2.245   0.681   2.464
 1084SOL    HW1 5978   2.281   0.685   2.375
 1084SOL    HW2 5979   2.164   0.632   2.455
 1084SOL     MW 5980   2.239   0.676   2.451
 1085SOL     OW 5981   2.042   0.848   5.056
 1085SOL    HW1 5982   2.090   0.930   5.068
 1085SOL    HW2 5983   1.966   0.872   5.002
 1085SOL     MW 5984   2.038   0.861   5.051
 1086SOL     OW 5985   0.298   1.817   5.139
 1086SOL    HW1 5986   0.299   1.752   5.069
 1086SOL    HW2 5987   0.378   1.800   5.190
 1086SOL     MW 5988   0.309   1.806   5.137
 1087SOL     OW 5989   5.548   4.812   2.019
 1087SOL    HW1 5990   5.541   4.777   2.108
 1087SOL    HW2 5991   5.457   4.833   1.994
 1087SOL     MW 5992   5.535   4.810   2.027
 1088SOL     OW 5993   4.549   1.522   5.275
 1088SOL    HW1 5994   4.457   1.519   5.300
 1088SOL    HW2 5995   4.593   1.563   5.349
 1088SOL     MW 5996   4.543   1.527   5.288
 1089SOL     OW 5997   4.835   4.690   0.028
 1089SOL    HW1 5998   4.921   4.685   0.069
 1089SOL    HW2 5999   4.804   4.779   0.046
 1089SOL     MW 6000   4.842   4.701   0.036
 1090SOL     OW 6001   4.881   4.409   0.556
 1090SOL    HW1 6002   4.855   4.433   0.468
 1090SOL    HW2 6003   4.951   4.470   0.579
 1090SOL     MW 6004   4.887   4.420   0.548
 1091SOL     OW 6005   2.443   0.408   4.229
 1091SOL    HW1 6006   2.411   0.403   4.319
 1091SOL    HW2 6007   2.384   0.351   4.179
 1091SOL     MW 6008   2.431   0.400   4.234
 1092SOL     OW 6009   0.307   5.194   5.640
 1092SOL    HW1 6010   0.246   5.245   5.586
 1092SOL    HW2 6011   0.368   5.156   5.577
 1092SOL     MW 6012   0.307   5.196   5.625
 1093SOL     OW 6013   1.297   3.770   0.058
 1093SOL    HW1 6014   1.365   3.811   0.113
 1093SOL    HW2 6015   1.263   3.699   0.113
 1093SOL     MW 6016   1.301   3.766   0.072
 1094SOL     OW 6017   3.341   1.373   2.627
 1094SOL    HW1 6018   3.264   1.348   2.677
 1094SOL    HW2 6019   3.307   1.409   2.546
 1094SOL     MW 6020   3.327   1.374   2.623
 1095SOL     OW 6021   4.605   1.425   1.808
 1095SOL    HW1 6022   4.561   1.430   1.894
 1095SOL    HW2 6023   4.535   1.404   1.746
 1095SOL     MW 6024   4.591   1.423   1.811
 1096SOL     OW 6025   5.098   0.157   2.808
 1096SOL    HW1 6026   5.039   0.179   2.880
 1096SOL    HW2 6027   5.058   0.200   2.732
 1096SOL     MW 6028   5.085   0.166   2.807
 1097SOL     OW 6029   4.323   1.463   0.221
 1097SOL    HW1 6030   4.232   1.461   0.189
 1097SOL    HW2 6031   4.376   1.457   0.142
 1097SOL     MW 6032   4.318   1.462   0.207
 1098SOL     OW 6033   3.621   0.140   1.342
 1098SOL    HW1 6034   3.598   0.146   1.249
 1098SOL    HW2 6035   3.574   0.212   1.383
 1098SOL     MW 6036   3.612   0.150   1.335
 1099SOL     OW 6037   0.346   3.759   0.954
 1099SOL    HW1 6038   0.287   3.719   1.017
 1099SOL    HW2 6039   0.294   3.768   0.874
 1099SOL     MW 6040   0.332   3.755   0.952
 1100SOL     OW 6041   1.952   4.277   0.122
 1100SOL    HW1 6042   2.014   4.344   0.094
 1100SOL    HW2 6043   1.913   4.313   0.201
 1100SOL     MW 6044   1.955   4.290   0.128
 1101SOL     OW 6045   0.646   0.106   4.978
 1101SOL    HW1 6046   0.668   0.014   4.961
 1101SOL    HW2 6047   0.722   0.155   4.949
 1101SOL     MW 6048   0.658   0.101   4.972
 1102SOL     OW 6049   3.767   4.908   5.909
 1102SOL    HW1 6050   3.807   4.994   5.894
 1102SOL    HW2 6051   3.699   4.902   5.842
 1102SOL     MW 6052   3.763   4.919   5.898
 1103SOL     OW 6053   3.307   1.262   1.317
 1103SOL    HW1 6054   3.267   1.327   1.259
 1103SOL    HW2 6055   3.264   1.277   1.402
 1103SOL     MW 6056   3.296   1.272   1.321
 1104SOL     OW 6057   2.456   4.705   0.810
 1104SOL    HW1 6058   2.422   4.724   0.898
 1104SOL    HW2 6059   2.500   4.786   0.784
 1104SOL     MW 6060   2.457   4.718   0.818
 1105SOL     OW 6061   0.201   0.850   2.599
 1105SOL    HW1 6062   0.110   0.879   2.604
 1105SOL    HW2 6063   0.243   0.891   2.675
 1105SOL     MW 6064   0.195   0.859   2.609
 1106SOL     OW 6065   1.340   3.526   5.740
 1106SOL    HW1 6066   1.284   3.463   5.786
 1106SOL    HW2 6067   1.377   3.580   5.810
 1106SOL     MW 6068   1.338   3.525   5.755
 1107SOL     OW 6069   1.962   5.287   3.519
 1107SOL    HW1 6070   2.026   5.353   3.491
 1107SOL    HW2 6071   1.943   5.310   3.610
 1107SOL     MW 6072   1.968   5.299   3.527
 1108SOL     OW 6073   2.135   1.388   3.008
 1108SOL    HW1 6074   2.193   1.464   3.019
 1108SOL    HW2 6075   2.177   1.336   2.939
 1108SOL     MW 6076   2.148   1.391   3.000
 1109SOL     OW 6077   6.044   3.931   3.359
 1109SOL    HW1 6078   6.104   3.873   3.408
 1109SOL    HW2 6079   5.964   3.932   3.412
 1109SOL     MW 6080   6.042   3.924   3.372
 1110SOL     OW 6081   5.909   0.939   1.631
 1110SOL    HW1 6082   5.897   0.957   1.724
 1110SOL    HW2 6083   5.835   0.982   1.588
 1110SOL     MW 6084   5.898   0.947   1.637
 1111SOL     OW 6085   2.551   0.980   0.704
 1111SOL    HW1 6086   2.545   0.902   0.648
 1111SOL    HW2 6087   2.534   1.053   0.642
 1111SOL     MW 6088   2.548   0.979   0.688
 1112SOL     OW 6089   3.682   0.817   3.897
 1112SOL    HW1 6090   3.777   0.810   3.886
 1112SOL    HW2 6091   3.655   0.732   3.933
 1112SOL     MW 6092   3.690   0.806   3.900
 1113SOL     OW 6093   4.882   1.470   5.255
 1113SOL    HW1 6094   4.861   1.429   5.339
 1113SOL    HW2 6095   4.931   1.403   5.207
 1113SOL     MW 6096   4.885   1.456   5.260
 1114SOL     OW 6097   0.871   0.985   3.989
 1114SOL    HW1 6098   0.939   0.919   4.005
 1114SOL    HW2 6099   0.796   0.956   4.041
 1114SOL     MW 6100   0.870   0.973   3.998
 1115SOL     OW 6101   5.672  -0.005   2.385
 1115SOL    HW1 6102   5.673   0.055   2.460
 1115SOL    HW2 6103   5.641   0.049   2.312
 1115SOL     MW 6104   5.668   0.010   2.385
 1116SOL     OW 6105   4.756   2.736   1.306
 1116SOL    HW1 6106   4.762   2.747   1.401
 1116SOL    HW2 6107   4.664   2.752   1.286
 1116SOL     MW 6108   4.745   2.740   1.315
 1117SOL     OW 6109   5.085   2.380   2.934
 1117SOL    HW1 6110   5.175   2.350   2.947
 1117SOL    HW2 6111   5.063   2.427   3.015
 1117SOL     MW 6112   5.094   2.382   2.946
 1118SOL     OW 6113   5.821   3.080   4.272
 1118SOL    HW1 6114   5.734   3.119   4.287
 1118SOL    HW2 6115   5.844   3.109   4.183
 1118SOL     MW 6116   5.813   3.089   4.262
 1119SOL     OW 6117   5.228   3.194   1.404
 1119SOL    HW1 6118   5.202   3.102   1.411
 1119SOL    HW2 6119   5.154   3.243   1.440
 1119SOL     MW 6120   5.215   3.188   1.410
 1120SOL     OW 6121   2.889   0.295   2.201
 1120SOL    HW1 6122   2.905   0.322   2.111
 1120SOL    HW2 6123   2.798   0.320   2.217
 1120SOL     MW 6124   2.880   0.302   2.192
 1121SOL     OW 6125   3.504   5.220   1.526
 1121SOL    HW1 6126   3.490   5.282   1.454
 1121SOL    HW2 6127   3.417   5.192   1.552
 1121SOL     MW 6128   3.491   5.225   1.520
 1122SOL     OW 6129   5.584   4.923   3.124
 1122SOL    HW1 6130   5.671   4.899   3.155
 1122SOL    HW2 6131   5.576   5.016   3.141
 1122SOL     MW 6132   5.594   4.932   3.130
 1123SOL     OW 6133   2.673   2.812   5.978
 1123SOL    HW1 6134   2.654   2.803   5.884
 1123SOL    HW2 6135   2.591   2.845   6.016
 1123SOL     MW 6136   2.660   2.815   5.971
 1124SOL     OW 6137   0.608   2.018   0.063
 1124SOL    HW1 6138   0.586   2.088   0.126
 1124SOL    HW2 6139   0.551   1.945   0.089
 1124SOL     MW 6140   0.598   2.018   0.075
 1125SOL     OW 6141   0.955   1.118   2.439
 1125SOL    HW1 6142   0.953   1.194   2.498
 1125SOL    HW2 6143   0.910   1.049   2.487
 1125SOL     MW 6144   0.949   1.119   2.453
 1126SOL     OW 6145   4.352   2.478   5.102
 1126SOL    HW1 6146   4.277   2.426   5.076
 1126SOL    HW2 6147   4.428   2.423   5.082
 1126SOL     MW 6148   4.352   2.464   5.096
 1127SOL     OW 6149   0.704   2.712   4.726
 1127SOL    HW1 6150   0.668   2.783   4.673
 1127SOL    HW2 6151   0.693   2.743   4.816
 1127SOL     MW 6152   0.698   2.725   4.731
 1128SOL     OW 6153   4.378   2.177   1.191
 1128SOL    HW1 6154   4.329   2.157   1.111
 1128SOL    HW2 6155   4.351   2.109   1.253
 1128SOL     MW 6156   4.368   2.166   1.189
 1129SOL     OW 6157   5.194   3.587   4.669
 1129SOL    HW1 6158   5.154   3.587   4.582
 1129SOL    HW2 6159   5.140   3.527   4.720
 1129SOL     MW 6160   5.182   3.579   4.664
 1130SOL     OW 6161   3.950   5.719   0.337
 1130SOL    HW1 6162   3.982   5.794   0.386
 1130SOL    HW2 6163   3.973   5.737   0.247
 1130SOL     MW 6164   3.957   5.731   0.332
 1131SOL     OW 6165   5.550   3.850   0.892
 1131SOL    HW1 6166   5.575   3.864   0.802
 1131SOL    HW2 6167   5.485   3.779   0.890
 1131SOL     MW 6168   5.545   3.842   0.881
 1132SOL     OW 6169   2.723   2.852   5.676
 1132SOL    HW1 6170   2.712   2.947   5.683
 1132SOL    HW2 6171   2.658   2.825   5.611
 1132SOL     MW 6172   2.713   2.861   5.668
 1133SOL     OW 6173   0.764   2.958   1.464
 1133SOL    HW1 6174   0.710   2.943   1.542
 1133SOL    HW2 6175   0.708   2.933   1.391
 1133SOL     MW 6176   0.750   2.953   1.464
 1134SOL     OW 6177   3.166   0.788   5.916
 1134SOL    HW1 6178   3.076   0.803   5.887
 1134SOL    HW2 6179   3.189   0.703   5.881
 1134SOL     MW 6180   3.157   0.779   5.908
 1135SOL     OW 6181   4.528   4.657   0.030
 1135SOL    HW1 6182   4.618   4.644   0.058
 1135SOL    HW2 6183   4.487   4.571   0.037
 1135SOL     MW 6184   4.534   4.644   0.035
 1136SOL     OW 6185   3.016   2.321   5.302
 1136SOL    HW1 6186   2.942   2.382   5.305
 1136SOL    HW2 6187   3.030   2.296   5.394
 1136SOL     MW 6188   3.008   2.326   5.314
 1137SOL     OW 6189   5.059   3.437   4.853
 1137SOL    HW1 6190   5.131   3.377   4.875
 1137SOL    HW2 6191   5.018   3.457   4.938
 1137SOL     MW 6192   5.063   3.432   4.867
 1138SOL     OW 6193   5.359   3.642   5.241
 1138SOL    HW1 6194   5.388   3.707   5.177
 1138SOL    HW2 6195   5.422   3.571   5.234
 1138SOL     MW 6196   5.371   3.641   5.232
 1139SOL     OW 6197   2.607   5.746   1.878
 1139SOL    HW1 6198   2.570   5.807   1.941
 1139SOL    HW2 6199   2.662   5.687   1.930
 1139SOL     MW 6200   2.609   5.746   1.892
 1140SOL     OW 6201   5.425   5.179   1.786
 1140SOL    HW1 6202   5.349   5.120   1.782
 1140SOL    HW2 6203   5.388   5.265   1.802
 1140SOL     MW 6204   5.410   5.182   1.788
 1141SOL     OW 6205   3.658   0.211   2.125
 1141SOL    HW1 6206   3.566   0.225   2.150
 1141SOL    HW2 6207   3.688   0.297   2.097
 1141SOL     MW 6208   3.650   0.223   2.125
 1142SOL     OW 6209   3.717   5.211   5.215
 1142SOL    HW1 6210   3.661   5.135   5.200
 1142SOL    HW2 6211   3.677   5.257   5.289
 1142SOL     MW 6212   3.705   5.207   5.222
 1143SOL     OW 6213   2.221   5.604   2.136
 1143SOL    HW1 6214   2.248   5.666   2.203
 1143SOL    HW2 6215   2.133   5.577   2.161
 1143SOL     MW 6216   2.213   5.609   2.148
 1144SOL     OW 6217   3.561   4.533   2.559
 1144SOL    HW1 6218   3.495   4.520   2.627
 1144SOL    HW2 6219   3.642   4.501   2.598
 1144SOL     MW 6220   3.563   4.527   2.573
 1145SOL     OW 6221   5.562   2.757   2.766
 1145SOL    HW1 6222   5.592   2.686   2.710
 1145SOL    HW2 6223   5.589   2.837   2.720
 1145SOL     MW 6224   5.570   2.758   2.753
 1146SOL     OW 6225   4.238   4.724   2.499
 1146SOL    HW1 6226   4.321   4.739   2.544
 1146SOL    HW2 6227   4.218   4.632   2.513
 1146SOL     MW 6228   4.246   4.714   2.506
 1147SOL     OW 6229   0.525   3.758   5.638
 1147SOL    HW1 6230   0.437   3.737   5.606
 1147SOL    HW2 6231   0.579   3.683   5.612
 1147SOL     MW 6232   0.521   3.745   5.631
 1148SOL     OW 6233   2.212   5.802   3.429
 1148SOL    HW1 6234   2.161   5.752   3.493
 1148SOL    HW2 6235   2.154   5.873   3.402
 1148SOL     MW 6236   2.198   5.804   3.434
 1149SOL     OW 6237   3.992   1.024   1.279
 1149SOL    HW1 6238   3.913   0.976   1.253
 1149SOL    HW2 6239   3.970   1.062   1.364
 1149SOL     MW 6240   3.979   1.023   1.286
 1150SOL     OW 6241   0.859   5.269   6.018
 1150SOL    HW1 6242   0.888   5.282   5.928
 1150SOL    HW2 6243   0.923   5.316   6.071
 1150SOL     MW 6244   0.871   5.277   6.013
 1151SOL     OW 6245   6.109   3.744   3.180
 1151SOL    HW1 6246   6.088   3.807   3.249
 1151SOL    HW2 6247   6.051   3.669   3.199
 1151SOL     MW 6248   6.099   3.742   3.191
 1152SOL     OW 6249   5.127   3.085   1.081
 1152SOL    HW1 6250   5.078   3.159   1.118
 1152SOL    HW2 6251   5.217   3.100   1.109
 1152SOL     MW 6252   5.132   3.097   1.089
 1153SOL     OW 6253   2.477   5.430   2.662
 1153SOL    HW1 6254   2.475   5.482   2.581
 1153SOL    HW2 6255   2.440   5.489   2.728
 1153SOL     MW 6256   2.472   5.445   2.660
 1154SOL     OW 6257   1.976   1.362   0.422
 1154SOL    HW1 6258   2.043   1.410   0.470
 1154SOL    HW2 6259   1.925   1.429   0.377
 1154SOL     MW 6260   1.978   1.377   0.422
 1155SOL     OW 6261   2.565   1.658   1.374
 1155SOL    HW1 6262   2.484   1.673   1.325
 1155SOL    HW2 6263   2.635   1.679   1.313
 1155SOL     MW 6264   2.563   1.662   1.360
 1156SOL     OW 6265   5.576   3.275   2.325
 1156SOL    HW1 6266   5.564   3.357   2.373
 1156SOL    HW2 6267   5.531   3.209   2.378
 1156SOL     MW 6268   5.569   3.277   2.338
 1157SOL     OW 6269   0.178   0.092   0.977
 1157SOL    HW1 6270   0.168   0.186   0.996
 1157SOL    HW2 6271   0.161   0.085   0.883
 1157SOL     MW 6272   0.175   0.103   0.967
 1158SOL     OW 6273   4.842   5.850   3.112
 1158SOL    HW1 6274   4.807   5.881   3.029
 1158SOL    HW2 6275   4.869   5.760   3.094
 1158SOL     MW 6276   4.841   5.842   3.099
 1159SOL     OW 6277   0.889   5.770   3.066
 1159SOL    HW1 6278   0.915   5.854   3.027
 1159SOL    HW2 6279   0.971   5.726   3.085
 1159SOL     MW 6280   0.903   5.775   3.063
 1160SOL     OW 6281   5.789   4.818   0.247
 1160SOL    HW1 6282   5.789   4.905   0.208
 1160SOL    HW2 6283   5.806   4.833   0.340
 1160SOL     MW 6284   5.791   4.831   0.253
 1161SOL     OW 6285   1.734   4.758   0.996
 1161SOL    HW1 6286   1.641   4.778   0.983
 1161SOL    HW2 6287   1.770   4.839   1.032
 1161SOL     MW 6288   1.727   4.771   0.999
 1162SOL     OW 6289   0.094   4.545   5.428
 1162SOL    HW1 6290   0.154   4.589   5.368
 1162SOL    HW2 6291   0.079   4.607   5.499
 1162SOL     MW 6292   0.100   4.559   5.429
 1163SOL     OW 6293   4.180   0.851   3.517
 1163SOL    HW1 6294   4.182   0.825   3.425
 1163SOL    HW2 6295   4.241   0.924   3.523
 1163SOL     MW 6296   4.188   0.857   3.506
 1164SOL     OW 6297   0.726   5.337   4.561
 1164SOL    HW1 6298   0.758   5.419   4.523
 1164SOL    HW2 6299   0.787   5.319   4.633
 1164SOL     MW 6300   0.738   5.345   4.566
 1165SOL     OW 6301   0.701   0.955   5.405
 1165SOL    HW1 6302   0.669   0.984   5.491
 1165SOL    HW2 6303   0.622   0.948   5.352
 1165SOL     MW 6304   0.687   0.958   5.410
 1166SOL     OW 6305   3.407   4.766   0.569
 1166SOL    HW1 6306   3.383   4.813   0.489
 1166SOL    HW2 6307   3.347   4.799   0.635
 1166SOL     MW 6308   3.397   4.776   0.567
 1167SOL     OW 6309   2.547   5.590   2.408
 1167SOL    HW1 6310   2.560   5.523   2.341
 1167SOL    HW2 6311   2.483   5.650   2.371
 1167SOL     MW 6312   2.541   5.589   2.395
 1168SOL     OW 6313   3.062   5.821   2.580
 1168SOL    HW1 6314   2.986   5.776   2.617
 1168SOL    HW2 6315   3.079   5.775   2.497
 1168SOL     MW 6316   3.054   5.809   2.574
 1169SOL     OW 6317   0.011   3.101   0.425
 1169SOL    HW1 6318   0.075   3.084   0.494
 1169SOL    HW2 6319  -0.022   3.189   0.444
 1169SOL     MW 6320   0.015   3.110   0.437
 1170SOL     OW 6321   0.331   3.711   2.754
 1170SOL    HW1 6322   0.340   3.769   2.830
 1170SOL    HW2 6323   0.318   3.624   2.792
 1170SOL     MW 6324   0.330   3.707   2.769
 1171SOL     OW 6325   5.570   5.935   5.111
 1171SOL    HW1 6326   5.582   5.868   5.179
 1171SOL    HW2 6327   5.627   6.007   5.139
 1171SOL     MW 6328   5.579   5.936   5.123
 1172SOL     OW 6329   2.845   1.088   4.311
 1172SOL    HW1 6330   2.853   1.159   4.247
 1172SOL    HW2 6331   2.901   1.018   4.275
 1172SOL     MW 6332   2.853   1.088   4.298
 1173SOL     OW 6333   5.502   0.798   5.006
 1173SOL    HW1 6334   5.585   0.819   4.963
 1173SOL    HW2 6335   5.508   0.842   5.091
 1173SOL     MW 6336   5.514   0.807   5.011
 1174SOL     OW 6337   1.866   2.141   1.927
 1174SOL    HW1 6338   1.960   2.139   1.944
 1174SOL    HW2 6339   1.845   2.053   1.896
 1174SOL     MW 6340   1.875   2.130   1.925
 1175SOL     OW 6341   0.403   3.101   4.442
 1175SOL    HW1 6342   0.312   3.072   4.449
 1175SOL    HW2 6343   0.402   3.192   4.473
 1175SOL     MW 6344   0.391   3.109   4.447
 1176SOL     OW 6345   4.277   5.511   1.039
 1176SOL    HW1 6346   4.224   5.432   1.030
 1176SOL    HW2 6347   4.215   5.583   1.035
 1176SOL     MW 6348   4.263   5.510   1.037
 1177SOL     OW 6349   0.228   0.879   6.082
 1177SOL    HW1 6350   0.263   0.965   6.056
 1177SOL    HW2 6351   0.304   0.820   6.078
 1177SOL     MW 6352   0.242   0.883   6.078
 1178SOL     OW 6353   0.202   3.080   0.600
 1178SOL    HW1 6354   0.284   3.069   0.551
 1178SOL    HW2 6355   0.194   3.000   0.653
 1178SOL     MW 6356   0.211   3.068   0.601
 1179SOL     OW 6357   2.527   0.506   6.114
 1179SOL    HW1 6358   2.466   0.519   6.041
 1179SOL    HW2 6359   2.584   0.435   6.085
 1179SOL     MW 6360   2.526   0.498   6.101
 1180SOL     OW 6361   5.211   2.735   1.056
 1180SOL    HW1 6362   5.244   2.808   1.004
 1180SOL    HW2 6363   5.136   2.771   1.103
 1180SOL     MW 6364   5.206   2.749   1.055
 1181SOL     OW 6365   2.830   4.198   6.021
 1181SOL    HW1 6366   2.744   4.237   6.004
 1181SOL    HW2 6367   2.857   4.235   6.105
 1181SOL     MW 6368   2.822   4.208   6.030
 1182SOL     OW 6369   1.568   2.729   4.269
 1182SOL    HW1 6370   1.552   2.808   4.320
 1182SOL    HW2 6371   1.510   2.736   4.193
 1182SOL     MW 6372   1.559   2.740   4.266
 1183SOL     OW 6373   0.842   0.782   5.747
 1183SOL    HW1 6374   0.849   0.692   5.777
 1183SOL    HW2 6375   0.804   0.776   5.660
 1183SOL     MW 6376   0.838   0.770   5.740
 1184SOL     OW 6377   0.893   1.922   0.133
 1184SOL    HW1 6378   0.798   1.910   0.129
 1184SOL    HW2 6379   0.927   1.834   0.151
 1184SOL     MW 6380   0.885   1.909   0.135
 1185SOL     OW 6381   4.557   0.265   4.787
 1185SOL    HW1 6382   4.632   0.258   4.846
 1185SOL    HW2 6383   4.485   0.221   4.834
 1185SOL     MW 6384   4.557   0.259   4.801
 1186SOL     OW 6385   1.595   4.420   0.051
 1186SOL    HW1 6386   1.535   4.419  -0.023
 1186SOL    HW2 6387   1.682   4.420   0.013
 1186SOL     MW 6388   1.598   4.420   0.037
 1187SOL     OW 6389   1.310   4.471   1.672
 1187SOL    HW1 6390   1.241   4.405   1.687
 1187SOL    HW2 6391   1.376   4.424   1.621
 1187SOL     MW 6392   1.310   4.456   1.668
 1188SOL     OW 6393   0.219   2.942   5.257
 1188SOL    HW1 6394   0.263   2.885   5.320
 1188SOL    HW2 6395   0.269   3.024   5.259
 1188SOL     MW 6396   0.231   2.945   5.265
 1189SOL     OW 6397   3.807   3.717   1.197
 1189SOL    HW1 6398   3.885   3.731   1.143
 1189SOL    HW2 6399   3.741   3.682   1.137
 1189SOL     MW 6400   3.808   3.714   1.182
 1190SOL     OW 6401   2.359   3.764   0.837
 1190SOL    HW1 6402   2.358   3.738   0.929
 1190SOL    HW2 6403   2.365   3.682   0.789
 1190SOL     MW 6404   2.359   3.751   0.843
 1191SOL     OW 6405   1.063   2.281   0.844
 1191SOL    HW1 6406   1.147   2.247   0.813
 1191SOL    HW2 6407   1.032   2.336   0.771
 1191SOL     MW 6408   1.070   2.284   0.831
 1192SOL     OW 6409   5.283   3.877   0.638
 1192SOL    HW1 6410   5.288   3.943   0.706
 1192SOL    HW2 6411   5.353   3.900   0.576
 1192SOL     MW 6412   5.293   3.888   0.639
 1193SOL     OW 6413   5.947   0.385   1.115
 1193SOL    HW1 6414   5.909   0.339   1.190
 1193SOL    HW2 6415   5.934   0.478   1.134
 1193SOL     MW 6416   5.941   0.391   1.127
 1194SOL     OW 6417   2.043   1.998   3.513
 1194SOL    HW1 6418   1.988   1.927   3.479
 1194SOL    HW2 6419   2.124   1.991   3.463
 1194SOL     MW 6420   2.046   1.988   3.502
 1195SOL     OW 6421   5.458   5.706   3.201
 1195SOL    HW1 6422   5.404   5.665   3.134
 1195SOL    HW2 6423   5.445   5.653   3.279
 1195SOL     MW 6424   5.450   5.694   3.202
 1196SOL     OW 6425   6.008   4.728   5.815
 1196SOL    HW1 6426   5.947   4.671   5.862
 1196SOL    HW2 6427   5.979   4.724   5.724
 1196SOL     MW 6428   5.997   4.720   5.809
 1197SOL     OW 6429   1.713   5.141   4.812
 1197SOL    HW1 6430   1.714   5.071   4.877
 1197SOL    HW2 6431   1.798   5.135   4.768
 1197SOL     MW 6432   1.724   5.131   4.815
 1198SOL     OW 6433   5.383   1.950   0.292
 1198SOL    HW1 6434   5.387   1.854   0.294
 1198SOL    HW2 6435   5.433   1.978   0.369
 1198SOL     MW 6436   5.390   1.941   0.301
 1199SOL     OW 6437   0.230   3.055   1.078
 1199SOL    HW1 6438   0.202   2.965   1.061
 1199SOL    HW2 6439   0.218   3.067   1.172
 1199SOL     MW 6440   0.225   3.045   1.088
 1200SOL     OW 6441   0.431   2.490   2.411
 1200SOL    HW1 6442   0.373   2.496   2.487
 1200SOL    HW2 6443   0.431   2.397   2.387
 1200SOL     MW 6444   0.424   2.479   2.418
 1201SOL     OW 6445   0.128   1.928   5.331
 1201SOL    HW1 6446   0.152   2.018   5.306
 1201SOL    HW2 6447   0.196   1.873   5.293
 1201SOL     MW 6448   0.140   1.933   5.323
 1202SOL     OW 6449   1.579   4.258   0.746
 1202SOL    HW1 6450   1.572   4.207   0.826
 1202SOL    HW2 6451   1.490   4.286   0.727
 1202SOL     MW 6452   1.567   4.255   0.754
 1203SOL     OW 6453   6.072   5.959   3.517
 1203SOL    HW1 6454   6.052   5.866   3.528
 1203SOL    HW2 6455   6.116   5.984   3.599
 1203SOL     MW 6456   6.075   5.950   3.529
 1204SOL     OW 6457   0.519   1.378   3.696
 1204SOL    HW1 6458   0.599   1.387   3.645
 1204SOL    HW2 6459   0.542   1.316   3.765
 1204SOL     MW 6460   0.532   1.371   3.698
 1205SOL     OW 6461   2.075   5.572   2.441
 1205SOL    HW1 6462   2.150   5.516   2.419
 1205SOL    HW2 6463   2.052   5.547   2.530
 1205SOL     MW 6464   2.082   5.561   2.450
 1206SOL     OW 6465   1.249   0.479   1.326
 1206SOL    HW1 6466   1.305   0.547   1.364
 1206SOL    HW2 6467   1.203   0.523   1.255
 1206SOL     MW 6468   1.250   0.493   1.322
 1207SOL     OW 6469   2.954   4.254   5.799
 1207SOL    HW1 6470   2.906   4.234   5.879
 1207SOL    HW2 6471   2.943   4.176   5.744
 1207SOL     MW 6472   2.946   4.241   5.802
 1208SOL     OW 6473   0.359   2.568   3.084
 1208SOL    HW1 6474   0.379   2.526   3.168
 1208SOL    HW2 6475   0.266   2.588   3.089
 1208SOL     MW 6476   0.350   2.565   3.095
 1209SOL     OW 6477   3.640   4.552   0.965
 1209SOL    HW1 6478   3.616   4.624   1.023
 1209SOL    HW2 6479   3.605   4.577   0.879
 1209SOL     MW 6480   3.632   4.565   0.961
 1210SOL     OW 6481   4.650   0.418   2.495
 1210SOL    HW1 6482   4.620   0.346   2.439
 1210SOL    HW2 6483   4.585   0.487   2.482
 1210SOL     MW 6484   4.638   0.417   2.487
 1211SOL     OW 6485   5.769   0.254   2.989
 1211SOL    HW1 6486   5.852   0.249   3.035
 1211SOL    HW2 6487   5.727   0.170   3.006
 1211SOL     MW 6488   5.774   0.242   2.997
 1212SOL     OW 6489   4.089   5.714   0.997
 1212SOL    HW1 6490   4.084   5.760   1.081
 1212SOL    HW2 6491   4.001   5.678   0.984
 1212SOL     MW 6492   4.077   5.716   1.006
 1213SOL     OW 6493   1.721   4.861   2.489
 1213SOL    HW1 6494   1.640   4.857   2.541
 1213SOL    HW2 6495   1.696   4.826   2.404
 1213SOL     MW 6496   1.707   4.856   2.485
 1214SOL     OW 6497   3.284   2.272   4.775
 1214SOL    HW1 6498   3.194   2.280   4.744
 1214SOL    HW2 6499   3.291   2.181   4.805
 1214SOL     MW 6500   3.274   2.261   4.775
 1215SOL     OW 6501   3.505   5.358   5.039
 1215SOL    HW1 6502   3.509   5.429   5.104
 1215SOL    HW2 6503   3.596   5.341   5.016
 1215SOL     MW 6504   3.517   5.365   5.044
 1216SOL     OW 6505   3.810   5.654   1.008
 1216SOL    HW1 6506   3.729   5.630   0.964
 1216SOL    HW2 6507   3.795   5.629   1.100
 1216SOL     MW 6508   3.798   5.648   1.014
 1217SOL     OW 6509   5.731   1.138   2.510
 1217SOL    HW1 6510   5.684   1.169   2.587
 1217SOL    HW2 6511   5.812   1.190   2.510
 1217SOL     MW 6512   5.735   1.149   2.520
 1218SOL     OW 6513   1.360   2.118   4.488
 1218SOL    HW1 6514   1.352   2.201   4.443
 1218SOL    HW2 6515   1.437   2.128   4.544
 1218SOL     MW 6516   1.368   2.130   4.489
 1219SOL     OW 6517   0.193   3.393   0.081
 1219SOL    HW1 6518   0.238   3.463   0.030
 1219SOL    HW2 6519   0.241   3.314   0.056
 1219SOL     MW 6520   0.205   3.392   0.070
 1220SOL     OW 6521   4.159   0.756   5.071
 1220SOL    HW1 6522   4.158   0.846   5.039
 1220SOL    HW2 6523   4.207   0.707   5.003
 1220SOL     MW 6524   4.165   0.761   5.058
 1221SOL     OW 6525   4.466   1.581   1.628
 1221SOL    HW1 6526   4.541   1.626   1.667
 1221SOL    HW2 6527   4.415   1.549   1.703
 1221SOL     MW 6528   4.469   1.583   1.643
 1222SOL     OW 6529   5.752   1.678   1.227
 1222SOL    HW1 6530   5.847   1.686   1.227
 1222SOL    HW2 6531   5.722   1.745   1.288
 1222SOL     MW 6532   5.760   1.687   1.235
 1223SOL     OW 6533   2.417   3.351   0.230
 1223SOL    HW1 6534   2.491   3.330   0.173
 1223SOL    HW2 6535   2.380   3.266   0.253
 1223SOL     MW 6536   2.422   3.337   0.226
 1224SOL     OW 6537   0.288   5.860   2.843
 1224SOL    HW1 6538   0.242   5.868   2.759
 1224SOL    HW2 6539   0.364   5.918   2.835
 1224SOL     MW 6540   0.292   5.869   2.832
 1225SOL     OW 6541   4.457   1.981   1.528
 1225SOL    HW1 6542   4.409   1.917   1.580
 1225SOL    HW2 6543   4.436   1.958   1.437
 1225SOL     MW 6544   4.448   1.970   1.523
 1226SOL     OW 6545   0.174   5.246   1.295
 1226SOL    HW1 6546   0.143   5.264   1.383
 1226SOL    HW2 6547   0.195   5.152   1.296
 1226SOL     MW 6548   0.173   5.236   1.306
 1227SOL     OW 6549   0.518   4.210   5.670
 1227SOL    HW1 6550   0.547   4.185   5.758
 1227SOL    HW2 6551   0.435   4.256   5.685
 1227SOL     MW 6552   0.511   4.213   5.683
 1228SOL     OW 6553   2.776   1.836   0.081
 1228SOL    HW1 6554   2.735   1.906   0.029
 1228SOL    HW2 6555   2.711   1.766   0.080
 1228SOL     MW 6556   2.762   1.836   0.074
 1229SOL     OW 6557   5.802   3.965   1.892
 1229SOL    HW1 6558   5.822   3.941   1.983
 1229SOL    HW2 6559   5.729   4.026   1.899
 1229SOL     MW 6560   5.795   3.970   1.905
 1230SOL     OW 6561   2.125   0.541   5.603
 1230SOL    HW1 6562   2.098   0.625   5.566
 1230SOL    HW2 6563   2.042   0.500   5.630
 1230SOL     MW 6564   2.111   0.546   5.602
 1231SOL     OW 6565   2.521   3.201   5.945
 1231SOL    HW1 6566   2.427   3.216   5.951
 1231SOL    HW2 6567   2.557   3.236   6.026
 1231SOL     MW 6568   2.514   3.207   5.956
 1232SOL     OW 6569   5.171   2.007   3.711
 1232SOL    HW1 6570   5.160   1.958   3.792
 1232SOL    HW2 6571   5.263   1.994   3.687
 1232SOL     MW 6572   5.181   1.999   3.718
 1233SOL     OW 6573   3.905   2.353   4.543
 1233SOL    HW1 6574   3.944   2.268   4.564
 1233SOL    HW2 6575   3.979   2.414   4.546
 1233SOL     MW 6576   3.920   2.350   4.546
 1234SOL     OW 6577   1.117   1.097   1.385
 1234SOL    HW1 6578   1.111   1.144   1.467
 1234SOL    HW2 6579   1.072   1.153   1.321
 1234SOL     MW 6580   1.111   1.110   1.387
 1235SOL     OW 6581   0.799   4.627   5.798
 1235SOL    HW1 6582   0.858   4.577   5.742
 1235SOL    HW2 6583   0.729   4.656   5.740
 1235SOL     MW 6584   0.798   4.624   5.784
 1236SOL     OW 6585   2.035   0.232   1.659
 1236SOL    HW1 6586   2.011   0.185   1.580
 1236SOL    HW2 6587   1.955   0.277   1.685
 1236SOL     MW 6588   2.022   0.232   1.652
 1237SOL     OW 6589   5.862   3.141   5.109
 1237SOL    HW1 6590   5.832   3.113   5.023
 1237SOL    HW2 6591   5.782   3.152   5.160
 1237SOL     MW 6592   5.848   3.138   5.105
 1238SOL     OW 6593   0.720   2.248   5.884
 1238SOL    HW1 6594   0.683   2.160   5.889
 1238SOL    HW2 6595   0.704   2.287   5.970
 1238SOL     MW 6596   0.714   2.242   5.896
 1239SOL     OW 6597   1.637   6.000   5.258
 1239SOL    HW1 6598   1.601   5.973   5.173
 1239SOL    HW2 6599   1.723   6.037   5.237
 1239SOL     MW 6600   1.643   6.001   5.244
 1240SOL     OW 6601   4.418   0.877   4.715
 1240SOL    HW1 6602   4.443   0.938   4.784
 1240SOL    HW2 6603   4.499   0.856   4.669
 1240SOL     MW 6604   4.431   0.882   4.718
 1241SOL     OW 6605   0.131   1.076   2.317
 1241SOL    HW1 6606   0.060   1.032   2.270
 1241SOL    HW2 6607   0.211   1.049   2.272
 1241SOL     MW 6608   0.132   1.067   2.305
 1242SOL     OW 6609   6.117   0.340   0.548
 1242SOL    HW1 6610   6.198   0.304   0.513
 1242SOL    HW2 6611   6.057   0.342   0.474
 1242SOL     MW 6612   6.120   0.336   0.534
 1243SOL     OW 6613   2.837   4.984   0.974
 1243SOL    HW1 6614   2.769   4.932   1.017
 1243SOL    HW2 6615   2.906   4.993   1.040
 1243SOL     MW 6616   2.837   4.979   0.988
 1244SOL     OW 6617   3.576   0.916   2.670
 1244SOL    HW1 6618   3.544   0.838   2.715
 1244SOL    HW2 6619   3.533   0.989   2.714
 1244SOL     MW 6620   3.566   0.916   2.681
 1245SOL     OW 6621   5.786   1.371   0.656
 1245SOL    HW1 6622   5.834   1.380   0.574
 1245SOL    HW2 6623   5.755   1.281   0.658
 1245SOL     MW 6624   5.789   1.361   0.646
 1246SOL     OW 6625   5.049   2.026   0.266
 1246SOL    HW1 6626   5.128   1.987   0.230
 1246SOL    HW2 6627   5.071   2.118   0.280
 1246SOL     MW 6628   5.062   2.033   0.263
 1247SOL     OW 6629   4.802   5.985   2.609
 1247SOL    HW1 6630   4.800   6.080   2.592
 1247SOL    HW2 6631   4.873   5.953   2.553
 1247SOL     MW 6632   4.811   5.993   2.599
 1248SOL     OW 6633   3.541   5.302   5.395
 1248SOL    HW1 6634   3.492   5.300   5.477
 1248SOL    HW2 6635   3.526   5.390   5.360
 1248SOL     MW 6636   3.533   5.313   5.401
 1249SOL     OW 6637   0.122   3.495   4.345
 1249SOL    HW1 6638   0.114   3.418   4.288
 1249SOL    HW2 6639   0.035   3.535   4.342
 1249SOL     MW 6640   0.110   3.490   4.337
 1250SOL     OW 6641   5.944   0.364   4.726
 1250SOL    HW1 6642   5.905   0.377   4.640
 1250SOL    HW2 6643   6.014   0.300   4.712
 1250SOL     MW 6644   5.948   0.357   4.713
 1251SOL     OW 6645   4.355   5.879   0.693
 1251SOL    HW1 6646   4.433   5.862   0.745
 1251SOL    HW2 6647   4.366   5.824   0.615
 1251SOL     MW 6648   4.366   5.869   0.689
 1252SOL     OW 6649   2.523   0.049   6.035
 1252SOL    HW1 6650   2.490  -0.006   5.964
 1252SOL    HW2 6651   2.567  -0.013   6.094
 1252SOL     MW 6652   2.525   0.034   6.034
 1253SOL     OW 6653   5.099   0.226   5.654
 1253SOL    HW1 6654   5.063   0.137   5.650
 1253SOL    HW2 6655   5.167   0.221   5.722
 1253SOL     MW 6656   5.103   0.214   5.662
 1254SOL     OW 6657   1.785   2.528   4.885
 1254SOL    HW1 6658   1.694   2.503   4.898
 1254SOL    HW2 6659   1.802   2.593   4.953
 1254SOL     MW 6660   1.776   2.533   4.895
 1255SOL     OW 6661   2.484   4.993   5.653
 1255SOL    HW1 6662   2.526   5.074   5.625
 1255SOL    HW2 6663   2.555   4.929   5.655
 1255SOL     MW 6664   2.498   4.995   5.650
 1256SOL     OW 6665   1.665   3.342   0.931
 1256SOL    HW1 6666   1.699   3.405   0.868
 1256SOL    HW2 6667   1.738   3.281   0.945
 1256SOL     MW 6668   1.679   3.342   0.925
 1257SOL     OW 6669   3.721   0.413   0.246
 1257SOL    HW1 6670   3.637   0.396   0.202
 1257SOL    HW2 6671   3.704   0.396   0.339
 1257SOL     MW 6672   3.708   0.409   0.253
 1258SOL     OW 6673   3.951   1.627   2.143
 1258SOL    HW1 6674   3.905   1.594   2.219
 1258SOL    HW2 6675   3.881   1.650   2.082
 1258SOL     MW 6676   3.936   1.626   2.145
 1259SOL     OW 6677   0.551   1.251   1.551
 1259SOL    HW1 6678   0.459   1.276   1.540
 1259SOL    HW2 6679   0.581   1.302   1.626
 1259SOL     MW 6680   0.543   1.260   1.559
 1260SOL     OW 6681   1.146   5.429   3.374
 1260SOL    HW1 6682   1.200   5.378   3.435
 1260SOL    HW2 6683   1.094   5.486   3.430
 1260SOL     MW 6684   1.146   5.430   3.389
 1261SOL     OW 6685   5.753   4.566   0.575
 1261SOL    HW1 6686   5.773   4.482   0.534
 1261SOL    HW2 6687   5.676   4.598   0.527
 1261SOL     MW 6688   5.746   4.560   0.563
 1262SOL     OW 6689   0.299   1.500   5.267
 1262SOL    HW1 6690   0.362   1.541   5.208
 1262SOL    HW2 6691   0.239   1.453   5.209
 1262SOL     MW 6692   0.300   1.499   5.252
 1263SOL     OW 6693   1.601   2.022   3.804
 1263SOL    HW1 6694   1.552   2.103   3.788
 1263SOL    HW2 6695   1.648   2.039   3.886
 1263SOL     MW 6696   1.600   2.035   3.813
 1264SOL     OW 6697   4.410   3.628   0.587
 1264SOL    HW1 6698   4.350   3.656   0.517
 1264SOL    HW2 6699   4.486   3.593   0.540
 1264SOL     MW 6700   4.412   3.627   0.572
 1265SOL     OW 6701   5.885   2.337   1.471
 1265SOL    HW1 6702   5.941   2.294   1.406
 1265SOL    HW2 6703   5.922   2.311   1.555
 1265SOL     MW 6704   5.897   2.328   1.474
 1266SOL     OW 6705   4.501   1.753   5.734
 1266SOL    HW1 6706   4.496   1.739   5.828
 1266SOL    HW2 6707   4.566   1.822   5.723
 1266SOL     MW 6708   4.509   1.760   5.744
 1267SOL     OW 6709   0.463   3.345   3.223
 1267SOL    HW1 6710   0.465   3.305   3.137
 1267SOL    HW2 6711   0.395   3.298   3.270
 1267SOL     MW 6712   0.454   3.334   3.218
 1268SOL     OW 6713   0.428   5.748   4.358
 1268SOL    HW1 6714   0.503   5.760   4.417
 1268SOL    HW2 6715   0.390   5.835   4.349
 1268SOL     MW 6716   0.433   5.761   4.365
 1269SOL     OW 6717   1.560   1.790   4.789
 1269SOL    HW1 6718   1.554   1.837   4.872
 1269SOL    HW2 6719   1.513   1.708   4.804
 1269SOL     MW 6720   1.553   1.785   4.801
 1270SOL     OW 6721   0.163   0.825   4.642
 1270SOL    HW1 6722   0.238   0.874   4.675
 1270SOL    HW2 6723   0.087   0.869   4.682
 1270SOL     MW 6724   0.163   0.837   4.651
 1271SOL     OW 6725   5.406   3.444   3.275
 1271SOL    HW1 6726   5.402   3.351   3.251
 1271SOL    HW2 6727   5.478   3.450   3.337
 1271SOL     MW 6728   5.415   3.433   3.280
 1272SOL     OW 6729   0.696   6.094   2.949
 1272SOL    HW1 6730   0.699   6.033   3.023
 1272SOL    HW2 6731   0.613   6.074   2.906
 1272SOL     MW 6732   0.685   6.083   2.953
 1273SOL     OW 6733   1.425   4.784   4.368
 1273SOL    HW1 6734   1.445   4.849   4.300
 1273SOL    HW2 6735   1.435   4.831   4.450
 1273SOL     MW 6736   1.429   4.798   4.370
 1274SOL     OW 6737   5.899   4.639   1.791
 1274SOL    HW1 6738   5.964   4.699   1.755
 1274SOL    HW2 6739   5.950   4.568   1.829
 1274SOL     MW 6740   5.913   4.637   1.791
 1275SOL     OW 6741   0.515   3.591   1.854
 1275SOL    HW1 6742   0.592   3.598   1.797
 1275SOL    HW2 6743   0.461   3.666   1.829
 1275SOL     MW 6744   0.518   3.601   1.843
 1276SOL     OW 6745   1.278   2.000   5.402
 1276SOL    HW1 6746   1.190   2.027   5.429
 1276SOL    HW2 6747   1.284   2.026   5.310
 1276SOL     MW 6748   1.267   2.007   5.394
 1277SOL     OW 6749   0.135   2.589   0.810
 1277SOL    HW1 6750   0.125   2.659   0.746
 1277SOL    HW2 6751   0.112   2.509   0.763
 1277SOL     MW 6752   0.131   2.588   0.796
 1278SOL     OW 6753   5.444   4.851   1.542
 1278SOL    HW1 6754   5.476   4.762   1.525
 1278SOL    HW2 6755   5.478   4.872   1.629
 1278SOL     MW 6756   5.452   4.842   1.551
 1279SOL     OW 6757   1.675   0.110   0.222
 1279SOL    HW1 6758   1.614   0.058   0.169
 1279SOL    HW2 6759   1.655   0.200   0.199
 1279SOL     MW 6760   1.664   0.115   0.213
 1280SOL     OW 6761   5.993   1.781   0.490
 1280SOL    HW1 6762   6.020   1.844   0.556
 1280SOL    HW2 6763   5.912   1.816   0.452
 1280SOL     MW 6764   5.987   1.793   0.493
 1281SOL     OW 6765   3.783   2.084   5.903
 1281SOL    HW1 6766   3.783   2.026   5.979
 1281SOL    HW2 6767   3.809   2.027   5.830
 1281SOL     MW 6768   3.786   2.069   5.903
 1282SOL     OW 6769   1.015   2.881   4.418
 1282SOL    HW1 6770   0.929   2.855   4.386
 1282SOL    HW2 6771   1.007   2.975   4.435
 1282SOL     MW 6772   1.003   2.890   4.416
 1283SOL     OW 6773   1.147   1.523   3.541
 1283SOL    HW1 6774   1.183   1.495   3.457
 1283SOL    HW2 6775   1.192   1.469   3.606
 1283SOL     MW 6776   1.157   1.512   3.539
 1284SOL     OW 6777   4.620   4.380   2.500
 1284SOL    HW1 6778   4.653   4.458   2.546
 1284SOL    HW2 6779   4.665   4.382   2.415
 1284SOL     MW 6780   4.630   4.390   2.495
 1285SOL     OW 6781   5.102   0.384   1.263
 1285SOL    HW1 6782   5.104   0.409   1.170
 1285SOL    HW2 6783   5.057   0.299   1.263
 1285SOL     MW 6784   5.096   0.376   1.251
 1286SOL     OW 6785   0.221   0.127   5.084
 1286SOL    HW1 6786   0.311   0.114   5.053
 1286SOL    HW2 6787   0.171   0.059   5.040
 1286SOL     MW 6788   0.226   0.117   5.074
 1287SOL     OW 6789   3.419   3.678   4.664
 1287SOL    HW1 6790   3.508   3.678   4.698
 1287SOL    HW2 6791   3.417   3.604   4.602
 1287SOL     MW 6792   3.430   3.668   4.660
 1288SOL     OW 6793   2.113   2.118   0.227
 1288SOL    HW1 6794   2.157   2.047   0.273
 1288SOL    HW2 6795   2.183   2.182   0.211
 1288SOL     MW 6796   2.128   2.117   0.231
 1289SOL     OW 6797   4.663   1.387   0.523
 1289SOL    HW1 6798   4.707   1.431   0.595
 1289SOL    HW2 6799   4.585   1.441   0.505
 1289SOL     MW 6800   4.659   1.399   0.530
 1290SOL     OW 6801   1.932   2.487   4.657
 1290SOL    HW1 6802   1.909   2.489   4.750
 1290SOL    HW2 6803   1.850   2.468   4.612
 1290SOL     MW 6804   1.918   2.485   4.663
 1291SOL     OW 6805   3.467   0.310   4.787
 1291SOL    HW1 6806   3.426   0.279   4.706
 1291SOL    HW2 6807   3.412   0.383   4.815
 1291SOL     MW 6808   3.455   0.315   4.780
 1292SOL     OW 6809   5.046   5.710   4.719
 1292SOL    HW1 6810   5.112   5.735   4.784
 1292SOL    HW2 6811   5.091   5.713   4.635
 1292SOL     MW 6812   5.060   5.713   4.717
 1293SOL     OW 6813   0.998   0.723   1.863
 1293SOL    HW1 6814   1.007   0.629   1.880
 1293SOL    HW2 6815   0.929   0.751   1.923
 1293SOL     MW 6816   0.990   0.714   1.873
 1294SOL     OW 6817   4.347   4.846   0.638
 1294SOL    HW1 6818   4.271   4.848   0.695
 1294SOL    HW2 6819   4.327   4.909   0.569
 1294SOL     MW 6820   4.335   4.854   0.635
 1295SOL     OW 6821   4.703   1.950   5.669
 1295SOL    HW1 6822   4.640   2.008   5.626
 1295SOL    HW2 6823   4.744   1.902   5.597
 1295SOL     MW 6824   4.700   1.952   5.654
 1296SOL     OW 6825   1.812   3.548   4.065
 1296SOL    HW1 6826   1.875   3.515   4.129
 1296SOL    HW2 6827   1.830   3.498   3.985
 1296SOL     MW 6828   1.822   3.538   4.063
 1297SOL     OW 6829   1.596   4.311   5.377
 1297SOL    HW1 6830   1.567   4.394   5.340
 1297SOL    HW2 6831   1.521   4.252   5.366
 1297SOL     MW 6832   1.582   4.314   5.371
 1298SOL     OW 6833   4.354   5.350   2.330
 1298SOL    HW1 6834   4.303   5.406   2.389
 1298SOL    HW2 6835   4.300   5.271   2.320
 1298SOL     MW 6836   4.340   5.347   2.336
 1299SOL     OW 6837   2.666   5.620   1.457
 1299SOL    HW1 6838   2.617   5.615   1.375
 1299SOL    HW2 6839   2.667   5.713   1.479
 1299SOL     MW 6840   2.660   5.631   1.449
 1300SOL     OW 6841   4.992   0.206   3.081
 1300SOL    HW1 6842   4.998   0.110   3.071
 1300SOL    HW2 6843   5.021   0.222   3.170
 1300SOL     MW 6844   4.996   0.196   3.091
 1301SOL     OW 6845   3.678   5.001   1.651
 1301SOL    HW1 6846   3.583   5.000   1.635
 1301SOL    HW2 6847   3.716   5.024   1.566
 1301SOL     MW 6848   3.671   5.004   1.638
 1302SOL     OW 6849   3.770   3.683   0.213
 1302SOL    HW1 6850   3.828   3.615   0.247
 1302SOL    HW2 6851   3.713   3.637   0.151
 1302SOL     MW 6852   3.770   3.668   0.208
 1303SOL     OW 6853   3.773   4.197   5.170
 1303SOL    HW1 6854   3.847   4.173   5.227
 1303SOL    HW2 6855   3.811   4.256   5.104
 1303SOL     MW 6856   3.788   4.201   5.169
 1304SOL     OW 6857   3.602   1.465   1.947
 1304SOL    HW1 6858   3.606   1.440   1.855
 1304SOL    HW2 6859   3.564   1.389   1.991
 1304SOL     MW 6860   3.597   1.452   1.941
 1305SOL     OW 6861   4.700   2.057   1.922
 1305SOL    HW1 6862   4.686   2.011   1.840
 1305SOL    HW2 6863   4.775   2.012   1.962
 1305SOL     MW 6864   4.707   2.045   1.917
 1306SOL     OW 6865   4.897   1.591   4.264
 1306SOL    HW1 6866   4.980   1.615   4.223
 1306SOL    HW2 6867   4.831   1.617   4.200
 1306SOL     MW 6868   4.899   1.598   4.250
 1307SOL     OW 6869   0.945   2.072   5.187
 1307SOL    HW1 6870   0.962   2.095   5.278
 1307SOL    HW2 6871   0.877   2.006   5.190
 1307SOL     MW 6872   0.939   2.067   5.199
 1308SOL     OW 6873   1.581   1.446   2.188
 1308SOL    HW1 6874   1.542   1.492   2.262
 1308SOL    HW2 6875   1.639   1.381   2.227
 1308SOL     MW 6876   1.583   1.444   2.202
 1309SOL     OW 6877   0.142   1.180   5.523
 1309SOL    HW1 6878   0.100   1.101   5.557
 1309SOL    HW2 6879   0.190   1.150   5.445
 1309SOL     MW 6880   0.142   1.166   5.517
 1310SOL     OW 6881   3.043   6.011   1.991
 1310SOL    HW1 6882   3.026   6.026   2.084
 1310SOL    HW2 6883   2.986   6.073   1.946
 1310SOL     MW 6884   3.034   6.020   1.997
 1311SOL     OW 6885   5.520   4.050   0.116
 1311SOL    HW1 6886   5.480   4.033   0.030
 1311SOL    HW2 6887   5.605   4.007   0.113
 1311SOL     MW 6888   5.526   4.042   0.105
 1312SOL     OW 6889   3.081   5.396   3.010
 1312SOL    HW1 6890   3.092   5.324   2.947
 1312SOL    HW2 6891   3.153   5.456   2.991
 1312SOL     MW 6892   3.091   5.394   3.000
 1313SOL     OW 6893   3.978   2.861   2.108
 1313SOL    HW1 6894   3.905   2.878   2.168
 1313SOL    HW2 6895   4.005   2.771   2.128
 1313SOL     MW 6896   3.972   2.851   2.118
 1314SOL     OW 6897   5.665   2.271   0.283
 1314SOL    HW1 6898   5.588   2.317   0.314
 1314SOL    HW2 6899   5.719   2.339   0.242
 1314SOL     MW 6900   5.662   2.285   0.281
 1315SOL     OW 6901   3.723   0.926   3.033
 1315SOL    HW1 6902   3.744   0.844   2.988
 1315SOL    HW2 6903   3.738   0.994   2.968
 1315SOL     MW 6904   3.728   0.924   3.019
 1316SOL     OW 6905   2.781   6.032   1.250
 1316SOL    HW1 6906   2.861   6.077   1.225
 1316SOL    HW2 6907   2.711   6.083   1.210
 1316SOL     MW 6908   2.782   6.044   1.242
 1317SOL     OW 6909   1.484   3.168   1.621
 1317SOL    HW1 6910   1.441   3.084   1.607
 1317SOL    HW2 6911   1.415   3.233   1.609
 1317SOL     MW 6912   1.470   3.166   1.617
 1318SOL     OW 6913   1.543   2.908   4.785
 1318SOL    HW1 6914   1.476   2.848   4.817
 1318SOL    HW2 6915   1.617   2.851   4.762
 1318SOL     MW 6916   1.544   2.893   4.786
 1319SOL     OW 6917   1.819   1.018   3.247
 1319SOL    HW1 6918   1.791   1.092   3.301
 1319SOL    HW2 6919   1.839   0.949   3.310
 1319SOL     MW 6920   1.818   1.019   3.262
 1320SOL     OW 6921   1.166   0.727   4.764
 1320SOL    HW1 6922   1.216   0.803   4.794
 1320SOL    HW2 6923   1.133   0.687   4.845
 1320SOL     MW 6924   1.168   0.731   4.778
 1321SOL     OW 6925   2.051   2.045   1.073
 1321SOL    HW1 6926   2.003   2.094   1.139
 1321SOL    HW2 6927   1.992   2.041   0.998
 1321SOL     MW 6928   2.037   2.051   1.072
 1322SOL     OW 6929   0.805   6.079   1.788
 1322SOL    HW1 6930   0.800   6.002   1.732
 1322SOL    HW2 6931   0.723   6.080   1.837
 1322SOL     MW 6932   0.794   6.069   1.787
 1323SOL     OW 6933   3.003   2.323   6.049
 1323SOL    HW1 6934   2.960   2.270   5.983
 1323SOL    HW2 6935   3.085   2.352   6.007
 1323SOL     MW 6936   3.008   2.320   6.035
 1324SOL     OW 6937   2.944   3.626   5.736
 1324SOL    HW1 6938   2.969   3.718   5.739
 1324SOL    HW2 6939   2.848   3.628   5.736
 1324SOL     MW 6940   2.935   3.638   5.737
 1325SOL     OW 6941   0.330   1.106   1.827
 1325SOL    HW1 6942   0.336   1.187   1.877
 1325SOL    HW2 6943   0.273   1.050   1.879
 1325SOL     MW 6944   0.323   1.109   1.840
 1326SOL     OW 6945   4.423   0.106   0.392
 1326SOL    HW1 6946   4.360   0.088   0.463
 1326SOL    HW2 6947   4.484   0.170   0.431
 1326SOL     MW 6948   4.423   0.112   0.406
 1327SOL     OW 6949   0.309   5.631   1.009
 1327SOL    HW1 6950   0.295   5.583   1.091
 1327SOL    HW2 6951   0.275   5.573   0.941
 1327SOL     MW 6952   0.303   5.617   1.011
 1328SOL     OW 6953   1.225   4.800   3.585
 1328SOL    HW1 6954   1.313   4.797   3.548
 1328SOL    HW2 6955   1.203   4.708   3.602
 1328SOL     MW 6956   1.233   4.788   3.582
 1329SOL     OW 6957   5.644   1.148   3.186
 1329SOL    HW1 6958   5.726   1.112   3.153
 1329SOL    HW2 6959   5.670   1.210   3.254
 1329SOL     MW 6960   5.658   1.151   3.190
 1330SOL     OW 6961   0.501   1.617   3.837
 1330SOL    HW1 6962   0.524   1.532   3.799
 1330SOL    HW2 6963   0.521   1.608   3.930
 1330SOL     MW 6964   0.506   1.605   3.844
 1331SOL     OW 6965   4.033   0.543   3.619
 1331SOL    HW1 6966   4.013   0.605   3.689
 1331SOL    HW2 6967   3.996   0.583   3.540
 1331SOL     MW 6968   4.026   0.556   3.618
 1332SOL     OW 6969   2.591   3.559   4.864
 1332SOL    HW1 6970   2.617   3.472   4.834
 1332SOL    HW2 6971   2.512   3.544   4.916
 1332SOL     MW 6972   2.584   3.546   4.867
 1333SOL     OW 6973   5.597   5.049   4.315
 1333SOL    HW1 6974   5.591   4.960   4.279
 1333SOL    HW2 6975   5.641   5.099   4.247
 1333SOL     MW 6976   5.602   5.044   4.302
 1334SOL     OW 6977   1.253   5.047   3.432
 1334SOL    HW1 6978   1.240   5.119   3.494
 1334SOL    HW2 6979   1.195   4.978   3.462
 1334SOL     MW 6980   1.244   5.048   3.443
 1335SOL     OW 6981   5.533   2.479   5.297
 1335SOL    HW1 6982   5.583   2.471   5.216
 1335SOL    HW2 6983   5.526   2.573   5.312
 1335SOL     MW 6984   5.538   2.490   5.289
 1336SOL     OW 6985   2.391   4.576   1.898
 1336SOL    HW1 6986   2.444   4.513   1.849
 1336SOL    HW2 6987   2.303   4.537   1.900
 1336SOL     MW 6988   2.386   4.563   1.892
 1337SOL     OW 6989   3.165   1.459   4.527
 1337SOL    HW1 6990   3.089   1.518   4.526
 1337SOL    HW2 6991   3.236   1.513   4.563
 1337SOL     MW 6992   3.164   1.474   4.532
 1338SOL     OW 6993   5.420   5.849   5.635
 1338SOL    HW1 6994   5.381   5.762   5.643
 1338SOL    HW2 6995   5.455   5.868   5.722
 1338SOL     MW 6996   5.420   5.840   5.647
 1339SOL     OW 6997   5.700   1.366   1.706
 1339SOL    HW1 6998   5.689   1.403   1.794
 1339SOL    HW2 6999   5.617   1.322   1.688
 1339SOL     MW 7000   5.688   1.365   1.715
 1340SOL     OW 7001   0.916   4.977   4.590
 1340SOL    HW1 7002   0.969   5.052   4.563
 1340SOL    HW2 7003   0.850   4.967   4.521
 1340SOL     MW 7004   0.914   4.985   4.578
 1341SOL     OW 7005   0.200   3.592   1.106
 1341SOL    HW1 7006   0.254   3.541   1.166
 1341SOL    HW2 7007   0.166   3.527   1.044
 1341SOL     MW 7008   0.202   3.577   1.106
 1342SOL     OW 7009   4.823   3.053   2.784
 1342SOL    HW1 7010   4.888   3.109   2.826
 1342SOL    HW2 7011   4.845   2.965   2.814
 1342SOL     MW 7012   4.834   3.049   2.793
 1343SOL     OW 7013   2.326   1.366   4.303
 1343SOL    HW1 7014   2.406   1.418   4.311
 1343SOL    HW2 7015   2.305   1.340   4.393
 1343SOL     MW 7016   2.333   1.369   4.315
 1344SOL     OW 7017   1.233   2.809   0.309
 1344SOL    HW1 7018   1.237   2.904   0.300
 1344SOL    HW2 7019   1.211   2.793   0.399
 1344SOL     MW 7020   1.230   2.819   0.319
 1345SOL     OW 7021   4.792   5.377   1.008
 1345SOL    HW1 7022   4.801   5.285   1.032
 1345SOL    HW2 7023   4.697   5.394   1.012
 1345SOL     MW 7024   4.781   5.367   1.011
 1346SOL     OW 7025   1.815   5.566   0.648
 1346SOL    HW1 7026   1.820   5.515   0.728
 1346SOL    HW2 7027   1.725   5.600   0.647
 1346SOL     MW 7028   1.804   5.564   0.659
 1347SOL     OW 7029   1.006   1.712   1.600
 1347SOL    HW1 7030   0.949   1.692   1.674
 1347SOL    HW2 7031   0.949   1.752   1.535
 1347SOL     MW 7032   0.992   1.714   1.602
 1348SOL     OW 7033   1.845   2.794   3.272
 1348SOL    HW1 7034   1.767   2.837   3.237
 1348SOL    HW2 7035   1.815   2.707   3.298
 1348SOL     MW 7036   1.831   2.788   3.271
 1349SOL     OW 7037   0.577   0.911   2.280
 1349SOL    HW1 7038   0.621   0.827   2.295
 1349SOL    HW2 7039   0.648   0.975   2.278
 1349SOL     MW 7040   0.592   0.908   2.282
 1350SOL     OW 7041   4.179   0.767   5.999
 1350SOL    HW1 7042   4.099   0.752   5.948
 1350SOL    HW2 7043   4.234   0.691   5.980
 1350SOL     MW 7044   4.176   0.755   5.990
 1351SOL     OW 7045   0.532   3.790   0.119
 1351SOL    HW1 7046   0.579   3.709   0.140
 1351SOL    HW2 7047   0.585   3.859   0.159
 1351SOL     MW 7048   0.545   3.789   0.127
 1352SOL     OW 7049   4.142   1.159   1.107
 1352SOL    HW1 7050   4.072   1.108   1.147
 1352SOL    HW2 7051   4.109   1.181   1.019
 1352SOL     MW 7052   4.129   1.156   1.101
 1353SOL     OW 7053   4.790   5.817   1.139
 1353SOL    HW1 7054   4.859   5.752   1.122
 1353SOL    HW2 7055   4.708   5.768   1.131
 1353SOL     MW 7056   4.789   5.802   1.136
 1354SOL     OW 7057   4.028   4.649   3.421
 1354SOL    HW1 7058   3.944   4.681   3.388
 1354SOL    HW2 7059   4.060   4.718   3.478
 1354SOL     MW 7060   4.022   4.662   3.424
 1355SOL     OW 7061   3.107   3.260   5.515
 1355SOL    HW1 7062   3.093   3.312   5.594
 1355SOL    HW2 7063   3.174   3.196   5.540
 1355SOL     MW 7064   3.114   3.258   5.528
 1356SOL     OW 7065   3.796   1.366   5.782
 1356SOL    HW1 7066   3.824   1.400   5.867
 1356SOL    HW2 7067   3.755   1.441   5.738
 1356SOL     MW 7068   3.794   1.380   5.787
 1357SOL     OW 7069   3.663   0.628   1.114
 1357SOL    HW1 7070   3.695   0.718   1.120
 1357SOL    HW2 7071   3.587   0.633   1.056
 1357SOL     MW 7072   3.658   0.640   1.107
 1358SOL     OW 7073   3.456   5.059   5.294
 1358SOL    HW1 7074   3.410   5.083   5.213
 1358SOL    HW2 7075   3.488   5.142   5.329
 1358SOL     MW 7076   3.454   5.073   5.288
 1359SOL     OW 7077   4.734   0.088   4.250
 1359SOL    HW1 7078   4.772   0.067   4.165
 1359SOL    HW2 7079   4.763   0.177   4.268
 1359SOL     MW 7080   4.743   0.097   4.241
 1360SOL     OW 7081   5.292   0.859   4.595
 1360SOL    HW1 7082   5.248   0.834   4.514
 1360SOL    HW2 7083   5.222   0.888   4.652
 1360SOL     MW 7084   5.278   0.859   4.592
 1361SOL     OW 7085   0.431   2.072   3.684
 1361SOL    HW1 7086   0.379   1.991   3.684
 1361SOL    HW2 7087   0.373   2.137   3.645
 1361SOL     MW 7088   0.417   2.070   3.679
 1362SOL     OW 7089   1.513   4.540   2.969
 1362SOL    HW1 7090   1.449   4.511   3.034
 1362SOL    HW2 7091   1.596   4.502   2.998
 1362SOL     MW 7092   1.515   4.531   2.981
 1363SOL     OW 7093   5.781   4.519   2.197
 1363SOL    HW1 7094   5.817   4.601   2.162
 1363SOL    HW2 7095   5.858   4.462   2.207
 1363SOL     MW 7096   5.796   4.522   2.194
 1364SOL     OW 7097   1.583   4.199   2.599
 1364SOL    HW1 7098   1.532   4.131   2.643
 1364SOL    HW2 7099   1.634   4.239   2.670
 1364SOL     MW 7100   1.583   4.196   2.614
 1365SOL     OW 7101   1.549   0.741   5.792
 1365SOL    HW1 7102   1.641   0.717   5.783
 1365SOL    HW2 7103   1.510   0.670   5.842
 1365SOL     MW 7104   1.556   0.729   5.797
 1366SOL     OW 7105   1.164   4.797   1.086
 1366SOL    HW1 7106   1.166   4.776   0.992
 1366SOL    HW2 7107   1.256   4.797   1.112
 1366SOL     MW 7108   1.176   4.794   1.077
 1367SOL     OW 7109   3.961   2.485   0.283
 1367SOL    HW1 7110   3.963   2.418   0.351
 1367SOL    HW2 7111   3.894   2.547   0.311
 1367SOL     MW 7112   3.953   2.484   0.294
 1368SOL     OW 7113   3.558   1.269   5.895
 1368SOL    HW1 7114   3.587   1.182   5.924
 1368SOL    HW2 7115   3.635   1.307   5.853
 1368SOL     MW 7116   3.572   1.262   5.893
 1369SOL     OW 7117   4.650   1.451   4.716
 1369SOL    HW1 7118   4.636   1.371   4.665
 1369SOL    HW2 7119   4.596   1.439   4.794
 1369SOL     MW 7120   4.641   1.439   4.719
 1370SOL     OW 7121   2.957   2.398   4.873
 1370SOL    HW1 7122   2.904   2.361   4.802
 1370SOL    HW2 7123   2.900   2.465   4.912
 1370SOL     MW 7124   2.943   2.402   4.869
 1371SOL     OW 7125   2.226   2.451   3.106
 1371SOL    HW1 7126   2.137   2.488   3.106
 1371SOL    HW2 7127   2.234   2.409   3.191
 1371SOL     MW 7128   2.215   2.450   3.117
 1372SOL     OW 7129   4.959   5.351   1.304
 1372SOL    HW1 7130   4.945   5.310   1.389
 1372SOL    HW2 7131   4.876   5.396   1.285
 1372SOL     MW 7132   4.946   5.351   1.312
 1373SOL     OW 7133   0.542   0.264   3.477
 1373SOL    HW1 7134   0.526   0.220   3.560
 1373SOL    HW2 7135   0.509   0.204   3.410
 1373SOL     MW 7136   0.536   0.251   3.479
 1374SOL     OW 7137   0.148   4.023   5.097
 1374SOL    HW1 7138   0.162   3.944   5.045
 1374SOL    HW2 7139   0.112   4.086   5.035
 1374SOL     MW 7140   0.145   4.021   5.082
 1375SOL     OW 7141   0.126   2.788   1.016
 1375SOL    HW1 7142   0.135   2.720   0.949
 1375SOL    HW2 7143   0.037   2.779   1.048
 1375SOL     MW 7144   0.116   2.778   1.012
 1376SOL     OW 7145   0.075   4.780   0.198
 1376SOL    HW1 7146   0.059   4.850   0.260
 1376SOL    HW2 7147   0.012   4.796   0.127
 1376SOL     MW 7148   0.065   4.791   0.196
 1377SOL     OW 7149   2.821   5.844   4.327
 1377SOL    HW1 7150   2.889   5.869   4.390
 1377SOL    HW2 7151   2.778   5.927   4.305
 1377SOL     MW 7152   2.824   5.858   4.332
 1378SOL     OW 7153   5.021   5.085   3.825
 1378SOL    HW1 7154   5.102   5.077   3.875
 1378SOL    HW2 7155   5.038   5.155   3.761
 1378SOL     MW 7156   5.033   5.093   3.823
 1379SOL     OW 7157   2.221   0.916   2.596
 1379SOL    HW1 7158   2.126   0.926   2.602
 1379SOL    HW2 7159   2.233   0.830   2.556
 1379SOL     MW 7160   2.210   0.906   2.591
 1380SOL     OW 7161   0.274   2.584   5.206
 1380SOL    HW1 7162   0.320   2.553   5.128
 1380SOL    HW2 7163   0.342   2.624   5.260
 1380SOL     MW 7164   0.288   2.586   5.203
 1381SOL     OW 7165   2.577   5.569   0.435
 1381SOL    HW1 7166   2.637   5.634   0.399
 1381SOL    HW2 7167   2.491   5.596   0.402
 1381SOL     MW 7168   2.574   5.581   0.425
 1382SOL     OW 7169   3.482   4.150   1.033
 1382SOL    HW1 7170   3.564   4.184   1.068
 1382SOL    HW2 7171   3.492   4.054   1.038
 1382SOL     MW 7172   3.494   4.142   1.038
 1383SOL     OW 7173   3.812   5.614   1.539
 1383SOL    HW1 7174   3.758   5.605   1.618
 1383SOL    HW2 7175   3.878   5.679   1.562
 1383SOL     MW 7176   3.813   5.621   1.552
 1384SOL     OW 7177   4.733   3.815   0.673
 1384SOL    HW1 7178   4.672   3.886   0.654
 1384SOL    HW2 7179   4.791   3.812   0.597
 1384SOL     MW 7180   4.732   3.824   0.661
 1385SOL     OW 7181   6.110   2.545   0.211
 1385SOL    HW1 7182   6.192   2.503   0.235
 1385SOL    HW2 7183   6.042   2.490   0.250
 1385SOL     MW 7184   6.112   2.533   0.219
 1386SOL     OW 7185   2.349   4.413   4.889
 1386SOL    HW1 7186   2.364   4.337   4.945
 1386SOL    HW2 7187   2.302   4.475   4.944
 1386SOL     MW 7188   2.345   4.411   4.903
 1387SOL     OW 7189   5.091   0.671   0.451
 1387SOL    HW1 7190   5.077   0.707   0.537
 1387SOL    HW2 7191   5.120   0.581   0.467
 1387SOL     MW 7192   5.093   0.664   0.464
 1388SOL     OW 7193   1.493   4.397   2.432
 1388SOL    HW1 7194   1.528   4.338   2.499
 1388SOL    HW2 7195   1.402   4.369   2.421
 1388SOL     MW 7196   1.486   4.386   2.439
 1389SOL     OW 7197   1.943   0.390   4.294
 1389SOL    HW1 7198   1.858   0.424   4.266
 1389SOL    HW2 7199   1.980   0.349   4.215
 1389SOL     MW 7200   1.937   0.389   4.280
 1390SOL     OW 7201   3.172   0.351   2.277
 1390SOL    HW1 7202   3.210   0.421   2.225
 1390SOL    HW2 7203   3.079   0.351   2.254
 1390SOL     MW 7204   3.165   0.360   2.267
 1391SOL     OW 7205   3.874   1.159   1.499
 1391SOL    HW1 7206   3.894   1.237   1.448
 1391SOL    HW2 7207   3.947   1.151   1.561
 1391SOL     MW 7208   3.886   1.168   1.501
 1392SOL     OW 7209   3.955   2.160   5.406
 1392SOL    HW1 7210   3.918   2.086   5.359
 1392SOL    HW2 7211   3.905   2.163   5.488
 1392SOL     MW 7212   3.944   2.151   5.410
 1393SOL     OW 7213   3.744   0.638   3.571
 1393SOL    HW1 7214   3.784   0.719   3.541
 1393SOL    HW2 7215   3.774   0.628   3.662
 1393SOL     MW 7216   3.753   0.647   3.579
 1394SOL     OW 7217   1.209   0.383   0.020
 1394SOL    HW1 7218   1.212   0.326  -0.058
 1394SOL    HW2 7219   1.278   0.447   0.004
 1394SOL     MW 7220   1.218   0.384   0.008
 1395SOL     OW 7221   1.537   1.252   5.069
 1395SOL    HW1 7222   1.623   1.215   5.045
 1395SOL    HW2 7223   1.551   1.347   5.069
 1395SOL     MW 7224   1.550   1.259   5.066
 1396SOL     OW 7225   4.142   0.752   3.277
 1396SOL    HW1 7226   4.136   0.803   3.196
 1396SOL    HW2 7227   4.219   0.696   3.264
 1396SOL     MW 7228   4.151   0.752   3.265
 1397SOL     OW 7229   0.867   3.385   0.252
 1397SOL    HW1 7230   0.815   3.332   0.193
 1397SOL    HW2 7231   0.868   3.472   0.211
 1397SOL     MW 7232   0.861   3.390   0.239
 1398SOL     OW 7233   4.351   3.435   5.883
 1398SOL    HW1 7234   4.379   3.415   5.973
 1398SOL    HW2 7235   4.431   3.431   5.831
 1398SOL     MW 7236   4.365   3.432   5.888
 1399SOL     OW 7237   0.740   1.519   4.307
 1399SOL    HW1 7238   0.812   1.457   4.298
 1399SOL    HW2 7239   0.668   1.467   4.344
 1399SOL     MW 7240   0.740   1.504   4.311
 1400SOL     OW 7241   0.607   4.714   5.643
 1400SOL    HW1 7242   0.556   4.792   5.665
 1400SOL    HW2 7243   0.665   4.742   5.573
 1400SOL     MW 7244   0.608   4.727   5.637
 1401SOL     OW 7245   0.310   1.459   5.928
 1401SOL    HW1 7246   0.338   1.373   5.957
 1401SOL    HW2 7247   0.215   1.458   5.938
 1401SOL     MW 7248   0.301   1.448   5.933
 1402SOL     OW 7249   4.379   3.158   5.349
 1402SOL    HW1 7250   4.313   3.125   5.409
 1402SOL    HW2 7251   4.426   3.080   5.319
 1402SOL     MW 7252   4.377   3.144   5.352
 1403SOL     OW 7253   1.137   1.533   1.900
 1403SOL    HW1 7254   1.193   1.495   1.832
 1403SOL    HW2 7255   1.078   1.461   1.925
 1403SOL     MW 7256   1.137   1.519   1.895
 1404SOL     OW 7257   3.889   0.313   4.139
 1404SOL    HW1 7258   3.835   0.386   4.109
 1404SOL    HW2 7259   3.963   0.354   4.184
 1404SOL     MW 7260   3.892   0.327   4.141
 1405SOL     OW 7261   1.004   1.816   4.431
 1405SOL    HW1 7262   0.930   1.774   4.475
 1405SOL    HW2 7263   1.012   1.769   4.348
 1405SOL     MW 7264   0.996   1.805   4.426
 1406SOL     OW 7265   1.176   2.230   4.268
 1406SOL    HW1 7266   1.126   2.275   4.336
 1406SOL    HW2 7267   1.131   2.147   4.256
 1406SOL     MW 7268   1.164   2.225   4.275
 1407SOL     OW 7269   0.078   4.219   1.066
 1407SOL    HW1 7270   0.165   4.238   1.102
 1407SOL    HW2 7271   0.066   4.285   0.998
 1407SOL     MW 7272   0.088   4.230   1.062
 1408SOL     OW 7273   4.842   3.877   0.155
 1408SOL    HW1 7274   4.824   3.830   0.237
 1408SOL    HW2 7275   4.761   3.924   0.135
 1408SOL     MW 7276   4.829   3.877   0.162
 1409SOL     OW 7277   4.646   4.850   4.743
 1409SOL    HW1 7278   4.725   4.869   4.792
 1409SOL    HW2 7279   4.604   4.778   4.792
 1409SOL     MW 7280   4.650   4.843   4.756
 1410SOL     OW 7281   2.542   2.941   0.340
 1410SOL    HW1 7282   2.524   2.863   0.392
 1410SOL    HW2 7283   2.548   3.012   0.405
 1410SOL     MW 7284   2.540   2.940   0.356
 1411SOL     OW 7285   5.902   5.726   2.241
 1411SOL    HW1 7286   5.848   5.767   2.309
 1411SOL    HW2 7287   5.843   5.667   2.196
 1411SOL     MW 7288   5.888   5.724   2.244
 1412SOL     OW 7289   1.548   1.185   3.263
 1412SOL    HW1 7290   1.601   1.229   3.197
 1412SOL    HW2 7291   1.556   1.239   3.341
 1412SOL     MW 7292   1.556   1.197   3.264
 1413SOL     OW 7293   0.403   2.938   3.970
 1413SOL    HW1 7294   0.456   2.911   3.894
 1413SOL    HW2 7295   0.448   2.900   4.045
 1413SOL     MW 7296   0.416   2.930   3.970
 1414SOL     OW 7297   0.562   0.727   4.650
 1414SOL    HW1 7298   0.484   0.673   4.636
 1414SOL    HW2 7299   0.592   0.749   4.561
 1414SOL     MW 7300   0.556   0.723   4.637
 1415SOL     OW 7301   3.405   5.391   3.401
 1415SOL    HW1 7302   3.426   5.480   3.372
 1415SOL    HW2 7303   3.451   5.334   3.340
 1415SOL     MW 7304   3.414   5.395   3.390
 1416SOL     OW 7305   2.881   2.930   0.411
 1416SOL    HW1 7306   2.963   2.882   0.405
 1416SOL    HW2 7307   2.906   3.022   0.405
 1416SOL     MW 7308   2.894   2.936   0.410
 1417SOL     OW 7309   0.423   0.320   3.048
 1417SOL    HW1 7310   0.484   0.375   2.998
 1417SOL    HW2 7311   0.480   0.264   3.101
 1417SOL     MW 7312   0.438   0.320   3.048
 1418SOL     OW 7313   2.831   5.896   4.700
 1418SOL    HW1 7314   2.919   5.925   4.673
 1418SOL    HW2 7315   2.841   5.873   4.792
 1418SOL     MW 7316   2.844   5.897   4.708
 1419SOL     OW 7317   4.657   2.666   3.192
 1419SOL    HW1 7318   4.649   2.613   3.113
 1419SOL    HW2 7319   4.701   2.746   3.162
 1419SOL     MW 7320   4.662   2.669   3.178
 1420SOL     OW 7321   2.694   2.136   5.620
 1420SOL    HW1 7322   2.788   2.150   5.631
 1420SOL    HW2 7323   2.653   2.201   5.677
 1420SOL     MW 7324   2.701   2.146   5.629
 1421SOL     OW 7325   1.666   0.197   3.302
 1421SOL    HW1 7326   1.744   0.253   3.298
 1421SOL    HW2 7327   1.597   0.256   3.333
 1421SOL     MW 7328   1.667   0.212   3.306
 1422SOL     OW 7329   1.015   1.455   4.323
 1422SOL    HW1 7330   1.090   1.478   4.268
 1422SOL    HW2 7331   1.027   1.505   4.403
 1422SOL     MW 7332   1.026   1.464   4.326
 1423SOL     OW 7333   0.344   5.406   3.308
 1423SOL    HW1 7334   0.333   5.331   3.249
 1423SOL    HW2 7335   0.273   5.466   3.284
 1423SOL     MW 7336   0.334   5.404   3.297
 1424SOL     OW 7337   1.774   5.169   4.307
 1424SOL    HW1 7338   1.810   5.081   4.293
 1424SOL    HW2 7339   1.707   5.157   4.374
 1424SOL     MW 7340   1.770   5.156   4.314
 1425SOL     OW 7341   1.052   2.928   1.966
 1425SOL    HW1 7342   1.028   2.877   1.889
 1425SOL    HW2 7343   0.968   2.955   2.004
 1425SOL     MW 7344   1.038   2.925   1.961
 1426SOL     OW 7345   5.991   0.104   5.217
 1426SOL    HW1 7346   5.937   0.165   5.267
 1426SOL    HW2 7347   6.078   0.111   5.258
 1426SOL     MW 7348   5.995   0.113   5.229
 1427SOL     OW 7349   0.658   5.972   3.184
 1427SOL    HW1 7350   0.621   5.890   3.150
 1427SOL    HW2 7351   0.715   5.944   3.255
 1427SOL     MW 7352   0.661   5.958   3.188
 1428SOL     OW 7353   6.079   0.302   2.110
 1428SOL    HW1 7354   6.049   0.330   2.024
 1428SOL    HW2 7355   6.004   0.316   2.168
 1428SOL     MW 7356   6.066   0.308   2.107
 1429SOL     OW 7357   5.326   4.525   1.993
 1429SOL    HW1 7358   5.244   4.562   1.961
 1429SOL    HW2 7359   5.331   4.553   2.084
 1429SOL     MW 7360   5.316   4.533   2.000
 1430SOL     OW 7361   4.711   5.118   3.817
 1430SOL    HW1 7362   4.806   5.109   3.825
 1430SOL    HW2 7363   4.696   5.135   3.724
 1430SOL     MW 7364   4.721   5.119   3.806
 1431SOL     OW 7365   5.274   0.033   3.986
 1431SOL    HW1 7366   5.277   0.127   4.002
 1431SOL    HW2 7367   5.297  -0.006   4.070
 1431SOL     MW 7368   5.277   0.040   3.999
 1432SOL     OW 7369   2.376   1.968   1.906
 1432SOL    HW1 7370   2.384   1.963   1.811
 1432SOL    HW2 7371   2.458   2.008   1.935
 1432SOL     MW 7372   2.388   1.973   1.898
 1433SOL     OW 7373   1.623   0.280   5.151
 1433SOL    HW1 7374   1.606   0.342   5.222
 1433SOL    HW2 7375   1.603   0.329   5.072
 1433SOL     MW 7376   1.618   0.294   5.150
 1434SOL     OW 7377   2.436   1.267   0.820
 1434SOL    HW1 7378   2.503   1.334   0.807
 1434SOL    HW2 7379   2.477   1.203   0.879
 1434SOL     MW 7380   2.450   1.267   0.826
 1435SOL     OW 7381   1.772   3.332   5.376
 1435SOL    HW1 7382   1.759   3.256   5.432
 1435SOL    HW2 7383   1.689   3.379   5.380
 1435SOL     MW 7384   1.759   3.328   5.383
 1436SOL     OW 7385   0.357   5.022   2.442
 1436SOL    HW1 7386   0.414   5.100   2.442
 1436SOL    HW2 7387   0.342   5.004   2.535
 1436SOL     MW 7388   0.363   5.030   2.454
 1437SOL     OW 7389   4.018   4.807   4.829
 1437SOL    HW1 7390   3.991   4.872   4.895
 1437SOL    HW2 7391   3.967   4.729   4.850
 1437SOL     MW 7392   4.008   4.805   4.840
 1438SOL     OW 7393   0.004   2.539   1.117
 1438SOL    HW1 7394  -0.074   2.488   1.136
 1438SOL    HW2 7395   0.055   2.483   1.058
 1438SOL     MW 7396   0.001   2.525   1.112
 1439SOL     OW 7397   4.082   5.279   2.660
 1439SOL    HW1 7398   4.106   5.242   2.575
 1439SOL    HW2 7399   4.121   5.220   2.724
 1439SOL     MW 7400   4.090   5.267   2.657
 1440SOL     OW 7401   0.889   4.120   2.352
 1440SOL    HW1 7402   0.980   4.134   2.326
 1440SOL    HW2 7403   0.894   4.061   2.428
 1440SOL     MW 7404   0.901   4.114   2.358
 1441SOL     OW 7405   0.642   0.155   3.189
 1441SOL    HW1 7406   0.580   0.104   3.240
 1441SOL    HW2 7407   0.679   0.093   3.126
 1441SOL     MW 7408   0.639   0.141   3.187
 1442SOL     OW 7409   2.999   6.015   0.689
 1442SOL    HW1 7410   2.996   6.022   0.595
 1442SOL    HW2 7411   3.091   6.004   0.711
 1442SOL     MW 7412   3.010   6.015   0.681
 1443SOL     OW 7413   1.630   5.592   5.796
 1443SOL    HW1 7414   1.715   5.564   5.761
 1443SOL    HW2 7415   1.652   5.657   5.863
 1443SOL     MW 7416   1.644   5.597   5.800
 1444SOL     OW 7417   5.307   5.547   2.816
 1444SOL    HW1 7418   5.280   5.488   2.886
 1444SOL    HW2 7419   5.336   5.626   2.861
 1444SOL     MW 7420   5.307   5.550   2.831
 1445SOL     OW 7421   3.825   1.430   0.344
 1445SOL    HW1 7422   3.838   1.347   0.388
 1445SOL    HW2 7423   3.865   1.495   0.401
 1445SOL     MW 7424   3.832   1.428   0.357
 1446SOL     OW 7425   1.148   4.460   4.052
 1446SOL    HW1 7426   1.189   4.530   4.102
 1446SOL    HW2 7427   1.150   4.490   3.961
 1446SOL     MW 7428   1.153   4.473   4.047
 1447SOL     OW 7429   4.842   1.641   5.009
 1447SOL    HW1 7430   4.842   1.599   5.095
 1447SOL    HW2 7431   4.929   1.681   5.002
 1447SOL     MW 7432   4.853   1.641   5.019
 1448SOL     OW 7433   3.209   2.741   5.152
 1448SOL    HW1 7434   3.213   2.672   5.085
 1448SOL    HW2 7435   3.161   2.812   5.110
 1448SOL     MW 7436   3.203   2.741   5.138
 1449SOL     OW 7437   3.453   4.554   4.998
 1449SOL    HW1 7438   3.441   4.494   4.924
 1449SOL    HW2 7439   3.539   4.593   4.984
 1449SOL     MW 7440   3.462   4.551   4.987
 1450SOL     OW 7441   3.297   5.003   4.625
 1450SOL    HW1 7442   3.383   4.993   4.665
 1450SOL    HW2 7443   3.280   4.918   4.585
 1450SOL     MW 7444   3.306   4.991   4.625
 1451SOL     OW 7445   0.044   5.615   1.715
 1451SOL    HW1 7446  -0.021   5.545   1.715
 1451SOL    HW2 7447   0.046   5.646   1.806
 1451SOL     MW 7448   0.036   5.610   1.727
 1452SOL     OW 7449   0.087   5.045   5.682
 1452SOL    HW1 7450   0.022   5.089   5.626
 1452SOL    HW2 7451   0.164   5.101   5.678
 1452SOL     MW 7452   0.089   5.058   5.674
 1453SOL     OW 7453   1.994   3.149   5.654
 1453SOL    HW1 7454   2.043   3.218   5.609
 1453SOL    HW2 7455   1.971   3.087   5.584
 1453SOL     MW 7456   1.998   3.150   5.639
 1454SOL     OW 7457   1.316   5.170   2.230
 1454SOL    HW1 7458   1.231   5.209   2.209
 1454SOL    HW2 7459   1.342   5.212   2.312
 1454SOL     MW 7460   1.309   5.180   2.237
 1455SOL     OW 7461   3.647   3.148   0.547
 1455SOL    HW1 7462   3.659   3.197   0.628
 1455SOL    HW2 7463   3.638   3.214   0.478
 1455SOL     MW 7464   3.647   3.162   0.549
 1456SOL     OW 7465   3.686   5.668   3.535
 1456SOL    HW1 7466   3.748   5.636   3.601
 1456SOL    HW2 7467   3.600   5.640   3.568
 1456SOL     MW 7468   3.683   5.660   3.548
 1457SOL     OW 7469   1.809   3.986   0.872
 1457SOL    HW1 7470   1.873   3.944   0.929
 1457SOL    HW2 7471   1.742   3.919   0.858
 1457SOL     MW 7472   1.808   3.972   0.878
 1458SOL     OW 7473   4.801   1.320   3.657
 1458SOL    HW1 7474   4.752   1.266   3.595
 1458SOL    HW2 7475   4.738   1.385   3.688
 1458SOL     MW 7476   4.787   1.321   3.653
 1459SOL     OW 7477   4.310   2.301   2.625
 1459SOL    HW1 7478   4.260   2.330   2.701
 1459SOL    HW2 7479   4.322   2.380   2.572
 1459SOL     MW 7480   4.306   2.315   2.628
 1460SOL     OW 7481   1.533   1.921   5.291
 1460SOL    HW1 7482   1.587   1.884   5.221
 1460SOL    HW2 7483   1.481   1.989   5.247
 1460SOL     MW 7484   1.533   1.925   5.276
 1461SOL     OW 7485   1.534   3.385   4.727
 1461SOL    HW1 7486   1.600   3.419   4.788
 1461SOL    HW2 7487   1.585   3.355   4.652
 1461SOL     MW 7488   1.549   3.385   4.726
 1462SOL     OW 7489   3.495   5.237   2.380
 1462SOL    HW1 7490   3.487   5.144   2.357
 1462SOL    HW2 7491   3.453   5.283   2.308
 1462SOL     MW 7492   3.489   5.231   2.368
 1463SOL     OW 7493   1.833   5.824   2.240
 1463SOL    HW1 7494   1.820   5.732   2.215
 1463SOL    HW2 7495   1.925   5.828   2.267
 1463SOL     MW 7496   1.843   5.813   2.241
 1464SOL     OW 7497   4.494   3.404   4.575
 1464SOL    HW1 7498   4.417   3.418   4.521
 1464SOL    HW2 7499   4.514   3.490   4.612
 1464SOL     MW 7500   4.487   3.417   4.573
 1465SOL     OW 7501   4.039   1.373   4.765
 1465SOL    HW1 7502   4.037   1.314   4.689
 1465SOL    HW2 7503   4.093   1.327   4.829
 1465SOL     MW 7504   4.046   1.360   4.764
 1466SOL     OW 7505   0.387   4.288   5.113
 1466SOL    HW1 7506   0.472   4.284   5.157
 1466SOL    HW2 7507   0.324   4.266   5.181
 1466SOL     MW 7508   0.390   4.285   5.127
 1467SOL     OW 7509   3.745   5.618   1.810
 1467SOL    HW1 7510   3.717   5.701   1.850
 1467SOL    HW2 7511   3.671   5.559   1.823
 1467SOL     MW 7512   3.732   5.621   1.817
 1468SOL     OW 7513   1.810   0.282   4.911
 1468SOL    HW1 7514   1.860   0.321   4.983
 1468SOL    HW2 7515   1.738   0.343   4.897
 1468SOL     MW 7516   1.807   0.295   4.918
 1469SOL     OW 7517   2.981   4.997   0.330
 1469SOL    HW1 7518   3.063   5.016   0.285
 1469SOL    HW2 7519   2.963   4.905   0.310
 1469SOL     MW 7520   2.989   4.987   0.322
 1470SOL     OW 7521   3.545   5.878   3.752
 1470SOL    HW1 7522   3.635   5.892   3.726
 1470SOL    HW2 7523   3.538   5.784   3.766
 1470SOL     MW 7524   3.555   5.868   3.751
 1471SOL     OW 7525   4.248   5.854   3.835
 1471SOL    HW1 7526   4.284   5.766   3.842
 1471SOL    HW2 7527   4.315   5.911   3.872
 1471SOL     MW 7528   4.261   5.850   3.841
 1472SOL     OW 7529   1.285   2.482   1.974
 1472SOL    HW1 7530   1.319   2.424   2.043
 1472SOL    HW2 7531   1.197   2.449   1.957
 1472SOL     MW 7532   1.278   2.470   1.981
 1473SOL     OW 7533   2.724   1.279   0.013
 1473SOL    HW1 7534   2.669   1.331  -0.046
 1473SOL    HW2 7535   2.796   1.337   0.036
 1473SOL     MW 7536   2.726   1.293   0.008
 1474SOL     OW 7537   5.271   5.286   1.490
 1474SOL    HW1 7538   5.356   5.241   1.495
 1474SOL    HW2 7539   5.266   5.318   1.400
 1474SOL     MW 7540   5.281   5.284   1.479
 1475SOL     OW 7541   3.536   2.084   4.946
 1475SOL    HW1 7542   3.458   2.034   4.971
 1475SOL    HW2 7543   3.588   2.087   5.027
 1475SOL     MW 7544   3.532   2.078   4.960
 1476SOL     OW 7545   5.914   2.550   3.756
 1476SOL    HW1 7546   5.999   2.540   3.799
 1476SOL    HW2 7547   5.853   2.568   3.828
 1476SOL     MW 7548   5.917   2.551   3.771
 1477SOL     OW 7549   5.965   3.676   3.732
 1477SOL    HW1 7550   5.906   3.606   3.703
 1477SOL    HW2 7551   5.961   3.672   3.828
 1477SOL     MW 7552   5.957   3.666   3.741
 1478SOL     OW 7553   5.438   0.338   1.955
 1478SOL    HW1 7554   5.503   0.345   2.024
 1478SOL    HW2 7555   5.370   0.281   1.991
 1478SOL     MW 7556   5.437   0.331   1.968
 1479SOL     OW 7557   0.212   5.176   2.826
 1479SOL    HW1 7558   0.122   5.199   2.804
 1479SOL    HW2 7559   0.204   5.108   2.893
 1479SOL     MW 7560   0.199   5.170   2.832
 1480SOL     OW 7561   1.222   0.267   0.883
 1480SOL    HW1 7562   1.155   0.239   0.945
 1480SOL    HW2 7563   1.205   0.215   0.805
 1480SOL     MW 7564   1.211   0.257   0.881
 1481SOL     OW 7565   0.246   0.293   2.088
 1481SOL    HW1 7566   0.151   0.281   2.093
 1481SOL    HW2 7567   0.281   0.206   2.068
 1481SOL     MW 7568   0.238   0.280   2.086
 1482SOL     OW 7569   5.864   4.074   2.149
 1482SOL    HW1 7570   5.772   4.068   2.175
 1482SOL    HW2 7571   5.910   4.089   2.231
 1482SOL     MW 7572   5.858   4.075   2.163
 1483SOL     OW 7573   1.506   3.142   2.473
 1483SOL    HW1 7574   1.592   3.171   2.441
 1483SOL    HW2 7575   1.509   3.047   2.463
 1483SOL     MW 7576   1.517   3.134   2.468
 1484SOL     OW 7577   2.549   3.569   5.954
 1484SOL    HW1 7578   2.617   3.532   6.010
 1484SOL    HW2 7579   2.471   3.571   6.010
 1484SOL     MW 7580   2.547   3.564   5.969
 1485SOL     OW 7581   6.111   3.392   4.015
 1485SOL    HW1 7582   6.124   3.349   3.930
 1485SOL    HW2 7583   6.166   3.343   4.075
 1485SOL     MW 7584   6.120   3.381   4.012
 1486SOL     OW 7585   4.545   5.086   0.968
 1486SOL    HW1 7586   4.538   5.154   1.036
 1486SOL    HW2 7587   4.532   5.133   0.886
 1486SOL     MW 7588   4.542   5.101   0.966
 1487SOL     OW 7589   4.209   1.745   3.836
 1487SOL    HW1 7590   4.232   1.838   3.837
 1487SOL    HW2 7591   4.151   1.735   3.760
 1487SOL     MW 7592   4.204   1.755   3.826
 1488SOL     OW 7593   5.367   2.480   3.306
 1488SOL    HW1 7594   5.392   2.569   3.283
 1488SOL    HW2 7595   5.403   2.426   3.235
 1488SOL     MW 7596   5.375   2.484   3.294
 1489SOL     OW 7597   4.427   4.973   1.649
 1489SOL    HW1 7598   4.437   4.901   1.586
 1489SOL    HW2 7599   4.333   4.991   1.649
 1489SOL     MW 7600   4.416   4.966   1.641
 1490SOL     OW 7601   3.460   4.141   6.036
 1490SOL    HW1 7602   3.537   4.139   5.980
 1490SOL    HW2 7603   3.494   4.135   6.125
 1490SOL     MW 7604   3.474   4.140   6.040
 1491SOL     OW 7605   3.520   4.538   1.765
 1491SOL    HW1 7606   3.535   4.455   1.719
 1491SOL    HW2 7607   3.554   4.605   1.705
 1491SOL     MW 7608   3.526   4.536   1.751
 1492SOL     OW 7609   0.774   3.214   5.198
 1492SOL    HW1 7610   0.834   3.183   5.130
 1492SOL    HW2 7611   0.688   3.185   5.169
 1492SOL     MW 7612   0.771   3.207   5.185
 1493SOL     OW 7613   5.531   2.416   3.937
 1493SOL    HW1 7614   5.477   2.394   3.860
 1493SOL    HW2 7615   5.545   2.332   3.981
 1493SOL     MW 7616   5.526   2.403   3.933
 1494SOL     OW 7617   2.290   2.625   5.573
 1494SOL    HW1 7618   2.313   2.534   5.552
 1494SOL    HW2 7619   2.306   2.633   5.667
 1494SOL     MW 7620   2.295   2.615   5.582
 1495SOL     OW 7621   4.125   0.636   5.658
 1495SOL    HW1 7622   4.039   0.599   5.679
 1495SOL    HW2 7623   4.158   0.583   5.586
 1495SOL     MW 7624   4.118   0.625   5.652
 1496SOL     OW 7625   1.987   3.977   3.647
 1496SOL    HW1 7626   1.905   4.014   3.680
 1496SOL    HW2 7627   1.993   3.891   3.687
 1496SOL     MW 7628   1.977   3.971   3.656
 1497SOL     OW 7629   0.686   4.621   4.749
 1497SOL    HW1 7630   0.617   4.595   4.689
 1497SOL    HW2 7631   0.673   4.715   4.761
 1497SOL     MW 7632   0.676   4.630   4.743
 1498SOL     OW 7633   6.097   5.811   1.302
 1498SOL    HW1 7634   6.069   5.770   1.383
 1498SOL    HW2 7635   6.131   5.740   1.248
 1498SOL     MW 7636   6.098   5.797   1.306
 1499SOL     OW 7637   3.998   5.014   0.121
 1499SOL    HW1 7638   4.014   4.924   0.094
 1499SOL    HW2 7639   4.036   5.019   0.208
 1499SOL     MW 7640   4.005   5.003   0.128
 1500SOL     OW 7641   1.638   4.307   0.504
 1500SOL    HW1 7642   1.614   4.279   0.593
 1500SOL    HW2 7643   1.591   4.390   0.493
 1500SOL     MW 7644   1.629   4.314   0.514
 1501SOL     OW 7645   1.494   1.979   1.491
 1501SOL    HW1 7646   1.491   1.998   1.398
 1501SOL    HW2 7647   1.471   1.886   1.498
 1501SOL     MW 7648   1.490   1.969   1.480
 1502SOL     OW 7649   3.930   1.210   4.560
 1502SOL    HW1 7650   3.992   1.228   4.489
 1502SOL    HW2 7651   3.852   1.175   4.516
 1502SOL     MW 7652   3.928   1.208   4.545
 1503SOL     OW 7653   3.034   5.493   4.245
 1503SOL    HW1 7654   2.962   5.446   4.288
 1503SOL    HW2 7655   3.099   5.505   4.314
 1503SOL     MW 7656   3.033   5.489   4.260
 1504SOL     OW 7657   2.381   3.089   5.489
 1504SOL    HW1 7658   2.344   3.123   5.407
 1504SOL    HW2 7659   2.464   3.136   5.498
 1504SOL     MW 7660   2.387   3.100   5.479
 1505SOL     OW 7661   2.552   0.843   3.550
 1505SOL    HW1 7662   2.615   0.911   3.523
 1505SOL    HW2 7663   2.572   0.827   3.642
 1505SOL     MW 7664   2.563   0.850   3.558
 1506SOL     OW 7665   6.018   0.777   3.447
 1506SOL    HW1 7666   5.983   0.738   3.527
 1506SOL    HW2 7667   5.945   0.776   3.386
 1506SOL     MW 7668   6.004   0.772   3.449
 1507SOL     OW 7669   5.359   2.379   2.331
 1507SOL    HW1 7670   5.318   2.431   2.400
 1507SOL    HW2 7671   5.366   2.291   2.369
 1507SOL     MW 7672   5.355   2.374   2.345
 1508SOL     OW 7673   3.932   2.984   1.498
 1508SOL    HW1 7674   3.977   2.977   1.415
 1508SOL    HW2 7675   3.947   2.900   1.541
 1508SOL     MW 7676   3.939   2.972   1.493
 1509SOL     OW 7677   1.766   1.496   3.986
 1509SOL    HW1 7678   1.709   1.554   3.935
 1509SOL    HW2 7679   1.824   1.457   3.921
 1509SOL     MW 7680   1.766   1.498   3.971
 1510SOL     OW 7681   3.726   5.537   0.634
 1510SOL    HW1 7682   3.767   5.486   0.704
 1510SOL    HW2 7683   3.675   5.603   0.680
 1510SOL     MW 7684   3.725   5.539   0.648
 1511SOL     OW 7685   5.468   4.591   3.349
 1511SOL    HW1 7686   5.463   4.606   3.443
 1511SOL    HW2 7687   5.401   4.526   3.331
 1511SOL     MW 7688   5.459   4.585   3.358
 1512SOL     OW 7689   1.629   0.437   1.831
 1512SOL    HW1 7690   1.559   0.387   1.872
 1512SOL    HW2 7691   1.625   0.524   1.873
 1512SOL     MW 7692   1.619   0.442   1.842
 1513SOL     OW 7693   0.171   1.674   2.107
 1513SOL    HW1 7694   0.169   1.767   2.131
 1513SOL    HW2 7695   0.264   1.654   2.097
 1513SOL     MW 7696   0.182   1.684   2.109
 1514SOL     OW 7697   1.216   2.610   4.661
 1514SOL    HW1 7698   1.238   2.680   4.600
 1514SOL    HW2 7699   1.121   2.600   4.653
 1514SOL     MW 7700   1.207   2.618   4.652
 1515SOL     OW 7701   1.307   0.067   4.484
 1515SOL    HW1 7702   1.249   0.109   4.420
 1515SOL    HW2 7703   1.373   0.134   4.503
 1515SOL     MW 7704   1.308   0.081   4.478
 1516SOL     OW 7705   0.607   4.175   5.910
 1516SOL    HW1 7706   0.618   4.270   5.899
 1516SOL    HW2 7707   0.696   4.142   5.924
 1516SOL     MW 7708   0.620   4.183   5.910
 1517SOL     OW 7709   0.700   4.915   1.614
 1517SOL    HW1 7710   0.702   5.010   1.626
 1517SOL    HW2 7711   0.716   4.879   1.701
 1517SOL     MW 7712   0.703   4.922   1.627
 1518SOL     OW 7713   2.509   0.229   5.195
 1518SOL    HW1 7714   2.485   0.193   5.110
 1518SOL    HW2 7715   2.438   0.290   5.216
 1518SOL     MW 7716   2.497   0.232   5.187
 1519SOL     OW 7717   5.892   0.202   1.613
 1519SOL    HW1 7718   5.909   0.108   1.618
 1519SOL    HW2 7719   5.976   0.243   1.636
 1519SOL     MW 7720   5.905   0.195   1.617
 1520SOL     OW 7721   4.724   4.800   1.654
 1520SOL    HW1 7722   4.785   4.755   1.596
 1520SOL    HW2 7723   4.736   4.893   1.635
 1520SOL     MW 7724   4.733   4.806   1.644
 1521SOL     OW 7725   2.326   6.012   2.539
 1521SOL    HW1 7726   2.342   6.093   2.587
 1521SOL    HW2 7727   2.413   5.982   2.512
 1521SOL     MW 7728   2.339   6.018   2.542
 1522SOL     OW 7729   2.142   1.206   4.794
 1522SOL    HW1 7730   2.139   1.128   4.739
 1522SOL    HW2 7731   2.130   1.279   4.733
 1522SOL     MW 7732   2.140   1.205   4.779
 1523SOL     OW 7733   2.830   5.941   2.988
 1523SOL    HW1 7734   2.783   5.997   3.051
 1523SOL    HW2 7735   2.921   5.947   3.015
 1523SOL     MW 7736   2.835   5.949   3.000
 1524SOL     OW 7737   4.763   5.398   5.239
 1524SOL    HW1 7738   4.834   5.453   5.205
 1524SOL    HW2 7739   4.807   5.316   5.262
 1524SOL     MW 7740   4.778   5.394   5.237
 1525SOL     OW 7741   5.911   4.616   2.958
 1525SOL    HW1 7742   5.946   4.670   2.887
 1525SOL    HW2 7743   5.817   4.627   2.952
 1525SOL     MW 7744   5.904   4.624   2.948
 1526SOL     OW 7745   3.996   3.369   1.466
 1526SOL    HW1 7746   3.912   3.401   1.431
 1526SOL    HW2 7747   4.053   3.364   1.389
 1526SOL     MW 7748   3.992   3.373   1.451
 1527SOL     OW 7749   5.533   5.571   4.735
 1527SOL    HW1 7750   5.620   5.608   4.748
 1527SOL    HW2 7751   5.497   5.620   4.661
 1527SOL     MW 7752   5.539   5.582   4.727
 1528SOL     OW 7753   4.894   5.794   5.978
 1528SOL    HW1 7754   4.973   5.838   5.947
 1528SOL    HW2 7755   4.922   5.704   5.994
 1528SOL     MW 7756   4.907   5.788   5.976
 1529SOL     OW 7757   0.687   1.658   4.938
 1529SOL    HW1 7758   0.705   1.738   4.889
 1529SOL    HW2 7759   0.747   1.593   4.900
 1529SOL     MW 7760   0.697   1.660   4.927
 1530SOL     OW 7761   6.120   1.705   4.131
 1530SOL    HW1 7762   6.058   1.645   4.174
 1530SOL    HW2 7763   6.187   1.721   4.198
 1530SOL     MW 7764   6.121   1.699   4.145
 1531SOL     OW 7765   5.635   3.649   4.821
 1531SOL    HW1 7766   5.560   3.678   4.874
 1531SOL    HW2 7767   5.595   3.613   4.742
 1531SOL     MW 7768   5.620   3.648   4.818
 1532SOL     OW 7769   2.103   5.075   3.528
 1532SOL    HW1 7770   2.053   5.010   3.577
 1532SOL    HW2 7771   2.054   5.156   3.539
 1532SOL     MW 7772   2.090   5.077   3.536
 1533SOL     OW 7773   3.537   3.215   1.530
 1533SOL    HW1 7774   3.450   3.249   1.509
 1533SOL    HW2 7775   3.584   3.290   1.566
 1533SOL     MW 7776   3.532   3.229   1.532
 1534SOL     OW 7777   5.766   5.074   0.119
 1534SOL    HW1 7778   5.712   5.152   0.107
 1534SOL    HW2 7779   5.835   5.102   0.179
 1534SOL     MW 7780   5.768   5.087   0.125
 1535SOL     OW 7781   5.010   2.726   1.924
 1535SOL    HW1 7782   5.059   2.801   1.891
 1535SOL    HW2 7783   5.076   2.669   1.962
 1535SOL     MW 7784   5.025   2.728   1.924
 1536SOL     OW 7785   4.037   6.111   1.554
 1536SOL    HW1 7786   4.101   6.043   1.572
 1536SOL    HW2 7787   4.076   6.163   1.483
 1536SOL     MW 7788   4.050   6.109   1.547
 1537SOL     OW 7789   2.821   2.598   5.639
 1537SOL    HW1 7790   2.808   2.574   5.731
 1537SOL    HW2 7791   2.792   2.689   5.634
 1537SOL     MW 7792   2.815   2.606   5.650
 1538SOL     OW 7793   4.728   1.696   1.735
 1538SOL    HW1 7794   4.695   1.784   1.720
 1538SOL    HW2 7795   4.719   1.683   1.830
 1538SOL     MW 7796   4.723   1.705   1.745
 1539SOL     OW 7797   4.935   4.724   0.445
 1539SOL    HW1 7798   4.971   4.671   0.375
 1539SOL    HW2 7799   4.999   4.795   0.457
 1539SOL     MW 7800   4.948   4.726   0.438
 1540SOL     OW 7801   4.612   1.610   5.522
 1540SOL    HW1 7802   4.648   1.530   5.561
 1540SOL    HW2 7803   4.569   1.655   5.594
 1540SOL     MW 7804   4.611   1.605   5.536
 1541SOL     OW 7805   4.589   5.598   5.287
 1541SOL    HW1 7806   4.506   5.555   5.306
 1541SOL    HW2 7807   4.651   5.525   5.278
 1541SOL     MW 7808   4.587   5.583   5.288
 1542SOL     OW 7809   2.171   5.955   1.360
 1542SOL    HW1 7810   2.186   6.031   1.416
 1542SOL    HW2 7811   2.183   5.987   1.271
 1542SOL     MW 7812   2.175   5.969   1.356
 1543SOL     OW 7813   4.854   1.209   0.424
 1543SOL    HW1 7814   4.776   1.263   0.436
 1543SOL    HW2 7815   4.848   1.178   0.333
 1543SOL     MW 7816   4.843   1.212   0.414
 1544SOL     OW 7817   5.854   3.214   6.067
 1544SOL    HW1 7818   5.790   3.271   6.024
 1544SOL    HW2 7819   5.915   3.275   6.110
 1544SOL     MW 7820   5.854   3.229   6.067
 1545SOL     OW 7821   2.781   4.893   1.995
 1545SOL    HW1 7822   2.762   4.987   1.990
 1545SOL    HW2 7823   2.697   4.851   1.979
 1545SOL     MW 7824   2.768   4.900   1.992
 1546SOL     OW 7825   5.102   1.837   5.619
 1546SOL    HW1 7826   5.065   1.904   5.676
 1546SOL    HW2 7827   5.047   1.838   5.541
 1546SOL     MW 7828   5.090   1.846   5.616
 1547SOL     OW 7829   3.851   1.133   0.048
 1547SOL    HW1 7830   3.844   1.053  -0.003
 1547SOL    HW2 7831   3.936   1.127   0.090
 1547SOL     MW 7832   3.861   1.122   0.046
 1548SOL     OW 7833   3.547   4.233   5.683
 1548SOL    HW1 7834   3.584   4.267   5.601
 1548SOL    HW2 7835   3.462   4.276   5.691
 1548SOL     MW 7836   3.541   4.243   5.673
 1549SOL     OW 7837   4.551   4.195   3.343
 1549SOL    HW1 7838   4.509   4.277   3.316
 1549SOL    HW2 7839   4.477   4.134   3.356
 1549SOL     MW 7840   4.536   4.197   3.341
 1550SOL     OW 7841   2.467   4.489   5.739
 1550SOL    HW1 7842   2.489   4.533   5.656
 1550SOL    HW2 7843   2.541   4.431   5.756
 1550SOL     MW 7844   2.479   4.487   5.730
 1551SOL     OW 7845   1.323   1.807   2.729
 1551SOL    HW1 7846   1.350   1.797   2.821
 1551SOL    HW2 7847   1.286   1.722   2.706
 1551SOL     MW 7848   1.322   1.795   2.738
 1552SOL     OW 7849   4.253   6.077   0.536
 1552SOL    HW1 7850   4.298   6.010   0.587
 1552SOL    HW2 7851   4.174   6.035   0.504
 1552SOL     MW 7852   4.249   6.063   0.537
 1553SOL     OW 7853   3.328   1.844   4.675
 1553SOL    HW1 7854   3.256   1.849   4.612
 1553SOL    HW2 7855   3.380   1.922   4.657
 1553SOL     MW 7856   3.325   1.855   4.664
 1554SOL     OW 7857   3.644   4.649   5.943
 1554SOL    HW1 7858   3.663   4.743   5.942
 1554SOL    HW2 7859   3.549   4.644   5.955
 1554SOL     MW 7860   3.634   4.660   5.945
 1555SOL     OW 7861   2.288   2.037   5.042
 1555SOL    HW1 7862   2.292   2.108   5.105
 1555SOL    HW2 7863   2.376   1.998   5.044
 1555SOL     MW 7864   2.300   2.041   5.050
 1556SOL     OW 7865   4.962   2.020   1.438
 1556SOL    HW1 7866   4.942   1.958   1.368
 1556SOL    HW2 7867   4.903   2.094   1.422
 1556SOL     MW 7868   4.952   2.021   1.427
 1557SOL     OW 7869   2.917   6.068   1.534
 1557SOL    HW1 7870   2.918   6.049   1.440
 1557SOL    HW2 7871   2.835   6.115   1.547
 1557SOL     MW 7872   2.907   6.071   1.523
 1558SOL     OW 7873   4.974   3.190   3.224
 1558SOL    HW1 7874   5.005   3.281   3.217
 1558SOL    HW2 7875   5.023   3.154   3.298
 1558SOL     MW 7876   4.985   3.197   3.233
 1559SOL     OW 7877   5.749   4.806   2.328
 1559SOL    HW1 7878   5.813   4.802   2.256
 1559SOL    HW2 7879   5.694   4.882   2.306
 1559SOL     MW 7880   5.750   4.815   2.316
 1560SOL     OW 7881   2.888   5.274   3.163
 1560SOL    HW1 7882   2.925   5.191   3.195
 1560SOL    HW2 7883   2.956   5.312   3.108
 1560SOL     MW 7884   2.901   5.268   3.160
 1561SOL     OW 7885   3.705   0.468   3.135
 1561SOL    HW1 7886   3.655   0.420   3.200
 1561SOL    HW2 7887   3.741   0.542   3.183
 1561SOL     MW 7888   3.703   0.471   3.149
 1562SOL     OW 7889   5.437   3.790   5.975
 1562SOL    HW1 7890   5.419   3.884   5.965
 1562SOL    HW2 7891   5.414   3.752   5.890
 1562SOL     MW 7892   5.432   3.797   5.963
 1563SOL     OW 7893   1.116   4.291   0.522
 1563SOL    HW1 7894   1.147   4.216   0.471
 1563SOL    HW2 7895   1.034   4.261   0.561
 1563SOL     MW 7896   1.109   4.278   0.520
 1564SOL     OW 7897   5.839   2.267   4.925
 1564SOL    HW1 7898   5.873   2.234   5.008
 1564SOL    HW2 7899   5.770   2.206   4.901
 1564SOL     MW 7900   5.835   2.255   4.933
 1565SOL     OW 7901   1.570   0.462   4.948
 1565SOL    HW1 7902   1.610   0.547   4.967
 1565SOL    HW2 7903   1.514   0.479   4.873
 1565SOL     MW 7904   1.568   0.475   4.941
 1566SOL     OW 7905   0.863   3.076   3.199
 1566SOL    HW1 7906   0.885   3.030   3.280
 1566SOL    HW2 7907   0.907   3.161   3.206
 1566SOL     MW 7908   0.871   3.081   3.210
 1567SOL     OW 7909   3.852   2.423   1.154
 1567SOL    HW1 7910   3.882   2.382   1.073
 1567SOL    HW2 7911   3.928   2.419   1.212
 1567SOL     MW 7912   3.866   2.418   1.151
 1568SOL     OW 7913   5.543   1.898   4.146
 1568SOL    HW1 7914   5.621   1.951   4.159
 1568SOL    HW2 7915   5.493   1.908   4.227
 1568SOL     MW 7916   5.547   1.906   4.158
 1569SOL     OW 7917   2.978   4.330   1.573
 1569SOL    HW1 7918   2.991   4.404   1.633
 1569SOL    HW2 7919   3.067   4.303   1.549
 1569SOL     MW 7920   2.991   4.336   1.578
 1570SOL     OW 7921   0.015   0.864   5.888
 1570SOL    HW1 7922   0.021   0.773   5.860
 1570SOL    HW2 7923   0.078   0.871   5.960
 1570SOL     MW 7924   0.024   0.853   5.894
 1571SOL     OW 7925   1.238   5.467   2.582
 1571SOL    HW1 7926   1.235   5.515   2.665
 1571SOL    HW2 7927   1.147   5.455   2.558
 1571SOL     MW 7928   1.226   5.472   2.590
 1572SOL     OW 7929   3.625   4.806   5.266
 1572SOL    HW1 7930   3.589   4.722   5.235
 1572SOL    HW2 7931   3.566   4.832   5.336
 1572SOL     MW 7932   3.613   4.798   5.271
 1573SOL     OW 7933   4.054   6.114   2.559
 1573SOL    HW1 7934   4.134   6.159   2.587
 1573SOL    HW2 7935   4.082   6.059   2.485
 1573SOL     MW 7936   4.068   6.113   2.553
 1574SOL     OW 7937   4.264   4.510   3.745
 1574SOL    HW1 7938   4.240   4.582   3.803
 1574SOL    HW2 7939   4.326   4.458   3.796
 1574SOL     MW 7940   4.269   4.513   3.759
 1575SOL     OW 7941   2.049   1.237   0.798
 1575SOL    HW1 7942   1.974   1.267   0.747
 1575SOL    HW2 7943   2.054   1.298   0.872
 1575SOL     MW 7944   2.040   1.248   0.800
 1576SOL     OW 7945   2.940   0.387   1.214
 1576SOL    HW1 7946   2.899   0.319   1.160
 1576SOL    HW2 7947   2.932   0.354   1.304
 1576SOL     MW 7948   2.934   0.374   1.219
 1577SOL     OW 7949   4.170   3.762   1.290
 1577SOL    HW1 7950   4.139   3.757   1.200
 1577SOL    HW2 7951   4.164   3.672   1.322
 1577SOL     MW 7952   4.165   3.750   1.282
 1578SOL     OW 7953   2.910   1.449   0.863
 1578SOL    HW1 7954   2.833   1.431   0.810
 1578SOL    HW2 7955   2.894   1.404   0.945
 1578SOL     MW 7956   2.898   1.441   0.866
 1579SOL     OW 7957   2.187   1.164   3.502
 1579SOL    HW1 7958   2.162   1.198   3.416
 1579SOL    HW2 7959   2.185   1.069   3.491
 1579SOL     MW 7960   2.184   1.156   3.490
 1580SOL     OW 7961   1.724   1.834   0.891
 1580SOL    HW1 7962   1.784   1.890   0.840
 1580SOL    HW2 7963   1.765   1.826   0.977
 1580SOL     MW 7964   1.737   1.840   0.896
 1581SOL     OW 7965   0.744   3.695   5.010
 1581SOL    HW1 7966   0.814   3.755   5.037
 1581SOL    HW2 7967   0.682   3.697   5.082
 1581SOL     MW 7968   0.745   3.703   5.023
 1582SOL     OW 7969   4.343   1.192   5.316
 1582SOL    HW1 7970   4.325   1.114   5.264
 1582SOL    HW2 7971   4.279   1.188   5.387
 1582SOL     MW 7972   4.332   1.182   5.319
 1583SOL     OW 7973   4.081   1.944   5.545
 1583SOL    HW1 7974   4.018   2.013   5.525
 1583SOL    HW2 7975   4.041   1.895   5.617
 1583SOL     MW 7976   4.068   1.946   5.551
 1584SOL     OW 7977   2.407   2.412   0.425
 1584SOL    HW1 7978   2.361   2.379   0.346
 1584SOL    HW2 7979   2.490   2.446   0.391
 1584SOL     MW 7980   2.412   2.412   0.410
 1585SOL     OW 7981   3.796   5.631   6.074
 1585SOL    HW1 7982   3.717   5.601   6.118
 1585SOL    HW2 7983   3.864   5.570   6.102
 1585SOL     MW 7984   3.794   5.619   6.083
 1586SOL     OW 7985   2.625   0.706   1.844
 1586SOL    HW1 7986   2.663   0.758   1.773
 1586SOL    HW2 7987   2.653   0.616   1.826
 1586SOL     MW 7988   2.634   0.701   1.833
 1587SOL     OW 7989   0.710   2.134   2.466
 1587SOL    HW1 7990   0.768   2.176   2.402
 1587SOL    HW2 7991   0.629   2.184   2.461
 1587SOL     MW 7992   0.707   2.146   2.457
 1588SOL     OW 7993   1.799   0.638   5.816
 1588SOL    HW1 7994   1.855   0.714   5.828
 1588SOL    HW2 7995   1.784   0.605   5.905
 1588SOL     MW 7996   1.804   0.643   5.829
 1589SOL     OW 7997   0.518   0.385   1.232
 1589SOL    HW1 7998   0.606   0.413   1.255
 1589SOL    HW2 7999   0.495   0.438   1.155
 1589SOL     MW 8000   0.526   0.395   1.225
 1590SOL     OW 8001   2.864   4.629   0.640
 1590SOL    HW1 8002   2.946   4.613   0.687
 1590SOL    HW2 8003   2.831   4.542   0.620
 1590SOL     MW 8004   2.871   4.616   0.643
 1591SOL     OW 8005   4.189   3.614   5.652
 1591SOL    HW1 8006   4.257   3.568   5.602
 1591SOL    HW2 8007   4.147   3.545   5.705
 1591SOL     MW 8008   4.193   3.599   5.653
 1592SOL     OW 8009   3.671   0.210   5.822
 1592SOL    HW1 8010   3.619   0.130   5.817
 1592SOL    HW2 8011   3.755   0.183   5.860
 1592SOL     MW 8012   3.675   0.196   5.826
 1593SOL     OW 8013   1.566   1.251   0.792
 1593SOL    HW1 8014   1.577   1.337   0.832
 1593SOL    HW2 8015   1.654   1.213   0.791
 1593SOL     MW 8016   1.579   1.257   0.797
 1594SOL     OW 8017   2.064   0.734   0.217
 1594SOL    HW1 8018   2.047   0.669   0.284
 1594SOL    HW2 8019   2.083   0.682   0.138
 1594SOL     MW 8020   2.065   0.719   0.214
 1595SOL     OW 8021   5.796   5.592   4.718
 1595SOL    HW1 8022   5.819   5.584   4.626
 1595SOL    HW2 8023   5.824   5.680   4.743
 1595SOL     MW 8024   5.802   5.602   4.710
 1596SOL     OW 8025   1.839   5.279   2.510
 1596SOL    HW1 8026   1.749   5.251   2.524
 1596SOL    HW2 8027   1.850   5.355   2.566
 1596SOL     MW 8028   1.829   5.285   2.519
 1597SOL     OW 8029   3.154   3.955   5.612
 1597SOL    HW1 8030   3.229   3.991   5.565
 1597SOL    HW2 8031   3.192   3.915   5.690
 1597SOL     MW 8032   3.169   3.954   5.616
 1598SOL     OW 8033   1.927   4.681   0.371
 1598SOL    HW1 8034   1.887   4.594   0.363
 1598SOL    HW2 8035   1.861   4.741   0.334
 1598SOL     MW 8036   1.913   4.677   0.365
 1599SOL     OW 8037   3.291   3.565   5.485
 1599SOL    HW1 8038   3.293   3.472   5.462
 1599SOL    HW2 8039   3.336   3.609   5.412
 1599SOL     MW 8040   3.297   3.559   5.473
 1600SOL     OW 8041   0.701   4.644   3.755
 1600SOL    HW1 8042   0.716   4.682   3.842
 1600SOL    HW2 8043   0.750   4.700   3.695
 1600SOL     MW 8044   0.709   4.656   3.758
 1601SOL     OW 8045   2.555   4.821   3.279
 1601SOL    HW1 8046   2.531   4.862   3.196
 1601SOL    HW2 8047   2.639   4.861   3.302
 1601SOL     MW 8048   2.563   4.831   3.271
 1602SOL     OW 8049   2.842   1.477   4.394
 1602SOL    HW1 8050   2.832   1.429   4.312
 1602SOL    HW2 8051   2.866   1.410   4.458
 1602SOL     MW 8052   2.844   1.462   4.392
 1603SOL     OW 8053   4.818   2.660   0.314
 1603SOL    HW1 8054   4.745   2.610   0.278
 1603SOL    HW2 8055   4.838   2.726   0.247
 1603SOL     MW 8056   4.812   2.662   0.300
 1604SOL     OW 8057   3.102   4.986   2.979
 1604SOL    HW1 8058   3.051   4.997   3.058
 1604SOL    HW2 8059   3.170   4.922   3.003
 1604SOL     MW 8060   3.104   4.979   2.992
 1605SOL     OW 8061   1.099   2.223   2.472
 1605SOL    HW1 8062   1.190   2.228   2.500
 1605SOL    HW2 8063   1.049   2.253   2.549
 1605SOL     MW 8064   1.104   2.227   2.485
 1606SOL     OW 8065   4.076   1.657   2.801
 1606SOL    HW1 8066   4.052   1.734   2.853
 1606SOL    HW2 8067   4.006   1.594   2.819
 1606SOL     MW 8068   4.064   1.659   2.810
 1607SOL     OW 8069   3.184   5.683   3.668
 1607SOL    HW1 8070   3.166   5.626   3.593
 1607SOL    HW2 8071   3.105   5.737   3.676
 1607SOL     MW 8072   3.171   5.682   3.659
 1608SOL     OW 8073   5.877   1.432   0.378
 1608SOL    HW1 8074   5.869   1.408   0.286
 1608SOL    HW2 8075   5.916   1.519   0.377
 1608SOL     MW 8076   5.881   1.440   0.365
 1609SOL     OW 8077   5.622   2.014   3.010
 1609SOL    HW1 8078   5.665   2.008   3.095
 1609SOL    HW2 8079   5.655   1.939   2.960
 1609SOL     MW 8080   5.632   2.003   3.014
 1610SOL     OW 8081   2.052   3.263   6.007
 1610SOL    HW1 8082   1.978   3.239   5.952
 1610SOL    HW2 8083   2.022   3.340   6.055
 1610SOL     MW 8084   2.039   3.269   6.006
 1611SOL     OW 8085   3.484   2.705   1.284
 1611SOL    HW1 8086   3.548   2.750   1.338
 1611SOL    HW2 8087   3.459   2.628   1.335
 1611SOL     MW 8088   3.489   2.701   1.297
 1612SOL     OW 8089   2.616   4.530   4.610
 1612SOL    HW1 8090   2.650   4.618   4.599
 1612SOL    HW2 8091   2.641   4.505   4.699
 1612SOL     MW 8092   2.624   4.538   4.620
 1613SOL     OW 8093   5.543   0.812   2.235
 1613SOL    HW1 8094   5.620   0.803   2.292
 1613SOL    HW2 8095   5.473   0.842   2.294
 1613SOL     MW 8096   5.544   0.815   2.250
 1614SOL     OW 8097   1.133   0.203   2.691
 1614SOL    HW1 8098   1.194   0.160   2.751
 1614SOL    HW2 8099   1.088   0.132   2.646
 1614SOL     MW 8100   1.135   0.189   2.693
 1615SOL     OW 8101   0.565   3.597   3.278
 1615SOL    HW1 8102   0.572   3.652   3.200
 1615SOL    HW2 8103   0.507   3.526   3.251
 1615SOL     MW 8104   0.559   3.595   3.264
 1616SOL     OW 8105   0.624   2.760   5.018
 1616SOL    HW1 8106   0.567   2.687   4.997
 1616SOL    HW2 8107   0.607   2.779   5.111
 1616SOL     MW 8108   0.615   2.753   5.027
 1617SOL     OW 8109   5.950   5.721   1.890
 1617SOL    HW1 8110   5.861   5.749   1.914
 1617SOL    HW2 8111   5.989   5.797   1.847
 1617SOL     MW 8112   5.943   5.734   1.887
 1618SOL     OW 8113   1.620   5.299   0.331
 1618SOL    HW1 8114   1.681   5.341   0.271
 1618SOL    HW2 8115   1.539   5.349   0.322
 1618SOL     MW 8116   1.617   5.311   0.322
 1619SOL     OW 8117   4.821   3.441   3.425
 1619SOL    HW1 8118   4.832   3.465   3.517
 1619SOL    HW2 8119   4.739   3.484   3.399
 1619SOL     MW 8120   4.812   3.450   3.434
 1620SOL     OW 8121   3.784   1.528   3.713
 1620SOL    HW1 8122   3.865   1.573   3.692
 1620SOL    HW2 8123   3.718   1.597   3.718
 1620SOL     MW 8124   3.786   1.542   3.711
 1621SOL     OW 8125   4.459   0.389   2.217
 1621SOL    HW1 8126   4.465   0.297   2.243
 1621SOL    HW2 8127   4.549   0.416   2.202
 1621SOL     MW 8128   4.471   0.381   2.218
 1622SOL     OW 8129   1.733   4.272   4.242
 1622SOL    HW1 8130   1.825   4.268   4.267
 1622SOL    HW2 8131   1.719   4.364   4.219
 1622SOL     MW 8132   1.743   4.283   4.242
 1623SOL     OW 8133   0.301   3.430   1.298
 1623SOL    HW1 8134   0.328   3.338   1.288
 1623SOL    HW2 8135   0.383   3.477   1.315
 1623SOL     MW 8136   0.315   3.424   1.299
 1624SOL     OW 8137   0.426   2.335   0.987
 1624SOL    HW1 8138   0.334   2.357   1.001
 1624SOL    HW2 8139   0.428   2.288   0.904
 1624SOL     MW 8140   0.415   2.331   0.978
 1625SOL     OW 8141   0.171   4.815   2.017
 1625SOL    HW1 8142   0.191   4.865   2.096
 1625SOL    HW2 8143   0.255   4.804   1.973
 1625SOL     MW 8144   0.184   4.820   2.022
 1626SOL     OW 8145   0.873   3.462   5.031
 1626SOL    HW1 8146   0.830   3.547   5.022
 1626SOL    HW2 8147   0.848   3.414   4.952
 1626SOL     MW 8148   0.864   3.467   5.020
 1627SOL     OW 8149   0.170   0.743   2.333
 1627SOL    HW1 8150   0.174   0.800   2.409
 1627SOL    HW2 8151   0.261   0.721   2.313
 1627SOL     MW 8152   0.182   0.747   2.340
 1628SOL     OW 8153   5.371   3.347   0.601
 1628SOL    HW1 8154   5.310   3.339   0.527
 1628SOL    HW2 8155   5.370   3.261   0.642
 1628SOL     MW 8156   5.363   3.335   0.596
 1629SOL     OW 8157   3.335   4.407   1.067
 1629SOL    HW1 8158   3.354   4.485   1.015
 1629SOL    HW2 8159   3.387   4.338   1.027
 1629SOL     MW 8160   3.344   4.408   1.055
 1630SOL     OW 8161   3.789   0.522   1.763
 1630SOL    HW1 8162   3.823   0.461   1.697
 1630SOL    HW2 8163   3.865   0.543   1.818
 1630SOL     MW 8164   3.803   0.517   1.762
 1631SOL     OW 8165   1.762   1.219   0.574
 1631SOL    HW1 8166   1.688   1.203   0.515
 1631SOL    HW2 8167   1.839   1.212   0.517
 1631SOL     MW 8168   1.763   1.216   0.559
 1632SOL     OW 8169   0.030   4.234   4.893
 1632SOL    HW1 8170  -0.044   4.194   4.848
 1632SOL    HW2 8171   0.047   4.314   4.844
 1632SOL     MW 8172   0.022   4.239   4.881
 1633SOL     OW 8173   2.175   0.679   1.928
 1633SOL    HW1 8174   2.265   0.663   1.955
 1633SOL    HW2 8175   2.170   0.647   1.838
 1633SOL     MW 8176   2.186   0.673   1.920
 1634SOL     OW 8177   5.293   3.136   5.795
 1634SOL    HW1 8178   5.286   3.160   5.888
 1634SOL    HW2 8179   5.382   3.101   5.786
 1634SOL     MW 8180   5.304   3.135   5.806
 1635SOL     OW 8181   3.180   1.209   2.431
 1635SOL    HW1 8182   3.151   1.257   2.354
 1635SOL    HW2 8183   3.245   1.147   2.398
 1635SOL     MW 8184   3.184   1.207   2.417
 1636SOL     OW 8185   4.486   3.034   0.435
 1636SOL    HW1 8186   4.421   3.058   0.501
 1636SOL    HW2 8187   4.461   3.083   0.357
 1636SOL     MW 8188   4.474   3.043   0.432
 1637SOL     OW 8189   6.076   5.338   4.107
 1637SOL    HW1 8190   6.078   5.280   4.183
 1637SOL    HW2 8191   6.165   5.372   4.100
 1637SOL     MW 8192   6.088   5.335   4.116
 1638SOL     OW 8193   0.879   4.449   3.804
 1638SOL    HW1 8194   0.854   4.361   3.832
 1638SOL    HW2 8195   0.797   4.500   3.808
 1638SOL     MW 8196   0.865   4.445   3.808
 1639SOL     OW 8197   1.068   1.315   1.609
 1639SOL    HW1 8198   1.035   1.249   1.670
 1639SOL    HW2 8199   1.143   1.354   1.654
 1639SOL     MW 8200   1.073   1.311   1.622
 1640SOL     OW 8201   5.508   0.565   3.258
 1640SOL    HW1 8202   5.485   0.652   3.292
 1640SOL    HW2 8203   5.557   0.524   3.328
 1640SOL     MW 8204   5.511   0.571   3.271
 1641SOL     OW 8205   0.189   2.686   5.760
 1641SOL    HW1 8206   0.126   2.707   5.829
 1641SOL    HW2 8207   0.267   2.657   5.806
 1641SOL     MW 8208   0.191   2.685   5.774
 1642SOL     OW 8209   1.799   4.984   2.756
 1642SOL    HW1 8210   1.764   4.900   2.786
 1642SOL    HW2 8211   1.759   4.998   2.671
 1642SOL     MW 8212   1.790   4.975   2.749
 1643SOL     OW 8213   1.481   5.109   5.477
 1643SOL    HW1 8214   1.395   5.128   5.514
 1643SOL    HW2 8215   1.464   5.090   5.385
 1643SOL     MW 8216   1.468   5.109   5.470
 1644SOL     OW 8217   2.158   3.396   2.023
 1644SOL    HW1 8218   2.204   3.318   2.054
 1644SOL    HW2 8219   2.211   3.470   2.054
 1644SOL     MW 8220   2.171   3.396   2.031
 1645SOL     OW 8221   2.416   1.600   1.615
 1645SOL    HW1 8222   2.406   1.652   1.694
 1645SOL    HW2 8223   2.492   1.637   1.571
 1645SOL     MW 8224   2.425   1.611   1.619
 1646SOL     OW 8225   0.736   2.610   1.894
 1646SOL    HW1 8226   0.802   2.541   1.887
 1646SOL    HW2 8227   0.776   2.686   1.851
 1646SOL     MW 8228   0.750   2.611   1.887
 1647SOL     OW 8229   3.732   3.631   5.453
 1647SOL    HW1 8230   3.796   3.560   5.441
 1647SOL    HW2 8231   3.783   3.703   5.491
 1647SOL     MW 8232   3.747   3.631   5.456
 1648SOL     OW 8233   0.589   2.327   5.661
 1648SOL    HW1 8234   0.545   2.243   5.668
 1648SOL    HW2 8235   0.645   2.332   5.738
 1648SOL     MW 8236   0.591   2.317   5.672
 1649SOL     OW 8237   4.237   1.623   2.550
 1649SOL    HW1 8238   4.154   1.636   2.596
 1649SOL    HW2 8239   4.267   1.711   2.529
 1649SOL     MW 8240   4.230   1.636   2.553
 1650SOL     OW 8241   5.623   4.643   2.991
 1650SOL    HW1 8242   5.608   4.737   2.983
 1650SOL    HW2 8243   5.539   4.607   3.019
 1650SOL     MW 8244   5.611   4.651   2.994
 1651SOL     OW 8245   1.679   5.507   3.580
 1651SOL    HW1 8246   1.654   5.586   3.532
 1651SOL    HW2 8247   1.627   5.511   3.661
 1651SOL     MW 8248   1.669   5.517   3.584
 1652SOL     OW 8249   0.020   1.588   6.007
 1652SOL    HW1 8250  -0.066   1.606   6.042
 1652SOL    HW2 8251   0.049   1.672   5.971
 1652SOL     MW 8252   0.013   1.601   6.007
 1653SOL     OW 8253   0.436   2.965   2.225
 1653SOL    HW1 8254   0.454   2.950   2.318
 1653SOL    HW2 8255   0.506   2.919   2.180
 1653SOL     MW 8256   0.447   2.957   2.231
 1654SOL     OW 8257   3.962   5.983   5.975
 1654SOL    HW1 8258   4.047   6.020   5.951
 1654SOL    HW2 8259   3.937   6.030   6.055
 1654SOL     MW 8260   3.970   5.994   5.983
 1655SOL     OW 8261   5.805   4.199   4.040
 1655SOL    HW1 8262   5.900   4.203   4.056
 1655SOL    HW2 8263   5.769   4.163   4.121
 1655SOL     MW 8264   5.813   4.195   4.052
 1656SOL     OW 8265   4.562   4.928   1.285
 1656SOL    HW1 8266   4.511   5.006   1.306
 1656SOL    HW2 8267   4.635   4.930   1.347
 1656SOL     MW 8268   4.565   4.938   1.296
 1657SOL     OW 8269   3.846   0.118   4.388
 1657SOL    HW1 8270   3.933   0.082   4.366
 1657SOL    HW2 8271   3.785   0.049   4.362
 1657SOL     MW 8272   3.850   0.104   4.382
 1658SOL     OW 8273   6.014   4.563   4.973
 1658SOL    HW1 8274   6.044   4.478   5.006
 1658SOL    HW2 8275   5.920   4.563   4.990
 1658SOL     MW 8276   6.006   4.552   4.980
 1659SOL     OW 8277   3.749   4.829   0.824
 1659SOL    HW1 8278   3.662   4.866   0.840
 1659SOL    HW2 8279   3.731   4.747   0.777
 1659SOL     MW 8280   3.735   4.823   0.820
 1660SOL     OW 8281   3.896   3.447   5.356
 1660SOL    HW1 8282   3.928   3.468   5.269
 1660SOL    HW2 8283   3.967   3.396   5.396
 1660SOL     MW 8284   3.910   3.443   5.350
 1661SOL     OW 8285   0.867   6.047   5.517
 1661SOL    HW1 8286   0.774   6.024   5.514
 1661SOL    HW2 8287   0.886   6.083   5.430
 1661SOL     MW 8288   0.857   6.049   5.505
 1662SOL     OW 8289   5.433   4.467   2.594
 1662SOL    HW1 8290   5.386   4.398   2.640
 1662SOL    HW2 8291   5.369   4.537   2.583
 1662SOL     MW 8292   5.419   4.467   2.598
 1663SOL     OW 8293   3.896   0.181   1.328
 1663SOL    HW1 8294   3.892   0.253   1.266
 1663SOL    HW2 8295   3.804   0.154   1.339
 1663SOL     MW 8296   3.883   0.187   1.322
 1664SOL     OW 8297   0.512   6.004   2.192
 1664SOL    HW1 8298   0.439   5.942   2.201
 1664SOL    HW2 8299   0.562   5.971   2.117
 1664SOL     MW 8300   0.509   5.992   2.183
 1665SOL     OW 8301   2.718   3.709   0.720
 1665SOL    HW1 8302   2.658   3.780   0.699
 1665SOL    HW2 8303   2.779   3.706   0.646
 1665SOL     MW 8304   2.718   3.718   0.708
 1666SOL     OW 8305   1.507   3.807   1.803
 1666SOL    HW1 8306   1.584   3.855   1.775
 1666SOL    HW2 8307   1.436   3.841   1.748
 1666SOL     MW 8308   1.508   3.818   1.792
 1667SOL     OW 8309   5.157   3.622   1.681
 1667SOL    HW1 8310   5.227   3.588   1.626
 1667SOL    HW2 8311   5.202   3.677   1.746
 1667SOL     MW 8312   5.172   3.625   1.682
 1668SOL     OW 8313   5.282   2.128   1.835
 1668SOL    HW1 8314   5.280   2.137   1.930
 1668SOL    HW2 8315   5.317   2.041   1.819
 1668SOL     MW 8316   5.287   2.118   1.845
 1669SOL     OW 8317   5.710   0.756   3.870
 1669SOL    HW1 8318   5.735   0.683   3.926
 1669SOL    HW2 8319   5.782   0.764   3.807
 1669SOL     MW 8320   5.722   0.748   3.869
 1670SOL     OW 8321   0.095   1.826   0.214
 1670SOL    HW1 8322   0.092   1.907   0.266
 1670SOL    HW2 8323   0.165   1.775   0.253
 1670SOL     MW 8324   0.103   1.830   0.226
 1671SOL     OW 8325   0.607   3.890   3.636
 1671SOL    HW1 8326   0.597   3.932   3.551
 1671SOL    HW2 8327   0.615   3.797   3.616
 1671SOL     MW 8328   0.607   3.883   3.623
 1672SOL     OW 8329   1.656   6.093   3.059
 1672SOL    HW1 8330   1.682   6.184   3.047
 1672SOL    HW2 8331   1.734   6.051   3.096
 1672SOL     MW 8332   1.670   6.099   3.062
 1673SOL     OW 8333   1.319   1.742   3.565
 1673SOL    HW1 8334   1.260   1.667   3.560
 1673SOL    HW2 8335   1.322   1.764   3.658
 1673SOL     MW 8336   1.312   1.735   3.576
 1674SOL     OW 8337   5.178   0.716   0.737
 1674SOL    HW1 8338   5.248   0.651   0.741
 1674SOL    HW2 8339   5.111   0.684   0.796
 1674SOL     MW 8340   5.178   0.704   0.745
 1675SOL     OW 8341   2.356   2.529   0.020
 1675SOL    HW1 8342   2.315   2.597   0.074
 1675SOL    HW2 8343   2.327   2.549  -0.069
 1675SOL     MW 8344   2.347   2.540   0.016
 1676SOL     OW 8345   0.316   2.239   0.058
 1676SOL    HW1 8346   0.289   2.148   0.070
 1676SOL    HW2 8347   0.299   2.256  -0.036
 1676SOL     MW 8348   0.310   2.229   0.048
 1677SOL     OW 8349   5.802   2.295   3.845
 1677SOL    HW1 8350   5.859   2.370   3.832
 1677SOL    HW2 8351   5.728   2.329   3.896
 1677SOL     MW 8352   5.800   2.309   3.850
 1678SOL     OW 8353   2.565   0.756   2.431
 1678SOL    HW1 8354   2.656   0.763   2.462
 1678SOL    HW2 8355   2.521   0.832   2.468
 1678SOL     MW 8356   2.571   0.766   2.439
 1679SOL     OW 8357   1.444   1.902   2.969
 1679SOL    HW1 8358   1.397   1.853   3.037
 1679SOL    HW2 8359   1.519   1.939   3.015
 1679SOL     MW 8360   1.448   1.900   2.984
 1680SOL     OW 8361   4.663   5.710   5.696
 1680SOL    HW1 8362   4.615   5.746   5.621
 1680SOL    HW2 8363   4.658   5.778   5.763
 1680SOL     MW 8364   4.656   5.723   5.695
 1681SOL     OW 8365   0.172   1.865   3.224
 1681SOL    HW1 8366   0.244   1.872   3.161
 1681SOL    HW2 8367   0.154   1.955   3.249
 1681SOL     MW 8368   0.179   1.877   3.219
 1682SOL     OW 8369   5.714   3.995   4.480
 1682SOL    HW1 8370   5.676   4.041   4.405
 1682SOL    HW2 8371   5.730   3.906   4.448
 1682SOL     MW 8372   5.711   3.989   4.467
 1683SOL     OW 8373   2.504   1.081   4.582
 1683SOL    HW1 8374   2.471   1.041   4.662
 1683SOL    HW2 8375   2.598   1.065   4.584
 1683SOL     MW 8376   2.512   1.074   4.592
 1684SOL     OW 8377   1.166   1.999   0.521
 1684SOL    HW1 8378   1.144   2.091   0.507
 1684SOL    HW2 8379   1.127   1.978   0.606
 1684SOL     MW 8380   1.158   2.008   0.530
 1685SOL     OW 8381   4.585   0.455   0.271
 1685SOL    HW1 8382   4.678   0.477   0.280
 1685SOL    HW2 8383   4.572   0.383   0.332
 1685SOL     MW 8384   4.595   0.448   0.280
 1686SOL     OW 8385   3.329   4.998   1.131
 1686SOL    HW1 8386   3.301   5.090   1.131
 1686SOL    HW2 8387   3.392   4.992   1.059
 1686SOL     MW 8388   3.334   5.009   1.122
 1687SOL     OW 8389   1.120   2.470   6.039
 1687SOL    HW1 8390   1.059   2.408   5.997
 1687SOL    HW2 8391   1.100   2.462   6.132
 1687SOL     MW 8392   1.109   2.461   6.046
 1688SOL     OW 8393   3.528   5.962   3.087
 1688SOL    HW1 8394   3.538   6.045   3.041
 1688SOL    HW2 8395   3.490   5.985   3.171
 1688SOL     MW 8396   3.525   5.975   3.092
 1689SOL     OW 8397   1.852   1.687   3.630
 1689SOL    HW1 8398   1.885   1.739   3.703
 1689SOL    HW2 8399   1.786   1.743   3.588
 1689SOL     MW 8400   1.848   1.701   3.634
 1690SOL     OW 8401   3.979   2.858   0.961
 1690SOL    HW1 8402   4.022   2.943   0.959
 1690SOL    HW2 8403   3.886   2.877   0.949
 1690SOL     MW 8404   3.973   2.871   0.959
 1691SOL     OW 8405   4.900   1.951   1.175
 1691SOL    HW1 8406   4.947   1.990   1.102
 1691SOL    HW2 8407   4.866   1.868   1.140
 1691SOL     MW 8408   4.902   1.945   1.161
 1692SOL     OW 8409   0.942   2.154   3.704
 1692SOL    HW1 8410   0.913   2.111   3.785
 1692SOL    HW2 8411   0.971   2.083   3.648
 1692SOL     MW 8412   0.942   2.139   3.707
 1693SOL     OW 8413   0.932   2.553   4.668
 1693SOL    HW1 8414   0.851   2.597   4.692
 1693SOL    HW2 8415   0.919   2.527   4.577
 1693SOL     MW 8416   0.920   2.555   4.659
 1694SOL     OW 8417   0.480   3.365   4.536
 1694SOL    HW1 8418   0.446   3.301   4.599
 1694SOL    HW2 8419   0.407   3.425   4.522
 1694SOL     MW 8420   0.466   3.364   4.543
 1695SOL     OW 8421   0.048   0.336   5.907
 1695SOL    HW1 8422  -0.039   0.307   5.933
 1695SOL    HW2 8423   0.093   0.353   5.990
 1695SOL     MW 8424   0.043   0.334   5.921
 1696SOL     OW 8425   5.102   4.411   3.571
 1696SOL    HW1 8426   5.164   4.466   3.618
 1696SOL    HW2 8427   5.050   4.368   3.640
 1696SOL     MW 8428   5.103   4.412   3.586
 1697SOL     OW 8429   3.346   1.140   5.764
 1697SOL    HW1 8430   3.290   1.108   5.835
 1697SOL    HW2 8431   3.410   1.197   5.807
 1697SOL     MW 8432   3.347   1.143   5.779
 1698SOL     OW 8433   6.051   3.302   1.841
 1698SOL    HW1 8434   6.025   3.242   1.772
 1698SOL    HW2 8435   6.139   3.331   1.815
 1698SOL     MW 8436   6.059   3.298   1.829
 1699SOL     OW 8437   5.886   5.925   4.210
 1699SOL    HW1 8438   5.939   5.984   4.264
 1699SOL    HW2 8439   5.797   5.961   4.217
 1699SOL     MW 8440   5.881   5.937   4.218
 1700SOL     OW 8441   2.268   0.676   4.087
 1700SOL    HW1 8442   2.310   0.674   4.001
 1700SOL    HW2 8443   2.318   0.614   4.139
 1700SOL     MW 8444   2.280   0.668   4.082
 1701SOL     OW 8445   2.145   2.484   1.052
 1701SOL    HW1 8446   2.142   2.424   0.978
 1701SOL    HW2 8447   2.085   2.447   1.115
 1701SOL     MW 8448   2.137   2.472   1.050
 1702SOL     OW 8449   3.779   4.079   0.020
 1702SOL    HW1 8450   3.747   4.102  -0.067
 1702SOL    HW2 8451   3.775   4.161   0.069
 1702SOL     MW 8452   3.775   4.092   0.016
 1703SOL     OW 8453   5.909   4.520   1.197
 1703SOL    HW1 8454   5.931   4.586   1.131
 1703SOL    HW2 8455   5.814   4.519   1.200
 1703SOL     MW 8456   5.900   4.528   1.189
 1704SOL     OW 8457   3.530   3.957   5.574
 1704SOL    HW1 8458   3.475   3.953   5.495
 1704SOL    HW2 8459   3.522   4.048   5.604
 1704SOL     MW 8460   3.522   3.969   5.567
 1705SOL     OW 8461   3.255   5.929   2.741
 1705SOL    HW1 8462   3.320   5.981   2.695
 1705SOL    HW2 8463   3.199   5.894   2.672
 1705SOL     MW 8464   3.256   5.931   2.726
 1706SOL     OW 8465   0.070   2.593   1.545
 1706SOL    HW1 8466   0.100   2.538   1.472
 1706SOL    HW2 8467   0.018   2.662   1.503
 1706SOL     MW 8468   0.067   2.595   1.530
 1707SOL     OW 8469   5.687   0.534   0.270
 1707SOL    HW1 8470   5.598   0.564   0.252
 1707SOL    HW2 8471   5.742   0.591   0.215
 1707SOL     MW 8472   5.683   0.545   0.260
 1708SOL     OW 8473   5.677   5.247   1.648
 1708SOL    HW1 8474   5.600   5.238   1.704
 1708SOL    HW2 8475   5.737   5.178   1.678
 1708SOL     MW 8476   5.675   5.237   1.659
 1709SOL     OW 8477   1.594   5.741   4.219
 1709SOL    HW1 8478   1.568   5.780   4.303
 1709SOL    HW2 8479   1.682   5.774   4.203
 1709SOL     MW 8480   1.601   5.750   4.228
 1710SOL     OW 8481   3.860   4.632   2.682
 1710SOL    HW1 8482   3.845   4.681   2.763
 1710SOL    HW2 8483   3.820   4.547   2.697
 1710SOL     MW 8484   3.853   4.628   2.694
 1711SOL     OW 8485   1.875   2.477   2.088
 1711SOL    HW1 8486   1.785   2.469   2.121
 1711SOL    HW2 8487   1.867   2.463   1.993
 1711SOL     MW 8488   1.862   2.474   2.080
 1712SOL     OW 8489   6.010   0.379   0.304
 1712SOL    HW1 8490   5.938   0.335   0.259
 1712SOL    HW2 8491   6.010   0.468   0.267
 1712SOL     MW 8492   6.001   0.385   0.293
 1713SOL     OW 8493   4.443   1.824   1.102
 1713SOL    HW1 8494   4.498   1.895   1.070
 1713SOL    HW2 8495   4.504   1.756   1.129
 1713SOL     MW 8496   4.458   1.825   1.102
 1714SOL     OW 8497   1.029   0.995   6.015
 1714SOL    HW1 8498   0.966   1.016   5.946
 1714SOL    HW2 8499   1.114   1.021   5.979
 1714SOL     MW 8500   1.032   1.001   6.002
 1715SOL     OW 8501   5.267   5.474   0.589
 1715SOL    HW1 8502   5.291   5.517   0.508
 1715SOL    HW2 8503   5.176   5.448   0.576
 1715SOL     MW 8504   5.258   5.476   0.577
 1716SOL     OW 8505   2.643   4.973   3.767
 1716SOL    HW1 8506   2.657   5.020   3.684
 1716SOL    HW2 8507   2.731   4.963   3.804
 1716SOL     MW 8508   2.656   4.978   3.761
 1717SOL     OW 8509   0.175   0.979   0.588
 1717SOL    HW1 8510   0.151   1.033   0.664
 1717SOL    HW2 8511   0.149   1.031   0.511
 1717SOL     MW 8512   0.169   0.992   0.588
 1718SOL     OW 8513   2.570   0.632   5.783
 1718SOL    HW1 8514   2.641   0.587   5.737
 1718SOL    HW2 8515   2.511   0.562   5.811
 1718SOL     MW 8516   2.572   0.617   5.781
 1719SOL     OW 8517   5.146   2.213   2.596
 1719SOL    HW1 8518   5.076   2.209   2.531
 1719SOL    HW2 8519   5.195   2.293   2.573
 1719SOL     MW 8520   5.143   2.223   2.585
 1720SOL     OW 8521   3.493   2.945   0.915
 1720SOL    HW1 8522   3.478   3.031   0.877
 1720SOL    HW2 8523   3.418   2.893   0.886
 1720SOL     MW 8524   3.481   2.949   0.905
 1721SOL     OW 8525   1.935   0.436   3.733
 1721SOL    HW1 8526   1.930   0.455   3.639
 1721SOL    HW2 8527   1.952   0.341   3.737
 1721SOL     MW 8528   1.936   0.426   3.721
 1722SOL     OW 8529   5.329   1.162   2.113
 1722SOL    HW1 8530   5.312   1.257   2.113
 1722SOL    HW2 8531   5.369   1.145   2.198
 1722SOL     MW 8532   5.332   1.172   2.124
 1723SOL     OW 8533   0.086   0.063   5.627
 1723SOL    HW1 8534   0.123   0.150   5.643
 1723SOL    HW2 8535   0.148   0.003   5.671
 1723SOL     MW 8536   0.099   0.067   5.635
 1724SOL     OW 8537   3.259   2.342   0.155
 1724SOL    HW1 8538   3.278   2.433   0.135
 1724SOL    HW2 8539   3.318   2.291   0.101
 1724SOL     MW 8540   3.269   2.347   0.147
 1725SOL     OW 8541   4.401   5.920   2.478
 1725SOL    HW1 8542   4.311   5.919   2.447
 1725SOL    HW2 8543   4.411   5.838   2.526
 1725SOL     MW 8544   4.391   5.909   2.480
 1726SOL     OW 8545   4.011   0.804   1.595
 1726SOL    HW1 8546   4.059   0.799   1.678
 1726SOL    HW2 8547   4.028   0.721   1.552
 1726SOL     MW 8548   4.019   0.793   1.600
 1727SOL     OW 8549   6.042   0.026   4.096
 1727SOL    HW1 8550   6.130  -0.013   4.088
 1727SOL    HW2 8551   5.982  -0.047   4.084
 1727SOL     MW 8552   6.046   0.012   4.093
 1728SOL     OW 8553   3.084   0.245   1.785
 1728SOL    HW1 8554   3.031   0.165   1.779
 1728SOL    HW2 8555   3.148   0.226   1.854
 1728SOL     MW 8556   3.085   0.232   1.793
 1729SOL     OW 8557   0.134   5.533   5.804
 1729SOL    HW1 8558   0.122   5.471   5.875
 1729SOL    HW2 8559   0.229   5.541   5.794
 1729SOL     MW 8560   0.145   5.526   5.812
 1730SOL     OW 8561   1.673   0.047   1.574
 1730SOL    HW1 8562   1.670  -0.017   1.502
 1730SOL    HW2 8563   1.590   0.035   1.620
 1730SOL     MW 8564   1.662   0.037   1.571
 1731SOL     OW 8565   1.262   4.494   0.392
 1731SOL    HW1 8566   1.203   4.428   0.430
 1731SOL    HW2 8567   1.296   4.452   0.313
 1731SOL     MW 8568   1.259   4.480   0.386
 1732SOL     OW 8569   5.414   2.102   5.027
 1732SOL    HW1 8570   5.491   2.132   4.978
 1732SOL    HW2 8571   5.423   2.007   5.031
 1732SOL     MW 8572   5.425   2.094   5.021
 1733SOL     OW 8573   5.648   5.453   4.196
 1733SOL    HW1 8574   5.710   5.522   4.217
 1733SOL    HW2 8575   5.592   5.489   4.128
 1733SOL     MW 8576   5.649   5.466   4.190
 1734SOL     OW 8577   3.391   0.964   3.752
 1734SOL    HW1 8578   3.433   0.910   3.686
 1734SOL    HW2 8579   3.306   0.922   3.766
 1734SOL     MW 8580   3.385   0.951   3.746
 1735SOL     OW 8581   4.817   5.164   4.388
 1735SOL    HW1 8582   4.793   5.114   4.310
 1735SOL    HW2 8583   4.745   5.226   4.400
 1735SOL     MW 8584   4.805   5.165   4.380
 1736SOL     OW 8585   5.547   1.527   3.225
 1736SOL    HW1 8586   5.577   1.452   3.276
 1736SOL    HW2 8587   5.467   1.496   3.181
 1736SOL     MW 8588   5.540   1.513   3.226
 1737SOL     OW 8589   5.812   1.904   2.051
 1737SOL    HW1 8590   5.747   1.974   2.047
 1737SOL    HW2 8591   5.893   1.947   2.075
 1737SOL     MW 8592   5.814   1.918   2.053
 1738SOL     OW 8593   1.207   5.478   5.545
 1738SOL    HW1 8594   1.154   5.555   5.525
 1738SOL    HW2 8595   1.250   5.499   5.628
 1738SOL     MW 8596   1.206   5.491   5.553
 1739SOL     OW 8597   0.166   3.672   1.431
 1739SOL    HW1 8598   0.077   3.656   1.463
 1739SOL    HW2 8599   0.190   3.591   1.386
 1739SOL     MW 8600   0.157   3.660   1.429
 1740SOL     OW 8601   3.812   3.993   5.484
 1740SOL    HW1 8602   3.876   3.926   5.459
 1740SOL    HW2 8603   3.752   3.948   5.543
 1740SOL     MW 8604   3.812   3.978   5.488
 1741SOL     OW 8605   2.205   4.012   1.976
 1741SOL    HW1 8606   2.284   3.963   1.999
 1741SOL    HW2 8607   2.146   3.946   1.939
 1741SOL     MW 8608   2.208   3.997   1.974
 1742SOL     OW 8609   0.305   5.487   2.412
 1742SOL    HW1 8610   0.257   5.452   2.337
 1742SOL    HW2 8611   0.384   5.527   2.374
 1742SOL     MW 8612   0.309   5.488   2.398
 1743SOL     OW 8613   4.518   6.045   4.257
 1743SOL    HW1 8614   4.578   6.119   4.248
 1743SOL    HW2 8615   4.574   5.968   4.258
 1743SOL     MW 8616   4.533   6.045   4.256
 1744SOL     OW 8617   0.866   4.647   2.646
 1744SOL    HW1 8618   0.817   4.729   2.637
 1744SOL    HW2 8619   0.846   4.598   2.567
 1744SOL     MW 8620   0.857   4.651   2.635
 1745SOL     OW 8621   5.346   0.471   2.448
 1745SOL    HW1 8622   5.299   0.550   2.475
 1745SOL    HW2 8623   5.277   0.411   2.420
 1745SOL     MW 8624   5.331   0.474   2.448
 1746SOL     OW 8625   3.356   5.645   4.358
 1746SOL    HW1 8626   3.374   5.590   4.434
 1746SOL    HW2 8627   3.378   5.591   4.283
 1746SOL     MW 8628   3.361   5.631   4.358
 1747SOL     OW 8629   6.011   0.748   2.216
 1747SOL    HW1 8630   6.091   0.715   2.258
 1747SOL    HW2 8631   5.940   0.714   2.270
 1747SOL     MW 8632   6.012   0.739   2.228
 1748SOL     OW 8633   0.995   0.491   5.596
 1748SOL    HW1 8634   1.073   0.439   5.577
 1748SOL    HW2 8635   0.922   0.432   5.576
 1748SOL     MW 8636   0.996   0.477   5.591
 1749SOL     OW 8637   5.881   1.012   1.903
 1749SOL    HW1 8638   5.811   1.054   1.954
 1749SOL    HW2 8639   5.950   0.996   1.967
 1749SOL     MW 8640   5.881   1.015   1.918
 1750SOL     OW 8641   4.161   0.261   1.191
 1750SOL    HW1 8642   4.144   0.229   1.280
 1750SOL    HW2 8643   4.229   0.327   1.202
 1750SOL     MW 8644   4.167   0.265   1.204
 1751SOL     OW 8645   4.984   3.987   2.183
 1751SOL    HW1 8646   4.927   3.988   2.259
 1751SOL    HW2 8647   5.004   3.894   2.170
 1751SOL     MW 8648   4.979   3.975   2.191
 1752SOL     OW 8649   2.444   2.954   6.043
 1752SOL    HW1 8650   2.482   3.038   6.016
 1752SOL    HW2 8651   2.356   2.977   6.074
 1752SOL     MW 8652   2.437   2.968   6.043
 1753SOL     OW 8653   0.515   1.553   5.101
 1753SOL    HW1 8654   0.584   1.579   5.040
 1753SOL    HW2 8655   0.463   1.489   5.052
 1753SOL     MW 8656   0.517   1.548   5.087
 1754SOL     OW 8657   5.726   2.680   6.107
 1754SOL    HW1 8658   5.805   2.631   6.131
 1754SOL    HW2 8659   5.675   2.683   6.188
 1754SOL     MW 8660   5.729   2.674   6.120
 1755SOL     OW 8661   2.538   5.320   0.787
 1755SOL    HW1 8662   2.470   5.280   0.734
 1755SOL    HW2 8663   2.603   5.351   0.725
 1755SOL     MW 8664   2.537   5.319   0.773
 1756SOL     OW 8665   0.897   2.998   0.484
 1756SOL    HW1 8666   0.972   2.939   0.483
 1756SOL    HW2 8667   0.935   3.085   0.472
 1756SOL     MW 8668   0.911   3.001   0.482
 1757SOL     OW 8669   0.756   5.712   0.305
 1757SOL    HW1 8670   0.810   5.638   0.277
 1757SOL    HW2 8671   0.750   5.768   0.227
 1757SOL     MW 8672   0.763   5.709   0.291
 1758SOL     OW 8673   2.610   4.719   2.220
 1758SOL    HW1 8674   2.550   4.645   2.207
 1758SOL    HW2 8675   2.675   4.686   2.282
 1758SOL     MW 8676   2.610   4.705   2.226
 1759SOL     OW 8677   0.614   2.926   1.254
 1759SOL    HW1 8678   0.634   2.863   1.185
 1759SOL    HW2 8679   0.519   2.933   1.253
 1759SOL     MW 8680   0.604   2.919   1.245
 1760SOL     OW 8681   1.720   2.010   3.087
 1760SOL    HW1 8682   1.692   2.025   3.177
 1760SOL    HW2 8683   1.788   2.076   3.072
 1760SOL     MW 8684   1.725   2.020   3.097
 1761SOL     OW 8685   5.622   4.853   6.093
 1761SOL    HW1 8686   5.648   4.767   6.126
 1761SOL    HW2 8687   5.686   4.914   6.130
 1761SOL     MW 8688   5.633   4.850   6.102
 1762SOL     OW 8689   5.502   2.253   2.610
 1762SOL    HW1 8690   5.553   2.224   2.534
 1762SOL    HW2 8691   5.442   2.318   2.575
 1762SOL     MW 8692   5.501   2.257   2.596
 1763SOL     OW 8693   1.177   2.890   0.811
 1763SOL    HW1 8694   1.238   2.963   0.810
 1763SOL    HW2 8695   1.091   2.930   0.799
 1763SOL     MW 8696   1.174   2.905   0.809
 1764SOL     OW 8697   2.235   2.912   5.102
 1764SOL    HW1 8698   2.304   2.974   5.078
 1764SOL    HW2 8699   2.154   2.955   5.077
 1764SOL     MW 8700   2.234   2.925   5.096
 1765SOL     OW 8701   1.297   5.097   3.153
 1765SOL    HW1 8702   1.253   5.078   3.236
 1765SOL    HW2 8703   1.247   5.170   3.116
 1765SOL     MW 8704   1.285   5.104   3.159
 1766SOL     OW 8705   0.860   3.998   5.372
 1766SOL    HW1 8706   0.894   4.031   5.455
 1766SOL    HW2 8707   0.765   4.001   5.383
 1766SOL     MW 8708   0.852   4.003   5.384
 1767SOL     OW 8709   5.576   2.146   4.004
 1767SOL    HW1 8710   5.660   2.135   4.050
 1767SOL    HW2 8711   5.523   2.072   4.034
 1767SOL     MW 8712   5.580   2.135   4.014
 1768SOL     OW 8713   5.677   1.469   2.828
 1768SOL    HW1 8714   5.591   1.511   2.823
 1768SOL    HW2 8715   5.712   1.497   2.913
 1768SOL     MW 8716   5.671   1.478   2.838
 1769SOL     OW 8717   1.523   0.509   0.714
 1769SOL    HW1 8718   1.509   0.434   0.772
 1769SOL    HW2 8719   1.527   0.470   0.626
 1769SOL     MW 8720   1.522   0.494   0.710
 1770SOL     OW 8721   5.561   0.244   0.946
 1770SOL    HW1 8722   5.553   0.195   1.028
 1770SOL    HW2 8723   5.649   0.221   0.913
 1770SOL     MW 8724   5.571   0.235   0.952
 1771SOL     OW 8725   1.409   5.378   5.270
 1771SOL    HW1 8726   1.380   5.417   5.353
 1771SOL    HW2 8727   1.491   5.334   5.291
 1771SOL     MW 8728   1.416   5.378   5.283
 1772SOL     OW 8729   2.950   0.620   0.593
 1772SOL    HW1 8730   3.031   0.584   0.556
 1772SOL    HW2 8731   2.976   0.650   0.681
 1772SOL     MW 8732   2.964   0.619   0.600
 1773SOL     OW 8733   1.330   3.575   3.814
 1773SOL    HW1 8734   1.264   3.643   3.801
 1773SOL    HW2 8735   1.348   3.577   3.908
 1773SOL     MW 8736   1.323   3.584   3.824
 1774SOL     OW 8737   3.508   3.561   5.667
 1774SOL    HW1 8738   3.430   3.560   5.611
 1774SOL    HW2 8739   3.577   3.598   5.611
 1774SOL     MW 8740   3.507   3.566   5.652
 1775SOL     OW 8741   0.529   1.112   4.839
 1775SOL    HW1 8742   0.590   1.046   4.870
 1775SOL    HW2 8743   0.457   1.062   4.799
 1775SOL     MW 8744   0.527   1.097   4.838
 1776SOL     OW 8745   0.029   5.717   4.772
 1776SOL    HW1 8746  -0.028   5.784   4.809
 1776SOL    HW2 8747   0.045   5.745   4.682
 1776SOL     MW 8748   0.024   5.729   4.765
 1777SOL     OW 8749   5.751   1.705   3.476
 1777SOL    HW1 8750   5.768   1.765   3.548
 1777SOL    HW2 8751   5.686   1.644   3.510
 1777SOL     MW 8752   5.745   1.705   3.490
 1778SOL     OW 8753   5.319   0.019   3.475
 1778SOL    HW1 8754   5.325  -0.076   3.481
 1778SOL    HW2 8755   5.389   0.045   3.416
 1778SOL     MW 8756   5.328   0.010   3.469
 1779SOL     OW 8757   0.230   5.144   0.476
 1779SOL    HW1 8758   0.284   5.166   0.399
 1779SOL    HW2 8759   0.279   5.075   0.521
 1779SOL     MW 8760   0.243   5.138   0.471
 1780SOL     OW 8761   3.364   5.100   3.220
 1780SOL    HW1 8762   3.281   5.110   3.267
 1780SOL    HW2 8763   3.370   5.178   3.166
 1780SOL     MW 8764   3.354   5.111   3.219
 1781SOL     OW 8765   5.728   1.077   1.459
 1781SOL    HW1 8766   5.633   1.077   1.471
 1781SOL    HW2 8767   5.744   1.145   1.394
 1781SOL     MW 8768   5.718   1.086   1.452
 1782SOL     OW 8769   3.291   2.312   5.358
 1782SOL    HW1 8770   3.267   2.220   5.354
 1782SOL    HW2 8771   3.208   2.359   5.355
 1782SOL     MW 8772   3.278   2.306   5.357
 1783SOL     OW 8773   1.080   4.008   2.955
 1783SOL    HW1 8774   1.052   3.931   3.004
 1783SOL    HW2 8775   1.031   4.080   2.993
 1783SOL     MW 8776   1.070   4.007   2.966
 1784SOL     OW 8777   1.160   5.665   3.090
 1784SOL    HW1 8778   1.174   5.570   3.082
 1784SOL    HW2 8779   1.248   5.700   3.103
 1784SOL     MW 8780   1.173   5.657   3.091
 1785SOL     OW 8781   5.335   0.372   5.510
 1785SOL    HW1 8782   5.428   0.369   5.486
 1785SOL    HW2 8783   5.326   0.453   5.559
 1785SOL     MW 8784   5.346   0.382   5.513
 1786SOL     OW 8785   4.698   4.678   2.588
 1786SOL    HW1 8786   4.631   4.735   2.624
 1786SOL    HW2 8787   4.764   4.738   2.552
 1786SOL     MW 8788   4.698   4.693   2.588
 1787SOL     OW 8789   5.200   2.096   5.388
 1787SOL    HW1 8790   5.135   2.101   5.458
 1787SOL    HW2 8791   5.284   2.094   5.434
 1787SOL     MW 8792   5.202   2.096   5.403
 1788SOL     OW 8793   5.626   4.962   3.916
 1788SOL    HW1 8794   5.654   4.904   3.845
 1788SOL    HW2 8795   5.549   4.918   3.953
 1788SOL     MW 8796   5.620   4.949   3.911
 1789SOL     OW 8797   5.047   3.928   3.886
 1789SOL    HW1 8798   5.077   3.994   3.824
 1789SOL    HW2 8799   4.952   3.938   3.887
 1789SOL     MW 8800   5.039   3.938   3.879
 1790SOL     OW 8801   0.502   1.609   2.159
 1790SOL    HW1 8802   0.466   1.587   2.074
 1790SOL    HW2 8803   0.539   1.696   2.148
 1790SOL     MW 8804   0.502   1.617   2.147
 1791SOL     OW 8805   4.623   2.978   4.770
 1791SOL    HW1 8806   4.647   3.032   4.845
 1791SOL    HW2 8807   4.550   3.025   4.730
 1791SOL     MW 8808   4.616   2.991   4.775
 1792SOL     OW 8809   0.585   2.499   4.580
 1792SOL    HW1 8810   0.603   2.572   4.640
 1792SOL    HW2 8811   0.489   2.492   4.579
 1792SOL     MW 8812   0.575   2.507   4.587
 1793SOL     OW 8813   2.945   2.196   5.064
 1793SOL    HW1 8814   2.973   2.223   5.152
 1793SOL    HW2 8815   2.977   2.265   5.007
 1793SOL     MW 8816   2.953   2.209   5.068
 1794SOL     OW 8817   3.276   0.615   4.573
 1794SOL    HW1 8818   3.338   0.687   4.590
 1794SOL    HW2 8819   3.301   0.583   4.486
 1794SOL     MW 8820   3.287   0.620   4.564
 1795SOL     OW 8821   0.946   6.113   5.240
 1795SOL    HW1 8822   0.912   6.203   5.244
 1795SOL    HW2 8823   1.035   6.123   5.208
 1795SOL     MW 8824   0.953   6.126   5.237
 1796SOL     OW 8825   2.655   2.135   5.337
 1796SOL    HW1 8826   2.685   2.103   5.422
 1796SOL    HW2 8827   2.671   2.230   5.340
 1796SOL     MW 8828   2.661   2.143   5.348
 1797SOL     OW 8829   0.438   1.616   3.246
 1797SOL    HW1 8830   0.392   1.684   3.294
 1797SOL    HW2 8831   0.384   1.600   3.168
 1797SOL     MW 8832   0.425   1.622   3.242
 1798SOL     OW 8833   5.342   4.942   3.955
 1798SOL    HW1 8834   5.292   4.891   4.019
 1798SOL    HW2 8835   5.310   5.031   3.964
 1798SOL     MW 8836   5.332   4.947   3.965
 1799SOL     OW 8837   0.519   5.477   2.888
 1799SOL    HW1 8838   0.505   5.382   2.896
 1799SOL    HW2 8839   0.441   5.516   2.927
 1799SOL     MW 8840   0.507   5.470   2.894
 1800SOL     OW 8841   5.680   0.220   2.567
 1800SOL    HW1 8842   5.707   0.283   2.500
 1800SOL    HW2 8843   5.602   0.259   2.606
 1800SOL     MW 8844   5.673   0.233   2.564
 1801SOL     OW 8845   4.125   1.337   0.616
 1801SOL    HW1 8846   4.150   1.250   0.583
 1801SOL    HW2 8847   4.142   1.333   0.710
 1801SOL     MW 8848   4.131   1.325   0.623
 1802SOL     OW 8849   4.173   4.858   3.545
 1802SOL    HW1 8850   4.156   4.951   3.554
 1802SOL    HW2 8851   4.268   4.850   3.552
 1802SOL     MW 8852   4.183   4.869   3.547
 1803SOL     OW 8853   3.328   3.984   1.514
 1803SOL    HW1 8854   3.414   4.017   1.542
 1803SOL    HW2 8855   3.284   4.061   1.478
 1803SOL     MW 8856   3.333   3.998   1.513
 1804SOL     OW 8857   4.506   5.112   3.160
 1804SOL    HW1 8858   4.487   5.158   3.079
 1804SOL    HW2 8859   4.422   5.074   3.187
 1804SOL     MW 8860   4.493   5.113   3.153
 1805SOL     OW 8861   6.063   5.238   4.566
 1805SOL    HW1 8862   6.003   5.164   4.572
 1805SOL    HW2 8863   6.120   5.231   4.643
 1805SOL     MW 8864   6.063   5.228   4.576
 1806SOL     OW 8865   5.824   1.039   3.694
 1806SOL    HW1 8866   5.792   1.129   3.702
 1806SOL    HW2 8867   5.753   0.992   3.651
 1806SOL     MW 8868   5.811   1.044   3.690
 1807SOL     OW 8869   1.696   1.185   4.413
 1807SOL    HW1 8870   1.621   1.174   4.354
 1807SOL    HW2 8871   1.772   1.190   4.355
 1807SOL     MW 8872   1.696   1.185   4.398
 1808SOL     OW 8873   5.850   2.655   4.848
 1808SOL    HW1 8874   5.763   2.691   4.832
 1808SOL    HW2 8875   5.901   2.730   4.881
 1808SOL     MW 8876   5.846   2.670   4.850
 1809SOL     OW 8877   1.412   1.680   5.366
 1809SOL    HW1 8878   1.318   1.685   5.352
 1809SOL    HW2 8879   1.445   1.765   5.338
 1809SOL     MW 8880   1.404   1.691   5.360
 1810SOL     OW 8881   3.784   0.385   0.859
 1810SOL    HW1 8882   3.704   0.355   0.817
 1810SOL    HW2 8883   3.848   0.394   0.789
 1810SOL     MW 8884   3.782   0.382   0.846
 1811SOL     OW 8885   6.000   0.870   5.470
 1811SOL    HW1 8886   6.080   0.890   5.518
 1811SOL    HW2 8887   5.999   0.775   5.463
[truncated: 940,982 more chars]
