# Supplementary material for: Identifying potential monkeypox virus inhibitors: an in silico study targeting the A42R protein
Source: Front Cell Infect Microbiol. 2024 Mar 4;14:1351737. doi: 10.3389/fcimb.2024.1351737 (PMC10945028; doi:10.3389/fcimb.2024.1351737)
Supplement: Supplementary file 2 [file DataSheet_2.zip › Supplementary_Files/ZINC000015151344/frame#03.gro]

Generated by trjconv : Protein in water t= 75000.00000
29797
    1MET      N    1   4.038   1.742   3.409
    1MET     H1    2   4.080   1.672   3.349
    1MET     H2    3   3.997   1.808   3.345
    1MET     H3    4   4.114   1.785   3.460
    1MET     CA    5   3.938   1.685   3.500
    1MET     HA    6   3.987   1.605   3.556
    1MET     CB    7   3.895   1.793   3.603
    1MET    HB1    8   3.978   1.860   3.623
    1MET    HB2    9   3.810   1.850   3.566
    1MET     CG   10   3.849   1.736   3.740
    1MET    HG1   11   3.933   1.700   3.799
    1MET    HG2   12   3.821   1.816   3.809
    1MET     SD   13   3.712   1.611   3.732
    1MET     CE   14   3.706   1.573   3.906
    1MET    HE1   15   3.797   1.524   3.941
    1MET    HE2   16   3.672   1.659   3.964
    1MET    HE3   17   3.624   1.501   3.917
    1MET      C   18   3.826   1.639   3.409
    1MET      O   19   3.755   1.721   3.359
    2ALA      N   20   3.819   1.507   3.392
    2ALA      H   21   3.886   1.451   3.442
    2ALA     CA   22   3.736   1.448   3.291
    2ALA     HA   23   3.751   1.503   3.198
    2ALA     CB   24   3.779   1.300   3.273
    2ALA    HB1   25   3.736   1.235   3.349
    2ALA    HB2   26   3.739   1.256   3.182
    2ALA    HB3   27   3.887   1.289   3.263
    2ALA      C   28   3.581   1.444   3.330
    2ALA      O   29   3.503   1.431   3.244
    3GLU      N   30   3.545   1.448   3.458
    3GLU      H   31   3.618   1.472   3.523
    3GLU     CA   32   3.401   1.428   3.501
    3GLU     HA   33   3.347   1.358   3.438
    3GLU     CB   34   3.410   1.387   3.644
    3GLU    HB1   35   3.492   1.315   3.653
    3GLU    HB2   36   3.442   1.477   3.697
    3GLU     CG   37   3.281   1.339   3.716
    3GLU    HG1   38   3.302   1.306   3.818
    3GLU    HG2   39   3.209   1.421   3.715
    3GLU     CD   40   3.217   1.209   3.659
    3GLU    OE1   41   3.282   1.125   3.591
    3GLU    OE2   42   3.092   1.197   3.655
    3GLU      C   43   3.329   1.558   3.492
    3GLU      O   44   3.205   1.561   3.489
    4TRP      N   45   3.398   1.673   3.489
    4TRP      H   46   3.494   1.653   3.512
    4TRP     CA   47   3.340   1.800   3.447
    4TRP     HA   48   3.248   1.820   3.501
    4TRP     CB   49   3.440   1.917   3.482
    4TRP    HB1   50   3.543   1.901   3.451
    4TRP    HB2   51   3.396   2.003   3.432
    4TRP     CG   52   3.435   1.957   3.631
    4TRP    CD1   53   3.539   1.953   3.717
    4TRP    HD1   54   3.629   1.901   3.689
    4TRP    CD2   55   3.328   2.026   3.707
    4TRP    NE1   56   3.507   1.994   3.840
    4TRP    HE1   57   3.563   1.971   3.921
    4TRP    CE2   58   3.378   2.042   3.842
    4TRP    CE3   59   3.201   2.077   3.673
    4TRP    HE3   60   3.183   2.061   3.568
    4TRP    CZ2   61   3.290   2.091   3.939
    4TRP    HZ2   62   3.306   2.099   4.046
    4TRP    CZ3   63   3.115   2.130   3.770
    4TRP    HZ3   64   3.019   2.174   3.751
    4TRP    CH2   65   3.161   2.137   3.905
    4TRP    HH2   66   3.096   2.184   3.978
    4TRP      C   67   3.324   1.804   3.286
    4TRP      O   68   3.261   1.897   3.232
    5HIS      N   69   3.377   1.707   3.213
    5HIS      H   70   3.429   1.636   3.263
    5HIS     CA   71   3.372   1.712   3.061
    5HIS     HA   72   3.379   1.819   3.040
    5HIS     CB   73   3.479   1.640   2.987
    5HIS    HB1   74   3.569   1.661   3.045
    5HIS    HB2   75   3.484   1.533   2.970
    5HIS     CG   76   3.502   1.703   2.851
    5HIS    ND1   77   3.591   1.807   2.832
    5HIS    CD2   78   3.461   1.654   2.725
    5HIS    HD2   79   3.404   1.567   2.695
    5HIS    CE1   80   3.603   1.819   2.706
    5HIS    HE1   81   3.661   1.897   2.659
    5HIS    NE2   82   3.527   1.736   2.635
    5HIS    HE2   83   3.533   1.698   2.541
    5HIS      C   84   3.234   1.657   3.014
    5HIS      O   85   3.200   1.671   2.891
    6LYS      N   86   3.145   1.606   3.094
    6LYS      H   87   3.172   1.601   3.192
    6LYS     CA   88   3.012   1.559   3.063
    6LYS     HA   89   3.001   1.508   2.967
    6LYS     CB   90   2.972   1.472   3.181
    6LYS    HB1   91   2.986   1.517   3.279
    6LYS    HB2   92   2.866   1.450   3.163
    6LYS     CG   93   3.028   1.332   3.168
    6LYS    HG1   94   2.969   1.282   3.091
    6LYS    HG2   95   3.133   1.320   3.143
    6LYS     CD   96   3.011   1.261   3.304
    6LYS    HD1   97   3.073   1.319   3.373
    6LYS    HD2   98   2.911   1.283   3.340
    6LYS     CE   99   3.030   1.113   3.314
    6LYS    HE1  100   2.965   1.071   3.237
    6LYS    HE2  101   3.134   1.087   3.295
    6LYS     NZ  102   3.000   1.055   3.442
    6LYS    HZ1  103   3.070   1.082   3.510
    6LYS    HZ2  104   2.912   1.096   3.472
    6LYS    HZ3  105   2.989   0.955   3.435
    6LYS      C  106   2.915   1.680   3.052
    6LYS      O  107   2.798   1.665   3.011
    7ILE      N  108   2.971   1.804   3.081
    7ILE      H  109   3.066   1.803   3.115
    7ILE     CA  110   2.901   1.931   3.046
    7ILE     HA  111   2.793   1.919   3.058
    7ILE     CB  112   2.946   2.041   3.149
    7ILE     HB  113   3.054   2.052   3.137
    7ILE    CG1  114   2.901   2.006   3.294
    7ILE   HG11  115   2.792   2.007   3.296
    7ILE   HG12  116   2.946   1.908   3.309
    7ILE    CG2  117   2.888   2.175   3.115
    7ILE   HG21  118   2.780   2.162   3.109
    7ILE   HG22  119   2.907   2.254   3.188
    7ILE   HG23  120   2.932   2.218   3.026
    7ILE     CD  121   2.969   2.082   3.407
    7ILE    HD1  122   2.947   2.052   3.510
    7ILE    HD2  123   3.077   2.068   3.401
    7ILE    HD3  124   2.950   2.190   3.411
    7ILE      C  125   2.957   1.965   2.910
    7ILE      O  126   2.878   1.970   2.817
    8ILE      N  127   3.085   1.968   2.886
    8ILE      H  128   3.145   1.931   2.959
    8ILE     CA  129   3.149   2.000   2.755
    8ILE     HA  130   3.114   2.099   2.728
    8ILE     CB  131   3.301   2.001   2.769
    8ILE     HB  132   3.328   1.899   2.794
    8ILE    CG1  133   3.357   2.090   2.884
    8ILE   HG11  134   3.309   2.063   2.978
    8ILE   HG12  135   3.465   2.079   2.890
    8ILE    CG2  136   3.382   2.048   2.641
    8ILE   HG21  137   3.369   1.978   2.558
    8ILE   HG22  138   3.342   2.142   2.604
    8ILE   HG23  139   3.483   2.077   2.668
    8ILE     CD  140   3.328   2.237   2.861
    8ILE    HD1  141   3.295   2.289   2.951
    8ILE    HD2  142   3.413   2.283   2.810
    8ILE    HD3  143   3.246   2.257   2.793
    8ILE      C  144   3.099   1.914   2.641
    8ILE      O  145   3.062   1.968   2.538
    9GLU      N  146   3.082   1.781   2.658
    9GLU      H  147   3.120   1.742   2.743
    9GLU     CA  148   3.026   1.686   2.554
    9GLU     HA  149   3.091   1.714   2.471
    9GLU     CB  150   3.051   1.536   2.600
    9GLU    HB1  151   3.129   1.526   2.676
    9GLU    HB2  152   2.954   1.512   2.642
    9GLU     CG  153   3.060   1.443   2.478
    9GLU    HG1  154   3.072   1.338   2.505
    9GLU    HG2  155   2.985   1.457   2.401
    9GLU     CD  156   3.201   1.472   2.421
    9GLU    OE1  157   3.216   1.538   2.314
    9GLU    OE2  158   3.305   1.432   2.479
    9GLU      C  159   2.880   1.714   2.521
    9GLU      O  160   2.834   1.677   2.417
   10ASP      N  161   2.811   1.785   2.605
   10ASP      H  162   2.857   1.823   2.686
   10ASP     CA  163   2.681   1.844   2.570
   10ASP     HA  164   2.625   1.780   2.502
   10ASP     CB  165   2.595   1.853   2.701
   10ASP    HB1  166   2.611   1.758   2.751
   10ASP    HB2  167   2.642   1.923   2.771
   10ASP     CG  168   2.448   1.886   2.672
   10ASP    OD1  169   2.414   2.004   2.698
   10ASP    OD2  170   2.367   1.807   2.613
   10ASP      C  171   2.697   1.982   2.508
   10ASP      O  172   2.627   2.011   2.413
   11ILE      N  173   2.762   2.082   2.568
   11ILE      H  174   2.815   2.066   2.652
   11ILE     CA  175   2.755   2.227   2.530
   11ILE     HA  176   2.657   2.233   2.483
   11ILE     CB  177   2.770   2.324   2.656
   11ILE     HB  178   2.742   2.419   2.611
   11ILE    CG1  179   2.918   2.325   2.709
   11ILE   HG11  180   2.944   2.225   2.745
   11ILE   HG12  181   2.982   2.349   2.624
   11ILE    CG2  182   2.668   2.287   2.761
   11ILE   HG21  183   2.691   2.204   2.827
   11ILE   HG22  184   2.641   2.369   2.829
   11ILE   HG23  185   2.571   2.252   2.724
   11ILE     CD  186   2.941   2.438   2.812
   11ILE    HD1  187   3.034   2.424   2.867
   11ILE    HD2  188   2.939   2.537   2.766
   11ILE    HD3  189   2.864   2.441   2.888
   11ILE      C  190   2.847   2.258   2.413
   11ILE      O  191   2.914   2.361   2.403
   12SER      N  192   2.876   2.167   2.323
   12SER      H  193   2.833   2.080   2.351
   12SER     CA  194   2.955   2.159   2.198
   12SER     HA  195   2.945   2.257   2.152
   12SER     CB  196   3.105   2.139   2.217
   12SER    HB1  197   3.170   2.160   2.132
   12SER    HB2  198   3.131   2.207   2.298
   12SER     OG  199   3.138   2.011   2.260
   12SER     HG  200   3.113   2.005   2.351
   12SER      C  201   2.887   2.074   2.092
   12SER      O  202   2.946   2.043   1.989
   13LYS      N  203   2.766   2.019   2.123
   13LYS      H  204   2.718   2.043   2.209
   13LYS     CA  205   2.700   1.918   2.041
   13LYS     HA  206   2.773   1.844   2.009
   13LYS     CB  207   2.599   1.847   2.131
   13LYS    HB1  208   2.579   1.761   2.067
   13LYS    HB2  209   2.650   1.815   2.222
   13LYS     CG  210   2.457   1.906   2.166
   13LYS    HG1  211   2.453   2.000   2.222
   13LYS    HG2  212   2.409   1.921   2.070
   13LYS     CD  213   2.369   1.806   2.253
   13LYS    HD1  214   2.334   1.718   2.199
   13LYS    HD2  215   2.410   1.777   2.350
   13LYS     CE  216   2.226   1.873   2.300
   13LYS    HE1  217   2.238   1.977   2.331
   13LYS    HE2  218   2.150   1.881   2.222
   13LYS     NZ  219   2.180   1.797   2.419
   13LYS    HZ1  220   2.109   1.851   2.464
   13LYS    HZ2  221   2.139   1.708   2.393
   13LYS    HZ3  222   2.253   1.783   2.488
   13LYS      C  223   2.623   1.972   1.919
   13LYS      O  224   2.578   1.888   1.844
   14ASN      N  225   2.608   2.109   1.909
   14ASN      H  226   2.651   2.163   1.983
   14ASN     CA  227   2.542   2.176   1.799
   14ASN     HA  228   2.545   2.113   1.711
   14ASN     CB  229   2.394   2.222   1.829
   14ASN    HB1  230   2.345   2.133   1.868
   14ASN    HB2  231   2.386   2.295   1.910
   14ASN     CG  232   2.317   2.276   1.708
   14ASN    OD1  233   2.330   2.389   1.672
   14ASN    ND2  234   2.220   2.198   1.661
   14ASN   HD21  235   2.226   2.102   1.688
   14ASN   HD22  236   2.157   2.239   1.593
   14ASN      C  237   2.633   2.300   1.772
   14ASN      O  238   2.689   2.359   1.866
   15ASN      N  239   2.639   2.339   1.641
   15ASN      H  240   2.592   2.279   1.575
   15ASN     CA  241   2.715   2.448   1.574
   15ASN     HA  242   2.821   2.430   1.596
   15ASN     CB  243   2.699   2.428   1.422
   15ASN    HB1  244   2.755   2.501   1.364
   15ASN    HB2  245   2.721   2.325   1.391
   15ASN     CG  246   2.557   2.470   1.366
   15ASN    OD1  247   2.459   2.392   1.358
   15ASN    ND2  248   2.542   2.590   1.319
   15ASN   HD21  249   2.616   2.659   1.329
   15ASN   HD22  250   2.457   2.618   1.274
   15ASN      C  251   2.686   2.593   1.626
   15ASN      O  252   2.758   2.689   1.601
   16LYS      N  253   2.580   2.601   1.712
   16LYS      H  254   2.541   2.511   1.735
   16LYS     CA  255   2.522   2.723   1.766
   16LYS     HA  256   2.507   2.791   1.682
   16LYS     CB  257   2.382   2.699   1.818
   16LYS    HB1  258   2.340   2.796   1.844
   16LYS    HB2  259   2.321   2.652   1.741
   16LYS     CG  260   2.361   2.623   1.949
   16LYS    HG1  261   2.435   2.543   1.955
   16LYS    HG2  262   2.389   2.686   2.034
   16LYS     CD  263   2.218   2.581   1.983
   16LYS    HD1  264   2.201   2.506   1.906
   16LYS    HD2  265   2.220   2.535   2.082
   16LYS     CE  266   2.108   2.694   1.975
   16LYS    HE1  267   2.137   2.788   2.021
   16LYS    HE2  268   2.100   2.724   1.871
   16LYS     NZ  269   1.983   2.638   2.024
   16LYS    HZ1  270   1.962   2.662   2.121
   16LYS    HZ2  271   1.901   2.661   1.971
   16LYS    HZ3  272   1.989   2.537   2.024
   16LYS      C  273   2.623   2.778   1.870
   16LYS      O  274   2.608   2.896   1.903
   17PHE      N  275   2.708   2.691   1.925
   17PHE      H  276   2.691   2.595   1.899
   17PHE     CA  277   2.800   2.724   2.034
   17PHE     HA  278   2.771   2.820   2.077
   17PHE     CB  279   2.794   2.614   2.146
   17PHE    HB1  280   2.834   2.516   2.122
   17PHE    HB2  281   2.865   2.637   2.225
   17PHE     CG  282   2.656   2.598   2.204
   17PHE    CD1  283   2.596   2.471   2.196
   17PHE    HD1  284   2.642   2.386   2.148
   17PHE    CD2  285   2.589   2.704   2.272
   17PHE    HD2  286   2.643   2.798   2.277
   17PHE    CE1  287   2.467   2.449   2.248
   17PHE    HE1  288   2.417   2.353   2.247
   17PHE    CE2  289   2.457   2.682   2.326
   17PHE    HE2  290   2.406   2.762   2.378
   17PHE     CZ  291   2.399   2.554   2.311
   17PHE     HZ  292   2.302   2.534   2.356
   17PHE      C  293   2.941   2.736   1.969
   17PHE      O  294   2.970   2.671   1.866
   18GLU      N  295   3.021   2.830   2.021
   18GLU      H  296   2.997   2.885   2.102
   18GLU     CA  297   3.151   2.864   1.969
   18GLU     HA  298   3.170   2.819   1.871
   18GLU     CB  299   3.167   3.014   1.949
   18GLU    HB1  300   3.082   3.044   1.886
   18GLU    HB2  301   3.159   3.080   2.035
   18GLU     CG  302   3.307   3.066   1.886
   18GLU    HG1  303   3.287   3.172   1.871
   18GLU    HG2  304   3.385   3.049   1.961
   18GLU     CD  305   3.344   3.017   1.744
   18GLU    OE1  306   3.252   3.038   1.656
   18GLU    OE2  307   3.456   2.962   1.719
   18GLU      C  308   3.256   2.811   2.062
   18GLU      O  309   3.341   2.744   2.013
   19ASP      N  310   3.245   2.844   2.188
   19ASP      H  311   3.170   2.901   2.222
   19ASP     CA  312   3.351   2.806   2.288
   19ASP     HA  313   3.387   2.709   2.255
   19ASP     CB  314   3.477   2.898   2.302
   19ASP    HB1  315   3.459   2.996   2.257
   19ASP    HB2  316   3.501   2.925   2.404
   19ASP     CG  317   3.609   2.838   2.248
   19ASP    OD1  318   3.669   2.902   2.162
   19ASP    OD2  319   3.639   2.720   2.272
   19ASP      C  320   3.302   2.769   2.424
   19ASP      O  321   3.190   2.805   2.468
   20ALA      N  322   3.371   2.691   2.498
   20ALA      H  323   3.457   2.657   2.458
   20ALA     CA  324   3.328   2.639   2.634
   20ALA     HA  325   3.281   2.730   2.672
   20ALA     CB  326   3.230   2.521   2.621
   20ALA    HB1  327   3.136   2.567   2.590
   20ALA    HB2  328   3.250   2.449   2.542
   20ALA    HB3  329   3.221   2.466   2.715
   20ALA      C  330   3.448   2.591   2.708
   20ALA      O  331   3.548   2.543   2.660
   21ALA      N  332   3.438   2.603   2.845
   21ALA      H  333   3.350   2.636   2.880
   21ALA     CA  334   3.530   2.557   2.944
   21ALA     HA  335   3.532   2.452   2.916
   21ALA     CB  336   3.667   2.622   2.943
   21ALA    HB1  337   3.647   2.727   2.963
   21ALA    HB2  338   3.748   2.582   3.004
   21ALA    HB3  339   3.712   2.635   2.844
   21ALA      C  340   3.465   2.556   3.086
   21ALA      O  341   3.356   2.608   3.113
   22ILE      N  342   3.524   2.478   3.172
   22ILE      H  343   3.605   2.428   3.135
   22ILE     CA  344   3.504   2.460   3.310
   22ILE     HA  345   3.421   2.523   3.341
   22ILE     CB  346   3.473   2.313   3.336
   22ILE     HB  347   3.567   2.262   3.315
   22ILE    CG1  348   3.351   2.255   3.252
   22ILE   HG11  349   3.384   2.249   3.148
   22ILE   HG12  350   3.329   2.156   3.291
   22ILE    CG2  351   3.449   2.290   3.482
   22ILE   HG21  352   3.524   2.335   3.547
   22ILE   HG22  353   3.353   2.329   3.516
   22ILE   HG23  354   3.457   2.183   3.504
   22ILE     CD  355   3.224   2.344   3.263
   22ILE    HD1  356   3.238   2.449   3.237
   22ILE    HD2  357   3.140   2.311   3.202
   22ILE    HD3  358   3.179   2.341   3.362
   22ILE      C  359   3.633   2.505   3.380
   22ILE      O  360   3.739   2.450   3.350
   23VAL      N  361   3.624   2.605   3.465
   23VAL      H  362   3.530   2.628   3.495
   23VAL     CA  363   3.738   2.678   3.526
   23VAL     HA  364   3.832   2.627   3.510
   23VAL     CB  365   3.747   2.813   3.450
   23VAL     HB  366   3.654   2.868   3.461
   23VAL    CG1  367   3.862   2.906   3.500
   23VAL   HG11  368   3.883   2.980   3.422
   23VAL   HG12  369   3.836   2.950   3.596
   23VAL   HG13  370   3.957   2.853   3.514
   23VAL    CG2  371   3.758   2.787   3.297
   23VAL   HG21  372   3.764   2.882   3.244
   23VAL   HG22  373   3.841   2.720   3.277
   23VAL   HG23  374   3.669   2.742   3.255
   23VAL      C  375   3.721   2.692   3.679
   23VAL      O  376   3.609   2.708   3.729
   24ASP      N  377   3.832   2.678   3.749
   24ASP      H  378   3.913   2.670   3.689
   24ASP     CA  379   3.842   2.686   3.892
   24ASP     HA  380   3.751   2.652   3.941
   24ASP     CB  381   3.959   2.601   3.948
   24ASP    HB1  382   3.928   2.497   3.938
   24ASP    HB2  383   4.046   2.623   3.887
   24ASP     CG  384   3.990   2.616   4.095
   24ASP    OD1  385   4.109   2.626   4.119
   24ASP    OD2  386   3.905   2.604   4.185
   24ASP      C  387   3.862   2.832   3.932
   24ASP      O  388   3.904   2.912   3.848
   25TYR      N  389   3.829   2.874   4.056
   25TYR      H  390   3.799   2.799   4.117
   25TYR     CA  391   3.864   2.998   4.115
   25TYR     HA  392   3.948   3.038   4.059
   25TYR     CB  393   3.748   3.096   4.080
   25TYR    HB1  394   3.782   3.198   4.101
   25TYR    HB2  395   3.751   3.095   3.971
   25TYR     CG  396   3.612   3.053   4.151
   25TYR    CD1  397   3.543   2.938   4.105
   25TYR    HD1  398   3.572   2.883   4.017
   25TYR    CD2  399   3.568   3.122   4.264
   25TYR    HD2  400   3.629   3.203   4.301
   25TYR    CE1  401   3.415   2.910   4.162
   25TYR    HE1  402   3.358   2.828   4.121
   25TYR    CE2  403   3.447   3.091   4.328
   25TYR    HE2  404   3.411   3.153   4.409
   25TYR     CZ  405   3.373   2.984   4.278
   25TYR     OH  406   3.250   2.958   4.342
   25TYR     HH  407   3.196   2.892   4.301
   25TYR      C  408   3.903   2.984   4.260
   25TYR      O  409   3.907   3.087   4.328
   26LYS      N  410   3.928   2.860   4.309
   26LYS      H  411   3.921   2.778   4.250
   26LYS     CA  412   3.957   2.840   4.450
   26LYS     HA  413   3.970   2.933   4.505
   26LYS     CB  414   3.834   2.764   4.516
   26LYS    HB1  415   3.794   2.684   4.454
   26LYS    HB2  416   3.877   2.719   4.606
   26LYS     CG  417   3.720   2.859   4.554
   26LYS    HG1  418   3.750   2.924   4.636
   26LYS    HG2  419   3.682   2.915   4.469
   26LYS     CD  420   3.595   2.787   4.605
   26LYS    HD1  421   3.548   2.733   4.523
   26LYS    HD2  422   3.624   2.713   4.679
   26LYS     CE  423   3.496   2.877   4.679
   26LYS    HE1  424   3.551   2.921   4.763
   26LYS    HE2  425   3.474   2.962   4.614
   26LYS     NZ  426   3.372   2.801   4.715
   26LYS    HZ1  427   3.394   2.740   4.792
   26LYS    HZ2  428   3.302   2.863   4.752
   26LYS    HZ3  429   3.336   2.747   4.637
   26LYS      C  430   4.081   2.756   4.480
   26LYS      O  431   4.154   2.795   4.574
   27THR      N  432   4.111   2.651   4.407
   27THR      H  433   4.057   2.624   4.325
   27THR     CA  434   4.212   2.553   4.453
   27THR     HA  435   4.211   2.543   4.561
   27THR     CB  436   4.168   2.408   4.404
   27THR     HB  437   4.252   2.340   4.417
   27THR    OG1  438   4.136   2.384   4.268
   27THR    HG1  439   4.132   2.466   4.222
   27THR    CG2  440   4.063   2.348   4.493
   27THR   HG21  441   3.981   2.420   4.489
   27THR   HG22  442   4.023   2.255   4.452
   27THR   HG23  443   4.096   2.333   4.596
   27THR      C  444   4.350   2.585   4.388
   27THR      O  445   4.441   2.581   4.466
   28THR      N  446   4.343   2.615   4.257
   28THR      H  447   4.257   2.637   4.209
   28THR     CA  448   4.455   2.634   4.166
   28THR     HA  449   4.546   2.663   4.219
   28THR     CB  450   4.485   2.510   4.088
   28THR     HB  451   4.572   2.533   4.026
   28THR    OG1  452   4.374   2.480   4.008
   28THR    HG1  453   4.307   2.445   4.064
   28THR    CG2  454   4.533   2.392   4.169
   28THR   HG21  455   4.462   2.358   4.244
   28THR   HG22  456   4.558   2.307   4.105
   28THR   HG23  457   4.620   2.428   4.225
   28THR      C  458   4.437   2.751   4.068
   28THR      O  459   4.539   2.808   4.024
   29LYS      N  460   4.308   2.781   4.034
   29LYS      H  461   4.236   2.716   4.063
   29LYS     CA  462   4.262   2.879   3.938
   29LYS     HA  463   4.153   2.887   3.944
   29LYS     CB  464   4.313   3.026   3.967
   29LYS    HB1  465   4.421   3.019   3.978
   29LYS    HB2  466   4.294   3.088   3.879
   29LYS     CG  467   4.253   3.096   4.095
   29LYS    HG1  468   4.149   3.126   4.082
   29LYS    HG2  469   4.259   3.033   4.184
   29LYS     CD  470   4.317   3.229   4.132
   29LYS    HD1  471   4.423   3.206   4.140
   29LYS    HD2  472   4.300   3.297   4.049
   29LYS     CE  473   4.274   3.306   4.261
   29LYS    HE1  474   4.208   3.389   4.238
   29LYS    HE2  475   4.218   3.240   4.328
   29LYS     NZ  476   4.391   3.361   4.331
   29LYS    HZ1  477   4.442   3.291   4.383
   29LYS    HZ2  478   4.448   3.405   4.261
   29LYS    HZ3  479   4.357   3.444   4.377
   29LYS      C  480   4.283   2.819   3.799
   29LYS      O  481   4.269   2.899   3.704
   30ASN      N  482   4.316   2.690   3.775
   30ASN      H  483   4.312   2.625   3.853
   30ASN     CA  484   4.333   2.640   3.635
   30ASN     HA  485   4.373   2.716   3.568
   30ASN     CB  486   4.424   2.506   3.644
   30ASN    HB1  487   4.366   2.426   3.691
   30ASN    HB2  488   4.445   2.478   3.541
   30ASN     CG  489   4.563   2.527   3.707
   30ASN    OD1  490   4.630   2.624   3.666
   30ASN    ND2  491   4.606   2.434   3.792
   30ASN   HD21  492   4.551   2.354   3.819
   30ASN   HD22  493   4.696   2.441   3.837
   30ASN      C  494   4.202   2.610   3.553
   30ASN      O  495   4.094   2.624   3.614
   31VAL      N  496   4.213   2.574   3.425
   31VAL      H  497   4.304   2.568   3.382
   31VAL     CA  498   4.104   2.515   3.343
   31VAL     HA  499   4.013   2.572   3.360
   31VAL     CB  500   4.150   2.542   3.195
   31VAL     HB  501   4.243   2.487   3.180
   31VAL    CG1  502   4.045   2.481   3.096
   31VAL   HG11  503   4.043   2.372   3.100
   31VAL   HG12  504   3.945   2.522   3.112
   31VAL   HG13  505   4.072   2.511   2.995
   31VAL    CG2  506   4.185   2.684   3.168
   31VAL   HG21  507   4.095   2.746   3.175
   31VAL   HG22  508   4.255   2.732   3.236
   31VAL   HG23  509   4.218   2.690   3.064
   31VAL      C  510   4.094   2.367   3.373
   31VAL      O  511   4.202   2.299   3.375
   32LEU      N  512   3.973   2.312   3.400
   32LEU      H  513   3.891   2.371   3.390
   32LEU     CA  514   3.951   2.172   3.443
   32LEU     HA  515   4.046   2.128   3.473
   32LEU     CB  516   3.836   2.177   3.547
   32LEU    HB1  517   3.739   2.203   3.504
   32LEU    HB2  518   3.825   2.075   3.586
   32LEU     CG  519   3.855   2.283   3.661
   32LEU     HG  520   3.840   2.381   3.615
   32LEU    CD1  521   3.729   2.271   3.754
   32LEU   HD11  522   3.716   2.356   3.821
   32LEU   HD12  523   3.634   2.258   3.702
   32LEU   HD13  524   3.749   2.180   3.811
   32LEU    CD2  525   3.991   2.291   3.732
   32LEU   HD21  526   4.016   2.395   3.753
   32LEU   HD22  527   3.992   2.221   3.816
   32LEU   HD23  528   4.073   2.253   3.672
   32LEU      C  529   3.911   2.094   3.315
   32LEU      O  530   3.939   1.972   3.303
   33ALA      N  531   3.834   2.150   3.228
   33ALA      H  532   3.821   2.250   3.233
   33ALA     CA  533   3.789   2.086   3.106
   33ALA     HA  534   3.873   2.035   3.059
   33ALA     CB  535   3.674   1.984   3.130
   33ALA    HB1  536   3.631   1.949   3.036
   33ALA    HB2  537   3.722   1.902   3.184
   33ALA    HB3  538   3.592   2.030   3.186
   33ALA      C  539   3.744   2.193   3.001
   33ALA      O  540   3.698   2.301   3.037
   34ALA      N  541   3.770   2.168   2.871
   34ALA      H  542   3.794   2.074   2.844
   34ALA     CA  543   3.752   2.262   2.763
   34ALA     HA  544   3.652   2.304   2.755
   34ALA     CB  545   3.844   2.384   2.765
   34ALA    HB1  546   3.938   2.353   2.720
   34ALA    HB2  547   3.795   2.451   2.695
   34ALA    HB3  548   3.840   2.429   2.864
   34ALA      C  549   3.764   2.185   2.631
   34ALA      O  550   3.821   2.075   2.633
   35ILE      N  551   3.743   2.243   2.514
   35ILE      H  552   3.733   2.344   2.515
   35ILE     CA  553   3.771   2.189   2.379
   35ILE     HA  554   3.738   2.085   2.375
   35ILE     CB  555   3.681   2.272   2.277
   35ILE     HB  556   3.710   2.377   2.277
   35ILE    CG1  557   3.526   2.273   2.302
   35ILE   HG11  558   3.465   2.267   2.212
   35ILE   HG12  559   3.506   2.178   2.352
   35ILE    CG2  560   3.703   2.223   2.135
   35ILE   HG21  561   3.690   2.115   2.121
   35ILE   HG22  562   3.643   2.274   2.059
   35ILE   HG23  563   3.808   2.234   2.108
   35ILE     CD  564   3.487   2.385   2.398
   35ILE    HD1  565   3.535   2.479   2.369
   35ILE    HD2  566   3.379   2.389   2.381
   35ILE    HD3  567   3.508   2.358   2.501
   35ILE      C  568   3.921   2.213   2.348
   35ILE      O  569   3.954   2.328   2.337
   36PRO      N  570   4.006   2.111   2.334
   36PRO     CA  571   4.153   2.122   2.328
   36PRO     HA  572   4.173   2.188   2.413
   36PRO     CB  573   4.207   1.983   2.354
   36PRO    HB1  574   4.301   1.957   2.305
   36PRO    HB2  575   4.223   1.975   2.462
   36PRO     CG  576   4.092   1.890   2.321
   36PRO    HG1  577   4.114   1.855   2.220
   36PRO    HG2  578   4.092   1.805   2.390
   36PRO     CD  579   3.967   1.969   2.342
   36PRO    HD1  580   3.900   1.945   2.260
   36PRO    HD2  581   3.918   1.944   2.436
   36PRO      C  582   4.196   2.186   2.199
   36PRO      O  583   4.152   2.163   2.089
   37ASN      N  584   4.287   2.284   2.218
   37ASN      H  585   4.311   2.299   2.314
   37ASN     CA  586   4.345   2.378   2.123
   37ASN     HA  587   4.418   2.418   2.194
   37ASN     CB  588   4.403   2.292   2.004
   37ASN    HB1  589   4.411   2.188   2.037
   37ASN    HB2  590   4.320   2.280   1.935
   37ASN     CG  591   4.537   2.358   1.958
   37ASN    OD1  592   4.640   2.301   1.973
   37ASN    ND2  593   4.520   2.477   1.906
   37ASN   HD21  594   4.433   2.518   1.876
   37ASN   HD22  595   4.605   2.512   1.866
   37ASN      C  596   4.260   2.498   2.096
   37ASN      O  597   4.250   2.540   1.982
   38ARG      N  598   4.193   2.555   2.198
   38ARG      H  599   4.227   2.529   2.290
   38ARG     CA  600   4.115   2.673   2.184
   38ARG     HA  601   4.128   2.725   2.089
   38ARG     CB  602   3.965   2.631   2.202
   38ARG    HB1  603   3.951   2.596   2.305
   38ARG    HB2  604   3.903   2.721   2.192
   38ARG     CG  605   3.913   2.530   2.104
   38ARG    HG1  606   3.982   2.446   2.095
   38ARG    HG2  607   3.825   2.484   2.148
   38ARG     CD  608   3.869   2.567   1.961
   38ARG    HD1  609   3.950   2.587   1.891
   38ARG    HD2  610   3.813   2.486   1.912
   38ARG     NE  611   3.770   2.680   1.968
   38ARG     HE  612   3.724   2.678   2.059
   38ARG     CZ  613   3.720   2.758   1.866
   38ARG    NH1  614   3.739   2.732   1.740
   38ARG   HH11  615   3.797   2.651   1.721
   38ARG   HH12  616   3.717   2.785   1.656
   38ARG    NH2  617   3.639   2.865   1.886
   38ARG   HH21  618   3.629   2.903   1.978
   38ARG   HH22  619   3.573   2.897   1.816
   38ARG      C  620   4.152   2.771   2.290
   38ARG      O  621   4.224   2.735   2.383
   39THR      N  622   4.115   2.899   2.271
   39THR      H  623   4.043   2.930   2.207
   39THR     CA  624   4.158   3.021   2.351
   39THR     HA  625   4.266   3.027   2.358
   39THR     CB  626   4.105   3.152   2.283
   39THR     HB  627   4.127   3.232   2.355
   39THR    OG1  628   3.961   3.144   2.264
   39THR    HG1  629   3.952   3.089   2.187
   39THR    CG2  630   4.169   3.170   2.144
   39THR   HG21  631   4.276   3.158   2.161
   39THR   HG22  632   4.146   3.087   2.077
   39THR   HG23  633   4.132   3.259   2.093
   39THR      C  634   4.106   3.014   2.499
   39THR      O  635   4.174   3.068   2.585
   40PHE      N  636   3.987   2.952   2.520
   40PHE      H  637   3.925   2.925   2.444
   40PHE     CA  638   3.924   2.929   2.653
   40PHE     HA  639   3.930   3.021   2.712
   40PHE     CB  640   3.769   2.887   2.638
   40PHE    HB1  641   3.763   2.813   2.558
   40PHE    HB2  642   3.754   2.837   2.733
   40PHE     CG  643   3.662   3.000   2.619
   40PHE    CD1  644   3.695   3.125   2.569
   40PHE    HD1  645   3.799   3.147   2.556
   40PHE    CD2  646   3.529   2.968   2.659
   40PHE    HD2  647   3.501   2.871   2.698
   40PHE    CE1  648   3.603   3.226   2.567
   40PHE    HE1  649   3.632   3.328   2.543
   40PHE    CE2  650   3.434   3.070   2.646
   40PHE    HE2  651   3.327   3.055   2.649
   40PHE     CZ  652   3.472   3.200   2.604
   40PHE     HZ  653   3.394   3.274   2.605
   40PHE      C  654   3.997   2.815   2.730
   40PHE      O  655   3.989   2.806   2.851
   41ALA      N  656   4.079   2.731   2.652
   41ALA      H  657   4.068   2.748   2.553
   41ALA     CA  658   4.143   2.617   2.700
   41ALA     HA  659   4.077   2.574   2.775
   41ALA     CB  660   4.157   2.509   2.595
   41ALA    HB1  661   4.156   2.419   2.655
   41ALA    HB2  662   4.065   2.512   2.536
   41ALA    HB3  663   4.243   2.509   2.528
   41ALA      C  664   4.280   2.663   2.762
   41ALA      O  665   4.350   2.576   2.821
   42LYS      N  666   4.315   2.792   2.747
   42LYS      H  667   4.249   2.846   2.692
   42LYS     CA  668   4.438   2.848   2.800
   42LYS     HA  669   4.458   2.781   2.883
   42LYS     CB  670   4.560   2.824   2.712
   42LYS    HB1  671   4.645   2.870   2.761
   42LYS    HB2  672   4.580   2.717   2.701
   42LYS     CG  673   4.538   2.879   2.566
   42LYS    HG1  674   4.462   2.817   2.519
   42LYS    HG2  675   4.498   2.980   2.566
   42LYS     CD  676   4.677   2.874   2.494
   42LYS    HD1  677   4.739   2.959   2.521
   42LYS    HD2  678   4.723   2.779   2.520
   42LYS     CE  679   4.654   2.881   2.345
   42LYS    HE1  680   4.576   2.808   2.321
   42LYS    HE2  681   4.613   2.976   2.312
   42LYS     NZ  682   4.780   2.849   2.270
   42LYS    HZ1  683   4.763   2.863   2.171
   42LYS    HZ2  684   4.854   2.904   2.311
   42LYS    HZ3  685   4.808   2.752   2.277
   42LYS      C  686   4.420   2.992   2.865
   42LYS      O  687   4.495   3.087   2.840
   43ILE      N  688   4.312   3.009   2.948
   43ILE      H  689   4.262   2.925   2.973
   43ILE     CA  690   4.288   3.122   3.040
   43ILE     HA  691   4.295   3.215   2.984
   43ILE     CB  692   4.142   3.104   3.098
   43ILE     HB  693   4.125   3.015   3.158
   43ILE    CG1  694   4.037   3.109   2.986
   43ILE   HG11  695   4.029   3.201   2.928
   43ILE   HG12  696   4.065   3.050   2.899
   43ILE    CG2  697   4.109   3.220   3.197
   43ILE   HG21  698   4.099   3.318   3.153
   43ILE   HG22  699   4.017   3.197   3.250
   43ILE   HG23  700   4.177   3.230   3.282
   43ILE     CD  701   3.894   3.080   3.031
   43ILE    HD1  702   3.855   3.172   3.075
   43ILE    HD2  703   3.824   3.065   2.948
   43ILE    HD3  704   3.882   3.003   3.106
   43ILE      C  705   4.395   3.115   3.152
   43ILE      O  706   4.429   3.001   3.198
   44ASN      N  707   4.434   3.233   3.198
   44ASN      H  708   4.402   3.313   3.144
   44ASN     CA  709   4.537   3.270   3.296
   44ASN     HA  710   4.616   3.195   3.285
   44ASN     CB  711   4.603   3.401   3.249
   44ASN    HB1  712   4.537   3.487   3.238
   44ASN    HB2  713   4.664   3.440   3.330
   44ASN     CG  714   4.689   3.384   3.131
   44ASN    OD1  715   4.815   3.371   3.143
   44ASN    ND2  716   4.643   3.406   3.014
   44ASN   HD21  717   4.545   3.426   2.999
   44ASN   HD22  718   4.705   3.390   2.936
   44ASN      C  719   4.470   3.278   3.431
   44ASN      O  720   4.370   3.352   3.447
   45PRO      N  721   4.530   3.216   3.534
   45PRO     CA  722   4.475   3.229   3.673
   45PRO     HA  723   4.371   3.197   3.670
   45PRO     CB  724   4.560   3.118   3.753
   45PRO    HB1  725   4.580   3.149   3.855
   45PRO    HB2  726   4.506   3.023   3.754
   45PRO     CG  727   4.689   3.085   3.672
   45PRO    HG1  728   4.771   3.145   3.710
   45PRO    HG2  729   4.734   2.988   3.695
   45PRO     CD  730   4.648   3.121   3.531
   45PRO    HD1  731   4.733   3.176   3.491
   45PRO    HD2  732   4.599   3.039   3.479
   45PRO      C  733   4.501   3.371   3.735
   45PRO      O  734   4.621   3.406   3.746
   46GLY      N  735   4.399   3.450   3.763
   46GLY      H  736   4.309   3.405   3.751
   46GLY     CA  737   4.404   3.589   3.795
   46GLY    HA1  738   4.350   3.604   3.889
   46GLY    HA2  739   4.504   3.629   3.815
   46GLY      C  740   4.330   3.682   3.703
   46GLY      O  741   4.283   3.785   3.751
   47GLU      N  742   4.302   3.638   3.579
   47GLU      H  743   4.341   3.550   3.548
   47GLU     CA  744   4.223   3.721   3.484
   47GLU     HA  745   4.252   3.826   3.488
   47GLU     CB  746   4.241   3.656   3.339
   47GLU    HB1  747   4.347   3.643   3.316
   47GLU    HB2  748   4.188   3.562   3.328
   47GLU     CG  749   4.181   3.742   3.226
   47GLU    HG1  750   4.199   3.686   3.134
   47GLU    HG2  751   4.073   3.752   3.234
   47GLU     CD  752   4.248   3.886   3.207
   47GLU    OE1  753   4.184   3.989   3.168
   47GLU    OE2  754   4.371   3.897   3.231
   47GLU      C  755   4.077   3.727   3.514
   47GLU      O  756   4.020   3.834   3.494
   48VAL      N  757   4.018   3.615   3.550
   48VAL      H  758   4.080   3.536   3.559
   48VAL     CA  759   3.879   3.600   3.574
   48VAL     HA  760   3.834   3.664   3.499
   48VAL     CB  761   3.832   3.449   3.560
   48VAL     HB  762   3.887   3.376   3.619
   48VAL    CG1  763   3.680   3.433   3.580
   48VAL   HG11  764   3.647   3.329   3.573
   48VAL   HG12  765   3.645   3.456   3.681
   48VAL   HG13  766   3.633   3.496   3.505
   48VAL    CG2  767   3.868   3.406   3.414
   48VAL   HG21  768   3.813   3.449   3.330
   48VAL   HG22  769   3.975   3.415   3.399
   48VAL   HG23  770   3.846   3.299   3.411
   48VAL      C  771   3.839   3.652   3.711
   48VAL      O  772   3.730   3.707   3.729
   49ILE      N  773   3.930   3.638   3.813
   49ILE      H  774   4.012   3.590   3.780
   49ILE     CA  775   3.923   3.684   3.952
   49ILE     HA  776   3.854   3.612   3.997
   49ILE     CB  777   4.062   3.653   4.017
   49ILE     HB  778   4.134   3.713   3.962
   49ILE    CG1  779   4.107   3.508   3.985
   49ILE   HG11  780   4.134   3.500   3.880
   49ILE   HG12  781   4.205   3.487   4.027
   49ILE    CG2  782   4.076   3.689   4.167
   49ILE   HG21  783   4.068   3.795   4.189
   49ILE   HG22  784   4.005   3.637   4.232
   49ILE   HG23  785   4.172   3.657   4.208
   49ILE     CD  786   4.007   3.393   4.014
   49ILE    HD1  787   3.967   3.390   4.115
   49ILE    HD2  788   3.920   3.404   3.949
   49ILE    HD3  789   4.050   3.294   4.002
   49ILE      C  790   3.858   3.821   3.972
   49ILE      O  791   3.760   3.834   4.045
   50PRO      N  792   3.908   3.932   3.909
   50PRO     CA  793   3.845   4.062   3.929
   50PRO     HA  794   3.865   4.095   4.030
   50PRO     CB  795   3.932   4.161   3.855
   50PRO    HB1  796   3.876   4.223   3.785
   50PRO    HB2  797   3.992   4.229   3.915
   50PRO     CG  798   4.006   4.074   3.758
   50PRO    HG1  799   3.958   4.077   3.660
   50PRO    HG2  800   4.107   4.110   3.738
   50PRO     CD  801   4.020   3.938   3.819
   50PRO    HD1  802   4.018   3.861   3.742
   50PRO    HD2  803   4.111   3.921   3.877
   50PRO      C  804   3.695   4.075   3.895
   50PRO      O  805   3.635   4.164   3.954
   51LEU      N  806   3.635   3.978   3.822
   51LEU      H  807   3.686   3.899   3.786
   51LEU     CA  808   3.485   3.990   3.796
   51LEU     HA  809   3.449   4.092   3.781
   51LEU     CB  810   3.456   3.915   3.659
   51LEU    HB1  811   3.443   3.809   3.680
   51LEU    HB2  812   3.354   3.944   3.631
   51LEU     CG  813   3.539   3.941   3.527
   51LEU     HG  814   3.646   3.929   3.547
   51LEU    CD1  815   3.501   3.836   3.422
   51LEU   HD11  816   3.401   3.828   3.378
   51LEU   HD12  817   3.571   3.840   3.338
   51LEU   HD13  818   3.509   3.734   3.460
   51LEU    CD2  819   3.514   4.078   3.469
   51LEU   HD21  820   3.557   4.107   3.373
   51LEU   HD22  821   3.409   4.106   3.459
   51LEU   HD23  822   3.551   4.153   3.540
   51LEU      C  823   3.401   3.928   3.913
   51LEU      O  824   3.280   3.946   3.922
   52ILE      N  825   3.475   3.854   3.994
   52ILE      H  826   3.574   3.845   3.978
   52ILE     CA  827   3.426   3.794   4.121
   52ILE     HA  828   3.318   3.804   4.131
   52ILE     CB  829   3.473   3.642   4.125
   52ILE     HB  830   3.574   3.640   4.164
   52ILE    CG1  831   3.485   3.579   3.979
   52ILE   HG11  832   3.393   3.575   3.920
   52ILE   HG12  833   3.540   3.629   3.900
   52ILE    CG2  834   3.376   3.560   4.218
   52ILE   HG21  835   3.415   3.462   4.245
   52ILE   HG22  836   3.343   3.602   4.313
   52ILE   HG23  837   3.285   3.542   4.162
   52ILE     CD  838   3.542   3.433   3.986
   52ILE    HD1  839   3.560   3.404   3.882
   52ILE    HD2  840   3.636   3.427   4.040
   52ILE    HD3  841   3.471   3.367   4.036
   52ILE      C  842   3.472   3.878   4.248
   52ILE      O  843   3.451   3.828   4.354
   53THR      N  844   3.537   3.993   4.229
   53THR      H  845   3.538   4.028   4.134
   53THR     CA  846   3.600   4.075   4.335
   53THR     HA  847   3.540   4.048   4.421
   53THR     CB  848   3.747   4.046   4.376
   53THR     HB  849   3.789   4.127   4.436
   53THR    OG1  850   3.827   4.055   4.257
   53THR    HG1  851   3.794   3.988   4.200
   53THR    CG2  852   3.776   3.909   4.428
   53THR   HG21  853   3.746   3.829   4.361
   53THR   HG22  854   3.881   3.886   4.446
   53THR   HG23  855   3.733   3.899   4.527
   53THR      C  856   3.569   4.225   4.318
   53THR      O  857   3.572   4.296   4.419
   54ASN      N  858   3.525   4.274   4.197
   54ASN      H  859   3.523   4.224   4.109
   54ASN     CA  860   3.471   4.412   4.173
   54ASN     HA  861   3.419   4.451   4.261
   54ASN     CB  862   3.583   4.517   4.157
   54ASN    HB1  863   3.541   4.618   4.152
   54ASN    HB2  864   3.630   4.512   4.255
   54ASN     CG  865   3.670   4.501   4.042
   54ASN    OD1  866   3.630   4.524   3.927
   54ASN    ND2  867   3.795   4.461   4.055
   54ASN   HD21  868   3.834   4.434   4.144
   54ASN   HD22  869   3.853   4.462   3.972
   54ASN      C  870   3.363   4.409   4.058
   54ASN      O  871   3.339   4.305   3.997
   55HIS      N  872   3.299   4.521   4.029
   55HIS      H  873   3.323   4.607   4.077
   55HIS     CA  874   3.207   4.544   3.917
   55HIS     HA  875   3.197   4.449   3.865
   55HIS     CB  876   3.069   4.595   3.965
   55HIS    HB1  877   3.087   4.695   4.004
   55HIS    HB2  878   3.000   4.609   3.883
   55HIS     CG  879   2.988   4.513   4.069
   55HIS    ND1  880   2.870   4.564   4.109
   55HIS    CD2  881   3.012   4.397   4.141
   55HIS    HD2  882   3.088   4.320   4.137
   55HIS    CE1  883   2.818   4.475   4.197
   55HIS    HE1  884   2.722   4.486   4.245
   55HIS    NE2  885   2.904   4.381   4.228
   55HIS    HE2  886   2.879   4.298   4.279
   55HIS      C  887   3.263   4.649   3.827
   55HIS      O  888   3.195   4.730   3.760
   56ASN      N  889   3.398   4.657   3.825
   56ASN      H  890   3.448   4.605   3.896
   56ASN     CA  891   3.468   4.775   3.772
   56ASN     HA  892   3.405   4.854   3.732
   56ASN     CB  893   3.549   4.848   3.877
   56ASN    HB1  894   3.480   4.874   3.958
   56ASN    HB2  895   3.631   4.794   3.923
   56ASN     CG  896   3.619   4.976   3.826
   56ASN    OD1  897   3.701   4.978   3.737
   56ASN    ND2  898   3.578   5.092   3.874
   56ASN   HD21  899   3.493   5.104   3.927
   56ASN   HD22  900   3.629   5.172   3.840
   56ASN      C  901   3.555   4.733   3.655
   56ASN      O  902   3.547   4.803   3.552
   57ILE      N  903   3.629   4.624   3.673
   57ILE      H  904   3.625   4.573   3.760
   57ILE     CA  905   3.714   4.568   3.566
   57ILE     HA  906   3.765   4.652   3.518
   57ILE     CB  907   3.815   4.476   3.628
   57ILE     HB  908   3.749   4.413   3.687
   57ILE    CG1  909   3.908   4.561   3.719
   57ILE   HG11  910   3.866   4.630   3.793
   57ILE   HG12  911   3.965   4.488   3.775
   57ILE    CG2  912   3.898   4.383   3.528
   57ILE   HG21  913   3.950   4.439   3.450
   57ILE   HG22  914   3.964   4.318   3.585
   57ILE   HG23  915   3.834   4.313   3.475
   57ILE     CD  916   4.010   4.647   3.641
   57ILE    HD1  917   4.091   4.677   3.707
   57ILE    HD2  918   4.057   4.595   3.558
   57ILE    HD3  919   3.968   4.745   3.617
   57ILE      C  920   3.614   4.501   3.475
   57ILE      O  921   3.555   4.396   3.509
   58LEU      N  922   3.588   4.551   3.355
   58LEU      H  923   3.642   4.632   3.329
   58LEU     CA  924   3.480   4.516   3.264
   58LEU     HA  925   3.440   4.419   3.293
   58LEU     CB  926   3.352   4.607   3.275
   58LEU    HB1  927   3.390   4.704   3.241
   58LEU    HB2  928   3.281   4.585   3.196
   58LEU     CG  929   3.291   4.616   3.413
   58LEU     HG  930   3.364   4.638   3.491
   58LEU    CD1  931   3.205   4.738   3.411
   58LEU   HD11  932   3.182   4.748   3.517
   58LEU   HD12  933   3.258   4.830   3.387
   58LEU   HD13  934   3.115   4.722   3.352
   58LEU    CD2  935   3.209   4.485   3.449
   58LEU   HD21  936   3.204   4.467   3.557
   58LEU   HD22  937   3.109   4.490   3.406
   58LEU   HD23  938   3.258   4.392   3.419
   58LEU      C  939   3.530   4.486   3.122
   58LEU      O  940   3.448   4.472   3.033
   59LYS      N  941   3.660   4.484   3.099
   59LYS      H  942   3.717   4.502   3.181
   59LYS     CA  943   3.723   4.453   2.974
   59LYS     HA  944   3.644   4.406   2.915
   59LYS     CB  945   3.752   4.578   2.889
   59LYS    HB1  946   3.824   4.643   2.938
   59LYS    HB2  947   3.791   4.542   2.794
   59LYS     CG  948   3.630   4.667   2.864
   59LYS    HG1  949   3.562   4.599   2.815
   59LYS    HG2  950   3.586   4.699   2.959
   59LYS     CD  951   3.653   4.791   2.784
   59LYS    HD1  952   3.734   4.853   2.822
   59LYS    HD2  953   3.680   4.771   2.680
   59LYS     CE  954   3.525   4.868   2.771
   59LYS    HE1  955   3.440   4.814   2.729
   59LYS    HE2  956   3.507   4.910   2.870
   59LYS     NZ  957   3.546   4.982   2.689
   59LYS    HZ1  958   3.556   4.951   2.593
   59LYS    HZ2  959   3.467   5.045   2.683
   59LYS    HZ3  960   3.627   5.033   2.721
   59LYS      C  961   3.833   4.343   2.986
   59LYS      O  962   3.950   4.375   2.971
   60PRO      N  963   3.803   4.220   3.022
   60PRO     CA  964   3.915   4.113   3.031
   60PRO     HA  965   4.002   4.153   3.084
   60PRO     CB  966   3.850   3.994   3.105
   60PRO    HB1  967   3.897   3.897   3.089
   60PRO    HB2  968   3.870   4.005   3.212
   60PRO     CG  969   3.699   4.005   3.060
   60PRO    HG1  970   3.682   3.956   2.964
   60PRO    HG2  971   3.625   3.957   3.124
   60PRO     CD  972   3.670   4.161   3.041
   60PRO    HD1  973   3.594   4.179   2.965
   60PRO    HD2  974   3.627   4.200   3.134
   60PRO      C  975   3.962   4.061   2.896
   60PRO      O  976   3.901   4.098   2.797
   61LEU      N  977   4.060   3.972   2.881
   61LEU      H  978   4.091   3.942   2.972
   61LEU     CA  979   4.101   3.904   2.757
   61LEU     HA  980   4.066   3.946   2.663
   61LEU     CB  981   4.254   3.916   2.739
   61LEU    HB1  982   4.298   3.846   2.810
   61LEU    HB2  983   4.286   3.878   2.643
   61LEU     CG  984   4.313   4.057   2.768
   61LEU     HG  985   4.294   4.083   2.872
   61LEU    CD1  986   4.466   4.057   2.735
   61LEU   HD11  987   4.505   3.998   2.818
   61LEU   HD12  988   4.484   4.005   2.640
   61LEU   HD13  989   4.503   4.160   2.744
   61LEU    CD2  990   4.244   4.151   2.669
   61LEU   HD21  991   4.135   4.150   2.669
   61LEU   HD22  992   4.262   4.257   2.690
   61LEU   HD23  993   4.267   4.121   2.567
   61LEU      C  994   4.055   3.755   2.754
   61LEU      O  995   4.125   3.667   2.700
   62ILE      N  996   3.938   3.726   2.806
   62ILE      H  997   3.885   3.805   2.840
   62ILE     CA  998   3.867   3.600   2.787
   62ILE     HA  999   3.934   3.518   2.813
   62ILE     CB 1000   3.744   3.597   2.882
   62ILE     HB 1001   3.687   3.689   2.878
   62ILE    CG1 1002   3.797   3.593   3.028
   62ILE   HG11 1003   3.841   3.494   3.040
   62ILE   HG12 1004   3.875   3.668   3.044
   62ILE    CG2 1005   3.647   3.477   2.860
   62ILE   HG21 1006   3.694   3.379   2.867
   62ILE   HG22 1007   3.561   3.474   2.927
   62ILE   HG23 1008   3.587   3.488   2.770
   62ILE     CD 1009   3.682   3.624   3.130
   62ILE    HD1 1010   3.726   3.662   3.222
   62ILE    HD2 1011   3.622   3.701   3.084
   62ILE    HD3 1012   3.624   3.533   3.146
   62ILE      C 1013   3.820   3.599   2.641
   62ILE      O 1014   3.730   3.673   2.593
   63GLY      N 1015   3.889   3.505   2.570
   63GLY      H 1016   3.964   3.463   2.624
   63GLY     CA 1017   3.858   3.479   2.434
   63GLY    HA1 1018   3.844   3.375   2.408
   63GLY    HA2 1019   3.776   3.540   2.394
   63GLY      C 1020   3.984   3.509   2.346
   63GLY      O 1021   3.974   3.504   2.224
   64GLN      N 1022   4.092   3.563   2.403
   64GLN      H 1023   4.088   3.577   2.503
   64GLN     CA 1024   4.210   3.623   2.345
   64GLN     HA 1025   4.270   3.627   2.436
   64GLN     CB 1026   4.284   3.536   2.238
   64GLN    HB1 1027   4.277   3.432   2.268
   64GLN    HB2 1028   4.234   3.545   2.142
   64GLN     CG 1029   4.431   3.570   2.215
   64GLN    HG1 1030   4.459   3.527   2.119
   64GLN    HG2 1031   4.436   3.678   2.196
   64GLN     CD 1032   4.531   3.528   2.318
   64GLN    OE1 1033   4.502   3.453   2.411
   64GLN    NE2 1034   4.651   3.574   2.303
   64GLN   HE21 1035   4.652   3.653   2.239
   64GLN   HE22 1036   4.734   3.530   2.339
   64GLN      C 1037   4.184   3.766   2.309
   64GLN      O 1038   4.255   3.858   2.351
   65LYS      N 1039   4.084   3.783   2.219
   65LYS      H 1040   4.047   3.701   2.173
   65LYS     CA 1041   4.032   3.912   2.181
   65LYS     HA 1042   4.104   3.984   2.145
   65LYS     CB 1043   3.940   3.892   2.060
   65LYS    HB1 1044   3.849   3.847   2.101
   65LYS    HB2 1045   3.911   3.989   2.020
   65LYS     CG 1046   3.999   3.818   1.942
   65LYS    HG1 1047   4.102   3.851   1.931
   65LYS    HG2 1048   4.008   3.711   1.965
   65LYS     CD 1049   3.917   3.833   1.813
   65LYS    HD1 1050   3.818   3.788   1.817
   65LYS    HD2 1051   3.894   3.939   1.803
   65LYS     CE 1052   3.993   3.786   1.693
   65LYS    HE1 1053   4.099   3.812   1.693
   65LYS    HE2 1054   3.992   3.677   1.697
   65LYS     NZ 1055   3.924   3.817   1.570
   65LYS    HZ1 1056   3.969   3.790   1.484
   65LYS    HZ2 1057   3.848   3.752   1.580
   65LYS    HZ3 1058   3.890   3.912   1.561
   65LYS      C 1059   3.948   3.967   2.294
   65LYS      O 1060   3.883   3.889   2.358
   66PHE      N 1061   3.954   4.099   2.316
   66PHE      H 1062   4.029   4.152   2.275
   66PHE     CA 1063   3.880   4.165   2.428
   66PHE     HA 1064   3.914   4.126   2.524
   66PHE     CB 1065   3.913   4.312   2.422
   66PHE    HB1 1066   3.857   4.351   2.507
   66PHE    HB2 1067   4.019   4.336   2.430
   66PHE     CG 1068   3.858   4.397   2.307
   66PHE    CD1 1069   3.750   4.484   2.334
   66PHE    HD1 1070   3.698   4.493   2.427
   66PHE    CD2 1071   3.931   4.398   2.187
   66PHE    HD2 1072   4.023   4.342   2.176
   66PHE    CE1 1073   3.701   4.562   2.233
   66PHE    HE1 1074   3.611   4.621   2.243
   66PHE    CE2 1075   3.890   4.489   2.088
   66PHE    HE2 1076   3.962   4.488   2.008
   66PHE     CZ 1077   3.771   4.559   2.107
   66PHE     HZ 1078   3.734   4.626   2.030
   66PHE      C 1079   3.730   4.152   2.421
   66PHE      O 1080   3.668   4.156   2.314
   67CYS      N 1081   3.666   4.151   2.536
   67CYS      H 1082   3.713   4.134   2.624
   67CYS     CA 1083   3.523   4.152   2.550
   67CYS     HA 1084   3.478   4.190   2.458
   67CYS     CB 1085   3.467   4.007   2.582
   67CYS    HB1 1086   3.364   4.008   2.616
   67CYS    HB2 1087   3.482   3.936   2.500
   67CYS     SG 1088   3.549   3.945   2.728
   67CYS     HG 1089   3.516   3.818   2.707
   67CYS      C 1090   3.472   4.262   2.636
   67CYS      O 1091   3.542   4.328   2.714
   68ILE      N 1092   3.348   4.296   2.621
   68ILE      H 1093   3.282   4.247   2.562
   68ILE     CA 1094   3.281   4.399   2.692
   68ILE     HA 1095   3.351   4.451   2.757
   68ILE     CB 1096   3.219   4.497   2.586
   68ILE     HB 1097   3.166   4.425   2.524
   68ILE    CG1 1098   3.336   4.564   2.507
   68ILE   HG11 1099   3.381   4.637   2.574
   68ILE   HG12 1100   3.415   4.500   2.468
   68ILE    CG2 1101   3.116   4.596   2.640
   68ILE   HG21 1102   3.071   4.652   2.558
   68ILE   HG22 1103   3.031   4.560   2.698
   68ILE   HG23 1104   3.168   4.678   2.690
   68ILE     CD 1105   3.285   4.638   2.386
   68ILE    HD1 1106   3.359   4.646   2.307
   68ILE    HD2 1107   3.201   4.587   2.340
   68ILE    HD3 1108   3.245   4.737   2.405
   68ILE      C 1109   3.179   4.331   2.791
   68ILE      O 1110   3.071   4.299   2.739
   69VAL      N 1111   3.207   4.332   2.917
   69VAL      H 1112   3.292   4.379   2.947
   69VAL     CA 1113   3.113   4.305   3.031
   69VAL     HA 1114   3.046   4.224   3.004
   69VAL     CB 1115   3.190   4.266   3.158
   69VAL     HB 1116   3.242   4.356   3.193
   69VAL    CG1 1117   3.104   4.212   3.274
   69VAL   HG11 1118   3.029   4.282   3.311
   69VAL   HG12 1119   3.057   4.123   3.232
   69VAL   HG13 1120   3.173   4.204   3.357
   69VAL    CG2 1121   3.310   4.173   3.126
   69VAL   HG21 1122   3.364   4.173   3.221
   69VAL   HG22 1123   3.269   4.076   3.097
   69VAL   HG23 1124   3.376   4.217   3.051
   69VAL      C 1125   3.033   4.432   3.048
   69VAL      O 1126   3.089   4.546   3.043
   70TYR      N 1127   2.896   4.420   3.063
   70TYR      H 1128   2.859   4.327   3.075
   70TYR     CA 1129   2.805   4.538   3.055
   70TYR     HA 1130   2.868   4.626   3.046
   70TYR     CB 1131   2.710   4.521   2.931
   70TYR    HB1 1132   2.651   4.612   2.943
   70TYR    HB2 1133   2.768   4.523   2.839
   70TYR     CG 1134   2.596   4.414   2.927
   70TYR    CD1 1135   2.477   4.430   3.004
   70TYR    HD1 1136   2.445   4.519   3.058
   70TYR    CD2 1137   2.609   4.305   2.837
   70TYR    HD2 1138   2.695   4.298   2.773
   70TYR    CE1 1139   2.389   4.318   3.002
   70TYR    HE1 1140   2.301   4.325   3.064
   70TYR    CE2 1141   2.517   4.200   2.837
   70TYR    HE2 1142   2.525   4.117   2.767
   70TYR     CZ 1143   2.410   4.206   2.921
   70TYR     OH 1144   2.303   4.119   2.906
   70TYR     HH 1145   2.325   4.049   2.846
   70TYR      C 1146   2.732   4.552   3.192
   70TYR      O 1147   2.699   4.663   3.236
   71THR      N 1148   2.712   4.451   3.273
   71THR      H 1149   2.744   4.361   3.238
   71THR     CA 1150   2.667   4.455   3.405
   71THR     HA 1151   2.707   4.541   3.458
   71THR     CB 1152   2.519   4.489   3.410
   71THR     HB 1153   2.511   4.587   3.364
   71THR    OG1 1154   2.470   4.500   3.546
   71THR    HG1 1155   2.527   4.554   3.599
   71THR    CG2 1156   2.421   4.395   3.346
   71THR   HG21 1157   2.323   4.443   3.351
   71THR   HG22 1158   2.454   4.382   3.243
   71THR   HG23 1159   2.405   4.297   3.390
   71THR      C 1160   2.720   4.326   3.474
   71THR      O 1161   2.754   4.227   3.407
   72ASN      N 1162   2.725   4.331   3.614
   72ASN      H 1163   2.670   4.400   3.662
   72ASN     CA 1164   2.801   4.220   3.680
   72ASN     HA 1165   2.855   4.157   3.609
   72ASN     CB 1166   2.905   4.272   3.777
   72ASN    HB1 1167   2.968   4.347   3.730
   72ASN    HB2 1168   2.859   4.337   3.851
   72ASN     CG 1169   2.994   4.158   3.840
   72ASN    OD1 1170   2.949   4.084   3.926
   72ASN    ND2 1171   3.117   4.138   3.792
   72ASN   HD21 1172   3.170   4.200   3.732
   72ASN   HD22 1173   3.177   4.072   3.840
   72ASN      C 1174   2.687   4.139   3.752
   72ASN      O 1175   2.598   4.200   3.812
   73SER      N 1176   2.695   4.009   3.742
   73SER      H 1177   2.771   3.974   3.686
   73SER     CA 1178   2.604   3.918   3.816
   73SER     HA 1179   2.570   3.961   3.910
   73SER     CB 1180   2.465   3.906   3.746
   73SER    HB1 1181   2.411   3.828   3.799
   73SER    HB2 1182   2.405   3.997   3.755
   73SER     OG 1183   2.459   3.861   3.612
   73SER     HG 1184   2.468   3.767   3.611
   73SER      C 1185   2.675   3.789   3.857
   73SER      O 1186   2.608   3.689   3.863
   74LEU      N 1187   2.806   3.788   3.869
   74LEU      H 1188   2.843   3.882   3.870
   74LEU     CA 1189   2.900   3.679   3.898
   74LEU     HA 1190   2.845   3.585   3.889
   74LEU     CB 1191   3.013   3.672   3.791
   74LEU    HB1 1192   2.952   3.687   3.702
   74LEU    HB2 1193   3.087   3.751   3.802
   74LEU     CG 1194   3.080   3.538   3.772
   74LEU     HG 1195   3.106   3.509   3.873
   74LEU    CD1 1196   2.983   3.436   3.713
   74LEU   HD11 1197   2.892   3.413   3.768
   74LEU   HD12 1198   2.959   3.451   3.608
   74LEU   HD13 1199   3.031   3.338   3.705
   74LEU    CD2 1200   3.209   3.538   3.698
   74LEU   HD21 1201   3.207   3.565   3.593
   74LEU   HD22 1202   3.268   3.614   3.748
   74LEU   HD23 1203   3.264   3.444   3.691
   74LEU      C 1204   2.964   3.689   4.033
   74LEU      O 1205   2.989   3.587   4.098
   75MET      N 1206   2.978   3.812   4.088
   75MET      H 1207   2.940   3.897   4.050
   75MET     CA 1208   3.033   3.832   4.226
   75MET     HA 1209   3.129   3.781   4.231
   75MET     CB 1210   3.065   3.980   4.243
   75MET    HB1 1211   3.127   4.018   4.162
   75MET    HB2 1212   2.973   4.038   4.236
   75MET     CG 1213   3.136   4.030   4.378
   75MET    HG1 1214   3.062   4.028   4.458
   75MET    HG2 1215   3.217   3.963   4.406
   75MET     SD 1216   3.198   4.204   4.372
   75MET     CE 1217   3.277   4.215   4.536
   75MET    HE1 1218   3.205   4.224   4.617
   75MET    HE2 1219   3.343   4.129   4.551
   75MET    HE3 1220   3.334   4.307   4.549
   75MET      C 1221   2.926   3.795   4.331
   75MET      O 1222   2.970   3.760   4.441
   76ASP      N 1223   2.801   3.798   4.294
   76ASP      H 1224   2.789   3.841   4.204
   76ASP     CA 1225   2.692   3.800   4.387
   76ASP     HA 1226   2.713   3.873   4.465
   76ASP     CB 1227   2.568   3.849   4.318
   76ASP    HB1 1228   2.596   3.915   4.236
   76ASP    HB2 1229   2.534   3.759   4.267
   76ASP     CG 1230   2.466   3.917   4.403
   76ASP    OD1 1231   2.407   3.849   4.490
   76ASP    OD2 1232   2.442   4.042   4.388
   76ASP      C 1233   2.671   3.651   4.443
   76ASP      O 1234   2.744   3.564   4.404
   77GLU      N 1235   2.570   3.627   4.522
   77GLU      H 1236   2.510   3.706   4.541
   77GLU     CA 1237   2.526   3.492   4.562
   77GLU     HA 1238   2.554   3.427   4.480
   77GLU     CB 1239   2.589   3.446   4.694
   77GLU    HB1 1240   2.687   3.494   4.697
   77GLU    HB2 1241   2.532   3.479   4.781
   77GLU     CG 1242   2.607   3.294   4.707
   77GLU    HG1 1243   2.634   3.261   4.808
   77GLU    HG2 1244   2.519   3.231   4.694
   77GLU     CD 1245   2.712   3.234   4.620
   77GLU    OE1 1246   2.677   3.150   4.536
   77GLU    OE2 1247   2.829   3.271   4.633
   77GLU      C 1248   2.369   3.488   4.562
   77GLU      O 1249   2.311   3.380   4.590
   78ASN      N 1250   2.306   3.594   4.507
   78ASN      H 1251   2.357   3.680   4.493
   78ASN     CA 1252   2.164   3.592   4.470
   78ASN     HA 1253   2.114   3.512   4.524
   78ASN     CB 1254   2.101   3.727   4.512
   78ASN    HB1 1255   2.121   3.738   4.619
   78ASN    HB2 1256   2.159   3.808   4.467
   78ASN     CG 1257   1.948   3.734   4.484
   78ASN    OD1 1258   1.869   3.651   4.522
   78ASN    ND2 1259   1.909   3.845   4.415
   78ASN   HD21 1260   1.967   3.927   4.404
   78ASN   HD22 1261   1.817   3.845   4.374
   78ASN      C 1262   2.146   3.572   4.321
   78ASN      O 1263   2.039   3.522   4.286
   79THR      N 1264   2.246   3.607   4.233
   79THR      H 1265   2.328   3.648   4.276
   79THR     CA 1266   2.260   3.551   4.096
   79THR     HA 1267   2.171   3.493   4.071
   79THR     CB 1268   2.272   3.667   3.996
   79THR     HB 1269   2.298   3.643   3.893
   79THR    OG1 1270   2.370   3.756   4.046
   79THR    HG1 1271   2.451   3.717   4.017
   79THR    CG2 1272   2.138   3.741   3.990
   79THR   HG21 1273   2.055   3.676   3.962
   79THR   HG22 1274   2.116   3.787   4.086
   79THR   HG23 1275   2.125   3.821   3.917
   79THR      C 1276   2.383   3.458   4.088
   79THR      O 1277   2.481   3.469   4.168
   80TYR      N 1278   2.397   3.375   3.981
   80TYR      H 1279   2.312   3.349   3.933
   80TYR     CA 1280   2.507   3.274   3.958
   80TYR     HA 1281   2.599   3.328   3.981
   80TYR     CB 1282   2.490   3.153   4.047
   80TYR    HB1 1283   2.574   3.085   4.030
   80TYR    HB2 1284   2.498   3.177   4.153
   80TYR     CG 1285   2.353   3.083   4.022
   80TYR    CD1 1286   2.350   2.985   3.925
   80TYR    HD1 1287   2.439   2.967   3.866
   80TYR    CD2 1288   2.242   3.106   4.108
   80TYR    HD2 1289   2.255   3.177   4.189
   80TYR    CE1 1290   2.229   2.913   3.904
   80TYR    HE1 1291   2.216   2.838   3.827
   80TYR    CE2 1292   2.124   3.025   4.101
   80TYR    HE2 1293   2.043   3.039   4.171
   80TYR     CZ 1294   2.118   2.932   3.993
   80TYR     OH 1295   2.013   2.857   3.974
   80TYR     HH 1296   2.001   2.797   3.901
   80TYR      C 1297   2.526   3.254   3.808
   80TYR      O 1298   2.584   3.152   3.774
   81ALA      N 1299   2.482   3.346   3.723
   81ALA      H 1300   2.449   3.425   3.776
   81ALA     CA 1301   2.531   3.363   3.592
   81ALA     HA 1302   2.636   3.332   3.594
   81ALA     CB 1303   2.464   3.279   3.489
   81ALA    HB1 1304   2.531   3.281   3.403
   81ALA    HB2 1305   2.471   3.175   3.520
   81ALA    HB3 1306   2.368   3.310   3.448
   81ALA      C 1307   2.523   3.510   3.551
   81ALA      O 1308   2.455   3.592   3.607
   82MET      N 1309   2.616   3.540   3.462
   82MET      H 1310   2.692   3.481   3.430
   82MET     CA 1311   2.649   3.670   3.401
   82MET     HA 1312   2.562   3.733   3.419
   82MET     CB 1313   2.777   3.727   3.461
   82MET    HB1 1314   2.759   3.713   3.567
   82MET    HB2 1315   2.855   3.653   3.440
   82MET     CG 1316   2.811   3.875   3.440
   82MET    HG1 1317   2.829   3.888   3.333
   82MET    HG2 1318   2.725   3.938   3.460
   82MET     SD 1319   2.960   3.924   3.536
   82MET     CE 1320   3.086   3.819   3.464
   82MET    HE1 1321   3.111   3.847   3.362
   82MET    HE2 1322   3.170   3.836   3.532
   82MET    HE3 1323   3.058   3.714   3.463
   82MET      C 1324   2.667   3.647   3.246
   82MET      O 1325   2.737   3.552   3.207
   83GLU      N 1326   2.600   3.730   3.164
   83GLU      H 1327   2.559   3.810   3.210
   83GLU     CA 1328   2.628   3.742   3.017
   83GLU     HA 1329   2.670   3.648   2.981
   83GLU     CB 1330   2.499   3.779   2.938
   83GLU    HB1 1331   2.408   3.741   2.984
   83GLU    HB2 1332   2.488   3.886   2.952
   83GLU     CG 1333   2.488   3.728   2.791
   83GLU    HG1 1334   2.589   3.752   2.758
   83GLU    HG2 1335   2.490   3.619   2.784
   83GLU     CD 1336   2.381   3.798   2.714
   83GLU    OE1 1337   2.312   3.741   2.626
   83GLU    OE2 1338   2.334   3.908   2.752
   83GLU      C 1339   2.737   3.858   3.000
   83GLU      O 1340   2.732   3.958   3.069
   84LEU      N 1341   2.818   3.856   2.892
   84LEU      H 1342   2.815   3.784   2.821
   84LEU     CA 1343   2.909   3.963   2.848
   84LEU     HA 1344   2.863   4.060   2.869
   84LEU     CB 1345   3.036   3.951   2.930
   84LEU    HB1 1346   3.116   4.023   2.916
   84LEU    HB2 1347   3.005   3.970   3.033
   84LEU     CG 1348   3.107   3.816   2.919
   84LEU     HG 1349   3.047   3.768   2.842
   84LEU    CD1 1350   3.250   3.823   2.874
   84LEU   HD11 1351   3.310   3.878   2.947
   84LEU   HD12 1352   3.288   3.722   2.858
   84LEU   HD13 1353   3.273   3.878   2.783
   84LEU    CD2 1354   3.093   3.733   3.053
   84LEU   HD21 1355   3.194   3.731   3.095
   84LEU   HD22 1356   3.016   3.779   3.115
   84LEU   HD23 1357   3.080   3.625   3.054
   84LEU      C 1358   2.918   3.963   2.701
   84LEU      O 1359   2.898   3.859   2.646
   85LEU      N 1360   2.944   4.076   2.637
   85LEU      H 1361   2.978   4.161   2.681
   85LEU     CA 1362   2.948   4.075   2.492
   85LEU     HA 1363   2.905   3.986   2.447
   85LEU     CB 1364   2.891   4.204   2.431
   85LEU    HB1 1365   2.947   4.291   2.465
   85LEU    HB2 1366   2.902   4.212   2.323
   85LEU     CG 1367   2.738   4.219   2.470
   85LEU     HG 1368   2.739   4.221   2.579
   85LEU    CD1 1369   2.697   4.347   2.418
   85LEU   HD11 1370   2.590   4.360   2.434
   85LEU   HD12 1371   2.740   4.434   2.469
   85LEU   HD13 1372   2.710   4.335   2.311
   85LEU    CD2 1373   2.658   4.106   2.412
   85LEU   HD21 1374   2.551   4.129   2.407
   85LEU   HD22 1375   2.675   4.086   2.307
   85LEU   HD23 1376   2.680   4.015   2.467
   85LEU      C 1377   3.097   4.071   2.433
   85LEU      O 1378   3.190   4.122   2.492
   86THR      N 1379   3.119   4.018   2.310
   86THR      H 1380   3.049   3.984   2.245
   86THR     CA 1381   3.242   4.045   2.234
   86THR     HA 1382   3.330   4.005   2.284
   86THR     CB 1383   3.224   3.957   2.106
   86THR     HB 1384   3.305   3.982   2.037
   86THR    OG1 1385   3.097   3.960   2.030
   86THR    HG1 1386   3.095   4.044   1.988
   86THR    CG2 1387   3.244   3.810   2.142
   86THR   HG21 1388   3.336   3.792   2.197
   86THR   HG22 1389   3.167   3.765   2.204
   86THR   HG23 1390   3.237   3.758   2.047
   86THR      C 1391   3.249   4.196   2.200
   86THR      O 1392   3.152   4.266   2.186
   87GLY      N 1393   3.375   4.233   2.188
   87GLY      H 1394   3.447   4.171   2.223
   87GLY     CA 1395   3.418   4.374   2.182
   87GLY    HA1 1396   3.329   4.436   2.187
   87GLY    HA2 1397   3.483   4.409   2.263
   87GLY      C 1398   3.473   4.399   2.047
   87GLY      O 1399   3.459   4.511   2.000
   88TYR      N 1400   3.544   4.304   1.984
   88TYR      H 1401   3.573   4.233   2.051
   88TYR     CA 1402   3.607   4.302   1.850
   88TYR     HA 1403   3.658   4.398   1.843
   88TYR     CB 1404   3.708   4.188   1.846
   88TYR    HB1 1405   3.749   4.187   1.745
   88TYR    HB2 1406   3.787   4.215   1.916
   88TYR     CG 1407   3.651   4.049   1.863
   88TYR    CD1 1408   3.632   3.996   1.989
   88TYR    HD1 1409   3.667   4.041   2.081
   88TYR    CD2 1410   3.607   3.983   1.748
   88TYR    HD2 1411   3.607   4.009   1.643
   88TYR    CE1 1412   3.573   3.873   1.993
   88TYR    HE1 1413   3.550   3.816   2.082
   88TYR    CE2 1414   3.537   3.855   1.761
   88TYR    HE2 1415   3.489   3.810   1.675
   88TYR     CZ 1416   3.521   3.803   1.885
   88TYR     OH 1417   3.461   3.684   1.901
   88TYR     HH 1418   3.492   3.625   1.967
   88TYR      C 1419   3.501   4.295   1.735
   88TYR      O 1420   3.532   4.319   1.620
   89ALA      N 1421   3.379   4.244   1.770
   89ALA      H 1422   3.365   4.244   1.870
   89ALA     CA 1423   3.271   4.208   1.676
   89ALA     HA 1424   3.270   4.294   1.609
   89ALA     CB 1425   3.290   4.069   1.614
   89ALA    HB1 1426   3.264   3.989   1.682
   89ALA    HB2 1427   3.218   4.076   1.531
   89ALA    HB3 1428   3.387   4.051   1.569
   89ALA      C 1429   3.139   4.222   1.760
   89ALA      O 1430   3.139   4.182   1.878
   90PRO      N 1431   3.027   4.271   1.698
   90PRO     CA 1432   2.900   4.279   1.781
   90PRO     HA 1433   2.926   4.318   1.881
   90PRO     CB 1434   2.809   4.378   1.702
   90PRO    HB1 1435   2.701   4.372   1.721
   90PRO    HB2 1436   2.836   4.480   1.731
   90PRO     CG 1437   2.856   4.366   1.557
   90PRO    HG1 1438   2.805   4.289   1.498
   90PRO    HG2 1439   2.841   4.458   1.500
   90PRO     CD 1440   3.004   4.324   1.562
   90PRO    HD1 1441   3.016   4.262   1.472
   90PRO    HD2 1442   3.082   4.400   1.557
   90PRO      C 1443   2.828   4.140   1.785
   90PRO      O 1444   2.854   4.045   1.719
   91VAL      N 1445   2.719   4.140   1.860
   91VAL      H 1446   2.702   4.216   1.925
   91VAL     CA 1447   2.605   4.056   1.842
   91VAL     HA 1448   2.533   4.122   1.891
   91VAL     CB 1449   2.553   4.041   1.697
   91VAL     HB 1450   2.628   3.993   1.634
   91VAL    CG1 1451   2.443   3.936   1.658
   91VAL   HG11 1452   2.491   3.839   1.669
   91VAL   HG12 1453   2.354   3.950   1.719
   91VAL   HG13 1454   2.406   3.938   1.556
   91VAL    CG2 1455   2.498   4.178   1.632
   91VAL   HG21 1456   2.573   4.250   1.602
   91VAL   HG22 1457   2.450   4.161   1.536
   91VAL   HG23 1458   2.415   4.223   1.687
   91VAL      C 1459   2.611   3.929   1.923
   91VAL      O 1460   2.499   3.893   1.970
   92SER      N 1461   2.722   3.860   1.939
   92SER      H 1462   2.811   3.892   1.904
   92SER     CA 1463   2.737   3.732   2.000
   92SER     HA 1464   2.650   3.672   1.973
   92SER     CB 1465   2.856   3.658   1.947
   92SER    HB1 1466   2.888   3.575   2.011
   92SER    HB2 1467   2.823   3.602   1.859
   92SER     OG 1468   2.972   3.731   1.915
   92SER     HG 1469   3.002   3.781   1.990
   92SER      C 1470   2.747   3.749   2.156
   92SER      O 1471   2.826   3.836   2.195
   93PRO      N 1472   2.675   3.669   2.240
   93PRO     CA 1473   2.699   3.660   2.386
   93PRO     HA 1474   2.713   3.757   2.435
   93PRO     CB 1475   2.576   3.588   2.442
   93PRO    HB1 1476   2.598   3.533   2.534
   93PRO    HB2 1477   2.514   3.671   2.476
   93PRO     CG 1478   2.531   3.495   2.327
   93PRO    HG1 1479   2.578   3.399   2.348
   93PRO    HG2 1480   2.424   3.475   2.326
   93PRO     CD 1481   2.571   3.571   2.202
   93PRO    HD1 1482   2.612   3.507   2.123
   93PRO    HD2 1483   2.484   3.619   2.158
   93PRO      C 1484   2.819   3.567   2.414
   93PRO      O 1485   2.832   3.460   2.352
   94ILE      N 1486   2.898   3.600   2.517
   94ILE      H 1487   2.882   3.692   2.555
   94ILE     CA 1488   2.970   3.503   2.599
   94ILE     HA 1489   2.968   3.403   2.556
   94ILE     CB 1490   3.121   3.557   2.615
   94ILE     HB 1491   3.131   3.643   2.680
   94ILE    CG1 1492   3.190   3.571   2.482
   94ILE   HG11 1493   3.227   3.473   2.451
   94ILE   HG12 1494   3.118   3.584   2.402
   94ILE    CG2 1495   3.211   3.454   2.694
   94ILE   HG21 1496   3.172   3.437   2.794
   94ILE   HG22 1497   3.209   3.357   2.643
   94ILE   HG23 1498   3.315   3.485   2.705
   94ILE     CD 1499   3.300   3.676   2.478
   94ILE    HD1 1500   3.252   3.774   2.488
   94ILE    HD2 1501   3.386   3.664   2.544
   94ILE    HD3 1502   3.347   3.667   2.379
   94ILE      C 1503   2.891   3.497   2.733
   94ILE      O 1504   2.829   3.600   2.776
   95VAL      N 1505   2.882   3.377   2.791
   95VAL      H 1506   2.927   3.299   2.744
   95VAL     CA 1507   2.828   3.354   2.922
   95VAL     HA 1508   2.794   3.448   2.966
   95VAL     CB 1509   2.710   3.251   2.903
   95VAL     HB 1510   2.749   3.151   2.881
   95VAL    CG1 1511   2.619   3.245   3.031
   95VAL   HG11 1512   2.660   3.190   3.115
   95VAL   HG12 1513   2.585   3.344   3.061
   95VAL   HG13 1514   2.530   3.186   3.010
   95VAL    CG2 1515   2.618   3.282   2.784
   95VAL   HG21 1516   2.583   3.385   2.777
   95VAL   HG22 1517   2.666   3.275   2.686
   95VAL   HG23 1518   2.534   3.214   2.771
   95VAL      C 1519   2.938   3.294   3.020
   95VAL      O 1520   3.022   3.215   2.967
   96ILE      N 1521   2.932   3.329   3.148
   96ILE      H 1522   2.854   3.382   3.183
   96ILE     CA 1523   2.997   3.270   3.259
   96ILE     HA 1524   3.027   3.173   3.220
   96ILE     CB 1525   3.123   3.356   3.310
   96ILE     HB 1526   3.089   3.449   3.356
   96ILE    CG1 1527   3.222   3.389   3.199
   96ILE   HG11 1528   3.256   3.294   3.157
   96ILE   HG12 1529   3.175   3.444   3.117
   96ILE    CG2 1530   3.186   3.280   3.432
   96ILE   HG21 1531   3.200   3.176   3.402
   96ILE   HG22 1532   3.288   3.306   3.458
   96ILE   HG23 1533   3.128   3.279   3.525
   96ILE     CD 1534   3.339   3.482   3.246
   96ILE    HD1 1535   3.296   3.575   3.282
   96ILE    HD2 1536   3.405   3.450   3.327
   96ILE    HD3 1537   3.402   3.501   3.160
   96ILE      C 1538   2.880   3.248   3.361
   96ILE      O 1539   2.838   3.349   3.420
   97ALA      N 1540   2.849   3.118   3.392
   97ALA      H 1541   2.898   3.052   3.335
   97ALA     CA 1542   2.793   3.072   3.523
   97ALA     HA 1543   2.732   3.155   3.559
   97ALA     CB 1544   2.694   2.950   3.482
   97ALA    HB1 1545   2.619   2.969   3.406
   97ALA    HB2 1546   2.751   2.880   3.421
   97ALA    HB3 1547   2.649   2.895   3.564
   97ALA      C 1548   2.895   3.035   3.631
   97ALA      O 1549   3.006   3.002   3.596
   98ARG      N 1550   2.857   3.034   3.762
   98ARG      H 1551   2.758   3.055   3.769
   98ARG     CA 1552   2.935   2.994   3.875
   98ARG     HA 1553   3.024   2.942   3.841
   98ARG     CB 1554   2.985   3.117   3.960
   98ARG    HB1 1555   3.026   3.176   3.878
   98ARG    HB2 1556   2.895   3.171   3.989
   98ARG     CG 1557   3.088   3.096   4.073
   98ARG    HG1 1558   3.048   3.046   4.161
   98ARG    HG2 1559   3.162   3.023   4.039
   98ARG     CD 1560   3.151   3.234   4.124
   98ARG    HD1 1561   3.242   3.220   4.182
   98ARG    HD2 1562   3.185   3.300   4.045
   98ARG     NE 1563   3.063   3.311   4.213
   98ARG     HE 1564   3.008   3.384   4.170
   98ARG     CZ 1565   3.036   3.285   4.340
   98ARG    NH1 1566   3.099   3.192   4.407
   98ARG   HH11 1567   3.153   3.121   4.361
   98ARG   HH12 1568   3.067   3.166   4.499
   98ARG    NH2 1569   2.942   3.359   4.400
   98ARG   HH21 1570   2.876   3.406   4.339
   98ARG   HH22 1571   2.903   3.329   4.488
   98ARG      C 1572   2.858   2.895   3.965
   98ARG      O 1573   2.743   2.916   3.997
   99THR      N 1574   2.922   2.792   4.023
   99THR      H 1575   3.021   2.782   4.004
   99THR     CA 1576   2.879   2.699   4.128
   99THR     HA 1577   2.779   2.730   4.160
   99THR     CB 1578   2.868   2.554   4.062
   99THR     HB 1579   2.806   2.484   4.119
   99THR    OG1 1580   2.989   2.489   4.059
   99THR    HG1 1581   2.980   2.424   4.126
   99THR    CG2 1582   2.815   2.555   3.917
   99THR   HG21 1583   2.715   2.597   3.905
   99THR   HG22 1584   2.888   2.607   3.854
   99THR   HG23 1585   2.804   2.453   3.883
   99THR      C 1586   2.973   2.718   4.249
   99THR      O 1587   3.066   2.803   4.248
  100HIS      N 1588   2.956   2.646   4.361
  100HIS      H 1589   2.884   2.576   4.359
  100HIS     CA 1590   3.045   2.665   4.477
  100HIS     HA 1591   3.065   2.771   4.493
  100HIS     CB 1592   2.973   2.621   4.602
  100HIS    HB1 1593   2.874   2.666   4.609
  100HIS    HB2 1594   2.972   2.512   4.613
  100HIS     CG 1595   3.038   2.669   4.738
  100HIS    ND1 1596   3.035   2.803   4.770
  100HIS    CD2 1597   3.109   2.606   4.837
  100HIS    HD2 1598   3.137   2.505   4.863
  100HIS    CE1 1599   3.093   2.816   4.888
  100HIS    HE1 1600   3.109   2.911   4.936
  100HIS    NE2 1601   3.138   2.701   4.932
  100HIS    HE2 1602   3.175   2.671   5.021
  100HIS      C 1603   3.181   2.597   4.453
  100HIS      O 1604   3.277   2.621   4.526
  101THR      N 1605   3.190   2.506   4.353
  101THR      H 1606   3.104   2.471   4.314
  101THR     CA 1607   3.318   2.439   4.313
  101THR     HA 1608   3.399   2.456   4.385
  101THR     CB 1609   3.292   2.287   4.308
  101THR     HB 1610   3.377   2.225   4.284
  101THR    OG1 1611   3.195   2.244   4.217
  101THR    HG1 1612   3.120   2.295   4.241
  101THR    CG2 1613   3.250   2.236   4.447
  101THR   HG21 1614   3.225   2.130   4.451
  101THR   HG22 1615   3.334   2.253   4.515
  101THR   HG23 1616   3.159   2.279   4.490
  101THR      C 1617   3.366   2.496   4.179
  101THR      O 1618   3.489   2.499   4.164
  102ALA      N 1619   3.283   2.531   4.081
  102ALA      H 1620   3.184   2.543   4.096
  102ALA     CA 1621   3.336   2.560   3.947
  102ALA     HA 1622   3.438   2.596   3.953
  102ALA     CB 1623   3.331   2.443   3.849
  102ALA    HB1 1624   3.407   2.452   3.771
  102ALA    HB2 1625   3.359   2.352   3.903
  102ALA    HB3 1626   3.234   2.430   3.801
  102ALA      C 1627   3.274   2.684   3.870
  102ALA      O 1628   3.169   2.722   3.908
  103LEU      N 1629   3.339   2.735   3.767
  103LEU      H 1630   3.433   2.704   3.745
  103LEU     CA 1631   3.289   2.833   3.676
  103LEU     HA 1632   3.195   2.875   3.711
  103LEU     CB 1633   3.401   2.935   3.658
  103LEU    HB1 1634   3.493   2.890   3.621
  103LEU    HB2 1635   3.380   3.001   3.574
  103LEU     CG 1636   3.425   3.025   3.783
  103LEU     HG 1637   3.416   2.960   3.870
  103LEU    CD1 1638   3.567   3.086   3.776
  103LEU   HD11 1639   3.592   3.156   3.856
  103LEU   HD12 1640   3.636   3.004   3.789
  103LEU   HD13 1641   3.578   3.144   3.684
  103LEU    CD2 1642   3.317   3.127   3.794
  103LEU   HD21 1643   3.213   3.094   3.789
  103LEU   HD22 1644   3.328   3.185   3.886
  103LEU   HD23 1645   3.319   3.196   3.710
  103LEU      C 1646   3.269   2.768   3.540
  103LEU      O 1647   3.352   2.701   3.486
  104ILE      N 1648   3.149   2.791   3.484
  104ILE      H 1649   3.079   2.851   3.526
  104ILE     CA 1650   3.108   2.725   3.364
  104ILE     HA 1651   3.177   2.649   3.330
  104ILE     CB 1652   2.975   2.658   3.379
  104ILE     HB 1653   2.906   2.740   3.401
  104ILE    CG1 1654   2.974   2.569   3.506
  104ILE   HG11 1655   3.052   2.494   3.495
  104ILE   HG12 1656   2.993   2.623   3.598
  104ILE    CG2 1657   2.935   2.582   3.244
  104ILE   HG21 1658   2.901   2.651   3.167
  104ILE   HG22 1659   3.012   2.523   3.194
  104ILE   HG23 1660   2.851   2.513   3.260
  104ILE     CD 1661   2.843   2.506   3.536
  104ILE    HD1 1662   2.755   2.568   3.517
  104ILE    HD2 1663   2.837   2.421   3.469
  104ILE    HD3 1664   2.834   2.464   3.636
  104ILE      C 1665   3.108   2.828   3.252
  104ILE      O 1666   3.016   2.910   3.259
  105PHE      N 1667   3.208   2.843   3.161
  105PHE      H 1668   3.283   2.776   3.173
  105PHE     CA 1669   3.203   2.934   3.045
  105PHE     HA 1670   3.151   3.025   3.071
  105PHE     CB 1671   3.360   2.958   2.995
  105PHE    HB1 1672   3.412   2.864   2.981
  105PHE    HB2 1673   3.363   3.005   2.897
  105PHE     CG 1674   3.442   3.041   3.093
  105PHE    CD1 1675   3.462   3.007   3.224
  105PHE    HD1 1676   3.417   2.917   3.263
  105PHE    CD2 1677   3.492   3.166   3.043
  105PHE    HD2 1678   3.468   3.200   2.943
  105PHE    CE1 1679   3.537   3.098   3.304
  105PHE    HE1 1680   3.550   3.079   3.410
  105PHE    CE2 1681   3.580   3.245   3.117
  105PHE    HE2 1682   3.630   3.336   3.088
  105PHE     CZ 1683   3.605   3.209   3.250
  105PHE     HZ 1684   3.661   3.278   3.312
  105PHE      C 1685   3.136   2.857   2.924
  105PHE      O 1686   3.172   2.740   2.892
  106LEU      N 1687   3.056   2.937   2.852
  106LEU      H 1688   3.037   3.032   2.882
  106LEU     CA 1689   2.992   2.904   2.724
  106LEU     HA 1690   3.050   2.834   2.663
  106LEU     CB 1691   2.863   2.832   2.756
  106LEU    HB1 1692   2.903   2.746   2.810
  106LEU    HB2 1693   2.809   2.896   2.826
  106LEU     CG 1694   2.779   2.780   2.640
  106LEU     HG 1695   2.738   2.862   2.580
  106LEU    CD1 1696   2.856   2.706   2.531
  106LEU   HD11 1697   2.932   2.760   2.474
  106LEU   HD12 1698   2.919   2.629   2.575
  106LEU   HD13 1699   2.784   2.656   2.466
  106LEU    CD2 1700   2.652   2.707   2.686
  106LEU   HD21 1701   2.577   2.696   2.608
  106LEU   HD22 1702   2.677   2.607   2.721
  106LEU   HD23 1703   2.598   2.757   2.766
  106LEU      C 1704   2.974   3.030   2.639
  106LEU      O 1705   2.961   3.141   2.695
  107MET      N 1706   2.997   3.026   2.512
  107MET      H 1707   3.015   2.933   2.479
  107MET     CA 1708   2.979   3.133   2.414
  107MET     HA 1709   2.915   3.212   2.454
  107MET     CB 1710   3.124   3.186   2.376
  107MET    HB1 1711   3.173   3.213   2.470
  107MET    HB2 1712   3.177   3.105   2.326
  107MET     CG 1713   3.122   3.299   2.273
  107MET    HG1 1714   3.054   3.262   2.196
  107MET    HG2 1715   3.071   3.380   2.325
  107MET     SD 1716   3.285   3.335   2.187
  107MET     CE 1717   3.241   3.436   2.047
  107MET    HE1 1718   3.316   3.440   1.968
  107MET    HE2 1719   3.159   3.376   2.006
  107MET    HE3 1720   3.199   3.531   2.080
  107MET      C 1721   2.910   3.071   2.300
  107MET      O 1722   2.926   2.954   2.267
  108GLY      N 1723   2.826   3.150   2.235
  108GLY      H 1724   2.817   3.247   2.262
  108GLY     CA 1725   2.755   3.104   2.118
  108GLY    HA1 1726   2.797   3.017   2.068
  108GLY    HA2 1727   2.653   3.073   2.138
  108GLY      C 1728   2.754   3.207   2.004
  108GLY      O 1729   2.804   3.321   2.019
  109LYS      N 1730   2.715   3.153   1.888
  109LYS      H 1731   2.656   3.071   1.892
  109LYS     CA 1732   2.730   3.223   1.761
  109LYS     HA 1733   2.837   3.247   1.760
  109LYS     CB 1734   2.691   3.130   1.643
  109LYS    HB1 1735   2.584   3.109   1.647
  109LYS    HB2 1736   2.705   3.182   1.549
  109LYS     CG 1737   2.778   3.003   1.632
  109LYS    HG1 1738   2.796   2.965   1.732
  109LYS    HG2 1739   2.719   2.934   1.570
  109LYS     CD 1740   2.924   3.026   1.581
  109LYS    HD1 1741   2.919   3.075   1.484
  109LYS    HD2 1742   2.979   3.091   1.649
  109LYS     CE 1743   2.996   2.891   1.563
  109LYS    HE1 1744   3.027   2.843   1.656
  109LYS    HE2 1745   2.939   2.820   1.504
  109LYS     NZ 1746   3.115   2.912   1.487
  109LYS    HZ1 1747   3.100   2.973   1.408
  109LYS    HZ2 1748   3.190   2.953   1.541
  109LYS    HZ3 1749   3.149   2.825   1.447
  109LYS      C 1750   2.642   3.354   1.750
  109LYS      O 1751   2.533   3.353   1.799
  110PRO      N 1752   2.677   3.458   1.676
  110PRO     CA 1753   2.581   3.569   1.635
  110PRO     HA 1754   2.547   3.619   1.726
  110PRO     CB 1755   2.672   3.669   1.562
  110PRO    HB1 1756   2.628   3.736   1.488
  110PRO    HB2 1757   2.711   3.735   1.639
  110PRO     CG 1758   2.785   3.581   1.505
  110PRO    HG1 1759   2.761   3.531   1.412
  110PRO    HG2 1760   2.868   3.648   1.484
  110PRO     CD 1761   2.808   3.469   1.612
  110PRO    HD1 1762   2.846   3.377   1.569
  110PRO    HD2 1763   2.890   3.497   1.679
  110PRO      C 1764   2.455   3.536   1.546
  110PRO      O 1765   2.361   3.617   1.553
  111THR      N 1766   2.447   3.411   1.494
  111THR      H 1767   2.529   3.352   1.498
  111THR     CA 1768   2.343   3.355   1.413
  111THR     HA 1769   2.274   3.429   1.372
  111THR     CB 1770   2.413   3.287   1.296
  111THR     HB 1771   2.346   3.222   1.239
  111THR    OG1 1772   2.525   3.213   1.346
  111THR    HG1 1773   2.488   3.136   1.386
  111THR    CG2 1774   2.469   3.391   1.198
  111THR   HG21 1775   2.552   3.432   1.254
  111THR   HG22 1776   2.499   3.339   1.107
  111THR   HG23 1777   2.385   3.460   1.183
  111THR      C 1778   2.254   3.254   1.491
  111THR      O 1779   2.192   3.174   1.419
  112THR      N 1780   2.234   3.259   1.623
  112THR      H 1781   2.266   3.342   1.669
  112THR     CA 1782   2.132   3.179   1.684
  112THR     HA 1783   2.051   3.159   1.614
  112THR     CB 1784   2.201   3.050   1.753
  112THR     HB 1785   2.242   2.991   1.671
  112THR    OG1 1786   2.111   2.968   1.819
  112THR    HG1 1787   2.057   2.929   1.752
  112THR    CG2 1788   2.317   3.080   1.853
  112THR   HG21 1789   2.297   3.177   1.899
  112THR   HG22 1790   2.328   3.005   1.931
  112THR   HG23 1791   2.413   3.098   1.804
  112THR      C 1792   2.057   3.253   1.798
  112THR      O 1793   2.101   3.369   1.824
  113SER      N 1794   1.956   3.195   1.856
  113SER      H 1795   1.947   3.097   1.836
  113SER     CA 1796   1.884   3.242   1.971
  113SER     HA 1797   1.848   3.341   1.942
  113SER     CB 1798   1.757   3.141   1.984
  113SER    HB1 1799   1.708   3.169   2.077
  113SER    HB2 1800   1.691   3.163   1.899
  113SER     OG 1801   1.793   2.999   1.982
  113SER     HG 1802   1.847   2.990   2.058
  113SER      C 1803   1.968   3.263   2.101
  113SER      O 1804   1.968   3.176   2.184
  114ARG      N 1805   2.022   3.385   2.123
  114ARG      H 1806   2.012   3.458   2.055
  114ARG     CA 1807   2.088   3.440   2.237
  114ARG     HA 1808   2.183   3.388   2.230
  114ARG     CB 1809   2.097   3.595   2.215
  114ARG    HB1 1810   2.157   3.614   2.126
  114ARG    HB2 1811   2.006   3.644   2.180
  114ARG     CG 1812   2.163   3.670   2.335
  114ARG    HG1 1813   2.084   3.678   2.410
  114ARG    HG2 1814   2.237   3.601   2.377
  114ARG     CD 1815   2.212   3.808   2.290
  114ARG    HD1 1816   2.302   3.807   2.228
  114ARG    HD2 1817   2.133   3.843   2.224
  114ARG     NE 1818   2.247   3.888   2.403
  114ARG     HE 1819   2.264   3.829   2.483
  114ARG     CZ 1820   2.254   4.018   2.409
  114ARG    NH1 1821   2.230   4.098   2.308
  114ARG   HH11 1822   2.222   4.062   2.213
  114ARG   HH12 1823   2.236   4.198   2.298
  114ARG    NH2 1824   2.292   4.066   2.529
  114ARG   HH21 1825   2.315   4.000   2.602
  114ARG   HH22 1826   2.288   4.164   2.554
  114ARG      C 1827   2.029   3.397   2.373
  114ARG      O 1828   2.108   3.336   2.454
  115ARG      N 1829   1.897   3.411   2.395
  115ARG      H 1830   1.840   3.434   2.316
  115ARG     CA 1831   1.827   3.358   2.513
  115ARG     HA 1832   1.864   3.409   2.602
  115ARG     CB 1833   1.680   3.387   2.518
  115ARG    HB1 1834   1.639   3.325   2.439
  115ARG    HB2 1835   1.637   3.351   2.612
  115ARG     CG 1836   1.627   3.528   2.480
  115ARG    HG1 1837   1.664   3.585   2.565
  115ARG    HG2 1838   1.677   3.583   2.400
  115ARG     CD 1839   1.477   3.540   2.465
  115ARG    HD1 1840   1.448   3.475   2.383
  115ARG    HD2 1841   1.416   3.506   2.549
  115ARG     NE 1842   1.440   3.679   2.439
  115ARG     HE 1843   1.465   3.745   2.511
  115ARG     CZ 1844   1.376   3.723   2.326
  115ARG    NH1 1845   1.304   3.643   2.243
  115ARG   HH11 1846   1.300   3.542   2.250
  115ARG   HH12 1847   1.273   3.682   2.156
  115ARG    NH2 1848   1.385   3.851   2.296
  115ARG   HH21 1849   1.447   3.915   2.343
  115ARG   HH22 1850   1.328   3.904   2.231
  115ARG      C 1851   1.838   3.206   2.542
  115ARG      O 1852   1.829   3.162   2.652
  116ASP      N 1853   1.845   3.127   2.437
  116ASP      H 1854   1.864   3.157   2.342
  116ASP     CA 1855   1.856   2.982   2.458
  116ASP     HA 1856   1.780   2.952   2.529
  116ASP     CB 1857   1.821   2.907   2.326
  116ASP    HB1 1858   1.716   2.929   2.304
  116ASP    HB2 1859   1.870   2.938   2.233
  116ASP     CG 1860   1.826   2.754   2.344
  116ASP    OD1 1861   1.757   2.702   2.430
  116ASP    OD2 1862   1.913   2.700   2.272
  116ASP      C 1863   1.998   2.950   2.516
  116ASP      O 1864   2.005   2.874   2.610
  117VAL      N 1865   2.099   3.013   2.463
  117VAL      H 1866   2.074   3.070   2.383
  117VAL     CA 1867   2.237   2.999   2.505
  117VAL     HA 1868   2.262   2.893   2.492
  117VAL     CB 1869   2.323   3.097   2.414
  117VAL     HB 1870   2.305   3.199   2.450
  117VAL    CG1 1871   2.473   3.081   2.442
  117VAL   HG11 1872   2.535   3.148   2.383
  117VAL   HG12 1873   2.494   3.112   2.545
  117VAL   HG13 1874   2.499   2.975   2.434
  117VAL    CG2 1875   2.297   3.066   2.262
  117VAL   HG21 1876   2.193   3.059   2.232
  117VAL   HG22 1877   2.332   3.151   2.202
  117VAL   HG23 1878   2.356   2.983   2.223
  117VAL      C 1879   2.256   3.037   2.654
  117VAL      O 1880   2.324   2.962   2.725
  118TYR      N 1881   2.192   3.147   2.707
  118TYR      H 1882   2.124   3.194   2.649
  118TYR     CA 1883   2.197   3.190   2.842
  118TYR     HA 1884   2.298   3.209   2.879
  118TYR     CB 1885   2.115   3.322   2.864
  118TYR    HB1 1886   2.145   3.389   2.784
  118TYR    HB2 1887   2.007   3.317   2.853
  118TYR     CG 1888   2.156   3.391   2.995
  118TYR    CD1 1889   2.077   3.384   3.103
  118TYR    HD1 1890   1.984   3.330   3.110
  118TYR    CD2 1891   2.290   3.435   3.010
  118TYR    HD2 1892   2.352   3.419   2.923
  118TYR    CE1 1893   2.122   3.446   3.228
  118TYR    HE1 1894   2.066   3.451   3.320
  118TYR    CE2 1895   2.341   3.477   3.137
  118TYR    HE2 1896   2.445   3.492   3.163
  118TYR     CZ 1897   2.253   3.506   3.239
  118TYR     OH 1898   2.295   3.564   3.359
  118TYR     HH 1899   2.267   3.654   3.362
  118TYR      C 1900   2.132   3.083   2.927
  118TYR      O 1901   2.188   3.046   3.028
  119ARG      N 1902   2.014   3.027   2.884
  119ARG      H 1903   1.976   3.052   2.794
  119ARG     CA 1904   1.940   2.931   2.962
  119ARG     HA 1905   1.930   2.968   3.064
  119ARG     CB 1906   1.803   2.921   2.893
  119ARG    HB1 1907   1.752   3.017   2.905
  119ARG    HB2 1908   1.802   2.915   2.784
  119ARG     CG 1909   1.714   2.807   2.950
  119ARG    HG1 1910   1.770   2.714   2.948
  119ARG    HG2 1911   1.693   2.827   3.055
  119ARG     CD 1912   1.576   2.793   2.885
  119ARG    HD1 1913   1.507   2.737   2.947
  119ARG    HD2 1914   1.529   2.891   2.892
  119ARG     NE 1915   1.580   2.741   2.747
  119ARG     HE 1916   1.647   2.668   2.728
  119ARG     CZ 1917   1.486   2.767   2.658
  119ARG    NH1 1918   1.375   2.828   2.697
  119ARG   HH11 1919   1.339   2.826   2.791
  119ARG   HH12 1920   1.307   2.856   2.627
  119ARG    NH2 1921   1.522   2.751   2.529
  119ARG   HH21 1922   1.620   2.731   2.512
  119ARG   HH22 1923   1.460   2.781   2.455
  119ARG      C 1924   2.020   2.794   2.962
  119ARG      O 1925   2.014   2.731   3.067
  120THR      N 1926   2.095   2.752   2.858
  120THR      H 1927   2.105   2.806   2.773
  120THR     CA 1928   2.161   2.622   2.852
  120THR     HA 1929   2.084   2.548   2.874
  120THR     CB 1930   2.217   2.601   2.709
  120THR     HB 1931   2.285   2.684   2.692
  120THR    OG1 1932   2.112   2.607   2.610
  120THR    HG1 1933   2.067   2.690   2.605
  120THR    CG2 1934   2.300   2.471   2.682
  120THR   HG21 1935   2.242   2.379   2.684
  120THR   HG22 1936   2.336   2.484   2.580
  120THR   HG23 1937   2.387   2.460   2.748
  120THR      C 1938   2.269   2.610   2.954
  120THR      O 1939   2.278   2.505   3.016
  121CYS      N 1940   2.346   2.721   2.981
  121CYS      H 1941   2.319   2.807   2.936
  121CYS     CA 1942   2.451   2.723   3.075
  121CYS     HA 1943   2.500   2.625   3.071
  121CYS     CB 1944   2.542   2.845   3.044
  121CYS    HB1 1945   2.550   2.865   2.938
  121CYS    HB2 1946   2.489   2.938   3.063
  121CYS     SG 1947   2.701   2.852   3.132
  121CYS     HG 1948   2.746   2.741   3.072
  121CYS      C 1949   2.394   2.740   3.213
  121CYS      O 1950   2.445   2.682   3.306
  122ARG      N 1951   2.289   2.819   3.238
  122ARG      H 1952   2.257   2.880   3.164
  122ARG     CA 1953   2.212   2.825   3.361
  122ARG     HA 1954   2.279   2.858   3.441
  122ARG     CB 1955   2.103   2.932   3.342
  122ARG    HB1 1956   2.133   3.018   3.282
  122ARG    HB2 1957   2.030   2.876   3.283
  122ARG     CG 1958   2.036   2.966   3.472
  122ARG    HG1 1959   2.005   2.871   3.517
  122ARG    HG2 1960   2.109   2.999   3.545
  122ARG     CD 1961   1.928   3.072   3.474
  122ARG    HD1 1962   1.905   3.104   3.575
  122ARG    HD2 1963   1.969   3.156   3.419
  122ARG     NE 1964   1.813   3.022   3.387
  122ARG     HE 1965   1.802   2.922   3.391
  122ARG     CZ 1966   1.730   3.091   3.305
  122ARG    NH1 1967   1.752   3.219   3.287
  122ARG   HH11 1968   1.803   3.267   3.360
  122ARG   HH12 1969   1.723   3.272   3.207
  122ARG    NH2 1970   1.638   3.030   3.238
  122ARG   HH21 1971   1.622   2.930   3.243
  122ARG   HH22 1972   1.567   3.073   3.181
  122ARG      C 1973   2.151   2.693   3.406
  122ARG      O 1974   2.152   2.665   3.522
  123ASP      N 1975   2.108   2.604   3.311
  123ASP      H 1976   2.102   2.638   3.216
  123ASP     CA 1977   2.057   2.471   3.343
  123ASP     HA 1978   1.976   2.488   3.413
  123ASP     CB 1979   1.992   2.406   3.220
  123ASP    HB1 1980   1.906   2.467   3.193
  123ASP    HB2 1981   2.053   2.401   3.130
  123ASP     CG 1982   1.954   2.262   3.234
  123ASP    OD1 1983   1.917   2.223   3.343
  123ASP    OD2 1984   1.954   2.191   3.130
  123ASP      C 1985   2.176   2.381   3.401
  123ASP      O 1986   2.157   2.334   3.517
  124HIS      N 1987   2.289   2.361   3.337
  124HIS      H 1988   2.280   2.390   3.241
  124HIS     CA 1989   2.398   2.278   3.383
  124HIS     HA 1990   2.355   2.178   3.384
  124HIS     CB 1991   2.511   2.294   3.275
  124HIS    HB1 1992   2.518   2.400   3.249
  124HIS    HB2 1993   2.607   2.272   3.320
  124HIS     CG 1994   2.495   2.208   3.155
  124HIS    ND1 1995   2.518   2.072   3.165
  124HIS    CD2 1996   2.468   2.243   3.028
  124HIS    HD2 1997   2.460   2.338   2.977
  124HIS    CE1 1998   2.496   2.027   3.042
  124HIS    HE1 1999   2.511   1.925   3.008
  124HIS    NE2 2000   2.453   2.125   2.961
  124HIS    HE2 2001   2.452   2.110   2.861
  124HIS      C 2002   2.449   2.322   3.521
  124HIS      O 2003   2.477   2.240   3.608
  125ALA      N 2004   2.461   2.455   3.536
  125ALA      H 2005   2.429   2.504   3.454
  125ALA     CA 2006   2.500   2.526   3.653
  125ALA     HA 2007   2.593   2.489   3.698
  125ALA     CB 2008   2.515   2.671   3.615
  125ALA    HB1 2009   2.421   2.725   3.627
  125ALA    HB2 2010   2.582   2.721   3.684
  125ALA    HB3 2011   2.552   2.693   3.514
  125ALA      C 2012   2.401   2.516   3.772
  125ALA      O 2013   2.448   2.481   3.881
  126THR      N 2014   2.273   2.529   3.743
  126THR      H 2015   2.243   2.549   3.649
  126THR     CA 2016   2.168   2.515   3.848
  126THR     HA 2017   2.184   2.589   3.927
  126THR     CB 2018   2.034   2.548   3.784
  126THR     HB 2019   2.027   2.498   3.688
  126THR    OG1 2020   2.041   2.686   3.763
  126THR    HG1 2021   2.070   2.698   3.674
  126THR    CG2 2022   1.901   2.526   3.865
  126THR   HG21 2023   1.881   2.420   3.880
  126THR   HG22 2024   1.893   2.582   3.958
  126THR   HG23 2025   1.818   2.563   3.805
  126THR      C 2026   2.170   2.367   3.891
  126THR      O 2027   2.167   2.353   4.014
  127ARG      N 2028   2.177   2.265   3.799
  127ARG      H 2029   2.161   2.302   3.706
  127ARG     CA 2030   2.190   2.125   3.832
  127ARG     HA 2031   2.101   2.094   3.887
  127ARG     CB 2032   2.211   2.048   3.701
  127ARG    HB1 2033   2.283   2.093   3.634
  127ARG    HB2 2034   2.251   1.949   3.722
  127ARG     CG 2035   2.077   2.038   3.619
  127ARG    HG1 2036   2.004   2.003   3.692
  127ARG    HG2 2037   2.032   2.135   3.598
  127ARG     CD 2038   2.057   1.942   3.501
  127ARG    HD1 2039   2.115   1.852   3.521
  127ARG    HD2 2040   1.952   1.914   3.496
  127ARG     NE 2041   2.083   2.006   3.370
  127ARG     HE 2042   2.014   2.080   3.365
  127ARG     CZ 2043   2.185   1.980   3.281
  127ARG    NH1 2044   2.276   1.883   3.308
  127ARG   HH11 2045   2.281   1.845   3.402
  127ARG   HH12 2046   2.329   1.829   3.242
  127ARG    NH2 2047   2.186   2.047   3.167
  127ARG   HH21 2048   2.103   2.101   3.147
  127ARG   HH22 2049   2.260   2.030   3.101
  127ARG      C 2050   2.305   2.093   3.925
  127ARG      O 2051   2.286   2.039   4.035
  128VAL      N 2052   2.424   2.137   3.889
  128VAL      H 2053   2.441   2.166   3.794
  128VAL     CA 2054   2.541   2.140   3.971
  128VAL     HA 2055   2.563   2.036   3.996
  128VAL     CB 2056   2.667   2.186   3.892
  128VAL     HB 2057   2.633   2.284   3.858
  128VAL    CG1 2058   2.798   2.202   3.979
  128VAL   HG11 2059   2.779   2.271   4.061
  128VAL   HG12 2060   2.824   2.106   4.024
  128VAL   HG13 2061   2.878   2.237   3.913
  128VAL    CG2 2062   2.695   2.102   3.765
  128VAL   HG21 2063   2.767   2.140   3.694
  128VAL   HG22 2064   2.741   2.009   3.798
  128VAL   HG23 2065   2.603   2.077   3.712
  128VAL      C 2066   2.518   2.212   4.105
  128VAL      O 2067   2.540   2.156   4.207
  129ARG      N 2068   2.476   2.337   4.105
  129ARG      H 2069   2.435   2.373   4.020
  129ARG     CA 2070   2.460   2.413   4.229
  129ARG     HA 2071   2.558   2.403   4.276
  129ARG     CB 2072   2.448   2.558   4.187
  129ARG    HB1 2073   2.534   2.580   4.124
  129ARG    HB2 2074   2.359   2.570   4.126
  129ARG     CG 2075   2.433   2.669   4.288
  129ARG    HG1 2076   2.347   2.652   4.353
  129ARG    HG2 2077   2.506   2.655   4.368
  129ARG     CD 2078   2.439   2.805   4.230
  129ARG    HD1 2079   2.516   2.818   4.153
  129ARG    HD2 2080   2.359   2.828   4.160
  129ARG     NE 2081   2.468   2.912   4.326
  129ARG     HE 2082   2.561   2.951   4.322
  129ARG     CZ 2083   2.380   2.972   4.403
  129ARG    NH1 2084   2.252   2.932   4.406
  129ARG   HH11 2085   2.215   2.854   4.354
  129ARG   HH12 2086   2.180   2.987   4.452
  129ARG    NH2 2087   2.419   3.080   4.477
  129ARG   HH21 2088   2.514   3.107   4.498
  129ARG   HH22 2089   2.350   3.105   4.546
  129ARG      C 2090   2.352   2.356   4.324
  129ARG      O 2091   2.368   2.361   4.447
  130ALA      N 2092   2.245   2.293   4.271
  130ALA      H 2093   2.234   2.267   4.174
  130ALA     CA 2094   2.129   2.247   4.357
  130ALA     HA 2095   2.112   2.328   4.427
  130ALA     CB 2096   2.002   2.228   4.274
  130ALA    HB1 2097   1.919   2.200   4.338
  130ALA    HB2 2098   1.970   2.309   4.209
  130ALA    HB3 2099   2.005   2.134   4.219
  130ALA      C 2100   2.158   2.120   4.432
  130ALA      O 2101   2.084   2.089   4.524
  131THR      N 2102   2.269   2.047   4.403
  131THR      H 2103   2.330   2.094   4.338
  131THR     CA 2104   2.315   1.931   4.482
  131THR     HA 2105   2.233   1.874   4.526
  131THR     CB 2106   2.400   1.829   4.396
  131THR     HB 2107   2.443   1.758   4.466
  131THR    OG1 2108   2.498   1.904   4.323
  131THR    HG1 2109   2.453   1.929   4.244
  131THR    CG2 2110   2.306   1.760   4.293
  131THR   HG21 2111   2.352   1.674   4.245
  131THR   HG22 2112   2.216   1.731   4.346
  131THR   HG23 2113   2.270   1.829   4.216
  131THR      C 2114   2.407   1.976   4.603
  131THR      O 2115   2.444   1.898   4.691
  132GLY      N 2116   2.460   2.100   4.599
  132GLY      H 2117   2.419   2.165   4.533
  132GLY     CA 2118   2.556   2.155   4.686
  132GLY    HA1 2119   2.531   2.255   4.722
  132GLY    HA2 2120   2.561   2.104   4.782
  132GLY      C 2121   2.700   2.159   4.628
  132GLY      O 2122   2.793   2.140   4.700
  133ASN      N 2123   2.713   2.202   4.502
  133ASN      H 2124   2.627   2.206   4.449
  133ASN     CA 2125   2.838   2.205   4.429
  133ASN     HA 2126   2.919   2.195   4.502
  133ASN     CB 2127   2.855   2.090   4.335
  133ASN    HB1 2128   2.770   2.079   4.268
  133ASN    HB2 2129   2.950   2.101   4.282
  133ASN     CG 2130   2.880   1.957   4.413
  133ASN    OD1 2131   2.992   1.934   4.459
  133ASN    ND2 2132   2.773   1.886   4.434
  133ASN   HD21 2133   2.680   1.900   4.398
  133ASN   HD22 2134   2.771   1.798   4.484
  133ASN      C 2135   2.866   2.341   4.370
  133ASN     O1 2136   2.790   2.437   4.392
  133ASN     O2 2137   2.960   2.359   4.292
  134UNK    O00 2138   2.391   1.823   3.553
  134UNK    C01 2139   2.510   1.809   3.568
  134UNK    C02 2140   2.612   1.861   3.474
  134UNK    C03 2141   2.566   1.738   3.692
  134UNK    C04 2142   2.664   1.760   3.369
  134UNK    C05 2143   2.489   1.765   3.823
  134UNK    C06 2144   2.709   1.625   3.415
  134UNK    C07 2145   2.522   1.665   3.929
  134UNK    C08 2146   2.817   1.618   3.510
  134UNK    C09 2147   2.642   1.504   3.380
  134UNK    C0A 2148   2.655   1.682   4.012
  134UNK    C0B 2149   2.859   1.495   3.569
  134UNK    C0C 2150   2.687   1.383   3.440
  134UNK    C0D 2151   2.787   1.676   3.942
  134UNK    O0E 2152   2.953   1.492   3.664
  134UNK    C0F 2153   2.796   1.375   3.528
  134UNK    C0G 2154   2.811   1.575   3.851
  134UNK    C0H 2155   2.889   1.777   3.964
  134UNK    C0I 2156   2.931   1.578   3.773
  134UNK    C0J 2157   3.014   1.766   3.896
  134UNK    C0K 2158   3.033   1.671   3.795
  134UNK    O0M 2159   2.836   1.253   3.570
  134UNK    H0N 2160   2.923   1.256   3.608
  134UNK    O0O 2161   3.148   1.675   3.729
  134UNK    H0P 2162   3.143   1.630   3.646
  134UNK    H0Q 2163   2.580   1.956   3.431
  134UNK    H0R 2164   2.695   1.886   3.541
  134UNK    H0S 2165   2.659   1.789   3.717
  134UNK    H0T 2166   2.578   1.633   3.666
  134UNK    H0U 2167   2.753   1.796   3.317
  134UNK    H0V 2168   2.587   1.752   3.292
  134UNK    H0W 2169   2.382   1.763   3.802
  134UNK    H0X 2170   2.522   1.861   3.862
  134UNK    H0Y 2171   2.507   1.566   3.888
  134UNK    H0Z 2172   2.435   1.672   3.995
  134UNK    H10 2173   2.865   1.711   3.541
  134UNK    H11 2174   2.562   1.506   3.307
  134UNK    H12 2175   2.636   1.600   4.081
  134UNK    H13 2176   2.637   1.772   4.070
  134UNK    H14 2177   2.642   1.290   3.408
  134UNK    H15 2178   2.733   1.505   3.825
  134UNK    H16 2179   2.870   1.860   4.031
  134UNK    H17 2180   3.097   1.830   3.922
  135SOL     OW 2181   2.750   3.447   0.986
  135SOL    HW1 2182   2.842   3.426   1.003
  135SOL    HW2 2183   2.704   3.364   1.001
  135SOL     MW 2184   2.756   3.434   0.990
  136SOL     OW 2185   1.405   3.699   3.123
  136SOL    HW1 2186   1.408   3.679   3.029
  136SOL    HW2 2187   1.419   3.615   3.166
  136SOL     MW 2188   1.407   3.686   3.116
  137SOL     OW 2189   4.681   5.824   1.913
  137SOL    HW1 2190   4.625   5.750   1.890
  137SOL    HW2 2191   4.770   5.790   1.904
  137SOL     MW 2192   4.685   5.810   1.909
  138SOL     OW 2193   0.424   0.726   5.306
  138SOL    HW1 2194   0.409   0.771   5.389
  138SOL    HW2 2195   0.491   0.660   5.326
  138SOL     MW 2196   0.431   0.723   5.319
  139SOL     OW 2197   0.198   0.200   3.678
  139SOL    HW1 2198   0.277   0.251   3.661
  139SOL    HW2 2199   0.126   0.260   3.659
  139SOL     MW 2200   0.199   0.214   3.673
  140SOL     OW 2201   2.234   0.154   1.904
  140SOL    HW1 2202   2.181   0.231   1.883
  140SOL    HW2 2203   2.309   0.160   1.845
  140SOL     MW 2204   2.237   0.165   1.894
  141SOL     OW 2205   5.217   5.958   2.137
  141SOL    HW1 2206   5.293   6.011   2.111
  141SOL    HW2 2207   5.198   5.987   2.227
  141SOL     MW 2208   5.224   5.969   2.145
  142SOL     OW 2209   0.610   4.723   1.634
  142SOL    HW1 2210   0.641   4.699   1.547
  142SOL    HW2 2211   0.566   4.645   1.666
  142SOL     MW 2212   0.608   4.710   1.627
  143SOL     OW 2213   2.070   1.625   0.447
  143SOL    HW1 2214   2.097   1.716   0.459
  143SOL    HW2 2215   2.022   1.624   0.365
  143SOL     MW 2216   2.067   1.636   0.438
  144SOL     OW 2217   1.861   4.178   2.083
  144SOL    HW1 2218   1.853   4.187   1.988
  144SOL    HW2 2219   1.855   4.267   2.116
  144SOL     MW 2220   1.859   4.190   2.075
  145SOL     OW 2221   1.406   1.507   4.116
  145SOL    HW1 2222   1.368   1.492   4.030
  145SOL    HW2 2223   1.343   1.563   4.161
  145SOL     MW 2224   1.393   1.512   4.111
  146SOL     OW 2225   3.158   0.808   5.962
  146SOL    HW1 2226   3.138   0.791   6.054
  146SOL    HW2 2227   3.132   0.727   5.917
  146SOL     MW 2228   3.152   0.795   5.968
  147SOL     OW 2229   3.710   2.639   5.595
  147SOL    HW1 2230   3.697   2.594   5.512
  147SOL    HW2 2231   3.804   2.629   5.614
  147SOL     MW 2232   3.721   2.632   5.587
  148SOL     OW 2233   1.582   5.028   5.535
  148SOL    HW1 2234   1.495   5.009   5.570
  148SOL    HW2 2235   1.584   4.983   5.451
  148SOL     MW 2236   1.571   5.020   5.529
  149SOL     OW 2237   6.119   6.114   2.900
  149SOL    HW1 2238   6.163   6.112   2.815
  149SOL    HW2 2239   6.153   6.037   2.946
  149SOL     MW 2240   6.129   6.104   2.895
  150SOL     OW 2241   3.029   1.902   1.460
  150SOL    HW1 2242   2.985   1.825   1.496
  150SOL    HW2 2243   3.059   1.950   1.538
  150SOL     MW 2244   3.027   1.898   1.475
  151SOL     OW 2245   4.848   3.877   2.447
  151SOL    HW1 2246   4.776   3.848   2.392
  151SOL    HW2 2247   4.912   3.914   2.385
  151SOL     MW 2248   4.847   3.878   2.432
  152SOL     OW 2249   2.642   0.603   0.365
  152SOL    HW1 2250   2.551   0.623   0.385
  152SOL    HW2 2251   2.691   0.676   0.405
  152SOL     MW 2252   2.637   0.615   0.374
  153SOL     OW 2253   1.742   5.921   5.744
  153SOL    HW1 2254   1.815   5.914   5.683
  153SOL    HW2 2255   1.765   5.862   5.816
  153SOL     MW 2256   1.754   5.913   5.746
  154SOL     OW 2257   2.059   5.634   2.188
  154SOL    HW1 2258   2.061   5.678   2.103
  154SOL    HW2 2259   1.970   5.649   2.220
  154SOL     MW 2260   2.048   5.642   2.181
  155SOL     OW 2261   1.016   0.537   5.049
  155SOL    HW1 2262   1.100   0.510   5.085
  155SOL    HW2 2263   0.956   0.465   5.071
  155SOL     MW 2264   1.019   0.524   5.056
  156SOL     OW 2265   0.346   5.770   4.951
  156SOL    HW1 2266   0.410   5.714   4.995
  156SOL    HW2 2267   0.400   5.828   4.896
  156SOL     MW 2268   0.361   5.770   4.949
  157SOL     OW 2269   1.756   2.271   6.103
  157SOL    HW1 2270   1.730   2.182   6.128
  157SOL    HW2 2271   1.843   2.282   6.140
  157SOL     MW 2272   1.764   2.261   6.111
  158SOL     OW 2273   2.295   4.175   1.252
  158SOL    HW1 2274   2.296   4.270   1.239
  158SOL    HW2 2275   2.388   4.151   1.257
  158SOL     MW 2276   2.307   4.184   1.251
  159SOL     OW 2277   5.217   4.534   5.037
  159SOL    HW1 2278   5.290   4.489   5.080
  159SOL    HW2 2279   5.256   4.574   4.959
  159SOL     MW 2280   5.231   4.533   5.032
  160SOL     OW 2281   1.310   1.081   0.918
  160SOL    HW1 2282   1.304   1.170   0.954
  160SOL    HW2 2283   1.396   1.050   0.948
  160SOL     MW 2284   1.320   1.089   0.926
  161SOL     OW 2285   0.929   1.727   0.613
  161SOL    HW1 2286   0.940   1.752   0.521
  161SOL    HW2 2287   0.942   1.632   0.613
  161SOL     MW 2288   0.932   1.718   0.601
  162SOL     OW 2289   1.990   4.028   4.152
  162SOL    HW1 2290   2.054   4.018   4.223
  162SOL    HW2 2291   2.030   4.093   4.094
  162SOL     MW 2292   2.003   4.035   4.154
  163SOL     OW 2293   1.756   5.103   2.465
  163SOL    HW1 2294   1.787   5.108   2.375
  163SOL    HW2 2295   1.661   5.111   2.459
  163SOL     MW 2296   1.748   5.105   2.453
  164SOL     OW 2297   2.803   5.451   2.788
  164SOL    HW1 2298   2.871   5.469   2.853
  164SOL    HW2 2299   2.831   5.499   2.710
  164SOL     MW 2300   2.815   5.460   2.787
  165SOL     OW 2301   3.248   5.436   1.349
  165SOL    HW1 2302   3.161   5.396   1.353
  165SOL    HW2 2303   3.272   5.433   1.256
  165SOL     MW 2304   3.240   5.431   1.338
  166SOL     OW 2305   0.219   2.488   5.458
  166SOL    HW1 2306   0.222   2.529   5.372
  166SOL    HW2 2307   0.217   2.394   5.439
  166SOL     MW 2308   0.219   2.481   5.445
  167SOL     OW 2309   5.626   2.309   0.872
  167SOL    HW1 2310   5.587   2.224   0.892
  167SOL    HW2 2311   5.638   2.351   0.958
  167SOL     MW 2312   5.622   2.303   0.885
  168SOL     OW 2313   4.120   3.493   4.469
  168SOL    HW1 2314   4.128   3.432   4.543
  168SOL    HW2 2315   4.030   3.484   4.440
  168SOL     MW 2316   4.110   3.484   4.474
  169SOL     OW 2317   1.277   4.195   3.132
  169SOL    HW1 2318   1.206   4.207   3.069
  169SOL    HW2 2319   1.307   4.284   3.151
  169SOL     MW 2320   1.272   4.208   3.127
  170SOL     OW 2321   5.972   5.400   2.067
  170SOL    HW1 2322   5.903   5.461   2.041
  170SOL    HW2 2323   5.926   5.317   2.083
  170SOL     MW 2324   5.957   5.397   2.066
  171SOL     OW 2325   3.469   1.770   2.020
  171SOL    HW1 2326   3.394   1.730   1.978
  171SOL    HW2 2327   3.444   1.781   2.111
  171SOL     MW 2328   3.456   1.767   2.026
  172SOL     OW 2329   4.366   3.970   0.027
  172SOL    HW1 2330   4.385   4.052   0.072
  172SOL    HW2 2331   4.382   3.902   0.091
  172SOL     MW 2332   4.370   3.972   0.041
  173SOL     OW 2333   5.289   0.730   0.619
  173SOL    HW1 2334   5.342   0.651   0.635
  173SOL    HW2 2335   5.354   0.800   0.611
  173SOL     MW 2336   5.304   0.729   0.620
  174SOL     OW 2337   5.368   3.750   4.795
  174SOL    HW1 2338   5.276   3.774   4.808
  174SOL    HW2 2339   5.367   3.690   4.720
  174SOL     MW 2340   5.356   3.745   4.787
  175SOL     OW 2341   5.534   2.507   3.026
  175SOL    HW1 2342   5.525   2.499   2.931
  175SOL    HW2 2343   5.592   2.435   3.050
  175SOL     MW 2344   5.541   2.497   3.017
  176SOL     OW 2345   0.340   2.191   0.207
  176SOL    HW1 2346   0.316   2.267   0.260
  176SOL    HW2 2347   0.260   2.167   0.161
  176SOL     MW 2348   0.327   2.198   0.207
  177SOL     OW 2349   1.791   3.158   4.106
  177SOL    HW1 2350   1.798   3.137   4.199
  177SOL    HW2 2351   1.814   3.251   4.100
  177SOL     MW 2352   1.795   3.167   4.117
  178SOL     OW 2353   4.036   4.525   0.326
  178SOL    HW1 2354   4.058   4.521   0.419
  178SOL    HW2 2355   3.978   4.450   0.313
  178SOL     MW 2356   4.031   4.515   0.336
  179SOL     OW 2357   3.427   0.261   1.410
  179SOL    HW1 2358   3.368   0.185   1.402
  179SOL    HW2 2359   3.502   0.239   1.355
  179SOL     MW 2360   3.429   0.248   1.402
  180SOL     OW 2361   1.878   5.036   0.596
  180SOL    HW1 2362   1.856   5.122   0.562
  180SOL    HW2 2363   1.794   4.997   0.621
  180SOL     MW 2364   1.864   5.042   0.596
  181SOL     OW 2365   2.506   4.778   4.104
  181SOL    HW1 2366   2.601   4.793   4.104
  181SOL    HW2 2367   2.468   4.864   4.118
  181SOL     MW 2368   2.514   4.791   4.106
  182SOL     OW 2369   5.556   0.700   3.993
  182SOL    HW1 2370   5.539   0.711   3.899
  182SOL    HW2 2371   5.496   0.763   4.035
  182SOL     MW 2372   5.546   0.710   3.986
  183SOL     OW 2373   5.259   1.858   0.726
  183SOL    HW1 2374   5.242   1.918   0.798
  183SOL    HW2 2375   5.173   1.844   0.686
  183SOL     MW 2376   5.246   1.864   0.729
  184SOL     OW 2377   4.067   3.328   1.819
  184SOL    HW1 2378   4.048   3.300   1.729
  184SOL    HW2 2379   4.162   3.328   1.825
  184SOL     MW 2380   4.077   3.325   1.808
  185SOL     OW 2381   4.415   1.637   3.227
  185SOL    HW1 2382   4.495   1.596   3.193
  185SOL    HW2 2383   4.387   1.697   3.158
  185SOL     MW 2384   4.422   1.639   3.214
  186SOL     OW 2385   4.562   4.238   4.903
  186SOL    HW1 2386   4.539   4.188   4.825
  186SOL    HW2 2387   4.555   4.175   4.975
  186SOL     MW 2388   4.558   4.223   4.902
  187SOL     OW 2389   5.487   2.766   1.119
  187SOL    HW1 2390   5.558   2.779   1.182
  187SOL    HW2 2391   5.420   2.830   1.144
  187SOL     MW 2392   5.488   2.775   1.131
  188SOL     OW 2393   0.572   2.239   4.108
  188SOL    HW1 2394   0.542   2.330   4.115
  188SOL    HW2 2395   0.555   2.201   4.194
  188SOL     MW 2396   0.566   2.246   4.120
  189SOL     OW 2397   1.742   4.315   5.377
  189SOL    HW1 2398   1.756   4.345   5.287
  189SOL    HW2 2399   1.664   4.259   5.371
  189SOL     MW 2400   1.734   4.312   5.365
  190SOL     OW 2401   4.567   3.933   4.443
  190SOL    HW1 2402   4.586   3.999   4.377
  190SOL    HW2 2403   4.472   3.928   4.446
  190SOL     MW 2404   4.557   3.941   4.435
  191SOL     OW 2405   0.068   2.266   2.199
  191SOL    HW1 2406  -0.025   2.257   2.179
  191SOL    HW2 2407   0.092   2.183   2.241
  191SOL     MW 2408   0.060   2.254   2.202
  192SOL     OW 2409   5.202   5.929   3.161
  192SOL    HW1 2410   5.166   5.955   3.076
  192SOL    HW2 2411   5.296   5.923   3.146
  192SOL     MW 2412   5.209   5.931   3.148
  193SOL     OW 2413   2.685   1.320   4.182
  193SOL    HW1 2414   2.693   1.232   4.218
  193SOL    HW2 2415   2.775   1.353   4.180
  193SOL     MW 2416   2.698   1.313   4.186
  194SOL     OW 2417   1.226   5.421   3.324
  194SOL    HW1 2418   1.238   5.493   3.263
  194SOL    HW2 2419   1.144   5.441   3.369
  194SOL     MW 2420   1.217   5.433   3.322
  195SOL     OW 2421   4.229   4.561   5.169
  195SOL    HW1 2422   4.186   4.583   5.087
  195SOL    HW2 2423   4.243   4.645   5.213
  195SOL     MW 2424   4.225   4.574   5.164
  196SOL     OW 2425   0.351   5.196   1.497
  196SOL    HW1 2426   0.263   5.222   1.523
  196SOL    HW2 2427   0.353   5.101   1.513
  196SOL     MW 2428   0.340   5.187   1.503
  197SOL     OW 2429   4.771   0.540   2.589
  197SOL    HW1 2430   4.731   0.626   2.602
  197SOL    HW2 2431   4.721   0.500   2.518
  197SOL     MW 2432   4.759   0.546   2.582
  198SOL     OW 2433   2.408   2.851   0.480
  198SOL    HW1 2434   2.382   2.787   0.548
  198SOL    HW2 2435   2.457   2.917   0.530
  198SOL     MW 2436   2.411   2.851   0.496
  199SOL     OW 2437   4.734   0.374   5.639
  199SOL    HW1 2438   4.810   0.318   5.624
  199SOL    HW2 2439   4.755   0.423   5.718
  199SOL     MW 2440   4.746   0.373   5.647
  200SOL     OW 2441   0.324   1.814   1.304
  200SOL    HW1 2442   0.344   1.771   1.221
  200SOL    HW2 2443   0.345   1.749   1.371
  200SOL     MW 2444   0.330   1.800   1.302
  201SOL     OW 2445   0.756   5.877   1.001
  201SOL    HW1 2446   0.716   5.955   1.041
  201SOL    HW2 2447   0.681   5.822   0.976
  201SOL     MW 2448   0.741   5.880   1.003
  202SOL     OW 2449   0.932   2.136   2.063
  202SOL    HW1 2450   0.880   2.213   2.086
  202SOL    HW2 2451   0.988   2.121   2.139
  202SOL     MW 2452   0.933   2.144   2.075
  203SOL     OW 2453   4.309   4.509   4.184
  203SOL    HW1 2454   4.375   4.461   4.234
  203SOL    HW2 2455   4.324   4.484   4.093
  203SOL     MW 2456   4.319   4.500   4.179
  204SOL     OW 2457   0.548   0.128   3.985
  204SOL    HW1 2458   0.600   0.177   4.048
  204SOL    HW2 2459   0.611   0.096   3.920
  204SOL     MW 2460   0.563   0.130   3.985
  205SOL     OW 2461   1.324   4.202   2.817
  205SOL    HW1 2462   1.327   4.141   2.743
  205SOL    HW2 2463   1.381   4.164   2.883
  205SOL     MW 2464   1.332   4.190   2.816
  206SOL     OW 2465   4.540   5.605   1.876
  206SOL    HW1 2466   4.586   5.541   1.930
  206SOL    HW2 2467   4.462   5.627   1.926
  206SOL     MW 2468   4.536   5.599   1.889
  207SOL     OW 2469   1.043   0.801   3.668
  207SOL    HW1 2470   0.991   0.758   3.736
  207SOL    HW2 2471   0.985   0.868   3.632
  207SOL     MW 2472   1.029   0.804   3.672
  208SOL     OW 2473   2.708   0.074   2.212
  208SOL    HW1 2474   2.781   0.110   2.161
  208SOL    HW2 2475   2.747   0.051   2.296
  208SOL     MW 2476   2.723   0.075   2.216
  209SOL     OW 2477   1.002   3.243   3.026
  209SOL    HW1 2478   1.009   3.338   3.029
  209SOL    HW2 2479   1.079   3.211   3.074
  209SOL     MW 2480   1.013   3.251   3.033
  210SOL     OW 2481   2.569   2.212   1.124
  210SOL    HW1 2482   2.502   2.169   1.177
  210SOL    HW2 2483   2.523   2.244   1.047
  210SOL     MW 2484   2.555   2.210   1.121
  211SOL     OW 2485   3.042   1.628   4.424
  211SOL    HW1 2486   3.071   1.700   4.481
  211SOL    HW2 2487   3.108   1.624   4.355
  211SOL     MW 2488   3.054   1.637   4.423
  212SOL     OW 2489   4.253   1.535   5.433
  212SOL    HW1 2490   4.167   1.549   5.394
  212SOL    HW2 2491   4.298   1.619   5.423
  212SOL     MW 2492   4.248   1.548   5.427
  213SOL     OW 2493   0.674   2.614   5.862
  213SOL    HW1 2494   0.624   2.545   5.818
  213SOL    HW2 2495   0.618   2.691   5.858
  213SOL     MW 2496   0.661   2.615   5.856
  214SOL     OW 2497   1.935   3.049   5.387
  214SOL    HW1 2498   1.902   2.994   5.316
  214SOL    HW2 2499   2.030   3.049   5.374
  214SOL     MW 2500   1.943   3.042   5.376
  215SOL     OW 2501   6.105   0.937   0.948
  215SOL    HW1 2502   6.139   0.936   1.038
  215SOL    HW2 2503   6.072   0.848   0.934
  215SOL     MW 2504   6.105   0.925   0.958
  216SOL     OW 2505   5.069   2.147   6.091
  216SOL    HW1 2506   5.162   2.170   6.094
  216SOL    HW2 2507   5.027   2.206   6.153
  216SOL     MW 2508   5.076   2.157   6.099
  217SOL     OW 2509   5.753   2.388   2.528
  217SOL    HW1 2510   5.711   2.314   2.484
  217SOL    HW2 2511   5.782   2.353   2.612
  217SOL     MW 2512   5.751   2.374   2.533
  218SOL     OW 2513   1.428   2.751   4.802
  218SOL    HW1 2514   1.452   2.730   4.893
  218SOL    HW2 2515   1.510   2.780   4.762
  218SOL     MW 2516   1.442   2.752   4.809
  219SOL     OW 2517   0.940   4.470   1.186
  219SOL    HW1 2518   1.020   4.521   1.201
  219SOL    HW2 2519   0.957   4.386   1.228
  219SOL     MW 2520   0.952   4.466   1.193
  220SOL     OW 2521   4.621   1.706   5.870
  220SOL    HW1 2522   4.687   1.774   5.880
  220SOL    HW2 2523   4.660   1.628   5.910
  220SOL     MW 2524   4.634   1.705   5.877
  221SOL     OW 2525   5.937   5.048   0.473
  221SOL    HW1 2526   5.885   5.101   0.412
  221SOL    HW2 2527   5.907   4.958   0.458
  221SOL     MW 2528   5.927   5.043   0.464
  222SOL     OW 2529   1.953   4.012   0.715
  222SOL    HW1 2530   1.901   4.002   0.635
  222SOL    HW2 2531   2.039   3.976   0.694
  222SOL     MW 2532   1.958   4.006   0.702
  223SOL     OW 2533   3.128   4.576   5.237
  223SOL    HW1 2534   3.211   4.577   5.190
  223SOL    HW2 2535   3.068   4.528   5.178
  223SOL     MW 2536   3.131   4.570   5.223
  224SOL     OW 2537   3.958   5.060   0.748
  224SOL    HW1 2538   3.999   4.984   0.708
  224SOL    HW2 2539   4.030   5.120   0.766
  224SOL     MW 2540   3.972   5.058   0.746
  225SOL     OW 2541   3.149   3.719   0.922
  225SOL    HW1 2542   3.083   3.788   0.922
  225SOL    HW2 2543   3.157   3.693   0.831
  225SOL     MW 2544   3.142   3.724   0.911
  226SOL     OW 2545   1.028   5.209   2.123
  226SOL    HW1 2546   1.106   5.215   2.179
  226SOL    HW2 2547   1.063   5.202   2.034
  226SOL     MW 2548   1.043   5.209   2.119
  227SOL     OW 2549   5.883   4.323   5.813
  227SOL    HW1 2550   5.832   4.348   5.736
  227SOL    HW2 2551   5.874   4.228   5.817
  227SOL     MW 2552   5.875   4.314   5.804
  228SOL     OW 2553   1.299   1.274   1.654
  228SOL    HW1 2554   1.348   1.253   1.734
  228SOL    HW2 2555   1.364   1.312   1.595
  228SOL     MW 2556   1.313   1.276   1.657
  229SOL     OW 2557   0.528   2.086   5.614
  229SOL    HW1 2558   0.512   2.094   5.709
  229SOL    HW2 2559   0.601   2.145   5.597
  229SOL     MW 2560   0.535   2.095   5.624
  230SOL     OW 2561   4.104   3.782   4.547
  230SOL    HW1 2562   4.137   3.759   4.633
  230SOL    HW2 2563   4.119   3.704   4.493
  230SOL     MW 2564   4.110   3.769   4.551
  231SOL     OW 2565   5.678   6.068   1.665
  231SOL    HW1 2566   5.726   6.139   1.707
  231SOL    HW2 2567   5.611   6.044   1.729
  231SOL     MW 2568   5.675   6.074   1.678
  232SOL     OW 2569   0.872   3.765   2.692
  232SOL    HW1 2570   0.919   3.847   2.680
  232SOL    HW2 2571   0.781   3.792   2.706
  232SOL     MW 2572   0.866   3.779   2.693
  233SOL     OW 2573   0.325   4.521   3.674
  233SOL    HW1 2574   0.230   4.517   3.683
  233SOL    HW2 2575   0.346   4.453   3.610
  233SOL     MW 2576   0.315   4.511   3.667
  234SOL     OW 2577   5.065   3.647   5.688
  234SOL    HW1 2578   5.084   3.598   5.608
  234SOL    HW2 2579   4.974   3.672   5.679
  234SOL     MW 2580   5.056   3.644   5.676
  235SOL     OW 2581   1.207   4.173   0.978
  235SOL    HW1 2582   1.291   4.129   0.995
  235SOL    HW2 2583   1.145   4.101   0.968
  235SOL     MW 2584   1.210   4.158   0.979
  236SOL     OW 2585   5.005   4.142   1.945
  236SOL    HW1 2586   4.960   4.098   2.017
  236SOL    HW2 2587   5.090   4.167   1.982
  236SOL     MW 2588   5.010   4.140   1.958
  237SOL     OW 2589   0.161   4.989   2.131
  237SOL    HW1 2590   0.138   5.071   2.086
  237SOL    HW2 2591   0.229   5.016   2.194
  237SOL     MW 2592   0.167   5.003   2.134
  238SOL     OW 2593   1.901   0.573   1.304
  238SOL    HW1 2594   1.846   0.506   1.263
  238SOL    HW2 2595   1.848   0.653   1.300
  238SOL     MW 2596   1.887   0.574   1.299
  239SOL     OW 2597   3.663   4.415   0.433
  239SOL    HW1 2598   3.589   4.437   0.378
  239SOL    HW2 2599   3.624   4.389   0.517
  239SOL     MW 2600   3.649   4.414   0.437
  240SOL     OW 2601   1.417   2.077   0.527
  240SOL    HW1 2602   1.426   2.172   0.536
  240SOL    HW2 2603   1.344   2.055   0.583
  240SOL     MW 2604   1.409   2.087   0.536
  241SOL     OW 2605   0.228   4.914   1.305
  241SOL    HW1 2606   0.264   4.933   1.391
  241SOL    HW2 2607   0.166   4.843   1.321
  241SOL     MW 2608   0.224   4.907   1.318
  242SOL     OW 2609   6.093   0.915   1.234
  242SOL    HW1 2610   5.999   0.927   1.247
  242SOL    HW2 2611   6.101   0.827   1.197
  242SOL     MW 2612   6.082   0.905   1.231
  243SOL     OW 2613   4.751   1.829   1.398
  243SOL    HW1 2614   4.807   1.905   1.413
  243SOL    HW2 2615   4.684   1.860   1.337
  243SOL     MW 2616   4.750   1.843   1.392
  244SOL     OW 2617   1.183   1.455   2.593
  244SOL    HW1 2618   1.143   1.534   2.556
  244SOL    HW2 2619   1.111   1.408   2.633
  244SOL     MW 2620   1.169   1.459   2.594
  245SOL     OW 2621   4.987   2.419   0.421
  245SOL    HW1 2622   5.075   2.397   0.450
  245SOL    HW2 2623   4.996   2.501   0.372
  245SOL     MW 2624   4.999   2.427   0.418
  246SOL     OW 2625   0.977   2.017   4.681
  246SOL    HW1 2626   1.056   2.039   4.631
  246SOL    HW2 2627   0.986   2.066   4.763
  246SOL     MW 2628   0.988   2.026   4.685
  247SOL     OW 2629   3.807   3.026   5.853
  247SOL    HW1 2630   3.860   2.986   5.922
  247SOL    HW2 2631   3.836   3.117   5.850
  247SOL     MW 2632   3.818   3.033   5.861
  248SOL     OW 2633   1.862   2.177   1.531
  248SOL    HW1 2634   1.850   2.111   1.461
  248SOL    HW2 2635   1.885   2.126   1.608
  248SOL     MW 2636   1.863   2.162   1.532
  249SOL     OW 2637   2.119   2.744   4.256
  249SOL    HW1 2638   2.069   2.677   4.303
  249SOL    HW2 2639   2.061   2.772   4.185
  249SOL     MW 2640   2.105   2.739   4.253
  250SOL     OW 2641   4.038   1.410   0.904
  250SOL    HW1 2642   3.996   1.352   0.839
  250SOL    HW2 2643   4.026   1.366   0.988
  250SOL     MW 2644   4.031   1.397   0.905
  251SOL     OW 2645   1.119   3.512   4.648
  251SOL    HW1 2646   1.101   3.437   4.705
  251SOL    HW2 2647   1.049   3.574   4.667
  251SOL     MW 2648   1.108   3.510   4.658
  252SOL     OW 2649   1.194   3.202   1.740
  252SOL    HW1 2650   1.109   3.181   1.778
  252SOL    HW2 2651   1.174   3.243   1.657
  252SOL     MW 2652   1.181   3.205   1.735
  253SOL     OW 2653   4.816   0.670   1.402
  253SOL    HW1 2654   4.864   0.706   1.476
  253SOL    HW2 2655   4.881   0.621   1.352
  253SOL     MW 2656   4.830   0.668   1.405
  254SOL     OW 2657   1.415   2.644   5.050
  254SOL    HW1 2658   1.367   2.561   5.055
  254SOL    HW2 2659   1.349   2.710   5.072
  254SOL     MW 2660   1.400   2.642   5.053
  255SOL     OW 2661   1.007   4.144   1.810
  255SOL    HW1 2662   0.936   4.203   1.835
  255SOL    HW2 2663   0.980   4.108   1.726
  255SOL     MW 2664   0.995   4.147   1.802
  256SOL     OW 2665   3.948   0.087   4.300
  256SOL    HW1 2666   3.910   0.124   4.379
  256SOL    HW2 2667   3.968  -0.004   4.323
  256SOL     MW 2668   3.946   0.080   4.313
  257SOL     OW 2669   5.687   1.719   1.879
  257SOL    HW1 2670   5.598   1.715   1.843
  257SOL    HW2 2671   5.690   1.650   1.944
  257SOL     MW 2672   5.676   1.710   1.883
  258SOL     OW 2673   0.742   1.943   4.346
  258SOL    HW1 2674   0.736   1.876   4.278
  258SOL    HW2 2675   0.816   1.998   4.319
  258SOL     MW 2676   0.751   1.942   4.334
  259SOL     OW 2677   5.327   0.856   2.336
  259SOL    HW1 2678   5.354   0.812   2.256
  259SOL    HW2 2679   5.232   0.868   2.326
  259SOL     MW 2680   5.318   0.852   2.325
  260SOL     OW 2681   0.953   2.996   4.403
  260SOL    HW1 2682   1.019   2.971   4.338
  260SOL    HW2 2683   0.965   3.090   4.416
  260SOL     MW 2684   0.963   3.005   4.396
  261SOL     OW 2685   5.651   0.929   2.216
  261SOL    HW1 2686   5.714   0.859   2.234
  261SOL    HW2 2687   5.640   0.927   2.121
  261SOL     MW 2688   5.658   0.920   2.206
  262SOL     OW 2689   0.058   3.326   1.680
  262SOL    HW1 2690   0.019   3.291   1.600
  262SOL    HW2 2691   0.123   3.389   1.650
  262SOL     MW 2692   0.061   3.329   1.666
  263SOL     OW 2693   1.580   0.023   1.005
  263SOL    HW1 2694   1.511  -0.029   0.963
  263SOL    HW2 2695   1.660  -0.007   0.962
  263SOL     MW 2696   1.581   0.012   0.994
  264SOL     OW 2697   5.609   0.913   0.251
  264SOL    HW1 2698   5.532   0.939   0.303
  264SOL    HW2 2699   5.589   0.825   0.221
  264SOL     MW 2700   5.597   0.905   0.254
  265SOL     OW 2701   2.823   1.696   0.983
  265SOL    HW1 2702   2.794   1.784   1.005
  265SOL    HW2 2703   2.890   1.709   0.916
  265SOL     MW 2704   2.828   1.709   0.977
  266SOL     OW 2705   3.690   5.665   5.710
  266SOL    HW1 2706   3.649   5.732   5.655
  266SOL    HW2 2707   3.715   5.710   5.790
  266SOL     MW 2708   3.688   5.679   5.713
  267SOL     OW 2709   2.336   2.052   1.186
  267SOL    HW1 2710   2.254   2.093   1.160
  267SOL    HW2 2711   2.328   1.961   1.157
  267SOL     MW 2712   2.325   2.045   1.179
  268SOL     OW 2713   4.369   3.660   4.627
  268SOL    HW1 2714   4.441   3.714   4.661
  268SOL    HW2 2715   4.374   3.580   4.679
  268SOL     MW 2716   4.379   3.657   4.638
  269SOL     OW 2717   1.131   1.107   5.540
  269SOL    HW1 2718   1.121   1.180   5.601
  269SOL    HW2 2719   1.069   1.126   5.469
  269SOL     MW 2720   1.122   1.118   5.539
  270SOL     OW 2721   5.692   1.893   4.181
  270SOL    HW1 2722   5.688   1.977   4.135
  270SOL    HW2 2723   5.665   1.914   4.271
  270SOL     MW 2724   5.688   1.907   4.187
  271SOL     OW 2725   3.339   5.099   0.829
  271SOL    HW1 2726   3.309   5.042   0.898
  271SOL    HW2 2727   3.265   5.104   0.767
  271SOL     MW 2728   3.326   5.092   0.830
  272SOL     OW 2729   5.626   1.312   4.237
  272SOL    HW1 2730   5.595   1.230   4.199
  272SOL    HW2 2731   5.713   1.325   4.198
  272SOL     MW 2732   5.633   1.304   4.227
  273SOL     OW 2733   2.288   4.905   5.025
  273SOL    HW1 2734   2.199   4.887   4.993
  273SOL    HW2 2735   2.283   4.888   5.119
  273SOL     MW 2736   2.276   4.900   5.033
  274SOL     OW 2737   0.310   0.572   0.082
  274SOL    HW1 2738   0.241   0.637   0.095
  274SOL    HW2 2739   0.374   0.591   0.150
  274SOL     MW 2740   0.310   0.583   0.093
  275SOL     OW 2741   5.669   5.116   4.722
  275SOL    HW1 2742   5.579   5.084   4.726
  275SOL    HW2 2743   5.719   5.045   4.681
  275SOL     MW 2744   5.664   5.103   4.718
  276SOL     OW 2745   5.063   6.107   5.978
  276SOL    HW1 2746   5.066   6.035   6.041
  276SOL    HW2 2747   4.989   6.161   6.007
  276SOL     MW 2748   5.054   6.105   5.990
  277SOL     OW 2749   4.514   2.073   5.256
  277SOL    HW1 2750   4.444   2.107   5.312
  277SOL    HW2 2751   4.594   2.114   5.290
  277SOL     MW 2752   4.515   2.082   5.267
  278SOL     OW 2753   4.638   2.686   1.673
  278SOL    HW1 2754   4.583   2.612   1.644
  278SOL    HW2 2755   4.596   2.763   1.634
  278SOL     MW 2756   4.625   2.686   1.664
  279SOL     OW 2757   3.973   0.406   0.405
  279SOL    HW1 2758   3.914   0.400   0.480
  279SOL    HW2 2759   3.924   0.366   0.332
  279SOL     MW 2760   3.959   0.400   0.405
  280SOL     OW 2761   2.803   2.584   0.086
  280SOL    HW1 2762   2.868   2.544   0.027
  280SOL    HW2 2763   2.731   2.609   0.027
  280SOL     MW 2764   2.802   2.582   0.070
  281SOL     OW 2765   4.525   4.060   4.690
  281SOL    HW1 2766   4.558   4.034   4.604
  281SOL    HW2 2767   4.434   4.084   4.674
  281SOL     MW 2768   4.517   4.059   4.677
  282SOL     OW 2769   1.778   3.079   5.863
  282SOL    HW1 2770   1.769   3.043   5.775
  282SOL    HW2 2771   1.847   3.145   5.854
  282SOL     MW 2772   1.785   3.083   5.850
  283SOL     OW 2773   2.825   4.936   5.397
  283SOL    HW1 2774   2.754   4.929   5.461
  283SOL    HW2 2775   2.841   4.846   5.369
  283SOL     MW 2776   2.818   4.924   5.402
  284SOL     OW 2777   4.833   4.533   4.079
  284SOL    HW1 2778   4.828   4.589   4.156
  284SOL    HW2 2779   4.852   4.592   4.006
  284SOL     MW 2780   4.835   4.548   4.079
  285SOL     OW 2781   5.492   3.843   2.863
  285SOL    HW1 2782   5.583   3.851   2.893
  285SOL    HW2 2783   5.441   3.837   2.944
  285SOL     MW 2784   5.497   3.844   2.877
  286SOL     OW 2785   5.078   3.120   5.129
  286SOL    HW1 2786   5.156   3.161   5.168
  286SOL    HW2 2787   5.007   3.181   5.148
  286SOL     MW 2788   5.079   3.133   5.137
  287SOL     OW 2789   3.018   3.242   5.167
  287SOL    HW1 2790   3.033   3.331   5.198
  287SOL    HW2 2791   2.925   3.238   5.148
  287SOL     MW 2792   3.008   3.253   5.168
  288SOL     OW 2793   2.022   1.463   5.688
  288SOL    HW1 2794   2.045   1.552   5.716
  288SOL    HW2 2795   1.984   1.475   5.600
  288SOL     MW 2796   2.020   1.476   5.680
  289SOL     OW 2797   5.428   0.825   4.925
  289SOL    HW1 2798   5.437   0.764   4.852
  289SOL    HW2 2799   5.339   0.813   4.956
  289SOL     MW 2800   5.418   0.816   4.919
  290SOL     OW 2801   1.517   4.329   1.189
  290SOL    HW1 2802   1.528   4.311   1.283
  290SOL    HW2 2803   1.534   4.246   1.146
  290SOL     MW 2804   1.521   4.316   1.196
  291SOL     OW 2805   3.496   5.966   5.021
  291SOL    HW1 2806   3.424   6.029   5.027
  291SOL    HW2 2807   3.477   5.916   4.941
  291SOL     MW 2808   3.484   5.968   5.011
  292SOL     OW 2809   3.584   2.747   0.148
  292SOL    HW1 2810   3.645   2.728   0.221
  292SOL    HW2 2811   3.548   2.662   0.126
  292SOL     MW 2812   3.587   2.734   0.155
  293SOL     OW 2813   2.476   4.984   5.777
  293SOL    HW1 2814   2.466   4.965   5.871
  293SOL    HW2 2815   2.389   4.968   5.740
  293SOL     MW 2816   2.464   4.980   5.785
  294SOL     OW 2817   4.578   0.924   5.239
  294SOL    HW1 2818   4.594   1.017   5.227
  294SOL    HW2 2819   4.528   0.898   5.162
  294SOL     MW 2820   4.574   0.932   5.228
  295SOL     OW 2821   2.837   0.264   3.317
  295SOL    HW1 2822   2.794   0.317   3.385
  295SOL    HW2 2823   2.842   0.176   3.355
  295SOL     MW 2824   2.833   0.260   3.331
  296SOL     OW 2825   0.721   4.430   4.335
  296SOL    HW1 2826   0.687   4.375   4.406
  296SOL    HW2 2827   0.769   4.499   4.380
  296SOL     MW 2828   0.723   4.432   4.350
  297SOL     OW 2829   4.784   5.584   1.684
  297SOL    HW1 2830   4.786   5.603   1.591
  297SOL    HW2 2831   4.785   5.489   1.690
  297SOL     MW 2832   4.784   5.574   1.673
  298SOL     OW 2833   5.605   0.579   2.518
  298SOL    HW1 2834   5.548   0.541   2.451
  298SOL    HW2 2835   5.567   0.665   2.537
  298SOL     MW 2836   5.593   0.585   2.512
  299SOL     OW 2837   0.042   4.810   1.553
  299SOL    HW1 2838  -0.004   4.856   1.483
  299SOL    HW2 2839   0.031   4.865   1.630
  299SOL     MW 2840   0.035   4.823   1.554
  300SOL     OW 2841   2.553   4.079   1.261
  300SOL    HW1 2842   2.601   4.109   1.184
  300SOL    HW2 2843   2.604   4.005   1.294
  300SOL     MW 2844   2.566   4.073   1.256
  301SOL     OW 2845   4.331   5.383   4.804
  301SOL    HW1 2846   4.295   5.388   4.893
  301SOL    HW2 2847   4.255   5.398   4.747
  301SOL     MW 2848   4.317   5.386   4.808
  302SOL     OW 2849   5.138   4.035   4.191
  302SOL    HW1 2850   5.154   4.100   4.259
  302SOL    HW2 2851   5.205   4.053   4.124
  302SOL     MW 2852   5.149   4.045   4.191
  303SOL     OW 2853   0.000   4.230   3.379
  303SOL    HW1 2854  -0.007   4.226   3.475
  303SOL    HW2 2855   0.032   4.144   3.354
  303SOL     MW 2856   0.003   4.219   3.388
  304SOL     OW 2857   5.125   3.373   1.718
  304SOL    HW1 2858   5.212   3.371   1.758
  304SOL    HW2 2859   5.134   3.323   1.637
  304SOL     MW 2860   5.137   3.366   1.713
  305SOL     OW 2861   5.382   5.454   5.266
  305SOL    HW1 2862   5.455   5.419   5.216
  305SOL    HW2 2863   5.308   5.452   5.205
  305SOL     MW 2864   5.382   5.449   5.252
  306SOL     OW 2865   3.914   0.526   2.564
  306SOL    HW1 2866   3.889   0.615   2.589
  306SOL    HW2 2867   3.837   0.491   2.519
  306SOL     MW 2868   3.901   0.533   2.561
  307SOL     OW 2869   1.878   0.518   0.352
  307SOL    HW1 2870   1.884   0.436   0.400
  307SOL    HW2 2871   1.888   0.586   0.418
  307SOL     MW 2872   1.880   0.516   0.366
  308SOL     OW 2873   1.397   6.091   0.627
  308SOL    HW1 2874   1.387   6.062   0.718
  308SOL    HW2 2875   1.475   6.146   0.627
  308SOL     MW 2876   1.405   6.095   0.639
  309SOL     OW 2877   0.165   2.337   3.248
  309SOL    HW1 2878   0.231   2.315   3.314
  309SOL    HW2 2879   0.119   2.413   3.284
  309SOL     MW 2880   0.167   2.343   3.261
  310SOL     OW 2881   5.515   3.458   4.725
  310SOL    HW1 2882   5.499   3.454   4.819
  310SOL    HW2 2883   5.522   3.366   4.698
  310SOL     MW 2884   5.514   3.446   4.733
  311SOL     OW 2885   4.632   2.380   2.378
  311SOL    HW1 2886   4.607   2.397   2.469
  311SOL    HW2 2887   4.719   2.342   2.383
  311SOL     MW 2888   4.640   2.378   2.390
  312SOL     OW 2889   4.469   5.066   2.854
  312SOL    HW1 2890   4.445   5.135   2.792
  312SOL    HW2 2891   4.564   5.064   2.852
  312SOL     MW 2892   4.478   5.075   2.846
  313SOL     OW 2893   4.567   4.944   1.262
  313SOL    HW1 2894   4.521   5.006   1.206
  313SOL    HW2 2895   4.519   4.946   1.345
  313SOL     MW 2896   4.555   4.952   1.266
  314SOL     OW 2897   0.273   2.808   2.800
  314SOL    HW1 2898   0.274   2.743   2.730
  314SOL    HW2 2899   0.330   2.771   2.868
  314SOL     MW 2900   0.280   2.795   2.800
  315SOL     OW 2901   5.949   3.222   3.457
  315SOL    HW1 2902   6.005   3.150   3.429
  315SOL    HW2 2903   5.896   3.243   3.380
  315SOL     MW 2904   5.950   3.215   3.443
  316SOL     OW 2905   5.447   1.811   0.997
  316SOL    HW1 2906   5.436   1.738   0.935
  316SOL    HW2 2907   5.368   1.864   0.986
  316SOL     MW 2908   5.435   1.808   0.988
  317SOL     OW 2909   5.354   3.225   2.752
  317SOL    HW1 2910   5.290   3.286   2.789
  317SOL    HW2 2911   5.304   3.145   2.735
  317SOL     MW 2912   5.339   3.223   2.755
  318SOL     OW 2913   4.569   1.958   2.140
  318SOL    HW1 2914   4.560   2.024   2.209
  318SOL    HW2 2915   4.487   1.963   2.091
  318SOL     MW 2916   4.558   1.967   2.143
  319SOL     OW 2917   2.765   1.510   0.214
  319SOL    HW1 2918   2.705   1.579   0.244
  319SOL    HW2 2919   2.726   1.429   0.249
  319SOL     MW 2920   2.752   1.508   0.223
  320SOL     OW 2921   2.630   4.341   2.045
  320SOL    HW1 2922   2.718   4.368   2.068
  320SOL    HW2 2923   2.583   4.422   2.026
  320SOL     MW 2924   2.635   4.355   2.045
  321SOL     OW 2925   2.779   5.495   2.206
  321SOL    HW1 2926   2.756   5.555   2.278
  321SOL    HW2 2927   2.791   5.410   2.249
  321SOL     MW 2928   2.777   5.492   2.221
  322SOL     OW 2929   0.759   5.486   2.893
  322SOL    HW1 2930   0.787   5.577   2.881
  322SOL    HW2 2931   0.841   5.437   2.897
  322SOL     MW 2932   0.773   5.492   2.892
  323SOL     OW 2933   5.039   4.661   0.200
  323SOL    HW1 2934   4.997   4.576   0.207
  323SOL    HW2 2935   5.032   4.684   0.107
  323SOL     MW 2936   5.033   4.653   0.188
  324SOL     OW 2937   1.643   6.081   1.249
  324SOL    HW1 2938   1.604   6.095   1.163
  324SOL    HW2 2939   1.690   5.998   1.240
  324SOL     MW 2940   1.644   6.072   1.237
  325SOL     OW 2941   5.224   3.113   4.223
  325SOL    HW1 2942   5.264   3.101   4.309
  325SOL    HW2 2943   5.257   3.040   4.171
  325SOL     MW 2944   5.233   3.102   4.227
  326SOL     OW 2945   3.758   2.646   0.627
  326SOL    HW1 2946   3.737   2.562   0.666
  326SOL    HW2 2947   3.704   2.709   0.675
  326SOL     MW 2948   3.748   2.644   0.637
  327SOL     OW 2949   0.459   3.140   1.580
  327SOL    HW1 2950   0.504   3.084   1.516
  327SOL    HW2 2951   0.521   3.146   1.654
  327SOL     MW 2952   0.473   3.134   1.582
  328SOL     OW 2953   2.971   0.935   4.889
  328SOL    HW1 2954   3.002   0.994   4.958
  328SOL    HW2 2955   2.894   0.979   4.853
  328SOL     MW 2956   2.965   0.949   4.893
  329SOL     OW 2957   0.538   5.910   5.157
  329SOL    HW1 2958   0.627   5.883   5.177
  329SOL    HW2 2959   0.520   5.873   5.070
  329SOL     MW 2960   0.547   5.902   5.149
  330SOL     OW 2961   0.832   6.064   3.493
  330SOL    HW1 2962   0.757   6.008   3.510
  330SOL    HW2 2963   0.890   6.051   3.568
  330SOL     MW 2964   0.830   6.055   3.505
  331SOL     OW 2965   3.999   4.231   5.369
  331SOL    HW1 2966   3.993   4.165   5.438
  331SOL    HW2 2967   4.076   4.282   5.391
  331SOL     MW 2968   4.008   4.229   5.381
  332SOL     OW 2969   0.911   4.165   1.340
  332SOL    HW1 2970   0.888   4.220   1.415
  332SOL    HW2 2971   0.828   4.151   1.294
  332SOL     MW 2972   0.897   4.171   1.344
  333SOL     OW 2973   1.315   2.998   0.527
  333SOL    HW1 2974   1.257   3.051   0.473
  333SOL    HW2 2975   1.361   2.942   0.464
  333SOL     MW 2976   1.313   2.997   0.511
  334SOL     OW 2977   0.192   2.155   1.070
  334SOL    HW1 2978   0.261   2.092   1.049
  334SOL    HW2 2979   0.131   2.106   1.125
  334SOL     MW 2980   0.193   2.140   1.074
  335SOL     OW 2981   1.171   4.310   4.324
  335SOL    HW1 2982   1.134   4.223   4.305
  335SOL    HW2 2983   1.160   4.320   4.418
  335SOL     MW 2984   1.165   4.300   4.334
  336SOL     OW 2985   2.118   3.315   0.502
  336SOL    HW1 2986   2.107   3.325   0.407
  336SOL    HW2 2987   2.052   3.250   0.527
  336SOL     MW 2988   2.108   3.308   0.492
  337SOL     OW 2989   3.323   5.344   2.222
  337SOL    HW1 2990   3.369   5.330   2.139
  337SOL    HW2 2991   3.235   5.310   2.207
  337SOL     MW 2992   3.318   5.338   2.209
  338SOL     OW 2993   4.292   5.211   5.591
  338SOL    HW1 2994   4.254   5.272   5.527
  338SOL    HW2 2995   4.284   5.257   5.675
  338SOL     MW 2996   4.286   5.225   5.594
  339SOL     OW 2997   0.343   5.757   1.209
  339SOL    HW1 2998   0.412   5.768   1.276
  339SOL    HW2 2999   0.390   5.724   1.132
  339SOL     MW 3000   0.358   5.754   1.208
  340SOL     OW 3001   4.507   1.591   0.142
  340SOL    HW1 3002   4.511   1.503   0.105
  340SOL    HW2 3003   4.588   1.633   0.114
  340SOL     MW 3004   4.518   1.585   0.134
  341SOL     OW 3005   1.651   3.946   4.685
  341SOL    HW1 3006   1.680   4.016   4.743
  341SOL    HW2 3007   1.732   3.909   4.649
  341SOL     MW 3008   1.665   3.950   4.688
  342SOL     OW 3009   0.569   1.520   2.454
  342SOL    HW1 3010   0.613   1.484   2.377
  342SOL    HW2 3011   0.610   1.475   2.528
  342SOL     MW 3012   0.580   1.509   2.454
  343SOL     OW 3013   2.772   4.814   4.107
  343SOL    HW1 3014   2.792   4.837   4.017
  343SOL    HW2 3015   2.818   4.732   4.122
  343SOL     MW 3016   2.780   4.807   4.098
  344SOL     OW 3017   5.185   2.033   4.834
  344SOL    HW1 3018   5.261   1.977   4.818
  344SOL    HW2 3019   5.214   2.121   4.810
  344SOL     MW 3020   5.198   2.037   4.829
  345SOL     OW 3021   4.543   5.178   2.416
  345SOL    HW1 3022   4.482   5.178   2.343
  345SOL    HW2 3023   4.488   5.196   2.493
  345SOL     MW 3024   4.528   5.180   2.417
  346SOL     OW 3025   2.918   1.444   4.279
  346SOL    HW1 3026   2.947   1.388   4.351
  346SOL    HW2 3027   2.930   1.533   4.312
  346SOL     MW 3028   2.923   1.448   4.292
  347SOL     OW 3029   1.628   4.256   0.773
  347SOL    HW1 3030   1.683   4.321   0.817
  347SOL    HW2 3031   1.654   4.259   0.681
  347SOL     MW 3032   1.638   4.265   0.767
  348SOL     OW 3033   4.748   5.527   3.981
  348SOL    HW1 3034   4.834   5.505   3.946
  348SOL    HW2 3035   4.748   5.489   4.069
  348SOL     MW 3036   4.759   5.520   3.988
  349SOL     OW 3037   4.333   3.319   1.725
  349SOL    HW1 3038   4.316   3.242   1.670
  349SOL    HW2 3039   4.428   3.320   1.736
  349SOL     MW 3040   4.343   3.309   1.719
  350SOL     OW 3041   5.634   3.344   2.256
  350SOL    HW1 3042   5.681   3.263   2.235
  350SOL    HW2 3043   5.703   3.407   2.278
  350SOL     MW 3044   5.649   3.341   2.256
  351SOL     OW 3045   0.905   1.998   3.659
  351SOL    HW1 3046   0.957   1.920   3.638
  351SOL    HW2 3047   0.816   1.965   3.671
  351SOL     MW 3048   0.901   1.984   3.658
  352SOL     OW 3049   1.259   5.480   1.921
  352SOL    HW1 3050   1.263   5.511   2.012
  352SOL    HW2 3051   1.238   5.558   1.870
  352SOL     MW 3052   1.257   5.494   1.926
  353SOL     OW 3053   4.830   2.669   4.166
  353SOL    HW1 3054   4.906   2.694   4.219
  353SOL    HW2 3055   4.800   2.751   4.127
  353SOL     MW 3056   4.836   2.683   4.168
  354SOL     OW 3057   5.222   2.431   4.170
  354SOL    HW1 3058   5.282   2.486   4.119
  354SOL    HW2 3059   5.274   2.355   4.195
  354SOL     MW 3060   5.236   2.429   4.167
  355SOL     OW 3061   1.258   4.973   5.947
  355SOL    HW1 3062   1.166   4.983   5.924
  355SOL    HW2 3063   1.269   5.029   6.025
  355SOL     MW 3064   1.248   4.982   5.954
  356SOL     OW 3065   2.863   0.553   0.074
  356SOL    HW1 3066   2.928   0.488   0.101
  356SOL    HW2 3067   2.897   0.636   0.107
  356SOL     MW 3068   2.875   0.555   0.082
  357SOL     OW 3069   5.032   4.367   2.266
  357SOL    HW1 3070   5.096   4.320   2.320
  357SOL    HW2 3071   4.962   4.391   2.327
  357SOL     MW 3072   5.031   4.364   2.281
  358SOL     OW 3073   0.329   0.875   0.961
  358SOL    HW1 3074   0.411   0.921   0.941
  358SOL    HW2 3075   0.272   0.895   0.886
  358SOL     MW 3076   0.332   0.884   0.949
  359SOL     OW 3077   3.580   2.071   5.793
  359SOL    HW1 3078   3.674   2.076   5.811
  359SOL    HW2 3079   3.564   2.139   5.728
  359SOL     MW 3080   3.590   2.080   5.787
  360SOL     OW 3081   0.532   2.522   0.524
  360SOL    HW1 3082   0.484   2.579   0.464
  360SOL    HW2 3083   0.483   2.528   0.607
  360SOL     MW 3084   0.519   2.530   0.527
  361SOL     OW 3085   1.691   4.233   0.216
  361SOL    HW1 3086   1.730   4.194   0.136
  361SOL    HW2 3087   1.667   4.322   0.190
  361SOL     MW 3088   1.693   4.239   0.202
  362SOL     OW 3089   5.933   2.190   0.993
  362SOL    HW1 3090   5.851   2.140   0.990
  362SOL    HW2 3091   5.969   2.181   0.905
  362SOL     MW 3092   5.927   2.182   0.981
  363SOL     OW 3093   2.367   3.784   5.950
  363SOL    HW1 3094   2.303   3.735   6.002
  363SOL    HW2 3095   2.424   3.716   5.913
  363SOL     MW 3096   2.366   3.769   5.952
  364SOL     OW 3097   4.413   4.829   5.430
  364SOL    HW1 3098   4.360   4.816   5.509
  364SOL    HW2 3099   4.391   4.919   5.402
  364SOL     MW 3100   4.403   4.839   5.437
  365SOL     OW 3101   5.053   2.091   3.187
  365SOL    HW1 3102   5.104   2.045   3.254
  365SOL    HW2 3103   5.024   2.022   3.128
  365SOL     MW 3104   5.056   2.076   3.188
  366SOL     OW 3105   5.605   0.266   2.908
  366SOL    HW1 3106   5.649   0.190   2.871
  366SOL    HW2 3107   5.666   0.338   2.893
  366SOL     MW 3108   5.618   0.266   2.901
  367SOL     OW 3109   0.559   5.821   1.398
  367SOL    HW1 3110   0.625   5.865   1.451
  367SOL    HW2 3111   0.581   5.728   1.404
  367SOL     MW 3112   0.570   5.815   1.405
  368SOL     OW 3113   5.259   2.761   0.065
  368SOL    HW1 3114   5.197   2.738  -0.004
  368SOL    HW2 3115   5.228   2.845   0.098
  368SOL     MW 3116   5.247   2.769   0.060
  369SOL     OW 3117   4.181   0.775   2.483
  369SOL    HW1 3118   4.098   0.763   2.436
  369SOL    HW2 3119   4.246   0.788   2.413
  369SOL     MW 3120   4.179   0.775   2.468
  370SOL     OW 3121   0.753   5.541   5.364
  370SOL    HW1 3122   0.745   5.591   5.446
  370SOL    HW2 3123   0.756   5.608   5.296
  370SOL     MW 3124   0.752   5.556   5.366
  371SOL     OW 3125   0.038   1.104   0.032
  371SOL    HW1 3126   0.052   1.045  -0.043
  371SOL    HW2 3127   0.064   1.053   0.109
  371SOL     MW 3128   0.043   1.090   0.032
  372SOL     OW 3129   0.818   0.399   0.971
  372SOL    HW1 3130   0.907   0.433   0.966
  372SOL    HW2 3131   0.763   0.477   0.974
  372SOL     MW 3132   0.822   0.413   0.971
  373SOL     OW 3133   2.758   2.910   4.501
  373SOL    HW1 3134   2.713   2.990   4.529
  373SOL    HW2 3135   2.752   2.851   4.576
  373SOL     MW 3136   2.752   2.913   4.514
  374SOL     OW 3137   0.486   2.626   4.858
  374SOL    HW1 3138   0.391   2.612   4.862
  374SOL    HW2 3139   0.517   2.602   4.946
  374SOL     MW 3140   0.478   2.621   4.870
  375SOL     OW 3141   0.372   4.496   3.073
  375SOL    HW1 3142   0.317   4.568   3.106
  375SOL    HW2 3143   0.455   4.506   3.121
  375SOL     MW 3144   0.376   4.507   3.083
  376SOL     OW 3145   5.149   2.049   1.952
  376SOL    HW1 3146   5.130   2.120   1.891
  376SOL    HW2 3147   5.088   1.979   1.927
  376SOL     MW 3148   5.139   2.049   1.941
  377SOL     OW 3149   4.102   4.507   0.780
  377SOL    HW1 3150   4.090   4.572   0.712
  377SOL    HW2 3151   4.035   4.528   0.846
  377SOL     MW 3152   4.092   4.518   0.780
  378SOL     OW 3153   2.050   4.633   2.509
  378SOL    HW1 3154   2.139   4.667   2.506
  378SOL    HW2 3155   2.013   4.669   2.590
  378SOL     MW 3156   2.057   4.642   2.519
  379SOL     OW 3157   1.967   4.133   4.555
  379SOL    HW1 3158   1.975   4.222   4.590
  379SOL    HW2 3159   1.984   4.076   4.631
  379SOL     MW 3160   1.970   4.137   4.569
  380SOL     OW 3161   0.885   3.085   5.828
  380SOL    HW1 3162   0.954   3.032   5.868
  380SOL    HW2 3163   0.886   3.058   5.736
  380SOL     MW 3164   0.894   3.075   5.821
  381SOL     OW 3165   4.664   0.137   2.734
  381SOL    HW1 3166   4.633   0.086   2.809
  381SOL    HW2 3167   4.682   0.224   2.770
  381SOL     MW 3168   4.662   0.142   2.748
  382SOL     OW 3169   1.365   4.511   2.975
  382SOL    HW1 3170   1.294   4.566   2.941
  382SOL    HW2 3171   1.353   4.427   2.931
  382SOL     MW 3172   1.354   4.508   2.965
  383SOL     OW 3173   2.744   4.181   4.388
  383SOL    HW1 3174   2.661   4.229   4.393
  383SOL    HW2 3175   2.731   4.118   4.317
  383SOL     MW 3176   2.731   4.179   4.380
  384SOL     OW 3177   2.829   6.072   4.826
  384SOL    HW1 3178   2.871   6.059   4.741
  384SOL    HW2 3179   2.743   6.108   4.805
  384SOL     MW 3180   2.824   6.075   4.813
  385SOL     OW 3181   5.005   0.317   5.898
  385SOL    HW1 3182   5.095   0.335   5.927
  385SOL    HW2 3183   4.953   0.388   5.936
  385SOL     MW 3184   5.010   0.328   5.907
  386SOL     OW 3185   4.611   5.655   4.570
  386SOL    HW1 3186   4.602   5.560   4.562
  386SOL    HW2 3187   4.554   5.679   4.643
  386SOL     MW 3188   4.603   5.646   4.578
  387SOL     OW 3189   2.087   2.618   4.737
  387SOL    HW1 3190   2.159   2.559   4.717
  387SOL    HW2 3191   2.017   2.561   4.768
  387SOL     MW 3192   2.087   2.603   4.739
  388SOL     OW 3193   0.083   4.238   0.569
  388SOL    HW1 3194  -0.012   4.230   0.575
  388SOL    HW2 3195   0.116   4.161   0.614
  388SOL     MW 3196   0.075   4.227   0.575
  389SOL     OW 3197   5.465   1.124   4.011
  389SOL    HW1 3198   5.454   1.041   4.057
  389SOL    HW2 3199   5.416   1.114   3.929
  389SOL     MW 3200   5.457   1.112   4.006
  390SOL     OW 3201   1.068   1.302   4.899
  390SOL    HW1 3202   1.085   1.251   4.978
  390SOL    HW2 3203   0.982   1.272   4.869
  390SOL     MW 3204   1.059   1.292   4.905
  391SOL     OW 3205   2.164   3.305   4.816
  391SOL    HW1 3206   2.196   3.363   4.885
  391SOL    HW2 3207   2.209   3.334   4.737
  391SOL     MW 3208   2.174   3.316   4.815
  392SOL     OW 3209   1.044   1.875   4.966
  392SOL    HW1 3210   1.111   1.934   4.931
  392SOL    HW2 3211   1.004   1.836   4.889
  392SOL     MW 3212   1.048   1.878   4.952
  393SOL     OW 3213   4.062   0.375   3.091
  393SOL    HW1 3214   4.043   0.287   3.059
  393SOL    HW2 3215   3.991   0.429   3.057
  393SOL     MW 3216   4.051   0.371   3.082
  394SOL     OW 3217   2.768   5.187   4.468
  394SOL    HW1 3218   2.848   5.185   4.520
  394SOL    HW2 3219   2.704   5.138   4.521
  394SOL     MW 3220   2.770   5.181   4.482
  395SOL     OW 3221   5.836   5.827   2.199
  395SOL    HW1 3222   5.811   5.913   2.233
  395SOL    HW2 3223   5.794   5.765   2.259
  395SOL     MW 3224   5.827   5.830   2.211
  396SOL     OW 3225   2.823   3.762   5.610
  396SOL    HW1 3226   2.835   3.805   5.695
  396SOL    HW2 3227   2.893   3.696   5.607
  396SOL     MW 3228   2.834   3.759   5.621
  397SOL     OW 3229   2.809   5.755   4.048
  397SOL    HW1 3230   2.803   5.850   4.038
  397SOL    HW2 3231   2.815   5.741   4.143
  397SOL     MW 3232   2.809   5.765   4.059
  398SOL     OW 3233   0.081   3.716   5.215
  398SOL    HW1 3234  -0.004   3.686   5.181
  398SOL    HW2 3235   0.065   3.804   5.247
  398SOL     MW 3236   0.068   3.723   5.214
  399SOL     OW 3237   4.031   3.705   1.357
  399SOL    HW1 3238   4.081   3.770   1.309
  399SOL    HW2 3239   4.012   3.637   1.292
  399SOL     MW 3240   4.035   3.704   1.343
  400SOL     OW 3241   5.777   5.021   5.705
  400SOL    HW1 3242   5.862   4.989   5.675
  400SOL    HW2 3243   5.760   4.972   5.785
  400SOL     MW 3244   5.786   5.011   5.711
  401SOL     OW 3245   4.957   1.089   2.103
  401SOL    HW1 3246   4.862   1.081   2.097
  401SOL    HW2 3247   4.971   1.163   2.162
  401SOL     MW 3248   4.947   1.097   2.110
  402SOL     OW 3249   1.357   4.463   4.160
  402SOL    HW1 3250   1.338   4.429   4.072
  402SOL    HW2 3251   1.291   4.423   4.216
  402SOL     MW 3252   1.346   4.453   4.156
  403SOL     OW 3253   5.509   4.177   1.939
  403SOL    HW1 3254   5.541   4.187   2.029
  403SOL    HW2 3255   5.571   4.116   1.898
  403SOL     MW 3256   5.521   4.171   1.945
  404SOL     OW 3257   1.654   3.051   0.621
  404SOL    HW1 3258   1.641   2.966   0.578
  404SOL    HW2 3259   1.579   3.060   0.680
  404SOL     MW 3260   1.643   3.041   0.622
  405SOL     OW 3261   3.444   1.023   3.227
  405SOL    HW1 3262   3.429   1.089   3.160
  405SOL    HW2 3263   3.536   0.999   3.218
  405SOL     MW 3264   3.454   1.028   3.217
  406SOL     OW 3265   1.445   2.474   4.631
  406SOL    HW1 3266   1.413   2.557   4.667
  406SOL    HW2 3267   1.475   2.424   4.708
  406SOL     MW 3268   1.445   2.478   4.646
  407SOL     OW 3269   5.592   0.732   0.778
  407SOL    HW1 3270   5.661   0.722   0.713
  407SOL    HW2 3271   5.628   0.690   0.857
  407SOL     MW 3272   5.605   0.725   0.780
  408SOL     OW 3273   5.374   3.361   2.431
  408SOL    HW1 3274   5.451   3.329   2.478
  408SOL    HW2 3275   5.410   3.400   2.351
  408SOL     MW 3276   5.388   3.362   2.427
  409SOL     OW 3277   2.689   1.715   6.070
  409SOL    HW1 3278   2.701   1.799   6.116
  409SOL    HW2 3279   2.763   1.710   6.010
  409SOL     MW 3280   2.700   1.725   6.069
  410SOL     OW 3281   1.600   5.182   6.021
  410SOL    HW1 3282   1.597   5.278   6.025
  410SOL    HW2 3283   1.693   5.162   6.011
  410SOL     MW 3284   1.611   5.192   6.020
  411SOL     OW 3285   3.593   4.350   4.690
  411SOL    HW1 3286   3.604   4.339   4.596
  411SOL    HW2 3287   3.680   4.375   4.721
  411SOL     MW 3288   3.606   4.352   4.682
  412SOL     OW 3289   1.331   1.061   5.322
  412SOL    HW1 3290   1.388   1.138   5.315
  412SOL    HW2 3291   1.265   1.086   5.387
  412SOL     MW 3292   1.330   1.074   5.330
  413SOL     OW 3293   3.586   1.836   4.731
  413SOL    HW1 3294   3.664   1.812   4.681
  413SOL    HW2 3295   3.520   1.856   4.665
  413SOL     MW 3296   3.588   1.835   4.716
  414SOL     OW 3297   0.965   0.902   4.394
  414SOL    HW1 3298   0.870   0.905   4.387
  414SOL    HW2 3299   0.982   0.906   4.488
  414SOL     MW 3300   0.955   0.903   4.405
  415SOL     OW 3301   2.573   5.136   0.762
  415SOL    HW1 3302   2.611   5.075   0.700
  415SOL    HW2 3303   2.561   5.217   0.713
  415SOL     MW 3304   2.576   5.138   0.747
  416SOL     OW 3305   4.252   1.967   4.358
  416SOL    HW1 3306   4.257   1.971   4.454
  416SOL    HW2 3307   4.336   1.928   4.332
  416SOL     MW 3308   4.264   1.962   4.367
  417SOL     OW 3309   4.733   0.600   3.007
  417SOL    HW1 3310   4.807   0.658   2.987
  417SOL    HW2 3311   4.751   0.567   3.095
  417SOL     MW 3312   4.745   0.603   3.016
  418SOL     OW 3313   3.647   5.106   5.161
  418SOL    HW1 3314   3.584   5.073   5.096
  418SOL    HW2 3315   3.639   5.045   5.234
  418SOL     MW 3316   3.638   5.094   5.162
  419SOL     OW 3317   5.054   0.978   4.754
  419SOL    HW1 3318   5.127   1.028   4.790
  419SOL    HW2 3319   4.976   1.023   4.785
  419SOL     MW 3320   5.054   0.990   4.763
  420SOL     OW 3321   1.258   5.278   3.912
  420SOL    HW1 3322   1.234   5.369   3.895
  420SOL    HW2 3323   1.347   5.270   3.878
  420SOL     MW 3324   1.266   5.288   3.905
  421SOL     OW 3325   3.050   5.521   2.919
  421SOL    HW1 3326   3.050   5.616   2.915
  421SOL    HW2 3327   3.130   5.499   2.966
  421SOL     MW 3328   3.060   5.530   2.925
  422SOL     OW 3329   5.957   3.672   5.125
  422SOL    HW1 3330   5.916   3.753   5.153
  422SOL    HW2 3331   5.885   3.611   5.113
  422SOL     MW 3332   5.943   3.674   5.127
  423SOL     OW 3333   0.494   3.050   1.058
  423SOL    HW1 3334   0.540   2.967   1.058
  423SOL    HW2 3335   0.448   3.052   0.974
  423SOL     MW 3336   0.494   3.040   1.047
  424SOL     OW 3337   2.180   4.055   0.110
  424SOL    HW1 3338   2.243   3.986   0.133
  424SOL    HW2 3339   2.097   4.008   0.100
  424SOL     MW 3340   2.177   4.040   0.112
  425SOL     OW 3341   1.520   2.891   4.332
  425SOL    HW1 3342   1.573   2.965   4.302
  425SOL    HW2 3343   1.583   2.829   4.368
  425SOL     MW 3344   1.535   2.893   4.333
  426SOL     OW 3345   3.982   5.787   5.711
  426SOL    HW1 3346   3.945   5.760   5.627
  426SOL    HW2 3347   3.912   5.772   5.775
  426SOL     MW 3348   3.968   5.782   5.709
  427SOL     OW 3349   4.576   1.948   3.826
  427SOL    HW1 3350   4.577   1.901   3.743
  427SOL    HW2 3351   4.656   2.000   3.825
  427SOL     MW 3352   4.586   1.948   3.815
  428SOL     OW 3353   1.063   3.523   1.121
  428SOL    HW1 3354   0.983   3.485   1.156
  428SOL    HW2 3355   1.127   3.514   1.192
  428SOL     MW 3356   1.061   3.517   1.134
  429SOL     OW 3357   2.458   0.638   1.187
  429SOL    HW1 3358   2.385   0.696   1.206
  429SOL    HW2 3359   2.500   0.676   1.110
  429SOL     MW 3360   2.454   0.650   1.179
  430SOL     OW 3361   3.453   4.592   5.791
  430SOL    HW1 3362   3.445   4.673   5.740
  430SOL    HW2 3363   3.547   4.586   5.811
  430SOL     MW 3364   3.464   4.602   5.787
  431SOL     OW 3365   0.811   0.027   4.583
  431SOL    HW1 3366   0.776  -0.033   4.650
  431SOL    HW2 3367   0.789  -0.014   4.500
  431SOL     MW 3368   0.803   0.014   4.581
  432SOL     OW 3369   3.679   0.185   5.660
  432SOL    HW1 3370   3.707   0.266   5.703
  432SOL    HW2 3371   3.704   0.116   5.722
  432SOL     MW 3372   3.686   0.187   5.674
  433SOL     OW 3373   1.088   0.656   5.889
  433SOL    HW1 3374   1.000   0.691   5.873
  433SOL    HW2 3375   1.077   0.561   5.888
  433SOL     MW 3376   1.075   0.649   5.887
  434SOL     OW 3377   1.860   5.609   4.552
  434SOL    HW1 3378   1.809   5.689   4.539
  434SOL    HW2 3379   1.856   5.593   4.647
  434SOL     MW 3380   1.853   5.617   4.563
  435SOL     OW 3381   4.913   4.762   3.960
  435SOL    HW1 3382   4.846   4.830   3.965
  435SOL    HW2 3383   4.954   4.775   3.874
  435SOL     MW 3384   4.910   4.772   3.950
  436SOL     OW 3385   4.479   5.239   3.939
  436SOL    HW1 3386   4.418   5.195   3.879
  436SOL    HW2 3387   4.503   5.320   3.894
  436SOL     MW 3388   4.474   5.244   3.926
  437SOL     OW 3389   5.473   0.963   3.545
  437SOL    HW1 3390   5.531   0.887   3.552
  437SOL    HW2 3391   5.525   1.028   3.497
  437SOL     MW 3392   5.487   0.961   3.540
  438SOL     OW 3393   1.486   5.550   4.412
  438SOL    HW1 3394   1.453   5.610   4.346
  438SOL    HW2 3395   1.482   5.464   4.371
  438SOL     MW 3396   1.481   5.547   4.399
  439SOL     OW 3397   1.912   3.186   3.827
  439SOL    HW1 3398   1.823   3.174   3.791
  439SOL    HW2 3399   1.911   3.134   3.907
  439SOL     MW 3400   1.900   3.177   3.832
  440SOL     OW 3401   3.957   5.965   5.116
  440SOL    HW1 3402   4.018   5.976   5.189
  440SOL    HW2 3403   3.915   5.881   5.133
  440SOL     MW 3404   3.959   5.955   5.128
  441SOL     OW 3405   2.313   3.482   2.588
  441SOL    HW1 3406   2.229   3.460   2.549
  441SOL    HW2 3407   2.312   3.577   2.597
  441SOL     MW 3408   2.302   3.491   2.584
  442SOL     OW 3409   4.823   3.288   1.441
  442SOL    HW1 3410   4.843   3.224   1.374
  442SOL    HW2 3411   4.731   3.310   1.428
  442SOL     MW 3412   4.814   3.283   1.431
  443SOL     OW 3413   4.930   2.366   0.108
  443SOL    HW1 3414   4.935   2.346   0.201
  443SOL    HW2 3415   4.836   2.369   0.089
  443SOL     MW 3416   4.918   2.364   0.117
  444SOL     OW 3417   0.412   0.080   2.364
  444SOL    HW1 3418   0.502   0.087   2.396
  444SOL    HW2 3419   0.368   0.024   2.428
  444SOL     MW 3420   0.418   0.073   2.376
  445SOL     OW 3421   0.328   5.162   4.733
  445SOL    HW1 3422   0.240   5.136   4.758
  445SOL    HW2 3423   0.383   5.133   4.806
  445SOL     MW 3424   0.324   5.155   4.745
  446SOL     OW 3425   5.361   0.876   1.001
  446SOL    HW1 3426   5.404   0.921   0.929
  446SOL    HW2 3427   5.432   0.854   1.062
  446SOL     MW 3428   5.376   0.879   1.000
  447SOL     OW 3429   2.161   1.305   1.530
  447SOL    HW1 3430   2.251   1.339   1.537
  447SOL    HW2 3431   2.156   1.271   1.440
  447SOL     MW 3432   2.172   1.305   1.519
  448SOL     OW 3433   4.889   3.901   2.090
  448SOL    HW1 3434   4.956   3.845   2.051
  448SOL    HW2 3435   4.930   3.934   2.170
  448SOL     MW 3436   4.903   3.898   2.095
  449SOL     OW 3437   1.241   3.370   2.287
  449SOL    HW1 3438   1.265   3.310   2.358
  449SOL    HW2 3439   1.147   3.357   2.276
  449SOL     MW 3440   1.232   3.361   2.295
  450SOL     OW 3441   4.714   0.057   3.187
  450SOL    HW1 3442   4.659   0.133   3.207
  450SOL    HW2 3443   4.771   0.048   3.264
  450SOL     MW 3444   4.714   0.066   3.199
  451SOL     OW 3445   3.221   2.779   0.358
  451SOL    HW1 3446   3.145   2.761   0.303
  451SOL    HW2 3447   3.283   2.709   0.336
  451SOL     MW 3448   3.220   2.768   0.348
  452SOL     OW 3449   0.134   0.240   0.963
  452SOL    HW1 3450   0.055   0.290   0.942
  452SOL    HW2 3451   0.206   0.296   0.934
  452SOL     MW 3452   0.133   0.254   0.956
  453SOL     OW 3453   3.920   1.516   1.722
  453SOL    HW1 3454   3.896   1.471   1.803
  453SOL    HW2 3455   3.918   1.447   1.655
  453SOL     MW 3456   3.917   1.501   1.723
  454SOL     OW 3457   3.284   4.804   5.238
  454SOL    HW1 3458   3.298   4.896   5.216
  454SOL    HW2 3459   3.195   4.786   5.209
  454SOL     MW 3460   3.274   4.814   5.232
  455SOL     OW 3461   0.095   4.106   3.753
  455SOL    HW1 3462   0.126   4.136   3.838
  455SOL    HW2 3463   0.175   4.099   3.700
  455SOL     MW 3464   0.109   4.109   3.757
  456SOL     OW 3465   3.271   6.090   5.356
  456SOL    HW1 3466   3.326   6.012   5.349
  456SOL    HW2 3467   3.206   6.067   5.423
  456SOL     MW 3468   3.270   6.077   5.364
  457SOL     OW 3469   4.781   1.587   0.705
  457SOL    HW1 3470   4.769   1.642   0.783
  457SOL    HW2 3471   4.873   1.563   0.707
  457SOL     MW 3472   4.791   1.591   0.714
  458SOL     OW 3473   5.237   1.377   5.394
  458SOL    HW1 3474   5.330   1.356   5.382
  458SOL    HW2 3475   5.237   1.466   5.427
  458SOL     MW 3476   5.249   1.385   5.397
  459SOL     OW 3477   2.441   1.392   5.124
  459SOL    HW1 3478   2.530   1.365   5.100
  459SOL    HW2 3479   2.418   1.459   5.061
  459SOL     MW 3480   2.450   1.397   5.113
  460SOL     OW 3481   3.970   4.410   4.559
  460SOL    HW1 3482   4.065   4.413   4.568
  460SOL    HW2 3483   3.954   4.429   4.466
  460SOL     MW 3484   3.980   4.413   4.548
  461SOL     OW 3485   5.857   5.666   2.749
  461SOL    HW1 3486   5.859   5.588   2.694
  461SOL    HW2 3487   5.935   5.716   2.723
  461SOL     MW 3488   5.867   5.662   2.739
  462SOL     OW 3489   5.667   5.037   0.938
  462SOL    HW1 3490   5.681   4.994   0.853
  462SOL    HW2 3491   5.733   5.106   0.941
  462SOL     MW 3492   5.677   5.041   0.928
  463SOL     OW 3493   2.722   1.282   5.081
  463SOL    HW1 3494   2.715   1.193   5.115
  463SOL    HW2 3495   2.749   1.271   4.990
  463SOL     MW 3496   2.724   1.269   5.074
  464SOL     OW 3497   4.285   1.700   1.484
  464SOL    HW1 3498   4.342   1.634   1.524
  464SOL    HW2 3499   4.216   1.715   1.549
  464SOL     MW 3500   4.283   1.693   1.498
  465SOL     OW 3501   4.765   5.490   0.670
  465SOL    HW1 3502   4.798   5.414   0.718
  465SOL    HW2 3503   4.677   5.504   0.708
  465SOL     MW 3504   4.758   5.482   0.681
  466SOL     OW 3505   5.986   0.155   1.472
  466SOL    HW1 3506   6.007   0.096   1.400
  466SOL    HW2 3507   6.070   0.191   1.499
  466SOL     MW 3508   5.999   0.152   1.466
  467SOL     OW 3509   5.652   4.032   2.614
  467SOL    HW1 3510   5.720   4.025   2.681
  467SOL    HW2 3511   5.699   4.058   2.535
  467SOL     MW 3512   5.667   4.034   2.613
  468SOL     OW 3513   5.241   1.714   1.580
  468SOL    HW1 3514   5.262   1.635   1.531
  468SOL    HW2 3515   5.180   1.762   1.524
  468SOL     MW 3516   5.236   1.710   1.567
  469SOL     OW 3517   3.221   0.269   3.766
  469SOL    HW1 3518   3.157   0.299   3.702
  469SOL    HW2 3519   3.260   0.191   3.727
  469SOL     MW 3520   3.218   0.263   3.753
  470SOL     OW 3521   2.899   4.736   4.440
  470SOL    HW1 3522   2.977   4.701   4.395
  470SOL    HW2 3523   2.895   4.828   4.412
  470SOL     MW 3524   2.909   4.743   4.430
  471SOL     OW 3525   3.645   5.081   0.830
  471SOL    HW1 3526   3.550   5.090   0.820
  471SOL    HW2 3527   3.682   5.138   0.762
  471SOL     MW 3528   3.637   5.089   0.820
  472SOL     OW 3529   2.048   1.633   4.963
  472SOL    HW1 3530   2.139   1.626   4.992
  472SOL    HW2 3531   1.998   1.645   5.043
  472SOL     MW 3532   2.053   1.634   4.977
  473SOL     OW 3533   5.993   2.252   4.087
  473SOL    HW1 3534   6.062   2.185   4.090
  473SOL    HW2 3535   5.981   2.269   3.994
  473SOL     MW 3536   6.000   2.246   4.075
  474SOL     OW 3537   5.390   0.661   5.394
  474SOL    HW1 3538   5.385   0.723   5.322
  474SOL    HW2 3539   5.472   0.682   5.438
  474SOL     MW 3540   5.400   0.672   5.391
  475SOL     OW 3541   3.395   4.463   0.438
  475SOL    HW1 3542   3.347   4.509   0.507
  475SOL    HW2 3543   3.369   4.371   0.447
  475SOL     MW 3544   3.386   4.457   0.447
  476SOL     OW 3545   4.880   4.852   5.126
  476SOL    HW1 3546   4.848   4.777   5.075
  476SOL    HW2 3547   4.963   4.875   5.084
  476SOL     MW 3548   4.887   4.845   5.114
  477SOL     OW 3549   1.661   0.731   1.906
  477SOL    HW1 3550   1.588   0.756   1.851
  477SOL    HW2 3551   1.726   0.695   1.847
  477SOL     MW 3552   1.660   0.730   1.892
  478SOL     OW 3553   0.140   5.626   0.121
  478SOL    HW1 3554   0.051   5.641   0.091
  478SOL    HW2 3555   0.134   5.622   0.216
  478SOL     MW 3556   0.128   5.627   0.129
  479SOL     OW 3557   2.218   2.769   1.488
  479SOL    HW1 3558   2.204   2.678   1.462
  479SOL    HW2 3559   2.134   2.797   1.524
  479SOL     MW 3560   2.206   2.761   1.490
  480SOL     OW 3561   4.943   3.367   1.912
  480SOL    HW1 3562   4.997   3.383   1.834
  480SOL    HW2 3563   4.978   3.427   1.978
  480SOL     MW 3564   4.955   3.377   1.911
  481SOL     OW 3565   1.933   5.619   1.380
  481SOL    HW1 3566   1.854   5.577   1.415
  481SOL    HW2 3567   2.004   5.586   1.436
  481SOL     MW 3568   1.932   5.609   1.392
  482SOL     OW 3569   1.537   4.010   3.582
  482SOL    HW1 3570   1.488   3.951   3.639
  482SOL    HW2 3571   1.474   4.037   3.515
  482SOL     MW 3572   1.522   4.006   3.580
  483SOL     OW 3573   1.397   2.556   0.145
  483SOL    HW1 3574   1.464   2.536   0.079
  483SOL    HW2 3575   1.387   2.474   0.194
  483SOL     MW 3576   1.404   2.543   0.142
  484SOL     OW 3577   3.932   0.671   0.657
  484SOL    HW1 3578   3.911   0.687   0.564
  484SOL    HW2 3579   4.028   0.672   0.661
  484SOL     MW 3580   3.942   0.674   0.646
  485SOL     OW 3581   5.443   1.286   0.858
  485SOL    HW1 3582   5.395   1.365   0.833
  485SOL    HW2 3583   5.420   1.270   0.949
  485SOL     MW 3584   5.434   1.294   0.866
  486SOL     OW 3585   0.431   3.916   3.707
  486SOL    HW1 3586   0.505   3.945   3.761
  486SOL    HW2 3587   0.472   3.872   3.632
  486SOL     MW 3588   0.446   3.914   3.704
  487SOL     OW 3589   5.388   4.144   5.287
  487SOL    HW1 3590   5.348   4.230   5.303
  487SOL    HW2 3591   5.470   4.147   5.336
  487SOL     MW 3592   5.393   4.156   5.295
  488SOL     OW 3593   1.496   6.093   2.723
  488SOL    HW1 3594   1.487   6.183   2.693
  488SOL    HW2 3595   1.571   6.096   2.784
  488SOL     MW 3596   1.505   6.105   2.727
  489SOL     OW 3597   0.762   1.703   5.265
  489SOL    HW1 3598   0.723   1.646   5.332
  489SOL    HW2 3599   0.743   1.792   5.296
  489SOL     MW 3600   0.754   1.707   5.278
  490SOL     OW 3601   4.392   3.701   4.978
  490SOL    HW1 3602   4.351   3.776   4.935
  490SOL    HW2 3603   4.443   3.739   5.050
  490SOL     MW 3604   4.393   3.715   4.982
  491SOL     OW 3605   1.577   4.735   5.654
  491SOL    HW1 3606   1.526   4.752   5.734
  491SOL    HW2 3607   1.668   4.738   5.683
  491SOL     MW 3608   1.582   4.738   5.668
  492SOL     OW 3609   0.855   2.453   0.812
  492SOL    HW1 3610   0.765   2.455   0.845
  492SOL    HW2 3611   0.877   2.360   0.806
  492SOL     MW 3612   0.847   2.442   0.814
  493SOL     OW 3613   3.489   2.139   5.168
  493SOL    HW1 3614   3.432   2.109   5.239
  493SOL    HW2 3615   3.465   2.085   5.093
  493SOL     MW 3616   3.479   2.128   5.168
  494SOL     OW 3617   4.408   1.926   0.826
  494SOL    HW1 3618   4.498   1.955   0.839
  494SOL    HW2 3619   4.386   1.950   0.737
  494SOL     MW 3620   4.417   1.933   0.817
  495SOL     OW 3621   2.731   0.650   4.700
  495SOL    HW1 3622   2.802   0.645   4.763
  495SOL    HW2 3623   2.685   0.731   4.722
  495SOL     MW 3624   2.734   0.660   4.711
  496SOL     OW 3625   2.256   6.031   4.222
  496SOL    HW1 3626   2.167   6.016   4.252
  496SOL    HW2 3627   2.269   6.125   4.234
  496SOL     MW 3628   2.246   6.041   4.227
  497SOL     OW 3629   0.753   0.726   0.362
  497SOL    HW1 3630   0.809   0.771   0.299
  497SOL    HW2 3631   0.802   0.726   0.443
  497SOL     MW 3632   0.766   0.732   0.364
  498SOL     OW 3633   1.711   4.382   4.263
  498SOL    HW1 3634   1.805   4.369   4.267
  498SOL    HW2 3635   1.694   4.457   4.321
  498SOL     MW 3636   1.721   4.390   4.271
  499SOL     OW 3637   6.022   5.564   5.685
  499SOL    HW1 3638   5.980   5.489   5.643
  499SOL    HW2 3639   6.098   5.583   5.630
  499SOL     MW 3640   6.026   5.557   5.673
  500SOL     OW 3641   4.597   5.950   1.635
  500SOL    HW1 3642   4.627   5.900   1.711
  500SOL    HW2 3643   4.622   6.040   1.654
  500SOL     MW 3644   4.604   5.955   1.647
  501SOL     OW 3645   0.509   5.883   4.233
  501SOL    HW1 3646   0.424   5.909   4.267
  501SOL    HW2 3647   0.496   5.876   4.138
  501SOL     MW 3648   0.496   5.885   4.225
  502SOL     OW 3649   4.583   4.123   0.433
  502SOL    HW1 3650   4.625   4.168   0.360
  502SOL    HW2 3651   4.541   4.193   0.484
  502SOL     MW 3652   4.583   4.138   0.431
  503SOL     OW 3653   1.730   5.252   3.333
  503SOL    HW1 3654   1.818   5.215   3.320
  503SOL    HW2 3655   1.746   5.344   3.353
  503SOL     MW 3656   1.743   5.259   3.334
  504SOL     OW 3657   0.085   2.930   0.227
  504SOL    HW1 3658  -0.008   2.944   0.244
  504SOL    HW2 3659   0.107   2.992   0.157
  504SOL     MW 3660   0.076   2.940   0.221
  505SOL     OW 3661   3.224   4.571   5.963
  505SOL    HW1 3662   3.309   4.570   5.918
  505SOL    HW2 3663   3.180   4.493   5.930
  505SOL     MW 3664   3.230   4.561   5.953
  506SOL     OW 3665   0.490   1.769   5.756
  506SOL    HW1 3666   0.528   1.840   5.703
  506SOL    HW2 3667   0.519   1.689   5.713
  506SOL     MW 3668   0.499   1.768   5.744
  507SOL     OW 3669   4.541   0.767   3.119
  507SOL    HW1 3670   4.573   0.857   3.127
  507SOL    HW2 3671   4.605   0.724   3.062
  507SOL     MW 3672   4.553   0.773   3.113
  508SOL     OW 3673   1.284   5.975   0.386
  508SOL    HW1 3674   1.351   5.906   0.392
  508SOL    HW2 3675   1.294   6.023   0.468
  508SOL     MW 3676   1.294   5.972   0.398
  509SOL     OW 3677   0.842   3.838   3.461
  509SOL    HW1 3678   0.884   3.818   3.544
  509SOL    HW2 3679   0.748   3.839   3.480
  509SOL     MW 3680   0.835   3.836   3.474
  510SOL     OW 3681   2.078   2.848   4.863
  510SOL    HW1 3682   2.093   2.778   4.799
  510SOL    HW2 3683   2.069   2.802   4.947
  510SOL     MW 3684   2.079   2.833   4.866
  511SOL     OW 3685   4.013   6.066   5.422
  511SOL    HW1 3686   4.049   6.148   5.390
  511SOL    HW2 3687   4.089   6.014   5.447
  511SOL     MW 3688   4.027   6.070   5.421
  512SOL     OW 3689   1.119   1.997   0.181
  512SOL    HW1 3690   1.067   1.942   0.239
  512SOL    HW2 3691   1.072   2.080   0.178
  512SOL     MW 3692   1.107   2.001   0.188
  513SOL     OW 3693   5.367   3.796   3.107
  513SOL    HW1 3694   5.434   3.788   3.175
  513SOL    HW2 3695   5.317   3.874   3.132
  513SOL     MW 3696   5.369   3.805   3.119
  514SOL     OW 3697   2.663   3.627   0.315
  514SOL    HW1 3698   2.691   3.624   0.405
  514SOL    HW2 3699   2.571   3.599   0.318
  514SOL     MW 3700   2.654   3.623   0.326
  515SOL     OW 3701   3.139   1.266   4.701
  515SOL    HW1 3702   3.154   1.194   4.639
  515SOL    HW2 3703   3.222   1.274   4.748
  515SOL     MW 3704   3.151   1.258   4.699
  516SOL     OW 3705   2.362   5.058   5.431
  516SOL    HW1 3706   2.353   5.111   5.352
  516SOL    HW2 3707   2.329   5.113   5.502
  516SOL     MW 3708   2.357   5.072   5.430
  517SOL     OW 3709   1.641   2.526   3.211
  517SOL    HW1 3710   1.701   2.462   3.249
  517SOL    HW2 3711   1.635   2.501   3.118
  517SOL     MW 3712   1.648   2.515   3.204
  518SOL     OW 3713   1.816   3.904   0.507
  518SOL    HW1 3714   1.736   3.903   0.558
  518SOL    HW2 3715   1.849   3.815   0.510
  518SOL     MW 3716   1.810   3.893   0.514
  519SOL     OW 3717   5.496   1.423   5.840
  519SOL    HW1 3718   5.423   1.485   5.850
  519SOL    HW2 3719   5.557   1.467   5.780
  519SOL     MW 3720   5.494   1.437   5.834
  520SOL     OW 3721   2.485   5.036   4.226
  520SOL    HW1 3722   2.526   5.095   4.289
  520SOL    HW2 3723   2.391   5.043   4.244
  520SOL     MW 3724   2.478   5.044   4.236
  521SOL     OW 3725   6.061   3.282   4.112
  521SOL    HW1 3726   5.987   3.260   4.055
  521SOL    HW2 3727   6.109   3.350   4.064
  521SOL     MW 3728   6.057   3.288   4.098
  522SOL     OW 3729   1.930   4.414   1.390
  522SOL    HW1 3730   1.848   4.397   1.436
  522SOL    HW2 3731   1.997   4.373   1.445
  522SOL     MW 3732   1.928   4.406   1.403
  523SOL     OW 3733   3.388   6.057   3.107
  523SOL    HW1 3734   3.348   6.037   3.192
  523SOL    HW2 3735   3.448   5.984   3.092
  523SOL     MW 3736   3.391   6.045   3.116
  524SOL     OW 3737   1.693   5.751   5.019
  524SOL    HW1 3738   1.664   5.668   5.056
  524SOL    HW2 3739   1.638   5.817   5.061
  524SOL     MW 3740   1.682   5.749   5.029
  525SOL     OW 3741   1.708   4.620   4.365
  525SOL    HW1 3742   1.677   4.599   4.453
  525SOL    HW2 3743   1.744   4.708   4.372
  525SOL     MW 3744   1.709   4.629   4.377
  526SOL     OW 3745   0.944   5.240   2.945
  526SOL    HW1 3746   0.879   5.198   3.002
  526SOL    HW2 3747   1.025   5.238   2.996
  526SOL     MW 3748   0.946   5.234   2.959
  527SOL     OW 3749   0.776   1.394   5.637
  527SOL    HW1 3750   0.754   1.302   5.621
  527SOL    HW2 3751   0.803   1.396   5.729
  527SOL     MW 3752   0.777   1.382   5.647
  528SOL     OW 3753   5.217   1.549   5.622
  528SOL    HW1 3754   5.223   1.634   5.579
  528SOL    HW2 3755   5.236   1.568   5.714
  528SOL     MW 3756   5.220   1.562   5.629
  529SOL     OW 3757   0.827   5.658   2.117
  529SOL    HW1 3758   0.826   5.745   2.158
  529SOL    HW2 3759   0.793   5.599   2.185
  529SOL     MW 3760   0.822   5.662   2.131
  530SOL     OW 3761   4.673   1.610   4.259
  530SOL    HW1 3762   4.636   1.561   4.185
  530SOL    HW2 3763   4.687   1.543   4.327
  530SOL     MW 3764   4.670   1.595   4.258
  531SOL     OW 3765   1.611   1.421   2.619
  531SOL    HW1 3766   1.560   1.493   2.655
  531SOL    HW2 3767   1.626   1.446   2.528
  531SOL     MW 3768   1.606   1.433   2.612
  532SOL     OW 3769   3.452   0.373   5.358
  532SOL    HW1 3770   3.522   0.366   5.293
  532SOL    HW2 3771   3.372   0.384   5.307
  532SOL     MW 3772   3.451   0.374   5.343
  533SOL     OW 3773   6.085   4.381   1.263
  533SOL    HW1 3774   6.132   4.297   1.263
  533SOL    HW2 3775   6.041   4.384   1.178
  533SOL     MW 3776   6.086   4.371   1.252
  534SOL     OW 3777   0.455   4.899   3.229
  534SOL    HW1 3778   0.490   4.939   3.149
  534SOL    HW2 3779   0.422   4.973   3.280
  534SOL     MW 3780   0.455   4.914   3.226
  535SOL     OW 3781   0.714   1.234   4.459
  535SOL    HW1 3782   0.808   1.231   4.438
  535SOL    HW2 3783   0.681   1.309   4.410
  535SOL     MW 3784   0.722   1.243   4.450
  536SOL     OW 3785   1.251   2.378   0.369
  536SOL    HW1 3786   1.341   2.359   0.395
  536SOL    HW2 3787   1.197   2.329   0.431
  536SOL     MW 3788   1.256   2.369   0.381
  537SOL     OW 3789   3.693   5.168   4.565
  537SOL    HW1 3790   3.647   5.251   4.576
  537SOL    HW2 3791   3.624   5.105   4.545
  537SOL     MW 3792   3.678   5.171   4.564
  538SOL     OW 3793   2.960   1.091   5.431
  538SOL    HW1 3794   3.018   1.167   5.429
  538SOL    HW2 3795   2.988   1.042   5.509
  538SOL     MW 3796   2.971   1.094   5.441
  539SOL     OW 3797   5.940   1.914   0.727
  539SOL    HW1 3798   5.851   1.881   0.742
  539SOL    HW2 3799   5.997   1.841   0.748
  539SOL     MW 3800   5.936   1.900   0.733
  540SOL     OW 3801   4.326   4.246   4.315
  540SOL    HW1 3802   4.290   4.233   4.227
  540SOL    HW2 3803   4.413   4.205   4.311
  540SOL     MW 3804   4.333   4.239   4.303
  541SOL     OW 3805   5.720   5.753   1.119
  541SOL    HW1 3806   5.768   5.780   1.197
  541SOL    HW2 3807   5.784   5.707   1.065
  541SOL     MW 3808   5.734   5.750   1.122
  542SOL     OW 3809   5.568   4.464   1.866
  542SOL    HW1 3810   5.510   4.534   1.896
  542SOL    HW2 3811   5.540   4.388   1.917
  542SOL     MW 3812   5.557   4.463   1.877
  543SOL     OW 3813   2.912   4.718   5.623
  543SOL    HW1 3814   3.007   4.712   5.632
  543SOL    HW2 3815   2.896   4.710   5.529
  543SOL     MW 3816   2.922   4.716   5.612
  544SOL     OW 3817   5.459   1.897   3.325
  544SOL    HW1 3818   5.474   1.804   3.308
  544SOL    HW2 3819   5.538   1.927   3.369
  544SOL     MW 3820   5.471   1.889   3.328
  545SOL     OW 3821   3.028   0.371   0.188
  545SOL    HW1 3822   3.096   0.333   0.133
  545SOL    HW2 3823   3.075   0.414   0.259
  545SOL     MW 3824   3.042   0.372   0.190
  546SOL     OW 3825   4.987   4.302   6.025
  546SOL    HW1 3826   4.898   4.318   5.996
  546SOL    HW2 3827   4.994   4.207   6.033
  546SOL     MW 3828   4.977   4.292   6.023
  547SOL     OW 3829   3.605   4.038   1.006
  547SOL    HW1 3830   3.511   4.021   1.003
  547SOL    HW2 3831   3.639   4.001   0.925
  547SOL     MW 3832   3.598   4.031   0.995
  548SOL     OW 3833   4.071   1.337   1.167
  548SOL    HW1 3834   4.163   1.328   1.143
  548SOL    HW2 3835   4.057   1.268   1.232
  548SOL     MW 3836   4.081   1.327   1.172
  549SOL     OW 3837   0.711   2.508   1.569
  549SOL    HW1 3838   0.763   2.476   1.494
  549SOL    HW2 3839   0.776   2.545   1.629
  549SOL     MW 3840   0.726   2.508   1.567
  550SOL     OW 3841   3.022   0.057   4.997
  550SOL    HW1 3842   3.073   0.120   4.947
  550SOL    HW2 3843   2.951   0.032   4.937
  550SOL     MW 3844   3.019   0.062   4.983
  551SOL     OW 3845   1.866   2.588   4.934
  551SOL    HW1 3846   1.805   2.634   4.875
  551SOL    HW2 3847   1.809   2.535   4.989
  551SOL     MW 3848   1.851   2.587   4.933
  552SOL     OW 3849   5.218   3.774   2.289
  552SOL    HW1 3850   5.161   3.701   2.263
  552SOL    HW2 3851   5.272   3.791   2.212
  552SOL     MW 3852   5.217   3.767   2.276
  553SOL     OW 3853   2.173   1.677   5.327
  553SOL    HW1 3854   2.221   1.595   5.344
  553SOL    HW2 3855   2.227   1.722   5.261
  553SOL     MW 3856   2.186   1.672   5.320
  554SOL     OW 3857   4.244   5.752   3.431
  554SOL    HW1 3858   4.195   5.822   3.388
  554SOL    HW2 3859   4.334   5.786   3.438
  554SOL     MW 3860   4.250   5.765   3.426
  555SOL     OW 3861   6.080   0.625   3.638
  555SOL    HW1 3862   6.050   0.631   3.729
  555SOL    HW2 3863   6.009   0.662   3.587
  555SOL     MW 3864   6.067   0.631   3.643
  556SOL     OW 3865   0.630   1.255   3.129
  556SOL    HW1 3866   0.663   1.303   3.205
  556SOL    HW2 3867   0.708   1.241   3.075
  556SOL     MW 3868   0.644   1.259   3.132
  557SOL     OW 3869   4.687   4.618   0.218
  557SOL    HW1 3870   4.704   4.600   0.310
  557SOL    HW2 3871   4.700   4.712   0.208
  557SOL     MW 3872   4.691   4.628   0.228
  558SOL     OW 3873   4.545   0.349   0.676
  558SOL    HW1 3874   4.580   0.436   0.698
  558SOL    HW2 3875   4.621   0.291   0.681
  558SOL     MW 3876   4.559   0.353   0.680
  559SOL     OW 3877   2.910   0.382   4.449
  559SOL    HW1 3878   2.883   0.473   4.436
  559SOL    HW2 3879   3.005   0.384   4.443
  559SOL     MW 3880   2.918   0.394   4.446
  560SOL     OW 3881   2.122   6.105   3.285
  560SOL    HW1 3882   2.169   6.035   3.331
  560SOL    HW2 3883   2.029   6.082   3.295
  560SOL     MW 3884   2.116   6.093   3.292
  561SOL     OW 3885   2.982   0.881   4.401
  561SOL    HW1 3886   2.953   0.791   4.393
  561SOL    HW2 3887   3.055   0.889   4.340
  561SOL     MW 3888   2.988   0.871   4.392
  562SOL     OW 3889   2.054   3.153   5.031
  562SOL    HW1 3890   1.979   3.211   5.042
  562SOL    HW2 3891   2.111   3.199   4.969
  562SOL     MW 3892   2.052   3.166   5.024
  563SOL     OW 3893   5.587   1.083   1.212
  563SOL    HW1 3894   5.511   1.126   1.174
  563SOL    HW2 3895   5.626   1.149   1.270
  563SOL     MW 3896   5.582   1.097   1.215
  564SOL     OW 3897   5.132   4.307   0.711
  564SOL    HW1 3898   5.164   4.220   0.737
  564SOL    HW2 3899   5.210   4.362   0.713
  564SOL     MW 3900   5.146   4.303   0.714
  565SOL     OW 3901   1.338   6.005   2.362
  565SOL    HW1 3902   1.380   6.007   2.276
  565SOL    HW2 3903   1.410   5.994   2.424
  565SOL     MW 3904   1.352   6.004   2.359
  566SOL     OW 3905   2.209   2.490   5.849
  566SOL    HW1 3906   2.187   2.453   5.764
  566SOL    HW2 3907   2.283   2.437   5.881
  566SOL     MW 3908   2.216   2.478   5.842
  567SOL     OW 3909   0.722   3.557   2.215
  567SOL    HW1 3910   0.630   3.584   2.224
  567SOL    HW2 3911   0.745   3.522   2.301
  567SOL     MW 3912   0.713   3.556   2.227
  568SOL     OW 3913   1.713   0.134   6.052
  568SOL    HW1 3914   1.743   0.224   6.039
  568SOL    HW2 3915   1.772   0.081   5.999
  568SOL     MW 3916   1.724   0.139   6.044
  569SOL     OW 3917   3.181   3.250   5.995
  569SOL    HW1 3918   3.255   3.280   5.942
  569SOL    HW2 3919   3.175   3.156   5.976
  569SOL     MW 3920   3.190   3.242   5.985
  570SOL     OW 3921   0.656   1.098   5.030
  570SOL    HW1 3922   0.694   1.181   5.061
  570SOL    HW2 3923   0.660   1.105   4.935
  570SOL     MW 3924   0.662   1.110   5.022
  571SOL     OW 3925   1.527   4.979   5.264
  571SOL    HW1 3926   1.464   5.043   5.299
  571SOL    HW2 3927   1.587   5.032   5.212
  571SOL     MW 3928   1.526   4.994   5.262
  572SOL     OW 3929   1.722   0.556   3.759
  572SOL    HW1 3930   1.786   0.562   3.688
  572SOL    HW2 3931   1.643   0.596   3.723
  572SOL     MW 3932   1.720   0.562   3.745
  573SOL     OW 3933   3.935   4.901   3.310
  573SOL    HW1 3934   4.018   4.914   3.264
  573SOL    HW2 3935   3.939   4.963   3.383
  573SOL     MW 3936   3.946   4.911   3.314
  574SOL     OW 3937   3.992   5.519   5.022
  574SOL    HW1 3938   3.974   5.509   5.116
  574SOL    HW2 3939   4.040   5.602   5.016
  574SOL     MW 3940   3.996   5.529   5.033
  575SOL     OW 3941   3.895   1.405   5.835
  575SOL    HW1 3942   3.800   1.417   5.837
  575SOL    HW2 3943   3.917   1.412   5.742
  575SOL     MW 3944   3.885   1.408   5.823
  576SOL     OW 3945   1.835   1.124   0.715
  576SOL    HW1 3946   1.882   1.137   0.634
  576SOL    HW2 3947   1.765   1.062   0.695
  576SOL     MW 3948   1.832   1.117   0.702
  577SOL     OW 3949   0.852   1.778   2.223
  577SOL    HW1 3950   0.820   1.824   2.146
  577SOL    HW2 3951   0.885   1.694   2.189
  577SOL     MW 3952   0.852   1.773   2.209
  578SOL     OW 3953   2.450   2.071   6.104
  578SOL    HW1 3954   2.384   2.131   6.138
  578SOL    HW2 3955   2.402   1.990   6.087
  578SOL     MW 3956   2.435   2.068   6.106
  579SOL     OW 3957   0.408   1.375   1.062
  579SOL    HW1 3958   0.422   1.469   1.056
  579SOL    HW2 3959   0.313   1.366   1.076
  579SOL     MW 3960   0.397   1.386   1.063
  580SOL     OW 3961   1.685   0.164   5.608
  580SOL    HW1 3962   1.616   0.230   5.610
  580SOL    HW2 3963   1.664   0.105   5.681
  580SOL     MW 3964   1.674   0.165   5.618
  581SOL     OW 3965   0.102   2.569   3.389
  581SOL    HW1 3966   0.167   2.636   3.369
  581SOL    HW2 3967   0.077   2.586   3.480
  581SOL     MW 3968   0.107   2.580   3.398
  582SOL     OW 3969   4.315   1.721   2.565
  582SOL    HW1 3970   4.357   1.685   2.486
  582SOL    HW2 3971   4.225   1.691   2.560
  582SOL     MW 3972   4.309   1.712   2.554
  583SOL     OW 3973   4.389   4.218   2.065
  583SOL    HW1 3974   4.364   4.306   2.039
  583SOL    HW2 3975   4.384   4.167   1.984
  583SOL     MW 3976   4.385   4.222   2.052
  584SOL     OW 3977   3.793   3.681   0.121
  584SOL    HW1 3978   3.719   3.663   0.178
  584SOL    HW2 3979   3.819   3.771   0.141
  584SOL     MW 3980   3.787   3.690   0.131
  585SOL     OW 3981   0.824   1.236   1.963
  585SOL    HW1 3982   0.832   1.331   1.954
  585SOL    HW2 3983   0.809   1.221   2.057
  585SOL     MW 3984   0.823   1.246   1.974
  586SOL     OW 3985   1.752   3.758   5.692
  586SOL    HW1 3986   1.714   3.684   5.645
  586SOL    HW2 3987   1.678   3.794   5.742
  586SOL     MW 3988   1.737   3.753   5.692
  587SOL     OW 3989   4.101   3.325   2.694
  587SOL    HW1 3990   4.145   3.243   2.668
  587SOL    HW2 3991   4.172   3.380   2.728
  587SOL     MW 3992   4.116   3.321   2.695
  588SOL     OW 3993   2.700   1.766   1.610
  588SOL    HW1 3994   2.668   1.824   1.678
  588SOL    HW2 3995   2.622   1.721   1.577
  588SOL     MW 3996   2.686   1.768   1.614
  589SOL     OW 3997   2.249   3.030   6.022
  589SOL    HW1 3998   2.218   2.942   6.002
  589SOL    HW2 3999   2.325   3.017   6.078
  589SOL     MW 4000   2.255   3.017   6.026
  590SOL     OW 4001   4.683   5.848   3.286
  590SOL    HW1 4002   4.687   5.901   3.206
  590SOL    HW2 4003   4.716   5.763   3.259
  590SOL     MW 4004   4.687   5.844   3.272
  591SOL     OW 4005   3.545   5.269   1.686
  591SOL    HW1 4006   3.541   5.364   1.698
  591SOL    HW2 4007   3.482   5.233   1.749
  591SOL     MW 4008   3.537   5.277   1.695
  592SOL     OW 4009   3.160   3.741   4.951
  592SOL    HW1 4010   3.086   3.684   4.932
  592SOL    HW2 4011   3.132   3.828   4.922
  592SOL     MW 4012   3.147   3.745   4.945
  593SOL     OW 4013   0.948   6.016   3.125
  593SOL    HW1 4014   1.021   5.970   3.165
  593SOL    HW2 4015   0.913   5.955   3.060
  593SOL     MW 4016   0.953   6.003   3.122
  594SOL     OW 4017   1.618   2.510   2.298
  594SOL    HW1 4018   1.647   2.526   2.208
  594SOL    HW2 4019   1.668   2.573   2.351
  594SOL     MW 4020   1.628   2.520   2.293
  595SOL     OW 4021   0.657   3.681   1.166
  595SOL    HW1 4022   0.611   3.633   1.235
  595SOL    HW2 4023   0.665   3.619   1.094
  595SOL     MW 4024   0.652   3.667   1.166
  596SOL     OW 4025   6.112   5.540   3.949
  596SOL    HW1 4026   6.140   5.597   3.877
  596SOL    HW2 4027   6.027   5.506   3.920
  596SOL     MW 4028   6.105   5.543   3.936
  597SOL     OW 4029   5.537   2.582   0.931
  597SOL    HW1 4030   5.494   2.629   0.859
  597SOL    HW2 4031   5.513   2.633   1.009
  597SOL     MW 4032   5.528   2.595   0.931
  598SOL     OW 4033   3.069   5.284   3.215
  598SOL    HW1 4034   3.085   5.208   3.271
  598SOL    HW2 4035   2.976   5.303   3.226
  598SOL     MW 4036   3.059   5.277   3.223
  599SOL     OW 4037   2.701   0.562   3.760
  599SOL    HW1 4038   2.619   0.582   3.715
  599SOL    HW2 4039   2.673   0.519   3.841
  599SOL     MW 4040   2.687   0.559   3.765
  600SOL     OW 4041   1.008   0.040   1.135
  600SOL    HW1 4042   1.058  -0.034   1.100
  600SOL    HW2 4043   0.953   0.068   1.062
  600SOL     MW 4044   1.008   0.034   1.121
  601SOL     OW 4045   0.494   5.634   0.597
  601SOL    HW1 4046   0.552   5.573   0.642
  601SOL    HW2 4047   0.433   5.663   0.667
  601SOL     MW 4048   0.493   5.630   0.613
  602SOL     OW 4049   1.863   5.753   3.474
  602SOL    HW1 4050   1.881   5.842   3.445
  602SOL    HW2 4051   1.932   5.733   3.537
  602SOL     MW 4052   1.874   5.762   3.478
  603SOL     OW 4053   1.761   1.237   5.640
  603SOL    HW1 4054   1.756   1.303   5.710
  603SOL    HW2 4055   1.825   1.174   5.672
  603SOL     MW 4056   1.768   1.238   5.653
  604SOL     OW 4057   0.118   0.465   6.015
  604SOL    HW1 4058   0.151   0.422   6.094
  604SOL    HW2 4059   0.164   0.549   6.013
  604SOL     MW 4060   0.128   0.470   6.025
  605SOL     OW 4061   3.842   5.368   1.301
  605SOL    HW1 4062   3.932   5.382   1.272
  605SOL    HW2 4063   3.845   5.284   1.347
  605SOL     MW 4064   3.854   5.359   1.303
  606SOL     OW 4065   0.452   3.283  -0.001
  606SOL    HW1 4066   0.513   3.315   0.065
  606SOL    HW2 4067   0.374   3.336   0.011
  606SOL     MW 4068   0.450   3.294   0.009
  607SOL     OW 4069   1.260   5.403   0.951
  607SOL    HW1 4070   1.271   5.319   0.995
  607SOL    HW2 4071   1.309   5.394   0.869
  607SOL     MW 4072   1.268   5.391   0.946
  608SOL     OW 4073   2.150   1.911   0.386
  608SOL    HW1 4074   2.132   1.903   0.480
  608SOL    HW2 4075   2.221   1.848   0.371
  608SOL     MW 4076   2.157   1.902   0.397
  609SOL     OW 4077   4.648   4.679   1.330
  609SOL    HW1 4078   4.725   4.644   1.286
  609SOL    HW2 4079   4.673   4.768   1.356
  609SOL     MW 4080   4.661   4.686   1.328
  610SOL     OW 4081   4.857   4.530   0.691
  610SOL    HW1 4082   4.817   4.613   0.714
  610SOL    HW2 4083   4.858   4.481   0.773
  610SOL     MW 4084   4.852   4.534   0.705
  611SOL     OW 4085   2.751   5.090   3.624
  611SOL    HW1 4086   2.782   5.045   3.703
  611SOL    HW2 4087   2.812   5.162   3.611
  611SOL     MW 4088   2.763   5.094   3.632
  612SOL     OW 4089   5.674   2.880   1.290
  612SOL    HW1 4090   5.767   2.871   1.309
  612SOL    HW2 4091   5.667   2.959   1.237
  612SOL     MW 4092   5.685   2.889   1.286
  613SOL     OW 4093   0.634   3.264   5.070
  613SOL    HW1 4094   0.715   3.251   5.119
  613SOL    HW2 4095   0.650   3.223   4.985
  613SOL     MW 4096   0.646   3.257   5.066
  614SOL     OW 4097   1.085   3.990   2.024
  614SOL    HW1 4098   1.069   4.053   1.954
  614SOL    HW2 4099   0.998   3.963   2.053
  614SOL     MW 4100   1.072   3.994   2.019
  615SOL     OW 4101   5.741   0.617   4.753
  615SOL    HW1 4102   5.653   0.652   4.747
  615SOL    HW2 4103   5.765   0.626   4.845
  615SOL     MW 4104   5.733   0.622   4.764
  616SOL     OW 4105   0.950   4.108   4.477
  616SOL    HW1 4106   0.937   4.201   4.458
  616SOL    HW2 4107   0.896   4.091   4.554
  616SOL     MW 4108   0.941   4.117   4.484
  617SOL     OW 4109   6.018   0.005   3.373
  617SOL    HW1 4110   5.968   0.032   3.449
  617SOL    HW2 4111   6.010   0.078   3.311
  617SOL     MW 4112   6.010   0.018   3.375
  618SOL     OW 4113   5.904   0.964   1.506
  618SOL    HW1 4114   5.896   0.876   1.543
  618SOL    HW2 4115   5.970   1.007   1.560
  618SOL     MW 4116   5.911   0.958   1.518
  619SOL     OW 4117   2.816   0.140   1.957
  619SOL    HW1 4118   2.808   0.210   1.892
  619SOL    HW2 4119   2.894   0.091   1.930
  619SOL     MW 4120   2.825   0.142   1.946
  620SOL     OW 4121   5.651   3.781   2.480
  620SOL    HW1 4122   5.619   3.710   2.536
  620SOL    HW2 4123   5.620   3.861   2.523
  620SOL     MW 4124   5.643   3.782   2.493
  621SOL     OW 4125   0.314   4.867   2.909
  621SOL    HW1 4126   0.332   4.961   2.915
  621SOL    HW2 4127   0.359   4.839   2.830
  621SOL     MW 4128   0.322   4.876   2.900
  622SOL     OW 4129   4.041   1.084   3.317
  622SOL    HW1 4130   3.980   1.096   3.390
  622SOL    HW2 4131   4.114   1.035   3.355
  622SOL     MW 4132   4.043   1.080   3.332
  623SOL     OW 4133   0.843   2.113   0.190
  623SOL    HW1 4134   0.773   2.070   0.141
  623SOL    HW2 4135   0.861   2.193   0.142
  623SOL     MW 4136   0.836   2.118   0.178
  624SOL     OW 4137   2.154   1.016   3.338
  624SOL    HW1 4138   2.067   1.055   3.329
  624SOL    HW2 4139   2.148   0.932   3.293
  624SOL     MW 4140   2.142   1.011   3.331
  625SOL     OW 4141   4.474   0.914   1.571
  625SOL    HW1 4142   4.418   0.964   1.512
  625SOL    HW2 4143   4.476   0.966   1.652
  625SOL     MW 4144   4.467   0.927   1.574
  626SOL     OW 4145   1.211   4.431   3.545
  626SOL    HW1 4146   1.181   4.461   3.631
  626SOL    HW2 4147   1.275   4.497   3.518
  626SOL     MW 4148   1.216   4.444   3.553
  627SOL     OW 4149   5.377   0.182   1.454
  627SOL    HW1 4150   5.344   0.236   1.525
  627SOL    HW2 4151   5.357   0.232   1.375
  627SOL     MW 4152   5.370   0.195   1.453
  628SOL     OW 4153   0.510   5.404   0.299
  628SOL    HW1 4154   0.561   5.323   0.305
  628SOL    HW2 4155   0.572   5.473   0.322
  628SOL     MW 4156   0.525   5.403   0.303
  629SOL     OW 4157   4.698   1.784   2.839
  629SOL    HW1 4158   4.652   1.866   2.859
  629SOL    HW2 4159   4.754   1.805   2.765
  629SOL     MW 4160   4.699   1.797   2.832
  630SOL     OW 4161   2.303   5.933   3.392
  630SOL    HW1 4162   2.324   5.848   3.430
  630SOL    HW2 4163   2.385   5.964   3.354
  630SOL     MW 4164   2.316   5.926   3.392
  631SOL     OW 4165   2.891   4.337   5.972
  631SOL    HW1 4166   2.965   4.302   5.923
  631SOL    HW2 4167   2.910   4.314   6.063
  631SOL     MW 4168   2.903   4.329   5.977
  632SOL     OW 4169   5.252   4.956   2.979
  632SOL    HW1 4170   5.190   4.890   3.012
  632SOL    HW2 4171   5.207   5.040   2.994
  632SOL     MW 4172   5.238   4.958   2.985
  633SOL     OW 4173   1.531   1.237   0.451
  633SOL    HW1 4174   1.565   1.208   0.367
  633SOL    HW2 4175   1.525   1.158   0.504
  633SOL     MW 4176   1.535   1.223   0.447
  634SOL     OW 4177   5.618   4.827   2.368
  634SOL    HW1 4178   5.678   4.766   2.411
  634SOL    HW2 4179   5.640   4.913   2.405
  634SOL     MW 4180   5.629   4.830   2.378
  635SOL     OW 4181   2.299   3.059   4.723
  635SOL    HW1 4182   2.214   3.026   4.693
  635SOL    HW2 4183   2.277   3.137   4.774
  635SOL     MW 4184   2.285   3.065   4.725
  636SOL     OW 4185   1.612   5.212   4.065
  636SOL    HW1 4186   1.572   5.193   3.980
  636SOL    HW2 4187   1.671   5.285   4.047
  636SOL     MW 4188   1.615   5.219   4.052
  637SOL     OW 4189   0.425   5.718   0.068
  637SOL    HW1 4190   0.459   5.631   0.088
  637SOL    HW2 4191   0.340   5.720   0.112
  637SOL     MW 4192   0.418   5.707   0.076
  638SOL     OW 4193   5.745   2.367   1.867
  638SOL    HW1 4194   5.696   2.387   1.786
  638SOL    HW2 4195   5.833   2.345   1.837
  638SOL     MW 4196   5.750   2.367   1.852
  639SOL     OW 4197   4.403   4.227   0.142
  639SOL    HW1 4198   4.397   4.298   0.079
  639SOL    HW2 4199   4.403   4.270   0.228
  639SOL     MW 4200   4.402   4.241   0.145
  640SOL     OW 4201   1.541   5.834   6.113
  640SOL    HW1 4202   1.507   5.846   6.024
  640SOL    HW2 4203   1.463   5.816   6.166
  640SOL     MW 4204   1.527   5.834   6.109
  641SOL     OW 4205   0.183   0.252   5.843
  641SOL    HW1 4206   0.125   0.178   5.857
  641SOL    HW2 4207   0.169   0.309   5.918
  641SOL     MW 4208   0.174   0.250   5.854
  642SOL     OW 4209   5.151   2.720   0.621
  642SOL    HW1 4210   5.173   2.659   0.550
  642SOL    HW2 4211   5.208   2.796   0.606
  642SOL     MW 4212   5.161   2.722   0.609
  643SOL     OW 4213   4.019   3.108   3.623
  643SOL    HW1 4214   4.001   3.019   3.652
  643SOL    HW2 4215   4.069   3.098   3.542
  643SOL     MW 4216   4.023   3.096   3.617
  644SOL     OW 4217   0.330   0.166   5.109
  644SOL    HW1 4218   0.292   0.175   5.022
  644SOL    HW2 4219   0.296   0.240   5.159
  644SOL     MW 4220   0.321   0.176   5.104
  645SOL     OW 4221   1.534   1.858   4.660
  645SOL    HW1 4222   1.627   1.847   4.640
  645SOL    HW2 4223   1.504   1.771   4.685
  645SOL     MW 4224   1.542   1.846   4.661
  646SOL     OW 4225   0.449   4.055   4.642
  646SOL    HW1 4226   0.450   3.971   4.597
  646SOL    HW2 4227   0.360   4.062   4.678
  646SOL     MW 4228   0.438   4.045   4.641
  647SOL     OW 4229   3.467   5.805   1.457
  647SOL    HW1 4230   3.452   5.862   1.382
  647SOL    HW2 4231   3.562   5.805   1.470
  647SOL     MW 4232   3.477   5.812   1.449
  648SOL     OW 4233   2.327   2.452   0.447
  648SOL    HW1 4234   2.261   2.442   0.377
  648SOL    HW2 4235   2.404   2.408   0.412
  648SOL     MW 4236   2.328   2.445   0.433
  649SOL     OW 4237   0.630   4.270   4.560
  649SOL    HW1 4238   0.576   4.192   4.579
  649SOL    HW2 4239   0.688   4.277   4.636
  649SOL     MW 4240   0.630   4.261   4.572
  650SOL     OW 4241   2.761   4.156   1.075
  650SOL    HW1 4242   2.839   4.136   1.127
  650SOL    HW2 4243   2.768   4.099   0.998
  650SOL     MW 4244   2.772   4.146   1.072
  651SOL     OW 4245   1.872   0.945   5.630
  651SOL    HW1 4246   1.812   0.871   5.624
  651SOL    HW2 4247   1.949   0.918   5.581
  651SOL     MW 4248   1.874   0.932   5.623
  652SOL     OW 4249   2.034   3.341   1.027
  652SOL    HW1 4250   2.115   3.297   1.001
  652SOL    HW2 4251   1.969   3.271   1.027
  652SOL     MW 4252   2.036   3.326   1.023
  653SOL     OW 4253   2.380   5.673   5.780
  653SOL    HW1 4254   2.447   5.613   5.814
  653SOL    HW2 4255   2.430   5.743   5.738
  653SOL     MW 4256   2.395   5.675   5.779
  654SOL     OW 4257   3.775   5.228   2.377
  654SOL    HW1 4258   3.809   5.139   2.365
  654SOL    HW2 4259   3.680   5.217   2.377
  654SOL     MW 4260   3.767   5.215   2.375
  655SOL     OW 4261   1.607   4.550   3.990
  655SOL    HW1 4262   1.604   4.510   4.077
  655SOL    HW2 4263   1.629   4.642   4.008
  655SOL     MW 4264   1.610   4.557   4.003
  656SOL     OW 4265   0.583   5.320   4.356
  656SOL    HW1 4266   0.579   5.393   4.294
  656SOL    HW2 4267   0.669   5.330   4.398
  656SOL     MW 4268   0.594   5.331   4.354
  657SOL     OW 4269   1.320   0.052   1.603
  657SOL    HW1 4270   1.357  -0.023   1.650
  657SOL    HW2 4271   1.227   0.050   1.624
  657SOL     MW 4272   1.313   0.042   1.611
  658SOL     OW 4273   0.593   4.203   2.834
  658SOL    HW1 4274   0.567   4.295   2.827
  658SOL    HW2 4275   0.628   4.194   2.922
  658SOL     MW 4276   0.594   4.213   2.844
  659SOL     OW 4277   1.461   2.095   4.532
  659SOL    HW1 4278   1.367   2.112   4.525
  659SOL    HW2 4279   1.467   2.010   4.574
  659SOL     MW 4280   1.450   2.087   4.536
  660SOL     OW 4281   1.067   1.404   1.614
  660SOL    HW1 4282   1.085   1.454   1.535
  660SOL    HW2 4283   1.150   1.362   1.636
  660SOL     MW 4284   1.080   1.405   1.606
  661SOL     OW 4285   1.421   1.047   4.553
  661SOL    HW1 4286   1.332   1.041   4.587
  661SOL    HW2 4287   1.476   1.009   4.621
  661SOL     MW 4288   1.417   1.042   4.566
  662SOL     OW 4289   0.090   2.398   1.783
  662SOL    HW1 4290   0.039   2.319   1.766
  662SOL    HW2 4291   0.164   2.368   1.837
  662SOL     MW 4292   0.093   2.384   1.788
  663SOL     OW 4293   2.594   4.439   4.579
  663SOL    HW1 4294   2.569   4.374   4.513
  663SOL    HW2 4295   2.593   4.522   4.531
  663SOL     MW 4296   2.591   4.441   4.564
  664SOL     OW 4297   0.230   2.181   1.406
  664SOL    HW1 4298   0.220   2.133   1.489
  664SOL    HW2 4299   0.155   2.153   1.354
  664SOL     MW 4300   0.219   2.171   1.410
  665SOL     OW 4301   4.914   3.248   4.379
  665SOL    HW1 4302   4.925   3.171   4.323
  665SOL    HW2 4303   4.829   3.284   4.353
  665SOL     MW 4304   4.904   3.243   4.369
  666SOL     OW 4305   5.284   2.959   4.974
  666SOL    HW1 4306   5.254   2.873   5.005
  666SOL    HW2 4307   5.210   3.017   4.990
  666SOL     MW 4308   5.271   2.955   4.980
  667SOL     OW 4309   1.820   0.664   1.677
  667SOL    HW1 4310   1.794   0.754   1.657
  667SOL    HW2 4311   1.915   0.669   1.690
  667SOL     MW 4312   1.829   0.676   1.676
  668SOL     OW 4313   1.150   5.420   5.117
  668SOL    HW1 4314   1.157   5.439   5.211
  668SOL    HW2 4315   1.100   5.493   5.081
  668SOL     MW 4316   1.145   5.432   5.125
  669SOL     OW 4317   1.495   5.853   3.997
  669SOL    HW1 4318   1.585   5.819   3.992
  669SOL    HW2 4319   1.483   5.900   3.915
  669SOL     MW 4320   1.505   5.854   3.986
  670SOL     OW 4321   1.935   0.311   4.251
  670SOL    HW1 4322   1.864   0.323   4.315
  670SOL    HW2 4323   1.891   0.312   4.166
  670SOL     MW 4324   1.920   0.313   4.249
  671SOL     OW 4325   2.296   0.164   1.476
  671SOL    HW1 4326   2.280   0.244   1.526
  671SOL    HW2 4327   2.320   0.099   1.542
  671SOL     MW 4328   2.297   0.166   1.491
  672SOL     OW 4329   3.950   2.087   6.047
  672SOL    HW1 4330   3.927   2.179   6.039
  672SOL    HW2 4331   3.971   2.075   6.139
  672SOL     MW 4332   3.950   2.097   6.057
  673SOL     OW 4333   2.390   0.272   2.846
  673SOL    HW1 4334   2.439   0.346   2.809
  673SOL    HW2 4335   2.420   0.267   2.937
  673SOL     MW 4336   2.400   0.281   2.853
  674SOL     OW 4337   2.051   0.807   4.328
  674SOL    HW1 4338   1.968   0.848   4.350
  674SOL    HW2 4339   2.033   0.713   4.330
  674SOL     MW 4340   2.038   0.801   4.331
  675SOL     OW 4341   0.556   0.621   1.321
  675SOL    HW1 4342   0.571   0.553   1.255
  675SOL    HW2 4343   0.527   0.573   1.399
  675SOL     MW 4344   0.554   0.606   1.323
  676SOL     OW 4345   2.340   1.156   5.136
  676SOL    HW1 4346   2.375   1.244   5.127
  676SOL    HW2 4347   2.395   1.114   5.202
  676SOL     MW 4348   2.351   1.162   5.143
  677SOL     OW 4349   3.611   0.072   5.067
  677SOL    HW1 4350   3.598  -0.021   5.086
  677SOL    HW2 4351   3.703   0.079   5.039
  677SOL     MW 4352   3.621   0.061   5.066
  678SOL     OW 4353   4.961   3.798   0.016
  678SOL    HW1 4354   5.011   3.768  -0.060
  678SOL    HW2 4355   4.976   3.893   0.018
  678SOL     MW 4356   4.969   3.806   0.006
  679SOL     OW 4357   5.331   6.082   4.119
  679SOL    HW1 4358   5.342   6.055   4.028
  679SOL    HW2 4359   5.239   6.108   4.124
  679SOL     MW 4360   5.320   6.082   4.108
  680SOL     OW 4361   0.898   6.005   1.827
  680SOL    HW1 4362   0.810   6.020   1.860
  680SOL    HW2 4363   0.886   5.986   1.734
  680SOL     MW 4364   0.885   6.005   1.819
  681SOL     OW 4365   0.190   5.599   4.128
  681SOL    HW1 4366   0.111   5.556   4.096
  681SOL    HW2 4367   0.223   5.542   4.197
  681SOL     MW 4368   0.184   5.587   4.133
  682SOL     OW 4369   2.763   5.789   2.780
  682SOL    HW1 4370   2.854   5.814   2.794
  682SOL    HW2 4371   2.767   5.711   2.726
  682SOL     MW 4372   2.775   5.782   2.775
  683SOL     OW 4373   5.884   0.376   1.107
  683SOL    HW1 4374   5.831   0.297   1.098
  683SOL    HW2 4375   5.825   0.441   1.146
  683SOL     MW 4376   5.870   0.374   1.111
  684SOL     OW 4377   4.255   2.460   1.357
  684SOL    HW1 4378   4.180   2.467   1.297
  684SOL    HW2 4379   4.250   2.371   1.391
  684SOL     MW 4380   4.244   2.450   1.353
  685SOL     OW 4381   1.513   1.269   5.286
  685SOL    HW1 4382   1.468   1.286   5.202
  685SOL    HW2 4383   1.606   1.275   5.265
  685SOL     MW 4384   1.519   1.272   5.272
  686SOL     OW 4385   5.678   1.271   5.554
  686SOL    HW1 4386   5.772   1.254   5.548
  686SOL    HW2 4387   5.649   1.274   5.463
  686SOL     MW 4388   5.687   1.269   5.542
  687SOL     OW 4389   5.208   5.298   3.469
  687SOL    HW1 4390   5.153   5.307   3.547
  687SOL    HW2 4391   5.190   5.377   3.417
  687SOL     MW 4392   5.199   5.309   3.472
  688SOL     OW 4393   4.130   4.106   4.520
  688SOL    HW1 4394   4.166   4.151   4.596
  688SOL    HW2 4395   4.058   4.053   4.555
  688SOL     MW 4396   4.125   4.105   4.534
  689SOL     OW 4397   5.000   1.390   1.719
  689SOL    HW1 4398   4.993   1.296   1.736
  689SOL    HW2 4399   4.911   1.423   1.731
  689SOL     MW 4400   4.988   1.382   1.723
  690SOL     OW 4401   4.789   0.427   6.037
  690SOL    HW1 4402   4.751   0.502   5.992
  690SOL    HW2 4403   4.822   0.462   6.120
  690SOL     MW 4404   4.789   0.441   6.042
  691SOL     OW 4405   1.687   4.534   3.571
  691SOL    HW1 4406   1.664   4.536   3.478
  691SOL    HW2 4407   1.692   4.441   3.592
  691SOL     MW 4408   1.685   4.523   3.562
  692SOL     OW 4409   5.638   0.121   3.779
  692SOL    HW1 4410   5.678   0.162   3.703
  692SOL    HW2 4411   5.566   0.178   3.803
  692SOL     MW 4412   5.634   0.133   3.772
  693SOL     OW 4413   1.374   0.366   3.949
  693SOL    HW1 4414   1.355   0.446   3.901
  693SOL    HW2 4415   1.426   0.394   4.024
  693SOL     MW 4416   1.379   0.380   3.953
  694SOL     OW 4417   2.140   4.179   3.953
  694SOL    HW1 4418   2.134   4.173   3.857
  694SOL    HW2 4419   2.223   4.138   3.974
  694SOL     MW 4420   2.150   4.173   3.943
  695SOL     OW 4421   4.401   3.517   1.240
  695SOL    HW1 4422   4.351   3.521   1.159
  695SOL    HW2 4423   4.335   3.512   1.309
  695SOL     MW 4424   4.386   3.517   1.239
  696SOL     OW 4425   0.174   5.477   5.494
  696SOL    HW1 4426   0.167   5.573   5.499
  696SOL    HW2 4427   0.268   5.460   5.497
  696SOL     MW 4428   0.185   5.487   5.495
  697SOL     OW 4429   4.593   0.218   3.549
  697SOL    HW1 4430   4.685   0.245   3.547
  697SOL    HW2 4431   4.550   0.284   3.604
  697SOL     MW 4432   4.599   0.230   3.556
  698SOL     OW 4433   3.886   5.498   5.636
  698SOL    HW1 4434   3.803   5.545   5.637
  698SOL    HW2 4435   3.940   5.546   5.573
  698SOL     MW 4436   3.882   5.510   5.628
  699SOL     OW 4437   3.663   4.098   4.785
  699SOL    HW1 4438   3.672   4.106   4.880
  699SOL    HW2 4439   3.643   4.187   4.756
  699SOL     MW 4440   3.662   4.111   4.793
  700SOL     OW 4441   1.862   4.352   1.122
  700SOL    HW1 4442   1.910   4.372   1.203
  700SOL    HW2 4443   1.780   4.313   1.153
  700SOL     MW 4444   1.857   4.349   1.137
  701SOL     OW 4445   6.070   5.406   5.943
  701SOL    HW1 4446   5.981   5.371   5.947
  701SOL    HW2 4447   6.085   5.422   5.850
  701SOL     MW 4448   6.061   5.403   5.932
  702SOL     OW 4449   3.940   0.629   2.119
  702SOL    HW1 4450   3.924   0.573   2.044
  702SOL    HW2 4451   4.015   0.589   2.163
  702SOL     MW 4452   3.948   0.617   2.115
  703SOL     OW 4453   1.071   1.092   2.478
  703SOL    HW1 4454   0.983   1.117   2.505
  703SOL    HW2 4455   1.073   0.997   2.490
  703SOL     MW 4456   1.060   1.083   2.483
  704SOL     OW 4457   2.886   4.127   5.183
  704SOL    HW1 4458   2.877   4.095   5.093
  704SOL    HW2 4459   2.915   4.218   5.173
  704SOL     MW 4460   2.889   4.134   5.170
  705SOL     OW 4461   4.397   4.798   3.566
  705SOL    HW1 4462   4.381   4.717   3.518
  705SOL    HW2 4463   4.486   4.789   3.600
  705SOL     MW 4464   4.406   4.787   3.564
  706SOL     OW 4465   0.719   5.048   1.375
  706SOL    HW1 4466   0.706   5.023   1.467
  706SOL    HW2 4467   0.750   4.968   1.333
  706SOL     MW 4468   0.721   5.034   1.382
  707SOL     OW 4469   0.664   5.101   4.210
  707SOL    HW1 4470   0.616   5.168   4.259
  707SOL    HW2 4471   0.710   5.150   4.141
  707SOL     MW 4472   0.663   5.116   4.207
  708SOL     OW 4473   0.319   5.792   5.439
  708SOL    HW1 4474   0.258   5.848   5.391
  708SOL    HW2 4475   0.370   5.852   5.494
  708SOL     MW 4476   0.317   5.807   5.440
  709SOL     OW 4477   5.360   4.178   4.821
  709SOL    HW1 4478   5.336   4.144   4.908
  709SOL    HW2 4479   5.332   4.269   4.823
  709SOL     MW 4480   5.353   4.185   4.833
  710SOL     OW 4481   0.163   3.586   0.517
  710SOL    HW1 4482   0.086   3.551   0.562
  710SOL    HW2 4483   0.198   3.511   0.468
  710SOL     MW 4484   0.158   3.572   0.517
  711SOL     OW 4485   1.930   5.370   1.027
  711SOL    HW1 4486   1.977   5.390   1.108
  711SOL    HW2 4487   1.838   5.385   1.047
  711SOL     MW 4488   1.925   5.374   1.040
  712SOL     OW 4489   0.246   0.739   2.002
  712SOL    HW1 4490   0.210   0.720   1.915
  712SOL    HW2 4491   0.328   0.785   1.984
  712SOL     MW 4492   0.252   0.742   1.988
  713SOL     OW 4493   2.375   1.819   6.032
  713SOL    HW1 4494   2.340   1.792   5.947
  713SOL    HW2 4495   2.346   1.750   6.092
  713SOL     MW 4496   2.367   1.806   6.028
  714SOL     OW 4497   1.284   3.176   5.217
  714SOL    HW1 4498   1.370   3.143   5.245
  714SOL    HW2 4499   1.222   3.129   5.273
  714SOL     MW 4500   1.287   3.165   5.228
  715SOL     OW 4501   5.865   3.911   3.417
  715SOL    HW1 4502   5.784   3.962   3.424
  715SOL    HW2 4503   5.904   3.917   3.504
  715SOL     MW 4504   5.860   3.919   3.429
  716SOL     OW 4505   4.829   1.588   3.404
  716SOL    HW1 4506   4.919   1.593   3.437
  716SOL    HW2 4507   4.800   1.500   3.427
  716SOL     MW 4508   4.837   1.578   3.411
  717SOL     OW 4509   3.915   0.105   0.832
  717SOL    HW1 4510   3.941   0.197   0.841
  717SOL    HW2 4511   3.970   0.057   0.893
  717SOL     MW 4512   3.926   0.111   0.840
  718SOL     OW 4513   4.440   0.650   2.779
  718SOL    HW1 4514   4.399   0.590   2.718
  718SOL    HW2 4515   4.394   0.636   2.862
  718SOL     MW 4516   4.429   0.641   2.782
  719SOL     OW 4517   3.870   5.716   2.582
  719SOL    HW1 4518   3.874   5.719   2.486
  719SOL    HW2 4519   3.920   5.638   2.606
  719SOL     MW 4520   3.877   5.707   2.572
  720SOL     OW 4521   2.319   0.844   6.060
  720SOL    HW1 4522   2.283   0.842   6.149
  720SOL    HW2 4523   2.267   0.779   6.012
  720SOL     MW 4524   2.308   0.835   6.065
  721SOL     OW 4525   1.397   3.666   2.839
  721SOL    HW1 4526   1.330   3.618   2.789
  721SOL    HW2 4527   1.427   3.733   2.778
  721SOL     MW 4528   1.392   3.668   2.825
  722SOL     OW 4529   6.019   4.166   5.162
  722SOL    HW1 4530   5.994   4.118   5.082
  722SOL    HW2 4531   5.973   4.250   5.155
  722SOL     MW 4532   6.010   4.170   5.151
  723SOL     OW 4533   3.767   3.927   5.621
  723SOL    HW1 4534   3.683   3.894   5.591
  723SOL    HW2 4535   3.757   4.022   5.618
  723SOL     MW 4536   3.755   3.935   5.616
  724SOL     OW 4537   2.091   5.933   0.608
  724SOL    HW1 4538   2.160   5.909   0.545
  724SOL    HW2 4539   2.018   5.874   0.587
  724SOL     MW 4540   2.091   5.922   0.597
  725SOL     OW 4541   3.935   5.906   3.172
  725SOL    HW1 4542   3.977   5.852   3.105
  725SOL    HW2 4543   3.899   5.843   3.234
  725SOL     MW 4544   3.936   5.891   3.171
  726SOL     OW 4545   6.098   3.901   5.752
  726SOL    HW1 4546   6.032   3.890   5.821
  726SOL    HW2 4547   6.121   3.811   5.726
  726SOL     MW 4548   6.092   3.888   5.758
  727SOL     OW 4549   5.081   3.780   0.954
  727SOL    HW1 4550   5.160   3.752   0.906
  727SOL    HW2 4551   5.049   3.855   0.905
  727SOL     MW 4552   5.087   3.786   0.942
  728SOL     OW 4553   5.946   1.525   0.695
  728SOL    HW1 4554   5.906   1.576   0.624
  728SOL    HW2 4555   5.873   1.487   0.744
  728SOL     MW 4556   5.932   1.527   0.693
  729SOL     OW 4557   5.249   5.542   5.812
  729SOL    HW1 4558   5.273   5.631   5.835
  729SOL    HW2 4559   5.324   5.509   5.762
  729SOL     MW 4560   5.262   5.549   5.808
  730SOL     OW 4561   5.743   4.417   5.592
  730SOL    HW1 4562   5.752   4.511   5.581
  730SOL    HW2 4563   5.828   4.382   5.563
  730SOL     MW 4564   5.755   4.424   5.587
  731SOL     OW 4565   5.327   1.588   0.129
  731SOL    HW1 4566   5.296   1.677   0.147
  731SOL    HW2 4567   5.253   1.544   0.089
  731SOL     MW 4568   5.314   1.594   0.126
  732SOL     OW 4569   0.427   5.134   1.798
  732SOL    HW1 4570   0.363   5.202   1.819
  732SOL    HW2 4571   0.510   5.181   1.788
  732SOL     MW 4572   0.430   5.148   1.800
  733SOL     OW 4573   3.137   2.457   0.540
  733SOL    HW1 4574   3.155   2.539   0.586
  733SOL    HW2 4575   3.042   2.457   0.527
  733SOL     MW 4576   3.127   2.467   0.543
  734SOL     OW 4577   3.919   0.690   1.579
  734SOL    HW1 4578   3.825   0.708   1.573
  734SOL    HW2 4579   3.925   0.596   1.596
  734SOL     MW 4580   3.908   0.680   1.581
  735SOL     OW 4581   4.439   0.585   3.267
  735SOL    HW1 4582   4.463   0.668   3.225
  735SOL    HW2 4583   4.521   0.536   3.273
  735SOL     MW 4584   4.452   0.590   3.263
  736SOL     OW 4585   4.553   1.071   4.807
  736SOL    HW1 4586   4.509   1.040   4.728
  736SOL    HW2 4587   4.487   1.126   4.850
  736SOL     MW 4588   4.539   1.074   4.802
  737SOL     OW 4589   4.498   1.196   5.212
  737SOL    HW1 4590   4.465   1.272   5.260
  737SOL    HW2 4591   4.570   1.230   5.159
  737SOL     MW 4592   4.503   1.210   5.211
  738SOL     OW 4593   0.927   2.767   2.634
  738SOL    HW1 4594   0.923   2.766   2.539
  738SOL    HW2 4595   0.878   2.845   2.659
  738SOL     MW 4596   0.920   2.777   2.625
  739SOL     OW 4597   0.621   5.379   4.913
  739SOL    HW1 4598   0.626   5.342   5.001
  739SOL    HW2 4599   0.543   5.340   4.875
  739SOL     MW 4600   0.612   5.369   4.920
  740SOL     OW 4601   3.028   4.032   4.793
  740SOL    HW1 4602   2.944   4.027   4.838
  740SOL    HW2 4603   3.040   3.946   4.754
  740SOL     MW 4604   3.019   4.020   4.794
  741SOL     OW 4605   1.228   0.566   1.458
  741SOL    HW1 4606   1.248   0.472   1.457
  741SOL    HW2 4607   1.136   0.571   1.433
  741SOL     MW 4608   1.219   0.555   1.455
  742SOL     OW 4609   5.112   5.735   6.032
  742SOL    HW1 4610   5.037   5.687   5.997
  742SOL    HW2 4611   5.171   5.747   5.958
  742SOL     MW 4612   5.110   5.731   6.018
  743SOL     OW 4613   2.156   4.361   1.565
  743SOL    HW1 4614   2.220   4.403   1.507
  743SOL    HW2 4615   2.201   4.356   1.650
  743SOL     MW 4616   2.170   4.366   1.568
  744SOL     OW 4617   3.972   1.416   5.556
  744SOL    HW1 4618   4.015   1.334   5.534
  744SOL    HW2 4619   3.910   1.431   5.485
  744SOL     MW 4620   3.970   1.408   5.544
  745SOL     OW 4621   4.140   5.996   3.320
  745SOL    HW1 4622   4.128   6.082   3.359
  745SOL    HW2 4623   4.064   5.984   3.263
  745SOL     MW 4624   4.129   6.005   3.317
  746SOL     OW 4625   1.426   5.718   2.698
  746SOL    HW1 4626   1.358   5.721   2.631
  746SOL    HW2 4627   1.379   5.730   2.781
  746SOL     MW 4628   1.412   5.720   2.700
  747SOL     OW 4629   0.889   4.931   4.368
  747SOL    HW1 4630   0.912   4.977   4.449
  747SOL    HW2 4631   0.807   4.972   4.340
  747SOL     MW 4632   0.881   4.942   4.375
  748SOL     OW 4633   5.399   2.072   3.061
  748SOL    HW1 4634   5.449   1.998   3.093
  748SOL    HW2 4635   5.322   2.033   3.020
  748SOL     MW 4636   5.395   2.058   3.060
  749SOL     OW 4637   3.818   1.925   4.932
  749SOL    HW1 4638   3.860   1.868   4.996
  749SOL    HW2 4639   3.725   1.904   4.938
  749SOL     MW 4640   3.811   1.915   4.941
  750SOL     OW 4641   5.125   1.401   3.840
  750SOL    HW1 4642   5.155   1.390   3.930
  750SOL    HW2 4643   5.174   1.476   3.807
  750SOL     MW 4644   5.135   1.409   3.847
  751SOL     OW 4645   4.182   3.613   5.931
  751SOL    HW1 4646   4.268   3.613   5.889
  751SOL    HW2 4647   4.187   3.682   5.996
  751SOL     MW 4648   4.194   3.622   5.934
  752SOL     OW 4649   2.381   5.842   6.112
  752SOL    HW1 4650   2.464   5.874   6.147
  752SOL    HW2 4651   2.335   5.808   6.189
  752SOL     MW 4652   2.386   5.842   6.126
  753SOL     OW 4653   0.512   4.599   4.399
  753SOL    HW1 4654   0.580   4.542   4.362
  753SOL    HW2 4655   0.506   4.573   4.491
  753SOL     MW 4656   0.520   4.588   4.406
  754SOL     OW 4657   2.917   3.905   0.996
  754SOL    HW1 4658   2.867   3.838   1.043
  754SOL    HW2 4659   2.960   3.955   1.065
  754SOL     MW 4660   2.916   3.903   1.011
  755SOL     OW 4661   2.148   5.857   5.283
  755SOL    HW1 4662   2.175   5.804   5.358
  755SOL    HW2 4663   2.092   5.925   5.320
  755SOL     MW 4664   2.144   5.859   5.297
  756SOL     OW 4665   2.812   0.469   5.076
  756SOL    HW1 4666   2.718   0.455   5.065
  756SOL    HW2 4667   2.839   0.514   4.996
  756SOL     MW 4668   2.803   0.473   5.064
  757SOL     OW 4669   1.394   2.577   5.392
  757SOL    HW1 4670   1.433   2.524   5.461
  757SOL    HW2 4671   1.442   2.660   5.395
  757SOL     MW 4672   1.405   2.581   5.401
  758SOL     OW 4673   4.311   2.323   1.038
  758SOL    HW1 4674   4.295   2.255   1.104
  758SOL    HW2 4675   4.365   2.388   1.083
  758SOL     MW 4676   4.316   2.323   1.052
  759SOL     OW 4677   4.416   3.341   0.150
  759SOL    HW1 4678   4.476   3.372   0.082
  759SOL    HW2 4679   4.471   3.332   0.228
  759SOL     MW 4680   4.431   3.344   0.152
  760SOL     OW 4681   5.076   2.586   3.440
  760SOL    HW1 4682   5.076   2.555   3.349
  760SOL    HW2 4683   4.988   2.623   3.452
  760SOL     MW 4684   5.064   2.586   3.430
  761SOL     OW 4685   0.844   3.556   0.615
  761SOL    HW1 4686   0.916   3.598   0.661
  761SOL    HW2 4687   0.858   3.462   0.629
  761SOL     MW 4688   0.855   3.549   0.622
  762SOL     OW 4689   3.289   5.859   5.684
  762SOL    HW1 4690   3.215   5.876   5.744
  762SOL    HW2 4691   3.346   5.800   5.733
  762SOL     MW 4692   3.287   5.854   5.698
  763SOL     OW 4693   0.153   2.565   1.155
  763SOL    HW1 4694   0.093   2.539   1.225
  763SOL    HW2 4695   0.132   2.507   1.083
  763SOL     MW 4696   0.143   2.555   1.155
  764SOL     OW 4697   5.448   5.520   2.619
  764SOL    HW1 4698   5.393   5.503   2.696
  764SOL    HW2 4699   5.523   5.462   2.630
  764SOL     MW 4700   5.450   5.510   2.630
  765SOL     OW 4701   6.112   5.677   1.447
  765SOL    HW1 4702   6.047   5.712   1.385
  765SOL    HW2 4703   6.181   5.744   1.449
  765SOL     MW 4704   6.112   5.690   1.439
  766SOL     OW 4705   4.501   0.623   0.875
  766SOL    HW1 4706   4.475   0.713   0.898
  766SOL    HW2 4707   4.443   0.568   0.928
  766SOL     MW 4708   4.490   0.628   0.885
  767SOL     OW 4709   2.948   5.747   4.780
  767SOL    HW1 4710   2.985   5.821   4.828
  767SOL    HW2 4711   2.857   5.743   4.810
  767SOL     MW 4712   2.941   5.756   4.790
  768SOL     OW 4713   0.091   4.228   4.406
  768SOL    HW1 4714   0.090   4.321   4.385
  768SOL    HW2 4715   0.173   4.196   4.368
  768SOL     MW 4716   0.101   4.236   4.398
  769SOL     OW 4717   6.095   2.252   5.215
  769SOL    HW1 4718   6.001   2.239   5.208
  769SOL    HW2 4719   6.115   2.321   5.152
  769SOL     MW 4720   6.085   2.259   5.206
  770SOL     OW 4721   0.430   0.732   6.015
  770SOL    HW1 4722   0.430   0.821   6.049
  770SOL    HW2 4723   0.381   0.682   6.080
  770SOL     MW 4724   0.424   0.737   6.028
  771SOL     OW 4725   4.357   0.999   0.220
  771SOL    HW1 4726   4.348   0.915   0.266
  771SOL    HW2 4727   4.438   1.037   0.253
  771SOL     MW 4728   4.366   0.993   0.230
  772SOL     OW 4729   6.029   0.744   2.854
  772SOL    HW1 4730   6.066   0.765   2.940
  772SOL    HW2 4731   5.986   0.825   2.826
  772SOL     MW 4732   6.028   0.757   2.862
  773SOL     OW 4733   1.535   0.640  -0.001
  773SOL    HW1 4734   1.593   0.641   0.075
  773SOL    HW2 4735   1.474   0.712   0.013
  773SOL     MW 4736   1.535   0.649   0.010
  774SOL     OW 4737   5.455   5.532   5.649
  774SOL    HW1 4738   5.484   5.623   5.638
  774SOL    HW2 4739   5.489   5.486   5.572
  774SOL     MW 4740   5.463   5.538   5.638
  775SOL     OW 4741   1.350   2.080   2.894
  775SOL    HW1 4742   1.419   2.134   2.856
  775SOL    HW2 4743   1.395   1.998   2.918
  775SOL     MW 4744   1.365   2.077   2.892
  776SOL     OW 4745   0.495   1.152   0.951
  776SOL    HW1 4746   0.484   1.241   0.986
  776SOL    HW2 4747   0.441   1.151   0.872
  776SOL     MW 4748   0.486   1.164   0.945
  777SOL     OW 4749   2.240   3.745   0.381
  777SOL    HW1 4750   2.293   3.787   0.315
  777SOL    HW2 4751   2.292   3.669   0.409
  777SOL     MW 4752   2.254   3.741   0.377
  778SOL     OW 4753   0.953   2.153   4.269
  778SOL    HW1 4754   1.013   2.106   4.212
  778SOL    HW2 4755   1.003   2.228   4.302
  778SOL     MW 4756   0.967   2.157   4.266
  779SOL     OW 4757   3.666   2.299   5.301
  779SOL    HW1 4758   3.608   2.252   5.240
  779SOL    HW2 4759   3.742   2.242   5.311
  779SOL     MW 4760   3.668   2.286   5.295
  780SOL     OW 4761   1.059   5.077   3.316
  780SOL    HW1 4762   1.116   5.138   3.268
  780SOL    HW2 4763   1.114   5.041   3.385
  780SOL     MW 4764   1.073   5.080   3.318
  781SOL     OW 4765   4.305   6.104   4.392
  781SOL    HW1 4766   4.269   6.192   4.384
  781SOL    HW2 4767   4.351   6.104   4.476
  781SOL     MW 4768   4.306   6.115   4.401
  782SOL     OW 4769   4.778   1.153   5.122
  782SOL    HW1 4770   4.844   1.113   5.179
  782SOL    HW2 4771   4.813   1.239   5.101
  782SOL     MW 4772   4.791   1.159   5.127
  783SOL     OW 4773   2.909   0.086   4.350
  783SOL    HW1 4774   2.915   0.181   4.360
  783SOL    HW2 4775   2.976   0.065   4.285
  783SOL     MW 4776   2.919   0.095   4.343
  784SOL     OW 4777   2.423   3.699   4.864
  784SOL    HW1 4778   2.394   3.723   4.952
  784SOL    HW2 4779   2.384   3.765   4.807
  784SOL     MW 4780   2.414   3.710   4.868
  785SOL     OW 4781   4.991   2.223   4.620
  785SOL    HW1 4782   5.047   2.165   4.567
  785SOL    HW2 4783   5.041   2.304   4.628
  785SOL     MW 4784   5.005   2.226   4.614
  786SOL     OW 4785   3.786   5.193   0.596
  786SOL    HW1 4786   3.855   5.141   0.637
  786SOL    HW2 4787   3.799   5.282   0.628
  786SOL     MW 4788   3.796   5.197   0.604
  787SOL     OW 4789   3.677   0.955   3.134
  787SOL    HW1 4790   3.680   0.867   3.172
  787SOL    HW2 4791   3.639   0.942   3.047
  787SOL     MW 4792   3.672   0.942   3.128
  788SOL     OW 4793   1.565   1.204   1.281
  788SOL    HW1 4794   1.545   1.284   1.329
  788SOL    HW2 4795   1.524   1.134   1.333
  788SOL     MW 4796   1.557   1.205   1.294
  789SOL     OW 4797   0.848   4.901   0.249
  789SOL    HW1 4798   0.835   4.863   0.336
  789SOL    HW2 4799   0.762   4.897   0.207
  789SOL     MW 4800   0.835   4.895   0.254
  790SOL     OW 4801   6.038   5.851   2.660
  790SOL    HW1 4802   6.122   5.806   2.649
  790SOL    HW2 4803   6.052   5.937   2.620
  790SOL     MW 4804   6.051   5.856   2.654
  791SOL     OW 4805   4.519   2.952   5.802
  791SOL    HW1 4806   4.472   2.869   5.800
  791SOL    HW2 4807   4.543   2.968   5.710
  791SOL     MW 4808   4.516   2.943   5.790
  792SOL     OW 4809   4.825   2.402   0.672
  792SOL    HW1 4810   4.876   2.411   0.590
  792SOL    HW2 4811   4.826   2.308   0.689
  792SOL     MW 4812   4.832   2.391   0.663
  793SOL     OW 4813   4.401   1.436   0.850
  793SOL    HW1 4814   4.439   1.435   0.761
  793SOL    HW2 4815   4.350   1.518   0.852
  793SOL     MW 4816   4.399   1.446   0.839
  794SOL     OW 4817   4.305   1.325   3.397
  794SOL    HW1 4818   4.348   1.292   3.317
  794SOL    HW2 4819   4.375   1.325   3.463
  794SOL     MW 4820   4.320   1.320   3.395
  795SOL     OW 4821   3.416   5.616   2.207
  795SOL    HW1 4822   3.391   5.527   2.232
  795SOL    HW2 4823   3.340   5.669   2.231
  795SOL     MW 4824   3.403   5.611   2.213
  796SOL     OW 4825   2.972   1.037   0.232
  796SOL    HW1 4826   2.882   1.068   0.227
  796SOL    HW2 4827   3.026   1.116   0.225
  796SOL     MW 4828   2.968   1.051   0.230
  797SOL     OW 4829   4.087   5.184   4.133
  797SOL    HW1 4830   4.016   5.143   4.084
  797SOL    HW2 4831   4.134   5.236   4.068
  797SOL     MW 4832   4.084   5.185   4.119
  798SOL     OW 4833   3.257   1.681   4.256
  798SOL    HW1 4834   3.321   1.661   4.324
  798SOL    HW2 4835   3.239   1.774   4.268
  798SOL     MW 4836   3.263   1.690   4.267
  799SOL     OW 4837   0.427   0.253   4.633
  799SOL    HW1 4838   0.488   0.317   4.669
  799SOL    HW2 4839   0.377   0.223   4.709
  799SOL     MW 4840   0.428   0.257   4.647
  800SOL     OW 4841   4.815   4.110   4.907
  800SOL    HW1 4842   4.849   4.134   4.993
  800SOL    HW2 4843   4.725   4.142   4.907
  800SOL     MW 4844   4.808   4.117   4.918
  801SOL     OW 4845   4.588   6.127   0.056
  801SOL    HW1 4846   4.666   6.179   0.036
  801SOL    HW2 4847   4.580   6.067  -0.017
  801SOL     MW 4848   4.597   6.126   0.044
  802SOL     OW 4849   2.758   0.385   0.965
  802SOL    HW1 4850   2.663   0.391   0.960
  802SOL    HW2 4851   2.781   0.429   1.046
  802SOL     MW 4852   2.749   0.391   0.975
  803SOL     OW 4853   4.757   5.372   1.059
  803SOL    HW1 4854   4.849   5.370   1.031
  803SOL    HW2 4855   4.718   5.293   1.020
  803SOL     MW 4856   4.764   5.361   1.050
  804SOL     OW 4857   0.125   1.682   4.661
  804SOL    HW1 4858   0.122   1.680   4.565
  804SOL    HW2 4859   0.201   1.628   4.683
  804SOL     MW 4860   0.135   1.675   4.651
  805SOL     OW 4861   5.043   3.848   4.489
  805SOL    HW1 4862   5.138   3.842   4.497
  805SOL    HW2 4863   5.012   3.861   4.579
  805SOL     MW 4864   5.051   3.849   4.502
  806SOL     OW 4865   5.748   4.602   0.029
  806SOL    HW1 4866   5.670   4.657   0.039
  806SOL    HW2 4867   5.727   4.522   0.076
  806SOL     MW 4868   5.735   4.599   0.036
  807SOL     OW 4869   4.506   0.821   1.989
  807SOL    HW1 4870   4.476   0.886   1.925
  807SOL    HW2 4871   4.444   0.749   1.982
  807SOL     MW 4872   4.495   0.820   1.980
  808SOL     OW 4873   2.099   5.562   4.759
  808SOL    HW1 4874   2.163   5.633   4.751
  808SOL    HW2 4875   2.093   5.525   4.672
  808SOL     MW 4876   2.107   5.567   4.747
  809SOL     OW 4877   6.060   2.845   1.133
  809SOL    HW1 4878   6.005   2.843   1.055
  809SOL    HW2 4879   6.145   2.811   1.104
  809SOL     MW 4880   6.064   2.841   1.120
  810SOL     OW 4881   4.107   1.145   0.143
  810SOL    HW1 4882   4.068   1.060   0.166
  810SOL    HW2 4883   4.199   1.125   0.126
  810SOL     MW 4884   4.114   1.132   0.145
  811SOL     OW 4885   6.067   3.366   2.109
  811SOL    HW1 4886   6.095   3.449   2.071
  811SOL    HW2 4887   6.014   3.391   2.185
  811SOL     MW 4888   6.064   3.379   2.114
  812SOL     OW 4889   5.195   1.291   5.033
  812SOL    HW1 4890   5.223   1.269   4.945
  812SOL    HW2 4891   5.240   1.373   5.053
  812SOL     MW 4892   5.204   1.299   5.024
  813SOL     OW 4893   2.792   4.752   0.020
  813SOL    HW1 4894   2.746   4.824   0.065
  813SOL    HW2 4895   2.782   4.771  -0.072
  813SOL     MW 4896   2.785   4.764   0.013
  814SOL     OW 4897   4.391   3.414   4.757
  814SOL    HW1 4898   4.442   3.417   4.838
  814SOL    HW2 4899   4.419   3.332   4.715
  814SOL     MW 4900   4.401   3.404   4.762
  815SOL     OW 4901   4.687   4.450   0.016
  815SOL    HW1 4902   4.600   4.440  -0.023
  815SOL    HW2 4903   4.675   4.514   0.084
  815SOL     MW 4904   4.675   4.457   0.020
  816SOL     OW 4905   0.018   4.966   2.514
  816SOL    HW1 4906   0.101   4.927   2.488
  816SOL    HW2 4907   0.042   5.044   2.564
  816SOL     MW 4908   0.032   4.971   2.517
  817SOL     OW 4909   0.312   0.800   5.052
  817SOL    HW1 4910   0.309   0.752   4.969
  817SOL    HW2 4911   0.357   0.740   5.112
  817SOL     MW 4912   0.318   0.786   5.049
  818SOL     OW 4913   4.510   5.654   0.135
  818SOL    HW1 4914   4.502   5.561   0.154
  818SOL    HW2 4915   4.602   5.666   0.112
  818SOL     MW 4916   4.521   5.644   0.135
  819SOL     OW 4917   1.834   5.082   3.884
  819SOL    HW1 4918   1.771   5.015   3.911
  819SOL    HW2 4919   1.805   5.109   3.798
  819SOL     MW 4920   1.822   5.077   3.877
  820SOL     OW 4921   3.219   3.295   5.450
  820SOL    HW1 4922   3.173   3.213   5.467
  820SOL    HW2 4923   3.154   3.351   5.408
  820SOL     MW 4924   3.205   3.292   5.447
  821SOL     OW 4925   2.155   5.751   5.015
  821SOL    HW1 4926   2.095   5.734   5.088
  821SOL    HW2 4927   2.240   5.764   5.056
  821SOL     MW 4928   2.158   5.750   5.030
  822SOL     OW 4929   3.378   5.817   4.771
  822SOL    HW1 4930   3.307   5.858   4.820
  822SOL    HW2 4931   3.348   5.726   4.758
  822SOL     MW 4932   3.365   5.810   4.775
  823SOL     OW 4933   0.696   1.815   2.453
  823SOL    HW1 4934   0.610   1.815   2.411
  823SOL    HW2 4935   0.757   1.792   2.383
  823SOL     MW 4936   0.693   1.812   2.438
  824SOL     OW 4937   3.061   4.550   1.312
  824SOL    HW1 4938   3.014   4.576   1.233
  824SOL    HW2 4939   3.021   4.601   1.382
  824SOL     MW 4940   3.050   4.560   1.311
  825SOL     OW 4941   0.533   6.094   0.279
  825SOL    HW1 4942   0.447   6.100   0.237
  825SOL    HW2 4943   0.564   6.006   0.256
  825SOL     MW 4944   0.526   6.083   0.270
  826SOL     OW 4945   2.996   5.872   2.940
  826SOL    HW1 4946   2.919   5.915   2.977
  826SOL    HW2 4947   3.063   5.941   2.939
  826SOL     MW 4948   2.995   5.887   2.945
  827SOL     OW 4949   0.734   3.203   0.996
  827SOL    HW1 4950   0.662   3.159   1.040
  827SOL    HW2 4951   0.706   3.209   0.904
  827SOL     MW 4952   0.721   3.198   0.990
  828SOL     OW 4953   3.732   2.545   5.318
  828SOL    HW1 4954   3.659   2.598   5.287
  828SOL    HW2 4955   3.697   2.457   5.326
  828SOL     MW 4956   3.719   2.541   5.315
  829SOL     OW 4957   1.487   3.806   1.239
  829SOL    HW1 4958   1.566   3.773   1.282
  829SOL    HW2 4959   1.484   3.759   1.156
  829SOL     MW 4960   1.497   3.796   1.234
  830SOL     OW 4961   5.988   0.299   4.434
  830SOL    HW1 4962   5.916   0.342   4.479
  830SOL    HW2 4963   5.961   0.296   4.342
  830SOL     MW 4964   5.975   0.304   4.428
  831SOL     OW 4965   1.103   0.560   5.418
  831SOL    HW1 4966   1.016   0.582   5.385
  831SOL    HW2 4967   1.115   0.615   5.496
  831SOL     MW 4968   1.094   0.570   5.424
  832SOL     OW 4969   1.884   4.940   6.099
  832SOL    HW1 4970   1.938   4.878   6.050
  832SOL    HW2 4971   1.825   4.884   6.150
  832SOL     MW 4972   1.883   4.925   6.099
  833SOL     OW 4973   4.666   2.412   6.124
  833SOL    HW1 4974   4.664   2.320   6.097
  833SOL    HW2 4975   4.590   2.422   6.182
  833SOL     MW 4976   4.656   2.402   6.128
  834SOL     OW 4977   1.903   0.691   5.301
  834SOL    HW1 4978   1.958   0.730   5.368
  834SOL    HW2 4979   1.849   0.763   5.269
  834SOL     MW 4980   1.903   0.705   5.305
  835SOL     OW 4981   1.949   1.509   1.496
  835SOL    HW1 4982   2.032   1.476   1.531
  835SOL    HW2 4983   1.959   1.604   1.496
  835SOL     MW 4984   1.961   1.517   1.500
  836SOL     OW 4985   1.198   4.169   3.522
  836SOL    HW1 4986   1.206   4.264   3.520
  836SOL    HW2 4987   1.270   4.138   3.466
  836SOL     MW 4988   1.208   4.177   3.515
  837SOL     OW 4989   2.368   3.039   5.763
  837SOL    HW1 4990   2.320   3.047   5.845
  837SOL    HW2 4991   2.366   2.945   5.743
  837SOL     MW 4992   2.362   3.028   5.771
  838SOL     OW 4993   3.248   0.746   0.317
  838SOL    HW1 4994   3.236   0.657   0.350
  838SOL    HW2 4995   3.212   0.802   0.386
  838SOL     MW 4996   3.242   0.742   0.329
  839SOL     OW 4997   4.972   3.876   4.036
  839SOL    HW1 4998   4.956   3.795   4.085
  839SOL    HW2 4999   5.049   3.914   4.078
  839SOL     MW 5000   4.980   3.871   4.048
  840SOL     OW 5001   1.912   4.325   4.951
  840SOL    HW1 5002   1.836   4.275   4.920
  840SOL    HW2 5003   1.879   4.374   5.027
  840SOL     MW 5004   1.898   4.325   4.957
  841SOL     OW 5005   3.884   0.969   5.157
  841SOL    HW1 5006   3.878   1.044   5.099
  841SOL    HW2 5007   3.910   0.896   5.101
  841SOL     MW 5008   3.886   0.969   5.143
  842SOL     OW 5009   5.872   1.253   2.280
  842SOL    HW1 5010   5.862   1.347   2.296
  842SOL    HW2 5011   5.889   1.246   2.186
  842SOL     MW 5012   5.873   1.264   2.270
  843SOL     OW 5013   0.913   0.763   1.519
  843SOL    HW1 5014   0.833   0.801   1.481
  843SOL    HW2 5015   0.882   0.689   1.570
  843SOL     MW 5016   0.899   0.759   1.520
  844SOL     OW 5017   2.591   4.604   0.990
  844SOL    HW1 5018   2.635   4.672   0.939
  844SOL    HW2 5019   2.661   4.556   1.033
  844SOL     MW 5020   2.605   4.607   0.989
  845SOL     OW 5021   2.889   0.464   2.089
  845SOL    HW1 5022   2.872   0.544   2.039
  845SOL    HW2 5023   2.872   0.393   2.027
  845SOL     MW 5024   2.885   0.465   2.075
  846SOL     OW 5025   3.571   0.391   0.279
  846SOL    HW1 5026   3.609   0.439   0.206
  846SOL    HW2 5027   3.485   0.364   0.247
  846SOL     MW 5028   3.565   0.393   0.265
  847SOL     OW 5029   4.195   2.009   5.940
  847SOL    HW1 5030   4.106   2.031   5.964
  847SOL    HW2 5031   4.249   2.044   6.011
  847SOL     MW 5032   4.191   2.016   5.952
  848SOL     OW 5033   2.243   4.671   3.564
  848SOL    HW1 5034   2.305   4.600   3.550
  848SOL    HW2 5035   2.242   4.684   3.659
  848SOL     MW 5036   2.250   4.664   3.574
  849SOL     OW 5037   5.072   3.995   5.592
  849SOL    HW1 5038   5.045   3.935   5.522
  849SOL    HW2 5039   5.165   3.975   5.606
  849SOL     MW 5040   5.080   3.985   5.584
  850SOL     OW 5041   2.016   4.899   4.918
  850SOL    HW1 5042   1.997   4.911   4.825
  850SOL    HW2 5043   1.998   4.807   4.935
  850SOL     MW 5044   2.011   4.889   4.908
  851SOL     OW 5045   3.314   3.041   1.226
  851SOL    HW1 5046   3.326   3.135   1.212
  851SOL    HW2 5047   3.223   3.025   1.199
  851SOL     MW 5048   3.304   3.051   1.221
  852SOL     OW 5049   0.109   5.628   4.966
  852SOL    HW1 5050   0.134   5.543   5.001
  852SOL    HW2 5051   0.192   5.675   4.957
  852SOL     MW 5052   0.123   5.623   4.969
  853SOL     OW 5053   5.491   4.051   4.390
  853SOL    HW1 5054   5.567   4.003   4.357
  853SOL    HW2 5055   5.434   3.984   4.427
  853SOL     MW 5056   5.493   4.036   4.391
  854SOL     OW 5057   2.433   1.190   3.707
  854SOL    HW1 5058   2.428   1.276   3.666
  854SOL    HW2 5059   2.448   1.209   3.800
  854SOL     MW 5060   2.435   1.203   3.714
  855SOL     OW 5061   5.996   5.281   1.232
  855SOL    HW1 5062   5.951   5.336   1.296
  855SOL    HW2 5063   5.943   5.289   1.152
  855SOL     MW 5064   5.983   5.289   1.230
  856SOL     OW 5065   1.682   2.554   3.563
  856SOL    HW1 5066   1.697   2.608   3.640
  856SOL    HW2 5067   1.749   2.486   3.568
  856SOL     MW 5068   1.693   2.552   3.574
  857SOL     OW 5069   1.384   0.781   1.360
  857SOL    HW1 5070   1.319   0.850   1.369
  857SOL    HW2 5071   1.347   0.706   1.408
  857SOL     MW 5072   1.371   0.780   1.368
  858SOL     OW 5073   4.133   2.659   0.891
  858SOL    HW1 5074   4.221   2.643   0.858
  858SOL    HW2 5075   4.091   2.713   0.824
  858SOL     MW 5076   4.139   2.664   0.878
  859SOL     OW 5077   3.348   0.597   4.863
  859SOL    HW1 5078   3.276   0.563   4.916
  859SOL    HW2 5079   3.329   0.690   4.853
  859SOL     MW 5080   3.336   0.604   4.869
  860SOL     OW 5081   0.985   3.497   4.338
  860SOL    HW1 5082   1.006   3.412   4.378
  860SOL    HW2 5083   1.069   3.535   4.315
  860SOL     MW 5084   0.998   3.491   4.341
  861SOL     OW 5085   5.725   1.127   1.908
  861SOL    HW1 5086   5.727   1.137   1.813
  861SOL    HW2 5087   5.655   1.186   1.937
  861SOL     MW 5088   5.717   1.136   1.899
  862SOL     OW 5089   2.017   5.512   2.637
  862SOL    HW1 5090   2.042   5.580   2.574
  862SOL    HW2 5091   2.100   5.485   2.677
  862SOL     MW 5092   2.031   5.517   2.634
  863SOL     OW 5093   1.079   0.465   4.615
  863SOL    HW1 5094   1.093   0.516   4.694
  863SOL    HW2 5095   1.072   0.530   4.545
  863SOL     MW 5096   1.080   0.480   4.616
  864SOL     OW 5097   1.780   2.426   4.427
  864SOL    HW1 5098   1.779   2.335   4.454
  864SOL    HW2 5099   1.758   2.423   4.334
  864SOL     MW 5100   1.777   2.414   4.418
  865SOL     OW 5101   1.432   0.688   2.444
  865SOL    HW1 5102   1.478   0.772   2.444
  865SOL    HW2 5103   1.491   0.628   2.398
  865SOL     MW 5104   1.446   0.691   2.438
  866SOL     OW 5105   2.231   4.140   0.640
  866SOL    HW1 5106   2.217   4.047   0.655
  866SOL    HW2 5107   2.286   4.169   0.713
  866SOL     MW 5108   2.236   4.132   0.652
  867SOL     OW 5109   5.922   3.173   1.972
  867SOL    HW1 5110   5.970   3.246   2.012
  867SOL    HW2 5111   5.988   3.124   1.924
  867SOL     MW 5112   5.936   3.176   1.971
  868SOL     OW 5113   3.390   2.175   1.949
  868SOL    HW1 5114   3.368   2.162   1.857
  868SOL    HW2 5115   3.344   2.255   1.973
  868SOL     MW 5116   3.381   2.184   1.940
  869SOL     OW 5117   4.466   0.633   4.365
  869SOL    HW1 5118   4.394   0.646   4.305
  869SOL    HW2 5119   4.432   0.659   4.451
  869SOL     MW 5120   4.453   0.638   4.368
  870SOL     OW 5121   6.117   0.690   4.389
  870SOL    HW1 5122   6.026   0.671   4.366
  870SOL    HW2 5123   6.139   0.626   4.457
  870SOL     MW 5124   6.108   0.680   4.395
  871SOL     OW 5125   4.506   1.448   5.305
  871SOL    HW1 5126   4.517   1.495   5.223
  871SOL    HW2 5127   4.420   1.474   5.336
  871SOL     MW 5128   4.497   1.457   5.298
  872SOL     OW 5129   0.738   3.888   6.031
  872SOL    HW1 5130   0.784   3.807   6.053
  872SOL    HW2 5131   0.646   3.867   6.041
  872SOL     MW 5132   0.732   3.875   6.035
  873SOL     OW 5133   3.863   5.080   0.355
  873SOL    HW1 5134   3.865   5.135   0.433
  873SOL    HW2 5135   3.876   5.141   0.282
  873SOL     MW 5136   3.865   5.094   0.355
  874SOL     OW 5137   3.875   5.667   2.293
  874SOL    HW1 5138   3.791   5.691   2.254
  874SOL    HW2 5139   3.940   5.694   2.229
  874SOL     MW 5140   3.872   5.674   2.280
  875SOL     OW 5141   5.225   5.480   5.461
  875SOL    HW1 5142   5.273   5.526   5.529
  875SOL    HW2 5143   5.286   5.473   5.388
  875SOL     MW 5144   5.239   5.485   5.460
  876SOL     OW 5145   0.819   2.256   5.112
  876SOL    HW1 5146   0.857   2.300   5.188
  876SOL    HW2 5147   0.827   2.163   5.132
  876SOL     MW 5148   0.825   2.250   5.124
  877SOL     OW 5149   3.474   0.363   2.455
  877SOL    HW1 5150   3.459   0.376   2.549
  877SOL    HW2 5151   3.409   0.420   2.413
  877SOL     MW 5152   3.464   0.372   2.461
  878SOL     OW 5153   4.668   2.471   1.349
  878SOL    HW1 5154   4.703   2.559   1.355
  878SOL    HW2 5155   4.743   2.414   1.366
  878SOL     MW 5156   4.682   2.475   1.352
  879SOL     OW 5157   5.884   0.799   3.523
  879SOL    HW1 5158   5.809   0.774   3.470
  879SOL    HW2 5159   5.943   0.843   3.462
  879SOL     MW 5160   5.882   0.802   3.509
  880SOL     OW 5161   3.233   5.004   4.570
  880SOL    HW1 5162   3.170   5.007   4.498
  880SOL    HW2 5163   3.188   4.957   4.640
  880SOL     MW 5164   3.219   4.999   4.570
  881SOL     OW 5165   0.267   3.667   0.992
  881SOL    HW1 5166   0.258   3.706   0.905
  881SOL    HW2 5167   0.320   3.588   0.977
  881SOL     MW 5168   0.273   3.661   0.979
  882SOL     OW 5169   0.931   2.831   4.641
  882SOL    HW1 5170   0.875   2.758   4.612
  882SOL    HW2 5171   0.926   2.895   4.570
  882SOL     MW 5172   0.923   2.830   4.628
  883SOL     OW 5173   5.886   1.293   4.160
  883SOL    HW1 5174   5.940   1.332   4.090
  883SOL    HW2 5175   5.876   1.202   4.134
  883SOL     MW 5176   5.892   1.287   4.147
  884SOL     OW 5177   2.652   1.514   5.541
  884SOL    HW1 5178   2.703   1.458   5.483
  884SOL    HW2 5179   2.689   1.601   5.530
  884SOL     MW 5180   2.663   1.518   5.532
  885SOL     OW 5181   1.341   5.077   5.694
  885SOL    HW1 5182   1.311   5.014   5.760
  885SOL    HW2 5183   1.263   5.096   5.643
  885SOL     MW 5184   1.327   5.071   5.696
  886SOL     OW 5185   4.324   0.537   3.877
  886SOL    HW1 5186   4.258   0.575   3.819
  886SOL    HW2 5187   4.274   0.498   3.948
  886SOL     MW 5188   4.309   0.537   3.879
  887SOL     OW 5189   1.393   0.615   0.760
  887SOL    HW1 5190   1.481   0.595   0.790
  887SOL    HW2 5191   1.356   0.670   0.829
  887SOL     MW 5192   1.399   0.620   0.773
  888SOL     OW 5193   3.813   0.492   1.929
  888SOL    HW1 5194   3.817   0.401   1.958
  888SOL    HW2 5195   3.722   0.518   1.942
  888SOL     MW 5196   3.802   0.484   1.934
  889SOL     OW 5197   0.898   5.885   0.744
  889SOL    HW1 5198   0.852   5.828   0.681
  889SOL    HW2 5199   0.842   5.885   0.821
  889SOL     MW 5200   0.885   5.877   0.746
  890SOL     OW 5201   3.410   0.119   2.380
  890SOL    HW1 5202   3.486   0.098   2.326
  890SOL    HW2 5203   3.438   0.194   2.433
  890SOL     MW 5204   3.423   0.126   2.380
  891SOL     OW 5205   5.227   3.951   1.374
  891SOL    HW1 5206   5.174   3.880   1.339
  891SOL    HW2 5207   5.295   3.908   1.426
  891SOL     MW 5208   5.229   3.936   1.377
  892SOL     OW 5209   5.267   5.839   0.505
  892SOL    HW1 5210   5.273   5.934   0.512
  892SOL    HW2 5211   5.325   5.806   0.573
  892SOL     MW 5212   5.275   5.847   0.515
  893SOL     OW 5213   2.634   3.418   5.272
  893SOL    HW1 5214   2.580   3.448   5.345
  893SOL    HW2 5215   2.704   3.482   5.265
  893SOL     MW 5216   2.636   3.430   5.280
  894SOL     OW 5217   3.367   3.431   1.691
  894SOL    HW1 5218   3.349   3.511   1.740
  894SOL    HW2 5219   3.432   3.385   1.744
  894SOL     MW 5220   3.373   3.435   1.704
  895SOL     OW 5221   1.695   1.269   3.334
  895SOL    HW1 5222   1.613   1.224   3.355
  895SOL    HW2 5223   1.705   1.335   3.403
  895SOL     MW 5224   1.686   1.272   3.346
  896SOL     OW 5225   2.449   0.740   4.621
  896SOL    HW1 5226   2.399   0.734   4.702
  896SOL    HW2 5227   2.487   0.653   4.610
  896SOL     MW 5228   2.447   0.728   4.630
  897SOL     OW 5229   4.300   0.530   3.033
  897SOL    HW1 5230   4.368   0.537   3.101
  897SOL    HW2 5231   4.227   0.487   3.076
  897SOL     MW 5232   4.300   0.525   3.047
  898SOL     OW 5233   0.158   0.432   3.371
  898SOL    HW1 5234   0.086   0.478   3.328
  898SOL    HW2 5235   0.122   0.346   3.393
  898SOL     MW 5236   0.144   0.427   3.368
  899SOL     OW 5237   2.090   1.427   2.700
  899SOL    HW1 5238   2.175   1.386   2.715
  899SOL    HW2 5239   2.032   1.353   2.679
  899SOL     MW 5240   2.094   1.412   2.700
  900SOL     OW 5241   5.469   1.006   5.565
  900SOL    HW1 5242   5.543   1.039   5.514
  900SOL    HW2 5243   5.393   1.015   5.507
  900SOL     MW 5244   5.469   1.011   5.551
  901SOL     OW 5245   5.101   5.448   4.223
  901SOL    HW1 5246   5.149   5.433   4.304
  901SOL    HW2 5247   5.168   5.473   4.160
  901SOL     MW 5248   5.116   5.450   4.225
  902SOL     OW 5249   5.711   4.410   0.795
  902SOL    HW1 5250   5.717   4.433   0.703
  902SOL    HW2 5251   5.618   4.393   0.811
  902SOL     MW 5252   5.700   4.411   0.786
  903SOL     OW 5253   6.068   3.357   2.473
  903SOL    HW1 5254   6.088   3.323   2.560
  903SOL    HW2 5255   6.027   3.284   2.428
  903SOL     MW 5256   6.065   3.344   2.479
  904SOL     OW 5257   1.548   5.385   4.691
  904SOL    HW1 5258   1.617   5.359   4.631
  904SOL    HW2 5259   1.562   5.479   4.705
  904SOL     MW 5260   1.558   5.394   4.685
  905SOL     OW 5261   0.744   5.140   2.582
  905SOL    HW1 5262   0.723   5.108   2.495
  905SOL    HW2 5263   0.797   5.071   2.621
  905SOL     MW 5264   0.748   5.127   2.576
  906SOL     OW 5265   4.017   1.191   4.758
  906SOL    HW1 5266   3.986   1.166   4.845
  906SOL    HW2 5267   3.955   1.258   4.729
  906SOL     MW 5268   4.005   1.197   4.766
  907SOL     OW 5269   1.155   5.769   0.247
  907SOL    HW1 5270   1.194   5.788   0.332
  907SOL    HW2 5271   1.063   5.753   0.267
  907SOL     MW 5272   1.148   5.770   0.260
  908SOL     OW 5273   5.869   4.265   2.887
  908SOL    HW1 5274   5.927   4.272   2.963
  908SOL    HW2 5275   5.912   4.317   2.819
  908SOL     MW 5276   5.882   4.273   2.888
  909SOL     OW 5277   1.398   1.021   5.674
  909SOL    HW1 5278   1.322   1.012   5.617
  909SOL    HW2 5279   1.460   1.072   5.622
  909SOL     MW 5280   1.396   1.026   5.660
  910SOL     OW 5281   5.611   5.112   5.488
  910SOL    HW1 5282   5.672   5.083   5.555
  910SOL    HW2 5283   5.628   5.206   5.479
  910SOL     MW 5284   5.621   5.121   5.495
  911SOL     OW 5285   0.073   5.573   1.698
  911SOL    HW1 5286   0.146   5.570   1.636
  911SOL    HW2 5287   0.002   5.527   1.653
  911SOL     MW 5288   0.073   5.567   1.684
  912SOL     OW 5289   0.153   2.436   4.058
  912SOL    HW1 5290   0.069   2.459   4.019
  912SOL    HW2 5291   0.131   2.380   4.132
  912SOL     MW 5292   0.140   2.432   4.062
  913SOL     OW 5293   4.710   0.543   4.254
  913SOL    HW1 5294   4.627   0.562   4.299
  913SOL    HW2 5295   4.714   0.448   4.251
  913SOL     MW 5296   4.700   0.534   4.259
  914SOL     OW 5297   0.113   5.220   4.914
  914SOL    HW1 5298   0.048   5.151   4.927
  914SOL    HW2 5299   0.162   5.221   4.996
  914SOL     MW 5300   0.111   5.211   4.926
  915SOL     OW 5301   2.058   0.542   4.274
  915SOL    HW1 5302   2.074   0.547   4.369
  915SOL    HW2 5303   1.998   0.469   4.264
  915SOL     MW 5304   2.052   0.534   4.285
  916SOL     OW 5305   3.356   0.893   0.817
  916SOL    HW1 5306   3.374   0.873   0.726
  916SOL    HW2 5307   3.268   0.859   0.833
  916SOL     MW 5308   3.347   0.886   0.807
  917SOL     OW 5309   0.687   2.710   3.104
  917SOL    HW1 5310   0.726   2.642   3.049
  917SOL    HW2 5311   0.761   2.765   3.129
  917SOL     MW 5312   0.702   2.708   3.100
  918SOL     OW 5313   0.768   0.537   4.481
  918SOL    HW1 5314   0.773   0.518   4.574
  918SOL    HW2 5315   0.721   0.463   4.443
  918SOL     MW 5316   0.762   0.525   4.488
  919SOL     OW 5317   1.936   5.361   3.664
  919SOL    HW1 5318   1.959   5.348   3.756
  919SOL    HW2 5319   1.863   5.302   3.648
  919SOL     MW 5320   1.930   5.352   3.674
  920SOL     OW 5321   2.394   1.976   4.941
  920SOL    HW1 5322   2.420   1.938   4.857
  920SOL    HW2 5323   2.473   2.023   4.970
  920SOL     MW 5324   2.408   1.977   4.934
  921SOL     OW 5325   2.851   3.127   1.114
  921SOL    HW1 5326   2.911   3.152   1.044
  921SOL    HW2 5327   2.765   3.126   1.072
  921SOL     MW 5328   2.847   3.130   1.100
  922SOL     OW 5329   1.922   1.992   1.319
  922SOL    HW1 5330   1.961   2.037   1.245
  922SOL    HW2 5331   1.841   1.954   1.283
  922SOL     MW 5332   1.916   1.993   1.305
  923SOL     OW 5333   4.672   4.436   3.001
  923SOL    HW1 5334   4.580   4.440   2.977
  923SOL    HW2 5335   4.699   4.346   2.980
  923SOL     MW 5336   4.664   4.425   2.995
  924SOL     OW 5337   0.820   0.640   5.608
  924SOL    HW1 5338   0.898   0.669   5.561
  924SOL    HW2 5339   0.846   0.556   5.648
  924SOL     MW 5340   0.833   0.633   5.607
  925SOL     OW 5341   0.140   5.966   5.322
  925SOL    HW1 5342   0.095   5.958   5.239
  925SOL    HW2 5343   0.126   6.056   5.349
  925SOL     MW 5344   0.133   5.976   5.315
  926SOL     OW 5345   2.774   0.240   4.639
  926SOL    HW1 5346   2.712   0.307   4.668
  926SOL    HW2 5347   2.819   0.280   4.564
  926SOL     MW 5348   2.772   0.254   4.633
  927SOL     OW 5349   5.674   0.708   2.970
  927SOL    HW1 5350   5.688   0.792   2.927
  927SOL    HW2 5351   5.590   0.677   2.938
  927SOL     MW 5352   5.665   0.714   2.961
  928SOL     OW 5353   2.716   3.706   1.124
  928SOL    HW1 5354   2.715   3.624   1.076
  928SOL    HW2 5355   2.638   3.753   1.095
  928SOL     MW 5356   2.706   3.702   1.114
  929SOL     OW 5357   4.161   0.619   3.689
  929SOL    HW1 5358   4.089   0.642   3.747
  929SOL    HW2 5359   4.140   0.530   3.660
  929SOL     MW 5360   4.149   0.610   3.693
  930SOL     OW 5361   4.638   3.612   3.528
  930SOL    HW1 5362   4.667   3.670   3.598
  930SOL    HW2 5363   4.636   3.667   3.450
  930SOL     MW 5364   4.641   3.626   3.527
  931SOL     OW 5365   4.307   1.493   1.987
  931SOL    HW1 5366   4.391   1.448   1.984
  931SOL    HW2 5367   4.302   1.531   2.074
  931SOL     MW 5368   4.317   1.492   1.997
  932SOL     OW 5369   0.521   1.423   2.001
  932SOL    HW1 5370   0.467   1.502   2.005
  932SOL    HW2 5371   0.596   1.442   2.058
  932SOL     MW 5372   0.524   1.435   2.009
  933SOL     OW 5373   1.239   5.195   1.910
  933SOL    HW1 5374   1.254   5.289   1.922
  933SOL    HW2 5375   1.159   5.190   1.858
  933SOL     MW 5376   1.231   5.206   1.905
  934SOL     OW 5377   1.143   3.892   4.361
  934SOL    HW1 5378   1.120   3.873   4.270
  934SOL    HW2 5379   1.071   3.945   4.394
  934SOL     MW 5380   1.131   3.896   4.353
  935SOL     OW 5381   0.149   2.939   0.780
  935SOL    HW1 5382   0.172   2.896   0.862
  935SOL    HW2 5383   0.065   2.901   0.754
  935SOL     MW 5384   0.141   2.929   0.787
  936SOL     OW 5385   4.044   0.930   3.714
  936SOL    HW1 5386   3.968   0.944   3.771
  936SOL    HW2 5387   4.013   0.866   3.649
  936SOL     MW 5388   4.030   0.923   3.713
  937SOL     OW 5389   5.730   5.464   1.945
  937SOL    HW1 5390   5.740   5.384   1.894
  937SOL    HW2 5391   5.683   5.436   2.024
  937SOL     MW 5392   5.725   5.450   1.949
  938SOL     OW 5393   5.921   5.702   1.668
  938SOL    HW1 5394   5.977   5.745   1.603
  938SOL    HW2 5395   5.941   5.609   1.658
  938SOL     MW 5396   5.931   5.696   1.658
  939SOL     OW 5397   5.848   3.532   4.277
  939SOL    HW1 5398   5.770   3.563   4.322
  939SOL    HW2 5399   5.894   3.479   4.342
  939SOL     MW 5400   5.844   3.529   4.291
  940SOL     OW 5401   0.381   5.264   0.057
  940SOL    HW1 5402   0.421   5.177   0.065
  940SOL    HW2 5403   0.424   5.316   0.124
  940SOL     MW 5404   0.392   5.259   0.068
  941SOL     OW 5405   4.165   3.388   3.613
  941SOL    HW1 5406   4.221   3.360   3.541
  941SOL    HW2 5407   4.124   3.308   3.644
  941SOL     MW 5408   4.167   3.374   3.608
  942SOL     OW 5409   2.400   4.880   3.464
  942SOL    HW1 5410   2.338   4.809   3.480
  942SOL    HW2 5411   2.377   4.947   3.527
  942SOL     MW 5412   2.389   4.879   3.474
  943SOL     OW 5413   2.462   2.607   4.875
  943SOL    HW1 5414   2.432   2.698   4.877
  943SOL    HW2 5415   2.406   2.565   4.809
  943SOL     MW 5416   2.451   2.613   4.867
  944SOL     OW 5417   6.072   2.280   1.475
  944SOL    HW1 5418   6.091   2.374   1.463
  944SOL    HW2 5419   6.096   2.240   1.391
  944SOL     MW 5420   6.078   2.287   1.463
  945SOL     OW 5421   4.561   5.674   5.931
  945SOL    HW1 5422   4.479   5.682   5.980
  945SOL    HW2 5423   4.534   5.669   5.840
  945SOL     MW 5424   4.547   5.675   5.926
  946SOL     OW 5425   3.783   5.739   5.193
  946SOL    HW1 5426   3.702   5.691   5.177
  946SOL    HW2 5427   3.764   5.794   5.269
  946SOL     MW 5428   3.770   5.740   5.201
  947SOL     OW 5429   2.115   5.128   2.139
  947SOL    HW1 5430   2.123   5.122   2.044
  947SOL    HW2 5431   2.074   5.212   2.155
  947SOL     MW 5432   2.110   5.138   2.129
  948SOL     OW 5433   5.665   0.804   4.474
  948SOL    HW1 5434   5.723   0.853   4.532
  948SOL    HW2 5435   5.724   0.750   4.421
  948SOL     MW 5436   5.680   0.803   4.475
  949SOL     OW 5437   4.106   2.821   5.832
  949SOL    HW1 5438   4.115   2.880   5.906
  949SOL    HW2 5439   4.084   2.736   5.870
  949SOL     MW 5440   4.105   2.818   5.846
  950SOL     OW 5441   3.012   0.172   2.928
  950SOL    HW1 5442   3.051   0.094   2.968
  950SOL    HW2 5443   2.926   0.142   2.898
  950SOL     MW 5444   3.006   0.158   2.930
  951SOL     OW 5445   1.716   4.274   4.509
  951SOL    HW1 5446   1.767   4.193   4.517
  951SOL    HW2 5447   1.724   4.299   4.417
  951SOL     MW 5448   1.724   4.267   4.499
  952SOL     OW 5449   1.097   4.744   5.601
  952SOL    HW1 5450   1.083   4.836   5.581
  952SOL    HW2 5451   1.115   4.703   5.516
  952SOL     MW 5452   1.098   4.750   5.588
  953SOL     OW 5453   0.980   3.295   5.969
  953SOL    HW1 5454   0.938   3.375   5.938
  953SOL    HW2 5455   0.943   3.226   5.915
  953SOL     MW 5456   0.970   3.297   5.958
  954SOL     OW 5457   4.847   0.761   1.076
  954SOL    HW1 5458   4.913   0.825   1.049
  954SOL    HW2 5459   4.897   0.689   1.113
  954SOL     MW 5460   4.862   0.760   1.077
  955SOL     OW 5461   2.091   5.274   5.196
  955SOL    HW1 5462   2.110   5.281   5.102
  955SOL    HW2 5463   2.129   5.353   5.234
  955SOL     MW 5464   2.098   5.285   5.188
  956SOL     OW 5465   0.256   5.662   4.494
  956SOL    HW1 5466   0.278   5.745   4.451
  956SOL    HW2 5467   0.332   5.643   4.549
  956SOL     MW 5468   0.269   5.670   4.495
  957SOL     OW 5469   4.737   1.778   4.471
  957SOL    HW1 5470   4.742   1.866   4.434
  957SOL    HW2 5471   4.799   1.727   4.420
  957SOL     MW 5472   4.745   1.783   4.460
  958SOL     OW 5473   3.717   0.373   4.749
  958SOL    HW1 5474   3.670   0.293   4.726
  958SOL    HW2 5475   3.805   0.344   4.771
  958SOL     MW 5476   3.722   0.359   4.749
  959SOL     OW 5477   4.905   2.566   2.653
  959SOL    HW1 5478   4.935   2.568   2.562
  959SOL    HW2 5479   4.949   2.490   2.691
  959SOL     MW 5480   4.914   2.556   2.646
  960SOL     OW 5481   1.177   4.406   2.420
  960SOL    HW1 5482   1.164   4.433   2.329
  960SOL    HW2 5483   1.269   4.426   2.438
  960SOL     MW 5484   1.187   4.412   2.411
  961SOL     OW 5485   5.803   3.481   1.344
  961SOL    HW1 5486   5.889   3.459   1.309
  961SOL    HW2 5487   5.796   3.576   1.333
  961SOL     MW 5488   5.813   3.490   1.338
  962SOL     OW 5489   1.079   1.456   5.556
  962SOL    HW1 5490   1.149   1.518   5.576
  962SOL    HW2 5491   1.001   1.494   5.596
  962SOL     MW 5492   1.078   1.469   5.563
  963SOL     OW 5493   3.516   2.861   1.104
  963SOL    HW1 5494   3.450   2.854   1.035
  963SOL    HW2 5495   3.475   2.916   1.170
  963SOL     MW 5496   3.502   2.867   1.103
  964SOL     OW 5497   4.852   5.005   1.264
  964SOL    HW1 5498   4.906   4.956   1.325
  964SOL    HW2 5499   4.773   4.953   1.253
  964SOL     MW 5500   4.849   4.992   1.270
  965SOL     OW 5501   1.325   0.670   5.276
  965SOL    HW1 5502   1.349   0.592   5.226
  965SOL    HW2 5503   1.253   0.642   5.332
  965SOL     MW 5504   1.319   0.657   5.277
  966SOL     OW 5505   5.835   0.697   5.699
  966SOL    HW1 5506   5.754   0.658   5.664
  966SOL    HW2 5507   5.900   0.679   5.631
  966SOL     MW 5508   5.833   0.690   5.686
  967SOL     OW 5509   0.419   5.292   1.255
  967SOL    HW1 5510   0.376   5.235   1.191
  967SOL    HW2 5511   0.404   5.249   1.339
  967SOL     MW 5512   0.411   5.279   1.258
  968SOL     OW 5513   4.673   4.962   5.287
  968SOL    HW1 5514   4.634   4.876   5.303
  968SOL    HW2 5515   4.742   4.946   5.224
  968SOL     MW 5516   4.677   4.949   5.281
  969SOL     OW 5517   3.850   0.242   1.602
  969SOL    HW1 5518   3.771   0.228   1.654
  969SOL    HW2 5519   3.842   0.182   1.528
  969SOL     MW 5520   3.839   0.232   1.599
  970SOL     OW 5521   4.811   0.145   1.981
  970SOL    HW1 5522   4.767   0.115   1.901
  970SOL    HW2 5523   4.902   0.115   1.971
  970SOL     MW 5524   4.817   0.137   1.970
  971SOL     OW 5525   4.701   2.307   3.006
  971SOL    HW1 5526   4.616   2.350   3.012
  971SOL    HW2 5527   4.714   2.268   3.093
  971SOL     MW 5528   4.692   2.308   3.018
  972SOL     OW 5529   2.451   0.794   5.688
  972SOL    HW1 5530   2.497   0.747   5.757
  972SOL    HW2 5531   2.421   0.875   5.730
  972SOL     MW 5532   2.453   0.798   5.702
  973SOL     OW 5533   4.677   4.676   5.685
  973SOL    HW1 5534   4.701   4.671   5.778
  973SOL    HW2 5535   4.753   4.717   5.644
  973SOL     MW 5536   4.690   4.681   5.692
  974SOL     OW 5537   3.178   3.850   4.656
  974SOL    HW1 5538   3.261   3.882   4.692
  974SOL    HW2 5539   3.188   3.755   4.653
  974SOL     MW 5540   3.190   3.842   4.661
  975SOL     OW 5541   2.578   4.415   0.116
  975SOL    HW1 5542   2.598   4.336   0.166
  975SOL    HW2 5543   2.538   4.474   0.181
  975SOL     MW 5544   2.575   4.413   0.131
  976SOL     OW 5545   5.446   1.954   0.049
  976SOL    HW1 5546   5.477   2.040   0.081
  976SOL    HW2 5547   5.526   1.909   0.023
  976SOL     MW 5548   5.461   1.959   0.050
  977SOL     OW 5549   5.940   1.375   1.619
  977SOL    HW1 5550   6.032   1.397   1.606
  977SOL    HW2 5551   5.899   1.457   1.645
  977SOL     MW 5552   5.947   1.388   1.621
  978SOL     OW 5553   5.298   4.643   3.464
  978SOL    HW1 5554   5.374   4.591   3.490
  978SOL    HW2 5555   5.223   4.597   3.502
  978SOL     MW 5556   5.298   4.630   3.472
  979SOL     OW 5557   1.874   3.540   1.234
  979SOL    HW1 5558   1.966   3.543   1.208
  979SOL    HW2 5559   1.826   3.537   1.152
  979SOL     MW 5560   1.880   3.540   1.220
  980SOL     OW 5561   2.667   0.005   1.683
  980SOL    HW1 5562   2.701   0.070   1.622
  980SOL    HW2 5563   2.660  -0.075   1.632
  980SOL     MW 5564   2.671   0.003   1.669
  981SOL     OW 5565   1.216   5.161   4.173
  981SOL    HW1 5566   1.251   5.192   4.090
  981SOL    HW2 5567   1.228   5.067   4.172
  981SOL     MW 5568   1.222   5.153   4.162
  982SOL     OW 5569   5.380   2.640   1.824
  982SOL    HW1 5570   5.384   2.558   1.873
  982SOL    HW2 5571   5.468   2.676   1.830
  982SOL     MW 5572   5.392   2.634   1.831
  983SOL     OW 5573   1.798   1.422   5.840
  983SOL    HW1 5574   1.822   1.397   5.929
  983SOL    HW2 5575   1.880   1.452   5.801
  983SOL     MW 5576   1.812   1.422   5.846
  984SOL     OW 5577   1.218   0.417   5.167
  984SOL    HW1 5578   1.308   0.416   5.136
  984SOL    HW2 5579   1.217   0.357   5.241
  984SOL     MW 5580   1.229   0.409   5.173
  985SOL     OW 5581   5.138   0.713   1.935
  985SOL    HW1 5582   5.208   0.757   1.888
  985SOL    HW2 5583   5.057   0.755   1.905
  985SOL     MW 5584   5.136   0.724   1.925
  986SOL     OW 5585   2.952   1.036   1.486
  986SOL    HW1 5586   2.949   1.076   1.399
  986SOL    HW2 5587   3.017   0.966   1.477
  986SOL     MW 5588   2.960   1.032   1.474
  987SOL     OW 5589   1.763   3.545   0.721
  987SOL    HW1 5590   1.848   3.553   0.765
  987SOL    HW2 5591   1.784   3.528   0.629
  987SOL     MW 5592   1.777   3.544   0.715
  988SOL     OW 5593   5.118   2.880   5.576
  988SOL    HW1 5594   5.066   2.936   5.519
  988SOL    HW2 5595   5.080   2.892   5.663
  988SOL     MW 5596   5.106   2.889   5.580
  989SOL     OW 5597   5.972   0.244   4.169
  989SOL    HW1 5598   6.065   0.262   4.180
  989SOL    HW2 5599   5.960   0.155   4.202
  989SOL     MW 5600   5.982   0.235   4.174
  990SOL     OW 5601   0.731   5.947   2.926
  990SOL    HW1 5602   0.704   6.004   2.854
  990SOL    HW2 5603   0.650   5.902   2.953
  990SOL     MW 5604   0.717   5.948   2.921
  991SOL     OW 5605   0.552   3.021   1.371
  991SOL    HW1 5606   0.472   3.047   1.325
  991SOL    HW2 5607   0.541   2.927   1.386
  991SOL     MW 5608   0.540   3.012   1.367
  992SOL     OW 5609   2.974   2.651   1.309
  992SOL    HW1 5610   3.023   2.649   1.226
  992SOL    HW2 5611   2.897   2.704   1.290
  992SOL     MW 5612   2.971   2.657   1.296
  993SOL     OW 5613   1.691   3.813   1.054
  993SOL    HW1 5614   1.692   3.878   1.125
  993SOL    HW2 5615   1.703   3.865   0.975
  993SOL     MW 5616   1.693   3.828   1.053
  994SOL     OW 5617   0.591   5.844   0.226
  994SOL    HW1 5618   0.670   5.867   0.178
  994SOL    HW2 5619   0.536   5.799   0.161
  994SOL     MW 5620   0.594   5.841   0.211
  995SOL     OW 5621   3.705   0.613   4.539
  995SOL    HW1 5622   3.703   0.700   4.579
  995SOL    HW2 5623   3.718   0.553   4.612
  995SOL     MW 5624   3.707   0.617   4.553
  996SOL     OW 5625   2.962   5.729   5.382
  996SOL    HW1 5626   2.893   5.696   5.324
  996SOL    HW2 5627   2.979   5.818   5.350
  996SOL     MW 5628   2.955   5.736   5.370
  997SOL     OW 5629   5.892   6.125   1.088
  997SOL    HW1 5630   5.966   6.098   1.033
  997SOL    HW2 5631   5.817   6.077   1.053
  997SOL     MW 5632   5.892   6.116   1.076
  998SOL     OW 5633   5.327   3.138   2.258
  998SOL    HW1 5634   5.293   3.166   2.173
  998SOL    HW2 5635   5.317   3.214   2.314
  998SOL     MW 5636   5.321   3.151   2.254
  999SOL     OW 5637   1.607   5.563   2.119
  999SOL    HW1 5638   1.522   5.601   2.095
  999SOL    HW2 5639   1.648   5.628   2.176
  999SOL     MW 5640   1.601   5.576   2.124
 1000SOL     OW 5641   1.365   6.036   0.900
 1000SOL    HW1 5642   1.315   6.089   0.962
 1000SOL    HW2 5643   1.350   5.946   0.929
 1000SOL     MW 5644   1.357   6.031   0.912
 1001SOL     OW 5645   1.529   4.403   4.818
 1001SOL    HW1 5646   1.544   4.480   4.873
 1001SOL    HW2 5647   1.513   4.439   4.730
 1001SOL     MW 5648   1.529   4.417   4.814
 1002SOL     OW 5649   4.947   4.883   0.308
 1002SOL    HW1 5650   4.859   4.897   0.274
 1002SOL    HW2 5651   4.984   4.814   0.251
 1002SOL     MW 5652   4.940   4.876   0.296
 1003SOL     OW 5653   1.704   2.635   0.767
 1003SOL    HW1 5654   1.647   2.704   0.734
 1003SOL    HW2 5655   1.772   2.625   0.701
 1003SOL     MW 5656   1.705   2.642   0.754
 1004SOL     OW 5657   1.046   5.949   2.649
 1004SOL    HW1 5658   1.077   6.017   2.591
 1004SOL    HW2 5659   0.967   5.984   2.689
 1004SOL     MW 5660   1.040   5.962   2.647
 1005SOL     OW 5661   5.428   5.118   3.541
 1005SOL    HW1 5662   5.339   5.148   3.526
 1005SOL    HW2 5663   5.420   5.052   3.610
 1005SOL     MW 5664   5.416   5.113   3.548
 1006SOL     OW 5665   0.301   2.484   3.668
 1006SOL    HW1 5666   0.216   2.528   3.657
 1006SOL    HW2 5667   0.283   2.414   3.731
 1006SOL     MW 5668   0.287   2.481   3.675
 1007SOL     OW 5669   5.438   0.776   5.754
 1007SOL    HW1 5670   5.422   0.866   5.726
 1007SOL    HW2 5671   5.352   0.734   5.750
 1007SOL     MW 5672   5.425   0.782   5.750
 1008SOL     OW 5673   0.544   2.636   3.321
 1008SOL    HW1 5674   0.574   2.678   3.241
 1008SOL    HW2 5675   0.533   2.544   3.298
 1008SOL     MW 5676   0.546   2.629   3.308
 1009SOL     OW 5677   1.146   4.177   4.059
 1009SOL    HW1 5678   1.103   4.261   4.073
 1009SOL    HW2 5679   1.158   4.171   3.964
 1009SOL     MW 5680   1.142   4.187   4.048
 1010SOL     OW 5681   1.573   4.199   4.071
 1010SOL    HW1 5682   1.494   4.163   4.111
 1010SOL    HW2 5683   1.608   4.260   4.137
 1010SOL     MW 5684   1.568   4.202   4.085
 1011SOL     OW 5685   2.314   4.560   5.042
 1011SOL    HW1 5686   2.335   4.638   5.094
 1011SOL    HW2 5687   2.288   4.594   4.957
 1011SOL     MW 5688   2.314   4.574   5.038
 1012SOL     OW 5689   1.670   1.563   3.788
 1012SOL    HW1 5690   1.576   1.574   3.806
 1012SOL    HW2 5691   1.706   1.530   3.870
 1012SOL     MW 5692   1.662   1.561   3.801
 1013SOL     OW 5693   2.200   4.630   0.060
 1013SOL    HW1 5694   2.145   4.569   0.109
 1013SOL    HW2 5695   2.250   4.574   0.001
 1013SOL     MW 5696   2.199   4.615   0.058
 1014SOL     OW 5697   5.904   2.025   4.528
 1014SOL    HW1 5698   5.897   2.120   4.525
 1014SOL    HW2 5699   5.816   1.995   4.552
 1014SOL     MW 5700   5.892   2.033   4.530
 1015SOL     OW 5701   0.300   1.526   1.372
 1015SOL    HW1 5702   0.355   1.481   1.436
 1015SOL    HW2 5703   0.316   1.479   1.290
 1015SOL     MW 5704   0.309   1.514   1.370
 1016SOL     OW 5705   5.503   3.958   0.234
 1016SOL    HW1 5706   5.555   3.996   0.164
 1016SOL    HW2 5707   5.413   3.979   0.211
 1016SOL     MW 5708   5.498   3.965   0.223
 1017SOL     OW 5709   2.948   6.057   1.710
 1017SOL    HW1 5710   2.961   5.971   1.669
 1017SOL    HW2 5711   2.861   6.084   1.680
 1017SOL     MW 5712   2.938   6.050   1.701
 1018SOL     OW 5713   4.160   1.963   1.743
 1018SOL    HW1 5714   4.122   1.877   1.723
 1018SOL    HW2 5715   4.105   2.025   1.695
 1018SOL     MW 5716   4.148   1.960   1.734
 1019SOL     OW 5717   2.261   0.821   1.278
 1019SOL    HW1 5718   2.195   0.855   1.218
 1019SOL    HW2 5719   2.306   0.900   1.311
 1019SOL     MW 5720   2.259   0.836   1.274
 1020SOL     OW 5721   6.078   5.011   5.438
 1020SOL    HW1 5722   6.125   4.973   5.512
 1020SOL    HW2 5723   6.110   5.101   5.434
 1020SOL     MW 5724   6.088   5.018   5.447
 1021SOL     OW 5725   0.729   3.847   3.109
 1021SOL    HW1 5726   0.653   3.851   3.166
 1021SOL    HW2 5727   0.710   3.775   3.049
 1021SOL     MW 5728   0.717   3.838   3.108
 1022SOL     OW 5729   3.950   1.267   2.268
 1022SOL    HW1 5730   3.962   1.311   2.184
 1022SOL    HW2 5731   3.924   1.336   2.328
 1022SOL     MW 5732   3.948   1.281   2.265
 1023SOL     OW 5733   4.212   1.735   4.132
 1023SOL    HW1 5734   4.161   1.782   4.066
 1023SOL    HW2 5735   4.284   1.795   4.153
 1023SOL     MW 5736   4.215   1.749   4.126
 1024SOL     OW 5737   4.743   3.223   2.023
 1024SOL    HW1 5738   4.678   3.286   1.993
 1024SOL    HW2 5739   4.826   3.256   1.989
 1024SOL     MW 5740   4.745   3.235   2.015
 1025SOL     OW 5741   3.933   1.416   0.121
 1025SOL    HW1 5742   3.854   1.455   0.082
 1025SOL    HW2 5743   3.945   1.464   0.202
 1025SOL     MW 5744   3.924   1.427   0.126
 1026SOL     OW 5745   3.254   5.573   5.283
 1026SOL    HW1 5746   3.204   5.639   5.235
 1026SOL    HW2 5747   3.232   5.588   5.375
 1026SOL     MW 5748   3.245   5.583   5.289
 1027SOL     OW 5749   2.534   0.841   3.225
 1027SOL    HW1 5750   2.587   0.916   3.202
 1027SOL    HW2 5751   2.521   0.848   3.319
 1027SOL     MW 5752   2.539   0.851   3.234
 1028SOL     OW 5753   1.735   4.112   6.102
 1028SOL    HW1 5754   1.754   4.113   6.009
 1028SOL    HW2 5755   1.640   4.102   6.107
 1028SOL     MW 5756   1.725   4.111   6.091
 1029SOL     OW 5757   3.002   4.685   0.374
 1029SOL    HW1 5758   3.043   4.662   0.291
 1029SOL    HW2 5759   2.909   4.698   0.352
 1029SOL     MW 5760   2.995   4.684   0.359
 1030SOL     OW 5761   3.826   2.507   4.785
 1030SOL    HW1 5762   3.791   2.593   4.808
 1030SOL    HW2 5763   3.797   2.492   4.696
 1030SOL     MW 5764   3.818   2.516   4.777
 1031SOL     OW 5765   0.817   1.978   5.125
 1031SOL    HW1 5766   0.871   1.925   5.067
 1031SOL    HW2 5767   0.728   1.942   5.115
 1031SOL     MW 5768   0.812   1.966   5.116
 1032SOL     OW 5769   2.606   0.837   4.890
 1032SOL    HW1 5770   2.644   0.803   4.970
 1032SOL    HW2 5771   2.517   0.863   4.914
 1032SOL     MW 5772   2.599   0.836   4.903
 1033SOL     OW 5773   0.459   0.357   5.689
 1033SOL    HW1 5774   0.433   0.445   5.663
 1033SOL    HW2 5775   0.396   0.300   5.644
 1033SOL     MW 5776   0.447   0.361   5.680
 1034SOL     OW 5777   5.824   3.845   2.924
 1034SOL    HW1 5778   5.861   3.883   3.003
 1034SOL    HW2 5779   5.868   3.890   2.852
 1034SOL     MW 5780   5.834   3.855   2.925
 1035SOL     OW 5781   5.812   2.142   5.681
 1035SOL    HW1 5782   5.834   2.082   5.751
 1035SOL    HW2 5783   5.884   2.134   5.618
 1035SOL     MW 5784   5.824   2.134   5.682
 1036SOL     OW 5785   1.559   4.617   1.107
 1036SOL    HW1 5786   1.604   4.652   1.031
 1036SOL    HW2 5787   1.559   4.522   1.094
 1036SOL     MW 5788   1.565   4.609   1.096
 1037SOL     OW 5789   0.909   5.830   5.478
 1037SOL    HW1 5790   0.952   5.915   5.487
 1037SOL    HW2 5791   0.902   5.797   5.568
 1037SOL     MW 5792   0.914   5.836   5.491
 1038SOL     OW 5793   1.554   0.684   1.014
 1038SOL    HW1 5794   1.585   0.774   1.004
 1038SOL    HW2 5795   1.576   0.661   1.105
 1038SOL     MW 5796   1.561   0.693   1.024
 1039SOL     OW 5797   4.366   0.671   1.610
 1039SOL    HW1 5798   4.347   0.673   1.704
 1039SOL    HW2 5799   4.401   0.758   1.590
 1039SOL     MW 5800   4.368   0.682   1.620
 1040SOL     OW 5801   0.314   3.166   0.780
 1040SOL    HW1 5802   0.251   3.235   0.757
 1040SOL    HW2 5803   0.261   3.088   0.793
 1040SOL     MW 5804   0.299   3.165   0.779
 1041SOL     OW 5805   4.289   3.935   4.402
 1041SOL    HW1 5806   4.252   4.023   4.394
 1041SOL    HW2 5807   4.218   3.883   4.441
 1041SOL     MW 5808   4.275   3.939   4.406
 1042SOL     OW 5809   3.427   5.684   4.162
 1042SOL    HW1 5810   3.521   5.667   4.168
 1042SOL    HW2 5811   3.407   5.671   4.070
 1042SOL     MW 5812   3.437   5.680   4.151
 1043SOL     OW 5813   4.685   5.202   0.478
 1043SOL    HW1 5814   4.611   5.145   0.457
 1043SOL    HW2 5815   4.759   5.163   0.433
 1043SOL     MW 5816   4.685   5.189   0.471
 1044SOL     OW 5817   1.269   1.004   2.251
 1044SOL    HW1 5818   1.358   0.968   2.253
 1044SOL    HW2 5819   1.280   1.095   2.277
 1044SOL     MW 5820   1.282   1.011   2.255
 1045SOL     OW 5821   3.862   0.486   5.083
 1045SOL    HW1 5822   3.773   0.483   5.047
 1045SOL    HW2 5823   3.893   0.395   5.078
 1045SOL     MW 5824   3.854   0.474   5.078
 1046SOL     OW 5825   1.477   3.849   0.424
 1046SOL    HW1 5826   1.388   3.847   0.459
 1046SOL    HW2 5827   1.497   3.942   0.417
 1046SOL     MW 5828   1.468   3.861   0.428
 1047SOL     OW 5829   2.330   3.989   1.036
 1047SOL    HW1 5830   2.316   4.018   1.126
 1047SOL    HW2 5831   2.351   4.069   0.987
 1047SOL     MW 5832   2.331   4.003   1.041
 1048SOL     OW 5833   2.297   0.870   1.614
 1048SOL    HW1 5834   2.331   0.793   1.569
 1048SOL    HW2 5835   2.307   0.941   1.551
 1048SOL     MW 5836   2.303   0.869   1.600
 1049SOL     OW 5837   4.361   0.258   3.040
 1049SOL    HW1 5838   4.325   0.346   3.039
 1049SOL    HW2 5839   4.285   0.200   3.041
 1049SOL     MW 5840   4.347   0.262   3.040
 1050SOL     OW 5841   1.089   1.228   3.735
 1050SOL    HW1 5842   1.092   1.167   3.661
 1050SOL    HW2 5843   0.999   1.259   3.737
 1050SOL     MW 5844   1.078   1.224   3.726
 1051SOL     OW 5845   3.583   1.148   2.410
 1051SOL    HW1 5846   3.494   1.118   2.395
 1051SOL    HW2 5847   3.573   1.233   2.454
 1051SOL     MW 5848   3.571   1.155   2.414
 1052SOL     OW 5849   3.148   3.777   5.916
 1052SOL    HW1 5850   3.176   3.730   5.837
 1052SOL    HW2 5851   3.184   3.727   5.988
 1052SOL     MW 5852   3.156   3.765   5.915
 1053SOL     OW 5853   0.122   3.028   2.665
 1053SOL    HW1 5854   0.075   2.957   2.621
 1053SOL    HW2 5855   0.180   2.984   2.727
 1053SOL     MW 5856   0.124   3.013   2.667
 1054SOL     OW 5857   5.581   3.238   2.558
 1054SOL    HW1 5858   5.654   3.181   2.584
 1054SOL    HW2 5859   5.508   3.208   2.612
 1054SOL     MW 5860   5.581   3.227   2.568
 1055SOL     OW 5861   3.845   5.035   2.052
 1055SOL    HW1 5862   3.773   5.006   1.997
 1055SOL    HW2 5863   3.865   5.124   2.021
 1055SOL     MW 5864   3.838   5.043   2.041
 1056SOL     OW 5865   2.242   1.623   0.089
 1056SOL    HW1 5866   2.241   1.527   0.089
 1056SOL    HW2 5867   2.174   1.649   0.027
 1056SOL     MW 5868   2.233   1.614   0.082
 1057SOL     OW 5869   4.793   4.398   5.677
 1057SOL    HW1 5870   4.760   4.360   5.758
 1057SOL    HW2 5871   4.728   4.465   5.654
 1057SOL     MW 5872   4.780   4.402   5.684
 1058SOL     OW 5873   4.747   4.192   5.923
 1058SOL    HW1 5874   4.760   4.129   5.993
 1058SOL    HW2 5875   4.661   4.171   5.887
 1058SOL     MW 5876   4.738   4.181   5.927
 1059SOL     OW 5877   5.509   4.423   3.259
 1059SOL    HW1 5878   5.532   4.373   3.337
 1059SOL    HW2 5879   5.590   4.466   3.233
 1059SOL     MW 5880   5.522   4.422   3.266
 1060SOL     OW 5881   0.152   0.092   0.742
 1060SOL    HW1 5882   0.137   0.162   0.806
 1060SOL    HW2 5883   0.233   0.050   0.772
 1060SOL     MW 5884   0.160   0.096   0.754
 1061SOL     OW 5885   5.052   4.340   4.944
 1061SOL    HW1 5886   5.040   4.250   4.972
 1061SOL    HW2 5887   5.107   4.380   5.011
 1061SOL     MW 5888   5.057   4.334   4.956
 1062SOL     OW 5889   2.219   0.716   4.831
 1062SOL    HW1 5890   2.164   0.737   4.755
 1062SOL    HW2 5891   2.177   0.760   4.904
 1062SOL     MW 5892   2.207   0.724   4.830
 1063SOL     OW 5893   0.176   4.093   4.685
 1063SOL    HW1 5894   0.112   4.076   4.754
 1063SOL    HW2 5895   0.142   4.171   4.640
 1063SOL     MW 5896   0.163   4.100   4.688
 1064SOL     OW 5897   2.737   0.203   0.148
 1064SOL    HW1 5898   2.819   0.225   0.102
 1064SOL    HW2 5899   2.675   0.187   0.077
 1064SOL     MW 5900   2.740   0.203   0.133
 1065SOL     OW 5901   2.429   5.259   1.992
 1065SOL    HW1 5902   2.407   5.190   1.929
 1065SOL    HW2 5903   2.346   5.304   2.007
 1065SOL     MW 5904   2.415   5.256   1.986
 1066SOL     OW 5905   5.528   4.926   1.246
 1066SOL    HW1 5906   5.561   4.974   1.169
 1066SOL    HW2 5907   5.441   4.963   1.260
 1066SOL     MW 5908   5.521   4.937   1.238
 1067SOL     OW 5909   3.925   5.324   0.260
 1067SOL    HW1 5910   3.981   5.389   0.303
 1067SOL    HW2 5911   3.985   5.268   0.213
 1067SOL     MW 5912   3.940   5.325   0.260
 1068SOL     OW 5913   4.786   0.333   0.393
 1068SOL    HW1 5914   4.839   0.294   0.324
 1068SOL    HW2 5915   4.836   0.317   0.473
 1068SOL     MW 5916   4.799   0.326   0.395
 1069SOL     OW 5917   2.147   1.357   0.524
 1069SOL    HW1 5918   2.103   1.442   0.524
 1069SOL    HW2 5919   2.234   1.374   0.490
 1069SOL     MW 5920   2.152   1.370   0.521
 1070SOL     OW 5921   3.183   4.570   4.385
 1070SOL    HW1 5922   3.159   4.478   4.372
 1070SOL    HW2 5923   3.165   4.587   4.477
 1070SOL     MW 5924   3.177   4.560   4.395
 1071SOL     OW 5925   1.944   2.152   1.793
 1071SOL    HW1 5926   2.013   2.218   1.788
 1071SOL    HW2 5927   1.870   2.198   1.831
 1071SOL     MW 5928   1.944   2.166   1.797
 1072SOL     OW 5929   0.743   5.279   5.991
 1072SOL    HW1 5930   0.815   5.273   6.054
 1072SOL    HW2 5931   0.785   5.267   5.905
 1072SOL     MW 5932   0.758   5.277   5.988
 1073SOL     OW 5933   3.623   1.318   5.267
 1073SOL    HW1 5934   3.631   1.223   5.273
 1073SOL    HW2 5935   3.529   1.335   5.275
 1073SOL     MW 5936   3.612   1.308   5.269
 1074SOL     OW 5937   0.342   1.304   3.372
 1074SOL    HW1 5938   0.421   1.260   3.404
 1074SOL    HW2 5939   0.300   1.240   3.315
 1074SOL     MW 5940   0.347   1.290   3.369
 1075SOL     OW 5941   2.770   5.908   5.799
 1075SOL    HW1 5942   2.815   5.842   5.853
 1075SOL    HW2 5943   2.704   5.859   5.751
 1075SOL     MW 5944   2.768   5.894   5.800
 1076SOL     OW 5945   1.185   2.261   0.804
 1076SOL    HW1 5946   1.215   2.176   0.771
 1076SOL    HW2 5947   1.100   2.242   0.845
 1076SOL     MW 5948   1.178   2.248   0.805
 1077SOL     OW 5949   4.408   1.451   4.868
 1077SOL    HW1 5950   4.359   1.521   4.911
 1077SOL    HW2 5951   4.405   1.473   4.775
 1077SOL     MW 5952   4.402   1.463   4.861
 1078SOL     OW 5953   0.019   3.096   1.816
 1078SOL    HW1 5954   0.032   3.179   1.769
 1078SOL    HW2 5955   0.107   3.068   1.840
 1078SOL     MW 5956   0.032   3.103   1.813
 1079SOL     OW 5957   6.034   4.503   2.379
 1079SOL    HW1 5958   5.991   4.446   2.315
 1079SOL    HW2 5959   6.028   4.455   2.462
 1079SOL     MW 5960   6.028   4.489   2.382
 1080SOL     OW 5961   0.578   2.193   4.594
 1080SOL    HW1 5962   0.484   2.177   4.599
 1080SOL    HW2 5963   0.618   2.113   4.628
 1080SOL     MW 5964   0.571   2.180   4.599
 1081SOL     OW 5965   3.492   2.502   0.169
 1081SOL    HW1 5966   3.403   2.497   0.202
 1081SOL    HW2 5967   3.547   2.472   0.242
 1081SOL     MW 5968   3.488   2.498   0.182
 1082SOL     OW 5969   6.012   2.736   2.327
 1082SOL    HW1 5970   5.991   2.643   2.331
 1082SOL    HW2 5971   5.928   2.779   2.308
 1082SOL     MW 5972   5.999   2.730   2.325
 1083SOL     OW 5973   3.214   5.586   4.805
 1083SOL    HW1 5974   3.192   5.548   4.719
 1083SOL    HW2 5975   3.155   5.661   4.814
 1083SOL     MW 5976   3.203   5.591   4.795
 1084SOL     OW 5977   1.288   3.639   1.782
 1084SOL    HW1 5978   1.232   3.579   1.831
 1084SOL    HW2 5979   1.231   3.675   1.713
 1084SOL     MW 5980   1.274   3.636   1.779
 1085SOL     OW 5981   2.721   0.168   4.030
 1085SOL    HW1 5982   2.816   0.158   4.024
 1085SOL    HW2 5983   2.695   0.108   4.101
 1085SOL     MW 5984   2.730   0.159   4.039
 1086SOL     OW 5985   2.076   2.148   1.120
 1086SOL    HW1 5986   2.052   2.084   1.053
 1086SOL    HW2 5987   2.086   2.231   1.073
 1086SOL     MW 5988   2.074   2.151   1.105
 1087SOL     OW 5989   5.212   5.511   3.225
 1087SOL    HW1 5990   5.249   5.478   3.144
 1087SOL    HW2 5991   5.257   5.593   3.241
 1087SOL     MW 5992   5.222   5.517   3.217
 1088SOL     OW 5993   3.044   2.981   1.221
 1088SOL    HW1 5994   2.966   3.028   1.193
 1088SOL    HW2 5995   3.058   2.915   1.154
 1088SOL     MW 5996   3.036   2.978   1.209
 1089SOL     OW 5997   2.883   5.581   0.303
 1089SOL    HW1 5998   2.858   5.640   0.376
 1089SOL    HW2 5999   2.879   5.494   0.343
 1089SOL     MW 6000   2.879   5.577   0.318
 1090SOL     OW 6001   3.870   2.760   5.178
 1090SOL    HW1 6002   3.873   2.818   5.254
 1090SOL    HW2 6003   3.859   2.673   5.215
 1090SOL     MW 6004   3.869   2.757   5.192
 1091SOL     OW 6005   4.577   3.339   1.380
 1091SOL    HW1 6006   4.519   3.275   1.422
 1091SOL    HW2 6007   4.519   3.413   1.359
 1091SOL     MW 6008   4.562   3.340   1.382
 1092SOL     OW 6009   2.434   0.482   4.248
 1092SOL    HW1 6010   2.416   0.390   4.271
 1092SOL    HW2 6011   2.362   0.506   4.189
 1092SOL     MW 6012   2.422   0.473   4.244
 1093SOL     OW 6013   3.446   3.667   4.578
 1093SOL    HW1 6014   3.354   3.645   4.564
 1093SOL    HW2 6015   3.470   3.718   4.501
 1093SOL     MW 6016   3.437   3.671   4.566
 1094SOL     OW 6017   1.777   5.982   2.210
 1094SOL    HW1 6018   1.734   6.003   2.293
 1094SOL    HW2 6019   1.722   6.024   2.143
 1094SOL     MW 6020   1.764   5.990   2.212
 1095SOL     OW 6021   5.508   0.621   1.852
 1095SOL    HW1 6022   5.548   0.698   1.892
 1095SOL    HW2 6023   5.484   0.565   1.925
 1095SOL     MW 6024   5.510   0.624   1.866
 1096SOL     OW 6025   5.519   4.434   1.356
 1096SOL    HW1 6026   5.543   4.414   1.446
 1096SOL    HW2 6027   5.600   4.465   1.316
 1096SOL     MW 6028   5.533   4.436   1.362
 1097SOL     OW 6029   0.512   4.585   2.336
 1097SOL    HW1 6030   0.452   4.550   2.270
 1097SOL    HW2 6031   0.527   4.676   2.307
 1097SOL     MW 6032   0.506   4.592   2.324
 1098SOL     OW 6033   5.290   3.432   3.132
 1098SOL    HW1 6034   5.352   3.505   3.143
 1098SOL    HW2 6035   5.204   3.474   3.135
 1098SOL     MW 6036   5.287   3.447   3.134
 1099SOL     OW 6037   1.513   0.211   2.324
 1099SOL    HW1 6038   1.461   0.200   2.404
 1099SOL    HW2 6039   1.449   0.207   2.253
 1099SOL     MW 6040   1.498   0.209   2.325
 1100SOL     OW 6041   0.316   5.973   5.972
 1100SOL    HW1 6042   0.263   6.017   6.039
 1100SOL    HW2 6043   0.271   5.889   5.958
 1100SOL     MW 6044   0.303   5.968   5.979
 1101SOL     OW 6045   4.395   6.052   5.244
 1101SOL    HW1 6046   4.421   6.087   5.329
 1101SOL    HW2 6047   4.358   5.966   5.264
 1101SOL     MW 6048   4.393   6.045   5.257
 1102SOL     OW 6049   3.742   1.259   4.124
 1102SOL    HW1 6050   3.721   1.352   4.136
 1102SOL    HW2 6051   3.703   1.217   4.201
 1102SOL     MW 6052   3.734   1.266   4.136
 1103SOL     OW 6053   1.360   0.355   0.779
 1103SOL    HW1 6054   1.347   0.444   0.745
 1103SOL    HW2 6055   1.355   0.299   0.701
 1103SOL     MW 6056   1.358   0.359   0.765
 1104SOL     OW 6057   4.684   1.506   4.870
 1104SOL    HW1 6058   4.686   1.586   4.817
 1104SOL    HW2 6059   4.602   1.464   4.847
 1104SOL     MW 6060   4.674   1.511   4.861
 1105SOL     OW 6061   3.509   0.303   4.570
 1105SOL    HW1 6062   3.488   0.383   4.522
 1105SOL    HW2 6063   3.455   0.308   4.649
 1105SOL     MW 6064   3.499   0.314   4.574
 1106SOL     OW 6065   1.080   3.089   3.539
 1106SOL    HW1 6066   0.985   3.083   3.530
 1106SOL    HW2 6067   1.106   3.155   3.474
 1106SOL     MW 6068   1.071   3.097   3.529
 1107SOL     OW 6069   0.175   3.867   0.267
 1107SOL    HW1 6070   0.108   3.908   0.213
 1107SOL    HW2 6071   0.220   3.805   0.209
 1107SOL     MW 6072   0.172   3.864   0.253
 1108SOL     OW 6073   3.803   1.042   2.290
 1108SOL    HW1 6074   3.862   1.116   2.276
 1108SOL    HW2 6075   3.720   1.082   2.315
 1108SOL     MW 6076   3.800   1.057   2.292
 1109SOL     OW 6077   3.594   0.381   4.191
 1109SOL    HW1 6078   3.543   0.301   4.177
 1109SOL    HW2 6079   3.678   0.365   4.148
 1109SOL     MW 6080   3.598   0.369   4.184
 1110SOL     OW 6081   1.481   2.778   3.235
 1110SOL    HW1 6082   1.487   2.683   3.227
 1110SOL    HW2 6083   1.394   2.799   3.201
 1110SOL     MW 6084   1.471   2.769   3.230
 1111SOL     OW 6085   0.252   2.053   5.264
 1111SOL    HW1 6086   0.282   2.133   5.307
 1111SOL    HW2 6087   0.156   2.059   5.267
 1111SOL     MW 6088   0.243   2.064   5.270
 1112SOL     OW 6089   5.332   1.518   5.082
 1112SOL    HW1 6090   5.287   1.599   5.107
 1112SOL    HW2 6091   5.379   1.541   5.001
 1112SOL     MW 6092   5.332   1.532   5.075
 1113SOL     OW 6093   2.532   5.556   2.974
 1113SOL    HW1 6094   2.626   5.572   2.970
 1113SOL    HW2 6095   2.517   5.483   2.914
 1113SOL     MW 6096   2.542   5.549   2.966
 1114SOL     OW 6097   5.362   3.542   1.371
 1114SOL    HW1 6098   5.278   3.541   1.416
 1114SOL    HW2 6099   5.369   3.456   1.330
 1114SOL     MW 6100   5.352   3.531   1.372
 1115SOL     OW 6101   3.858   0.917   0.122
 1115SOL    HW1 6102   3.868   1.002   0.079
 1115SOL    HW2 6103   3.911   0.857   0.069
 1115SOL     MW 6104   3.866   0.920   0.110
 1116SOL     OW 6105   0.047   1.875   3.801
 1116SOL    HW1 6106   0.075   1.787   3.773
 1116SOL    HW2 6107  -0.048   1.867   3.811
 1116SOL     MW 6108   0.038   1.862   3.798
 1117SOL     OW 6109   3.246   2.224   0.895
 1117SOL    HW1 6110   3.307   2.151   0.892
 1117SOL    HW2 6111   3.289   2.294   0.846
 1117SOL     MW 6112   3.259   2.224   0.889
 1118SOL     OW 6113   5.657   4.117   1.573
 1118SOL    HW1 6114   5.743   4.101   1.612
 1118SOL    HW2 6115   5.625   4.196   1.616
 1118SOL     MW 6116   5.664   4.125   1.583
 1119SOL     OW 6117   3.797   3.083   0.152
 1119SOL    HW1 6118   3.763   3.158   0.103
 1119SOL    HW2 6119   3.730   3.065   0.218
 1119SOL     MW 6120   3.784   3.090   0.155
 1120SOL     OW 6121   1.614   3.588   4.186
 1120SOL    HW1 6122   1.628   3.596   4.280
 1120SOL    HW2 6123   1.601   3.678   4.156
 1120SOL     MW 6124   1.614   3.600   4.194
 1121SOL     OW 6125   5.003   0.561   1.206
 1121SOL    HW1 6126   5.064   0.632   1.228
 1121SOL    HW2 6127   5.025   0.538   1.115
 1121SOL     MW 6128   5.014   0.567   1.197
 1122SOL     OW 6129   5.319   4.504   4.044
 1122SOL    HW1 6130   5.281   4.426   4.004
 1122SOL    HW2 6131   5.350   4.474   4.130
 1122SOL     MW 6132   5.318   4.490   4.050
 1123SOL     OW 6133   5.345   2.124   1.324
 1123SOL    HW1 6134   5.351   2.175   1.405
 1123SOL    HW2 6135   5.289   2.177   1.267
 1123SOL     MW 6136   5.339   2.137   1.327
 1124SOL     OW 6137   2.485   4.575   2.548
 1124SOL    HW1 6138   2.497   4.628   2.626
 1124SOL    HW2 6139   2.410   4.615   2.503
 1124SOL     MW 6140   2.477   4.587   2.552
 1125SOL     OW 6141   3.201   0.381   5.233
 1125SOL    HW1 6142   3.190   0.473   5.258
 1125SOL    HW2 6143   3.131   0.335   5.280
 1125SOL     MW 6144   3.190   0.387   5.243
 1126SOL     OW 6145   1.534   4.450   1.792
 1126SOL    HW1 6146   1.512   4.474   1.882
 1126SOL    HW2 6147   1.496   4.363   1.780
 1126SOL     MW 6148   1.526   4.442   1.802
 1127SOL     OW 6149   1.494   0.469   5.144
 1127SOL    HW1 6150   1.502   0.457   5.049
 1127SOL    HW2 6151   1.531   0.389   5.182
 1127SOL     MW 6152   1.500   0.457   5.137
 1128SOL     OW 6153   5.086   4.360   5.788
 1128SOL    HW1 6154   5.064   4.332   5.877
 1128SOL    HW2 6155   5.014   4.417   5.763
 1128SOL     MW 6156   5.074   4.363   5.796
 1129SOL     OW 6157   2.989   0.012   1.344
 1129SOL    HW1 6158   2.958  -0.077   1.365
 1129SOL    HW2 6159   2.986   0.016   1.249
 1129SOL     MW 6160   2.984   0.001   1.335
 1130SOL     OW 6161   0.837   1.756   2.689
 1130SOL    HW1 6162   0.762   1.778   2.634
 1130SOL    HW2 6163   0.823   1.808   2.769
 1130SOL     MW 6164   0.825   1.766   2.692
 1131SOL     OW 6165   4.655   5.568   5.037
 1131SOL    HW1 6166   4.605   5.579   4.955
 1131SOL    HW2 6167   4.683   5.477   5.036
 1131SOL     MW 6168   4.652   5.558   5.026
 1132SOL     OW 6169   5.528   4.265   0.365
 1132SOL    HW1 6170   5.437   4.257   0.395
 1132SOL    HW2 6171   5.562   4.175   0.371
 1132SOL     MW 6172   5.521   4.252   0.369
 1133SOL     OW 6173   0.729   0.421   0.254
 1133SOL    HW1 6174   0.800   0.459   0.306
 1133SOL    HW2 6175   0.740   0.327   0.265
 1133SOL     MW 6176   0.739   0.414   0.263
 1134SOL     OW 6177   2.927   1.734   5.907
 1134SOL    HW1 6178   2.962   1.646   5.919
 1134SOL    HW2 6179   2.913   1.742   5.812
 1134SOL     MW 6180   2.929   1.724   5.896
 1135SOL     OW 6181   2.711   1.100   0.221
 1135SOL    HW1 6182   2.640   1.107   0.157
 1135SOL    HW2 6183   2.677   1.040   0.287
 1135SOL     MW 6184   2.697   1.093   0.221
 1136SOL     OW 6185   3.330   1.764   5.480
 1136SOL    HW1 6186   3.349   1.783   5.388
 1136SOL    HW2 6187   3.235   1.762   5.485
 1136SOL     MW 6188   3.320   1.766   5.469
 1137SOL     OW 6189   4.776   0.934   2.865
 1137SOL    HW1 6190   4.731   0.867   2.813
 1137SOL    HW2 6191   4.846   0.965   2.808
 1137SOL     MW 6192   4.779   0.929   2.851
 1138SOL     OW 6193   1.558   1.004   3.834
 1138SOL    HW1 6194   1.481   0.961   3.797
 1138SOL    HW2 6195   1.557   0.979   3.926
 1138SOL     MW 6196   1.548   0.995   3.841
 1139SOL     OW 6197   3.642   5.662   2.728
 1139SOL    HW1 6198   3.604   5.578   2.704
 1139SOL    HW2 6199   3.712   5.676   2.664
 1139SOL     MW 6200   3.646   5.653   2.716
 1140SOL     OW 6201   3.462   5.340   4.622
 1140SOL    HW1 6202   3.439   5.432   4.633
 1140SOL    HW2 6203   3.471   5.305   4.710
 1140SOL     MW 6204   3.460   5.347   4.634
 1141SOL     OW 6205   2.168   5.622   1.135
 1141SOL    HW1 6206   2.099   5.650   1.075
 1141SOL    HW2 6207   2.123   5.572   1.203
 1141SOL     MW 6208   2.154   5.619   1.136
 1142SOL     OW 6209   5.905   2.032   2.174
 1142SOL    HW1 6210   5.894   2.127   2.165
 1142SOL    HW2 6211   5.852   1.995   2.104
 1142SOL     MW 6212   5.897   2.040   2.164
 1143SOL     OW 6213   5.149   0.508   1.587
 1143SOL    HW1 6214   5.166   0.484   1.678
 1143SOL    HW2 6215   5.104   0.593   1.593
 1143SOL     MW 6216   5.145   0.516   1.599
 1144SOL     OW 6217   2.164   5.371   4.502
 1144SOL    HW1 6218   2.248   5.347   4.462
 1144SOL    HW2 6219   2.147   5.301   4.565
 1144SOL     MW 6220   2.173   5.359   4.505
 1145SOL     OW 6221   4.211   4.948   3.726
 1145SOL    HW1 6222   4.274   4.884   3.693
 1145SOL    HW2 6223   4.185   4.915   3.812
 1145SOL     MW 6224   4.215   4.936   3.733
 1146SOL     OW 6225   4.985   2.996   2.361
 1146SOL    HW1 6226   4.961   3.061   2.426
 1146SOL    HW2 6227   5.060   3.033   2.315
 1146SOL     MW 6228   4.992   3.009   2.363
 1147SOL     OW 6229   2.856   3.024   0.760
 1147SOL    HW1 6230   2.790   3.060   0.819
 1147SOL    HW2 6231   2.858   3.085   0.686
 1147SOL     MW 6232   2.848   3.037   0.758
 1148SOL     OW 6233   0.327   3.050   3.477
 1148SOL    HW1 6234   0.326   3.100   3.395
 1148SOL    HW2 6235   0.414   3.067   3.514
 1148SOL     MW 6236   0.338   3.058   3.471
 1149SOL     OW 6237   0.412   4.852   2.252
 1149SOL    HW1 6238   0.500   4.879   2.278
 1149SOL    HW2 6239   0.395   4.900   2.171
 1149SOL     MW 6240   0.421   4.862   2.245
 1150SOL     OW 6241   5.534   3.185   4.701
 1150SOL    HW1 6242   5.582   3.154   4.779
 1150SOL    HW2 6243   5.601   3.221   4.644
 1150SOL     MW 6244   5.549   3.185   4.704
 1151SOL     OW 6245   2.157   2.658   5.587
 1151SOL    HW1 6246   2.172   2.644   5.494
 1151SOL    HW2 6247   2.224   2.721   5.613
 1151SOL     MW 6248   2.167   2.664   5.579
 1152SOL     OW 6249   3.134   5.487   1.846
 1152SOL    HW1 6250   3.218   5.533   1.841
 1152SOL    HW2 6251   3.079   5.544   1.901
 1152SOL     MW 6252   3.138   5.500   1.852
 1153SOL     OW 6253   3.211   1.864   0.535
 1153SOL    HW1 6254   3.194   1.939   0.591
 1153SOL    HW2 6255   3.140   1.865   0.471
 1153SOL     MW 6256   3.200   1.874   0.534
 1154SOL     OW 6257   5.384   4.745   1.512
 1154SOL    HW1 6258   5.329   4.667   1.518
 1154SOL    HW2 6259   5.324   4.818   1.522
 1154SOL     MW 6260   5.369   4.744   1.514
 1155SOL     OW 6261   4.484   1.817   3.416
 1155SOL    HW1 6262   4.483   1.741   3.359
 1155SOL    HW2 6263   4.543   1.793   3.488
 1155SOL     MW 6264   4.492   1.804   3.418
 1156SOL     OW 6265   1.224   1.548   0.157
 1156SOL    HW1 6266   1.154   1.482   0.148
 1156SOL    HW2 6267   1.302   1.497   0.176
 1156SOL     MW 6268   1.225   1.533   0.157
 1157SOL     OW 6269   2.174   0.409   0.718
 1157SOL    HW1 6270   2.164   0.318   0.688
 1157SOL    HW2 6271   2.194   0.401   0.812
 1157SOL     MW 6272   2.175   0.396   0.726
 1158SOL     OW 6273   4.203   5.471   0.358
 1158SOL    HW1 6274   4.218   5.430   0.443
 1158SOL    HW2 6275   4.273   5.437   0.301
 1158SOL     MW 6276   4.214   5.462   0.362
 1159SOL     OW 6277   2.386   1.409   3.586
 1159SOL    HW1 6278   2.361   1.466   3.513
 1159SOL    HW2 6279   2.321   1.425   3.654
 1159SOL     MW 6280   2.375   1.418   3.585
 1160SOL     OW 6281   4.960   1.211   0.227
 1160SOL    HW1 6282   4.904   1.209   0.149
 1160SOL    HW2 6283   4.940   1.130   0.273
 1160SOL     MW 6284   4.950   1.200   0.223
 1161SOL     OW 6285   5.634   1.424   3.393
 1161SOL    HW1 6286   5.554   1.437   3.443
 1161SOL    HW2 6287   5.670   1.511   3.381
 1161SOL     MW 6288   5.628   1.437   3.398
 1162SOL     OW 6289   0.385   3.998   5.492
 1162SOL    HW1 6290   0.337   3.996   5.575
 1162SOL    HW2 6291   0.378   3.908   5.459
 1162SOL     MW 6292   0.378   3.986   5.499
 1163SOL     OW 6293   1.265   3.480   1.288
 1163SOL    HW1 6294   1.352   3.442   1.273
 1163SOL    HW2 6295   1.281   3.572   1.307
 1163SOL     MW 6296   1.278   3.487   1.289
 1164SOL     OW 6297   3.394   4.251   1.372
 1164SOL    HW1 6298   3.421   4.256   1.463
 1164SOL    HW2 6299   3.355   4.336   1.354
 1164SOL     MW 6300   3.392   4.262   1.381
 1165SOL     OW 6301   1.197   3.333   1.510
 1165SOL    HW1 6302   1.232   3.371   1.429
 1165SOL    HW2 6303   1.142   3.260   1.479
 1165SOL     MW 6304   1.194   3.329   1.495
 1166SOL     OW 6305   0.337   1.736   2.926
 1166SOL    HW1 6306   0.316   1.667   2.989
 1166SOL    HW2 6307   0.344   1.691   2.842
 1166SOL     MW 6308   0.335   1.721   2.924
 1167SOL     OW 6309   4.516   4.011   5.055
 1167SOL    HW1 6310   4.496   4.054   5.138
 1167SOL    HW2 6311   4.432   3.978   5.024
 1167SOL     MW 6312   4.503   4.012   5.062
 1168SOL     OW 6313   4.921   1.841   2.684
 1168SOL    HW1 6314   4.916   1.934   2.707
 1168SOL    HW2 6315   5.012   1.816   2.703
 1168SOL     MW 6316   4.932   1.850   2.689
 1169SOL     OW 6317   0.851   1.664   5.993
 1169SOL    HW1 6318   0.854   1.736   6.055
 1169SOL    HW2 6319   0.839   1.705   5.907
 1169SOL     MW 6320   0.850   1.678   5.990
 1170SOL     OW 6321   1.126   5.032   1.595
 1170SOL    HW1 6322   1.054   4.990   1.549
 1170SOL    HW2 6323   1.168   5.088   1.530
 1170SOL     MW 6324   1.122   5.034   1.581
 1171SOL     OW 6325   4.259   5.377   0.600
 1171SOL    HW1 6326   4.278   5.284   0.583
 1171SOL    HW2 6327   4.342   5.414   0.629
 1171SOL     MW 6328   4.272   5.370   0.602
 1172SOL     OW 6329   4.284   5.668   1.507
 1172SOL    HW1 6330   4.356   5.622   1.550
 1172SOL    HW2 6331   4.310   5.760   1.510
 1172SOL     MW 6332   4.296   5.674   1.513
 1173SOL     OW 6333   4.183   1.740   1.979
 1173SOL    HW1 6334   4.231   1.657   1.982
 1173SOL    HW2 6335   4.250   1.807   1.972
 1173SOL     MW 6336   4.198   1.738   1.979
 1174SOL     OW 6337   2.192   5.097   4.708
 1174SOL    HW1 6338   2.239   5.024   4.667
 1174SOL    HW2 6339   2.230   5.103   4.796
 1174SOL     MW 6340   2.203   5.088   4.714
 1175SOL     OW 6341   3.584   5.189   2.050
 1175SOL    HW1 6342   3.568   5.118   2.113
 1175SOL    HW2 6343   3.512   5.182   1.987
 1175SOL     MW 6344   3.573   5.179   2.050
 1176SOL     OW 6345   4.540   4.650   5.058
 1176SOL    HW1 6346   4.506   4.615   4.976
 1176SOL    HW2 6347   4.630   4.675   5.037
 1176SOL     MW 6348   4.547   4.648   5.045
 1177SOL     OW 6349   5.138   3.660   3.527
 1177SOL    HW1 6350   5.171   3.583   3.481
 1177SOL    HW2 6351   5.090   3.709   3.459
 1177SOL     MW 6352   5.136   3.657   3.512
 1178SOL     OW 6353   1.104   3.781   0.188
 1178SOL    HW1 6354   1.096   3.875   0.206
 1178SOL    HW2 6355   1.022   3.759   0.143
 1178SOL     MW 6356   1.093   3.790   0.185
 1179SOL     OW 6357   4.097   4.814   5.266
 1179SOL    HW1 6358   4.062   4.858   5.343
 1179SOL    HW2 6359   4.096   4.881   5.198
 1179SOL     MW 6360   4.092   4.828   5.267
 1180SOL     OW 6361   4.290   5.419   4.027
 1180SOL    HW1 6362   4.258   5.405   3.937
 1180SOL    HW2 6363   4.368   5.363   4.033
 1180SOL     MW 6364   4.296   5.410   4.016
 1181SOL     OW 6365   0.140   0.141   5.411
 1181SOL    HW1 6366   0.055   0.146   5.455
 1181SOL    HW2 6367   0.203   0.129   5.481
 1181SOL     MW 6368   0.137   0.140   5.425
 1182SOL     OW 6369   1.089   1.231   2.759
 1182SOL    HW1 6370   1.141   1.202   2.683
 1182SOL    HW2 6371   1.092   1.157   2.819
 1182SOL     MW 6372   1.096   1.218   2.757
 1183SOL     OW 6373   3.159   5.926   0.695
 1183SOL    HW1 6374   3.162   5.936   0.601
 1183SOL    HW2 6375   3.212   5.849   0.714
 1183SOL     MW 6376   3.166   5.918   0.686
 1184SOL     OW 6377   0.179   4.542   6.131
 1184SOL    HW1 6378   0.218   4.482   6.067
 1184SOL    HW2 6379   0.085   4.528   6.123
 1184SOL     MW 6380   0.172   4.533   6.122
 1185SOL     OW 6381   0.421   5.411   5.446
 1185SOL    HW1 6382   0.408   5.484   5.386
 1185SOL    HW2 6383   0.480   5.446   5.513
 1185SOL     MW 6384   0.427   5.425   5.447
 1186SOL     OW 6385   5.922   1.161   0.879
 1186SOL    HW1 6386   5.934   1.239   0.933
 1186SOL    HW2 6387   5.988   1.100   0.910
 1186SOL     MW 6388   5.932   1.163   0.890
 1187SOL     OW 6389   1.922   5.844   5.565
 1187SOL    HW1 6390   1.964   5.913   5.515
 1187SOL    HW2 6391   1.991   5.810   5.622
 1187SOL     MW 6392   1.936   5.848   5.566
 1188SOL     OW 6393   2.771   5.367   4.212
 1188SOL    HW1 6394   2.780   5.321   4.296
 1188SOL    HW2 6395   2.822   5.447   4.222
 1188SOL     MW 6396   2.778   5.371   4.224
 1189SOL     OW 6397   4.060   1.445   2.996
 1189SOL    HW1 6398   4.097   1.459   3.083
 1189SOL    HW2 6399   4.121   1.385   2.954
 1189SOL     MW 6400   4.073   1.439   3.002
 1190SOL     OW 6401   0.561   2.479   2.861
 1190SOL    HW1 6402   0.485   2.443   2.816
 1190SOL    HW2 6403   0.615   2.517   2.791
 1190SOL     MW 6404   0.558   2.479   2.846
 1191SOL     OW 6405   5.696   4.494   2.648
 1191SOL    HW1 6406   5.697   4.570   2.706
 1191SOL    HW2 6407   5.608   4.456   2.659
 1191SOL     MW 6408   5.685   4.499   2.656
 1192SOL     OW 6409   3.350   2.859   6.072
 1192SOL    HW1 6410   3.377   2.918   6.143
 1192SOL    HW2 6411   3.412   2.876   6.001
 1192SOL     MW 6412   3.361   2.869   6.072
 1193SOL     OW 6413   2.254   0.790   2.551
 1193SOL    HW1 6414   2.289   0.776   2.463
 1193SOL    HW2 6415   2.237   0.884   2.555
 1193SOL     MW 6416   2.256   0.801   2.540
 1194SOL     OW 6417   1.747   1.107   4.162
 1194SOL    HW1 6418   1.823   1.136   4.112
 1194SOL    HW2 6419   1.674   1.159   4.127
 1194SOL     MW 6420   1.748   1.117   4.151
 1195SOL     OW 6421   4.801   5.181   2.362
 1195SOL    HW1 6422   4.706   5.193   2.362
 1195SOL    HW2 6423   4.827   5.191   2.453
 1195SOL     MW 6424   4.792   5.184   2.373
 1196SOL     OW 6425   0.263   2.793   1.325
 1196SOL    HW1 6426   0.215   2.716   1.296
 1196SOL    HW2 6427   0.203   2.839   1.384
 1196SOL     MW 6428   0.249   2.789   1.329
 1197SOL     OW 6429   1.632   1.931   1.835
 1197SOL    HW1 6430   1.603   1.844   1.863
 1197SOL    HW2 6431   1.632   1.984   1.914
 1197SOL     MW 6432   1.629   1.926   1.848
 1198SOL     OW 6433   2.516   4.580   1.976
 1198SOL    HW1 6434   2.482   4.577   1.886
 1198SOL    HW2 6435   2.561   4.664   1.982
 1198SOL     MW 6436   2.518   4.590   1.965
 1199SOL     OW 6437   5.175   2.071   0.326
 1199SOL    HW1 6438   5.243   2.088   0.392
 1199SOL    HW2 6439   5.206   1.993   0.280
 1199SOL     MW 6440   5.188   2.063   0.329
 1200SOL     OW 6441   5.451   5.443   3.481
 1200SOL    HW1 6442   5.539   5.409   3.463
 1200SOL    HW2 6443   5.393   5.368   3.466
 1200SOL     MW 6444   5.455   5.429   3.477
 1201SOL     OW 6445   4.782   0.343   2.249
 1201SOL    HW1 6446   4.734   0.327   2.330
 1201SOL    HW2 6447   4.789   0.439   2.244
 1201SOL     MW 6448   4.777   0.354   2.259
 1202SOL     OW 6449   2.410   0.370   3.226
 1202SOL    HW1 6450   2.324   0.337   3.253
 1202SOL    HW2 6451   2.430   0.438   3.290
 1202SOL     MW 6452   2.401   0.374   3.238
 1203SOL     OW 6453   5.475   5.619   1.148
 1203SOL    HW1 6454   5.526   5.700   1.151
 1203SOL    HW2 6455   5.458   5.605   1.055
 1203SOL     MW 6456   5.479   5.628   1.136
 1204SOL     OW 6457   1.915   4.671   2.249
 1204SOL    HW1 6458   1.837   4.722   2.268
 1204SOL    HW2 6459   1.966   4.674   2.330
 1204SOL     MW 6460   1.912   4.678   2.262
 1205SOL     OW 6461   5.703   2.838   0.804
 1205SOL    HW1 6462   5.630   2.852   0.863
 1205SOL    HW2 6463   5.714   2.922   0.759
 1205SOL     MW 6464   5.695   2.851   0.806
 1206SOL     OW 6465   2.738   5.419   1.214
 1206SOL    HW1 6466   2.812   5.452   1.164
 1206SOL    HW2 6467   2.673   5.490   1.210
 1206SOL     MW 6468   2.739   5.433   1.207
 1207SOL     OW 6469   2.245   3.041   0.695
 1207SOL    HW1 6470   2.257   3.117   0.753
 1207SOL    HW2 6471   2.298   2.972   0.734
 1207SOL     MW 6472   2.254   3.042   0.707
 1208SOL     OW 6473   4.398   4.531   4.863
 1208SOL    HW1 6474   4.315   4.561   4.827
 1208SOL    HW2 6475   4.380   4.445   4.899
 1208SOL     MW 6476   4.385   4.524   4.863
 1209SOL     OW 6477   0.136   4.996   5.216
 1209SOL    HW1 6478   0.084   5.004   5.296
 1209SOL    HW2 6479   0.076   5.021   5.146
 1209SOL     MW 6480   0.122   5.000   5.217
 1210SOL     OW 6481   0.712   2.716   0.604
 1210SOL    HW1 6482   0.720   2.789   0.543
 1210SOL    HW2 6483   0.647   2.658   0.563
 1210SOL     MW 6484   0.704   2.718   0.591
 1211SOL     OW 6485   4.430   1.447   4.159
 1211SOL    HW1 6486   4.416   1.529   4.112
 1211SOL    HW2 6487   4.432   1.380   4.090
 1211SOL     MW 6488   4.429   1.449   4.144
 1212SOL     OW 6489   6.088   4.142   2.545
 1212SOL    HW1 6490   6.047   4.207   2.602
 1212SOL    HW2 6491   6.023   4.125   2.477
 1212SOL     MW 6492   6.075   4.148   2.544
 1213SOL     OW 6493   1.930   1.140   3.279
 1213SOL    HW1 6494   1.944   1.234   3.289
 1213SOL    HW2 6495   1.839   1.126   3.308
 1213SOL     MW 6496   1.920   1.150   3.284
 1214SOL     OW 6497   1.157   1.338   5.304
 1214SOL    HW1 6498   1.182   1.392   5.379
 1214SOL    HW2 6499   1.061   1.336   5.307
 1214SOL     MW 6500   1.148   1.344   5.314
 1215SOL     OW 6501   1.799   2.562   5.809
 1215SOL    HW1 6502   1.751   2.485   5.840
 1215SOL    HW2 6503   1.884   2.527   5.782
 1215SOL     MW 6504   1.804   2.548   5.809
 1216SOL     OW 6505   0.053   3.249   0.576
 1216SOL    HW1 6506  -0.015   3.182   0.563
 1216SOL    HW2 6507   0.005   3.330   0.589
 1216SOL     MW 6508   0.038   3.251   0.576
 1217SOL     OW 6509   0.636   2.466   4.707
 1217SOL    HW1 6510   0.575   2.514   4.763
 1217SOL    HW2 6511   0.607   2.375   4.713
 1217SOL     MW 6512   0.624   2.461   4.715
 1218SOL     OW 6513   5.666   0.197   4.444
 1218SOL    HW1 6514   5.699   0.108   4.437
 1218SOL    HW2 6515   5.620   0.212   4.361
 1218SOL     MW 6516   5.664   0.188   4.432
 1219SOL     OW 6517   5.066   4.542   3.267
 1219SOL    HW1 6518   5.056   4.634   3.244
 1219SOL    HW2 6519   5.145   4.514   3.222
 1219SOL     MW 6520   5.074   4.550   3.258
 1220SOL     OW 6521   4.980   1.815   3.897
 1220SOL    HW1 6522   4.931   1.744   3.856
 1220SOL    HW2 6523   5.008   1.780   3.982
 1220SOL     MW 6524   4.977   1.802   3.903
 1221SOL     OW 6525   4.333   1.494   5.696
 1221SOL    HW1 6526   4.298   1.539   5.619
 1221SOL    HW2 6527   4.403   1.439   5.661
 1221SOL     MW 6528   4.337   1.493   5.682
 1222SOL     OW 6529   4.583   3.934   1.322
 1222SOL    HW1 6530   4.669   3.939   1.365
 1222SOL    HW2 6531   4.603   3.936   1.229
 1222SOL     MW 6532   4.596   3.935   1.316
 1223SOL     OW 6533   0.848   5.393   2.629
 1223SOL    HW1 6534   0.839   5.424   2.719
 1223SOL    HW2 6535   0.801   5.309   2.628
 1223SOL     MW 6536   0.841   5.386   2.641
 1224SOL     OW 6537   4.087   4.876   1.990
 1224SOL    HW1 6538   4.008   4.921   2.020
 1224SOL    HW2 6539   4.134   4.853   2.070
 1224SOL     MW 6540   4.083   4.879   2.004
 1225SOL     OW 6541   1.099   2.586   3.469
 1225SOL    HW1 6542   1.190   2.578   3.496
 1225SOL    HW2 6543   1.084   2.511   3.412
 1225SOL     MW 6544   1.108   2.576   3.466
 1226SOL     OW 6545   2.783   6.039   5.533
 1226SOL    HW1 6546   2.771   5.970   5.468
 1226SOL    HW2 6547   2.780   5.994   5.617
 1226SOL     MW 6548   2.781   6.025   5.535
 1227SOL     OW 6549   5.945   1.796   4.122
 1227SOL    HW1 6550   5.862   1.844   4.124
 1227SOL    HW2 6551   5.988   1.819   4.204
 1227SOL     MW 6552   5.940   1.805   4.133
 1228SOL     OW 6553   4.257   5.599   3.204
 1228SOL    HW1 6554   4.258   5.638   3.292
 1228SOL    HW2 6555   4.192   5.650   3.156
 1228SOL     MW 6556   4.249   5.610   3.209
 1229SOL     OW 6557   5.730   0.035   4.914
 1229SOL    HW1 6558   5.737   0.126   4.883
 1229SOL    HW2 6559   5.755  -0.018   4.838
 1229SOL     MW 6560   5.734   0.040   4.900
 1230SOL     OW 6561   2.527   0.963   3.553
 1230SOL    HW1 6562   2.605   0.955   3.608
 1230SOL    HW2 6563   2.484   1.043   3.584
 1230SOL     MW 6564   2.531   0.972   3.564
 1231SOL     OW 6565   5.706   1.467   0.862
 1231SOL    HW1 6566   5.715   1.518   0.943
 1231SOL    HW2 6567   5.619   1.428   0.869
 1231SOL     MW 6568   5.696   1.469   0.872
 1232SOL     OW 6569   5.074   1.450   4.219
 1232SOL    HW1 6570   5.158   1.424   4.180
 1232SOL    HW2 6571   5.016   1.376   4.203
 1232SOL     MW 6572   5.077   1.437   4.212
 1233SOL     OW 6573   5.046   3.773   1.272
 1233SOL    HW1 6574   5.033   3.679   1.280
 1233SOL    HW2 6575   5.022   3.793   1.182
 1233SOL     MW 6576   5.041   3.764   1.261
 1234SOL     OW 6577   0.121   0.978   0.244
 1234SOL    HW1 6578   0.136   0.883   0.247
 1234SOL    HW2 6579   0.060   0.994   0.318
 1234SOL     MW 6580   0.115   0.968   0.254
 1235SOL     OW 6581   5.520   5.983   1.868
 1235SOL    HW1 6582   5.588   5.918   1.890
 1235SOL    HW2 6583   5.446   5.930   1.839
 1235SOL     MW 6584   5.519   5.968   1.867
 1236SOL     OW 6585   2.455   1.008   1.792
 1236SOL    HW1 6586   2.373   1.057   1.795
 1236SOL    HW2 6587   2.444   0.947   1.719
 1236SOL     MW 6588   2.443   1.006   1.783
 1237SOL     OW 6589   3.839   2.021   1.172
 1237SOL    HW1 6590   3.790   2.050   1.095
 1237SOL    HW2 6591   3.929   2.011   1.140
 1237SOL     MW 6592   3.844   2.023   1.158
 1238SOL     OW 6593   4.301   0.525   5.674
 1238SOL    HW1 6594   4.337   0.492   5.756
 1238SOL    HW2 6595   4.361   0.493   5.606
 1238SOL     MW 6596   4.313   0.517   5.676
 1239SOL     OW 6597   0.690   0.297   4.141
 1239SOL    HW1 6598   0.761   0.264   4.196
 1239SOL    HW2 6599   0.646   0.364   4.195
 1239SOL     MW 6600   0.693   0.302   4.155
 1240SOL     OW 6601   1.399   1.542   2.733
 1240SOL    HW1 6602   1.379   1.532   2.827
 1240SOL    HW2 6603   1.327   1.498   2.689
 1240SOL     MW 6604   1.387   1.535   2.740
 1241SOL     OW 6605   0.467   3.554   1.313
 1241SOL    HW1 6606   0.502   3.500   1.383
 1241SOL    HW2 6607   0.452   3.493   1.241
 1241SOL     MW 6608   0.469   3.540   1.313
 1242SOL     OW 6609   0.877   4.311   0.936
 1242SOL    HW1 6610   0.876   4.229   0.886
 1242SOL    HW2 6611   0.925   4.372   0.879
 1242SOL     MW 6612   0.883   4.308   0.922
 1243SOL     OW 6613   0.611   0.015   0.541
 1243SOL    HW1 6614   0.621  -0.053   0.607
 1243SOL    HW2 6615   0.578  -0.032   0.464
 1243SOL     MW 6616   0.608   0.000   0.538
 1244SOL     OW 6617   5.073   3.715   1.956
 1244SOL    HW1 6618   5.147   3.768   1.985
 1244SOL    HW2 6619   5.068   3.643   2.019
 1244SOL     MW 6620   5.082   3.712   1.967
 1245SOL     OW 6621   4.395   0.221   2.418
 1245SOL    HW1 6622   4.413   0.149   2.478
 1245SOL    HW2 6623   4.407   0.184   2.331
 1245SOL     MW 6624   4.399   0.207   2.415
 1246SOL     OW 6625   1.877   0.669   4.834
 1246SOL    HW1 6626   1.928   0.740   4.795
 1246SOL    HW2 6627   1.942   0.603   4.859
 1246SOL     MW 6628   1.891   0.669   4.832
 1247SOL     OW 6629   0.754   6.032   4.272
 1247SOL    HW1 6630   0.668   5.991   4.280
 1247SOL    HW2 6631   0.752   6.078   4.188
 1247SOL     MW 6632   0.743   6.033   4.263
 1248SOL     OW 6633   2.328   0.953   2.854
 1248SOL    HW1 6634   2.390   1.023   2.832
 1248SOL    HW2 6635   2.377   0.872   2.836
 1248SOL     MW 6636   2.342   0.952   2.849
 1249SOL     OW 6637   0.876   0.051   2.178
 1249SOL    HW1 6638   0.839   0.126   2.131
 1249SOL    HW2 6639   0.840   0.057   2.266
 1249SOL     MW 6640   0.867   0.061   2.183
 1250SOL     OW 6641   3.957   3.941   5.021
 1250SOL    HW1 6642   3.882   3.904   5.067
 1250SOL    HW2 6643   3.937   3.930   4.928
 1250SOL     MW 6644   3.945   3.935   5.015
 1251SOL     OW 6645   0.628   5.333   5.185
 1251SOL    HW1 6646   0.569   5.300   5.253
 1251SOL    HW2 6647   0.635   5.427   5.202
 1251SOL     MW 6648   0.621   5.341   5.196
 1252SOL     OW 6649   1.829   2.357   2.312
 1252SOL    HW1 6650   1.891   2.423   2.343
 1252SOL    HW2 6651   1.744   2.402   2.314
 1252SOL     MW 6652   1.826   2.371   2.316
 1253SOL     OW 6653   5.210   2.668   0.882
 1253SOL    HW1 6654   5.169   2.698   0.800
 1253SOL    HW2 6655   5.197   2.573   0.882
 1253SOL     MW 6656   5.203   2.660   0.871
 1254SOL     OW 6657   5.354   4.457   2.085
 1254SOL    HW1 6658   5.431   4.482   2.136
 1254SOL    HW2 6659   5.325   4.375   2.125
 1254SOL     MW 6660   5.360   4.450   2.097
 1255SOL     OW 6661   1.286   2.825   5.707
 1255SOL    HW1 6662   1.353   2.798   5.769
 1255SOL    HW2 6663   1.303   2.919   5.693
 1255SOL     MW 6664   1.297   2.834   5.713
 1256SOL     OW 6665   3.933   4.134   0.041
 1256SOL    HW1 6666   3.979   4.199   0.093
 1256SOL    HW2 6667   3.841   4.162   0.043
 1256SOL     MW 6668   3.927   4.146   0.048
 1257SOL     OW 6669   1.372   3.003   6.033
 1257SOL    HW1 6670   1.367   3.085   6.082
 1257SOL    HW2 6671   1.380   2.935   6.099
 1257SOL     MW 6672   1.372   3.005   6.047
 1258SOL     OW 6673   3.347   5.068   1.435
 1258SOL    HW1 6674   3.375   5.093   1.347
 1258SOL    HW2 6675   3.269   5.122   1.452
 1258SOL     MW 6676   3.340   5.078   1.426
 1259SOL     OW 6677   4.566   2.285   5.052
 1259SOL    HW1 6678   4.660   2.299   5.041
 1259SOL    HW2 6679   4.558   2.195   5.085
 1259SOL     MW 6680   4.577   2.275   5.054
 1260SOL     OW 6681   5.426   0.311   3.489
 1260SOL    HW1 6682   5.386   0.228   3.515
 1260SOL    HW2 6683   5.513   0.309   3.527
 1260SOL     MW 6684   5.432   0.300   3.497
 1261SOL     OW 6685   4.299   4.697   2.582
 1261SOL    HW1 6686   4.313   4.603   2.592
 1261SOL    HW2 6687   4.372   4.737   2.628
 1261SOL     MW 6688   4.310   4.690   2.589
 1262SOL     OW 6689   0.425   0.664   5.727
 1262SOL    HW1 6690   0.427   0.675   5.822
 1262SOL    HW2 6691   0.434   0.752   5.692
 1262SOL     MW 6692   0.426   0.677   5.735
 1263SOL     OW 6693   0.050   4.939   3.741
 1263SOL    HW1 6694   0.012   4.880   3.675
 1263SOL    HW2 6695   0.089   4.879   3.805
 1263SOL     MW 6696   0.050   4.924   3.740
 1264SOL     OW 6697   1.048   2.539   4.481
 1264SOL    HW1 6698   1.098   2.554   4.561
 1264SOL    HW2 6699   0.979   2.606   4.483
 1264SOL     MW 6700   1.045   2.550   4.491
 1265SOL     OW 6701   4.394   4.164   5.540
 1265SOL    HW1 6702   4.313   4.137   5.585
 1265SOL    HW2 6703   4.434   4.082   5.511
 1265SOL     MW 6704   4.389   4.150   5.542
 1266SOL     OW 6705   3.164   0.474   4.991
 1266SOL    HW1 6706   3.081   0.520   4.996
 1266SOL    HW2 6707   3.182   0.446   5.080
 1266SOL     MW 6708   3.156   0.476   5.003
 1267SOL     OW 6709   1.425   4.484   6.014
 1267SOL    HW1 6710   1.474   4.441   5.944
 1267SOL    HW2 6711   1.484   4.479   6.090
 1267SOL     MW 6712   1.439   4.478   6.015
 1268SOL     OW 6713   3.012   5.089   3.884
 1268SOL    HW1 6714   2.979   5.172   3.919
 1268SOL    HW2 6715   3.106   5.091   3.902
 1268SOL     MW 6716   3.020   5.100   3.891
 1269SOL     OW 6717   1.448   4.711   5.211
 1269SOL    HW1 6718   1.375   4.706   5.149
 1269SOL    HW2 6719   1.478   4.802   5.207
 1269SOL     MW 6720   1.443   4.722   5.203
 1270SOL     OW 6721   5.910   6.047   0.678
 1270SOL    HW1 6722   5.980   6.023   0.739
 1270SOL    HW2 6723   5.889   6.138   0.700
 1270SOL     MW 6724   5.916   6.055   0.688
 1271SOL     OW 6725   4.932   0.894   1.836
 1271SOL    HW1 6726   4.858   0.882   1.895
 1271SOL    HW2 6727   4.964   0.983   1.854
 1271SOL     MW 6728   4.927   0.904   1.846
 1272SOL     OW 6729   0.864   4.154   3.743
 1272SOL    HW1 6730   0.873   4.095   3.668
 1272SOL    HW2 6731   0.923   4.227   3.723
 1272SOL     MW 6732   0.873   4.156   3.731
 1273SOL     OW 6733   0.942   5.733   3.476
 1273SOL    HW1 6734   1.008   5.733   3.546
 1273SOL    HW2 6735   0.859   5.744   3.522
 1273SOL     MW 6736   0.940   5.735   3.491
 1274SOL     OW 6737   1.446   1.820   5.813
 1274SOL    HW1 6738   1.359   1.783   5.828
 1274SOL    HW2 6739   1.493   1.752   5.765
 1274SOL     MW 6740   1.441   1.807   5.808
 1275SOL     OW 6741   1.488   5.300   4.326
 1275SOL    HW1 6742   1.501   5.291   4.232
 1275SOL    HW2 6743   1.488   5.210   4.359
 1275SOL     MW 6744   1.490   5.287   4.318
 1276SOL     OW 6745   1.178   2.826   1.034
 1276SOL    HW1 6746   1.224   2.891   0.980
 1276SOL    HW2 6747   1.104   2.798   0.980
 1276SOL     MW 6748   1.175   2.831   1.020
 1277SOL     OW 6749   3.980   0.670   5.525
 1277SOL    HW1 6750   3.901   0.653   5.474
 1277SOL    HW2 6751   4.029   0.734   5.472
 1277SOL     MW 6752   3.976   0.676   5.511
 1278SOL     OW 6753   0.007   3.550   2.833
 1278SOL    HW1 6754   0.045   3.629   2.871
 1278SOL    HW2 6755  -0.087   3.560   2.845
 1278SOL     MW 6756   0.000   3.562   2.839
 1279SOL     OW 6757   4.748   4.868   0.504
 1279SOL    HW1 6758   4.723   4.776   0.498
 1279SOL    HW2 6759   4.838   4.870   0.470
 1279SOL     MW 6760   4.757   4.857   0.498
 1280SOL     OW 6761   0.970   3.885   3.230
 1280SOL    HW1 6762   0.903   3.868   3.164
 1280SOL    HW2 6763   0.929   3.863   3.313
 1280SOL     MW 6764   0.956   3.880   3.232
 1281SOL     OW 6765   3.944   5.435   2.394
 1281SOL    HW1 6766   3.920   5.514   2.346
 1281SOL    HW2 6767   3.887   5.367   2.358
 1281SOL     MW 6768   3.934   5.436   2.383
 1282SOL     OW 6769   2.854   1.435   1.388
 1282SOL    HW1 6770   2.851   1.367   1.455
 1282SOL    HW2 6771   2.940   1.424   1.347
 1282SOL     MW 6772   2.865   1.425   1.391
 1283SOL     OW 6773   3.033   1.392   3.991
 1283SOL    HW1 6774   3.128   1.389   3.996
 1283SOL    HW2 6775   3.006   1.433   4.073
 1283SOL     MW 6776   3.042   1.397   4.002
 1284SOL     OW 6777   3.121   4.825   4.756
 1284SOL    HW1 6778   3.204   4.821   4.803
 1284SOL    HW2 6779   3.110   4.737   4.721
 1284SOL     MW 6780   3.130   4.813   4.758
 1285SOL     OW 6781   4.213   3.836   5.260
 1285SOL    HW1 6782   4.275   3.841   5.332
 1285SOL    HW2 6783   4.193   3.926   5.238
 1285SOL     MW 6784   4.218   3.848   5.266
 1286SOL     OW 6785   1.134   5.154   5.511
 1286SOL    HW1 6786   1.123   5.242   5.476
 1286SOL    HW2 6787   1.046   5.118   5.513
 1286SOL     MW 6788   1.121   5.161   5.507
 1287SOL     OW 6789   2.650   4.182   5.326
 1287SOL    HW1 6790   2.586   4.142   5.268
 1287SOL    HW2 6791   2.734   4.168   5.282
 1287SOL     MW 6792   2.653   4.175   5.313
 1288SOL     OW 6793   0.136   5.267   2.047
 1288SOL    HW1 6794   0.176   5.290   2.132
 1288SOL    HW2 6795   0.059   5.323   2.042
 1288SOL     MW 6796   0.132   5.277   2.058
 1289SOL     OW 6797   0.350   2.308   3.461
 1289SOL    HW1 6798   0.334   2.370   3.531
 1289SOL    HW2 6799   0.347   2.222   3.503
 1289SOL     MW 6800   0.348   2.305   3.475
 1290SOL     OW 6801   2.497   1.341   0.773
 1290SOL    HW1 6802   2.542   1.312   0.852
 1290SOL    HW2 6803   2.496   1.264   0.718
 1290SOL     MW 6804   2.502   1.327   0.777
 1291SOL     OW 6805   2.461   5.757   0.490
 1291SOL    HW1 6806   2.478   5.807   0.570
 1291SOL    HW2 6807   2.379   5.794   0.457
 1291SOL     MW 6808   2.453   5.768   0.497
 1292SOL     OW 6809   4.837   2.590   1.818
 1292SOL    HW1 6810   4.764   2.630   1.771
 1292SOL    HW2 6811   4.861   2.515   1.763
 1292SOL     MW 6812   4.830   2.585   1.805
 1293SOL     OW 6813   4.267   0.169   5.067
 1293SOL    HW1 6814   4.326   0.244   5.062
 1293SOL    HW2 6815   4.298   0.119   5.142
 1293SOL     MW 6816   4.278   0.172   5.076
 1294SOL     OW 6817   0.946   4.008   2.904
 1294SOL    HW1 6818   0.871   4.014   2.963
 1294SOL    HW2 6819   1.004   4.078   2.932
 1294SOL     MW 6820   0.944   4.017   2.915
 1295SOL     OW 6821   4.934   4.256   4.698
 1295SOL    HW1 6822   5.022   4.274   4.731
 1295SOL    HW2 6823   4.884   4.230   4.776
 1295SOL     MW 6824   4.939   4.255   4.713
 1296SOL     OW 6825   0.965   5.753   1.921
 1296SOL    HW1 6826   0.935   5.844   1.925
 1296SOL    HW2 6827   0.925   5.711   1.997
 1296SOL     MW 6828   0.956   5.759   1.931
 1297SOL     OW 6829   1.537   1.699   1.917
 1297SOL    HW1 6830   1.469   1.648   1.873
 1297SOL    HW2 6831   1.507   1.708   2.007
 1297SOL     MW 6832   1.525   1.693   1.923
 1298SOL     OW 6833   5.770   1.950   1.968
 1298SOL    HW1 6834   5.736   1.864   1.944
 1298SOL    HW2 6835   5.700   2.011   1.944
 1298SOL     MW 6836   5.757   1.946   1.962
 1299SOL     OW 6837   0.073   6.082   4.703
 1299SOL    HW1 6838   0.024   6.139   4.762
 1299SOL    HW2 6839   0.009   6.017   4.674
 1299SOL     MW 6840   0.059   6.081   4.706
 1300SOL     OW 6841   2.723   1.757   5.394
 1300SOL    HW1 6842   2.665   1.809   5.339
 1300SOL    HW2 6843   2.740   1.812   5.470
 1300SOL     MW 6844   2.718   1.770   5.397
 1301SOL     OW 6845   0.734   1.971   4.609
 1301SOL    HW1 6846   0.828   1.963   4.625
 1301SOL    HW2 6847   0.726   1.985   4.514
 1301SOL     MW 6848   0.745   1.971   4.599
 1302SOL     OW 6849   2.032   5.728   3.265
 1302SOL    HW1 6850   2.066   5.802   3.215
 1302SOL    HW2 6851   1.975   5.768   3.331
 1302SOL     MW 6852   2.029   5.743   3.267
 1303SOL     OW 6853   5.491   2.378   5.153
 1303SOL    HW1 6854   5.444   2.453   5.190
 1303SOL    HW2 6855   5.550   2.350   5.224
 1303SOL     MW 6856   5.493   2.384   5.167
 1304SOL     OW 6857   4.509   4.112   3.114
 1304SOL    HW1 6858   4.551   4.140   3.196
 1304SOL    HW2 6859   4.465   4.030   3.137
 1304SOL     MW 6860   4.508   4.105   3.128
 1305SOL     OW 6861   1.943   1.683   0.754
 1305SOL    HW1 6862   1.998   1.646   0.823
 1305SOL    HW2 6863   1.911   1.607   0.706
 1305SOL     MW 6864   1.946   1.668   0.757
 1306SOL     OW 6865   0.298   0.565   3.192
 1306SOL    HW1 6866   0.391   0.543   3.185
 1306SOL    HW2 6867   0.264   0.504   3.258
 1306SOL     MW 6868   0.306   0.554   3.200
 1307SOL     OW 6869   2.833   5.828   3.520
 1307SOL    HW1 6870   2.791   5.759   3.469
 1307SOL    HW2 6871   2.887   5.875   3.456
 1307SOL     MW 6872   2.835   5.825   3.505
 1308SOL     OW 6873   4.269   4.213   3.086
 1308SOL    HW1 6874   4.361   4.204   3.111
 1308SOL    HW2 6875   4.230   4.129   3.108
 1308SOL     MW 6876   4.276   4.201   3.092
 1309SOL     OW 6877   2.072   2.365   0.772
 1309SOL    HW1 6878   2.029   2.280   0.759
 1309SOL    HW2 6879   2.157   2.356   0.729
 1309SOL     MW 6880   2.077   2.353   0.765
 1310SOL     OW 6881   3.876   2.661   1.376
 1310SOL    HW1 6882   3.931   2.605   1.323
 1310SOL    HW2 6883   3.793   2.668   1.327
 1310SOL     MW 6884   3.872   2.655   1.363
 1311SOL     OW 6885   6.023   5.524   2.998
 1311SOL    HW1 6886   6.019   5.562   3.085
 1311SOL    HW2 6887   5.940   5.547   2.957
 1311SOL     MW 6888   6.012   5.532   3.004
 1312SOL     OW 6889   0.903   3.175   3.863
 1312SOL    HW1 6890   0.861   3.215   3.940
 1312SOL    HW2 6891   0.994   3.205   3.867
 1312SOL     MW 6892   0.909   3.184   3.873
 1313SOL     OW 6893   1.372   2.598   2.323
 1313SOL    HW1 6894   1.367   2.583   2.417
 1313SOL    HW2 6895   1.459   2.566   2.299
 1313SOL     MW 6896   1.383   2.592   2.332
 1314SOL     OW 6897   0.814   4.669   4.477
 1314SOL    HW1 6898   0.820   4.757   4.439
 1314SOL    HW2 6899   0.847   4.679   4.567
 1314SOL     MW 6900   0.819   4.681   4.484
 1315SOL     OW 6901   2.053   4.757   2.029
 1315SOL    HW1 6902   1.979   4.743   2.088
 1315SOL    HW2 6903   2.014   4.798   1.951
 1315SOL     MW 6904   2.038   4.760   2.026
 1316SOL     OW 6905   1.715   5.348   2.655
 1316SOL    HW1 6906   1.666   5.358   2.573
 1316SOL    HW2 6907   1.760   5.264   2.647
 1316SOL     MW 6908   1.715   5.339   2.643
 1317SOL     OW 6909   1.296   5.147   0.041
 1317SOL    HW1 6910   1.220   5.130   0.095
 1317SOL    HW2 6911   1.366   5.093   0.079
 1317SOL     MW 6912   1.295   5.138   0.053
 1318SOL     OW 6913   2.040   3.925   3.393
 1318SOL    HW1 6914   2.016   4.007   3.436
 1318SOL    HW2 6915   1.957   3.886   3.368
 1318SOL     MW 6916   2.027   3.930   3.395
 1319SOL     OW 6917   5.811   2.319   4.266
 1319SOL    HW1 6918   5.891   2.333   4.216
 1319SOL    HW2 6919   5.750   2.385   4.234
 1319SOL     MW 6920   5.813   2.329   4.256
 1320SOL     OW 6921   2.536   5.083   2.169
 1320SOL    HW1 6922   2.485   5.122   2.099
 1320SOL    HW2 6923   2.476   5.082   2.244
 1320SOL     MW 6924   2.522   5.087   2.170
 1321SOL     OW 6925   5.170   1.886   3.399
 1321SOL    HW1 6926   5.257   1.893   3.361
 1321SOL    HW2 6927   5.169   1.952   3.468
 1321SOL     MW 6928   5.181   1.895   3.403
 1322SOL     OW 6929   4.047   5.596   1.781
 1322SOL    HW1 6930   3.968   5.601   1.835
 1322SOL    HW2 6931   4.091   5.680   1.794
 1322SOL     MW 6932   4.043   5.607   1.790
 1323SOL     OW 6933   3.347   4.226   1.007
 1323SOL    HW1 6934   3.430   4.272   1.018
 1323SOL    HW2 6935   3.338   4.175   1.087
 1323SOL     MW 6936   3.356   4.225   1.019
 1324SOL     OW 6937   2.002   2.343   5.926
 1324SOL    HW1 6938   2.069   2.411   5.911
 1324SOL    HW2 6939   1.981   2.311   5.838
 1324SOL     MW 6940   2.008   2.348   5.912
 1325SOL     OW 6941   4.821   3.233   5.436
 1325SOL    HW1 6942   4.899   3.275   5.472
 1325SOL    HW2 6943   4.748   3.271   5.486
 1325SOL     MW 6944   4.821   3.243   5.447
 1326SOL     OW 6945   3.437   1.906   0.391
 1326SOL    HW1 6946   3.422   1.873   0.301
 1326SOL    HW2 6947   3.356   1.887   0.438
 1326SOL     MW 6948   3.425   1.899   0.385
 1327SOL     OW 6949   5.618   0.750   1.608
 1327SOL    HW1 6950   5.594   0.708   1.690
 1327SOL    HW2 6951   5.713   0.737   1.601
 1327SOL     MW 6952   5.627   0.743   1.617
 1328SOL     OW 6953   5.327   4.298   5.683
 1328SOL    HW1 6954   5.330   4.208   5.650
 1328SOL    HW2 6955   5.241   4.306   5.724
 1328SOL     MW 6956   5.316   4.287   5.684
 1329SOL     OW 6957   4.592   0.525   1.766
 1329SOL    HW1 6958   4.596   0.512   1.671
 1329SOL    HW2 6959   4.522   0.589   1.779
 1329SOL     MW 6960   4.584   0.531   1.756
 1330SOL     OW 6961   3.905   1.735   5.769
 1330SOL    HW1 6962   3.900   1.668   5.837
 1330SOL    HW2 6963   3.998   1.742   5.748
 1330SOL     MW 6964   3.916   1.727   5.775
 1331SOL     OW 6965   0.631   2.552   6.123
 1331SOL    HW1 6966   0.708   2.536   6.178
 1331SOL    HW2 6967   0.666   2.589   6.042
 1331SOL     MW 6968   0.645   2.555   6.119
 1332SOL     OW 6969   4.221   0.259   4.397
 1332SOL    HW1 6970   4.186   0.325   4.457
 1332SOL    HW2 6971   4.221   0.303   4.311
 1332SOL     MW 6972   4.217   0.273   4.393
 1333SOL     OW 6973   0.972   3.717   4.772
 1333SOL    HW1 6974   1.044   3.779   4.769
 1333SOL    HW2 6975   0.956   3.703   4.865
 1333SOL     MW 6976   0.979   3.723   4.783
 1334SOL     OW 6977   2.015   4.261   5.565
 1334SOL    HW1 6978   2.084   4.251   5.630
 1334SOL    HW2 6979   1.944   4.305   5.612
 1334SOL     MW 6980   2.015   4.265   5.579
 1335SOL     OW 6981   1.642   1.475   5.030
 1335SOL    HW1 6982   1.598   1.439   4.953
 1335SOL    HW2 6983   1.581   1.458   5.102
 1335SOL     MW 6984   1.628   1.468   5.029
 1336SOL     OW 6985   4.360   5.918   1.488
 1336SOL    HW1 6986   4.372   5.964   1.405
 1336SOL    HW2 6987   4.446   5.924   1.531
 1336SOL     MW 6988   4.373   5.925   1.483
 1337SOL     OW 6989   2.103   0.651   1.485
 1337SOL    HW1 6990   2.034   0.621   1.426
 1337SOL    HW2 6991   2.159   0.706   1.430
 1337SOL     MW 6992   2.102   0.654   1.471
 1338SOL     OW 6993   6.100   4.755   3.520
 1338SOL    HW1 6994   6.188   4.784   3.494
 1338SOL    HW2 6995   6.043   4.829   3.498
 1338SOL     MW 6996   6.104   4.768   3.514
 1339SOL     OW 6997   1.550   3.301   1.763
 1339SOL    HW1 6998   1.512   3.375   1.716
 1339SOL    HW2 6999   1.638   3.293   1.728
 1339SOL     MW 7000   1.556   3.310   1.753
 1340SOL     OW 7001   4.657   2.222   4.442
 1340SOL    HW1 7002   4.655   2.306   4.488
 1340SOL    HW2 7003   4.637   2.157   4.510
 1340SOL     MW 7004   4.654   2.225   4.457
 1341SOL     OW 7005   2.555   4.864   5.546
 1341SOL    HW1 7006   2.524   4.892   5.633
 1341SOL    HW2 7007   2.504   4.916   5.485
 1341SOL     MW 7008   2.544   4.874   5.550
 1342SOL     OW 7009   1.185   1.240   3.983
 1342SOL    HW1 7010   1.104   1.223   4.030
 1342SOL    HW2 7011   1.168   1.210   3.894
 1342SOL     MW 7012   1.173   1.234   3.978
 1343SOL     OW 7013   4.421   5.953   3.841
 1343SOL    HW1 7014   4.473   6.006   3.902
 1343SOL    HW2 7015   4.485   5.899   3.796
 1343SOL     MW 7016   4.436   5.953   3.843
 1344SOL     OW 7017   0.336   1.679   5.120
 1344SOL    HW1 7018   0.261   1.646   5.071
 1344SOL    HW2 7019   0.345   1.771   5.092
 1344SOL     MW 7020   0.327   1.687   5.110
 1345SOL     OW 7021   0.790   4.048   0.916
 1345SOL    HW1 7022   0.778   4.079   1.005
 1345SOL    HW2 7023   0.866   3.989   0.919
 1345SOL     MW 7024   0.798   4.044   0.928
 1346SOL     OW 7025   2.370   4.016   4.058
 1346SOL    HW1 7026   2.353   3.923   4.047
 1346SOL    HW2 7027   2.382   4.028   4.152
 1346SOL     MW 7028   2.369   4.006   4.068
 1347SOL     OW 7029   1.495   5.289   3.786
 1347SOL    HW1 7030   1.520   5.380   3.801
 1347SOL    HW2 7031   1.572   5.250   3.745
 1347SOL     MW 7032   1.508   5.295   3.783
 1348SOL     OW 7033   1.815   6.093   3.798
 1348SOL    HW1 7034   1.792   6.091   3.891
 1348SOL    HW2 7035   1.863   6.175   3.787
 1348SOL     MW 7036   1.818   6.103   3.808
 1349SOL     OW 7037   0.795   5.747   2.772
 1349SOL    HW1 7038   0.744   5.782   2.699
 1349SOL    HW2 7039   0.776   5.805   2.845
 1349SOL     MW 7040   0.786   5.759   2.772
 1350SOL     OW 7041   5.094   5.600   4.922
 1350SOL    HW1 7042   5.121   5.692   4.926
 1350SOL    HW2 7043   5.026   5.598   4.855
 1350SOL     MW 7044   5.089   5.612   4.914
 1351SOL     OW 7045   4.246   2.154   3.902
 1351SOL    HW1 7046   4.321   2.189   3.856
 1351SOL    HW2 7047   4.260   2.179   3.994
 1351SOL     MW 7048   4.257   2.162   3.908
 1352SOL     OW 7049   0.053   1.670   1.121
 1352SOL    HW1 7050   0.022   1.760   1.131
 1352SOL    HW2 7051   0.032   1.648   1.031
 1352SOL     MW 7052   0.046   1.679   1.111
 1353SOL     OW 7053   0.340   3.649   0.164
 1353SOL    HW1 7054   0.301   3.576   0.117
 1353SOL    HW2 7055   0.383   3.609   0.240
 1353SOL     MW 7056   0.341   3.635   0.168
 1354SOL     OW 7057   3.113   4.633   0.121
 1354SOL    HW1 7058   3.206   4.626   0.142
 1354SOL    HW2 7059   3.097   4.561   0.060
 1354SOL     MW 7060   3.123   4.623   0.115
 1355SOL     OW 7061   2.961   0.794   3.419
 1355SOL    HW1 7062   2.973   0.725   3.484
 1355SOL    HW2 7063   2.948   0.748   3.337
 1355SOL     MW 7064   2.961   0.780   3.417
 1356SOL     OW 7065   0.397   3.391   1.120
 1356SOL    HW1 7066   0.320   3.377   1.175
 1356SOL    HW2 7067   0.467   3.342   1.164
 1356SOL     MW 7068   0.396   3.383   1.133
 1357SOL     OW 7069   1.806   4.424   5.620
 1357SOL    HW1 7070   1.766   4.401   5.536
 1357SOL    HW2 7071   1.814   4.520   5.616
 1357SOL     MW 7072   1.802   4.434   5.608
 1358SOL     OW 7073   4.578   4.869   0.966
 1358SOL    HW1 7074   4.533   4.825   1.038
 1358SOL    HW2 7075   4.609   4.952   1.004
 1358SOL     MW 7076   4.577   4.874   0.980
 1359SOL     OW 7077   2.337   2.841   5.260
 1359SOL    HW1 7078   2.359   2.861   5.169
 1359SOL    HW2 7079   2.283   2.915   5.288
 1359SOL     MW 7080   2.333   2.853   5.252
 1360SOL     OW 7081   1.944   1.942   2.098
 1360SOL    HW1 7082   1.986   1.870   2.051
 1360SOL    HW2 7083   1.913   1.903   2.179
 1360SOL     MW 7084   1.946   1.928   2.102
 1361SOL     OW 7085   2.023   2.122   4.939
 1361SOL    HW1 7086   2.009   2.031   4.912
 1361SOL    HW2 7087   2.034   2.117   5.034
 1361SOL     MW 7088   2.022   2.110   4.948
 1362SOL     OW 7089   2.008   0.316   3.950
 1362SOL    HW1 7090   2.079   0.363   3.993
 1362SOL    HW2 7091   2.039   0.226   3.944
 1362SOL     MW 7092   2.021   0.310   3.955
 1363SOL     OW 7093   3.249   0.873   3.557
 1363SOL    HW1 7094   3.255   0.969   3.556
 1363SOL    HW2 7095   3.187   0.853   3.627
 1363SOL     MW 7096   3.242   0.883   3.566
 1364SOL     OW 7097   5.743   1.760   2.876
 1364SOL    HW1 7098   5.652   1.732   2.878
 1364SOL    HW2 7099   5.750   1.815   2.798
 1364SOL     MW 7100   5.732   1.763   2.866
 1365SOL     OW 7101   4.724   2.624   2.980
 1365SOL    HW1 7102   4.728   2.691   3.048
 1365SOL    HW2 7103   4.782   2.555   3.011
 1365SOL     MW 7104   4.732   2.624   2.993
 1366SOL     OW 7105   4.811   4.905   5.525
 1366SOL    HW1 7106   4.769   4.938   5.446
 1366SOL    HW2 7107   4.897   4.874   5.495
 1366SOL     MW 7108   4.817   4.906   5.511
 1367SOL     OW 7109   4.601   4.578   3.242
 1367SOL    HW1 7110   4.614   4.521   3.167
 1367SOL    HW2 7111   4.574   4.662   3.205
 1367SOL     MW 7112   4.599   4.581   3.228
 1368SOL     OW 7113   1.549   1.924   0.291
 1368SOL    HW1 7114   1.468   1.881   0.263
 1368SOL    HW2 7115   1.533   1.951   0.381
 1368SOL     MW 7116   1.536   1.922   0.299
 1369SOL     OW 7117   4.430   4.339   1.008
 1369SOL    HW1 7118   4.339   4.321   0.985
 1369SOL    HW2 7119   4.424   4.392   1.087
 1369SOL     MW 7120   4.418   4.343   1.015
 1370SOL     OW 7121   2.749   1.629   4.535
 1370SOL    HW1 7122   2.739   1.615   4.629
 1370SOL    HW2 7123   2.844   1.626   4.520
 1370SOL     MW 7124   2.760   1.627   4.545
 1371SOL     OW 7125   4.162   1.519   3.272
 1371SOL    HW1 7126   4.248   1.541   3.237
 1371SOL    HW2 7127   4.170   1.427   3.300
 1371SOL     MW 7128   4.174   1.510   3.271
 1372SOL     OW 7129   5.736   5.712   2.427
 1372SOL    HW1 7130   5.794   5.665   2.486
 1372SOL    HW2 7131   5.722   5.797   2.470
 1372SOL     MW 7132   5.741   5.717   2.440
 1373SOL     OW 7133   3.240   0.209   2.162
 1373SOL    HW1 7134   3.271   0.171   2.080
 1373SOL    HW2 7135   3.314   0.204   2.222
 1373SOL     MW 7136   3.253   0.204   2.159
 1374SOL     OW 7137   4.077   4.874   0.407
 1374SOL    HW1 7138   4.043   4.964   0.402
 1374SOL    HW2 7139   4.124   4.861   0.326
 1374SOL     MW 7140   4.078   4.884   0.397
 1375SOL     OW 7141   2.639   5.215   5.335
 1375SOL    HW1 7142   2.700   5.146   5.364
 1375SOL    HW2 7143   2.696   5.289   5.314
 1375SOL     MW 7144   2.654   5.215   5.336
 1376SOL     OW 7145   2.282   5.162   4.938
 1376SOL    HW1 7146   2.369   5.199   4.951
 1376SOL    HW2 7147   2.285   5.079   4.985
 1376SOL     MW 7148   2.294   5.156   4.946
 1377SOL     OW 7149   5.015   5.747   1.311
 1377SOL    HW1 7150   5.023   5.841   1.327
 1377SOL    HW2 7151   5.000   5.740   1.216
 1377SOL     MW 7152   5.014   5.758   1.301
 1378SOL     OW 7153   5.743   5.785   1.941
 1378SOL    HW1 7154   5.720   5.692   1.937
 1378SOL    HW2 7155   5.781   5.797   2.028
 1378SOL     MW 7156   5.745   5.775   1.952
 1379SOL     OW 7157   4.595   1.815   5.607
 1379SOL    HW1 7158   4.584   1.742   5.668
 1379SOL    HW2 7159   4.679   1.798   5.564
 1379SOL     MW 7160   4.605   1.804   5.609
 1380SOL     OW 7161   3.382   2.585   1.095
 1380SOL    HW1 7162   3.443   2.615   1.163
 1380SOL    HW2 7163   3.320   2.529   1.142
 1380SOL     MW 7164   3.382   2.581   1.110
 1381SOL     OW 7165   4.819   2.721   5.554
 1381SOL    HW1 7166   4.763   2.678   5.489
 1381SOL    HW2 7167   4.839   2.806   5.516
 1381SOL     MW 7168   4.814   2.727   5.541
 1382SOL     OW 7169   3.313   5.207   4.379
 1382SOL    HW1 7170   3.322   5.301   4.365
 1382SOL    HW2 7171   3.339   5.194   4.470
 1382SOL     MW 7172   3.318   5.218   4.389
 1383SOL     OW 7173   5.588   2.198   2.421
 1383SOL    HW1 7174   5.542   2.172   2.501
 1383SOL    HW2 7175   5.540   2.154   2.351
 1383SOL     MW 7176   5.576   2.189   2.422
 1384SOL     OW 7177   4.101   1.580   0.306
 1384SOL    HW1 7178   4.085   1.659   0.254
 1384SOL    HW2 7179   4.194   1.585   0.329
 1384SOL     MW 7180   4.111   1.591   0.303
 1385SOL     OW 7181   3.823   4.901   0.994
 1385SOL    HW1 7182   3.789   4.826   0.945
 1385SOL    HW2 7183   3.811   4.976   0.936
 1385SOL     MW 7184   3.817   4.901   0.981
 1386SOL     OW 7185   1.847   0.999   2.955
 1386SOL    HW1 7186   1.932   1.040   2.969
 1386SOL    HW2 7187   1.814   1.039   2.874
 1386SOL     MW 7188   1.854   1.010   2.947
 1387SOL     OW 7189   5.421   1.874   4.780
 1387SOL    HW1 7190   5.501   1.844   4.738
 1387SOL    HW2 7191   5.388   1.797   4.826
 1387SOL     MW 7192   5.427   1.860   4.781
 1388SOL     OW 7193   4.980   4.858   1.463
 1388SOL    HW1 7194   4.896   4.886   1.499
 1388SOL    HW2 7195   4.999   4.776   1.507
 1388SOL     MW 7196   4.972   4.851   1.473
 1389SOL     OW 7197   2.223   4.088   5.981
 1389SOL    HW1 7198   2.165   4.024   5.939
 1389SOL    HW2 7199   2.226   4.061   6.073
 1389SOL     MW 7200   2.216   4.077   5.987
 1390SOL     OW 7201   1.336   2.182   5.484
 1390SOL    HW1 7202   1.253   2.160   5.442
 1390SOL    HW2 7203   1.399   2.183   5.412
 1390SOL     MW 7204   1.334   2.179   5.469
 1391SOL     OW 7205   3.630   0.524   0.495
 1391SOL    HW1 7206   3.624   0.471   0.416
 1391SOL    HW2 7207   3.701   0.586   0.477
 1391SOL     MW 7208   3.638   0.525   0.483
 1392SOL     OW 7209   2.472   3.405   5.501
 1392SOL    HW1 7210   2.382   3.436   5.499
 1392SOL    HW2 7211   2.508   3.440   5.583
 1392SOL     MW 7212   2.465   3.413   5.512
 1393SOL     OW 7213   3.780   5.327   1.944
 1393SOL    HW1 7214   3.776   5.417   1.975
 1393SOL    HW2 7215   3.700   5.286   1.976
 1393SOL     MW 7216   3.769   5.333   1.952
 1394SOL     OW 7217   5.058   0.618   5.407
 1394SOL    HW1 7218   5.093   0.530   5.409
 1394SOL    HW2 7219   5.108   0.666   5.474
 1394SOL     MW 7220   5.069   0.613   5.416
 1395SOL     OW 7221   3.812   5.771   5.952
 1395SOL    HW1 7222   3.827   5.863   5.972
 1395SOL    HW2 7223   3.849   5.724   6.027
 1395SOL     MW 7224   3.819   5.777   5.964
 1396SOL     OW 7225   1.208   4.459   2.149
 1396SOL    HW1 7226   1.153   4.536   2.134
 1396SOL    HW2 7227   1.203   4.410   2.067
 1396SOL     MW 7228   1.200   4.462   2.136
 1397SOL     OW 7229   3.993   4.083   0.452
 1397SOL    HW1 7230   3.944   4.090   0.535
 1397SOL    HW2 7231   3.965   4.158   0.400
 1397SOL     MW 7232   3.983   4.093   0.457
 1398SOL     OW 7233   4.199   5.626   2.741
 1398SOL    HW1 7234   4.238   5.580   2.666
 1398SOL    HW2 7235   4.273   5.671   2.782
 1398SOL     MW 7236   4.214   5.626   2.737
 1399SOL     OW 7237   5.412   5.852   1.417
 1399SOL    HW1 7238   5.500   5.856   1.454
 1399SOL    HW2 7239   5.385   5.761   1.426
 1399SOL     MW 7240   5.420   5.841   1.423
 1400SOL     OW 7241   5.175   5.096   2.055
 1400SOL    HW1 7242   5.208   5.164   1.997
 1400SOL    HW2 7243   5.081   5.114   2.063
 1400SOL     MW 7244   5.167   5.107   2.049
 1401SOL     OW 7245   4.999   5.568   2.058
 1401SOL    HW1 7246   5.082   5.610   2.040
 1401SOL    HW2 7247   4.996   5.493   1.998
 1401SOL     MW 7248   5.009   5.563   2.048
 1402SOL     OW 7249   5.368   5.144   2.266
 1402SOL    HW1 7250   5.319   5.178   2.341
 1402SOL    HW2 7251   5.301   5.115   2.204
 1402SOL     MW 7252   5.353   5.144   2.268
 1403SOL     OW 7253   5.240   2.342   0.470
 1403SOL    HW1 7254   5.274   2.419   0.424
 1403SOL    HW2 7255   5.260   2.269   0.411
 1403SOL     MW 7256   5.247   2.343   0.457
 1404SOL     OW 7257   4.577   0.125   0.437
 1404SOL    HW1 7258   4.628   0.066   0.381
 1404SOL    HW2 7259   4.619   0.210   0.426
 1404SOL     MW 7260   4.589   0.128   0.428
 1405SOL     OW 7261   3.926   0.928   0.969
 1405SOL    HW1 7262   4.018   0.943   0.993
 1405SOL    HW2 7263   3.930   0.857   0.905
 1405SOL     MW 7264   3.938   0.921   0.964
 1406SOL     OW 7265   2.270   5.769   4.698
 1406SOL    HW1 7266   2.264   5.794   4.606
 1406SOL    HW2 7267   2.250   5.848   4.747
 1406SOL     MW 7268   2.267   5.782   4.693
 1407SOL     OW 7269   3.017   1.666   2.092
 1407SOL    HW1 7270   3.005   1.677   2.187
 1407SOL    HW2 7271   3.097   1.615   2.084
 1407SOL     MW 7272   3.025   1.661   2.103
 1408SOL     OW 7273   2.329   3.442   1.993
 1408SOL    HW1 7274   2.397   3.408   1.935
 1408SOL    HW2 7275   2.256   3.464   1.935
 1408SOL     MW 7276   2.328   3.441   1.978
 1409SOL     OW 7277   1.269   0.131   1.068
 1409SOL    HW1 7278   1.310   0.138   1.155
 1409SOL    HW2 7279   1.175   0.127   1.086
 1409SOL     MW 7280   1.262   0.132   1.082
 1410SOL     OW 7281   3.071   0.749   2.317
 1410SOL    HW1 7282   3.056   0.761   2.223
 1410SOL    HW2 7283   3.166   0.752   2.327
 1410SOL     MW 7284   3.081   0.751   2.306
 1411SOL     OW 7285   4.742   4.662   5.938
 1411SOL    HW1 7286   4.713   4.597   6.002
 1411SOL    HW2 7287   4.824   4.696   5.974
 1411SOL     MW 7288   4.749   4.658   5.951
 1412SOL     OW 7289   1.466   4.757   0.075
 1412SOL    HW1 7290   1.388   4.712   0.108
 1412SOL    HW2 7291   1.535   4.691   0.076
 1412SOL     MW 7292   1.465   4.743   0.079
 1413SOL     OW 7293   0.612   0.676   3.622
 1413SOL    HW1 7294   0.582   0.755   3.577
 1413SOL    HW2 7295   0.614   0.609   3.554
 1413SOL     MW 7296   0.608   0.678   3.608
 1414SOL     OW 7297   2.282   5.413   6.065
 1414SOL    HW1 7298   2.356   5.427   6.007
 1414SOL    HW2 7299   2.213   5.470   6.030
 1414SOL     MW 7300   2.283   5.422   6.053
 1415SOL     OW 7301   5.687   4.572   3.133
 1415SOL    HW1 7302   5.691   4.631   3.058
 1415SOL    HW2 7303   5.686   4.630   3.209
 1415SOL     MW 7304   5.688   4.587   3.133
 1416SOL     OW 7305   0.270   4.830   5.871
 1416SOL    HW1 7306   0.289   4.737   5.887
 1416SOL    HW2 7307   0.248   4.865   5.957
 1416SOL     MW 7308   0.270   4.822   5.884
 1417SOL     OW 7309   3.440   5.094   4.159
 1417SOL    HW1 7310   3.477   5.006   4.169
 1417SOL    HW2 7311   3.407   5.115   4.246
 1417SOL     MW 7312   3.441   5.085   4.172
 1418SOL     OW 7313   2.577   0.051   0.404
 1418SOL    HW1 7314   2.591  -0.040   0.379
 1418SOL    HW2 7315   2.642   0.100   0.352
 1418SOL     MW 7316   2.587   0.046   0.393
 1419SOL     OW 7317   4.487   5.015   0.398
 1419SOL    HW1 7318   4.411   5.013   0.456
 1419SOL    HW2 7319   4.533   4.932   0.416
 1419SOL     MW 7320   4.483   5.004   0.407
 1420SOL     OW 7321   0.889   5.438   1.922
 1420SOL    HW1 7322   0.920   5.361   1.971
 1420SOL    HW2 7323   0.926   5.513   1.969
 1420SOL     MW 7324   0.898   5.438   1.934
 1421SOL     OW 7325   0.844   0.648   3.331
 1421SOL    HW1 7326   0.896   0.568   3.340
 1421SOL    HW2 7327   0.843   0.686   3.419
 1421SOL     MW 7328   0.851   0.643   3.343
 1422SOL     OW 7329   4.858   3.439   3.612
 1422SOL    HW1 7330   4.821   3.524   3.587
 1422SOL    HW2 7331   4.783   3.389   3.645
 1422SOL     MW 7332   4.844   3.444   3.613
 1423SOL     OW 7333   4.940   1.744   4.832
 1423SOL    HW1 7334   4.968   1.653   4.827
 1423SOL    HW2 7335   4.846   1.742   4.812
 1423SOL     MW 7336   4.932   1.732   4.829
 1424SOL     OW 7337   3.354   3.926   0.965
 1424SOL    HW1 7338   3.274   3.901   0.920
 1424SOL    HW2 7339   3.368   3.858   1.031
 1424SOL     MW 7340   3.346   3.914   0.968
 1425SOL     OW 7341   4.784   0.265   4.247
 1425SOL    HW1 7342   4.749   0.222   4.170
 1425SOL    HW2 7343   4.738   0.225   4.321
 1425SOL     MW 7344   4.774   0.255   4.247
 1426SOL     OW 7345   1.958   3.547   5.443
 1426SOL    HW1 7346   2.043   3.573   5.408
 1426SOL    HW2 7347   1.945   3.458   5.410
 1426SOL     MW 7348   1.967   3.539   5.434
 1427SOL     OW 7349   5.329   2.346   5.910
 1427SOL    HW1 7350   5.330   2.300   5.994
 1427SOL    HW2 7351   5.242   2.385   5.905
 1427SOL     MW 7352   5.318   2.345   5.920
 1428SOL     OW 7353   2.966   2.783   0.689
 1428SOL    HW1 7354   2.905   2.856   0.680
 1428SOL    HW2 7355   2.930   2.713   0.635
 1428SOL     MW 7356   2.954   2.783   0.681
 1429SOL     OW 7357   0.162   5.685   2.654
 1429SOL    HW1 7358   0.153   5.649   2.742
 1429SOL    HW2 7359   0.149   5.610   2.596
 1429SOL     MW 7360   0.159   5.671   2.658
 1430SOL     OW 7361   0.731   2.654   2.231
 1430SOL    HW1 7362   0.695   2.633   2.317
 1430SOL    HW2 7363   0.784   2.577   2.208
 1430SOL     MW 7364   0.733   2.641   2.239
 1431SOL     OW 7365   0.614   1.734   4.210
 1431SOL    HW1 7366   0.637   1.666   4.146
 1431SOL    HW2 7367   0.518   1.739   4.205
 1431SOL     MW 7368   0.605   1.726   4.201
 1432SOL     OW 7369   0.649   5.035   2.317
 1432SOL    HW1 7370   0.688   4.949   2.301
 1432SOL    HW2 7371   0.715   5.097   2.288
 1432SOL     MW 7372   0.662   5.032   2.311
 1433SOL     OW 7373   1.984   1.187   2.617
 1433SOL    HW1 7374   1.900   1.149   2.641
 1433SOL    HW2 7375   1.975   1.208   2.524
 1433SOL     MW 7376   1.972   1.185   2.608
 1434SOL     OW 7377   5.047   1.121   1.849
 1434SOL    HW1 7378   5.143   1.116   1.842
 1434SOL    HW2 7379   5.031   1.122   1.943
 1434SOL     MW 7380   5.057   1.121   1.860
 1435SOL     OW 7381   5.282   2.678   5.467
 1435SOL    HW1 7382   5.225   2.754   5.481
 1435SOL    HW2 7383   5.351   2.687   5.532
 1435SOL     MW 7384   5.283   2.689   5.477
 1436SOL     OW 7385   0.446   4.580   5.601
 1436SOL    HW1 7386   0.480   4.533   5.676
 1436SOL    HW2 7387   0.517   4.579   5.537
 1436SOL     MW 7388   0.459   4.574   5.602
 1437SOL     OW 7389   1.058   1.600   3.429
 1437SOL    HW1 7390   1.116   1.559   3.494
 1437SOL    HW2 7391   1.118   1.632   3.361
 1437SOL     MW 7392   1.073   1.599   3.428
 1438SOL     OW 7393   5.654   1.529   3.687
 1438SOL    HW1 7394   5.646   1.454   3.746
 1438SOL    HW2 7395   5.743   1.524   3.653
 1438SOL     MW 7396   5.665   1.519   3.690
 1439SOL     OW 7397   0.597   0.525   5.309
 1439SOL    HW1 7398   0.624   0.469   5.382
 1439SOL    HW2 7399   0.679   0.561   5.274
 1439SOL     MW 7400   0.611   0.522   5.314
 1440SOL     OW 7401   5.466   2.867   3.839
 1440SOL    HW1 7402   5.417   2.878   3.758
 1440SOL    HW2 7403   5.457   2.950   3.885
 1440SOL     MW 7404   5.459   2.879   3.834
 1441SOL     OW 7405   0.355   2.593   6.121
 1441SOL    HW1 7406   0.447   2.616   6.109
 1441SOL    HW2 7407   0.353   2.545   6.204
 1441SOL     MW 7408   0.367   2.590   6.131
 1442SOL     OW 7409   4.002   5.263   3.261
 1442SOL    HW1 7410   4.010   5.249   3.167
 1442SOL    HW2 7411   3.953   5.188   3.293
 1442SOL     MW 7412   3.997   5.252   3.253
 1443SOL     OW 7413   5.050   4.888   2.524
 1443SOL    HW1 7414   5.054   4.977   2.558
 1443SOL    HW2 7415   5.047   4.832   2.602
 1443SOL     MW 7416   5.050   4.892   2.538
 1444SOL     OW 7417   3.727   5.193   1.062
 1444SOL    HW1 7418   3.700   5.149   0.981
 1444SOL    HW2 7419   3.645   5.226   1.099
 1444SOL     MW 7420   3.713   5.192   1.056
 1445SOL     OW 7421   3.146   0.298   4.302
 1445SOL    HW1 7422   3.215   0.257   4.354
 1445SOL    HW2 7423   3.188   0.373   4.260
 1445SOL     MW 7424   3.160   0.302   4.303
 1446SOL     OW 7425   4.300   1.088   3.654
 1446SOL    HW1 7426   4.211   1.070   3.685
 1446SOL    HW2 7427   4.303   1.051   3.565
 1446SOL     MW 7428   4.289   1.081   3.647
 1447SOL     OW 7429   5.883   0.977   4.584
 1447SOL    HW1 7430   5.923   1.008   4.503
 1447SOL    HW2 7431   5.859   1.057   4.631
 1447SOL     MW 7432   5.885   0.991   4.580
 1448SOL     OW 7433   3.399   4.588   0.175
 1448SOL    HW1 7434   3.384   4.567   0.268
 1448SOL    HW2 7435   3.463   4.658   0.178
 1448SOL     MW 7436   3.405   4.594   0.188
 1449SOL     OW 7437   5.255   5.611   1.393
 1449SOL    HW1 7438   5.171   5.649   1.367
 1449SOL    HW2 7439   5.309   5.618   1.314
 1449SOL     MW 7440   5.251   5.617   1.380
 1450SOL     OW 7441   3.605   5.401   4.010
 1450SOL    HW1 7442   3.610   5.432   4.101
 1450SOL    HW2 7443   3.512   5.405   3.989
 1450SOL     MW 7444   3.593   5.406   4.019
 1451SOL     OW 7445   4.614   5.265   4.205
 1451SOL    HW1 7446   4.546   5.266   4.273
 1451SOL    HW2 7447   4.565   5.257   4.123
 1451SOL     MW 7448   4.599   5.264   4.203
 1452SOL     OW 7449   0.043   0.679   2.620
 1452SOL    HW1 7450   0.028   0.594   2.579
 1452SOL    HW2 7451  -0.031   0.690   2.680
 1452SOL     MW 7452   0.031   0.670   2.622
 1453SOL     OW 7453   4.500   5.274   1.500
 1453SOL    HW1 7454   4.591   5.269   1.469
 1453SOL    HW2 7455   4.500   5.345   1.564
 1453SOL     MW 7456   4.512   5.282   1.504
 1454SOL     OW 7457   2.238   4.953   3.780
 1454SOL    HW1 7458   2.157   4.915   3.814
 1454SOL    HW2 7459   2.306   4.889   3.802
 1454SOL     MW 7460   2.237   4.940   3.787
 1455SOL     OW 7461   5.140   4.233   1.377
 1455SOL    HW1 7462   5.079   4.235   1.451
 1455SOL    HW2 7463   5.169   4.142   1.373
 1455SOL     MW 7464   5.136   4.222   1.386
 1456SOL     OW 7465   0.194   3.182   5.472
 1456SOL    HW1 7466   0.266   3.230   5.430
 1456SOL    HW2 7467   0.233   3.143   5.549
 1456SOL     MW 7468   0.208   3.183   5.476
 1457SOL     OW 7469   0.866   3.206   0.079
 1457SOL    HW1 7470   0.909   3.250   0.004
 1457SOL    HW2 7471   0.844   3.119   0.044
 1457SOL     MW 7472   0.869   3.201   0.065
 1458SOL     OW 7473   1.837   0.174   1.765
 1458SOL    HW1 7474   1.762   0.181   1.823
 1458SOL    HW2 7475   1.809   0.114   1.696
 1458SOL     MW 7476   1.824   0.167   1.763
 1459SOL     OW 7477   5.775   5.065   0.691
 1459SOL    HW1 7478   5.832   5.048   0.616
 1459SOL    HW2 7479   5.686   5.056   0.655
 1459SOL     MW 7480   5.771   5.062   0.676
 1460SOL     OW 7481   6.047   1.077   0.383
 1460SOL    HW1 7482   6.070   1.099   0.473
 1460SOL    HW2 7483   6.071   1.155   0.332
 1460SOL     MW 7484   6.053   1.090   0.388
 1461SOL     OW 7485   0.078   5.665   4.679
 1461SOL    HW1 7486   0.153   5.677   4.620
 1461SOL    HW2 7487   0.115   5.670   4.767
 1461SOL     MW 7488   0.092   5.667   4.683
 1462SOL     OW 7489   6.120   3.493   5.307
 1462SOL    HW1 7490   6.192   3.556   5.299
 1462SOL    HW2 7491   6.147   3.419   5.252
 1462SOL     MW 7492   6.132   3.492   5.299
 1463SOL     OW 7493   3.104   2.707   5.830
 1463SOL    HW1 7494   3.111   2.656   5.911
 1463SOL    HW2 7495   3.190   2.700   5.789
 1463SOL     MW 7496   3.116   2.699   5.835
 1464SOL     OW 7497   1.540   1.455   0.918
 1464SOL    HW1 7498   1.526   1.501   0.834
 1464SOL    HW2 7499   1.632   1.428   0.915
 1464SOL     MW 7500   1.550   1.458   0.906
 1465SOL     OW 7501   4.365   3.859   5.913
 1465SOL    HW1 7502   4.339   3.903   5.994
 1465SOL    HW2 7503   4.305   3.894   5.847
 1465SOL     MW 7504   4.354   3.869   5.915
 1466SOL     OW 7505   1.182   2.342   2.469
 1466SOL    HW1 7506   1.178   2.347   2.374
 1466SOL    HW2 7507   1.259   2.394   2.493
 1466SOL     MW 7508   1.191   2.350   2.460
 1467SOL     OW 7509   1.669   0.958   0.306
 1467SOL    HW1 7510   1.599   0.959   0.371
 1467SOL    HW2 7511   1.653   0.880   0.253
 1467SOL     MW 7512   1.658   0.948   0.308
 1468SOL     OW 7513   0.705   2.350   2.046
 1468SOL    HW1 7514   0.613   2.375   2.042
 1468SOL    HW2 7515   0.724   2.315   1.958
 1468SOL     MW 7516   0.696   2.349   2.034
 1469SOL     OW 7517   4.541   3.469   0.655
 1469SOL    HW1 7518   4.603   3.540   0.636
 1469SOL    HW2 7519   4.533   3.468   0.751
 1469SOL     MW 7520   4.548   3.478   0.665
 1470SOL     OW 7521   3.888   5.045   4.388
 1470SOL    HW1 7522   3.883   4.954   4.418
 1470SOL    HW2 7523   3.843   5.095   4.456
 1470SOL     MW 7524   3.882   5.040   4.401
 1471SOL     OW 7525   0.137   3.835   2.092
 1471SOL    HW1 7526   0.123   3.828   2.186
 1471SOL    HW2 7527   0.127   3.928   2.072
 1471SOL     MW 7528   0.134   3.846   2.101
 1472SOL     OW 7529   1.781   5.162   4.276
 1472SOL    HW1 7530   1.789   5.225   4.348
 1472SOL    HW2 7531   1.723   5.205   4.213
 1472SOL     MW 7532   1.774   5.175   4.277
 1473SOL     OW 7533   1.257   0.267   1.839
 1473SOL    HW1 7534   1.266   0.203   1.769
 1473SOL    HW2 7535   1.171   0.307   1.825
 1473SOL     MW 7536   1.247   0.264   1.828
 1474SOL     OW 7537   2.588   3.238   5.842
 1474SOL    HW1 7538   2.581   3.270   5.932
 1474SOL    HW2 7539   2.518   3.173   5.835
 1474SOL     MW 7540   2.578   3.233   5.853
 1475SOL     OW 7541   2.552   5.805   3.116
 1475SOL    HW1 7542   2.604   5.771   3.189
 1475SOL    HW2 7543   2.504   5.729   3.083
 1475SOL     MW 7544   2.552   5.791   3.121
 1476SOL     OW 7545   1.241   2.616   1.961
 1476SOL    HW1 7546   1.209   2.580   1.879
 1476SOL    HW2 7547   1.322   2.661   1.937
 1476SOL     MW 7548   1.248   2.617   1.947
 1477SOL     OW 7549   2.595   5.039   3.966
 1477SOL    HW1 7550   2.523   5.085   3.923
 1477SOL    HW2 7551   2.575   5.047   4.060
 1477SOL     MW 7552   2.583   5.046   3.973
 1478SOL     OW 7553   1.087   1.387   1.178
 1478SOL    HW1 7554   1.176   1.361   1.152
 1478SOL    HW2 7555   1.053   1.312   1.226
 1478SOL     MW 7556   1.094   1.374   1.180
 1479SOL     OW 7557   2.272   0.030   5.692
 1479SOL    HW1 7558   2.341   0.095   5.706
 1479SOL    HW2 7559   2.193   0.071   5.729
 1479SOL     MW 7560   2.270   0.044   5.699
 1480SOL     OW 7561   5.242   5.825   2.785
 1480SOL    HW1 7562   5.335   5.845   2.787
 1480SOL    HW2 7563   5.199   5.909   2.803
 1480SOL     MW 7564   5.248   5.838   2.788
 1481SOL     OW 7565   4.748   2.979   5.939
 1481SOL    HW1 7566   4.667   2.963   5.890
 1481SOL    HW2 7567   4.774   2.892   5.970
 1481SOL     MW 7568   4.741   2.966   5.936
 1482SOL     OW 7569   0.400   5.147   2.409
 1482SOL    HW1 7570   0.465   5.104   2.354
 1482SOL    HW2 7571   0.354   5.206   2.350
 1482SOL     MW 7572   0.402   5.149   2.395
 1483SOL     OW 7573   3.747   3.458   0.603
 1483SOL    HW1 7574   3.765   3.542   0.562
 1483SOL    HW2 7575   3.677   3.478   0.667
 1483SOL     MW 7576   3.740   3.472   0.607
 1484SOL     OW 7577   2.955   0.520   3.795
 1484SOL    HW1 7578   2.866   0.551   3.780
 1484SOL    HW2 7579   2.951   0.476   3.880
 1484SOL     MW 7580   2.943   0.518   3.804
 1485SOL     OW 7581   6.097   2.883   3.645
 1485SOL    HW1 7582   6.039   2.924   3.709
 1485SOL    HW2 7583   6.123   2.954   3.586
 1485SOL     MW 7584   6.093   2.897   3.645
 1486SOL     OW 7585   5.689   0.587   0.987
 1486SOL    HW1 7586   5.696   0.562   1.080
 1486SOL    HW2 7587   5.779   0.605   0.960
 1486SOL     MW 7588   5.701   0.586   0.996
 1487SOL     OW 7589   0.826   1.149   2.219
 1487SOL    HW1 7590   0.752   1.089   2.213
 1487SOL    HW2 7591   0.903   1.093   2.206
 1487SOL     MW 7592   0.827   1.134   2.217
 1488SOL     OW 7593   0.727   2.911   1.596
 1488SOL    HW1 7594   0.772   2.937   1.516
 1488SOL    HW2 7595   0.673   2.836   1.571
 1488SOL     MW 7596   0.726   2.905   1.583
 1489SOL     OW 7597   0.625   0.950   2.255
 1489SOL    HW1 7598   0.535   0.984   2.257
 1489SOL    HW2 7599   0.645   0.940   2.162
 1489SOL     MW 7600   0.616   0.953   2.243
 1490SOL     OW 7601   2.940   4.710   1.526
 1490SOL    HW1 7602   3.006   4.698   1.595
 1490SOL    HW2 7603   2.926   4.805   1.524
 1490SOL     MW 7604   2.947   4.721   1.535
 1491SOL     OW 7605   1.681   0.295   4.711
 1491SOL    HW1 7606   1.728   0.362   4.662
 1491SOL    HW2 7607   1.749   0.246   4.756
 1491SOL     MW 7608   1.695   0.297   4.711
 1492SOL     OW 7609   6.063   3.484   0.633
 1492SOL    HW1 7610   6.025   3.484   0.721
 1492SOL    HW2 7611   5.997   3.527   0.577
 1492SOL     MW 7612   6.050   3.490   0.636
 1493SOL     OW 7613   1.593   2.258   1.514
 1493SOL    HW1 7614   1.594   2.291   1.425
 1493SOL    HW2 7615   1.668   2.199   1.519
 1493SOL     MW 7616   1.603   2.255   1.504
 1494SOL     OW 7617   3.697   5.103   4.832
 1494SOL    HW1 7618   3.719   5.109   4.740
 1494SOL    HW2 7619   3.777   5.127   4.878
 1494SOL     MW 7620   3.710   5.107   4.826
 1495SOL     OW 7621   5.786   5.615   5.467
 1495SOL    HW1 7622   5.728   5.663   5.408
 1495SOL    HW2 7623   5.863   5.594   5.414
 1495SOL     MW 7624   5.788   5.619   5.453
 1496SOL     OW 7625   4.062   0.178   5.317
 1496SOL    HW1 7626   4.074   0.261   5.270
 1496SOL    HW2 7627   4.133   0.176   5.381
 1496SOL     MW 7628   4.073   0.188   5.319
 1497SOL     OW 7629   4.134   5.156   4.401
 1497SOL    HW1 7630   4.057   5.101   4.419
 1497SOL    HW2 7631   4.125   5.181   4.310
 1497SOL     MW 7632   4.123   5.152   4.392
 1498SOL     OW 7633   4.207   5.835   2.558
 1498SOL    HW1 7634   4.297   5.823   2.528
 1498SOL    HW2 7635   4.186   5.754   2.604
 1498SOL     MW 7636   4.216   5.823   2.560
 1499SOL     OW 7637   1.555   0.297   0.986
 1499SOL    HW1 7638   1.528   0.205   0.986
 1499SOL    HW2 7639   1.517   0.333   0.905
 1499SOL     MW 7640   1.546   0.290   0.976
 1500SOL     OW 7641   0.050   5.187   2.675
 1500SOL    HW1 7642   0.141   5.157   2.673
 1500SOL    HW2 7643   0.023   5.173   2.765
 1500SOL     MW 7644   0.059   5.181   2.686
 1501SOL     OW 7645   2.918   0.276   5.974
 1501SOL    HW1 7646   2.890   0.195   5.931
 1501SOL    HW2 7647   2.868   0.345   5.932
 1501SOL     MW 7648   2.908   0.274   5.963
 1502SOL     OW 7649   0.608   4.768   5.350
 1502SOL    HW1 7650   0.547   4.813   5.409
 1502SOL    HW2 7651   0.572   4.680   5.341
 1502SOL     MW 7652   0.596   4.763   5.356
 1503SOL     OW 7653   2.735   3.892   1.332
 1503SOL    HW1 7654   2.770   3.809   1.299
 1503SOL    HW2 7655   2.805   3.927   1.387
 1503SOL     MW 7656   2.748   3.886   1.335
 1504SOL     OW 7657   0.920   5.701   1.332
 1504SOL    HW1 7658   0.933   5.683   1.425
 1504SOL    HW2 7659   0.911   5.796   1.326
 1504SOL     MW 7660   0.921   5.711   1.343
 1505SOL     OW 7661   4.899   5.098   3.636
 1505SOL    HW1 7662   4.826   5.075   3.578
 1505SOL    HW2 7663   4.914   5.191   3.618
 1505SOL     MW 7664   4.891   5.107   3.626
 1506SOL     OW 7665   3.541   3.044   0.548
 1506SOL    HW1 7666   3.575   3.116   0.495
 1506SOL    HW2 7667   3.606   3.033   0.617
 1506SOL     MW 7668   3.554   3.052   0.550
 1507SOL     OW 7669   5.833   4.736   2.503
 1507SOL    HW1 7670   5.883   4.656   2.516
 1507SOL    HW2 7671   5.887   4.788   2.443
 1507SOL     MW 7672   5.846   4.733   2.497
 1508SOL     OW 7673   4.617   0.960   4.176
 1508SOL    HW1 7674   4.710   0.939   4.165
 1508SOL    HW2 7675   4.571   0.884   4.139
 1508SOL     MW 7676   4.623   0.947   4.170
 1509SOL     OW 7677   4.736   3.579   1.923
 1509SOL    HW1 7678   4.809   3.518   1.914
 1509SOL    HW2 7679   4.740   3.633   1.843
 1509SOL     MW 7680   4.746   3.578   1.911
 1510SOL     OW 7681   1.666   4.053   1.644
 1510SOL    HW1 7682   1.625   4.015   1.721
 1510SOL    HW2 7683   1.722   3.984   1.609
 1510SOL     MW 7684   1.668   4.039   1.649
 1511SOL     OW 7685   1.749   5.079   0.291
 1511SOL    HW1 7686   1.678   5.039   0.240
 1511SOL    HW2 7687   1.813   5.009   0.300
 1511SOL     MW 7688   1.748   5.065   0.286
 1512SOL     OW 7689   4.631   6.069   3.994
 1512SOL    HW1 7690   4.715   6.028   3.976
 1512SOL    HW2 7691   4.620   6.061   4.089
 1512SOL     MW 7692   4.640   6.063   4.004
 1513SOL     OW 7693   5.458   3.985   1.704
 1513SOL    HW1 7694   5.369   4.020   1.694
 1513SOL    HW2 7695   5.512   4.045   1.653
 1513SOL     MW 7696   5.453   3.997   1.697
 1514SOL     OW 7697   5.708   1.827   4.681
 1514SOL    HW1 7698   5.688   1.733   4.674
 1514SOL    HW2 7699   5.753   1.836   4.765
 1514SOL     MW 7700   5.711   1.816   4.691
 1515SOL     OW 7701   1.379   3.510   3.906
 1515SOL    HW1 7702   1.387   3.489   3.999
 1515SOL    HW2 7703   1.469   3.524   3.877
 1515SOL     MW 7704   1.392   3.509   3.914
 1516SOL     OW 7705   0.977   4.394   3.717
 1516SOL    HW1 7706   0.972   4.412   3.811
 1516SOL    HW2 7707   0.951   4.476   3.675
 1516SOL     MW 7708   0.973   4.406   3.724
 1517SOL     OW 7709   2.365   3.850   0.145
 1517SOL    HW1 7710   2.392   3.786   0.079
 1517SOL    HW2 7711   2.448   3.882   0.181
 1517SOL     MW 7712   2.379   3.846   0.141
 1518SOL     OW 7713   5.888   3.289   5.075
 1518SOL    HW1 7714   5.892   3.261   4.984
 1518SOL    HW2 7715   5.972   3.261   5.113
 1518SOL     MW 7716   5.899   3.282   5.068
 1519SOL     OW 7717   5.910   2.377   6.000
 1519SOL    HW1 7718   5.922   2.359   6.093
 1519SOL    HW2 7719   5.999   2.384   5.965
 1519SOL     MW 7720   5.923   2.376   6.008
 1520SOL     OW 7721   3.474   0.557   5.576
 1520SOL    HW1 7722   3.449   0.515   5.494
 1520SOL    HW2 7723   3.545   0.616   5.552
 1520SOL     MW 7724   3.480   0.559   5.562
 1521SOL     OW 7725   0.497   1.329   0.523
 1521SOL    HW1 7726   0.521   1.422   0.530
 1521SOL    HW2 7727   0.577   1.285   0.496
 1521SOL     MW 7728   0.510   1.336   0.521
 1522SOL     OW 7729   6.043   2.194   5.509
 1522SOL    HW1 7730   6.115   2.136   5.533
 1522SOL    HW2 7731   6.042   2.193   5.413
 1522SOL     MW 7732   6.052   2.186   5.500
 1523SOL     OW 7733   6.046   2.915   0.660
 1523SOL    HW1 7734   5.998   2.855   0.716
 1523SOL    HW2 7735   5.980   2.949   0.600
 1523SOL     MW 7736   6.032   2.912   0.660
 1524SOL     OW 7737   5.064   2.149   0.851
 1524SOL    HW1 7738   5.041   2.229   0.898
 1524SOL    HW2 7739   4.987   2.130   0.798
 1524SOL     MW 7740   5.051   2.157   0.850
 1525SOL     OW 7741   1.771   2.735   3.369
 1525SOL    HW1 7742   1.730   2.689   3.443
 1525SOL    HW2 7743   1.726   2.701   3.292
 1525SOL     MW 7744   1.760   2.725   3.369
 1526SOL     OW 7745   0.149   4.060   6.033
 1526SOL    HW1 7746   0.212   4.126   6.004
 1526SOL    HW2 7747   0.181   3.978   5.995
 1526SOL     MW 7748   0.161   4.057   6.025
 1527SOL     OW 7749   0.560   1.984   1.334
 1527SOL    HW1 7750   0.470   1.951   1.331
 1527SOL    HW2 7751   0.614   1.905   1.336
 1527SOL     MW 7752   0.555   1.970   1.334
 1528SOL     OW 7753   3.924   1.047   3.074
 1528SOL    HW1 7754   3.845   1.001   3.101
 1528SOL    HW2 7755   3.962   1.079   3.157
 1528SOL     MW 7756   3.919   1.045   3.088
 1529SOL     OW 7757   3.440   0.309   1.694
 1529SOL    HW1 7758   3.435   0.307   1.598
 1529SOL    HW2 7759   3.477   0.395   1.714
 1529SOL     MW 7760   3.444   0.320   1.684
 1530SOL     OW 7761   0.591   1.308   4.743
 1530SOL    HW1 7762   0.603   1.331   4.651
 1530SOL    HW2 7763   0.551   1.386   4.782
 1530SOL     MW 7764   0.588   1.321   4.736
 1531SOL     OW 7765   4.929   2.637   3.697
 1531SOL    HW1 7766   4.834   2.632   3.698
 1531SOL    HW2 7767   4.948   2.729   3.679
 1531SOL     MW 7768   4.920   2.648   3.695
 1532SOL     OW 7769   5.811   4.140   4.732
 1532SOL    HW1 7770   5.846   4.065   4.683
 1532SOL    HW2 7771   5.719   4.144   4.706
 1532SOL     MW 7772   5.804   4.131   4.722
 1533SOL     OW 7773   5.863   2.296   4.529
 1533SOL    HW1 7774   5.845   2.305   4.435
 1533SOL    HW2 7775   5.777   2.291   4.569
 1533SOL     MW 7776   5.850   2.297   4.522
 1534SOL     OW 7777   2.181   2.138   2.631
 1534SOL    HW1 7778   2.271   2.108   2.642
 1534SOL    HW2 7779   2.164   2.192   2.709
 1534SOL     MW 7780   2.190   2.141   2.642
 1535SOL     OW 7781   4.375   4.772   4.126
 1535SOL    HW1 7782   4.358   4.678   4.133
 1535SOL    HW2 7783   4.402   4.785   4.036
 1535SOL     MW 7784   4.376   4.762   4.116
 1536SOL     OW 7785   2.767   1.064   0.969
 1536SOL    HW1 7786   2.845   1.118   0.979
 1536SOL    HW2 7787   2.775   0.996   1.037
 1536SOL     MW 7788   2.778   1.062   0.979
 1537SOL     OW 7789   0.435   1.103   4.266
 1537SOL    HW1 7790   0.383   1.168   4.314
 1537SOL    HW2 7791   0.382   1.082   4.189
 1537SOL     MW 7792   0.422   1.109   4.263
 1538SOL     OW 7793   0.064   2.725   0.042
 1538SOL    HW1 7794   0.070   2.795   0.107
 1538SOL    HW2 7795   0.137   2.667   0.063
 1538SOL     MW 7796   0.074   2.727   0.053
 1539SOL     OW 7797   6.060   3.446   1.292
 1539SOL    HW1 7798   6.096   3.363   1.324
 1539SOL    HW2 7799   6.124   3.476   1.227
 1539SOL     MW 7800   6.073   3.439   1.288
 1540SOL     OW 7801   5.347   3.802   3.604
 1540SOL    HW1 7802   5.263   3.767   3.573
 1540SOL    HW2 7803   5.351   3.777   3.696
 1540SOL     MW 7804   5.337   3.795   3.612
 1541SOL     OW 7805   4.711   2.930   1.351
 1541SOL    HW1 7806   4.621   2.905   1.334
 1541SOL    HW2 7807   4.740   2.971   1.269
 1541SOL     MW 7808   4.703   2.932   1.338
 1542SOL     OW 7809   1.096   2.720   5.409
 1542SOL    HW1 7810   1.085   2.689   5.319
 1542SOL    HW2 7811   1.170   2.781   5.405
 1542SOL     MW 7812   1.104   2.724   5.397
 1543SOL     OW 7813   5.435   0.911   4.378
 1543SOL    HW1 7814   5.424   0.820   4.408
 1543SOL    HW2 7815   5.527   0.915   4.352
 1543SOL     MW 7816   5.446   0.900   4.379
 1544SOL     OW 7817   4.778   0.022   0.679
 1544SOL    HW1 7818   4.700   0.029   0.623
 1544SOL    HW2 7819   4.751   0.058   0.764
 1544SOL     MW 7820   4.764   0.028   0.682
 1545SOL     OW 7821   1.031   2.868   3.820
 1545SOL    HW1 7822   0.973   2.905   3.887
 1545SOL    HW2 7823   1.119   2.891   3.850
 1545SOL     MW 7824   1.035   2.876   3.833
 1546SOL     OW 7825   6.124   5.141   4.468
 1546SOL    HW1 7826   6.069   5.125   4.545
 1546SOL    HW2 7827   6.169   5.223   4.488
 1546SOL     MW 7828   6.123   5.149   4.481
 1547SOL     OW 7829   0.001   5.187   2.944
 1547SOL    HW1 7830   0.018   5.143   3.027
 1547SOL    HW2 7831   0.001   5.280   2.965
 1547SOL     MW 7832   0.003   5.193   2.957
 1548SOL     OW 7833   5.416   2.223   4.529
 1548SOL    HW1 7834   5.380   2.310   4.512
 1548SOL    HW2 7835   5.339   2.166   4.533
 1548SOL     MW 7836   5.401   2.227   4.527
 1549SOL     OW 7837   2.529   4.259   4.072
 1549SOL    HW1 7838   2.582   4.311   4.011
 1549SOL    HW2 7839   2.467   4.212   4.015
 1549SOL     MW 7840   2.528   4.259   4.057
 1550SOL     OW 7841   2.746   5.349   5.911
 1550SOL    HW1 7842   2.837   5.378   5.913
 1550SOL    HW2 7843   2.747   5.269   5.858
 1550SOL     MW 7844   2.757   5.342   5.905
 1551SOL     OW 7845   5.147   5.444   5.126
 1551SOL    HW1 7846   5.125   5.505   5.055
 1551SOL    HW2 7847   5.083   5.463   5.194
 1551SOL     MW 7848   5.136   5.455   5.125
 1552SOL     OW 7849   5.957   0.637   0.889
 1552SOL    HW1 7850   6.010   0.559   0.871
 1552SOL    HW2 7851   5.907   0.651   0.808
 1552SOL     MW 7852   5.958   0.629   0.876
 1553SOL     OW 7853   1.186   3.731   0.452
 1553SOL    HW1 7854   1.146   3.731   0.365
 1553SOL    HW2 7855   1.241   3.653   0.454
 1553SOL     MW 7856   1.188   3.721   0.442
 1554SOL     OW 7857   1.607   2.645   4.484
 1554SOL    HW1 7858   1.679   2.601   4.440
 1554SOL    HW2 7859   1.557   2.574   4.525
 1554SOL     MW 7860   1.610   2.630   4.484
 1555SOL     OW 7861   4.940   1.008   2.660
 1555SOL    HW1 7862   4.910   0.948   2.592
 1555SOL    HW2 7863   4.983   1.079   2.612
 1555SOL     MW 7864   4.941   1.009   2.645
 1556SOL     OW 7865   4.288   2.342   5.577
 1556SOL    HW1 7866   4.229   2.292   5.633
 1556SOL    HW2 7867   4.289   2.294   5.494
 1556SOL     MW 7868   4.281   2.329   5.574
 1557SOL     OW 7869   2.022   4.428   4.289
 1557SOL    HW1 7870   2.069   4.505   4.320
 1557SOL    HW2 7871   2.064   4.404   4.207
 1557SOL     MW 7872   2.033   4.435   4.283
 1558SOL     OW 7873   5.300   2.179   5.246
 1558SOL    HW1 7874   5.362   2.248   5.221
 1558SOL    HW2 7875   5.259   2.212   5.326
 1558SOL     MW 7876   5.303   2.192   5.253
 1559SOL     OW 7877   3.653   4.826   3.297
 1559SOL    HW1 7878   3.614   4.836   3.384
 1559SOL    HW2 7879   3.748   4.830   3.313
 1559SOL     MW 7880   3.661   4.828   3.310
 1560SOL     OW 7881   5.706   4.569   4.470
 1560SOL    HW1 7882   5.649   4.533   4.402
 1560SOL    HW2 7883   5.757   4.637   4.426
 1560SOL     MW 7884   5.705   4.573   4.456
 1561SOL     OW 7885   4.033   2.674   0.258
 1561SOL    HW1 7886   4.086   2.696   0.334
 1561SOL    HW2 7887   3.958   2.626   0.293
 1561SOL     MW 7888   4.030   2.670   0.273
 1562SOL     OW 7889   1.108   0.319   3.041
 1562SOL    HW1 7890   1.202   0.336   3.046
 1562SOL    HW2 7891   1.070   0.368   3.114
 1562SOL     MW 7892   1.116   0.328   3.051
 1563SOL     OW 7893   0.507   2.182   2.277
 1563SOL    HW1 7894   0.597   2.187   2.309
 1563SOL    HW2 7895   0.508   2.110   2.214
 1563SOL     MW 7896   0.519   2.174   2.273
 1564SOL     OW 7897   0.255   0.601   1.083
 1564SOL    HW1 7898   0.164   0.628   1.082
 1564SOL    HW2 7899   0.302   0.675   1.044
 1564SOL     MW 7900   0.250   0.614   1.078
 1565SOL     OW 7901   5.122   3.592   0.220
 1565SOL    HW1 7902   5.074   3.665   0.183
 1565SOL    HW2 7903   5.085   3.515   0.176
 1565SOL     MW 7904   5.111   3.591   0.209
 1566SOL     OW 7905   0.464   2.031   1.059
 1566SOL    HW1 7906   0.464   1.944   1.017
 1566SOL    HW2 7907   0.499   2.015   1.146
 1566SOL     MW 7908   0.469   2.018   1.065
 1567SOL     OW 7909   5.957   3.360   3.705
 1567SOL    HW1 7910   5.980   3.322   3.621
 1567SOL    HW2 7911   6.041   3.386   3.743
 1567SOL     MW 7912   5.971   3.359   3.699
 1568SOL     OW 7913   0.411   1.258   2.973
 1568SOL    HW1 7914   0.497   1.228   3.000
 1568SOL    HW2 7915   0.415   1.261   2.878
 1568SOL     MW 7916   0.422   1.254   2.964
 1569SOL     OW 7917   0.900   5.085   4.611
 1569SOL    HW1 7918   0.844   5.026   4.662
 1569SOL    HW2 7919   0.862   5.172   4.625
 1569SOL     MW 7920   0.888   5.089   4.619
 1570SOL     OW 7921   5.663   2.141   4.084
 1570SOL    HW1 7922   5.601   2.202   4.044
 1570SOL    HW2 7923   5.723   2.197   4.133
 1570SOL     MW 7924   5.663   2.156   4.085
 1571SOL     OW 7925   2.412   1.047   0.438
 1571SOL    HW1 7926   2.340   0.989   0.464
 1571SOL    HW2 7927   2.395   1.065   0.346
 1571SOL     MW 7928   2.400   1.042   0.430
 1572SOL     OW 7929   2.046   3.731   2.950
 1572SOL    HW1 7930   2.079   3.674   2.880
 1572SOL    HW2 7931   2.123   3.753   3.002
 1572SOL     MW 7932   2.060   3.726   2.948
 1573SOL     OW 7933   0.615   1.689   3.086
 1573SOL    HW1 7934   0.587   1.710   2.997
 1573SOL    HW2 7935   0.564   1.748   3.142
 1573SOL     MW 7936   0.605   1.699   3.082
 1574SOL     OW 7937   5.816   1.900   0.989
 1574SOL    HW1 7938   5.798   1.911   1.082
 1574SOL    HW2 7939   5.742   1.941   0.945
 1574SOL     MW 7940   5.804   1.907   0.995
 1575SOL     OW 7941   1.523   0.925   2.247
 1575SOL    HW1 7942   1.540   0.984   2.173
 1575SOL    HW2 7943   1.572   0.964   2.320
 1575SOL     MW 7944   1.531   0.938   2.247
 1576SOL     OW 7945   4.609   5.844   5.189
 1576SOL    HW1 7946   4.689   5.791   5.182
 1576SOL    HW2 7947   4.632   5.928   5.149
 1576SOL     MW 7948   4.622   5.848   5.183
 1577SOL     OW 7949   1.712   2.286   1.905
 1577SOL    HW1 7950   1.710   2.226   1.979
 1577SOL    HW2 7951   1.630   2.269   1.858
 1577SOL     MW 7952   1.701   2.276   1.908
 1578SOL     OW 7953   5.838   1.861   5.695
 1578SOL    HW1 7954   5.896   1.785   5.705
 1578SOL    HW2 7955   5.817   1.862   5.601
 1578SOL     MW 7956   5.843   1.851   5.684
 1579SOL     OW 7957   4.762   5.385   2.798
 1579SOL    HW1 7958   4.685   5.438   2.818
 1579SOL    HW2 7959   4.733   5.326   2.729
 1579SOL     MW 7960   4.749   5.384   2.792
 1580SOL     OW 7961   4.332   5.882   1.816
 1580SOL    HW1 7962   4.390   5.928   1.876
 1580SOL    HW2 7963   4.357   5.914   1.729
 1580SOL     MW 7964   4.343   5.892   1.812
 1581SOL     OW 7965   0.679   1.353   2.639
 1581SOL    HW1 7966   0.598   1.304   2.654
 1581SOL    HW2 7967   0.731   1.297   2.583
 1581SOL     MW 7968   0.675   1.340   2.634
 1582SOL     OW 7969   5.646   5.119   1.965
 1582SOL    HW1 7970   5.562   5.160   1.985
 1582SOL    HW2 7971   5.638   5.030   2.000
 1582SOL     MW 7972   5.634   5.113   1.972
 1583SOL     OW 7973   5.057   0.130   2.776
 1583SOL    HW1 7974   5.131   0.125   2.835
 1583SOL    HW2 7975   5.052   0.043   2.737
 1583SOL     MW 7976   5.065   0.118   2.778
 1584SOL     OW 7977   1.548   3.870   5.897
 1584SOL    HW1 7978   1.469   3.924   5.908
 1584SOL    HW2 7979   1.544   3.808   5.970
 1584SOL     MW 7980   1.537   3.869   5.908
 1585SOL     OW 7981   1.932   3.314   4.460
 1585SOL    HW1 7982   1.847   3.277   4.435
 1585SOL    HW2 7983   1.949   3.382   4.395
 1585SOL     MW 7984   1.923   3.318   4.448
 1586SOL     OW 7985   1.290   2.944   3.886
 1586SOL    HW1 7986   1.337   2.888   3.823
 1586SOL    HW2 7987   1.325   2.920   3.971
 1586SOL     MW 7988   1.300   2.934   3.889
 1587SOL     OW 7989   5.880   2.653   0.530
 1587SOL    HW1 7990   5.805   2.649   0.471
 1587SOL    HW2 7991   5.955   2.671   0.473
 1587SOL     MW 7992   5.880   2.654   0.516
 1588SOL     OW 7993   4.195   1.240   2.604
 1588SOL    HW1 7994   4.230   1.153   2.625
 1588SOL    HW2 7995   4.162   1.273   2.688
 1588SOL     MW 7996   4.195   1.233   2.618
 1589SOL     OW 7997   2.643   1.513   2.282
 1589SOL    HW1 7998   2.636   1.437   2.340
 1589SOL    HW2 7999   2.714   1.565   2.319
 1589SOL     MW 8000   2.651   1.510   2.294
 1590SOL     OW 8001   0.989   3.260   4.721
 1590SOL    HW1 8002   0.907   3.310   4.721
 1590SOL    HW2 8003   0.967   3.180   4.770
 1590SOL     MW 8004   0.976   3.256   4.727
 1591SOL     OW 8005   0.094   1.590   6.023
 1591SOL    HW1 8006   0.095   1.495   6.016
 1591SOL    HW2 8007   0.129   1.621   5.940
 1591SOL     MW 8008   0.098   1.582   6.012
 1592SOL     OW 8009   5.439   0.265   2.320
 1592SOL    HW1 8010   5.486   0.270   2.403
 1592SOL    HW2 8011   5.385   0.186   2.327
 1592SOL     MW 8012   5.438   0.256   2.331
 1593SOL     OW 8013   6.114   4.787   2.135
 1593SOL    HW1 8014   6.179   4.855   2.153
 1593SOL    HW2 8015   6.070   4.816   2.055
 1593SOL     MW 8016   6.117   4.799   2.127
 1594SOL     OW 8017   0.470   3.555   2.611
 1594SOL    HW1 8018   0.500   3.465   2.620
 1594SOL    HW2 8019   0.376   3.551   2.629
 1594SOL     MW 8020   0.462   3.543   2.614
 1595SOL     OW 8021   3.009   1.168   1.011
 1595SOL    HW1 8022   3.009   1.183   1.106
 1595SOL    HW2 8023   3.053   1.245   0.975
 1595SOL     MW 8024   3.015   1.180   1.019
 1596SOL     OW 8025   4.112   5.334   3.837
 1596SOL    HW1 8026   4.064   5.254   3.860
 1596SOL    HW2 8027   4.044   5.394   3.806
 1596SOL     MW 8028   4.097   5.332   3.836
 1597SOL     OW 8029   4.718   2.952   2.003
 1597SOL    HW1 8030   4.711   3.047   2.004
 1597SOL    HW2 8031   4.627   2.921   2.002
 1597SOL     MW 8032   4.705   2.960   2.003
 1598SOL     OW 8033   0.083   2.663   2.116
 1598SOL    HW1 8034   0.079   2.675   2.021
 1598SOL    HW2 8035   0.017   2.724   2.151
 1598SOL     MW 8036   0.074   2.672   2.108
 1599SOL     OW 8037   4.207   0.465   4.852
 1599SOL    HW1 8038   4.158   0.433   4.777
 1599SOL    HW2 8039   4.190   0.559   4.854
 1599SOL     MW 8040   4.199   0.473   4.843
 1600SOL     OW 8041   3.225   4.543   1.875
 1600SOL    HW1 8042   3.211   4.594   1.795
 1600SOL    HW2 8043   3.320   4.535   1.884
 1600SOL     MW 8044   3.235   4.549   1.866
 1601SOL     OW 8045   2.057   1.828   4.005
 1601SOL    HW1 8046   1.977   1.870   3.972
 1601SOL    HW2 8047   2.118   1.900   4.017
 1601SOL     MW 8048   2.054   1.843   4.002
 1602SOL     OW 8049   1.188   4.280   5.831
 1602SOL    HW1 8050   1.187   4.264   5.737
 1602SOL    HW2 8051   1.243   4.358   5.842
 1602SOL     MW 8052   1.195   4.288   5.820
 1603SOL     OW 8053   4.960   1.311   2.253
 1603SOL    HW1 8054   4.996   1.392   2.217
 1603SOL    HW2 8055   4.894   1.340   2.315
 1603SOL     MW 8056   4.956   1.325   2.256
 1604SOL     OW 8057   1.736   4.400   2.519
 1604SOL    HW1 8058   1.721   4.476   2.576
 1604SOL    HW2 8059   1.736   4.435   2.431
 1604SOL     MW 8060   1.734   4.414   2.515
 1605SOL     OW 8061   0.777   0.210   2.727
 1605SOL    HW1 8062   0.841   0.226   2.658
 1605SOL    HW2 8063   0.828   0.175   2.800
 1605SOL     MW 8064   0.792   0.208   2.727
 1606SOL     OW 8065   4.879   2.371   3.827
 1606SOL    HW1 8066   4.961   2.366   3.876
 1606SOL    HW2 8067   4.903   2.409   3.743
 1606SOL     MW 8068   4.892   2.375   3.823
 1607SOL     OW 8069   0.396   0.375   1.848
 1607SOL    HW1 8070   0.320   0.372   1.905
 1607SOL    HW2 8071   0.369   0.328   1.769
 1607SOL     MW 8072   0.383   0.369   1.845
 1608SOL     OW 8073   3.741   0.162   1.079
 1608SOL    HW1 8074   3.717   0.255   1.083
 1608SOL    HW2 8075   3.808   0.157   1.011
 1608SOL     MW 8076   3.747   0.174   1.071
 1609SOL     OW 8077   4.029   3.398   0.640
 1609SOL    HW1 8078   4.056   3.384   0.549
 1609SOL    HW2 8079   3.934   3.411   0.635
 1609SOL     MW 8080   4.020   3.398   0.628
 1610SOL     OW 8081   0.452   0.325   3.741
 1610SOL    HW1 8082   0.454   0.359   3.831
 1610SOL    HW2 8083   0.499   0.390   3.689
 1610SOL     MW 8084   0.458   0.337   3.746
 1611SOL     OW 8085   4.644   1.978   0.538
 1611SOL    HW1 8086   4.670   1.885   0.541
 1611SOL    HW2 8087   4.552   1.977   0.564
 1611SOL     MW 8088   4.635   1.966   0.542
 1612SOL     OW 8089   0.910   1.161   5.377
 1612SOL    HW1 8090   0.844   1.174   5.445
 1612SOL    HW2 8091   0.865   1.185   5.296
 1612SOL     MW 8092   0.896   1.165   5.375
 1613SOL     OW 8093   4.756   4.000   0.817
 1613SOL    HW1 8094   4.739   3.920   0.768
 1613SOL    HW2 8095   4.777   4.065   0.748
 1613SOL     MW 8096   4.757   3.998   0.801
 1614SOL     OW 8097   1.736   4.721   5.303
 1614SOL    HW1 8098   1.754   4.808   5.265
 1614SOL    HW2 8099   1.667   4.737   5.367
 1614SOL     MW 8100   1.729   4.735   5.306
 1615SOL     OW 8101   1.862   4.672   5.609
 1615SOL    HW1 8102   1.907   4.709   5.533
 1615SOL    HW2 8103   1.930   4.663   5.676
 1615SOL     MW 8104   1.876   4.676   5.608
 1616SOL     OW 8105   5.702   5.750   0.244
 1616SOL    HW1 8106   5.665   5.662   0.244
 1616SOL    HW2 8107   5.626   5.809   0.249
 1616SOL     MW 8108   5.687   5.747   0.244
 1617SOL     OW 8109   0.290   3.827   4.578
 1617SOL    HW1 8110   0.323   3.771   4.648
 1617SOL    HW2 8111   0.241   3.896   4.623
 1617SOL     MW 8112   0.288   3.829   4.593
 1618SOL     OW 8113   3.190   3.806   0.435
 1618SOL    HW1 8114   3.094   3.801   0.438
 1618SOL    HW2 8115   3.213   3.784   0.345
 1618SOL     MW 8116   3.181   3.803   0.424
 1619SOL     OW 8117   4.827   0.323   3.519
 1619SOL    HW1 8118   4.797   0.382   3.589
 1619SOL    HW2 8119   4.820   0.376   3.439
 1619SOL     MW 8120   4.822   0.337   3.518
 1620SOL     OW 8121   5.891   4.246   0.308
 1620SOL    HW1 8122   5.846   4.297   0.377
 1620SOL    HW2 8123   5.836   4.257   0.232
 1620SOL     MW 8124   5.878   4.254   0.308
 1621SOL     OW 8125   5.349   0.873   1.800
 1621SOL    HW1 8126   5.319   0.943   1.742
 1621SOL    HW2 8127   5.423   0.834   1.754
 1621SOL     MW 8128   5.355   0.877   1.786
 1622SOL     OW 8129   4.614   3.009   5.026
 1622SOL    HW1 8130   4.563   2.970   5.097
 1622SOL    HW2 8131   4.697   2.962   5.027
 1622SOL     MW 8132   4.618   2.998   5.035
 1623SOL     OW 8133   5.708   0.122   1.908
 1623SOL    HW1 8134   5.755   0.203   1.889
 1623SOL    HW2 8135   5.696   0.122   2.003
 1623SOL     MW 8136   5.713   0.132   1.918
 1624SOL     OW 8137   2.399   4.335   3.740
 1624SOL    HW1 8138   2.422   4.377   3.657
 1624SOL    HW2 8139   2.483   4.303   3.773
 1624SOL     MW 8140   2.413   4.336   3.733
 1625SOL     OW 8141   4.684   0.157   4.474
 1625SOL    HW1 8142   4.657   0.082   4.421
 1625SOL    HW2 8143   4.767   0.130   4.513
 1625SOL     MW 8144   4.691   0.144   4.472
 1626SOL     OW 8145   4.130   4.089   3.399
 1626SOL    HW1 8146   4.143   4.065   3.307
 1626SOL    HW2 8147   4.069   4.024   3.432
 1626SOL     MW 8148   4.124   4.078   3.391
 1627SOL     OW 8149   0.234   5.706   5.900
 1627SOL    HW1 8150   0.171   5.693   5.970
 1627SOL    HW2 8151   0.285   5.625   5.898
 1627SOL     MW 8152   0.232   5.694   5.908
 1628SOL     OW 8153   3.453   1.147   2.002
 1628SOL    HW1 8154   3.403   1.170   2.080
 1628SOL    HW2 8155   3.518   1.217   1.994
 1628SOL     MW 8156   3.455   1.159   2.011
 1629SOL     OW 8157   0.520   2.137   1.548
 1629SOL    HW1 8158   0.501   2.058   1.598
 1629SOL    HW2 8159   0.522   2.107   1.457
 1629SOL     MW 8160   0.518   2.123   1.543
 1630SOL     OW 8161   1.256   0.593   3.864
 1630SOL    HW1 8162   1.306   0.652   3.920
 1630SOL    HW2 8163   1.240   0.643   3.784
 1630SOL     MW 8164   1.260   0.607   3.861
 1631SOL     OW 8165   3.194   5.869   3.828
 1631SOL    HW1 8166   3.105   5.841   3.804
 1631SOL    HW2 8167   3.235   5.891   3.744
 1631SOL     MW 8168   3.188   5.868   3.814
 1632SOL     OW 8169   4.461   2.600   5.993
 1632SOL    HW1 8170   4.537   2.560   6.035
 1632SOL    HW2 8171   4.445   2.679   6.044
 1632SOL     MW 8172   4.468   2.605   6.005
 1633SOL     OW 8173   1.362   0.824   0.049
 1633SOL    HW1 8174   1.384   0.855  -0.039
 1633SOL    HW2 8175   1.293   0.758   0.034
 1633SOL     MW 8176   1.356   0.819   0.036
 1634SOL     OW 8177   0.773   4.902   5.947
 1634SOL    HW1 8178   0.684   4.869   5.939
 1634SOL    HW2 8179   0.805   4.866   6.029
 1634SOL     MW 8180   0.766   4.893   5.956
 1635SOL     OW 8181   4.679   4.228   3.323
 1635SOL    HW1 8182   4.646   4.308   3.365
 1635SOL    HW2 8183   4.768   4.251   3.294
 1635SOL     MW 8184   4.687   4.241   3.325
 1636SOL     OW 8185   2.566   1.264   1.015
 1636SOL    HW1 8186   2.626   1.193   0.993
 1636SOL    HW2 8187   2.623   1.333   1.049
 1636SOL     MW 8188   2.581   1.264   1.017
 1637SOL     OW 8189   5.682   3.714   3.717
 1637SOL    HW1 8190   5.640   3.726   3.802
 1637SOL    HW2 8191   5.614   3.736   3.654
 1637SOL     MW 8192   5.668   3.718   3.720
 1638SOL     OW 8193   5.391   5.023   4.697
 1638SOL    HW1 8194   5.442   4.984   4.768
 1638SOL    HW2 8195   5.329   5.081   4.741
 1638SOL     MW 8196   5.390   5.025   4.712
 1639SOL     OW 8197   1.670   1.155   1.682
 1639SOL    HW1 8198   1.623   1.188   1.759
 1639SOL    HW2 8199   1.706   1.234   1.641
 1639SOL     MW 8200   1.669   1.169   1.687
 1640SOL     OW 8201   0.556   1.945   5.402
 1640SOL    HW1 8202   0.502   1.996   5.342
 1640SOL    HW2 8203   0.551   1.992   5.485
 1640SOL     MW 8204   0.549   1.957   5.405
 1641SOL     OW 8205   1.766   4.025   3.960
 1641SOL    HW1 8206   1.847   4.040   4.010
 1641SOL    HW2 8207   1.705   4.091   3.992
 1641SOL     MW 8208   1.769   4.035   3.971
 1642SOL     OW 8209   0.124   5.718   5.626
 1642SOL    HW1 8210   0.146   5.713   5.719
 1642SOL    HW2 8211   0.204   5.751   5.584
 1642SOL     MW 8212   0.137   5.722   5.632
 1643SOL     OW 8213   1.565   1.289   3.094
 1643SOL    HW1 8214   1.495   1.353   3.108
 1643SOL    HW2 8215   1.618   1.293   3.173
 1643SOL     MW 8216   1.563   1.297   3.106
 1644SOL     OW 8217   2.861   6.048   0.157
 1644SOL    HW1 8218   2.952   6.072   0.175
 1644SOL    HW2 8219   2.809   6.121   0.190
 1644SOL     MW 8220   2.866   6.060   0.164
 1645SOL     OW 8221   1.193   3.115   0.300
 1645SOL    HW1 8222   1.128   3.183   0.286
 1645SOL    HW2 8223   1.161   3.040   0.249
 1645SOL     MW 8224   1.181   3.114   0.292
 1646SOL     OW 8225   1.597   5.985   2.465
 1646SOL    HW1 8226   1.604   5.889   2.466
 1646SOL    HW2 8227   1.573   6.008   2.554
 1646SOL     MW 8228   1.595   5.975   2.476
 1647SOL     OW 8229   0.925   0.718   2.350
 1647SOL    HW1 8230   0.951   0.631   2.321
 1647SOL    HW2 8231   0.976   0.777   2.295
 1647SOL     MW 8232   0.934   0.715   2.339
 1648SOL     OW 8233   5.245   0.490   0.157
 1648SOL    HW1 8234   5.267   0.397   0.147
 1648SOL    HW2 8235   5.157   0.498   0.122
 1648SOL     MW 8236   5.236   0.479   0.150
 1649SOL     OW 8237   5.799   2.525   0.970
 1649SOL    HW1 8238   5.839   2.502   0.886
 1649SOL    HW2 8239   5.708   2.545   0.949
 1649SOL     MW 8240   5.793   2.525   0.957
 1650SOL     OW 8241   5.223   4.026   3.180
 1650SOL    HW1 8242   5.291   4.081   3.141
 1650SOL    HW2 8243   5.170   4.086   3.232
 1650SOL     MW 8244   5.225   4.041   3.181
 1651SOL     OW 8245   6.011   6.049   1.333
 1651SOL    HW1 8246   5.978   6.093   1.255
 1651SOL    HW2 8247   6.105   6.042   1.319
 1651SOL     MW 8248   6.019   6.053   1.321
 1652SOL     OW 8249   0.616   3.636   4.888
 1652SOL    HW1 8250   0.666   3.717   4.880
 1652SOL    HW2 8251   0.618   3.616   4.982
 1652SOL     MW 8252   0.623   3.644   4.899
 1653SOL     OW 8253   1.388   0.518   4.472
 1653SOL    HW1 8254   1.386   0.425   4.491
 1653SOL    HW2 8255   1.315   0.533   4.412
 1653SOL     MW 8256   1.379   0.508   4.466
 1654SOL     OW 8257   5.411   0.964   0.497
 1654SOL    HW1 8258   5.432   1.056   0.483
 1654SOL    HW2 8259   5.341   0.945   0.435
 1654SOL     MW 8260   5.405   0.973   0.487
 1655SOL     OW 8261   5.280   0.005   0.466
 1655SOL    HW1 8262   5.192   0.039   0.484
 1655SOL    HW2 8263   5.338   0.080   0.480
 1655SOL     MW 8264   5.276   0.019   0.471
 1656SOL     OW 8265   4.960   1.267   1.228
 1656SOL    HW1 8266   5.047   1.296   1.200
 1656SOL    HW2 8267   4.976   1.206   1.300
 1656SOL     MW 8268   4.973   1.263   1.234
 1657SOL     OW 8269   4.166   5.742   5.026
 1657SOL    HW1 8270   4.233   5.766   5.091
 1657SOL    HW2 8271   4.129   5.826   4.999
 1657SOL     MW 8272   4.170   5.756   5.030
 1658SOL     OW 8273   3.614   0.450   1.110
 1658SOL    HW1 8274   3.533   0.450   1.058
 1658SOL    HW2 8275   3.588   0.485   1.195
 1658SOL     MW 8276   3.600   0.454   1.114
 1659SOL     OW 8277   3.562   5.883   6.059
 1659SOL    HW1 8278   3.643   5.935   6.059
 1659SOL    HW2 8279   3.586   5.801   6.103
 1659SOL     MW 8280   3.576   5.879   6.064
 1660SOL     OW 8281   2.262   0.257   4.829
 1660SOL    HW1 8282   2.200   0.327   4.852
 1660SOL    HW2 8283   2.213   0.200   4.770
 1660SOL     MW 8284   2.248   0.259   4.825
 1661SOL     OW 8285   5.072   1.630   3.516
 1661SOL    HW1 8286   5.111   1.711   3.482
 1661SOL    HW2 8287   5.111   1.620   3.603
 1661SOL     MW 8288   5.082   1.639   3.523
 1662SOL     OW 8289   1.670   0.529   0.688
 1662SOL    HW1 8290   1.749   0.528   0.742
 1662SOL    HW2 8291   1.687   0.465   0.619
 1662SOL     MW 8292   1.682   0.521   0.686
 1663SOL     OW 8293   5.557   3.955   1.012
 1663SOL    HW1 8294   5.559   3.920   1.101
 1663SOL    HW2 8295   5.500   4.031   1.017
 1663SOL     MW 8296   5.550   3.960   1.024
 1664SOL     OW 8297   5.391   3.077   4.479
 1664SOL    HW1 8298   5.418   3.167   4.459
 1664SOL    HW2 8299   5.428   3.059   4.565
 1664SOL     MW 8300   5.399   3.086   4.487
 1665SOL     OW 8301   5.406   5.407   3.827
 1665SOL    HW1 8302   5.436   5.335   3.883
 1665SOL    HW2 8303   5.470   5.409   3.755
 1665SOL     MW 8304   5.418   5.398   3.825
 1666SOL     OW 8305   0.413   4.786   2.681
 1666SOL    HW1 8306   0.367   4.723   2.626
 1666SOL    HW2 8307   0.399   4.870   2.639
 1666SOL     MW 8308   0.406   4.789   2.669
 1667SOL     OW 8309   0.182   0.575   4.056
 1667SOL    HW1 8310   0.185   0.658   4.103
 1667SOL    HW2 8311   0.139   0.514   4.116
 1667SOL     MW 8312   0.177   0.578   4.069
 1668SOL     OW 8313   2.311   3.903   4.730
 1668SOL    HW1 8314   2.219   3.878   4.726
 1668SOL    HW2 8315   2.345   3.883   4.643
 1668SOL     MW 8316   2.304   3.897   4.718
 1669SOL     OW 8317   3.394   0.924   3.958
 1669SOL    HW1 8318   3.470   0.961   3.913
 1669SOL    HW2 8319   3.322   0.983   3.936
 1669SOL     MW 8320   3.394   0.936   3.949
 1670SOL     OW 8321   0.380   5.836   2.338
 1670SOL    HW1 8322   0.463   5.794   2.358
 1670SOL    HW2 8323   0.399   5.930   2.337
 1670SOL     MW 8324   0.393   5.843   2.340
 1671SOL     OW 8325   1.083   5.810   3.949
 1671SOL    HW1 8326   1.081   5.833   3.856
 1671SOL    HW2 8327   0.993   5.820   3.978
 1671SOL     MW 8328   1.071   5.814   3.940
 1672SOL     OW 8329   4.482   3.187   4.540
 1672SOL    HW1 8330   4.577   3.184   4.551
 1672SOL    HW2 8331   4.453   3.098   4.559
 1672SOL     MW 8332   4.490   3.175   4.544
 1673SOL     OW 8333   3.931   0.418   5.955
 1673SOL    HW1 8334   3.951   0.488   6.017
 1673SOL    HW2 8335   3.994   0.429   5.884
 1673SOL     MW 8336   3.941   0.428   5.953
 1674SOL     OW 8337   3.858   0.341   4.127
 1674SOL    HW1 8338   3.833   0.251   4.146
 1674SOL    HW2 8339   3.874   0.380   4.213
 1674SOL     MW 8340   3.857   0.335   4.141
 1675SOL     OW 8341   2.926   4.953   1.824
 1675SOL    HW1 8342   2.866   4.924   1.892
 1675SOL    HW2 8343   2.870   4.979   1.751
 1675SOL     MW 8344   2.911   4.952   1.824
 1676SOL     OW 8345   0.336   1.829   3.658
 1676SOL    HW1 8346   0.262   1.773   3.680
 1676SOL    HW2 8347   0.410   1.793   3.707
 1676SOL     MW 8348   0.336   1.817   3.667
 1677SOL     OW 8349   4.494   1.450   0.583
 1677SOL    HW1 8350   4.587   1.449   0.558
 1677SOL    HW2 8351   4.451   1.498   0.512
 1677SOL     MW 8352   4.501   1.456   0.571
 1678SOL     OW 8353   2.066   3.609   2.680
 1678SOL    HW1 8354   2.143   3.654   2.644
 1678SOL    HW2 8355   1.994   3.670   2.666
 1678SOL     MW 8356   2.066   3.623   2.673
 1679SOL     OW 8357   4.697   3.806   5.011
 1679SOL    HW1 8358   4.653   3.876   5.059
 1679SOL    HW2 8359   4.689   3.729   5.067
 1679SOL     MW 8360   4.690   3.805   5.024
 1680SOL     OW 8361   1.046   1.728   4.736
 1680SOL    HW1 8362   1.112   1.753   4.672
 1680SOL    HW2 8363   1.095   1.683   4.805
 1680SOL     MW 8364   1.061   1.725   4.737
 1681SOL     OW 8365   3.723   6.084   0.249
 1681SOL    HW1 8366   3.746   6.052   0.161
 1681SOL    HW2 8367   3.800   6.065   0.303
 1681SOL     MW 8368   3.736   6.078   0.244
 1682SOL     OW 8369   5.848   4.765   4.348
 1682SOL    HW1 8370   5.921   4.777   4.287
 1682SOL    HW2 8371   5.780   4.825   4.317
 1682SOL     MW 8372   5.849   4.774   4.336
 1683SOL     OW 8373   3.381   2.222   1.670
 1683SOL    HW1 8374   3.293   2.253   1.646
 1683SOL    HW2 8375   3.406   2.164   1.598
 1683SOL     MW 8376   3.373   2.218   1.658
 1684SOL     OW 8377   1.176   3.109   1.171
 1684SOL    HW1 8378   1.247   3.064   1.216
 1684SOL    HW2 8379   1.220   3.163   1.105
 1684SOL     MW 8380   1.191   3.110   1.168
 1685SOL     OW 8381   0.263   4.408   0.715
 1685SOL    HW1 8382   0.211   4.330   0.693
 1685SOL    HW2 8383   0.199   4.479   0.720
 1685SOL     MW 8384   0.248   4.407   0.713
 1686SOL     OW 8385   4.813   2.138   0.680
 1686SOL    HW1 8386   4.754   2.097   0.616
 1686SOL    HW2 8387   4.776   2.117   0.766
 1686SOL     MW 8388   4.801   2.130   0.682
 1687SOL     OW 8389   5.429   5.671   3.315
 1687SOL    HW1 8390   5.500   5.664   3.251
 1687SOL    HW2 8391   5.448   5.603   3.379
 1687SOL     MW 8392   5.441   5.662   3.315
 1688SOL     OW 8393   5.846   4.338   2.154
 1688SOL    HW1 8394   5.819   4.429   2.164
 1688SOL    HW2 8395   5.939   4.342   2.135
 1688SOL     MW 8396   5.854   4.350   2.153
 1689SOL     OW 8397   2.691   5.660   3.326
 1689SOL    HW1 8398   2.757   5.635   3.262
 1689SOL    HW2 8399   2.645   5.579   3.347
 1689SOL     MW 8400   2.694   5.647   3.321
 1690SOL     OW 8401   1.599   0.473   2.359
 1690SOL    HW1 8402   1.661   0.435   2.421
 1690SOL    HW2 8403   1.551   0.399   2.323
 1690SOL     MW 8404   1.601   0.459   2.362
 1691SOL     OW 8405   2.589   5.721   1.070
 1691SOL    HW1 8406   2.522   5.771   1.024
 1691SOL    HW2 8407   2.672   5.759   1.042
 1691SOL     MW 8408   2.591   5.732   1.061
 1692SOL     OW 8409   1.647   2.565   1.445
 1692SOL    HW1 8410   1.700   2.632   1.403
 1692SOL    HW2 8411   1.573   2.553   1.386
 1692SOL     MW 8412   1.644   2.572   1.432
 1693SOL     OW 8413   3.472   0.306   5.053
 1693SOL    HW1 8414   3.540   0.240   5.060
 1693SOL    HW2 8415   3.510   0.374   4.997
 1693SOL     MW 8416   3.486   0.306   5.046
 1694SOL     OW 8417   5.986   5.398   4.566
 1694SOL    HW1 8418   6.079   5.406   4.547
 1694SOL    HW2 8419   5.980   5.394   4.661
 1694SOL     MW 8420   5.997   5.399   4.576
 1695SOL     OW 8421   0.195   3.462   2.660
 1695SOL    HW1 8422   0.128   3.484   2.725
 1695SOL    HW2 8423   0.156   3.488   2.577
 1695SOL     MW 8424   0.181   3.468   2.658
 1696SOL     OW 8425   1.702   1.361   4.589
 1696SOL    HW1 8426   1.626   1.406   4.551
 1696SOL    HW2 8427   1.770   1.427   4.592
 1696SOL     MW 8428   1.701   1.375   4.585
 1697SOL     OW 8429   2.090   2.215   1.381
 1697SOL    HW1 8430   2.000   2.200   1.408
 1697SOL    HW2 8431   2.092   2.193   1.288
 1697SOL     MW 8432   2.079   2.210   1.372
 1698SOL     OW 8433   5.640   0.136   1.444
 1698SOL    HW1 8434   5.548   0.158   1.463
 1698SOL    HW2 8435   5.652   0.050   1.484
 1698SOL     MW 8436   5.629   0.128   1.452
 1699SOL     OW 8437   4.593   1.698   4.697
 1699SOL    HW1 8438   4.655   1.723   4.628
 1699SOL    HW2 8439   4.536   1.634   4.655
 1699SOL     MW 8440   4.594   1.693   4.683
 1700SOL     OW 8441   5.466   1.547   4.183
 1700SOL    HW1 8442   5.534   1.481   4.199
 1700SOL    HW2 8443   5.507   1.609   4.123
 1700SOL     MW 8444   5.480   1.546   4.178
 1701SOL     OW 8445   4.484   4.444   1.274
 1701SOL    HW1 8446   4.538   4.511   1.316
 1701SOL    HW2 8447   4.394   4.471   1.293
 1701SOL     MW 8448   4.479   4.456   1.281
 1702SOL     OW 8449   0.590   3.131   3.544
 1702SOL    HW1 8450   0.677   3.095   3.562
 1702SOL    HW2 8451   0.597   3.223   3.569
 1702SOL     MW 8452   0.602   3.138   3.550
 1703SOL     OW 8453   2.669   4.268   5.804
 1703SOL    HW1 8454   2.595   4.229   5.850
 1703SOL    HW2 8455   2.721   4.309   5.873
 1703SOL     MW 8456   2.666   4.268   5.818
 1704SOL     OW 8457   4.702   1.397   0.397
 1704SOL    HW1 8458   4.761   1.351   0.457
 1704SOL    HW2 8459   4.661   1.328   0.345
 1704SOL     MW 8460   4.704   1.382   0.398
 1705SOL     OW 8461   1.348   4.482   3.228
 1705SOL    HW1 8462   1.352   4.517   3.139
 1705SOL    HW2 8463   1.276   4.530   3.269
 1705SOL     MW 8464   1.339   4.493   3.221
 1706SOL     OW 8465   5.472   3.428   0.542
 1706SOL    HW1 8466   5.563   3.439   0.515
 1706SOL    HW2 8467   5.448   3.512   0.580
 1706SOL     MW 8468   5.481   3.440   0.543
 1707SOL     OW 8469   1.628   3.561   3.811
 1707SOL    HW1 8470   1.697   3.517   3.861
 1707SOL    HW2 8471   1.617   3.646   3.855
 1707SOL     MW 8472   1.636   3.566   3.823
 1708SOL     OW 8473   5.515   2.867   1.534
 1708SOL    HW1 8474   5.570   2.869   1.456
 1708SOL    HW2 8475   5.437   2.915   1.510
 1708SOL     MW 8476   5.512   2.873   1.521
 1709SOL     OW 8477   6.087   6.033   2.310
 1709SOL    HW1 8478   6.117   6.120   2.283
 1709SOL    HW2 8479   6.152   5.973   2.274
 1709SOL     MW 8480   6.099   6.036   2.302
 1710SOL     OW 8481   3.567   0.791   2.500
 1710SOL    HW1 8482   3.644   0.734   2.505
 1710SOL    HW2 8483   3.590   0.867   2.554
 1710SOL     MW 8484   3.579   0.794   2.508
 1711SOL     OW 8485   2.943   0.238   5.227
 1711SOL    HW1 8486   2.963   0.177   5.156
 1711SOL    HW2 8487   2.853   0.217   5.252
 1711SOL     MW 8488   2.934   0.228   5.221
 1712SOL     OW 8489   4.826   5.851   3.898
 1712SOL    HW1 8490   4.753   5.824   3.841
 1712SOL    HW2 8491   4.879   5.772   3.907
 1712SOL     MW 8492   4.823   5.837   3.892
 1713SOL     OW 8493   1.290   5.652   4.593
 1713SOL    HW1 8494   1.363   5.602   4.559
 1713SOL    HW2 8495   1.329   5.732   4.629
 1713SOL     MW 8496   1.304   5.656   4.594
 1714SOL     OW 8497   4.036   5.127   2.383
 1714SOL    HW1 8498   4.046   5.103   2.475
 1714SOL    HW2 8499   4.034   5.222   2.383
 1714SOL     MW 8500   4.037   5.136   2.394
 1715SOL     OW 8501   1.722   4.275   3.642
 1715SOL    HW1 8502   1.645   4.229   3.677
 1715SOL    HW2 8503   1.770   4.304   3.720
 1715SOL     MW 8504   1.718   4.273   3.657
 1716SOL     OW 8505   5.081   4.820   5.803
 1716SOL    HW1 8506   5.145   4.755   5.833
 1716SOL    HW2 8507   5.123   4.862   5.729
 1716SOL     MW 8508   5.095   4.817   5.797
 1717SOL     OW 8509   2.946   1.691   1.232
 1717SOL    HW1 8510   3.020   1.752   1.238
 1717SOL    HW2 8511   2.919   1.695   1.140
 1717SOL     MW 8512   2.952   1.699   1.221
 1718SOL     OW 8513   1.806   5.967   5.185
 1718SOL    HW1 8514   1.815   5.873   5.167
 1718SOL    HW2 8515   1.726   5.973   5.237
 1718SOL     MW 8516   1.797   5.955   5.189
 1719SOL     OW 8517   4.637   2.990   1.590
 1719SOL    HW1 8518   4.679   2.972   1.506
 1719SOL    HW2 8519   4.687   3.062   1.628
 1719SOL     MW 8520   4.649   2.997   1.584
 1720SOL     OW 8521   0.554   1.848   0.369
 1720SOL    HW1 8522   0.622   1.913   0.384
 1720SOL    HW2 8523   0.569   1.815   0.282
 1720SOL     MW 8524   0.565   1.852   0.360
 1721SOL     OW 8525   0.530   2.495   5.093
 1721SOL    HW1 8526   0.565   2.447   5.168
 1721SOL    HW2 8527   0.449   2.450   5.070
 1721SOL     MW 8528   0.524   2.483   5.100
 1722SOL     OW 8529   2.366   5.866   2.522
 1722SOL    HW1 8530   2.294   5.806   2.538
 1722SOL    HW2 8531   2.410   5.874   2.606
 1722SOL     MW 8532   2.362   5.860   2.535
 1723SOL     OW 8533   5.717   0.492   3.784
 1723SOL    HW1 8534   5.652   0.444   3.835
 1723SOL    HW2 8535   5.795   0.494   3.840
 1723SOL     MW 8536   5.719   0.486   3.798
 1724SOL     OW 8537   0.314   5.157   5.798
 1724SOL    HW1 8538   0.267   5.200   5.869
 1724SOL    HW2 8539   0.405   5.181   5.811
 1724SOL     MW 8540   0.320   5.165   5.809
 1725SOL     OW 8541   5.791   3.536   4.564
 1725SOL    HW1 8542   5.876   3.532   4.522
 1725SOL    HW2 8543   5.774   3.629   4.577
 1725SOL     MW 8544   5.800   3.547   4.560
 1726SOL     OW 8545   5.867   0.193   0.721
 1726SOL    HW1 8546   5.877   0.227   0.633
 1726SOL    HW2 8547   5.789   0.237   0.755
 1726SOL     MW 8548   5.858   0.203   0.714
 1727SOL     OW 8549   4.354   0.277   0.110
 1727SOL    HW1 8550   4.284   0.288   0.046
 1727SOL    HW2 8551   4.435   0.287   0.060
 1727SOL     MW 8552   4.355   0.280   0.095
 1728SOL     OW 8553   0.337   0.551   0.653
 1728SOL    HW1 8554   0.323   0.488   0.724
 1728SOL    HW2 8555   0.321   0.501   0.573
 1728SOL     MW 8556   0.333   0.537   0.652
 1729SOL     OW 8557   0.376   1.277   3.721
 1729SOL    HW1 8558   0.370   1.359   3.672
 1729SOL    HW2 8559   0.349   1.300   3.810
 1729SOL     MW 8560   0.371   1.291   3.726
 1730SOL     OW 8561   4.294   1.916   5.124
 1730SOL    HW1 8562   4.350   1.878   5.191
 1730SOL    HW2 8563   4.294   2.010   5.142
 1730SOL     MW 8564   4.301   1.923   5.135
 1731SOL     OW 8565   1.137   4.405   1.438
 1731SOL    HW1 8566   1.212   4.444   1.484
 1731SOL    HW2 8567   1.168   4.393   1.348
 1731SOL     MW 8568   1.151   4.408   1.433
 1732SOL     OW 8569   5.577   0.467   5.020
 1732SOL    HW1 8570   5.630   0.540   5.050
 1732SOL    HW2 8571   5.544   0.426   5.100
 1732SOL     MW 8572   5.579   0.471   5.034
 1733SOL     OW 8573   4.325   0.124   0.336
 1733SOL    HW1 8574   4.338   0.169   0.253
 1733SOL    HW2 8575   4.414   0.112   0.371
 1733SOL     MW 8576   4.338   0.128   0.329
 1734SOL     OW 8577   1.206   3.830   4.729
 1734SOL    HW1 8578   1.226   3.896   4.663
 1734SOL    HW2 8579   1.239   3.868   4.811
 1734SOL     MW 8580   1.213   3.844   4.731
 1735SOL     OW 8581   2.131   0.534   0.280
 1735SOL    HW1 8582   2.037   0.544   0.294
 1735SOL    HW2 8583   2.141   0.523   0.187
 1735SOL     MW 8584   2.120   0.534   0.270
 1736SOL     OW 8585   3.246   3.574   5.664
 1736SOL    HW1 8586   3.305   3.645   5.637
 1736SOL    HW2 8587   3.301   3.495   5.661
 1736SOL     MW 8588   3.261   3.573   5.660
 1737SOL     OW 8589   1.433   4.734   5.912
 1737SOL    HW1 8590   1.431   4.643   5.943
 1737SOL    HW2 8591   1.449   4.786   5.991
 1737SOL     MW 8592   1.435   4.729   5.926
 1738SOL     OW 8593   4.736   4.200   1.367
 1738SOL    HW1 8594   4.715   4.186   1.274
 1738SOL    HW2 8595   4.651   4.209   1.410
 1738SOL     MW 8596   4.722   4.199   1.360
 1739SOL     OW 8597   3.873   3.313   2.006
 1739SOL    HW1 8598   3.908   3.366   2.077
 1739SOL    HW2 8599   3.945   3.308   1.943
 1739SOL     MW 8600   3.887   3.319   2.007
 1740SOL     OW 8601   5.788   0.456   2.889
 1740SOL    HW1 8602   5.858   0.433   2.950
 1740SOL    HW2 8603   5.755   0.540   2.921
 1740SOL     MW 8604   5.793   0.464   2.901
 1741SOL     OW 8605   0.693   1.605   1.672
 1741SOL    HW1 8606   0.611   1.643   1.641
 1741SOL    HW2 8607   0.748   1.600   1.594
 1741SOL     MW 8608   0.690   1.609   1.658
 1742SOL     OW 8609   1.517   0.980   0.558
 1742SOL    HW1 8610   1.428   0.955   0.583
 1742SOL    HW2 8611   1.573   0.920   0.609
 1742SOL     MW 8612   1.513   0.969   0.568
 1743SOL     OW 8613   1.994   5.285   3.923
 1743SOL    HW1 8614   2.086   5.269   3.903
 1743SOL    HW2 8615   1.956   5.198   3.937
 1743SOL     MW 8616   2.001   5.272   3.922
 1744SOL     OW 8617   0.070   2.502   0.650
 1744SOL    HW1 8618   0.131   2.495   0.725
 1744SOL    HW2 8619  -0.017   2.496   0.691
 1744SOL     MW 8620   0.067   2.501   0.666
 1745SOL     OW 8621   2.359   4.939   0.628
 1745SOL    HW1 8622   2.274   4.896   0.621
 1745SOL    HW2 8623   2.347   5.003   0.698
 1745SOL     MW 8624   2.346   4.942   0.635
 1746SOL     OW 8625   2.106   3.265   6.073
 1746SOL    HW1 8626   2.151   3.313   6.143
 1746SOL    HW2 8627   2.158   3.186   6.060
 1746SOL     MW 8628   2.119   3.261   6.080
 1747SOL     OW 8629   4.966   4.350   0.407
 1747SOL    HW1 8630   5.005   4.422   0.457
 1747SOL    HW2 8631   4.917   4.299   0.473
 1747SOL     MW 8632   4.964   4.353   0.421
 1748SOL     OW 8633   3.309   5.472   4.323
 1748SOL    HW1 8634   3.246   5.459   4.253
 1748SOL    HW2 8635   3.359   5.549   4.296
 1748SOL     MW 8636   3.307   5.480   4.311
 1749SOL     OW 8637   0.562   4.035   0.131
 1749SOL    HW1 8638   0.498   4.043   0.201
 1749SOL    HW2 8639   0.538   3.955   0.086
 1749SOL     MW 8640   0.551   4.026   0.135
 1750SOL     OW 8641   4.138   4.634   1.774
 1750SOL    HW1 8642   4.208   4.681   1.729
 1750SOL    HW2 8643   4.105   4.695   1.839
 1750SOL     MW 8644   4.142   4.648   1.776
 1751SOL     OW 8645   2.600   5.130   0.322
 1751SOL    HW1 8646   2.607   5.062   0.390
 1751SOL    HW2 8647   2.520   5.177   0.343
 1751SOL     MW 8648   2.590   5.127   0.333
 1752SOL     OW 8649   3.751   3.618   4.592
 1752SOL    HW1 8650   3.660   3.642   4.570
 1752SOL    HW2 8651   3.742   3.548   4.656
 1752SOL     MW 8652   3.738   3.612   4.598
 1753SOL     OW 8653   0.992   4.799   3.745
 1753SOL    HW1 8654   0.927   4.781   3.677
 1753SOL    HW2 8655   0.948   4.776   3.827
 1753SOL     MW 8656   0.978   4.794   3.747
 1754SOL     OW 8657   5.249   1.978   1.015
 1754SOL    HW1 8658   5.257   2.072   1.026
 1754SOL    HW2 8659   5.171   1.955   1.066
 1754SOL     MW 8660   5.240   1.987   1.023
 1755SOL     OW 8661   5.350   4.894   0.362
 1755SOL    HW1 8662   5.433   4.867   0.322
 1755SOL    HW2 8663   5.376   4.957   0.431
 1755SOL     MW 8664   5.364   4.899   0.366
 1756SOL     OW 8665   0.484   6.105   2.119
 1756SOL    HW1 8666   0.449   6.132   2.204
 1756SOL    HW2 8667   0.533   6.182   2.089
 1756SOL     MW 8668   0.486   6.119   2.126
 1757SOL     OW 8669   5.650   3.419   2.866
 1757SOL    HW1 8670   5.625   3.358   2.797
 1757SOL    HW2 8671   5.741   3.442   2.846
 1757SOL     MW 8672   5.658   3.414   2.855
 1758SOL     OW 8673   5.539   4.932   4.908
 1758SOL    HW1 8674   5.520   4.968   4.994
 1758SOL    HW2 8675   5.534   4.837   4.919
 1758SOL     MW 8676   5.536   4.925   4.920
 1759SOL     OW 8677   4.439   0.549   2.431
 1759SOL    HW1 8678   4.344   0.545   2.441
 1759SOL    HW2 8679   4.452   0.553   2.336
 1759SOL     MW 8680   4.429   0.549   2.420
 1760SOL     OW 8681   0.695   4.093   1.182
 1760SOL    HW1 8682   0.622   4.154   1.193
 1760SOL    HW2 8683   0.669   4.015   1.232
 1760SOL     MW 8684   0.682   4.091   1.190
 1761SOL     OW 8685   5.556   1.036   2.961
 1761SOL    HW1 8686   5.483   1.079   3.005
 1761SOL    HW2 8687   5.623   1.104   2.955
 1761SOL     MW 8688   5.555   1.051   2.966
 1762SOL     OW 8689   1.688   2.220   0.355
 1762SOL    HW1 8690   1.743   2.164   0.410
 1762SOL    HW2 8691   1.750   2.275   0.306
 1762SOL     MW 8692   1.703   2.220   0.357
 1763SOL     OW 8693   4.226   4.887   4.328
 1763SOL    HW1 8694   4.298   4.861   4.270
 1763SOL    HW2 8695   4.210   4.979   4.307
 1763SOL     MW 8696   4.233   4.895   4.318
 1764SOL     OW 8697   0.835   1.465   1.065
 1764SOL    HW1 8698   0.929   1.454   1.078
 1764SOL    HW2 8699   0.825   1.557   1.042
 1764SOL     MW 8700   0.846   1.475   1.064
 1765SOL     OW 8701   5.791   4.089   1.073
 1765SOL    HW1 8702   5.786   4.185   1.071
 1765SOL    HW2 8703   5.700   4.060   1.069
 1765SOL     MW 8704   5.779   4.098   1.072
 1766SOL     OW 8705   4.840   4.111   0.544
 1766SOL    HW1 8706   4.870   4.037   0.492
 1766SOL    HW2 8707   4.749   4.124   0.518
 1766SOL     MW 8708   4.832   4.103   0.535
 1767SOL     OW 8709   0.224   6.089   1.991
 1767SOL    HW1 8710   0.191   6.022   2.052
 1767SOL    HW2 8711   0.308   6.115   2.029
 1767SOL     MW 8712   0.230   6.083   2.004
 1768SOL     OW 8713   5.446   4.394   0.836
 1768SOL    HW1 8714   5.403   4.443   0.905
 1768SOL    HW2 8715   5.416   4.304   0.847
 1768SOL     MW 8716   5.437   4.389   0.846
 1769SOL     OW 8717   5.469   2.252   2.858
 1769SOL    HW1 8718   5.565   2.260   2.865
 1769SOL    HW2 8719   5.448   2.182   2.920
 1769SOL     MW 8720   5.479   2.244   2.867
 1770SOL     OW 8721   1.821   5.741   1.734
 1770SOL    HW1 8722   1.882   5.774   1.800
 1770SOL    HW2 8723   1.813   5.647   1.754
 1770SOL     MW 8724   1.828   5.733   1.745
 1771SOL     OW 8725   3.141   2.246   6.127
 1771SOL    HW1 8726   3.212   2.214   6.073
 1771SOL    HW2 8727   3.075   2.176   6.123
 1771SOL     MW 8728   3.141   2.233   6.120
 1772SOL     OW 8729   1.391   1.759   3.135
 1772SOL    HW1 8730   1.418   1.788   3.222
 1772SOL    HW2 8731   1.296   1.770   3.134
 1772SOL     MW 8732   1.383   1.764   3.146
 1773SOL     OW 8733   1.443   5.726   0.419
 1773SOL    HW1 8734   1.462   5.632   0.418
 1773SOL    HW2 8735   1.416   5.743   0.510
 1773SOL     MW 8736   1.442   5.716   0.431
 1774SOL     OW 8737   0.292   4.515   5.014
 1774SOL    HW1 8738   0.246   4.484   4.936
 1774SOL    HW2 8739   0.375   4.468   5.013
 1774SOL     MW 8740   0.296   4.505   5.004
 1775SOL     OW 8741   2.515   0.446   0.850
 1775SOL    HW1 8742   2.516   0.388   0.773
 1775SOL    HW2 8743   2.424   0.444   0.880
 1775SOL     MW 8744   2.503   0.439   0.844
 1776SOL     OW 8745   5.289   5.553   4.056
 1776SOL    HW1 8746   5.305   5.574   3.964
 1776SOL    HW2 8747   5.371   5.514   4.087
 1776SOL     MW 8748   5.301   5.551   4.048
 1777SOL     OW 8749   0.428   1.223   2.705
 1777SOL    HW1 8750   0.376   1.276   2.644
 1777SOL    HW2 8751   0.417   1.133   2.674
 1777SOL     MW 8752   0.420   1.219   2.693
 1778SOL     OW 8753   0.325   0.102   5.632
 1778SOL    HW1 8754   0.371   0.020   5.647
 1778SOL    HW2 8755   0.273   0.116   5.711
 1778SOL     MW 8756   0.324   0.094   5.644
 1779SOL     OW 8757   1.409   6.105   3.156
 1779SOL    HW1 8758   1.350   6.125   3.229
 1779SOL    HW2 8759   1.425   6.190   3.114
 1779SOL     MW 8760   1.404   6.119   3.160
 1780SOL     OW 8761   0.696   3.012   6.032
 1780SOL    HW1 8762   0.718   3.044   5.945
 1780SOL    HW2 8763   0.738   2.926   6.038
 1780SOL     MW 8764   0.704   3.005   6.022
 1781SOL     OW 8765   0.785   4.536   5.934
 1781SOL    HW1 8766   0.811   4.594   5.863
 1781SOL    HW2 8767   0.738   4.593   5.995
 1781SOL     MW 8768   0.782   4.551   5.933
 1782SOL     OW 8769   0.206   3.621   5.697
 1782SOL    HW1 8770   0.259   3.646   5.622
 1782SOL    HW2 8771   0.149   3.551   5.666
 1782SOL     MW 8772   0.205   3.615   5.684
 1783SOL     OW 8773   2.488   5.531   0.333
 1783SOL    HW1 8774   2.412   5.515   0.277
 1783SOL    HW2 8775   2.465   5.609   0.385
 1783SOL     MW 8776   2.475   5.539   0.333
 1784SOL     OW 8777   4.703   4.363   1.918
 1784SOL    HW1 8778   4.690   4.315   2.000
 1784SOL    HW2 8779   4.797   4.362   1.903
 1784SOL     MW 8780   4.713   4.357   1.926
 1785SOL     OW 8781   6.032   0.205   5.543
 1785SOL    HW1 8782   5.995   0.272   5.485
 1785SOL    HW2 8783   6.070   0.255   5.616
 1785SOL     MW 8784   6.032   0.220   5.545
 1786SOL     OW 8785   2.423   4.559   1.703
 1786SOL    HW1 8786   2.364   4.491   1.734
 1786SOL    HW2 8787   2.385   4.587   1.620
 1786SOL     MW 8788   2.410   4.554   1.696
 1787SOL     OW 8789   1.216   5.684   5.222
 1787SOL    HW1 8790   1.265   5.603   5.207
 1787SOL    HW2 8791   1.247   5.715   5.307
 1787SOL     MW 8792   1.226   5.678   5.231
 1788SOL     OW 8793   3.003   0.069   5.456
 1788SOL    HW1 8794   2.917   0.032   5.479
 1788SOL    HW2 8795   2.986   0.119   5.375
 1788SOL     MW 8796   2.990   0.071   5.448
 1789SOL     OW 8797   5.769   0.375   2.613
 1789SOL    HW1 8798   5.705   0.439   2.582
 1789SOL    HW2 8799   5.805   0.413   2.692
 1789SOL     MW 8800   5.765   0.388   2.619
 1790SOL     OW 8801   3.353   1.496   5.606
 1790SOL    HW1 8802   3.330   1.523   5.695
 1790SOL    HW2 8803   3.369   1.578   5.560
 1790SOL     MW 8804   3.352   1.510   5.612
 1791SOL     OW 8805   1.798   4.645   1.899
 1791SOL    HW1 8806   1.879   4.595   1.899
 1791SOL    HW2 8807   1.744   4.603   1.967
 1791SOL     MW 8808   1.801   4.633   1.908
 1792SOL     OW 8809   1.359   5.210   1.613
 1792SOL    HW1 8810   1.387   5.293   1.651
 1792SOL    HW2 8811   1.318   5.163   1.686
 1792SOL     MW 8812   1.357   5.215   1.627
 1793SOL     OW 8813   0.545   2.208   0.475
 1793SOL    HW1 8814   0.558   2.303   0.473
 1793SOL    HW2 8815   0.517   2.186   0.386
 1793SOL     MW 8816   0.543   2.217   0.464
 1794SOL     OW 8817   5.359   2.883   0.372
 1794SOL    HW1 8818   5.319   2.918   0.293
 1794SOL    HW2 8819   5.453   2.900   0.360
 1794SOL     MW 8820   5.366   2.890   0.360
 1795SOL     OW 8821   1.581   4.549   0.369
 1795SOL    HW1 8822   1.526   4.493   0.424
 1795SOL    HW2 8823   1.669   4.539   0.405
 1795SOL     MW 8824   1.585   4.541   0.381
 1796SOL     OW 8825   1.544   1.364   4.805
 1796SOL    HW1 8826   1.503   1.277   4.803
 1796SOL    HW2 8827   1.611   1.360   4.736
 1796SOL     MW 8828   1.547   1.352   4.796
 1797SOL     OW 8829   2.795   5.452   4.963
 1797SOL    HW1 8830   2.766   5.430   4.875
 1797SOL    HW2 8831   2.891   5.458   4.956
 1797SOL     MW 8832   2.804   5.450   4.951
 1798SOL     OW 8833   1.028   0.136   4.097
 1798SOL    HW1 8834   1.119   0.123   4.125
 1798SOL    HW2 8835   1.024   0.227   4.069
 1798SOL     MW 8836   1.040   0.146   4.097
 1799SOL     OW 8837   1.649   6.007   3.579
 1799SOL    HW1 8838   1.630   5.914   3.585
 1799SOL    HW2 8839   1.705   6.026   3.654
 1799SOL     MW 8840   1.653   5.998   3.589
 1800SOL     OW 8841   3.347   4.778   4.897
 1800SOL    HW1 8842   3.361   4.721   4.973
 1800SOL    HW2 8843   3.371   4.865   4.929
 1800SOL     MW 8844   3.351   4.782   4.911
 1801SOL     OW 8845   1.685   5.178   0.759
 1801SOL    HW1 8846   1.637   5.146   0.834
 1801SOL    HW2 8847   1.630   5.154   0.683
 1801SOL     MW 8848   1.672   5.170   0.759
 1802SOL     OW 8849   4.792   5.600   3.182
 1802SOL    HW1 8850   4.822   5.633   3.098
 1802SOL    HW2 8851   4.727   5.533   3.160
 1802SOL     MW 8852   4.788   5.595   3.169
 1803SOL     OW 8853   4.411   4.695   2.964
 1803SOL    HW1 8854   4.377   4.611   2.935
 1803SOL    HW2 8855   4.431   4.743   2.883
 1803SOL     MW 8856   4.409   4.691   2.950
 1804SOL     OW 8857   2.649   4.456   3.918
 1804SOL    HW1 8858   2.690   4.487   3.999
 1804SOL    HW2 8859   2.673   4.522   3.852
 1804SOL     MW 8860   2.658   4.469   3.920
 1805SOL     OW 8861   0.646   1.497   3.593
 1805SOL    HW1 8862   0.570   1.542   3.630
 1805SOL    HW2 8863   0.609   1.418   3.552
 1805SOL     MW 8864   0.631   1.492   3.593
 1806SOL     OW 8865   5.862   2.162   0.619
 1806SOL    HW1 8866   5.904   2.082   0.649
 1806SOL    HW2 8867   5.933   2.215   0.583
 1806SOL     MW 8868   5.876   2.158   0.617
 1807SOL     OW 8869   0.899   2.469   1.371
 1807SOL    HW1 8870   0.910   2.404   1.302
 1807SOL    HW2 8871   0.988   2.485   1.403
 1807SOL     MW 8872   0.912   2.463   1.366
 1808SOL     OW 8873   3.483   5.492   5.656
 1808SOL    HW1 8874   3.532   5.570   5.682
 1808SOL    HW2 8875   3.545   5.443   5.602
 1808SOL     MW 8876   3.497   5.496   5.652
 1809SOL     OW 8877   4.421   0.845   2.279
 1809SOL    HW1 8878   4.381   0.914   2.225
 1809SOL    HW2 8879   4.442   0.776   2.217
 1809SOL     MW 8880   4.418   0.845   2.264
 1810SOL     OW 8881   3.324   1.372   4.086
 1810SOL    HW1 8882   3.355   1.459   4.109
 1810SOL    HW2 8883   3.330   1.323   4.168
 1810SOL     MW 8884   3.329   1.377   4.100
 1811SOL     OW 8885   5.827   4.681   1.384
 1811SOL    HW1 8886   5.773   4.676   1.463
 1811SOL    HW2 8887   5.768   4.656   1.313
[truncated: 940,982 more chars]
