# Supplementary material for: Identifying potential monkeypox virus inhibitors: an in silico study targeting the A42R protein
Source: Front Cell Infect Microbiol. 2024 Mar 4;14:1351737. doi: 10.3389/fcimb.2024.1351737 (PMC10945028; doi:10.3389/fcimb.2024.1351737)
Supplement: Supplementary file 2 [file DataSheet_2.zip › Supplementary_Files/ZINC000015151344/frame#04.gro]

Generated by trjconv : Protein in water t= 100000.00000
29797
    1MET      N    1   3.964   4.398   3.569
    1MET     H1    2   3.924   4.487   3.543
    1MET     H2    3   3.907   4.324   3.532
    1MET     H3    4   3.950   4.390   3.668
    1MET     CA    5   4.102   4.383   3.519
    1MET     HA    6   4.170   4.452   3.569
    1MET     CB    7   4.161   4.236   3.550
    1MET    HB1    8   4.138   4.215   3.655
    1MET    HB2    9   4.109   4.157   3.497
    1MET     CG   10   4.318   4.231   3.526
    1MET    HG1   11   4.353   4.332   3.546
    1MET    HG2   12   4.364   4.163   3.597
    1MET     SD   13   4.361   4.178   3.361
    1MET     CE   14   4.532   4.115   3.388
    1MET    HE1   15   4.514   4.052   3.476
    1MET    HE2   16   4.565   4.052   3.305
    1MET    HE3   17   4.608   4.192   3.406
    1MET      C   18   4.093   4.394   3.363
    1MET      O   19   4.034   4.301   3.300
    2ALA      N   20   4.155   4.500   3.308
    2ALA      H   21   4.204   4.567   3.366
    2ALA     CA   22   4.148   4.541   3.169
    2ALA     HA   23   4.043   4.549   3.143
    2ALA     CB   24   4.219   4.681   3.155
    2ALA    HB1   25   4.327   4.667   3.158
    2ALA    HB2   26   4.197   4.742   3.068
    2ALA    HB3   27   4.206   4.749   3.240
    2ALA      C   28   4.200   4.451   3.059
    2ALA      O   29   4.151   4.467   2.949
    3GLU      N   30   4.285   4.351   3.085
    3GLU      H   31   4.329   4.346   3.176
    3GLU     CA   32   4.343   4.274   2.975
    3GLU     HA   33   4.349   4.336   2.886
    3GLU     CB   34   4.491   4.231   3.016
    3GLU    HB1   35   4.545   4.312   3.063
    3GLU    HB2   36   4.491   4.153   3.093
    3GLU     CG   37   4.583   4.177   2.900
    3GLU    HG1   38   4.671   4.135   2.948
    3GLU    HG2   39   4.533   4.096   2.847
    3GLU     CD   40   4.611   4.280   2.800
    3GLU    OE1   41   4.657   4.226   2.695
    3GLU    OE2   42   4.585   4.403   2.818
    3GLU      C   43   4.252   4.149   2.960
    3GLU      O   44   4.218   4.108   2.848
    4TRP      N   45   4.201   4.095   3.067
    4TRP      H   46   4.222   4.125   3.161
    4TRP     CA   47   4.108   3.986   3.072
    4TRP     HA   48   4.148   3.901   3.017
    4TRP     CB   49   4.093   3.938   3.218
    4TRP    HB1   50   4.080   4.021   3.288
    4TRP    HB2   51   4.000   3.882   3.223
    4TRP     CG   52   4.191   3.839   3.262
    4TRP    CD1   53   4.267   3.854   3.373
    4TRP    HD1   54   4.248   3.933   3.443
    4TRP    CD2   55   4.223   3.706   3.212
    4TRP    NE1   56   4.349   3.747   3.386
    4TRP    HE1   57   4.428   3.743   3.449
    4TRP    CE2   58   4.323   3.650   3.297
    4TRP    CE3   59   4.176   3.628   3.109
    4TRP    HE3   60   4.093   3.667   3.052
    4TRP    CZ2   61   4.373   3.519   3.283
    4TRP    HZ2   62   4.442   3.491   3.361
    4TRP    CZ3   63   4.225   3.493   3.090
    4TRP    HZ3   64   4.186   3.430   3.012
    4TRP    CH2   65   4.314   3.440   3.185
    4TRP    HH2   66   4.325   3.333   3.170
    4TRP      C   67   3.972   4.024   3.010
    4TRP      O   68   3.915   3.949   2.936
    5HIS      N   69   3.939   4.152   3.029
    5HIS      H   70   4.005   4.214   3.075
    5HIS     CA   71   3.818   4.214   2.978
    5HIS     HA   72   3.741   4.144   3.009
    5HIS     CB   73   3.800   4.344   3.050
    5HIS    HB1   74   3.810   4.322   3.156
    5HIS    HB2   75   3.865   4.425   3.019
    5HIS     CG   76   3.662   4.397   3.052
    5HIS    ND1   77   3.564   4.338   3.129
    5HIS    CD2   78   3.612   4.499   2.974
    5HIS    HD2   79   3.660   4.563   2.903
    5HIS    CE1   80   3.452   4.400   3.096
    5HIS    HE1   81   3.357   4.359   3.126
    5HIS    NE2   82   3.475   4.505   3.012
    5HIS    HE2   83   3.402   4.558   2.969
    5HIS      C   84   3.814   4.234   2.824
    5HIS      O   85   3.705   4.271   2.770
    6LYS      N   86   3.920   4.200   2.747
    6LYS      H   87   3.992   4.150   2.798
    6LYS     CA   88   3.924   4.203   2.607
    6LYS     HA   89   3.873   4.291   2.569
    6LYS     CB   90   4.076   4.206   2.572
    6LYS    HB1   91   4.133   4.118   2.603
    6LYS    HB2   92   4.086   4.199   2.464
    6LYS     CG   93   4.148   4.343   2.605
    6LYS    HG1   94   4.093   4.425   2.559
    6LYS    HG2   95   4.142   4.356   2.713
    6LYS     CD   96   4.298   4.367   2.578
    6LYS    HD1   97   4.362   4.293   2.626
    6LYS    HD2   98   4.321   4.352   2.473
    6LYS     CE   99   4.348   4.509   2.614
    6LYS    HE1  100   4.319   4.583   2.539
    6LYS    HE2  101   4.302   4.528   2.711
    6LYS     NZ  102   4.495   4.524   2.606
    6LYS    HZ1  103   4.538   4.468   2.678
    6LYS    HZ2  104   4.544   4.500   2.520
    6LYS    HZ3  105   4.527   4.617   2.626
    6LYS      C  106   3.854   4.082   2.542
    6LYS      O  107   3.801   4.084   2.434
    7ILE      N  108   3.840   3.978   2.624
    7ILE      H  109   3.891   3.986   2.711
    7ILE     CA  110   3.770   3.853   2.584
    7ILE     HA  111   3.792   3.833   2.479
    7ILE     CB  112   3.810   3.736   2.681
    7ILE     HB  113   3.804   3.776   2.782
    7ILE    CG1  114   3.952   3.700   2.652
    7ILE   HG11  115   3.962   3.632   2.568
    7ILE   HG12  116   4.008   3.789   2.623
    7ILE    CG2  117   3.711   3.616   2.670
    7ILE   HG21  118   3.725   3.527   2.731
    7ILE   HG22  119   3.610   3.651   2.691
    7ILE   HG23  120   3.718   3.581   2.567
    7ILE     CD  121   4.022   3.638   2.771
    7ILE    HD1  122   4.128   3.619   2.755
    7ILE    HD2  123   4.009   3.699   2.860
    7ILE    HD3  124   3.989   3.535   2.786
    7ILE      C  125   3.626   3.894   2.592
    7ILE      O  126   3.560   3.906   2.490
    8ILE      N  127   3.575   3.932   2.708
    8ILE      H  128   3.640   3.930   2.784
    8ILE     CA  129   3.447   4.003   2.739
    8ILE     HA  130   3.368   3.929   2.753
    8ILE     CB  131   3.451   4.078   2.882
    8ILE     HB  132   3.514   4.167   2.878
    8ILE    CG1  133   3.503   3.981   2.989
    8ILE   HG11  134   3.608   3.964   2.969
    8ILE   HG12  135   3.504   4.032   3.085
    8ILE    CG2  136   3.308   4.127   2.928
    8ILE   HG21  137   3.228   4.054   2.916
    8ILE   HG22  138   3.319   4.147   3.035
    8ILE   HG23  139   3.295   4.219   2.871
    8ILE     CD  140   3.425   3.857   3.008
    8ILE    HD1  141   3.319   3.879   3.020
    8ILE    HD2  142   3.426   3.794   2.919
    8ILE    HD3  143   3.468   3.801   3.091
    8ILE      C  144   3.393   4.091   2.633
    8ILE      O  145   3.280   4.065   2.587
    9GLU      N  146   3.470   4.187   2.580
    9GLU      H  147   3.565   4.198   2.613
    9GLU     CA  148   3.437   4.274   2.469
    9GLU     HA  149   3.346   4.329   2.496
    9GLU     CB  150   3.553   4.371   2.453
    9GLU    HB1  151   3.583   4.414   2.549
    9GLU    HB2  152   3.644   4.324   2.415
    9GLU     CG  153   3.522   4.495   2.360
    9GLU    HG1  154   3.611   4.557   2.349
    9GLU    HG2  155   3.497   4.463   2.259
    9GLU     CD  156   3.400   4.589   2.399
    9GLU    OE1  157   3.366   4.596   2.519
    9GLU    OE2  158   3.339   4.642   2.307
    9GLU      C  159   3.410   4.202   2.336
    9GLU      O  160   3.309   4.231   2.273
   10ASP      N  161   3.486   4.098   2.303
   10ASP      H  162   3.554   4.063   2.369
   10ASP     CA  163   3.466   4.019   2.181
   10ASP     HA  164   3.449   4.085   2.097
   10ASP     CB  165   3.584   3.928   2.155
   10ASP    HB1  166   3.664   4.002   2.158
   10ASP    HB2  167   3.606   3.858   2.235
   10ASP     CG  168   3.590   3.864   2.019
   10ASP    OD1  169   3.629   3.935   1.923
   10ASP    OD2  170   3.561   3.746   2.001
   10ASP      C  171   3.347   3.925   2.195
   10ASP      O  172   3.279   3.896   2.095
   11ILE      N  173   3.305   3.895   2.315
   11ILE      H  174   3.374   3.914   2.387
   11ILE     CA  175   3.192   3.807   2.344
   11ILE     HA  176   3.155   3.755   2.255
   11ILE     CB  177   3.233   3.685   2.433
   11ILE     HB  178   3.146   3.621   2.452
   11ILE    CG1  179   3.277   3.738   2.570
   11ILE   HG11  180   3.349   3.818   2.551
   11ILE   HG12  181   3.209   3.798   2.630
   11ILE    CG2  182   3.350   3.606   2.364
   11ILE   HG21  183   3.365   3.512   2.417
   11ILE   HG22  184   3.327   3.583   2.260
   11ILE   HG23  185   3.441   3.666   2.368
   11ILE     CD  186   3.332   3.627   2.659
   11ILE    HD1  187   3.255   3.553   2.677
   11ILE    HD2  188   3.417   3.570   2.622
   11ILE    HD3  189   3.367   3.666   2.755
   11ILE      C  190   3.076   3.886   2.403
   11ILE      O  191   2.986   3.838   2.469
   12SER      N  192   3.072   4.015   2.361
   12SER      H  193   3.157   4.057   2.324
   12SER     CA  194   2.965   4.111   2.383
   12SER     HA  195   2.868   4.061   2.381
   12SER     CB  196   2.973   4.170   2.522
   12SER    HB1  197   2.896   4.246   2.527
   12SER    HB2  198   2.937   4.107   2.603
   12SER     OG  199   3.088   4.236   2.553
   12SER     HG  200   3.156   4.171   2.561
   12SER      C  201   2.952   4.207   2.268
   12SER      O  202   2.861   4.289   2.273
   13LYS      N  203   3.018   4.178   2.153
   13LYS      H  204   3.080   4.101   2.171
   13LYS     CA  205   3.003   4.235   2.015
   13LYS     HA  206   2.997   4.343   2.023
   13LYS     CB  207   3.125   4.209   1.922
   13LYS    HB1  208   3.121   4.272   1.833
   13LYS    HB2  209   3.216   4.242   1.972
   13LYS     CG  210   3.162   4.066   1.868
   13LYS    HG1  211   3.158   3.994   1.949
   13LYS    HG2  212   3.094   4.033   1.789
   13LYS     CD  213   3.308   4.057   1.818
   13LYS    HD1  214   3.317   4.135   1.742
   13LYS    HD2  215   3.375   4.100   1.892
   13LYS     CE  216   3.339   3.917   1.764
   13LYS    HE1  217   3.332   3.840   1.841
   13LYS    HE2  218   3.270   3.884   1.685
   13LYS     NZ  219   3.471   3.911   1.708
   13LYS    HZ1  220   3.481   3.988   1.643
   13LYS    HZ2  221   3.545   3.919   1.775
   13LYS    HZ3  222   3.483   3.821   1.665
   13LYS      C  223   2.878   4.186   1.941
   13LYS      O  224   2.858   4.223   1.825
   14ASN      N  225   2.786   4.108   2.001
   14ASN      H  226   2.797   4.085   2.099
   14ASN     CA  227   2.658   4.069   1.948
   14ASN     HA  228   2.616   4.150   1.890
   14ASN     CB  229   2.669   3.950   1.857
   14ASN    HB1  230   2.757   3.959   1.794
   14ASN    HB2  231   2.693   3.856   1.907
   14ASN     CG  232   2.556   3.925   1.752
   14ASN    OD1  233   2.438   3.914   1.791
   14ASN    ND2  234   2.585   3.908   1.622
   14ASN   HD21  235   2.682   3.889   1.599
   14ASN   HD22  236   2.513   3.934   1.555
   14ASN      C  237   2.547   4.052   2.051
   14ASN      O  238   2.571   3.979   2.149
   15ASN      N  239   2.424   4.112   2.025
   15ASN      H  240   2.422   4.164   1.939
   15ASN     CA  241   2.303   4.099   2.110
   15ASN     HA  242   2.346   4.130   2.205
   15ASN     CB  243   2.193   4.199   2.075
   15ASN    HB1  244   2.109   4.192   2.145
   15ASN    HB2  245   2.235   4.297   2.099
   15ASN     CG  246   2.148   4.202   1.924
   15ASN    OD1  247   2.136   4.101   1.853
   15ASN    ND2  248   2.118   4.319   1.870
   15ASN   HD21  249   2.116   4.405   1.923
   15ASN   HD22  250   2.083   4.317   1.775
   15ASN      C  251   2.249   3.955   2.129
   15ASN      O  252   2.164   3.926   2.209
   16LYS      N  253   2.292   3.863   2.042
   16LYS      H  254   2.343   3.900   1.963
   16LYS     CA  255   2.271   3.718   2.059
   16LYS     HA  256   2.165   3.697   2.077
   16LYS     CB  257   2.324   3.644   1.931
   16LYS    HB1  258   2.265   3.554   1.912
   16LYS    HB2  259   2.303   3.704   1.842
   16LYS     CG  260   2.474   3.604   1.930
   16LYS    HG1  261   2.520   3.696   1.967
   16LYS    HG2  262   2.485   3.532   2.011
   16LYS     CD  263   2.520   3.554   1.788
   16LYS    HD1  264   2.460   3.465   1.768
   16LYS    HD2  265   2.512   3.626   1.706
   16LYS     CE  266   2.661   3.510   1.804
   16LYS    HE1  267   2.731   3.593   1.812
   16LYS    HE2  268   2.676   3.451   1.894
   16LYS     NZ  269   2.709   3.445   1.682
   16LYS    HZ1  270   2.656   3.481   1.604
   16LYS    HZ2  271   2.809   3.441   1.667
   16LYS    HZ3  272   2.689   3.346   1.676
   16LYS      C  273   2.326   3.666   2.198
   16LYS      O  274   2.288   3.562   2.248
   17PHE      N  275   2.426   3.737   2.252
   17PHE      H  276   2.453   3.829   2.219
   17PHE     CA  277   2.499   3.693   2.372
   17PHE     HA  278   2.497   3.590   2.407
   17PHE     CB  279   2.648   3.740   2.357
   17PHE    HB1  280   2.651   3.844   2.325
   17PHE    HB2  281   2.697   3.748   2.453
   17PHE     CG  282   2.727   3.661   2.245
   17PHE    CD1  283   2.814   3.734   2.160
   17PHE    HD1  284   2.837   3.839   2.161
   17PHE    CD2  285   2.722   3.521   2.236
   17PHE    HD2  286   2.651   3.460   2.289
   17PHE    CE1  287   2.883   3.669   2.062
   17PHE    HE1  288   2.957   3.726   2.008
   17PHE    CE2  289   2.794   3.457   2.132
   17PHE    HE2  290   2.813   3.351   2.133
   17PHE     CZ  291   2.884   3.532   2.052
   17PHE     HZ  292   2.955   3.484   1.986
   17PHE      C  293   2.438   3.778   2.486
   17PHE      O  294   2.405   3.900   2.469
   18GLU      N  295   2.420   3.727   2.605
   18GLU      H  296   2.467   3.638   2.612
   18GLU     CA  297   2.337   3.771   2.722
   18GLU     HA  298   2.269   3.848   2.684
   18GLU     CB  299   2.251   3.657   2.778
   18GLU    HB1  300   2.181   3.620   2.704
   18GLU    HB2  301   2.319   3.578   2.809
   18GLU     CG  302   2.163   3.703   2.893
   18GLU    HG1  303   2.117   3.611   2.929
   18GLU    HG2  304   2.217   3.752   2.974
   18GLU     CD  305   2.058   3.798   2.849
   18GLU    OE1  306   2.040   3.913   2.901
   18GLU    OE2  307   1.979   3.770   2.760
   18GLU      C  308   2.434   3.824   2.833
   18GLU      O  309   2.418   3.937   2.883
   19ASP      N  310   2.538   3.745   2.868
   19ASP      H  311   2.561   3.656   2.825
   19ASP     CA  312   2.629   3.754   2.982
   19ASP     HA  313   2.647   3.858   3.010
   19ASP     CB  314   2.565   3.695   3.106
   19ASP    HB1  315   2.501   3.612   3.079
   19ASP    HB2  316   2.640   3.648   3.169
   19ASP     CG  317   2.477   3.792   3.192
   19ASP    OD1  318   2.363   3.758   3.234
   19ASP    OD2  319   2.522   3.905   3.228
   19ASP      C  320   2.763   3.679   2.962
   19ASP      O  321   2.767   3.587   2.876
   20ALA      N  322   2.859   3.711   3.048
   20ALA      H  323   2.842   3.786   3.114
   20ALA     CA  324   3.003   3.666   3.032
   20ALA     HA  325   2.988   3.558   3.021
   20ALA     CB  326   3.054   3.718   2.901
   20ALA    HB1  327   3.073   3.824   2.890
   20ALA    HB2  328   3.154   3.684   2.875
   20ALA    HB3  329   2.983   3.679   2.828
   20ALA      C  330   3.083   3.703   3.153
   20ALA      O  331   3.043   3.796   3.227
   21ALA      N  332   3.191   3.633   3.187
   21ALA      H  333   3.206   3.551   3.130
   21ALA     CA  334   3.273   3.665   3.289
   21ALA     HA  335   3.302   3.766   3.262
   21ALA     CB  336   3.213   3.652   3.435
   21ALA    HB1  337   3.149   3.566   3.452
   21ALA    HB2  338   3.298   3.658   3.503
   21ALA    HB3  339   3.156   3.740   3.465
   21ALA      C  340   3.412   3.590   3.270
   21ALA      O  341   3.410   3.472   3.235
   22ILE      N  342   3.525   3.651   3.310
   22ILE      H  343   3.515   3.749   3.334
   22ILE     CA  344   3.650   3.581   3.342
   22ILE     HA  345   3.654   3.491   3.281
   22ILE     CB  346   3.776   3.658   3.300
   22ILE     HB  347   3.786   3.758   3.344
   22ILE    CG1  348   3.764   3.703   3.153
   22ILE   HG11  349   3.682   3.775   3.145
   22ILE   HG12  350   3.845   3.766   3.116
   22ILE    CG2  351   3.899   3.574   3.329
   22ILE   HG21  352   3.989   3.635   3.318
   22ILE   HG22  353   3.908   3.545   3.434
   22ILE   HG23  354   3.909   3.479   3.278
   22ILE     CD  355   3.739   3.592   3.054
   22ILE    HD1  356   3.814   3.514   3.063
   22ILE    HD2  357   3.636   3.555   3.060
   22ILE    HD3  358   3.764   3.637   2.958
   22ILE      C  359   3.652   3.561   3.496
   22ILE      O  360   3.642   3.662   3.565
   23VAL      N  361   3.676   3.438   3.539
   23VAL      H  362   3.672   3.365   3.469
   23VAL     CA  363   3.666   3.403   3.674
   23VAL     HA  364   3.675   3.491   3.738
   23VAL     CB  365   3.532   3.327   3.691
   23VAL     HB  366   3.539   3.234   3.636
   23VAL    CG1  367   3.514   3.291   3.838
   23VAL   HG11  368   3.482   3.377   3.897
   23VAL   HG12  369   3.438   3.214   3.848
   23VAL   HG13  370   3.600   3.248   3.890
   23VAL    CG2  371   3.405   3.391   3.632
   23VAL   HG21  372   3.305   3.351   3.650
   23VAL   HG22  373   3.402   3.495   3.664
   23VAL   HG23  374   3.414   3.384   3.523
   23VAL      C  375   3.785   3.312   3.707
   23VAL      O  376   3.817   3.228   3.628
   24ASP      N  377   3.853   3.323   3.823
   24ASP      H  378   3.819   3.391   3.890
   24ASP     CA  379   3.967   3.236   3.879
   24ASP     HA  380   4.028   3.222   3.790
   24ASP     CB  381   4.053   3.313   3.983
   24ASP    HB1  382   4.106   3.396   3.936
   24ASP    HB2  383   3.988   3.366   4.053
   24ASP     CG  384   4.167   3.238   4.054
   24ASP    OD1  385   4.277   3.214   3.998
   24ASP    OD2  386   4.140   3.205   4.175
   24ASP      C  387   3.913   3.111   3.946
   24ASP      O  388   3.796   3.109   3.982
   25TYR      N  389   3.990   3.005   3.963
   25TYR      H  390   4.082   3.003   3.921
   25TYR     CA  391   3.943   2.883   4.029
   25TYR     HA  392   3.872   2.918   4.104
   25TYR     CB  393   3.871   2.788   3.929
   25TYR    HB1  394   3.830   2.702   3.983
   25TYR    HB2  395   3.792   2.845   3.880
   25TYR     CG  396   3.960   2.715   3.828
   25TYR    CD1  397   3.983   2.779   3.702
   25TYR    HD1  398   3.951   2.879   3.680
   25TYR    CD2  399   4.010   2.585   3.850
   25TYR    HD2  400   3.985   2.538   3.944
   25TYR    CE1  401   4.065   2.720   3.609
   25TYR    HE1  402   4.081   2.780   3.521
   25TYR    CE2  403   4.090   2.536   3.751
   25TYR    HE2  404   4.134   2.438   3.753
   25TYR     CZ  405   4.116   2.594   3.631
   25TYR     OH  406   4.201   2.536   3.535
   25TYR     HH  407   4.202   2.593   3.460
   25TYR      C  408   4.052   2.818   4.118
   25TYR      O  409   4.026   2.705   4.174
   26LYS      N  410   4.170   2.885   4.136
   26LYS      H  411   4.182   2.963   4.073
   26LYS     CA  412   4.281   2.825   4.211
   26LYS     HA  413   4.240   2.747   4.274
   26LYS     CB  414   4.354   2.722   4.120
   26LYS    HB1  415   4.389   2.632   4.171
   26LYS    HB2  416   4.285   2.679   4.047
   26LYS     CG  417   4.470   2.786   4.039
   26LYS    HG1  418   4.434   2.869   3.978
   26LYS    HG2  419   4.538   2.832   4.111
   26LYS     CD  420   4.543   2.681   3.956
   26LYS    HD1  421   4.590   2.603   4.015
   26LYS    HD2  422   4.477   2.631   3.885
   26LYS     CE  423   4.649   2.756   3.870
   26LYS    HE1  424   4.601   2.826   3.802
   26LYS    HE2  425   4.712   2.816   3.935
   26LYS     NZ  426   4.759   2.673   3.805
   26LYS    HZ1  427   4.728   2.599   3.744
   26LYS    HZ2  428   4.823   2.728   3.750
   26LYS    HZ3  429   4.820   2.622   3.868
   26LYS      C  430   4.364   2.916   4.303
   26LYS      O  431   4.452   2.867   4.368
   27THR      N  432   4.346   3.054   4.298
   27THR      H  433   4.278   3.108   4.246
   27THR     CA  434   4.431   3.149   4.379
   27THR     HA  435   4.490   3.095   4.454
   27THR     CB  436   4.531   3.226   4.286
   27THR     HB  437   4.586   3.298   4.346
   27THR    OG1  438   4.463   3.305   4.191
   27THR    HG1  439   4.405   3.254   4.137
   27THR    CG2  440   4.632   3.131   4.222
   27THR   HG21  441   4.694   3.195   4.158
   27THR   HG22  442   4.690   3.072   4.292
   27THR   HG23  443   4.577   3.057   4.163
   27THR      C  444   4.348   3.246   4.461
   27THR      O  445   4.397   3.294   4.563
   28THR      N  446   4.229   3.286   4.408
   28THR      H  447   4.193   3.250   4.320
   28THR     CA  448   4.146   3.381   4.472
   28THR     HA  449   4.172   3.388   4.577
   28THR     CB  450   4.167   3.524   4.419
   28THR     HB  451   4.117   3.598   4.480
   28THR    OG1  452   4.134   3.528   4.285
   28THR    HG1  453   4.152   3.446   4.241
   28THR    CG2  454   4.317   3.572   4.414
   28THR   HG21  455   4.355   3.555   4.515
   28THR   HG22  456   4.390   3.520   4.352
   28THR   HG23  457   4.323   3.676   4.380
   28THR      C  458   3.997   3.332   4.460
   28THR      O  459   3.914   3.366   4.549
   29LYS      N  460   3.955   3.248   4.363
   29LYS      H  461   4.024   3.225   4.293
   29LYS     CA  462   3.818   3.201   4.336
   29LYS     HA  463   3.817   3.148   4.241
   29LYS     CB  464   3.760   3.105   4.446
   29LYS    HB1  465   3.739   3.168   4.532
   29LYS    HB2  466   3.658   3.084   4.416
   29LYS     CG  467   3.831   2.966   4.476
   29LYS    HG1  468   3.801   2.897   4.397
   29LYS    HG2  469   3.940   2.970   4.478
   29LYS     CD  470   3.778   2.902   4.601
   29LYS    HD1  471   3.813   2.958   4.688
   29LYS    HD2  472   3.671   2.900   4.623
   29LYS     CE  473   3.834   2.761   4.614
   29LYS    HE1  474   3.789   2.699   4.537
   29LYS    HE2  475   3.941   2.774   4.606
   29LYS     NZ  476   3.807   2.692   4.740
   29LYS    HZ1  477   3.708   2.679   4.754
   29LYS    HZ2  478   3.853   2.603   4.733
   29LYS    HZ3  479   3.854   2.743   4.814
   29LYS      C  480   3.720   3.315   4.304
   29LYS      O  481   3.599   3.315   4.345
   30ASN      N  482   3.770   3.421   4.246
   30ASN      H  483   3.861   3.415   4.203
   30ASN     CA  484   3.705   3.553   4.222
   30ASN     HA  485   3.609   3.561   4.272
   30ASN     CB  486   3.799   3.656   4.281
   30ASN    HB1  487   3.810   3.630   4.387
   30ASN    HB2  488   3.894   3.651   4.227
   30ASN     CG  489   3.751   3.799   4.285
   30ASN    OD1  490   3.642   3.835   4.332
   30ASN    ND2  491   3.820   3.886   4.211
   30ASN   HD21  492   3.909   3.851   4.179
   30ASN   HD22  493   3.787   3.982   4.214
   30ASN      C  494   3.682   3.587   4.074
   30ASN      O  495   3.738   3.522   3.983
   31VAL      N  496   3.597   3.688   4.045
   31VAL      H  497   3.553   3.737   4.121
   31VAL     CA  498   3.576   3.739   3.909
   31VAL     HA  499   3.580   3.653   3.842
   31VAL     CB  500   3.438   3.796   3.899
   31VAL     HB  501   3.429   3.882   3.966
   31VAL    CG1  502   3.413   3.851   3.758
   31VAL   HG11  503   3.448   3.952   3.740
   31VAL   HG12  504   3.448   3.789   3.676
   31VAL   HG13  505   3.305   3.865   3.750
   31VAL    CG2  506   3.333   3.688   3.941
   31VAL   HG21  507   3.335   3.682   4.050
   31VAL   HG22  508   3.228   3.692   3.913
   31VAL   HG23  509   3.366   3.591   3.904
   31VAL      C  510   3.672   3.850   3.861
   31VAL      O  511   3.685   3.953   3.920
   32LEU      N  512   3.752   3.824   3.763
   32LEU      H  513   3.745   3.733   3.718
   32LEU     CA  514   3.862   3.900   3.716
   32LEU     HA  515   3.905   3.953   3.801
   32LEU     CB  516   3.966   3.798   3.652
   32LEU    HB1  517   3.934   3.770   3.551
   32LEU    HB2  518   4.054   3.860   3.632
   32LEU     CG  519   4.018   3.673   3.728
   32LEU     HG  520   3.935   3.603   3.727
   32LEU    CD1  521   4.143   3.594   3.666
   32LEU   HD11  522   4.161   3.503   3.723
   32LEU   HD12  523   4.100   3.557   3.573
   32LEU   HD13  524   4.239   3.641   3.647
   32LEU    CD2  525   4.054   3.715   3.871
   32LEU   HD21  526   4.118   3.802   3.884
   32LEU   HD22  527   3.960   3.738   3.921
   32LEU   HD23  528   4.098   3.628   3.920
   32LEU      C  529   3.815   4.003   3.602
   32LEU      O  530   3.884   4.103   3.586
   33ALA      N  531   3.707   3.979   3.534
   33ALA      H  532   3.645   3.904   3.561
   33ALA     CA  533   3.660   4.073   3.439
   33ALA     HA  534   3.657   4.173   3.482
   33ALA     CB  535   3.743   4.077   3.310
   33ALA    HB1  536   3.691   4.126   3.228
   33ALA    HB2  537   3.840   4.117   3.341
   33ALA    HB3  538   3.761   3.972   3.286
   33ALA      C  539   3.507   4.037   3.427
   33ALA      O  540   3.470   3.917   3.420
   34ALA      N  541   3.418   4.142   3.405
   34ALA      H  542   3.453   4.237   3.403
   34ALA     CA  543   3.276   4.130   3.401
   34ALA     HA  544   3.260   4.076   3.307
   34ALA     CB  545   3.223   4.060   3.527
   34ALA    HB1  546   3.116   4.051   3.514
   34ALA    HB2  547   3.261   3.959   3.536
   34ALA    HB3  548   3.238   4.113   3.622
   34ALA      C  549   3.218   4.268   3.405
   34ALA      O  550   3.277   4.361   3.469
   35ILE      N  551   3.101   4.286   3.341
   35ILE      H  552   3.068   4.203   3.294
   35ILE     CA  553   3.017   4.405   3.338
   35ILE     HA  554   3.082   4.487   3.308
   35ILE     CB  555   2.920   4.391   3.213
   35ILE     HB  556   2.883   4.288   3.213
   35ILE    CG1  557   2.997   4.405   3.077
   35ILE   HG11  558   3.036   4.501   3.045
   35ILE   HG12  559   3.084   4.341   3.093
   35ILE    CG2  560   2.797   4.488   3.217
   35ILE   HG21  561   2.820   4.589   3.248
   35ILE   HG22  562   2.738   4.498   3.126
   35ILE   HG23  563   2.721   4.459   3.289
   35ILE     CD  564   2.916   4.336   2.968
   35ILE    HD1  565   2.875   4.241   3.004
   35ILE    HD2  566   2.832   4.396   2.933
   35ILE    HD3  567   2.975   4.314   2.879
   35ILE      C  568   2.936   4.417   3.468
   35ILE      O  569   2.878   4.314   3.507
   36PRO      N  570   2.915   4.532   3.536
   36PRO     CA  571   2.864   4.537   3.670
   36PRO     HA  572   2.908   4.459   3.732
   36PRO     CB  573   2.911   4.673   3.727
   36PRO    HB1  574   2.835   4.715   3.794
   36PRO    HB2  575   3.004   4.650   3.778
   36PRO     CG  576   2.933   4.757   3.611
   36PRO    HG1  577   2.839   4.809   3.588
   36PRO    HG2  578   3.003   4.836   3.636
   36PRO     CD  579   2.975   4.657   3.498
   36PRO    HD1  580   2.949   4.690   3.397
   36PRO    HD2  581   3.084   4.667   3.505
   36PRO      C  582   2.711   4.523   3.680
   36PRO      O  583   2.641   4.542   3.582
   37ASN      N  584   2.659   4.494   3.796
   37ASN      H  585   2.725   4.471   3.868
   37ASN     CA  586   2.517   4.508   3.845
   37ASN     HA  587   2.534   4.512   3.953
   37ASN     CB  588   2.446   4.638   3.805
   37ASN    HB1  589   2.510   4.726   3.795
   37ASN    HB2  590   2.416   4.625   3.701
   37ASN     CG  591   2.324   4.668   3.892
   37ASN    OD1  592   2.212   4.620   3.862
   37ASN    ND2  593   2.339   4.744   3.999
   37ASN   HD21  594   2.421   4.796   4.026
   37ASN   HD22  595   2.253   4.758   4.051
   37ASN      C  596   2.431   4.381   3.813
   37ASN      O  597   2.348   4.342   3.896
   38ARG      N  598   2.459   4.316   3.699
   38ARG      H  599   2.527   4.366   3.644
   38ARG     CA  600   2.410   4.182   3.655
   38ARG     HA  601   2.303   4.186   3.677
   38ARG     CB  602   2.454   4.161   3.507
   38ARG    HB1  603   2.561   4.177   3.489
   38ARG    HB2  604   2.447   4.058   3.472
   38ARG     CG  605   2.373   4.259   3.410
   38ARG    HG1  606   2.265   4.250   3.413
   38ARG    HG2  607   2.394   4.362   3.437
   38ARG     CD  608   2.417   4.237   3.266
   38ARG    HD1  609   2.384   4.309   3.191
   38ARG    HD2  610   2.523   4.246   3.245
   38ARG     NE  611   2.350   4.106   3.220
   38ARG     HE  612   2.407   4.027   3.247
   38ARG     CZ  613   2.234   4.084   3.160
   38ARG    NH1  614   2.157   4.193   3.130
   38ARG   HH11  615   2.178   4.280   3.177
   38ARG   HH12  616   2.070   4.176   3.081
   38ARG    NH2  617   2.203   3.963   3.123
   38ARG   HH21  618   2.269   3.891   3.147
   38ARG   HH22  619   2.132   3.940   3.055
   38ARG      C  620   2.462   4.068   3.742
   38ARG      O  621   2.562   4.083   3.810
   39THR      N  622   2.408   3.948   3.730
   39THR      H  623   2.326   3.944   3.671
   39THR     CA  624   2.430   3.841   3.830
   39THR     HA  625   2.424   3.873   3.933
   39THR     CB  626   2.312   3.735   3.819
   39THR     HB  627   2.332   3.657   3.893
   39THR    OG1  628   2.315   3.670   3.699
   39THR    HG1  629   2.300   3.732   3.630
   39THR    CG2  630   2.178   3.806   3.833
   39THR   HG21  631   2.092   3.740   3.835
   39THR   HG22  632   2.183   3.849   3.933
   39THR   HG23  633   2.163   3.886   3.761
   39THR      C  634   2.570   3.772   3.810
   39THR      O  635   2.638   3.729   3.908
   40PHE      N  636   2.621   3.782   3.687
   40PHE      H  637   2.556   3.811   3.616
   40PHE     CA  638   2.749   3.721   3.640
   40PHE     HA  639   2.754   3.619   3.678
   40PHE     CB  640   2.748   3.712   3.492
   40PHE    HB1  641   2.693   3.800   3.460
   40PHE    HB2  642   2.850   3.719   3.452
   40PHE     CG  643   2.696   3.582   3.420
   40PHE    CD1  644   2.782   3.494   3.356
   40PHE    HD1  645   2.889   3.506   3.351
   40PHE    CD2  646   2.554   3.547   3.434
   40PHE    HD2  647   2.486   3.615   3.485
   40PHE    CE1  648   2.730   3.368   3.319
   40PHE    HE1  649   2.792   3.293   3.272
   40PHE    CE2  650   2.504   3.426   3.384
   40PHE    HE2  651   2.404   3.390   3.403
   40PHE     CZ  652   2.592   3.335   3.325
   40PHE     HZ  653   2.561   3.234   3.300
   40PHE      C  654   2.869   3.794   3.689
   40PHE      O  655   2.979   3.736   3.684
   41ALA      N  656   2.861   3.914   3.738
   41ALA      H  657   2.771   3.961   3.737
   41ALA     CA  658   2.975   3.988   3.796
   41ALA     HA  659   3.062   3.957   3.739
   41ALA     CB  660   2.951   4.134   3.811
   41ALA    HB1  661   2.913   4.173   3.716
   41ALA    HB2  662   2.875   4.159   3.885
   41ALA    HB3  663   3.035   4.200   3.832
   41ALA      C  664   3.006   3.939   3.945
   41ALA      O  665   3.103   3.983   4.002
   42LYS      N  666   2.914   3.863   4.003
   42LYS      H  667   2.832   3.838   3.948
   42LYS     CA  668   2.888   3.828   4.146
   42LYS     HA  669   2.948   3.892   4.211
   42LYS     CB  670   2.745   3.870   4.182
   42LYS    HB1  671   2.676   3.803   4.130
   42LYS    HB2  672   2.724   3.843   4.285
   42LYS     CG  673   2.709   4.021   4.149
   42LYS    HG1  674   2.764   4.096   4.205
   42LYS    HG2  675   2.742   4.041   4.047
   42LYS     CD  676   2.564   4.059   4.176
   42LYS    HD1  677   2.489   4.016   4.110
   42LYS    HD2  678   2.538   4.024   4.275
   42LYS     CE  679   2.545   4.206   4.194
   42LYS    HE1  680   2.610   4.259   4.263
   42LYS    HE2  681   2.557   4.267   4.104
   42LYS     NZ  682   2.409   4.236   4.239
   42LYS    HZ1  683   2.400   4.219   4.338
   42LYS    HZ2  684   2.385   4.332   4.220
   42LYS    HZ3  685   2.351   4.179   4.180
   42LYS      C  686   2.920   3.683   4.191
   42LYS      O  687   2.880   3.640   4.293
   43ILE      N  688   2.978   3.613   4.094
   43ILE      H  689   3.018   3.663   4.016
   43ILE     CA  690   2.993   3.459   4.092
   43ILE     HA  691   2.891   3.421   4.091
   43ILE     CB  692   3.057   3.420   3.957
   43ILE     HB  693   3.146   3.475   3.927
   43ILE    CG1  694   2.951   3.448   3.842
   43ILE   HG11  695   2.857   3.396   3.859
   43ILE   HG12  696   2.919   3.552   3.845
   43ILE    CG2  697   3.101   3.276   3.950
   43ILE   HG21  698   3.126   3.232   3.854
   43ILE   HG22  699   3.182   3.245   4.017
   43ILE   HG23  700   3.014   3.219   3.982
   43ILE     CD  701   3.004   3.414   3.705
   43ILE    HD1  702   3.012   3.308   3.684
   43ILE    HD2  703   2.924   3.432   3.633
   43ILE    HD3  704   3.099   3.459   3.676
   43ILE      C  705   3.067   3.406   4.215
   43ILE      O  706   3.188   3.430   4.217
   44ASN      N  707   2.994   3.357   4.314
   44ASN      H  708   2.895   3.366   4.295
   44ASN     CA  709   3.033   3.303   4.446
   44ASN     HA  710   3.059   3.391   4.505
   44ASN     CB  711   2.902   3.231   4.510
   44ASN    HB1  712   2.821   3.301   4.529
   44ASN    HB2  713   2.866   3.154   4.441
   44ASN     CG  714   2.931   3.168   4.645
   44ASN    OD1  715   2.988   3.063   4.653
   44ASN    ND2  716   2.885   3.241   4.744
   44ASN   HD21  717   2.841   3.330   4.724
   44ASN   HD22  718   2.888   3.212   4.841
   44ASN      C  719   3.149   3.203   4.439
   44ASN      O  720   3.154   3.119   4.346
   45PRO      N  721   3.246   3.194   4.534
   45PRO     CA  722   3.355   3.095   4.533
   45PRO     HA  723   3.403   3.096   4.436
   45PRO     CB  724   3.450   3.146   4.647
   45PRO    HB1  725   3.501   3.064   4.699
   45PRO    HB2  726   3.509   3.224   4.598
   45PRO     CG  727   3.366   3.225   4.744
   45PRO    HG1  728   3.324   3.159   4.819
   45PRO    HG2  729   3.415   3.309   4.794
   45PRO     CD  730   3.252   3.277   4.653
   45PRO    HD1  731   3.158   3.276   4.708
   45PRO    HD2  732   3.272   3.381   4.631
   45PRO      C  733   3.322   2.949   4.558
   45PRO      O  734   3.413   2.868   4.536
   46GLY      N  735   3.197   2.913   4.582
   46GLY      H  736   3.128   2.984   4.603
   46GLY     CA  737   3.141   2.778   4.585
   46GLY    HA1  738   3.221   2.706   4.568
   46GLY    HA2  739   3.099   2.763   4.684
   46GLY      C  740   3.028   2.755   4.473
   46GLY      O  741   2.944   2.667   4.494
   47GLU      N  742   3.027   2.841   4.373
   47GLU      H  743   3.093   2.917   4.365
   47GLU     CA  744   2.933   2.829   4.252
   47GLU     HA  745   2.836   2.814   4.298
   47GLU     CB  746   2.933   2.963   4.176
   47GLU    HB1  747   2.915   3.050   4.238
   47GLU    HB2  748   3.033   2.973   4.134
   47GLU     CG  749   2.829   2.965   4.061
   47GLU    HG1  750   2.854   3.045   3.991
   47GLU    HG2  751   2.831   2.871   4.007
   47GLU     CD  752   2.688   2.998   4.104
   47GLU    OE1  753   2.658   3.112   4.145
   47GLU    OE2  754   2.612   2.894   4.114
   47GLU      C  755   2.972   2.710   4.164
   47GLU      O  756   2.883   2.634   4.124
   48VAL      N  757   3.100   2.704   4.125
   48VAL      H  758   3.153   2.780   4.164
   48VAL     CA  759   3.153   2.622   4.016
   48VAL     HA  760   3.078   2.549   3.983
   48VAL     CB  761   3.186   2.723   3.898
   48VAL     HB  762   3.090   2.774   3.884
   48VAL    CG1  763   3.292   2.825   3.923
   48VAL   HG11  764   3.253   2.922   3.955
   48VAL   HG12  765   3.358   2.777   3.995
   48VAL   HG13  766   3.358   2.855   3.842
   48VAL    CG2  767   3.220   2.646   3.775
   48VAL   HG21  768   3.157   2.558   3.758
   48VAL   HG22  769   3.191   2.700   3.685
   48VAL   HG23  770   3.323   2.611   3.775
   48VAL      C  771   3.263   2.525   4.059
   48VAL      O  772   3.283   2.420   3.997
   49ILE      N  773   3.332   2.553   4.176
   49ILE      H  774   3.310   2.646   4.208
   49ILE     CA  775   3.410   2.463   4.262
   49ILE     HA  776   3.493   2.447   4.194
   49ILE     CB  777   3.469   2.542   4.378
   49ILE     HB  778   3.395   2.575   4.451
   49ILE    CG1  779   3.559   2.664   4.338
   49ILE   HG11  780   3.503   2.732   4.274
   49ILE   HG12  781   3.587   2.719   4.428
   49ILE    CG2  782   3.541   2.443   4.475
   49ILE   HG21  783   3.589   2.485   4.563
   49ILE   HG22  784   3.472   2.376   4.527
   49ILE   HG23  785   3.603   2.389   4.404
   49ILE     CD  786   3.696   2.626   4.274
   49ILE    HD1  787   3.763   2.580   4.347
   49ILE    HD2  788   3.684   2.557   4.192
   49ILE    HD3  789   3.737   2.720   4.237
   49ILE      C  790   3.358   2.319   4.283
   49ILE      O  791   3.445   2.235   4.264
   50PRO      N  792   3.228   2.295   4.305
   50PRO     CA  793   3.175   2.155   4.303
   50PRO     HA  794   3.239   2.094   4.367
   50PRO     CB  795   3.034   2.170   4.365
   50PRO    HB1  796   2.970   2.095   4.317
   50PRO    HB2  797   3.056   2.154   4.470
   50PRO     CG  798   2.985   2.311   4.351
   50PRO    HG1  799   2.925   2.333   4.263
   50PRO    HG2  800   2.920   2.336   4.436
   50PRO     CD  801   3.123   2.388   4.347
   50PRO    HD1  802   3.123   2.469   4.274
   50PRO    HD2  803   3.154   2.426   4.444
   50PRO      C  804   3.171   2.092   4.164
   50PRO      O  805   3.202   1.975   4.149
   51LEU      N  806   3.148   2.174   4.063
   51LEU      H  807   3.133   2.273   4.076
   51LEU     CA  808   3.135   2.136   3.921
   51LEU     HA  809   3.073   2.047   3.919
   51LEU     CB  810   3.058   2.253   3.843
   51LEU    HB1  811   3.123   2.336   3.817
   51LEU    HB2  812   3.043   2.199   3.750
   51LEU     CG  813   2.923   2.301   3.894
   51LEU     HG  814   2.940   2.353   3.988
   51LEU    CD1  815   2.863   2.396   3.791
   51LEU   HD11  816   2.764   2.432   3.819
   51LEU   HD12  817   2.929   2.481   3.773
   51LEU   HD13  818   2.857   2.340   3.698
   51LEU    CD2  819   2.824   2.184   3.915
   51LEU   HD21  820   2.871   2.098   3.962
   51LEU   HD22  821   2.737   2.212   3.975
   51LEU   HD23  822   2.796   2.144   3.817
   51LEU      C  823   3.262   2.092   3.851
   51LEU      O  824   3.260   2.042   3.733
   52ILE      N  825   3.376   2.105   3.924
   52ILE      H  826   3.376   2.146   4.016
   52ILE     CA  827   3.507   2.065   3.882
   52ILE     HA  828   3.493   2.027   3.781
   52ILE     CB  829   3.592   2.192   3.857
   52ILE     HB  830   3.688   2.162   3.814
   52ILE    CG1  831   3.622   2.292   3.972
   52ILE   HG11  832   3.526   2.341   3.991
   52ILE   HG12  833   3.652   2.232   4.058
   52ILE    CG2  834   3.515   2.272   3.745
   52ILE   HG21  835   3.581   2.341   3.692
   52ILE   HG22  836   3.486   2.200   3.667
   52ILE   HG23  837   3.429   2.330   3.779
   52ILE     CD  838   3.732   2.398   3.944
   52ILE    HD1  839   3.803   2.372   3.866
   52ILE    HD2  840   3.682   2.481   3.895
   52ILE    HD3  841   3.771   2.435   4.039
   52ILE      C  842   3.562   1.960   3.976
   52ILE      O  843   3.678   1.925   3.950
   53THR      N  844   3.498   1.903   4.075
   53THR      H  845   3.403   1.915   4.106
   53THR     CA  846   3.549   1.807   4.176
   53THR     HA  847   3.632   1.750   4.134
   53THR     CB  848   3.613   1.887   4.291
   53THR     HB  849   3.624   1.816   4.374
   53THR    OG1  850   3.529   2.000   4.340
   53THR    HG1  851   3.513   2.067   4.275
   53THR    CG2  852   3.762   1.926   4.256
   53THR   HG21  853   3.813   1.937   4.351
   53THR   HG22  854   3.810   1.844   4.204
   53THR   HG23  855   3.780   2.018   4.200
   53THR      C  856   3.447   1.702   4.220
   53THR      O  857   3.487   1.598   4.264
   54ASN      N  858   3.320   1.717   4.179
   54ASN      H  859   3.279   1.792   4.125
   54ASN     CA  860   3.215   1.619   4.212
   54ASN     HA  861   3.265   1.524   4.194
   54ASN     CB  862   3.176   1.627   4.362
   54ASN    HB1  863   3.100   1.551   4.379
   54ASN    HB2  864   3.252   1.596   4.433
   54ASN     CG  865   3.115   1.754   4.410
   54ASN    OD1  866   3.003   1.780   4.373
   54ASN    ND2  867   3.176   1.833   4.492
   54ASN   HD21  868   3.259   1.810   4.546
   54ASN   HD22  869   3.107   1.892   4.535
   54ASN      C  870   3.097   1.616   4.109
   54ASN      O  871   3.074   1.712   4.028
   55HIS      N  872   3.020   1.507   4.121
   55HIS      H  873   3.049   1.433   4.183
   55HIS     CA  874   2.896   1.488   4.051
   55HIS     HA  875   2.870   1.569   3.983
   55HIS     CB  876   2.906   1.367   3.961
   55HIS    HB1  877   2.907   1.271   4.013
   55HIS    HB2  878   2.816   1.366   3.900
   55HIS     CG  879   3.018   1.366   3.854
   55HIS    ND1  880   2.993   1.400   3.723
   55HIS    CD2  881   3.156   1.347   3.870
   55HIS    HD2  882   3.219   1.335   3.956
   55HIS    CE1  883   3.114   1.403   3.663
   55HIS    HE1  884   3.125   1.420   3.557
   55HIS    NE2  885   3.208   1.363   3.748
   55HIS    HE2  886   3.307   1.369   3.729
   55HIS      C  887   2.787   1.481   4.152
   55HIS      O  888   2.680   1.430   4.120
   56ASN      N  889   2.810   1.531   4.270
   56ASN      H  890   2.893   1.589   4.278
   56ASN     CA  891   2.723   1.538   4.388
   56ASN     HA  892   2.686   1.436   4.395
   56ASN     CB  893   2.802   1.566   4.520
   56ASN    HB1  894   2.897   1.514   4.517
   56ASN    HB2  895   2.829   1.672   4.530
   56ASN     CG  896   2.721   1.531   4.645
   56ASN    OD1  897   2.626   1.598   4.679
   56ASN    ND2  898   2.758   1.413   4.689
   56ASN   HD21  899   2.828   1.359   4.640
   56ASN   HD22  900   2.711   1.368   4.766
   56ASN      C  901   2.615   1.645   4.366
   56ASN      O  902   2.492   1.626   4.377
   57ILE      N  903   2.660   1.768   4.324
   57ILE      H  904   2.760   1.777   4.312
   57ILE     CA  905   2.579   1.878   4.280
   57ILE     HA  906   2.476   1.862   4.314
   57ILE     CB  907   2.642   2.012   4.331
   57ILE     HB  908   2.748   2.007   4.310
   57ILE    CG1  909   2.632   2.024   4.484
   57ILE   HG11  910   2.527   2.038   4.510
   57ILE   HG12  911   2.657   1.938   4.547
   57ILE    CG2  912   2.584   2.134   4.263
   57ILE   HG21  913   2.642   2.224   4.282
   57ILE   HG22  914   2.579   2.127   4.155
   57ILE   HG23  915   2.482   2.151   4.300
   57ILE     CD  916   2.717   2.138   4.558
   57ILE    HD1  917   2.820   2.102   4.562
   57ILE    HD2  918   2.712   2.231   4.502
   57ILE    HD3  919   2.674   2.150   4.658
   57ILE      C  920   2.576   1.863   4.124
   57ILE      O  921   2.681   1.846   4.061
   58LEU      N  922   2.453   1.870   4.072
   58LEU      H  923   2.370   1.870   4.129
   58LEU     CA  924   2.427   1.843   3.922
   58LEU     HA  925   2.519   1.855   3.864
   58LEU     CB  926   2.375   1.698   3.900
   58LEU    HB1  927   2.299   1.687   3.976
   58LEU    HB2  928   2.309   1.690   3.814
   58LEU     CG  929   2.477   1.587   3.888
   58LEU     HG  930   2.547   1.595   3.971
   58LEU    CD1  931   2.410   1.450   3.883
   58LEU   HD11  932   2.337   1.442   3.964
   58LEU   HD12  933   2.343   1.441   3.798
   58LEU   HD13  934   2.472   1.361   3.890
   58LEU    CD2  935   2.564   1.599   3.761
   58LEU   HD21  936   2.508   1.600   3.667
   58LEU   HD22  937   2.636   1.680   3.769
   58LEU   HD23  938   2.624   1.509   3.754
   58LEU      C  939   2.332   1.951   3.871
   58LEU      O  940   2.337   1.973   3.752
   59LYS      N  941   2.246   2.013   3.953
   59LYS      H  942   2.257   1.998   4.053
   59LYS     CA  943   2.149   2.116   3.921
   59LYS     HA  944   2.144   2.139   3.815
   59LYS     CB  945   2.001   2.066   3.973
   59LYS    HB1  946   1.966   1.976   3.922
   59LYS    HB2  947   2.008   2.051   4.080
   59LYS     CG  948   1.894   2.174   3.939
   59LYS    HG1  949   1.926   2.271   3.979
   59LYS    HG2  950   1.899   2.197   3.833
   59LYS     CD  951   1.747   2.132   3.958
   59LYS    HD1  952   1.756   2.024   3.976
   59LYS    HD2  953   1.731   2.173   4.058
   59LYS     CE  954   1.651   2.175   3.854
   59LYS    HE1  955   1.655   2.284   3.848
   59LYS    HE2  956   1.673   2.134   3.756
   59LYS     NZ  957   1.511   2.147   3.895
   59LYS    HZ1  958   1.489   2.189   3.984
   59LYS    HZ2  959   1.441   2.180   3.831
   59LYS    HZ3  960   1.490   2.048   3.902
   59LYS      C  961   2.201   2.245   3.981
   59LYS      O  962   2.169   2.283   4.099
   60PRO      N  963   2.297   2.315   3.911
   60PRO     CA  964   2.360   2.448   3.957
   60PRO     HA  965   2.393   2.444   4.061
   60PRO     CB  966   2.469   2.479   3.858
   60PRO    HB1  967   2.486   2.581   3.824
   60PRO    HB2  968   2.557   2.449   3.915
   60PRO     CG  969   2.454   2.383   3.739
   60PRO    HG1  970   2.404   2.430   3.654
   60PRO    HG2  971   2.552   2.351   3.704
   60PRO     CD  972   2.363   2.271   3.787
   60PRO    HD1  973   2.293   2.252   3.706
   60PRO    HD2  974   2.441   2.196   3.797
   60PRO      C  975   2.257   2.561   3.960
   60PRO      O  976   2.139   2.544   3.922
   61LEU      N  977   2.300   2.683   4.004
   61LEU      H  978   2.394   2.691   4.039
   61LEU     CA  979   2.226   2.808   4.003
   61LEU     HA  980   2.140   2.800   3.936
   61LEU     CB  981   2.166   2.852   4.139
   61LEU    HB1  982   2.240   2.879   4.215
   61LEU    HB2  983   2.123   2.948   4.110
   61LEU     CG  984   2.068   2.758   4.210
   61LEU     HG  985   1.998   2.713   4.140
   61LEU    CD1  986   2.144   2.651   4.297
   61LEU   HD11  987   2.184   2.564   4.244
   61LEU   HD12  988   2.223   2.699   4.354
   61LEU   HD13  989   2.076   2.610   4.371
   61LEU    CD2  990   1.980   2.844   4.300
   61LEU   HD21  991   1.916   2.783   4.364
   61LEU   HD22  992   2.048   2.900   4.364
   61LEU   HD23  993   1.920   2.916   4.243
   61LEU      C  994   2.316   2.924   3.944
   61LEU      O  995   2.309   3.038   3.986
   62ILE      N  996   2.384   2.899   3.838
   62ILE      H  997   2.373   2.804   3.804
   62ILE     CA  998   2.463   2.991   3.754
   62ILE     HA  999   2.525   3.049   3.822
   62ILE     CB 1000   2.554   2.907   3.659
   62ILE     HB 1001   2.482   2.833   3.625
   62ILE    CG1 1002   2.664   2.844   3.740
   62ILE   HG11 1003   2.744   2.917   3.753
   62ILE   HG12 1004   2.624   2.821   3.839
   62ILE    CG2 1005   2.615   2.992   3.542
   62ILE   HG21 1006   2.678   2.922   3.487
   62ILE   HG22 1007   2.537   3.013   3.469
   62ILE   HG23 1008   2.667   3.083   3.573
   62ILE     CD 1009   2.748   2.728   3.680
   62ILE    HD1 1010   2.702   2.629   3.680
   62ILE    HD2 1011   2.787   2.742   3.579
   62ILE    HD3 1012   2.838   2.723   3.740
   62ILE      C 1013   2.364   3.090   3.687
   62ILE      O 1014   2.276   3.047   3.605
   63GLY      N 1015   2.367   3.220   3.729
   63GLY      H 1016   2.437   3.243   3.798
   63GLY     CA 1017   2.270   3.318   3.707
   63GLY    HA1 1018   2.323   3.397   3.654
   63GLY    HA2 1019   2.205   3.287   3.625
   63GLY      C 1020   2.185   3.356   3.821
   63GLY      O 1021   2.120   3.463   3.809
   64GLN      N 1022   2.180   3.277   3.927
   64GLN      H 1023   2.232   3.190   3.927
   64GLN     CA 1024   2.098   3.300   4.053
   64GLN     HA 1025   2.135   3.225   4.124
   64GLN     CB 1026   2.121   3.434   4.124
   64GLN    HB1 1027   2.052   3.511   4.089
   64GLN    HB2 1028   2.086   3.418   4.226
   64GLN     CG 1029   2.272   3.465   4.139
   64GLN    HG1 1030   2.322   3.391   4.201
   64GLN    HG2 1031   2.323   3.460   4.043
   64GLN     CD 1032   2.315   3.595   4.213
   64GLN    OE1 1033   2.432   3.621   4.243
   64GLN    NE2 1034   2.214   3.675   4.252
   64GLN   HE21 1035   2.115   3.669   4.231
   64GLN   HE22 1036   2.255   3.761   4.285
   64GLN      C 1037   1.953   3.254   4.051
   64GLN      O 1038   1.884   3.257   4.148
   65LYS      N 1039   1.916   3.188   3.940
   65LYS      H 1040   1.982   3.202   3.864
   65LYS     CA 1041   1.795   3.100   3.932
   65LYS     HA 1042   1.761   3.076   4.032
   65LYS     CB 1043   1.686   3.154   3.842
   65LYS    HB1 1044   1.717   3.160   3.738
   65LYS    HB2 1045   1.613   3.074   3.834
   65LYS     CG 1046   1.608   3.279   3.895
   65LYS    HG1 1047   1.521   3.244   3.951
   65LYS    HG2 1048   1.667   3.346   3.959
   65LYS     CD 1049   1.549   3.363   3.785
   65LYS    HD1 1050   1.622   3.392   3.710
   65LYS    HD2 1051   1.484   3.291   3.734
   65LYS     CE 1052   1.467   3.483   3.834
   65LYS    HE1 1053   1.404   3.455   3.918
   65LYS    HE2 1054   1.526   3.551   3.896
   65LYS     NZ 1055   1.403   3.573   3.728
   65LYS    HZ1 1056   1.341   3.523   3.666
   65LYS    HZ2 1057   1.343   3.641   3.773
   65LYS    HZ3 1058   1.480   3.624   3.687
   65LYS      C 1059   1.847   2.969   3.860
   65LYS      O 1060   1.955   2.976   3.805
   66PHE      N 1061   1.778   2.860   3.881
   66PHE      H 1062   1.685   2.871   3.918
   66PHE     CA 1063   1.826   2.724   3.854
   66PHE     HA 1064   1.920   2.720   3.909
   66PHE     CB 1065   1.718   2.614   3.895
   66PHE    HB1 1066   1.620   2.635   3.852
   66PHE    HB2 1067   1.753   2.527   3.839
   66PHE     CG 1068   1.722   2.568   4.046
   66PHE    CD1 1069   1.833   2.496   4.090
   66PHE    HD1 1070   1.900   2.471   4.009
   66PHE    CD2 1071   1.630   2.619   4.139
   66PHE    HD2 1072   1.549   2.683   4.108
   66PHE    CE1 1073   1.853   2.466   4.226
   66PHE    HE1 1074   1.950   2.422   4.242
   66PHE    CE2 1075   1.638   2.572   4.275
   66PHE    HE2 1076   1.558   2.601   4.341
   66PHE     CZ 1077   1.756   2.508   4.313
   66PHE     HZ 1078   1.775   2.494   4.419
   66PHE      C 1079   1.872   2.694   3.705
   66PHE      O 1080   1.821   2.740   3.608
   67CYS      N 1081   1.980   2.617   3.689
   67CYS      H 1082   2.032   2.598   3.773
   67CYS     CA 1083   2.029   2.553   3.564
   67CYS     HA 1084   1.942   2.555   3.499
   67CYS     CB 1085   2.133   2.642   3.482
   67CYS    HB1 1086   2.182   2.587   3.401
   67CYS    HB2 1087   2.088   2.731   3.439
   67CYS     SG 1088   2.250   2.703   3.596
   67CYS     HG 1089   2.190   2.822   3.601
   67CYS      C 1090   2.063   2.403   3.582
   67CYS      O 1091   2.054   2.355   3.698
   68ILE      N 1092   2.100   2.332   3.479
   68ILE      H 1093   2.101   2.374   3.387
   68ILE     CA 1094   2.116   2.187   3.473
   68ILE     HA 1095   2.130   2.145   3.572
   68ILE     CB 1096   1.988   2.111   3.435
   68ILE     HB 1097   1.911   2.154   3.499
   68ILE    CG1 1098   1.989   1.953   3.469
   68ILE   HG11 1099   2.051   1.891   3.404
   68ILE   HG12 1100   2.019   1.937   3.573
   68ILE    CG2 1101   1.935   2.136   3.285
   68ILE   HG21 1102   1.843   2.081   3.267
   68ILE   HG22 1103   1.928   2.244   3.270
   68ILE   HG23 1104   2.008   2.097   3.215
   68ILE     CD 1105   1.841   1.894   3.478
   68ILE    HD1 1106   1.785   1.883   3.385
   68ILE    HD2 1107   1.842   1.792   3.514
   68ILE    HD3 1108   1.767   1.943   3.541
   68ILE      C 1109   2.243   2.146   3.402
   68ILE      O 1110   2.251   2.200   3.286
   69VAL      N 1111   2.332   2.062   3.458
   69VAL      H 1112   2.314   2.041   3.555
   69VAL     CA 1113   2.437   1.984   3.384
   69VAL     HA 1114   2.477   2.048   3.306
   69VAL     CB 1115   2.550   1.935   3.474
   69VAL     HB 1116   2.513   1.875   3.557
   69VAL    CG1 1117   2.666   1.857   3.406
   69VAL   HG11 1118   2.639   1.752   3.395
   69VAL   HG12 1119   2.693   1.910   3.315
   69VAL   HG13 1120   2.761   1.847   3.460
   69VAL    CG2 1121   2.621   2.054   3.546
   69VAL   HG21 1122   2.573   2.117   3.621
   69VAL   HG22 1123   2.701   2.020   3.611
   69VAL   HG23 1124   2.674   2.107   3.466
   69VAL      C 1125   2.359   1.856   3.332
   69VAL      O 1126   2.268   1.798   3.395
   70TYR      N 1127   2.409   1.814   3.214
   70TYR      H 1128   2.486   1.867   3.175
   70TYR     CA 1129   2.378   1.687   3.148
   70TYR     HA 1130   2.323   1.632   3.224
   70TYR     CB 1131   2.276   1.698   3.034
   70TYR    HB1 1132   2.231   1.601   3.009
   70TYR    HB2 1133   2.184   1.745   3.067
   70TYR     CG 1134   2.320   1.768   2.902
   70TYR    CD1 1135   2.371   1.689   2.791
   70TYR    HD1 1136   2.377   1.582   2.803
   70TYR    CD2 1137   2.330   1.910   2.894
   70TYR    HD2 1138   2.297   1.982   2.967
   70TYR    CE1 1139   2.419   1.754   2.677
   70TYR    HE1 1140   2.452   1.693   2.594
   70TYR    CE2 1141   2.395   1.968   2.784
   70TYR    HE2 1142   2.390   2.075   2.773
   70TYR     CZ 1143   2.433   1.893   2.675
   70TYR     OH 1144   2.467   1.957   2.566
   70TYR     HH 1145   2.445   2.046   2.546
   70TYR      C 1146   2.501   1.599   3.114
   70TYR      O 1147   2.496   1.476   3.112
   71THR      N 1148   2.617   1.660   3.097
   71THR      H 1149   2.624   1.761   3.086
   71THR     CA 1150   2.752   1.608   3.084
   71THR     HA 1151   2.765   1.513   3.137
   71THR     CB 1152   2.772   1.578   2.932
   71THR     HB 1153   2.705   1.495   2.909
   71THR    OG1 1154   2.902   1.525   2.902
   71THR    HG1 1155   2.913   1.433   2.922
   71THR    CG2 1156   2.761   1.701   2.841
   71THR   HG21 1157   2.829   1.783   2.865
   71THR   HG22 1158   2.769   1.676   2.735
   71THR   HG23 1159   2.668   1.756   2.849
   71THR      C 1160   2.855   1.704   3.142
   71THR      O 1161   2.835   1.825   3.125
   72ASN      N 1162   2.968   1.663   3.196
   72ASN      H 1163   2.993   1.565   3.201
   72ASN     CA 1164   3.075   1.751   3.243
   72ASN     HA 1165   3.035   1.852   3.252
   72ASN     CB 1166   3.121   1.699   3.379
   72ASN    HB1 1167   3.026   1.671   3.425
   72ASN    HB2 1168   3.186   1.612   3.372
   72ASN     CG 1169   3.200   1.806   3.465
   72ASN    OD1 1170   3.298   1.866   3.413
   72ASN    ND2 1171   3.157   1.823   3.595
   72ASN   HD21 1172   3.080   1.762   3.621
   72ASN   HD22 1173   3.193   1.900   3.650
   72ASN      C 1174   3.192   1.752   3.143
   72ASN      O 1175   3.240   1.643   3.104
   73SER      N 1176   3.246   1.867   3.108
   73SER      H 1177   3.204   1.951   3.144
   73SER     CA 1178   3.366   1.882   3.023
   73SER     HA 1179   3.426   1.792   3.015
   73SER     CB 1180   3.332   1.921   2.877
   73SER    HB1 1181   3.240   1.979   2.878
   73SER    HB2 1182   3.403   1.986   2.826
   73SER     OG 1183   3.324   1.801   2.804
   73SER     HG 1184   3.411   1.766   2.809
   73SER      C 1185   3.468   1.980   3.080
   73SER      O 1186   3.574   1.999   3.021
   74LEU      N 1187   3.447   2.037   3.198
   74LEU      H 1188   3.362   2.014   3.248
   74LEU     CA 1189   3.544   2.105   3.281
   74LEU     HA 1190   3.598   2.174   3.216
   74LEU     CB 1191   3.472   2.201   3.374
   74LEU    HB1 1192   3.403   2.147   3.440
   74LEU    HB2 1193   3.538   2.245   3.449
   74LEU     CG 1194   3.389   2.316   3.314
   74LEU     HG 1195   3.303   2.270   3.265
   74LEU    CD1 1196   3.326   2.405   3.422
   74LEU   HD11 1197   3.258   2.471   3.368
   74LEU   HD12 1198   3.263   2.353   3.494
   74LEU   HD13 1199   3.401   2.453   3.485
   74LEU    CD2 1200   3.453   2.401   3.204
   74LEU   HD21 1201   3.541   2.460   3.230
   74LEU   HD22 1202   3.492   2.338   3.124
   74LEU   HD23 1203   3.378   2.461   3.153
   74LEU      C 1204   3.629   2.016   3.367
   74LEU      O 1205   3.740   2.049   3.407
   75MET      N 1206   3.586   1.887   3.385
   75MET      H 1207   3.498   1.856   3.346
   75MET     CA 1208   3.661   1.779   3.452
   75MET     HA 1209   3.737   1.829   3.512
   75MET     CB 1210   3.558   1.694   3.535
   75MET    HB1 1211   3.477   1.756   3.573
   75MET    HB2 1212   3.505   1.628   3.467
   75MET     CG 1213   3.626   1.610   3.640
   75MET    HG1 1214   3.711   1.550   3.606
   75MET    HG2 1215   3.663   1.681   3.714
   75MET     SD 1216   3.513   1.498   3.730
   75MET     CE 1217   3.417   1.625   3.818
   75MET    HE1 1218   3.484   1.696   3.866
   75MET    HE2 1219   3.359   1.684   3.746
   75MET    HE3 1220   3.348   1.582   3.891
   75MET      C 1221   3.729   1.693   3.341
   75MET      O 1222   3.749   1.572   3.361
   76ASP      N 1223   3.765   1.752   3.227
   76ASP      H 1224   3.753   1.852   3.224
   76ASP     CA 1225   3.842   1.687   3.122
   76ASP     HA 1226   3.914   1.619   3.166
   76ASP     CB 1227   3.753   1.610   3.017
   76ASP    HB1 1228   3.699   1.528   3.063
   76ASP    HB2 1229   3.674   1.680   2.989
   76ASP     CG 1230   3.836   1.560   2.895
   76ASP    OD1 1231   3.909   1.459   2.900
   76ASP    OD2 1232   3.834   1.630   2.792
   76ASP      C 1233   3.932   1.798   3.058
   76ASP      O 1234   3.898   1.915   3.039
   77GLU      N 1235   4.048   1.746   3.010
   77GLU      H 1236   4.074   1.650   3.031
   77GLU     CA 1237   4.161   1.824   2.952
   77GLU     HA 1238   4.154   1.928   2.983
   77GLU     CB 1239   4.286   1.748   2.995
   77GLU    HB1 1240   4.283   1.729   3.102
   77GLU    HB2 1241   4.290   1.657   2.936
   77GLU     CG 1242   4.422   1.817   2.958
   77GLU    HG1 1243   4.503   1.750   2.988
   77GLU    HG2 1244   4.426   1.837   2.851
   77GLU     CD 1245   4.450   1.949   3.038
   77GLU    OE1 1246   4.378   2.049   3.027
   77GLU    OE2 1247   4.540   1.961   3.123
   77GLU      C 1248   4.148   1.832   2.796
   77GLU      O 1249   4.220   1.913   2.739
   78ASN      N 1250   4.074   1.748   2.728
   78ASN      H 1251   4.002   1.705   2.785
   78ASN     CA 1252   4.077   1.726   2.587
   78ASN     HA 1253   4.172   1.773   2.559
   78ASN     CB 1254   4.083   1.575   2.552
   78ASN    HB1 1255   4.148   1.516   2.617
   78ASN    HB2 1256   3.984   1.531   2.554
   78ASN     CG 1257   4.137   1.563   2.411
   78ASN    OD1 1258   4.253   1.594   2.389
   78ASN    ND2 1259   4.059   1.510   2.314
   78ASN   HD21 1260   3.966   1.474   2.329
   78ASN   HD22 1261   4.091   1.499   2.219
   78ASN      C 1262   3.964   1.804   2.523
   78ASN      O 1263   3.984   1.850   2.416
   79THR      N 1264   3.849   1.808   2.590
   79THR      H 1265   3.841   1.751   2.673
   79THR     CA 1266   3.726   1.873   2.550
   79THR     HA 1267   3.717   1.871   2.442
   79THR     CB 1268   3.592   1.804   2.609
   79THR     HB 1269   3.509   1.875   2.613
   79THR    OG1 1270   3.602   1.764   2.748
   79THR    HG1 1271   3.676   1.706   2.760
   79THR    CG2 1272   3.548   1.682   2.519
   79THR   HG21 1273   3.467   1.631   2.571
   79THR   HG22 1274   3.505   1.725   2.429
   79THR   HG23 1275   3.627   1.608   2.506
   79THR      C 1276   3.728   2.019   2.596
   79THR      O 1277   3.743   2.110   2.518
   80TYR      N 1278   3.718   2.044   2.730
   80TYR      H 1279   3.685   1.965   2.783
   80TYR     CA 1280   3.747   2.173   2.795
   80TYR     HA 1281   3.742   2.139   2.899
   80TYR     CB 1282   3.894   2.216   2.780
   80TYR    HB1 1283   3.922   2.284   2.861
   80TYR    HB2 1284   3.951   2.124   2.797
   80TYR     CG 1285   3.939   2.270   2.650
   80TYR    CD1 1286   3.883   2.389   2.592
   80TYR    HD1 1287   3.798   2.435   2.640
   80TYR    CD2 1288   4.050   2.207   2.591
   80TYR    HD2 1289   4.088   2.112   2.625
   80TYR    CE1 1290   3.945   2.431   2.470
   80TYR    HE1 1291   3.914   2.526   2.429
   80TYR    CE2 1292   4.103   2.248   2.470
   80TYR    HE2 1293   4.186   2.188   2.436
   80TYR     CZ 1294   4.055   2.368   2.410
   80TYR     OH 1295   4.111   2.418   2.296
   80TYR     HH 1296   4.073   2.496   2.258
   80TYR      C 1297   3.644   2.288   2.787
   80TYR      O 1298   3.665   2.387   2.856
   81ALA      N 1299   3.532   2.263   2.711
   81ALA      H 1300   3.528   2.185   2.647
   81ALA     CA 1301   3.417   2.349   2.705
   81ALA     HA 1302   3.433   2.427   2.779
   81ALA     CB 1303   3.406   2.419   2.565
   81ALA    HB1 1304   3.503   2.457   2.532
   81ALA    HB2 1305   3.379   2.351   2.485
   81ALA    HB3 1306   3.341   2.506   2.573
   81ALA      C 1307   3.293   2.268   2.741
   81ALA      O 1308   3.276   2.160   2.689
   82MET      N 1309   3.211   2.320   2.830
   82MET      H 1310   3.228   2.413   2.866
   82MET     CA 1311   3.094   2.256   2.881
   82MET     HA 1312   3.069   2.159   2.837
   82MET     CB 1313   3.125   2.221   3.030
   82MET    HB1 1314   3.215   2.160   3.033
   82MET    HB2 1315   3.150   2.317   3.075
   82MET     CG 1316   3.011   2.157   3.110
   82MET    HG1 1317   2.928   2.228   3.114
   82MET    HG2 1318   2.975   2.064   3.066
   82MET     SD 1319   3.060   2.109   3.279
   82MET     CE 1320   3.022   2.267   3.359
   82MET    HE1 1321   3.063   2.349   3.301
   82MET    HE2 1322   2.917   2.284   3.384
   82MET    HE3 1323   3.076   2.264   3.453
   82MET      C 1324   2.979   2.358   2.857
   82MET      O 1325   2.988   2.471   2.901
   83GLU      N 1326   2.870   2.305   2.802
   83GLU      H 1327   2.867   2.209   2.770
   83GLU     CA 1328   2.744   2.378   2.793
   83GLU     HA 1329   2.756   2.485   2.780
   83GLU     CB 1330   2.661   2.326   2.669
   83GLU    HB1 1331   2.719   2.326   2.577
   83GLU    HB2 1332   2.646   2.218   2.677
   83GLU     CG 1333   2.531   2.408   2.627
   83GLU    HG1 1334   2.470   2.420   2.716
   83GLU    HG2 1335   2.566   2.500   2.580
   83GLU     CD 1336   2.450   2.339   2.518
   83GLU    OE1 1337   2.383   2.406   2.440
   83GLU    OE2 1338   2.440   2.211   2.505
   83GLU      C 1339   2.655   2.328   2.908
   83GLU      O 1340   2.652   2.212   2.938
   84LEU      N 1341   2.573   2.418   2.963
   84LEU      H 1342   2.582   2.517   2.945
   84LEU     CA 1343   2.462   2.393   3.056
   84LEU     HA 1344   2.422   2.293   3.037
   84LEU     CB 1345   2.517   2.397   3.205
   84LEU    HB1 1346   2.423   2.398   3.261
   84LEU    HB2 1347   2.569   2.306   3.232
   84LEU     CG 1348   2.602   2.524   3.237
   84LEU     HG 1349   2.581   2.602   3.165
   84LEU    CD1 1350   2.567   2.584   3.380
   84LEU   HD11 1351   2.558   2.499   3.447
   84LEU   HD12 1352   2.641   2.653   3.421
   84LEU   HD13 1353   2.467   2.626   3.367
   84LEU    CD2 1354   2.754   2.501   3.231
   84LEU   HD21 1355   2.779   2.482   3.127
   84LEU   HD22 1356   2.807   2.593   3.255
   84LEU   HD23 1357   2.778   2.420   3.300
   84LEU      C 1358   2.342   2.497   3.025
   84LEU      O 1359   2.365   2.604   2.979
   85LEU      N 1360   2.217   2.465   3.062
   85LEU      H 1361   2.204   2.380   3.114
   85LEU     CA 1362   2.097   2.541   3.021
   85LEU     HA 1363   2.124   2.635   2.974
   85LEU     CB 1364   2.018   2.456   2.919
   85LEU    HB1 1365   1.997   2.363   2.970
   85LEU    HB2 1366   1.930   2.516   2.898
   85LEU     CG 1367   2.097   2.423   2.791
   85LEU     HG 1368   2.170   2.501   2.771
   85LEU    CD1 1369   2.168   2.281   2.786
   85LEU   HD11 1370   2.229   2.254   2.700
   85LEU   HD12 1371   2.244   2.263   2.862
   85LEU   HD13 1372   2.099   2.197   2.790
   85LEU    CD2 1373   2.005   2.429   2.663
   85LEU   HD21 1374   1.919   2.363   2.675
   85LEU   HD22 1375   1.980   2.535   2.651
   85LEU   HD23 1376   2.069   2.397   2.581
   85LEU      C 1377   2.007   2.578   3.141
   85LEU      O 1378   2.008   2.504   3.241
   86THR      N 1379   1.941   2.689   3.134
   86THR      H 1380   1.946   2.746   3.051
   86THR     CA 1381   1.843   2.751   3.228
   86THR     HA 1382   1.878   2.770   3.330
   86THR     CB 1383   1.798   2.883   3.161
   86THR     HB 1384   1.697   2.912   3.193
   86THR    OG1 1385   1.778   2.857   3.023
   86THR    HG1 1386   1.695   2.812   3.014
   86THR    CG2 1387   1.905   2.994   3.188
   86THR   HG21 1388   2.005   2.966   3.153
   86THR   HG22 1389   1.881   3.087   3.135
   86THR   HG23 1390   1.914   3.030   3.290
   86THR      C 1391   1.718   2.657   3.254
   86THR      O 1392   1.668   2.613   3.148
   87GLY      N 1393   1.682   2.626   3.374
   87GLY      H 1394   1.749   2.653   3.445
   87GLY     CA 1395   1.575   2.532   3.408
   87GLY    HA1 1396   1.528   2.491   3.319
   87GLY    HA2 1397   1.597   2.442   3.466
   87GLY      C 1398   1.468   2.599   3.489
   87GLY      O 1399   1.461   2.581   3.613
   88TYR      N 1400   1.381   2.677   3.420
   88TYR      H 1401   1.384   2.692   3.320
   88TYR     CA 1402   1.277   2.761   3.480
   88TYR     HA 1403   1.221   2.701   3.552
   88TYR     CB 1404   1.351   2.863   3.574
   88TYR    HB1 1405   1.271   2.911   3.630
   88TYR    HB2 1406   1.415   2.827   3.654
   88TYR     CG 1407   1.434   2.969   3.503
   88TYR    CD1 1408   1.575   2.953   3.512
   88TYR    HD1 1409   1.623   2.882   3.577
   88TYR    CD2 1410   1.380   3.071   3.420
   88TYR    HD2 1411   1.273   3.083   3.407
   88TYR    CE1 1412   1.654   3.053   3.460
   88TYR    HE1 1413   1.761   3.049   3.474
   88TYR    CE2 1414   1.463   3.156   3.352
   88TYR    HE2 1415   1.419   3.233   3.291
   88TYR     CZ 1416   1.603   3.147   3.372
   88TYR     OH 1417   1.686   3.234   3.305
   88TYR     HH 1418   1.742   3.279   3.367
   88TYR      C 1419   1.178   2.816   3.378
   88TYR      O 1420   1.068   2.849   3.417
   89ALA      N 1421   1.220   2.833   3.255
   89ALA      H 1422   1.318   2.812   3.249
   89ALA     CA 1423   1.137   2.860   3.142
   89ALA     HA 1424   1.060   2.783   3.137
   89ALA     CB 1425   1.067   2.991   3.154
   89ALA    HB1 1426   1.133   3.064   3.201
   89ALA    HB2 1427   1.036   3.026   3.056
   89ALA    HB3 1428   0.982   2.974   3.221
   89ALA      C 1429   1.210   2.845   3.001
   89ALA      O 1430   1.167   2.753   2.926
   90PRO      N 1431   1.302   2.931   2.965
   90PRO     CA 1432   1.369   2.936   2.833
   90PRO     HA 1433   1.294   2.925   2.755
   90PRO     CB 1434   1.422   3.077   2.816
   90PRO    HB1 1435   1.512   3.086   2.756
   90PRO    HB2 1436   1.347   3.149   2.782
   90PRO     CG 1437   1.461   3.112   2.963
   90PRO    HG1 1438   1.562   3.072   2.978
   90PRO    HG2 1439   1.468   3.220   2.972
   90PRO     CD 1440   1.364   3.033   3.049
   90PRO    HD1 1441   1.416   2.992   3.135
   90PRO    HD2 1442   1.287   3.104   3.079
   90PRO      C 1443   1.475   2.821   2.833
   90PRO      O 1444   1.534   2.793   2.939
   91VAL      N 1445   1.507   2.774   2.712
   91VAL      H 1446   1.465   2.821   2.633
   91VAL     CA 1447   1.625   2.684   2.699
   91VAL     HA 1448   1.664   2.651   2.796
   91VAL     CB 1449   1.583   2.557   2.626
   91VAL     HB 1450   1.671   2.499   2.599
   91VAL    CG1 1451   1.508   2.461   2.726
   91VAL   HG11 1452   1.570   2.417   2.805
   91VAL   HG12 1453   1.421   2.507   2.772
   91VAL   HG13 1454   1.471   2.367   2.686
   91VAL    CG2 1455   1.491   2.574   2.502
   91VAL   HG21 1456   1.522   2.493   2.436
   91VAL   HG22 1457   1.382   2.574   2.514
   91VAL   HG23 1458   1.515   2.665   2.448
   91VAL      C 1459   1.747   2.757   2.634
   91VAL      O 1460   1.775   2.748   2.516
   92SER      N 1461   1.801   2.853   2.709
   92SER      H 1462   1.768   2.864   2.803
   92SER     CA 1463   1.905   2.945   2.684
   92SER     HA 1464   1.895   2.964   2.578
   92SER     CB 1465   1.864   3.072   2.775
   92SER    HB1 1466   1.756   3.081   2.776
   92SER    HB2 1467   1.903   3.056   2.875
   92SER     OG 1468   1.910   3.199   2.725
   92SER     HG 1469   2.004   3.201   2.727
   92SER      C 1470   2.041   2.881   2.728
   92SER      O 1471   2.057   2.830   2.840
   93PRO      N 1472   2.137   2.865   2.637
   93PRO     CA 1473   2.268   2.805   2.672
   93PRO     HA 1474   2.245   2.714   2.728
   93PRO     CB 1475   2.319   2.766   2.531
   93PRO    HB1 1476   2.427   2.753   2.541
   93PRO    HB2 1477   2.279   2.668   2.507
   93PRO     CG 1478   2.273   2.876   2.436
   93PRO    HG1 1479   2.339   2.963   2.444
   93PRO    HG2 1480   2.283   2.846   2.332
   93PRO     CD 1481   2.129   2.898   2.496
   93PRO    HD1 1482   2.100   3.003   2.500
   93PRO    HD2 1483   2.064   2.838   2.431
   93PRO      C 1484   2.363   2.904   2.747
   93PRO      O 1485   2.388   3.015   2.686
   94ILE      N 1486   2.408   2.862   2.866
   94ILE      H 1487   2.374   2.771   2.892
   94ILE     CA 1488   2.522   2.907   2.943
   94ILE     HA 1489   2.546   3.007   2.906
   94ILE     CB 1490   2.491   2.902   3.099
   94ILE     HB 1491   2.465   2.798   3.117
   94ILE    CG1 1492   2.368   2.977   3.146
   94ILE   HG11 1493   2.371   3.086   3.151
   94ILE   HG12 1494   2.284   2.970   3.077
   94ILE    CG2 1495   2.609   2.945   3.192
   94ILE   HG21 1496   2.611   3.053   3.201
   94ILE   HG22 1497   2.597   2.904   3.292
   94ILE   HG23 1498   2.710   2.923   3.156
   94ILE     CD 1499   2.311   2.914   3.273
   94ILE    HD1 1500   2.379   2.932   3.356
   94ILE    HD2 1501   2.215   2.961   3.296
   94ILE    HD3 1502   2.295   2.808   3.253
   94ILE      C 1503   2.636   2.809   2.905
   94ILE      O 1504   2.619   2.690   2.886
   95VAL      N 1505   2.751   2.865   2.890
   95VAL      H 1506   2.753   2.966   2.894
   95VAL     CA 1507   2.874   2.788   2.860
   95VAL     HA 1508   2.858   2.682   2.881
   95VAL     CB 1509   2.916   2.807   2.705
   95VAL     HB 1510   2.950   2.910   2.693
   95VAL    CG1 1511   3.028   2.716   2.667
   95VAL   HG11 1512   3.067   2.750   2.571
   95VAL   HG12 1513   3.104   2.729   2.743
   95VAL   HG13 1514   2.998   2.611   2.663
   95VAL    CG2 1515   2.793   2.795   2.616
   95VAL   HG21 1516   2.748   2.696   2.615
   95VAL   HG22 1517   2.708   2.853   2.653
   95VAL   HG23 1518   2.812   2.827   2.513
   95VAL      C 1519   2.985   2.830   2.961
   95VAL      O 1520   2.980   2.944   3.015
   96ILE      N 1521   3.083   2.738   2.988
   96ILE      H 1522   3.078   2.648   2.941
   96ILE     CA 1523   3.202   2.770   3.054
   96ILE     HA 1524   3.221   2.877   3.051
   96ILE     CB 1525   3.203   2.725   3.211
   96ILE     HB 1526   3.213   2.617   3.219
   96ILE    CG1 1527   3.083   2.774   3.285
   96ILE   HG11 1528   3.085   2.883   3.290
   96ILE   HG12 1529   2.998   2.751   3.220
   96ILE    CG2 1530   3.327   2.780   3.282
   96ILE   HG21 1531   3.328   2.889   3.290
   96ILE   HG22 1532   3.341   2.731   3.378
   96ILE   HG23 1533   3.409   2.751   3.216
   96ILE     CD 1534   3.066   2.694   3.418
   96ILE    HD1 1535   3.066   2.585   3.408
   96ILE    HD2 1536   3.157   2.711   3.476
   96ILE    HD3 1537   2.986   2.739   3.478
   96ILE      C 1538   3.304   2.697   2.969
   96ILE      O 1539   3.280   2.584   2.927
   97ALA      N 1540   3.426   2.750   2.955
   97ALA      H 1541   3.423   2.847   2.986
   97ALA     CA 1542   3.538   2.684   2.899
   97ALA     HA 1543   3.523   2.576   2.905
   97ALA     CB 1544   3.557   2.729   2.748
   97ALA    HB1 1545   3.472   2.711   2.682
   97ALA    HB2 1546   3.572   2.837   2.748
   97ALA    HB3 1547   3.642   2.682   2.697
   97ALA      C 1548   3.669   2.715   2.975
   97ALA      O 1549   3.672   2.825   3.036
   98ARG      N 1550   3.752   2.609   2.996
   98ARG      H 1551   3.744   2.522   2.945
   98ARG     CA 1552   3.852   2.622   3.102
   98ARG     HA 1553   3.834   2.712   3.160
   98ARG     CB 1554   3.851   2.489   3.189
   98ARG    HB1 1555   3.758   2.488   3.244
   98ARG    HB2 1556   3.850   2.406   3.119
   98ARG     CG 1557   3.968   2.461   3.284
   98ARG    HG1 1558   4.058   2.452   3.222
   98ARG    HG2 1559   3.984   2.541   3.357
   98ARG     CD 1560   3.954   2.330   3.367
   98ARG    HD1 1561   3.861   2.330   3.423
   98ARG    HD2 1562   3.963   2.247   3.296
   98ARG     NE 1563   4.068   2.305   3.457
   98ARG     HE 1564   4.130   2.384   3.471
   98ARG     CZ 1565   4.089   2.201   3.534
   98ARG    NH1 1566   4.012   2.094   3.519
   98ARG   HH11 1567   3.932   2.092   3.457
   98ARG   HH12 1568   4.014   2.012   3.579
   98ARG    NH2 1569   4.200   2.196   3.610
   98ARG   HH21 1570   4.267   2.271   3.620
   98ARG   HH22 1571   4.217   2.116   3.670
   98ARG      C 1572   3.990   2.630   3.040
   98ARG      O 1573   4.030   2.557   2.945
   99THR      N 1574   4.065   2.718   3.101
   99THR      H 1575   4.034   2.766   3.185
   99THR     CA 1576   4.209   2.750   3.072
   99THR     HA 1577   4.239   2.679   2.995
   99THR     CB 1578   4.232   2.894   3.018
   99THR     HB 1579   4.327   2.910   2.968
   99THR    OG1 1580   4.233   2.992   3.120
   99THR    HG1 1581   4.316   2.989   3.165
   99THR    CG2 1582   4.118   2.935   2.922
   99THR   HG21 1583   4.133   3.038   2.890
   99THR   HG22 1584   4.107   2.879   2.829
   99THR   HG23 1585   4.018   2.940   2.964
   99THR      C 1586   4.286   2.702   3.204
   99THR      O 1587   4.225   2.650   3.297
  100HIS      N 1588   4.417   2.719   3.211
  100HIS      H 1589   4.458   2.780   3.141
  100HIS     CA 1590   4.501   2.673   3.322
  100HIS     HA 1591   4.480   2.574   3.363
  100HIS     CB 1592   4.646   2.671   3.274
  100HIS    HB1 1593   4.656   2.612   3.182
  100HIS    HB2 1594   4.678   2.773   3.251
  100HIS     CG 1595   4.755   2.621   3.368
  100HIS    ND1 1596   4.765   2.480   3.403
  100HIS    CD2 1597   4.866   2.689   3.421
  100HIS    HD2 1598   4.901   2.791   3.409
  100HIS    CE1 1599   4.880   2.473   3.472
  100HIS    HE1 1600   4.901   2.395   3.543
  100HIS    NE2 1601   4.939   2.596   3.478
  100HIS    HE2 1602   5.017   2.626   3.536
  100HIS      C 1603   4.485   2.774   3.440
  100HIS      O 1604   4.498   2.732   3.553
  101THR      N 1605   4.456   2.899   3.411
  101THR      H 1606   4.453   2.912   3.311
  101THR     CA 1607   4.444   3.011   3.504
  101THR     HA 1608   4.483   2.970   3.596
  101THR     CB 1609   4.557   3.119   3.478
  101THR     HB 1610   4.556   3.185   3.565
  101THR    OG1 1611   4.524   3.196   3.366
  101THR    HG1 1612   4.498   3.140   3.294
  101THR    CG2 1613   4.700   3.057   3.459
  101THR   HG21 1614   4.767   3.133   3.416
  101THR   HG22 1615   4.750   3.020   3.549
  101THR   HG23 1616   4.706   2.978   3.384
  101THR      C 1617   4.302   3.063   3.537
  101THR      O 1618   4.281   3.124   3.644
  102ALA      N 1619   4.204   3.046   3.444
  102ALA      H 1620   4.216   2.998   3.356
  102ALA     CA 1621   4.072   3.098   3.449
  102ALA     HA 1622   4.047   3.115   3.553
  102ALA     CB 1623   4.065   3.231   3.372
  102ALA    HB1 1624   4.084   3.215   3.266
  102ALA    HB2 1625   3.965   3.271   3.389
  102ALA    HB3 1626   4.131   3.308   3.413
  102ALA      C 1627   3.977   2.996   3.383
  102ALA      O 1628   4.009   2.898   3.317
  103LEU      N 1629   3.850   3.027   3.411
  103LEU      H 1630   3.831   3.113   3.462
  103LEU     CA 1631   3.732   2.990   3.334
  103LEU     HA 1632   3.749   2.907   3.265
  103LEU     CB 1633   3.623   2.942   3.436
  103LEU    HB1 1634   3.597   3.021   3.506
  103LEU    HB2 1635   3.531   2.919   3.381
  103LEU     CG 1636   3.659   2.808   3.506
  103LEU     HG 1637   3.764   2.798   3.532
  103LEU    CD1 1638   3.566   2.782   3.624
  103LEU   HD11 1639   3.605   2.695   3.677
  103LEU   HD12 1640   3.554   2.867   3.690
  103LEU   HD13 1641   3.474   2.752   3.574
  103LEU    CD2 1642   3.654   2.679   3.413
  103LEU   HD21 1643   3.725   2.600   3.440
  103LEU   HD22 1644   3.557   2.630   3.401
  103LEU   HD23 1645   3.675   2.706   3.310
  103LEU      C 1646   3.681   3.113   3.259
  103LEU      O 1647   3.672   3.216   3.321
  104ILE      N 1648   3.645   3.096   3.133
  104ILE      H 1649   3.653   3.008   3.085
  104ILE     CA 1650   3.571   3.187   3.048
  104ILE     HA 1651   3.573   3.289   3.087
  104ILE     CB 1652   3.643   3.175   2.906
  104ILE     HB 1653   3.586   3.101   2.850
  104ILE    CG1 1654   3.796   3.137   2.908
  104ILE   HG11 1655   3.804   3.034   2.941
  104ILE   HG12 1656   3.822   3.106   2.807
  104ILE    CG2 1657   3.623   3.309   2.836
  104ILE   HG21 1658   3.669   3.319   2.737
  104ILE   HG22 1659   3.522   3.348   2.841
  104ILE   HG23 1660   3.676   3.382   2.896
  104ILE     CD 1661   3.895   3.226   2.986
  104ILE    HD1 1662   3.868   3.244   3.090
  104ILE    HD2 1663   3.997   3.190   2.987
  104ILE    HD3 1664   3.888   3.328   2.947
  104ILE      C 1665   3.424   3.143   3.052
  104ILE      O 1666   3.399   3.037   3.002
  105PHE      N 1667   3.331   3.216   3.111
  105PHE      H 1668   3.355   3.299   3.163
  105PHE     CA 1669   3.189   3.194   3.111
  105PHE     HA 1670   3.183   3.086   3.109
  105PHE     CB 1671   3.122   3.237   3.243
  105PHE    HB1 1672   3.168   3.333   3.268
  105PHE    HB2 1673   3.022   3.277   3.230
  105PHE     CG 1674   3.125   3.146   3.362
  105PHE    CD1 1675   3.004   3.098   3.417
  105PHE    HD1 1676   2.908   3.121   3.373
  105PHE    CD2 1677   3.250   3.109   3.419
  105PHE    HD2 1678   3.337   3.141   3.364
  105PHE    CE1 1679   3.011   3.026   3.538
  105PHE    HE1 1680   2.919   2.988   3.582
  105PHE    CE2 1681   3.255   3.037   3.532
  105PHE    HE2 1682   3.351   3.001   3.567
  105PHE     CZ 1683   3.136   2.997   3.599
  105PHE     HZ 1684   3.139   2.930   3.683
  105PHE      C 1685   3.131   3.277   2.997
  105PHE      O 1686   3.173   3.393   2.990
  106LEU      N 1687   3.041   3.219   2.912
  106LEU      H 1688   3.002   3.130   2.940
  106LEU     CA 1689   2.959   3.294   2.817
  106LEU     HA 1690   2.953   3.394   2.860
  106LEU     CB 1691   3.035   3.294   2.688
  106LEU    HB1 1692   3.126   3.351   2.709
  106LEU    HB2 1693   3.067   3.196   2.652
  106LEU     CG 1694   2.947   3.356   2.571
  106LEU     HG 1695   2.852   3.308   2.548
  106LEU    CD1 1696   2.911   3.507   2.594
  106LEU   HD11 1697   2.893   3.548   2.494
  106LEU   HD12 1698   2.820   3.510   2.653
  106LEU   HD13 1699   2.999   3.550   2.642
  106LEU    CD2 1700   3.017   3.329   2.440
  106LEU   HD21 1701   2.956   3.350   2.352
  106LEU   HD22 1702   3.109   3.387   2.428
  106LEU   HD23 1703   3.027   3.221   2.439
  106LEU      C 1704   2.816   3.243   2.823
  106LEU      O 1705   2.797   3.128   2.869
  107MET      N 1706   2.712   3.322   2.798
  107MET      H 1707   2.733   3.421   2.791
  107MET     CA 1708   2.575   3.283   2.785
  107MET     HA 1709   2.567   3.177   2.761
  107MET     CB 1710   2.506   3.311   2.907
  107MET    HB1 1711   2.565   3.266   2.986
  107MET    HB2 1712   2.501   3.415   2.938
  107MET     CG 1713   2.360   3.260   2.917
  107MET    HG1 1714   2.301   3.290   2.831
  107MET    HG2 1715   2.358   3.153   2.938
  107MET     SD 1716   2.269   3.332   3.058
  107MET     CE 1717   2.100   3.296   3.035
  107MET    HE1 1718   2.068   3.229   2.955
  107MET    HE2 1719   2.057   3.247   3.123
  107MET    HE3 1720   2.039   3.386   3.031
  107MET      C 1721   2.511   3.359   2.662
  107MET      O 1722   2.535   3.477   2.638
  108GLY      N 1723   2.427   3.292   2.584
  108GLY      H 1724   2.386   3.203   2.606
  108GLY     CA 1725   2.349   3.343   2.474
  108GLY    HA1 1726   2.346   3.451   2.461
  108GLY    HA2 1727   2.384   3.299   2.380
  108GLY      C 1728   2.202   3.321   2.493
  108GLY      O 1729   2.162   3.250   2.586
  109LYS      N 1730   2.122   3.389   2.405
  109LYS      H 1731   2.156   3.418   2.314
  109LYS     CA 1732   1.973   3.382   2.410
  109LYS     HA 1733   1.957   3.389   2.517
  109LYS     CB 1734   1.922   3.514   2.346
  109LYS    HB1 1735   1.945   3.510   2.240
  109LYS    HB2 1736   1.813   3.515   2.347
  109LYS     CG 1737   1.958   3.642   2.417
  109LYS    HG1 1738   1.917   3.654   2.517
  109LYS    HG2 1739   2.066   3.631   2.433
  109LYS     CD 1740   1.925   3.775   2.349
  109LYS    HD1 1741   1.972   3.768   2.251
  109LYS    HD2 1742   1.822   3.787   2.317
  109LYS     CE 1743   1.979   3.899   2.425
  109LYS    HE1 1744   2.080   3.887   2.464
  109LYS    HE2 1745   1.975   3.985   2.358
  109LYS     NZ 1746   1.898   3.934   2.546
  109LYS    HZ1 1747   1.800   3.952   2.528
  109LYS    HZ2 1748   1.921   3.869   2.621
  109LYS    HZ3 1749   1.933   4.024   2.575
  109LYS      C 1750   1.925   3.254   2.339
  109LYS      O 1751   2.002   3.187   2.261
  110PRO      N 1752   1.796   3.224   2.360
  110PRO     CA 1753   1.742   3.111   2.286
  110PRO     HA 1754   1.802   3.024   2.312
  110PRO     CB 1755   1.609   3.072   2.356
  110PRO    HB1 1756   1.528   3.025   2.300
  110PRO    HB2 1757   1.623   2.988   2.424
  110PRO     CG 1758   1.557   3.197   2.418
  110PRO    HG1 1759   1.510   3.252   2.337
  110PRO    HG2 1760   1.486   3.173   2.498
  110PRO     CD 1761   1.688   3.286   2.445
  110PRO    HD1 1762   1.679   3.393   2.429
  110PRO    HD2 1763   1.721   3.273   2.548
  110PRO      C 1764   1.732   3.122   2.129
  110PRO      O 1765   1.739   3.012   2.063
  111THR      N 1766   1.735   3.238   2.069
  111THR      H 1767   1.759   3.319   2.124
  111THR     CA 1768   1.719   3.274   1.929
  111THR     HA 1769   1.649   3.211   1.874
  111THR     CB 1770   1.669   3.419   1.945
  111THR     HB 1771   1.677   3.475   1.852
  111THR    OG1 1772   1.747   3.493   2.039
  111THR    HG1 1773   1.741   3.585   2.014
  111THR    CG2 1774   1.528   3.439   1.988
  111THR   HG21 1775   1.489   3.370   2.063
  111THR   HG22 1776   1.506   3.537   2.031
  111THR   HG23 1777   1.467   3.427   1.899
  111THR      C 1778   1.857   3.269   1.855
  111THR      O 1779   1.885   3.346   1.760
  112THR      N 1780   1.943   3.176   1.896
  112THR      H 1781   1.918   3.109   1.967
  112THR     CA 1782   2.065   3.149   1.825
  112THR     HA 1783   2.044   3.164   1.720
  112THR     CB 1784   2.171   3.247   1.862
  112THR     HB 1785   2.133   3.348   1.844
  112THR    OG1 1786   2.284   3.228   1.780
  112THR    HG1 1787   2.249   3.263   1.699
  112THR    CG2 1788   2.220   3.242   1.997
  112THR   HG21 1789   2.222   3.143   2.044
  112THR   HG22 1790   2.316   3.288   2.021
  112THR   HG23 1791   2.150   3.289   2.067
  112THR      C 1792   2.099   3.005   1.855
  112THR      O 1793   2.041   2.933   1.932
  113SER      N 1794   2.201   2.958   1.781
  113SER      H 1795   2.246   3.020   1.715
  113SER     CA 1796   2.264   2.824   1.784
  113SER     HA 1797   2.185   2.750   1.778
  113SER     CB 1798   2.355   2.805   1.663
  113SER    HB1 1799   2.292   2.782   1.577
  113SER    HB2 1800   2.432   2.880   1.645
  113SER     OG 1801   2.423   2.684   1.667
  113SER     HG 1802   2.354   2.620   1.675
  113SER      C 1803   2.350   2.816   1.911
  113SER      O 1804   2.451   2.887   1.934
  114ARG      N 1805   2.309   2.723   1.996
  114ARG      H 1806   2.235   2.662   1.964
  114ARG     CA 1807   2.384   2.681   2.121
  114ARG     HA 1808   2.390   2.772   2.180
  114ARG     CB 1809   2.310   2.580   2.206
  114ARG    HB1 1810   2.337   2.478   2.181
  114ARG    HB2 1811   2.357   2.592   2.304
  114ARG     CG 1812   2.155   2.606   2.216
  114ARG    HG1 1813   2.141   2.710   2.244
  114ARG    HG2 1814   2.115   2.596   2.115
  114ARG     CD 1815   2.075   2.515   2.316
  114ARG    HD1 1816   2.063   2.576   2.405
  114ARG    HD2 1817   1.981   2.498   2.264
  114ARG     NE 1818   2.150   2.393   2.347
  114ARG     HE 1819   2.247   2.398   2.377
  114ARG     CZ 1820   2.103   2.267   2.357
  114ARG    NH1 1821   1.979   2.237   2.313
  114ARG   HH11 1822   1.927   2.307   2.263
  114ARG   HH12 1823   1.945   2.145   2.335
  114ARG    NH2 1824   2.183   2.164   2.398
  114ARG   HH21 1825   2.280   2.170   2.428
  114ARG   HH22 1826   2.146   2.070   2.404
  114ARG      C 1827   2.530   2.639   2.091
  114ARG      O 1828   2.620   2.679   2.166
  115ARG      N 1829   2.540   2.569   1.978
  115ARG      H 1830   2.456   2.547   1.925
  115ARG     CA 1831   2.667   2.529   1.913
  115ARG     HA 1832   2.732   2.480   1.985
  115ARG     CB 1833   2.639   2.433   1.791
  115ARG    HB1 1834   2.552   2.473   1.738
  115ARG    HB2 1835   2.716   2.404   1.720
  115ARG     CG 1836   2.595   2.300   1.856
  115ARG    HG1 1837   2.677   2.250   1.907
  115ARG    HG2 1838   2.526   2.312   1.939
  115ARG     CD 1839   2.532   2.199   1.758
  115ARG    HD1 1840   2.450   2.246   1.704
  115ARG    HD2 1841   2.605   2.167   1.684
  115ARG     NE 1842   2.493   2.077   1.827
  115ARG     HE 1843   2.564   2.037   1.887
  115ARG     CZ 1844   2.383   2.004   1.798
  115ARG    NH1 1845   2.296   2.039   1.702
  115ARG   HH11 1846   2.310   2.119   1.642
  115ARG   HH12 1847   2.215   1.980   1.688
  115ARG    NH2 1848   2.354   1.897   1.867
  115ARG   HH21 1849   2.425   1.858   1.927
  115ARG   HH22 1850   2.264   1.851   1.860
  115ARG      C 1851   2.751   2.647   1.873
  115ARG      O 1852   2.869   2.630   1.855
  116ASP      N 1853   2.696   2.764   1.848
  116ASP      H 1854   2.598   2.778   1.867
  116ASP     CA 1855   2.773   2.876   1.804
  116ASP     HA 1856   2.860   2.851   1.742
  116ASP     CB 1857   2.681   2.961   1.712
  116ASP    HB1 1858   2.646   2.903   1.627
  116ASP    HB2 1859   2.591   3.009   1.750
  116ASP     CG 1860   2.764   3.075   1.646
  116ASP    OD1 1861   2.877   3.057   1.593
  116ASP    OD2 1862   2.709   3.189   1.650
  116ASP      C 1863   2.821   2.955   1.929
  116ASP      O 1864   2.935   3.000   1.948
  117VAL      N 1865   2.731   2.962   2.030
  117VAL      H 1866   2.633   2.937   2.023
  117VAL     CA 1867   2.767   3.026   2.157
  117VAL     HA 1868   2.809   3.123   2.133
  117VAL     CB 1869   2.645   3.049   2.253
  117VAL     HB 1870   2.593   2.955   2.266
  117VAL    CG1 1871   2.691   3.114   2.386
  117VAL   HG11 1872   2.750   3.205   2.376
  117VAL   HG12 1873   2.610   3.143   2.455
  117VAL   HG13 1874   2.756   3.049   2.444
  117VAL    CG2 1875   2.522   3.129   2.199
  117VAL   HG21 1876   2.481   3.087   2.108
  117VAL   HG22 1877   2.437   3.125   2.267
  117VAL   HG23 1878   2.544   3.235   2.190
  117VAL      C 1879   2.879   2.950   2.228
  117VAL      O 1880   2.973   3.008   2.281
  118TYR      N 1881   2.869   2.818   2.221
  118TYR      H 1882   2.786   2.776   2.181
  118TYR     CA 1883   2.963   2.717   2.259
  118TYR     HA 1884   2.977   2.734   2.366
  118TYR     CB 1885   2.907   2.577   2.249
  118TYR    HB1 1886   2.817   2.582   2.310
  118TYR    HB2 1887   2.879   2.561   2.145
  118TYR     CG 1888   2.987   2.451   2.297
  118TYR    CD1 1889   2.991   2.418   2.432
  118TYR    HD1 1890   2.925   2.468   2.500
  118TYR    CD2 1891   3.058   2.388   2.194
  118TYR    HD2 1892   3.050   2.420   2.091
  118TYR    CE1 1893   3.074   2.308   2.467
  118TYR    HE1 1894   3.075   2.278   2.571
  118TYR    CE2 1895   3.140   2.274   2.236
  118TYR    HE2 1896   3.198   2.218   2.164
  118TYR     CZ 1897   3.157   2.245   2.374
  118TYR     OH 1898   3.222   2.132   2.409
  118TYR     HH 1899   3.215   2.120   2.503
  118TYR      C 1900   3.098   2.736   2.184
  118TYR      O 1901   3.201   2.757   2.242
  119ARG      N 1902   3.096   2.734   2.055
  119ARG      H 1903   3.007   2.727   2.009
  119ARG     CA 1904   3.217   2.754   1.969
  119ARG     HA 1905   3.284   2.672   1.995
  119ARG     CB 1906   3.176   2.739   1.830
  119ARG    HB1 1907   3.126   2.642   1.821
  119ARG    HB2 1908   3.097   2.812   1.815
  119ARG     CG 1909   3.280   2.753   1.720
  119ARG    HG1 1910   3.347   2.838   1.719
  119ARG    HG2 1911   3.352   2.673   1.737
  119ARG     CD 1912   3.226   2.718   1.582
  119ARG    HD1 1913   3.297   2.756   1.508
  119ARG    HD2 1914   3.212   2.610   1.586
  119ARG     NE 1915   3.103   2.791   1.560
  119ARG     HE 1916   3.099   2.879   1.611
  119ARG     CZ 1917   3.034   2.777   1.446
  119ARG    NH1 1918   3.069   2.680   1.355
  119ARG   HH11 1919   3.153   2.625   1.362
  119ARG   HH12 1920   3.024   2.666   1.266
  119ARG    NH2 1921   2.936   2.864   1.421
  119ARG   HH21 1922   2.906   2.934   1.487
  119ARG   HH22 1923   2.873   2.859   1.342
  119ARG      C 1924   3.302   2.877   2.008
  119ARG      O 1925   3.421   2.873   2.037
  120THR      N 1926   3.234   2.991   2.030
  120THR      H 1927   3.136   2.994   2.005
  120THR     CA 1928   3.289   3.122   2.066
  120THR     HA 1929   3.363   3.146   1.990
  120THR     CB 1930   3.175   3.229   2.069
  120THR     HB 1931   3.096   3.192   2.134
  120THR    OG1 1932   3.127   3.241   1.937
  120THR    HG1 1933   3.104   3.152   1.918
  120THR    CG2 1934   3.209   3.369   2.127
  120THR   HG21 1935   3.120   3.431   2.128
  120THR   HG22 1936   3.236   3.360   2.233
  120THR   HG23 1937   3.291   3.418   2.076
  120THR      C 1938   3.365   3.119   2.205
  120THR      O 1939   3.469   3.178   2.224
  121CYS      N 1940   3.309   3.041   2.298
  121CYS      H 1941   3.223   2.994   2.276
  121CYS     CA 1942   3.357   3.028   2.435
  121CYS     HA 1943   3.389   3.126   2.472
  121CYS     CB 1944   3.244   2.971   2.513
  121CYS    HB1 1945   3.152   3.019   2.479
  121CYS    HB2 1946   3.235   2.866   2.487
  121CYS     SG 1947   3.282   2.991   2.699
  121CYS     HG 1948   3.409   2.950   2.695
  121CYS      C 1949   3.479   2.927   2.438
  121CYS      O 1950   3.579   2.943   2.509
  122ARG      N 1951   3.475   2.826   2.353
  122ARG      H 1952   3.407   2.833   2.279
  122ARG     CA 1953   3.589   2.732   2.334
  122ARG     HA 1954   3.639   2.698   2.425
  122ARG     CB 1955   3.554   2.606   2.265
  122ARG    HB1 1956   3.460   2.572   2.308
  122ARG    HB2 1957   3.541   2.626   2.159
  122ARG     CG 1958   3.665   2.504   2.278
  122ARG    HG1 1959   3.747   2.534   2.212
  122ARG    HG2 1960   3.708   2.496   2.378
  122ARG     CD 1961   3.630   2.358   2.233
  122ARG    HD1 1962   3.547   2.329   2.297
  122ARG    HD2 1963   3.607   2.357   2.127
  122ARG     NE 1964   3.736   2.256   2.272
  122ARG     HE 1965   3.731   2.232   2.370
  122ARG     CZ 1966   3.837   2.214   2.202
  122ARG    NH1 1967   3.856   2.251   2.077
  122ARG   HH11 1968   3.800   2.320   2.028
  122ARG   HH12 1969   3.935   2.221   2.023
  122ARG    NH2 1970   3.926   2.138   2.256
  122ARG   HH21 1971   3.912   2.109   2.352
  122ARG   HH22 1972   3.987   2.077   2.203
  122ARG      C 1973   3.704   2.798   2.252
  122ARG      O 1974   3.822   2.781   2.281
  123ASP      N 1975   3.680   2.884   2.149
  123ASP      H 1976   3.583   2.884   2.122
  123ASP     CA 1977   3.772   2.960   2.066
  123ASP     HA 1978   3.841   2.892   2.017
  123ASP     CB 1979   3.708   3.040   1.958
  123ASP    HB1 1980   3.694   2.967   1.878
  123ASP    HB2 1981   3.616   3.083   1.997
  123ASP     CG 1982   3.787   3.145   1.870
  123ASP    OD1 1983   3.914   3.149   1.869
  123ASP    OD2 1984   3.723   3.232   1.813
  123ASP      C 1985   3.866   3.045   2.156
  123ASP      O 1986   3.992   3.030   2.153
  124HIS      N 1987   3.811   3.115   2.256
  124HIS      H 1988   3.711   3.126   2.266
  124HIS     CA 1989   3.890   3.205   2.344
  124HIS     HA 1990   3.949   3.269   2.279
  124HIS     CB 1991   3.793   3.309   2.404
  124HIS    HB1 1992   3.706   3.267   2.454
  124HIS    HB2 1993   3.850   3.365   2.479
  124HIS     CG 1994   3.749   3.418   2.301
  124HIS    ND1 1995   3.838   3.477   2.217
  124HIS    CD2 1996   3.617   3.465   2.279
  124HIS    HD2 1997   3.524   3.430   2.322
  124HIS    CE1 1998   3.765   3.558   2.149
  124HIS    HE1 1999   3.805   3.628   2.077
  124HIS    NE2 2000   3.633   3.550   2.172
  124HIS    HE2 2001   3.568   3.604   2.117
  124HIS      C 2002   3.963   3.134   2.452
  124HIS      O 2003   4.075   3.170   2.487
  125ALA      N 2004   3.918   3.011   2.495
  125ALA      H 2005   3.838   2.966   2.453
  125ALA     CA 2006   4.000   2.927   2.579
  125ALA     HA 2007   4.059   2.988   2.647
  125ALA     CB 2008   3.907   2.827   2.646
  125ALA    HB1 2009   3.848   2.770   2.573
  125ALA    HB2 2010   3.961   2.762   2.714
  125ALA    HB3 2011   3.834   2.871   2.714
  125ALA      C 2012   4.112   2.847   2.504
  125ALA      O 2013   4.211   2.817   2.562
  126THR      N 2014   4.101   2.823   2.373
  126THR      H 2015   4.021   2.867   2.329
  126THR     CA 2016   4.202   2.756   2.298
  126THR     HA 2017   4.236   2.659   2.334
  126THR     CB 2018   4.140   2.715   2.160
  126THR     HB 2019   4.112   2.805   2.105
  126THR    OG1 2020   4.026   2.644   2.187
  126THR    HG1 2021   3.952   2.698   2.211
  126THR    CG2 2022   4.236   2.623   2.078
  126THR   HG21 2023   4.250   2.529   2.131
  126THR   HG22 2024   4.180   2.597   1.988
  126THR   HG23 2025   4.336   2.664   2.060
  126THR      C 2026   4.314   2.858   2.272
  126THR      O 2027   4.429   2.814   2.266
  127ARG      N 2028   4.283   2.986   2.251
  127ARG      H 2029   4.185   3.005   2.237
  127ARG     CA 2030   4.386   3.089   2.234
  127ARG     HA 2031   4.467   3.065   2.165
  127ARG     CB 2032   4.326   3.233   2.194
  127ARG    HB1 2033   4.259   3.270   2.272
  127ARG    HB2 2034   4.409   3.303   2.186
  127ARG     CG 2035   4.242   3.238   2.065
  127ARG    HG1 2036   4.307   3.205   1.984
  127ARG    HG2 2037   4.171   3.156   2.073
  127ARG     CD 2038   4.181   3.376   2.029
  127ARG    HD1 2039   4.157   3.431   2.120
  127ARG    HD2 2040   4.255   3.435   1.974
  127ARG     NE 2041   4.049   3.372   1.958
  127ARG     HE 2042   4.006   3.281   1.949
  127ARG     CZ 2043   3.990   3.476   1.896
  127ARG    NH1 2044   4.055   3.598   1.889
  127ARG   HH11 2045   4.149   3.610   1.923
  127ARG   HH12 2046   4.010   3.683   1.860
  127ARG    NH2 2047   3.869   3.461   1.840
  127ARG   HH21 2048   3.827   3.368   1.839
  127ARG   HH22 2049   3.812   3.532   1.797
  127ARG      C 2050   4.459   3.109   2.373
  127ARG      O 2051   4.577   3.101   2.381
  128VAL      N 2052   4.381   3.144   2.483
  128VAL      H 2053   4.282   3.149   2.465
  128VAL     CA 2054   4.430   3.165   2.620
  128VAL     HA 2055   4.496   3.252   2.615
  128VAL     CB 2056   4.311   3.208   2.713
  128VAL     HB 2057   4.236   3.129   2.705
  128VAL    CG1 2058   4.347   3.218   2.860
  128VAL   HG11 2059   4.391   3.126   2.899
  128VAL   HG12 2060   4.418   3.298   2.883
  128VAL   HG13 2061   4.263   3.243   2.925
  128VAL    CG2 2062   4.234   3.339   2.677
  128VAL   HG21 2063   4.137   3.340   2.728
  128VAL   HG22 2064   4.279   3.431   2.713
  128VAL   HG23 2065   4.217   3.353   2.570
  128VAL      C 2066   4.517   3.048   2.674
  128VAL      O 2067   4.618   3.077   2.736
  129ARG      N 2068   4.481   2.927   2.643
  129ARG      H 2069   4.407   2.907   2.577
  129ARG     CA 2070   4.558   2.811   2.677
  129ARG     HA 2071   4.582   2.823   2.783
  129ARG     CB 2072   4.481   2.682   2.639
  129ARG    HB1 2073   4.445   2.707   2.539
  129ARG    HB2 2074   4.553   2.601   2.636
  129ARG     CG 2075   4.377   2.642   2.748
  129ARG    HG1 2076   4.421   2.614   2.844
  129ARG    HG2 2077   4.328   2.739   2.756
  129ARG     CD 2078   4.269   2.536   2.698
  129ARG    HD1 2079   4.172   2.551   2.746
  129ARG    HD2 2080   4.250   2.555   2.592
  129ARG     NE 2081   4.316   2.403   2.717
  129ARG     HE 2082   4.385   2.369   2.652
  129ARG     CZ 2083   4.280   2.313   2.811
  129ARG    NH1 2084   4.180   2.338   2.899
  129ARG   HH11 2085   4.125   2.422   2.907
  129ARG   HH12 2086   4.168   2.261   2.963
  129ARG    NH2 2087   4.337   2.194   2.811
  129ARG   HH21 2088   4.394   2.159   2.735
  129ARG   HH22 2089   4.339   2.136   2.893
  129ARG      C 2090   4.706   2.798   2.605
  129ARG      O 2091   4.807   2.775   2.667
  130ALA      N 2092   4.703   2.829   2.472
  130ALA      H 2093   4.614   2.849   2.429
  130ALA     CA 2094   4.817   2.801   2.381
  130ALA     HA 2095   4.850   2.699   2.401
  130ALA     CB 2096   4.778   2.831   2.233
  130ALA    HB1 2097   4.721   2.749   2.190
  130ALA    HB2 2098   4.713   2.917   2.216
  130ALA    HB3 2099   4.868   2.843   2.173
  130ALA      C 2100   4.935   2.891   2.407
  130ALA      O 2101   5.045   2.856   2.380
  131THR      N 2102   4.898   3.018   2.433
  131THR      H 2103   4.800   3.039   2.417
  131THR     CA 2104   4.984   3.139   2.460
  131THR     HA 2105   5.077   3.130   2.403
  131THR     CB 2106   4.914   3.267   2.415
  131THR     HB 2107   4.968   3.351   2.458
  131THR    OG1 2108   4.782   3.266   2.468
  131THR    HG1 2109   4.724   3.215   2.414
  131THR    CG2 2110   4.910   3.289   2.264
  131THR   HG21 2111   4.931   3.395   2.249
  131THR   HG22 2112   4.993   3.235   2.217
  131THR   HG23 2113   4.810   3.260   2.231
  131THR      C 2114   5.017   3.145   2.616
  131THR      O 2115   5.125   3.189   2.641
  132GLY      N 2116   4.931   3.076   2.692
  132GLY      H 2117   4.846   3.039   2.653
  132GLY     CA 2118   4.979   3.022   2.823
  132GLY    HA1 2119   4.952   2.918   2.807
  132GLY    HA2 2120   5.087   3.029   2.837
  132GLY      C 2121   4.909   3.089   2.941
  132GLY      O 2122   4.985   3.151   3.016
  133ASN      N 2123   4.780   3.066   2.957
  133ASN      H 2124   4.734   3.019   2.880
  133ASN     CA 2125   4.694   3.102   3.066
  133ASN     HA 2126   4.762   3.096   3.151
  133ASN     CB 2127   4.638   3.245   3.057
  133ASN    HB1 2128   4.633   3.290   2.958
  133ASN    HB2 2129   4.543   3.256   3.110
  133ASN     CG 2130   4.730   3.345   3.131
  133ASN    OD1 2131   4.804   3.421   3.067
  133ASN    ND2 2132   4.723   3.370   3.260
  133ASN   HD21 2133   4.650   3.334   3.320
  133ASN   HD22 2134   4.789   3.431   3.307
  133ASN      C 2135   4.591   2.987   3.094
  133ASN     O1 2136   4.598   2.877   3.025
  133ASN     O2 2137   4.505   3.001   3.187
  134UNK    O00 2138   4.295   3.647   2.133
  134UNK    C01 2139   4.283   3.642   2.251
  134UNK    C02 2140   4.155   3.683   2.323
  134UNK    C03 2141   4.398   3.611   2.342
  134UNK    C04 2142   4.125   3.833   2.299
  134UNK    C05 2143   4.541   3.612   2.273
  134UNK    C06 2144   4.236   3.930   2.332
  134UNK    C07 2145   4.651   3.542   2.358
  134UNK    C08 2146   4.285   3.928   2.464
  134UNK    C09 2147   4.299   4.021   2.240
  134UNK    C0A 2148   4.720   3.612   2.478
  134UNK    C0B 2149   4.385   4.017   2.510
  134UNK    C0C 2150   4.403   4.112   2.280
  134UNK    C0D 2151   4.624   3.685   2.578
  134UNK    O0E 2152   4.443   4.003   2.632
  134UNK    C0F 2153   4.440   4.108   2.415
  134UNK    C0G 2154   4.577   3.816   2.547
  134UNK    C0H 2155   4.588   3.617   2.705
  134UNK    C0I 2156   4.500   3.880   2.649
  134UNK    C0J 2157   4.504   3.686   2.796
  134UNK    C0K 2158   4.459   3.814   2.762
  134UNK    O0M 2159   4.539   4.183   2.455
  134UNK    H0N 2160   4.562   4.161   2.544
  134UNK    O0O 2161   4.384   3.875   2.852
  134UNK    H0P 2162   4.337   3.949   2.816
  134UNK    H0Q 2163   4.073   3.625   2.279
  134UNK    H0R 2164   4.147   3.662   2.430
  134UNK    H0S 2165   4.382   3.514   2.391
  134UNK    H0T 2166   4.388   3.684   2.422
  134UNK    H0U 2167   4.035   3.864   2.352
  134UNK    H0V 2168   4.102   3.844   2.193
  134UNK    H0W 2169   4.570   3.716   2.256
  134UNK    H0X 2170   4.532   3.564   2.176
  134UNK    H0Y 2171   4.725   3.508   2.285
  134UNK    H0Z 2172   4.605   3.448   2.388
  134UNK    H10 2173   4.247   3.856   2.535
  134UNK    H11 2174   4.250   4.028   2.144
  134UNK    H12 2175   4.802   3.672   2.440
  134UNK    H13 2176   4.790   3.541   2.524
  134UNK    H14 2177   4.435   4.185   2.207
  134UNK    H15 2178   4.616   3.871   2.463
  134UNK    H16 2179   4.621   3.517   2.730
  134UNK    H17 2180   4.474   3.633   2.885
  135SOL     OW 2181   4.719   5.228   1.299
  135SOL    HW1 2182   4.775   5.292   1.254
  135SOL    HW2 2183   4.744   5.236   1.391
  135SOL     MW 2184   4.730   5.238   1.305
  136SOL     OW 2185   1.553   3.074   1.055
  136SOL    HW1 2186   1.533   3.151   1.003
  136SOL    HW2 2187   1.495   3.081   1.131
  136SOL     MW 2188   1.543   3.085   1.058
  137SOL     OW 2189   4.948   5.554   5.961
  137SOL    HW1 2190   4.963   5.619   6.029
  137SOL    HW2 2191   4.870   5.585   5.914
  137SOL     MW 2192   4.940   5.566   5.963
  138SOL     OW 2193   3.896   0.020   5.510
  138SOL    HW1 2194   3.833   0.001   5.580
  138SOL    HW2 2195   3.896   0.116   5.504
  138SOL     MW 2196   3.888   0.030   5.518
  139SOL     OW 2197   4.539   5.190   5.307
  139SOL    HW1 2198   4.575   5.141   5.381
  139SOL    HW2 2199   4.449   5.159   5.300
  139SOL     MW 2200   4.532   5.180   5.316
  140SOL     OW 2201   2.821   4.698   2.793
  140SOL    HW1 2202   2.778   4.684   2.878
  140SOL    HW2 2203   2.809   4.615   2.747
  140SOL     MW 2204   2.814   4.685   2.798
  141SOL     OW 2205   3.602   0.886   4.761
  141SOL    HW1 2206   3.632   0.953   4.822
  141SOL    HW2 2207   3.514   0.914   4.736
  141SOL     MW 2208   3.594   0.898   4.765
  142SOL     OW 2209   3.339   4.143   5.293
  142SOL    HW1 2210   3.298   4.149   5.379
  142SOL    HW2 2211   3.431   4.123   5.313
  142SOL     MW 2212   3.346   4.141   5.307
  143SOL     OW 2213   1.313   5.074   6.068
  143SOL    HW1 2214   1.224   5.044   6.050
  143SOL    HW2 2215   1.330   5.141   6.002
  143SOL     MW 2216   1.304   5.079   6.057
  144SOL     OW 2217   2.912   4.963   2.001
  144SOL    HW1 2218   2.856   5.032   1.966
  144SOL    HW2 2219   2.920   4.982   2.094
  144SOL     MW 2220   2.906   4.974   2.008
  145SOL     OW 2221   3.727   3.881   0.365
  145SOL    HW1 2222   3.701   3.971   0.382
  145SOL    HW2 2223   3.654   3.828   0.399
  145SOL     MW 2224   3.714   3.886   0.371
  146SOL     OW 2225   3.494   5.177   3.299
  146SOL    HW1 2226   3.572   5.141   3.342
  146SOL    HW2 2227   3.519   5.185   3.207
  146SOL     MW 2228   3.507   5.173   3.293
  147SOL     OW 2229   4.536   0.936   5.332
  147SOL    HW1 2230   4.509   0.859   5.283
  147SOL    HW2 2231   4.505   0.920   5.421
  147SOL     MW 2232   4.529   0.924   5.337
  148SOL     OW 2233   3.493   5.511   2.111
  148SOL    HW1 2234   3.467   5.601   2.089
  148SOL    HW2 2235   3.534   5.477   2.032
  148SOL     MW 2236   3.495   5.518   2.098
  149SOL     OW 2237   2.492   5.686   4.909
  149SOL    HW1 2238   2.564   5.630   4.879
  149SOL    HW2 2239   2.414   5.630   4.901
  149SOL     MW 2240   2.491   5.672   4.904
  150SOL     OW 2241   0.214   1.950   5.920
  150SOL    HW1 2242   0.260   1.896   5.856
  150SOL    HW2 2243   0.278   1.965   5.989
  150SOL     MW 2244   0.228   1.945   5.920
  151SOL     OW 2245   4.489   0.642   4.710
  151SOL    HW1 2246   4.412   0.584   4.706
  151SOL    HW2 2247   4.561   0.587   4.679
  151SOL     MW 2248   4.488   0.627   4.705
  152SOL     OW 2249   3.842   5.095   2.548
  152SOL    HW1 2250   3.936   5.112   2.542
  152SOL    HW2 2251   3.807   5.118   2.462
  152SOL     MW 2252   3.849   5.100   2.536
  153SOL     OW 2253   4.412   4.748   1.961
  153SOL    HW1 2254   4.467   4.779   1.889
  153SOL    HW2 2255   4.459   4.671   1.995
  153SOL     MW 2256   4.425   4.742   1.956
  154SOL     OW 2257   3.966   3.637   5.877
  154SOL    HW1 2258   4.044   3.682   5.844
  154SOL    HW2 2259   3.963   3.660   5.970
  154SOL     MW 2260   3.976   3.646   5.885
  155SOL     OW 2261   0.923   3.884   4.108
  155SOL    HW1 2262   0.974   3.816   4.152
  155SOL    HW2 2263   0.911   3.952   4.174
  155SOL     MW 2264   0.928   3.884   4.122
  156SOL     OW 2265   3.764   4.064   4.842
  156SOL    HW1 2266   3.743   3.979   4.881
  156SOL    HW2 2267   3.851   4.084   4.876
  156SOL     MW 2268   3.773   4.055   4.851
  157SOL     OW 2269   4.871   5.013   1.129
  157SOL    HW1 2270   4.957   5.049   1.148
  157SOL    HW2 2271   4.828   5.005   1.215
  157SOL     MW 2272   4.876   5.016   1.143
  158SOL     OW 2273   4.405   0.709   5.244
  158SOL    HW1 2274   4.316   0.712   5.278
  158SOL    HW2 2275   4.412   0.624   5.201
  158SOL     MW 2276   4.395   0.699   5.243
  159SOL     OW 2277   1.927   1.707   3.185
  159SOL    HW1 2278   1.835   1.725   3.207
  159SOL    HW2 2279   1.926   1.623   3.141
  159SOL     MW 2280   1.915   1.699   3.182
  160SOL     OW 2281   2.157   0.243   5.898
  160SOL    HW1 2282   2.116   0.328   5.915
  160SOL    HW2 2283   2.134   0.190   5.974
  160SOL     MW 2284   2.149   0.247   5.910
  161SOL     OW 2285   2.648   1.140   3.578
  161SOL    HW1 2286   2.683   1.148   3.490
  161SOL    HW2 2287   2.599   1.221   3.592
  161SOL     MW 2288   2.646   1.151   3.569
  162SOL     OW 2289   6.003   1.359   2.743
  162SOL    HW1 2290   6.040   1.413   2.813
  162SOL    HW2 2291   6.044   1.393   2.663
  162SOL     MW 2292   6.013   1.370   2.741
  163SOL     OW 2293   0.523   5.067   1.403
  163SOL    HW1 2294   0.521   4.995   1.341
  163SOL    HW2 2295   0.606   5.111   1.387
  163SOL     MW 2296   0.533   5.064   1.393
  164SOL     OW 2297   1.788   1.562   4.739
  164SOL    HW1 2298   1.776   1.583   4.646
  164SOL    HW2 2299   1.791   1.467   4.742
  164SOL     MW 2300   1.787   1.553   4.728
  165SOL     OW 2301   4.671   2.799   1.566
  165SOL    HW1 2302   4.742   2.852   1.601
  165SOL    HW2 2303   4.714   2.729   1.518
  165SOL     MW 2304   4.685   2.797   1.564
  166SOL     OW 2305   4.472   0.491   0.046
  166SOL    HW1 2306   4.534   0.476  -0.025
  166SOL    HW2 2307   4.460   0.586   0.048
  166SOL     MW 2308   4.478   0.502   0.036
  167SOL     OW 2309   1.992   1.993   0.191
  167SOL    HW1 2310   2.012   1.942   0.270
  167SOL    HW2 2311   2.049   1.956   0.124
  167SOL     MW 2312   2.002   1.981   0.193
  168SOL     OW 2313   3.574   2.568   5.155
  168SOL    HW1 2314   3.497   2.582   5.210
  168SOL    HW2 2315   3.620   2.495   5.196
  168SOL     MW 2316   3.570   2.561   5.167
  169SOL     OW 2317   1.908   4.049   5.454
  169SOL    HW1 2318   1.901   3.984   5.523
  169SOL    HW2 2319   1.865   4.008   5.378
  169SOL     MW 2320   1.901   4.036   5.453
  170SOL     OW 2321   2.937   2.536   0.070
  170SOL    HW1 2322   2.935   2.585  -0.012
  170SOL    HW2 2323   2.871   2.577   0.125
  170SOL     MW 2324   2.928   2.547   0.067
  171SOL     OW 2325   5.408   0.113   4.372
  171SOL    HW1 2326   5.495   0.087   4.404
  171SOL    HW2 2327   5.365   0.030   4.351
  171SOL     MW 2328   5.414   0.099   4.373
  172SOL     OW 2329   4.634   1.417   3.639
  172SOL    HW1 2330   4.711   1.475   3.633
  172SOL    HW2 2331   4.656   1.356   3.709
  172SOL     MW 2332   4.647   1.417   3.647
  173SOL     OW 2333   1.512   1.554   1.000
  173SOL    HW1 2334   1.570   1.502   0.945
  173SOL    HW2 2335   1.458   1.603   0.939
  173SOL     MW 2336   1.513   1.553   0.986
  174SOL     OW 2337   4.143   3.138   0.107
  174SOL    HW1 2338   4.139   3.171   0.197
  174SOL    HW2 2339   4.052   3.119   0.084
  174SOL     MW 2340   4.131   3.140   0.115
  175SOL     OW 2341   1.400   0.615   0.835
  175SOL    HW1 2342   1.447   0.602   0.752
  175SOL    HW2 2343   1.374   0.707   0.832
  175SOL     MW 2344   1.403   0.625   0.824
  176SOL     OW 2345   4.042   0.862   0.782
  176SOL    HW1 2346   4.064   0.772   0.759
  176SOL    HW2 2347   3.982   0.854   0.857
  176SOL     MW 2348   4.037   0.850   0.789
  177SOL     OW 2349   3.471   5.302   1.674
  177SOL    HW1 2350   3.494   5.363   1.605
  177SOL    HW2 2351   3.375   5.305   1.678
  177SOL     MW 2352   3.461   5.310   1.666
  178SOL     OW 2353   1.665   0.738   1.140
  178SOL    HW1 2354   1.612   0.817   1.143
  178SOL    HW2 2355   1.755   0.770   1.127
  178SOL     MW 2356   1.670   0.752   1.139
  179SOL     OW 2357   0.250   2.716   5.386
  179SOL    HW1 2358   0.313   2.757   5.445
  179SOL    HW2 2359   0.240   2.627   5.419
  179SOL     MW 2360   0.257   2.710   5.398
  180SOL     OW 2361   2.372   4.625   5.513
  180SOL    HW1 2362   2.294   4.578   5.481
  180SOL    HW2 2363   2.430   4.629   5.437
  180SOL     MW 2364   2.369   4.619   5.499
  181SOL     OW 2365   1.200   1.431   2.074
  181SOL    HW1 2366   1.257   1.441   2.151
  181SOL    HW2 2367   1.157   1.347   2.087
  181SOL     MW 2368   1.202   1.422   2.086
  182SOL     OW 2369   4.411   6.100   3.695
  182SOL    HW1 2370   4.325   6.094   3.653
  182SOL    HW2 2371   4.473   6.077   3.626
  182SOL     MW 2372   4.408   6.096   3.681
  183SOL     OW 2373   3.502   1.433   5.012
  183SOL    HW1 2374   3.448   1.359   5.039
  183SOL    HW2 2375   3.495   1.496   5.084
  183SOL     MW 2376   3.494   1.432   5.025
  184SOL     OW 2377   4.433   5.989   0.035
  184SOL    HW1 2378   4.379   5.913   0.016
  184SOL    HW2 2379   4.511   5.978  -0.019
  184SOL     MW 2380   4.436   5.978   0.026
  185SOL     OW 2381   2.829   4.243   5.884
  185SOL    HW1 2382   2.872   4.168   5.926
  185SOL    HW2 2383   2.887   4.317   5.901
  185SOL     MW 2384   2.842   4.243   5.892
  186SOL     OW 2385   4.149   5.376   4.994
  186SOL    HW1 2386   4.175   5.373   4.902
  186SOL    HW2 2387   4.128   5.286   5.016
  186SOL     MW 2388   4.150   5.364   4.985
  187SOL     OW 2389   2.955   4.089   4.614
  187SOL    HW1 2390   3.031   4.097   4.671
  187SOL    HW2 2391   2.948   3.996   4.595
  187SOL     MW 2392   2.964   4.078   4.619
  188SOL     OW 2393   2.934   3.519   0.244
  188SOL    HW1 2394   2.942   3.424   0.247
  188SOL    HW2 2395   2.984   3.550   0.319
  188SOL     MW 2396   2.941   3.511   0.254
  189SOL     OW 2397   0.737   0.878   5.170
  189SOL    HW1 2398   0.819   0.865   5.218
  189SOL    HW2 2399   0.669   0.863   5.235
  189SOL     MW 2400   0.739   0.874   5.184
  190SOL     OW 2401   3.533   6.102   5.119
  190SOL    HW1 2402   3.589   6.169   5.081
  190SOL    HW2 2403   3.575   6.080   5.202
  190SOL     MW 2404   3.545   6.108   5.125
  191SOL     OW 2405   1.897   5.837   0.084
  191SOL    HW1 2406   1.894   5.742   0.096
  191SOL    HW2 2407   1.945   5.849   0.002
  191SOL     MW 2408   1.903   5.826   0.075
  192SOL     OW 2409   2.871   4.167   4.932
  192SOL    HW1 2410   2.846   4.195   4.844
  192SOL    HW2 2411   2.819   4.088   4.948
  192SOL     MW 2412   2.861   4.160   4.923
  193SOL     OW 2413   3.378   1.269   5.636
  193SOL    HW1 2414   3.365   1.287   5.543
  193SOL    HW2 2415   3.289   1.267   5.673
  193SOL     MW 2416   3.365   1.271   5.629
  194SOL     OW 2417   4.379   1.519   2.165
  194SOL    HW1 2418   4.449   1.462   2.196
  194SOL    HW2 2419   4.330   1.543   2.244
  194SOL     MW 2420   4.381   1.515   2.179
  195SOL     OW 2421   3.757   1.505   5.200
  195SOL    HW1 2422   3.729   1.562   5.272
  195SOL    HW2 2423   3.838   1.465   5.232
  195SOL     MW 2424   3.764   1.507   5.214
  196SOL     OW 2425   2.227   1.462   0.309
  196SOL    HW1 2426   2.136   1.473   0.279
  196SOL    HW2 2427   2.239   1.367   0.312
  196SOL     MW 2428   2.217   1.451   0.305
  197SOL     OW 2429   0.389   0.795   4.329
  197SOL    HW1 2430   0.429   0.726   4.276
  197SOL    HW2 2431   0.296   0.791   4.308
  197SOL     MW 2432   0.383   0.786   4.320
  198SOL     OW 2433   4.920   4.409   1.375
  198SOL    HW1 2434   4.825   4.412   1.361
  198SOL    HW2 2435   4.956   4.391   1.288
  198SOL     MW 2436   4.912   4.407   1.362
  199SOL     OW 2437   2.283   0.429   3.978
  199SOL    HW1 2438   2.246   0.513   3.953
  199SOL    HW2 2439   2.215   0.365   3.956
  199SOL     MW 2440   2.269   0.431   3.972
  200SOL     OW 2441   3.470   2.168   2.020
  200SOL    HW1 2442   3.406   2.113   1.975
  200SOL    HW2 2443   3.477   2.131   2.108
  200SOL     MW 2444   3.463   2.156   2.026
  201SOL     OW 2445   4.759   0.583   5.397
  201SOL    HW1 2446   4.726   0.625   5.477
  201SOL    HW2 2447   4.826   0.643   5.364
  201SOL     MW 2448   4.763   0.596   5.403
  202SOL     OW 2449   1.259   5.450   5.252
  202SOL    HW1 2450   1.300   5.414   5.330
  202SOL    HW2 2451   1.171   5.413   5.251
  202SOL     MW 2452   1.253   5.441   5.262
  203SOL     OW 2453   3.140   4.499   2.634
  203SOL    HW1 2454   3.215   4.535   2.588
  203SOL    HW2 2455   3.137   4.407   2.607
  203SOL     MW 2456   3.149   4.492   2.625
  204SOL     OW 2457   3.267   5.213   4.898
  204SOL    HW1 2458   3.351   5.235   4.938
  204SOL    HW2 2459   3.256   5.278   4.829
  204SOL     MW 2460   3.276   5.224   4.894
  205SOL     OW 2461   4.912   0.573   0.496
  205SOL    HW1 2462   4.869   0.510   0.437
  205SOL    HW2 2463   4.962   0.520   0.556
  205SOL     MW 2464   4.913   0.558   0.496
  206SOL     OW 2465   3.752   3.197   0.953
  206SOL    HW1 2466   3.671   3.154   0.979
  206SOL    HW2 2467   3.783   3.241   1.031
  206SOL     MW 2468   3.746   3.197   0.966
  207SOL     OW 2469   0.683   0.970   1.870
  207SOL    HW1 2470   0.687   0.970   1.775
  207SOL    HW2 2471   0.593   0.994   1.890
  207SOL     MW 2472   0.672   0.974   1.861
  208SOL     OW 2473   0.697   3.009   0.507
  208SOL    HW1 2474   0.749   3.089   0.505
  208SOL    HW2 2475   0.759   2.940   0.482
  208SOL     MW 2476   0.712   3.011   0.503
  209SOL     OW 2477   5.760   0.467   2.769
  209SOL    HW1 2478   5.761   0.500   2.679
  209SOL    HW2 2479   5.670   0.437   2.783
  209SOL     MW 2480   5.749   0.467   2.759
  210SOL     OW 2481   0.890   1.143   1.577
  210SOL    HW1 2482   0.815   1.190   1.614
  210SOL    HW2 2483   0.853   1.095   1.502
  210SOL     MW 2484   0.875   1.143   1.572
  211SOL     OW 2485   4.898   2.515   5.388
  211SOL    HW1 2486   4.846   2.548   5.315
  211SOL    HW2 2487   4.925   2.428   5.361
  211SOL     MW 2488   4.895   2.508   5.375
  212SOL     OW 2489   3.407   4.845   3.548
  212SOL    HW1 2490   3.368   4.923   3.507
  212SOL    HW2 2491   3.366   4.772   3.502
  212SOL     MW 2492   3.397   4.846   3.537
  213SOL     OW 2493   3.081   1.032   4.363
  213SOL    HW1 2494   3.048   0.961   4.308
  213SOL    HW2 2495   3.040   1.017   4.449
  213SOL     MW 2496   3.071   1.021   4.367
  214SOL     OW 2497   5.568   1.781   0.242
  214SOL    HW1 2498   5.604   1.710   0.188
  214SOL    HW2 2499   5.476   1.757   0.253
  214SOL     MW 2500   5.561   1.769   0.237
  215SOL     OW 2501   2.832   4.030   5.495
  215SOL    HW1 2502   2.820   3.935   5.495
  215SOL    HW2 2503   2.903   4.045   5.558
  215SOL     MW 2504   2.840   4.019   5.503
  216SOL     OW 2505   3.698   5.948   2.250
  216SOL    HW1 2506   3.764   5.982   2.189
  216SOL    HW2 2507   3.628   5.916   2.194
  216SOL     MW 2508   3.698   5.948   2.235
  217SOL     OW 2509   3.545   3.592   5.097
  217SOL    HW1 2510   3.518   3.647   5.170
  217SOL    HW2 2511   3.612   3.644   5.051
  217SOL     MW 2512   3.550   3.606   5.100
  218SOL     OW 2513   4.156   4.546   2.294
  218SOL    HW1 2514   4.092   4.475   2.293
  218SOL    HW2 2515   4.103   4.625   2.279
  218SOL     MW 2516   4.141   4.547   2.292
  219SOL     OW 2517   5.585   1.514   2.289
  219SOL    HW1 2518   5.575   1.607   2.267
  219SOL    HW2 2519   5.574   1.511   2.384
  219SOL     MW 2520   5.582   1.526   2.298
  220SOL     OW 2521   1.519   1.597   3.048
  220SOL    HW1 2522   1.536   1.509   3.014
  220SOL    HW2 2523   1.423   1.602   3.053
  220SOL     MW 2524   1.509   1.586   3.044
  221SOL     OW 2525   5.178   3.897   0.638
  221SOL    HW1 2526   5.273   3.908   0.629
  221SOL    HW2 2527   5.161   3.917   0.730
  221SOL     MW 2528   5.188   3.901   0.649
  222SOL     OW 2529   4.092   0.029   4.458
  222SOL    HW1 2530   4.071   0.049   4.366
  222SOL    HW2 2531   4.040  -0.048   4.478
  222SOL     MW 2532   4.083   0.022   4.448
  223SOL     OW 2533   5.911   2.167   3.262
  223SOL    HW1 2534   5.976   2.135   3.201
  223SOL    HW2 2535   5.827   2.147   3.221
  223SOL     MW 2536   5.908   2.161   3.249
  224SOL     OW 2537   1.562   1.040   1.131
  224SOL    HW1 2538   1.476   1.008   1.156
  224SOL    HW2 2539   1.547   1.129   1.099
  224SOL     MW 2540   1.549   1.047   1.130
  225SOL     OW 2541   2.280   0.767   3.517
  225SOL    HW1 2542   2.330   0.712   3.578
  225SOL    HW2 2543   2.195   0.724   3.509
  225SOL     MW 2544   2.276   0.754   3.523
  226SOL     OW 2545   0.802   5.479   2.233
  226SOL    HW1 2546   0.766   5.552   2.182
  226SOL    HW2 2547   0.814   5.410   2.168
  226SOL     MW 2548   0.799   5.480   2.218
  227SOL     OW 2549   3.761   0.414   2.745
  227SOL    HW1 2550   3.811   0.386   2.668
  227SOL    HW2 2551   3.778   0.508   2.751
  227SOL     MW 2552   3.770   0.423   2.736
  228SOL     OW 2553   0.690   5.636   5.563
  228SOL    HW1 2554   0.648   5.557   5.597
  228SOL    HW2 2555   0.726   5.679   5.641
  228SOL     MW 2556   0.689   5.632   5.578
  229SOL     OW 2557   6.045   4.350   4.924
  229SOL    HW1 2558   5.978   4.327   4.860
  229SOL    HW2 2559   6.024   4.440   4.949
  229SOL     MW 2560   6.034   4.359   4.919
  230SOL     OW 2561   0.150   6.048   4.922
  230SOL    HW1 2562   0.140   6.075   4.831
  230SOL    HW2 2563   0.232   6.088   4.951
  230SOL     MW 2564   0.160   6.056   4.914
  231SOL     OW 2565   3.956   3.186   0.293
  231SOL    HW1 2566   3.903   3.265   0.286
  231SOL    HW2 2567   4.021   3.206   0.361
  231SOL     MW 2568   3.957   3.198   0.302
  232SOL     OW 2569   0.561   1.871   0.197
  232SOL    HW1 2570   0.538   1.895   0.286
  232SOL    HW2 2571   0.566   1.776   0.199
  232SOL     MW 2572   0.558   1.862   0.209
  233SOL     OW 2573   4.625   0.804   3.284
  233SOL    HW1 2574   4.589   0.893   3.292
  233SOL    HW2 2575   4.697   0.802   3.346
  233SOL     MW 2576   4.629   0.815   3.293
  234SOL     OW 2577   1.442   5.707   2.046
  234SOL    HW1 2578   1.531   5.742   2.038
  234SOL    HW2 2579   1.432   5.686   2.138
  234SOL     MW 2580   1.452   5.709   2.057
  235SOL     OW 2581   0.560   1.380   0.498
  235SOL    HW1 2582   0.518   1.322   0.434
  235SOL    HW2 2583   0.654   1.364   0.488
  235SOL     MW 2584   0.566   1.371   0.489
  236SOL     OW 2585   0.004   1.137   0.863
  236SOL    HW1 2586  -0.035   1.064   0.814
  236SOL    HW2 2587   0.067   1.095   0.922
  236SOL     MW 2588   0.007   1.122   0.864
  237SOL     OW 2589   2.815   0.919   3.224
  237SOL    HW1 2590   2.800   0.829   3.197
  237SOL    HW2 2591   2.727   0.954   3.239
  237SOL     MW 2592   2.802   0.912   3.222
  238SOL     OW 2593   1.079   3.297   4.269
  238SOL    HW1 2594   1.113   3.298   4.180
  238SOL    HW2 2595   1.101   3.384   4.303
  238SOL     MW 2596   1.086   3.309   4.262
  239SOL     OW 2597   4.496   1.133   1.512
  239SOL    HW1 2598   4.484   1.045   1.548
  239SOL    HW2 2599   4.451   1.131   1.427
  239SOL     MW 2600   4.489   1.121   1.505
  240SOL     OW 2601   4.995   4.228   1.782
  240SOL    HW1 2602   4.946   4.261   1.857
  240SOL    HW2 2603   5.074   4.280   1.780
  240SOL     MW 2604   4.998   4.239   1.791
  241SOL     OW 2605   0.289   0.887   5.435
  241SOL    HW1 2606   0.290   0.850   5.523
  241SOL    HW2 2607   0.379   0.875   5.403
  241SOL     MW 2608   0.301   0.881   5.442
  242SOL     OW 2609   3.493   3.663   1.582
  242SOL    HW1 2610   3.464   3.616   1.660
  242SOL    HW2 2611   3.583   3.634   1.568
  242SOL     MW 2612   3.500   3.653   1.590
  243SOL     OW 2613   1.316   0.320   1.793
  243SOL    HW1 2614   1.375   0.343   1.864
  243SOL    HW2 2615   1.367   0.263   1.736
  243SOL     MW 2616   1.330   0.315   1.795
  244SOL     OW 2617   5.745   3.812   3.538
  244SOL    HW1 2618   5.801   3.734   3.529
  244SOL    HW2 2619   5.696   3.815   3.456
  244SOL     MW 2620   5.746   3.803   3.526
  245SOL     OW 2621   2.527   4.769   3.443
  245SOL    HW1 2622   2.439   4.767   3.479
  245SOL    HW2 2623   2.566   4.686   3.472
  245SOL     MW 2624   2.521   4.758   3.452
  246SOL     OW 2625   5.827   4.339   3.716
  246SOL    HW1 2626   5.760   4.405   3.703
  246SOL    HW2 2627   5.845   4.304   3.628
  246SOL     MW 2628   5.821   4.343   3.703
  247SOL     OW 2629   4.464   3.992   1.935
  247SOL    HW1 2630   4.508   3.976   1.852
  247SOL    HW2 2631   4.371   3.979   1.917
  247SOL     MW 2632   4.458   3.988   1.922
  248SOL     OW 2633   5.762   5.408   4.032
  248SOL    HW1 2634   5.855   5.399   4.010
  248SOL    HW2 2635   5.758   5.387   4.126
  248SOL     MW 2636   5.773   5.404   4.041
  249SOL     OW 2637   1.907   3.779   1.669
  249SOL    HW1 2638   1.975   3.719   1.700
  249SOL    HW2 2639   1.956   3.847   1.621
  249SOL     MW 2640   1.922   3.780   1.667
  250SOL     OW 2641   4.113   1.452   3.059
  250SOL    HW1 2642   4.187   1.438   3.001
  250SOL    HW2 2643   4.037   1.451   3.001
  250SOL     MW 2644   4.113   1.450   3.044
  251SOL     OW 2645   3.801   5.625   5.455
  251SOL    HW1 2646   3.715   5.650   5.420
  251SOL    HW2 2647   3.792   5.637   5.550
  251SOL     MW 2648   3.789   5.630   5.463
  252SOL     OW 2649   1.506   4.292   4.424
  252SOL    HW1 2650   1.533   4.381   4.403
  252SOL    HW2 2651   1.550   4.238   4.358
  252SOL     MW 2652   1.515   4.296   4.413
  253SOL     OW 2653   2.832   1.770   0.877
  253SOL    HW1 2654   2.890   1.708   0.920
  253SOL    HW2 2655   2.871   1.784   0.791
  253SOL     MW 2656   2.844   1.764   0.872
  254SOL     OW 2657   1.431   4.812   1.900
  254SOL    HW1 2658   1.517   4.795   1.861
  254SOL    HW2 2659   1.451   4.850   1.985
  254SOL     MW 2660   1.445   4.815   1.906
  255SOL     OW 2661   0.924   2.951   3.725
  255SOL    HW1 2662   0.917   3.022   3.661
  255SOL    HW2 2663   0.886   2.875   3.681
  255SOL     MW 2664   0.919   2.950   3.711
  256SOL     OW 2665   1.085   3.306   0.335
  256SOL    HW1 2666   1.055   3.234   0.279
  256SOL    HW2 2667   1.165   3.336   0.292
  256SOL     MW 2668   1.091   3.300   0.322
  257SOL     OW 2669   1.454   0.332   3.074
  257SOL    HW1 2670   1.416   0.313   2.988
  257SOL    HW2 2671   1.380   0.354   3.129
  257SOL     MW 2672   1.440   0.332   3.070
  258SOL     OW 2673   5.147   1.329   2.731
  258SOL    HW1 2674   5.181   1.348   2.818
  258SOL    HW2 2675   5.099   1.247   2.742
  258SOL     MW 2676   5.145   1.321   2.744
  259SOL     OW 2677   5.160   3.900   5.438
  259SOL    HW1 2678   5.099   3.963   5.476
  259SOL    HW2 2679   5.181   3.841   5.510
  259SOL     MW 2680   5.155   3.900   5.452
  260SOL     OW 2681   0.408   4.218   0.765
  260SOL    HW1 2682   0.401   4.168   0.683
  260SOL    HW2 2683   0.482   4.277   0.750
  260SOL     MW 2684   0.417   4.219   0.752
  261SOL     OW 2685   3.090   0.276   4.044
  261SOL    HW1 2686   3.013   0.218   4.043
  261SOL    HW2 2687   3.093   0.310   4.134
  261SOL     MW 2688   3.080   0.273   4.056
  262SOL     OW 2689   0.109   1.698   0.047
  262SOL    HW1 2690   0.098   1.728   0.137
  262SOL    HW2 2691   0.204   1.704   0.032
  262SOL     MW 2692   0.120   1.702   0.057
  263SOL     OW 2693   4.931   4.180   1.541
  263SOL    HW1 2694   4.959   4.211   1.627
  263SOL    HW2 2695   4.926   4.260   1.487
  263SOL     MW 2696   4.934   4.194   1.545
  264SOL     OW 2697   4.698   0.279   2.269
  264SOL    HW1 2698   4.692   0.307   2.177
  264SOL    HW2 2699   4.753   0.200   2.266
  264SOL     MW 2700   4.704   0.272   2.257
  265SOL     OW 2701   3.371   3.812   4.909
  265SOL    HW1 2702   3.375   3.773   4.821
  265SOL    HW2 2703   3.406   3.744   4.967
  265SOL     MW 2704   3.376   3.798   4.905
  266SOL     OW 2705   2.802   3.937   2.645
  266SOL    HW1 2706   2.763   3.881   2.712
  266SOL    HW2 2707   2.874   3.884   2.609
  266SOL     MW 2708   2.807   3.923   2.649
  267SOL     OW 2709   2.114   4.045   3.524
  267SOL    HW1 2710   2.092   4.101   3.450
  267SOL    HW2 2711   2.048   3.976   3.522
  267SOL     MW 2712   2.102   4.044   3.515
  268SOL     OW 2713   2.407   0.595   2.460
  268SOL    HW1 2714   2.444   0.554   2.382
  268SOL    HW2 2715   2.483   0.620   2.513
  268SOL     MW 2716   2.421   0.593   2.457
  269SOL     OW 2717   4.175   4.351   0.008
  269SOL    HW1 2718   4.231   4.369  -0.068
  269SOL    HW2 2719   4.108   4.420   0.005
  269SOL     MW 2720   4.173   4.362  -0.002
  270SOL     OW 2721   1.194   3.511   4.406
  270SOL    HW1 2722   1.253   3.560   4.463
  270SOL    HW2 2723   1.192   3.562   4.324
  270SOL     MW 2724   1.201   3.524   4.403
  271SOL     OW 2725   6.111   5.227   5.176
  271SOL    HW1 2726   6.062   5.198   5.253
  271SOL    HW2 2727   6.045   5.238   5.108
  271SOL     MW 2728   6.097   5.225   5.177
  272SOL     OW 2729   0.564   4.976   2.262
  272SOL    HW1 2730   0.565   4.955   2.169
  272SOL    HW2 2731   0.640   5.033   2.275
  272SOL     MW 2732   0.574   4.981   2.252
  273SOL     OW 2733   1.688   1.015   2.104
  273SOL    HW1 2734   1.679   0.962   2.025
  273SOL    HW2 2735   1.666   1.104   2.076
  273SOL     MW 2736   1.684   1.019   2.090
  274SOL     OW 2737   5.683   1.941   3.296
  274SOL    HW1 2738   5.774   1.940   3.326
  274SOL    HW2 2739   5.688   1.949   3.201
  274SOL     MW 2740   5.695   1.942   3.288
  275SOL     OW 2741   3.095   2.085   1.175
  275SOL    HW1 2742   3.128   2.089   1.265
  275SOL    HW2 2743   3.073   1.992   1.162
  275SOL     MW 2744   3.096   2.073   1.185
  276SOL     OW 2745   4.476   2.371   2.500
  276SOL    HW1 2746   4.553   2.427   2.499
  276SOL    HW2 2747   4.450   2.364   2.408
  276SOL     MW 2748   4.483   2.377   2.488
  277SOL     OW 2749   0.982   1.973   5.810
  277SOL    HW1 2750   0.994   1.898   5.751
  277SOL    HW2 2751   1.070   2.011   5.818
  277SOL     MW 2752   0.995   1.968   5.803
  278SOL     OW 2753   3.627   0.598   5.930
  278SOL    HW1 2754   3.605   0.522   5.984
  278SOL    HW2 2755   3.701   0.638   5.975
  278SOL     MW 2756   3.634   0.593   5.943
  279SOL     OW 2757   2.802   4.966   1.089
  279SOL    HW1 2758   2.745   4.923   1.153
  279SOL    HW2 2759   2.758   4.953   1.005
  279SOL     MW 2760   2.789   4.959   1.086
  280SOL     OW 2761   3.292   0.770   5.414
  280SOL    HW1 2762   3.336   0.805   5.492
  280SOL    HW2 2763   3.266   0.681   5.440
  280SOL     MW 2764   3.295   0.763   5.428
  281SOL     OW 2765   4.507   2.062   2.650
  281SOL    HW1 2766   4.438   2.028   2.593
  281SOL    HW2 2767   4.567   1.988   2.660
  281SOL     MW 2768   4.506   2.048   2.644
  282SOL     OW 2769   3.343   1.308   0.226
  282SOL    HW1 2770   3.430   1.280   0.198
  282SOL    HW2 2771   3.295   1.226   0.242
  282SOL     MW 2772   3.348   1.294   0.224
  283SOL     OW 2773   3.781   1.429   2.334
  283SOL    HW1 2774   3.766   1.342   2.298
  283SOL    HW2 2775   3.769   1.419   2.428
  283SOL     MW 2776   3.778   1.417   2.341
  284SOL     OW 2777   5.309   3.446   6.068
  284SOL    HW1 2778   5.335   3.383   6.002
  284SOL    HW2 2779   5.368   3.521   6.055
  284SOL     MW 2780   5.320   3.448   6.058
  285SOL     OW 2781   0.581   0.886   5.383
  285SOL    HW1 2782   0.564   0.795   5.410
  285SOL    HW2 2783   0.572   0.936   5.464
  285SOL     MW 2784   0.578   0.881   5.397
  286SOL     OW 2785   3.262   1.515   0.593
  286SOL    HW1 2786   3.253   1.423   0.617
  286SOL    HW2 2787   3.206   1.561   0.655
  286SOL     MW 2788   3.254   1.509   0.604
  287SOL     OW 2789   2.480   5.096   0.018
  287SOL    HW1 2790   2.429   5.145   0.082
  287SOL    HW2 2791   2.421   5.086  -0.058
  287SOL     MW 2792   2.466   5.101   0.016
  288SOL     OW 2793   0.760   2.098   5.670
  288SOL    HW1 2794   0.718   2.178   5.699
  288SOL    HW2 2795   0.819   2.074   5.740
  288SOL     MW 2796   0.762   2.105   5.682
  289SOL     OW 2797   1.397   0.813   5.985
  289SOL    HW1 2798   1.367   0.801   6.075
  289SOL    HW2 2799   1.386   0.907   5.969
  289SOL     MW 2800   1.391   0.824   5.994
  290SOL     OW 2801   1.383   5.143   5.790
  290SOL    HW1 2802   1.458   5.118   5.738
  290SOL    HW2 2803   1.316   5.079   5.769
  290SOL     MW 2804   1.384   5.132   5.781
  291SOL     OW 2805   0.251   1.360   0.048
  291SOL    HW1 2806   0.343   1.360   0.073
  291SOL    HW2 2807   0.245   1.426  -0.022
  291SOL     MW 2808   0.262   1.369   0.042
  292SOL     OW 2809   1.124   1.977   2.846
  292SOL    HW1 2810   1.143   1.891   2.810
  292SOL    HW2 2811   1.209   2.020   2.851
  292SOL     MW 2812   1.137   1.972   2.842
  293SOL     OW 2813   3.964   0.760   1.055
  293SOL    HW1 2814   4.051   0.723   1.073
  293SOL    HW2 2815   3.919   0.757   1.139
  293SOL     MW 2816   3.970   0.755   1.068
  294SOL     OW 2817   1.374   0.570   1.659
  294SOL    HW1 2818   1.362   0.476   1.652
  294SOL    HW2 2819   1.287   0.607   1.647
  294SOL     MW 2820   1.361   0.563   1.657
  295SOL     OW 2821   5.014   4.799   5.176
  295SOL    HW1 2822   4.978   4.869   5.231
  295SOL    HW2 2823   4.939   4.764   5.128
  295SOL     MW 2824   5.000   4.803   5.177
  296SOL     OW 2825   1.890   0.698   2.393
  296SOL    HW1 2826   1.853   0.728   2.476
  296SOL    HW2 2827   1.980   0.673   2.414
  296SOL     MW 2828   1.897   0.699   2.406
  297SOL     OW 2829   4.089   5.345   0.413
  297SOL    HW1 2830   4.085   5.411   0.482
  297SOL    HW2 2831   4.174   5.361   0.371
  297SOL     MW 2832   4.100   5.356   0.416
  298SOL     OW 2833   0.529   1.592   0.236
  298SOL    HW1 2834   0.469   1.601   0.310
  298SOL    HW2 2835   0.521   1.500   0.210
  298SOL     MW 2836   0.520   1.581   0.243
  299SOL     OW 2837   3.221   1.083   0.311
  299SOL    HW1 2838   3.273   1.046   0.381
  299SOL    HW2 2839   3.136   1.103   0.351
  299SOL     MW 2840   3.217   1.080   0.325
  300SOL     OW 2841   2.370   0.283   0.643
  300SOL    HW1 2842   2.321   0.204   0.662
  300SOL    HW2 2843   2.460   0.253   0.631
  300SOL     MW 2844   2.375   0.269   0.644
  301SOL     OW 2845   1.760   0.315   0.246
  301SOL    HW1 2846   1.827   0.254   0.277
  301SOL    HW2 2847   1.677   0.277   0.275
  301SOL     MW 2848   1.758   0.302   0.254
  302SOL     OW 2849   5.635   3.451   3.997
  302SOL    HW1 2850   5.658   3.492   3.914
  302SOL    HW2 2851   5.719   3.428   4.037
  302SOL     MW 2852   5.649   3.453   3.992
  303SOL     OW 2853   4.434   1.125   1.831
  303SOL    HW1 2854   4.352   1.110   1.879
  303SOL    HW2 2855   4.458   1.215   1.853
  303SOL     MW 2856   4.426   1.135   1.840
  304SOL     OW 2857   0.535   5.629   2.216
  304SOL    HW1 2858   0.485   5.704   2.185
  304SOL    HW2 2859   0.585   5.662   2.291
  304SOL     MW 2860   0.535   5.643   2.222
  305SOL     OW 2861   0.938   0.592   1.934
  305SOL    HW1 2862   0.860   0.539   1.949
  305SOL    HW2 2863   0.906   0.682   1.938
  305SOL     MW 2864   0.924   0.597   1.936
  306SOL     OW 2865   4.135   6.010   0.661
  306SOL    HW1 2866   4.186   5.966   0.729
  306SOL    HW2 2867   4.174   5.979   0.579
  306SOL     MW 2868   4.147   6.000   0.659
  307SOL     OW 2869   2.951   0.823   0.624
  307SOL    HW1 2870   2.919   0.905   0.662
  307SOL    HW2 2871   3.046   0.827   0.634
  307SOL     MW 2872   2.959   0.834   0.630
  308SOL     OW 2873   4.041   0.167   4.686
  308SOL    HW1 2874   4.126   0.160   4.729
  308SOL    HW2 2875   4.050   0.118   4.605
  308SOL     MW 2876   4.053   0.160   4.681
  309SOL     OW 2877   0.065   1.223   5.631
  309SOL    HW1 2878   0.160   1.236   5.631
  309SOL    HW2 2879   0.029   1.307   5.602
  309SOL     MW 2880   0.072   1.236   5.627
  310SOL     OW 2881   3.907   4.917   2.818
  310SOL    HW1 2882   3.919   4.826   2.844
  310SOL    HW2 2883   3.815   4.935   2.837
  310SOL     MW 2884   3.897   4.908   2.823
  311SOL     OW 2885   1.666   0.578   5.823
  311SOL    HW1 2886   1.622   0.541   5.899
  311SOL    HW2 2887   1.662   0.673   5.836
  311SOL     MW 2888   1.660   0.585   5.834
  312SOL     OW 2889   3.278   5.751   3.379
  312SOL    HW1 2890   3.339   5.681   3.358
  312SOL    HW2 2891   3.333   5.822   3.411
  312SOL     MW 2892   3.293   5.751   3.381
  313SOL     OW 2893   1.949   5.538   5.006
  313SOL    HW1 2894   1.860   5.518   5.037
  313SOL    HW2 2895   1.941   5.622   4.962
  313SOL     MW 2896   1.936   5.546   5.005
  314SOL     OW 2897   2.071   2.033   2.019
  314SOL    HW1 2898   2.112   1.953   2.053
  314SOL    HW2 2899   2.013   2.061   2.089
  314SOL     MW 2900   2.069   2.026   2.032
  315SOL     OW 2901   5.251   4.537   3.046
  315SOL    HW1 2902   5.238   4.629   3.069
  315SOL    HW2 2903   5.167   4.495   3.065
  315SOL     MW 2904   5.239   4.544   3.052
  316SOL     OW 2905   2.921   4.689   4.032
  316SOL    HW1 2906   2.964   4.765   3.992
  316SOL    HW2 2907   2.989   4.647   4.085
  316SOL     MW 2908   2.935   4.694   4.034
  317SOL     OW 2909   4.512   3.436   0.581
  317SOL    HW1 2910   4.533   3.528   0.593
  317SOL    HW2 2911   4.443   3.419   0.645
  317SOL     MW 2912   4.505   3.445   0.591
  318SOL     OW 2913   0.551   1.605   2.600
  318SOL    HW1 2914   0.493   1.622   2.674
  318SOL    HW2 2915   0.576   1.692   2.568
  318SOL     MW 2916   0.547   1.618   2.605
  319SOL     OW 2917   2.369   5.217   3.394
  319SOL    HW1 2918   2.320   5.298   3.407
  319SOL    HW2 2919   2.323   5.171   3.324
  319SOL     MW 2920   2.357   5.221   3.387
  320SOL     OW 2921   2.871   5.503   0.199
  320SOL    HW1 2922   2.952   5.459   0.225
  320SOL    HW2 2923   2.802   5.455   0.243
  320SOL     MW 2924   2.873   5.491   0.208
  321SOL     OW 2925   1.556   4.365   3.099
  321SOL    HW1 2926   1.521   4.277   3.111
  321SOL    HW2 2927   1.486   4.413   3.054
  321SOL     MW 2928   1.543   4.360   3.095
  322SOL     OW 2929   1.919   4.107   3.022
  322SOL    HW1 2930   1.879   4.170   2.963
  322SOL    HW2 2931   1.954   4.039   2.965
  322SOL     MW 2932   1.918   4.106   3.007
  323SOL     OW 2933   5.969   2.191   5.454
  323SOL    HW1 2934   6.019   2.191   5.372
  323SOL    HW2 2935   5.886   2.149   5.431
  323SOL     MW 2936   5.965   2.185   5.440
  324SOL     OW 2937   3.405   2.148   0.947
  324SOL    HW1 2938   3.448   2.194   1.019
  324SOL    HW2 2939   3.477   2.116   0.893
  324SOL     MW 2940   3.420   2.150   0.949
  325SOL     OW 2941   1.257   3.955   4.203
  325SOL    HW1 2942   1.287   3.865   4.190
  325SOL    HW2 2943   1.274   3.973   4.295
  325SOL     MW 2944   1.263   3.946   4.213
  326SOL     OW 2945   5.365   3.665   3.103
  326SOL    HW1 2946   5.417   3.743   3.085
  326SOL    HW2 2947   5.315   3.686   3.182
  326SOL     MW 2948   5.365   3.677   3.111
  327SOL     OW 2949   5.472   5.014   0.121
  327SOL    HW1 2950   5.542   5.006   0.057
  327SOL    HW2 2951   5.393   5.024   0.070
  327SOL     MW 2952   5.471   5.014   0.107
  328SOL     OW 2953   0.349   0.482   5.601
  328SOL    HW1 2954   0.285   0.453   5.536
  328SOL    HW2 2955   0.412   0.410   5.606
  328SOL     MW 2956   0.349   0.469   5.593
  329SOL     OW 2957   2.088   5.567   3.242
  329SOL    HW1 2958   2.019   5.540   3.181
  329SOL    HW2 2959   2.099   5.661   3.227
  329SOL     MW 2960   2.080   5.575   3.233
  330SOL     OW 2961   6.057   4.448   1.435
  330SOL    HW1 2962   6.049   4.428   1.528
  330SOL    HW2 2963   6.047   4.363   1.391
  330SOL     MW 2964   6.055   4.435   1.441
  331SOL     OW 2965   2.625   4.129   1.300
  331SOL    HW1 2966   2.658   4.154   1.386
  331SOL    HW2 2967   2.703   4.116   1.247
  331SOL     MW 2968   2.639   4.131   1.304
  332SOL     OW 2969   0.754   5.407   1.208
  332SOL    HW1 2970   0.700   5.433   1.133
  332SOL    HW2 2971   0.832   5.462   1.201
  332SOL     MW 2972   0.757   5.417   1.197
  333SOL     OW 2973   5.899   5.230   5.010
  333SOL    HW1 2974   5.909   5.204   4.918
  333SOL    HW2 2975   5.870   5.321   5.006
  333SOL     MW 2976   5.897   5.238   4.998
  334SOL     OW 2977   1.649   0.053   5.628
  334SOL    HW1 2978   1.684   0.015   5.547
  334SOL    HW2 2979   1.673  -0.010   5.696
  334SOL     MW 2980   1.657   0.040   5.626
  335SOL     OW 2981   1.203   5.048   1.571
  335SOL    HW1 2982   1.246   5.059   1.486
  335SOL    HW2 2983   1.274   5.052   1.635
  335SOL     MW 2984   1.217   5.050   1.568
  336SOL     OW 2985   2.291   4.542   0.696
  336SOL    HW1 2986   2.249   4.455   0.698
  336SOL    HW2 2987   2.383   4.524   0.714
  336SOL     MW 2988   2.298   4.528   0.698
  337SOL     OW 2989   2.261   0.970   1.664
  337SOL    HW1 2990   2.350   0.985   1.695
  337SOL    HW2 2991   2.230   0.894   1.714
  337SOL     MW 2992   2.269   0.962   1.674
  338SOL     OW 2993   2.500   4.038   4.753
  338SOL    HW1 2994   2.573   3.999   4.706
  338SOL    HW2 2995   2.541   4.089   4.824
  338SOL     MW 2996   2.514   4.040   4.756
  339SOL     OW 2997   5.018   5.852   1.562
  339SOL    HW1 2998   5.008   5.766   1.523
  339SOL    HW2 2999   5.111   5.860   1.581
  339SOL     MW 3000   5.029   5.842   1.560
  340SOL     OW 3001   2.523   0.017   4.239
  340SOL    HW1 3002   2.498   0.028   4.331
  340SOL    HW2 3003   2.446   0.047   4.190
  340SOL     MW 3004   2.510   0.023   4.244
  341SOL     OW 3005   5.779   1.297   2.314
  341SOL    HW1 3006   5.739   1.231   2.371
  341SOL    HW2 3007   5.707   1.357   2.294
  341SOL     MW 3008   5.764   1.296   2.319
  342SOL     OW 3009   5.599   4.057   4.716
  342SOL    HW1 3010   5.653   4.033   4.641
  342SOL    HW2 3011   5.635   4.004   4.788
  342SOL     MW 3012   5.611   4.047   4.716
  343SOL     OW 3013   2.135   0.613   0.736
  343SOL    HW1 3014   2.137   0.703   0.702
  343SOL    HW2 3015   2.095   0.562   0.667
  343SOL     MW 3016   2.130   0.618   0.723
  344SOL     OW 3017   3.975   1.218   3.369
  344SOL    HW1 3018   3.968   1.126   3.341
  344SOL    HW2 3019   3.885   1.244   3.387
  344SOL     MW 3020   3.963   1.209   3.368
  345SOL     OW 3021   3.832   0.137   2.946
  345SOL    HW1 3022   3.742   0.163   2.966
  345SOL    HW2 3023   3.828   0.107   2.855
  345SOL     MW 3024   3.820   0.136   2.937
  346SOL     OW 3025   0.957   4.628   3.295
  346SOL    HW1 3026   0.888   4.630   3.228
  346SOL    HW2 3027   1.004   4.710   3.282
  346SOL     MW 3028   0.954   4.639   3.285
  347SOL     OW 3029   5.782   1.571   5.311
  347SOL    HW1 3030   5.832   1.651   5.295
  347SOL    HW2 3031   5.691   1.599   5.307
  347SOL     MW 3032   5.777   1.585   5.308
  348SOL     OW 3033   1.679   4.742   0.446
  348SOL    HW1 3034   1.611   4.790   0.493
  348SOL    HW2 3035   1.756   4.748   0.503
  348SOL     MW 3036   1.680   4.749   0.460
  349SOL     OW 3037   5.546   4.734   5.920
  349SOL    HW1 3038   5.470   4.690   5.881
  349SOL    HW2 3039   5.534   4.721   6.014
  349SOL     MW 3040   5.535   4.726   5.927
  350SOL     OW 3041   4.967   1.442   4.369
  350SOL    HW1 3042   4.993   1.362   4.324
  350SOL    HW2 3043   5.043   1.466   4.422
  350SOL     MW 3044   4.980   1.435   4.370
  351SOL     OW 3045   0.788   2.816   1.950
  351SOL    HW1 3046   0.851   2.886   1.966
  351SOL    HW2 3047   0.750   2.838   1.864
  351SOL     MW 3048   0.791   2.828   1.941
  352SOL     OW 3049   3.171   3.693   1.384
  352SOL    HW1 3050   3.215   3.777   1.394
  352SOL    HW2 3051   3.242   3.630   1.372
  352SOL     MW 3052   3.186   3.696   1.384
  353SOL     OW 3053   1.694   0.909   2.857
  353SOL    HW1 3054   1.667   0.870   2.940
  353SOL    HW2 3055   1.721   0.998   2.879
  353SOL     MW 3056   1.694   0.916   2.870
  354SOL     OW 3057   1.319   4.000   4.457
  354SOL    HW1 3058   1.240   3.948   4.469
  354SOL    HW2 3059   1.306   4.078   4.512
  354SOL     MW 3060   1.308   4.004   4.465
  355SOL     OW 3061   0.282   2.510   3.451
  355SOL    HW1 3062   0.238   2.432   3.417
  355SOL    HW2 3063   0.302   2.488   3.542
  355SOL     MW 3064   0.279   2.497   3.458
  356SOL     OW 3065   3.295   0.964   0.946
  356SOL    HW1 3066   3.201   0.980   0.960
  356SOL    HW2 3067   3.334   1.052   0.947
  356SOL     MW 3068   3.288   0.977   0.947
  357SOL     OW 3069   4.273   1.611   1.509
  357SOL    HW1 3070   4.223   1.687   1.478
  357SOL    HW2 3071   4.305   1.568   1.430
  357SOL     MW 3072   4.271   1.616   1.495
  358SOL     OW 3073   3.465   5.606   4.736
  358SOL    HW1 3074   3.460   5.693   4.774
  358SOL    HW2 3075   3.556   5.598   4.707
  358SOL     MW 3076   3.476   5.616   4.737
  359SOL     OW 3077   5.261   3.441   0.227
  359SOL    HW1 3078   5.225   3.528   0.247
  359SOL    HW2 3079   5.278   3.443   0.133
  359SOL     MW 3080   5.258   3.453   0.218
  360SOL     OW 3081   0.539   0.168   1.042
  360SOL    HW1 3082   0.620   0.141   0.999
  360SOL    HW2 3083   0.520   0.097   1.103
  360SOL     MW 3084   0.547   0.156   1.044
  361SOL     OW 3085   1.079   4.778   5.428
  361SOL    HW1 3086   1.041   4.728   5.500
  361SOL    HW2 3087   1.018   4.764   5.354
  361SOL     MW 3088   1.066   4.770   5.427
  362SOL     OW 3089   5.326   5.586   1.372
  362SOL    HW1 3090   5.341   5.504   1.325
  362SOL    HW2 3091   5.231   5.599   1.367
  362SOL     MW 3092   5.316   5.577   1.365
  363SOL     OW 3093   2.227   1.215   1.246
  363SOL    HW1 3094   2.180   1.187   1.167
  363SOL    HW2 3095   2.212   1.309   1.250
  363SOL     MW 3096   2.219   1.223   1.236
  364SOL     OW 3097   1.369   2.607   3.111
  364SOL    HW1 3098   1.463   2.616   3.091
  364SOL    HW2 3099   1.348   2.518   3.085
  364SOL     MW 3100   1.379   2.597   3.105
  365SOL     OW 3101   4.161   0.727   3.834
  365SOL    HW1 3102   4.091   0.703   3.773
  365SOL    HW2 3103   4.233   0.754   3.777
  365SOL     MW 3104   4.161   0.727   3.819
  366SOL     OW 3105   2.523   5.326   0.597
  366SOL    HW1 3106   2.599   5.358   0.644
  366SOL    HW2 3107   2.545   5.341   0.505
  366SOL     MW 3108   2.535   5.332   0.591
  367SOL     OW 3109   0.314   4.228   4.043
  367SOL    HW1 3110   0.362   4.151   4.014
  367SOL    HW2 3111   0.311   4.220   4.139
  367SOL     MW 3112   0.320   4.217   4.052
  368SOL     OW 3113   0.058   1.546   2.314
  368SOL    HW1 3114   0.011   1.471   2.353
  368SOL    HW2 3115   0.111   1.581   2.385
  368SOL     MW 3116   0.059   1.541   2.328
  369SOL     OW 3117   0.516   2.140   1.101
  369SOL    HW1 3118   0.566   2.221   1.106
  369SOL    HW2 3119   0.440   2.155   1.159
  369SOL     MW 3120   0.512   2.153   1.109
  370SOL     OW 3121   1.464   0.654   0.572
  370SOL    HW1 3122   1.427   0.604   0.500
  370SOL    HW2 3123   1.559   0.647   0.559
  370SOL     MW 3124   1.472   0.646   0.561
  371SOL     OW 3125   4.055   6.058   5.112
  371SOL    HW1 3126   3.987   6.113   5.151
  371SOL    HW2 3127   4.129   6.118   5.099
  371SOL     MW 3128   4.056   6.073   5.116
  372SOL     OW 3129   3.430   0.760   0.331
  372SOL    HW1 3130   3.447   0.813   0.253
  372SOL    HW2 3131   3.415   0.672   0.297
  372SOL     MW 3132   3.430   0.756   0.317
  373SOL     OW 3133   0.130   0.048   4.660
  373SOL    HW1 3134   0.171  -0.020   4.606
  373SOL    HW2 3135   0.036   0.036   4.645
  373SOL     MW 3136   0.123   0.038   4.651
  374SOL     OW 3137   4.957   3.602   0.137
  374SOL    HW1 3138   4.976   3.570   0.226
  374SOL    HW2 3139   5.040   3.635   0.104
  374SOL     MW 3140   4.970   3.602   0.144
  375SOL     OW 3141   1.294   1.685   0.861
  375SOL    HW1 3142   1.321   1.678   0.771
  375SOL    HW2 3143   1.278   1.778   0.875
  375SOL     MW 3144   1.296   1.696   0.851
  376SOL     OW 3145   0.813   3.260   2.430
  376SOL    HW1 3146   0.743   3.237   2.491
  376SOL    HW2 3147   0.780   3.234   2.344
  376SOL     MW 3148   0.800   3.253   2.427
  377SOL     OW 3149   2.884   2.728   0.679
  377SOL    HW1 3150   2.854   2.796   0.739
  377SOL    HW2 3151   2.980   2.732   0.685
  377SOL     MW 3152   2.893   2.737   0.687
  378SOL     OW 3153   2.838   3.756   5.453
  378SOL    HW1 3154   2.859   3.699   5.527
  378SOL    HW2 3155   2.846   3.699   5.376
  378SOL     MW 3156   2.842   3.741   5.452
  379SOL     OW 3157   1.695   5.102   1.262
  379SOL    HW1 3158   1.683   5.170   1.197
  379SOL    HW2 3159   1.782   5.066   1.244
  379SOL     MW 3160   1.705   5.106   1.252
  380SOL     OW 3161   4.767   1.016   5.261
  380SOL    HW1 3162   4.688   0.990   5.308
  380SOL    HW2 3163   4.741   1.016   5.168
  380SOL     MW 3164   4.754   1.013   5.255
  381SOL     OW 3165   0.747   3.906   3.251
  381SOL    HW1 3166   0.832   3.930   3.216
  381SOL    HW2 3167   0.689   3.977   3.223
  381SOL     MW 3168   0.750   3.918   3.243
  382SOL     OW 3169   0.136   0.840   4.774
  382SOL    HW1 3170   0.153   0.746   4.767
  382SOL    HW2 3171   0.144   0.859   4.868
  382SOL     MW 3172   0.139   0.830   4.785
  383SOL     OW 3173   1.219   0.318   5.480
  383SOL    HW1 3174   1.172   0.313   5.397
  383SOL    HW2 3175   1.167   0.377   5.534
  383SOL     MW 3176   1.207   0.325   5.476
  384SOL     OW 3177   4.449   0.564   4.431
  384SOL    HW1 3178   4.417   0.513   4.505
  384SOL    HW2 3179   4.420   0.653   4.449
  384SOL     MW 3180   4.441   0.569   4.443
  385SOL     OW 3181   1.747   2.454   5.978
  385SOL    HW1 3182   1.839   2.458   6.002
  385SOL    HW2 3183   1.705   2.521   6.033
  385SOL     MW 3184   1.753   2.463   5.988
  386SOL     OW 3185   0.106   5.567   0.325
  386SOL    HW1 3186   0.147   5.518   0.397
  386SOL    HW2 3187   0.104   5.505   0.252
  386SOL     MW 3188   0.111   5.552   0.325
  387SOL     OW 3189   5.317   2.198   2.287
  387SOL    HW1 3190   5.364   2.246   2.219
  387SOL    HW2 3191   5.234   2.174   2.246
  387SOL     MW 3192   5.312   2.201   2.273
  388SOL     OW 3193   4.041   0.602   0.748
  388SOL    HW1 3194   4.124   0.588   0.794
  388SOL    HW2 3195   4.011   0.514   0.725
  388SOL     MW 3196   4.048   0.589   0.751
  389SOL     OW 3197   4.534   2.869   5.462
  389SOL    HW1 3198   4.496   2.949   5.500
  389SOL    HW2 3199   4.569   2.898   5.377
  389SOL     MW 3200   4.534   2.883   5.456
  390SOL     OW 3201   2.764   0.630   0.749
  390SOL    HW1 3202   2.741   0.557   0.691
  390SOL    HW2 3203   2.845   0.665   0.710
  390SOL     MW 3204   2.771   0.625   0.736
  391SOL     OW 3205   3.157   1.905   2.579
  391SOL    HW1 3206   3.221   1.925   2.646
  391SOL    HW2 3207   3.125   1.817   2.601
  391SOL     MW 3208   3.161   1.896   2.590
  392SOL     OW 3209   0.875   2.961   5.938
  392SOL    HW1 3210   0.837   2.916   6.013
  392SOL    HW2 3211   0.968   2.940   5.943
  392SOL     MW 3212   0.882   2.952   5.948
  393SOL     OW 3213   0.597   2.732   5.837
  393SOL    HW1 3214   0.511   2.712   5.798
  393SOL    HW2 3215   0.578   2.747   5.929
  393SOL     MW 3216   0.583   2.731   5.844
  394SOL     OW 3217   5.651   3.174   0.811
  394SOL    HW1 3218   5.565   3.158   0.771
  394SOL    HW2 3219   5.662   3.104   0.875
  394SOL     MW 3220   5.641   3.163   0.814
  395SOL     OW 3221   5.898   4.644   3.386
  395SOL    HW1 3222   5.865   4.659   3.474
  395SOL    HW2 3223   5.819   4.646   3.330
  395SOL     MW 3224   5.883   4.646   3.390
  396SOL     OW 3225   3.275   5.679   4.067
  396SOL    HW1 3226   3.181   5.673   4.051
  396SOL    HW2 3227   3.287   5.641   4.154
  396SOL     MW 3228   3.264   5.674   4.076
  397SOL     OW 3229   3.489   1.993   2.268
  397SOL    HW1 3230   3.533   1.935   2.206
  397SOL    HW2 3231   3.404   1.950   2.284
  397SOL     MW 3232   3.484   1.980   2.262
  398SOL     OW 3233   5.414   5.900   5.388
  398SOL    HW1 3234   5.430   5.870   5.477
  398SOL    HW2 3235   5.470   5.978   5.379
  398SOL     MW 3236   5.424   5.906   5.398
  399SOL     OW 3237   2.657   5.438   2.353
  399SOL    HW1 3238   2.681   5.520   2.396
  399SOL    HW2 3239   2.617   5.385   2.423
  399SOL     MW 3240   2.655   5.441   2.367
  400SOL     OW 3241   5.870   1.014   3.132
  400SOL    HW1 3242   5.916   0.931   3.147
  400SOL    HW2 3243   5.819   0.999   3.052
  400SOL     MW 3244   5.869   1.001   3.124
  401SOL     OW 3245   3.460   3.211   5.125
  401SOL    HW1 3246   3.431   3.271   5.055
  401SOL    HW2 3247   3.539   3.252   5.160
  401SOL     MW 3248   3.467   3.224   5.120
  402SOL     OW 3249   1.110   0.336   3.784
  402SOL    HW1 3250   1.183   0.355   3.724
  402SOL    HW2 3251   1.148   0.346   3.871
  402SOL     MW 3252   1.124   0.340   3.788
  403SOL     OW 3253   3.414   1.416   0.979
  403SOL    HW1 3254   3.490   1.474   0.985
  403SOL    HW2 3255   3.380   1.412   1.068
  403SOL     MW 3256   3.419   1.423   0.991
  404SOL     OW 3257   3.443   1.702   4.581
  404SOL    HW1 3258   3.423   1.609   4.596
  404SOL    HW2 3259   3.534   1.702   4.552
  404SOL     MW 3260   3.452   1.690   4.579
  405SOL     OW 3261   5.022   1.251   1.943
  405SOL    HW1 3262   5.039   1.160   1.917
  405SOL    HW2 3263   5.031   1.301   1.862
  405SOL     MW 3264   5.026   1.246   1.929
  406SOL     OW 3265   5.097   0.640   5.727
  406SOL    HW1 3266   5.009   0.608   5.706
  406SOL    HW2 3267   5.084   0.730   5.754
  406SOL     MW 3268   5.084   0.647   5.727
  407SOL     OW 3269   4.218   5.462   5.496
  407SOL    HW1 3270   4.160   5.396   5.460
  407SOL    HW2 3271   4.189   5.474   5.587
  407SOL     MW 3272   4.207   5.455   5.503
  408SOL     OW 3273   4.984   5.305   5.338
  408SOL    HW1 3274   4.927   5.364   5.388
  408SOL    HW2 3275   4.996   5.229   5.394
  408SOL     MW 3276   4.978   5.303   5.351
  409SOL     OW 3277   5.979   4.331   1.666
  409SOL    HW1 3278   5.898   4.280   1.662
  409SOL    HW2 3279   5.996   4.341   1.760
  409SOL     MW 3280   5.971   4.326   1.678
  410SOL     OW 3281   0.601   1.785   2.290
  410SOL    HW1 3282   0.663   1.715   2.269
  410SOL    HW2 3283   0.614   1.850   2.221
  410SOL     MW 3284   0.611   1.784   2.278
  411SOL     OW 3285   3.717   5.418   4.105
  411SOL    HW1 3286   3.712   5.498   4.157
  411SOL    HW2 3287   3.797   5.427   4.053
  411SOL     MW 3288   3.726   5.429   4.105
  412SOL     OW 3289   2.344   1.534   1.972
  412SOL    HW1 3290   2.324   1.616   2.016
  412SOL    HW2 3291   2.437   1.541   1.948
  412SOL     MW 3292   2.354   1.545   1.974
  413SOL     OW 3293   2.876   1.824   3.886
  413SOL    HW1 3294   2.943   1.803   3.950
  413SOL    HW2 3295   2.799   1.847   3.938
  413SOL     MW 3296   2.874   1.825   3.901
  414SOL     OW 3297   3.731   4.439   4.656
  414SOL    HW1 3298   3.708   4.367   4.597
  414SOL    HW2 3299   3.811   4.410   4.699
  414SOL     MW 3300   3.738   4.426   4.654
  415SOL     OW 3301   3.698   0.858   5.512
  415SOL    HW1 3302   3.620   0.877   5.564
  415SOL    HW2 3303   3.664   0.813   5.434
  415SOL     MW 3304   3.684   0.855   5.508
  416SOL     OW 3305   2.784   5.353   4.467
  416SOL    HW1 3306   2.779   5.448   4.479
  416SOL    HW2 3307   2.711   5.319   4.519
  416SOL     MW 3308   2.774   5.361   4.475
  417SOL     OW 3309   5.297   1.817   0.289
  417SOL    HW1 3310   5.298   1.853   0.377
  417SOL    HW2 3311   5.243   1.738   0.296
  417SOL     MW 3312   5.290   1.812   0.301
  418SOL     OW 3313   1.170   5.384   2.587
  418SOL    HW1 3314   1.100   5.339   2.634
  418SOL    HW2 3315   1.131   5.405   2.501
  418SOL     MW 3316   1.156   5.381   2.582
  419SOL     OW 3317   3.566   0.564   2.559
  419SOL    HW1 3318   3.594   0.508   2.631
  419SOL    HW2 3319   3.573   0.653   2.594
  419SOL     MW 3320   3.571   0.568   2.572
  420SOL     OW 3321   5.876   5.729   3.768
  420SOL    HW1 3322   5.950   5.784   3.792
  420SOL    HW2 3323   5.811   5.745   3.836
  420SOL     MW 3324   5.877   5.738   3.779
  421SOL     OW 3325   5.374   5.217   3.830
  421SOL    HW1 3326   5.425   5.297   3.845
  421SOL    HW2 3327   5.436   5.158   3.786
  421SOL     MW 3328   5.389   5.220   3.826
  422SOL     OW 3329   3.317   5.292   5.602
  422SOL    HW1 3330   3.396   5.242   5.624
  422SOL    HW2 3331   3.250   5.225   5.587
  422SOL     MW 3332   3.319   5.277   5.603
  423SOL     OW 3333   3.792   2.181   5.158
  423SOL    HW1 3334   3.703   2.152   5.137
  423SOL    HW2 3335   3.780   2.266   5.200
  423SOL     MW 3336   3.779   2.188   5.161
  424SOL     OW 3337   1.573   0.868   3.645
  424SOL    HW1 3338   1.524   0.790   3.618
  424SOL    HW2 3339   1.655   0.863   3.595
  424SOL     MW 3340   1.577   0.857   3.635
  425SOL     OW 3341   1.941   4.896   5.370
  425SOL    HW1 3342   1.899   4.956   5.309
  425SOL    HW2 3343   1.933   4.939   5.455
  425SOL     MW 3344   1.935   4.909   5.373
  426SOL     OW 3345   2.493   5.043   0.623
  426SOL    HW1 3346   2.497   5.139   0.628
  426SOL    HW2 3347   2.424   5.026   0.559
  426SOL     MW 3348   2.485   5.053   0.616
  427SOL     OW 3349   0.392   1.515   4.320
  427SOL    HW1 3350   0.476   1.556   4.342
  427SOL    HW2 3351   0.326   1.575   4.354
  427SOL     MW 3352   0.395   1.528   4.327
  428SOL     OW 3353   1.879   0.598   1.456
  428SOL    HW1 3354   1.891   0.687   1.491
  428SOL    HW2 3355   1.939   0.592   1.383
  428SOL     MW 3356   1.888   0.609   1.451
  429SOL     OW 3357   4.847   0.642   0.174
  429SOL    HW1 3358   4.835   0.560   0.222
  429SOL    HW2 3359   4.795   0.706   0.223
  429SOL     MW 3360   4.839   0.640   0.187
  430SOL     OW 3361   1.530   2.980   0.424
  430SOL    HW1 3362   1.523   3.075   0.437
  430SOL    HW2 3363   1.477   2.943   0.495
  430SOL     MW 3364   1.523   2.988   0.436
  431SOL     OW 3365   0.229   1.663   5.561
  431SOL    HW1 3366   0.243   1.576   5.523
  431SOL    HW2 3367   0.149   1.653   5.613
  431SOL     MW 3368   0.220   1.651   5.563
  432SOL     OW 3369   3.884   0.057   3.369
  432SOL    HW1 3370   3.945   0.089   3.303
  432SOL    HW2 3371   3.817   0.010   3.320
  432SOL     MW 3372   3.883   0.055   3.355
  433SOL     OW 3373   2.252   3.853   6.002
  433SOL    HW1 3374   2.167   3.886   5.973
  433SOL    HW2 3375   2.315   3.911   5.960
  433SOL     MW 3376   2.249   3.864   5.993
  434SOL     OW 3377   4.448   1.359   4.777
  434SOL    HW1 3378   4.439   1.331   4.868
  434SOL    HW2 3379   4.419   1.450   4.776
  434SOL     MW 3380   4.443   1.367   4.789
  435SOL     OW 3381   4.225   1.178   2.277
  435SOL    HW1 3382   4.186   1.190   2.363
  435SOL    HW2 3383   4.313   1.215   2.285
  435SOL     MW 3384   4.231   1.185   2.289
  436SOL     OW 3385   3.129   3.905   4.814
  436SOL    HW1 3386   3.212   3.893   4.859
  436SOL    HW2 3387   3.153   3.929   4.724
  436SOL     MW 3388   3.143   3.906   4.808
  437SOL     OW 3389   1.748   4.873   4.653
  437SOL    HW1 3390   1.817   4.939   4.656
  437SOL    HW2 3391   1.761   4.828   4.570
  437SOL     MW 3392   1.759   4.876   4.643
  438SOL     OW 3393   2.033   2.355   5.001
  438SOL    HW1 3394   2.111   2.330   4.952
  438SOL    HW2 3395   2.067   2.391   5.084
  438SOL     MW 3396   2.047   2.357   5.006
  439SOL     OW 3397   3.390   2.081   6.052
  439SOL    HW1 3398   3.468   2.027   6.064
  439SOL    HW2 3399   3.411   2.164   6.094
  439SOL     MW 3400   3.403   2.085   6.059
  440SOL     OW 3401   2.165   4.134   5.425
  440SOL    HW1 3402   2.073   4.110   5.429
  440SOL    HW2 3403   2.205   4.091   5.501
  440SOL     MW 3404   2.158   4.126   5.435
  441SOL     OW 3405   0.007   2.487   2.500
  441SOL    HW1 3406  -0.054   2.471   2.428
  441SOL    HW2 3407  -0.039   2.549   2.557
  441SOL     MW 3408  -0.007   2.493   2.498
  442SOL     OW 3409   5.830   0.248   1.921
  442SOL    HW1 3410   5.754   0.286   1.966
  442SOL    HW2 3411   5.827   0.155   1.943
  442SOL     MW 3412   5.820   0.241   1.930
  443SOL     OW 3413   2.219   1.044   0.825
  443SOL    HW1 3414   2.259   1.104   0.763
  443SOL    HW2 3415   2.292   0.993   0.861
  443SOL     MW 3416   2.233   1.045   0.822
  444SOL     OW 3417   5.413   1.316   5.350
  444SOL    HW1 3418   5.422   1.302   5.444
  444SOL    HW2 3419   5.359   1.243   5.320
  444SOL     MW 3420   5.408   1.305   5.358
  445SOL     OW 3421   4.494   5.596   0.132
  445SOL    HW1 3422   4.537   5.676   0.163
  445SOL    HW2 3423   4.424   5.580   0.194
  445SOL     MW 3424   4.491   5.604   0.144
  446SOL     OW 3425   3.987   4.405   4.771
  446SOL    HW1 3426   3.968   4.380   4.861
  446SOL    HW2 3427   4.061   4.348   4.746
  446SOL     MW 3428   3.994   4.394   4.779
  447SOL     OW 3429   3.630   3.129   0.095
  447SOL    HW1 3430   3.611   3.155   0.186
  447SOL    HW2 3431   3.544   3.121   0.054
  447SOL     MW 3432   3.616   3.132   0.102
  448SOL     OW 3433   5.564   5.860   3.899
  448SOL    HW1 3434   5.563   5.769   3.926
  448SOL    HW2 3435   5.651   5.891   3.921
  448SOL     MW 3436   5.575   5.852   3.905
  449SOL     OW 3437   4.224   3.895   4.583
  449SOL    HW1 3438   4.270   3.932   4.507
  449SOL    HW2 3439   4.226   3.966   4.648
  449SOL     MW 3440   4.230   3.909   4.582
  450SOL     OW 3441   3.731   3.008   0.588
  450SOL    HW1 3442   3.790   2.985   0.515
  450SOL    HW2 3443   3.672   2.933   0.594
  450SOL     MW 3444   3.731   2.995   0.579
  451SOL     OW 3445   1.974   1.274   3.677
  451SOL    HW1 3446   1.992   1.236   3.591
  451SOL    HW2 3447   1.973   1.199   3.737
  451SOL     MW 3448   1.976   1.259   3.674
  452SOL     OW 3449   1.853   5.656   3.571
  452SOL    HW1 3450   1.822   5.665   3.661
  452SOL    HW2 3451   1.808   5.726   3.523
  452SOL     MW 3452   1.843   5.666   3.576
  453SOL     OW 3453   3.740   3.269   0.702
  453SOL    HW1 3454   3.747   3.189   0.648
  453SOL    HW2 3455   3.733   3.237   0.792
  453SOL     MW 3456   3.740   3.255   0.706
  454SOL     OW 3457   5.832   0.633   5.004
  454SOL    HW1 3458   5.912   0.585   4.982
  454SOL    HW2 3459   5.781   0.633   4.923
  454SOL     MW 3460   5.836   0.627   4.991
  455SOL     OW 3461   2.591   1.769   1.030
  455SOL    HW1 3462   2.665   1.738   0.977
  455SOL    HW2 3463   2.624   1.847   1.075
  455SOL     MW 3464   2.605   1.775   1.029
  456SOL     OW 3465   5.609   2.995   4.821
  456SOL    HW1 3466   5.517   2.975   4.838
  456SOL    HW2 3467   5.648   2.911   4.800
  456SOL     MW 3468   5.602   2.982   4.820
  457SOL     OW 3469   6.012   3.061   5.911
  457SOL    HW1 3470   6.002   3.123   5.839
  457SOL    HW2 3471   5.923   3.046   5.943
  457SOL     MW 3472   6.000   3.067   5.906
  458SOL     OW 3473   4.294   4.071   4.800
  458SOL    HW1 3474   4.264   4.162   4.795
  458SOL    HW2 3475   4.335   4.065   4.887
  458SOL     MW 3476   4.296   4.082   4.811
  459SOL     OW 3477   1.320   4.733   5.705
  459SOL    HW1 3478   1.376   4.679   5.761
  459SOL    HW2 3479   1.358   4.725   5.618
  459SOL     MW 3480   1.332   4.725   5.701
  460SOL     OW 3481   4.645   3.518   4.111
  460SOL    HW1 3482   4.734   3.495   4.086
  460SOL    HW2 3483   4.604   3.434   4.131
  460SOL     MW 3484   4.651   3.504   4.110
  461SOL     OW 3485   0.189   3.733   3.743
  461SOL    HW1 3486   0.163   3.780   3.664
  461SOL    HW2 3487   0.244   3.795   3.791
  461SOL     MW 3488   0.193   3.747   3.739
  462SOL     OW 3489   5.970   1.934   0.348
  462SOL    HW1 3490   5.876   1.936   0.362
  462SOL    HW2 3491   5.996   1.844   0.367
  462SOL     MW 3492   5.961   1.923   0.352
  463SOL     OW 3493   0.737   0.789   3.469
  463SOL    HW1 3494   0.687   0.778   3.389
  463SOL    HW2 3495   0.748   0.884   3.478
  463SOL     MW 3496   0.732   0.800   3.460
  464SOL     OW 3497   5.510   4.742   2.138
  464SOL    HW1 3498   5.573   4.813   2.134
  464SOL    HW2 3499   5.527   4.690   2.059
  464SOL     MW 3500   5.520   4.744   2.128
  465SOL     OW 3501   2.069   4.379   1.610
  465SOL    HW1 3502   2.061   4.469   1.644
  465SOL    HW2 3503   2.163   4.363   1.607
  465SOL     MW 3504   2.080   4.389   1.614
  466SOL     OW 3505   3.290   4.457   5.140
  466SOL    HW1 3506   3.212   4.510   5.121
  466SOL    HW2 3507   3.270   4.371   5.103
  466SOL     MW 3508   3.278   4.453   5.133
  467SOL     OW 3509   5.283   0.683   3.566
  467SOL    HW1 3510   5.198   0.640   3.571
  467SOL    HW2 3511   5.345   0.616   3.595
  467SOL     MW 3512   5.280   0.669   3.570
  468SOL     OW 3513   0.744   3.249   5.574
  468SOL    HW1 3514   0.746   3.157   5.602
  468SOL    HW2 3515   0.661   3.257   5.527
  468SOL     MW 3516   0.733   3.238   5.571
  469SOL     OW 3517   3.465   5.281   4.492
  469SOL    HW1 3518   3.466   5.226   4.571
  469SOL    HW2 3519   3.511   5.229   4.426
  469SOL     MW 3520   3.471   5.267   4.494
  470SOL     OW 3521   1.340   0.285   0.634
  470SOL    HW1 3522   1.350   0.193   0.611
  470SOL    HW2 3523   1.261   0.288   0.689
  470SOL     MW 3524   1.331   0.274   0.638
  471SOL     OW 3525   1.000   2.505   1.295
  471SOL    HW1 3526   0.908   2.527   1.308
  471SOL    HW2 3527   1.042   2.524   1.379
  471SOL     MW 3528   0.994   2.511   1.307
  472SOL     OW 3529   4.887   0.861   1.683
  472SOL    HW1 3530   4.972   0.887   1.721
  472SOL    HW2 3531   4.873   0.924   1.613
  472SOL     MW 3532   4.896   0.872   1.679
  473SOL     OW 3533   5.740   2.377   1.337
  473SOL    HW1 3534   5.819   2.355   1.386
  473SOL    HW2 3535   5.771   2.418   1.256
  473SOL     MW 3536   5.754   2.379   1.333
  474SOL     OW 3537   1.558   0.512   4.046
  474SOL    HW1 3538   1.600   0.428   4.061
  474SOL    HW2 3539   1.467   0.491   4.025
  474SOL     MW 3540   1.552   0.499   4.046
  475SOL     OW 3541   3.066   3.891   5.237
  475SOL    HW1 3542   3.133   3.954   5.211
  475SOL    HW2 3543   3.005   3.942   5.291
  475SOL     MW 3544   3.066   3.906   5.240
  476SOL     OW 3545   4.891   2.891   4.202
  476SOL    HW1 3546   4.799   2.879   4.225
  476SOL    HW2 3547   4.940   2.850   4.274
  476SOL     MW 3548   4.886   2.884   4.215
  477SOL     OW 3549   0.019   2.517   1.820
  477SOL    HW1 3550  -0.069   2.518   1.782
  477SOL    HW2 3551   0.059   2.438   1.784
  477SOL     MW 3552   0.013   2.507   1.811
  478SOL     OW 3553   4.024   5.592   4.611
  478SOL    HW1 3554   4.023   5.649   4.534
  478SOL    HW2 3555   3.986   5.646   4.681
  478SOL     MW 3556   4.019   5.607   4.610
  479SOL     OW 3557   1.432   0.815   3.319
  479SOL    HW1 3558   1.421   0.770   3.236
  479SOL    HW2 3559   1.517   0.858   3.312
  479SOL     MW 3560   1.441   0.815   3.308
  480SOL     OW 3561   3.039   5.081   1.255
  480SOL    HW1 3562   3.045   4.988   1.276
  480SOL    HW2 3563   3.079   5.089   1.168
  480SOL     MW 3564   3.045   5.070   1.246
  481SOL     OW 3565   5.421   3.458   1.424
  481SOL    HW1 3566   5.337   3.502   1.434
  481SOL    HW2 3567   5.409   3.403   1.346
  481SOL     MW 3568   5.409   3.457   1.415
  482SOL     OW 3569   4.547   0.216   4.231
  482SOL    HW1 3570   4.618   0.166   4.192
  482SOL    HW2 3571   4.469   0.191   4.183
  482SOL     MW 3572   4.546   0.207   4.220
  483SOL     OW 3573   5.166   4.903   5.895
  483SOL    HW1 3574   5.099   4.971   5.898
  483SOL    HW2 3575   5.180   4.879   5.987
  483SOL     MW 3576   5.159   4.908   5.907
  484SOL     OW 3577   2.972   4.431   0.383
  484SOL    HW1 3578   2.905   4.463   0.444
  484SOL    HW2 3579   2.950   4.471   0.299
  484SOL     MW 3580   2.961   4.440   0.380
  485SOL     OW 3581   2.235   5.197   5.148
  485SOL    HW1 3582   2.251   5.105   5.131
  485SOL    HW2 3583   2.299   5.221   5.215
  485SOL     MW 3584   2.245   5.189   5.155
  486SOL     OW 3585   3.755   3.258   5.830
  486SOL    HW1 3586   3.719   3.176   5.864
  486SOL    HW2 3587   3.809   3.292   5.901
  486SOL     MW 3588   3.757   3.252   5.843
  487SOL     OW 3589   5.929   3.381   0.051
  487SOL    HW1 3590   5.983   3.309   0.084
  487SOL    HW2 3591   5.852   3.381   0.108
  487SOL     MW 3592   5.926   3.372   0.063
  488SOL     OW 3593   0.013   5.392   2.825
  488SOL    HW1 3594   0.090   5.429   2.782
  488SOL    HW2 3595   0.012   5.433   2.912
  488SOL     MW 3596   0.023   5.402   2.831
  489SOL     OW 3597   4.089   2.458   5.270
  489SOL    HW1 3598   4.030   2.498   5.334
  489SOL    HW2 3599   4.030   2.422   5.203
  489SOL     MW 3600   4.074   2.459   5.270
  490SOL     OW 3601   2.024   3.472   4.730
  490SOL    HW1 3602   2.062   3.399   4.779
  490SOL    HW2 3603   1.936   3.443   4.709
  490SOL     MW 3604   2.018   3.459   4.734
  491SOL     OW 3605   1.980   4.818   4.907
  491SOL    HW1 3606   1.895   4.793   4.943
  491SOL    HW2 3607   2.021   4.735   4.883
  491SOL     MW 3608   1.974   4.804   4.908
  492SOL     OW 3609   1.746   0.310   5.782
  492SOL    HW1 3610   1.681   0.306   5.712
  492SOL    HW2 3611   1.767   0.403   5.790
  492SOL     MW 3612   1.741   0.321   5.774
  493SOL     OW 3613   4.450   5.706   5.715
  493SOL    HW1 3614   4.394   5.685   5.790
  493SOL    HW2 3615   4.393   5.694   5.639
  493SOL     MW 3616   4.435   5.702   5.715
  494SOL     OW 3617   4.179   4.453   4.124
  494SOL    HW1 3618   4.147   4.423   4.209
  494SOL    HW2 3619   4.261   4.496   4.144
  494SOL     MW 3620   4.185   4.454   4.138
  495SOL     OW 3621   1.256   2.877   5.526
  495SOL    HW1 3622   1.304   2.932   5.464
  495SOL    HW2 3623   1.164   2.896   5.509
  495SOL     MW 3624   1.250   2.887   5.516
  496SOL     OW 3625   0.446   4.181   3.711
  496SOL    HW1 3626   0.459   4.275   3.698
  496SOL    HW2 3627   0.356   4.164   3.682
  496SOL     MW 3628   0.436   4.191   3.706
  497SOL     OW 3629   5.991   1.779   2.233
  497SOL    HW1 3630   6.067   1.730   2.267
  497SOL    HW2 3631   5.923   1.713   2.221
  497SOL     MW 3632   5.992   1.764   2.236
  498SOL     OW 3633   2.080   1.171   1.018
  498SOL    HW1 3634   2.003   1.116   1.025
  498SOL    HW2 3635   2.144   1.117   0.970
  498SOL     MW 3636   2.079   1.157   1.013
  499SOL     OW 3637   5.381   2.189   5.881
  499SOL    HW1 3638   5.314   2.133   5.842
  499SOL    HW2 3639   5.447   2.128   5.914
  499SOL     MW 3640   5.381   2.174   5.880
  500SOL     OW 3641   5.255   4.777   2.287
  500SOL    HW1 3642   5.304   4.787   2.206
  500SOL    HW2 3643   5.163   4.772   2.259
  500SOL     MW 3644   5.249   4.778   2.273
  501SOL     OW 3645   0.650   0.306   0.548
  501SOL    HW1 3646   0.725   0.278   0.496
  501SOL    HW2 3647   0.587   0.234   0.539
  501SOL     MW 3648   0.651   0.293   0.540
  502SOL     OW 3649   5.161   4.933   3.382
  502SOL    HW1 3650   5.074   4.902   3.407
  502SOL    HW2 3651   5.221   4.887   3.440
  502SOL     MW 3652   5.158   4.923   3.392
  503SOL     OW 3653   0.186   0.385   5.404
  503SOL    HW1 3654   0.226   0.384   5.317
  503SOL    HW2 3655   0.098   0.348   5.390
  503SOL     MW 3656   0.180   0.380   5.391
  504SOL     OW 3657   0.898   5.492   5.460
  504SOL    HW1 3658   0.948   5.453   5.531
  504SOL    HW2 3659   0.830   5.543   5.504
  504SOL     MW 3660   0.896   5.494   5.475
  505SOL     OW 3661   1.962   5.755   0.342
  505SOL    HW1 3662   1.958   5.834   0.286
  505SOL    HW2 3663   1.934   5.784   0.427
  505SOL     MW 3664   1.958   5.769   0.345
  506SOL     OW 3665   2.890   3.170   5.881
  506SOL    HW1 3666   2.874   3.094   5.826
  506SOL    HW2 3667   2.985   3.180   5.883
  506SOL     MW 3668   2.900   3.162   5.874
  507SOL     OW 3669   4.843   3.662   2.979
  507SOL    HW1 3670   4.819   3.735   3.036
  507SOL    HW2 3671   4.827   3.584   3.031
  507SOL     MW 3672   4.838   3.661   2.993
  508SOL     OW 3673   0.281   3.645   2.119
  508SOL    HW1 3674   0.324   3.661   2.035
  508SOL    HW2 3675   0.299   3.723   2.171
  508SOL     MW 3676   0.289   3.657   2.115
  509SOL     OW 3677   5.122   1.797   2.247
  509SOL    HW1 3678   5.120   1.860   2.319
  509SOL    HW2 3679   5.031   1.771   2.235
  509SOL     MW 3680   5.110   1.802   2.254
  510SOL     OW 3681   5.968   0.075   3.170
  510SOL    HW1 3682   5.880   0.038   3.183
  510SOL    HW2 3683   5.985   0.065   3.077
  510SOL     MW 3684   5.959   0.069   3.160
  511SOL     OW 3685   5.587   4.988   4.667
  511SOL    HW1 3686   5.614   5.053   4.602
  511SOL    HW2 3687   5.492   4.985   4.661
  511SOL     MW 3688   5.579   4.996   4.658
  512SOL     OW 3689   5.693   2.145   3.080
  512SOL    HW1 3690   5.707   2.073   3.018
  512SOL    HW2 3691   5.736   2.220   3.039
  512SOL     MW 3692   5.701   2.145   3.067
  513SOL     OW 3693   5.545   5.286   0.387
  513SOL    HW1 3694   5.630   5.286   0.343
  513SOL    HW2 3695   5.563   5.258   0.476
  513SOL     MW 3696   5.558   5.283   0.392
  514SOL     OW 3697   6.035   4.617   2.087
  514SOL    HW1 3698   5.950   4.628   2.130
  514SOL    HW2 3699   6.079   4.548   2.137
  514SOL     MW 3700   6.029   4.610   2.099
  515SOL     OW 3701   1.132   1.681   1.262
  515SOL    HW1 3702   1.205   1.626   1.236
  515SOL    HW2 3703   1.063   1.619   1.286
  515SOL     MW 3704   1.132   1.666   1.262
  516SOL     OW 3705   4.275   0.990   0.793
  516SOL    HW1 3706   4.183   0.962   0.799
  516SOL    HW2 3707   4.296   0.982   0.700
  516SOL     MW 3708   4.266   0.985   0.782
  517SOL     OW 3709   5.035   2.212   0.075
  517SOL    HW1 3710   5.124   2.236   0.050
  517SOL    HW2 3711   4.980   2.252   0.008
  517SOL     MW 3712   5.039   2.220   0.065
  518SOL     OW 3713   3.758   5.862   2.834
  518SOL    HW1 3714   3.765   5.953   2.808
  518SOL    HW2 3715   3.836   5.820   2.798
  518SOL     MW 3716   3.769   5.868   2.826
  519SOL     OW 3717   4.650   1.191   0.359
  519SOL    HW1 3718   4.645   1.232   0.446
  519SOL    HW2 3719   4.558   1.179   0.333
  519SOL     MW 3720   4.637   1.195   0.367
  520SOL     OW 3721   1.677   1.499   4.054
  520SOL    HW1 3722   1.722   1.419   4.027
  520SOL    HW2 3723   1.594   1.468   4.090
  520SOL     MW 3724   1.672   1.484   4.055
  521SOL     OW 3725   4.106   0.978   0.240
  521SOL    HW1 3726   4.027   0.972   0.294
  521SOL    HW2 3727   4.081   0.941   0.156
  521SOL     MW 3728   4.093   0.972   0.236
  522SOL     OW 3729   0.785   3.267   4.321
  522SOL    HW1 3730   0.746   3.343   4.277
  522SOL    HW2 3731   0.878   3.272   4.298
  522SOL     MW 3732   0.792   3.278   4.313
  523SOL     OW 3733   4.887   4.486   3.774
  523SOL    HW1 3734   4.924   4.511   3.689
  523SOL    HW2 3735   4.831   4.411   3.754
  523SOL     MW 3736   4.885   4.479   3.761
  524SOL     OW 3737   5.797   1.206   5.667
  524SOL    HW1 3738   5.732   1.164   5.724
  524SOL    HW2 3739   5.857   1.135   5.645
  524SOL     MW 3740   5.796   1.191   5.672
  525SOL     OW 3741   0.256   5.035   4.182
  525SOL    HW1 3742   0.253   5.103   4.114
  525SOL    HW2 3743   0.342   4.993   4.169
  525SOL     MW 3744   0.267   5.038   4.171
  526SOL     OW 3745   5.204   0.846   1.013
  526SOL    HW1 3746   5.215   0.751   1.008
  526SOL    HW2 3747   5.289   0.882   0.988
  526SOL     MW 3748   5.216   0.839   1.009
  527SOL     OW 3749   1.905   4.896   4.098
  527SOL    HW1 3750   1.997   4.876   4.114
  527SOL    HW2 3751   1.905   4.978   4.050
  527SOL     MW 3752   1.917   4.904   4.094
  528SOL     OW 3753   2.684   5.234   2.847
  528SOL    HW1 3754   2.679   5.139   2.850
  528SOL    HW2 3755   2.777   5.254   2.855
  528SOL     MW 3756   2.695   5.225   2.849
  529SOL     OW 3757   5.695   2.835   1.435
  529SOL    HW1 3758   5.615   2.883   1.457
  529SOL    HW2 3759   5.761   2.903   1.424
  529SOL     MW 3760   5.693   2.850   1.436
  530SOL     OW 3761   4.997   2.953   0.509
  530SOL    HW1 3762   4.976   3.039   0.543
  530SOL    HW2 3763   4.920   2.926   0.460
  530SOL     MW 3764   4.985   2.960   0.508
  531SOL     OW 3765   1.252   1.845   5.375
  531SOL    HW1 3766   1.326   1.900   5.349
  531SOL    HW2 3767   1.175   1.894   5.346
  531SOL     MW 3768   1.251   1.858   5.368
  532SOL     OW 3769   0.595   4.030   5.197
  532SOL    HW1 3770   0.627   3.964   5.136
  532SOL    HW2 3771   0.506   4.001   5.220
  532SOL     MW 3772   0.588   4.018   5.192
  533SOL     OW 3773   3.841   3.972   0.811
  533SOL    HW1 3774   3.862   4.055   0.769
  533SOL    HW2 3775   3.911   3.913   0.785
  533SOL     MW 3776   3.853   3.975   0.803
  534SOL     OW 3777   5.351   3.739   2.725
  534SOL    HW1 3778   5.330   3.645   2.730
  534SOL    HW2 3779   5.285   3.781   2.780
  534SOL     MW 3780   5.340   3.732   2.732
  535SOL     OW 3781   6.080   1.490   5.516
  535SOL    HW1 3782   6.032   1.538   5.584
  535SOL    HW2 3783   6.017   1.424   5.485
  535SOL     MW 3784   6.065   1.488   5.521
  536SOL     OW 3785   5.360   4.466   2.254
  536SOL    HW1 3786   5.273   4.452   2.290
  536SOL    HW2 3787   5.399   4.532   2.311
  536SOL     MW 3788   5.354   4.473   2.266
  537SOL     OW 3789   2.300   3.175   0.447
  537SOL    HW1 3790   2.379   3.128   0.473
  537SOL    HW2 3791   2.330   3.239   0.381
  537SOL     MW 3792   2.314   3.177   0.441
  538SOL     OW 3793   3.193   2.622   4.920
  538SOL    HW1 3794   3.227   2.712   4.912
  538SOL    HW2 3795   3.099   2.630   4.904
  538SOL     MW 3796   3.186   2.635   4.917
  539SOL     OW 3797   4.852   3.059   3.977
  539SOL    HW1 3798   4.853   2.996   4.049
  539SOL    HW2 3799   4.930   3.038   3.925
  539SOL     MW 3800   4.862   3.049   3.980
  540SOL     OW 3801   4.422   2.909   1.512
  540SOL    HW1 3802   4.498   2.861   1.546
  540SOL    HW2 3803   4.392   2.857   1.438
  540SOL     MW 3804   4.428   2.897   1.507
  541SOL     OW 3805   2.828   0.873   1.248
  541SOL    HW1 3806   2.769   0.852   1.176
  541SOL    HW2 3807   2.887   0.798   1.254
  541SOL     MW 3808   2.828   0.861   1.240
  542SOL     OW 3809   3.958   4.805   0.068
  542SOL    HW1 3810   3.961   4.839  -0.021
  542SOL    HW2 3811   3.871   4.830   0.100
  542SOL     MW 3812   3.947   4.812   0.061
  543SOL     OW 3813   0.434   4.424   6.013
  543SOL    HW1 3814   0.477   4.465   6.088
  543SOL    HW2 3815   0.499   4.430   5.942
  543SOL     MW 3816   0.448   4.430   6.013
  544SOL     OW 3817   1.026   2.339   4.275
  544SOL    HW1 3818   1.117   2.366   4.284
  544SOL    HW2 3819   1.014   2.272   4.343
  544SOL     MW 3820   1.036   2.334   4.285
  545SOL     OW 3821   0.138   3.921   2.743
  545SOL    HW1 3822   0.190   3.848   2.709
  545SOL    HW2 3823   0.136   3.985   2.672
  545SOL     MW 3824   0.145   3.920   2.730
  546SOL     OW 3825   3.785   5.340   5.423
  546SOL    HW1 3826   3.695   5.309   5.430
  546SOL    HW2 3827   3.781   5.432   5.449
  546SOL     MW 3828   3.773   5.348   5.427
  547SOL     OW 3829   5.503   3.223   4.041
  547SOL    HW1 3830   5.551   3.301   4.068
  547SOL    HW2 3831   5.544   3.151   4.089
  547SOL     MW 3832   5.514   3.223   4.051
  548SOL     OW 3833   1.233   2.444   0.121
  548SOL    HW1 3834   1.270   2.484   0.042
  548SOL    HW2 3835   1.209   2.355   0.094
  548SOL     MW 3836   1.234   2.438   0.107
  549SOL     OW 3837   2.587   1.435   2.360
  549SOL    HW1 3838   2.640   1.515   2.363
  549SOL    HW2 3839   2.509   1.456   2.411
  549SOL     MW 3840   2.584   1.448   2.367
  550SOL     OW 3841   4.316   0.219   4.093
  550SOL    HW1 3842   4.327   0.141   4.039
  550SOL    HW2 3843   4.349   0.291   4.039
  550SOL     MW 3844   4.322   0.218   4.079
  551SOL     OW 3845   6.032   0.835   0.005
  551SOL    HW1 3846   6.104   0.851  -0.056
  551SOL    HW2 3847   5.989   0.756  -0.029
  551SOL     MW 3848   6.036   0.827  -0.007
  552SOL     OW 3849   3.360   1.187   4.157
  552SOL    HW1 3850   3.407   1.247   4.098
  552SOL    HW2 3851   3.430   1.141   4.204
  552SOL     MW 3852   3.375   1.189   4.156
  553SOL     OW 3853   3.352   5.408   1.249
  553SOL    HW1 3854   3.378   5.392   1.159
  553SOL    HW2 3855   3.431   5.391   1.301
  553SOL     MW 3856   3.365   5.403   1.244
  554SOL     OW 3857   2.111   4.704   0.551
  554SOL    HW1 3858   2.168   4.639   0.594
  554SOL    HW2 3859   2.126   4.691   0.457
  554SOL     MW 3860   2.120   4.694   0.545
  555SOL     OW 3861   4.536   3.845   4.943
  555SOL    HW1 3862   4.460   3.813   4.896
  555SOL    HW2 3863   4.545   3.785   5.018
  555SOL     MW 3864   4.527   3.833   4.947
  556SOL     OW 3865   6.039   1.911   4.149
  556SOL    HW1 3866   6.010   1.917   4.058
  556SOL    HW2 3867   6.088   1.993   4.164
  556SOL     MW 3868   6.042   1.923   4.140
  557SOL     OW 3869   1.720   0.843   3.400
  557SOL    HW1 3870   1.738   0.766   3.346
  557SOL    HW2 3871   1.691   0.910   3.338
  557SOL     MW 3872   1.718   0.842   3.385
  558SOL     OW 3873   3.004   5.630   4.902
  558SOL    HW1 3874   2.998   5.672   4.989
  558SOL    HW2 3875   3.039   5.699   4.846
  558SOL     MW 3876   3.007   5.644   4.906
  559SOL     OW 3877   1.849   5.490   2.060
  559SOL    HW1 3878   1.933   5.472   2.017
  559SOL    HW2 3879   1.783   5.471   1.993
  559SOL     MW 3880   1.851   5.485   2.046
  560SOL     OW 3881   4.819   0.755   3.485
  560SOL    HW1 3882   4.889   0.690   3.477
  560SOL    HW2 3883   4.791   0.750   3.576
  560SOL     MW 3884   4.824   0.746   3.495
  561SOL     OW 3885   3.210   4.452   2.193
  561SOL    HW1 3886   3.268   4.514   2.237
  561SOL    HW2 3887   3.242   4.366   2.220
  561SOL     MW 3888   3.221   4.449   2.202
  562SOL     OW 3889   0.348   4.932   2.643
  562SOL    HW1 3890   0.423   4.974   2.686
  562SOL    HW2 3891   0.311   5.000   2.587
  562SOL     MW 3892   0.353   4.946   2.641
  563SOL     OW 3893   1.648   2.364   4.797
  563SOL    HW1 3894   1.623   2.412   4.875
  563SOL    HW2 3895   1.744   2.372   4.794
  563SOL     MW 3896   1.657   2.371   4.806
  564SOL     OW 3897   2.317   3.138   1.117
  564SOL    HW1 3898   2.342   3.189   1.040
  564SOL    HW2 3899   2.301   3.050   1.083
  564SOL     MW 3900   2.318   3.133   1.103
  565SOL     OW 3901   5.514   3.349   4.329
  565SOL    HW1 3902   5.506   3.257   4.354
  565SOL    HW2 3903   5.471   3.396   4.400
  565SOL     MW 3904   5.508   3.343   4.341
  566SOL     OW 3905   1.200   1.509   5.204
  566SOL    HW1 3906   1.270   1.454   5.239
  566SOL    HW2 3907   1.144   1.527   5.279
  566SOL     MW 3908   1.202   1.504   5.218
  567SOL     OW 3909   1.032   1.520   4.309
  567SOL    HW1 3910   1.074   1.500   4.226
  567SOL    HW2 3911   1.084   1.471   4.373
  567SOL     MW 3912   1.044   1.511   4.307
  568SOL     OW 3913   5.962   5.397   3.177
  568SOL    HW1 3914   5.989   5.321   3.125
  568SOL    HW2 3915   5.867   5.387   3.185
  568SOL     MW 3916   5.953   5.386   3.171
  569SOL     OW 3917   2.243   1.217   5.320
  569SOL    HW1 3918   2.304   1.145   5.328
  569SOL    HW2 3919   2.184   1.208   5.395
  569SOL     MW 3920   2.243   1.207   5.331
  570SOL     OW 3921   1.158   1.891   2.239
  570SOL    HW1 3922   1.101   1.819   2.264
  570SOL    HW2 3923   1.103   1.969   2.250
  570SOL     MW 3924   1.144   1.892   2.244
  571SOL     OW 3925   5.012   2.215   0.765
  571SOL    HW1 3926   5.023   2.293   0.709
  571SOL    HW2 3927   5.018   2.141   0.704
  571SOL     MW 3928   5.014   2.216   0.750
  572SOL     OW 3929   0.653   3.036   0.784
  572SOL    HW1 3930   0.670   3.015   0.692
  572SOL    HW2 3931   0.582   2.979   0.809
  572SOL     MW 3932   0.646   3.026   0.775
  573SOL     OW 3933   5.472   1.781   5.397
  573SOL    HW1 3934   5.543   1.782   5.462
  573SOL    HW2 3935   5.504   1.838   5.327
  573SOL     MW 3936   5.486   1.788   5.397
  574SOL     OW 3937   1.770   3.994   2.161
  574SOL    HW1 3938   1.757   4.088   2.173
  574SOL    HW2 3939   1.809   3.985   2.074
  574SOL     MW 3940   1.773   4.005   2.152
  575SOL     OW 3941   5.813   5.949   0.716
  575SOL    HW1 3942   5.871   6.021   0.691
  575SOL    HW2 3943   5.849   5.872   0.673
  575SOL     MW 3944   5.825   5.949   0.707
  576SOL     OW 3945   0.382   2.726   1.150
  576SOL    HW1 3946   0.408   2.784   1.221
  576SOL    HW2 3947   0.299   2.688   1.179
  576SOL     MW 3948   0.375   2.728   1.163
  577SOL     OW 3949   2.195   2.317   4.362
  577SOL    HW1 3950   2.285   2.350   4.352
  577SOL    HW2 3951   2.165   2.304   4.272
  577SOL     MW 3952   2.203   2.320   4.349
  578SOL     OW 3953   1.220   5.144   3.410
  578SOL    HW1 3954   1.258   5.218   3.458
  578SOL    HW2 3955   1.187   5.086   3.478
  578SOL     MW 3956   1.221   5.146   3.425
  579SOL     OW 3957   2.864   3.565   5.257
  579SOL    HW1 3958   2.771   3.583   5.246
  579SOL    HW2 3959   2.869   3.510   5.335
  579SOL     MW 3960   2.853   3.561   5.265
  580SOL     OW 3961   6.075   0.835   1.190
  580SOL    HW1 3962   6.011   0.904   1.208
  580SOL    HW2 3963   6.034   0.755   1.222
  580SOL     MW 3964   6.062   0.834   1.196
  581SOL     OW 3965   2.436   2.248   5.333
  581SOL    HW1 3966   2.471   2.159   5.330
  581SOL    HW2 3967   2.437   2.277   5.242
  581SOL     MW 3968   2.441   2.240   5.321
  582SOL     OW 3969   2.265   1.245   4.650
  582SOL    HW1 3970   2.308   1.176   4.700
  582SOL    HW2 3971   2.336   1.290   4.605
  582SOL     MW 3972   2.279   1.242   4.651
  583SOL     OW 3973   2.645   3.774   4.875
  583SOL    HW1 3974   2.639   3.830   4.798
  583SOL    HW2 3975   2.731   3.732   4.869
  583SOL     MW 3976   2.655   3.776   4.865
  584SOL     OW 3977   0.455   5.717   2.560
  584SOL    HW1 3978   0.524   5.669   2.513
  584SOL    HW2 3979   0.412   5.650   2.613
  584SOL     MW 3980   0.459   5.702   2.561
  585SOL     OW 3981   3.159   2.353   1.167
  585SOL    HW1 3982   3.118   2.268   1.151
  585SOL    HW2 3983   3.208   2.371   1.086
  585SOL     MW 3984   3.160   2.344   1.154
  586SOL     OW 3985   4.043   0.578   2.111
  586SOL    HW1 3986   4.036   0.656   2.167
  586SOL    HW2 3987   3.982   0.595   2.039
  586SOL     MW 3988   4.034   0.590   2.109
  587SOL     OW 3989   5.107   2.943   3.931
  587SOL    HW1 3990   5.161   2.950   4.009
  587SOL    HW2 3991   5.161   2.980   3.861
  587SOL     MW 3992   5.121   2.949   3.932
  588SOL     OW 3993   4.967   5.949   2.573
  588SOL    HW1 3994   5.038   5.931   2.634
  588SOL    HW2 3995   4.964   6.045   2.567
  588SOL     MW 3996   4.976   5.959   2.580
  589SOL     OW 3997   4.432   2.108   5.085
  589SOL    HW1 3998   4.441   2.151   5.170
  589SOL    HW2 3999   4.485   2.160   5.025
  589SOL     MW 4000   4.440   2.120   5.088
  590SOL     OW 4001   5.240   5.286   0.393
  590SOL    HW1 4002   5.330   5.317   0.385
  590SOL    HW2 4003   5.248   5.191   0.399
  590SOL     MW 4004   5.252   5.278   0.393
  591SOL     OW 4005   0.978   2.033   2.544
  591SOL    HW1 4006   0.907   2.065   2.600
  591SOL    HW2 4007   0.954   2.064   2.456
  591SOL     MW 4008   0.966   2.041   2.540
  592SOL     OW 4009   5.168   0.700   2.920
  592SOL    HW1 4010   5.129   0.618   2.889
  592SOL    HW2 4011   5.249   0.708   2.870
  592SOL     MW 4012   5.173   0.690   2.910
  593SOL     OW 4013   0.246   1.407   3.634
  593SOL    HW1 4014   0.178   1.342   3.647
  593SOL    HW2 4015   0.327   1.356   3.625
  593SOL     MW 4016   0.248   1.392   3.635
  594SOL     OW 4017   0.672   4.905   5.140
  594SOL    HW1 4018   0.633   4.988   5.112
  594SOL    HW2 4019   0.607   4.868   5.200
  594SOL     MW 4020   0.659   4.911   5.144
  595SOL     OW 4021   5.073   5.558   5.718
  595SOL    HW1 4022   5.031   5.560   5.804
  595SOL    HW2 4023   5.161   5.593   5.734
  595SOL     MW 4024   5.079   5.563   5.731
  596SOL     OW 4025   4.010   2.863   1.505
  596SOL    HW1 4026   4.025   2.769   1.512
  596SOL    HW2 4027   4.020   2.896   1.594
  596SOL     MW 4028   4.013   2.855   1.517
  597SOL     OW 4029   2.683   3.879   4.614
  597SOL    HW1 4030   2.623   3.813   4.578
  597SOL    HW2 4031   2.769   3.856   4.579
  597SOL     MW 4032   2.686   3.868   4.605
  598SOL     OW 4033   4.141   5.515   1.544
  598SOL    HW1 4034   4.203   5.580   1.512
  598SOL    HW2 4035   4.099   5.557   1.619
  598SOL     MW 4036   4.143   5.529   1.549
  599SOL     OW 4037   3.178   3.951   1.169
  599SOL    HW1 4038   3.213   3.955   1.080
  599SOL    HW2 4039   3.249   3.983   1.224
  599SOL     MW 4040   3.191   3.955   1.164
  600SOL     OW 4041   0.812   4.662   4.129
  600SOL    HW1 4042   0.802   4.588   4.188
  600SOL    HW2 4043   0.890   4.708   4.160
  600SOL     MW 4044   0.820   4.658   4.140
  601SOL     OW 4045   3.877   0.239   1.893
  601SOL    HW1 4046   3.935   0.179   1.941
  601SOL    HW2 4047   3.927   0.262   1.815
  601SOL     MW 4048   3.891   0.234   1.889
  602SOL     OW 4049   0.924   3.536   3.258
  602SOL    HW1 4050   0.855   3.510   3.319
  602SOL    HW2 4051   0.886   3.520   3.171
  602SOL     MW 4052   0.910   3.531   3.255
  603SOL     OW 4053   3.671   4.138   0.450
  603SOL    HW1 4054   3.648   4.231   0.439
  603SOL    HW2 4055   3.766   4.137   0.456
  603SOL     MW 4056   3.680   4.150   0.450
  604SOL     OW 4057   4.705   4.314   1.715
  604SOL    HW1 4058   4.707   4.410   1.716
  604SOL    HW2 4059   4.796   4.288   1.699
  604SOL     MW 4060   4.717   4.323   1.713
  605SOL     OW 4061   0.220   0.624   0.049
  605SOL    HW1 4062   0.238   0.663   0.135
  605SOL    HW2 4063   0.213   0.530   0.067
  605SOL     MW 4064   0.221   0.617   0.062
  606SOL     OW 4065   5.393   3.143   4.562
  606SOL    HW1 4066   5.301   3.147   4.537
  606SOL    HW2 4067   5.414   3.050   4.564
  606SOL     MW 4068   5.384   3.132   4.559
  607SOL     OW 4069   4.868   2.388   0.497
  607SOL    HW1 4070   4.780   2.424   0.492
  607SOL    HW2 4071   4.902   2.395   0.408
  607SOL     MW 4072   4.861   2.394   0.485
  608SOL     OW 4073   6.002   4.199   0.579
  608SOL    HW1 4074   6.034   4.280   0.619
  608SOL    HW2 4075   6.063   4.132   0.608
  608SOL     MW 4076   6.014   4.201   0.588
  609SOL     OW 4077   3.025   2.858   0.309
  609SOL    HW1 4078   2.983   2.860   0.223
  609SOL    HW2 4079   3.063   2.771   0.315
  609SOL     MW 4080   3.024   2.847   0.299
  610SOL     OW 4081   0.444   4.124   4.733
  610SOL    HW1 4082   0.412   4.163   4.814
  610SOL    HW2 4083   0.451   4.031   4.751
  610SOL     MW 4084   0.441   4.117   4.745
  611SOL     OW 4085   3.789   2.787   6.050
  611SOL    HW1 4086   3.880   2.765   6.027
  611SOL    HW2 4087   3.771   2.734   6.128
  611SOL     MW 4088   3.799   2.778   6.057
  612SOL     OW 4089   1.320   0.103   4.194
  612SOL    HW1 4090   1.350   0.153   4.118
  612SOL    HW2 4091   1.342   0.012   4.173
  612SOL     MW 4092   1.326   0.098   4.181
  613SOL     OW 4093   3.406   5.948   5.674
  613SOL    HW1 4094   3.412   5.862   5.632
  613SOL    HW2 4095   3.328   5.942   5.730
  613SOL     MW 4096   3.397   5.936   5.676
  614SOL     OW 4097   4.075   2.588   1.505
  614SOL    HW1 4098   4.168   2.575   1.489
  614SOL    HW2 4099   4.054   2.527   1.576
  614SOL     MW 4100   4.084   2.578   1.512
  615SOL     OW 4101   3.879   5.987   1.825
  615SOL    HW1 4102   3.808   6.032   1.871
  615SOL    HW2 4103   3.926   6.057   1.780
  615SOL     MW 4104   3.876   6.002   1.825
  616SOL     OW 4105   4.419   0.858   1.670
  616SOL    HW1 4106   4.468   0.908   1.736
  616SOL    HW2 4107   4.348   0.817   1.719
  616SOL     MW 4108   4.417   0.859   1.685
  617SOL     OW 4109   3.282   2.884   4.909
  617SOL    HW1 4110   3.362   2.913   4.953
  617SOL    HW2 4111   3.213   2.941   4.944
  617SOL     MW 4112   3.283   2.895   4.919
  618SOL     OW 4113   2.783   3.401   5.441
  618SOL    HW1 4114   2.702   3.385   5.488
  618SOL    HW2 4115   2.832   3.319   5.450
  618SOL     MW 4116   2.779   3.388   5.448
  619SOL     OW 4117   5.830   0.297   4.791
  619SOL    HW1 4118   5.736   0.306   4.776
  619SOL    HW2 4119   5.837   0.268   4.882
  619SOL     MW 4120   5.819   0.295   4.801
  620SOL     OW 4121   5.969   0.989   0.463
  620SOL    HW1 4122   5.937   1.058   0.405
  620SOL    HW2 4123   6.009   0.924   0.405
  620SOL     MW 4124   5.970   0.989   0.448
  621SOL     OW 4125   4.654   3.911   0.536
  621SOL    HW1 4126   4.746   3.885   0.531
  621SOL    HW2 4127   4.629   3.931   0.446
  621SOL     MW 4128   4.662   3.910   0.524
  622SOL     OW 4129   1.237   5.527   5.637
  622SOL    HW1 4130   1.206   5.593   5.575
  622SOL    HW2 4131   1.310   5.570   5.682
  622SOL     MW 4132   1.243   5.541   5.634
  623SOL     OW 4133   3.664   6.095   1.945
  623SOL    HW1 4134   3.593   6.158   1.931
  623SOL    HW2 4135   3.620   6.014   1.970
  623SOL     MW 4136   3.650   6.092   1.947
  624SOL     OW 4137   3.531   1.333   4.005
  624SOL    HW1 4138   3.611   1.290   4.036
  624SOL    HW2 4139   3.562   1.411   3.959
  624SOL     MW 4140   3.546   1.338   4.003
  625SOL     OW 4141   3.295   5.732   0.207
  625SOL    HW1 4142   3.230   5.673   0.169
  625SOL    HW2 4143   3.374   5.679   0.218
  625SOL     MW 4144   3.297   5.718   0.204
  626SOL     OW 4145   1.725   4.130   5.049
  626SOL    HW1 4146   1.725   4.220   5.079
  626SOL    HW2 4147   1.769   4.081   5.118
  626SOL     MW 4148   1.731   4.135   5.062
  627SOL     OW 4149   2.273   0.356   1.251
  627SOL    HW1 4150   2.331   0.390   1.183
  627SOL    HW2 4151   2.312   0.386   1.333
  627SOL     MW 4152   2.286   0.364   1.253
  628SOL     OW 4153   3.926   2.222   5.490
  628SOL    HW1 4154   3.955   2.236   5.580
  628SOL    HW2 4155   3.996   2.172   5.450
  628SOL     MW 4156   3.938   2.218   5.496
  629SOL     OW 4157   3.943   4.674   1.909
  629SOL    HW1 4158   3.897   4.728   1.845
  629SOL    HW2 4159   4.036   4.694   1.895
  629SOL     MW 4160   3.949   4.683   1.899
  630SOL     OW 4161   1.604   5.255   5.348
  630SOL    HW1 4162   1.514   5.223   5.348
  630SOL    HW2 4163   1.608   5.314   5.423
  630SOL     MW 4164   1.593   5.258   5.358
  631SOL     OW 4165   3.695   1.354   5.559
  631SOL    HW1 4166   3.666   1.327   5.471
  631SOL    HW2 4167   3.784   1.321   5.565
  631SOL     MW 4168   3.703   1.346   5.548
  632SOL     OW 4169   2.466   5.979   0.641
  632SOL    HW1 4170   2.396   6.045   0.635
  632SOL    HW2 4171   2.522   5.997   0.565
  632SOL     MW 4172   2.464   5.990   0.631
  633SOL     OW 4173   5.705   3.931   4.977
  633SOL    HW1 4174   5.774   3.868   4.996
  633SOL    HW2 4175   5.741   4.015   5.004
  633SOL     MW 4176   5.718   3.934   4.983
  634SOL     OW 4177   1.215   3.266   4.010
  634SOL    HW1 4178   1.231   3.173   3.993
  634SOL    HW2 4179   1.133   3.284   3.965
  634SOL     MW 4180   1.207   3.256   4.002
  635SOL     OW 4181   5.626   3.833   3.794
  635SOL    HW1 4182   5.687   3.821   3.721
  635SOL    HW2 4183   5.663   3.906   3.844
  635SOL     MW 4184   5.639   3.841   3.791
  636SOL     OW 4185   2.167   0.746   2.485
  636SOL    HW1 4186   2.168   0.834   2.522
  636SOL    HW2 4187   2.260   0.724   2.472
  636SOL     MW 4188   2.179   0.754   2.488
  637SOL     OW 4189   4.551   1.417   2.692
  637SOL    HW1 4190   4.572   1.448   2.603
  637SOL    HW2 4191   4.580   1.326   2.693
  637SOL     MW 4192   4.558   1.410   2.680
  638SOL     OW 4193   2.234   4.668   0.103
  638SOL    HW1 4194   2.290   4.626   0.037
  638SOL    HW2 4195   2.295   4.708   0.165
  638SOL     MW 4196   2.249   4.668   0.103
  639SOL     OW 4197   1.719   0.065   0.833
  639SOL    HW1 4198   1.719   0.022   0.747
  639SOL    HW2 4199   1.808   0.054   0.866
  639SOL     MW 4200   1.730   0.058   0.826
  640SOL     OW 4201   0.117   3.307   3.610
  640SOL    HW1 4202   0.111   3.378   3.545
  640SOL    HW2 4203   0.133   3.352   3.693
  640SOL     MW 4204   0.119   3.322   3.612
  641SOL     OW 4205   3.300   3.594   0.592
  641SOL    HW1 4206   3.281   3.625   0.680
  641SOL    HW2 4207   3.227   3.625   0.539
  641SOL     MW 4208   3.288   3.602   0.597
  642SOL     OW 4209   4.783   0.907   3.048
  642SOL    HW1 4210   4.777   0.833   3.109
  642SOL    HW2 4211   4.877   0.912   3.027
  642SOL     MW 4212   4.794   0.898   3.053
  643SOL     OW 4213   1.456   5.066   1.057
  643SOL    HW1 4214   1.509   5.146   1.058
  643SOL    HW2 4215   1.520   4.995   1.055
  643SOL     MW 4216   1.471   5.067   1.057
  644SOL     OW 4217   2.708   4.278   0.947
  644SOL    HW1 4218   2.615   4.270   0.964
  644SOL    HW2 4219   2.725   4.219   0.874
  644SOL     MW 4220   2.699   4.270   0.940
  645SOL     OW 4221   1.251   0.890   0.884
  645SOL    HW1 4222   1.209   0.921   0.965
  645SOL    HW2 4223   1.312   0.959   0.861
  645SOL     MW 4224   1.254   0.903   0.891
  646SOL     OW 4225   4.611   5.873   1.263
  646SOL    HW1 4226   4.528   5.909   1.233
  646SOL    HW2 4227   4.672   5.947   1.258
  646SOL     MW 4228   4.608   5.887   1.258
  647SOL     OW 4229   4.730   4.587   5.520
  647SOL    HW1 4230   4.813   4.635   5.514
  647SOL    HW2 4231   4.728   4.533   5.441
  647SOL     MW 4232   4.741   4.586   5.509
  648SOL     OW 4233   4.990   4.468   5.018
  648SOL    HW1 4234   4.930   4.541   5.003
  648SOL    HW2 4235   5.035   4.456   4.934
  648SOL     MW 4236   4.988   4.476   5.005
  649SOL     OW 4237   5.659   0.870   4.141
  649SOL    HW1 4238   5.664   0.790   4.192
  649SOL    HW2 4239   5.632   0.841   4.054
  649SOL     MW 4240   5.656   0.856   4.136
  650SOL     OW 4241   0.067   2.649   2.994
  650SOL    HW1 4242   0.059   2.738   2.961
  650SOL    HW2 4243  -0.023   2.623   3.016
  650SOL     MW 4244   0.055   2.657   2.993
  651SOL     OW 4245   0.203   0.238   0.210
  651SOL    HW1 4246   0.191   0.206   0.300
  651SOL    HW2 4247   0.114   0.241   0.174
  651SOL     MW 4248   0.190   0.235   0.217
  652SOL     OW 4249   0.188   3.322   2.990
  652SOL    HW1 4250   0.114   3.291   3.042
  652SOL    HW2 4251   0.183   3.417   2.996
  652SOL     MW 4252   0.178   3.330   2.997
  653SOL     OW 4253   5.145   1.682   1.187
  653SOL    HW1 4254   5.163   1.627   1.110
  653SOL    HW2 4255   5.073   1.738   1.159
  653SOL     MW 4256   5.138   1.682   1.173
  654SOL     OW 4257   2.255   4.462   4.140
  654SOL    HW1 4258   2.246   4.423   4.053
  654SOL    HW2 4259   2.172   4.506   4.155
  654SOL     MW 4260   2.244   4.462   4.131
  655SOL     OW 4261   5.147   3.954   3.933
  655SOL    HW1 4262   5.068   3.922   3.975
  655SOL    HW2 4263   5.122   3.970   3.842
  655SOL     MW 4264   5.134   3.952   3.927
  656SOL     OW 4265   3.091   5.877   3.125
  656SOL    HW1 4266   3.158   5.940   3.152
  656SOL    HW2 4267   3.065   5.833   3.206
  656SOL     MW 4268   3.097   5.879   3.139
  657SOL     OW 4269   1.945   5.881   3.207
  657SOL    HW1 4270   1.966   5.843   3.292
  657SOL    HW2 4271   1.856   5.849   3.188
  657SOL     MW 4272   1.936   5.872   3.215
  658SOL     OW 4273   4.135   2.192   4.133
  658SOL    HW1 4274   4.050   2.150   4.127
  658SOL    HW2 4275   4.187   2.152   4.063
  658SOL     MW 4276   4.131   2.182   4.123
  659SOL     OW 4277   5.528   1.352   2.798
  659SOL    HW1 4278   5.615   1.328   2.767
  659SOL    HW2 4279   5.485   1.392   2.722
  659SOL     MW 4280   5.533   1.354   2.784
  660SOL     OW 4281   0.741   2.608   1.290
  660SOL    HW1 4282   0.727   2.626   1.383
  660SOL    HW2 4283   0.666   2.554   1.264
  660SOL     MW 4284   0.730   2.603   1.298
  661SOL     OW 4285   4.073   0.674   3.584
  661SOL    HW1 4286   4.115   0.588   3.587
  661SOL    HW2 4287   4.025   0.675   3.501
  661SOL     MW 4288   4.072   0.663   3.574
  662SOL     OW 4289   0.460   4.302   2.005
  662SOL    HW1 4290   0.425   4.377   2.054
  662SOL    HW2 4291   0.525   4.341   1.946
  662SOL     MW 4292   0.464   4.317   2.004
  663SOL     OW 4293   5.617   3.701   1.666
  663SOL    HW1 4294   5.623   3.609   1.688
  663SOL    HW2 4295   5.602   3.702   1.571
  663SOL     MW 4296   5.616   3.690   1.656
  664SOL     OW 4297   4.612   0.153   1.051
  664SOL    HW1 4298   4.638   0.116   0.966
  664SOL    HW2 4299   4.669   0.228   1.063
  664SOL     MW 4300   4.623   0.158   1.042
  665SOL     OW 4301   3.469   1.363   1.520
  665SOL    HW1 4302   3.544   1.304   1.522
  665SOL    HW2 4303   3.479   1.412   1.438
  665SOL     MW 4304   3.480   1.362   1.510
  666SOL     OW 4305   3.240   0.350   3.513
  666SOL    HW1 4306   3.292   0.392   3.582
  666SOL    HW2 4307   3.192   0.422   3.473
  666SOL     MW 4308   3.241   0.365   3.517
  667SOL     OW 4309   3.127   5.313   3.393
  667SOL    HW1 4310   3.186   5.290   3.465
  667SOL    HW2 4311   3.046   5.340   3.435
  667SOL     MW 4312   3.124   5.314   3.408
  668SOL     OW 4313   0.898   5.259   2.113
  668SOL    HW1 4314   0.988   5.235   2.136
  668SOL    HW2 4315   0.904   5.291   2.023
  668SOL     MW 4316   0.910   5.260   2.104
  669SOL     OW 4317   4.977   1.938   1.962
  669SOL    HW1 4318   5.004   1.935   2.054
  669SOL    HW2 4319   5.041   1.883   1.917
  669SOL     MW 4320   4.989   1.930   1.968
  670SOL     OW 4321   3.883   1.483   2.001
  670SOL    HW1 4322   3.976   1.496   2.020
  670SOL    HW2 4323   3.846   1.571   2.002
  670SOL     MW 4324   3.890   1.496   2.003
  671SOL     OW 4325   4.215   3.684   5.764
  671SOL    HW1 4326   4.230   3.594   5.792
  671SOL    HW2 4327   4.283   3.735   5.808
  671SOL     MW 4328   4.225   3.679   5.774
  672SOL     OW 4329   0.174   3.378   5.779
  672SOL    HW1 4330   0.088   3.377   5.821
  672SOL    HW2 4331   0.155   3.385   5.686
  672SOL     MW 4332   0.160   3.379   5.773
  673SOL     OW 4333   3.784   1.462   0.263
  673SOL    HW1 4334   3.870   1.420   0.252
  673SOL    HW2 4335   3.721   1.396   0.236
  673SOL     MW 4336   3.787   1.448   0.258
  674SOL     OW 4337   0.374   1.838   5.744
  674SOL    HW1 4338   0.468   1.837   5.729
  674SOL    HW2 4339   0.338   1.781   5.676
  674SOL     MW 4340   0.381   1.830   5.734
  675SOL     OW 4341   5.836   4.655   2.249
  675SOL    HW1 4342   5.757   4.601   2.252
  675SOL    HW2 4343   5.832   4.708   2.329
  675SOL     MW 4344   5.825   4.655   2.260
  676SOL     OW 4345   4.636   5.880   4.051
  676SOL    HW1 4346   4.641   5.868   3.956
  676SOL    HW2 4347   4.543   5.879   4.071
  676SOL     MW 4348   4.625   5.879   4.042
  677SOL     OW 4349   0.420   2.862   0.931
  677SOL    HW1 4350   0.426   2.793   0.865
  677SOL    HW2 4351   0.395   2.816   1.012
  677SOL     MW 4352   0.417   2.847   0.933
  678SOL     OW 4353   1.439   4.826   4.563
  678SOL    HW1 4354   1.391   4.757   4.609
  678SOL    HW2 4355   1.506   4.855   4.625
  678SOL     MW 4356   1.441   4.821   4.577
  679SOL     OW 4357   1.117   3.346   3.336
  679SOL    HW1 4358   1.060   3.420   3.314
  679SOL    HW2 4359   1.061   3.269   3.323
  679SOL     MW 4360   1.102   3.346   3.331
  680SOL     OW 4361   2.066   3.521   1.659
  680SOL    HW1 4362   2.007   3.464   1.707
  680SOL    HW2 4363   2.136   3.463   1.628
  680SOL     MW 4364   2.068   3.506   1.661
  681SOL     OW 4365   1.868   1.131   5.997
  681SOL    HW1 4366   1.930   1.176   6.054
  681SOL    HW2 4367   1.866   1.183   5.917
  681SOL     MW 4368   1.876   1.144   5.994
  682SOL     OW 4369   2.259   4.811   3.508
  682SOL    HW1 4370   2.176   4.793   3.462
  682SOL    HW2 4371   2.234   4.868   3.581
  682SOL     MW 4372   2.245   4.816   3.512
  683SOL     OW 4373   2.029   0.015   3.088
  683SOL    HW1 4374   1.952   0.063   3.118
  683SOL    HW2 4375   2.009  -0.077   3.105
  683SOL     MW 4376   2.017   0.009   3.094
  684SOL     OW 4377   3.420   5.325   3.060
  684SOL    HW1 4378   3.485   5.395   3.064
  684SOL    HW2 4379   3.339   5.365   3.091
  684SOL     MW 4380   3.418   5.339   3.064
  685SOL     OW 4381   0.308   2.913   1.787
  685SOL    HW1 4382   0.363   2.850   1.832
  685SOL    HW2 4383   0.222   2.871   1.781
  685SOL     MW 4384   0.304   2.900   1.792
  686SOL     OW 4385   3.789   3.609   1.110
  686SOL    HW1 4386   3.810   3.516   1.103
  686SOL    HW2 4387   3.778   3.638   1.019
  686SOL     MW 4388   3.790   3.601   1.097
  687SOL     OW 4389   5.430   0.979   0.922
  687SOL    HW1 4390   5.518   0.947   0.902
  687SOL    HW2 4391   5.445   1.061   0.969
  687SOL     MW 4392   5.444   0.986   0.925
  688SOL     OW 4393   0.207   0.486   0.896
  688SOL    HW1 4394   0.225   0.429   0.971
  688SOL    HW2 4395   0.214   0.575   0.931
  688SOL     MW 4396   0.211   0.490   0.910
  689SOL     OW 4397   5.677   2.834   0.648
  689SOL    HW1 4398   5.727   2.753   0.639
  689SOL    HW2 4399   5.743   2.904   0.643
  689SOL     MW 4400   5.692   2.833   0.646
  690SOL     OW 4401   0.827   1.717   5.254
  690SOL    HW1 4402   0.770   1.644   5.231
  690SOL    HW2 4403   0.851   1.756   5.170
  690SOL     MW 4404   0.823   1.713   5.240
  691SOL     OW 4405   1.224   2.214   1.429
  691SOL    HW1 4406   1.270   2.272   1.368
  691SOL    HW2 4407   1.294   2.171   1.477
  691SOL     MW 4408   1.239   2.216   1.427
  692SOL     OW 4409   4.734   2.944   4.957
  692SOL    HW1 4410   4.652   2.944   4.908
  692SOL    HW2 4411   4.800   2.915   4.894
  692SOL     MW 4412   4.732   2.941   4.942
  693SOL     OW 4413   0.471   1.070   4.517
  693SOL    HW1 4414   0.450   0.991   4.468
  693SOL    HW2 4415   0.411   1.137   4.483
  693SOL     MW 4416   0.461   1.069   4.506
  694SOL     OW 4417   4.505   2.219   0.766
  694SOL    HW1 4418   4.460   2.235   0.683
  694SOL    HW2 4419   4.535   2.129   0.760
  694SOL     MW 4420   4.503   2.210   0.755
  695SOL     OW 4421   4.074   1.333   4.950
  695SOL    HW1 4422   3.989   1.313   4.990
  695SOL    HW2 4423   4.059   1.323   4.856
  695SOL     MW 4424   4.062   1.329   4.943
  696SOL     OW 4425   3.115   5.369   0.359
  696SOL    HW1 4426   3.127   5.403   0.449
  696SOL    HW2 4427   3.204   5.359   0.326
  696SOL     MW 4428   3.128   5.372   0.367
  697SOL     OW 4429   1.912   5.719   1.931
  697SOL    HW1 4430   1.897   5.640   1.983
  697SOL    HW2 4431   1.953   5.686   1.851
  697SOL     MW 4432   1.916   5.705   1.927
  698SOL     OW 4433   0.245   2.518   4.898
  698SOL    HW1 4434   0.324   2.485   4.857
  698SOL    HW2 4435   0.230   2.459   4.972
  698SOL     MW 4436   0.253   2.506   4.903
  699SOL     OW 4437   1.688   0.855   1.887
  699SOL    HW1 4438   1.691   0.872   1.793
  699SOL    HW2 4439   1.615   0.795   1.898
  699SOL     MW 4440   1.679   0.849   1.876
  700SOL     OW 4441   1.281   3.761   1.813
  700SOL    HW1 4442   1.221   3.708   1.866
  700SOL    HW2 4443   1.305   3.834   1.870
  700SOL     MW 4444   1.277   3.763   1.827
  701SOL     OW 4445   1.573   5.273   2.595
  701SOL    HW1 4446   1.536   5.337   2.533
  701SOL    HW2 4447   1.658   5.251   2.558
  701SOL     MW 4448   1.579   5.278   2.582
  702SOL     OW 4449   2.034   1.386   0.828
  702SOL    HW1 4450   2.111   1.422   0.783
  702SOL    HW2 4451   2.069   1.317   0.885
  702SOL     MW 4452   2.048   1.381   0.829
  703SOL     OW 4453   0.217   5.531   1.189
  703SOL    HW1 4454   0.130   5.526   1.150
  703SOL    HW2 4455   0.202   5.527   1.283
  703SOL     MW 4456   0.204   5.530   1.196
  704SOL     OW 4457   1.174   2.400   3.549
  704SOL    HW1 4458   1.215   2.380   3.465
  704SOL    HW2 4459   1.084   2.423   3.527
  704SOL     MW 4460   1.168   2.400   3.536
  705SOL     OW 4461   2.717   0.252   1.423
  705SOL    HW1 4462   2.714   0.259   1.518
  705SOL    HW2 4463   2.810   0.240   1.403
  705SOL     MW 4464   2.729   0.251   1.432
  706SOL     OW 4465   4.630   0.869   0.299
  706SOL    HW1 4466   4.617   0.844   0.390
  706SOL    HW2 4467   4.643   0.964   0.301
  706SOL     MW 4468   4.630   0.878   0.311
  707SOL     OW 4469   5.430   2.852   2.143
  707SOL    HW1 4470   5.459   2.900   2.220
  707SOL    HW2 4471   5.359   2.796   2.175
  707SOL     MW 4472   5.424   2.851   2.157
  708SOL     OW 4473   4.422   1.320   6.101
  708SOL    HW1 4474   4.386   1.388   6.158
  708SOL    HW2 4475   4.517   1.327   6.112
  708SOL     MW 4476   4.429   1.330   6.110
  709SOL     OW 4477   1.105   4.889   3.529
  709SOL    HW1 4478   1.015   4.902   3.559
  709SOL    HW2 4479   1.096   4.875   3.434
  709SOL     MW 4480   1.092   4.889   3.520
  710SOL     OW 4481   1.378   3.736   5.167
  710SOL    HW1 4482   1.323   3.808   5.139
  710SOL    HW2 4483   1.447   3.777   5.220
  710SOL     MW 4484   1.380   3.750   5.170
  711SOL     OW 4485   5.872   4.252   2.540
  711SOL    HW1 4486   5.864   4.158   2.527
  711SOL    HW2 4487   5.938   4.261   2.609
  711SOL     MW 4488   5.879   4.241   2.547
  712SOL     OW 4489   0.825   0.802   2.285
  712SOL    HW1 4490   0.810   0.707   2.293
  712SOL    HW2 4491   0.739   0.841   2.293
  712SOL     MW 4492   0.812   0.795   2.287
  713SOL     OW 4493   1.044   2.248   1.667
  713SOL    HW1 4494   1.015   2.339   1.674
  713SOL    HW2 4495   1.098   2.245   1.589
  713SOL     MW 4496   1.047   2.259   1.658
  714SOL     OW 4497   5.680   5.622   5.670
  714SOL    HW1 4498   5.683   5.576   5.754
  714SOL    HW2 4499   5.594   5.600   5.633
  714SOL     MW 4500   5.669   5.613   5.676
  715SOL     OW 4501   4.955   4.998   2.987
  715SOL    HW1 4502   5.017   4.961   2.924
  715SOL    HW2 4503   4.880   5.025   2.934
  715SOL     MW 4504   4.954   4.996   2.972
  716SOL     OW 4505   5.817   3.533   1.960
  716SOL    HW1 4506   5.746   3.492   1.910
  716SOL    HW2 4507   5.895   3.482   1.938
  716SOL     MW 4508   5.818   3.522   1.951
  717SOL     OW 4509   2.677   0.216   4.772
  717SOL    HW1 4510   2.703   0.134   4.813
  717SOL    HW2 4511   2.751   0.275   4.789
  717SOL     MW 4512   2.690   0.213   4.780
  718SOL     OW 4513   2.749   4.791   4.648
  718SOL    HW1 4514   2.840   4.779   4.620
  718SOL    HW2 4515   2.699   4.730   4.594
  718SOL     MW 4516   2.754   4.782   4.638
  719SOL     OW 4517   0.868   5.881   1.564
  719SOL    HW1 4518   0.866   5.955   1.503
  719SOL    HW2 4519   0.919   5.814   1.518
  719SOL     MW 4520   0.874   5.882   1.550
  720SOL     OW 4521   2.218   1.349   5.643
  720SOL    HW1 4522   2.180   1.436   5.634
  720SOL    HW2 4523   2.312   1.363   5.632
  720SOL     MW 4524   2.225   1.362   5.640
  721SOL     OW 4525   5.006   5.319   2.259
  721SOL    HW1 4526   5.044   5.401   2.289
  721SOL    HW2 4527   4.964   5.281   2.337
  721SOL     MW 4528   5.006   5.324   2.273
  722SOL     OW 4529   3.005   4.196   4.372
  722SOL    HW1 4530   3.012   4.148   4.455
  722SOL    HW2 4531   3.095   4.215   4.347
  722SOL     MW 4532   3.017   4.192   4.380
  723SOL     OW 4533   0.748   2.723   3.407
  723SOL    HW1 4534   0.800   2.699   3.484
  723SOL    HW2 4535   0.747   2.819   3.408
  723SOL     MW 4536   0.754   2.732   3.417
  724SOL     OW 4537   4.263   3.873   5.047
  724SOL    HW1 4538   4.239   3.906   4.960
  724SOL    HW2 4539   4.348   3.912   5.065
  724SOL     MW 4540   4.271   3.882   5.038
  725SOL     OW 4541   4.060   5.309   5.373
  725SOL    HW1 4542   4.093   5.225   5.405
  725SOL    HW2 4543   3.966   5.305   5.388
  725SOL     MW 4544   4.052   5.298   5.379
  726SOL     OW 4545   4.120   0.644   1.533
  726SOL    HW1 4546   4.135   0.687   1.449
  726SOL    HW2 4547   4.025   0.640   1.542
  726SOL     MW 4548   4.110   0.649   1.523
  727SOL     OW 4549   2.993   4.587   2.248
  727SOL    HW1 4550   3.026   4.667   2.208
  727SOL    HW2 4551   3.057   4.520   2.225
  727SOL     MW 4552   3.005   4.589   2.240
  728SOL     OW 4553   4.852   0.073   0.495
  728SOL    HW1 4554   4.803   0.150   0.522
  728SOL    HW2 4555   4.940   0.106   0.475
  728SOL     MW 4556   4.857   0.087   0.496
  729SOL     OW 4557   3.437   4.236   5.602
  729SOL    HW1 4558   3.396   4.321   5.589
  729SOL    HW2 4559   3.489   4.247   5.682
  729SOL     MW 4560   3.438   4.248   5.611
  730SOL     OW 4561   2.048   0.321   3.867
  730SOL    HW1 4562   2.085   0.238   3.840
  730SOL    HW2 4563   2.039   0.371   3.786
  730SOL     MW 4564   2.051   0.317   3.853
  731SOL     OW 4565   4.380   1.563   5.238
  731SOL    HW1 4566   4.349   1.611   5.315
  731SOL    HW2 4567   4.318   1.588   5.168
  731SOL     MW 4568   4.368   1.573   5.239
  732SOL     OW 4569   4.709   3.773   5.150
  732SOL    HW1 4570   4.777   3.831   5.116
  732SOL    HW2 4571   4.663   3.826   5.215
  732SOL     MW 4572   4.712   3.787   5.154
  733SOL     OW 4573   3.563   0.783   5.279
  733SOL    HW1 4574   3.495   0.718   5.293
  733SOL    HW2 4575   3.611   0.751   5.202
  733SOL     MW 4576   3.561   0.770   5.271
  734SOL     OW 4577   4.895   4.663   5.887
  734SOL    HW1 4578   4.857   4.725   5.948
  734SOL    HW2 4579   4.971   4.710   5.849
  734SOL     MW 4580   4.900   4.677   5.890
  735SOL     OW 4581   5.170   3.836   2.937
  735SOL    HW1 4582   5.185   3.771   3.006
  735SOL    HW2 4583   5.096   3.802   2.887
  735SOL     MW 4584   5.163   3.824   2.939
  736SOL     OW 4585   3.646   1.223   1.854
  736SOL    HW1 4586   3.692   1.187   1.930
  736SOL    HW2 4587   3.591   1.293   1.890
  736SOL     MW 4588   3.644   1.227   1.868
  737SOL     OW 4589   0.301   1.625   3.840
  737SOL    HW1 4590   0.364   1.603   3.908
  737SOL    HW2 4591   0.289   1.544   3.790
  737SOL     MW 4592   0.307   1.612   3.842
  738SOL     OW 4593   2.917   4.035   1.183
  738SOL    HW1 4594   2.924   4.125   1.151
  738SOL    HW2 4595   3.000   3.994   1.155
  738SOL     MW 4596   2.929   4.041   1.175
  739SOL     OW 4597   0.090   5.828   0.934
  739SOL    HW1 4598   0.171   5.778   0.930
  739SOL    HW2 4599   0.023   5.764   0.960
  739SOL     MW 4600   0.092   5.814   0.937
  740SOL     OW 4601   4.389   1.897   4.043
  740SOL    HW1 4602   4.406   1.804   4.059
  740SOL    HW2 4603   4.368   1.933   4.129
  740SOL     MW 4604   4.389   1.890   4.056
  741SOL     OW 4605   1.792   3.330   3.077
  741SOL    HW1 4606   1.840   3.389   3.134
  741SOL    HW2 4607   1.732   3.283   3.135
  741SOL     MW 4608   1.790   3.331   3.092
  742SOL     OW 4609   4.605   0.373   1.570
  742SOL    HW1 4610   4.599   0.464   1.543
  742SOL    HW2 4611   4.699   0.354   1.569
  742SOL     MW 4612   4.616   0.382   1.566
  743SOL     OW 4613   0.919   2.776   4.286
  743SOL    HW1 4614   0.859   2.814   4.222
  743SOL    HW2 4615   1.006   2.799   4.255
  743SOL     MW 4616   0.922   2.784   4.274
  744SOL     OW 4617   0.125   4.089   4.715
  744SOL    HW1 4618   0.195   4.027   4.695
  744SOL    HW2 4619   0.150   4.126   4.800
  744SOL     MW 4620   0.137   4.085   4.723
  745SOL     OW 4621   1.436   3.953   0.826
  745SOL    HW1 4622   1.364   4.000   0.868
  745SOL    HW2 4623   1.393   3.881   0.779
  745SOL     MW 4624   1.421   3.949   0.825
  746SOL     OW 4625   5.539   4.856   2.569
  746SOL    HW1 4626   5.507   4.928   2.623
  746SOL    HW2 4627   5.634   4.864   2.573
  746SOL     MW 4628   5.547   4.866   2.577
  747SOL     OW 4629   4.715   3.267   5.916
  747SOL    HW1 4630   4.688   3.338   5.857
  747SOL    HW2 4631   4.783   3.307   5.971
  747SOL     MW 4632   4.720   3.282   5.915
  748SOL     OW 4633   0.405   2.796   5.601
  748SOL    HW1 4634   0.349   2.832   5.669
  748SOL    HW2 4635   0.467   2.866   5.580
  748SOL     MW 4636   0.406   2.809   5.607
  749SOL     OW 4637   5.946   3.690   4.156
  749SOL    HW1 4638   6.041   3.700   4.164
  749SOL    HW2 4639   5.928   3.698   4.063
  749SOL     MW 4640   5.956   3.692   4.145
  750SOL     OW 4641   0.151   1.126   5.381
  750SOL    HW1 4642   0.216   1.056   5.392
  750SOL    HW2 4643   0.133   1.156   5.470
  750SOL     MW 4644   0.157   1.121   5.394
  751SOL     OW 4645   2.461   0.970   1.045
  751SOL    HW1 4646   2.526   0.904   1.019
  751SOL    HW2 4647   2.434   0.943   1.133
  751SOL     MW 4648   2.466   0.958   1.053
  752SOL     OW 4649   1.327   2.852   2.433
  752SOL    HW1 4650   1.292   2.940   2.445
  752SOL    HW2 4651   1.286   2.801   2.503
  752SOL     MW 4652   1.317   2.856   2.443
  753SOL     OW 4653   3.201   5.362   1.651
  753SOL    HW1 4654   3.189   5.457   1.655
  753SOL    HW2 4655   3.172   5.337   1.563
  753SOL     MW 4656   3.196   5.371   1.640
  754SOL     OW 4657   0.257   1.868   4.455
  754SOL    HW1 4658   0.345   1.891   4.425
  754SOL    HW2 4659   0.261   1.875   4.550
  754SOL     MW 4660   0.269   1.872   4.463
  755SOL     OW 4661   0.781   3.214   3.056
  755SOL    HW1 4662   0.800   3.307   3.054
  755SOL    HW2 4663   0.825   3.182   3.135
  755SOL     MW 4664   0.789   3.222   3.066
  756SOL     OW 4665   2.088   1.307   2.573
  756SOL    HW1 4666   2.149   1.310   2.500
  756SOL    HW2 4667   2.002   1.316   2.533
  756SOL     MW 4668   2.085   1.308   2.558
  757SOL     OW 4669   1.546   3.541   1.429
  757SOL    HW1 4670   1.577   3.464   1.477
  757SOL    HW2 4671   1.563   3.520   1.337
  757SOL     MW 4672   1.552   3.529   1.423
  758SOL     OW 4673   2.251   0.583   1.773
  758SOL    HW1 4674   2.331   0.612   1.816
  758SOL    HW2 4675   2.182   0.640   1.808
  758SOL     MW 4676   2.252   0.594   1.783
  759SOL     OW 4677   5.478   2.411   3.635
  759SOL    HW1 4678   5.442   2.368   3.713
  759SOL    HW2 4679   5.440   2.364   3.561
  759SOL     MW 4680   5.469   2.399   3.636
  760SOL     OW 4681   3.855   4.977   5.137
  760SOL    HW1 4682   3.944   4.948   5.154
  760SOL    HW2 4683   3.828   5.020   5.218
  760SOL     MW 4684   3.863   4.979   5.150
  761SOL     OW 4685   1.256   4.421   5.998
  761SOL    HW1 4686   1.264   4.349   6.061
  761SOL    HW2 4687   1.219   4.379   5.920
  761SOL     MW 4688   1.252   4.406   5.996
  762SOL     OW 4689   1.794   4.683   1.186
  762SOL    HW1 4690   1.863   4.629   1.148
  762SOL    HW2 4691   1.747   4.717   1.110
  762SOL     MW 4692   1.797   4.681   1.171
  763SOL     OW 4693   1.324   2.558   6.000
  763SOL    HW1 4694   1.324   2.484   5.939
  763SOL    HW2 4695   1.323   2.635   5.943
  763SOL     MW 4696   1.324   2.559   5.985
  764SOL     OW 4697   0.960   0.269   2.056
  764SOL    HW1 4698   0.984   0.193   2.003
  764SOL    HW2 4699   1.035   0.328   2.048
  764SOL     MW 4700   0.973   0.267   2.048
  765SOL     OW 4701   5.367   2.483   4.048
  765SOL    HW1 4702   5.277   2.495   4.017
  765SOL    HW2 4703   5.420   2.537   3.989
  765SOL     MW 4704   5.362   2.492   4.037
  766SOL     OW 4705   4.890   3.935   4.573
  766SOL    HW1 4706   4.820   3.920   4.637
  766SOL    HW2 4707   4.943   3.855   4.576
  766SOL     MW 4708   4.888   3.923   4.582
  767SOL     OW 4709   0.640   2.744   3.869
  767SOL    HW1 4710   0.558   2.793   3.874
  767SOL    HW2 4711   0.615   2.653   3.884
  767SOL     MW 4712   0.626   2.739   3.872
  768SOL     OW 4713   2.525   3.746   1.046
  768SOL    HW1 4714   2.617   3.774   1.041
  768SOL    HW2 4715   2.513   3.721   1.137
  768SOL     MW 4716   2.535   3.746   1.057
  769SOL     OW 4717   3.291   5.664   1.353
  769SOL    HW1 4718   3.283   5.573   1.324
  769SOL    HW2 4719   3.220   5.710   1.308
  769SOL     MW 4720   3.281   5.658   1.343
  770SOL     OW 4721   4.204   1.522   3.324
  770SOL    HW1 4722   4.167   1.489   3.242
  770SOL    HW2 4723   4.198   1.449   3.384
  770SOL     MW 4724   4.198   1.509   3.321
  771SOL     OW 4725   1.452   5.044   2.522
  771SOL    HW1 4726   1.492   5.124   2.557
  771SOL    HW2 4727   1.368   5.073   2.487
  771SOL     MW 4728   1.446   5.058   2.522
  772SOL     OW 4729   1.517   0.516   1.076
  772SOL    HW1 4730   1.480   0.525   0.988
  772SOL    HW2 4731   1.567   0.596   1.090
  772SOL     MW 4732   1.518   0.527   1.066
  773SOL     OW 4733   2.791   4.774   5.420
  773SOL    HW1 4734   2.852   4.700   5.423
  773SOL    HW2 4735   2.824   4.836   5.484
  773SOL     MW 4736   2.803   4.772   5.428
  774SOL     OW 4737   5.142   2.217   3.238
  774SOL    HW1 4738   5.061   2.196   3.284
  774SOL    HW2 4739   5.175   2.132   3.209
  774SOL     MW 4740   5.136   2.203   3.240
  775SOL     OW 4741   4.097   1.733   4.375
  775SOL    HW1 4742   4.116   1.675   4.301
  775SOL    HW2 4743   4.057   1.676   4.441
  775SOL     MW 4744   4.095   1.718   4.374
  776SOL     OW 4745   4.722   2.058   1.819
  776SOL    HW1 4746   4.808   2.072   1.779
  776SOL    HW2 4747   4.724   1.968   1.852
  776SOL     MW 4748   4.733   2.048   1.818
  777SOL     OW 4749   1.172   4.896   4.526
  777SOL    HW1 4750   1.259   4.873   4.559
  777SOL    HW2 4751   1.112   4.841   4.576
  777SOL     MW 4752   1.175   4.886   4.536
  778SOL     OW 4753   1.431   5.973   2.212
  778SOL    HW1 4754   1.447   5.895   2.159
  778SOL    HW2 4755   1.518   6.007   2.230
  778SOL     MW 4756   1.444   5.967   2.207
  779SOL     OW 4757   2.447   5.358   5.635
  779SOL    HW1 4758   2.380   5.426   5.641
  779SOL    HW2 4759   2.439   5.324   5.546
  779SOL     MW 4760   2.437   5.362   5.625
  780SOL     OW 4761   4.941   0.091   5.239
  780SOL    HW1 4762   5.027   0.054   5.223
  780SOL    HW2 4763   4.954   0.186   5.229
  780SOL     MW 4764   4.953   0.099   5.236
  781SOL     OW 4765   0.232   4.570   3.260
  781SOL    HW1 4766   0.317   4.613   3.251
  781SOL    HW2 4767   0.215   4.569   3.354
  781SOL     MW 4768   0.241   4.575   3.270
  782SOL     OW 4769   5.356   4.699   3.789
  782SOL    HW1 4770   5.296   4.755   3.838
  782SOL    HW2 4771   5.384   4.633   3.852
  782SOL     MW 4772   5.352   4.698   3.803
  783SOL     OW 4773   4.331   4.000   4.342
  783SOL    HW1 4774   4.322   4.043   4.256
  783SOL    HW2 4775   4.419   4.024   4.372
  783SOL     MW 4776   4.341   4.009   4.335
  784SOL     OW 4777   2.388   3.318   0.922
  784SOL    HW1 4778   2.474   3.346   0.954
  784SOL    HW2 4779   2.406   3.277   0.838
  784SOL     MW 4780   2.402   3.316   0.915
  785SOL     OW 4781   4.685   5.167   5.906
  785SOL    HW1 4782   4.776   5.143   5.887
  785SOL    HW2 4783   4.636   5.087   5.892
  785SOL     MW 4784   4.691   5.154   5.902
  786SOL     OW 4785   0.265   5.880   2.846
  786SOL    HW1 4786   0.228   5.825   2.776
  786SOL    HW2 4787   0.359   5.884   2.825
  786SOL     MW 4788   0.272   5.873   2.834
  787SOL     OW 4789   3.937   1.967   4.634
  787SOL    HW1 4790   3.969   1.978   4.545
  787SOL    HW2 4791   3.994   2.022   4.688
  787SOL     MW 4792   3.948   1.976   4.630
  788SOL     OW 4793   2.613   0.236   0.331
  788SOL    HW1 4794   2.586   0.226   0.240
  788SOL    HW2 4795   2.595   0.327   0.352
  788SOL     MW 4796   2.607   0.246   0.322
  789SOL     OW 4797   5.591   1.365   3.529
  789SOL    HW1 4798   5.642   1.445   3.515
  789SOL    HW2 4799   5.512   1.377   3.476
  789SOL     MW 4800   5.587   1.377   3.520
  790SOL     OW 4801   3.578   2.864   4.958
  790SOL    HW1 4802   3.531   2.864   5.041
  790SOL    HW2 4803   3.670   2.865   4.981
  790SOL     MW 4804   3.584   2.864   4.971
  791SOL     OW 4805   0.018   0.324   2.379
  791SOL    HW1 4806   0.014   0.338   2.473
  791SOL    HW2 4807   0.082   0.254   2.367
  791SOL     MW 4808   0.026   0.317   2.389
  792SOL     OW 4809   4.980   5.580   2.382
  792SOL    HW1 4810   5.044   5.648   2.360
  792SOL    HW2 4811   5.005   5.553   2.471
  792SOL     MW 4812   4.992   5.585   2.391
  793SOL     OW 4813   4.091   0.307   2.678
  793SOL    HW1 4814   4.183   0.279   2.682
  793SOL    HW2 4815   4.089   0.389   2.728
  793SOL     MW 4816   4.103   0.314   2.685
  794SOL     OW 4817   4.900   4.842   3.455
  794SOL    HW1 4818   4.829   4.851   3.518
  794SOL    HW2 4819   4.874   4.895   3.380
  794SOL     MW 4820   4.888   4.850   3.453
  795SOL     OW 4821   4.891   2.034   1.329
  795SOL    HW1 4822   4.956   2.102   1.346
  795SOL    HW2 4823   4.899   1.974   1.404
  795SOL     MW 4824   4.901   2.035   1.341
  796SOL     OW 4825   4.273   0.824   4.117
  796SOL    HW1 4826   4.322   0.743   4.099
  796SOL    HW2 4827   4.214   0.833   4.042
  796SOL     MW 4828   4.272   0.815   4.105
  797SOL     OW 4829   3.103   2.031   0.338
  797SOL    HW1 4830   3.085   1.957   0.397
  797SOL    HW2 4831   3.189   2.063   0.367
  797SOL     MW 4832   3.112   2.026   0.349
  798SOL     OW 4833   4.607   1.475   0.965
  798SOL    HW1 4834   4.537   1.530   0.931
  798SOL    HW2 4835   4.687   1.519   0.939
  798SOL     MW 4836   4.608   1.487   0.957
  799SOL     OW 4837   4.900   3.426   2.785
  799SOL    HW1 4838   4.877   3.474   2.864
  799SOL    HW2 4839   4.848   3.345   2.790
  799SOL     MW 4840   4.890   3.421   2.796
  800SOL     OW 4841   4.252   5.586   5.906
  800SOL    HW1 4842   4.165   5.592   5.864
  800SOL    HW2 4843   4.255   5.663   5.963
  800SOL     MW 4844   4.241   5.597   5.908
  801SOL     OW 4845   1.005   1.021   3.783
  801SOL    HW1 4846   0.941   0.951   3.795
  801SOL    HW2 4847   1.078   0.980   3.738
  801SOL     MW 4848   1.006   1.007   3.779
  802SOL     OW 4849   1.212   3.713   0.944
  802SOL    HW1 4850   1.292   3.693   0.993
  802SOL    HW2 4851   1.235   3.695   0.853
  802SOL     MW 4852   1.225   3.708   0.938
  803SOL     OW 4853   2.296   2.900   4.509
  803SOL    HW1 4854   2.358   2.878   4.440
  803SOL    HW2 4855   2.271   2.991   4.491
  803SOL     MW 4856   2.301   2.909   4.498
  804SOL     OW 4857   2.777   2.993   5.541
  804SOL    HW1 4858   2.684   3.012   5.536
  804SOL    HW2 4859   2.818   3.077   5.559
  804SOL     MW 4860   2.771   3.006   5.543
  805SOL     OW 4861   4.593   1.474   5.558
  805SOL    HW1 4862   4.598   1.569   5.551
  805SOL    HW2 4863   4.649   1.441   5.488
  805SOL     MW 4864   4.601   1.482   5.548
  806SOL     OW 4865   6.102   4.537   3.090
  806SOL    HW1 4866   6.171   4.565   3.150
  806SOL    HW2 4867   6.074   4.452   3.125
  806SOL     MW 4868   6.107   4.529   3.103
  807SOL     OW 4869   4.526   1.436   1.853
  807SOL    HW1 4870   4.510   1.519   1.896
  807SOL    HW2 4871   4.586   1.389   1.911
  807SOL     MW 4872   4.532   1.440   1.866
  808SOL     OW 4873   5.668   2.336   2.894
  808SOL    HW1 4874   5.659   2.429   2.915
  808SOL    HW2 4875   5.711   2.334   2.809
  808SOL     MW 4876   5.672   2.347   2.886
  809SOL     OW 4877   3.940   1.907   0.493
  809SOL    HW1 4878   3.886   1.862   0.558
  809SOL    HW2 4879   3.941   1.848   0.417
  809SOL     MW 4880   3.933   1.894   0.490
  810SOL     OW 4881   0.957   3.320   3.864
  810SOL    HW1 4882   0.921   3.386   3.923
  810SOL    HW2 4883   0.916   3.238   3.892
  810SOL     MW 4884   0.947   3.318   3.875
  811SOL     OW 4885   0.165   2.123   0.145
  811SOL    HW1 4886   0.084   2.081   0.115
  811SOL    HW2 4887   0.234   2.078   0.095
  811SOL     MW 4888   0.164   2.112   0.135
  812SOL     OW 4889   4.628   1.977   2.237
  812SOL    HW1 4890   4.538   1.956   2.214
  812SOL    HW2 4891   4.643   2.064   2.199
  812SOL     MW 4892   4.619   1.986   2.229
  813SOL     OW 4893   2.897   5.843   5.981
  813SOL    HW1 4894   2.850   5.912   5.933
  813SOL    HW2 4895   2.983   5.841   5.940
  813SOL     MW 4896   2.902   5.852   5.969
  814SOL     OW 4897   3.696   0.668   5.067
  814SOL    HW1 4898   3.726   0.646   4.979
  814SOL    HW2 4899   3.674   0.583   5.107
  814SOL     MW 4900   3.697   0.654   5.061
  815SOL     OW 4901   2.038   1.608   1.590
  815SOL    HW1 4902   2.053   1.534   1.531
  815SOL    HW2 4903   1.979   1.573   1.658
  815SOL     MW 4904   2.032   1.594   1.592
  816SOL     OW 4905   4.117   3.137   5.589
  816SOL    HW1 4906   4.168   3.064   5.553
  816SOL    HW2 4907   4.026   3.111   5.578
  816SOL     MW 4908   4.112   3.124   5.583
  817SOL     OW 4909   4.408   1.713   5.801
  817SOL    HW1 4910   4.331   1.655   5.803
  817SOL    HW2 4911   4.433   1.716   5.709
  817SOL     MW 4912   4.401   1.706   5.789
  818SOL     OW 4913   2.103   5.615   3.762
  818SOL    HW1 4914   2.139   5.702   3.743
  818SOL    HW2 4915   2.086   5.577   3.675
  818SOL     MW 4916   2.105   5.622   3.748
  819SOL     OW 4917   2.720   1.723   5.473
  819SOL    HW1 4918   2.784   1.667   5.517
  819SOL    HW2 4919   2.714   1.800   5.530
  819SOL     MW 4920   2.728   1.726   5.486
  820SOL     OW 4921   3.002   1.128   0.442
  820SOL    HW1 4922   2.973   1.191   0.376
  820SOL    HW2 4923   2.995   1.175   0.525
  820SOL     MW 4924   2.997   1.142   0.445
  821SOL     OW 4925   5.329   5.777   0.650
  821SOL    HW1 4926   5.408   5.823   0.623
  821SOL    HW2 4927   5.284   5.756   0.568
  821SOL     MW 4928   5.333   5.780   0.636
  822SOL     OW 4929   2.388   5.709   3.495
  822SOL    HW1 4930   2.480   5.689   3.514
  822SOL    HW2 4931   2.392   5.779   3.429
  822SOL     MW 4932   2.400   5.716   3.489
  823SOL     OW 4933   1.323   0.848   5.069
  823SOL    HW1 4934   1.351   0.818   4.982
  823SOL    HW2 4935   1.403   0.882   5.109
  823SOL     MW 4936   1.337   0.848   5.063
  824SOL     OW 4937   5.801   4.143   1.644
  824SOL    HW1 4938   5.881   4.094   1.664
  824SOL    HW2 4939   5.762   4.163   1.729
  824SOL     MW 4940   5.806   4.139   1.657
  825SOL     OW 4941   1.234   5.492   4.889
  825SOL    HW1 4942   1.250   5.405   4.850
  825SOL    HW2 4943   1.140   5.494   4.905
  825SOL     MW 4944   1.224   5.481   4.886
  826SOL     OW 4945   5.631   4.723   0.769
  826SOL    HW1 4946   5.554   4.780   0.771
  826SOL    HW2 4947   5.706   4.784   0.774
  826SOL     MW 4948   5.631   4.738   0.770
  827SOL     OW 4949   3.373   3.141   5.780
  827SOL    HW1 4950   3.377   3.096   5.695
  827SOL    HW2 4951   3.352   3.072   5.843
  827SOL     MW 4952   3.371   3.127   5.777
  828SOL     OW 4953   1.636   5.663   1.239
  828SOL    HW1 4954   1.658   5.622   1.323
  828SOL    HW2 4955   1.645   5.757   1.254
  828SOL     MW 4956   1.640   5.669   1.251
  829SOL     OW 4957   3.656   4.790   5.230
  829SOL    HW1 4958   3.693   4.759   5.312
  829SOL    HW2 4959   3.725   4.845   5.192
  829SOL     MW 4960   3.669   4.793   5.235
  830SOL     OW 4961   2.916   0.581   3.826
  830SOL    HW1 4962   2.936   0.656   3.771
  830SOL    HW2 4963   2.956   0.507   3.780
  830SOL     MW 4964   2.924   0.581   3.813
  831SOL     OW 4965   2.258   1.387   3.360
  831SOL    HW1 4966   2.231   1.366   3.270
  831SOL    HW2 4967   2.222   1.474   3.376
  831SOL     MW 4968   2.250   1.395   3.350
  832SOL     OW 4969   5.687   0.894   5.509
  832SOL    HW1 4970   5.607   0.893   5.561
  832SOL    HW2 4971   5.689   0.980   5.467
  832SOL     MW 4972   5.677   0.905   5.510
  833SOL     OW 4973   3.229   1.411  -0.003
  833SOL    HW1 4974   3.185   1.489   0.031
  833SOL    HW2 4975   3.257   1.363   0.076
  833SOL     MW 4976   3.227   1.415   0.012
  834SOL     OW 4977   2.491   2.696   0.482
  834SOL    HW1 4978   2.509   2.661   0.394
  834SOL    HW2 4979   2.509   2.623   0.540
  834SOL     MW 4980   2.496   2.682   0.478
  835SOL     OW 4981   4.386   2.413   0.081
  835SOL    HW1 4982   4.478   2.398   0.103
  835SOL    HW2 4983   4.389   2.455  -0.005
  835SOL     MW 4984   4.398   2.416   0.072
  836SOL     OW 4985   5.874   2.603   1.721
  836SOL    HW1 4986   5.893   2.694   1.746
  836SOL    HW2 4987   5.882   2.603   1.626
  836SOL     MW 4988   5.877   2.615   1.712
  837SOL     OW 4989   0.531   5.931   2.766
  837SOL    HW1 4990   0.541   5.866   2.697
  837SOL    HW2 4991   0.475   5.998   2.728
  837SOL     MW 4992   0.525   5.931   2.753
  838SOL     OW 4993   5.025   2.493   2.404
  838SOL    HW1 4994   5.065   2.558   2.462
  838SOL    HW2 4995   5.084   2.489   2.329
  838SOL     MW 4996   5.038   2.501   2.401
  839SOL     OW 4997   0.553   1.547   2.996
  839SOL    HW1 4998   0.476   1.596   2.968
  839SOL    HW2 4999   0.614   1.554   2.922
  839SOL     MW 5000   0.551   1.554   2.983
  840SOL     OW 5001   3.733   1.060   5.295
  840SOL    HW1 5002   3.684   0.991   5.340
  840SOL    HW2 5003   3.803   1.013   5.248
  840SOL     MW 5004   3.736   1.045   5.295
  841SOL     OW 5005   5.896   1.811   5.265
  841SOL    HW1 5006   5.901   1.811   5.169
  841SOL    HW2 5007   5.984   1.786   5.293
  841SOL     MW 5008   5.908   1.808   5.256
  842SOL     OW 5009   2.537   0.225   2.601
  842SOL    HW1 5010   2.453   0.252   2.638
  842SOL    HW2 5011   2.593   0.303   2.607
  842SOL     MW 5012   2.533   0.239   2.606
  843SOL     OW 5013   6.074   0.895   3.647
  843SOL    HW1 5014   6.114   0.809   3.636
  843SOL    HW2 5015   6.012   0.903   3.574
  843SOL     MW 5016   6.071   0.885   3.636
  844SOL     OW 5017   0.391   0.103   4.431
  844SOL    HW1 5018   0.444   0.156   4.491
  844SOL    HW2 5019   0.434   0.018   4.428
  844SOL     MW 5020   0.403   0.099   4.438
  845SOL     OW 5021   1.836   3.208   1.408
  845SOL    HW1 5022   1.778   3.265   1.459
  845SOL    HW2 5023   1.851   3.132   1.465
  845SOL     MW 5024   1.831   3.206   1.422
  846SOL     OW 5025   2.973   5.924   1.474
  846SOL    HW1 5026   3.006   5.874   1.549
  846SOL    HW2 5027   2.928   5.858   1.420
  846SOL     MW 5028   2.972   5.909   1.477
  847SOL     OW 5029   5.097   0.649   4.046
  847SOL    HW1 5030   5.173   0.614   3.999
  847SOL    HW2 5031   5.023   0.604   4.006
  847SOL     MW 5032   5.097   0.639   4.035
  848SOL     OW 5033   4.591   1.939   0.689
  848SOL    HW1 5034   4.530   1.894   0.628
  848SOL    HW2 5035   4.570   1.903   0.775
  848SOL     MW 5036   4.580   1.928   0.691
  849SOL     OW 5037   0.165   6.038   4.006
  849SOL    HW1 5038   0.182   6.059   4.097
  849SOL    HW2 5039   0.140   5.945   4.006
  849SOL     MW 5040   0.164   6.029   4.017
  850SOL     OW 5041   5.999   3.495   2.869
  850SOL    HW1 5042   5.926   3.557   2.865
  850SOL    HW2 5043   6.035   3.496   2.780
  850SOL     MW 5044   5.994   3.503   2.857
  851SOL     OW 5045   0.953   4.005   4.362
  851SOL    HW1 5046   0.859   3.989   4.368
  851SOL    HW2 5047   0.993   3.921   4.380
  851SOL     MW 5048   0.946   3.993   4.365
  852SOL     OW 5049   1.386   4.908   2.759
  852SOL    HW1 5050   1.410   4.957   2.837
  852SOL    HW2 5051   1.404   4.967   2.686
  852SOL     MW 5052   1.391   4.922   2.759
  853SOL     OW 5053   1.368   5.616   0.641
  853SOL    HW1 5054   1.431   5.677   0.677
  853SOL    HW2 5055   1.287   5.666   0.634
  853SOL     MW 5056   1.365   5.630   0.645
  854SOL     OW 5057   5.364   0.502   4.083
  854SOL    HW1 5058   5.410   0.467   4.159
  854SOL    HW2 5059   5.364   0.431   4.019
  854SOL     MW 5060   5.370   0.488   4.085
  855SOL     OW 5061   5.537   3.578   0.858
  855SOL    HW1 5062   5.570   3.528   0.933
  855SOL    HW2 5063   5.520   3.512   0.791
  855SOL     MW 5064   5.539   3.563   0.859
  856SOL     OW 5065   0.878   4.002   3.542
  856SOL    HW1 5066   0.835   4.042   3.618
  856SOL    HW2 5067   0.812   3.942   3.506
  856SOL     MW 5068   0.864   4.000   3.547
  857SOL     OW 5069   0.603   0.974   0.213
  857SOL    HW1 5070   0.578   0.900   0.158
  857SOL    HW2 5071   0.577   0.949   0.301
  857SOL     MW 5072   0.597   0.962   0.217
  858SOL     OW 5073   0.782   2.861   0.063
  858SOL    HW1 5074   0.701   2.810   0.073
  858SOL    HW2 5075   0.758   2.950   0.088
  858SOL     MW 5076   0.769   2.866   0.067
  859SOL     OW 5077   3.643   1.169   1.316
  859SOL    HW1 5078   3.715   1.216   1.274
  859SOL    HW2 5079   3.633   1.213   1.401
  859SOL     MW 5080   3.651   1.181   1.322
  860SOL     OW 5081   0.957   4.231   2.807
  860SOL    HW1 5082   0.973   4.142   2.839
  860SOL    HW2 5083   0.966   4.225   2.712
  860SOL     MW 5084   0.960   4.218   2.799
  861SOL     OW 5085   4.126   2.512   4.369
  861SOL    HW1 5086   4.070   2.439   4.396
  861SOL    HW2 5087   4.073   2.563   4.308
  861SOL     MW 5088   4.112   2.509   4.364
  862SOL     OW 5089   5.954   3.861   2.713
  862SOL    HW1 5090   5.926   3.770   2.720
  862SOL    HW2 5091   6.049   3.856   2.705
  862SOL     MW 5092   5.963   3.849   2.713
  863SOL     OW 5093   5.006   1.822   2.701
  863SOL    HW1 5094   4.987   1.874   2.779
  863SOL    HW2 5095   5.038   1.738   2.735
  863SOL     MW 5096   5.007   1.818   2.715
  864SOL     OW 5097   5.473   4.385   1.587
  864SOL    HW1 5098   5.489   4.458   1.647
  864SOL    HW2 5099   5.490   4.421   1.500
  864SOL     MW 5100   5.477   4.399   1.584
  865SOL     OW 5101   0.633   4.432   1.775
  865SOL    HW1 5102   0.620   4.432   1.680
  865SOL    HW2 5103   0.659   4.521   1.796
  865SOL     MW 5104   0.634   4.443   1.765
  866SOL     OW 5105   4.782   1.303   3.028
  866SOL    HW1 5106   4.853   1.321   3.090
  866SOL    HW2 5107   4.720   1.249   3.077
  866SOL     MW 5108   4.783   1.298   3.042
  867SOL     OW 5109   6.026   3.756   1.959
  867SOL    HW1 5110   6.000   3.717   2.043
  867SOL    HW2 5111   6.101   3.704   1.931
  867SOL     MW 5112   6.033   3.745   1.966
  868SOL     OW 5113   2.301   3.602   0.091
  868SOL    HW1 5114   2.388   3.574   0.062
  868SOL    HW2 5115   2.278   3.674   0.032
  868SOL     MW 5116   2.309   3.608   0.080
  869SOL     OW 5117   2.347   4.246   0.992
  869SOL    HW1 5118   2.369   4.263   1.084
  869SOL    HW2 5119   2.338   4.151   0.986
  869SOL     MW 5120   2.349   4.236   1.002
  870SOL     OW 5121   0.482   3.733   0.148
  870SOL    HW1 5122   0.417   3.781   0.200
  870SOL    HW2 5123   0.434   3.660   0.110
  870SOL     MW 5124   0.468   3.730   0.151
  871SOL     OW 5125   1.891   0.631   5.209
  871SOL    HW1 5126   1.799   0.655   5.198
  871SOL    HW2 5127   1.934   0.666   5.131
  871SOL     MW 5128   1.885   0.638   5.197
  872SOL     OW 5129   2.713   5.951   4.700
  872SOL    HW1 5130   2.721   5.994   4.615
  872SOL    HW2 5131   2.631   5.902   4.695
  872SOL     MW 5132   2.704   5.950   4.689
  873SOL     OW 5133   1.664   0.478   3.568
  873SOL    HW1 5134   1.661   0.402   3.626
  873SOL    HW2 5135   1.730   0.536   3.608
  873SOL     MW 5136   1.672   0.476   3.581
  874SOL     OW 5137   4.362   6.045   4.484
  874SOL    HW1 5138   4.321   6.019   4.567
  874SOL    HW2 5139   4.289   6.069   4.428
  874SOL     MW 5140   4.348   6.044   4.488
  875SOL     OW 5141   6.041   4.956   1.710
  875SOL    HW1 5142   6.024   4.944   1.617
  875SOL    HW2 5143   6.024   4.870   1.749
  875SOL     MW 5144   6.037   4.943   1.704
  876SOL     OW 5145   0.008   5.562   3.023
  876SOL    HW1 5146  -0.035   5.504   3.086
  876SOL    HW2 5147  -0.050   5.637   3.014
  876SOL     MW 5148  -0.005   5.564   3.030
  877SOL     OW 5149   1.321   6.093   3.571
  877SOL    HW1 5150   1.258   6.106   3.500
  877SOL    HW2 5151   1.383   6.166   3.562
  877SOL     MW 5152   1.321   6.104   3.561
  878SOL     OW 5153   2.614   0.606   5.089
  878SOL    HW1 5154   2.585   0.524   5.048
  878SOL    HW2 5155   2.685   0.580   5.147
  878SOL     MW 5156   2.619   0.592   5.091
  879SOL     OW 5157   2.059   0.762   3.172
  879SOL    HW1 5158   2.056   0.728   3.083
  879SOL    HW2 5159   2.143   0.731   3.207
  879SOL     MW 5160   2.069   0.754   3.165
  880SOL     OW 5161   5.638   2.250   4.318
  880SOL    HW1 5162   5.658   2.327   4.264
  880SOL    HW2 5163   5.660   2.175   4.262
  880SOL     MW 5164   5.643   2.250   4.304
  881SOL     OW 5165   3.951   1.076   2.252
  881SOL    HW1 5166   3.934   1.076   2.346
  881SOL    HW2 5167   4.035   1.122   2.243
  881SOL     MW 5168   3.960   1.082   2.263
  882SOL     OW 5169   1.834   3.693   4.876
  882SOL    HW1 5170   1.837   3.601   4.905
  882SOL    HW2 5171   1.926   3.720   4.872
  882SOL     MW 5172   1.846   3.684   4.879
  883SOL     OW 5173   5.492   1.548   0.838
  883SOL    HW1 5174   5.586   1.534   0.854
  883SOL    HW2 5175   5.475   1.509   0.753
  883SOL     MW 5176   5.502   1.541   0.829
  884SOL     OW 5177   4.230   5.145   0.858
  884SOL    HW1 5178   4.147   5.155   0.904
  884SOL    HW2 5179   4.292   5.201   0.905
  884SOL     MW 5180   4.228   5.154   0.870
  885SOL     OW 5181   0.219   4.128   5.911
  885SOL    HW1 5182   0.310   4.158   5.905
  885SOL    HW2 5183   0.217   4.045   5.863
  885SOL     MW 5184   0.230   4.122   5.904
  886SOL     OW 5185   2.216   1.198   4.130
  886SOL    HW1 5186   2.177   1.275   4.170
  886SOL    HW2 5187   2.310   1.208   4.144
  886SOL     MW 5188   2.223   1.209   4.137
  887SOL     OW 5189   3.845   3.876   1.598
  887SOL    HW1 5190   3.825   3.962   1.562
  887SOL    HW2 5191   3.859   3.820   1.521
  887SOL     MW 5192   3.844   3.880   1.583
  888SOL     OW 5193   2.256   0.051   0.731
  888SOL    HW1 5194   2.247   0.026   0.823
  888SOL    HW2 5195   2.166   0.046   0.696
  888SOL     MW 5196   2.243   0.047   0.737
  889SOL     OW 5197   1.725   1.485   5.973
  889SOL    HW1 5198   1.775   1.451   6.047
  889SOL    HW2 5199   1.658   1.418   5.957
  889SOL     MW 5200   1.723   1.472   5.980
  890SOL     OW 5201   1.440   3.946   3.952
  890SOL    HW1 5202   1.410   3.957   4.042
  890SOL    HW2 5203   1.392   4.011   3.902
  890SOL     MW 5204   1.430   3.956   3.957
  891SOL     OW 5205   4.522   1.710   4.485
  891SOL    HW1 5206   4.595   1.676   4.434
  891SOL    HW2 5207   4.474   1.632   4.512
  891SOL     MW 5208   4.525   1.696   4.482
  892SOL     OW 5209   5.504   0.046   4.935
  892SOL    HW1 5210   5.515   0.081   5.024
  892SOL    HW2 5211   5.427  -0.010   4.940
  892SOL     MW 5212   5.496   0.043   4.947
  893SOL     OW 5213   0.607   2.321   1.698
  893SOL    HW1 5214   0.671   2.343   1.765
  893SOL    HW2 5215   0.658   2.273   1.632
  893SOL     MW 5216   0.622   2.318   1.698
  894SOL     OW 5217   4.296   2.940   1.772
  894SOL    HW1 5218   4.201   2.935   1.782
  894SOL    HW2 5219   4.315   2.897   1.689
  894SOL     MW 5220   4.287   2.934   1.763
  895SOL     OW 5221   5.184   0.306   0.793
  895SOL    HW1 5222   5.110   0.276   0.846
  895SOL    HW2 5223   5.260   0.297   0.851
  895SOL     MW 5224   5.184   0.301   0.806
  896SOL     OW 5225   0.246   1.803   3.330
  896SOL    HW1 5226   0.216   1.871   3.391
  896SOL    HW2 5227   0.205   1.722   3.362
  896SOL     MW 5228   0.237   1.801   3.342
  897SOL     OW 5229   4.583   2.413   2.073
  897SOL    HW1 5230   4.492   2.392   2.094
  897SOL    HW2 5231   4.634   2.345   2.118
  897SOL     MW 5232   4.577   2.402   2.082
  898SOL     OW 5233   0.870   6.100   5.933
  898SOL    HW1 5234   0.955   6.058   5.925
  898SOL    HW2 5235   0.817   6.038   5.984
  898SOL     MW 5236   0.874   6.087   5.938
  899SOL     OW 5237   4.597   5.536   3.763
  899SOL    HW1 5238   4.544   5.608   3.729
  899SOL    HW2 5239   4.549   5.457   3.737
  899SOL     MW 5240   4.584   5.535   3.755
  900SOL     OW 5241   0.854   0.834   2.016
  900SOL    HW1 5242   0.789   0.898   1.985
  900SOL    HW2 5243   0.837   0.828   2.111
  900SOL     MW 5244   0.843   0.841   2.024
  901SOL     OW 5245   1.373   3.901   3.038
  901SOL    HW1 5246   1.306   3.870   3.099
  901SOL    HW2 5247   1.428   3.959   3.090
  901SOL     MW 5248   1.371   3.905   3.052
  902SOL     OW 5249   5.215   3.972   0.156
  902SOL    HW1 5250   5.300   3.979   0.200
  902SOL    HW2 5251   5.230   4.010   0.070
  902SOL     MW 5252   5.228   3.978   0.151
  903SOL     OW 5253   5.331   1.303  -0.002
  903SOL    HW1 5254   5.306   1.248   0.072
  903SOL    HW2 5255   5.285   1.386   0.013
  903SOL     MW 5256   5.322   1.307   0.010
  904SOL     OW 5257   4.738   5.455   0.343
  904SOL    HW1 5258   4.721   5.469   0.249
  904SOL    HW2 5259   4.798   5.525   0.367
  904SOL     MW 5260   4.743   5.466   0.334
  905SOL     OW 5261   0.113   3.066   2.510
  905SOL    HW1 5262   0.020   3.043   2.514
  905SOL    HW2 5263   0.154   3.011   2.577
  905SOL     MW 5264   0.106   3.056   2.519
  906SOL     OW 5265   1.681   2.421   5.488
  906SOL    HW1 5266   1.739   2.451   5.558
  906SOL    HW2 5267   1.614   2.369   5.533
  906SOL     MW 5268   1.680   2.418   5.503
  907SOL     OW 5269   3.678   4.089   1.073
  907SOL    HW1 5270   3.747   4.048   1.022
  907SOL    HW2 5271   3.637   4.152   1.013
  907SOL     MW 5272   3.681   4.092   1.059
  908SOL     OW 5273   1.785   4.392   1.870
  908SOL    HW1 5274   1.772   4.399   1.964
  908SOL    HW2 5275   1.767   4.300   1.849
  908SOL     MW 5276   1.781   4.381   1.879
  909SOL     OW 5277   1.282   3.687   2.691
  909SOL    HW1 5278   1.340   3.611   2.696
  909SOL    HW2 5279   1.340   3.762   2.702
  909SOL     MW 5280   1.297   3.687   2.693
  910SOL     OW 5281   3.637   5.956   3.453
  910SOL    HW1 5282   3.659   6.017   3.523
  910SOL    HW2 5283   3.542   5.957   3.448
  910SOL     MW 5284   3.628   5.964   3.461
  911SOL     OW 5285   1.623   4.328   5.820
  911SOL    HW1 5286   1.664   4.322   5.906
  911SOL    HW2 5287   1.695   4.317   5.758
  911SOL     MW 5288   1.637   4.326   5.823
  912SOL     OW 5289   3.153   0.089   5.900
  912SOL    HW1 5290   3.238   0.121   5.872
  912SOL    HW2 5291   3.146   0.116   5.991
  912SOL     MW 5292   3.163   0.097   5.908
  913SOL     OW 5293   2.493   4.345   6.060
  913SOL    HW1 5294   2.556   4.402   6.014
  913SOL    HW2 5295   2.482   4.386   6.146
  913SOL     MW 5296   2.500   4.357   6.065
  914SOL     OW 5297   0.177   4.621   3.902
  914SOL    HW1 5298   0.174   4.674   3.823
  914SOL    HW2 5299   0.270   4.605   3.918
  914SOL     MW 5300   0.188   4.626   3.894
  915SOL     OW 5301   4.210   1.729   1.864
  915SOL    HW1 5302   4.180   1.640   1.879
  915SOL    HW2 5303   4.301   1.729   1.892
  915SOL     MW 5304   4.218   1.718   1.870
  916SOL     OW 5305   1.077   0.083   1.499
  916SOL    HW1 5306   0.983   0.066   1.492
  916SOL    HW2 5307   1.106   0.093   1.408
  916SOL     MW 5308   1.068   0.082   1.486
  917SOL     OW 5309   0.055   3.376   4.824
  917SOL    HW1 5310   0.131   3.321   4.845
  917SOL    HW2 5311   0.017   3.398   4.909
  917SOL     MW 5312   0.060   3.372   4.837
  918SOL     OW 5313   5.265   0.538   5.088
  918SOL    HW1 5314   5.348   0.584   5.073
  918SOL    HW2 5315   5.275   0.455   5.041
  918SOL     MW 5316   5.277   0.533   5.080
  919SOL     OW 5317   4.246   6.031   1.955
  919SOL    HW1 5318   4.337   6.055   1.940
  919SOL    HW2 5319   4.248   5.937   1.972
  919SOL     MW 5320   4.258   6.022   1.955
  920SOL     OW 5321   2.683   2.007   2.034
  920SOL    HW1 5322   2.710   2.087   2.080
  920SOL    HW2 5323   2.764   1.975   1.994
  920SOL     MW 5324   2.697   2.013   2.035
  921SOL     OW 5325   2.683   5.306   3.925
  921SOL    HW1 5326   2.697   5.320   3.831
  921SOL    HW2 5327   2.750   5.243   3.950
  921SOL     MW 5328   2.693   5.299   3.916
  922SOL     OW 5329   4.407   4.268   0.165
  922SOL    HW1 5330   4.484   4.276   0.110
  922SOL    HW2 5331   4.334   4.296   0.110
  922SOL     MW 5332   4.408   4.272   0.151
  923SOL     OW 5333   2.350   0.429   3.209
  923SOL    HW1 5334   2.394   0.388   3.135
  923SOL    HW2 5335   2.264   0.386   3.213
  923SOL     MW 5336   2.344   0.418   3.200
  924SOL     OW 5337   1.061   1.202   2.123
  924SOL    HW1 5338   0.968   1.197   2.146
  924SOL    HW2 5339   1.078   1.121   2.075
  924SOL     MW 5340   1.051   1.191   2.120
  925SOL     OW 5341   1.668   5.266   2.222
  925SOL    HW1 5342   1.695   5.355   2.242
  925SOL    HW2 5343   1.728   5.237   2.154
  925SOL     MW 5344   1.679   5.273   2.216
  926SOL     OW 5345   0.772   4.676   1.638
  926SOL    HW1 5346   0.724   4.611   1.586
  926SOL    HW2 5347   0.704   4.724   1.685
  926SOL     MW 5348   0.757   4.674   1.637
  927SOL     OW 5349   0.473   3.764   5.961
  927SOL    HW1 5350   0.543   3.705   5.931
  927SOL    HW2 5351   0.498   3.786   6.051
  927SOL     MW 5352   0.485   3.759   5.969
  928SOL     OW 5353   5.889   2.696   0.888
  928SOL    HW1 5354   5.842   2.634   0.832
  928SOL    HW2 5355   5.896   2.775   0.835
  928SOL     MW 5356   5.884   2.698   0.874
  929SOL     OW 5357   5.498   1.030   3.661
  929SOL    HW1 5358   5.587   1.063   3.651
  929SOL    HW2 5359   5.451   1.101   3.705
  929SOL     MW 5360   5.503   1.044   3.666
  930SOL     OW 5361   1.277   3.843   1.289
  930SOL    HW1 5362   1.316   3.898   1.357
  930SOL    HW2 5363   1.214   3.901   1.245
  930SOL     MW 5364   1.274   3.858   1.292
  931SOL     OW 5365   0.749   0.362   4.705
  931SOL    HW1 5366   0.824   0.355   4.765
  931SOL    HW2 5367   0.788   0.356   4.617
  931SOL     MW 5368   0.764   0.360   4.701
  932SOL     OW 5369   5.099   4.953   5.453
  932SOL    HW1 5370   5.031   4.990   5.397
  932SOL    HW2 5371   5.060   4.872   5.487
  932SOL     MW 5372   5.085   4.947   5.450
  933SOL     OW 5373   1.716   4.978   2.791
  933SOL    HW1 5374   1.753   4.928   2.719
  933SOL    HW2 5375   1.726   4.920   2.867
  933SOL     MW 5376   1.722   4.964   2.792
  934SOL     OW 5377   5.864   3.330   0.786
  934SOL    HW1 5378   5.785   3.285   0.815
  934SOL    HW2 5379   5.833   3.413   0.750
  934SOL     MW 5380   5.850   3.335   0.785
  935SOL     OW 5381   2.690   0.503   1.964
  935SOL    HW1 5382   2.721   0.538   2.047
  935SOL    HW2 5383   2.729   0.416   1.959
  935SOL     MW 5384   2.699   0.496   1.974
  936SOL     OW 5385   1.993   5.439   2.619
  936SOL    HW1 5386   2.084   5.421   2.642
  936SOL    HW2 5387   1.944   5.364   2.653
  936SOL     MW 5388   1.998   5.427   2.626
  937SOL     OW 5389   6.090   2.058   3.877
  937SOL    HW1 5390   6.036   2.106   3.940
  937SOL    HW2 5391   6.037   2.056   3.797
  937SOL     MW 5392   6.076   2.064   3.874
  938SOL     OW 5393   5.298   4.020   5.043
  938SOL    HW1 5394   5.281   4.093   4.984
  938SOL    HW2 5395   5.357   4.056   5.109
  938SOL     MW 5396   5.303   4.034   5.044
  939SOL     OW 5397   1.031   2.549   5.814
  939SOL    HW1 5398   1.032   2.504   5.898
  939SOL    HW2 5399   0.951   2.520   5.771
  939SOL     MW 5400   1.021   2.539   5.819
  940SOL     OW 5401   2.419   5.757   1.211
  940SOL    HW1 5402   2.453   5.731   1.126
  940SOL    HW2 5403   2.354   5.690   1.233
  940SOL     MW 5404   2.415   5.745   1.203
  941SOL     OW 5405   3.544   3.046   4.091
  941SOL    HW1 5406   3.630   3.070   4.057
  941SOL    HW2 5407   3.506   3.128   4.120
  941SOL     MW 5408   3.550   3.059   4.090
  942SOL     OW 5409   0.374   3.269   3.164
  942SOL    HW1 5410   0.334   3.265   3.251
  942SOL    HW2 5411   0.302   3.289   3.105
  942SOL     MW 5412   0.360   3.271   3.167
  943SOL     OW 5413   3.043   0.733   6.050
  943SOL    HW1 5414   3.095   0.794   6.101
  943SOL    HW2 5415   3.012   0.784   5.975
  943SOL     MW 5416   3.046   0.747   6.047
  944SOL     OW 5417   2.240   0.801   0.526
  944SOL    HW1 5418   2.328   0.777   0.555
  944SOL    HW2 5419   2.251   0.821   0.433
  944SOL     MW 5420   2.253   0.801   0.518
  945SOL     OW 5421   0.742   1.387   3.829
  945SOL    HW1 5422   0.801   1.341   3.889
  945SOL    HW2 5423   0.655   1.355   3.852
  945SOL     MW 5424   0.738   1.377   3.839
  946SOL     OW 5425   1.898   5.241   2.818
  946SOL    HW1 5426   1.828   5.307   2.822
  946SOL    HW2 5427   1.856   5.165   2.777
  946SOL     MW 5428   1.883   5.240   2.813
  947SOL     OW 5429   1.085   0.815   5.871
  947SOL    HW1 5430   1.171   0.778   5.891
  947SOL    HW2 5431   1.097   0.910   5.877
  947SOL     MW 5432   1.097   0.822   5.874
  948SOL     OW 5433   0.686   2.852   4.142
  948SOL    HW1 5434   0.617   2.785   4.136
  948SOL    HW2 5435   0.640   2.929   4.175
  948SOL     MW 5436   0.671   2.853   4.146
  949SOL     OW 5437   3.545   2.984   1.059
  949SOL    HW1 5438   3.490   3.054   1.094
  949SOL    HW2 5439   3.550   2.919   1.129
  949SOL     MW 5440   3.539   2.984   1.072
  950SOL     OW 5441   5.438   3.802   2.346
  950SOL    HW1 5442   5.483   3.860   2.408
  950SOL    HW2 5443   5.498   3.729   2.334
  950SOL     MW 5444   5.451   3.800   2.353
  951SOL     OW 5445   3.118   4.815   1.306
  951SOL    HW1 5446   3.202   4.812   1.259
  951SOL    HW2 5447   3.135   4.769   1.388
  951SOL     MW 5448   3.131   4.809   1.310
  952SOL     OW 5449   2.386   1.670   2.234
  952SOL    HW1 5450   2.471   1.626   2.233
  952SOL    HW2 5451   2.336   1.626   2.302
  952SOL     MW 5452   2.390   1.659   2.242
  953SOL     OW 5453   0.409   5.406   2.316
  953SOL    HW1 5454   0.460   5.487   2.308
  953SOL    HW2 5455   0.318   5.434   2.307
  953SOL     MW 5456   0.404   5.420   2.314
  954SOL     OW 5457   2.326   4.611   5.941
  954SOL    HW1 5458   2.322   4.681   5.876
  954SOL    HW2 5459   2.341   4.531   5.891
  954SOL     MW 5460   2.327   4.610   5.926
  955SOL     OW 5461   3.181   5.925   5.855
  955SOL    HW1 5462   3.122   5.898   5.785
  955SOL    HW2 5463   3.165   6.019   5.866
  955SOL     MW 5464   3.172   5.934   5.848
  956SOL     OW 5465   2.386   6.075   3.729
  956SOL    HW1 5466   2.375   6.039   3.816
  956SOL    HW2 5467   2.298   6.099   3.701
  956SOL     MW 5468   2.373   6.074   3.736
  957SOL     OW 5469   0.457   1.368   1.850
  957SOL    HW1 5470   0.391   1.397   1.787
  957SOL    HW2 5471   0.511   1.446   1.866
  957SOL     MW 5472   0.455   1.382   1.844
  958SOL     OW 5473   4.130   2.020   0.943
  958SOL    HW1 5474   4.155   1.928   0.945
  958SOL    HW2 5475   4.211   2.067   0.964
  958SOL     MW 5476   4.144   2.014   0.946
  959SOL     OW 5477   5.697   3.679   5.454
  959SOL    HW1 5478   5.660   3.604   5.408
  959SOL    HW2 5479   5.790   3.657   5.463
  959SOL     MW 5480   5.704   3.666   5.449
  960SOL     OW 5481   5.204   3.489   2.373
  960SOL    HW1 5482   5.192   3.573   2.330
  960SOL    HW2 5483   5.160   3.500   2.458
  960SOL     MW 5484   5.197   3.501   2.379
  961SOL     OW 5485   4.850   1.800   2.226
  961SOL    HW1 5486   4.794   1.868   2.190
  961SOL    HW2 5487   4.832   1.801   2.320
  961SOL     MW 5488   4.841   1.809   2.233
  962SOL     OW 5489   6.089   0.815   0.273
  962SOL    HW1 5490   6.088   0.849   0.184
  962SOL    HW2 5491   6.030   0.739   0.272
  962SOL     MW 5492   6.081   0.809   0.263
  963SOL     OW 5493   3.424   2.967   1.471
  963SOL    HW1 5494   3.440   3.023   1.547
  963SOL    HW2 5495   3.509   2.926   1.453
  963SOL     MW 5496   3.437   2.969   1.478
  964SOL     OW 5497   0.496   1.523   1.402
  964SOL    HW1 5498   0.484   1.584   1.329
  964SOL    HW2 5499   0.501   1.437   1.361
  964SOL     MW 5500   0.495   1.520   1.388
  965SOL     OW 5501   3.423   3.243   0.940
  965SOL    HW1 5502   3.344   3.188   0.940
  965SOL    HW2 5503   3.439   3.261   0.847
  965SOL     MW 5504   3.415   3.238   0.927
  966SOL     OW 5505   0.338   1.984   2.796
  966SOL    HW1 5506   0.247   1.984   2.769
  966SOL    HW2 5507   0.341   2.041   2.873
  966SOL     MW 5508   0.327   1.992   2.802
  967SOL     OW 5509   1.876   4.766   0.833
  967SOL    HW1 5510   1.819   4.693   0.806
  967SOL    HW2 5511   1.877   4.823   0.756
  967SOL     MW 5512   1.869   4.764   0.820
  968SOL     OW 5513   5.663   2.039   2.610
  968SOL    HW1 5514   5.573   2.043   2.643
  968SOL    HW2 5515   5.682   2.128   2.583
  968SOL     MW 5516   5.654   2.051   2.611
  969SOL     OW 5517   0.158   3.741   5.384
  969SOL    HW1 5518   0.079   3.738   5.330
  969SOL    HW2 5519   0.174   3.649   5.408
  969SOL     MW 5520   0.150   3.729   5.380
  970SOL     OW 5521   0.060   5.114   5.992
  970SOL    HW1 5522   0.146   5.153   5.977
  970SOL    HW2 5523   0.048   5.118   6.087
  970SOL     MW 5524   0.069   5.119   6.002
  971SOL     OW 5525   1.529   1.662   3.462
  971SOL    HW1 5526   1.447   1.695   3.425
  971SOL    HW2 5527   1.501   1.612   3.539
  971SOL     MW 5528   1.515   1.660   3.467
  972SOL     OW 5529   1.223   2.292   3.314
  972SOL    HW1 5530   1.314   2.264   3.324
  972SOL    HW2 5531   1.174   2.211   3.303
  972SOL     MW 5532   1.229   2.278   3.314
  973SOL     OW 5533   1.665   3.104   5.584
  973SOL    HW1 5534   1.739   3.047   5.605
  973SOL    HW2 5535   1.641   3.143   5.668
  973SOL     MW 5536   1.672   3.102   5.597
  974SOL     OW 5537   4.854   1.058   4.061
  974SOL    HW1 5538   4.774   1.022   4.023
  974SOL    HW2 5539   4.921   1.045   3.993
  974SOL     MW 5540   4.853   1.051   4.047
  975SOL     OW 5541   0.433   4.873   5.775
  975SOL    HW1 5542   0.341   4.848   5.776
  975SOL    HW2 5543   0.460   4.867   5.867
  975SOL     MW 5544   0.425   4.869   5.787
  976SOL     OW 5545   0.427   0.747   0.693
  976SOL    HW1 5546   0.413   0.766   0.785
  976SOL    HW2 5547   0.521   0.762   0.680
  976SOL     MW 5548   0.437   0.752   0.703
  977SOL     OW 5549   2.941   3.832   4.506
  977SOL    HW1 5550   3.005   3.777   4.552
  977SOL    HW2 5551   2.926   3.787   4.423
  977SOL     MW 5552   2.948   3.819   4.502
  978SOL     OW 5553   2.572   4.164   4.514
  978SOL    HW1 5554   2.528   4.159   4.600
  978SOL    HW2 5555   2.616   4.080   4.505
  978SOL     MW 5556   2.572   4.153   4.524
  979SOL     OW 5557   3.096   2.339   5.045
  979SOL    HW1 5558   3.032   2.339   4.973
  979SOL    HW2 5559   3.094   2.250   5.080
  979SOL     MW 5560   3.088   2.328   5.040
  980SOL     OW 5561   5.839   3.979   3.958
  980SOL    HW1 5562   5.787   4.046   3.915
  980SOL    HW2 5563   5.894   3.942   3.889
  980SOL     MW 5564   5.840   3.983   3.944
  981SOL     OW 5565   2.239   5.143   1.847
  981SOL    HW1 5566   2.234   5.068   1.788
  981SOL    HW2 5567   2.330   5.145   1.875
  981SOL     MW 5568   2.250   5.133   1.843
  982SOL     OW 5569   5.964   1.489   3.553
  982SOL    HW1 5570   5.878   1.524   3.531
  982SOL    HW2 5571   5.951   1.394   3.555
  982SOL     MW 5572   5.951   1.481   3.551
  983SOL     OW 5573   2.609   4.598   5.969
  983SOL    HW1 5574   2.520   4.633   5.983
  983SOL    HW2 5575   2.667   4.665   6.005
  983SOL     MW 5576   2.605   4.611   5.975
  984SOL     OW 5577   1.888   0.369   5.171
  984SOL    HW1 5578   1.919   0.460   5.178
  984SOL    HW2 5579   1.964   0.316   5.194
  984SOL     MW 5580   1.902   0.374   5.175
  985SOL     OW 5581   0.781   3.952   5.396
  985SOL    HW1 5582   0.723   3.965   5.320
  985SOL    HW2 5583   0.844   3.887   5.366
  985SOL     MW 5584   0.781   3.945   5.382
  986SOL     OW 5585   4.529   5.888   5.401
  986SOL    HW1 5586   4.437   5.862   5.400
  986SOL    HW2 5587   4.541   5.933   5.484
  986SOL     MW 5588   4.519   5.891   5.411
  987SOL     OW 5589   4.194   0.623   1.098
  987SOL    HW1 5590   4.168   0.539   1.134
  987SOL    HW2 5591   4.265   0.603   1.037
  987SOL     MW 5592   4.199   0.610   1.095
  988SOL     OW 5593   0.695   3.831   2.989
  988SOL    HW1 5594   0.772   3.870   2.948
  988SOL    HW2 5595   0.704   3.853   3.082
  988SOL     MW 5596   0.706   3.839   2.996
  989SOL     OW 5597   1.458   2.043   5.280
  989SOL    HW1 5598   1.473   2.046   5.185
  989SOL    HW2 5599   1.388   2.107   5.295
  989SOL     MW 5600   1.451   2.051   5.269
  990SOL     OW 5601   5.294   4.560   3.484
  990SOL    HW1 5602   5.322   4.648   3.510
  990SOL    HW2 5603   5.314   4.505   3.559
  990SOL     MW 5604   5.300   4.564   3.497
  991SOL     OW 5605   5.058   5.895   0.260
  991SOL    HW1 5606   4.982   5.865   0.311
  991SOL    HW2 5607   5.055   5.846   0.180
  991SOL     MW 5608   5.048   5.885   0.257
  992SOL     OW 5609   4.070   5.981   3.186
  992SOL    HW1 5610   4.060   6.067   3.227
  992SOL    HW2 5611   3.982   5.942   3.192
  992SOL     MW 5612   4.057   5.987   3.192
  993SOL     OW 5613   3.714   6.089   5.731
  993SOL    HW1 5614   3.744   6.020   5.790
  993SOL    HW2 5615   3.631   6.057   5.696
  993SOL     MW 5616   3.707   6.076   5.734
  994SOL     OW 5617   3.439   4.947   5.313
  994SOL    HW1 5618   3.521   4.900   5.296
  994SOL    HW2 5619   3.436   4.955   5.408
  994SOL     MW 5620   3.449   4.942   5.323
  995SOL     OW 5621   5.346   4.464   4.109
  995SOL    HW1 5622   5.266   4.470   4.057
  995SOL    HW2 5623   5.326   4.398   4.175
  995SOL     MW 5624   5.333   4.456   4.111
  996SOL     OW 5625   5.352   0.398   2.448
  996SOL    HW1 5626   5.261   0.387   2.477
  996SOL    HW2 5627   5.356   0.488   2.417
  996SOL     MW 5628   5.341   0.408   2.448
  997SOL     OW 5629   5.410   5.996   1.224
  997SOL    HW1 5630   5.450   5.941   1.292
  997SOL    HW2 5631   5.484   6.037   1.180
  997SOL     MW 5632   5.425   5.994   1.227
  998SOL     OW 5633   6.076   0.591   6.004
  998SOL    HW1 5634   6.164   0.588   6.041
  998SOL    HW2 5635   6.029   0.522   6.050
  998SOL     MW 5636   6.081   0.582   6.014
  999SOL     OW 5637   3.422   5.897   3.939
  999SOL    HW1 5638   3.398   5.923   4.028
  999SOL    HW2 5639   3.362   5.824   3.918
  999SOL     MW 5640   3.411   5.891   3.948
 1000SOL     OW 5641   1.557   2.339   5.161
 1000SOL    HW1 5642   1.542   2.247   5.140
 1000SOL    HW2 5643   1.641   2.341   5.206
 1000SOL     MW 5644   1.566   2.328   5.164
 1001SOL     OW 5645   3.578   4.285   0.931
 1001SOL    HW1 5646   3.572   4.332   1.014
 1001SOL    HW2 5647   3.488   4.277   0.901
 1001SOL     MW 5648   3.566   4.290   0.937
 1002SOL     OW 5649   0.421   4.300   1.440
 1002SOL    HW1 5650   0.349   4.362   1.447
 1002SOL    HW2 5651   0.379   4.216   1.422
 1002SOL     MW 5652   0.407   4.297   1.439
 1003SOL     OW 5653   5.960   1.979   3.615
 1003SOL    HW1 5654   5.878   2.014   3.649
 1003SOL    HW2 5655   5.960   1.887   3.643
 1003SOL     MW 5656   5.950   1.972   3.623
 1004SOL     OW 5657   5.245   4.982   3.903
 1004SOL    HW1 5658   5.308   5.049   3.930
 1004SOL    HW2 5659   5.175   4.989   3.967
 1004SOL     MW 5660   5.244   4.991   3.915
 1005SOL     OW 5661   3.637   1.151   0.394
 1005SOL    HW1 5662   3.570   1.096   0.436
 1005SOL    HW2 5663   3.657   1.218   0.459
 1005SOL     MW 5664   3.631   1.152   0.408
 1006SOL     OW 5665   4.151   3.726   5.275
 1006SOL    HW1 5666   4.180   3.767   5.194
 1006SOL    HW2 5667   4.188   3.782   5.344
 1006SOL     MW 5668   4.160   3.739   5.274
 1007SOL     OW 5669   0.572   4.227   2.355
 1007SOL    HW1 5670   0.529   4.177   2.424
 1007SOL    HW2 5671   0.528   4.312   2.356
 1007SOL     MW 5672   0.561   4.232   2.364
 1008SOL     OW 5673   4.237   2.313   5.899
 1008SOL    HW1 5674   4.161   2.310   5.958
 1008SOL    HW2 5675   4.304   2.261   5.943
 1008SOL     MW 5676   4.236   2.306   5.912
 1009SOL     OW 5677   4.927   1.444   2.450
 1009SOL    HW1 5678   4.909   1.463   2.542
 1009SOL    HW2 5679   5.009   1.491   2.432
 1009SOL     MW 5680   4.935   1.452   2.459
 1010SOL     OW 5681   1.094   4.756   4.219
 1010SOL    HW1 5682   1.141   4.729   4.297
 1010SOL    HW2 5683   1.144   4.719   4.147
 1010SOL     MW 5684   1.106   4.748   4.220
 1011SOL     OW 5685   0.210   3.639   1.183
 1011SOL    HW1 5686   0.265   3.582   1.128
 1011SOL    HW2 5687   0.167   3.698   1.121
 1011SOL     MW 5688   0.211   3.639   1.168
 1012SOL     OW 5689   2.719   0.551   1.095
 1012SOL    HW1 5690   2.811   0.562   1.071
 1012SOL    HW2 5691   2.692   0.471   1.049
 1012SOL     MW 5692   2.727   0.542   1.086
 1013SOL     OW 5693   1.241   4.467   3.352
 1013SOL    HW1 5694   1.327   4.489   3.314
 1013SOL    HW2 5695   1.181   4.528   3.310
 1013SOL     MW 5696   1.245   4.478   3.342
 1014SOL     OW 5697   4.455   4.317   1.611
 1014SOL    HW1 5698   4.542   4.303   1.648
 1014SOL    HW2 5699   4.407   4.362   1.680
 1014SOL     MW 5700   4.460   4.321   1.625
 1015SOL     OW 5701   5.663   2.413   0.029
 1015SOL    HW1 5702   5.620   2.446  -0.050
 1015SOL    HW2 5703   5.595   2.414   0.096
 1015SOL     MW 5704   5.649   2.418   0.027
 1016SOL     OW 5705   5.826   0.181   5.043
 1016SOL    HW1 5706   5.908   0.165   5.090
 1016SOL    HW2 5707   5.765   0.212   5.110
 1016SOL     MW 5708   5.829   0.183   5.057
 1017SOL     OW 5709   0.721   1.070   3.502
 1017SOL    HW1 5710   0.667   1.131   3.553
 1017SOL    HW2 5711   0.739   1.117   3.420
 1017SOL     MW 5712   0.716   1.084   3.498
 1018SOL     OW 5713   0.450   0.013   5.603
 1018SOL    HW1 5714   0.466   0.017   5.698
 1018SOL    HW2 5715   0.472   0.100   5.571
 1018SOL     MW 5716   0.455   0.025   5.611
 1019SOL     OW 5717   1.439   2.453   1.932
 1019SOL    HW1 5718   1.374   2.513   1.967
 1019SOL    HW2 5719   1.454   2.390   2.002
 1019SOL     MW 5720   1.433   2.452   1.945
 1020SOL     OW 5721   5.621   4.379   4.808
 1020SOL    HW1 5722   5.599   4.330   4.729
 1020SOL    HW2 5723   5.552   4.354   4.870
 1020SOL     MW 5724   5.609   4.369   4.806
 1021SOL     OW 5725   3.062   0.117   1.861
 1021SOL    HW1 5726   2.999   0.045   1.866
 1021SOL    HW2 5727   3.076   0.143   1.952
 1021SOL     MW 5728   3.055   0.111   1.874
 1022SOL     OW 5729   2.188   1.907   4.205
 1022SOL    HW1 5730   2.189   1.943   4.292
 1022SOL    HW2 5731   2.105   1.861   4.198
 1022SOL     MW 5732   2.177   1.906   4.215
 1023SOL     OW 5733   3.064   4.816   4.372
 1023SOL    HW1 5734   3.040   4.743   4.315
 1023SOL    HW2 5735   3.139   4.857   4.329
 1023SOL     MW 5736   3.070   4.812   4.359
 1024SOL     OW 5737   1.502   2.928   5.863
 1024SOL    HW1 5738   1.505   3.024   5.858
 1024SOL    HW2 5739   1.477   2.909   5.953
 1024SOL     MW 5740   1.499   2.938   5.874
 1025SOL     OW 5741   1.590   2.819   5.489
 1025SOL    HW1 5742   1.562   2.907   5.515
 1025SOL    HW2 5743   1.551   2.761   5.554
 1025SOL     MW 5744   1.582   2.823   5.501
 1026SOL     OW 5745   2.959   3.490   0.671
 1026SOL    HW1 5746   2.897   3.451   0.608
 1026SOL    HW2 5747   2.917   3.572   0.697
 1026SOL     MW 5748   2.946   3.495   0.666
 1027SOL     OW 5749   5.025   2.691   5.089
 1027SOL    HW1 5750   5.071   2.774   5.088
 1027SOL    HW2 5751   4.934   2.714   5.109
 1027SOL     MW 5752   5.019   2.705   5.091
 1028SOL     OW 5753   2.655   0.171   3.791
 1028SOL    HW1 5754   2.654   0.075   3.793
 1028SOL    HW2 5755   2.630   0.193   3.702
 1028SOL     MW 5756   2.652   0.161   3.780
 1029SOL     OW 5757   4.846   6.079   1.484
 1029SOL    HW1 5758   4.899   6.002   1.505
 1029SOL    HW2 5759   4.909   6.151   1.478
 1029SOL     MW 5760   4.861   6.078   1.486
 1030SOL     OW 5761   5.028   2.055   5.102
 1030SOL    HW1 5762   4.990   1.983   5.051
 1030SOL    HW2 5763   5.121   2.035   5.106
 1030SOL     MW 5764   5.035   2.043   5.096
 1031SOL     OW 5765   0.952   4.747   5.176
 1031SOL    HW1 5766   0.903   4.829   5.178
 1031SOL    HW2 5767   0.889   4.680   5.202
 1031SOL     MW 5768   0.938   4.749   5.180
 1032SOL     OW 5769   3.044   1.307   0.661
 1032SOL    HW1 5770   3.058   1.311   0.756
 1032SOL    HW2 5771   2.995   1.387   0.641
 1032SOL     MW 5772   3.039   1.318   0.671
 1033SOL     OW 5773   3.035   5.853   2.149
 1033SOL    HW1 5774   3.081   5.925   2.107
 1033SOL    HW2 5775   3.057   5.776   2.096
 1033SOL     MW 5776   3.044   5.852   2.137
 1034SOL     OW 5777   3.555   5.830   0.107
 1034SOL    HW1 5778   3.579   5.779   0.030
 1034SOL    HW2 5779   3.508   5.906   0.071
 1034SOL     MW 5780   3.552   5.834   0.093
 1035SOL     OW 5781   5.537   1.722   3.122
 1035SOL    HW1 5782   5.549   1.731   3.216
 1035SOL    HW2 5783   5.562   1.632   3.103
 1035SOL     MW 5784   5.541   1.712   3.132
 1036SOL     OW 5785   4.208   2.855   5.331
 1036SOL    HW1 5786   4.123   2.868   5.374
 1036SOL    HW2 5787   4.247   2.942   5.328
 1036SOL     MW 5788   4.202   2.868   5.336
 1037SOL     OW 5789   1.044   0.006   0.124
 1037SOL    HW1 5790   1.045   0.064   0.047
 1037SOL    HW2 5791   0.952   0.004   0.150
 1037SOL     MW 5792   1.032   0.014   0.117
 1038SOL     OW 5793   1.678   2.469   1.548
 1038SOL    HW1 5794   1.728   2.469   1.629
 1038SOL    HW2 5795   1.741   2.444   1.481
 1038SOL     MW 5796   1.692   2.466   1.550
 1039SOL     OW 5797   3.020   0.164   5.111
 1039SOL    HW1 5798   3.006   0.256   5.089
 1039SOL    HW2 5799   2.945   0.142   5.166
 1039SOL     MW 5800   3.008   0.173   5.115
 1040SOL     OW 5801   0.649   1.895   2.873
 1040SOL    HW1 5802   0.696   1.886   2.790
 1040SOL    HW2 5803   0.628   1.988   2.878
 1040SOL     MW 5804   0.652   1.906   2.863
 1041SOL     OW 5805   0.186   5.180   4.788
 1041SOL    HW1 5806   0.237   5.190   4.869
 1041SOL    HW2 5807   0.154   5.090   4.791
 1041SOL     MW 5808   0.188   5.170   4.799
 1042SOL     OW 5809   1.328   4.393   1.696
 1042SOL    HW1 5810   1.255   4.414   1.755
 1042SOL    HW2 5811   1.357   4.307   1.724
 1042SOL     MW 5812   1.322   4.385   1.707
 1043SOL     OW 5813   5.439   2.015   3.940
 1043SOL    HW1 5814   5.435   2.108   3.918
 1043SOL    HW2 5815   5.483   1.974   3.865
 1043SOL     MW 5816   5.444   2.021   3.927
 1044SOL     OW 5817   2.747   4.698   1.338
 1044SOL    HW1 5818   2.673   4.700   1.399
 1044SOL    HW2 5819   2.806   4.767   1.369
 1044SOL     MW 5820   2.745   4.707   1.350
 1045SOL     OW 5821   5.827   0.663   1.899
 1045SOL    HW1 5822   5.888   0.611   1.952
 1045SOL    HW2 5823   5.810   0.740   1.952
 1045SOL     MW 5824   5.833   0.666   1.913
 1046SOL     OW 5825   2.461   0.650   5.757
 1046SOL    HW1 5826   2.378   0.650   5.710
 1046SOL    HW2 5827   2.441   0.614   5.843
 1046SOL     MW 5828   2.448   0.646   5.762
 1047SOL     OW 5829   1.959   6.083   2.292
 1047SOL    HW1 5830   1.949   6.014   2.226
 1047SOL    HW2 5831   2.052   6.083   2.313
 1047SOL     MW 5832   1.969   6.074   2.286
 1048SOL     OW 5833   1.335   1.538   0.144
 1048SOL    HW1 5834   1.326   1.443   0.140
 1048SOL    HW2 5835   1.247   1.570   0.164
 1048SOL     MW 5836   1.322   1.530   0.145
 1049SOL     OW 5837   5.488   5.820   5.661
 1049SOL    HW1 5838   5.555   5.763   5.696
 1049SOL    HW2 5839   5.509   5.907   5.696
 1049SOL     MW 5840   5.499   5.824   5.670
 1050SOL     OW 5841   3.232   0.596   4.077
 1050SOL    HW1 5842   3.189   0.522   4.119
 1050SOL    HW2 5843   3.226   0.577   3.983
 1050SOL     MW 5844   3.225   0.585   4.070
 1051SOL     OW 5845   3.317   4.037   0.447
 1051SOL    HW1 5846   3.370   4.006   0.521
 1051SOL    HW2 5847   3.305   3.959   0.393
 1051SOL     MW 5848   3.322   4.023   0.450
 1052SOL     OW 5849   4.562   1.780   1.598
 1052SOL    HW1 5850   4.483   1.737   1.630
 1052SOL    HW2 5851   4.567   1.862   1.647
 1052SOL     MW 5852   4.553   1.785   1.608
 1053SOL     OW 5853   2.926   1.549   2.107
 1053SOL    HW1 5854   2.860   1.586   2.165
 1053SOL    HW2 5855   2.956   1.622   2.053
 1053SOL     MW 5856   2.921   1.563   2.107
 1054SOL     OW 5857   0.082   1.506   0.297
 1054SOL    HW1 5858  -0.001   1.491   0.252
 1054SOL    HW2 5859   0.148   1.499   0.228
 1054SOL     MW 5860   0.080   1.503   0.282
 1055SOL     OW 5861   3.875   2.808   4.973
 1055SOL    HW1 5862   3.942   2.874   4.953
 1055SOL    HW2 5863   3.915   2.754   5.041
 1055SOL     MW 5864   3.889   2.809   4.979
 1056SOL     OW 5865   1.457   3.882   4.832
 1056SOL    HW1 5866   1.366   3.895   4.860
 1056SOL    HW2 5867   1.508   3.936   4.892
 1056SOL     MW 5868   1.452   3.891   4.843
 1057SOL     OW 5869   5.180   1.951   3.128
 1057SOL    HW1 5870   5.122   1.969   3.054
 1057SOL    HW2 5871   5.265   1.984   3.101
 1057SOL     MW 5872   5.183   1.957   3.115
 1058SOL     OW 5873   4.835   0.639   6.007
 1058SOL    HW1 5874   4.761   0.581   5.991
 1058SOL    HW2 5875   4.844   0.640   6.102
 1058SOL     MW 5876   4.827   0.632   6.017
 1059SOL     OW 5877   0.567   2.669   4.720
 1059SOL    HW1 5878   0.635   2.606   4.744
 1059SOL    HW2 5879   0.531   2.699   4.804
 1059SOL     MW 5880   0.571   2.665   4.734
 1060SOL     OW 5881   3.397   0.421   4.650
 1060SOL    HW1 5882   3.384   0.407   4.556
 1060SOL    HW2 5883   3.356   0.506   4.668
 1060SOL     MW 5884   3.390   0.430   4.640
 1061SOL     OW 5885   1.397   0.893   0.459
 1061SOL    HW1 5886   1.406   0.806   0.497
 1061SOL    HW2 5887   1.484   0.932   0.469
 1061SOL     MW 5888   1.410   0.887   0.465
 1062SOL     OW 5889   5.081   2.056   4.044
 1062SOL    HW1 5890   5.154   2.051   4.106
 1062SOL    HW2 5891   5.003   2.057   4.098
 1062SOL     MW 5892   5.080   2.055   4.059
 1063SOL     OW 5893   2.187   5.450   3.461
 1063SOL    HW1 5894   2.135   5.506   3.404
 1063SOL    HW2 5895   2.254   5.508   3.498
 1063SOL     MW 5896   2.189   5.465   3.459
 1064SOL     OW 5897   5.060   4.999   4.116
 1064SOL    HW1 5898   5.028   5.070   4.173
 1064SOL    HW2 5899   5.075   4.925   4.175
 1064SOL     MW 5900   5.058   4.999   4.130
 1065SOL     OW 5901   2.085   0.427   2.140
 1065SOL    HW1 5902   2.034   0.496   2.097
 1065SOL    HW2 5903   2.045   0.346   2.110
 1065SOL     MW 5904   2.073   0.426   2.131
 1066SOL     OW 5905   3.177   0.932   5.767
 1066SOL    HW1 5906   3.205   0.914   5.677
 1066SOL    HW2 5907   3.132   0.852   5.794
 1066SOL     MW 5908   3.175   0.919   5.759
 1067SOL     OW 5909   3.651   3.612   0.029
 1067SOL    HW1 5910   3.582   3.576  -0.027
 1067SOL    HW2 5911   3.719   3.545   0.029
 1067SOL     MW 5912   3.651   3.599   0.022
 1068SOL     OW 5913   0.861   0.067   3.845
 1068SOL    HW1 5914   0.826  -0.013   3.807
 1068SOL    HW2 5915   0.902   0.112   3.770
 1068SOL     MW 5916   0.862   0.063   3.830
 1069SOL     OW 5917   1.709   4.285   0.687
 1069SOL    HW1 5918   1.734   4.359   0.633
 1069SOL    HW2 5919   1.657   4.324   0.758
 1069SOL     MW 5920   1.705   4.299   0.690
 1070SOL     OW 5921   4.253   4.841   5.575
 1070SOL    HW1 5922   4.322   4.805   5.520
 1070SOL    HW2 5923   4.219   4.766   5.623
 1070SOL     MW 5924   4.257   4.827   5.574
 1071SOL     OW 5925   0.477   0.807   3.587
 1071SOL    HW1 5926   0.551   0.824   3.529
 1071SOL    HW2 5927   0.404   0.791   3.527
 1071SOL     MW 5928   0.477   0.807   3.572
 1072SOL     OW 5929   5.646   0.357   0.306
 1072SOL    HW1 5930   5.738   0.349   0.280
 1072SOL    HW2 5931   5.649   0.403   0.390
 1072SOL     MW 5932   5.658   0.362   0.314
 1073SOL     OW 5933   2.741   0.418   2.891
 1073SOL    HW1 5934   2.763   0.415   2.798
 1073SOL    HW2 5935   2.822   0.396   2.936
 1073SOL     MW 5936   2.754   0.415   2.885
 1074SOL     OW 5937   0.669   3.982   4.402
 1074SOL    HW1 5938   0.622   4.029   4.333
 1074SOL    HW2 5939   0.659   4.037   4.479
 1074SOL     MW 5940   0.662   3.995   4.403
 1075SOL     OW 5941   1.860   2.789   1.704
 1075SOL    HW1 5942   1.803   2.715   1.681
 1075SOL    HW2 5943   1.885   2.773   1.795
 1075SOL     MW 5944   1.856   2.777   1.713
 1076SOL     OW 5945   2.881   0.369   3.478
 1076SOL    HW1 5946   2.864   0.463   3.472
 1076SOL    HW2 5947   2.889   0.353   3.572
 1076SOL     MW 5948   2.880   0.379   3.490
 1077SOL     OW 5949   4.247   3.562   0.097
 1077SOL    HW1 5950   4.283   3.474   0.110
 1077SOL    HW2 5951   4.262   3.607   0.178
 1077SOL     MW 5952   4.254   3.556   0.108
 1078SOL     OW 5953   3.525   2.686   4.732
 1078SOL    HW1 5954   3.513   2.715   4.823
 1078SOL    HW2 5955   3.485   2.756   4.680
 1078SOL     MW 5956   3.518   2.698   4.737
 1079SOL     OW 5957   0.516   3.693   5.323
 1079SOL    HW1 5958   0.466   3.646   5.256
 1079SOL    HW2 5959   0.507   3.639   5.401
 1079SOL     MW 5960   0.508   3.680   5.324
 1080SOL     OW 5961   5.513   4.873   3.052
 1080SOL    HW1 5962   5.532   4.824   2.973
 1080SOL    HW2 5963   5.487   4.960   3.021
 1080SOL     MW 5964   5.512   4.878   3.038
 1081SOL     OW 5965   0.809   2.047   3.263
 1081SOL    HW1 5966   0.905   2.052   3.264
 1081SOL    HW2 5967   0.780   2.134   3.290
 1081SOL     MW 5968   0.818   2.059   3.267
 1082SOL     OW 5969   2.928   2.466   5.194
 1082SOL    HW1 5970   2.976   2.542   5.228
 1082SOL    HW2 5971   2.995   2.416   5.146
 1082SOL     MW 5972   2.943   2.469   5.193
 1083SOL     OW 5973   3.423   5.728   0.736
 1083SOL    HW1 5974   3.353   5.722   0.802
 1083SOL    HW2 5975   3.432   5.822   0.719
 1083SOL     MW 5976   3.415   5.739   0.742
 1084SOL     OW 5977   0.115   4.953   5.108
 1084SOL    HW1 5978   0.064   4.891   5.057
 1084SOL    HW2 5979   0.060   5.031   5.113
 1084SOL     MW 5980   0.101   4.955   5.102
 1085SOL     OW 5981   4.002   3.188   5.138
 1085SOL    HW1 5982   3.985   3.252   5.069
 1085SOL    HW2 5983   4.042   3.238   5.209
 1085SOL     MW 5984   4.005   3.202   5.138
 1086SOL     OW 5985   2.766   1.966   1.768
 1086SOL    HW1 5986   2.796   1.994   1.682
 1086SOL    HW2 5987   2.729   1.879   1.754
 1086SOL     MW 5988   2.765   1.959   1.755
 1087SOL     OW 5989   3.424   0.260   0.943
 1087SOL    HW1 5990   3.357   0.325   0.963
 1087SOL    HW2 5991   3.481   0.302   0.878
 1087SOL     MW 5992   3.423   0.273   0.937
 1088SOL     OW 5993   2.747   1.020   5.962
 1088SOL    HW1 5994   2.825   1.017   6.018
 1088SOL    HW2 5995   2.729   1.114   5.952
 1088SOL     MW 5996   2.755   1.032   5.968
 1089SOL     OW 5997   1.792   2.856   6.028
 1089SOL    HW1 5998   1.778   2.872   5.935
 1089SOL    HW2 5999   1.727   2.911   6.072
 1089SOL     MW 6000   1.782   2.865   6.022
 1090SOL     OW 6001   2.193   3.674   0.706
 1090SOL    HW1 6002   2.119   3.733   0.718
 1090SOL    HW2 6003   2.159   3.606   0.647
 1090SOL     MW 6004   2.179   3.673   0.700
 1091SOL     OW 6005   2.488   4.196   4.990
 1091SOL    HW1 6006   2.539   4.224   5.066
 1091SOL    HW2 6007   2.416   4.259   4.984
 1091SOL     MW 6008   2.485   4.208   4.999
 1092SOL     OW 6009   4.898   0.626   4.632
 1092SOL    HW1 6010   4.816   0.672   4.613
 1092SOL    HW2 6011   4.940   0.614   4.547
 1092SOL     MW 6012   4.893   0.630   4.619
 1093SOL     OW 6013   5.026   5.260   1.572
 1093SOL    HW1 6014   5.074   5.194   1.522
 1093SOL    HW2 6015   4.944   5.217   1.597
 1093SOL     MW 6016   5.021   5.246   1.569
 1094SOL     OW 6017   2.058   1.800   1.790
 1094SOL    HW1 6018   1.990   1.848   1.743
 1094SOL    HW2 6019   2.080   1.727   1.732
 1094SOL     MW 6020   2.052   1.796   1.777
 1095SOL     OW 6021   5.097   1.251   1.454
 1095SOL    HW1 6022   5.187   1.238   1.422
 1095SOL    HW2 6023   5.065   1.326   1.404
 1095SOL     MW 6024   5.105   1.259   1.443
 1096SOL     OW 6025   0.907   5.870   1.250
 1096SOL    HW1 6026   0.838   5.836   1.307
 1096SOL    HW2 6027   0.871   5.860   1.162
 1096SOL     MW 6028   0.893   5.864   1.246
 1097SOL     OW 6029   4.828   3.384   1.089
 1097SOL    HW1 6030   4.853   3.295   1.115
 1097SOL    HW2 6031   4.888   3.406   1.019
 1097SOL     MW 6032   4.839   3.375   1.084
 1098SOL     OW 6033   2.389   3.946   5.076
 1098SOL    HW1 6034   2.404   3.915   4.987
 1098SOL    HW2 6035   2.415   4.038   5.075
 1098SOL     MW 6036   2.394   3.954   5.065
 1099SOL     OW 6037   4.479   2.489   5.602
 1099SOL    HW1 6038   4.568   2.454   5.591
 1099SOL    HW2 6039   4.454   2.520   5.515
 1099SOL     MW 6040   4.488   2.489   5.590
 1100SOL     OW 6041   0.496   5.681   4.337
 1100SOL    HW1 6042   0.495   5.614   4.405
 1100SOL    HW2 6043   0.415   5.667   4.288
 1100SOL     MW 6044   0.485   5.671   4.339
 1101SOL     OW 6045   5.697   1.056   2.475
 1101SOL    HW1 6046   5.734   1.084   2.558
 1101SOL    HW2 6047   5.674   0.964   2.488
 1101SOL     MW 6048   5.699   1.048   2.487
 1102SOL     OW 6049   4.524   1.886   0.966
 1102SOL    HW1 6050   4.614   1.902   0.995
 1102SOL    HW2 6051   4.470   1.914   1.040
 1102SOL     MW 6052   4.529   1.892   0.979
 1103SOL     OW 6053   4.341   0.745   0.330
 1103SOL    HW1 6054   4.410   0.734   0.396
 1103SOL    HW2 6055   4.389   0.752   0.247
 1103SOL     MW 6056   4.356   0.744   0.328
 1104SOL     OW 6057   5.656   0.045   3.602
 1104SOL    HW1 6058   5.668   0.074   3.692
 1104SOL    HW2 6059   5.740   0.008   3.578
 1104SOL     MW 6060   5.668   0.044   3.611
 1105SOL     OW 6061   2.558   2.089   4.940
 1105SOL    HW1 6062   2.483   2.120   4.990
 1105SOL    HW2 6063   2.624   2.067   5.006
 1105SOL     MW 6064   2.557   2.090   4.955
 1106SOL     OW 6065   0.888   4.459   3.692
 1106SOL    HW1 6066   0.922   4.544   3.664
 1106SOL    HW2 6067   0.839   4.427   3.616
 1106SOL     MW 6068   0.886   4.466   3.679
 1107SOL     OW 6069   5.033   3.704   4.623
 1107SOL    HW1 6070   5.025   3.643   4.550
 1107SOL    HW2 6071   5.124   3.697   4.651
 1107SOL     MW 6072   5.044   3.696   4.618
 1108SOL     OW 6073   1.119   3.080   2.446
 1108SOL    HW1 6074   1.151   3.134   2.373
 1108SOL    HW2 6075   1.028   3.064   2.424
 1108SOL     MW 6076   1.112   3.085   2.434
 1109SOL     OW 6077   1.491   0.695   1.945
 1109SOL    HW1 6078   1.541   0.667   2.022
 1109SOL    HW2 6079   1.446   0.616   1.916
 1109SOL     MW 6080   1.492   0.681   1.951
 1110SOL     OW 6081   1.228   1.379   4.439
 1110SOL    HW1 6082   1.247   1.315   4.370
 1110SOL    HW2 6083   1.266   1.461   4.407
 1110SOL     MW 6084   1.235   1.381   4.426
 1111SOL     OW 6085   1.978   5.532   1.708
 1111SOL    HW1 6086   1.956   5.522   1.615
 1111SOL    HW2 6087   1.969   5.444   1.744
 1111SOL     MW 6088   1.974   5.519   1.701
 1112SOL     OW 6089   5.471   4.697   0.080
 1112SOL    HW1 6090   5.519   4.722   0.158
 1112SOL    HW2 6091   5.412   4.627   0.109
 1112SOL     MW 6092   5.469   4.691   0.095
 1113SOL     OW 6093   0.584   3.473   0.246
 1113SOL    HW1 6094   0.559   3.557   0.284
 1113SOL    HW2 6095   0.514   3.452   0.184
 1113SOL     MW 6096   0.572   3.481   0.243
 1114SOL     OW 6097   5.495   4.778   0.357
 1114SOL    HW1 6098   5.449   4.861   0.342
 1114SOL    HW2 6099   5.428   4.719   0.389
 1114SOL     MW 6100   5.481   4.781   0.359
 1115SOL     OW 6101   2.384   0.675   5.204
 1115SOL    HW1 6102   2.465   0.645   5.164
 1115SOL    HW2 6103   2.372   0.619   5.281
 1115SOL     MW 6104   2.392   0.664   5.209
 1116SOL     OW 6105   3.002   5.773   3.385
 1116SOL    HW1 6106   3.094   5.748   3.389
 1116SOL    HW2 6107   2.989   5.829   3.461
 1116SOL     MW 6108   3.012   5.777   3.395
 1117SOL     OW 6109   5.901   5.100   4.094
 1117SOL    HW1 6110   5.823   5.118   4.146
 1117SOL    HW2 6111   5.955   5.045   4.151
 1117SOL     MW 6112   5.898   5.095   4.108
 1118SOL     OW 6113   1.278   4.752   5.229
 1118SOL    HW1 6114   1.202   4.748   5.288
 1118SOL    HW2 6115   1.242   4.731   5.143
 1118SOL     MW 6116   1.264   4.749   5.225
 1119SOL     OW 6117   4.307   5.701   5.481
 1119SOL    HW1 6118   4.243   5.734   5.418
 1119SOL    HW2 6119   4.289   5.608   5.487
 1119SOL     MW 6120   4.296   5.694   5.474
 1120SOL     OW 6121   0.174   4.391   1.910
 1120SOL    HW1 6122   0.237   4.319   1.905
 1120SOL    HW2 6123   0.176   4.430   1.822
 1120SOL     MW 6124   0.182   4.387   1.898
 1121SOL     OW 6125   1.224   2.251   3.959
 1121SOL    HW1 6126   1.225   2.317   3.889
 1121SOL    HW2 6127   1.131   2.232   3.972
 1121SOL     MW 6128   1.212   2.257   3.952
 1122SOL     OW 6129   3.068   1.059   2.287
 1122SOL    HW1 6130   3.146   1.008   2.265
 1122SOL    HW2 6131   3.065   1.057   2.383
 1122SOL     MW 6132   3.077   1.052   2.297
 1123SOL     OW 6133   3.325   2.399   1.630
 1123SOL    HW1 6134   3.294   2.417   1.718
 1123SOL    HW2 6135   3.311   2.304   1.618
 1123SOL     MW 6136   3.319   2.389   1.639
 1124SOL     OW 6137   2.338   3.070   4.949
 1124SOL    HW1 6138   2.370   3.067   4.859
 1124SOL    HW2 6139   2.260   3.015   4.950
 1124SOL     MW 6140   2.332   3.063   4.938
 1125SOL     OW 6141   3.948   4.328   3.866
 1125SOL    HW1 6142   4.027   4.290   3.905
 1125SOL    HW2 6143   3.886   4.256   3.864
 1125SOL     MW 6144   3.950   4.314   3.870
 1126SOL     OW 6145   1.243   3.025   3.912
 1126SOL    HW1 6146   1.184   2.977   3.971
 1126SOL    HW2 6147   1.321   2.969   3.907
 1126SOL     MW 6148   1.246   3.011   3.919
 1127SOL     OW 6149   1.360   0.666   2.905
 1127SOL    HW1 6150   1.429   0.663   2.971
 1127SOL    HW2 6151   1.287   0.619   2.945
 1127SOL     MW 6152   1.360   0.659   2.918
 1128SOL     OW 6153   0.711   5.646   2.457
 1128SOL    HW1 6154   0.764   5.592   2.398
 1128SOL    HW2 6155   0.738   5.620   2.544
 1128SOL     MW 6156   0.721   5.636   2.460
 1129SOL     OW 6157   4.664   0.676   1.819
 1129SOL    HW1 6158   4.747   0.646   1.855
 1129SOL    HW2 6159   4.677   0.770   1.802
 1129SOL     MW 6160   4.676   0.685   1.822
 1130SOL     OW 6161   2.771   2.493   1.337
 1130SOL    HW1 6162   2.700   2.557   1.339
 1130SOL    HW2 6163   2.727   2.409   1.324
 1130SOL     MW 6164   2.756   2.490   1.335
 1131SOL     OW 6165   0.296   3.588   5.162
 1131SOL    HW1 6166   0.338   3.531   5.097
 1131SOL    HW2 6167   0.287   3.672   5.117
 1131SOL     MW 6168   0.300   3.591   5.148
 1132SOL     OW 6169   5.945   5.573   0.371
 1132SOL    HW1 6170   6.039   5.577   0.354
 1132SOL    HW2 6171   5.938   5.546   0.463
 1132SOL     MW 6172   5.956   5.570   0.381
 1133SOL     OW 6173   0.147   4.485   0.089
 1133SOL    HW1 6174   0.063   4.529   0.088
 1133SOL    HW2 6175   0.167   4.468  -0.003
 1133SOL     MW 6176   0.139   4.488   0.077
 1134SOL     OW 6177   5.667   2.297   2.028
 1134SOL    HW1 6178   5.745   2.246   2.008
 1134SOL    HW2 6179   5.650   2.279   2.121
 1134SOL     MW 6180   5.675   2.288   2.038
 1135SOL     OW 6181   3.668   1.014   2.162
 1135SOL    HW1 6182   3.679   1.007   2.257
 1135SOL    HW2 6183   3.719   1.091   2.138
 1135SOL     MW 6184   3.676   1.023   2.171
 1136SOL     OW 6185   2.831   3.489   5.738
 1136SOL    HW1 6186   2.874   3.505   5.823
 1136SOL    HW2 6187   2.903   3.489   5.675
 1136SOL     MW 6188   2.846   3.491   5.741
 1137SOL     OW 6189   0.641   5.002   4.409
 1137SOL    HW1 6190   0.661   5.032   4.497
 1137SOL    HW2 6191   0.727   4.978   4.372
 1137SOL     MW 6192   0.655   5.003   4.415
 1138SOL     OW 6193   0.105   3.851   3.499
 1138SOL    HW1 6194   0.167   3.884   3.434
 1138SOL    HW2 6195   0.028   3.907   3.491
 1138SOL     MW 6196   0.103   3.862   3.490
 1139SOL     OW 6197   2.295   5.396   1.663
 1139SOL    HW1 6198   2.367   5.459   1.676
 1139SOL    HW2 6199   2.292   5.347   1.744
 1139SOL     MW 6200   2.304   5.398   1.675
 1140SOL     OW 6201   5.291   5.311   2.968
 1140SOL    HW1 6202   5.221   5.315   2.903
 1140SOL    HW2 6203   5.293   5.399   3.006
 1140SOL     MW 6204   5.283   5.323   2.965
 1141SOL     OW 6205   0.302   1.268   4.439
 1141SOL    HW1 6206   0.342   1.348   4.404
 1141SOL    HW2 6207   0.238   1.243   4.372
 1141SOL     MW 6208   0.299   1.275   4.426
 1142SOL     OW 6209   4.607   2.699   0.080
 1142SOL    HW1 6210   4.535   2.664   0.027
 1142SOL    HW2 6211   4.640   2.622   0.127
 1142SOL     MW 6212   4.602   2.684   0.080
 1143SOL     OW 6213   3.774   0.013   2.701
 1143SOL    HW1 6214   3.716   0.016   2.625
 1143SOL    HW2 6215   3.852   0.061   2.674
 1143SOL     MW 6216   3.777   0.019   2.688
 1144SOL     OW 6217   3.165   3.292   5.452
 1144SOL    HW1 6218   3.215   3.214   5.475
 1144SOL    HW2 6219   3.201   3.362   5.507
 1144SOL     MW 6220   3.176   3.291   5.462
 1145SOL     OW 6221   0.623   4.128   2.116
 1145SOL    HW1 6222   0.554   4.166   2.061
 1145SOL    HW2 6223   0.597   4.152   2.206
 1145SOL     MW 6224   0.611   4.136   2.121
 1146SOL     OW 6225   0.948   1.684   3.942
 1146SOL    HW1 6226   0.928   1.733   3.862
 1146SOL    HW2 6227   0.862   1.658   3.976
 1146SOL     MW 6228   0.935   1.687   3.936
 1147SOL     OW 6229   5.121   3.581   0.716
 1147SOL    HW1 6230   5.180   3.514   0.749
 1147SOL    HW2 6231   5.171   3.663   0.725
 1147SOL     MW 6232   5.135   3.583   0.722
 1148SOL     OW 6233   5.966   4.966   3.856
 1148SOL    HW1 6234   5.966   5.033   3.925
 1148SOL    HW2 6235   5.983   4.884   3.902
 1148SOL     MW 6236   5.968   4.964   3.871
 1149SOL     OW 6237   0.072   3.368   0.766
 1149SOL    HW1 6238  -0.024   3.366   0.773
 1149SOL    HW2 6239   0.097   3.454   0.801
 1149SOL     MW 6240   0.063   3.379   0.772
 1150SOL     OW 6241   2.289   5.191   0.209
 1150SOL    HW1 6242   2.271   5.272   0.258
 1150SOL    HW2 6243   2.207   5.173   0.163
 1150SOL     MW 6244   2.276   5.199   0.210
 1151SOL     OW 6245   5.525   4.288   5.343
 1151SOL    HW1 6246   5.547   4.369   5.296
 1151SOL    HW2 6247   5.525   4.220   5.276
 1151SOL     MW 6248   5.528   4.290   5.329
 1152SOL     OW 6249   0.265   4.100   1.350
 1152SOL    HW1 6250   0.191   4.062   1.398
 1152SOL    HW2 6251   0.228   4.178   1.308
 1152SOL     MW 6252   0.250   4.105   1.351
 1153SOL     OW 6253   1.581   2.898   0.851
 1153SOL    HW1 6254   1.572   2.950   0.930
 1153SOL    HW2 6255   1.675   2.879   0.844
 1153SOL     MW 6256   1.592   2.902   0.860
 1154SOL     OW 6257   3.967   0.901   4.375
 1154SOL    HW1 6258   3.878   0.912   4.408
 1154SOL    HW2 6259   3.957   0.839   4.303
 1154SOL     MW 6260   3.954   0.895   4.370
 1155SOL     OW 6261   4.475   1.585   3.783
 1155SOL    HW1 6262   4.436   1.646   3.720
 1155SOL    HW2 6263   4.541   1.538   3.734
 1155SOL     MW 6264   4.478   1.587   3.769
 1156SOL     OW 6265   2.298   1.041   3.413
 1156SOL    HW1 6266   2.219   1.091   3.397
 1156SOL    HW2 6267   2.268   0.959   3.450
 1156SOL     MW 6268   2.284   1.037   3.416
 1157SOL     OW 6269   2.919   2.047   0.924
 1157SOL    HW1 6270   2.862   1.970   0.931
 1157SOL    HW2 6271   2.971   2.046   1.005
 1157SOL     MW 6272   2.919   2.037   0.936
 1158SOL     OW 6273   5.071   5.376   0.183
 1158SOL    HW1 6274   5.001   5.312   0.178
 1158SOL    HW2 6275   5.130   5.344   0.252
 1158SOL     MW 6276   5.070   5.364   0.190
 1159SOL     OW 6277   2.360   4.577   2.181
 1159SOL    HW1 6278   2.379   4.535   2.098
 1159SOL    HW2 6279   2.409   4.526   2.246
 1159SOL     MW 6280   2.369   4.565   2.179
 1160SOL     OW 6281   3.501   1.569   6.056
 1160SOL    HW1 6282   3.434   1.610   6.111
 1160SOL    HW2 6283   3.453   1.532   5.982
 1160SOL     MW 6284   3.486   1.570   6.054
 1161SOL     OW 6285   3.583   1.303   5.301
 1161SOL    HW1 6286   3.618   1.219   5.273
 1161SOL    HW2 6287   3.638   1.368   5.257
 1161SOL     MW 6288   3.594   1.301   5.292
 1162SOL     OW 6289   4.034   4.655   4.694
 1162SOL    HW1 6290   4.027   4.565   4.728
 1162SOL    HW2 6291   3.975   4.706   4.750
 1162SOL     MW 6292   4.026   4.650   4.706
 1163SOL     OW 6293   4.857   4.165   3.931
 1163SOL    HW1 6294   4.915   4.141   4.003
 1163SOL    HW2 6295   4.808   4.086   3.911
 1163SOL     MW 6296   4.858   4.152   3.938
 1164SOL     OW 6297   1.055   1.888   0.670
 1164SOL    HW1 6298   1.110   1.965   0.657
 1164SOL    HW2 6299   0.980   1.920   0.720
 1164SOL     MW 6300   1.052   1.902   0.674
 1165SOL     OW 6301   0.115   2.396   0.509
 1165SOL    HW1 6302   0.210   2.405   0.497
 1165SOL    HW2 6303   0.083   2.369   0.423
 1165SOL     MW 6304   0.124   2.394   0.497
 1166SOL     OW 6305   1.697   3.699   0.666
 1166SOL    HW1 6306   1.722   3.607   0.666
 1166SOL    HW2 6307   1.696   3.724   0.758
 1166SOL     MW 6308   1.700   3.691   0.677
 1167SOL     OW 6309   1.357   5.987   1.361
 1167SOL    HW1 6310   1.433   6.030   1.322
 1167SOL    HW2 6311   1.375   5.986   1.455
 1167SOL     MW 6312   1.369   5.993   1.368
 1168SOL     OW 6313   3.303   5.937   0.020
 1168SOL    HW1 6314   3.288   5.848   0.052
 1168SOL    HW2 6315   3.284   5.931  -0.074
 1168SOL     MW 6316   3.298   5.925   0.012
 1169SOL     OW 6317   4.244   0.796   4.652
 1169SOL    HW1 6318   4.338   0.786   4.667
 1169SOL    HW2 6319   4.238   0.858   4.579
 1169SOL     MW 6320   4.255   0.803   4.645
 1170SOL     OW 6321   1.811   1.328   2.407
 1170SOL    HW1 6322   1.764   1.247   2.388
 1170SOL    HW2 6323   1.884   1.329   2.346
 1170SOL     MW 6324   1.814   1.318   2.397
 1171SOL     OW 6325   5.680   0.579   6.030
 1171SOL    HW1 6326   5.724   0.601   5.948
 1171SOL    HW2 6327   5.602   0.530   6.003
 1171SOL     MW 6328   5.675   0.576   6.016
 1172SOL     OW 6329   0.567   3.117   4.190
 1172SOL    HW1 6330   0.563   3.164   4.107
 1172SOL    HW2 6331   0.632   3.165   4.240
 1172SOL     MW 6332   0.575   3.129   4.186
 1173SOL     OW 6333   5.001   1.490   1.352
 1173SOL    HW1 6334   5.034   1.548   1.283
 1173SOL    HW2 6335   4.986   1.548   1.426
 1173SOL     MW 6336   5.004   1.505   1.352
 1174SOL     OW 6337   0.012   2.895   2.918
 1174SOL    HW1 6338   0.054   2.908   2.833
 1174SOL    HW2 6339  -0.068   2.947   2.913
 1174SOL     MW 6340   0.007   2.903   2.906
 1175SOL     OW 6341   4.545   5.618   0.760
 1175SOL    HW1 6342   4.601   5.691   0.734
 1175SOL    HW2 6343   4.602   5.563   0.814
 1175SOL     MW 6344   4.559   5.621   0.764
 1176SOL     OW 6345   3.565   4.397   0.424
 1176SOL    HW1 6346   3.546   4.414   0.516
 1176SOL    HW2 6347   3.480   4.378   0.385
 1176SOL     MW 6348   3.552   4.397   0.431
 1177SOL     OW 6349   4.663   6.062   0.832
 1177SOL    HW1 6350   4.618   6.108   0.761
 1177SOL    HW2 6351   4.667   5.971   0.802
 1177SOL     MW 6352   4.658   6.057   0.819
 1178SOL     OW 6353   4.438   4.486   4.226
 1178SOL    HW1 6354   4.471   4.484   4.136
 1178SOL    HW2 6355   4.469   4.570   4.260
 1178SOL     MW 6356   4.446   4.497   4.219
 1179SOL     OW 6357   0.268   2.066   0.424
 1179SOL    HW1 6358   0.245   2.028   0.341
 1179SOL    HW2 6359   0.198   2.039   0.483
 1179SOL     MW 6360   0.256   2.057   0.421
 1180SOL     OW 6361   2.719   1.642   0.388
 1180SOL    HW1 6362   2.631   1.605   0.397
 1180SOL    HW2 6363   2.738   1.639   0.295
 1180SOL     MW 6364   2.710   1.637   0.378
 1181SOL     OW 6365   0.864   3.065   3.968
 1181SOL    HW1 6366   0.789   3.024   4.010
 1181SOL    HW2 6367   0.868   3.024   3.881
 1181SOL     MW 6368   0.855   3.055   3.962
 1182SOL     OW 6369   3.248   2.024   1.906
 1182SOL    HW1 6370   3.155   2.046   1.912
 1182SOL    HW2 6371   3.251   1.929   1.904
 1182SOL     MW 6372   3.237   2.015   1.907
 1183SOL     OW 6373   3.415   0.153   5.808
 1183SOL    HW1 6374   3.492   0.206   5.828
 1183SOL    HW2 6375   3.428   0.124   5.718
 1183SOL     MW 6376   3.426   0.156   5.799
 1184SOL     OW 6377   3.278   5.106   2.070
 1184SOL    HW1 6378   3.315   5.153   2.145
 1184SOL    HW2 6379   3.239   5.174   2.015
 1184SOL     MW 6380   3.278   5.120   2.073
 1185SOL     OW 6381   5.086   1.390   1.711
 1185SOL    HW1 6382   5.121   1.356   1.628
 1185SOL    HW2 6383   5.075   1.484   1.695
 1185SOL     MW 6384   5.089   1.398   1.698
 1186SOL     OW 6385   3.479   4.866   4.927
 1186SOL    HW1 6386   3.423   4.885   5.002
 1186SOL    HW2 6387   3.422   4.879   4.851
 1186SOL     MW 6388   3.465   4.870   4.927
 1187SOL     OW 6389   5.095   1.029   2.818
 1187SOL    HW1 6390   5.112   0.992   2.905
 1187SOL    HW2 6391   5.162   0.988   2.762
 1187SOL     MW 6392   5.106   1.019   2.822
 1188SOL     OW 6393   1.566   1.243   4.962
 1188SOL    HW1 6394   1.520   1.326   4.953
 1188SOL    HW2 6395   1.642   1.264   5.017
 1188SOL     MW 6396   1.570   1.256   4.968
 1189SOL     OW 6397   4.216   1.337   3.551
 1189SOL    HW1 6398   4.298   1.293   3.574
 1189SOL    HW2 6399   4.150   1.268   3.551
 1189SOL     MW 6400   4.218   1.323   3.554
 1190SOL     OW 6401   3.878   5.830   3.113
 1190SOL    HW1 6402   3.816   5.894   3.147
 1190SOL    HW2 6403   3.848   5.814   3.023
 1190SOL     MW 6404   3.866   5.836   3.105
 1191SOL     OW 6405   5.748   1.410   6.001
 1191SOL    HW1 6406   5.838   1.442   6.007
 1191SOL    HW2 6407   5.696   1.472   6.052
 1191SOL     MW 6408   5.753   1.422   6.009
 1192SOL     OW 6409   1.458   4.729   5.437
 1192SOL    HW1 6410   1.547   4.719   5.403
 1192SOL    HW2 6411   1.406   4.755   5.361
 1192SOL     MW 6412   1.462   4.731   5.423
 1193SOL     OW 6413   4.393   5.829   4.108
 1193SOL    HW1 6414   4.379   5.764   4.038
 1193SOL    HW2 6415   4.306   5.863   4.126
 1193SOL     MW 6416   4.380   5.825   4.101
 1194SOL     OW 6417   4.218   0.541   3.316
 1194SOL    HW1 6418   4.279   0.609   3.288
 1194SOL    HW2 6419   4.257   0.504   3.395
 1194SOL     MW 6420   4.231   0.545   3.322
 1195SOL     OW 6421   1.044   2.468   3.185
 1195SOL    HW1 6422   1.113   2.413   3.223
 1195SOL    HW2 6423   1.064   2.471   3.091
 1195SOL     MW 6424   1.055   2.461   3.178
 1196SOL     OW 6425   2.085   2.588   5.819
 1196SOL    HW1 6426   2.123   2.638   5.748
 1196SOL    HW2 6427   2.037   2.517   5.777
 1196SOL     MW 6428   2.084   2.585   5.805
 1197SOL     OW 6429   3.642   0.664   0.548
 1197SOL    HW1 6430   3.645   0.732   0.615
 1197SOL    HW2 6431   3.588   0.702   0.477
 1197SOL     MW 6432   3.635   0.678   0.548
 1198SOL     OW 6433   4.392   2.634   6.029
 1198SOL    HW1 6434   4.443   2.649   5.950
 1198SOL    HW2 6435   4.328   2.706   6.030
 1198SOL     MW 6436   4.390   2.646   6.019
 1199SOL     OW 6437   5.367   2.524   4.359
 1199SOL    HW1 6438   5.356   2.429   4.363
 1199SOL    HW2 6439   5.397   2.541   4.269
 1199SOL     MW 6440   5.370   2.514   4.348
 1200SOL     OW 6441   1.136   5.001   4.993
 1200SOL    HW1 6442   1.220   5.044   5.006
 1200SOL    HW2 6443   1.092   5.010   5.078
 1200SOL     MW 6444   1.141   5.008   5.006
 1201SOL     OW 6445   1.006   0.838   4.282
 1201SOL    HW1 6446   0.950   0.913   4.263
 1201SOL    HW2 6447   0.962   0.764   4.242
 1201SOL     MW 6448   0.993   0.838   4.274
 1202SOL     OW 6449   0.502   3.839   2.427
 1202SOL    HW1 6450   0.596   3.852   2.434
 1202SOL    HW2 6451   0.491   3.744   2.430
 1202SOL     MW 6452   0.512   3.828   2.428
 1203SOL     OW 6453   1.558   4.139   4.191
 1203SOL    HW1 6454   1.569   4.076   4.261
 1203SOL    HW2 6455   1.636   4.129   4.137
 1203SOL     MW 6456   1.569   4.130   4.193
 1204SOL     OW 6457   2.679   0.838   0.940
 1204SOL    HW1 6458   2.690   0.922   0.896
 1204SOL    HW2 6459   2.692   0.773   0.871
 1204SOL     MW 6460   2.682   0.840   0.926
 1205SOL     OW 6461   0.109   1.390   0.867
 1205SOL    HW1 6462   0.068   1.308   0.894
 1205SOL    HW2 6463   0.187   1.397   0.923
 1205SOL     MW 6464   0.114   1.380   0.878
 1206SOL     OW 6465   5.753   4.833   4.207
 1206SOL    HW1 6466   5.667   4.809   4.239
 1206SOL    HW2 6467   5.748   4.928   4.193
 1206SOL     MW 6468   5.742   4.842   4.210
 1207SOL     OW 6469   4.481   3.711   1.972
 1207SOL    HW1 6470   4.401   3.697   2.022
 1207SOL    HW2 6471   4.492   3.806   1.969
 1207SOL     MW 6472   4.472   3.721   1.978
 1208SOL     OW 6473   1.640   5.632   1.675
 1208SOL    HW1 6474   1.656   5.726   1.661
 1208SOL    HW2 6475   1.707   5.588   1.622
 1208SOL     MW 6476   1.651   5.639   1.666
 1209SOL     OW 6477   3.753   5.799   3.940
 1209SOL    HW1 6478   3.688   5.827   4.004
 1209SOL    HW2 6479   3.710   5.730   3.890
 1209SOL     MW 6480   3.739   5.794   3.942
 1210SOL     OW 6481   6.035   6.084   1.559
 1210SOL    HW1 6482   6.111   6.134   1.590
 1210SOL    HW2 6483   5.977   6.150   1.520
 1210SOL     MW 6484   6.037   6.099   1.558
 1211SOL     OW 6485   1.099   3.032   0.831
 1211SOL    HW1 6486   1.163   3.103   0.826
 1211SOL    HW2 6487   1.016   3.076   0.846
 1211SOL     MW 6488   1.097   3.047   0.833
 1212SOL     OW 6489   0.253   3.675   2.615
 1212SOL    HW1 6490   0.346   3.652   2.614
 1212SOL    HW2 6491   0.207   3.592   2.629
 1212SOL     MW 6492   0.259   3.662   2.617
 1213SOL     OW 6493   1.036   6.040   4.440
 1213SOL    HW1 6494   1.094   5.997   4.377
 1213SOL    HW2 6495   0.953   6.050   4.392
 1213SOL     MW 6496   1.033   6.036   4.426
 1214SOL     OW 6497   3.399   4.598   3.418
 1214SOL    HW1 6498   3.340   4.631   3.351
 1214SOL    HW2 6499   3.361   4.514   3.445
 1214SOL     MW 6500   3.387   4.591   3.413
 1215SOL     OW 6501   5.821   3.981   2.939
 1215SOL    HW1 6502   5.745   3.982   2.882
 1215SOL    HW2 6503   5.895   3.965   2.881
 1215SOL     MW 6504   5.821   3.979   2.924
 1216SOL     OW 6505   1.470   2.778   2.206
 1216SOL    HW1 6506   1.410   2.779   2.281
 1216SOL    HW2 6507   1.474   2.869   2.178
 1216SOL     MW 6508   1.463   2.790   2.212
 1217SOL     OW 6509   2.068   2.184   1.264
 1217SOL    HW1 6510   2.130   2.189   1.337
 1217SOL    HW2 6511   2.122   2.202   1.187
 1217SOL     MW 6512   2.083   2.187   1.263
 1218SOL     OW 6513   0.236   5.028   3.540
 1218SOL    HW1 6514   0.249   4.950   3.595
 1218SOL    HW2 6515   0.284   5.098   3.585
 1218SOL     MW 6516   0.244   5.027   3.553
 1219SOL     OW 6517   5.698   3.914   0.207
 1219SOL    HW1 6518   5.788   3.905   0.241
 1219SOL    HW2 6519   5.700   3.994   0.155
 1219SOL     MW 6520   5.710   3.923   0.205
 1220SOL     OW 6521   3.065   0.456   6.016
 1220SOL    HW1 6522   3.116   0.442   5.936
 1220SOL    HW2 6523   3.085   0.546   6.042
 1220SOL     MW 6524   3.074   0.466   6.009
 1221SOL     OW 6525   5.104   2.513   2.116
 1221SOL    HW1 6526   5.054   2.432   2.106
 1221SOL    HW2 6527   5.195   2.488   2.100
 1221SOL     MW 6528   5.109   2.500   2.113
 1222SOL     OW 6529   4.459   1.460   0.447
 1222SOL    HW1 6530   4.462   1.529   0.513
 1222SOL    HW2 6531   4.523   1.396   0.476
 1222SOL     MW 6532   4.467   1.460   0.459
 1223SOL     OW 6533   2.173   3.519   0.944
 1223SOL    HW1 6534   2.193   3.575   0.869
 1223SOL    HW2 6535   2.231   3.443   0.933
 1223SOL     MW 6536   2.183   3.516   0.933
 1224SOL     OW 6537   5.340   4.151   3.454
 1224SOL    HW1 6538   5.391   4.229   3.432
 1224SOL    HW2 6539   5.385   4.080   3.409
 1224SOL     MW 6540   5.353   4.152   3.446
 1225SOL     OW 6541   2.365   3.925   0.683
 1225SOL    HW1 6542   2.364   3.942   0.777
 1225SOL    HW2 6543   2.278   3.889   0.665
 1225SOL     MW 6544   2.354   3.923   0.693
 1226SOL     OW 6545   0.667   0.859   0.863
 1226SOL    HW1 6546   0.579   0.830   0.888
 1226SOL    HW2 6547   0.699   0.790   0.805
 1226SOL     MW 6548   0.660   0.846   0.859
 1227SOL     OW 6549   2.129   0.666   2.914
 1227SOL    HW1 6550   2.223   0.649   2.916
 1227SOL    HW2 6551   2.091   0.589   2.871
 1227SOL     MW 6552   2.136   0.654   2.909
 1228SOL     OW 6553   5.102   2.042   5.792
 1228SOL    HW1 6554   5.116   1.967   5.733
 1228SOL    HW2 6555   5.103   2.003   5.880
 1228SOL     MW 6556   5.104   2.027   5.796
 1229SOL     OW 6557   1.148   5.963   1.158
 1229SOL    HW1 6558   1.066   5.949   1.205
 1229SOL    HW2 6559   1.211   5.984   1.227
 1229SOL     MW 6560   1.146   5.964   1.173
 1230SOL     OW 6561   3.107   5.827   4.756
 1230SOL    HW1 6562   3.084   5.905   4.807
 1230SOL    HW2 6563   3.026   5.803   4.712
 1230SOL     MW 6564   3.093   5.834   4.757
 1231SOL     OW 6565   4.158   5.018   3.546
 1231SOL    HW1 6566   4.145   5.013   3.451
 1231SOL    HW2 6567   4.142   4.928   3.577
 1231SOL     MW 6568   4.155   5.005   3.538
 1232SOL     OW 6569   5.185   4.713   1.368
 1232SOL    HW1 6570   5.278   4.715   1.392
 1232SOL    HW2 6571   5.142   4.665   1.440
 1232SOL     MW 6572   5.191   4.707   1.381
 1233SOL     OW 6573   2.149   3.016   1.452
 1233SOL    HW1 6574   2.207   3.002   1.377
 1233SOL    HW2 6575   2.113   2.930   1.472
 1233SOL     MW 6576   2.152   3.003   1.445
 1234SOL     OW 6577   4.842   5.112   0.887
 1234SOL    HW1 6578   4.846   5.089   0.979
 1234SOL    HW2 6579   4.759   5.075   0.856
 1234SOL     MW 6580   4.832   5.105   0.895
 1235SOL     OW 6581   0.122   4.071   2.500
 1235SOL    HW1 6582   0.217   4.063   2.491
 1235SOL    HW2 6583   0.089   3.983   2.481
 1235SOL     MW 6584   0.130   4.058   2.496
 1236SOL     OW 6585   2.235   4.775   5.731
 1236SOL    HW1 6586   2.272   4.705   5.677
 1236SOL    HW2 6587   2.254   4.855   5.684
 1236SOL     MW 6588   2.242   4.776   5.718
 1237SOL     OW 6589   0.056   5.910   4.466
 1237SOL    HW1 6590  -0.013   5.865   4.418
 1237SOL    HW2 6591   0.049   5.877   4.556
 1237SOL     MW 6592   0.046   5.900   4.472
 1238SOL     OW 6593   4.388   1.162   0.352
 1238SOL    HW1 6594   4.315   1.218   0.380
 1238SOL    HW2 6595   4.388   1.089   0.413
 1238SOL     MW 6596   4.378   1.160   0.363
 1239SOL     OW 6597   2.891   0.855   3.704
 1239SOL    HW1 6598   2.804   0.850   3.744
 1239SOL    HW2 6599   2.928   0.936   3.739
 1239SOL     MW 6600   2.884   0.864   3.714
 1240SOL     OW 6601   6.046   5.324   0.886
 1240SOL    HW1 6602   6.116   5.363   0.834
 1240SOL    HW2 6603   6.067   5.349   0.976
 1240SOL     MW 6604   6.058   5.333   0.891
 1241SOL     OW 6605   3.365   4.092   4.864
 1241SOL    HW1 6606   3.385   3.999   4.868
 1241SOL    HW2 6607   3.427   4.133   4.924
 1241SOL     MW 6608   3.376   4.086   4.872
 1242SOL     OW 6609   1.929   6.023   5.549
 1242SOL    HW1 6610   1.926   5.951   5.612
 1242SOL    HW2 6611   1.938   6.102   5.603
 1242SOL     MW 6612   1.930   6.024   5.564
 1243SOL     OW 6613   1.660   5.083   0.624
 1243SOL    HW1 6614   1.620   5.155   0.575
 1243SOL    HW2 6615   1.752   5.083   0.595
 1243SOL     MW 6616   1.667   5.092   0.614
 1244SOL     OW 6617   4.978   1.121   4.598
 1244SOL    HW1 6618   5.060   1.103   4.552
 1244SOL    HW2 6619   4.998   1.196   4.654
 1244SOL     MW 6620   4.991   1.128   4.600
 1245SOL     OW 6621   4.048   2.038   4.405
 1245SOL    HW1 6622   4.085   1.950   4.407
 1245SOL    HW2 6623   4.123   2.096   4.415
 1245SOL     MW 6624   4.062   2.034   4.406
 1246SOL     OW 6625   5.951   1.678   4.003
 1246SOL    HW1 6626   5.943   1.583   4.016
 1246SOL    HW2 6627   6.040   1.699   4.028
 1246SOL     MW 6628   5.961   1.668   4.008
 1247SOL     OW 6629   0.172   3.172   2.040
 1247SOL    HW1 6630   0.150   3.082   2.063
 1247SOL    HW2 6631   0.163   3.176   1.945
 1247SOL     MW 6632   0.168   3.161   2.031
 1248SOL     OW 6633   0.724   0.321   5.186
 1248SOL    HW1 6634   0.812   0.348   5.213
 1248SOL    HW2 6635   0.698   0.388   5.122
 1248SOL     MW 6636   0.732   0.333   5.181
 1249SOL     OW 6637   3.787   0.741   1.254
 1249SOL    HW1 6638   3.708   0.796   1.257
 1249SOL    HW2 6639   3.768   0.669   1.314
 1249SOL     MW 6640   3.774   0.739   1.262
 1250SOL     OW 6641   5.685   0.910   0.867
 1250SOL    HW1 6642   5.708   0.915   0.773
 1250SOL    HW2 6643   5.682   0.816   0.886
 1250SOL     MW 6644   5.687   0.898   0.857
 1251SOL     OW 6645   0.070   1.108   1.728
 1251SOL    HW1 6646   0.118   1.036   1.687
 1251SOL    HW2 6647   0.125   1.185   1.714
 1251SOL     MW 6648   0.083   1.109   1.721
 1252SOL     OW 6649   4.422   5.753   3.688
 1252SOL    HW1 6650   4.482   5.828   3.691
 1252SOL    HW2 6651   4.372   5.766   3.607
 1252SOL     MW 6652   4.424   5.764   3.678
 1253SOL     OW 6653   3.633   2.664   0.899
 1253SOL    HW1 6654   3.620   2.704   0.813
 1253SOL    HW2 6655   3.548   2.624   0.919
 1253SOL     MW 6656   3.620   2.664   0.890
 1254SOL     OW 6657   1.697   1.363   3.739
 1254SOL    HW1 6658   1.776   1.341   3.689
 1254SOL    HW2 6659   1.648   1.422   3.683
 1254SOL     MW 6660   1.701   1.368   3.726
 1255SOL     OW 6661   1.696   4.543   0.850
 1255SOL    HW1 6662   1.717   4.483   0.921
 1255SOL    HW2 6663   1.626   4.598   0.884
 1255SOL     MW 6664   1.690   4.543   0.863
 1256SOL     OW 6665   0.764   3.513   2.247
 1256SOL    HW1 6666   0.806   3.507   2.333
 1256SOL    HW2 6667   0.672   3.530   2.267
 1256SOL     MW 6668   0.757   3.515   2.260
 1257SOL     OW 6669   3.605   4.655   4.251
 1257SOL    HW1 6670   3.652   4.712   4.192
 1257SOL    HW2 6671   3.578   4.712   4.323
 1257SOL     MW 6672   3.608   4.670   4.253
 1258SOL     OW 6673   5.740   0.656   5.751
 1258SOL    HW1 6674   5.827   0.629   5.721
 1258SOL    HW2 6675   5.679   0.600   5.702
 1258SOL     MW 6676   5.743   0.646   5.741
 1259SOL     OW 6677   0.640   1.818   5.726
 1259SOL    HW1 6678   0.694   1.767   5.666
 1259SOL    HW2 6679   0.673   1.908   5.718
 1259SOL     MW 6680   0.651   1.823   5.718
 1260SOL     OW 6681   1.896   1.529   3.578
 1260SOL    HW1 6682   1.956   1.573   3.518
 1260SOL    HW2 6683   1.950   1.463   3.621
 1260SOL     MW 6684   1.911   1.526   3.576
 1261SOL     OW 6685   3.003   4.163   5.692
 1261SOL    HW1 6686   2.977   4.218   5.618
 1261SOL    HW2 6687   2.960   4.203   5.768
 1261SOL     MW 6688   2.994   4.175   5.692
 1262SOL     OW 6689   4.476   0.003   2.898
 1262SOL    HW1 6690   4.385  -0.015   2.877
 1262SOL    HW2 6691   4.482  -0.009   2.993
 1262SOL     MW 6692   4.465  -0.001   2.908
 1263SOL     OW 6693   5.027   1.673   0.041
 1263SOL    HW1 6694   4.966   1.654   0.113
 1263SOL    HW2 6695   4.993   1.753   0.002
 1263SOL     MW 6696   5.015   1.681   0.045
 1264SOL     OW 6697   2.653   3.756   0.320
 1264SOL    HW1 6698   2.741   3.788   0.339
 1264SOL    HW2 6699   2.628   3.805   0.241
 1264SOL     MW 6700   2.661   3.766   0.312
 1265SOL     OW 6701   6.060   5.107   2.807
 1265SOL    HW1 6702   6.120   5.047   2.851
 1265SOL    HW2 6703   6.103   5.192   2.813
 1265SOL     MW 6704   6.074   5.110   2.813
 1266SOL     OW 6705   5.585   3.672   0.098
 1266SOL    HW1 6706   5.647   3.739   0.125
 1266SOL    HW2 6707   5.567   3.622   0.177
 1266SOL     MW 6708   5.591   3.674   0.112
 1267SOL     OW 6709   0.051   1.643   4.883
 1267SOL    HW1 6710  -0.043   1.658   4.892
 1267SOL    HW2 6711   0.061   1.602   4.797
 1267SOL     MW 6712   0.041   1.640   4.873
 1268SOL     OW 6713   0.620   3.542   5.008
 1268SOL    HW1 6714   0.536   3.500   4.991
 1268SOL    HW2 6715   0.667   3.481   5.065
 1268SOL     MW 6716   0.615   3.529   5.013
 1269SOL     OW 6717   0.450   3.963   5.554
 1269SOL    HW1 6718   0.422   3.930   5.469
 1269SOL    HW2 6719   0.535   4.003   5.538
 1269SOL     MW 6720   0.457   3.964   5.541
 1270SOL     OW 6721   2.975   5.292   3.780
 1270SOL    HW1 6722   2.887   5.304   3.743
 1270SOL    HW2 6723   3.020   5.237   3.716
 1270SOL     MW 6724   2.969   5.286   3.767
 1271SOL     OW 6725   3.221   3.161   0.597
 1271SOL    HW1 6726   3.287   3.223   0.631
 1271SOL    HW2 6727   3.147   3.170   0.656
 1271SOL     MW 6728   3.220   3.170   0.608
 1272SOL     OW 6729   0.543   2.201   2.930
 1272SOL    HW1 6730   0.532   2.194   2.835
 1272SOL    HW2 6731   0.576   2.289   2.944
 1272SOL     MW 6732   0.546   2.211   2.919
 1273SOL     OW 6733   1.500   5.380   0.039
 1273SOL    HW1 6734   1.455   5.320   0.098
 1273SOL    HW2 6735   1.473   5.354  -0.049
 1273SOL     MW 6736   1.491   5.369   0.036
 1274SOL     OW 6737   2.559   5.375   6.017
 1274SOL    HW1 6738   2.542   5.282   6.005
 1274SOL    HW2 6739   2.598   5.403   5.934
 1274SOL     MW 6740   2.562   5.367   6.005
 1275SOL     OW 6741   5.960   0.346   3.411
 1275SOL    HW1 6742   5.868   0.346   3.437
 1275SOL    HW2 6743   5.958   0.319   3.319
 1275SOL     MW 6744   5.948   0.343   3.402
 1276SOL     OW 6745   3.304   0.507   1.002
 1276SOL    HW1 6746   3.363   0.530   1.074
 1276SOL    HW2 6747   3.328   0.567   0.932
 1276SOL     MW 6748   3.314   0.518   1.002
 1277SOL     OW 6749   2.189   1.379   2.822
 1277SOL    HW1 6750   2.143   1.345   2.745
 1277SOL    HW2 6751   2.161   1.323   2.894
 1277SOL     MW 6752   2.180   1.368   2.821
 1278SOL     OW 6753   5.815   1.380   4.529
 1278SOL    HW1 6754   5.758   1.346   4.460
 1278SOL    HW2 6755   5.820   1.308   4.593
 1278SOL     MW 6756   5.808   1.366   4.529
 1279SOL     OW 6757   1.986   3.980   4.213
 1279SOL    HW1 6758   1.946   3.894   4.225
 1279SOL    HW2 6759   1.999   4.014   4.301
 1279SOL     MW 6760   1.983   3.973   4.226
 1280SOL     OW 6761   4.056   3.050   0.692
 1280SOL    HW1 6762   3.974   3.000   0.698
 1280SOL    HW2 6763   4.104   3.006   0.622
 1280SOL     MW 6764   4.051   3.038   0.684
 1281SOL     OW 6765   3.230   1.119   5.967
 1281SOL    HW1 6766   3.219   1.189   5.903
 1281SOL    HW2 6767   3.221   1.038   5.917
 1281SOL     MW 6768   3.227   1.118   5.953
 1282SOL     OW 6769   0.642   4.267   4.931
 1282SOL    HW1 6770   0.612   4.212   4.858
 1282SOL    HW2 6771   0.716   4.315   4.895
 1282SOL     MW 6772   0.648   4.266   4.917
 1283SOL     OW 6773   4.361   5.254   4.790
 1283SOL    HW1 6774   4.414   5.289   4.861
 1283SOL    HW2 6775   4.406   5.282   4.710
 1283SOL     MW 6776   4.373   5.262   4.789
 1284SOL     OW 6777   1.799   0.088   3.858
 1284SOL    HW1 6778   1.726   0.030   3.834
 1284SOL    HW2 6779   1.796   0.093   3.953
 1284SOL     MW 6780   1.789   0.082   3.867
 1285SOL     OW 6781   4.159   1.472   1.135
 1285SOL    HW1 6782   4.227   1.515   1.186
 1285SOL    HW2 6783   4.108   1.423   1.199
 1285SOL     MW 6784   4.161   1.471   1.150
 1286SOL     OW 6785   0.709   5.936   5.576
 1286SOL    HW1 6786   0.775   5.880   5.536
 1286SOL    HW2 6787   0.635   5.877   5.594
 1286SOL     MW 6788   0.708   5.921   5.573
 1287SOL     OW 6789   1.742   4.811   5.045
 1287SOL    HW1 6790   1.730   4.776   5.133
 1287SOL    HW2 6791   1.682   4.886   5.041
 1287SOL     MW 6792   1.733   4.816   5.056
 1288SOL     OW 6793   2.356   1.066   5.686
 1288SOL    HW1 6794   2.399   0.982   5.665
 1288SOL    HW2 6795   2.307   1.048   5.766
 1288SOL     MW 6796   2.355   1.053   5.693
 1289SOL     OW 6797   0.399   6.102   3.875
 1289SOL    HW1 6798   0.324   6.058   3.914
 1289SOL    HW2 6799   0.402   6.071   3.785
 1289SOL     MW 6800   0.390   6.092   3.869
 1290SOL     OW 6801   1.494   3.668   0.511
 1290SOL    HW1 6802   1.508   3.719   0.432
 1290SOL    HW2 6803   1.576   3.676   0.560
 1290SOL     MW 6804   1.506   3.675   0.507
 1291SOL     OW 6805   2.766   1.216   2.477
 1291SOL    HW1 6806   2.851   1.258   2.491
 1291SOL    HW2 6807   2.705   1.288   2.465
 1291SOL     MW 6808   2.769   1.230   2.477
 1292SOL     OW 6809   2.990   2.502   5.839
 1292SOL    HW1 6810   2.899   2.475   5.854
 1292SOL    HW2 6811   3.041   2.423   5.858
 1292SOL     MW 6812   2.985   2.488   5.843
 1293SOL     OW 6813   1.383   5.425   2.181
 1293SOL    HW1 6814   1.461   5.370   2.192
 1293SOL    HW2 6815   1.357   5.412   2.090
 1293SOL     MW 6816   1.390   5.416   2.171
 1294SOL     OW 6817   5.529   2.443   5.876
 1294SOL    HW1 6818   5.525   2.489   5.792
 1294SOL    HW2 6819   5.504   2.353   5.855
 1294SOL     MW 6820   5.525   2.437   5.863
 1295SOL     OW 6821   2.940   6.004   2.740
 1295SOL    HW1 6822   3.021   5.953   2.734
 1295SOL    HW2 6823   2.934   6.049   2.655
 1295SOL     MW 6824   2.950   6.004   2.728
 1296SOL     OW 6825   5.538   2.918   3.591
 1296SOL    HW1 6826   5.570   2.903   3.502
 1296SOL    HW2 6827   5.485   2.841   3.610
 1296SOL     MW 6828   5.535   2.906   3.582
 1297SOL     OW 6829   3.307   3.030   1.225
 1297SOL    HW1 6830   3.360   3.030   1.305
 1297SOL    HW2 6831   3.276   3.120   1.217
 1297SOL     MW 6832   3.310   3.041   1.235
 1298SOL     OW 6833   5.044   4.605   2.067
 1298SOL    HW1 6834   4.965   4.574   2.022
 1298SOL    HW2 6835   5.116   4.574   2.012
 1298SOL     MW 6836   5.043   4.597   2.054
 1299SOL     OW 6837   4.860   5.900   5.393
 1299SOL    HW1 6838   4.813   5.984   5.395
 1299SOL    HW2 6839   4.802   5.841   5.345
 1299SOL     MW 6840   4.847   5.903   5.387
 1300SOL     OW 6841   5.252   5.905   6.096
 1300SOL    HW1 6842   5.283   5.902   6.006
 1300SOL    HW2 6843   5.208   5.989   6.104
 1300SOL     MW 6844   5.251   5.916   6.086
 1301SOL     OW 6845   4.555   1.772   5.576
 1301SOL    HW1 6846   4.529   1.860   5.549
 1301SOL    HW2 6847   4.642   1.784   5.613
 1301SOL     MW 6848   4.563   1.785   5.577
 1302SOL     OW 6849   5.710   2.763   4.728
 1302SOL    HW1 6850   5.646   2.695   4.707
 1302SOL    HW2 6851   5.770   2.722   4.791
 1302SOL     MW 6852   5.710   2.749   4.734
 1303SOL     OW 6853   1.434   1.264   0.148
 1303SOL    HW1 6854   1.502   1.201   0.124
 1303SOL    HW2 6855   1.397   1.230   0.229
 1303SOL     MW 6856   1.438   1.252   0.155
 1304SOL     OW 6857   0.285   0.192   3.785
 1304SOL    HW1 6858   0.220   0.144   3.732
 1304SOL    HW2 6859   0.335   0.123   3.829
 1304SOL     MW 6860   0.283   0.177   3.784
 1305SOL     OW 6861   5.633   2.598   1.851
 1305SOL    HW1 6862   5.675   2.528   1.900
 1305SOL    HW2 6863   5.704   2.643   1.806
 1305SOL     MW 6864   5.647   2.595   1.851
 1306SOL     OW 6865   2.858   0.196   6.021
 1306SOL    HW1 6866   2.828   0.256   6.089
 1306SOL    HW2 6867   2.920   0.138   6.065
 1306SOL     MW 6868   2.862   0.196   6.035
 1307SOL     OW 6869   1.739   2.698   2.245
 1307SOL    HW1 6870   1.760   2.708   2.338
 1307SOL    HW2 6871   1.652   2.736   2.236
 1307SOL     MW 6872   1.731   2.704   2.256
 1308SOL     OW 6873   0.389   1.134   1.107
 1308SOL    HW1 6874   0.450   1.065   1.080
 1308SOL    HW2 6875   0.304   1.091   1.112
 1308SOL     MW 6876   0.386   1.120   1.104
 1309SOL     OW 6877   0.992   5.219   2.749
 1309SOL    HW1 6878   0.902   5.227   2.715
 1309SOL    HW2 6879   1.004   5.125   2.762
 1309SOL     MW 6880   0.982   5.208   2.747
 1310SOL     OW 6881   4.186   0.044   1.197
 1310SOL    HW1 6882   4.095   0.013   1.192
 1310SOL    HW2 6883   4.185   0.128   1.152
 1310SOL     MW 6884   4.174   0.051   1.190
 1311SOL     OW 6885   3.051   1.264   4.563
 1311SOL    HW1 6886   3.070   1.302   4.477
 1311SOL    HW2 6887   3.062   1.337   4.624
 1311SOL     MW 6888   3.055   1.279   4.560
 1312SOL     OW 6889   3.602   5.302   5.754
 1312SOL    HW1 6890   3.576   5.292   5.846
 1312SOL    HW2 6891   3.608   5.212   5.721
 1312SOL     MW 6892   3.599   5.289   5.762
 1313SOL     OW 6893   3.418   2.738   0.220
 1313SOL    HW1 6894   3.507   2.767   0.200
 1313SOL    HW2 6895   3.407   2.760   0.312
 1313SOL     MW 6896   3.428   2.744   0.230
 1314SOL     OW 6897   4.256   5.636   4.739
 1314SOL    HW1 6898   4.332   5.611   4.686
 1314SOL    HW2 6899   4.180   5.609   4.686
 1314SOL     MW 6900   4.256   5.629   4.725
 1315SOL     OW 6901   1.741   2.965   4.502
 1315SOL    HW1 6902   1.818   3.018   4.480
 1315SOL    HW2 6903   1.678   2.986   4.432
 1315SOL     MW 6904   1.743   2.975   4.490
 1316SOL     OW 6905   2.074   2.960   5.540
 1316SOL    HW1 6906   2.027   3.014   5.604
 1316SOL    HW2 6907   2.006   2.904   5.501
 1316SOL     MW 6908   2.059   2.959   5.543
 1317SOL     OW 6909   4.929   3.194   1.412
 1317SOL    HW1 6910   4.863   3.126   1.411
 1317SOL    HW2 6911   5.008   3.151   1.445
 1317SOL     MW 6912   4.931   3.180   1.416
 1318SOL     OW 6913   1.628   5.790   4.085
 1318SOL    HW1 6914   1.685   5.785   4.008
 1318SOL    HW2 6915   1.566   5.718   4.074
 1318SOL     MW 6916   1.628   5.780   4.074
 1319SOL     OW 6917   0.348   1.686   0.423
 1319SOL    HW1 6918   0.293   1.669   0.500
 1319SOL    HW2 6919   0.410   1.753   0.453
 1319SOL     MW 6920   0.349   1.693   0.437
 1320SOL     OW 6921   1.532   2.659   0.657
 1320SOL    HW1 6922   1.482   2.741   0.660
 1320SOL    HW2 6923   1.474   2.595   0.699
 1320SOL     MW 6924   1.518   2.662   0.664
 1321SOL     OW 6925   2.109   5.765   4.634
 1321SOL    HW1 6926   2.107   5.748   4.540
 1321SOL    HW2 6927   2.179   5.829   4.646
 1321SOL     MW 6928   2.118   5.771   4.624
 1322SOL     OW 6929   1.159   5.622   2.162
 1322SOL    HW1 6930   1.159   5.693   2.097
 1322SOL    HW2 6931   1.234   5.568   2.139
 1322SOL     MW 6932   1.168   5.624   2.151
 1323SOL     OW 6933   2.174   1.776   2.057
 1323SOL    HW1 6934   2.208   1.735   2.137
 1323SOL    HW2 6935   2.098   1.722   2.033
 1323SOL     MW 6936   2.169   1.764   2.064
 1324SOL     OW 6937   4.408   3.047   0.431
 1324SOL    HW1 6938   4.347   3.121   0.428
 1324SOL    HW2 6939   4.493   3.087   0.450
 1324SOL     MW 6940   4.411   3.062   0.434
 1325SOL     OW 6941   1.928   0.395   1.048
 1325SOL    HW1 6942   2.003   0.342   1.020
 1325SOL    HW2 6943   1.963   0.450   1.119
 1325SOL     MW 6944   1.942   0.395   1.054
 1326SOL     OW 6945   2.575   0.659   4.144
 1326SOL    HW1 6946   2.491   0.630   4.180
 1326SOL    HW2 6947   2.551   0.721   4.074
 1326SOL     MW 6948   2.561   0.663   4.140
 1327SOL     OW 6949   5.894   3.057   1.387
 1327SOL    HW1 6950   5.897   3.152   1.377
 1327SOL    HW2 6951   5.890   3.023   1.298
 1327SOL     MW 6952   5.894   3.064   1.375
 1328SOL     OW 6953   1.537   0.128   3.520
 1328SOL    HW1 6954   1.595   0.164   3.587
 1328SOL    HW2 6955   1.595   0.078   3.463
 1328SOL     MW 6956   1.552   0.126   3.521
 1329SOL     OW 6957   4.990   2.740   1.969
 1329SOL    HW1 6958   4.896   2.759   1.967
 1329SOL    HW2 6959   5.002   2.683   2.045
 1329SOL     MW 6960   4.980   2.735   1.979
 1330SOL     OW 6961   1.535   5.982   3.060
 1330SOL    HW1 6962   1.600   5.919   3.092
 1330SOL    HW2 6963   1.531   5.966   2.966
 1330SOL     MW 6964   1.543   5.971   3.052
 1331SOL     OW 6965   2.152   2.197   5.295
 1331SOL    HW1 6966   2.225   2.232   5.347
 1331SOL    HW2 6967   2.098   2.274   5.277
 1331SOL     MW 6968   2.155   2.212   5.300
 1332SOL     OW 6969   2.339   5.388   3.754
 1332SOL    HW1 6970   2.320   5.478   3.726
 1332SOL    HW2 6971   2.255   5.343   3.747
 1332SOL     MW 6972   2.326   5.394   3.749
 1333SOL     OW 6973   2.559   3.216   1.874
 1333SOL    HW1 6974   2.466   3.213   1.853
 1333SOL    HW2 6975   2.602   3.181   1.796
 1333SOL     MW 6976   2.553   3.211   1.861
 1334SOL     OW 6977   3.900   6.013   0.062
 1334SOL    HW1 6978   3.938   6.100   0.049
 1334SOL    HW2 6979   3.863   5.991  -0.024
 1334SOL     MW 6980   3.900   6.021   0.049
 1335SOL     OW 6981   5.261   3.112   5.135
 1335SOL    HW1 6982   5.238   3.026   5.172
 1335SOL    HW2 6983   5.180   3.162   5.137
 1335SOL     MW 6984   5.248   3.107   5.140
 1336SOL     OW 6985   4.390   0.319   1.228
 1336SOL    HW1 6986   4.391   0.279   1.141
 1336SOL    HW2 6987   4.434   0.404   1.216
 1336SOL     MW 6988   4.396   0.325   1.216
 1337SOL     OW 6989   3.497   3.132   1.683
 1337SOL    HW1 6990   3.590   3.150   1.695
 1337SOL    HW2 6991   3.457   3.159   1.765
 1337SOL     MW 6992   3.504   3.138   1.695
 1338SOL     OW 6993   4.592   2.136   5.565
 1338SOL    HW1 6994   4.626   2.223   5.585
 1338SOL    HW2 6995   4.664   2.091   5.522
 1338SOL     MW 6996   4.605   2.141   5.562
 1339SOL     OW 6997   2.778   5.298   5.167
 1339SOL    HW1 6998   2.774   5.272   5.075
 1339SOL    HW2 6999   2.686   5.307   5.193
 1339SOL     MW 7000   2.765   5.296   5.158
 1340SOL     OW 7001   3.285   0.591   2.407
 1340SOL    HW1 7002   3.341   0.560   2.478
 1340SOL    HW2 7003   3.345   0.610   2.335
 1340SOL     MW 7004   3.300   0.590   2.407
 1341SOL     OW 7005   2.014   5.007   3.662
 1341SOL    HW1 7006   1.979   5.086   3.703
 1341SOL    HW2 7007   2.104   5.001   3.693
 1341SOL     MW 7008   2.021   5.016   3.671
 1342SOL     OW 7009   1.005   2.835   0.210
 1342SOL    HW1 7010   1.014   2.743   0.183
 1342SOL    HW2 7011   0.933   2.868   0.157
 1342SOL     MW 7012   0.997   2.827   0.200
 1343SOL     OW 7013   3.723   2.093   0.505
 1343SOL    HW1 7014   3.678   2.031   0.447
 1343SOL    HW2 7015   3.801   2.045   0.535
 1343SOL     MW 7016   3.727   2.079   0.500
 1344SOL     OW 7017   4.524   0.829   1.333
 1344SOL    HW1 7018   4.589   0.866   1.274
 1344SOL    HW2 7019   4.574   0.798   1.408
 1344SOL     MW 7020   4.539   0.829   1.335
 1345SOL     OW 7021   4.256   2.275   1.556
 1345SOL    HW1 7022   4.302   2.333   1.495
 1345SOL    HW2 7023   4.259   2.189   1.514
 1345SOL     MW 7024   4.262   2.271   1.543
 1346SOL     OW 7025   2.707   0.884   4.250
 1346SOL    HW1 7026   2.791   0.881   4.205
 1346SOL    HW2 7027   2.665   0.801   4.229
 1346SOL     MW 7028   2.712   0.873   4.242
 1347SOL     OW 7029   2.424   4.527   1.918
 1347SOL    HW1 7030   2.517   4.533   1.942
 1347SOL    HW2 7031   2.401   4.615   1.890
 1347SOL     MW 7032   2.433   4.539   1.918
 1348SOL     OW 7033   0.581   4.102   1.026
 1348SOL    HW1 7034   0.524   4.026   1.030
 1348SOL    HW2 7035   0.540   4.159   0.961
 1348SOL     MW 7036   0.569   4.100   1.018
 1349SOL     OW 7037   3.735   5.623   1.229
 1349SOL    HW1 7038   3.736   5.613   1.134
 1349SOL    HW2 7039   3.826   5.639   1.254
 1349SOL     MW 7040   3.746   5.624   1.220
 1350SOL     OW 7041   5.082   5.000   1.715
 1350SOL    HW1 7042   5.050   5.089   1.727
 1350SOL    HW2 7043   5.067   4.982   1.622
 1350SOL     MW 7044   5.076   5.009   1.704
 1351SOL     OW 7045   0.142   4.916   5.379
 1351SOL    HW1 7046   0.154   4.903   5.285
 1351SOL    HW2 7047   0.169   5.007   5.394
 1351SOL     MW 7048   0.147   4.926   5.369
 1352SOL     OW 7049   1.487   1.376   2.645
 1352SOL    HW1 7050   1.416   1.346   2.588
 1352SOL    HW2 7051   1.508   1.300   2.699
 1352SOL     MW 7052   1.481   1.362   2.645
 1353SOL     OW 7053   4.728   5.020   4.626
 1353SOL    HW1 7054   4.703   5.099   4.577
 1353SOL    HW2 7055   4.695   5.036   4.714
 1353SOL     MW 7056   4.721   5.032   4.631
 1354SOL     OW 7057   1.265   3.216   0.533
 1354SOL    HW1 7058   1.193   3.223   0.470
 1354SOL    HW2 7059   1.315   3.296   0.520
 1354SOL     MW 7060   1.263   3.227   0.523
 1355SOL     OW 7061   5.361   4.522   4.748
 1355SOL    HW1 7062   5.441   4.471   4.735
 1355SOL    HW2 7063   5.392   4.603   4.790
 1355SOL     MW 7064   5.376   4.526   4.752
 1356SOL     OW 7065   0.848   1.563   0.709
 1356SOL    HW1 7066   0.797   1.627   0.660
 1356SOL    HW2 7067   0.793   1.485   0.712
 1356SOL     MW 7068   0.834   1.562   0.703
 1357SOL     OW 7069   0.885   1.799   5.517
 1357SOL    HW1 7070   0.953   1.733   5.531
 1357SOL    HW2 7071   0.831   1.763   5.447
 1357SOL     MW 7072   0.887   1.786   5.510
 1358SOL     OW 7073   5.960   1.417   4.054
 1358SOL    HW1 7074   5.987   1.415   4.146
 1358SOL    HW2 7075   5.925   1.329   4.037
 1358SOL     MW 7076   5.959   1.405   4.064
 1359SOL     OW 7077   3.184   1.059   1.246
 1359SOL    HW1 7078   3.231   1.114   1.183
 1359SOL    HW2 7079   3.110   1.113   1.274
 1359SOL     MW 7080   3.181   1.073   1.242
 1360SOL     OW 7081   5.435   3.260   5.444
 1360SOL    HW1 7082   5.423   3.290   5.353
 1360SOL    HW2 7083   5.518   3.297   5.471
 1360SOL     MW 7084   5.444   3.268   5.436
 1361SOL     OW 7085   5.978   2.732   4.346
 1361SOL    HW1 7086   5.956   2.786   4.422
 1361SOL    HW2 7087   6.059   2.686   4.372
 1361SOL     MW 7088   5.986   2.733   4.359
 1362SOL     OW 7089   2.213   1.885   1.397
 1362SOL    HW1 7090   2.256   1.967   1.423
 1362SOL    HW2 7091   2.120   1.900   1.413
 1362SOL     MW 7092   2.207   1.898   1.402
 1363SOL     OW 7093   2.823   0.435   0.092
 1363SOL    HW1 7094   2.741   0.469   0.056
 1363SOL    HW2 7095   2.891   0.470   0.034
 1363SOL     MW 7096   2.821   0.444   0.080
 1364SOL     OW 7097   0.612   4.564   0.532
 1364SOL    HW1 7098   0.653   4.546   0.447
 1364SOL    HW2 7099   0.523   4.592   0.510
 1364SOL     MW 7100   0.606   4.565   0.518
 1365SOL     OW 7101   2.063   5.144   0.011
 1365SOL    HW1 7102   1.991   5.162  -0.049
 1365SOL    HW2 7103   2.100   5.061  -0.021
 1365SOL     MW 7104   2.059   5.136  -0.001
 1366SOL     OW 7105   0.782   1.215   0.739
 1366SOL    HW1 7106   0.704   1.176   0.699
 1366SOL    HW2 7107   0.849   1.147   0.733
 1366SOL     MW 7108   0.781   1.201   0.733
 1367SOL     OW 7109   4.553   1.027   4.971
 1367SOL    HW1 7110   4.609   1.001   4.898
 1367SOL    HW2 7111   4.466   0.995   4.948
 1367SOL     MW 7112   4.549   1.019   4.959
 1368SOL     OW 7113   5.785   2.401   3.626
 1368SOL    HW1 7114   5.787   2.440   3.714
 1368SOL    HW2 7115   5.692   2.395   3.605
 1368SOL     MW 7116   5.773   2.406   3.635
 1369SOL     OW 7117   3.393   4.869   2.807
 1369SOL    HW1 7118   3.481   4.906   2.800
 1369SOL    HW2 7119   3.369   4.848   2.717
 1369SOL     MW 7120   3.402   4.871   2.795
 1370SOL     OW 7121   2.996   5.176   4.466
 1370SOL    HW1 7122   3.076   5.228   4.459
 1370SOL    HW2 7123   2.926   5.241   4.475
 1370SOL     MW 7124   2.997   5.191   4.466
 1371SOL     OW 7125   4.272   5.614   0.532
 1371SOL    HW1 7126   4.348   5.617   0.591
 1371SOL    HW2 7127   4.269   5.702   0.494
 1371SOL     MW 7128   4.282   5.626   0.535
 1372SOL     OW 7129   5.986   5.188   0.456
 1372SOL    HW1 7130   6.046   5.201   0.529
 1372SOL    HW2 7131   5.923   5.124   0.488
 1372SOL     MW 7132   5.986   5.181   0.469
 1373SOL     OW 7133   0.234   4.736   4.843
 1373SOL    HW1 7134   0.298   4.666   4.858
 1373SOL    HW2 7135   0.288   4.814   4.830
 1373SOL     MW 7136   0.249   4.737   4.843
 1374SOL     OW 7137   3.680   0.954   3.184
 1374SOL    HW1 7138   3.635   1.030   3.146
 1374SOL    HW2 7139   3.712   0.905   3.108
 1374SOL     MW 7140   3.678   0.958   3.169
 1375SOL     OW 7141   2.280   2.315   4.884
 1375SOL    HW1 7142   2.339   2.318   4.960
 1375SOL    HW2 7143   2.308   2.388   4.829
 1375SOL     MW 7144   2.292   2.325   4.887
 1376SOL     OW 7145   1.822   3.143   4.704
 1376SOL    HW1 7146   1.786   3.061   4.673
 1376SOL    HW2 7147   1.876   3.175   4.631
 1376SOL     MW 7148   1.824   3.137   4.691
 1377SOL     OW 7149   4.796   3.506   3.795
 1377SOL    HW1 7150   4.779   3.413   3.809
 1377SOL    HW2 7151   4.870   3.525   3.854
 1377SOL     MW 7152   4.804   3.496   3.804
 1378SOL     OW 7153   2.595   0.678   2.662
 1378SOL    HW1 7154   2.544   0.650   2.738
 1378SOL    HW2 7155   2.617   0.769   2.681
 1378SOL     MW 7156   2.591   0.686   2.674
 1379SOL     OW 7157   5.396   3.819   5.745
 1379SOL    HW1 7158   5.484   3.800   5.712
 1379SOL    HW2 7159   5.391   3.914   5.747
 1379SOL     MW 7160   5.407   3.828   5.741
 1380SOL     OW 7161   5.853   5.341   0.262
 1380SOL    HW1 7162   5.898   5.286   0.328
 1380SOL    HW2 7163   5.889   5.428   0.276
 1380SOL     MW 7164   5.864   5.345   0.272
 1381SOL     OW 7165   1.798   0.627   3.266
 1381SOL    HW1 7166   1.749   0.547   3.287
 1381SOL    HW2 7167   1.873   0.597   3.214
 1381SOL     MW 7168   1.801   0.613   3.262
 1382SOL     OW 7169   3.573   5.805   2.038
 1382SOL    HW1 7170   3.488   5.772   2.011
 1382SOL    HW2 7171   3.636   5.764   1.978
 1382SOL     MW 7172   3.570   5.795   2.027
 1383SOL     OW 7173   4.023   1.502   1.459
 1383SOL    HW1 7174   4.103   1.554   1.469
 1383SOL    HW2 7175   4.005   1.468   1.547
 1383SOL     MW 7176   4.031   1.504   1.472
 1384SOL     OW 7177   5.486   5.545   0.767
 1384SOL    HW1 7178   5.581   5.533   0.763
 1384SOL    HW2 7179   5.463   5.580   0.681
 1384SOL     MW 7180   5.495   5.548   0.756
 1385SOL     OW 7181   4.423   4.941   0.209
 1385SOL    HW1 7182   4.434   4.902   0.295
 1385SOL    HW2 7183   4.388   5.028   0.226
 1385SOL     MW 7184   4.420   4.947   0.223
 1386SOL     OW 7185   1.113   1.485   4.048
 1386SOL    HW1 7186   1.099   1.400   4.007
 1386SOL    HW2 7187   1.064   1.547   3.995
 1386SOL     MW 7188   1.105   1.482   4.036
 1387SOL     OW 7189   4.744   2.691   2.923
 1387SOL    HW1 7190   4.688   2.764   2.949
 1387SOL    HW2 7191   4.777   2.715   2.836
 1387SOL     MW 7192   4.741   2.703   2.915
 1388SOL     OW 7193   1.353   1.852   2.007
 1388SOL    HW1 7194   1.337   1.942   1.979
 1388SOL    HW2 7195   1.281   1.833   2.068
 1388SOL     MW 7196   1.342   1.861   2.012
 1389SOL     OW 7197   4.994   3.963   3.253
 1389SOL    HW1 7198   4.927   3.897   3.235
 1389SOL    HW2 7199   5.002   4.011   3.170
 1389SOL     MW 7200   4.987   3.961   3.240
 1390SOL     OW 7201   1.332   5.865   3.199
 1390SOL    HW1 7202   1.241   5.897   3.205
 1390SOL    HW2 7203   1.382   5.942   3.170
 1390SOL     MW 7204   1.326   5.879   3.196
 1391SOL     OW 7205   0.730   2.824   3.040
 1391SOL    HW1 7206   0.779   2.756   3.085
 1391SOL    HW2 7207   0.643   2.822   3.081
 1391SOL     MW 7208   0.725   2.815   3.051
 1392SOL     OW 7209   1.968   0.560   5.735
 1392SOL    HW1 7210   1.885   0.598   5.706
 1392SOL    HW2 7211   1.986   0.490   5.672
 1392SOL     MW 7212   1.960   0.556   5.723
 1393SOL     OW 7213   0.012   2.055   0.572
 1393SOL    HW1 7214  -0.068   2.069   0.623
 1393SOL    HW2 7215  -0.019   2.024   0.487
 1393SOL     MW 7216  -0.003   2.053   0.568
 1394SOL     OW 7217   4.501   0.773   0.077
 1394SOL    HW1 7218   4.569   0.803   0.137
 1394SOL    HW2 7219   4.466   0.853   0.038
 1394SOL     MW 7220   4.505   0.787   0.080
 1395SOL     OW 7221   0.037   0.698   5.463
 1395SOL    HW1 7222   0.120   0.745   5.465
 1395SOL    HW2 7223  -0.006   0.729   5.383
 1395SOL     MW 7224   0.042   0.708   5.453
 1396SOL     OW 7225   2.591   4.253   5.224
 1396SOL    HW1 7226   2.508   4.300   5.235
 1396SOL    HW2 7227   2.573   4.165   5.258
 1396SOL     MW 7228   2.578   4.248   5.230
 1397SOL     OW 7229   4.618   1.780   2.459
 1397SOL    HW1 7230   4.523   1.765   2.460
 1397SOL    HW2 7231   4.632   1.840   2.386
 1397SOL     MW 7232   4.608   1.786   2.450
 1398SOL     OW 7233   2.760   1.647   5.876
 1398SOL    HW1 7234   2.682   1.624   5.825
 1398SOL    HW2 7235   2.740   1.731   5.915
 1398SOL     MW 7236   2.748   1.655   5.874
 1399SOL     OW 7237   0.281   3.899   3.143
 1399SOL    HW1 7238   0.332   3.927   3.068
 1399SOL    HW2 7239   0.192   3.889   3.109
 1399SOL     MW 7240   0.276   3.901   3.129
 1400SOL     OW 7241   3.968   4.997   1.522
 1400SOL    HW1 7242   3.998   4.956   1.441
 1400SOL    HW2 7243   4.026   4.962   1.590
 1400SOL     MW 7244   3.979   4.987   1.520
 1401SOL     OW 7245   1.364   1.279   0.967
 1401SOL    HW1 7246   1.431   1.334   1.008
 1401SOL    HW2 7247   1.303   1.258   1.038
 1401SOL     MW 7248   1.365   1.283   0.982
 1402SOL     OW 7249   0.825   0.844   3.780
 1402SOL    HW1 7250   0.846   0.755   3.809
 1402SOL    HW2 7251   0.820   0.837   3.685
 1402SOL     MW 7252   0.827   0.832   3.772
 1403SOL     OW 7253   0.194   5.366   0.489
 1403SOL    HW1 7254   0.284   5.334   0.477
 1403SOL    HW2 7255   0.141   5.286   0.495
 1403SOL     MW 7256   0.199   5.351   0.489
 1404SOL     OW 7257   1.036   2.373   1.057
 1404SOL    HW1 7258   1.025   2.430   1.133
 1404SOL    HW2 7259   0.997   2.422   0.985
 1404SOL     MW 7260   1.029   2.387   1.058
 1405SOL     OW 7261   0.532   0.639   5.471
 1405SOL    HW1 7262   0.587   0.565   5.446
 1405SOL    HW2 7263   0.449   0.600   5.496
 1405SOL     MW 7264   0.529   0.624   5.471
 1406SOL     OW 7265   4.482   2.480   0.839
 1406SOL    HW1 7266   4.504   2.388   0.825
 1406SOL    HW2 7267   4.506   2.523   0.757
 1406SOL     MW 7268   4.488   2.474   0.827
 1407SOL     OW 7269   0.751   3.867   2.457
 1407SOL    HW1 7270   0.740   3.773   2.443
 1407SOL    HW2 7271   0.739   3.906   2.370
 1407SOL     MW 7272   0.748   3.860   2.444
 1408SOL     OW 7273   1.897   5.469   3.072
 1408SOL    HW1 7274   1.905   5.382   3.032
 1408SOL    HW2 7275   1.895   5.530   2.998
 1408SOL     MW 7276   1.898   5.466   3.057
 1409SOL     OW 7277   2.552   4.918   5.118
 1409SOL    HW1 7278   2.646   4.912   5.097
 1409SOL    HW2 7279   2.549   4.905   5.213
 1409SOL     MW 7280   2.564   4.915   5.127
 1410SOL     OW 7281   4.481   3.715   0.578
 1410SOL    HW1 7282   4.543   3.788   0.575
 1410SOL    HW2 7283   4.426   3.726   0.502
 1410SOL     MW 7284   4.482   3.726   0.568
 1411SOL     OW 7285   5.508   5.403   4.651
 1411SOL    HW1 7286   5.536   5.480   4.700
 1411SOL    HW2 7287   5.420   5.424   4.620
 1411SOL     MW 7288   5.500   5.415   4.653
 1412SOL     OW 7289   6.034   5.524   1.321
 1412SOL    HW1 7290   6.104   5.538   1.384
 1412SOL    HW2 7291   5.954   5.549   1.367
 1412SOL     MW 7292   6.033   5.529   1.335
 1413SOL     OW 7293   4.324   1.961   1.182
 1413SOL    HW1 7294   4.233   1.957   1.211
 1413SOL    HW2 7295   4.373   1.916   1.251
 1413SOL     MW 7296   4.318   1.955   1.195
 1414SOL     OW 7297   4.696   1.269   1.982
 1414SOL    HW1 7298   4.668   1.303   2.067
 1414SOL    HW2 7299   4.791   1.261   1.989
 1414SOL     MW 7300   4.704   1.272   1.994
 1415SOL     OW 7301   1.619   4.667   6.086
 1415SOL    HW1 7302   1.556   4.632   6.149
 1415SOL    HW2 7303   1.590   4.633   6.001
 1415SOL     MW 7304   1.607   4.658   6.083
 1416SOL     OW 7305   0.574   0.479   0.755
 1416SOL    HW1 7306   0.573   0.423   0.676
 1416SOL    HW2 7307   0.654   0.455   0.799
 1416SOL     MW 7308   0.584   0.469   0.750
 1417SOL     OW 7309   0.427   2.711   1.957
 1417SOL    HW1 7310   0.493   2.656   1.917
 1417SOL    HW2 7311   0.475   2.763   2.022
 1417SOL     MW 7312   0.441   2.711   1.960
 1418SOL     OW 7313   5.573   2.807   0.889
 1418SOL    HW1 7314   5.608   2.814   0.800
 1418SOL    HW2 7315   5.617   2.876   0.938
 1418SOL     MW 7316   5.583   2.817   0.884
 1419SOL     OW 7317   4.073   1.167   4.413
 1419SOL    HW1 7318   4.143   1.162   4.478
 1419SOL    HW2 7319   4.056   1.075   4.389
 1419SOL     MW 7320   4.080   1.154   4.418
 1420SOL     OW 7321   4.242   4.779   3.925
 1420SOL    HW1 7322   4.175   4.768   3.993
 1420SOL    HW2 7323   4.264   4.872   3.928
 1420SOL     MW 7324   4.236   4.790   3.934
 1421SOL     OW 7325   3.780   2.578   0.151
 1421SOL    HW1 7326   3.875   2.591   0.151
 1421SOL    HW2 7327   3.767   2.501   0.095
 1421SOL     MW 7328   3.790   2.570   0.144
 1422SOL     OW 7329   3.100   4.536   4.210
 1422SOL    HW1 7330   3.164   4.536   4.138
 1422SOL    HW2 7331   3.080   4.443   4.223
 1422SOL     MW 7332   3.106   4.524   4.202
 1423SOL     OW 7333   4.214   5.356   2.857
 1423SOL    HW1 7334   4.160   5.372   2.935
 1423SOL    HW2 7335   4.303   5.350   2.891
 1423SOL     MW 7336   4.218   5.358   2.872
 1424SOL     OW 7337   4.333   0.227   5.835
 1424SOL    HW1 7338   4.425   0.219   5.859
 1424SOL    HW2 7339   4.332   0.207   5.741
 1424SOL     MW 7340   4.345   0.224   5.826
 1425SOL     OW 7341   4.965   1.530   5.132
 1425SOL    HW1 7342   4.875   1.564   5.136
 1425SOL    HW2 7343   5.018   1.604   5.103
 1425SOL     MW 7344   4.960   1.544   5.129
 1426SOL     OW 7345   3.519   4.819   1.353
 1426SOL    HW1 7346   3.536   4.903   1.396
 1426SOL    HW2 7347   3.466   4.842   1.276
 1426SOL     MW 7348   3.514   4.833   1.349
 1427SOL     OW 7349   0.086   5.931  -0.004
 1427SOL    HW1 7350   0.101   5.864   0.062
 1427SOL    HW2 7351   0.150   5.999   0.015
 1427SOL     MW 7352   0.096   5.931   0.007
 1428SOL     OW 7353   2.654   3.365   4.965
 1428SOL    HW1 7354   2.651   3.291   5.027
 1428SOL    HW2 7355   2.745   3.394   4.966
 1428SOL     MW 7356   2.665   3.359   4.973
 1429SOL     OW 7357   5.248   1.947   5.315
 1429SOL    HW1 7358   5.287   1.877   5.368
 1429SOL    HW2 7359   5.154   1.932   5.321
 1429SOL     MW 7360   5.241   1.936   5.322
 1430SOL     OW 7361   2.202   3.524   5.007
 1430SOL    HW1 7362   2.200   3.437   4.968
 1430SOL    HW2 7363   2.289   3.558   4.983
 1430SOL     MW 7364   2.213   3.517   4.999
 1431SOL     OW 7365   4.668   4.742   2.668
 1431SOL    HW1 7366   4.676   4.763   2.761
 1431SOL    HW2 7367   4.737   4.794   2.625
 1431SOL     MW 7368   4.678   4.752   2.674
 1432SOL     OW 7369   3.947   4.879   5.891
 1432SOL    HW1 7370   4.041   4.894   5.902
 1432SOL    HW2 7371   3.931   4.888   5.797
 1432SOL     MW 7372   3.957   4.882   5.881
 1433SOL     OW 7373   2.216   4.033   1.605
 1433SOL    HW1 7374   2.280   3.965   1.625
 1433SOL    HW2 7375   2.182   4.059   1.691
 1433SOL     MW 7376   2.220   4.028   1.619
 1434SOL     OW 7377   5.483   4.259   1.318
 1434SOL    HW1 7378   5.472   4.354   1.328
 1434SOL    HW2 7379   5.570   4.241   1.356
 1434SOL     MW 7380   5.493   4.269   1.324
 1435SOL     OW 7381   4.240   0.138   0.733
 1435SOL    HW1 7382   4.211   0.049   0.712
 1435SOL    HW2 7383   4.164   0.193   0.713
 1435SOL     MW 7384   4.227   0.133   0.727
 1436SOL     OW 7385   1.417   2.965   4.200
 1436SOL    HW1 7386   1.325   2.982   4.218
 1436SOL    HW2 7387   1.446   2.909   4.272
 1436SOL     MW 7388   1.409   2.960   4.212
 1437SOL     OW 7389   6.068   0.078   3.451
 1437SOL    HW1 7390   6.074   0.172   3.469
 1437SOL    HW2 7391   6.057   0.072   3.356
 1437SOL     MW 7392   6.068   0.090   3.441
 1438SOL     OW 7393   1.230   5.169   2.402
 1438SOL    HW1 7394   1.226   5.243   2.463
 1438SOL    HW2 7395   1.217   5.209   2.315
 1438SOL     MW 7396   1.228   5.183   2.398
 1439SOL     OW 7397   6.017   4.403   3.421
 1439SOL    HW1 7398   5.959   4.336   3.386
 1439SOL    HW2 7399   5.987   4.484   3.380
 1439SOL     MW 7400   6.006   4.405   3.411
 1440SOL     OW 7401   3.294   4.869   4.681
 1440SOL    HW1 7402   3.201   4.888   4.664
 1440SOL    HW2 7403   3.329   4.845   4.595
 1440SOL     MW 7404   3.286   4.869   4.668
 1441SOL     OW 7405   2.763   3.378   0.503
 1441SOL    HW1 7406   2.685   3.432   0.490
 1441SOL    HW2 7407   2.764   3.319   0.427
 1441SOL     MW 7408   2.753   3.378   0.492
 1442SOL     OW 7409   0.191   4.302   0.923
 1442SOL    HW1 7410   0.257   4.313   0.855
 1442SOL    HW2 7411   0.179   4.208   0.930
 1442SOL     MW 7412   0.198   4.292   0.917
 1443SOL     OW 7413   3.384   2.055   4.864
 1443SOL    HW1 7414   3.373   2.150   4.876
 1443SOL    HW2 7415   3.431   2.047   4.781
 1443SOL     MW 7416   3.388   2.066   4.855
 1444SOL     OW 7417   1.408   3.905   2.762
 1444SOL    HW1 7418   1.384   3.924   2.853
 1444SOL    HW2 7419   1.362   3.971   2.710
 1444SOL     MW 7420   1.399   3.916   2.767
 1445SOL     OW 7421   2.611   3.993   5.258
 1445SOL    HW1 7422   2.541   3.979   5.194
 1445SOL    HW2 7423   2.690   3.959   5.215
 1445SOL     MW 7424   2.612   3.987   5.244
 1446SOL     OW 7425   0.831   2.444   4.515
 1446SOL    HW1 7426   0.923   2.436   4.540
 1446SOL    HW2 7427   0.833   2.473   4.424
 1446SOL     MW 7428   0.843   2.447   4.507
 1447SOL     OW 7429   2.068   2.466   5.264
 1447SOL    HW1 7430   2.069   2.547   5.212
 1447SOL    HW2 7431   1.975   2.450   5.281
 1447SOL     MW 7432   2.056   2.474   5.259
 1448SOL     OW 7433   5.351   4.999   1.669
 1448SOL    HW1 7434   5.373   4.906   1.681
 1448SOL    HW2 7435   5.259   5.005   1.694
 1448SOL     MW 7436   5.342   4.988   1.674
 1449SOL     OW 7437   2.779   0.121   5.230
 1449SOL    HW1 7438   2.811   0.068   5.303
 1449SOL    HW2 7439   2.741   0.058   5.169
 1449SOL     MW 7440   2.778   0.106   5.231
 1450SOL     OW 7441   2.841   0.160   4.051
 1450SOL    HW1 7442   2.747   0.163   4.069
 1450SOL    HW2 7443   2.852   0.084   3.994
 1450SOL     MW 7444   2.830   0.151   4.046
 1451SOL     OW 7445   4.415   3.513   0.966
 1451SOL    HW1 7446   4.373   3.523   1.051
 1451SOL    HW2 7447   4.397   3.596   0.920
 1451SOL     MW 7448   4.407   3.525   0.971
 1452SOL     OW 7449   0.261   5.377   3.488
 1452SOL    HW1 7450   0.305   5.461   3.501
 1452SOL    HW2 7451   0.299   5.342   3.408
 1452SOL     MW 7452   0.272   5.383   3.480
 1453SOL     OW 7453   4.852   3.865   3.952
 1453SOL    HW1 7454   4.889   3.817   4.026
 1453SOL    HW2 7455   4.863   3.806   3.877
 1453SOL     MW 7456   4.858   3.851   3.952
 1454SOL     OW 7457   3.298   1.190   1.684
 1454SOL    HW1 7458   3.373   1.238   1.649
 1454SOL    HW2 7459   3.310   1.101   1.653
 1454SOL     MW 7460   3.309   1.185   1.675
 1455SOL     OW 7461   1.999   5.252   0.765
 1455SOL    HW1 7462   1.983   5.217   0.677
 1455SOL    HW2 7463   1.938   5.206   0.821
 1455SOL     MW 7464   1.989   5.242   0.762
 1456SOL     OW 7465   3.290   4.905   5.112
 1456SOL    HW1 7466   3.327   4.928   5.197
 1456SOL    HW2 7467   3.244   4.985   5.085
 1456SOL     MW 7468   3.289   4.918   5.119
 1457SOL     OW 7469   0.936   6.075   2.897
 1457SOL    HW1 7470   0.949   6.157   2.850
 1457SOL    HW2 7471   1.019   6.058   2.941
 1457SOL     MW 7472   0.948   6.083   2.896
 1458SOL     OW 7473   6.008   0.742   4.090
 1458SOL    HW1 7474   6.053   0.659   4.076
 1458SOL    HW2 7475   6.069   0.794   4.141
 1458SOL     MW 7476   6.021   0.738   4.094
 1459SOL     OW 7477   5.913   1.295   5.374
 1459SOL    HW1 7478   5.876   1.367   5.323
 1459SOL    HW2 7479   5.937   1.229   5.308
 1459SOL     MW 7480   5.912   1.296   5.359
 1460SOL     OW 7481   1.096   5.929   2.093
 1460SOL    HW1 7482   1.117   5.937   2.186
 1460SOL    HW2 7483   1.010   5.971   2.084
 1460SOL     MW 7484   1.088   5.936   2.104
 1461SOL     OW 7485   5.541   3.393   4.913
 1461SOL    HW1 7486   5.567   3.310   4.954
 1461SOL    HW2 7487   5.496   3.367   4.833
 1461SOL     MW 7488   5.539   3.379   4.908
 1462SOL     OW 7489   0.862   0.396   1.346
 1462SOL    HW1 7490   0.846   0.384   1.440
 1462SOL    HW2 7491   0.936   0.457   1.343
 1462SOL     MW 7492   0.869   0.403   1.358
 1463SOL     OW 7493   0.347   4.291   0.472
 1463SOL    HW1 7494   0.269   4.295   0.416
 1463SOL    HW2 7495   0.418   4.321   0.414
 1463SOL     MW 7496   0.346   4.296   0.457
 1464SOL     OW 7497   0.987   3.284   1.364
 1464SOL    HW1 7498   0.997   3.365   1.413
 1464SOL    HW2 7499   1.042   3.295   1.286
 1464SOL     MW 7500   0.995   3.296   1.360
 1465SOL     OW 7501   5.294   5.963   5.024
 1465SOL    HW1 7502   5.331   5.874   5.019
 1465SOL    HW2 7503   5.205   5.953   4.990
 1465SOL     MW 7504   5.287   5.950   5.019
 1466SOL     OW 7505   1.341   2.898   5.135
 1466SOL    HW1 7506   1.371   2.963   5.198
 1466SOL    HW2 7507   1.372   2.930   5.050
 1466SOL     MW 7508   1.349   2.910   5.132
 1467SOL     OW 7509   2.454   4.633   2.995
 1467SOL    HW1 7510   2.524   4.695   3.015
 1467SOL    HW2 7511   2.428   4.654   2.905
 1467SOL     MW 7512   2.459   4.644   2.986
 1468SOL     OW 7513   2.653   5.861   1.303
 1468SOL    HW1 7514   2.565   5.833   1.278
 1468SOL    HW2 7515   2.646   5.956   1.312
 1468SOL     MW 7516   2.641   5.870   1.301
 1469SOL     OW 7517   5.199   3.907   0.906
 1469SOL    HW1 7518   5.234   3.818   0.907
 1469SOL    HW2 7519   5.277   3.963   0.910
 1469SOL     MW 7520   5.214   3.903   0.906
 1470SOL     OW 7521   3.159   5.455   3.124
 1470SOL    HW1 7522   3.107   5.374   3.127
 1470SOL    HW2 7523   3.160   5.485   3.215
 1470SOL     MW 7524   3.152   5.448   3.136
 1471SOL     OW 7525   5.914   5.856   2.745
 1471SOL    HW1 7526   5.931   5.848   2.838
 1471SOL    HW2 7527   5.994   5.823   2.703
 1471SOL     MW 7528   5.927   5.851   2.751
 1472SOL     OW 7529   2.916   0.026   5.441
 1472SOL    HW1 7530   2.898   0.059   5.529
 1472SOL    HW2 7531   2.996   0.072   5.414
 1472SOL     MW 7532   2.924   0.036   5.449
 1473SOL     OW 7533   5.069   3.554   2.602
 1473SOL    HW1 7534   5.074   3.647   2.624
 1473SOL    HW2 7535   5.005   3.518   2.664
 1473SOL     MW 7536   5.062   3.561   2.613
 1474SOL     OW 7537   6.036   4.705   1.835
 1474SOL    HW1 7538   6.111   4.664   1.791
 1474SOL    HW2 7539   6.057   4.700   1.928
 1474SOL     MW 7540   6.049   4.699   1.841
 1475SOL     OW 7541   1.023   4.204   2.338
 1475SOL    HW1 7542   0.963   4.217   2.265
 1475SOL    HW2 7543   1.109   4.194   2.296
 1475SOL     MW 7544   1.027   4.204   2.323
 1476SOL     OW 7545   0.793   4.626   3.070
 1476SOL    HW1 7546   0.729   4.696   3.060
 1476SOL    HW2 7547   0.740   4.546   3.069
 1476SOL     MW 7548   0.778   4.624   3.069
 1477SOL     OW 7549   6.083   4.676   2.657
 1477SOL    HW1 7550   6.104   4.665   2.564
 1477SOL    HW2 7551   6.158   4.640   2.703
 1477SOL     MW 7552   6.095   4.670   2.651
 1478SOL     OW 7553   0.686   5.555   3.301
 1478SOL    HW1 7554   0.744   5.540   3.225
 1478SOL    HW2 7555   0.745   5.555   3.376
 1478SOL     MW 7556   0.701   5.553   3.301
 1479SOL     OW 7557   1.285   3.735   0.637
 1479SOL    HW1 7558   1.234   3.655   0.648
 1479SOL    HW2 7559   1.360   3.709   0.584
 1479SOL     MW 7560   1.288   3.721   0.633
 1480SOL     OW 7561   4.347   1.859   2.347
 1480SOL    HW1 7562   4.299   1.777   2.358
 1480SOL    HW2 7563   4.287   1.916   2.300
 1480SOL     MW 7564   4.333   1.856   2.342
 1481SOL     OW 7565   5.668   5.856   4.251
 1481SOL    HW1 7566   5.620   5.784   4.293
 1481SOL    HW2 7567   5.758   5.823   4.245
 1481SOL     MW 7568   5.674   5.842   4.256
 1482SOL     OW 7569   5.225   3.410   5.572
 1482SOL    HW1 7570   5.198   3.452   5.490
 1482SOL    HW2 7571   5.299   3.355   5.548
 1482SOL     MW 7572   5.231   3.409   5.559
 1483SOL     OW 7573   5.471   1.912   4.994
 1483SOL    HW1 7574   5.432   1.947   4.914
 1483SOL    HW2 7575   5.551   1.870   4.965
 1483SOL     MW 7576   5.476   1.911   4.980
 1484SOL     OW 7577   1.551   2.567   4.980
 1484SOL    HW1 7578   1.556   2.504   5.052
 1484SOL    HW2 7579   1.482   2.628   5.006
 1484SOL     MW 7580   1.543   2.567   4.992
 1485SOL     OW 7581   4.386   2.590   1.047
 1485SOL    HW1 7582   4.434   2.556   0.972
 1485SOL    HW2 7583   4.298   2.552   1.039
 1485SOL     MW 7584   4.381   2.581   1.037
 1486SOL     OW 7585   6.028   0.395   3.107
 1486SOL    HW1 7586   6.070   0.344   3.037
 1486SOL    HW2 7587   6.100   0.442   3.149
 1486SOL     MW 7588   6.043   0.395   3.103
 1487SOL     OW 7589   2.381   4.807   4.869
 1487SOL    HW1 7590   2.412   4.724   4.903
 1487SOL    HW2 7591   2.326   4.783   4.793
 1487SOL     MW 7592   2.378   4.794   4.863
 1488SOL     OW 7593   3.255   3.880   0.224
 1488SOL    HW1 7594   3.202   3.802   0.242
 1488SOL    HW2 7595   3.281   3.871   0.132
 1488SOL     MW 7596   3.251   3.869   0.215
 1489SOL     OW 7597   1.222   5.497   0.269
 1489SOL    HW1 7598   1.300   5.471   0.318
 1489SOL    HW2 7599   1.211   5.426   0.204
 1489SOL     MW 7600   1.231   5.484   0.266
 1490SOL     OW 7601   4.884   0.529   2.358
 1490SOL    HW1 7602   4.813   0.472   2.331
 1490SOL    HW2 7603   4.879   0.604   2.298
 1490SOL     MW 7604   4.875   0.531   2.347
 1491SOL     OW 7605   3.803   5.600   0.972
 1491SOL    HW1 7606   3.875   5.539   0.956
 1491SOL    HW2 7607   3.841   5.687   0.956
 1491SOL     MW 7608   3.817   5.603   0.967
 1492SOL     OW 7609   5.781   4.430   4.280
 1492SOL    HW1 7610   5.855   4.489   4.295
 1492SOL    HW2 7611   5.706   4.475   4.319
 1492SOL     MW 7612   5.781   4.443   4.287
 1493SOL     OW 7613   5.476   3.298   1.625
 1493SOL    HW1 7614   5.459   3.345   1.543
 1493SOL    HW2 7615   5.389   3.278   1.659
 1493SOL     MW 7616   5.463   3.302   1.619
 1494SOL     OW 7617   0.172   4.289   0.254
 1494SOL    HW1 7618   0.171   4.349   0.180
 1494SOL    HW2 7619   0.094   4.235   0.242
 1494SOL     MW 7620   0.162   4.290   0.243
 1495SOL     OW 7621   0.140   4.889   0.875
 1495SOL    HW1 7622   0.118   4.820   0.937
 1495SOL    HW2 7623   0.160   4.842   0.792
 1495SOL     MW 7624   0.140   4.874   0.871
 1496SOL     OW 7625   5.298   1.054   0.407
 1496SOL    HW1 7626   5.281   1.126   0.468
 1496SOL    HW2 7627   5.275   0.975   0.457
 1496SOL     MW 7628   5.293   1.053   0.421
 1497SOL     OW 7629   2.965   2.545   1.131
 1497SOL    HW1 7630   2.900   2.510   1.192
 1497SOL    HW2 7631   3.037   2.482   1.134
 1497SOL     MW 7632   2.966   2.532   1.139
 1498SOL     OW 7633   6.022   0.537   1.002
 1498SOL    HW1 7634   6.105   0.495   0.981
 1498SOL    HW2 7635   6.027   0.555   1.096
 1498SOL     MW 7636   6.033   0.534   1.011
 1499SOL     OW 7637   0.919   4.800   4.598
 1499SOL    HW1 7638   0.881   4.816   4.684
 1499SOL    HW2 7639   0.873   4.860   4.540
 1499SOL     MW 7640   0.909   4.810   4.602
 1500SOL     OW 7641   3.625   4.761   3.200
 1500SOL    HW1 7642   3.541   4.766   3.154
 1500SOL    HW2 7643   3.606   4.715   3.281
 1500SOL     MW 7644   3.612   4.756   3.204
 1501SOL     OW 7645   0.865   5.914   4.955
 1501SOL    HW1 7646   0.831   5.894   5.043
 1501SOL    HW2 7647   0.848   6.007   4.943
 1501SOL     MW 7648   0.859   5.923   4.965
 1502SOL     OW 7649   5.426   0.314   0.900
 1502SOL    HW1 7650   5.463   0.290   0.986
 1502SOL    HW2 7651   5.422   0.409   0.903
 1502SOL     MW 7652   5.430   0.323   0.911
 1503SOL     OW 7653   4.134   5.048   5.446
 1503SOL    HW1 7654   4.202   5.060   5.379
 1503SOL    HW2 7655   4.175   4.993   5.513
 1503SOL     MW 7656   4.148   5.043   5.446
 1504SOL     OW 7657   2.176   1.302   1.904
 1504SOL    HW1 7658   2.262   1.262   1.891
 1504SOL    HW2 7659   2.194   1.384   1.949
 1504SOL     MW 7660   2.189   1.307   1.908
 1505SOL     OW 7661   0.640   2.615   1.811
 1505SOL    HW1 7662   0.699   2.669   1.863
 1505SOL    HW2 7663   0.655   2.643   1.720
 1505SOL     MW 7664   0.649   2.625   1.806
 1506SOL     OW 7665   2.257   5.095   3.173
 1506SOL    HW1 7666   2.233   5.119   3.083
 1506SOL    HW2 7667   2.339   5.046   3.164
 1506SOL     MW 7668   2.264   5.092   3.160
 1507SOL     OW 7669   5.176   2.775   0.788
 1507SOL    HW1 7670   5.190   2.773   0.693
 1507SOL    HW2 7671   5.097   2.723   0.801
 1507SOL     MW 7672   5.167   2.768   0.776
 1508SOL     OW 7673   4.514   3.414   1.302
 1508SOL    HW1 7674   4.472   3.376   1.379
 1508SOL    HW2 7675   4.556   3.340   1.259
 1508SOL     MW 7676   4.514   3.400   1.307
 1509SOL     OW 7677   4.908   6.067   3.433
 1509SOL    HW1 7678   4.858   6.143   3.465
 1509SOL    HW2 7679   4.986   6.106   3.392
 1509SOL     MW 7680   4.912   6.082   3.432
 1510SOL     OW 7681   0.430   4.029   0.574
 1510SOL    HW1 7682   0.370   4.098   0.546
 1510SOL    HW2 7683   0.513   4.050   0.532
 1510SOL     MW 7684   0.433   4.041   0.565
 1511SOL     OW 7685   5.223   2.384   4.593
 1511SOL    HW1 7686   5.288   2.430   4.646
 1511SOL    HW2 7687   5.150   2.369   4.653
 1511SOL     MW 7688   5.222   2.388   4.608
 1512SOL     OW 7689   0.874   0.915   2.865
 1512SOL    HW1 7690   0.824   0.898   2.785
 1512SOL    HW2 7691   0.846   1.001   2.894
 1512SOL     MW 7692   0.864   0.924   2.859
 1513SOL     OW 7693   5.860   5.537   3.583
 1513SOL    HW1 7694   5.881   5.607   3.645
 1513SOL    HW2 7695   5.944   5.493   3.568
 1513SOL     MW 7696   5.873   5.540   3.589
 1514SOL     OW 7697   5.921   2.893   1.736
 1514SOL    HW1 7698   5.917   2.972   1.789
 1514SOL    HW2 7699   5.835   2.887   1.694
 1514SOL     MW 7700   5.909   2.902   1.737
 1515SOL     OW 7701   5.411   1.107   2.469
 1515SOL    HW1 7702   5.390   1.194   2.503
 1515SOL    HW2 7703   5.506   1.101   2.473
 1515SOL     MW 7704   5.420   1.117   2.474
 1516SOL     OW 7705   0.087   3.510   3.399
 1516SOL    HW1 7706   0.011   3.565   3.418
 1516SOL    HW2 7707   0.052   3.439   3.345
 1516SOL     MW 7708   0.073   3.508   3.395
 1517SOL     OW 7709   2.199   1.644   4.878
 1517SOL    HW1 7710   2.190   1.622   4.971
 1517SOL    HW2 7711   2.189   1.739   4.875
 1517SOL     MW 7712   2.197   1.653   4.890
 1518SOL     OW 7713   0.179   5.129   2.497
 1518SOL    HW1 7714   0.201   5.150   2.406
 1518SOL    HW2 7715   0.091   5.163   2.509
 1518SOL     MW 7716   0.171   5.136   2.487
 1519SOL     OW 7717   1.075   1.529   0.868
 1519SOL    HW1 7718   1.014   1.577   0.812
 1519SOL    HW2 7719   1.158   1.577   0.860
 1519SOL     MW 7720   1.078   1.541   0.860
 1520SOL     OW 7721   1.877   3.958   1.911
 1520SOL    HW1 7722   1.960   4.005   1.903
 1520SOL    HW2 7723   1.819   4.000   1.848
 1520SOL     MW 7724   1.880   3.969   1.902
 1521SOL     OW 7725   3.121   4.207   4.790
 1521SOL    HW1 7726   3.050   4.205   4.855
 1521SOL    HW2 7727   3.190   4.153   4.830
 1521SOL     MW 7728   3.121   4.200   4.804
 1522SOL     OW 7729   1.180   5.298   2.913
 1522SOL    HW1 7730   1.184   5.225   2.975
 1522SOL    HW2 7731   1.100   5.282   2.862
 1522SOL     MW 7732   1.170   5.287   2.915
 1523SOL     OW 7733   3.991   0.956   5.536
 1523SOL    HW1 7734   3.927   0.921   5.474
 1523SOL    HW2 7735   4.067   0.898   5.528
 1523SOL     MW 7736   3.992   0.944   5.527
 1524SOL     OW 7737   3.511   5.591   0.250
 1524SOL    HW1 7738   3.542   5.670   0.206
 1524SOL    HW2 7739   3.583   5.564   0.307
 1524SOL     MW 7740   3.524   5.597   0.252
 1525SOL     OW 7741   3.607   5.167   0.341
 1525SOL    HW1 7742   3.703   5.171   0.336
 1525SOL    HW2 7743   3.589   5.133   0.429
 1525SOL     MW 7744   3.617   5.163   0.352
 1526SOL     OW 7745   4.108   0.763   0.019
 1526SOL    HW1 7746   4.024   0.773  -0.026
 1526SOL    HW2 7747   4.172   0.752  -0.053
 1526SOL     MW 7748   4.106   0.763   0.003
 1527SOL     OW 7749   0.215   1.847   1.278
 1527SOL    HW1 7750   0.268   1.782   1.231
 1527SOL    HW2 7751   0.237   1.832   1.370
 1527SOL     MW 7752   0.224   1.837   1.284
 1528SOL     OW 7753   5.636   5.195   0.639
 1528SOL    HW1 7754   5.623   5.211   0.732
 1528SOL    HW2 7755   5.559   5.143   0.613
 1528SOL     MW 7756   5.624   5.190   0.647
 1529SOL     OW 7757   5.314   0.582   0.992
 1529SOL    HW1 7758   5.275   0.529   1.062
 1529SOL    HW2 7759   5.388   0.625   1.034
 1529SOL     MW 7760   5.318   0.581   1.006
 1530SOL     OW 7761   3.939   0.298   0.978
 1530SOL    HW1 7762   3.991   0.309   1.057
 1530SOL    HW2 7763   3.873   0.232   1.000
 1530SOL     MW 7764   3.937   0.291   0.991
 1531SOL     OW 7765   0.966   1.357   1.098
 1531SOL    HW1 7766   0.952   1.411   1.177
 1531SOL    HW2 7767   1.003   1.418   1.034
 1531SOL     MW 7768   0.969   1.372   1.100
 1532SOL     OW 7769   0.785   3.661   5.278
 1532SOL    HW1 7770   0.785   3.585   5.337
 1532SOL    HW2 7771   0.693   3.689   5.275
 1532SOL     MW 7772   0.773   3.655   5.285
 1533SOL     OW 7773   2.779   2.878   4.978
 1533SOL    HW1 7774   2.696   2.898   5.021
 1533SOL    HW2 7775   2.782   2.937   4.902
 1533SOL     MW 7776   2.769   2.888   4.974
 1534SOL     OW 7777   5.034   3.264   5.178
 1534SOL    HW1 7778   4.978   3.261   5.101
 1534SOL    HW2 7779   4.991   3.208   5.242
 1534SOL     MW 7780   5.021   3.257   5.176
 1535SOL     OW 7781   1.485   5.645   2.309
 1535SOL    HW1 7782   1.443   5.692   2.381
 1535SOL    HW2 7783   1.432   5.566   2.296
 1535SOL     MW 7784   1.473   5.641   2.316
 1536SOL     OW 7785   1.718   5.573   4.569
 1536SOL    HW1 7786   1.712   5.666   4.589
 1536SOL    HW2 7787   1.695   5.529   4.651
 1536SOL     MW 7788   1.714   5.579   4.582
 1537SOL     OW 7789   0.733   4.426   2.405
 1537SOL    HW1 7790   0.685   4.476   2.471
 1537SOL    HW2 7791   0.687   4.342   2.400
 1537SOL     MW 7792   0.721   4.421   2.413
 1538SOL     OW 7793   3.039   5.215   3.096
 1538SOL    HW1 7794   3.109   5.163   3.055
 1538SOL    HW2 7795   2.976   5.150   3.128
 1538SOL     MW 7796   3.040   5.200   3.095
 1539SOL     OW 7797   5.222   5.354   1.728
 1539SOL    HW1 7798   5.162   5.317   1.663
 1539SOL    HW2 7799   5.170   5.420   1.773
 1539SOL     MW 7800   5.208   5.357   1.726
 1540SOL     OW 7801   5.619   3.643   2.117
 1540SOL    HW1 7802   5.699   3.600   2.086
 1540SOL    HW2 7803   5.591   3.698   2.044
 1540SOL     MW 7804   5.626   3.644   2.104
 1541SOL     OW 7805   1.135   4.728   4.965
 1541SOL    HW1 7806   1.145   4.819   4.935
 1541SOL    HW2 7807   1.073   4.734   5.038
 1541SOL     MW 7808   1.128   4.741   4.970
 1542SOL     OW 7809   5.419   4.106   1.653
 1542SOL    HW1 7810   5.433   4.196   1.626
 1542SOL    HW2 7811   5.397   4.111   1.746
 1542SOL     MW 7812   5.418   4.118   1.661
 1543SOL     OW 7813   2.962   0.249   1.050
 1543SOL    HW1 7814   2.998   0.187   0.987
 1543SOL    HW2 7815   3.000   0.333   1.026
 1543SOL     MW 7816   2.971   0.252   1.039
 1544SOL     OW 7817   3.898   0.688   2.465
 1544SOL    HW1 7818   3.885   0.595   2.478
 1544SOL    HW2 7819   3.815   0.728   2.492
 1544SOL     MW 7820   3.885   0.681   2.470
 1545SOL     OW 7821   5.840   3.537   1.139
 1545SOL    HW1 7822   5.823   3.622   1.181
 1545SOL    HW2 7823   5.904   3.557   1.070
 1545SOL     MW 7824   5.846   3.551   1.136
 1546SOL     OW 7825   2.317   1.251   0.635
 1546SOL    HW1 7826   2.290   1.226   0.546
 1546SOL    HW2 7827   2.300   1.345   0.639
 1546SOL     MW 7828   2.312   1.260   0.624
 1547SOL     OW 7829   0.141   5.462   0.765
 1547SOL    HW1 7830   0.208   5.436   0.828
 1547SOL    HW2 7831   0.164   5.416   0.684
 1547SOL     MW 7832   0.152   5.453   0.763
 1548SOL     OW 7833   3.264   1.055   1.916
 1548SOL    HW1 7834   3.302   1.106   1.844
 1548SOL    HW2 7835   3.174   1.087   1.923
 1548SOL     MW 7836   3.257   1.066   1.908
 1549SOL     OW 7837   2.178   1.610   4.374
 1549SOL    HW1 7838   2.150   1.659   4.296
 1549SOL    HW2 7839   2.273   1.619   4.375
 1549SOL     MW 7840   2.186   1.617   4.364
 1550SOL     OW 7841   5.845   5.432   0.591
 1550SOL    HW1 7842   5.847   5.337   0.582
 1550SOL    HW2 7843   5.814   5.448   0.680
 1550SOL     MW 7844   5.841   5.422   0.601
 1551SOL     OW 7845   0.434   2.141   3.178
 1551SOL    HW1 7846   0.441   2.047   3.193
 1551SOL    HW2 7847   0.477   2.156   3.093
 1551SOL     MW 7848   0.441   2.131   3.169
 1552SOL     OW 7849   0.409   2.887   4.632
 1552SOL    HW1 7850   0.335   2.837   4.666
 1552SOL    HW2 7851   0.486   2.832   4.650
 1552SOL     MW 7852   0.410   2.873   4.639
 1553SOL     OW 7853   2.397   6.058   1.788
 1553SOL    HW1 7854   2.428   6.136   1.834
 1553SOL    HW2 7855   2.474   6.027   1.740
 1553SOL     MW 7856   2.411   6.064   1.787
 1554SOL     OW 7857   5.916   3.741   4.958
 1554SOL    HW1 7858   5.848   3.710   4.897
 1554SOL    HW2 7859   5.958   3.814   4.913
 1554SOL     MW 7860   5.913   3.746   4.944
 1555SOL     OW 7861   2.609   4.779   4.136
 1555SOL    HW1 7862   2.630   4.689   4.160
 1555SOL    HW2 7863   2.651   4.791   4.051
 1555SOL     MW 7864   2.617   4.769   4.128
 1556SOL     OW 7865   1.482   0.622   5.405
 1556SOL    HW1 7866   1.511   0.553   5.465
 1556SOL    HW2 7867   1.393   0.642   5.433
 1556SOL     MW 7868   1.474   0.615   5.416
 1557SOL     OW 7869   1.059   4.879   3.256
 1557SOL    HW1 7870   1.148   4.868   3.223
 1557SOL    HW2 7871   1.008   4.906   3.179
 1557SOL     MW 7872   1.064   4.881   3.242
 1558SOL     OW 7873   2.964   4.565   5.476
 1558SOL    HW1 7874   3.058   4.580   5.466
 1558SOL    HW2 7875   2.952   4.473   5.453
 1558SOL     MW 7876   2.975   4.556   5.472
 1559SOL     OW 7877   5.043   5.130   4.929
 1559SOL    HW1 7878   5.139   5.138   4.931
 1559SOL    HW2 7879   5.027   5.037   4.947
 1559SOL     MW 7880   5.053   5.119   4.931
 1560SOL     OW 7881   5.448   0.875   3.397
 1560SOL    HW1 7882   5.465   0.926   3.476
 1560SOL    HW2 7883   5.362   0.836   3.411
 1560SOL     MW 7884   5.439   0.877   3.409
 1561SOL     OW 7885   5.638   4.182   1.074
 1561SOL    HW1 7886   5.571   4.172   1.007
 1561SOL    HW2 7887   5.589   4.182   1.157
 1561SOL     MW 7888   5.623   4.181   1.076
 1562SOL     OW 7889   2.763   5.286   4.201
 1562SOL    HW1 7890   2.725   5.200   4.215
 1562SOL    HW2 7891   2.767   5.326   4.287
 1562SOL     MW 7892   2.759   5.280   4.213
 1563SOL     OW 7893   0.114   1.291   3.981
 1563SOL    HW1 7894   0.104   1.261   3.891
 1563SOL    HW2 7895   0.032   1.336   4.001
 1563SOL     MW 7896   0.102   1.293   3.972
 1564SOL     OW 7897   2.838   5.484   6.040
 1564SOL    HW1 7898   2.746   5.462   6.028
 1564SOL    HW2 7899   2.850   5.484   6.135
 1564SOL     MW 7900   2.828   5.481   6.051
 1565SOL     OW 7901   3.390   6.013   2.628
 1565SOL    HW1 7902   3.368   6.102   2.600
 1565SOL    HW2 7903   3.305   5.969   2.638
 1565SOL     MW 7904   3.376   6.019   2.626
 1566SOL     OW 7905   0.008   0.665   1.712
 1566SOL    HW1 7906   0.082   0.719   1.742
 1566SOL    HW2 7907   0.027   0.577   1.744
 1566SOL     MW 7908   0.020   0.661   1.720
 1567SOL     OW 7909   1.850   1.230   4.214
 1567SOL    HW1 7910   1.944   1.245   4.223
 1567SOL    HW2 7911   1.834   1.234   4.120
 1567SOL     MW 7912   1.860   1.232   4.203
 1568SOL     OW 7913   5.044   1.036   2.308
 1568SOL    HW1 7914   5.075   1.126   2.323
 1568SOL    HW2 7915   4.972   1.025   2.370
 1568SOL     MW 7916   5.039   1.047   2.318
 1569SOL     OW 7917   3.431   5.449   5.421
 1569SOL    HW1 7918   3.383   5.396   5.484
 1569SOL    HW2 7919   3.366   5.471   5.354
 1569SOL     MW 7920   3.417   5.445   5.420
 1570SOL     OW 7921   5.819   5.736   0.923
 1570SOL    HW1 7922   5.831   5.826   0.892
 1570SOL    HW2 7923   5.738   5.739   0.974
 1570SOL     MW 7924   5.810   5.748   0.925
 1571SOL     OW 7925   4.790   2.871   5.595
 1571SOL    HW1 7926   4.708   2.865   5.545
 1571SOL    HW2 7927   4.805   2.966   5.605
 1571SOL     MW 7928   4.781   2.883   5.590
 1572SOL     OW 7929   4.905   5.303   3.371
 1572SOL    HW1 7930   4.882   5.281   3.461
 1572SOL    HW2 7931   4.988   5.350   3.378
 1572SOL     MW 7932   4.913   5.306   3.383
 1573SOL     OW 7933   5.160   5.862   2.733
 1573SOL    HW1 7934   5.245   5.903   2.717
 1573SOL    HW2 7935   5.155   5.851   2.827
 1573SOL     MW 7936   5.170   5.866   2.743
 1574SOL     OW 7937   3.951   1.408   0.590
 1574SOL    HW1 7938   3.867   1.368   0.572
 1574SOL    HW2 7939   4.004   1.338   0.628
 1574SOL     MW 7940   3.947   1.394   0.592
 1575SOL     OW 7941   2.016   1.703   2.506
 1575SOL    HW1 7942   1.969   1.636   2.456
 1575SOL    HW2 7943   1.988   1.688   2.597
 1575SOL     MW 7944   2.006   1.692   2.512
 1576SOL     OW 7945   0.122   5.597   5.117
 1576SOL    HW1 7946   0.209   5.631   5.097
 1576SOL    HW2 7947   0.064   5.674   5.112
 1576SOL     MW 7948   0.125   5.611   5.114
 1577SOL     OW 7949   2.766   4.209   0.218
 1577SOL    HW1 7950   2.792   4.298   0.240
 1577SOL    HW2 7951   2.716   4.179   0.294
 1577SOL     MW 7952   2.763   4.216   0.230
 1578SOL     OW 7953   0.897   0.586   3.824
 1578SOL    HW1 7954   0.955   0.586   3.748
 1578SOL    HW2 7955   0.830   0.522   3.804
 1578SOL     MW 7956   0.896   0.578   3.812
 1579SOL     OW 7957   5.592   1.875   3.681
 1579SOL    HW1 7958   5.656   1.944   3.699
 1579SOL    HW2 7959   5.629   1.796   3.721
 1579SOL     MW 7960   5.605   1.874   3.688
 1580SOL     OW 7961   1.602   0.174   2.477
 1580SOL    HW1 7962   1.632   0.104   2.419
 1580SOL    HW2 7963   1.556   0.128   2.548
 1580SOL     MW 7964   1.600   0.159   2.479
 1581SOL     OW 7965   3.579   5.380   1.444
 1581SOL    HW1 7966   3.673   5.378   1.430
 1581SOL    HW2 7967   3.561   5.467   1.478
 1581SOL     MW 7968   3.588   5.391   1.447
 1582SOL     OW 7969   4.105   5.358   2.262
 1582SOL    HW1 7970   4.132   5.323   2.177
 1582SOL    HW2 7971   4.101   5.281   2.319
 1582SOL     MW 7972   4.108   5.343   2.258
 1583SOL     OW 7973   3.243   5.742   0.939
 1583SOL    HW1 7974   3.232   5.656   0.980
 1583SOL    HW2 7975   3.159   5.758   0.895
 1583SOL     MW 7976   3.231   5.733   0.938
 1584SOL     OW 7977   4.744   2.168   2.485
 1584SOL    HW1 7978   4.648   2.167   2.486
 1584SOL    HW2 7979   4.768   2.138   2.573
 1584SOL     MW 7980   4.735   2.164   2.497
 1585SOL     OW 7981   2.919   3.857   0.110
 1585SOL    HW1 7982   2.856   3.813   0.052
 1585SOL    HW2 7983   3.003   3.816   0.090
 1585SOL     MW 7984   2.921   3.846   0.100
 1586SOL     OW 7985   5.082   1.446   0.777
 1586SOL    HW1 7986   5.018   1.458   0.847
 1586SOL    HW2 7987   5.035   1.400   0.708
 1586SOL     MW 7988   5.068   1.442   0.777
 1587SOL     OW 7989   0.149   2.332   5.088
 1587SOL    HW1 7990   0.158   2.366   5.177
 1587SOL    HW2 7991   0.200   2.251   5.088
 1587SOL     MW 7992   0.156   2.326   5.100
 1588SOL     OW 7993   2.781   4.760   0.503
 1588SOL    HW1 7994   2.766   4.852   0.528
 1588SOL    HW2 7995   2.870   4.758   0.469
 1588SOL     MW 7996   2.790   4.772   0.502
 1589SOL     OW 7997   3.772   1.252   2.116
 1589SOL    HW1 7998   3.853   1.206   2.141
 1589SOL    HW2 7999   3.801   1.340   2.091
 1589SOL     MW 8000   3.786   1.257   2.116
 1590SOL     OW 8001   1.822   5.003   1.629
 1590SOL    HW1 8002   1.862   4.941   1.690
 1590SOL    HW2 8003   1.796   5.077   1.684
 1590SOL     MW 8004   1.824   5.004   1.644
 1591SOL     OW 8005   1.533   4.506   1.815
 1591SOL    HW1 8006   1.608   4.454   1.786
 1591SOL    HW2 8007   1.459   4.472   1.765
 1591SOL     MW 8008   1.533   4.495   1.805
 1592SOL     OW 8009   0.967   0.633   0.622
 1592SOL    HW1 8010   0.948   0.666   0.534
 1592SOL    HW2 8011   0.985   0.712   0.674
 1592SOL     MW 8012   0.967   0.648   0.618
 1593SOL     OW 8013   5.413   5.068   2.694
 1593SOL    HW1 8014   5.436   5.108   2.778
 1593SOL    HW2 8015   5.448   5.129   2.629
 1593SOL     MW 8016   5.421   5.081   2.696
 1594SOL     OW 8017   0.194   0.530   1.284
 1594SOL    HW1 8018   0.268   0.470   1.283
 1594SOL    HW2 8019   0.118   0.475   1.301
 1594SOL     MW 8020   0.194   0.516   1.286
 1595SOL     OW 8021   1.809   0.735   0.233
 1595SOL    HW1 8022   1.745   0.666   0.219
 1595SOL    HW2 8023   1.853   0.745   0.148
 1595SOL     MW 8024   1.806   0.728   0.220
 1596SOL     OW 8025   5.188   1.571   4.785
 1596SOL    HW1 8026   5.195   1.527   4.701
 1596SOL    HW2 8027   5.182   1.499   4.849
 1596SOL     MW 8028   5.188   1.556   4.783
 1597SOL     OW 8029   0.656   1.111   2.483
 1597SOL    HW1 8030   0.728   1.136   2.426
 1597SOL    HW2 8031   0.619   1.194   2.514
 1597SOL     MW 8032   0.660   1.125   2.480
 1598SOL     OW 8033   2.534   3.736   1.340
 1598SOL    HW1 8034   2.500   3.826   1.343
 1598SOL    HW2 8035   2.628   3.746   1.327
 1598SOL     MW 8036   2.541   3.749   1.339
 1599SOL     OW 8037   0.858   3.465   5.461
 1599SOL    HW1 8038   0.813   3.391   5.501
 1599SOL    HW2 8039   0.935   3.427   5.418
 1599SOL     MW 8040   0.862   3.451   5.460
 1600SOL     OW 8041   5.863   6.091   1.986
 1600SOL    HW1 8042   5.949   6.102   2.027
 1600SOL    HW2 8043   5.803   6.074   2.058
 1600SOL     MW 8044   5.867   6.090   2.000
 1601SOL     OW 8045   4.242   5.252   1.795
 1601SOL    HW1 8046   4.318   5.300   1.760
 1601SOL    HW2 8047   4.266   5.232   1.885
 1601SOL     MW 8048   4.255   5.256   1.802
 1602SOL     OW 8049   2.582   4.979   2.810
 1602SOL    HW1 8050   2.638   4.938   2.743
 1602SOL    HW2 8051   2.507   5.012   2.761
 1602SOL     MW 8052   2.580   4.978   2.795
 1603SOL     OW 8053   1.985   4.025   4.493
 1603SOL    HW1 8054   2.008   3.944   4.540
 1603SOL    HW2 8055   2.027   4.095   4.544
 1603SOL     MW 8056   1.993   4.024   4.506
 1604SOL     OW 8057   2.509   0.007   3.502
 1604SOL    HW1 8058   2.468  -0.009   3.587
 1604SOL    HW2 8059   2.589  -0.046   3.503
 1604SOL     MW 8060   2.514  -0.001   3.513
 1605SOL     OW 8061   2.996   1.097   1.890
 1605SOL    HW1 8062   2.952   1.067   1.810
 1605SOL    HW2 8063   2.946   1.174   1.917
 1605SOL     MW 8064   2.984   1.103   1.883
 1606SOL     OW 8065   1.257   1.934   0.959
 1606SOL    HW1 8066   1.281   1.999   0.894
 1606SOL    HW2 8067   1.284   1.973   1.042
 1606SOL     MW 8068   1.263   1.947   0.962
 1607SOL     OW 8069   5.306   2.009   4.437
 1607SOL    HW1 8070   5.231   1.955   4.412
 1607SOL    HW2 8071   5.370   1.947   4.472
 1607SOL     MW 8072   5.305   1.995   4.439
 1608SOL     OW 8073   3.993   5.608   5.818
 1608SOL    HW1 8074   3.984   5.566   5.904
 1608SOL    HW2 8075   3.966   5.541   5.756
 1608SOL     MW 8076   3.988   5.594   5.821
 1609SOL     OW 8077   5.022   2.424   2.822
 1609SOL    HW1 8078   5.014   2.410   2.916
 1609SOL    HW2 8079   4.932   2.422   2.790
 1609SOL     MW 8080   5.009   2.422   2.830
 1610SOL     OW 8081   1.775   4.724   3.914
 1610SOL    HW1 8082   1.843   4.701   3.851
 1610SOL    HW2 8083   1.822   4.766   3.986
 1610SOL     MW 8084   1.789   4.727   3.915
 1611SOL     OW 8085   1.627   3.239   4.930
 1611SOL    HW1 8086   1.569   3.254   4.855
 1611SOL    HW2 8087   1.575   3.267   5.006
 1611SOL     MW 8088   1.613   3.245   4.930
 1612SOL     OW 8089   2.924   4.295   1.098
 1612SOL    HW1 8090   2.863   4.291   1.025
 1612SOL    HW2 8091   2.876   4.339   1.168
 1612SOL     MW 8092   2.910   4.300   1.097
 1613SOL     OW 8093   0.991   2.925   5.468
 1613SOL    HW1 8094   0.973   2.836   5.439
 1613SOL    HW2 8095   0.925   2.943   5.535
 1613SOL     MW 8096   0.980   2.916   5.473
 1614SOL     OW 8097   1.862   1.028   2.555
 1614SOL    HW1 8098   1.839   1.101   2.614
 1614SOL    HW2 8099   1.817   0.952   2.593
 1614SOL     MW 8100   1.853   1.028   2.568
 1615SOL     OW 8101   4.437   5.241   2.524
 1615SOL    HW1 8102   4.424   5.331   2.554
 1615SOL    HW2 8103   4.348   5.206   2.515
 1615SOL     MW 8104   4.424   5.248   2.526
 1616SOL     OW 8105   2.741   4.132   0.698
 1616SOL    HW1 8106   2.815   4.142   0.638
 1616SOL    HW2 8107   2.688   4.063   0.658
 1616SOL     MW 8108   2.744   4.124   0.685
 1617SOL     OW 8109   4.728   4.780   2.949
 1617SOL    HW1 8110   4.801   4.840   2.965
 1617SOL    HW2 8111   4.766   4.693   2.952
 1617SOL     MW 8112   4.742   4.777   2.952
 1618SOL     OW 8113   2.545   4.448   0.732
 1618SOL    HW1 8114   2.579   4.416   0.815
 1618SOL    HW2 8115   2.510   4.370   0.689
 1618SOL     MW 8116   2.545   4.434   0.736
 1619SOL     OW 8117   1.422   3.480   5.122
 1619SOL    HW1 8118   1.505   3.455   5.162
 1619SOL    HW2 8119   1.408   3.571   5.148
 1619SOL     MW 8120   1.431   3.488   5.130
 1620SOL     OW 8121   1.491   3.477   3.179
 1620SOL    HW1 8122   1.536   3.537   3.120
 1620SOL    HW2 8123   1.552   3.404   3.191
 1620SOL     MW 8124   1.504   3.475   3.173
 1621SOL     OW 8125   3.254   4.615   3.978
 1621SOL    HW1 8126   3.338   4.659   3.969
 1621SOL    HW2 8127   3.245   4.564   3.897
 1621SOL     MW 8128   3.263   4.614   3.966
 1622SOL     OW 8129   4.462   4.166   0.951
 1622SOL    HW1 8130   4.462   4.187   1.045
 1622SOL    HW2 8131   4.374   4.187   0.921
 1622SOL     MW 8132   4.451   4.171   0.959
 1623SOL     OW 8133   2.605   2.301   0.405
 1623SOL    HW1 8134   2.648   2.354   0.473
 1623SOL    HW2 8135   2.667   2.229   0.388
 1623SOL     MW 8136   2.619   2.298   0.411
 1624SOL     OW 8137   4.111   5.445   1.149
 1624SOL    HW1 8138   4.110   5.386   1.223
 1624SOL    HW2 8139   4.204   5.463   1.134
 1624SOL     MW 8140   4.123   5.440   1.156
 1625SOL     OW 8141   1.099   4.239   1.118
 1625SOL    HW1 8142   1.095   4.149   1.149
 1625SOL    HW2 8143   1.021   4.281   1.152
 1625SOL     MW 8144   1.089   4.233   1.126
 1626SOL     OW 8145   5.883   1.104   2.144
 1626SOL    HW1 8146   5.959   1.144   2.103
 1626SOL    HW2 8147   5.862   1.161   2.217
 1626SOL     MW 8148   5.890   1.116   2.148
 1627SOL     OW 8149   5.944   0.768   5.240
 1627SOL    HW1 8150   5.966   0.858   5.217
 1627SOL    HW2 8151   5.877   0.743   5.175
 1627SOL     MW 8152   5.938   0.776   5.229
 1628SOL     OW 8153   1.245   1.384   0.551
 1628SOL    HW1 8154   1.238   1.351   0.640
 1628SOL    HW2 8155   1.242   1.305   0.496
 1628SOL     MW 8156   1.244   1.370   0.555
 1629SOL     OW 8157   3.039   2.997   1.108
 1629SOL    HW1 8158   3.115   3.004   1.166
 1629SOL    HW2 8159   2.969   3.045   1.153
 1629SOL     MW 8160   3.040   3.004   1.121
 1630SOL     OW 8161   0.516   3.474   0.555
 1630SOL    HW1 8162   0.428   3.444   0.529
 1630SOL    HW2 8163   0.569   3.463   0.476
 1630SOL     MW 8164   0.511   3.469   0.541
 1631SOL     OW 8165   4.351   0.211   0.979
 1631SOL    HW1 8166   4.433   0.168   1.004
 1631SOL    HW2 8167   4.316   0.157   0.907
 1631SOL     MW 8168   4.357   0.198   0.973
 1632SOL     OW 8169   6.080   4.851   5.580
 1632SOL    HW1 8170   6.125   4.875   5.499
 1632SOL    HW2 8171   6.071   4.934   5.627
 1632SOL     MW 8172   6.084   4.865   5.575
 1633SOL     OW 8173   0.387   5.363   3.908
 1633SOL    HW1 8174   0.362   5.454   3.922
 1633SOL    HW2 8175   0.306   5.314   3.915
 1633SOL     MW 8176   0.374   5.368   3.910
 1634SOL     OW 8177   3.674   4.171   1.871
 1634SOL    HW1 8178   3.658   4.080   1.897
 1634SOL    HW2 8179   3.618   4.222   1.929
 1634SOL     MW 8180   3.665   4.166   1.882
 1635SOL     OW 8181   0.451   4.456   4.224
 1635SOL    HW1 8182   0.413   4.371   4.245
 1635SOL    HW2 8183   0.482   4.490   4.306
 1635SOL     MW 8184   0.450   4.450   4.236
 1636SOL     OW 8185   5.535   0.690   3.953
 1636SOL    HW1 8186   5.474   0.636   4.003
 1636SOL    HW2 8187   5.479   0.744   3.896
 1636SOL     MW 8188   5.520   0.690   3.952
 1637SOL     OW 8189   4.941   3.534   1.279
 1637SOL    HW1 8190   4.864   3.571   1.321
 1637SOL    HW2 8191   4.906   3.476   1.212
 1637SOL     MW 8192   4.927   3.532   1.275
 1638SOL     OW 8193   5.203   1.301   0.529
 1638SOL    HW1 8194   5.287   1.344   0.513
 1638SOL    HW2 8195   5.207   1.277   0.622
 1638SOL     MW 8196   5.214   1.304   0.539
 1639SOL     OW 8197   2.886   2.255   5.568
 1639SOL    HW1 8198   2.793   2.273   5.556
 1639SOL    HW2 8199   2.928   2.341   5.569
 1639SOL     MW 8200   2.880   2.268   5.567
 1640SOL     OW 8201   0.162   3.463   5.468
 1640SOL    HW1 8202   0.074   3.425   5.471
 1640SOL    HW2 8203   0.206   3.414   5.398
 1640SOL     MW 8204   0.156   3.452   5.459
 1641SOL     OW 8205   5.191   3.709   0.105
 1641SOL    HW1 8206   5.193   3.803   0.126
 1641SOL    HW2 8207   5.258   3.698   0.038
 1641SOL     MW 8208   5.200   3.720   0.099
 1642SOL     OW 8209   4.549   4.536   2.092
 1642SOL    HW1 8210   4.595   4.456   2.067
 1642SOL    HW2 8211   4.564   4.544   2.186
 1642SOL     MW 8212   4.557   4.527   2.100
 1643SOL     OW 8213   0.636   1.642   3.228
 1643SOL    HW1 8214   0.648   1.569   3.289
 1643SOL    HW2 8215   0.607   1.601   3.147
 1643SOL     MW 8216   0.634   1.627   3.226
 1644SOL     OW 8217   5.527   1.924   0.000
 1644SOL    HW1 8218   5.562   1.868   0.068
 1644SOL    HW2 8219   5.493   2.001   0.046
 1644SOL     MW 8220   5.527   1.927   0.014
 1645SOL     OW 8221   2.008   0.296   4.906
 1645SOL    HW1 8222   1.970   0.309   4.993
 1645SOL    HW2 8223   2.101   0.284   4.922
 1645SOL     MW 8224   2.015   0.296   4.919
 1646SOL     OW 8225   0.466   2.731   3.351
 1646SOL    HW1 8226   0.549   2.705   3.390
 1646SOL    HW2 8227   0.404   2.665   3.382
 1646SOL     MW 8228   0.469   2.719   3.360
 1647SOL     OW 8229   1.843   2.400   0.881
 1647SOL    HW1 8230   1.867   2.453   0.806
 1647SOL    HW2 8231   1.840   2.310   0.848
 1647SOL     MW 8232   1.845   2.395   0.867
 1648SOL     OW 8233   0.644   3.162   3.667
 1648SOL    HW1 8234   0.625   3.173   3.760
 1648SOL    HW2 8235   0.575   3.103   3.635
 1648SOL     MW 8236   0.633   3.156   3.675
 1649SOL     OW 8237   4.749   4.712   0.842
 1649SOL    HW1 8238   4.730   4.618   0.845
 1649SOL    HW2 8239   4.665   4.754   0.861
 1649SOL     MW 8240   4.736   4.705   0.845
 1650SOL     OW 8241   4.584   4.455   3.281
 1650SOL    HW1 8242   4.669   4.412   3.282
 1650SOL    HW2 8243   4.577   4.493   3.193
 1650SOL     MW 8244   4.594   4.454   3.270
 1651SOL     OW 8245   4.784   3.346   4.797
 1651SOL    HW1 8246   4.852   3.412   4.801
 1651SOL    HW2 8247   4.703   3.393   4.819
 1651SOL     MW 8248   4.782   3.360   4.800
 1652SOL     OW 8249   0.306   0.489   2.861
 1652SOL    HW1 8250   0.250   0.566   2.870
 1652SOL    HW2 8251   0.395   0.524   2.865
 1652SOL     MW 8252   0.310   0.503   2.863
 1653SOL     OW 8253   2.313   0.366   0.364
 1653SOL    HW1 8254   2.245   0.433   0.364
 1653SOL    HW2 8255   2.321   0.339   0.454
 1653SOL     MW 8256   2.305   0.371   0.375
 1654SOL     OW 8257   2.455   3.569   4.842
 1654SOL    HW1 8258   2.523   3.630   4.870
 1654SOL    HW2 8259   2.491   3.483   4.861
 1654SOL     MW 8260   2.468   3.566   4.848
 1655SOL     OW 8261   5.886   4.639   5.055
 1655SOL    HW1 8262   5.815   4.575   5.063
 1655SOL    HW2 8263   5.956   4.604   5.111
 1655SOL     MW 8264   5.886   4.626   5.064
 1656SOL     OW 8265   0.610   1.190   1.692
 1656SOL    HW1 8266   0.529   1.150   1.660
 1656SOL    HW2 8267   0.580   1.258   1.752
 1656SOL     MW 8268   0.595   1.194   1.695
 1657SOL     OW 8269   2.194   2.269   2.060
 1657SOL    HW1 8270   2.267   2.270   2.122
 1657SOL    HW2 8271   2.189   2.179   2.030
 1657SOL     MW 8272   2.203   2.258   2.064
 1658SOL     OW 8273   5.652   2.825   5.501
 1658SOL    HW1 8274   5.745   2.822   5.479
 1658SOL    HW2 8275   5.621   2.735   5.491
 1658SOL     MW 8276   5.660   2.813   5.497
 1659SOL     OW 8277   3.011   2.377   0.407
 1659SOL    HW1 8278   2.946   2.423   0.460
 1659SOL    HW2 8279   2.974   2.375   0.318
 1659SOL     MW 8280   2.998   2.383   0.403
 1660SOL     OW 8281   2.609   4.902   1.923
 1660SOL    HW1 8282   2.657   4.830   1.883
 1660SOL    HW2 8283   2.647   4.911   2.010
 1660SOL     MW 8284   2.620   4.894   1.929
 1661SOL     OW 8285   2.591   0.127   3.131
 1661SOL    HW1 8286   2.599   0.140   3.037
 1661SOL    HW2 8287   2.512   0.176   3.156
 1661SOL     MW 8288   2.582   0.135   3.122
 1662SOL     OW 8289   1.612   3.787   0.942
 1662SOL    HW1 8290   1.560   3.850   0.891
 1662SOL    HW2 8291   1.671   3.840   0.995
 1662SOL     MW 8292   1.613   3.802   0.942
 1663SOL     OW 8293   2.427   0.375   1.513
 1663SOL    HW1 8294   2.507   0.378   1.566
 1663SOL    HW2 8295   2.398   0.466   1.508
 1663SOL     MW 8296   2.433   0.387   1.519
 1664SOL     OW 8297   1.373   1.132   4.521
 1664SOL    HW1 8298   1.333   1.218   4.531
 1664SOL    HW2 8299   1.433   1.124   4.595
 1664SOL     MW 8300   1.376   1.142   4.532
 1665SOL     OW 8301   3.821   1.194   6.104
 1665SOL    HW1 8302   3.899   1.240   6.134
 1665SOL    HW2 8303   3.831   1.186   6.010
 1665SOL     MW 8304   3.832   1.199   6.096
 1666SOL     OW 8305   4.006   0.346   3.042
 1666SOL    HW1 8306   3.937   0.370   3.103
 1666SOL    HW2 8307   3.976   0.264   3.002
 1666SOL     MW 8308   3.994   0.339   3.044
 1667SOL     OW 8309   3.020   1.009   2.766
 1667SOL    HW1 8310   2.943   0.984   2.714
 1667SOL    HW2 8311   3.002   0.974   2.853
 1667SOL     MW 8312   3.008   1.002   2.770
 1668SOL     OW 8313   3.209   5.882   4.511
 1668SOL    HW1 8314   3.181   5.872   4.602
 1668SOL    HW2 8315   3.302   5.902   4.517
 1668SOL     MW 8316   3.217   5.883   4.524
 1669SOL     OW 8317   5.630   5.269   1.481
 1669SOL    HW1 8318   5.690   5.217   1.535
 1669SOL    HW2 8319   5.672   5.355   1.474
 1669SOL     MW 8320   5.643   5.273   1.487
 1670SOL     OW 8321   5.518   4.796   1.227
 1670SOL    HW1 8322   5.581   4.834   1.165
 1670SOL    HW2 8323   5.517   4.857   1.301
 1670SOL     MW 8324   5.526   4.809   1.229
 1671SOL     OW 8325   5.143   4.365   6.046
 1671SOL    HW1 8326   5.062   4.395   6.087
 1671SOL    HW2 8327   5.202   4.441   6.051
 1671SOL     MW 8328   5.140   4.379   6.052
 1672SOL     OW 8329   0.166   2.240   5.893
 1672SOL    HW1 8330   0.076   2.251   5.925
 1672SOL    HW2 8331   0.178   2.145   5.888
 1672SOL     MW 8332   0.156   2.229   5.897
 1673SOL     OW 8333   1.857   4.452   2.341
 1673SOL    HW1 8334   1.943   4.421   2.369
 1673SOL    HW2 8335   1.866   4.547   2.336
 1673SOL     MW 8336   1.869   4.460   2.344
 1674SOL     OW 8337   0.365   0.792   2.354
 1674SOL    HW1 8338   0.311   0.750   2.287
 1674SOL    HW2 8339   0.377   0.724   2.421
 1674SOL     MW 8340   0.360   0.778   2.354
 1675SOL     OW 8341   1.067   0.605   3.598
 1675SOL    HW1 8342   1.124   0.682   3.604
 1675SOL    HW2 8343   1.128   0.532   3.588
 1675SOL     MW 8344   1.082   0.606   3.598
 1676SOL     OW 8345   2.051   3.555   3.547
 1676SOL    HW1 8346   2.109   3.575   3.474
 1676SOL    HW2 8347   2.108   3.556   3.624
 1676SOL     MW 8348   2.066   3.558   3.548
 1677SOL     OW 8349   2.951   1.751   4.818
 1677SOL    HW1 8350   2.868   1.798   4.807
 1677SOL    HW2 8351   2.937   1.697   4.895
 1677SOL     MW 8352   2.939   1.750   4.826
 1678SOL     OW 8353   2.019   1.580   5.711
 1678SOL    HW1 8354   1.996   1.560   5.621
 1678SOL    HW2 8355   1.936   1.601   5.753
 1678SOL     MW 8356   2.005   1.580   5.705
 1679SOL     OW 8357   4.203   1.259   0.982
 1679SOL    HW1 8358   4.180   1.343   1.022
 1679SOL    HW2 8359   4.285   1.276   0.936
 1679SOL     MW 8360   4.211   1.272   0.981
 1680SOL     OW 8361   4.808   5.093   1.654
 1680SOL    HW1 8362   4.825   5.029   1.723
 1680SOL    HW2 8363   4.713   5.103   1.653
 1680SOL     MW 8364   4.798   5.086   1.663
 1681SOL     OW 8365   0.794   4.246   0.108
 1681SOL    HW1 8366   0.705   4.229   0.076
 1681SOL    HW2 8367   0.784   4.321   0.167
 1681SOL     MW 8368   0.781   4.253   0.112
 1682SOL     OW 8369   2.359   5.712   0.632
 1682SOL    HW1 8370   2.320   5.778   0.690
 1682SOL    HW2 8371   2.419   5.763   0.577
 1682SOL     MW 8372   2.361   5.727   0.632
 1683SOL     OW 8373   5.520   3.823   2.915
 1683SOL    HW1 8374   5.521   3.914   2.886
 1683SOL    HW2 8375   5.468   3.777   2.849
 1683SOL     MW 8376   5.513   3.828   2.903
 1684SOL     OW 8377   5.987   3.170   1.811
 1684SOL    HW1 8378   6.061   3.138   1.759
 1684SOL    HW2 8379   6.012   3.258   1.837
 1684SOL     MW 8380   6.000   3.177   1.807
 1685SOL     OW 8381   2.997   2.109   1.901
 1685SOL    HW1 8382   2.932   2.082   1.836
 1685SOL    HW2 8383   3.019   2.199   1.877
 1685SOL     MW 8384   2.992   2.117   1.889
 1686SOL     OW 8385   5.805   2.638   2.258
 1686SOL    HW1 8386   5.798   2.731   2.279
 1686SOL    HW2 8387   5.727   2.619   2.206
 1686SOL     MW 8388   5.794   2.647   2.254
 1687SOL     OW 8389   5.029   5.159   2.043
 1687SOL    HW1 8390   5.049   5.215   2.118
 1687SOL    HW2 8391   5.114   5.144   2.001
 1687SOL     MW 8392   5.042   5.164   2.047
 1688SOL     OW 8393   6.085   1.698   2.913
 1688SOL    HW1 8394   5.998   1.661   2.926
 1688SOL    HW2 8395   6.093   1.766   2.980
 1688SOL     MW 8396   6.075   1.702   2.923
 1689SOL     OW 8397   0.531   2.239   2.673
 1689SOL    HW1 8398   0.619   2.274   2.671
 1689SOL    HW2 8399   0.531   2.169   2.607
 1689SOL     MW 8400   0.542   2.234   2.664
 1690SOL     OW 8401   0.031   4.103   4.973
 1690SOL    HW1 8402  -0.003   4.189   4.948
 1690SOL    HW2 8403  -0.006   4.043   4.909
 1690SOL     MW 8404   0.022   4.107   4.962
 1691SOL     OW 8405   3.963   4.606   4.081
 1691SOL    HW1 8406   3.909   4.559   4.018
 1691SOL    HW2 8407   4.049   4.566   4.075
 1691SOL     MW 8408   3.967   4.595   4.072
 1692SOL     OW 8409   4.143   3.907   1.635
 1692SOL    HW1 8410   4.172   3.827   1.591
 1692SOL    HW2 8411   4.048   3.905   1.628
 1692SOL     MW 8412   4.134   3.896   1.629
 1693SOL     OW 8413   3.084   5.048   1.760
 1693SOL    HW1 8414   3.027   5.027   1.834
 1693SOL    HW2 8415   3.113   5.138   1.777
 1693SOL     MW 8416   3.080   5.057   1.772
 1694SOL     OW 8417   5.124   5.116   1.142
 1694SOL    HW1 8418   5.191   5.082   1.083
 1694SOL    HW2 8419   5.172   5.142   1.220
 1694SOL     MW 8420   5.139   5.115   1.144
 1695SOL     OW 8421   6.034   5.059   0.898
 1695SOL    HW1 8422   6.044   5.153   0.910
 1695SOL    HW2 8423   6.122   5.023   0.910
 1695SOL     MW 8424   6.047   5.066   0.901
 1696SOL     OW 8425   4.873   5.662   3.199
 1696SOL    HW1 8426   4.845   5.575   3.173
 1696SOL    HW2 8427   4.954   5.647   3.250
 1696SOL     MW 8428   4.880   5.649   3.202
 1697SOL     OW 8429   0.263   4.582   5.111
 1697SOL    HW1 8430   0.303   4.566   5.025
 1697SOL    HW2 8431   0.271   4.499   5.157
 1697SOL     MW 8432   0.269   4.569   5.106
 1698SOL     OW 8433   4.533   3.692   5.658
 1698SOL    HW1 8434   4.576   3.751   5.720
 1698SOL    HW2 8435   4.542   3.605   5.697
 1698SOL     MW 8436   4.540   3.689   5.671
 1699SOL     OW 8437   2.098   1.343   5.933
 1699SOL    HW1 8438   2.192   1.363   5.924
 1699SOL    HW2 8439   2.061   1.363   5.848
 1699SOL     MW 8440   2.106   1.348   5.921
 1700SOL     OW 8441   1.084   3.625   2.443
 1700SOL    HW1 8442   1.153   3.660   2.499
 1700SOL    HW2 8443   1.098   3.667   2.358
 1700SOL     MW 8444   1.095   3.635   2.439
 1701SOL     OW 8445   5.866   5.743   5.514
 1701SOL    HW1 8446   5.809   5.699   5.577
 1701SOL    HW2 8447   5.954   5.731   5.549
 1701SOL     MW 8448   5.870   5.735   5.526
 1702SOL     OW 8449   2.561   1.045   3.289
 1702SOL    HW1 8450   2.548   1.080   3.200
 1702SOL    HW2 8451   2.486   1.078   3.338
 1702SOL     MW 8452   2.550   1.054   3.284
 1703SOL     OW 8453   0.370   4.692   1.946
 1703SOL    HW1 8454   0.318   4.770   1.966
 1703SOL    HW2 8455   0.460   4.724   1.941
 1703SOL     MW 8456   0.375   4.706   1.948
 1704SOL     OW 8457   0.286   0.758   5.668
 1704SOL    HW1 8458   0.292   0.663   5.657
 1704SOL    HW2 8459   0.306   0.773   5.761
 1704SOL     MW 8460   0.289   0.748   5.679
 1705SOL     OW 8461   1.057   5.113   4.654
 1705SOL    HW1 8462   1.106   5.041   4.616
 1705SOL    HW2 8463   1.026   5.165   4.579
 1705SOL     MW 8464   1.059   5.111   4.640
 1706SOL     OW 8465   4.761   1.041   0.048
 1706SOL    HW1 8466   4.742   1.132   0.027
 1706SOL    HW2 8467   4.823   1.013  -0.019
 1706SOL     MW 8468   4.766   1.049   0.036
 1707SOL     OW 8469   1.938   0.599   4.133
 1707SOL    HW1 8470   1.871   0.664   4.113
 1707SOL    HW2 8471   1.914   0.523   4.081
 1707SOL     MW 8472   1.927   0.597   4.124
 1708SOL     OW 8473   5.904   0.425   0.068
 1708SOL    HW1 8474   5.833   0.445   0.007
 1708SOL    HW2 8475   5.896   0.491   0.137
 1708SOL     MW 8476   5.894   0.436   0.069
 1709SOL     OW 8477   0.074   5.756   2.676
 1709SOL    HW1 8478   0.096   5.771   2.585
 1709SOL    HW2 8479   0.108   5.668   2.695
 1709SOL     MW 8480   0.081   5.747   2.667
 1710SOL     OW 8481   4.266   3.969   4.030
 1710SOL    HW1 8482   4.276   3.899   3.966
 1710SOL    HW2 8483   4.210   3.931   4.098
 1710SOL     MW 8484   4.260   3.955   4.030
 1711SOL     OW 8485   2.113   1.581   6.099
 1711SOL    HW1 8486   2.114   1.498   6.052
 1711SOL    HW2 8487   2.148   1.644   6.037
 1711SOL     MW 8488   2.118   1.578   6.085
 1712SOL     OW 8489   2.981   1.389   5.488
 1712SOL    HW1 8490   2.961   1.421   5.400
 1712SOL    HW2 8491   2.970   1.466   5.545
 1712SOL     MW 8492   2.977   1.403   5.484
 1713SOL     OW 8493   5.435   6.048   3.515
 1713SOL    HW1 8494   5.378   6.044   3.591
 1713SOL    HW2 8495   5.517   6.084   3.548
 1713SOL     MW 8496   5.438   6.052   3.529
 1714SOL     OW 8497   2.077   1.917   5.700
 1714SOL    HW1 8498   2.014   1.987   5.717
 1714SOL    HW2 8499   2.025   1.837   5.701
 1714SOL     MW 8500   2.062   1.916   5.703
 1715SOL     OW 8501   0.841   2.470   5.593
 1715SOL    HW1 8502   0.879   2.392   5.552
 1715SOL    HW2 8503   0.765   2.437   5.641
 1715SOL     MW 8504   0.836   2.456   5.594
 1716SOL     OW 8505   3.121   5.813   1.186
 1716SOL    HW1 8506   3.036   5.777   1.160
 1716SOL    HW2 8507   3.164   5.836   1.104
 1716SOL     MW 8508   3.116   5.811   1.172
 1717SOL     OW 8509   3.446   2.804   5.407
 1717SOL    HW1 8510   3.430   2.848   5.324
 1717SOL    HW2 8511   3.534   2.829   5.432
 1717SOL     MW 8512   3.455   2.813   5.400
 1718SOL     OW 8513   2.073   3.919   5.040
 1718SOL    HW1 8514   2.146   3.903   5.100
 1718SOL    HW2 8515   2.086   3.855   4.970
 1718SOL     MW 8516   2.084   3.909   5.039
 1719SOL     OW 8517   4.907   2.653   4.045
 1719SOL    HW1 8518   4.942   2.569   4.074
 1719SOL    HW2 8519   4.904   2.706   4.125
 1719SOL     MW 8520   4.911   2.649   4.059
 1720SOL     OW 8521   1.326   3.453   2.410
 1720SOL    HW1 8522   1.373   3.526   2.371
 1720SOL    HW2 8523   1.259   3.494   2.465
 1720SOL     MW 8524   1.324   3.467   2.412
 1721SOL     OW 8525   6.064   4.754   3.983
 1721SOL    HW1 8526   6.025   4.682   4.031
 1721SOL    HW2 8527   6.146   4.719   3.949
 1721SOL     MW 8528   6.070   4.741   3.984
 1722SOL     OW 8529   0.087   4.971   1.191
 1722SOL    HW1 8530   0.066   4.891   1.141
 1722SOL    HW2 8531   0.001   5.011   1.208
 1722SOL     MW 8532   0.073   4.966   1.187
 1723SOL     OW 8533   4.329   1.361   3.891
 1723SOL    HW1 8534   4.390   1.322   3.954
 1723SOL    HW2 8535   4.384   1.415   3.835
 1723SOL     MW 8536   4.344   1.363   3.892
 1724SOL     OW 8537   5.331   3.394   2.726
 1724SOL    HW1 8538   5.257   3.347   2.688
 1724SOL    HW2 8539   5.302   3.416   2.814
 1724SOL     MW 8540   5.318   3.391   2.732
 1725SOL     OW 8541   0.430   2.753   4.939
 1725SOL    HW1 8542   0.355   2.695   4.927
 1725SOL    HW2 8543   0.411   2.802   5.019
 1725SOL     MW 8544   0.418   2.752   4.948
 1726SOL     OW 8545   5.762   5.934   5.968
 1726SOL    HW1 8546   5.695   5.897   6.025
 1726SOL    HW2 8547   5.809   5.996   6.024
 1726SOL     MW 8548   5.759   5.937   5.982
 1727SOL     OW 8549   4.390   1.438   4.433
 1727SOL    HW1 8550   4.323   1.479   4.379
 1727SOL    HW2 8551   4.341   1.393   4.502
 1727SOL     MW 8552   4.375   1.437   4.435
 1728SOL     OW 8553   0.757   1.567   1.605
 1728SOL    HW1 8554   0.699   1.518   1.547
 1728SOL    HW2 8555   0.829   1.508   1.625
 1728SOL     MW 8556   0.759   1.553   1.600
 1729SOL     OW 8557   5.392   0.960   4.204
 1729SOL    HW1 8558   5.472   0.922   4.165
 1729SOL    HW2 8559   5.326   0.950   4.136
 1729SOL     MW 8560   5.394   0.954   4.191
 1730SOL     OW 8561   3.435   0.092   5.525
 1730SOL    HW1 8562   3.413   0.010   5.569
 1730SOL    HW2 8563   3.512   0.071   5.472
 1730SOL     MW 8564   3.442   0.079   5.524
 1731SOL     OW 8565   1.019   5.322   5.274
 1731SOL    HW1 8566   0.973   5.369   5.344
 1731SOL    HW2 8567   0.953   5.310   5.206
 1731SOL     MW 8568   1.004   5.327   5.274
 1732SOL     OW 8569   0.840   3.556   0.276
 1732SOL    HW1 8570   0.766   3.514   0.230
 1732SOL    HW2 8571   0.914   3.542   0.216
 1732SOL     MW 8572   0.840   3.549   0.262
 1733SOL     OW 8573   3.276   3.035   5.506
 1733SOL    HW1 8574   3.346   3.002   5.450
 1733SOL    HW2 8575   3.216   2.960   5.515
 1733SOL     MW 8576   3.277   3.021   5.500
 1734SOL     OW 8577   0.875   4.282   2.117
 1734SOL    HW1 8578   0.854   4.371   2.146
 1734SOL    HW2 8579   0.791   4.237   2.114
 1734SOL     MW 8580   0.862   4.288   2.120
 1735SOL     OW 8581   4.794   5.459   2.157
 1735SOL    HW1 8582   4.839   5.388   2.201
 1735SOL    HW2 8583   4.828   5.539   2.197
 1735SOL     MW 8584   4.804   5.460   2.168
 1736SOL     OW 8585   4.616   5.514   1.965
 1736SOL    HW1 8586   4.676   5.469   2.025
 1736SOL    HW2 8587   4.666   5.588   1.931
 1736SOL     MW 8588   4.630   5.517   1.968
 1737SOL     OW 8589   3.938   5.005   5.649
 1737SOL    HW1 8590   3.951   5.016   5.554
 1737SOL    HW2 8591   4.000   5.067   5.689
 1737SOL     MW 8592   3.948   5.014   5.642
 1738SOL     OW 8593   5.770   1.435   0.956
 1738SOL    HW1 8594   5.738   1.456   1.043
 1738SOL    HW2 8595   5.778   1.339   0.956
 1738SOL     MW 8596   5.767   1.425   0.967
 1739SOL     OW 8597   3.242   3.686   5.917
 1739SOL    HW1 8598   3.275   3.751   5.978
 1739SOL    HW2 8599   3.266   3.720   5.830
 1739SOL     MW 8600   3.249   3.699   5.914
 1740SOL     OW 8601   4.040   3.957   6.073
 1740SOL    HW1 8602   4.036   3.862   6.088
 1740SOL    HW2 8603   3.948   3.983   6.065
 1740SOL     MW 8604   4.028   3.948   6.074
 1741SOL     OW 8605   3.208   3.544   5.570
 1741SOL    HW1 8606   3.146   3.575   5.505
 1741SOL    HW2 8607   3.257   3.623   5.595
 1741SOL     MW 8608   3.207   3.558   5.565
 1742SOL     OW 8609   1.110   2.019   3.747
 1742SOL    HW1 8610   1.142   1.980   3.829
 1742SOL    HW2 8611   1.165   2.097   3.735
 1742SOL     MW 8612   1.121   2.024   3.756
 1743SOL     OW 8613   4.924   2.255   5.278
 1743SOL    HW1 8614   5.000   2.244   5.336
 1743SOL    HW2 8615   4.945   2.203   5.201
 1743SOL     MW 8616   4.936   2.247   5.276
 1744SOL     OW 8617   4.655   1.503   2.448
 1744SOL    HW1 8618   4.746   1.472   2.445
 1744SOL    HW2 8619   4.661   1.598   2.436
 1744SOL     MW 8620   4.667   1.511   2.446
 1745SOL     OW 8621   3.624   3.850   5.591
 1745SOL    HW1 8622   3.619   3.755   5.583
 1745SOL    HW2 8623   3.682   3.865   5.666
 1745SOL     MW 8624   3.631   3.840   5.599
 1746SOL     OW 8625   5.168   5.503   1.009
 1746SOL    HW1 8626   5.189   5.443   0.938
 1746SOL    HW2 8627   5.221   5.581   0.991
 1746SOL     MW 8628   5.177   5.506   0.998
 1747SOL     OW 8629   4.683   3.538   0.909
 1747SOL    HW1 8630   4.707   3.460   0.959
 1747SOL    HW2 8631   4.592   3.555   0.933
 1747SOL     MW 8632   4.675   3.531   0.919
 1748SOL     OW 8633   2.482   0.835   3.957
 1748SOL    HW1 8634   2.482   0.911   4.015
 1748SOL    HW2 8635   2.499   0.871   3.870
 1748SOL     MW 8636   2.484   0.849   3.953
 1749SOL     OW 8637   0.753   5.336   0.024
 1749SOL    HW1 8638   0.676   5.301  -0.019
 1749SOL    HW2 8639   0.766   5.422  -0.017
 1749SOL     MW 8640   0.745   5.343   0.013
 1750SOL     OW 8641   4.734   5.349   0.764
 1750SOL    HW1 8642   4.809   5.393   0.722
 1750SOL    HW2 8643   4.774   5.280   0.818
 1750SOL     MW 8644   4.749   5.346   0.766
 1751SOL     OW 8645   4.914   5.781   5.095
 1751SOL    HW1 8646   4.974   5.793   5.169
 1751SOL    HW2 8647   4.867   5.864   5.088
 1751SOL     MW 8648   4.916   5.793   5.104
 1752SOL     OW 8649   4.964   0.817   5.085
 1752SOL    HW1 8650   4.899   0.754   5.053
 1752SOL    HW2 8651   4.953   0.893   5.028
 1752SOL     MW 8652   4.954   0.819   5.073
 1753SOL     OW 8653   3.519   5.300   3.950
 1753SOL    HW1 8654   3.431   5.311   3.986
 1753SOL    HW2 8655   3.572   5.365   3.997
 1753SOL     MW 8656   3.515   5.310   3.961
 1754SOL     OW 8657   5.347   5.476   3.989
 1754SOL    HW1 8658   5.433   5.516   3.997
 1754SOL    HW2 8659   5.329   5.439   4.075
 1754SOL     MW 8660   5.355   5.476   4.001
 1755SOL     OW 8661   4.368   5.569   1.221
 1755SOL    HW1 8662   4.331   5.619   1.294
 1755SOL    HW2 8663   4.461   5.594   1.220
 1755SOL     MW 8664   4.375   5.579   1.230
 1756SOL     OW 8665   3.158   3.251   5.908
 1756SOL    HW1 8666   3.230   3.223   5.851
 1756SOL    HW2 8667   3.198   3.261   5.994
 1756SOL     MW 8668   3.172   3.249   5.911
 1757SOL     OW 8669   2.513   6.071   2.075
 1757SOL    HW1 8670   2.540   6.123   1.998
 1757SOL    HW2 8671   2.529   6.129   2.149
 1757SOL     MW 8672   2.519   6.085   2.074
 1758SOL     OW 8673   2.113   4.340   2.427
 1758SOL    HW1 8674   2.193   4.386   2.454
 1758SOL    HW2 8675   2.078   4.305   2.509
 1758SOL     MW 8676   2.119   4.341   2.441
 1759SOL     OW 8677   1.295   5.585   4.454
 1759SOL    HW1 8678   1.368   5.523   4.453
 1759SOL    HW2 8679   1.335   5.668   4.426
 1759SOL     MW 8680   1.310   5.588   4.450
 1760SOL     OW 8681   5.629   4.210   4.098
 1760SOL    HW1 8682   5.719   4.224   4.126
 1760SOL    HW2 8683   5.627   4.242   4.008
 1760SOL     MW 8684   5.640   4.216   4.090
 1761SOL     OW 8685   3.644   4.626   5.671
 1761SOL    HW1 8686   3.668   4.704   5.721
 1761SOL    HW2 8687   3.653   4.554   5.734
 1761SOL     MW 8688   3.648   4.627   5.686
 1762SOL     OW 8689   5.679   1.765   5.821
 1762SOL    HW1 8690   5.770   1.786   5.840
 1762SOL    HW2 8691   5.677   1.752   5.726
 1762SOL     MW 8692   5.690   1.766   5.811
 1763SOL     OW 8693   2.594   0.299   5.272
 1763SOL    HW1 8694   2.672   0.245   5.269
 1763SOL    HW2 8695   2.589   0.339   5.186
 1763SOL     MW 8696   2.603   0.297   5.261
 1764SOL     OW 8697   1.405   3.966   2.398
 1764SOL    HW1 8698   1.413   3.871   2.391
 1764SOL    HW2 8699   1.326   3.979   2.451
 1764SOL     MW 8700   1.396   3.956   2.404
 1765SOL     OW 8701   4.270   3.462   1.209
 1765SOL    HW1 8702   4.354   3.437   1.248
 1765SOL    HW2 8703   4.205   3.411   1.259
 1765SOL     MW 8704   4.272   3.452   1.221
 1766SOL     OW 8705   4.272   1.224   5.561
 1766SOL    HW1 8706   4.294   1.276   5.484
 1766SOL    HW2 8707   4.348   1.233   5.619
 1766SOL     MW 8708   4.284   1.232   5.559
 1767SOL     OW 8709   4.223   2.479   5.684
 1767SOL    HW1 8710   4.200   2.428   5.762
 1767SOL    HW2 8711   4.318   2.468   5.677
 1767SOL     MW 8712   4.232   2.471   5.693
 1768SOL     OW 8713   2.621   3.311   5.937
 1768SOL    HW1 8714   2.591   3.383   5.882
 1768SOL    HW2 8715   2.709   3.291   5.904
 1768SOL     MW 8716   2.629   3.317   5.926
 1769SOL     OW 8717   4.054   4.540   0.333
 1769SOL    HW1 8718   4.052   4.632   0.307
 1769SOL    HW2 8719   4.132   4.505   0.291
 1769SOL     MW 8720   4.064   4.547   0.325
 1770SOL     OW 8721   2.196   4.955   5.014
 1770SOL    HW1 8722   2.121   4.907   4.978
 1770SOL    HW2 8723   2.272   4.916   4.971
 1770SOL     MW 8724   2.196   4.944   5.004
 1771SOL     OW 8725   2.299   1.346   2.180
 1771SOL    HW1 8726   2.320   1.277   2.117
 1771SOL    HW2 8727   2.324   1.427   2.136
 1771SOL     MW 8728   2.305   1.347   2.166
 1772SOL     OW 8729   2.628   1.302   0.797
 1772SOL    HW1 8730   2.669   1.388   0.789
 1772SOL    HW2 8731   2.555   1.305   0.735
 1772SOL     MW 8732   2.624   1.314   0.788
 1773SOL     OW 8733   4.795   1.097   3.422
 1773SOL    HW1 8734   4.864   1.033   3.408
 1773SOL    HW2 8735   4.728   1.074   3.356
 1773SOL     MW 8736   4.795   1.086   3.412
 1774SOL     OW 8737   5.678   5.542   5.929
 1774SOL    HW1 8738   5.601   5.563   5.982
 1774SOL    HW2 8739   5.748   5.596   5.966
 1774SOL     MW 8740   5.677   5.551   5.940
 1775SOL     OW 8741   5.753   4.454   5.722
 1775SOL    HW1 8742   5.761   4.539   5.765
 1775SOL    HW2 8743   5.733   4.393   5.793
 1775SOL     MW 8744   5.752   4.457   5.737
 1776SOL     OW 8745   0.961   4.801   3.825
 1776SOL    HW1 8746   0.894   4.817   3.891
 1776SOL    HW2 8747   0.913   4.785   3.744
 1776SOL     MW 8748   0.947   4.801   3.823
 1777SOL     OW 8749   5.589   3.343   2.160
 1777SOL    HW1 8750   5.564   3.432   2.133
 1777SOL    HW2 8751   5.574   3.289   2.083
 1777SOL     MW 8752   5.584   3.348   2.147
 1778SOL     OW 8753   5.562   1.742   1.279
 1778SOL    HW1 8754   5.484   1.708   1.322
 1778SOL    HW2 8755   5.627   1.749   1.349
 1778SOL     MW 8756   5.560   1.739   1.294
 1779SOL     OW 8757   1.323   2.500   1.593
 1779SOL    HW1 8758   1.338   2.411   1.625
 1779SOL    HW2 8759   1.378   2.508   1.516
 1779SOL     MW 8760   1.332   2.490   1.588
 1780SOL     OW 8761   5.443   0.485   5.957
 1780SOL    HW1 8762   5.425   0.568   5.913
 1780SOL    HW2 8763   5.408   0.497   6.046
 1780SOL     MW 8764   5.436   0.497   5.963
 1781SOL     OW 8765   1.795   1.734   5.410
 1781SOL    HW1 8766   1.751   1.654   5.381
 1781SOL    HW2 8767   1.732   1.776   5.468
 1781SOL     MW 8768   1.781   1.729   5.414
 1782SOL     OW 8769   1.773   5.090   5.246
 1782SOL    HW1 8770   1.717   5.150   5.296
 1782SOL    HW2 8771   1.728   5.081   5.162
 1782SOL     MW 8772   1.760   5.097   5.241
 1783SOL     OW 8773   4.262   5.201   2.079
 1783SOL    HW1 8774   4.242   5.110   2.103
 1783SOL    HW2 8775   4.332   5.227   2.138
 1783SOL     MW 8776   4.268   5.193   2.090
 1784SOL     OW 8777   0.254   0.664   5.018
 1784SOL    HW1 8778   0.331   0.716   4.994
 1784SOL    HW2 8779   0.289   0.577   5.037
 1784SOL     MW 8780   0.268   0.660   5.018
 1785SOL     OW 8781   2.455   1.589   4.908
 1785SOL    HW1 8782   2.485   1.601   4.818
 1785SOL    HW2 8783   2.361   1.604   4.905
 1785SOL     MW 8784   2.447   1.592   4.896
 1786SOL     OW 8785   5.736   5.960   0.395
 1786SOL    HW1 8786   5.708   6.007   0.318
 1786SOL    HW2 8787   5.716   6.021   0.467
 1786SOL     MW 8788   5.730   5.974   0.395
 1787SOL     OW 8789   0.243   4.734   4.492
 1787SOL    HW1 8790   0.325   4.769   4.528
 1787SOL    HW2 8791   0.255   4.737   4.398
 1787SOL     MW 8792   0.255   4.739   4.485
 1788SOL     OW 8793   0.037   3.820   3.001
 1788SOL    HW1 8794   0.066   3.851   2.915
 1788SOL    HW2 8795   0.062   3.727   3.003
 1788SOL     MW 8796   0.044   3.812   2.990
 1789SOL     OW 8797   5.716   3.052   1.038
 1789SOL    HW1 8798   5.803   3.036   1.075
 1789SOL    HW2 8799   5.657   3.048   1.113
 1789SOL     MW 8800   5.720   3.049   1.052
 1790SOL     OW 8801   5.140   1.280   2.358
 1790SOL    HW1 8802   5.206   1.299   2.424
 1790SOL    HW2 8803   5.060   1.322   2.390
 1790SOL     MW 8804   5.138   1.288   2.371
 1791SOL     OW 8805   1.244   0.287   2.352
 1791SOL    HW1 8806   1.192   0.361   2.319
 1791SOL    HW2 8807   1.328   0.295   2.308
 1791SOL     MW 8808   1.248   0.298   2.342
 1792SOL     OW 8809   1.852   5.516   0.235
 1792SOL    HW1 8810   1.931   5.482   0.192
 1792SOL    HW2 8811   1.885   5.583   0.295
 1792SOL     MW 8812   1.867   5.521   0.237
 1793SOL     OW 8813   5.322   1.934   0.532
 1793SOL    HW1 8814   5.288   1.896   0.613
 1793SOL    HW2 8815   5.317   2.028   0.546
 1793SOL     MW 8816   5.317   1.941   0.544
 1794SOL     OW 8817   0.299   4.120   1.762
 1794SOL    HW1 8818   0.297   4.032   1.726
 1794SOL    HW2 8819   0.243   4.171   1.703
 1794SOL     MW 8820   0.291   4.115   1.750
 1795SOL     OW 8821   5.277   4.031   2.631
 1795SOL    HW1 8822   5.344   3.964   2.647
 1795SOL    HW2 8823   5.282   4.047   2.536
 1795SOL     MW 8824   5.286   4.024   2.621
 1796SOL     OW 8825   2.887   4.448   4.461
 1796SOL    HW1 8826   2.912   4.510   4.393
 1796SOL    HW2 8827   2.923   4.365   4.432
 1796SOL     MW 8828   2.895   4.446   4.449
 1797SOL     OW 8829   5.261   4.890   5.101
 1797SOL    HW1 8830   5.170   4.858   5.098
 1797SOL    HW2 8831   5.285   4.883   5.193
 1797SOL     MW 8832   5.252   4.885   5.112
 1798SOL     OW 8833   4.515   5.081   1.196
 1798SOL    HW1 8834   4.590   5.119   1.243
 1798SOL    HW2 8835   4.496   5.143   1.127
 1798SOL     MW 8836   4.523   5.094   1.194
 1799SOL     OW 8837   2.790   4.476   0.582
 1799SOL    HW1 8838   2.724   4.540   0.555
 1799SOL    HW2 8839   2.739   4.399   0.608
 1799SOL     MW 8840   2.775   4.475   0.582
 1800SOL     OW 8841   5.061   0.141   3.895
 1800SOL    HW1 8842   5.011   0.118   3.973
 1800SOL    HW2 8843   5.103   0.060   3.868
 1800SOL     MW 8844   5.060   0.128   3.901
 1801SOL     OW 8845   1.321   3.470   4.860
 1801SOL    HW1 8846   1.366   3.477   4.944
 1801SOL    HW2 8847   1.299   3.377   4.852
 1801SOL     MW 8848   1.324   3.459   4.870
 1802SOL     OW 8849   5.553   5.111   1.812
 1802SOL    HW1 8850   5.481   5.066   1.767
 1802SOL    HW2 8851   5.628   5.103   1.753
 1802SOL     MW 8852   5.553   5.104   1.799
 1803SOL     OW 8853   0.397   1.271   4.894
 1803SOL    HW1 8854   0.378   1.181   4.918
 1803SOL    HW2 8855   0.344   1.287   4.817
 1803SOL     MW 8856   0.388   1.262   4.887
 1804SOL     OW 8857   0.872   4.856   1.990
 1804SOL    HW1 8858   0.925   4.906   1.928
 1804SOL    HW2 8859   0.935   4.801   2.037
 1804SOL     MW 8860   0.887   4.855   1.988
 1805SOL     OW 8861   5.071   0.751   4.794
 1805SOL    HW1 8862   5.014   0.727   4.722
 1805SOL    HW2 8863   5.031   0.710   4.871
 1805SOL     MW 8864   5.059   0.743   4.795
 1806SOL     OW 8865   5.794   3.715   3.055
 1806SOL    HW1 8866   5.723   3.692   2.994
 1806SOL    HW2 8867   5.828   3.798   3.022
 1806SOL     MW 8868   5.789   3.722   3.043
 1807SOL     OW 8869   3.952   4.276   5.015
 1807SOL    HW1 8870   3.895   4.305   5.087
 1807SOL    HW2 8871   3.983   4.190   5.043
 1807SOL     MW 8872   3.948   4.269   5.028
 1808SOL     OW 8873   1.963   2.076   4.701
 1808SOL    HW1 8874   2.059   2.080   4.697
 1808SOL    HW2 8875   1.940   1.994   4.656
 1808SOL     MW 8876   1.972   2.066   4.695
 1809SOL     OW 8877   2.728   5.079   5.285
 1809SOL    HW1 8878   2.645   5.048   5.250
 1809SOL    HW2 8879   2.753   5.152   5.227
 1809SOL     MW 8880   2.721   5.085   5.273
 1810SOL     OW 8881   5.193   4.884   2.881
 1810SOL    HW1 8882   5.254   4.935   2.828
 1810SOL    HW2 8883   5.244   4.858   2.958
 1810SOL     MW 8884   5.207   4.887   2.884
 1811SOL     OW 8885   3.333   3.456   5.015
 1811SOL    HW1 8886   3.400   3.519   5.042
 1811SOL    HW2 8887   3.253   3.509   5.007
[truncated: 940,982 more chars]
