# Supplementary material for: Identifying potential monkeypox virus inhibitors: an in silico study targeting the A42R protein
Source: Front Cell Infect Microbiol. 2024 Mar 4;14:1351737. doi: 10.3389/fcimb.2024.1351737 (PMC10945028; doi:10.3389/fcimb.2024.1351737)
Supplement: Supplementary file 2 [file DataSheet_2.zip › Supplementary_Files/ZINC000013378519/ZINC000013378519_H.pdb]

MODEL 1
REMARK VINA RESULT:      -8.1      0.000      0.000
REMARK  7 active torsions:
REMARK  status: ('A' for Active; 'I' for Inactive)
REMARK    1  A    between atoms: O_1  and  C_2 
REMARK    2  A    between atoms: O_1  and  C_3 
REMARK    3  A    between atoms: C_4  and  O_8 
REMARK    4  A    between atoms: C_12  and  O_17 
REMARK    5  A    between atoms: C_14  and  O_20 
REMARK    6  A    between atoms: C_31  and  O_34 
REMARK    7  A    between atoms: C_35  and  O_36 
COMPND    /tmp/EKXNF1G 
AUTHOR    GENERATED BY OPEN BABEL 2.3.2
HETATM    1  C   UNK N   1      29.019  16.718  19.077  1.00  0.00           C  
HETATM    2  C   UNK N   1      27.994  16.273  19.940  1.00  0.00           C  
HETATM    3  C   UNK N   1      28.784  17.813  18.212  1.00  0.00           C  
HETATM    4  C   UNK N   1      26.740  16.843  19.864  1.00  0.00           C  
HETATM    5  C   UNK N   1      27.492  18.425  18.137  1.00  0.00           C  
HETATM    6  C   UNK N   1      29.911  18.228  17.303  1.00  0.00           C  
HETATM    7  C   UNK N   1      26.454  17.890  18.975  1.00  0.00           C  
HETATM    8  C   UNK N   1      27.277  19.580  17.155  1.00  0.00           C  
HETATM    9  C   UNK N   1      29.771  19.565  16.587  1.00  0.00           C  
HETATM   10  C   UNK N   1      28.383  20.098  16.427  1.00  0.00           C  
HETATM   11  C   UNK N   1      26.018  20.221  16.956  1.00  0.00           C  
HETATM   12  C   UNK N   1      28.223  21.208  15.576  1.00  0.00           C  
HETATM   13  C   UNK N   1      25.882  21.310  16.096  1.00  0.00           C  
HETATM   14  C   UNK N   1      26.977  21.809  15.410  1.00  0.00           C  
HETATM   15  O   UNK N   1      30.242  16.102  19.060  1.00  0.00           O  
HETATM   16  C   UNK N   1      31.381  16.653  19.568  1.00  0.00           C  
HETATM   17  C   UNK N   1      31.292  17.699  20.474  1.00  0.00           C  
HETATM   18  C   UNK N   1      32.449  18.240  21.084  1.00  0.00           C  
HETATM   19  C   UNK N   1      33.751  17.715  20.751  1.00  0.00           C  
HETATM   20  C   UNK N   1      35.059  18.200  21.371  1.00  0.00           C  
HETATM   21  C   UNK N   1      33.806  16.659  19.801  1.00  0.00           C  
HETATM   22  C   UNK N   1      36.284  17.568  21.014  1.00  0.00           C  
HETATM   23  C   UNK N   1      35.135  19.261  22.320  1.00  0.00           C  
HETATM   24  C   UNK N   1      37.496  17.978  21.596  1.00  0.00           C  
HETATM   25  C   UNK N   1      36.375  16.444  20.029  1.00  0.00           C  
HETATM   26  C   UNK N   1      37.533  19.009  22.524  1.00  0.00           C  
HETATM   27  C   UNK N   1      36.352  19.651  22.880  1.00  0.00           C  
HETATM   28  C   UNK N   1      35.078  15.989  19.370  1.00  0.00           C  
HETATM   29  C   UNK N   1      32.638  16.158  19.222  1.00  0.00           C  
HETATM   30  O   UNK N   1      32.315  19.230  22.001  1.00  0.00           O  
HETATM   31  C   UNK N   1      31.580  20.391  21.859  1.00  0.00           C  
HETATM   32  O   UNK N   1      38.712  19.375  23.068  1.00  0.00           O  
HETATM   33  H   UNK N   1      39.143  18.845  23.754  1.00  0.00           H  
HETATM   34  O   UNK N   1      28.180  15.303  20.864  1.00  0.00           O  
HETATM   35  H   UNK N   1      27.486  14.958  21.438  1.00  0.00           H  
HETATM   36  O   UNK N   1      25.188  18.376  18.921  1.00  0.00           O  
HETATM   37  C   UNK N   1      24.347  18.600  19.996  1.00  0.00           C  
HETATM   38  O   UNK N   1      26.825  22.875  14.597  1.00  0.00           O  
HETATM   39  H   UNK N   1      26.737  23.774  14.943  1.00  0.00           H  
ATOM     40  H   UNK N   1      25.991  16.489  20.479  1.00  0.00           H  
ATOM     41  H   UNK N   1      30.743  17.632  17.171  1.00  0.00           H  
ATOM     42  H   UNK N   1      30.593  20.077  16.230  1.00  0.00           H  
ATOM     43  H   UNK N   1      25.189  19.870  17.460  1.00  0.00           H  
ATOM     44  H   UNK N   1      29.040  21.582  15.068  1.00  0.00           H  
ATOM     45  H   UNK N   1      24.956  21.749  15.969  1.00  0.00           H  
ATOM     46  H   UNK N   1      30.366  18.090  20.708  1.00  0.00           H  
ATOM     47  H   UNK N   1      34.271  19.751  22.599  1.00  0.00           H  
ATOM     48  H   UNK N   1      38.373  17.504  21.329  1.00  0.00           H  
ATOM     49  H   UNK N   1      37.278  15.996  19.806  1.00  0.00           H  
ATOM     50  H   UNK N   1      36.376  20.423  23.565  1.00  0.00           H  
ATOM     51  H   UNK N   1      35.075  15.247  18.653  1.00  0.00           H  
ATOM     52  H   UNK N   1      32.707  15.403  18.521  1.00  0.00           H  
ATOM     53  H   UNK N   1      31.665  20.978  22.749  1.00  0.00           H  
ATOM     54  H   UNK N   1      30.552  20.144  21.691  1.00  0.00           H  
ATOM     55  H   UNK N   1      31.953  20.950  21.026  1.00  0.00           H  
ATOM     56  H   UNK N   1      23.413  18.986  19.644  1.00  0.00           H  
ATOM     57  H   UNK N   1      24.798  19.307  20.660  1.00  0.00           H  
ATOM     58  H   UNK N   1      24.179  17.680  20.515  1.00  0.00           H  
CONECT    1    3   15    2                                            
CONECT    2    1    4   34                                            
CONECT    3    6    5    1                                            
CONECT    4    7    2   40                                            
CONECT    5    8    3    7                                            
CONECT    6    9    3   41                                            
CONECT    7    5   36    4                                            
CONECT    8   10   11    5                                            
CONECT    9   10    6   42                                            
CONECT   10   12    9    8                                            
CONECT   11   13    8   43                                            
CONECT   12   14   10   44                                            
CONECT   13   14   11   45                                            
CONECT   14   38   12   13                                            
CONECT   15    1   16                                                 
CONECT   16   15   29   17                                            
CONECT   17   16   18   46                                            
CONECT   18   17   19   30                                            
CONECT   19   21   18   20                                            
CONECT   20   19   22   23                                            
CONECT   21   29   28   19                                            
CONECT   22   25   20   24                                            
CONECT   23   20   27   47                                            
CONECT   24   22   26   48                                            
CONECT   25   28   22   49                                            
CONECT   26   24   27   32                                            
CONECT   27   23   26   50                                            
CONECT   28   21   25   51                                            
CONECT   29   16   21   52                                            
CONECT   30   18   31                                                 
CONECT   31   30   53   54   55                                       
CONECT   31                                                           
CONECT   32   26   33                                                 
CONECT   33   32                                                      
CONECT   34    2   35                                                 
CONECT   35   34                                                      
CONECT   36    7   37                                                 
CONECT   37   36   56   57   58                                       
CONECT   37                                                           
CONECT   38   39   14                                                 
CONECT   39   38                                                      
CONECT   40    4                                                      
CONECT   41    6                                                      
CONECT   42    9                                                      
CONECT   43   11                                                      
CONECT   44   12                                                      
CONECT   45   13                                                      
CONECT   46   17                                                      
CONECT   47   23                                                      
CONECT   48   24                                                      
CONECT   49   25                                                      
CONECT   50   27                                                      
CONECT   51   28                                                      
CONECT   52   29                                                      
CONECT   53   31                                                      
CONECT   54   31                                                      
CONECT   55   31                                                      
CONECT   56   37                                                      
CONECT   57   37                                                      
CONECT   58   37                                                      
MASTER        0    0    0    0    0    0    0    0   58    0   58    0
END
