# Supplementary material for: Identifying potential monkeypox virus inhibitors: an in silico study targeting the A42R protein
Source: Front Cell Infect Microbiol. 2024 Mar 4;14:1351737. doi: 10.3389/fcimb.2024.1351737 (PMC10945028; doi:10.3389/fcimb.2024.1351737)
Supplement: Supplementary file 2 [file DataSheet_2.zip › Supplementary_Files/ZINC000013378519/ZINC000013378519_A42R_complex.gro]

GRoups of Organic Molecules in ACtion for Science
 2195
    1MET      N    1   4.035   2.072   2.067
    1MET     H1    2   4.078   2.024   2.143
    1MET     H2    3   3.936   2.077   2.082
    1MET     H3    4   4.053   2.023   1.982
    1MET     CA    5   4.090   2.209   2.058
    1MET     HA    6   4.068   2.258   2.143
    1MET     CB    7   4.242   2.202   2.038
    1MET    HB1    8   4.279   2.131   2.098
    1MET    HB2    9   4.260   2.178   1.943
    1MET     CG   10   4.313   2.333   2.070
    1MET    HG1   11   4.294   2.392   1.991
    1MET    HG2   12   4.265   2.369   2.150
    1MET     SD   13   4.491   2.315   2.100
    1MET     CE   14   4.470   2.234   2.261
    1MET    HE1   15   4.560   2.213   2.300
    1MET    HE2   16   4.421   2.296   2.323
    1MET    HE3   17   4.418   2.150   2.249
    1MET      C   18   4.024   2.280   1.944
    1MET      O   19   3.978   2.393   1.958
    2ALA      N   20   4.016   2.211   1.829
    2ALA      H   21   4.056   2.120   1.823
    2ALA     CA   22   3.953   2.267   1.713
    2ALA     HA   23   4.002   2.351   1.694
    2ALA     CB   24   3.957   2.172   1.592
    2ALA    HB1   25   3.911   2.216   1.514
    2ALA    HB2   26   4.052   2.153   1.568
    2ALA    HB3   27   3.911   2.087   1.614
    2ALA      C   28   3.809   2.288   1.748
    2ALA      O   29   3.748   2.388   1.709
    3GLU      N   30   3.752   2.194   1.825
    3GLU      H   31   3.808   2.118   1.858
    3GLU     CA   32   3.613   2.196   1.861
    3GLU     HA   33   3.570   2.199   1.771
    3GLU     CB   34   3.567   2.073   1.942
    3GLU    HB1   35   3.642   2.043   2.000
    3GLU    HB2   36   3.489   2.100   1.999
    3GLU     CG   37   3.524   1.957   1.852
    3GLU    HG1   38   3.589   1.946   1.777
    3GLU    HG2   39   3.520   1.872   1.905
    3GLU     CD   40   3.386   1.994   1.799
    3GLU    OE1   41   3.321   2.082   1.862
    3GLU    OE2   42   3.344   1.935   1.696
    3GLU      C   43   3.580   2.316   1.942
    3GLU      O   44   3.469   2.368   1.931
    4TRP      N   45   3.673   2.365   2.026
    4TRP      H   46   3.764   2.324   2.030
    4TRP     CA   47   3.639   2.477   2.109
    4TRP     HA   48   3.563   2.443   2.165
    4TRP     CB   49   3.755   2.525   2.197
    4TRP    HB1   50   3.831   2.553   2.138
    4TRP    HB2   51   3.724   2.603   2.251
    4TRP     CG   52   3.807   2.420   2.292
    4TRP    CD1   53   3.931   2.362   2.296
    4TRP    HD1   54   4.006   2.384   2.235
    4TRP    CD2   55   3.730   2.358   2.397
    4TRP    NE1   56   3.936   2.269   2.397
    4TRP    HE1   57   4.015   2.214   2.422
    4TRP    CE2   58   3.813   2.265   2.460
    4TRP    CE3   59   3.600   2.376   2.436
    4TRP    HE3   60   3.541   2.442   2.390
    4TRP    CZ2   61   3.767   2.189   2.564
    4TRP    HZ2   62   3.826   2.122   2.609
    4TRP    CZ3   63   3.555   2.300   2.541
    4TRP    HZ3   64   3.461   2.311   2.573
    4TRP    CH2   65   3.637   2.208   2.604
    4TRP    HH2   66   3.601   2.154   2.680
    4TRP      C   67   3.602   2.591   2.019
    4TRP      O   68   3.504   2.661   2.043
    5HIS      N   69   3.680   2.612   1.911
    5HIS      H   70   3.758   2.551   1.895
    5HIS     CA   71   3.654   2.720   1.820
    5HIS     HA   72   3.645   2.799   1.881
    5HIS     CB   73   3.768   2.745   1.721
    5HIS    HB1   74   3.800   2.658   1.682
    5HIS    HB2   75   3.736   2.804   1.647
    5HIS     CG   76   3.882   2.811   1.791
    5HIS    ND1   77   3.888   2.947   1.816
    5HIS    CD2   78   3.996   2.759   1.846
    5HIS    HD2   79   4.020   2.662   1.844
    5HIS    CE1   80   4.003   2.969   1.884
    5HIS    HE1   81   4.033   3.060   1.915
    5HIS    NE2   82   4.072   2.858   1.904
    5HIS    HE2   83   4.159   2.848   1.952
    5HIS      C   84   3.526   2.695   1.747
    5HIS      O   85   3.453   2.789   1.715
    6LYS      N   86   3.494   2.568   1.718
    6LYS      H   87   3.555   2.494   1.747
    6LYS     CA   88   3.375   2.536   1.646
    6LYS     HA   89   3.383   2.584   1.559
    6LYS     CB   90   3.359   2.385   1.625
    6LYS    HB1   91   3.446   2.348   1.592
    6LYS    HB2   92   3.337   2.343   1.713
    6LYS     CG   93   3.251   2.346   1.525
    6LYS    HG1   94   3.161   2.362   1.567
    6LYS    HG2   95   3.260   2.404   1.444
    6LYS     CD   96   3.258   2.200   1.482
    6LYS    HD1   97   3.349   2.183   1.444
    6LYS    HD2   98   3.245   2.142   1.563
    6LYS     CE   99   3.154   2.161   1.378
    6LYS    HE1  100   3.147   2.061   1.371
    6LYS    HE2  101   3.064   2.198   1.403
    6LYS     NZ  102   3.193   2.215   1.245
    6LYS    HZ1  103   3.124   2.189   1.177
    6LYS    HZ2  104   3.199   2.314   1.251
    6LYS    HZ3  105   3.281   2.177   1.219
    6LYS      C  106   3.257   2.583   1.727
    6LYS      O  107   3.161   2.636   1.673
    7ILE      N  108   3.264   2.564   1.860
    7ILE      H  109   3.347   2.523   1.898
    7ILE     CA  110   3.157   2.599   1.949
    7ILE     HA  111   3.077   2.549   1.915
    7ILE     CB  112   3.188   2.560   2.090
    7ILE     HB  113   3.275   2.601   2.120
    7ILE    CG1  114   3.205   2.408   2.099
    7ILE   HG11  115   3.116   2.365   2.089
    7ILE   HG12  116   3.265   2.378   2.024
    7ILE    CG2  117   3.077   2.616   2.181
    7ILE   HG21  118   3.096   2.590   2.276
    7ILE   HG22  119   3.074   2.715   2.173
    7ILE   HG23  120   2.989   2.577   2.154
    7ILE     CD  121   3.267   2.359   2.230
    7ILE    HD1  122   3.275   2.260   2.229
    7ILE    HD2  123   3.358   2.400   2.241
    7ILE    HD3  124   3.209   2.387   2.307
    7ILE      C  125   3.136   2.748   1.944
    7ILE      O  126   3.023   2.795   1.934
    8ILE      N  127   3.245   2.826   1.950
    8ILE      H  128   3.335   2.785   1.957
    8ILE     CA  129   3.234   2.970   1.946
    8ILE     HA  130   3.173   2.990   2.023
    8ILE     CB  131   3.363   3.042   1.968
    8ILE     HB  132   3.436   2.998   1.915
    8ILE    CG1  133   3.404   3.034   2.116
    8ILE   HG11  134   3.489   3.086   2.128
    8ILE   HG12  135   3.332   3.076   2.171
    8ILE    CG2  136   3.345   3.187   1.918
    8ILE   HG21  137   3.430   3.238   1.932
    8ILE   HG22  138   3.321   3.186   1.821
    8ILE   HG23  139   3.272   3.231   1.970
    8ILE     CD  140   3.427   2.893   2.168
    8ILE    HD1  141   3.453   2.897   2.265
    8ILE    HD2  142   3.343   2.840   2.158
    8ILE    HD3  143   3.500   2.849   2.115
    8ILE      C  144   3.176   3.012   1.815
    8ILE      O  145   3.096   3.105   1.810
    9GLU      N  146   3.216   2.946   1.705
    9GLU      H  147   3.279   2.869   1.714
    9GLU     CA  148   3.167   2.984   1.576
    9GLU     HA  149   3.199   3.079   1.565
    9GLU     CB  150   3.221   2.894   1.464
    9GLU    HB1  151   3.321   2.893   1.468
    9GLU    HB2  152   3.186   2.801   1.479
    9GLU     CG  153   3.179   2.939   1.324
    9GLU    HG1  154   3.079   2.939   1.316
    9GLU    HG2  155   3.214   3.031   1.305
    9GLU     CD  156   3.238   2.840   1.224
    9GLU    OE1  157   3.195   2.722   1.225
    9GLU    OE2  158   3.328   2.882   1.146
    9GLU      C  159   3.018   2.972   1.575
    9GLU      O  160   2.949   3.060   1.524
   10ASP      N  161   2.964   2.863   1.632
   10ASP      H  162   3.023   2.795   1.675
   10ASP     CA  163   2.821   2.844   1.631
   10ASP     HA  164   2.801   2.846   1.533
   10ASP     CB  165   2.774   2.712   1.695
   10ASP    HB1  166   2.822   2.698   1.782
   10ASP    HB2  167   2.676   2.715   1.712
   10ASP     CG  168   2.806   2.597   1.602
   10ASP    OD1  169   2.923   2.589   1.557
   10ASP    OD2  170   2.714   2.515   1.575
   10ASP      C  171   2.755   2.953   1.709
   10ASP      O  172   2.653   3.007   1.667
   11ILE      N  173   2.813   2.988   1.825
   11ILE      H  174   2.899   2.944   1.851
   11ILE     CA  175   2.756   3.086   1.912
   11ILE     HA  176   2.665   3.050   1.935
   11ILE     CB  177   2.839   3.108   2.036
   11ILE     HB  178   2.932   3.133   2.010
   11ILE    CG1  179   2.852   2.978   2.117
   11ILE   HG11  180   2.892   2.908   2.058
   11ILE   HG12  181   2.913   2.995   2.194
   11ILE    CG2  182   2.776   3.223   2.115
   11ILE   HG21  183   2.829   3.240   2.198
   11ILE   HG22  184   2.775   3.306   2.059
   11ILE   HG23  185   2.682   3.199   2.140
   11ILE     CD  186   2.720   2.925   2.171
   11ILE    HD1  187   2.736   2.841   2.222
   11ILE    HD2  188   2.679   2.994   2.231
   11ILE    HD3  189   2.657   2.907   2.095
   11ILE      C  190   2.752   3.218   1.841
   11ILE      O  191   2.653   3.292   1.850
   12SER      N  192   2.860   3.250   1.768
   12SER      H  193   2.932   3.183   1.758
   12SER     CA  194   2.875   3.378   1.705
   12SER     HA  195   2.866   3.444   1.780
   12SER     CB  196   3.010   3.390   1.633
   12SER    HB1  197   3.085   3.369   1.696
   12SER    HB2  198   3.014   3.328   1.554
   12SER     OG  199   3.030   3.522   1.586
   12SER     HG  200   3.118   3.528   1.540
   12SER      C  201   2.766   3.399   1.604
   12SER      O  202   2.723   3.512   1.580
   13LYS      N  203   2.718   3.290   1.542
   13LYS      H  204   2.753   3.200   1.568
   13LYS     CA  205   2.617   3.298   1.440
   13LYS     HA  206   2.655   3.361   1.372
   13LYS     CB  207   2.588   3.161   1.378
   13LYS    HB1  208   2.557   3.098   1.450
   13LYS    HB2  209   2.515   3.170   1.310
   13LYS     CG  210   2.712   3.102   1.311
   13LYS    HG1  211   2.728   3.153   1.226
   13LYS    HG2  212   2.790   3.115   1.372
   13LYS     CD  213   2.703   2.954   1.276
   13LYS    HD1  214   2.678   2.903   1.359
   13LYS    HD2  215   2.632   2.941   1.206
   13LYS     CE  216   2.835   2.897   1.222
   13LYS    HE1  217   2.907   2.906   1.291
   13LYS    HE2  218   2.824   2.800   1.199
   13LYS     NZ  219   2.876   2.970   1.100
   13LYS    HZ1  220   2.962   2.932   1.066
   13LYS    HZ2  221   2.805   2.961   1.030
   13LYS    HZ3  222   2.889   3.067   1.122
   13LYS      C  223   2.491   3.353   1.500
   13LYS      O  224   2.418   3.427   1.434
   14ASN      N  225   2.463   3.318   1.627
   14ASN      H  226   2.530   3.265   1.678
   14ASN     CA  227   2.340   3.355   1.691
   14ASN     HA  228   2.273   3.347   1.617
   14ASN     CB  229   2.306   3.264   1.810
   14ASN    HB1  230   2.324   3.169   1.785
   14ASN    HB2  231   2.363   3.289   1.889
   14ASN     CG  232   2.160   3.281   1.846
   14ASN    OD1  233   2.107   3.392   1.847
   14ASN    ND2  234   2.092   3.167   1.876
   14ASN   HD21  235   2.138   3.079   1.874
   14ASN   HD22  236   1.995   3.172   1.901
   14ASN      C  237   2.347   3.497   1.741
   14ASN      O  238   2.435   3.535   1.818
   15ASN      N  239   2.247   3.578   1.700
   15ASN      H  240   2.176   3.537   1.643
   15ASN     CA  241   2.233   3.718   1.730
   15ASN     HA  242   2.323   3.754   1.706
   15ASN     CB  243   2.121   3.786   1.649
   15ASN    HB1  244   2.119   3.884   1.672
   15ASN    HB2  245   2.139   3.775   1.552
   15ASN     CG  246   1.987   3.723   1.684
   15ASN    OD1  247   1.980   3.608   1.727
   15ASN    ND2  248   1.877   3.800   1.664
   15ASN   HD21  249   1.887   3.892   1.628
   15ASN   HD22  250   1.786   3.764   1.685
   15ASN      C  251   2.205   3.738   1.876
   15ASN      O  252   2.226   3.847   1.929
   16LYS      N  253   2.152   3.634   1.943
   16LYS      H  254   2.140   3.548   1.893
   16LYS     CA  255   2.112   3.638   2.081
   16LYS     HA  256   2.046   3.713   2.078
   16LYS     CB  257   2.053   3.505   2.131
   16LYS    HB1  258   2.117   3.432   2.110
   16LYS    HB2  259   2.041   3.512   2.230
   16LYS     CG  260   1.917   3.466   2.072
   16LYS    HG1  261   1.847   3.526   2.110
   16LYS    HG2  262   1.921   3.478   1.973
   16LYS     CD  263   1.880   3.320   2.102
   16LYS    HD1  264   1.949   3.261   2.060
   16LYS    HD2  265   1.880   3.308   2.201
   16LYS     CE  266   1.743   3.279   2.049
   16LYS    HE1  267   1.671   3.332   2.093
   16LYS    HE2  268   1.739   3.293   1.950
   16LYS     NZ  269   1.719   3.135   2.076
   16LYS    HZ1  270   1.629   3.109   2.041
   16LYS    HZ2  271   1.789   3.080   2.031
   16LYS    HZ3  272   1.722   3.119   2.175
   16LYS      C  273   2.228   3.665   2.173
   16LYS      O  274   2.208   3.720   2.281
   17PHE      N  275   2.352   3.625   2.137
   17PHE      H  276   2.370   3.590   2.045
   17PHE     CA  277   2.457   3.633   2.235
   17PHE     HA  278   2.407   3.661   2.317
   17PHE     CB  279   2.528   3.498   2.252
   17PHE    HB1  280   2.576   3.472   2.168
   17PHE    HB2  281   2.594   3.501   2.327
   17PHE     CG  282   2.420   3.400   2.282
   17PHE    CD1  283   2.366   3.390   2.408
   17PHE    HD1  284   2.400   3.449   2.481
   17PHE    CD2  285   2.371   3.318   2.182
   17PHE    HD2  286   2.410   3.324   2.090
   17PHE    CE1  287   2.266   3.299   2.434
   17PHE    HE1  288   2.227   3.293   2.526
   17PHE    CE2  289   2.271   3.227   2.208
   17PHE    HE2  290   2.237   3.168   2.134
   17PHE     CZ  291   2.218   3.217   2.334
   17PHE     HZ  292   2.146   3.152   2.354
   17PHE      C  293   2.560   3.738   2.203
   17PHE      O  294   2.599   3.756   2.088
   18GLU      N  295   2.599   3.816   2.307
   18GLU      H  296   2.552   3.801   2.394
   18GLU     CA  297   2.701   3.918   2.305
   18GLU     HA  298   2.685   3.955   2.213
   18GLU     CB  299   2.684   4.021   2.418
   18GLU    HB1  300   2.604   4.078   2.397
   18GLU    HB2  301   2.669   3.972   2.504
   18GLU     CG  302   2.805   4.114   2.436
   18GLU    HG1  303   2.792   4.170   2.517
   18GLU    HG2  304   2.888   4.059   2.445
   18GLU     CD  305   2.817   4.203   2.314
   18GLU    OE1  306   2.720   4.209   2.233
   18GLU    OE2  307   2.925   4.268   2.299
   18GLU      C  308   2.842   3.866   2.318
   18GLU      O  309   2.932   3.915   2.249
   19ASP      N  310   2.867   3.768   2.408
   19ASP      H  311   2.793   3.723   2.457
   19ASP     CA  312   3.004   3.730   2.431
   19ASP     HA  313   3.051   3.746   2.344
   19ASP     CB  314   3.068   3.812   2.545
   19ASP    HB1  315   3.042   3.908   2.535
   19ASP    HB2  316   3.036   3.777   2.633
   19ASP     CG  317   3.220   3.802   2.540
   19ASP    OD1  318   3.274   3.734   2.449
   19ASP    OD2  319   3.285   3.864   2.629
   19ASP      C  320   3.009   3.585   2.471
   19ASP      O  321   2.910   3.530   2.518
   20ALA      N  322   3.125   3.518   2.449
   20ALA      H  323   3.201   3.564   2.403
   20ALA     CA  324   3.140   3.380   2.489
   20ALA     HA  325   3.096   3.378   2.579
   20ALA     CB  326   3.073   3.280   2.393
   20ALA    HB1  327   3.087   3.187   2.427
   20ALA    HB2  328   2.975   3.299   2.388
   20ALA    HB3  329   3.113   3.289   2.302
   20ALA      C  330   3.286   3.346   2.493
   20ALA      O  331   3.367   3.407   2.422
   21ALA      N  332   3.324   3.249   2.578
   21ALA      H  333   3.255   3.206   2.637
   21ALA     CA  334   3.461   3.205   2.585
   21ALA     HA  335   3.491   3.207   2.490
   21ALA     CB  336   3.549   3.295   2.672
   21ALA    HB1  337   3.643   3.260   2.673
   21ALA    HB2  338   3.549   3.388   2.635
   21ALA    HB3  339   3.514   3.297   2.766
   21ALA      C  340   3.463   3.069   2.647
   21ALA      O  341   3.374   3.032   2.723
   22ILE      N  342   3.567   2.990   2.613
   22ILE      H  343   3.633   3.024   2.546
   22ILE     CA  344   3.587   2.859   2.669
   22ILE     HA  345   3.507   2.839   2.725
   22ILE     CB  346   3.605   2.752   2.565
   22ILE     HB  347   3.681   2.776   2.505
   22ILE    CG1  348   3.483   2.742   2.471
   22ILE   HG11  349   3.463   2.833   2.436
   22ILE   HG12  350   3.506   2.681   2.395
   22ILE    CG2  351   3.634   2.621   2.639
   22ILE   HG21  352   3.647   2.547   2.572
   22ILE   HG22  353   3.718   2.632   2.693
   22ILE   HG23  354   3.558   2.599   2.699
   22ILE     CD  355   3.358   2.688   2.539
   22ILE    HD1  356   3.283   2.684   2.472
   22ILE    HD2  357   3.375   2.596   2.574
   22ILE    HD3  358   3.332   2.748   2.614
   22ILE      C  359   3.720   2.868   2.738
   22ILE      O  360   3.819   2.907   2.676
   23VAL      N  361   3.726   2.833   2.868
   23VAL      H  362   3.645   2.799   2.916
   23VAL     CA  363   3.852   2.844   2.937
   23VAL     HA  364   3.918   2.865   2.865
   23VAL     CB  365   3.851   2.954   3.040
   23VAL     HB  366   3.784   2.936   3.111
   23VAL    CG1  367   3.989   2.957   3.108
   23VAL   HG11  368   3.990   3.030   3.177
   23VAL   HG12  369   4.007   2.870   3.153
   23VAL   HG13  370   4.060   2.975   3.040
   23VAL    CG2  371   3.810   3.085   2.972
   23VAL   HG21  372   3.809   3.159   3.040
   23VAL   HG22  373   3.875   3.107   2.899
   23VAL   HG23  374   3.718   3.075   2.933
   23VAL      C  375   3.878   2.716   3.011
   23VAL      O  376   3.788   2.657   3.069
   24ASP      N  377   4.005   2.670   3.009
   24ASP      H  378   4.075   2.722   2.959
   24ASP     CA  379   4.045   2.548   3.075
   24ASP     HA  380   3.975   2.483   3.048
   24ASP     CB  381   4.186   2.503   3.034
   24ASP    HB1  382   4.188   2.481   2.937
   24ASP    HB2  383   4.252   2.575   3.053
   24ASP     CG  384   4.224   2.379   3.114
   24ASP    OD1  385   4.137   2.289   3.131
   24ASP    OD2  386   4.341   2.373   3.161
   24ASP      C  387   4.048   2.569   3.224
   24ASP      O  388   4.096   2.672   3.272
   25TYR      N  389   3.982   2.481   3.302
   25TYR      H  390   3.922   2.413   3.260
   25TYR     CA  391   3.999   2.484   3.444
   25TYR     HA  392   4.036   2.577   3.448
   25TYR     CB  393   3.870   2.482   3.530
   25TYR    HB1  394   3.895   2.497   3.625
   25TYR    HB2  395   3.810   2.556   3.499
   25TYR     CG  396   3.789   2.358   3.526
   25TYR    CD1  397   3.707   2.329   3.419
   25TYR    HD1  398   3.703   2.390   3.341
   25TYR    CD2  399   3.791   2.273   3.634
   25TYR    HD2  400   3.849   2.295   3.713
   25TYR    CE1  401   3.630   2.214   3.420
   25TYR    HE1  402   3.572   2.193   3.342
   25TYR    CE2  403   3.715   2.159   3.636
   25TYR    HE2  404   3.718   2.097   3.714
   25TYR     CZ  405   3.634   2.129   3.529
   25TYR     OH  406   3.556   2.012   3.531
   25TYR     HH  407   3.571   1.963   3.616
   25TYR      C  408   4.105   2.392   3.498
   25TYR      O  409   4.157   2.414   3.608
   26LYS      N  410   4.133   2.280   3.430
   26LYS      H  411   4.093   2.263   3.339
   26LYS     CA  412   4.221   2.185   3.491
   26LYS     HA  413   4.180   2.176   3.581
   26LYS     CB  414   4.224   2.053   3.412
   26LYS    HB1  415   4.132   2.034   3.377
   26LYS    HB2  416   4.287   2.062   3.335
   26LYS     CG  417   4.269   1.934   3.497
   26LYS    HG1  418   4.279   1.854   3.437
   26LYS    HG2  419   4.357   1.956   3.539
   26LYS     CD  420   4.169   1.899   3.608
   26LYS    HD1  421   4.160   1.979   3.668
   26LYS    HD2  422   4.081   1.879   3.566
   26LYS     CE  423   4.211   1.780   3.694
   26LYS    HE1  424   4.216   1.697   3.637
   26LYS    HE2  425   4.300   1.797   3.736
   26LYS     NZ  426   4.111   1.757   3.801
   26LYS    HZ1  427   4.139   1.679   3.856
   26LYS    HZ2  428   4.105   1.839   3.859
   26LYS    HZ3  429   4.022   1.739   3.760
   26LYS      C  430   4.363   2.233   3.507
   26LYS      O  431   4.407   2.258   3.620
   27THR      N  432   4.442   2.240   3.397
   27THR      H  433   4.405   2.219   3.307
   27THR     CA  434   4.580   2.280   3.412
   27THR     HA  435   4.590   2.255   3.509
   27THR     CB  436   4.668   2.204   3.318
   27THR     HB  437   4.763   2.238   3.324
   27THR    OG1  438   4.630   2.228   3.183
   27THR    HG1  439   4.690   2.177   3.122
   27THR    CG2  440   4.655   2.055   3.350
   27THR   HG21  441   4.713   2.002   3.288
   27THR   HG22  442   4.682   2.038   3.444
   27THR   HG23  443   4.559   2.027   3.338
   27THR      C  444   4.616   2.427   3.403
   27THR      O  445   4.632   2.497   3.503
   28THR      N  446   4.622   2.477   3.277
   28THR      H  447   4.587   2.419   3.203
   28THR     CA  448   4.674   2.606   3.239
   28THR     HA  449   4.761   2.611   3.289
   28THR     CB  450   4.690   2.620   3.091
   28THR     HB  451   4.603   2.606   3.045
   28THR    OG1  452   4.773   2.517   3.040
   28THR    HG1  453   4.783   2.528   2.941
   28THR    CG2  454   4.754   2.757   3.063
   28THR   HG21  455   4.766   2.769   2.964
   28THR   HG22  456   4.694   2.830   3.098
   28THR   HG23  457   4.843   2.763   3.108
   28THR      C  458   4.580   2.716   3.277
   28THR      O  459   4.620   2.822   3.322
   29LYS      N  460   4.450   2.689   3.258
   29LYS      H  461   4.424   2.598   3.227
   29LYS     CA  462   4.346   2.786   3.279
   29LYS     HA  463   4.263   2.731   3.266
   29LYS     CB  464   4.348   2.846   3.420
   29LYS    HB1  465   4.438   2.885   3.438
   29LYS    HB2  466   4.279   2.919   3.425
   29LYS     CG  467   4.317   2.743   3.530
   29LYS    HG1  468   4.221   2.717   3.522
   29LYS    HG2  469   4.375   2.664   3.515
   29LYS     CD  470   4.341   2.795   3.672
   29LYS    HD1  471   4.436   2.825   3.679
   29LYS    HD2  472   4.280   2.872   3.688
   29LYS     CE  473   4.315   2.689   3.780
   29LYS    HE1  474   4.311   2.733   3.870
   29LYS    HE2  475   4.229   2.642   3.762
   29LYS     NZ  476   4.425   2.590   3.781
   29LYS    HZ1  477   4.408   2.522   3.852
   29LYS    HZ2  478   4.430   2.545   3.692
   29LYS    HZ3  479   4.512   2.637   3.800
   29LYS      C  480   4.356   2.896   3.177
   29LYS      O  481   4.320   3.010   3.205
   30ASN      N  482   4.405   2.863   3.056
   30ASN      H  483   4.436   2.769   3.039
   30ASN     CA  484   4.413   2.959   2.949
   30ASN     HA  485   4.431   3.045   2.996
   30ASN     CB  486   4.526   2.928   2.848
   30ASN    HB1  487   4.527   2.997   2.776
   30ASN    HB2  488   4.615   2.929   2.895
   30ASN     CG  489   4.502   2.791   2.788
   30ASN    OD1  490   4.474   2.695   2.860
   30ASN    ND2  491   4.512   2.780   2.653
   30ASN   HD21  492   4.535   2.860   2.598
   30ASN   HD22  493   4.497   2.691   2.609
   30ASN      C  494   4.284   2.959   2.873
   30ASN      O  495   4.205   2.865   2.882
   31VAL      N  496   4.258   3.068   2.797
   31VAL      H  497   4.324   3.144   2.796
   31VAL     CA  498   4.139   3.077   2.718
   31VAL     HA  499   4.065   3.044   2.778
   31VAL     CB  500   4.105   3.217   2.674
   31VAL     HB  501   4.180   3.255   2.620
   31VAL    CG1  502   3.981   3.211   2.583
   31VAL   HG11  503   3.958   3.303   2.553
   31VAL   HG12  504   4.001   3.153   2.504
   31VAL   HG13  505   3.905   3.172   2.634
   31VAL    CG2  506   4.087   3.306   2.798
   31VAL   HG21  507   4.065   3.399   2.769
   31VAL   HG22  508   4.013   3.270   2.854
   31VAL   HG23  509   4.172   3.307   2.851
   31VAL      C  510   4.161   2.996   2.595
   31VAL      O  511   4.256   3.019   2.520
   32LEU      N  512   4.077   2.892   2.575
   32LEU      H  513   4.007   2.875   2.644
   32LEU     CA  514   4.084   2.805   2.462
   32LEU     HA  515   4.182   2.790   2.451
   32LEU     CB  516   4.008   2.674   2.488
   32LEU    HB1  517   3.914   2.695   2.512
   32LEU    HB2  518   4.010   2.618   2.405
   32LEU     CG  519   4.071   2.593   2.603
   32LEU     HG  520   4.063   2.647   2.687
   32LEU    CD1  521   3.995   2.462   2.629
   32LEU   HD11  522   4.039   2.412   2.704
   32LEU   HD12  523   3.900   2.483   2.653
   32LEU   HD13  524   3.997   2.406   2.546
   32LEU    CD2  525   4.222   2.570   2.579
   32LEU   HD21  526   4.260   2.517   2.655
   32LEU   HD22  527   4.234   2.519   2.494
   32LEU   HD23  528   4.268   2.658   2.573
   32LEU      C  529   4.030   2.870   2.337
   32LEU      O  530   4.087   2.854   2.229
   33ALA      N  531   3.916   2.941   2.348
   33ALA      H  532   3.872   2.949   2.437
   33ALA     CA  533   3.857   3.006   2.234
   33ALA     HA  534   3.935   3.041   2.181
   33ALA     CB  535   3.771   2.912   2.148
   33ALA    HB1  536   3.733   2.963   2.070
   33ALA    HB2  537   3.828   2.837   2.113
   33ALA    HB3  538   3.696   2.875   2.203
   33ALA      C  539   3.766   3.112   2.287
   33ALA      O  540   3.716   3.100   2.399
   34ALA      N  541   3.742   3.220   2.209
   34ALA      H  542   3.784   3.228   2.119
   34ALA     CA  543   3.654   3.322   2.258
   34ALA     HA  544   3.577   3.270   2.295
   34ALA     CB  545   3.718   3.412   2.366
   34ALA    HB1  546   3.652   3.481   2.396
   34ALA    HB2  547   3.745   3.355   2.444
   34ALA    HB3  548   3.799   3.457   2.328
   34ALA      C  549   3.615   3.412   2.145
   34ALA      O  550   3.682   3.418   2.042
   35ILE      N  551   3.503   3.485   2.163
   35ILE      H  552   3.448   3.473   2.246
   35ILE     CA  553   3.463   3.580   2.064
   35ILE     HA  554   3.458   3.533   1.976
   35ILE     CB  555   3.328   3.640   2.090
   35ILE     HB  556   3.327   3.685   2.179
   35ILE    CG1  557   3.220   3.531   2.096
   35ILE   HG11  558   3.243   3.467   2.170
   35ILE   HG12  559   3.132   3.574   2.116
   35ILE    CG2  560   3.301   3.746   1.981
   35ILE   HG21  561   3.212   3.788   1.996
   35ILE   HG22  562   3.372   3.817   1.985
   35ILE   HG23  563   3.303   3.702   1.891
   35ILE     CD  564   3.206   3.450   1.967
   35ILE    HD1  565   3.134   3.381   1.978
   35ILE    HD2  566   3.181   3.512   1.892
   35ILE    HD3  567   3.293   3.405   1.946
   35ILE      C  568   3.565   3.690   2.075
   35ILE      O  569   3.597   3.733   2.185
   36PRO      N  570   3.618   3.734   1.965
   36PRO     CA  571   3.723   3.832   1.970
   36PRO     HA  572   3.784   3.805   2.045
   36PRO     CB  573   3.790   3.829   1.833
   36PRO    HB1  574   3.800   3.922   1.797
   36PRO    HB2  575   3.881   3.786   1.839
   36PRO     CG  576   3.696   3.745   1.744
   36PRO    HG1  577   3.631   3.804   1.696
   36PRO    HG2  578   3.748   3.691   1.678
   36PRO     CD  579   3.624   3.654   1.844
   36PRO    HD1  580   3.531   3.632   1.813
   36PRO    HD2  581   3.674   3.570   1.861
   36PRO      C  582   3.678   3.968   2.013
   36PRO      O  583   3.563   4.004   1.991
   37ASN      N  584   3.770   4.044   2.076
   37ASN      H  585   3.858   4.002   2.097
   37ASN     CA  586   3.749   4.180   2.116
   37ASN     HA  587   3.832   4.199   2.168
   37ASN     CB  588   3.732   4.275   1.996
   37ASN    HB1  589   3.659   4.243   1.937
   37ASN    HB2  590   3.711   4.367   2.028
   37ASN     CG  591   3.864   4.276   1.919
   37ASN    OD1  592   3.965   4.223   1.966
   37ASN    ND2  593   3.862   4.337   1.798
   37ASN   HD21  594   3.778   4.379   1.764
   37ASN   HD22  595   3.946   4.341   1.743
   37ASN      C  596   3.628   4.196   2.203
   37ASN      O  597   3.547   4.286   2.182
   38ARG      N  598   3.614   4.108   2.304
   38ARG      H  599   3.679   4.033   2.313
   38ARG     CA  600   3.507   4.119   2.399
   38ARG     HA  601   3.470   4.210   2.383
   38ARG     CB  602   3.395   4.014   2.382
   38ARG    HB1  603   3.436   3.929   2.349
   38ARG    HB2  604   3.353   3.998   2.471
   38ARG     CG  605   3.283   4.053   2.285
   38ARG    HG1  606   3.210   3.986   2.293
   38ARG    HG2  607   3.248   4.143   2.312
   38ARG     CD  608   3.322   4.061   2.137
   38ARG    HD1  609   3.387   4.136   2.122
   38ARG    HD2  610   3.363   3.975   2.107
   38ARG     NE  611   3.197   4.086   2.061
   38ARG     HE  612   3.117   4.028   2.076
   38ARG     CZ  613   3.191   4.189   1.971
   38ARG    NH1  614   3.299   4.270   1.953
   38ARG   HH11  615   3.383   4.254   2.005
   38ARG   HH12  616   3.295   4.345   1.887
   38ARG    NH2  617   3.076   4.210   1.900
   38ARG   HH21  618   2.997   4.151   1.914
   38ARG   HH22  619   3.072   4.286   1.834
   38ARG      C  620   3.567   4.096   2.534
   38ARG      O  621   3.687   4.076   2.548
   39THR      N  622   3.482   4.103   2.639
   39THR      H  623   3.385   4.117   2.621
   39THR     CA  624   3.524   4.092   2.777
   39THR     HA  625   3.597   4.161   2.781
   39THR     CB  626   3.412   4.121   2.872
   39THR     HB  627   3.335   4.060   2.854
   39THR    OG1  628   3.361   4.251   2.851
   39THR    HG1  629   3.287   4.269   2.915
   39THR    CG2  630   3.465   4.107   3.016
   39THR   HG21  631   3.391   4.126   3.081
   39THR   HG22  632   3.499   4.014   3.030
   39THR   HG23  633   3.540   4.172   3.030
   39THR      C  634   3.576   3.955   2.812
   39THR      O  635   3.679   3.943   2.879
   40PHE      N  636   3.509   3.849   2.766
   40PHE      H  637   3.433   3.863   2.701
   40PHE     CA  638   3.542   3.714   2.807
   40PHE     HA  639   3.536   3.725   2.906
   40PHE     CB  640   3.445   3.605   2.759
   40PHE    HB1  641   3.426   3.615   2.661
   40PHE    HB2  642   3.484   3.514   2.776
   40PHE     CG  643   3.317   3.618   2.834
   40PHE    CD1  644   3.318   3.625   2.971
   40PHE    HD1  645   3.406   3.623   3.020
   40PHE    CD2  646   3.196   3.616   2.769
   40PHE    HD2  647   3.193   3.608   2.670
   40PHE    CE1  648   3.201   3.636   3.043
   40PHE    HE1  649   3.204   3.643   3.142
   40PHE    CE2  650   3.078   3.627   2.840
   40PHE    HE2  651   2.991   3.626   2.792
   40PHE     CZ  652   3.081   3.637   2.977
   40PHE     HZ  653   2.995   3.646   3.028
   40PHE      C  654   3.679   3.675   2.761
   40PHE      O  655   3.743   3.591   2.825
   41ALA      N  656   3.726   3.730   2.649
   41ALA      H  657   3.671   3.798   2.601
   41ALA     CA  658   3.855   3.695   2.597
   41ALA     HA  659   3.847   3.597   2.575
   41ALA     CB  660   3.893   3.776   2.472
   41ALA    HB1  661   3.984   3.747   2.440
   41ALA    HB2  662   3.826   3.760   2.400
   41ALA    HB3  663   3.896   3.873   2.495
   41ALA      C  664   3.959   3.723   2.703
   41ALA      O  665   4.063   3.658   2.707
   42LYS      N  666   3.932   3.824   2.787
   42LYS      H  667   3.843   3.868   2.775
   42LYS     CA  668   4.014   3.876   2.893
   42LYS     HA  669   4.099   3.892   2.843
   42LYS     CB  670   3.952   4.002   2.957
   42LYS    HB1  671   3.864   3.976   2.997
   42LYS    HB2  672   4.013   4.035   3.028
   42LYS     CG  673   3.927   4.116   2.858
   42LYS    HG1  674   4.015   4.159   2.837
   42LYS    HG2  675   3.888   4.077   2.774
   42LYS     CD  676   3.831   4.222   2.911
   42LYS    HD1  677   3.744   4.178   2.932
   42LYS    HD2  678   3.870   4.260   2.995
   42LYS     CE  679   3.805   4.338   2.814
   42LYS    HE1  680   3.888   4.391   2.802
   42LYS    HE2  681   3.775   4.302   2.725
   42LYS     NZ  682   3.699   4.426   2.867
   42LYS    HZ1  683   3.682   4.501   2.803
   42LYS    HZ2  684   3.614   4.373   2.879
   42LYS    HZ3  685   3.728   4.463   2.956
   42LYS      C  686   4.037   3.780   3.008
   42LYS      O  687   4.133   3.799   3.082
   43ILE      N  688   3.948   3.681   3.030
   43ILE      H  689   3.874   3.669   2.963
   43ILE     CA  690   3.951   3.592   3.144
   43ILE     HA  691   3.912   3.649   3.216
   43ILE     CB  692   3.872   3.466   3.122
   43ILE     HB  693   3.910   3.417   3.043
   43ILE    CG1  694   3.726   3.494   3.085
   43ILE   HG11  695   3.725   3.556   3.007
   43ILE   HG12  696   3.682   3.408   3.060
   43ILE    CG2  697   3.886   3.380   3.249
   43ILE   HG21  698   3.835   3.295   3.238
   43ILE   HG22  699   3.983   3.359   3.264
   43ILE   HG23  700   3.851   3.431   3.328
   43ILE     CD  701   3.644   3.557   3.197
   43ILE    HD1  702   3.550   3.572   3.165
   43ILE    HD2  703   3.642   3.495   3.276
   43ILE    HD3  704   3.684   3.644   3.223
   43ILE      C  705   4.091   3.545   3.172
   43ILE      O  706   4.162   3.499   3.083
   44ASN      N  707   4.133   3.553   3.301
   44ASN      H  708   4.071   3.591   3.370
   44ASN     CA  709   4.265   3.509   3.341
   44ASN     HA  710   4.305   3.476   3.256
   44ASN     CB  711   4.354   3.621   3.398
   44ASN    HB1  712   4.442   3.583   3.425
   44ASN    HB2  713   4.368   3.692   3.329
   44ASN     CG  714   4.289   3.685   3.521
   44ASN    OD1  715   4.239   3.617   3.610
   44ASN    ND2  716   4.290   3.821   3.525
   44ASN   HD21  717   4.332   3.873   3.451
   44ASN   HD22  718   4.249   3.869   3.603
   44ASN      C  719   4.250   3.399   3.443
   44ASN      O  720   4.141   3.375   3.494
   45PRO      N  721   4.358   3.331   3.473
   45PRO     CA  722   4.352   3.219   3.564
   45PRO     HA  723   4.278   3.159   3.535
   45PRO     CB  724   4.490   3.153   3.556
   45PRO    HB1  725   4.552   3.193   3.624
   45PRO    HB2  726   4.482   3.055   3.571
   45PRO     CG  727   4.536   3.184   3.413
   45PRO    HG1  728   4.636   3.194   3.409
   45PRO    HG2  729   4.508   3.112   3.350
   45PRO     CD  730   4.467   3.318   3.378
   45PRO    HD1  731   4.530   3.395   3.388
   45PRO    HD2  732   4.431   3.316   3.285
   45PRO      C  733   4.309   3.257   3.702
   45PRO      O  734   4.249   3.173   3.770
   46GLY      N  735   4.338   3.380   3.746
   46GLY      H  736   4.386   3.444   3.685
   46GLY     CA  737   4.304   3.424   3.878
   46GLY    HA1  738   4.344   3.361   3.945
   46GLY    HA2  739   4.341   3.515   3.893
   46GLY      C  740   4.155   3.425   3.892
   46GLY      O  741   4.102   3.407   4.001
   47GLU      N  742   4.084   3.457   3.782
   47GLU      H  743   4.133   3.478   3.697
   47GLU     CA  744   3.941   3.463   3.782
   47GLU     HA  745   3.919   3.512   3.867
   47GLU     CB  746   3.888   3.538   3.659
   47GLU    HB1  747   3.927   3.497   3.576
   47GLU    HB2  748   3.788   3.531   3.656
   47GLU     CG  749   3.928   3.686   3.665
   47GLU    HG1  750   3.876   3.732   3.737
   47GLU    HG2  751   4.026   3.693   3.686
   47GLU     CD  752   3.900   3.753   3.532
   47GLU    OE1  753   3.844   3.687   3.441
   47GLU    OE2  754   3.935   3.873   3.519
   47GLU      C  755   3.880   3.326   3.789
   47GLU      O  756   3.778   3.307   3.855
   48VAL      N  757   3.941   3.226   3.721
   48VAL      H  758   4.027   3.245   3.674
   48VAL     CA  759   3.886   3.093   3.714
   48VAL     HA  760   3.794   3.109   3.679
   48VAL     CB  761   3.965   3.003   3.624
   48VAL     HB  762   4.061   2.998   3.653
   48VAL    CG1  763   3.908   2.860   3.632
   48VAL   HG11  764   3.960   2.800   3.572
   48VAL   HG12  765   3.914   2.828   3.727
   48VAL   HG13  766   3.812   2.861   3.603
   48VAL    CG2  767   3.963   3.062   3.482
   48VAL   HG21  768   4.016   3.003   3.420
   48VAL   HG22  769   3.869   3.068   3.450
   48VAL   HG23  770   4.004   3.153   3.483
   48VAL      C  771   3.884   3.026   3.848
   48VAL      O  772   3.785   2.963   3.885
   49ILE      N  773   3.991   3.041   3.927
   49ILE      H  774   4.064   3.105   3.903
   49ILE     CA  775   3.999   2.963   4.047
   49ILE     HA  776   3.983   2.871   4.011
   49ILE     CB  777   4.136   2.958   4.112
   49ILE     HB  778   4.204   2.938   4.041
   49ILE    CG1  779   4.139   2.844   4.214
   49ILE   HG11  780   4.225   2.850   4.265
   49ILE   HG12  781   4.062   2.855   4.277
   49ILE    CG2  782   4.178   3.094   4.169
   49ILE   HG21  783   4.269   3.085   4.211
   49ILE   HG22  784   4.181   3.162   4.096
   49ILE   HG23  785   4.112   3.123   4.238
   49ILE     CD  786   4.130   2.705   4.151
   49ILE    HD1  787   4.133   2.636   4.223
   49ILE    HD2  788   4.044   2.697   4.100
   49ILE    HD3  789   4.207   2.691   4.089
   49ILE      C  790   3.888   2.995   4.142
   49ILE      O  791   3.836   2.902   4.205
   50PRO      N  792   3.843   3.117   4.162
   50PRO     CA  793   3.737   3.140   4.256
   50PRO     HA  794   3.760   3.095   4.342
   50PRO     CB  795   3.725   3.291   4.269
   50PRO    HB1  796   3.655   3.327   4.207
   50PRO    HB2  797   3.701   3.316   4.363
   50PRO     CG  798   3.865   3.343   4.232
   50PRO    HG1  799   3.859   3.433   4.189
   50PRO    HG2  800   3.924   3.349   4.313
   50PRO     CD  801   3.918   3.238   4.133
   50PRO    HD1  802   3.901   3.266   4.038
   50PRO    HD2  803   4.016   3.221   4.146
   50PRO      C  804   3.609   3.075   4.212
   50PRO      O  805   3.532   3.034   4.298
   51LEU      N  806   3.583   3.066   4.080
   51LEU      H  807   3.649   3.096   4.011
   51LEU     CA  808   3.456   3.010   4.042
   51LEU     HA  809   3.395   3.067   4.097
   51LEU     CB  810   3.420   3.023   3.893
   51LEU    HB1  811   3.497   2.992   3.839
   51LEU    HB2  812   3.340   2.965   3.875
   51LEU     CG  813   3.385   3.168   3.852
   51LEU     HG  814   3.333   3.210   3.926
   51LEU    CD1  815   3.510   3.254   3.835
   51LEU   HD11  816   3.482   3.347   3.808
   51LEU   HD12  817   3.559   3.258   3.921
   51LEU   HD13  818   3.568   3.215   3.764
   51LEU    CD2  819   3.292   3.170   3.730
   51LEU   HD21  820   3.272   3.265   3.705
   51LEU   HD22  821   3.337   3.125   3.653
   51LEU   HD23  822   3.207   3.122   3.751
   51LEU      C  823   3.448   2.865   4.078
   51LEU      O  824   3.343   2.817   4.120
   52ILE      N  825   3.557   2.790   4.055
   52ILE      H  826   3.639   2.831   4.014
   52ILE     CA  827   3.557   2.651   4.089
   52ILE     HA  828   3.467   2.623   4.056
   52ILE     CB  829   3.664   2.572   4.017
   52ILE     HB  830   3.662   2.477   4.047
   52ILE    CG1  831   3.805   2.623   4.052
   52ILE   HG11  832   3.816   2.715   4.015
   52ILE   HG12  833   3.814   2.626   4.152
   52ILE    CG2  834   3.631   2.578   3.867
   52ILE   HG21  835   3.700   2.527   3.816
   52ILE   HG22  836   3.541   2.537   3.851
   52ILE   HG23  837   3.631   2.673   3.836
   52ILE     CD  838   3.916   2.533   3.997
   52ILE    HD1  839   4.005   2.571   4.022
   52ILE    HD2  840   3.906   2.441   4.034
   52ILE    HD3  841   3.909   2.530   3.897
   52ILE      C  842   3.568   2.627   4.237
   52ILE      O  843   3.507   2.534   4.289
   53THR      N  844   3.655   2.703   4.306
   53THR      H  845   3.702   2.776   4.257
   53THR     CA  846   3.685   2.687   4.446
   53THR     HA  847   3.687   2.587   4.450
   53THR     CB  848   3.815   2.752   4.482
   53THR     HB  849   3.812   2.850   4.461
   53THR    OG1  850   3.920   2.700   4.402
   53THR    HG1  851   4.006   2.744   4.426
   53THR    CG2  852   3.845   2.726   4.631
   53THR   HG21  853   3.932   2.769   4.656
   53THR   HG22  854   3.772   2.764   4.687
   53THR   HG23  855   3.852   2.627   4.646
   53THR      C  856   3.583   2.738   4.545
   53THR      O  857   3.548   2.667   4.640
   54ASN      N  858   3.530   2.861   4.527
   54ASN      H  859   3.544   2.908   4.441
   54ASN     CA  860   3.454   2.924   4.633
   54ASN     HA  861   3.492   2.882   4.715
   54ASN     CB  862   3.470   3.077   4.631
   54ASN    HB1  863   3.567   3.101   4.629
   54ASN    HB2  864   3.425   3.115   4.550
   54ASN     CG  865   3.407   3.138   4.756
   54ASN    OD1  866   3.335   3.072   4.830
   54ASN    ND2  867   3.434   3.269   4.778
   54ASN   HD21  868   3.492   3.320   4.715
   54ASN   HD22  869   3.395   3.315   4.858
   54ASN      C  870   3.309   2.894   4.622
   54ASN      O  871   3.241   2.931   4.526
   55HIS      N  872   3.256   2.827   4.727
   55HIS      H  873   3.317   2.805   4.803
   55HIS     CA  874   3.119   2.786   4.735
   55HIS     HA  875   3.105   2.731   4.653
   55HIS     CB  876   3.090   2.707   4.864
   55HIS    HB1  877   3.110   2.765   4.943
   55HIS    HB2  878   2.993   2.682   4.865
   55HIS     CG  879   3.171   2.582   4.876
   55HIS    ND1  880   3.302   2.579   4.918
   55HIS    CD2  881   3.138   2.453   4.850
   55HIS    HD2  882   3.048   2.422   4.818
   55HIS    CE1  883   3.342   2.450   4.915
   55HIS    HE1  884   3.433   2.419   4.941
   55HIS    NE2  885   3.245   2.369   4.875
   55HIS    HE2  886   3.249   2.270   4.864
   55HIS      C  887   3.034   2.908   4.738
   55HIS      O  888   2.928   2.912   4.675
   56ASN      N  889   3.076   3.012   4.814
   56ASN      H  890   3.164   3.008   4.862
   56ASN     CA  891   2.991   3.127   4.823
   56ASN     HA  892   2.905   3.094   4.784
   56ASN     CB  893   2.974   3.177   4.967
   56ASN    HB1  894   3.064   3.195   5.008
   56ASN    HB2  895   2.920   3.261   4.969
   56ASN     CG  896   2.903   3.068   5.046
   56ASN    OD1  897   2.947   3.028   5.154
   56ASN    ND2  898   2.789   3.018   4.991
   56ASN   HD21  899   2.757   3.053   4.903
   56ASN   HD22  900   2.738   2.946   5.038
   56ASN      C  901   3.051   3.241   4.745
   56ASN      O  902   3.072   3.349   4.799
   57ILE      N  903   3.072   3.223   4.614
   57ILE      H  904   3.050   3.136   4.570
   57ILE     CA  905   3.128   3.331   4.538
   57ILE     HA  906   3.185   3.383   4.602
   57ILE     CB  907   3.216   3.284   4.425
   57ILE     HB  908   3.292   3.231   4.462
   57ILE    CG1  909   3.282   3.403   4.353
   57ILE   HG11  910   3.212   3.451   4.300
   57ILE   HG12  911   3.319   3.465   4.422
   57ILE    CG2  912   3.136   3.191   4.332
   57ILE   HG21  913   3.195   3.160   4.257
   57ILE   HG22  914   3.104   3.112   4.385
   57ILE   HG23  915   3.058   3.240   4.295
   57ILE     CD  916   3.394   3.362   4.258
   57ILE    HD1  917   3.433   3.443   4.215
   57ILE    HD2  918   3.466   3.315   4.310
   57ILE    HD3  919   3.358   3.301   4.188
   57ILE      C  920   3.014   3.411   4.482
   57ILE      O  921   2.935   3.361   4.402
   58LEU      N  922   2.993   3.533   4.539
   58LEU      H  923   3.051   3.559   4.616
   58LEU     CA  924   2.892   3.626   4.496
   58LEU     HA  925   2.827   3.558   4.463
   58LEU     CB  926   2.840   3.717   4.608
   58LEU    HB1  927   2.919   3.753   4.658
   58LEU    HB2  928   2.789   3.792   4.567
   58LEU     CG  929   2.748   3.644   4.708
   58LEU     HG  930   2.676   3.599   4.656
   58LEU    CD1  931   2.823   3.533   4.782
   58LEU   HD11  932   2.761   3.487   4.846
   58LEU   HD12  933   2.858   3.466   4.716
   58LEU   HD13  934   2.900   3.572   4.833
   58LEU    CD2  935   2.678   3.743   4.802
   58LEU   HD21  936   2.620   3.693   4.865
   58LEU   HD22  937   2.747   3.794   4.854
   58LEU   HD23  938   2.623   3.807   4.748
   58LEU      C  939   2.928   3.718   4.382
   58LEU      O  940   2.852   3.729   4.285
   59LYS      N  941   3.043   3.789   4.391
   59LYS      H  942   3.109   3.770   4.464
   59LYS     CA  943   3.070   3.891   4.293
   59LYS     HA  944   2.997   3.882   4.225
   59LYS     CB  945   3.072   4.031   4.356
   59LYS    HB1  946   2.983   4.047   4.400
   59LYS    HB2  947   3.144   4.033   4.425
   59LYS     CG  948   3.096   4.147   4.259
   59LYS    HG1  949   3.191   4.143   4.228
   59LYS    HG2  950   3.035   4.137   4.181
   59LYS     CD  951   3.072   4.285   4.323
   59LYS    HD1  952   2.976   4.290   4.350
   59LYS    HD2  953   3.130   4.293   4.404
   59LYS     CE  954   3.102   4.403   4.230
   59LYS    HE1  955   3.198   4.401   4.203
   59LYS    HE2  956   3.044   4.398   4.149
   59LYS     NZ  957   3.075   4.530   4.300
   59LYS    HZ1  958   3.095   4.607   4.239
   59LYS    HZ2  959   2.979   4.534   4.328
   59LYS    HZ3  960   3.133   4.537   4.381
   59LYS      C  961   3.205   3.866   4.234
   59LYS      O  962   3.303   3.932   4.269
   60PRO      N  963   3.211   3.776   4.141
   60PRO     CA  964   3.336   3.742   4.079
   60PRO     HA  965   3.408   3.750   4.149
   60PRO     CB  966   3.320   3.599   4.026
   60PRO    HB1  967   3.359   3.591   3.934
   60PRO    HB2  968   3.365   3.533   4.086
   60PRO     CG  969   3.168   3.576   4.023
   60PRO    HG1  970   3.129   3.603   3.935
   60PRO    HG2  971   3.147   3.480   4.041
   60PRO     CD  972   3.116   3.665   4.137
   60PRO    HD1  973   3.025   3.700   4.117
   60PRO    HD2  974   3.116   3.618   4.225
   60PRO      C  975   3.376   3.838   3.973
   60PRO      O  976   3.288   3.902   3.914
   61LEU      N  977   3.507   3.849   3.947
   61LEU      H  978   3.573   3.800   4.005
   61LEU     CA  979   3.556   3.929   3.839
   61LEU     HA  980   3.489   4.003   3.830
   61LEU     CB  981   3.697   3.988   3.862
   61LEU    HB1  982   3.756   3.915   3.894
   61LEU    HB2  983   3.730   4.023   3.774
   61LEU     CG  984   3.702   4.103   3.964
   61LEU     HG  985   3.798   4.127   3.979
   61LEU    CD1  986   3.634   4.229   3.908
   61LEU   HD11  987   3.639   4.302   3.976
   61LEU   HD12  988   3.680   4.258   3.825
   61LEU   HD13  989   3.538   4.209   3.888
   61LEU    CD2  990   3.647   4.060   4.100
   61LEU   HD21  991   3.653   4.137   4.164
   61LEU   HD22  992   3.552   4.031   4.090
   61LEU   HD23  993   3.702   3.984   4.136
   61LEU      C  994   3.568   3.837   3.723
   61LEU      O  995   3.619   3.726   3.736
   62ILE      N  996   3.513   3.878   3.608
   62ILE      H  997   3.465   3.966   3.605
   62ILE     CA  998   3.524   3.800   3.489
   62ILE     HA  999   3.588   3.725   3.507
   62ILE     CB 1000   3.391   3.741   3.449
   62ILE     HB 1001   3.322   3.813   3.445
   62ILE    CG1 1002   3.346   3.641   3.557
   62ILE   HG11 1003   3.405   3.560   3.553
   62ILE   HG12 1004   3.355   3.684   3.647
   62ILE    CG2 1005   3.401   3.682   3.308
   62ILE   HG21 1006   3.313   3.643   3.282
   62ILE   HG22 1007   3.426   3.753   3.244
   62ILE   HG23 1008   3.471   3.610   3.307
   62ILE     CD 1009   3.201   3.595   3.542
   62ILE    HD1 1010   3.178   3.531   3.615
   62ILE    HD2 1011   3.140   3.674   3.547
   62ILE    HD3 1012   3.190   3.551   3.453
   62ILE      C 1013   3.569   3.893   3.381
   62ILE      O 1014   3.496   3.984   3.342
   63GLY      N 1015   3.691   3.874   3.329
   63GLY      H 1016   3.749   3.798   3.361
   63GLY     CA 1017   3.737   3.962   3.226
   63GLY    HA1 1018   3.823   3.928   3.189
   63GLY    HA2 1019   3.669   3.966   3.153
   63GLY      C 1020   3.756   4.097   3.288
   63GLY      O 1021   3.739   4.200   3.223
   64GLN      N 1022   3.793   4.098   3.418
   64GLN      H 1023   3.802   4.010   3.465
   64GLN     CA 1024   3.820   4.217   3.494
   64GLN     HA 1025   3.845   4.178   3.582
   64GLN     CB 1026   3.934   4.301   3.434
   64GLN    HB1 1027   3.913   4.320   3.338
   64GLN    HB2 1028   3.941   4.387   3.485
   64GLN     CG 1029   4.071   4.232   3.440
   64GLN    HG1 1030   4.143   4.300   3.434
   64GLN    HG2 1031   4.079   4.182   3.526
   64GLN     CD 1032   4.082   4.134   3.323
   64GLN    OE1 1033   4.076   4.174   3.207
   64GLN    NE2 1034   4.099   4.003   3.355
   64GLN   HE21 1035   4.104   3.975   3.451
   64GLN   HE22 1036   4.107   3.935   3.282
   64GLN      C 1037   3.699   4.305   3.510
   64GLN      O 1038   3.713   4.425   3.531
   65LYS      N 1039   3.577   4.247   3.504
   65LYS      H 1040   3.570   4.150   3.481
   65LYS     CA 1041   3.457   4.323   3.531
   65LYS     HA 1042   3.490   4.410   3.567
   65LYS     CB 1043   3.370   4.350   3.407
   65LYS    HB1 1044   3.356   4.263   3.359
   65LYS    HB2 1045   3.282   4.385   3.438
   65LYS     CG 1046   3.432   4.450   3.310
   65LYS    HG1 1047   3.433   4.540   3.354
   65LYS    HG2 1048   3.525   4.421   3.290
   65LYS     CD 1049   3.355   4.462   3.179
   65LYS    HD1 1050   3.357   4.373   3.133
   65LYS    HD2 1051   3.260   4.487   3.199
   65LYS     CE 1052   3.412   4.567   3.083
   65LYS    HE1 1053   3.410   4.657   3.126
   65LYS    HE2 1054   3.507   4.543   3.060
   65LYS     NZ 1055   3.333   4.571   2.959
   65LYS    HZ1 1056   3.371   4.640   2.897
   65LYS    HZ2 1057   3.335   4.481   2.914
   65LYS    HZ3 1058   3.238   4.595   2.981
   65LYS      C 1059   3.376   4.241   3.626
   65LYS      O 1060   3.384   4.118   3.625
   66PHE      N 1061   3.296   4.307   3.713
   66PHE      H 1062   3.287   4.406   3.707
   66PHE     CA 1063   3.224   4.235   3.814
   66PHE     HA 1064   3.289   4.162   3.838
   66PHE     CB 1065   3.187   4.321   3.935
   66PHE    HB1 1066   3.136   4.403   3.906
   66PHE    HB2 1067   3.131   4.269   4.000
   66PHE     CG 1068   3.313   4.363   4.002
   66PHE    CD1 1069   3.372   4.282   4.097
   66PHE    HD1 1070   3.331   4.195   4.121
   66PHE    CD2 1071   3.372   4.483   3.970
   66PHE    HD2 1072   3.330   4.542   3.902
   66PHE    CE1 1073   3.489   4.322   4.158
   66PHE    HE1 1074   3.532   4.262   4.227
   66PHE    CE2 1075   3.489   4.522   4.031
   66PHE    HE2 1076   3.531   4.610   4.007
   66PHE     CZ 1077   3.547   4.442   4.126
   66PHE     HZ 1078   3.632   4.470   4.171
   66PHE      C 1079   3.096   4.179   3.759
   66PHE      O 1080   3.032   4.240   3.674
   67CYS      N 1081   3.058   4.060   3.808
   67CYS      H 1082   3.120   4.013   3.872
   67CYS     CA 1083   2.935   3.995   3.774
   67CYS     HA 1084   2.882   4.064   3.724
   67CYS     CB 1085   2.952   3.870   3.687
   67CYS    HB1 1086   3.015   3.811   3.738
   67CYS    HB2 1087   2.861   3.828   3.684
   67CYS     SG 1088   3.014   3.910   3.521
   67CYS     HG 1089   3.024   3.825   3.468
   67CYS      C 1090   2.873   3.953   3.905
   67CYS      O 1091   2.942   3.948   4.007
   68ILE      N 1092   2.741   3.922   3.906
   68ILE      H 1093   2.689   3.928   3.820
   68ILE     CA 1094   2.675   3.883   4.027
   68ILE     HA 1095   2.746   3.886   4.097
   68ILE     CB 1096   2.564   3.977   4.067
   68ILE     HB 1097   2.499   3.986   3.991
   68ILE    CG1 1098   2.619   4.118   4.095
   68ILE   HG11 1099   2.668   4.149   4.013
   68ILE   HG12 1100   2.543   4.179   4.113
   68ILE    CG2 1101   2.491   3.916   4.188
   68ILE   HG21 1102   2.416   3.977   4.216
   68ILE   HG22 1103   2.454   3.827   4.163
   68ILE   HG23 1104   2.555   3.905   4.263
   68ILE     CD 1105   2.716   4.123   4.213
   68ILE    HD1 1106   2.748   4.217   4.225
   68ILE    HD2 1107   2.669   4.093   4.296
   68ILE    HD3 1108   2.794   4.064   4.196
   68ILE      C 1109   2.615   3.747   4.007
   68ILE      O 1110   2.549   3.721   3.906
   69VAL      N 1111   2.635   3.655   4.104
   69VAL      H 1112   2.684   3.682   4.188
   69VAL     CA 1113   2.588   3.520   4.090
   69VAL     HA 1114   2.581   3.508   3.990
   69VAL     CB 1115   2.683   3.419   4.149
   69VAL     HB 1116   2.697   3.436   4.246
   69VAL    CG1 1117   2.621   3.279   4.136
   69VAL   HG11 1118   2.683   3.211   4.175
   69VAL   HG12 1119   2.534   3.277   4.185
   69VAL   HG13 1120   2.605   3.258   4.039
   69VAL    CG2 1121   2.820   3.433   4.080
   69VAL   HG21 1122   2.884   3.366   4.119
   69VAL   HG22 1123   2.810   3.417   3.982
   69VAL   HG23 1124   2.855   3.525   4.095
   69VAL      C 1125   2.457   3.502   4.161
   69VAL      O 1126   2.449   3.523   4.281
   70TYR      N 1127   2.349   3.474   4.085
   70TYR      H 1128   2.357   3.478   3.985
   70TYR     CA 1129   2.221   3.439   4.142
   70TYR     HA 1130   2.232   3.487   4.229
   70TYR     CB 1131   2.098   3.497   4.067
   70TYR    HB1 1132   2.015   3.457   4.105
   70TYR    HB2 1133   2.096   3.596   4.079
   70TYR     CG 1134   2.098   3.469   3.921
   70TYR    CD1 1135   2.179   3.541   3.836
   70TYR    HD1 1136   2.240   3.611   3.873
   70TYR    CD2 1137   2.013   3.375   3.868
   70TYR    HD2 1138   1.952   3.324   3.928
   70TYR    CE1 1139   2.178   3.517   3.701
   70TYR    HE1 1140   2.237   3.570   3.640
   70TYR    CE2 1141   2.010   3.352   3.733
   70TYR    HE2 1142   1.948   3.283   3.695
   70TYR     CZ 1143   2.093   3.422   3.649
   70TYR     OH 1144   2.091   3.397   3.510
   70TYR     HH 1145   2.024   3.325   3.490
   70TYR      C 1146   2.203   3.293   4.175
   70TYR      O 1147   2.140   3.260   4.275
   71THR      N 1148   2.253   3.200   4.089
   71THR      H 1149   2.302   3.230   4.008
   71THR     CA 1150   2.236   3.059   4.115
   71THR     HA 1151   2.203   3.054   4.209
   71THR     CB 1152   2.137   2.993   4.024
   71THR     HB 1153   2.131   2.895   4.043
   71THR    OG1 1154   2.181   3.001   3.889
   71THR    HG1 1155   2.114   2.957   3.830
   71THR    CG2 1156   2.001   3.064   4.040
   71THR   HG21 1157   1.934   3.021   3.979
   71THR   HG22 1158   1.970   3.056   4.135
   71THR   HG23 1159   2.010   3.160   4.015
   71THR      C 1160   2.368   2.991   4.092
   71THR      O 1161   2.443   3.031   4.003
   72ASN      N 1162   2.401   2.888   4.172
   72ASN      H 1163   2.339   2.856   4.244
   72ASN     CA 1164   2.529   2.825   4.151
   72ASN     HA 1165   2.548   2.846   4.055
   72ASN     CB 1166   2.636   2.880   4.247
   72ASN    HB1 1167   2.641   2.980   4.238
   72ASN    HB2 1168   2.613   2.856   4.341
   72ASN     CG 1169   2.771   2.820   4.211
   72ASN    OD1 1170   2.783   2.735   4.124
   72ASN    ND2 1171   2.878   2.867   4.283
   72ASN   HD21 1172   2.864   2.936   4.354
   72ASN   HD22 1173   2.969   2.831   4.264
   72ASN      C 1174   2.520   2.678   4.174
   72ASN      O 1175   2.507   2.633   4.288
   73SER      N 1176   2.527   2.598   4.066
   73SER      H 1177   2.527   2.639   3.975
   73SER     CA 1178   2.536   2.455   4.078
   73SER     HA 1179   2.556   2.437   4.175
   73SER     CB 1180   2.407   2.382   4.036
   73SER    HB1 1181   2.380   2.410   3.944
   73SER    HB2 1182   2.420   2.283   4.038
   73SER     OG 1183   2.300   2.414   4.123
   73SER     HG 1184   2.218   2.365   4.094
   73SER      C 1185   2.642   2.414   3.981
   73SER      O 1186   2.632   2.310   3.916
   74LEU      N 1187   2.750   2.493   3.974
   74LEU      H 1188   2.759   2.570   4.037
   74LEU     CA 1189   2.854   2.472   3.877
   74LEU     HA 1190   2.806   2.465   3.790
   74LEU     CB 1191   2.956   2.589   3.875
   74LEU    HB1 1192   2.904   2.674   3.871
   74LEU    HB2 1193   3.007   2.585   3.962
   74LEU     CG 1194   3.058   2.590   3.760
   74LEU     HG 1195   3.007   2.587   3.675
   74LEU    CD1 1196   3.142   2.718   3.765
   74LEU   HD11 1197   3.208   2.718   3.690
   74LEU   HD12 1198   3.082   2.798   3.756
   74LEU   HD13 1199   3.191   2.723   3.852
   74LEU    CD2 1200   3.149   2.466   3.759
   74LEU   HD21 1201   3.213   2.473   3.683
   74LEU   HD22 1202   3.200   2.461   3.845
   74LEU   HD23 1203   3.093   2.384   3.749
   74LEU      C 1204   2.926   2.343   3.904
   74LEU      O 1205   2.956   2.267   3.813
   75MET      N 1206   2.956   2.316   4.033
   75MET      H 1207   2.924   2.381   4.102
   75MET     CA 1208   3.030   2.201   4.076
   75MET     HA 1209   3.105   2.201   4.009
   75MET     CB 1210   3.085   2.216   4.219
   75MET    HB1 1211   3.008   2.231   4.282
   75MET    HB2 1212   3.132   2.132   4.245
   75MET     CG 1213   3.182   2.333   4.229
   75MET    HG1 1214   3.123   2.414   4.227
   75MET    HG2 1215   3.223   2.324   4.320
   75MET     SD 1216   3.308   2.336   4.098
   75MET     CE 1217   3.386   2.178   4.141
   75MET    HE1 1218   3.462   2.159   4.078
   75MET    HE2 1219   3.421   2.183   4.235
   75MET    HE3 1220   3.319   2.104   4.135
   75MET      C 1221   2.952   2.074   4.065
   75MET      O 1222   3.012   1.966   4.062
   76ASP      N 1223   2.817   2.082   4.069
   76ASP      H 1224   2.775   2.173   4.074
   76ASP     CA 1225   2.731   1.967   4.066
   76ASP     HA 1226   2.762   1.911   4.143
   76ASP     CB 1227   2.582   2.005   4.080
   76ASP    HB1 1228   2.571   2.067   4.157
   76ASP    HB2 1229   2.551   2.050   3.996
   76ASP     CG 1230   2.497   1.881   4.104
   76ASP    OD1 1231   2.523   1.777   4.039
   76ASP    OD2 1232   2.404   1.890   4.188
   76ASP      C 1233   2.749   1.894   3.935
   76ASP      O 1234   2.747   1.954   3.828
   77GLU      N 1235   2.767   1.760   3.943
   77GLU      H 1236   2.765   1.716   4.032
   77GLU     CA 1237   2.789   1.679   3.826
   77GLU     HA 1238   2.862   1.729   3.781
   77GLU     CB 1239   2.832   1.535   3.858
   77GLU    HB1 1240   2.772   1.498   3.929
   77GLU    HB2 1241   2.823   1.480   3.775
   77GLU     CG 1242   2.977   1.526   3.907
   77GLU    HG1 1243   2.988   1.581   3.989
   77GLU    HG2 1244   2.999   1.430   3.927
   77GLU     CD 1245   3.068   1.578   3.797
   77GLU    OE1 1246   3.062   1.701   3.769
   77GLU    OE2 1247   3.145   1.496   3.739
   77GLU      C 1248   2.666   1.672   3.740
   77GLU      O 1249   2.676   1.663   3.618
   78ASN      N 1250   2.546   1.669   3.801
   78ASN      H 1251   2.538   1.671   3.901
   78ASN     CA 1252   2.430   1.661   3.718
   78ASN     HA 1253   2.459   1.592   3.652
   78ASN     CB 1254   2.303   1.613   3.793
   78ASN    HB1 1255   2.225   1.614   3.730
   78ASN    HB2 1256   2.318   1.521   3.827
   78ASN     CG 1257   2.269   1.704   3.911
   78ASN    OD1 1258   2.228   1.819   3.895
   78ASN    ND2 1259   2.283   1.649   4.035
   78ASN   HD21 1260   2.314   1.555   4.045
   78ASN   HD22 1261   2.263   1.704   4.117
   78ASN      C 1262   2.402   1.790   3.645
   78ASN      O 1263   2.378   1.787   3.524
   79THR      N 1264   2.399   1.905   3.717
   79THR      H 1265   2.421   1.899   3.814
   79THR     CA 1266   2.365   2.034   3.662
   79THR     HA 1267   2.291   2.011   3.599
   79THR     CB 1268   2.322   2.129   3.770
   79THR     HB 1269   2.394   2.141   3.838
   79THR    OG1 1270   2.213   2.073   3.842
   79THR    HG1 1271   2.184   2.137   3.914
   79THR    CG2 1272   2.279   2.261   3.705
   79THR   HG21 1273   2.250   2.326   3.776
   79THR   HG22 1274   2.356   2.300   3.655
   79THR   HG23 1275   2.203   2.245   3.642
   79THR      C 1276   2.477   2.102   3.587
   79THR      O 1277   2.459   2.147   3.473
   80TYR      N 1278   2.595   2.112   3.650
   80TYR      H 1279   2.602   2.072   3.741
   80TYR     CA 1280   2.713   2.177   3.598
   80TYR     HA 1281   2.761   2.194   3.685
   80TYR     CB 1282   2.803   2.089   3.509
   80TYR    HB1 1283   2.873   2.146   3.466
   80TYR    HB2 1284   2.846   2.018   3.565
   80TYR     CG 1285   2.727   2.020   3.400
   80TYR    CD1 1286   2.697   2.083   3.281
   80TYR    HD1 1287   2.725   2.178   3.267
   80TYR    CD2 1288   2.690   1.888   3.416
   80TYR    HD2 1289   2.712   1.841   3.501
   80TYR    CE1 1290   2.629   2.016   3.182
   80TYR    HE1 1291   2.607   2.063   3.097
   80TYR    CE2 1292   2.622   1.821   3.318
   80TYR    HE2 1293   2.595   1.726   3.332
   80TYR     CZ 1294   2.592   1.885   3.200
   80TYR     OH 1295   2.523   1.816   3.098
   80TYR     HH 1296   2.504   1.723   3.127
   80TYR      C 1297   2.685   2.311   3.535
   80TYR      O 1298   2.730   2.338   3.424
   81ALA      N 1299   2.613   2.401   3.606
   81ALA      H 1300   2.578   2.377   3.697
   81ALA     CA 1301   2.587   2.532   3.552
   81ALA     HA 1302   2.668   2.548   3.496
   81ALA     CB 1303   2.459   2.538   3.467
   81ALA    HB1 1304   2.446   2.631   3.432
   81ALA    HB2 1305   2.466   2.475   3.390
   81ALA    HB3 1306   2.380   2.513   3.524
   81ALA      C 1307   2.572   2.633   3.662
   81ALA      O 1308   2.534   2.600   3.774
   82MET      N 1309   2.602   2.761   3.629
   82MET      H 1310   2.632   2.778   3.535
   82MET     CA 1311   2.593   2.873   3.719
   82MET     HA 1312   2.543   2.841   3.799
   82MET     CB 1313   2.733   2.924   3.758
   82MET    HB1 1314   2.784   2.848   3.799
   82MET    HB2 1315   2.779   2.955   3.675
   82MET     CG 1316   2.734   3.040   3.858
   82MET    HG1 1317   2.677   3.111   3.815
   82MET    HG2 1318   2.688   3.005   3.939
   82MET     SD 1319   2.902   3.100   3.895
   82MET     CE 1320   2.955   2.949   3.980
   82MET    HE1 1321   3.050   2.960   4.011
   82MET    HE2 1322   2.896   2.932   4.059
   82MET    HE3 1323   2.949   2.871   3.917
   82MET      C 1324   2.526   2.984   3.643
   82MET      O 1325   2.542   2.994   3.522
   83GLU      N 1326   2.446   3.069   3.711
   83GLU      H 1327   2.434   3.057   3.810
   83GLU     CA 1328   2.379   3.176   3.642
   83GLU     HA 1329   2.413   3.172   3.548
   83GLU     CB 1330   2.227   3.159   3.644
   83GLU    HB1 1331   2.196   3.147   3.738
   83GLU    HB2 1332   2.185   3.243   3.606
   83GLU     CG 1333   2.180   3.039   3.560
   83GLU    HG1 1334   2.199   3.056   3.463
   83GLU    HG2 1335   2.227   2.957   3.590
   83GLU     CD 1336   2.030   3.021   3.580
   83GLU    OE1 1337   1.988   2.989   3.694
   83GLU    OE2 1338   1.955   3.038   3.480
   83GLU      C 1339   2.417   3.306   3.707
   83GLU      O 1340   2.419   3.317   3.830
   84LEU      N 1341   2.450   3.408   3.625
   84LEU      H 1342   2.446   3.396   3.526
   84LEU     CA 1343   2.492   3.535   3.679
   84LEU     HA 1344   2.458   3.530   3.773
   84LEU     CB 1345   2.644   3.559   3.674
   84LEU    HB1 1346   2.671   3.563   3.577
   84LEU    HB2 1347   2.663   3.648   3.717
   84LEU     CG 1348   2.729   3.452   3.744
   84LEU     HG 1349   2.688   3.432   3.832
   84LEU    CD1 1350   2.728   3.320   3.665
   84LEU   HD11 1351   2.784   3.253   3.712
   84LEU   HD12 1352   2.634   3.287   3.657
   84LEU   HD13 1353   2.765   3.336   3.573
   84LEU    CD2 1354   2.871   3.504   3.773
   84LEU   HD21 1355   2.924   3.433   3.819
   84LEU   HD22 1356   2.916   3.530   3.688
   84LEU   HD23 1357   2.865   3.584   3.833
   84LEU      C 1358   2.433   3.646   3.597
   84LEU      O 1359   2.378   3.624   3.490
   85LEU      N 1360   2.443   3.770   3.651
   85LEU      H 1361   2.481   3.778   3.744
   85LEU     CA 1362   2.404   3.889   3.583
   85LEU     HA 1363   2.370   3.859   3.494
   85LEU     CB 1364   2.295   3.970   3.657
   85LEU    HB1 1365   2.330   3.993   3.748
   85LEU    HB2 1366   2.277   4.053   3.605
   85LEU     CG 1367   2.161   3.896   3.676
   85LEU     HG 1368   2.177   3.816   3.733
   85LEU    CD1 1369   2.059   3.984   3.750
   85LEU   HD11 1370   1.973   3.935   3.761
   85LEU   HD12 1371   2.095   4.009   3.840
   85LEU   HD13 1372   2.043   4.068   3.697
   85LEU    CD2 1373   2.106   3.842   3.543
   85LEU   HD21 1374   2.019   3.795   3.559
   85LEU   HD22 1375   2.091   3.918   3.480
   85LEU   HD23 1376   2.171   3.778   3.503
   85LEU      C 1377   2.525   3.977   3.582
   85LEU      O 1378   2.609   3.969   3.671
   86THR      N 1379   2.539   4.063   3.479
   86THR      H 1380   2.471   4.066   3.406
   86THR     CA 1381   2.652   4.152   3.476
   86THR     HA 1382   2.731   4.091   3.490
   86THR     CB 1383   2.670   4.223   3.345
   86THR     HB 1384   2.745   4.290   3.352
   86THR    OG1 1385   2.555   4.301   3.316
   86THR    HG1 1386   2.568   4.348   3.229
   86THR    CG2 1387   2.695   4.120   3.234
   86THR   HG21 1388   2.707   4.168   3.147
   86THR   HG22 1389   2.778   4.068   3.255
   86THR   HG23 1390   2.617   4.058   3.227
   86THR      C 1391   2.633   4.255   3.582
   86THR      O 1392   2.522   4.298   3.612
   87GLY      N 1393   2.745   4.293   3.645
   87GLY      H 1394   2.830   4.248   3.617
   87GLY     CA 1395   2.758   4.391   3.750
   87GLY    HA1 1396   2.689   4.371   3.819
   87GLY    HA2 1397   2.849   4.382   3.790
   87GLY      C 1398   2.740   4.530   3.698
   87GLY      O 1399   2.722   4.622   3.777
   88TYR      N 1400   2.757   4.550   3.566
   88TYR      H 1401   2.767   4.471   3.506
   88TYR     CA 1402   2.760   4.682   3.507
   88TYR     HA 1403   2.717   4.741   3.576
   88TYR     CB 1404   2.904   4.719   3.470
   88TYR    HB1 1405   2.907   4.803   3.416
   88TYR    HB2 1406   2.961   4.730   3.552
   88TYR     CG 1407   2.951   4.602   3.389
   88TYR    CD1 1408   3.007   4.492   3.451
   88TYR    HD1 1409   3.018   4.492   3.550
   88TYR    CD2 1410   2.937   4.599   3.252
   88TYR    HD2 1411   2.896   4.677   3.205
   88TYR    CE1 1412   3.049   4.383   3.379
   88TYR    HE1 1413   3.090   4.304   3.426
   88TYR    CE2 1414   2.978   4.490   3.179
   88TYR    HE2 1415   2.968   4.490   3.079
   88TYR     CZ 1416   3.034   4.381   3.242
   88TYR     OH 1417   3.077   4.269   3.168
   88TYR     HH 1418   3.059   4.285   3.071
   88TYR      C 1419   2.685   4.683   3.377
   88TYR      O 1420   2.630   4.582   3.334
   89ALA      N 1421   2.679   4.803   3.315
   89ALA      H 1422   2.708   4.886   3.362
   89ALA     CA 1423   2.631   4.811   3.180
   89ALA     HA 1424   2.654   4.902   3.147
   89ALA     CB 1425   2.696   4.704   3.089
   89ALA    HB1 1426   2.660   4.713   2.996
   89ALA    HB2 1427   2.795   4.717   3.088
   89ALA    HB3 1428   2.675   4.613   3.125
   89ALA      C 1429   2.485   4.792   3.182
   89ALA      O 1430   2.422   4.819   3.284
   90PRO      N 1431   2.431   4.756   3.068
   90PRO     CA 1432   2.297   4.706   3.070
   90PRO     HA 1433   2.235   4.763   3.124
   90PRO     CB 1434   2.250   4.703   2.925
   90PRO    HB1 1435   2.271   4.615   2.883
   90PRO    HB2 1436   2.152   4.721   2.919
   90PRO     CG 1437   2.331   4.816   2.860
   90PRO    HG1 1438   2.352   4.795   2.765
   90PRO    HG2 1439   2.281   4.903   2.865
   90PRO     CD 1440   2.461   4.824   2.943
   90PRO    HD1 1441   2.536   4.777   2.897
   90PRO    HD2 1442   2.487   4.919   2.961
   90PRO      C 1443   2.308   4.573   3.134
   90PRO      O 1444   2.398   4.497   3.099
   91VAL      N 1445   2.217   4.541   3.226
   91VAL      H 1446   2.141   4.602   3.248
   91VAL     CA 1447   2.233   4.415   3.291
   91VAL     HA 1448   2.325   4.414   3.330
   91VAL     CB 1449   2.135   4.394   3.403
   91VAL     HB 1450   2.040   4.401   3.370
   91VAL    CG1 1451   2.153   4.253   3.460
   91VAL   HG11 1452   2.088   4.238   3.535
   91VAL   HG12 1453   2.136   4.185   3.388
   91VAL   HG13 1454   2.246   4.242   3.494
   91VAL    CG2 1455   2.157   4.506   3.506
   91VAL   HG21 1456   2.092   4.495   3.582
   91VAL   HG22 1457   2.250   4.502   3.541
   91VAL   HG23 1458   2.141   4.595   3.463
   91VAL      C 1459   2.209   4.312   3.185
   91VAL      O 1460   2.119   4.326   3.104
   92SER      N 1461   2.294   4.206   3.183
   92SER      H 1462   2.366   4.199   3.252
   92SER     CA 1463   2.281   4.105   3.083
   92SER     HA 1464   2.191   4.120   3.043
   92SER     CB 1465   2.391   4.114   2.975
   92SER    HB1 1466   2.482   4.104   3.016
   92SER    HB2 1467   2.378   4.043   2.905
   92SER     OG 1468   2.385   4.240   2.911
   92SER     HG 1469   2.456   4.246   2.841
   92SER      C 1470   2.296   3.971   3.151
   92SER      O 1471   2.366   3.959   3.251
   93PRO      N 1472   2.227   3.872   3.101
   93PRO     CA 1473   2.235   3.740   3.159
   93PRO     HA 1474   2.245   3.751   3.258
   93PRO     CB 1475   2.105   3.668   3.121
   93PRO    HB1 1476   2.125   3.575   3.091
   93PRO    HB2 1477   2.042   3.666   3.199
   93PRO     CG 1478   2.047   3.752   3.006
   93PRO    HG1 1479   2.080   3.719   2.918
   93PRO    HG2 1480   1.947   3.751   3.008
   93PRO     CD 1481   2.100   3.894   3.034
   93PRO    HD1 1482   2.114   3.946   2.950
   93PRO    HD2 1483   2.039   3.945   3.095
   93PRO      C 1484   2.358   3.665   3.119
   93PRO      O 1485   2.399   3.673   3.003
   94ILE      N 1486   2.418   3.589   3.213
   94ILE      H 1487   2.379   3.586   3.305
   94ILE     CA 1488   2.535   3.511   3.184
   94ILE     HA 1489   2.544   3.515   3.085
   94ILE     CB 1490   2.660   3.565   3.249
   94ILE     HB 1491   2.646   3.573   3.348
   94ILE    CG1 1492   2.690   3.707   3.200
   94ILE   HG11 1493   2.720   3.702   3.104
   94ILE   HG12 1494   2.606   3.761   3.205
   94ILE    CG2 1495   2.774   3.466   3.223
   94ILE   HG21 1496   2.858   3.500   3.265
   94ILE   HG22 1497   2.751   3.377   3.262
   94ILE   HG23 1498   2.788   3.457   3.124
   94ILE     CD 1499   2.798   3.778   3.281
   94ILE    HD1 1500   2.813   3.870   3.244
   94ILE    HD2 1501   2.769   3.785   3.377
   94ILE    HD3 1502   2.883   3.726   3.276
   94ILE      C 1503   2.516   3.374   3.241
   94ILE      O 1504   2.452   3.358   3.345
   95VAL      N 1505   2.567   3.272   3.170
   95VAL      H 1506   2.609   3.290   3.081
   95VAL     CA 1507   2.563   3.138   3.221
   95VAL     HA 1508   2.533   3.146   3.316
   95VAL     CB 1509   2.466   3.049   3.148
   95VAL     HB 1510   2.488   3.047   3.050
   95VAL    CG1 1511   2.480   2.906   3.201
   95VAL   HG11 1512   2.416   2.846   3.153
   95VAL   HG12 1513   2.573   2.873   3.187
   95VAL   HG13 1514   2.459   2.905   3.299
   95VAL    CG2 1515   2.325   3.108   3.163
   95VAL   HG21 1516   2.259   3.050   3.114
   95VAL   HG22 1517   2.301   3.112   3.260
   95VAL   HG23 1518   2.323   3.200   3.124
   95VAL      C 1519   2.700   3.079   3.202
   95VAL      O 1520   2.764   3.102   3.100
   96ILE      N 1521   2.748   3.005   3.304
   96ILE      H 1522   2.694   2.996   3.388
   96ILE     CA 1523   2.874   2.937   3.294
   96ILE     HA 1524   2.913   2.962   3.205
   96ILE     CB 1525   2.972   2.977   3.401
   96ILE     HB 1526   2.931   2.962   3.491
   96ILE    CG1 1527   3.003   3.127   3.391
   96ILE   HG11 1528   3.061   3.142   3.310
   96ILE   HG12 1529   2.918   3.177   3.380
   96ILE    CG2 1530   3.096   2.887   3.388
   96ILE   HG21 1531   3.162   2.912   3.458
   96ILE   HG22 1532   3.069   2.792   3.399
   96ILE   HG23 1533   3.137   2.900   3.297
   96ILE     CD 1534   3.077   3.183   3.513
   96ILE    HD1 1535   3.094   3.280   3.500
   96ILE    HD2 1536   3.020   3.170   3.594
   96ILE    HD3 1537   3.164   3.135   3.524
   96ILE      C 1538   2.842   2.792   3.312
   96ILE      O 1539   2.771   2.754   3.405
   97ALA      N 1540   2.892   2.706   3.220
   97ALA      H 1541   2.948   2.741   3.145
   97ALA     CA 1542   2.866   2.565   3.227
   97ALA     HA 1543   2.811   2.553   3.310
   97ALA     CB 1544   2.790   2.509   3.105
   97ALA    HB1 1545   2.776   2.411   3.117
   97ALA    HB2 1546   2.702   2.555   3.097
   97ALA    HB3 1547   2.844   2.525   3.023
   97ALA      C 1548   2.999   2.497   3.232
   97ALA      O 1549   3.096   2.546   3.175
   98ARG      N 1550   3.006   2.381   3.301
   98ARG      H 1551   2.923   2.340   3.338
   98ARG     CA 1552   3.133   2.316   3.321
   98ARG     HA 1553   3.198   2.379   3.277
   98ARG     CB 1554   3.164   2.296   3.471
   98ARG    HB1 1555   3.164   2.385   3.515
   98ARG    HB2 1556   3.091   2.240   3.510
   98ARG     CG 1557   3.297   2.227   3.501
   98ARG    HG1 1558   3.293   2.134   3.466
   98ARG    HG2 1559   3.370   2.278   3.455
   98ARG     CD 1560   3.330   2.221   3.651
   98ARG    HD1 1561   3.413   2.167   3.666
   98ARG    HD2 1562   3.343   2.313   3.688
   98ARG     NE 1563   3.216   2.156   3.722
   98ARG     HE 1564   3.142   2.212   3.759
   98ARG     CZ 1565   3.210   2.020   3.735
   98ARG    NH1 1566   3.310   1.941   3.685
   98ARG   HH11 1567   3.388   1.983   3.638
   98ARG   HH12 1568   3.305   1.842   3.695
   98ARG    NH2 1569   3.104   1.962   3.799
   98ARG   HH21 1570   3.031   2.020   3.836
   98ARG   HH22 1571   3.100   1.863   3.809
   98ARG      C 1572   3.137   2.182   3.255
   98ARG      O 1573   3.047   2.100   3.271
   99THR      N 1574   3.245   2.159   3.177
   99THR      H 1575   3.313   2.232   3.166
   99THR     CA 1576   3.267   2.033   3.111
   99THR     HA 1577   3.180   1.986   3.101
   99THR     CB 1578   3.326   2.053   2.975
   99THR     HB 1579   3.330   1.966   2.925
   99THR    OG1 1580   3.460   2.098   2.984
   99THR    HG1 1581   3.497   2.110   2.892
   99THR    CG2 1582   3.243   2.164   2.906
   99THR   HG21 1583   3.279   2.180   2.814
   99THR   HG22 1584   3.147   2.135   2.900
   99THR   HG23 1585   3.249   2.248   2.960
   99THR      C 1586   3.366   1.962   3.197
   99THR      O 1587   3.391   2.003   3.311
  100HIS      N 1588   3.422   1.849   3.151
  100HIS      H 1589   3.400   1.813   3.060
  100HIS     CA 1590   3.516   1.784   3.237
  100HIS     HA 1591   3.469   1.779   3.325
  100HIS     CB 1592   3.551   1.641   3.190
  100HIS    HB1 1593   3.572   1.642   3.093
  100HIS    HB2 1594   3.630   1.607   3.241
  100HIS     CG 1595   3.434   1.550   3.214
  100HIS    ND1 1596   3.414   1.429   3.151
  100HIS    CD2 1597   3.330   1.564   3.301
  100HIS    HD2 1598   3.316   1.642   3.361
  100HIS    CE1 1599   3.299   1.377   3.202
  100HIS    HE1 1600   3.261   1.289   3.173
  100HIS    NE2 1601   3.245   1.455   3.293
  100HIS    HE2 1602   3.161   1.439   3.345
  100HIS      C 1603   3.640   1.868   3.251
  100HIS      O 1604   3.694   1.879   3.360
  101THR      N 1605   3.694   1.920   3.138
  101THR      H 1606   3.651   1.899   3.051
  101THR     CA 1607   3.811   2.005   3.137
  101THR     HA 1608   3.852   1.975   3.223
  101THR     CB 1609   3.899   1.979   3.018
  101THR     HB 1610   3.978   2.039   3.018
  101THR    OG1 1611   3.830   2.011   2.898
  101THR    HG1 1612   3.890   1.993   2.819
  101THR    CG2 1613   3.937   1.829   3.018
  101THR   HG21 1614   3.995   1.809   2.939
  101THR   HG22 1615   3.986   1.808   3.102
  101THR   HG23 1616   3.853   1.774   3.013
  101THR      C 1617   3.789   2.155   3.144
  101THR      O 1618   3.871   2.226   3.200
  102ALA      N 1619   3.679   2.208   3.085
  102ALA      H 1620   3.604   2.150   3.055
  102ALA     CA 1621   3.674   2.351   3.068
  102ALA     HA 1622   3.747   2.380   3.130
  102ALA     CB 1623   3.697   2.395   2.922
  102ALA    HB1 1624   3.692   2.495   2.916
  102ALA    HB2 1625   3.788   2.364   2.892
  102ALA    HB3 1626   3.627   2.354   2.863
  102ALA      C 1627   3.543   2.412   3.109
  102ALA      O 1628   3.446   2.343   3.139
  103LEU      N 1629   3.543   2.547   3.117
  103LEU      H 1630   3.628   2.596   3.096
  103LEU     CA 1631   3.428   2.626   3.152
  103LEU     HA 1632   3.362   2.560   3.187
  103LEU     CB 1633   3.458   2.735   3.257
  103LEU    HB1 1634   3.532   2.793   3.222
  103LEU    HB2 1635   3.375   2.790   3.269
  103LEU     CG 1636   3.500   2.680   3.395
  103LEU     HG 1637   3.586   2.631   3.384
  103LEU    CD1 1638   3.528   2.794   3.495
  103LEU   HD11 1639   3.555   2.755   3.583
  103LEU   HD12 1640   3.601   2.852   3.460
  103LEU   HD13 1641   3.445   2.849   3.507
  103LEU    CD2 1642   3.397   2.580   3.448
  103LEU   HD21 1643   3.426   2.546   3.537
  103LEU   HD22 1644   3.308   2.625   3.457
  103LEU   HD23 1645   3.389   2.503   3.384
  103LEU      C 1646   3.383   2.697   3.028
  103LEU      O 1647   3.464   2.748   2.950
  104ILE      N 1648   3.250   2.702   3.007
  104ILE      H 1649   3.187   2.659   3.072
  104ILE     CA 1650   3.199   2.769   2.891
  104ILE     HA 1651   3.275   2.798   2.834
  104ILE     CB 1652   3.115   2.674   2.808
  104ILE     HB 1653   3.165   2.589   2.796
  104ILE    CG1 1654   3.094   2.727   2.667
  104ILE   HG11 1655   3.030   2.803   2.670
  104ILE   HG12 1656   3.182   2.759   2.632
  104ILE    CG2 1657   2.985   2.641   2.883
  104ILE   HG21 1658   2.930   2.579   2.828
  104ILE   HG22 1659   3.007   2.597   2.970
  104ILE   HG23 1660   2.934   2.725   2.900
  104ILE     CD 1661   3.040   2.620   2.572
  104ILE    HD1 1662   3.028   2.660   2.480
  104ILE    HD2 1663   3.104   2.544   2.567
  104ILE    HD3 1664   2.951   2.588   2.605
  104ILE      C 1665   3.121   2.887   2.943
  104ILE      O 1666   3.027   2.872   3.021
  105PHE      N 1667   3.162   3.009   2.902
  105PHE      H 1668   3.238   3.015   2.838
  105PHE     CA 1669   3.100   3.132   2.947
  105PHE     HA 1670   3.050   3.105   3.030
  105PHE     CB 1671   3.201   3.245   2.975
  105PHE    HB1 1672   3.256   3.262   2.893
  105PHE    HB2 1673   3.152   3.329   2.999
  105PHE     CG 1674   3.293   3.212   3.087
  105PHE    CD1 1675   3.402   3.130   3.067
  105PHE    HD1 1676   3.418   3.091   2.977
  105PHE    CD2 1677   3.274   3.267   3.212
  105PHE    HD2 1678   3.197   3.328   3.228
  105PHE    CE1 1679   3.488   3.100   3.171
  105PHE    HE1 1680   3.565   3.039   3.155
  105PHE    CE2 1681   3.360   3.237   3.316
  105PHE    HE2 1682   3.344   3.277   3.406
  105PHE     CZ 1683   3.467   3.154   3.295
  105PHE     HZ 1684   3.529   3.133   3.370
  105PHE      C 1685   3.016   3.183   2.834
  105PHE      O 1686   3.063   3.190   2.720
  106LEU      N 1687   2.890   3.221   2.862
  106LEU      H 1688   2.856   3.215   2.956
  106LEU     CA 1689   2.803   3.271   2.759
  106LEU     HA 1690   2.864   3.297   2.684
  106LEU     CB 1691   2.702   3.163   2.715
  106LEU    HB1 1692   2.754   3.084   2.681
  106LEU    HB2 1693   2.648   3.137   2.795
  106LEU     CG 1694   2.605   3.206   2.604
  106LEU     HG 1695   2.560   3.291   2.632
  106LEU    CD1 1696   2.679   3.236   2.473
  106LEU   HD11 1697   2.613   3.264   2.403
  106LEU   HD12 1698   2.744   3.310   2.488
  106LEU   HD13 1699   2.728   3.154   2.442
  106LEU    CD2 1700   2.494   3.101   2.586
  106LEU   HD21 1701   2.431   3.130   2.513
  106LEU   HD22 1702   2.535   3.013   2.561
  106LEU   HD23 1703   2.443   3.091   2.671
  106LEU      C 1704   2.726   3.389   2.812
  106LEU      O 1705   2.668   3.383   2.920
  107MET      N 1706   2.725   3.501   2.737
  107MET      H 1707   2.774   3.502   2.649
  107MET     CA 1708   2.655   3.619   2.779
  107MET     HA 1709   2.616   3.593   2.867
  107MET     CB 1710   2.745   3.743   2.792
  107MET    HB1 1711   2.823   3.720   2.851
  107MET    HB2 1712   2.779   3.768   2.702
  107MET     CG 1713   2.675   3.865   2.852
  107MET    HG1 1714   2.593   3.876   2.796
  107MET    HG2 1715   2.649   3.836   2.944
  107MET     SD 1716   2.776   4.016   2.855
  107MET     CE 1717   2.902   3.952   2.969
  107MET    HE1 1718   2.971   4.023   2.985
  107MET    HE2 1719   2.859   3.927   3.056
  107MET    HE3 1720   2.945   3.872   2.929
  107MET      C 1721   2.553   3.653   2.675
  107MET      O 1722   2.584   3.663   2.556
  108GLY      N 1723   2.426   3.671   2.717
  108GLY      H 1724   2.404   3.662   2.814
  108GLY     CA 1725   2.324   3.704   2.623
  108GLY    HA1 1726   2.348   3.665   2.534
  108GLY    HA2 1727   2.237   3.665   2.655
  108GLY      C 1728   2.312   3.853   2.612
  108GLY      O 1729   2.364   3.929   2.694
  109LYS      N 1730   2.239   3.898   2.507
  109LYS      H 1731   2.206   3.832   2.440
  109LYS     CA 1732   2.207   4.036   2.491
  109LYS     HA 1733   2.293   4.087   2.493
  109LYS     CB 1734   2.132   4.065   2.360
  109LYS    HB1 1735   2.046   4.015   2.361
  109LYS    HB2 1736   2.113   4.163   2.356
  109LYS     CG 1737   2.207   4.027   2.233
  109LYS    HG1 1738   2.230   3.929   2.238
  109LYS    HG2 1739   2.147   4.043   2.154
  109LYS     CD 1740   2.337   4.104   2.209
  109LYS    HD1 1741   2.316   4.201   2.203
  109LYS    HD2 1742   2.398   4.088   2.286
  109LYS     CE 1743   2.408   4.061   2.080
  109LYS    HE1 1744   2.440   3.967   2.088
  109LYS    HE2 1745   2.346   4.069   2.002
  109LYS     NZ 1746   2.526   4.148   2.055
  109LYS    HZ1 1747   2.571   4.119   1.970
  109LYS    HZ2 1748   2.496   4.243   2.045
  109LYS    HZ3 1749   2.590   4.140   2.131
  109LYS      C 1750   2.109   4.062   2.601
  109LYS      O 1751   2.056   3.967   2.658
  110PRO      N 1752   2.083   4.185   2.635
  110PRO     CA 1753   1.992   4.209   2.744
  110PRO     HA 1754   2.020   4.157   2.825
  110PRO     CB 1755   1.998   4.359   2.769
  110PRO    HB1 1756   1.930   4.407   2.714
  110PRO    HB2 1757   1.983   4.380   2.866
  110PRO     CG 1758   2.141   4.397   2.726
  110PRO    HG1 1759   2.144   4.489   2.688
  110PRO    HG2 1760   2.204   4.391   2.803
  110PRO     CD 1761   2.178   4.293   2.618
  110PRO    HD1 1762   2.168   4.331   2.526
  110PRO    HD2 1763   2.271   4.259   2.630
  110PRO      C 1764   1.855   4.154   2.714
  110PRO      O 1765   1.784   4.119   2.808
  111THR      N 1766   1.817   4.148   2.585
  111THR      H 1767   1.881   4.178   2.515
  111THR     CA 1768   1.688   4.100   2.543
  111THR     HA 1769   1.626   4.149   2.603
  111THR     CB 1770   1.658   4.130   2.399
  111THR     HB 1771   1.570   4.091   2.373
  111THR    OG1 1772   1.752   4.064   2.314
  111THR    HG1 1773   1.731   4.085   2.219
  111THR    CG2 1774   1.665   4.282   2.377
  111THR   HG21 1775   1.646   4.303   2.282
  111THR   HG22 1776   1.598   4.327   2.436
  111THR   HG23 1777   1.757   4.315   2.401
  111THR      C 1778   1.677   3.951   2.560
  111THR      O 1779   1.568   3.900   2.585
  112THR      N 1780   1.789   3.877   2.545
  112THR      H 1781   1.878   3.922   2.536
  112THR     CA 1782   1.782   3.733   2.542
  112THR     HA 1783   1.713   3.716   2.471
  112THR     CB 1784   1.911   3.668   2.503
  112THR     HB 1785   1.949   3.713   2.421
  112THR    OG1 1786   1.888   3.534   2.465
  112THR    HG1 1787   1.974   3.491   2.438
  112THR    CG2 1788   2.008   3.672   2.621
  112THR   HG21 1789   2.095   3.628   2.595
  112THR   HG22 1790   2.025   3.767   2.648
  112THR   HG23 1791   1.968   3.622   2.699
  112THR      C 1792   1.737   3.678   2.674
  112THR      O 1793   1.780   3.722   2.781
  113SER      N 1794   1.648   3.576   2.668
  113SER      H 1795   1.623   3.539   2.579
  113SER     CA 1796   1.589   3.519   2.786
  113SER     HA 1797   1.563   3.601   2.838
  113SER     CB 1798   1.466   3.431   2.756
  113SER    HB1 1799   1.424   3.399   2.841
  113SER    HB2 1800   1.399   3.480   2.701
  113SER     OG 1801   1.506   3.316   2.682
  113SER     HG 1802   1.426   3.260   2.663
  113SER      C 1803   1.688   3.436   2.859
  113SER      O 1804   1.783   3.384   2.803
  114ARG      N 1805   1.663   3.421   2.991
  114ARG      H 1806   1.582   3.463   3.030
  114ARG     CA 1807   1.751   3.346   3.076
  114ARG     HA 1808   1.840   3.389   3.063
  114ARG     CB 1809   1.710   3.351   3.223
  114ARG    HB1 1810   1.686   3.445   3.247
  114ARG    HB2 1811   1.631   3.291   3.237
  114ARG     CG 1812   1.822   3.305   3.316
  114ARG    HG1 1813   1.835   3.206   3.305
  114ARG    HG2 1814   1.906   3.353   3.291
  114ARG     CD 1815   1.791   3.333   3.463
  114ARG    HD1 1816   1.872   3.369   3.509
  114ARG    HD2 1817   1.716   3.398   3.471
  114ARG     NE 1818   1.752   3.204   3.526
  114ARG     HE 1819   1.802   3.120   3.505
  114ARG     CZ 1820   1.647   3.200   3.613
  114ARG    NH1 1821   1.570   3.310   3.633
  114ARG   HH11 1822   1.590   3.395   3.584
  114ARG   HH12 1823   1.493   3.307   3.697
  114ARG    NH2 1824   1.620   3.084   3.680
  114ARG   HH21 1825   1.677   3.003   3.666
  114ARG   HH22 1826   1.543   3.080   3.744
  114ARG      C 1827   1.750   3.203   3.030
  114ARG      O 1828   1.853   3.137   3.030
  115ARG      N 1829   1.633   3.153   2.988
  115ARG      H 1830   1.551   3.212   2.986
  115ARG     CA 1831   1.622   3.016   2.946
  115ARG     HA 1832   1.656   2.964   3.025
  115ARG     CB 1833   1.477   2.976   2.914
  115ARG    HB1 1834   1.477   2.880   2.884
  115ARG    HB2 1835   1.423   2.984   2.998
  115ARG     CG 1836   1.408   3.059   2.805
  115ARG    HG1 1837   1.309   3.051   2.817
  115ARG    HG2 1838   1.436   3.155   2.817
  115ARG     CD 1839   1.442   3.016   2.662
  115ARG    HD1 1840   1.446   3.096   2.602
  115ARG    HD2 1841   1.530   2.969   2.660
  115ARG     NE 1842   1.335   2.924   2.616
  115ARG     HE 1843   1.302   2.852   2.677
  115ARG     CZ 1844   1.280   2.939   2.492
  115ARG    NH1 1845   1.325   3.038   2.409
  115ARG   HH11 1846   1.398   3.099   2.438
  115ARG   HH12 1847   1.285   3.048   2.318
  115ARG    NH2 1848   1.180   2.856   2.451
  115ARG   HH21 1849   1.146   2.785   2.512
  115ARG   HH22 1850   1.140   2.867   2.360
  115ARG      C 1851   1.710   2.992   2.827
  115ARG      O 1852   1.782   2.893   2.822
  116ASP      N 1853   1.710   3.085   2.729
  116ASP      H 1854   1.655   3.168   2.739
  116ASP     CA 1855   1.788   3.065   2.610
  116ASP     HA 1856   1.753   2.978   2.576
  116ASP     CB 1857   1.770   3.178   2.507
  116ASP    HB1 1858   1.770   3.267   2.553
  116ASP    HB2 1859   1.844   3.175   2.440
  116ASP     CG 1860   1.637   3.157   2.436
  116ASP    OD1 1861   1.590   3.040   2.431
  116ASP    OD2 1862   1.580   3.258   2.385
  116ASP      C 1863   1.934   3.060   2.644
  116ASP      O 1864   2.007   2.977   2.591
  117VAL      N 1865   1.981   3.149   2.733
  117VAL      H 1866   1.919   3.214   2.776
  117VAL     CA 1867   2.121   3.149   2.765
  117VAL     HA 1868   2.166   3.162   2.677
  117VAL     CB 1869   2.158   3.261   2.858
  117VAL     HB 1870   2.109   3.253   2.945
  117VAL    CG1 1871   2.308   3.252   2.890
  117VAL   HG11 1872   2.333   3.326   2.952
  117VAL   HG12 1873   2.328   3.164   2.933
  117VAL   HG13 1874   2.361   3.260   2.805
  117VAL    CG2 1875   2.116   3.394   2.792
  117VAL   HG21 1876   2.140   3.470   2.853
  117VAL   HG22 1877   2.164   3.404   2.705
  117VAL   HG23 1878   2.017   3.393   2.776
  117VAL      C 1879   2.157   3.020   2.832
  117VAL      O 1880   2.259   2.959   2.799
  118TYR      N 1881   2.074   2.976   2.927
  118TYR      H 1882   1.989   3.025   2.945
  118TYR     CA 1883   2.105   2.859   3.005
  118TYR     HA 1884   2.197   2.879   3.039
  118TYR     CB 1885   2.005   2.836   3.119
  118TYR    HB1 1886   1.999   2.916   3.177
  118TYR    HB2 1887   1.914   2.815   3.082
  118TYR     CG 1888   2.051   2.720   3.199
  118TYR    CD1 1889   2.023   2.590   3.161
  118TYR    HD1 1890   1.970   2.574   3.078
  118TYR    CD2 1891   2.125   2.740   3.314
  118TYR    HD2 1892   2.147   2.834   3.343
  118TYR    CE1 1893   2.066   2.484   3.237
  118TYR    HE1 1894   2.043   2.390   3.209
  118TYR    CE2 1895   2.168   2.634   3.390
  118TYR    HE2 1896   2.221   2.650   3.473
  118TYR     CZ 1897   2.139   2.505   3.351
  118TYR     OH 1898   2.184   2.396   3.428
  118TYR     HH 1899   2.235   2.430   3.507
  118TYR      C 1900   2.106   2.736   2.919
  118TYR      O 1901   2.201   2.657   2.924
  119ARG      N 1902   2.002   2.717   2.836
  119ARG      H 1903   1.931   2.787   2.829
  119ARG     CA 1904   1.992   2.597   2.758
  119ARG     HA 1905   1.997   2.526   2.829
  119ARG     CB 1906   1.862   2.586   2.676
  119ARG    HB1 1907   1.863   2.499   2.627
  119ARG    HB2 1908   1.785   2.588   2.739
  119ARG     CG 1909   1.844   2.699   2.574
  119ARG    HG1 1910   1.824   2.783   2.624
  119ARG    HG2 1911   1.930   2.710   2.524
  119ARG     CD 1912   1.732   2.674   2.474
  119ARG    HD1 1913   1.714   2.756   2.420
  119ARG    HD2 1914   1.756   2.598   2.412
  119ARG     NE 1915   1.609   2.638   2.550
  119ARG     HE 1916   1.615   2.613   2.646
  119ARG     CZ 1917   1.487   2.640   2.487
  119ARG    NH1 1918   1.479   2.679   2.357
  119ARG   HH11 1919   1.561   2.707   2.308
  119ARG   HH12 1920   1.390   2.681   2.311
  119ARG    NH2 1921   1.375   2.602   2.555
  119ARG   HH21 1922   1.381   2.572   2.650
  119ARG   HH22 1923   1.286   2.603   2.509
  119ARG      C 1924   2.105   2.591   2.661
  119ARG      O 1925   2.166   2.485   2.644
  120THR      N 1926   2.136   2.704   2.594
  120THR      H 1927   2.089   2.789   2.616
  120THR     CA 1928   2.237   2.703   2.492
  120THR     HA 1929   2.205   2.634   2.427
  120THR     CB 1930   2.251   2.836   2.424
  120THR     HB 1931   2.270   2.908   2.492
  120THR    OG1 1932   2.127   2.874   2.366
  120THR    HG1 1933   2.137   2.963   2.322
  120THR    CG2 1934   2.359   2.826   2.316
  120THR   HG21 1935   2.368   2.915   2.270
  120THR   HG22 1936   2.446   2.801   2.357
  120THR   HG23 1937   2.332   2.757   2.248
  120THR      C 1938   2.370   2.668   2.551
  120THR      O 1939   2.441   2.581   2.500
  121CYS      N 1940   2.407   2.735   2.662
  121CYS      H 1941   2.344   2.800   2.703
  121CYS     CA 1942   2.536   2.714   2.722
  121CYS     HA 1943   2.601   2.731   2.648
  121CYS     CB 1944   2.558   2.809   2.841
  121CYS    HB1 1945   2.547   2.901   2.803
  121CYS    HB2 1946   2.482   2.789   2.903
  121CYS     SG 1947   2.719   2.788   2.922
  121CYS     HG 1948   2.727   2.852   2.998
  121CYS      C 1949   2.548   2.574   2.773
  121CYS      O 1950   2.647   2.505   2.746
  122ARG      N 1951   2.446   2.528   2.847
  122ARG      H 1952   2.365   2.585   2.860
  122ARG     CA 1953   2.451   2.398   2.908
  122ARG     HA 1954   2.536   2.402   2.961
  122ARG     CB 1955   2.331   2.369   3.000
  122ARG    HB1 1956   2.328   2.439   3.072
  122ARG    HB2 1957   2.247   2.374   2.946
  122ARG     CG 1958   2.340   2.231   3.065
  122ARG    HG1 1959   2.344   2.163   2.992
  122ARG    HG2 1960   2.425   2.227   3.118
  122ARG     CD 1961   2.224   2.197   3.157
  122ARG    HD1 1962   2.222   2.258   3.237
  122ARG    HD2 1963   2.137   2.204   3.108
  122ARG     NE 1964   2.245   2.057   3.202
  122ARG     HE 1965   2.291   2.037   3.289
  122ARG     CZ 1966   2.202   1.954   3.122
  122ARG    NH1 1967   2.134   1.982   3.007
  122ARG   HH11 1968   2.116   2.077   2.981
  122ARG   HH12 1969   2.102   1.908   2.948
  122ARG    NH2 1970   2.227   1.825   3.157
  122ARG   HH21 1971   2.277   1.805   3.241
  122ARG   HH22 1972   2.195   1.750   3.098
  122ARG      C 1973   2.454   2.292   2.803
  122ARG      O 1974   2.525   2.192   2.818
  123ASP      N 1975   2.379   2.309   2.693
  123ASP      H 1976   2.326   2.393   2.680
  123ASP     CA 1977   2.374   2.206   2.593
  123ASP     HA 1978   2.347   2.125   2.646
  123ASP     CB 1979   2.268   2.230   2.483
  123ASP    HB1 1980   2.269   2.152   2.419
  123ASP    HB2 1981   2.178   2.236   2.525
  123ASP     CG 1982   2.293   2.357   2.402
  123ASP    OD1 1983   2.404   2.372   2.346
  123ASP    OD2 1984   2.199   2.441   2.395
  123ASP      C 1985   2.510   2.185   2.534
  123ASP      O 1986   2.549   2.072   2.506
  124HIS      N 1987   2.587   2.294   2.514
  124HIS      H 1988   2.554   2.385   2.538
  124HIS     CA 1989   2.718   2.277   2.458
  124HIS     HA 1990   2.700   2.228   2.373
  124HIS     CB 1991   2.792   2.409   2.427
  124HIS    HB1 1992   2.768   2.476   2.497
  124HIS    HB2 1993   2.890   2.392   2.428
  124HIS     CG 1994   2.756   2.466   2.293
  124HIS    ND1 1995   2.815   2.426   2.175
  124HIS    CD2 1996   2.665   2.562   2.258
  124HIS    HD2 1997   2.606   2.611   2.323
  124HIS    CE1 1998   2.758   2.499   2.076
  124HIS    HE1 1999   2.783   2.490   1.979
  124HIS    NE2 2000   2.667   2.583   2.121
  124HIS    HE2 2001   2.611   2.647   2.069
  124HIS      C 2002   2.802   2.197   2.553
  124HIS      O 2003   2.878   2.109   2.511
  125ALA      N 2004   2.790   2.224   2.684
  125ALA      H 2005   2.726   2.294   2.714
  125ALA     CA 2006   2.867   2.152   2.782
  125ALA     HA 2007   2.962   2.168   2.755
  125ALA     CB 2008   2.842   2.203   2.925
  125ALA    HB1 2009   2.898   2.150   2.989
  125ALA    HB2 2010   2.867   2.300   2.931
  125ALA    HB3 2011   2.745   2.192   2.948
  125ALA      C 2012   2.830   2.007   2.777
  125ALA      O 2013   2.915   1.920   2.789
  126THR      N 2014   2.700   1.977   2.759
  126THR      H 2015   2.634   2.050   2.745
  126THR     CA 2016   2.655   1.840   2.760
  126THR     HA 2017   2.681   1.807   2.851
  126THR     CB 2018   2.507   1.828   2.740
  126THR     HB 2019   2.480   1.871   2.654
  126THR    OG1 2020   2.438   1.900   2.840
  126THR    HG1 2021   2.340   1.891   2.826
  126THR    CG2 2022   2.469   1.679   2.747
  126THR   HG21 2023   2.370   1.669   2.734
  126THR   HG22 2024   2.517   1.629   2.675
  126THR   HG23 2025   2.494   1.642   2.836
  126THR      C 2026   2.722   1.766   2.648
  126THR      O 2027   2.771   1.655   2.668
  127ARG      N 2028   2.726   1.825   2.528
  127ARG      H 2029   2.689   1.917   2.516
  127ARG     CA 2030   2.782   1.755   2.416
  127ARG     HA 2031   2.730   1.669   2.416
  127ARG     CB 2032   2.763   1.830   2.283
  127ARG    HB1 2033   2.804   1.775   2.210
  127ARG    HB2 2034   2.666   1.841   2.266
  127ARG     CG 2035   2.828   1.969   2.280
  127ARG    HG1 2036   2.794   2.021   2.359
  127ARG    HG2 2037   2.927   1.958   2.287
  127ARG     CD 2038   2.795   2.046   2.152
  127ARG    HD1 2039   2.854   2.127   2.144
  127ARG    HD2 2040   2.807   1.988   2.072
  127ARG     NE 2041   2.653   2.089   2.163
  127ARG     HE 2042   2.594   2.051   2.235
  127ARG     CZ 2043   2.602   2.179   2.074
  127ARG    NH1 2044   2.679   2.226   1.972
  127ARG   HH11 2045   2.774   2.195   1.963
  127ARG   HH12 2046   2.642   2.292   1.907
  127ARG    NH2 2047   2.473   2.222   2.086
  127ARG   HH21 2048   2.416   2.188   2.161
  127ARG   HH22 2049   2.436   2.288   2.021
  127ARG      C 2050   2.928   1.731   2.437
  127ARG      O 2051   2.978   1.622   2.410
  128VAL      N 2052   3.000   1.832   2.489
  128VAL      H 2053   2.954   1.917   2.516
  128VAL     CA 2054   3.142   1.821   2.506
  128VAL     HA 2055   3.175   1.795   2.415
  128VAL     CB 2056   3.205   1.951   2.545
  128VAL     HB 2057   3.174   2.026   2.487
  128VAL    CG1 2058   3.162   1.984   2.688
  128VAL   HG11 2059   3.204   2.071   2.716
  128VAL   HG12 2060   3.063   1.992   2.692
  128VAL   HG13 2061   3.192   1.911   2.750
  128VAL    CG2 2062   3.357   1.940   2.525
  128VAL   HG21 2063   3.401   2.026   2.551
  128VAL   HG22 2064   3.393   1.866   2.582
  128VAL   HG23 2065   3.377   1.921   2.429
  128VAL      C 2066   3.174   1.716   2.608
  128VAL      O 2067   3.269   1.640   2.592
  129ARG      N 2068   3.093   1.706   2.715
  129ARG      H 2069   3.013   1.765   2.722
  129ARG     CA 2070   3.121   1.612   2.820
  129ARG     HA 2071   3.213   1.638   2.850
  129ARG     CB 2072   3.022   1.619   2.937
  129ARG    HB1 2073   2.930   1.636   2.900
  129ARG    HB2 2074   3.022   1.531   2.985
  129ARG     CG 2075   3.054   1.729   3.038
  129ARG    HG1 2076   3.141   1.708   3.081
  129ARG    HG2 2077   3.061   1.816   2.989
  129ARG     CD 2078   2.948   1.745   3.147
  129ARG    HD1 2079   2.868   1.793   3.112
  129ARG    HD2 2080   2.921   1.655   3.183
  129ARG     NE 2081   3.009   1.825   3.257
  129ARG     HE 2082   3.025   1.923   3.245
  129ARG     CZ 2083   3.044   1.764   3.374
  129ARG    NH1 2084   3.011   1.633   3.395
  129ARG   HH11 2085   2.962   1.582   3.324
  129ARG   HH12 2086   3.037   1.588   3.480
  129ARG    NH2 2087   3.111   1.832   3.471
  129ARG   HH21 2088   3.135   1.929   3.457
  129ARG   HH22 2089   3.136   1.787   3.556
  129ARG      C 2090   3.119   1.472   2.766
  129ARG      O 2091   3.197   1.387   2.809
  130ALA      N 2092   3.032   1.444   2.668
  130ALA      H 2093   2.973   1.517   2.631
  130ALA     CA 2094   3.022   1.311   2.616
  130ALA     HA 2095   2.993   1.256   2.695
  130ALA     CB 2096   2.920   1.299   2.501
  130ALA    HB1 2097   2.917   1.204   2.469
  130ALA    HB2 2098   2.830   1.326   2.534
  130ALA    HB3 2099   2.948   1.359   2.426
  130ALA      C 2100   3.155   1.270   2.562
  130ALA      O 2101   3.197   1.156   2.579
  131THR      N 2102   3.227   1.363   2.496
  131THR      H 2103   3.191   1.456   2.487
  131THR     CA 2104   3.354   1.330   2.438
  131THR     HA 2105   3.334   1.252   2.379
  131THR     CB 2106   3.414   1.439   2.353
  131THR     HB 2107   3.502   1.409   2.315
  131THR    OG1 2108   3.448   1.552   2.430
  131THR    HG1 2109   3.487   1.623   2.371
  131THR    CG2 2110   3.311   1.476   2.245
  131THR   HG21 2111   3.349   1.548   2.186
  131THR   HG22 2112   3.290   1.396   2.189
  131THR   HG23 2113   3.227   1.509   2.288
  131THR      C 2114   3.449   1.297   2.549
  131THR      O 2115   3.540   1.216   2.531
  132GLY      N 2116   3.431   1.358   2.668
  132GLY      H 2117   3.355   1.422   2.681
  132GLY     CA 2118   3.521   1.330   2.776
  132GLY    HA1 2119   3.468   1.304   2.856
  132GLY    HA2 2120   3.581   1.254   2.749
  132GLY      C 2121   3.601   1.453   2.802
  132GLY      O 2122   3.684   1.456   2.894
  133ASN      N 2123   3.580   1.559   2.721
  133ASN      H 2124   3.515   1.551   2.646
  133ASN     CA 2125   3.649   1.682   2.743
  133ASN     HA 2126   3.737   1.654   2.781
  133ASN     CB 2127   3.671   1.762   2.613
  133ASN    HB1 2128   3.587   1.763   2.559
  133ASN    HB2 2129   3.697   1.856   2.634
  133ASN     CG 2130   3.782   1.693   2.534
  133ASN    OD1 2131   3.900   1.714   2.561
  133ASN    ND2 2132   3.743   1.608   2.436
  133ASN   HD21 2133   3.646   1.593   2.418
  133ASN   HD22 2134   3.812   1.561   2.381
  133ASN      C 2135   3.565   1.768   2.837
  133ASN     O1 2136   3.457   1.721   2.882
  133ASN     O2 2137   3.609   1.883   2.866
    1UNK    C00    1   2.900   1.670   1.908
    1UNK    C01    2   2.796   1.628   1.995
    1UNK    C02    3   2.877   1.777   1.819
    1UNK    C03    4   2.671   1.685   1.985
    1UNK    C04    5   2.749   1.839   1.810
    1UNK    C05    6   2.990   1.815   1.727
    1UNK    C06    7   2.644   1.788   1.894
    1UNK    C07    8   2.730   1.956   1.713
    1UNK    C08    9   2.978   1.947   1.652
    1UNK    C09   10   2.842   2.008   1.643
    1UNK    C0A   11   2.605   2.021   1.691
    1UNK    C0B   12   2.831   2.127   1.568
    1UNK    C0C   13   2.593   2.130   1.605
    1UNK    C0D   14   2.710   2.196   1.561
    1UNK    O0E   15   3.022   1.607   1.909
    1UNK    C0F   16   3.135   1.663   1.959
    1UNK    C0G   17   3.126   1.770   2.047
    1UNK    C0H   18   3.242   1.825   2.107
    1UNK    C0I   19   3.372   1.770   2.077
    1UNK    C0J   20   3.503   1.821   2.136
    1UNK    C0K   21   3.377   1.660   1.987
    1UNK    C0M   22   3.625   1.756   2.104
    1UNK    C0N   23   3.511   1.933   2.224
    1UNK    C0O   24   3.747   1.801   2.157
    1UNK    C0P   25   3.633   1.637   2.013
    1UNK    C0Q   26   3.751   1.911   2.242
    1UNK    C0R   27   3.633   1.977   2.276
    1UNK    C0S   28   3.504   1.592   1.945
    1UNK    C0T   29   3.261   1.611   1.928
    1UNK    O0U   30   3.229   1.929   2.193
    1UNK    C0V   31   3.158   2.046   2.171
    1UNK    O0W   32   3.870   1.952   2.292
    1UNK    H0X   33   3.915   1.904   2.363
    1UNK    O0Y   34   2.814   1.533   2.090
    1UNK    H0Z   35   2.744   1.500   2.147
    1UNK    O10   36   2.518   1.838   1.886
    1UNK    C11   37   2.434   1.863   1.993
    1UNK    O12   38   2.705   2.322   1.513
    1UNK    H13   39   2.697   2.398   1.571
    1UNK    H14   40   2.596   1.651   2.046
    1UNK    H15   41   3.072   1.753   1.715
    1UNK    H16   42   3.060   1.992   1.609
    1UNK    H17   43   2.521   1.986   1.740
    1UNK    H18   44   2.914   2.163   1.518
    1UNK    H19   45   2.499   2.162   1.575
    1UNK    H1A   46   3.034   1.809   2.069
    1UNK    H1B   47   3.425   1.983   2.250
    1UNK    H1C   48   3.834   1.752   2.133
    1UNK    H1D   49   3.722   1.587   1.998
    1UNK    H1E   50   3.636   2.058   2.339
    1UNK    H1F   51   3.504   1.518   1.873
    1UNK    H1G   52   3.268   1.534   1.860
    1UNK    H1H   53   3.166   2.109   2.256
    1UNK    H1I   54   3.055   2.022   2.153
    1UNK    H1J   55   3.198   2.096   2.085
    1UNK    H1K   56   2.341   1.901   1.957
    1UNK    H1M   57   2.479   1.934   2.058
    1UNK    H1N   58   2.416   1.772   2.046
   1.00000   1.00000   1.00000
   3.70230   3.76264   4.12331
