# Supplementary material for: Identifying potential monkeypox virus inhibitors: an in silico study targeting the A42R protein
Source: Front Cell Infect Microbiol. 2024 Mar 4;14:1351737. doi: 10.3389/fcimb.2024.1351737 (PMC10945028; doi:10.3389/fcimb.2024.1351737)
Supplement: Supplementary file 2 [file DataSheet_2.zip › Supplementary_Files/ZINC000013378519/frame#00.gro]

Generated by trjconv : Protein in water t=   0.00000
29760
    1MET      N    1   4.162   2.026   1.907
    1MET     H1    2   4.233   2.022   1.834
    1MET     H2    3   4.196   1.966   1.981
    1MET     H3    4   4.069   2.000   1.878
    1MET     CA    5   4.160   2.171   1.953
    1MET     HA    6   4.117   2.172   2.053
    1MET     CB    7   4.301   2.241   1.966
    1MET    HB1    8   4.378   2.168   1.993
    1MET    HB2    9   4.331   2.277   1.867
    1MET     CG   10   4.309   2.370   2.056
    1MET    HG1   11   4.247   2.455   2.029
    1MET    HG2   12   4.293   2.333   2.158
    1MET     SD   13   4.473   2.442   2.066
    1MET     CE   14   4.549   2.341   2.207
    1MET    HE1   15   4.497   2.341   2.303
    1MET    HE2   16   4.561   2.236   2.181
    1MET    HE3   17   4.650   2.372   2.232
    1MET      C   18   4.075   2.261   1.854
    1MET      O   19   4.022   2.362   1.901
    2ALA      N   20   4.055   2.222   1.731
    2ALA      H   21   4.095   2.137   1.694
    2ALA     CA   22   3.972   2.290   1.633
    2ALA     HA   23   4.008   2.390   1.609
    2ALA     CB   24   3.971   2.215   1.498
    2ALA    HB1   25   4.068   2.165   1.494
    2ALA    HB2   26   3.900   2.132   1.498
    2ALA    HB3   27   3.957   2.285   1.416
    2ALA      C   28   3.829   2.302   1.685
    2ALA      O   29   3.783   2.410   1.677
    3GLU      N   30   3.770   2.198   1.750
    3GLU      H   31   3.819   2.110   1.759
    3GLU     CA   32   3.630   2.191   1.796
    3GLU     HA   33   3.570   2.209   1.707
    3GLU     CB   34   3.588   2.054   1.851
    3GLU    HB1   35   3.673   2.027   1.914
    3GLU    HB2   36   3.519   2.072   1.934
    3GLU     CG   37   3.537   1.945   1.757
    3GLU    HG1   38   3.614   1.917   1.684
    3GLU    HG2   39   3.511   1.851   1.806
    3GLU     CD   40   3.420   1.977   1.674
    3GLU    OE1   41   3.338   2.052   1.734
    3GLU    OE2   42   3.421   1.944   1.552
    3GLU      C   43   3.599   2.307   1.893
    3GLU      O   44   3.489   2.359   1.891
    4TRP      N   45   3.686   2.351   1.982
    4TRP      H   46   3.776   2.305   1.991
    4TRP     CA   47   3.661   2.479   2.057
    4TRP     HA   48   3.570   2.464   2.115
    4TRP     CB   49   3.781   2.505   2.145
    4TRP    HB1   50   3.854   2.545   2.075
    4TRP    HB2   51   3.756   2.592   2.206
    4TRP     CG   52   3.843   2.396   2.237
    4TRP    CD1   53   3.973   2.358   2.238
    4TRP    HD1   54   4.052   2.394   2.174
    4TRP    CD2   55   3.773   2.328   2.353
    4TRP    NE1   56   3.988   2.260   2.337
    4TRP    HE1   57   4.083   2.229   2.352
    4TRP    CE2   58   3.876   2.250   2.414
    4TRP    CE3   59   3.637   2.322   2.409
    4TRP    HE3   60   3.556   2.387   2.378
    4TRP    CZ2   61   3.853   2.179   2.535
    4TRP    HZ2   62   3.938   2.132   2.581
    4TRP    CZ3   63   3.624   2.247   2.528
    4TRP    HZ3   64   3.528   2.250   2.577
    4TRP    CH2   65   3.727   2.178   2.595
    4TRP    HH2   66   3.708   2.125   2.687
    4TRP      C   67   3.642   2.600   1.971
    4TRP      O   68   3.570   2.690   2.012
    5HIS      N   69   3.708   2.610   1.855
    5HIS      H   70   3.763   2.532   1.821
    5HIS     CA   71   3.687   2.724   1.762
    5HIS     HA   72   3.688   2.815   1.821
    5HIS     CB   73   3.805   2.741   1.658
    5HIS    HB1   74   3.820   2.652   1.596
    5HIS    HB2   75   3.791   2.814   1.578
    5HIS     CG   76   3.937   2.781   1.717
    5HIS    ND1   77   3.967   2.910   1.760
    5HIS    CD2   78   4.046   2.699   1.746
    5HIS    HD2   79   4.056   2.592   1.740
    5HIS    CE1   80   4.084   2.898   1.821
    5HIS    HE1   81   4.120   2.974   1.888
    5HIS    NE2   82   4.134   2.776   1.816
    5HIS    HE2   83   4.227   2.746   1.844
    5HIS      C   84   3.559   2.716   1.684
    5HIS      O   85   3.497   2.820   1.659
    6LYS      N   86   3.506   2.593   1.674
    6LYS      H   87   3.575   2.521   1.688
    6LYS     CA   88   3.386   2.559   1.600
    6LYS     HA   89   3.386   2.607   1.503
    6LYS     CB   90   3.393   2.412   1.566
    6LYS    HB1   91   3.494   2.384   1.537
    6LYS    HB2   92   3.375   2.356   1.658
    6LYS     CG   93   3.288   2.377   1.456
    6LYS    HG1   94   3.186   2.377   1.493
    6LYS    HG2   95   3.308   2.443   1.372
    6LYS     CD   96   3.307   2.236   1.404
    6LYS    HD1   97   3.409   2.240   1.368
    6LYS    HD2   98   3.315   2.163   1.485
    6LYS     CE   99   3.205   2.190   1.295
    6LYS    HE1  100   3.102   2.205   1.329
    6LYS    HE2  101   3.222   2.263   1.217
    6LYS     NZ  102   3.244   2.054   1.250
    6LYS    HZ1  103   3.342   2.052   1.226
    6LYS    HZ2  104   3.207   1.992   1.321
    6LYS    HZ3  105   3.193   2.039   1.164
    6LYS      C  106   3.261   2.595   1.683
    6LYS      O  107   3.154   2.627   1.632
    7ILE      N  108   3.274   2.600   1.820
    7ILE      H  109   3.357   2.562   1.862
    7ILE     CA  110   3.178   2.649   1.912
    7ILE     HA  111   3.083   2.603   1.886
    7ILE     CB  112   3.209   2.626   2.070
    7ILE     HB  113   3.309   2.668   2.083
    7ILE    CG1  114   3.220   2.479   2.108
    7ILE   HG11  115   3.124   2.433   2.129
    7ILE   HG12  116   3.267   2.426   2.025
    7ILE    CG2  117   3.120   2.704   2.171
    7ILE   HG21  118   3.109   2.813   2.165
    7ILE   HG22  119   3.021   2.661   2.156
    7ILE   HG23  120   3.158   2.682   2.271
    7ILE     CD  121   3.298   2.464   2.240
    7ILE    HD1  122   3.328   2.362   2.260
    7ILE    HD2  123   3.397   2.510   2.233
    7ILE    HD3  124   3.240   2.506   2.322
    7ILE      C  125   3.172   2.801   1.890
    7ILE      O  126   3.068   2.847   1.848
    8ILE      N  127   3.286   2.876   1.901
    8ILE      H  128   3.370   2.845   1.950
    8ILE     CA  129   3.306   3.016   1.861
    8ILE     HA  130   3.246   3.071   1.935
    8ILE     CB  131   3.448   3.065   1.891
    8ILE     HB  132   3.508   2.976   1.869
    8ILE    CG1  133   3.474   3.115   2.035
    8ILE   HG11  134   3.578   3.146   2.045
    8ILE   HG12  135   3.408   3.195   2.071
    8ILE    CG2  136   3.503   3.169   1.796
    8ILE   HG21  137   3.491   3.128   1.696
    8ILE   HG22  138   3.445   3.261   1.795
    8ILE   HG23  139   3.606   3.195   1.817
    8ILE     CD  140   3.448   3.010   2.150
    8ILE    HD1  141   3.486   2.908   2.135
    8ILE    HD2  142   3.483   3.047   2.246
    8ILE    HD3  143   3.340   3.006   2.161
    8ILE      C  144   3.237   3.067   1.739
    8ILE      O  145   3.153   3.156   1.743
    9GLU      N  146   3.262   2.997   1.624
    9GLU      H  147   3.338   2.931   1.635
    9GLU     CA  148   3.203   3.007   1.489
    9GLU     HA  149   3.225   3.109   1.457
    9GLU     CB  150   3.293   2.913   1.400
    9GLU    HB1  151   3.389   2.949   1.437
    9GLU    HB2  152   3.284   2.816   1.450
    9GLU     CG  153   3.267   2.915   1.249
    9GLU    HG1  154   3.160   2.917   1.226
    9GLU    HG2  155   3.302   3.015   1.224
    9GLU     CD  156   3.330   2.812   1.168
    9GLU    OE1  157   3.286   2.793   1.051
    9GLU    OE2  158   3.416   2.739   1.216
    9GLU      C  159   3.051   2.982   1.483
    9GLU      O  160   2.979   3.052   1.415
   10ASP      N  161   2.999   2.891   1.567
   10ASP      H  162   3.060   2.846   1.633
   10ASP     CA  163   2.850   2.878   1.579
   10ASP     HA  164   2.805   2.882   1.480
   10ASP     CB  165   2.803   2.744   1.644
   10ASP    HB1  166   2.889   2.717   1.705
   10ASP    HB2  167   2.719   2.764   1.711
   10ASP     CG  168   2.770   2.629   1.553
   10ASP    OD1  169   2.795   2.647   1.434
   10ASP    OD2  170   2.714   2.524   1.590
   10ASP      C  171   2.789   2.991   1.662
   10ASP      O  172   2.681   3.037   1.622
   11ILE      N  173   2.856   3.030   1.771
   11ILE      H  174   2.937   2.981   1.807
   11ILE     CA  175   2.795   3.127   1.865
   11ILE     HA  176   2.694   3.090   1.881
   11ILE     CB  177   2.871   3.119   1.999
   11ILE     HB  178   2.977   3.130   1.977
   11ILE    CG1  179   2.845   2.979   2.070
   11ILE   HG11  180   2.845   2.895   2.000
   11ILE   HG12  181   2.915   2.956   2.151
   11ILE    CG2  182   2.850   3.234   2.096
   11ILE   HG21  183   2.893   3.220   2.195
   11ILE   HG22  184   2.896   3.327   2.062
   11ILE   HG23  185   2.743   3.243   2.111
   11ILE     CD  186   2.702   2.972   2.132
   11ILE    HD1  187   2.682   2.877   2.180
   11ILE    HD2  188   2.699   3.056   2.202
   11ILE    HD3  189   2.622   2.997   2.062
   11ILE      C  190   2.801   3.272   1.809
   11ILE      O  191   2.704   3.350   1.839
   12SER      N  192   2.902   3.302   1.726
   12SER      H  193   2.977   3.234   1.718
   12SER     CA  194   2.925   3.433   1.659
   12SER     HA  195   2.935   3.516   1.729
   12SER     CB  196   3.058   3.428   1.599
   12SER    HB1  197   3.132   3.405   1.674
   12SER    HB2  198   3.071   3.338   1.539
   12SER     OG  199   3.102   3.548   1.543
   12SER     HG  200   3.080   3.622   1.598
   12SER      C  201   2.819   3.460   1.552
   12SER      O  202   2.777   3.571   1.537
   13LYS      N  203   2.771   3.356   1.492
   13LYS      H  204   2.805   3.265   1.522
   13LYS     CA  205   2.671   3.354   1.382
   13LYS     HA  206   2.687   3.432   1.308
   13LYS     CB  207   2.662   3.215   1.309
   13LYS    HB1  208   2.649   3.131   1.378
   13LYS    HB2  209   2.578   3.216   1.241
   13LYS     CG  210   2.784   3.195   1.218
   13LYS    HG1  211   2.790   3.272   1.142
   13LYS    HG2  212   2.881   3.216   1.262
   13LYS     CD  213   2.786   3.046   1.169
   13LYS    HD1  214   2.793   2.975   1.251
   13LYS    HD2  215   2.698   3.023   1.110
   13LYS     CE  216   2.906   3.025   1.075
   13LYS    HE1  217   2.885   3.092   0.992
   13LYS    HE2  218   3.001   3.064   1.110
   13LYS     NZ  219   2.909   2.886   1.032
   13LYS    HZ1  220   2.816   2.862   0.999
   13LYS    HZ2  221   2.962   2.879   0.946
   13LYS    HZ3  222   2.937   2.828   1.110
   13LYS      C  223   2.532   3.382   1.437
   13LYS      O  224   2.445   3.441   1.369
   14ASN      N  225   2.504   3.356   1.570
   14ASN      H  226   2.578   3.312   1.623
   14ASN     CA  227   2.375   3.393   1.636
   14ASN     HA  228   2.294   3.392   1.563
   14ASN     CB  229   2.358   3.299   1.765
   14ASN    HB1  230   2.421   3.211   1.769
   14ASN    HB2  231   2.395   3.357   1.850
   14ASN     CG  232   2.212   3.262   1.795
   14ASN    OD1  233   2.131   3.351   1.810
   14ASN    ND2  234   2.178   3.136   1.805
   14ASN   HD21  235   2.248   3.063   1.797
   14ASN   HD22  236   2.094   3.117   1.858
   14ASN      C  237   2.378   3.542   1.688
   14ASN      O  238   2.486   3.583   1.738
   15ASN      N  239   2.269   3.614   1.671
   15ASN      H  240   2.195   3.576   1.614
   15ASN     CA  241   2.253   3.752   1.713
   15ASN     HA  242   2.347   3.794   1.678
   15ASN     CB  243   2.141   3.824   1.639
   15ASN    HB1  244   2.131   3.931   1.658
   15ASN    HB2  245   2.152   3.823   1.530
   15ASN     CG  246   1.995   3.776   1.660
   15ASN    OD1  247   1.958   3.665   1.636
   15ASN    ND2  248   1.921   3.867   1.730
   15ASN   HD21  249   1.965   3.953   1.756
   15ASN   HD22  250   1.829   3.837   1.758
   15ASN      C  251   2.232   3.765   1.863
   15ASN      O  252   2.246   3.881   1.915
   16LYS      N  253   2.184   3.660   1.926
   16LYS      H  254   2.164   3.576   1.874
   16LYS     CA  255   2.147   3.657   2.071
   16LYS     HA  256   2.071   3.734   2.086
   16LYS     CB  257   2.089   3.523   2.105
   16LYS    HB1  258   2.161   3.445   2.082
   16LYS    HB2  259   2.085   3.522   2.214
   16LYS     CG  260   1.951   3.496   2.040
   16LYS    HG1  261   1.879   3.574   2.063
   16LYS    HG2  262   1.957   3.489   1.931
   16LYS     CD  263   1.880   3.375   2.093
   16LYS    HD1  264   1.943   3.287   2.110
   16LYS    HD2  265   1.837   3.402   2.189
   16LYS     CE  266   1.751   3.333   2.020
   16LYS    HE1  267   1.682   3.417   2.018
   16LYS    HE2  268   1.776   3.310   1.916
   16LYS     NZ  269   1.697   3.205   2.065
   16LYS    HZ1  270   1.622   3.174   2.004
   16LYS    HZ2  271   1.778   3.146   2.060
   16LYS    HZ3  272   1.677   3.209   2.164
   16LYS      C  273   2.247   3.686   2.168
   16LYS      O  274   2.223   3.722   2.283
   17PHE      N  275   2.374   3.677   2.126
   17PHE      H  276   2.393   3.664   2.028
   17PHE     CA  277   2.491   3.684   2.209
   17PHE     HA  278   2.471   3.690   2.316
   17PHE     CB  279   2.567   3.548   2.193
   17PHE    HB1  280   2.607   3.539   2.093
   17PHE    HB2  281   2.650   3.532   2.262
   17PHE     CG  282   2.480   3.426   2.216
   17PHE    CD1  283   2.415   3.405   2.340
   17PHE    HD1  284   2.424   3.460   2.432
   17PHE    CD2  285   2.467   3.323   2.119
   17PHE    HD2  286   2.531   3.316   2.032
   17PHE    CE1  287   2.323   3.302   2.362
   17PHE    HE1  288   2.269   3.280   2.453
   17PHE    CE2  289   2.368   3.229   2.127
   17PHE    HE2  290   2.368   3.145   2.059
   17PHE     CZ  291   2.302   3.216   2.253
   17PHE     HZ  292   2.227   3.138   2.263
   17PHE      C  293   2.580   3.807   2.173
   17PHE      O  294   2.598   3.838   2.053
   18GLU      N  295   2.649   3.855   2.273
   18GLU      H  296   2.630   3.835   2.370
   18GLU     CA  297   2.751   3.963   2.262
   18GLU     HA  298   2.739   4.024   2.173
   18GLU     CB  299   2.731   4.057   2.381
   18GLU    HB1  300   2.631   4.099   2.389
   18GLU    HB2  301   2.754   3.994   2.467
   18GLU     CG  302   2.822   4.180   2.383
   18GLU    HG1  303   2.802   4.237   2.474
   18GLU    HG2  304   2.928   4.153   2.375
   18GLU     CD  305   2.792   4.280   2.271
   18GLU    OE1  306   2.681   4.277   2.218
   18GLU    OE2  307   2.883   4.364   2.247
   18GLU      C  308   2.898   3.904   2.260
   18GLU      O  309   2.987   3.942   2.187
   19ASP      N  310   2.914   3.804   2.353
   19ASP      H  311   2.837   3.747   2.386
   19ASP     CA  312   3.047   3.767   2.409
   19ASP     HA  313   3.114   3.775   2.323
   19ASP     CB  314   3.098   3.864   2.519
   19ASP    HB1  315   3.091   3.970   2.498
   19ASP    HB2  316   3.046   3.865   2.615
   19ASP     CG  317   3.250   3.846   2.547
   19ASP    OD1  318   3.312   3.748   2.502
   19ASP    OD2  319   3.307   3.944   2.601
   19ASP      C  320   3.047   3.619   2.438
   19ASP      O  321   2.946   3.569   2.491
   20ALA      N  322   3.155   3.549   2.410
   20ALA      H  323   3.239   3.604   2.404
   20ALA     CA  324   3.167   3.402   2.430
   20ALA     HA  325   3.132   3.373   2.529
   20ALA     CB  326   3.101   3.329   2.320
   20ALA    HB1  327   3.145   3.230   2.305
   20ALA    HB2  328   3.001   3.299   2.350
   20ALA    HB3  329   3.096   3.386   2.227
   20ALA      C  330   3.319   3.363   2.432
   20ALA      O  331   3.405   3.421   2.363
   21ALA      N  332   3.352   3.262   2.514
   21ALA      H  333   3.280   3.235   2.580
   21ALA     CA  334   3.484   3.203   2.526
   21ALA     HA  335   3.523   3.203   2.425
   21ALA     CB  336   3.571   3.292   2.609
   21ALA    HB1  337   3.575   3.395   2.574
   21ALA    HB2  338   3.553   3.284   2.716
   21ALA    HB3  339   3.672   3.253   2.603
   21ALA      C  340   3.477   3.064   2.590
   21ALA      O  341   3.382   3.020   2.661
   22ILE      N  342   3.590   3.005   2.580
   22ILE      H  343   3.667   3.043   2.528
   22ILE     CA  344   3.625   2.875   2.631
   22ILE     HA  345   3.548   2.846   2.702
   22ILE     CB  346   3.648   2.762   2.516
   22ILE     HB  347   3.733   2.804   2.463
   22ILE    CG1  348   3.526   2.732   2.415
   22ILE   HG11  349   3.518   2.825   2.359
   22ILE   HG12  350   3.550   2.672   2.327
   22ILE    CG2  351   3.700   2.634   2.571
   22ILE   HG21  352   3.798   2.632   2.617
   22ILE   HG22  353   3.631   2.582   2.637
   22ILE   HG23  354   3.725   2.564   2.491
   22ILE     CD  355   3.399   2.683   2.480
   22ILE    HD1  356   3.371   2.734   2.573
   22ILE    HD2  357   3.312   2.699   2.416
   22ILE    HD3  358   3.414   2.578   2.505
   22ILE      C  359   3.754   2.904   2.703
   22ILE      O  360   3.850   2.956   2.640
   23VAL      N  361   3.757   2.870   2.828
   23VAL      H  362   3.675   2.822   2.859
   23VAL     CA  363   3.881   2.877   2.907
   23VAL     HA  364   3.962   2.895   2.837
   23VAL     CB  365   3.869   2.996   3.007
   23VAL     HB  366   3.803   2.952   3.081
   23VAL    CG1  367   4.004   3.014   3.083
   23VAL   HG11  368   4.001   3.106   3.142
   23VAL   HG12  369   4.028   2.923   3.138
   23VAL   HG13  370   4.088   3.033   3.016
   23VAL    CG2  371   3.816   3.125   2.950
   23VAL   HG21  372   3.807   3.214   3.013
   23VAL   HG22  373   3.884   3.162   2.874
   23VAL   HG23  374   3.724   3.101   2.896
   23VAL      C  375   3.905   2.740   2.971
   23VAL      O  376   3.808   2.673   3.013
   24ASP      N  377   4.030   2.695   2.975
   24ASP      H  378   4.104   2.753   2.938
   24ASP     CA  379   4.073   2.571   3.042
   24ASP     HA  380   4.000   2.499   3.004
   24ASP     CB  381   4.226   2.546   3.009
   24ASP    HB1  382   4.241   2.524   2.904
   24ASP    HB2  383   4.293   2.631   3.024
   24ASP     CG  384   4.288   2.438   3.095
   24ASP    OD1  385   4.220   2.339   3.135
   24ASP    OD2  386   4.405   2.457   3.131
   24ASP      C  387   4.049   2.602   3.197
   24ASP      O  388   4.053   2.718   3.237
   25TYR      N  389   4.024   2.500   3.284
   25TYR      H  390   4.033   2.410   3.240
   25TYR     CA  391   4.033   2.502   3.428
   25TYR     HA  392   4.086   2.589   3.465
   25TYR     CB  393   3.898   2.518   3.505
   25TYR    HB1  394   3.929   2.565   3.598
   25TYR    HB2  395   3.835   2.592   3.456
   25TYR     CG  396   3.821   2.388   3.527
   25TYR    CD1  397   3.721   2.338   3.438
   25TYR    HD1  398   3.692   2.407   3.361
   25TYR    CD2  399   3.854   2.309   3.641
   25TYR    HD2  400   3.929   2.340   3.712
   25TYR    CE1  401   3.671   2.208   3.448
   25TYR    HE1  402   3.601   2.170   3.375
   25TYR    CE2  403   3.801   2.178   3.656
   25TYR    HE2  404   3.820   2.120   3.745
   25TYR     CZ  405   3.709   2.131   3.561
   25TYR     OH  406   3.642   2.013   3.580
   25TYR     HH  407   3.711   1.954   3.604
   25TYR      C  408   4.132   2.399   3.487
   25TYR      O  409   4.164   2.409   3.608
   26LYS      N  410   4.177   2.295   3.413
   26LYS      H  411   4.167   2.292   3.313
   26LYS     CA  412   4.248   2.180   3.474
   26LYS     HA  413   4.194   2.168   3.568
   26LYS     CB  414   4.212   2.047   3.401
   26LYS    HB1  415   4.104   2.044   3.392
   26LYS    HB2  416   4.257   2.050   3.301
   26LYS     CG  417   4.277   1.920   3.472
   26LYS    HG1  418   4.285   1.846   3.392
   26LYS    HG2  419   4.377   1.942   3.509
   26LYS     CD  420   4.189   1.868   3.588
   26LYS    HD1  421   4.168   1.953   3.653
   26LYS    HD2  422   4.090   1.837   3.553
   26LYS     CE  423   4.262   1.764   3.675
   26LYS    HE1  424   4.250   1.670   3.621
   26LYS    HE2  425   4.364   1.795   3.700
   26LYS     NZ  426   4.192   1.729   3.802
   26LYS    HZ1  427   4.109   1.674   3.786
   26LYS    HZ2  428   4.265   1.682   3.853
   26LYS    HZ3  429   4.163   1.811   3.852
   26LYS      C  430   4.398   2.205   3.494
   26LYS      O  431   4.450   2.171   3.603
   27THR      N  432   4.468   2.270   3.401
   27THR      H  433   4.424   2.322   3.326
   27THR     CA  434   4.619   2.280   3.399
   27THR     HA  435   4.668   2.250   3.492
   27THR     CB  436   4.678   2.174   3.300
   27THR     HB  437   4.786   2.192   3.295
   27THR    OG1  438   4.646   2.200   3.165
   27THR    HG1  439   4.552   2.189   3.160
   27THR    CG2  440   4.638   2.034   3.333
   27THR   HG21  441   4.549   2.010   3.275
   27THR   HG22  442   4.712   1.958   3.309
   27THR   HG23  443   4.609   2.012   3.436
   27THR      C  444   4.649   2.431   3.397
   27THR      O  445   4.661   2.490   3.502
   28THR      N  446   4.660   2.478   3.270
   28THR      H  447   4.639   2.414   3.195
   28THR     CA  448   4.718   2.604   3.234
   28THR     HA  449   4.808   2.623   3.293
   28THR     CB  450   4.763   2.602   3.088
   28THR     HB  451   4.680   2.582   3.021
   28THR    OG1  452   4.839   2.476   3.084
   28THR    HG1  453   4.843   2.453   2.993
   28THR    CG2  454   4.860   2.708   3.031
   28THR   HG21  455   4.962   2.692   3.067
   28THR   HG22  456   4.858   2.692   2.924
   28THR   HG23  457   4.835   2.813   3.048
   28THR      C  458   4.623   2.720   3.255
   28THR      O  459   4.662   2.823   3.309
   29LYS      N  460   4.497   2.701   3.229
   29LYS      H  461   4.469   2.608   3.203
   29LYS     CA  462   4.388   2.791   3.255
   29LYS     HA  463   4.296   2.741   3.225
   29LYS     CB  464   4.369   2.828   3.410
   29LYS    HB1  465   4.447   2.901   3.435
   29LYS    HB2  466   4.276   2.881   3.432
   29LYS     CG  467   4.394   2.719   3.514
   29LYS    HG1  468   4.314   2.645   3.502
   29LYS    HG2  469   4.480   2.658   3.484
   29LYS     CD  470   4.421   2.770   3.657
   29LYS    HD1  471   4.524   2.805   3.660
   29LYS    HD2  472   4.353   2.854   3.671
   29LYS     CE  473   4.400   2.658   3.768
   29LYS    HE1  474   4.388   2.701   3.867
   29LYS    HE2  475   4.321   2.585   3.751
   29LYS     NZ  476   4.519   2.572   3.762
   29LYS    HZ1  477   4.505   2.503   3.834
   29LYS    HZ2  478   4.544   2.534   3.672
   29LYS    HZ3  479   4.601   2.622   3.793
   29LYS      C  480   4.384   2.913   3.166
   29LYS      O  481   4.339   3.020   3.216
   30ASN      N  482   4.427   2.894   3.043
   30ASN      H  483   4.449   2.798   3.020
   30ASN     CA  484   4.429   2.990   2.932
   30ASN     HA  485   4.457   3.091   2.960
   30ASN     CB  486   4.543   2.949   2.838
   30ASN    HB1  487   4.560   3.014   2.752
   30ASN    HB2  488   4.638   2.958   2.891
   30ASN     CG  489   4.535   2.799   2.784
   30ASN    OD1  490   4.537   2.702   2.856
   30ASN    ND2  491   4.523   2.777   2.651
   30ASN   HD21  492   4.505   2.860   2.597
   30ASN   HD22  493   4.496   2.683   2.628
   30ASN      C  494   4.294   2.986   2.856
   30ASN      O  495   4.224   2.883   2.849
   31VAL      N  496   4.257   3.099   2.787
   31VAL      H  497   4.313   3.183   2.794
   31VAL     CA  498   4.157   3.105   2.678
   31VAL     HA  499   4.060   3.086   2.723
   31VAL     CB  500   4.146   3.247   2.625
   31VAL     HB  501   4.242   3.277   2.582
   31VAL    CG1  502   4.042   3.260   2.514
   31VAL   HG11  503   4.063   3.192   2.432
   31VAL   HG12  504   3.941   3.240   2.549
   31VAL   HG13  505   4.051   3.355   2.462
   31VAL    CG2  506   4.127   3.351   2.734
   31VAL   HG21  507   4.056   3.312   2.807
   31VAL   HG22  508   4.226   3.372   2.776
   31VAL   HG23  509   4.090   3.449   2.705
   31VAL      C  510   4.195   3.007   2.568
   31VAL      O  511   4.305   3.005   2.520
   32LEU      N  512   4.104   2.920   2.530
   32LEU      H  513   4.011   2.912   2.570
   32LEU     CA  514   4.127   2.817   2.428
   32LEU     HA  515   4.231   2.798   2.403
   32LEU     CB  516   4.061   2.688   2.486
   32LEU    HB1  517   3.966   2.717   2.530
   32LEU    HB2  518   4.051   2.618   2.403
   32LEU     CG  519   4.135   2.614   2.594
   32LEU     HG  520   4.161   2.683   2.674
   32LEU    CD1  521   4.047   2.511   2.672
   32LEU   HD11  522   4.105   2.461   2.749
   32LEU   HD12  523   3.965   2.556   2.727
   32LEU   HD13  524   4.016   2.437   2.598
   32LEU    CD2  525   4.259   2.537   2.548
   32LEU   HD21  526   4.245   2.448   2.488
   32LEU   HD22  527   4.314   2.601   2.479
   32LEU   HD23  528   4.317   2.517   2.639
   32LEU      C  529   4.066   2.849   2.292
   32LEU      O  530   4.093   2.787   2.185
   33ALA      N  531   3.983   2.955   2.299
   33ALA      H  532   3.978   3.003   2.388
   33ALA     CA  533   3.902   3.012   2.192
   33ALA     HA  534   3.966   3.056   2.115
   33ALA     CB  535   3.808   2.909   2.129
   33ALA    HB1  536   3.750   2.956   2.049
   33ALA    HB2  537   3.866   2.830   2.080
   33ALA    HB3  538   3.744   2.858   2.201
   33ALA      C  539   3.818   3.132   2.248
   33ALA      O  540   3.764   3.127   2.358
   34ALA      N  541   3.799   3.243   2.177
   34ALA      H  542   3.819   3.240   2.078
   34ALA     CA  543   3.708   3.348   2.220
   34ALA     HA  544   3.618   3.302   2.260
   34ALA     CB  545   3.774   3.437   2.327
   34ALA    HB1  546   3.870   3.479   2.295
   34ALA    HB2  547   3.705   3.519   2.346
   34ALA    HB3  548   3.785   3.382   2.421
   34ALA      C  549   3.657   3.429   2.101
   34ALA      O  550   3.712   3.422   1.993
   35ILE      N  551   3.545   3.500   2.120
   35ILE      H  552   3.491   3.472   2.200
   35ILE     CA  553   3.499   3.614   2.040
   35ILE     HA  554   3.490   3.581   1.937
   35ILE     CB  555   3.362   3.664   2.081
   35ILE     HB  556   3.359   3.687   2.187
   35ILE    CG1  557   3.251   3.554   2.071
   35ILE   HG11  558   3.301   3.467   2.113
   35ILE   HG12  559   3.168   3.587   2.135
   35ILE    CG2  560   3.315   3.789   2.001
   35ILE   HG21  561   3.318   3.776   1.893
   35ILE   HG22  562   3.207   3.801   2.014
   35ILE   HG23  563   3.363   3.883   2.025
   35ILE     CD  564   3.194   3.519   1.929
   35ILE    HD1  565   3.264   3.520   1.845
   35ILE    HD2  566   3.150   3.419   1.931
   35ILE    HD3  567   3.115   3.590   1.904
   35ILE      C  568   3.604   3.729   2.056
   35ILE      O  569   3.646   3.756   2.168
   36PRO      N  570   3.665   3.782   1.946
   36PRO     CA  571   3.778   3.876   1.950
   36PRO     HA  572   3.858   3.845   2.017
   36PRO     CB  573   3.848   3.876   1.814
   36PRO    HB1  574   3.908   3.966   1.799
   36PRO    HB2  575   3.909   3.786   1.827
   36PRO     CG  576   3.741   3.827   1.720
   36PRO    HG1  577   3.685   3.911   1.678
   36PRO    HG2  578   3.775   3.767   1.636
   36PRO     CD  579   3.649   3.737   1.802
   36PRO    HD1  580   3.551   3.758   1.759
   36PRO    HD2  581   3.676   3.632   1.793
   36PRO      C  582   3.729   4.017   1.981
   36PRO      O  583   3.621   4.058   1.943
   37ASN      N  584   3.811   4.095   2.053
   37ASN      H  585   3.901   4.054   2.072
   37ASN     CA  586   3.795   4.236   2.090
   37ASN     HA  587   3.874   4.276   2.154
   37ASN     CB  588   3.794   4.331   1.966
   37ASN    HB1  589   3.702   4.331   1.907
   37ASN    HB2  590   3.815   4.433   2.000
   37ASN     CG  591   3.921   4.303   1.883
   37ASN    OD1  592   4.030   4.316   1.939
   37ASN    ND2  593   3.910   4.260   1.758
   37ASN   HD21  594   3.823   4.246   1.709
   37ASN   HD22  595   3.988   4.252   1.694
   37ASN      C  596   3.679   4.251   2.191
   37ASN      O  597   3.593   4.345   2.186
   38ARG      N  598   3.666   4.150   2.275
   38ARG      H  599   3.737   4.080   2.261
   38ARG     CA  600   3.552   4.132   2.367
   38ARG     HA  601   3.487   4.219   2.376
   38ARG     CB  602   3.462   4.016   2.310
   38ARG    HB1  603   3.506   3.949   2.236
   38ARG    HB2  604   3.447   3.947   2.393
   38ARG     CG  605   3.324   4.052   2.260
   38ARG    HG1  606   3.281   3.953   2.241
   38ARG    HG2  607   3.271   4.091   2.347
   38ARG     CD  608   3.314   4.145   2.132
   38ARG    HD1  609   3.321   4.245   2.176
   38ARG    HD2  610   3.397   4.138   2.062
   38ARG     NE  611   3.192   4.125   2.062
   38ARG     HE  612   3.139   4.043   2.086
   38ARG     CZ  613   3.141   4.198   1.959
   38ARG    NH1  614   3.204   4.310   1.925
   38ARG   HH11  615   3.278   4.343   1.985
   38ARG   HH12  616   3.149   4.365   1.861
   38ARG    NH2  617   3.031   4.158   1.899
   38ARG   HH21  618   2.990   4.068   1.922
   38ARG   HH22  619   2.979   4.216   1.836
   38ARG      C  620   3.604   4.105   2.505
   38ARG      O  621   3.722   4.099   2.525
   39THR      N  622   3.516   4.090   2.602
   39THR      H  623   3.420   4.069   2.581
   39THR     CA  624   3.552   4.091   2.747
   39THR     HA  625   3.627   4.166   2.771
   39THR     CB  626   3.432   4.119   2.830
   39THR     HB  627   3.348   4.051   2.813
   39THR    OG1  628   3.393   4.253   2.801
   39THR    HG1  629   3.330   4.251   2.730
   39THR    CG2  630   3.448   4.122   2.983
   39THR   HG21  631   3.484   4.025   3.019
   39THR   HG22  632   3.532   4.190   2.999
   39THR   HG23  633   3.366   4.159   3.044
   39THR      C  634   3.607   3.952   2.789
   39THR      O  635   3.706   3.941   2.862
   40PHE      N  636   3.548   3.845   2.731
   40PHE      H  637   3.460   3.853   2.681
   40PHE     CA  638   3.579   3.704   2.764
   40PHE     HA  639   3.605   3.701   2.870
   40PHE     CB  640   3.461   3.606   2.745
   40PHE    HB1  641   3.435   3.582   2.642
   40PHE    HB2  642   3.493   3.511   2.787
   40PHE     CG  643   3.337   3.635   2.832
   40PHE    CD1  644   3.336   3.723   2.942
   40PHE    HD1  645   3.429   3.764   2.980
   40PHE    CD2  646   3.216   3.578   2.786
   40PHE    HD2  647   3.212   3.522   2.694
   40PHE    CE1  648   3.214   3.743   3.017
   40PHE    HE1  649   3.227   3.810   3.101
   40PHE    CE2  650   3.103   3.593   2.862
   40PHE    HE2  651   3.018   3.538   2.823
   40PHE     CZ  652   3.099   3.667   2.983
   40PHE     HZ  653   3.000   3.656   3.025
   40PHE      C  654   3.701   3.649   2.688
   40PHE      O  655   3.738   3.533   2.708
   41ALA      N  656   3.774   3.729   2.610
   41ALA      H  657   3.724   3.807   2.569
   41ALA     CA  658   3.909   3.699   2.572
   41ALA     HA  659   3.921   3.592   2.557
   41ALA     CB  660   3.939   3.765   2.442
   41ALA    HB1  661   3.887   3.728   2.354
   41ALA    HB2  662   3.918   3.872   2.448
   41ALA    HB3  663   4.045   3.760   2.417
   41ALA      C  664   4.016   3.739   2.678
   41ALA      O  665   4.134   3.710   2.676
   42LYS      N  666   3.976   3.819   2.774
   42LYS      H  667   3.877   3.831   2.788
   42LYS     CA  668   4.065   3.887   2.862
   42LYS     HA  669   4.159   3.904   2.809
   42LYS     CB  670   4.015   4.034   2.899
   42LYS    HB1  671   3.922   4.027   2.957
   42LYS    HB2  672   4.091   4.074   2.966
   42LYS     CG  673   3.988   4.126   2.779
   42LYS    HG1  674   4.078   4.127   2.717
   42LYS    HG2  675   3.912   4.088   2.711
   42LYS     CD  676   3.939   4.262   2.824
   42LYS    HD1  677   3.842   4.246   2.872
   42LYS    HD2  678   4.006   4.302   2.901
   42LYS     CE  679   3.912   4.365   2.711
   42LYS    HE1  680   3.986   4.370   2.632
   42LYS    HE2  681   3.815   4.348   2.665
   42LYS     NZ  682   3.902   4.502   2.770
   42LYS    HZ1  683   3.840   4.557   2.712
   42LYS    HZ2  684   3.868   4.500   2.865
   42LYS    HZ3  685   3.998   4.533   2.773
   42LYS      C  686   4.086   3.813   2.992
   42LYS      O  687   4.155   3.864   3.084
   43ILE      N  688   4.029   3.691   3.007
   43ILE      H  689   3.978   3.668   2.922
   43ILE     CA  690   4.023   3.614   3.128
   43ILE     HA  691   3.992   3.686   3.203
   43ILE     CB  692   3.924   3.500   3.112
   43ILE     HB  693   3.954   3.450   3.020
   43ILE    CG1  694   3.784   3.542   3.072
   43ILE   HG11  695   3.780   3.550   2.964
   43ILE   HG12  696   3.712   3.465   3.101
   43ILE    CG2  697   3.933   3.392   3.221
   43ILE   HG21  698   3.925   3.442   3.317
   43ILE   HG22  699   3.846   3.328   3.211
   43ILE   HG23  700   4.021   3.327   3.219
   43ILE     CD  701   3.741   3.668   3.141
   43ILE    HD1  702   3.771   3.668   3.246
   43ILE    HD2  703   3.784   3.757   3.095
   43ILE    HD3  704   3.634   3.677   3.119
   43ILE      C  705   4.164   3.556   3.153
   43ILE      O  706   4.227   3.506   3.055
   44ASN      N  707   4.221   3.564   3.275
   44ASN      H  708   4.150   3.590   3.342
   44ASN     CA  709   4.349   3.521   3.329
   44ASN     HA  710   4.419   3.493   3.250
   44ASN     CB  711   4.419   3.638   3.399
   44ASN    HB1  712   4.508   3.599   3.448
   44ASN    HB2  713   4.456   3.706   3.323
   44ASN     CG  714   4.346   3.715   3.510
   44ASN    OD1  715   4.309   3.659   3.614
   44ASN    ND2  716   4.322   3.842   3.490
   44ASN   HD21  717   4.361   3.891   3.411
   44ASN   HD22  718   4.298   3.906   3.564
   44ASN      C  719   4.318   3.403   3.424
   44ASN      O  720   4.201   3.400   3.465
   45PRO      N  721   4.413   3.313   3.453
   45PRO     CA  722   4.408   3.200   3.559
   45PRO     HA  723   4.340   3.120   3.529
   45PRO     CB  724   4.553   3.155   3.561
   45PRO    HB1  725   4.608   3.203   3.642
   45PRO    HB2  726   4.566   3.047   3.566
   45PRO     CG  727   4.623   3.191   3.432
   45PRO    HG1  728   4.726   3.213   3.460
   45PRO    HG2  729   4.632   3.098   3.376
   45PRO     CD  730   4.537   3.309   3.377
   45PRO    HD1  731   4.592   3.403   3.386
   45PRO    HD2  732   4.517   3.299   3.271
   45PRO      C  733   4.365   3.231   3.704
   45PRO      O  734   4.355   3.136   3.781
   46GLY      N  735   4.353   3.360   3.739
   46GLY      H  736   4.359   3.436   3.673
   46GLY     CA  737   4.321   3.403   3.876
   46GLY    HA1  738   4.342   3.327   3.952
   46GLY    HA2  739   4.393   3.477   3.908
   46GLY      C  740   4.181   3.460   3.898
   46GLY      O  741   4.142   3.488   4.014
   47GLU      N  742   4.112   3.477   3.781
   47GLU      H  743   4.162   3.472   3.693
   47GLU     CA  744   3.971   3.494   3.771
   47GLU     HA  745   3.930   3.538   3.861
   47GLU     CB  746   3.937   3.569   3.637
   47GLU    HB1  747   3.988   3.534   3.548
   47GLU    HB2  748   3.830   3.565   3.613
   47GLU     CG  749   3.968   3.716   3.654
   47GLU    HG1  750   3.897   3.756   3.726
   47GLU    HG2  751   4.071   3.742   3.678
   47GLU     CD  752   3.951   3.801   3.534
   47GLU    OE1  753   3.911   3.748   3.427
   47GLU    OE2  754   3.968   3.925   3.548
   47GLU      C  755   3.913   3.347   3.758
   47GLU      O  756   3.798   3.322   3.794
   48VAL      N  757   3.979   3.245   3.700
   48VAL      H  758   4.071   3.255   3.661
   48VAL     CA  759   3.936   3.099   3.684
   48VAL     HA  760   3.835   3.092   3.642
   48VAL     CB  761   4.032   3.018   3.586
   48VAL     HB  762   4.136   3.022   3.618
   48VAL    CG1  763   3.986   2.880   3.550
   48VAL   HG11  764   3.880   2.890   3.526
   48VAL   HG12  765   4.032   2.843   3.459
   48VAL   HG13  766   4.001   2.800   3.623
   48VAL    CG2  767   4.051   3.095   3.450
   48VAL   HG21  768   3.961   3.137   3.404
   48VAL   HG22  769   4.112   3.186   3.453
   48VAL   HG23  770   4.103   3.030   3.380
   48VAL      C  771   3.937   3.038   3.826
   48VAL      O  772   3.827   3.005   3.871
   49ILE      N  773   4.050   3.032   3.906
   49ILE      H  774   4.132   3.069   3.860
   49ILE     CA  775   4.064   2.972   4.039
   49ILE     HA  776   4.042   2.867   4.018
   49ILE     CB  777   4.214   2.955   4.092
   49ILE     HB  778   4.286   2.924   4.016
   49ILE    CG1  779   4.231   2.851   4.212
   49ILE   HG11  780   4.336   2.860   4.239
   49ILE   HG12  781   4.168   2.869   4.299
   49ILE    CG2  782   4.272   3.091   4.122
   49ILE   HG21  783   4.377   3.088   4.151
   49ILE   HG22  784   4.256   3.173   4.051
   49ILE   HG23  785   4.222   3.129   4.211
   49ILE     CD  786   4.208   2.702   4.168
   49ILE    HD1  787   4.257   2.667   4.077
   49ILE    HD2  788   4.257   2.643   4.245
   49ILE    HD3  789   4.105   2.667   4.172
   49ILE      C  790   3.951   2.993   4.146
   49ILE      O  791   3.890   2.893   4.190
   50PRO      N  792   3.901   3.119   4.166
   50PRO     CA  793   3.795   3.131   4.263
   50PRO     HA  794   3.820   3.080   4.356
   50PRO     CB  795   3.791   3.283   4.297
   50PRO    HB1  796   3.690   3.318   4.317
   50PRO    HB2  797   3.845   3.306   4.389
   50PRO     CG  798   3.858   3.351   4.174
   50PRO    HG1  799   3.786   3.371   4.095
   50PRO    HG2  800   3.892   3.448   4.210
   50PRO     CD  801   3.953   3.248   4.114
   50PRO    HD1  802   3.951   3.255   4.005
   50PRO    HD2  803   4.056   3.263   4.145
   50PRO      C  804   3.660   3.079   4.215
   50PRO      O  805   3.585   3.033   4.303
   51LEU      N  806   3.627   3.086   4.084
   51LEU      H  807   3.697   3.116   4.018
   51LEU     CA  808   3.493   3.041   4.037
   51LEU     HA  809   3.426   3.108   4.091
   51LEU     CB  810   3.482   3.067   3.883
   51LEU    HB1  811   3.576   3.111   3.852
   51LEU    HB2  812   3.467   2.973   3.830
   51LEU     CG  813   3.388   3.163   3.833
   51LEU     HG  814   3.292   3.155   3.884
   51LEU    CD1  815   3.425   3.302   3.861
   51LEU   HD11  816   3.519   3.316   3.809
   51LEU   HD12  817   3.347   3.375   3.837
   51LEU   HD13  818   3.446   3.321   3.967
   51LEU    CD2  819   3.358   3.147   3.689
   51LEU   HD21  820   3.452   3.133   3.635
   51LEU   HD22  821   3.307   3.053   3.667
   51LEU   HD23  822   3.292   3.221   3.643
   51LEU      C  823   3.462   2.895   4.060
   51LEU      O  824   3.347   2.853   4.094
   52ILE      N  825   3.572   2.824   4.058
   52ILE      H  826   3.658   2.873   4.037
   52ILE     CA  827   3.575   2.680   4.071
   52ILE     HA  828   3.480   2.640   4.036
   52ILE     CB  829   3.677   2.618   3.968
   52ILE     HB  830   3.668   2.513   3.993
   52ILE    CG1  831   3.822   2.662   3.986
   52ILE   HG11  832   3.823   2.767   3.956
   52ILE   HG12  833   3.869   2.654   4.084
   52ILE    CG2  834   3.629   2.629   3.823
   52ILE   HG21  835   3.657   2.548   3.756
   52ILE   HG22  836   3.520   2.632   3.828
   52ILE   HG23  837   3.655   2.727   3.784
   52ILE     CD  838   3.920   2.590   3.890
   52ILE    HD1  839   4.021   2.588   3.932
   52ILE    HD2  840   3.882   2.492   3.861
   52ILE    HD3  841   3.943   2.652   3.803
   52ILE      C  842   3.616   2.629   4.212
   52ILE      O  843   3.609   2.509   4.240
   53THR      N  844   3.660   2.722   4.301
   53THR      H  845   3.665   2.815   4.261
   53THR     CA  846   3.703   2.696   4.442
   53THR     HA  847   3.704   2.587   4.446
   53THR     CB  848   3.846   2.755   4.453
   53THR     HB  849   3.839   2.858   4.419
   53THR    OG1  850   3.939   2.694   4.361
   53THR    HG1  851   3.933   2.741   4.279
   53THR    CG2  852   3.912   2.743   4.595
   53THR   HG21  853   3.864   2.794   4.678
   53THR   HG22  854   3.913   2.637   4.623
   53THR   HG23  855   4.014   2.780   4.603
   53THR      C  856   3.610   2.755   4.548
   53THR      O  857   3.608   2.700   4.657
   54ASN      N  858   3.548   2.874   4.534
   54ASN      H  859   3.562   2.923   4.446
   54ASN     CA  860   3.473   2.944   4.645
   54ASN     HA  861   3.512   2.907   4.740
   54ASN     CB  862   3.511   3.096   4.639
   54ASN    HB1  863   3.619   3.109   4.646
   54ASN    HB2  864   3.465   3.129   4.545
   54ASN     CG  865   3.444   3.173   4.755
   54ASN    OD1  866   3.379   3.113   4.839
   54ASN    ND2  867   3.459   3.304   4.758
   54ASN   HD21  868   3.529   3.349   4.701
   54ASN   HD22  869   3.424   3.363   4.832
   54ASN      C  870   3.326   2.915   4.617
   54ASN      O  871   3.281   2.949   4.507
   55HIS      N  872   3.259   2.837   4.708
   55HIS      H  873   3.310   2.811   4.792
   55HIS     CA  874   3.109   2.816   4.701
   55HIS     HA  875   3.091   2.765   4.607
   55HIS     CB  876   3.061   2.718   4.806
   55HIS    HB1  877   3.053   2.770   4.901
   55HIS    HB2  878   2.958   2.688   4.784
   55HIS     CG  879   3.147   2.601   4.842
   55HIS    ND1  880   3.264   2.608   4.921
   55HIS    CD2  881   3.129   2.471   4.798
   55HIS    HD2  882   3.071   2.414   4.728
   55HIS    CE1  883   3.306   2.482   4.930
   55HIS    HE1  884   3.386   2.446   4.993
   55HIS    NE2  885   3.231   2.396   4.860
   55HIS    HE2  886   3.234   2.295   4.863
   55HIS      C  887   3.027   2.942   4.709
   55HIS      O  888   2.937   2.955   4.630
   56ASN      N  889   3.067   3.033   4.797
   56ASN      H  890   3.145   3.008   4.856
   56ASN     CA  891   3.012   3.169   4.818
   56ASN     HA  892   2.906   3.168   4.795
   56ASN     CB  893   3.035   3.212   4.964
   56ASN    HB1  894   3.139   3.228   4.992
   56ASN    HB2  895   2.996   3.313   4.974
   56ASN     CG  896   2.967   3.120   5.061
   56ASN    OD1  897   3.025   3.023   5.108
   56ASN    ND2  898   2.838   3.129   5.092
   56ASN   HD21  899   2.775   3.204   5.067
   56ASN   HD22  900   2.805   3.065   5.163
   56ASN      C  901   3.070   3.275   4.719
   56ASN      O  902   3.084   3.393   4.758
   57ILE      N  903   3.101   3.245   4.591
   57ILE      H  904   3.095   3.149   4.558
   57ILE     CA  905   3.125   3.344   4.490
   57ILE     HA  906   3.196   3.413   4.536
   57ILE     CB  907   3.192   3.265   4.368
   57ILE     HB  908   3.277   3.213   4.411
   57ILE    CG1  909   3.251   3.347   4.249
   57ILE   HG11  910   3.254   3.287   4.158
   57ILE   HG12  911   3.187   3.427   4.214
   57ILE    CG2  912   3.099   3.156   4.307
   57ILE   HG21  913   3.056   3.078   4.370
   57ILE   HG22  914   3.019   3.201   4.248
   57ILE   HG23  915   3.166   3.092   4.249
   57ILE     CD  916   3.393   3.398   4.289
   57ILE    HD1  917   3.379   3.468   4.371
   57ILE    HD2  918   3.466   3.324   4.323
   57ILE    HD3  919   3.434   3.455   4.206
   57ILE      C  920   2.993   3.413   4.457
   57ILE      O  921   2.901   3.345   4.413
   58LEU      N  922   2.989   3.549   4.485
   58LEU      H  923   3.076   3.585   4.522
   58LEU     CA  924   2.870   3.635   4.478
   58LEU     HA  925   2.784   3.573   4.453
   58LEU     CB  926   2.853   3.711   4.619
   58LEU    HB1  927   2.948   3.723   4.669
   58LEU    HB2  928   2.827   3.813   4.592
   58LEU     CG  929   2.751   3.658   4.712
   58LEU     HG  930   2.657   3.652   4.657
   58LEU    CD1  931   2.780   3.513   4.758
   58LEU   HD11  932   2.781   3.438   4.678
   58LEU   HD12  933   2.868   3.509   4.822
   58LEU   HD13  934   2.695   3.487   4.820
   58LEU    CD2  935   2.737   3.742   4.840
   58LEU   HD21  936   2.699   3.843   4.823
   58LEU   HD22  937   2.668   3.701   4.914
   58LEU   HD23  938   2.827   3.757   4.900
   58LEU      C  939   2.902   3.745   4.366
   58LEU      O  940   2.809   3.771   4.289
   59LYS      N  941   3.023   3.789   4.351
   59LYS      H  942   3.093   3.743   4.407
   59LYS     CA  943   3.061   3.900   4.267
   59LYS     HA  944   2.987   3.896   4.187
   59LYS     CB  945   3.044   4.032   4.342
   59LYS    HB1  946   2.948   4.029   4.393
   59LYS    HB2  947   3.107   4.034   4.430
   59LYS     CG  948   3.068   4.161   4.259
   59LYS    HG1  949   3.170   4.167   4.221
   59LYS    HG2  950   2.997   4.153   4.176
   59LYS     CD  951   3.041   4.292   4.340
   59LYS    HD1  952   2.938   4.313   4.311
   59LYS    HD2  953   3.035   4.274   4.447
   59LYS     CE  954   3.118   4.419   4.302
   59LYS    HE1  955   3.222   4.419   4.336
   59LYS    HE2  956   3.122   4.426   4.194
   59LYS     NZ  957   3.077   4.548   4.351
   59LYS    HZ1  958   3.071   4.550   4.452
   59LYS    HZ2  959   3.138   4.622   4.320
   59LYS    HZ3  960   2.983   4.562   4.317
   59LYS      C  961   3.210   3.881   4.210
   59LYS      O  962   3.304   3.945   4.265
   60PRO      N  963   3.234   3.788   4.115
   60PRO     CA  964   3.366   3.762   4.057
   60PRO     HA  965   3.423   3.743   4.148
   60PRO     CB  966   3.346   3.631   3.969
   60PRO    HB1  967   3.385   3.635   3.867
   60PRO    HB2  968   3.376   3.537   4.015
   60PRO     CG  969   3.194   3.601   3.951
   60PRO    HG1  970   3.144   3.637   3.861
   60PRO    HG2  971   3.173   3.495   3.956
   60PRO     CD  972   3.141   3.684   4.067
   60PRO    HD1  973   3.065   3.753   4.030
   60PRO    HD2  974   3.101   3.616   4.143
   60PRO      C  975   3.410   3.877   3.968
   60PRO      O  976   3.324   3.941   3.903
   61LEU      N  977   3.541   3.882   3.942
   61LEU      H  978   3.591   3.808   3.990
   61LEU     CA  979   3.604   3.942   3.830
   61LEU     HA  980   3.570   4.040   3.797
   61LEU     CB  981   3.756   3.975   3.868
   61LEU    HB1  982   3.801   3.885   3.909
   61LEU    HB2  983   3.799   3.996   3.770
   61LEU     CG  984   3.782   4.095   3.958
   61LEU     HG  985   3.880   4.129   3.927
   61LEU    CD1  986   3.676   4.209   3.944
   61LEU   HD11  987   3.576   4.173   3.970
   61LEU   HD12  988   3.684   4.280   4.026
   61LEU   HD13  989   3.666   4.250   3.844
   61LEU    CD2  990   3.790   4.055   4.109
   61LEU   HD21  991   3.825   4.139   4.169
   61LEU   HD22  992   3.701   4.007   4.151
   61LEU   HD23  993   3.866   3.977   4.110
   61LEU      C  994   3.591   3.840   3.715
   61LEU      O  995   3.626   3.722   3.739
   62ILE      N  996   3.551   3.885   3.600
   62ILE      H  997   3.522   3.982   3.603
   62ILE     CA  998   3.547   3.812   3.474
   62ILE     HA  999   3.615   3.727   3.483
   62ILE     CB 1000   3.408   3.752   3.451
   62ILE     HB 1001   3.336   3.834   3.447
   62ILE    CG1 1002   3.378   3.657   3.570
   62ILE   HG11 1003   3.444   3.571   3.585
   62ILE   HG12 1004   3.363   3.709   3.664
   62ILE    CG2 1005   3.392   3.682   3.317
   62ILE   HG21 1006   3.467   3.602   3.317
   62ILE   HG22 1007   3.297   3.631   3.298
   62ILE   HG23 1008   3.406   3.744   3.229
   62ILE     CD 1009   3.245   3.585   3.559
   62ILE    HD1 1010   3.245   3.508   3.482
   62ILE    HD2 1011   3.214   3.548   3.656
   62ILE    HD3 1012   3.165   3.657   3.543
   62ILE      C 1013   3.580   3.910   3.361
   62ILE      O 1014   3.494   3.990   3.316
   63GLY      N 1015   3.705   3.909   3.318
   63GLY      H 1016   3.771   3.851   3.367
   63GLY     CA 1017   3.750   4.004   3.215
   63GLY    HA1 1018   3.834   3.964   3.159
   63GLY    HA2 1019   3.675   4.011   3.136
   63GLY      C 1020   3.811   4.130   3.272
   63GLY      O 1021   3.813   4.235   3.206
   64GLN      N 1022   3.843   4.127   3.405
   64GLN      H 1023   3.854   4.038   3.452
   64GLN     CA 1024   3.882   4.240   3.488
   64GLN     HA 1025   3.917   4.182   3.573
   64GLN     CB 1026   4.009   4.317   3.435
   64GLN    HB1 1027   3.994   4.358   3.335
   64GLN    HB2 1028   4.019   4.414   3.485
   64GLN     CG 1029   4.145   4.240   3.447
   64GLN    HG1 1030   4.229   4.310   3.449
   64GLN    HG2 1031   4.150   4.197   3.547
   64GLN     CD 1032   4.166   4.139   3.338
   64GLN    OE1 1033   4.241   4.168   3.244
   64GLN    NE2 1034   4.109   4.017   3.340
   64GLN   HE21 1035   4.056   3.991   3.422
   64GLN   HE22 1036   4.108   3.959   3.257
   64GLN      C 1037   3.764   4.323   3.533
   64GLN      O 1038   3.780   4.424   3.597
   65LYS      N 1039   3.642   4.288   3.491
   65LYS      H 1040   3.649   4.206   3.433
   65LYS     CA 1041   3.513   4.352   3.508
   65LYS     HA 1042   3.525   4.454   3.546
   65LYS     CB 1043   3.437   4.363   3.376
   65LYS    HB1 1044   3.430   4.264   3.331
   65LYS    HB2 1045   3.333   4.390   3.393
   65LYS     CG 1046   3.498   4.468   3.272
   65LYS    HG1 1047   3.507   4.566   3.320
   65LYS    HG2 1048   3.599   4.443   3.239
   65LYS     CD 1049   3.419   4.482   3.137
   65LYS    HD1 1050   3.363   4.393   3.108
   65LYS    HD2 1051   3.339   4.555   3.152
   65LYS     CE 1052   3.505   4.521   3.008
   65LYS    HE1 1053   3.567   4.607   3.035
   65LYS    HE2 1054   3.572   4.437   2.988
   65LYS     NZ 1055   3.416   4.559   2.894
   65LYS    HZ1 1056   3.351   4.486   2.871
   65LYS    HZ2 1057   3.369   4.648   2.896
   65LYS    HZ3 1058   3.469   4.563   2.808
   65LYS      C 1059   3.436   4.259   3.602
   65LYS      O 1060   3.457   4.136   3.607
   66PHE      N 1061   3.339   4.317   3.680
   66PHE      H 1062   3.315   4.413   3.664
   66PHE     CA 1063   3.250   4.247   3.775
   66PHE     HA 1064   3.302   4.178   3.841
   66PHE     CB 1065   3.199   4.356   3.872
   66PHE    HB1 1066   3.153   4.435   3.813
   66PHE    HB2 1067   3.123   4.311   3.935
   66PHE     CG 1068   3.304   4.406   3.969
   66PHE    CD1 1069   3.355   4.317   4.062
   66PHE    HD1 1070   3.307   4.220   4.059
   66PHE    CD2 1071   3.350   4.540   3.964
   66PHE    HD2 1072   3.323   4.609   3.885
   66PHE    CE1 1073   3.449   4.360   4.159
   66PHE    HE1 1074   3.493   4.294   4.232
   66PHE    CE2 1075   3.433   4.583   4.064
   66PHE    HE2 1076   3.463   4.687   4.069
   66PHE     CZ 1077   3.474   4.492   4.159
   66PHE     HZ 1078   3.532   4.534   4.240
   66PHE      C 1079   3.124   4.187   3.707
   66PHE      O 1080   3.045   4.255   3.638
   67CYS      N 1081   3.090   4.065   3.753
   67CYS      H 1082   3.143   4.010   3.819
   67CYS     CA 1083   2.963   4.007   3.731
   67CYS     HA 1084   2.903   4.073   3.668
   67CYS     CB 1085   2.985   3.871   3.658
   67CYS    HB1 1086   3.065   3.809   3.698
   67CYS    HB2 1087   2.895   3.810   3.667
   67CYS     SG 1088   2.979   3.901   3.475
   67CYS     HG 1089   3.071   3.998   3.481
   67CYS      C 1090   2.900   3.986   3.866
   67CYS      O 1091   2.959   3.995   3.974
   68ILE      N 1092   2.773   3.944   3.871
   68ILE      H 1093   2.721   3.932   3.785
   68ILE     CA 1094   2.696   3.911   3.994
   68ILE     HA 1095   2.757   3.903   4.084
   68ILE     CB 1096   2.577   4.010   4.016
   68ILE     HB 1097   2.524   4.024   3.921
   68ILE    CG1 1098   2.618   4.153   4.058
   68ILE   HG11 1099   2.684   4.199   3.984
   68ILE   HG12 1100   2.529   4.215   4.052
   68ILE    CG2 1101   2.467   3.964   4.112
   68ILE   HG21 1102   2.405   3.883   4.073
   68ILE   HG22 1103   2.516   3.931   4.204
   68ILE   HG23 1104   2.402   4.044   4.144
   68ILE     CD 1105   2.678   4.173   4.196
   68ILE    HD1 1106   2.688   4.279   4.217
   68ILE    HD2 1107   2.612   4.119   4.264
   68ILE    HD3 1108   2.779   4.133   4.196
   68ILE      C 1109   2.633   3.770   3.963
   68ILE      O 1110   2.565   3.747   3.865
   69VAL      N 1111   2.658   3.678   4.052
   69VAL      H 1112   2.702   3.698   4.141
   69VAL     CA 1113   2.617   3.543   4.039
   69VAL     HA 1114   2.617   3.513   3.934
   69VAL     CB 1115   2.721   3.455   4.113
   69VAL     HB 1116   2.715   3.478   4.219
   69VAL    CG1 1117   2.686   3.306   4.115
   69VAL   HG11 1118   2.767   3.243   4.153
   69VAL   HG12 1119   2.599   3.291   4.179
   69VAL   HG13 1120   2.674   3.250   4.022
   69VAL    CG2 1121   2.865   3.474   4.066
   69VAL   HG21 1122   2.881   3.445   3.962
   69VAL   HG22 1123   2.883   3.581   4.078
   69VAL   HG23 1124   2.933   3.424   4.135
   69VAL      C 1125   2.485   3.529   4.111
   69VAL      O 1126   2.458   3.581   4.227
   70TYR      N 1127   2.388   3.444   4.065
   70TYR      H 1128   2.405   3.415   3.969
   70TYR     CA 1129   2.259   3.418   4.125
   70TYR     HA 1130   2.263   3.450   4.229
   70TYR     CB 1131   2.152   3.515   4.073
   70TYR    HB1 1132   2.065   3.504   4.138
   70TYR    HB2 1133   2.198   3.613   4.066
   70TYR     CG 1134   2.098   3.499   3.934
   70TYR    CD1 1135   2.172   3.542   3.825
   70TYR    HD1 1136   2.267   3.593   3.840
   70TYR    CD2 1137   1.978   3.428   3.916
   70TYR    HD2 1138   1.921   3.390   3.999
   70TYR    CE1 1139   2.119   3.522   3.695
   70TYR    HE1 1140   2.165   3.560   3.605
   70TYR    CE2 1141   1.926   3.412   3.791
   70TYR    HE2 1142   1.840   3.350   3.768
   70TYR     CZ 1143   1.997   3.451   3.679
   70TYR     OH 1144   1.961   3.413   3.555
   70TYR     HH 1145   1.899   3.345   3.535
   70TYR      C 1146   2.223   3.263   4.135
   70TYR      O 1147   2.140   3.233   4.225
   71THR      N 1148   2.274   3.181   4.054
   71THR      H 1149   2.354   3.211   4.000
   71THR     CA 1150   2.269   3.027   4.074
   71THR     HA 1151   2.234   3.002   4.174
   71THR     CB 1152   2.162   2.965   3.992
   71THR     HB 1153   2.156   2.864   4.033
   71THR    OG1 1154   2.197   2.957   3.853
   71THR    HG1 1155   2.118   2.979   3.806
   71THR    CG2 1156   2.015   3.021   4.005
   71THR   HG21 1157   1.939   2.949   3.976
   71THR   HG22 1158   1.987   3.029   4.110
   71THR   HG23 1159   2.000   3.110   3.944
   71THR      C 1160   2.414   2.974   4.057
   71THR      O 1161   2.484   3.017   3.957
   72ASN      N 1162   2.450   2.876   4.141
   72ASN      H 1163   2.383   2.832   4.202
   72ASN     CA 1164   2.585   2.813   4.143
   72ASN     HA 1165   2.618   2.812   4.039
   72ASN     CB 1166   2.684   2.893   4.227
   72ASN    HB1 1167   2.698   2.995   4.191
   72ASN    HB2 1168   2.646   2.902   4.328
   72ASN     CG 1169   2.827   2.835   4.216
   72ASN    OD1 1170   2.866   2.751   4.139
   72ASN    ND2 1171   2.913   2.880   4.310
   72ASN   HD21 1172   2.875   2.929   4.389
   72ASN   HD22 1173   3.003   2.836   4.322
   72ASN      C 1174   2.564   2.661   4.170
   72ASN      O 1175   2.537   2.612   4.279
   73SER      N 1176   2.573   2.585   4.056
   73SER      H 1177   2.566   2.634   3.967
   73SER     CA 1178   2.564   2.441   4.044
   73SER     HA 1179   2.586   2.390   4.138
   73SER     CB 1180   2.419   2.399   4.012
   73SER    HB1 1181   2.380   2.434   3.917
   73SER    HB2 1182   2.416   2.290   4.020
   73SER     OG 1183   2.342   2.440   4.123
   73SER     HG 1184   2.356   2.531   4.142
   73SER      C 1185   2.676   2.394   3.952
   73SER      O 1186   2.652   2.308   3.865
   74LEU      N 1187   2.790   2.462   3.948
   74LEU      H 1188   2.812   2.527   4.022
   74LEU     CA 1189   2.897   2.435   3.851
   74LEU     HA 1190   2.853   2.430   3.752
   74LEU     CB 1191   2.989   2.568   3.853
   74LEU    HB1 1192   2.923   2.654   3.847
   74LEU    HB2 1193   3.030   2.569   3.954
   74LEU     CG 1194   3.092   2.571   3.743
   74LEU     HG 1195   3.137   2.472   3.734
   74LEU    CD1 1196   3.023   2.616   3.617
   74LEU   HD11 1197   2.969   2.708   3.636
   74LEU   HD12 1198   3.091   2.637   3.534
   74LEU   HD13 1199   2.958   2.542   3.570
   74LEU    CD2 1200   3.216   2.664   3.780
   74LEU   HD21 1201   3.278   2.692   3.695
   74LEU   HD22 1202   3.185   2.756   3.830
   74LEU   HD23 1203   3.274   2.609   3.854
   74LEU      C 1204   2.984   2.312   3.889
   74LEU      O 1205   3.023   2.235   3.803
   75MET      N 1206   3.020   2.298   4.015
   75MET      H 1207   2.986   2.367   4.081
   75MET     CA 1208   3.091   2.185   4.074
   75MET     HA 1209   3.173   2.166   4.005
   75MET     CB 1210   3.156   2.220   4.206
   75MET    HB1 1211   3.093   2.238   4.293
   75MET    HB2 1212   3.236   2.150   4.228
   75MET     CG 1213   3.239   2.350   4.195
   75MET    HG1 1214   3.166   2.431   4.188
   75MET    HG2 1215   3.295   2.369   4.286
   75MET     SD 1216   3.363   2.361   4.053
   75MET     CE 1217   3.486   2.234   4.096
   75MET    HE1 1218   3.579   2.255   4.043
   75MET    HE2 1219   3.512   2.230   4.202
   75MET    HE3 1220   3.437   2.142   4.065
   75MET      C 1221   3.007   2.060   4.091
   75MET      O 1222   3.061   1.954   4.110
   76ASP      N 1223   2.879   2.065   4.070
   76ASP      H 1224   2.842   2.159   4.066
   76ASP     CA 1225   2.790   1.954   4.058
   76ASP     HA 1226   2.816   1.878   4.133
   76ASP     CB 1227   2.641   2.005   4.085
   76ASP    HB1 1228   2.635   2.067   4.174
   76ASP    HB2 1229   2.591   2.061   4.006
   76ASP     CG 1230   2.541   1.893   4.110
   76ASP    OD1 1231   2.532   1.812   4.017
   76ASP    OD2 1232   2.470   1.893   4.211
   76ASP      C 1233   2.803   1.891   3.913
   76ASP      O 1234   2.836   1.964   3.816
   77GLU      N 1235   2.783   1.760   3.898
   77GLU      H 1236   2.756   1.708   3.980
   77GLU     CA 1237   2.805   1.680   3.781
   77GLU     HA 1238   2.876   1.734   3.718
   77GLU     CB 1239   2.874   1.553   3.828
   77GLU    HB1 1240   2.799   1.504   3.891
   77GLU    HB2 1241   2.887   1.497   3.735
   77GLU     CG 1242   3.017   1.582   3.890
   77GLU    HG1 1243   3.012   1.646   3.978
   77GLU    HG2 1244   3.051   1.486   3.928
   77GLU     CD 1245   3.118   1.629   3.793
   77GLU    OE1 1246   3.104   1.613   3.671
   77GLU    OE2 1247   3.223   1.673   3.843
   77GLU      C 1248   2.682   1.658   3.692
   77GLU      O 1249   2.701   1.621   3.581
   78ASN      N 1250   2.561   1.660   3.750
   78ASN      H 1251   2.557   1.675   3.850
   78ASN     CA 1252   2.437   1.653   3.667
   78ASN     HA 1253   2.449   1.581   3.586
   78ASN     CB 1254   2.312   1.606   3.747
   78ASN    HB1 1255   2.223   1.623   3.686
   78ASN    HB2 1256   2.317   1.498   3.751
   78ASN     CG 1257   2.282   1.671   3.883
   78ASN    OD1 1258   2.226   1.782   3.891
   78ASN    ND2 1259   2.305   1.598   3.987
   78ASN   HD21 1260   2.358   1.512   3.981
   78ASN   HD22 1261   2.289   1.647   4.074
   78ASN      C 1262   2.406   1.788   3.599
   78ASN      O 1263   2.362   1.789   3.487
   79THR      N 1264   2.422   1.902   3.673
   79THR      H 1265   2.460   1.893   3.766
   79THR     CA 1266   2.385   2.033   3.619
   79THR     HA 1267   2.301   2.023   3.550
   79THR     CB 1268   2.343   2.110   3.741
   79THR     HB 1269   2.424   2.110   3.813
   79THR    OG1 1270   2.236   2.045   3.798
   79THR    HG1 1271   2.261   1.955   3.816
   79THR    CG2 1272   2.288   2.251   3.727
   79THR   HG21 1273   2.249   2.291   3.820
   79THR   HG22 1274   2.366   2.317   3.689
   79THR   HG23 1275   2.219   2.242   3.642
   79THR      C 1276   2.509   2.096   3.542
   79THR      O 1277   2.482   2.133   3.427
   80TYR      N 1278   2.622   2.110   3.611
   80TYR      H 1279   2.624   2.059   3.699
   80TYR     CA 1280   2.747   2.174   3.561
   80TYR     HA 1281   2.809   2.200   3.647
   80TYR     CB 1282   2.839   2.087   3.473
   80TYR    HB1 1283   2.930   2.136   3.438
   80TYR    HB2 1284   2.885   2.019   3.545
   80TYR     CG 1285   2.775   2.013   3.357
   80TYR    CD1 1286   2.735   2.077   3.237
   80TYR    HD1 1287   2.760   2.181   3.224
   80TYR    CD2 1288   2.730   1.880   3.373
   80TYR    HD2 1289   2.757   1.834   3.466
   80TYR    CE1 1290   2.662   2.019   3.133
   80TYR    HE1 1291   2.641   2.076   3.044
   80TYR    CE2 1292   2.652   1.820   3.271
   80TYR    HE2 1293   2.611   1.721   3.288
   80TYR     CZ 1294   2.620   1.889   3.152
   80TYR     OH 1295   2.548   1.828   3.057
   80TYR     HH 1296   2.513   1.878   2.984
   80TYR      C 1297   2.731   2.319   3.506
   80TYR      O 1298   2.800   2.350   3.406
   81ALA      N 1299   2.638   2.402   3.562
   81ALA      H 1300   2.598   2.374   3.650
   81ALA     CA 1301   2.626   2.542   3.518
   81ALA     HA 1302   2.715   2.587   3.474
   81ALA     CB 1303   2.507   2.548   3.421
   81ALA    HB1 1304   2.524   2.495   3.328
   81ALA    HB2 1305   2.421   2.500   3.468
   81ALA    HB3 1306   2.473   2.650   3.404
   81ALA      C 1307   2.607   2.640   3.637
   81ALA      O 1308   2.558   2.595   3.747
   82MET      N 1309   2.651   2.766   3.615
   82MET      H 1310   2.691   2.785   3.524
   82MET     CA 1311   2.640   2.886   3.701
   82MET     HA 1312   2.577   2.869   3.788
   82MET     CB 1313   2.785   2.935   3.731
   82MET    HB1 1314   2.851   2.849   3.745
   82MET    HB2 1315   2.836   2.985   3.649
   82MET     CG 1316   2.794   3.019   3.861
   82MET    HG1 1317   2.720   3.099   3.858
   82MET    HG2 1318   2.777   2.951   3.945
   82MET     SD 1319   2.954   3.104   3.880
   82MET     CE 1320   3.039   2.987   3.993
   82MET    HE1 1321   3.006   2.988   4.097
   82MET    HE2 1322   3.023   2.888   3.949
   82MET    HE3 1323   3.146   3.006   4.004
   82MET      C 1324   2.575   2.995   3.619
   82MET      O 1325   2.623   3.019   3.508
   83GLU      N 1326   2.469   3.058   3.674
   83GLU      H 1327   2.450   3.055   3.773
   83GLU     CA 1328   2.401   3.173   3.610
   83GLU     HA 1329   2.414   3.183   3.502
   83GLU     CB 1330   2.248   3.164   3.633
   83GLU    HB1 1331   2.215   3.181   3.735
   83GLU    HB2 1332   2.214   3.261   3.595
   83GLU     CG 1333   2.178   3.054   3.547
   83GLU    HG1 1334   2.188   3.072   3.440
   83GLU    HG2 1335   2.234   2.960   3.553
   83GLU     CD 1336   2.026   3.036   3.570
   83GLU    OE1 1337   1.996   2.996   3.685
   83GLU    OE2 1338   1.941   3.062   3.482
   83GLU      C 1339   2.449   3.305   3.671
   83GLU      O 1340   2.442   3.318   3.796
   84LEU      N 1341   2.482   3.406   3.584
   84LEU      H 1342   2.490   3.392   3.484
   84LEU     CA 1343   2.519   3.542   3.610
   84LEU     HA 1344   2.486   3.555   3.713
   84LEU     CB 1345   2.673   3.561   3.606
   84LEU    HB1 1346   2.706   3.573   3.503
   84LEU    HB2 1347   2.714   3.643   3.666
   84LEU     CG 1348   2.759   3.439   3.666
   84LEU     HG 1349   2.694   3.395   3.741
   84LEU    CD1 1350   2.794   3.338   3.559
   84LEU   HD11 1351   2.705   3.301   3.507
   84LEU   HD12 1352   2.862   3.371   3.481
   84LEU   HD13 1353   2.835   3.251   3.611
   84LEU    CD2 1354   2.894   3.489   3.723
   84LEU   HD21 1355   2.951   3.410   3.773
   84LEU   HD22 1356   2.948   3.523   3.635
   84LEU   HD23 1357   2.873   3.574   3.788
   84LEU      C 1358   2.446   3.660   3.543
   84LEU      O 1359   2.395   3.649   3.434
   85LEU      N 1360   2.445   3.775   3.606
   85LEU      H 1361   2.503   3.779   3.689
   85LEU     CA 1362   2.431   3.905   3.543
   85LEU     HA 1363   2.401   3.893   3.439
   85LEU     CB 1364   2.329   3.987   3.623
   85LEU    HB1 1365   2.363   4.020   3.722
   85LEU    HB2 1366   2.319   4.082   3.569
   85LEU     CG 1367   2.197   3.913   3.654
   85LEU     HG 1368   2.206   3.821   3.713
   85LEU    CD1 1369   2.107   3.996   3.741
   85LEU   HD11 1370   2.167   4.033   3.823
   85LEU   HD12 1371   2.063   4.083   3.691
   85LEU   HD13 1372   2.026   3.939   3.787
   85LEU    CD2 1373   2.132   3.870   3.522
   85LEU   HD21 1374   2.031   3.835   3.545
   85LEU   HD22 1375   2.125   3.954   3.452
   85LEU   HD23 1376   2.177   3.785   3.471
   85LEU      C 1377   2.565   3.981   3.549
   85LEU      O 1378   2.654   3.948   3.631
   86THR      N 1379   2.577   4.085   3.464
   86THR      H 1380   2.499   4.108   3.404
   86THR     CA 1381   2.686   4.182   3.474
   86THR     HA 1382   2.778   4.125   3.486
   86THR     CB 1383   2.693   4.258   3.345
   86THR     HB 1384   2.757   4.344   3.364
   86THR    OG1 1385   2.572   4.309   3.290
   86THR    HG1 1386   2.580   4.403   3.302
   86THR    CG2 1387   2.755   4.168   3.233
   86THR   HG21 1388   2.773   4.227   3.143
   86THR   HG22 1389   2.844   4.118   3.272
   86THR   HG23 1390   2.684   4.096   3.192
   86THR      C 1391   2.654   4.280   3.584
   86THR      O 1392   2.537   4.300   3.610
   87GLY      N 1393   2.758   4.334   3.642
   87GLY      H 1394   2.853   4.312   3.615
   87GLY     CA 1395   2.758   4.434   3.755
   87GLY    HA1 1396   2.660   4.433   3.804
   87GLY    HA2 1397   2.829   4.400   3.831
   87GLY      C 1398   2.794   4.574   3.705
   87GLY      O 1399   2.842   4.659   3.780
   88TYR      N 1400   2.766   4.597   3.575
   88TYR      H 1401   2.703   4.533   3.529
   88TYR     CA 1402   2.809   4.712   3.492
   88TYR     HA 1403   2.787   4.805   3.545
   88TYR     CB 1404   2.963   4.712   3.466
   88TYR    HB1 1405   3.000   4.807   3.428
   88TYR    HB2 1406   3.023   4.702   3.557
   88TYR     CG 1407   3.008   4.609   3.365
   88TYR    CD1 1408   3.043   4.477   3.402
   88TYR    HD1 1409   3.043   4.449   3.506
   88TYR    CD2 1410   3.017   4.645   3.229
   88TYR    HD2 1411   2.974   4.740   3.201
   88TYR    CE1 1412   3.076   4.378   3.308
   88TYR    HE1 1413   3.103   4.277   3.336
   88TYR    CE2 1414   3.047   4.545   3.136
   88TYR    HE2 1415   3.042   4.567   3.030
   88TYR     CZ 1416   3.072   4.413   3.171
   88TYR     OH 1417   3.102   4.318   3.075
   88TYR     HH 1418   3.098   4.227   3.103
   88TYR      C 1419   2.732   4.710   3.363
   88TYR      O 1420   2.687   4.599   3.337
   89ALA      N 1421   2.716   4.812   3.276
   89ALA      H 1422   2.744   4.904   3.306
   89ALA     CA 1423   2.648   4.806   3.146
   89ALA     HA 1424   2.661   4.899   3.090
   89ALA     CB 1425   2.698   4.692   3.050
   89ALA    HB1 1426   2.749   4.611   3.103
   89ALA    HB2 1427   2.615   4.645   2.998
   89ALA    HB3 1428   2.772   4.717   2.974
   89ALA      C 1429   2.497   4.798   3.171
   89ALA      O 1430   2.455   4.796   3.288
   90PRO      N 1431   2.410   4.792   3.060
   90PRO     CA 1432   2.280   4.729   3.065
   90PRO     HA 1433   2.213   4.785   3.130
   90PRO     CB 1434   2.243   4.726   2.916
   90PRO    HB1 1435   2.264   4.627   2.877
   90PRO    HB2 1436   2.137   4.738   2.894
   90PRO     CG 1437   2.316   4.835   2.846
   90PRO    HG1 1438   2.342   4.796   2.747
   90PRO    HG2 1439   2.266   4.928   2.822
   90PRO     CD 1440   2.438   4.859   2.930
   90PRO    HD1 1441   2.516   4.806   2.876
   90PRO    HD2 1442   2.461   4.964   2.951
   90PRO      C 1443   2.296   4.585   3.116
   90PRO      O 1444   2.389   4.518   3.073
   91VAL      N 1445   2.218   4.550   3.212
   91VAL      H 1446   2.147   4.618   3.233
   91VAL     CA 1447   2.209   4.423   3.289
   91VAL     HA 1448   2.308   4.407   3.332
   91VAL     CB 1449   2.093   4.425   3.388
   91VAL     HB 1450   2.002   4.449   3.332
   91VAL    CG1 1451   2.069   4.298   3.470
   91VAL   HG11 1452   1.997   4.318   3.549
   91VAL   HG12 1453   2.029   4.217   3.410
   91VAL   HG13 1454   2.160   4.266   3.521
   91VAL    CG2 1455   2.101   4.541   3.487
   91VAL   HG21 1456   2.007   4.563   3.537
   91VAL   HG22 1457   2.184   4.527   3.557
   91VAL   HG23 1458   2.131   4.637   3.443
   91VAL      C 1459   2.201   4.300   3.190
   91VAL      O 1460   2.095   4.275   3.133
   92SER      N 1461   2.314   4.246   3.152
   92SER      H 1462   2.397   4.276   3.201
   92SER     CA 1463   2.320   4.139   3.054
   92SER     HA 1464   2.234   4.156   2.990
   92SER     CB 1465   2.448   4.163   2.976
   92SER    HB1 1466   2.537   4.155   3.039
   92SER    HB2 1467   2.447   4.091   2.894
   92SER     OG 1468   2.440   4.290   2.907
   92SER     HG 1469   2.418   4.356   2.971
   92SER      C 1470   2.322   3.997   3.121
   92SER      O 1471   2.395   3.982   3.221
   93PRO      N 1472   2.240   3.902   3.073
   93PRO     CA 1473   2.235   3.763   3.125
   93PRO     HA 1474   2.237   3.768   3.233
   93PRO     CB 1475   2.104   3.711   3.064
   93PRO    HB1 1476   2.107   3.603   3.049
   93PRO    HB2 1477   2.018   3.736   3.127
   93PRO     CG 1478   2.081   3.782   2.931
   93PRO    HG1 1479   2.116   3.739   2.837
   93PRO    HG2 1480   1.976   3.806   2.915
   93PRO     CD 1481   2.150   3.917   2.955
   93PRO    HD1 1482   2.194   3.956   2.863
   93PRO    HD2 1483   2.081   3.995   2.989
   93PRO      C 1484   2.358   3.687   3.076
   93PRO      O 1485   2.396   3.694   2.957
   94ILE      N 1486   2.427   3.613   3.158
   94ILE      H 1487   2.391   3.613   3.253
   94ILE     CA 1488   2.537   3.528   3.133
   94ILE     HA 1489   2.551   3.513   3.026
   94ILE     CB 1490   2.671   3.590   3.194
   94ILE     HB 1491   2.640   3.618   3.294
   94ILE    CG1 1492   2.722   3.716   3.126
   94ILE   HG11 1493   2.766   3.682   3.032
   94ILE   HG12 1494   2.629   3.772   3.111
   94ILE    CG2 1495   2.789   3.491   3.205
   94ILE   HG21 1496   2.881   3.532   3.247
   94ILE   HG22 1497   2.766   3.406   3.270
   94ILE   HG23 1498   2.816   3.455   3.105
   94ILE     CD 1499   2.805   3.808   3.206
   94ILE    HD1 1500   2.898   3.768   3.248
   94ILE    HD2 1501   2.825   3.888   3.134
   94ILE    HD3 1502   2.744   3.848   3.286
   94ILE      C 1503   2.505   3.393   3.199
   94ILE      O 1504   2.437   3.385   3.309
   95VAL      N 1505   2.553   3.283   3.139
   95VAL      H 1506   2.619   3.282   3.062
   95VAL     CA 1507   2.562   3.151   3.196
   95VAL     HA 1508   2.546   3.165   3.303
   95VAL     CB 1509   2.445   3.056   3.159
   95VAL     HB 1510   2.479   3.036   3.058
   95VAL    CG1 1511   2.444   2.932   3.255
   95VAL   HG11 1512   2.381   2.846   3.229
   95VAL   HG12 1513   2.544   2.890   3.242
   95VAL   HG13 1514   2.438   2.952   3.362
   95VAL    CG2 1515   2.304   3.119   3.166
   95VAL   HG21 1516   2.220   3.051   3.153
   95VAL   HG22 1517   2.302   3.169   3.263
   95VAL   HG23 1518   2.298   3.190   3.084
   95VAL      C 1519   2.699   3.102   3.166
   95VAL      O 1520   2.754   3.127   3.062
   96ILE      N 1521   2.764   3.040   3.265
   96ILE      H 1522   2.709   3.023   3.348
   96ILE     CA 1523   2.893   2.967   3.249
   96ILE     HA 1524   2.930   2.985   3.148
   96ILE     CB 1525   3.000   3.022   3.361
   96ILE     HB 1526   2.941   3.037   3.451
   96ILE    CG1 1527   3.043   3.159   3.315
   96ILE   HG11 1528   3.115   3.142   3.235
   96ILE   HG12 1529   2.956   3.218   3.283
   96ILE    CG2 1530   3.115   2.930   3.394
   96ILE   HG21 1531   3.076   2.842   3.444
   96ILE   HG22 1532   3.182   2.910   3.311
   96ILE   HG23 1533   3.171   2.982   3.472
   96ILE     CD 1534   3.107   3.238   3.418
   96ILE    HD1 1535   3.053   3.252   3.511
   96ILE    HD2 1536   3.202   3.188   3.435
   96ILE    HD3 1537   3.134   3.340   3.387
   96ILE      C 1538   2.864   2.818   3.278
   96ILE      O 1539   2.781   2.789   3.368
   97ALA      N 1540   2.935   2.734   3.210
   97ALA      H 1541   3.014   2.774   3.161
   97ALA     CA 1542   2.920   2.592   3.235
   97ALA     HA 1543   2.881   2.562   3.332
   97ALA     CB 1544   2.828   2.533   3.122
   97ALA    HB1 1545   2.835   2.424   3.117
   97ALA    HB2 1546   2.723   2.538   3.153
   97ALA    HB3 1547   2.831   2.570   3.020
   97ALA      C 1548   3.061   2.537   3.236
   97ALA      O 1549   3.153   2.594   3.182
   98ARG      N 1550   3.069   2.416   3.298
   98ARG      H 1551   2.984   2.370   3.327
   98ARG     CA 1552   3.183   2.334   3.315
   98ARG     HA 1553   3.270   2.394   3.291
   98ARG     CB 1554   3.189   2.299   3.461
   98ARG    HB1 1555   3.171   2.387   3.522
   98ARG    HB2 1556   3.111   2.234   3.501
   98ARG     CG 1557   3.332   2.242   3.487
   98ARG    HG1 1558   3.351   2.158   3.420
   98ARG    HG2 1559   3.392   2.326   3.451
   98ARG     CD 1560   3.355   2.218   3.639
   98ARG    HD1 1561   3.446   2.160   3.655
   98ARG    HD2 1562   3.362   2.313   3.692
   98ARG     NE 1563   3.253   2.128   3.698
   98ARG     HE 1564   3.175   2.184   3.730
   98ARG     CZ 1565   3.250   1.994   3.724
   98ARG    NH1 1566   3.362   1.928   3.686
   98ARG   HH11 1567   3.448   1.977   3.664
   98ARG   HH12 1568   3.377   1.830   3.706
   98ARG    NH2 1569   3.143   1.923   3.768
   98ARG   HH21 1570   3.062   1.968   3.809
   98ARG   HH22 1571   3.158   1.825   3.787
   98ARG      C 1572   3.176   2.209   3.227
   98ARG      O 1573   3.072   2.138   3.234
   99THR      N 1574   3.284   2.168   3.162
   99THR      H 1575   3.365   2.228   3.159
   99THR     CA 1576   3.301   2.045   3.089
   99THR     HA 1577   3.202   2.003   3.068
   99THR     CB 1578   3.384   2.075   2.956
   99THR     HB 1579   3.371   1.982   2.901
   99THR    OG1 1580   3.517   2.116   2.967
   99THR    HG1 1581   3.567   2.078   2.897
   99THR    CG2 1582   3.327   2.197   2.880
   99THR   HG21 1583   3.340   2.285   2.943
   99THR   HG22 1584   3.384   2.224   2.791
   99THR   HG23 1585   3.224   2.190   2.843
   99THR      C 1586   3.369   1.950   3.189
   99THR      O 1587   3.334   1.948   3.302
  100HIS      N 1588   3.468   1.863   3.154
  100HIS      H 1589   3.495   1.859   3.057
  100HIS     CA 1590   3.555   1.786   3.235
  100HIS     HA 1591   3.521   1.789   3.339
  100HIS     CB 1592   3.555   1.636   3.193
  100HIS    HB1 1593   3.580   1.623   3.088
  100HIS    HB2 1594   3.624   1.584   3.259
  100HIS     CG 1595   3.424   1.562   3.182
  100HIS    ND1 1596   3.400   1.452   3.102
  100HIS    CD2 1597   3.319   1.591   3.260
  100HIS    HD2 1598   3.307   1.662   3.341
  100HIS    CE1 1599   3.275   1.421   3.145
  100HIS    HE1 1600   3.214   1.339   3.110
  100HIS    NE2 1601   3.223   1.506   3.234
  100HIS    HE2 1602   3.139   1.491   3.287
  100HIS      C 1603   3.693   1.841   3.238
  100HIS      O 1604   3.773   1.793   3.319
  101THR      N 1605   3.731   1.943   3.156
  101THR      H 1606   3.658   1.984   3.099
  101THR     CA 1607   3.863   2.000   3.155
  101THR     HA 1608   3.901   1.987   3.256
  101THR     CB 1609   3.951   1.922   3.056
  101THR     HB 1610   4.055   1.935   3.086
  101THR    OG1 1611   3.940   1.955   2.927
  101THR    HG1 1612   3.849   1.963   2.903
  101THR    CG2 1613   3.942   1.772   3.061
  101THR   HG21 1614   3.949   1.728   3.160
  101THR   HG22 1615   3.850   1.735   3.016
  101THR   HG23 1616   4.015   1.720   2.999
  101THR      C 1617   3.863   2.151   3.130
  101THR      O 1618   3.961   2.223   3.151
  102ALA      N 1619   3.755   2.210   3.088
  102ALA      H 1620   3.665   2.165   3.085
  102ALA     CA 1621   3.730   2.346   3.057
  102ALA     HA 1622   3.809   2.399   3.111
  102ALA     CB 1623   3.745   2.366   2.907
  102ALA    HB1 1624   3.843   2.334   2.869
  102ALA    HB2 1625   3.669   2.305   2.858
  102ALA    HB3 1626   3.735   2.470   2.877
  102ALA      C 1627   3.601   2.407   3.111
  102ALA      O 1628   3.515   2.340   3.166
  103LEU      N 1629   3.591   2.541   3.113
  103LEU      H 1630   3.671   2.594   3.082
  103LEU     CA 1631   3.481   2.625   3.142
  103LEU     HA 1632   3.392   2.572   3.177
  103LEU     CB 1633   3.524   2.735   3.244
  103LEU    HB1 1634   3.608   2.781   3.193
  103LEU    HB2 1635   3.441   2.804   3.256
  103LEU     CG 1636   3.569   2.694   3.380
  103LEU     HG 1637   3.658   2.632   3.373
  103LEU    CD1 1638   3.602   2.810   3.476
  103LEU   HD11 1639   3.673   2.790   3.556
  103LEU   HD12 1640   3.640   2.887   3.409
  103LEU   HD13 1641   3.510   2.853   3.515
  103LEU    CD2 1642   3.462   2.603   3.455
  103LEU   HD21 1643   3.359   2.637   3.455
  103LEU   HD22 1644   3.458   2.508   3.403
  103LEU   HD23 1645   3.504   2.581   3.553
  103LEU      C 1646   3.438   2.698   3.013
  103LEU      O 1647   3.522   2.740   2.938
  104ILE      N 1648   3.316   2.704   2.983
  104ILE      H 1649   3.256   2.674   3.058
  104ILE     CA 1650   3.261   2.774   2.866
  104ILE     HA 1651   3.340   2.819   2.805
  104ILE     CB 1652   3.175   2.675   2.777
  104ILE     HB 1653   3.248   2.610   2.730
  104ILE    CG1 1654   3.101   2.757   2.666
  104ILE   HG11 1655   3.013   2.801   2.713
  104ILE   HG12 1656   3.173   2.831   2.630
  104ILE    CG2 1657   3.078   2.583   2.849
  104ILE   HG21 1658   3.086   2.483   2.808
  104ILE   HG22 1659   3.097   2.590   2.956
  104ILE   HG23 1660   2.972   2.610   2.842
  104ILE     CD 1661   3.065   2.663   2.553
  104ILE    HD1 1662   2.984   2.594   2.577
  104ILE    HD2 1663   3.033   2.724   2.469
  104ILE    HD3 1664   3.153   2.603   2.529
  104ILE      C 1665   3.182   2.894   2.920
  104ILE      O 1666   3.107   2.886   3.015
  105PHE      N 1667   3.214   3.013   2.867
  105PHE      H 1668   3.266   3.005   2.780
  105PHE     CA 1669   3.168   3.143   2.906
  105PHE     HA 1670   3.109   3.163   2.996
  105PHE     CB 1671   3.294   3.235   2.913
  105PHE    HB1 1672   3.348   3.221   2.819
  105PHE    HB2 1673   3.260   3.339   2.914
  105PHE     CG 1674   3.385   3.218   3.030
  105PHE    CD1 1675   3.473   3.110   3.042
  105PHE    HD1 1676   3.471   3.047   2.954
  105PHE    CD2 1677   3.375   3.309   3.138
  105PHE    HD2 1678   3.298   3.385   3.133
  105PHE    CE1 1679   3.555   3.092   3.155
  105PHE    HE1 1680   3.628   3.013   3.165
  105PHE    CE2 1681   3.453   3.292   3.254
  105PHE    HE2 1682   3.441   3.355   3.341
  105PHE     CZ 1683   3.549   3.186   3.255
  105PHE     HZ 1684   3.629   3.193   3.327
  105PHE      C 1685   3.078   3.202   2.790
  105PHE      O 1686   3.118   3.187   2.673
  106LEU      N 1687   2.965   3.266   2.820
  106LEU      H 1688   2.945   3.299   2.913
  106LEU     CA 1689   2.863   3.305   2.727
  106LEU     HA 1690   2.911   3.335   2.634
  106LEU     CB 1691   2.765   3.186   2.694
  106LEU    HB1 1692   2.819   3.094   2.676
  106LEU    HB2 1693   2.702   3.158   2.779
  106LEU     CG 1694   2.666   3.215   2.578
  106LEU     HG 1695   2.607   3.300   2.612
  106LEU    CD1 1696   2.735   3.257   2.451
  106LEU   HD11 1697   2.747   3.364   2.464
  106LEU   HD12 1698   2.831   3.212   2.424
  106LEU   HD13 1699   2.669   3.236   2.366
  106LEU    CD2 1700   2.568   3.104   2.561
  106LEU   HD21 1701   2.509   3.083   2.650
  106LEU   HD22 1702   2.507   3.111   2.471
  106LEU   HD23 1703   2.622   3.011   2.547
  106LEU      C 1704   2.776   3.418   2.786
  106LEU      O 1705   2.709   3.395   2.887
  107MET      N 1706   2.772   3.535   2.720
  107MET      H 1707   2.817   3.543   2.630
  107MET     CA 1708   2.693   3.647   2.748
  107MET     HA 1709   2.654   3.645   2.850
  107MET     CB 1710   2.789   3.767   2.749
  107MET    HB1 1711   2.862   3.745   2.827
  107MET    HB2 1712   2.844   3.780   2.656
  107MET     CG 1713   2.721   3.900   2.797
  107MET    HG1 1714   2.631   3.921   2.739
  107MET    HG2 1715   2.686   3.892   2.900
  107MET     SD 1716   2.838   4.034   2.768
  107MET     CE 1717   2.946   4.030   2.908
  107MET    HE1 1718   3.047   4.062   2.882
  107MET    HE2 1719   2.906   4.086   2.993
  107MET    HE3 1720   2.961   3.930   2.949
  107MET      C 1721   2.587   3.666   2.641
  107MET      O 1722   2.622   3.671   2.525
  108GLY      N 1723   2.465   3.687   2.691
  108GLY      H 1724   2.447   3.668   2.788
  108GLY     CA 1725   2.351   3.726   2.608
  108GLY    HA1 1726   2.343   3.671   2.514
  108GLY    HA2 1727   2.260   3.687   2.652
  108GLY      C 1728   2.337   3.873   2.595
  108GLY      O 1729   2.367   3.956   2.682
  109LYS      N 1730   2.277   3.906   2.484
  109LYS      H 1731   2.274   3.840   2.408
  109LYS     CA 1732   2.221   4.041   2.463
  109LYS     HA 1733   2.300   4.116   2.468
  109LYS     CB 1734   2.163   4.048   2.326
  109LYS    HB1 1735   2.085   3.973   2.310
  109LYS    HB2 1736   2.110   4.142   2.316
  109LYS     CG 1737   2.256   4.043   2.205
  109LYS    HG1 1738   2.318   3.954   2.214
  109LYS    HG2 1739   2.185   4.032   2.122
  109LYS     CD 1740   2.342   4.168   2.183
  109LYS    HD1 1741   2.294   4.265   2.196
  109LYS    HD2 1742   2.419   4.162   2.260
  109LYS     CE 1743   2.408   4.166   2.044
  109LYS    HE1 1744   2.430   4.062   2.023
  109LYS    HE2 1745   2.327   4.183   1.973
  109LYS     NZ 1746   2.512   4.262   2.031
  109LYS    HZ1 1747   2.560   4.247   1.943
  109LYS    HZ2 1748   2.500   4.362   2.045
  109LYS    HZ3 1749   2.589   4.254   2.097
  109LYS      C 1750   2.110   4.073   2.563
  109LYS      O 1751   2.036   3.981   2.601
  110PRO      N 1752   2.100   4.193   2.621
  110PRO     CA 1753   2.006   4.212   2.734
  110PRO     HA 1754   2.034   4.127   2.797
  110PRO     CB 1755   2.055   4.343   2.793
  110PRO    HB1 1756   1.972   4.398   2.837
  110PRO    HB2 1757   2.135   4.319   2.863
  110PRO     CG 1758   2.117   4.420   2.687
  110PRO    HG1 1759   2.044   4.491   2.647
  110PRO    HG2 1760   2.209   4.465   2.723
  110PRO     CD 1761   2.162   4.319   2.587
  110PRO    HD1 1762   2.131   4.338   2.484
  110PRO    HD2 1763   2.270   4.313   2.588
  110PRO      C 1764   1.856   4.202   2.696
  110PRO      O 1765   1.775   4.217   2.787
  111THR      N 1766   1.828   4.177   2.563
  111THR      H 1767   1.900   4.174   2.492
  111THR     CA 1768   1.706   4.143   2.507
  111THR     HA 1769   1.629   4.200   2.560
  111THR     CB 1770   1.705   4.195   2.364
  111THR     HB 1771   1.613   4.162   2.317
  111THR    OG1 1772   1.823   4.156   2.288
  111THR    HG1 1773   1.804   4.075   2.241
  111THR    CG2 1774   1.713   4.352   2.357
  111THR   HG21 1775   1.815   4.392   2.353
  111THR   HG22 1776   1.663   4.402   2.275
  111THR   HG23 1777   1.659   4.394   2.442
  111THR      C 1778   1.667   3.993   2.511
  111THR      O 1779   1.550   3.958   2.487
  112THR      N 1780   1.773   3.903   2.513
  112THR      H 1781   1.866   3.942   2.523
  112THR     CA 1782   1.763   3.758   2.509
  112THR     HA 1783   1.679   3.749   2.441
  112THR     CB 1784   1.891   3.704   2.441
  112THR     HB 1785   1.930   3.771   2.365
  112THR    OG1 1786   1.866   3.585   2.368
  112THR    HG1 1787   1.789   3.541   2.401
  112THR    CG2 1788   2.001   3.666   2.536
  112THR   HG21 1789   2.021   3.747   2.606
  112THR   HG22 1790   1.987   3.581   2.603
  112THR   HG23 1791   2.088   3.643   2.474
  112THR      C 1792   1.719   3.700   2.645
  112THR      O 1793   1.764   3.758   2.750
  113SER      N 1794   1.649   3.590   2.640
  113SER      H 1795   1.632   3.536   2.556
  113SER     CA 1796   1.594   3.531   2.755
  113SER     HA 1797   1.565   3.609   2.825
  113SER     CB 1798   1.472   3.442   2.725
  113SER    HB1 1799   1.430   3.408   2.820
  113SER    HB2 1800   1.398   3.498   2.669
  113SER     OG 1801   1.501   3.333   2.634
  113SER     HG 1802   1.544   3.368   2.558
  113SER      C 1803   1.697   3.450   2.827
  113SER      O 1804   1.792   3.399   2.766
  114ARG      N 1805   1.677   3.436   2.958
  114ARG      H 1806   1.596   3.483   2.995
  114ARG     CA 1807   1.752   3.363   3.055
  114ARG     HA 1808   1.850   3.412   3.056
  114ARG     CB 1809   1.681   3.371   3.202
  114ARG    HB1 1810   1.676   3.479   3.219
  114ARG    HB2 1811   1.577   3.337   3.205
  114ARG     CG 1812   1.757   3.290   3.314
  114ARG    HG1 1813   1.775   3.185   3.287
  114ARG    HG2 1814   1.859   3.324   3.328
  114ARG     CD 1815   1.675   3.307   3.450
  114ARG    HD1 1816   1.664   3.405   3.494
  114ARG    HD2 1817   1.573   3.270   3.444
  114ARG     NE 1818   1.739   3.221   3.551
  114ARG     HE 1819   1.817   3.165   3.519
  114ARG     CZ 1820   1.685   3.178   3.672
  114ARG    NH1 1821   1.568   3.230   3.718
  114ARG   HH11 1822   1.521   3.309   3.677
  114ARG   HH12 1823   1.516   3.196   3.798
  114ARG    NH2 1824   1.742   3.087   3.752
  114ARG   HH21 1825   1.831   3.049   3.724
  114ARG   HH22 1826   1.705   3.055   3.840
  114ARG      C 1827   1.780   3.218   3.013
  114ARG      O 1828   1.894   3.171   3.011
  115ARG      N 1829   1.669   3.143   2.989
  115ARG      H 1830   1.579   3.177   3.018
  115ARG     CA 1831   1.666   3.009   2.934
  115ARG     HA 1832   1.704   2.940   3.008
  115ARG     CB 1833   1.521   2.956   2.918
  115ARG    HB1 1834   1.518   2.852   2.886
  115ARG    HB2 1835   1.479   2.967   3.018
  115ARG     CG 1836   1.422   3.016   2.811
  115ARG    HG1 1837   1.323   2.997   2.853
  115ARG    HG2 1838   1.425   3.125   2.806
  115ARG     CD 1839   1.451   2.957   2.672
  115ARG    HD1 1840   1.475   3.032   2.597
  115ARG    HD2 1841   1.530   2.883   2.662
  115ARG     NE 1842   1.331   2.890   2.621
  115ARG     HE 1843   1.260   2.887   2.692
  115ARG     CZ 1844   1.302   2.859   2.497
  115ARG    NH1 1845   1.372   2.883   2.382
  115ARG   HH11 1846   1.455   2.939   2.383
  115ARG   HH12 1847   1.331   2.881   2.289
  115ARG    NH2 1848   1.193   2.791   2.475
  115ARG   HH21 1849   1.147   2.753   2.557
  115ARG   HH22 1850   1.148   2.783   2.385
  115ARG      C 1851   1.739   2.989   2.801
  115ARG      O 1852   1.800   2.884   2.785
  116ASP      N 1853   1.744   3.092   2.712
  116ASP      H 1854   1.697   3.179   2.732
  116ASP     CA 1855   1.806   3.072   2.578
  116ASP     HA 1856   1.761   2.984   2.532
  116ASP     CB 1857   1.752   3.178   2.481
  116ASP    HB1 1858   1.732   3.270   2.535
  116ASP    HB2 1859   1.838   3.200   2.417
  116ASP     CG 1860   1.649   3.130   2.375
  116ASP    OD1 1861   1.602   3.016   2.361
  116ASP    OD2 1862   1.601   3.222   2.304
  116ASP      C 1863   1.956   3.061   2.597
  116ASP      O 1864   2.010   2.977   2.528
  117VAL      N 1865   2.015   3.148   2.686
  117VAL      H 1866   1.946   3.207   2.730
  117VAL     CA 1867   2.159   3.152   2.722
  117VAL     HA 1868   2.223   3.149   2.634
  117VAL     CB 1869   2.190   3.273   2.811
  117VAL     HB 1870   2.143   3.256   2.908
  117VAL    CG1 1871   2.341   3.285   2.829
  117VAL   HG11 1872   2.373   3.374   2.882
  117VAL   HG12 1873   2.379   3.195   2.878
  117VAL   HG13 1874   2.383   3.289   2.729
  117VAL    CG2 1875   2.127   3.403   2.751
  117VAL   HG21 1876   2.159   3.494   2.802
  117VAL   HG22 1877   2.156   3.416   2.646
  117VAL   HG23 1878   2.023   3.410   2.783
  117VAL      C 1879   2.185   3.021   2.796
  117VAL      O 1880   2.281   2.953   2.758
  118TYR      N 1881   2.100   2.981   2.897
  118TYR      H 1882   2.027   3.047   2.916
  118TYR     CA 1883   2.120   2.853   2.967
  118TYR     HA 1884   2.216   2.853   3.020
  118TYR     CB 1885   2.019   2.841   3.084
  118TYR    HB1 1886   2.017   2.929   3.147
  118TYR    HB2 1887   1.915   2.824   3.055
  118TYR     CG 1888   2.038   2.726   3.181
  118TYR    CD1 1889   1.983   2.599   3.166
  118TYR    HD1 1890   1.913   2.576   3.086
  118TYR    CD2 1891   2.119   2.752   3.292
  118TYR    HD2 1892   2.148   2.854   3.311
  118TYR    CE1 1893   2.017   2.492   3.246
  118TYR    HE1 1894   1.974   2.395   3.230
  118TYR    CE2 1895   2.146   2.645   3.382
  118TYR    HE2 1896   2.196   2.661   3.477
  118TYR     CZ 1897   2.095   2.515   3.362
  118TYR     OH 1898   2.125   2.418   3.453
  118TYR     HH 1899   2.152   2.451   3.538
  118TYR      C 1900   2.123   2.724   2.873
  118TYR      O 1901   2.212   2.648   2.887
  119ARG      N 1902   2.024   2.705   2.783
  119ARG      H 1903   1.952   2.776   2.789
  119ARG     CA 1904   2.027   2.585   2.704
  119ARG     HA 1905   2.030   2.502   2.774
  119ARG     CB 1906   1.894   2.557   2.629
  119ARG    HB1 1907   1.915   2.460   2.585
  119ARG    HB2 1908   1.817   2.554   2.706
  119ARG     CG 1909   1.844   2.652   2.523
  119ARG    HG1 1910   1.832   2.750   2.568
  119ARG    HG2 1911   1.920   2.670   2.446
  119ARG     CD 1912   1.715   2.612   2.446
  119ARG    HD1 1913   1.704   2.697   2.378
  119ARG    HD2 1914   1.727   2.529   2.376
  119ARG     NE 1915   1.601   2.589   2.535
  119ARG     HE 1916   1.621   2.578   2.633
  119ARG     CZ 1917   1.475   2.568   2.501
  119ARG    NH1 1918   1.425   2.565   2.379
  119ARG   HH11 1919   1.478   2.602   2.302
  119ARG   HH12 1920   1.331   2.530   2.367
  119ARG    NH2 1921   1.392   2.544   2.599
  119ARG   HH21 1922   1.407   2.563   2.697
  119ARG   HH22 1923   1.301   2.508   2.576
  119ARG      C 1924   2.152   2.577   2.612
  119ARG      O 1925   2.221   2.476   2.617
  120THR      N 1926   2.193   2.691   2.546
  120THR      H 1927   2.148   2.779   2.566
  120THR     CA 1928   2.303   2.705   2.456
  120THR     HA 1929   2.318   2.620   2.389
  120THR     CB 1930   2.285   2.835   2.373
  120THR     HB 1931   2.309   2.922   2.433
  120THR    OG1 1932   2.153   2.844   2.319
  120THR    HG1 1933   2.102   2.860   2.397
  120THR    CG2 1934   2.370   2.848   2.249
  120THR   HG21 1935   2.349   2.938   2.192
  120THR   HG22 1936   2.477   2.862   2.268
  120THR   HG23 1937   2.348   2.775   2.171
  120THR      C 1938   2.445   2.695   2.528
  120THR      O 1939   2.543   2.653   2.470
  121CYS      N 1940   2.451   2.743   2.654
  121CYS      H 1941   2.373   2.788   2.698
  121CYS     CA 1942   2.563   2.733   2.740
  121CYS     HA 1943   2.654   2.754   2.684
  121CYS     CB 1944   2.541   2.822   2.863
  121CYS    HB1 1945   2.533   2.921   2.820
  121CYS    HB2 1946   2.439   2.807   2.900
  121CYS     SG 1947   2.654   2.800   2.999
  121CYS     HG 1948   2.761   2.845   2.933
  121CYS      C 1949   2.581   2.581   2.785
  121CYS      O 1950   2.688   2.526   2.758
  122ARG      N 1951   2.477   2.512   2.838
  122ARG      H 1952   2.391   2.565   2.846
  122ARG     CA 1953   2.481   2.381   2.895
  122ARG     HA 1954   2.567   2.375   2.962
  122ARG     CB 1955   2.359   2.357   2.986
  122ARG    HB1 1956   2.372   2.444   3.051
  122ARG    HB2 1957   2.262   2.376   2.941
  122ARG     CG 1958   2.359   2.224   3.070
  122ARG    HG1 1959   2.386   2.137   3.010
  122ARG    HG2 1960   2.442   2.233   3.139
  122ARG     CD 1961   2.236   2.193   3.149
  122ARG    HD1 1962   2.216   2.269   3.225
  122ARG    HD2 1963   2.138   2.183   3.103
  122ARG     NE 1964   2.253   2.062   3.212
  122ARG     HE 1965   2.307   2.077   3.297
  122ARG     CZ 1966   2.231   1.938   3.163
  122ARG    NH1 1967   2.184   1.922   3.042
  122ARG   HH11 1968   2.176   1.992   2.970
  122ARG   HH12 1969   2.144   1.833   3.017
  122ARG    NH2 1970   2.261   1.828   3.232
  122ARG   HH21 1971   2.294   1.827   3.328
  122ARG   HH22 1972   2.274   1.734   3.196
  122ARG      C 1973   2.493   2.274   2.783
  122ARG      O 1974   2.565   2.176   2.798
  123ASP      N 1975   2.416   2.286   2.673
  123ASP      H 1976   2.359   2.369   2.668
  123ASP     CA 1977   2.408   2.195   2.561
  123ASP     HA 1978   2.401   2.101   2.614
  123ASP     CB 1979   2.280   2.214   2.473
  123ASP    HB1 1980   2.240   2.114   2.455
  123ASP    HB2 1981   2.194   2.266   2.514
  123ASP     CG 1982   2.298   2.275   2.330
  123ASP    OD1 1983   2.369   2.211   2.251
  123ASP    OD2 1984   2.233   2.375   2.298
  123ASP      C 1985   2.543   2.181   2.487
  123ASP      O 1986   2.587   2.070   2.451
  124HIS      N 1987   2.615   2.286   2.482
  124HIS      H 1988   2.571   2.365   2.525
  124HIS     CA 1989   2.757   2.291   2.438
  124HIS     HA 1990   2.770   2.220   2.357
  124HIS     CB 1991   2.799   2.434   2.401
  124HIS    HB1 1992   2.724   2.500   2.446
  124HIS    HB2 1993   2.897   2.456   2.444
  124HIS     CG 1994   2.798   2.471   2.259
  124HIS    ND1 1995   2.886   2.411   2.169
  124HIS    CD2 1996   2.708   2.551   2.191
  124HIS    HD2 1997   2.624   2.608   2.226
  124HIS    CE1 1998   2.851   2.461   2.050
  124HIS    HE1 1999   2.902   2.442   1.957
  124HIS    NE2 2000   2.744   2.545   2.060
  124HIS    HE2 2001   2.700   2.606   1.992
  124HIS      C 2002   2.850   2.228   2.543
  124HIS      O 2003   2.937   2.151   2.499
  125ALA      N 2004   2.835   2.256   2.675
  125ALA      H 2005   2.756   2.308   2.708
  125ALA     CA 2006   2.909   2.182   2.779
  125ALA     HA 2007   3.013   2.191   2.750
  125ALA     CB 2008   2.891   2.248   2.907
  125ALA    HB1 2009   2.788   2.253   2.944
  125ALA    HB2 2010   2.931   2.193   2.992
  125ALA    HB3 2011   2.940   2.345   2.903
  125ALA      C 2012   2.882   2.030   2.780
  125ALA      O 2013   2.961   1.949   2.831
  126THR      N 2014   2.766   1.986   2.729
  126THR      H 2015   2.699   2.055   2.698
  126THR     CA 2016   2.713   1.850   2.732
  126THR     HA 2017   2.738   1.809   2.830
  126THR     CB 2018   2.560   1.849   2.708
  126THR     HB 2019   2.522   1.877   2.610
  126THR    OG1 2020   2.500   1.928   2.807
  126THR    HG1 2021   2.514   2.020   2.788
  126THR    CG2 2022   2.491   1.715   2.725
  126THR   HG21 2023   2.387   1.738   2.745
  126THR   HG22 2024   2.489   1.653   2.635
  126THR   HG23 2025   2.539   1.664   2.809
  126THR      C 2026   2.778   1.764   2.624
  126THR      O 2027   2.813   1.647   2.655
  127ARG      N 2028   2.782   1.818   2.498
  127ARG      H 2029   2.728   1.902   2.485
  127ARG     CA 2030   2.836   1.742   2.382
  127ARG     HA 2031   2.782   1.648   2.374
  127ARG     CB 2032   2.802   1.817   2.246
  127ARG    HB1 2033   2.829   1.754   2.162
  127ARG    HB2 2034   2.694   1.830   2.237
  127ARG     CG 2035   2.852   1.961   2.233
  127ARG    HG1 2036   2.821   2.022   2.317
  127ARG    HG2 2037   2.961   1.963   2.231
  127ARG     CD 2038   2.809   2.032   2.103
  127ARG    HD1 2039   2.885   2.107   2.078
  127ARG    HD2 2040   2.807   1.947   2.036
  127ARG     NE 2041   2.668   2.086   2.101
  127ARG     HE 2042   2.589   2.040   2.144
  127ARG     CZ 2043   2.624   2.172   2.010
  127ARG    NH1 2044   2.693   2.212   1.903
  127ARG   HH11 2045   2.778   2.170   1.867
  127ARG   HH12 2046   2.664   2.298   1.860
  127ARG    NH2 2047   2.507   2.233   2.033
  127ARG   HH21 2048   2.456   2.225   2.120
  127ARG   HH22 2049   2.473   2.315   1.986
  127ARG      C 2050   2.991   1.712   2.388
  127ARG      O 2051   3.031   1.608   2.324
  128VAL      N 2052   3.069   1.802   2.456
  128VAL      H 2053   3.032   1.890   2.487
  128VAL     CA 2054   3.216   1.788   2.486
  128VAL     HA 2055   3.274   1.765   2.396
  128VAL     CB 2056   3.263   1.933   2.510
  128VAL     HB 2057   3.229   1.993   2.426
  128VAL    CG1 2058   3.198   1.995   2.637
  128VAL   HG11 2059   3.090   1.982   2.629
  128VAL   HG12 2060   3.234   1.970   2.737
  128VAL   HG13 2061   3.222   2.101   2.631
  128VAL    CG2 2062   3.416   1.940   2.527
  128VAL   HG21 2063   3.450   2.036   2.566
  128VAL   HG22 2064   3.451   1.860   2.593
  128VAL   HG23 2065   3.466   1.931   2.430
  128VAL      C 2066   3.237   1.692   2.604
  128VAL      O 2067   3.332   1.612   2.601
  129ARG      N 2068   3.147   1.688   2.704
  129ARG      H 2069   3.084   1.766   2.715
  129ARG     CA 2070   3.150   1.596   2.810
  129ARG     HA 2071   3.247   1.590   2.859
  129ARG     CB 2072   3.051   1.643   2.917
  129ARG    HB1 2073   2.961   1.684   2.870
  129ARG    HB2 2074   3.014   1.558   2.972
  129ARG     CG 2075   3.107   1.744   3.014
  129ARG    HG1 2076   3.196   1.706   3.064
  129ARG    HG2 2077   3.143   1.833   2.963
  129ARG     CD 2078   2.993   1.772   3.122
  129ARG    HD1 2079   2.939   1.853   3.072
  129ARG    HD2 2080   2.923   1.690   3.134
  129ARG     NE 2081   3.042   1.824   3.252
  129ARG     HE 2082   3.064   1.922   3.244
  129ARG     CZ 2083   3.054   1.763   3.373
  129ARG    NH1 2084   2.982   1.652   3.401
  129ARG   HH11 2085   2.928   1.596   3.336
  129ARG   HH12 2086   2.973   1.617   3.495
  129ARG    NH2 2087   3.137   1.815   3.468
  129ARG   HH21 2088   3.204   1.886   3.441
  129ARG   HH22 2089   3.150   1.764   3.554
  129ARG      C 2090   3.116   1.455   2.765
  129ARG      O 2091   3.140   1.358   2.841
  130ALA      N 2092   3.064   1.435   2.639
  130ALA      H 2093   3.067   1.521   2.586
  130ALA     CA 2094   3.042   1.307   2.580
  130ALA     HA 2095   3.013   1.242   2.663
  130ALA     CB 2096   2.924   1.304   2.480
  130ALA    HB1 2097   2.933   1.382   2.404
  130ALA    HB2 2098   2.934   1.212   2.422
  130ALA    HB3 2099   2.819   1.309   2.507
  130ALA      C 2100   3.174   1.261   2.512
  130ALA      O 2101   3.183   1.145   2.471
  131THR      N 2102   3.279   1.348   2.494
  131THR      H 2103   3.268   1.446   2.516
  131THR     CA 2104   3.413   1.305   2.448
  131THR     HA 2105   3.400   1.220   2.381
  131THR     CB 2106   3.475   1.410   2.349
  131THR     HB 2107   3.568   1.371   2.308
  131THR    OG1 2108   3.517   1.536   2.402
  131THR    HG1 2109   3.451   1.575   2.458
  131THR    CG2 2110   3.392   1.438   2.224
  131THR   HG21 2111   3.290   1.468   2.243
  131THR   HG22 2112   3.453   1.509   2.168
  131THR   HG23 2113   3.377   1.344   2.170
  131THR      C 2114   3.502   1.276   2.572
  131THR      O 2115   3.589   1.191   2.571
  132GLY      N 2116   3.487   1.355   2.678
  132GLY      H 2117   3.420   1.429   2.666
  132GLY     CA 2118   3.560   1.362   2.804
  132GLY    HA1 2119   3.489   1.351   2.886
  132GLY    HA2 2120   3.633   1.282   2.814
  132GLY      C 2121   3.650   1.486   2.817
  132GLY      O 2122   3.760   1.471   2.875
  133ASN      N 2123   3.619   1.596   2.751
  133ASN      H 2124   3.525   1.612   2.718
  133ASN     CA 2125   3.708   1.722   2.752
  133ASN     HA 2126   3.810   1.720   2.791
  133ASN     CB 2127   3.729   1.770   2.605
  133ASN    HB1 2128   3.638   1.766   2.544
  133ASN    HB2 2129   3.763   1.872   2.587
  133ASN     CG 2130   3.831   1.674   2.540
  133ASN    OD1 2131   3.949   1.677   2.565
  133ASN    ND2 2132   3.790   1.571   2.463
  133ASN   HD21 2133   3.693   1.557   2.440
  133ASN   HD22 2134   3.858   1.509   2.422
  133ASN      C 2135   3.638   1.836   2.833
  133ASN     O1 2136   3.529   1.816   2.896
  133ASN     O2 2137   3.695   1.949   2.836
  134UNK    C00 2138   2.952   1.692   1.859
  134UNK    C01 2139   2.845   1.624   1.919
  134UNK    C02 2140   2.932   1.814   1.789
  134UNK    C03 2141   2.714   1.682   1.925
  134UNK    C04 2142   2.796   1.859   1.762
  134UNK    C05 2143   3.032   1.897   1.723
  134UNK    C06 2144   2.684   1.792   1.844
  134UNK    C07 2145   2.771   1.974   1.685
  134UNK    C08 2146   3.009   2.024   1.667
  134UNK    C09 2147   2.878   2.065   1.646
  134UNK    C0A 2148   2.640   1.999   1.633
  134UNK    C0B 2149   2.847   2.182   1.566
  134UNK    C0C 2150   2.613   2.118   1.552
  134UNK    C0D 2151   2.713   2.208   1.526
  134UNK    O0E 2152   3.068   1.622   1.867
  134UNK    C0F 2153   3.181   1.671   1.931
  134UNK    C0G 2154   3.183   1.771   2.028
  134UNK    C0H 2155   3.301   1.810   2.091
  134UNK    C0I 2156   3.427   1.761   2.053
  134UNK    C0J 2157   3.549   1.813   2.099
  134UNK    C0K 2158   3.427   1.655   1.957
  134UNK    C0M 2159   3.667   1.748   2.071
  134UNK    C0N 2160   3.556   1.937   2.169
  134UNK    C0O 2161   3.792   1.805   2.113
  134UNK    C0P 2162   3.660   1.638   1.991
  134UNK    C0Q 2163   3.796   1.930   2.180
  134UNK    C0R 2164   3.678   1.997   2.206
  134UNK    C0S 2165   3.549   1.599   1.926
  134UNK    C0T 2166   3.304   1.611   1.898
  134UNK    O0U 2167   3.275   1.911   2.174
  134UNK    C0V 2168   3.247   2.036   2.120
  134UNK    O0W 2169   3.907   1.976   2.234
  134UNK    H0X 2170   3.905   2.045   2.298
  134UNK    O0Y 2171   2.870   1.507   1.984
  134UNK    H0Z 2172   2.963   1.505   1.968
  134UNK    O10 2173   2.556   1.838   1.837
  134UNK    C11 2174   2.446   1.795   1.923
  134UNK    O12 2175   2.686   2.309   1.439
  134UNK    H13 2176   2.710   2.383   1.493
  134UNK    H14 2177   2.640   1.629   1.984
  134UNK    H15 2178   3.134   1.879   1.752
  134UNK    H16 2179   3.095   2.084   1.642
  134UNK    H17 2180   2.565   1.922   1.636
  134UNK    H18 2181   2.923   2.248   1.527
  134UNK    H19 2182   2.522   2.145   1.501
  134UNK    H1A 2183   3.095   1.831   2.049
  134UNK    H1B 2184   3.474   1.995   2.209
  134UNK    H1C 2185   3.888   1.760   2.093
  134UNK    H1D 2186   3.753   1.584   1.972
  134UNK    H1E 2187   3.675   2.092   2.257
  134UNK    H1F 2188   3.554   1.517   1.857
  134UNK    H1G 2189   3.299   1.529   1.827
  134UNK    H1H 2190   3.313   2.064   2.038
  134UNK    H1I 2191   3.255   2.108   2.201
  134UNK    H1J 2192   3.145   2.041   2.081
  134UNK    H1K 2193   2.392   1.888   1.942
  134UNK    H1M 2194   2.475   1.742   2.013
  134UNK    H1N 2195   2.375   1.727   1.876
  135SOL     OW 2196   1.682   0.583   3.613
  135SOL    HW1 2197   1.743   0.575   3.686
  135SOL    HW2 2198   1.601   0.614   3.653
  135SOL     MW 2199   1.679   0.586   3.627
  136SOL     OW 2200   2.455   0.432   3.664
  136SOL    HW1 2201   2.453   0.492   3.738
  136SOL    HW2 2202   2.377   0.377   3.675
  136SOL     MW 2203   2.444   0.433   3.675
  137SOL     OW 2204   0.916   0.071   0.466
  137SOL    HW1 2205   0.886   0.102   0.551
  137SOL    HW2 2206   1.012   0.072   0.473
  137SOL     MW 2207   0.925   0.075   0.478
  138SOL     OW 2208   1.791   4.200   4.606
  138SOL    HW1 2209   1.788   4.194   4.510
  138SOL    HW2 2210   1.730   4.270   4.627
  138SOL     MW 2211   1.783   4.208   4.596
  139SOL     OW 2212   1.916   1.263   5.231
  139SOL    HW1 2213   1.843   1.322   5.213
  139SOL    HW2 2214   1.978   1.316   5.281
  139SOL     MW 2215   1.914   1.277   5.235
  140SOL     OW 2216   4.119   0.794   1.810
  140SOL    HW1 2217   4.146   0.713   1.767
  140SOL    HW2 2218   4.123   0.860   1.741
  140SOL     MW 2219   4.123   0.792   1.796
  141SOL     OW 2220   0.130   2.004   5.952
  141SOL    HW1 2221   0.127   1.937   6.020
  141SOL    HW2 2222   0.221   2.035   5.954
  141SOL     MW 2223   0.141   1.999   5.961
  142SOL     OW 2224   1.131   1.608   4.814
  142SOL    HW1 2225   1.123   1.588   4.907
  142SOL    HW2 2226   1.224   1.595   4.794
  142SOL     MW 2227   1.142   1.604   4.823
  143SOL     OW 2228   2.758   1.917   5.658
  143SOL    HW1 2229   2.738   1.979   5.588
  143SOL    HW2 2230   2.834   1.953   5.702
  143SOL     MW 2231   2.765   1.929   5.655
  144SOL     OW 2232   0.725   5.315   4.969
  144SOL    HW1 2233   0.735   5.281   5.058
  144SOL    HW2 2234   0.724   5.237   4.913
  144SOL     MW 2235   0.726   5.301   4.973
  145SOL     OW 2236   1.329   2.937   4.764
  145SOL    HW1 2237   1.365   3.013   4.810
  145SOL    HW2 2238   1.273   2.975   4.697
  145SOL     MW 2239   1.327   2.952   4.762
  146SOL     OW 2240   0.616   0.565   3.534
  146SOL    HW1 2241   0.557   0.542   3.606
  146SOL    HW2 2242   0.605   0.495   3.470
  146SOL     MW 2243   0.607   0.553   3.535
  147SOL     OW 2244   0.613   0.790   5.610
  147SOL    HW1 2245   0.520   0.789   5.586
  147SOL    HW2 2246   0.624   0.712   5.665
  147SOL     MW 2247   0.602   0.780   5.614
  148SOL     OW 2248   0.215   3.029   3.055
  148SOL    HW1 2249   0.269   3.046   2.978
  148SOL    HW2 2250   0.177   2.943   3.040
  148SOL     MW 2251   0.217   3.020   3.044
  149SOL     OW 2252   0.254   0.047   1.699
  149SOL    HW1 2253   0.295  -0.026   1.746
  149SOL    HW2 2254   0.285   0.037   1.609
  149SOL     MW 2255   0.263   0.036   1.694
  150SOL     OW 2256   0.631   1.186   1.137
  150SOL    HW1 2257   0.615   1.207   1.045
  150SOL    HW2 2258   0.547   1.152   1.168
  150SOL     MW 2259   0.618   1.184   1.129
  151SOL     OW 2260   1.854   2.574   5.945
  151SOL    HW1 2261   1.904   2.581   5.863
  151SOL    HW2 2262   1.900   2.507   5.995
  151SOL     MW 2263   1.867   2.566   5.941
  152SOL     OW 2264   4.145   5.456   0.244
  152SOL    HW1 2265   4.207   5.460   0.317
  152SOL    HW2 2266   4.125   5.547   0.224
  152SOL     MW 2267   4.150   5.468   0.251
  153SOL     OW 2268   2.772   0.732   0.453
  153SOL    HW1 2269   2.845   0.788   0.428
  153SOL    HW2 2270   2.696   0.790   0.451
  153SOL     MW 2271   2.772   0.746   0.449
  154SOL     OW 2272   0.720   0.246   1.523
  154SOL    HW1 2273   0.802   0.278   1.560
  154SOL    HW2 2274   0.663   0.232   1.599
  154SOL     MW 2275   0.723   0.248   1.537
  155SOL     OW 2276   1.194   0.209   0.725
  155SOL    HW1 2277   1.128   0.273   0.700
  155SOL    HW2 2278   1.277   0.248   0.697
  155SOL     MW 2279   1.197   0.222   0.718
  156SOL     OW 2280   0.116   3.654   0.337
  156SOL    HW1 2281   0.152   3.585   0.394
  156SOL    HW2 2282   0.095   3.608   0.255
  156SOL     MW 2283   0.118   3.639   0.334
  157SOL     OW 2284   1.464   1.338   1.535
  157SOL    HW1 2285   1.551   1.301   1.543
  157SOL    HW2 2286   1.467   1.419   1.586
  157SOL     MW 2287   1.475   1.344   1.542
  158SOL     OW 2288   1.530   1.979   1.979
  158SOL    HW1 2289   1.497   1.928   1.905
  158SOL    HW2 2290   1.625   1.963   1.978
  158SOL     MW 2291   1.538   1.970   1.969
  159SOL     OW 2292   0.445   5.935   0.774
  159SOL    HW1 2293   0.405   5.957   0.690
  159SOL    HW2 2294   0.371   5.928   0.835
  159SOL     MW 2295   0.430   5.937   0.771
  160SOL     OW 2296   0.186   0.861   5.568
  160SOL    HW1 2297   0.246   0.911   5.623
  160SOL    HW2 2298   0.107   0.852   5.620
  160SOL     MW 2299   0.184   0.866   5.581
  161SOL     OW 2300   1.067   0.434   0.640
  161SOL    HW1 2301   0.986   0.472   0.673
  161SOL    HW2 2302   1.135   0.493   0.672
  161SOL     MW 2303   1.066   0.446   0.649
  162SOL     OW 2304   0.756   5.203   1.868
  162SOL    HW1 2305   0.687   5.223   1.931
  162SOL    HW2 2306   0.783   5.113   1.889
  162SOL     MW 2307   0.751   5.194   1.879
  163SOL     OW 2308   0.790   1.695   0.797
  163SOL    HW1 2309   0.823   1.654   0.718
  163SOL    HW2 2310   0.700   1.720   0.775
  163SOL     MW 2311   0.783   1.693   0.784
  164SOL     OW 2312   5.129   1.422   2.637
  164SOL    HW1 2313   5.218   1.429   2.603
  164SOL    HW2 2314   5.097   1.513   2.641
  164SOL     MW 2315   5.136   1.435   2.633
  165SOL     OW 2316   0.697   2.627   5.519
  165SOL    HW1 2317   0.656   2.646   5.604
  165SOL    HW2 2318   0.623   2.612   5.460
  165SOL     MW 2319   0.682   2.627   5.523
  166SOL     OW 2320   2.647   5.738  -0.001
  166SOL    HW1 2321   2.675   5.731   0.090
  166SOL    HW2 2322   2.556   5.706  -0.001
  166SOL     MW 2323   2.639   5.733   0.010
  167SOL     OW 2324   1.023   1.187   1.749
  167SOL    HW1 2325   1.022   1.225   1.837
  167SOL    HW2 2326   0.932   1.190   1.721
  167SOL     MW 2327   1.011   1.192   1.757
  168SOL     OW 2328   2.047   0.494   3.596
  168SOL    HW1 2329   1.989   0.418   3.598
  168SOL    HW2 2330   2.038   0.533   3.683
  168SOL     MW 2331   2.038   0.489   3.608
  169SOL     OW 2332   2.245   0.954   5.527
  169SOL    HW1 2333   2.205   1.035   5.494
  169SOL    HW2 2334   2.171   0.900   5.555
  169SOL     MW 2335   2.231   0.958   5.527
  170SOL     OW 2336   1.123   5.290   1.227
  170SOL    HW1 2337   1.156   5.295   1.137
  170SOL    HW2 2338   1.152   5.372   1.268
  170SOL     MW 2339   1.131   5.301   1.221
  171SOL     OW 2340   5.952   1.025   1.870
  171SOL    HW1 2341   6.034   0.989   1.837
  171SOL    HW2 2342   5.963   1.120   1.864
  171SOL     MW 2343   5.964   1.033   1.865
  172SOL     OW 2344   3.239   0.158   2.592
  172SOL    HW1 2345   3.167   0.205   2.551
  172SOL    HW2 2346   3.267   0.216   2.664
  172SOL     MW 2347   3.233   0.172   2.596
  173SOL     OW 2348   5.195   0.803   4.888
  173SOL    HW1 2349   5.261   0.873   4.894
  173SOL    HW2 2350   5.243   0.728   4.855
  173SOL     MW 2351   5.209   0.802   4.885
  174SOL     OW 2352   0.118   0.217   0.552
  174SOL    HW1 2353   0.086   0.300   0.587
  174SOL    HW2 2354   0.190   0.192   0.611
  174SOL     MW 2355   0.123   0.224   0.564
  175SOL     OW 2356   1.396   2.261   1.301
  175SOL    HW1 2357   1.360   2.345   1.271
  175SOL    HW2 2358   1.353   2.246   1.385
  175SOL     MW 2359   1.386   2.270   1.308
  176SOL     OW 2360   5.945   1.859   5.168
  176SOL    HW1 2361   5.854   1.840   5.192
  176SOL    HW2 2362   5.948   1.955   5.160
  176SOL     MW 2363   5.933   1.869   5.170
  177SOL     OW 2364   1.360   4.054   4.748
  177SOL    HW1 2365   1.429   4.015   4.694
  177SOL    HW2 2366   1.399   4.136   4.781
  177SOL     MW 2367   1.374   4.060   4.746
  178SOL     OW 2368   1.822   1.759   0.782
  178SOL    HW1 2369   1.808   1.664   0.778
  178SOL    HW2 2370   1.734   1.796   0.790
  178SOL     MW 2371   1.809   1.751   0.782
  179SOL     OW 2372   5.629   1.311   4.458
  179SOL    HW1 2373   5.566   1.375   4.490
  179SOL    HW2 2374   5.698   1.363   4.417
  179SOL     MW 2375   5.630   1.326   4.457
  180SOL     OW 2376   1.993   2.262   0.680
  180SOL    HW1 2377   1.964   2.171   0.666
  180SOL    HW2 2378   1.912   2.309   0.699
  180SOL     MW 2379   1.979   2.256   0.681
  181SOL     OW 2380   2.737   6.086   5.309
  181SOL    HW1 2381   2.800   6.127   5.368
  181SOL    HW2 2382   2.757   5.993   5.314
  181SOL     MW 2383   2.747   6.079   5.317
  182SOL     OW 2384   1.363   1.544   4.694
  182SOL    HW1 2385   1.434   1.480   4.697
  182SOL    HW2 2386   1.407   1.629   4.682
  182SOL     MW 2387   1.378   1.547   4.693
  183SOL     OW 2388   1.995   3.314   5.916
  183SOL    HW1 2389   1.936   3.248   5.880
  183SOL    HW2 2390   1.956   3.398   5.892
  183SOL     MW 2391   1.982   3.316   5.908
  184SOL     OW 2392   6.106   1.892   0.394
  184SOL    HW1 2393   6.045   1.928   0.458
  184SOL    HW2 2394   6.078   1.929   0.310
  184SOL     MW 2395   6.095   1.901   0.391
  185SOL     OW 2396   2.461   5.950   0.981
  185SOL    HW1 2397   2.537   5.893   0.982
  185SOL    HW2 2398   2.457   5.983   0.891
  185SOL     MW 2399   2.470   5.947   0.970
  186SOL     OW 2400   4.830   1.023   1.318
  186SOL    HW1 2401   4.847   1.001   1.409
  186SOL    HW2 2402   4.886   1.098   1.300
  186SOL     MW 2403   4.839   1.029   1.327
  187SOL     OW 2404   0.899   2.967   4.776
  187SOL    HW1 2405   0.900   2.994   4.867
  187SOL    HW2 2406   0.932   2.877   4.776
  187SOL     MW 2407   0.903   2.958   4.787
  188SOL     OW 2408   0.241   1.456   5.043
  188SOL    HW1 2409   0.159   1.418   5.012
  188SOL    HW2 2410   0.229   1.465   5.138
  188SOL     MW 2411   0.229   1.453   5.051
  189SOL     OW 2412   4.329   4.366   0.103
  189SOL    HW1 2413   4.241   4.391   0.075
  189SOL    HW2 2414   4.361   4.443   0.151
  189SOL     MW 2415   4.322   4.379   0.106
  190SOL     OW 2416   0.211   1.390   2.273
  190SOL    HW1 2417   0.132   1.336   2.282
  190SOL    HW2 2418   0.203   1.428   2.185
  190SOL     MW 2419   0.200   1.388   2.263
  191SOL     OW 2420   1.505   1.403   0.114
  191SOL    HW1 2421   1.414   1.430   0.121
  191SOL    HW2 2422   1.547   1.473   0.063
  191SOL     MW 2423   1.499   1.416   0.108
  192SOL     OW 2424   2.707   0.866   5.037
  192SOL    HW1 2425   2.748   0.929   5.096
  192SOL    HW2 2426   2.710   0.783   5.085
  192SOL     MW 2427   2.713   0.863   5.051
  193SOL     OW 2428   3.162   5.992   4.853
  193SOL    HW1 2429   3.151   5.967   4.761
  193SOL    HW2 2430   3.242   5.947   4.880
  193SOL     MW 2431   3.171   5.983   4.844
  194SOL     OW 2432   3.896   0.460   5.948
  194SOL    HW1 2433   3.918   0.545   5.988
  194SOL    HW2 2434   3.809   0.439   5.982
  194SOL     MW 2435   3.888   0.468   5.957
  195SOL     OW 2436   0.320   3.418   5.982
  195SOL    HW1 2437   0.346   3.507   5.961
  195SOL    HW2 2438   0.261   3.427   6.057
  195SOL     MW 2439   0.316   3.430   5.989
  196SOL     OW 2440   3.667   1.742   4.593
  196SOL    HW1 2441   3.627   1.822   4.626
  196SOL    HW2 2442   3.742   1.727   4.651
  196SOL     MW 2443   3.672   1.750   4.605
  197SOL     OW 2444   2.055   2.157   3.974
  197SOL    HW1 2445   1.981   2.117   3.928
  197SOL    HW2 2446   2.131   2.132   3.922
  197SOL     MW 2447   2.055   2.148   3.962
  198SOL     OW 2448   0.756   1.857   1.165
  198SOL    HW1 2449   0.712   1.931   1.208
  198SOL    HW2 2450   0.704   1.780   1.190
  198SOL     MW 2451   0.744   1.857   1.174
  199SOL     OW 2452   0.094   2.615   0.514
  199SOL    HW1 2453  -0.001   2.633   0.508
  199SOL    HW2 2454   0.118   2.644   0.602
  199SOL     MW 2455   0.085   2.621   0.525
  200SOL     OW 2456   0.063   1.198   4.466
  200SOL    HW1 2457  -0.014   1.214   4.520
  200SOL    HW2 2458   0.131   1.254   4.504
  200SOL     MW 2459   0.062   1.207   4.478
  201SOL     OW 2460   0.876   3.007   5.667
  201SOL    HW1 2461   0.802   3.068   5.672
  201SOL    HW2 2462   0.880   2.968   5.754
  201SOL     MW 2463   0.867   3.010   5.678
  202SOL     OW 2464   0.448   5.380   5.637
  202SOL    HW1 2465   0.512   5.324   5.591
  202SOL    HW2 2466   0.372   5.324   5.649
  202SOL     MW 2467   0.447   5.366   5.632
  203SOL     OW 2468   2.453   0.978   2.093
  203SOL    HW1 2469   2.510   0.907   2.064
  203SOL    HW2 2470   2.456   1.042   2.022
  203SOL     MW 2471   2.461   0.977   2.080
  204SOL     OW 2472   0.568   0.801   1.028
  204SOL    HW1 2473   0.517   0.882   1.033
  204SOL    HW2 2474   0.569   0.767   1.117
  204SOL     MW 2475   0.562   0.807   1.040
  205SOL     OW 2476   5.366   2.041   2.618
  205SOL    HW1 2477   5.350   2.094   2.539
  205SOL    HW2 2478   5.417   1.966   2.586
  205SOL     MW 2479   5.370   2.038   2.604
  206SOL     OW 2480   2.492   2.026   6.021
  206SOL    HW1 2481   2.419   1.966   6.039
  206SOL    HW2 2482   2.567   1.986   6.064
  206SOL     MW 2483   2.492   2.013   6.029
  207SOL     OW 2484   0.432   2.256   0.379
  207SOL    HW1 2485   0.360   2.316   0.399
  207SOL    HW2 2486   0.389   2.173   0.357
  207SOL     MW 2487   0.417   2.253   0.379
  208SOL     OW 2488   2.642   1.832   1.065
  208SOL    HW1 2489   2.658   1.809   1.157
  208SOL    HW2 2490   2.572   1.897   1.069
  208SOL     MW 2491   2.635   1.838   1.078
  209SOL     OW 2492   4.384   5.293   4.464
  209SOL    HW1 2493   4.380   5.212   4.514
  209SOL    HW2 2494   4.477   5.314   4.459
  209SOL     MW 2495   4.395   5.286   4.470
  210SOL     OW 2496   1.962   0.025   0.752
  210SOL    HW1 2497   1.868   0.017   0.739
  210SOL    HW2 2498   1.982   0.116   0.731
  210SOL     MW 2499   1.953   0.035   0.747
  211SOL     OW 2500   6.084   2.045   0.161
  211SOL    HW1 2501   6.127   2.089   0.088
  211SOL    HW2 2502   6.038   2.116   0.207
  211SOL     MW 2503   6.084   2.060   0.158
  212SOL     OW 2504   0.048   0.777   5.062
  212SOL    HW1 2505   0.140   0.804   5.057
  212SOL    HW2 2506   0.024   0.787   5.154
  212SOL     MW 2507   0.057   0.782   5.073
  213SOL     OW 2508   4.397   0.415   0.976
  213SOL    HW1 2509   4.453   0.377   0.908
  213SOL    HW2 2510   4.455   0.428   1.051
  213SOL     MW 2511   4.412   0.412   0.977
  214SOL     OW 2512   1.968   1.832   1.443
  214SOL    HW1 2513   1.917   1.895   1.393
  214SOL    HW2 2514   1.907   1.761   1.462
  214SOL     MW 2515   1.954   1.831   1.439
  215SOL     OW 2516   1.896   3.621   5.600
  215SOL    HW1 2517   1.945   3.703   5.590
  215SOL    HW2 2518   1.804   3.649   5.604
  215SOL     MW 2519   1.890   3.635   5.599
  216SOL     OW 2520   3.330   0.142   5.233
  216SOL    HW1 2521   3.350   0.111   5.145
  216SOL    HW2 2522   3.243   0.181   5.226
  216SOL     MW 2523   3.322   0.143   5.221
  217SOL     OW 2524   0.893   5.770   2.388
  217SOL    HW1 2525   0.866   5.801   2.474
  217SOL    HW2 2526   0.946   5.693   2.405
  217SOL     MW 2527   0.897   5.764   2.401
  218SOL     OW 2528   1.631   3.301   1.385
  218SOL    HW1 2529   1.669   3.347   1.309
  218SOL    HW2 2530   1.706   3.260   1.428
  218SOL     MW 2531   1.645   3.302   1.381
  219SOL     OW 2532   5.139   1.140   5.055
  219SOL    HW1 2533   5.200   1.125   4.984
  219SOL    HW2 2534   5.194   1.153   5.132
  219SOL     MW 2535   5.154   1.140   5.056
  220SOL     OW 2536   1.618   2.473   3.366
  220SOL    HW1 2537   1.648   2.500   3.452
  220SOL    HW2 2538   1.571   2.391   3.381
  220SOL     MW 2539   1.616   2.466   3.379
  221SOL     OW 2540   1.014   0.362   4.489
  221SOL    HW1 2541   1.062   0.444   4.472
  221SOL    HW2 2542   0.931   0.391   4.527
  221SOL     MW 2543   1.010   0.376   4.492
  222SOL     OW 2544   0.204   1.339   6.058
  222SOL    HW1 2545   0.139   1.383   6.113
  222SOL    HW2 2546   0.281   1.396   6.063
  222SOL     MW 2547   0.205   1.352   6.066
  223SOL     OW 2548   1.245   0.787   0.157
  223SOL    HW1 2549   1.194   0.868   0.154
  223SOL    HW2 2550   1.335   0.816   0.175
  223SOL     MW 2551   1.250   0.802   0.159
  224SOL     OW 2552   0.276   0.115   1.054
  224SOL    HW1 2553   0.276   0.032   1.007
  224SOL    HW2 2554   0.364   0.150   1.042
  224SOL     MW 2555   0.287   0.109   1.047
  225SOL     OW 2556   0.499   5.016   1.181
  225SOL    HW1 2557   0.407   5.042   1.189
  225SOL    HW2 2558   0.545   5.098   1.165
  225SOL     MW 2559   0.493   5.030   1.180
  226SOL     OW 2560   6.092   1.724   3.705
  226SOL    HW1 2561   6.119   1.689   3.790
  226SOL    HW2 2562   6.104   1.819   3.712
  226SOL     MW 2563   6.097   1.732   3.717
  227SOL     OW 2564   2.184   2.227   5.287
  227SOL    HW1 2565   2.151   2.308   5.250
  227SOL    HW2 2566   2.120   2.161   5.262
  227SOL     MW 2567   2.172   2.229   5.279
  228SOL     OW 2568   0.973   1.412   6.043
  228SOL    HW1 2569   0.939   1.487   5.994
  228SOL    HW2 2570   0.963   1.338   5.983
  228SOL     MW 2571   0.967   1.412   6.029
  229SOL     OW 2572   2.082   5.903   4.120
  229SOL    HW1 2573   2.146   5.858   4.175
  229SOL    HW2 2574   2.079   5.992   4.154
  229SOL     MW 2575   2.090   5.909   4.131
  230SOL     OW 2576   1.291   1.830   6.081
  230SOL    HW1 2577   1.236   1.905   6.063
  230SOL    HW2 2578   1.379   1.866   6.088
  230SOL     MW 2579   1.295   1.844   6.079
  231SOL     OW 2580   0.327   4.722   2.232
  231SOL    HW1 2581   0.350   4.815   2.239
  231SOL    HW2 2582   0.355   4.685   2.316
  231SOL     MW 2583   0.333   4.729   2.244
  232SOL     OW 2584   5.821   5.694   1.934
  232SOL    HW1 2585   5.812   5.649   2.018
  232SOL    HW2 2586   5.736   5.686   1.892
  232SOL     MW 2587   5.809   5.687   1.940
  233SOL     OW 2588   3.617   1.232   2.096
  233SOL    HW1 2589   3.589   1.145   2.125
  233SOL    HW2 2590   3.679   1.260   2.163
  233SOL     MW 2591   3.621   1.224   2.108
  234SOL     OW 2592   4.826   2.810   1.761
  234SOL    HW1 2593   4.883   2.871   1.714
  234SOL    HW2 2594   4.748   2.862   1.782
  234SOL     MW 2595   4.823   2.824   1.758
  235SOL     OW 2596   0.308   2.123   4.427
  235SOL    HW1 2597   0.274   2.034   4.431
  235SOL    HW2 2598   0.267   2.161   4.349
  235SOL     MW 2599   0.298   2.117   4.418
  236SOL     OW 2600   2.419   3.305   6.098
  236SOL    HW1 2601   2.473   3.303   6.019
  236SOL    HW2 2602   2.419   3.214   6.129
  236SOL     MW 2603   2.426   3.293   6.092
  237SOL     OW 2604   1.786   1.761   5.561
  237SOL    HW1 2605   1.704   1.756   5.611
  237SOL    HW2 2606   1.777   1.692   5.494
  237SOL     MW 2607   1.774   1.751   5.559
  238SOL     OW 2608   3.265   2.356   6.110
  238SOL    HW1 2609   3.209   2.284   6.083
  238SOL    HW2 2610   3.354   2.326   6.092
  238SOL     MW 2611   3.269   2.343   6.104
  239SOL     OW 2612   1.041   0.741   1.022
  239SOL    HW1 2613   1.071   0.791   1.098
  239SOL    HW2 2614   1.073   0.791   0.947
  239SOL     MW 2615   1.049   0.754   1.022
  240SOL     OW 2616   1.340   2.684   0.561
  240SOL    HW1 2617   1.318   2.717   0.474
  240SOL    HW2 2618   1.427   2.644   0.550
  240SOL     MW 2619   1.348   2.683   0.548
  241SOL     OW 2620   3.271   0.985   0.057
  241SOL    HW1 2621   3.252   0.898   0.093
  241SOL    HW2 2622   3.366   0.991   0.058
  241SOL     MW 2623   3.281   0.974   0.062
  242SOL     OW 2624   5.105   1.857   5.909
  242SOL    HW1 2625   5.146   1.773   5.932
  242SOL    HW2 2626   5.047   1.835   5.836
  242SOL     MW 2627   5.103   1.843   5.902
  243SOL     OW 2628   5.342   2.836   2.589
  243SOL    HW1 2629   5.382   2.788   2.661
  243SOL    HW2 2630   5.248   2.831   2.606
  243SOL     MW 2631   5.336   2.829   2.600
  244SOL     OW 2632   1.184   1.449   0.782
  244SOL    HW1 2633   1.215   1.378   0.725
  244SOL    HW2 2634   1.261   1.476   0.832
  244SOL     MW 2635   1.198   1.443   0.781
  245SOL     OW 2636   1.495   1.132   0.730
  245SOL    HW1 2637   1.545   1.137   0.811
  245SOL    HW2 2638   1.501   1.220   0.692
  245SOL     MW 2639   1.503   1.144   0.735
  246SOL     OW 2640   0.601   2.958   5.865
  246SOL    HW1 2641   0.686   2.924   5.891
  246SOL    HW2 2642   0.571   3.009   5.940
  246SOL     MW 2643   0.608   2.960   5.878
  247SOL     OW 2644   2.057   0.644   1.119
  247SOL    HW1 2645   1.969   0.623   1.086
  247SOL    HW2 2646   2.043   0.714   1.183
  247SOL     MW 2647   2.044   0.650   1.123
  248SOL     OW 2648   1.663   0.273   1.410
  248SOL    HW1 2649   1.593   0.305   1.353
  248SOL    HW2 2650   1.743   0.304   1.368
  248SOL     MW 2651   1.664   0.281   1.397
  249SOL     OW 2652   0.710   3.464   0.416
  249SOL    HW1 2653   0.802   3.440   0.432
  249SOL    HW2 2654   0.706   3.481   0.322
  249SOL     MW 2655   0.721   3.463   0.406
  250SOL     OW 2656   2.114   3.815   0.524
  250SOL    HW1 2657   2.022   3.841   0.527
  250SOL    HW2 2658   2.126   3.774   0.438
  250SOL     MW 2659   2.104   3.813   0.514
  251SOL     OW 2660   2.416   5.565   0.227
  251SOL    HW1 2661   2.354   5.498   0.256
  251SOL    HW2 2662   2.477   5.574   0.301
  251SOL     MW 2663   2.416   5.557   0.240
  252SOL     OW 2664   0.230   4.284   2.455
  252SOL    HW1 2665   0.230   4.253   2.546
  252SOL    HW2 2666   0.147   4.332   2.447
  252SOL     MW 2667   0.219   4.286   2.466
  253SOL     OW 2668   0.153   1.230   5.243
  253SOL    HW1 2669   0.145   1.139   5.271
  253SOL    HW2 2670   0.097   1.237   5.166
  253SOL     MW 2671   0.145   1.219   5.237
  254SOL     OW 2672   0.605   6.084   3.439
  254SOL    HW1 2673   0.570   5.999   3.415
  254SOL    HW2 2674   0.605   6.084   3.535
  254SOL     MW 2675   0.601   6.073   3.448
  255SOL     OW 2676   4.424   5.005   5.331
  255SOL    HW1 2677   4.501   4.993   5.386
  255SOL    HW2 2678   4.404   5.098   5.337
  255SOL     MW 2679   4.431   5.015   5.339
  256SOL     OW 2680   1.664   3.094   0.763
  256SOL    HW1 2681   1.688   3.086   0.856
  256SOL    HW2 2682   1.569   3.100   0.764
  256SOL     MW 2683   1.655   3.093   0.775
  257SOL     OW 2684   0.566   2.280   5.646
  257SOL    HW1 2685   0.489   2.224   5.637
  257SOL    HW2 2686   0.532   2.364   5.678
  257SOL     MW 2687   0.552   2.284   5.649
  258SOL     OW 2688   0.884   5.928   0.043
  258SOL    HW1 2689   0.905   6.021   0.050
  258SOL    HW2 2690   0.969   5.884   0.043
  258SOL     MW 2691   0.897   5.934   0.044
  259SOL     OW 2692   5.161   5.872   0.358
  259SOL    HW1 2693   5.084   5.926   0.340
  259SOL    HW2 2694   5.207   5.865   0.275
  259SOL     MW 2695   5.157   5.878   0.345
  260SOL     OW 2696   5.973   3.228   6.096
  260SOL    HW1 2697   6.039   3.296   6.111
  260SOL    HW2 2698   6.013   3.169   6.033
  260SOL     MW 2699   5.986   3.229   6.090
  261SOL     OW 2700   0.687   1.251   1.800
  261SOL    HW1 2701   0.620   1.271   1.865
  261SOL    HW2 2702   0.701   1.333   1.753
  261SOL     MW 2703   0.680   1.264   1.802
  262SOL     OW 2704   5.315   1.791   0.913
  262SOL    HW1 2705   5.314   1.708   0.866
  262SOL    HW2 2706   5.330   1.857   0.845
  262SOL     MW 2707   5.317   1.789   0.899
  263SOL     OW 2708   0.750   0.591   5.451
  263SOL    HW1 2709   0.815   0.604   5.382
  263SOL    HW2 2710   0.714   0.678   5.468
  263SOL     MW 2711   0.754   0.603   5.444
  264SOL     OW 2712   1.881   5.771   1.543
  264SOL    HW1 2713   1.888   5.754   1.637
  264SOL    HW2 2714   1.789   5.751   1.522
  264SOL     MW 2715   1.870   5.767   1.552
  265SOL     OW 2716   2.427   6.071   0.718
  265SOL    HW1 2717   2.421   6.159   0.684
  265SOL    HW2 2718   2.414   6.015   0.642
  265SOL     MW 2719   2.425   6.075   0.704
  266SOL     OW 2720   0.725   6.020   0.859
  266SOL    HW1 2721   0.730   6.100   0.809
  266SOL    HW2 2722   0.817   5.997   0.876
  266SOL     MW 2723   0.738   6.027   0.855
  267SOL     OW 2724   5.877   5.954   1.999
  267SOL    HW1 2725   5.878   5.862   1.971
  267SOL    HW2 2726   5.968   5.971   2.026
  267SOL     MW 2727   5.889   5.944   1.999
  268SOL     OW 2728   0.257   2.166   1.421
  268SOL    HW1 2729   0.348   2.142   1.437
  268SOL    HW2 2730   0.261   2.259   1.399
  268SOL     MW 2731   0.269   2.175   1.420
  269SOL     OW 2732   2.656   5.962   2.649
  269SOL    HW1 2733   2.614   5.905   2.714
  269SOL    HW2 2734   2.614   6.047   2.661
  269SOL     MW 2735   2.645   5.966   2.659
  270SOL     OW 2736   0.438   1.712   1.136
  270SOL    HW1 2737   0.425   1.657   1.058
  270SOL    HW2 2738   0.476   1.793   1.102
  270SOL     MW 2739   0.441   1.715   1.121
  271SOL     OW 2740   1.515   3.149   1.883
  271SOL    HW1 2741   1.522   3.135   1.788
  271SOL    HW2 2742   1.435   3.103   1.908
  271SOL     MW 2743   1.505   3.142   1.874
  272SOL     OW 2744   2.039   0.211   2.105
  272SOL    HW1 2745   2.107   0.248   2.161
  272SOL    HW2 2746   2.087   0.174   2.031
  272SOL     MW 2747   2.054   0.211   2.102
  273SOL     OW 2748   0.943   1.155   5.862
  273SOL    HW1 2749   0.862   1.205   5.872
  273SOL    HW2 2750   0.984   1.190   5.783
  273SOL     MW 2751   0.938   1.166   5.853
  274SOL     OW 2752   5.498   0.754   0.156
  274SOL    HW1 2753   5.407   0.786   0.158
  274SOL    HW2 2754   5.500   0.693   0.082
  274SOL     MW 2755   5.486   0.750   0.147
  275SOL     OW 2756   1.766   6.058   0.400
  275SOL    HW1 2757   1.709   6.020   0.333
  275SOL    HW2 2758   1.854   6.028   0.376
  275SOL     MW 2759   1.770   6.050   0.388
  276SOL     OW 2760   0.937   0.140   1.991
  276SOL    HW1 2761   0.900   0.076   2.052
  276SOL    HW2 2762   1.023   0.104   1.968
  276SOL     MW 2763   0.943   0.127   1.996
  277SOL     OW 2764   0.319   0.809   2.225
  277SOL    HW1 2765   0.350   0.878   2.166
  277SOL    HW2 2766   0.238   0.778   2.186
  277SOL     MW 2767   0.313   0.813   2.212
  278SOL     OW 2768   5.465   5.428   4.882
  278SOL    HW1 2769   5.376   5.454   4.908
  278SOL    HW2 2770   5.475   5.341   4.919
  278SOL     MW 2771   5.455   5.420   4.890
  279SOL     OW 2772   2.553   4.127   4.932
  279SOL    HW1 2773   2.477   4.109   4.876
  279SOL    HW2 2774   2.560   4.223   4.932
  279SOL     MW 2775   2.544   4.137   4.925
  280SOL     OW 2776   2.314   2.249   0.556
  280SOL    HW1 2777   2.224   2.217   0.564
  280SOL    HW2 2778   2.361   2.206   0.628
  280SOL     MW 2779   2.308   2.239   0.567
  281SOL     OW 2780   0.111   5.097   5.194
  281SOL    HW1 2781   0.101   5.176   5.247
  281SOL    HW2 2782   0.179   5.047   5.237
  281SOL     MW 2783   0.118   5.101   5.206
  282SOL     OW 2784   0.457   1.795   6.088
  282SOL    HW1 2785   0.446   1.719   6.031
  282SOL    HW2 2786   0.455   1.870   6.029
  282SOL     MW 2787   0.456   1.795   6.073
  283SOL     OW 2788   1.598   1.439   0.364
  283SOL    HW1 2789   1.573   1.416   0.274
  283SOL    HW2 2790   1.576   1.531   0.373
  283SOL     MW 2791   1.592   1.448   0.354
  284SOL     OW 2792   0.997   1.700   0.176
  284SOL    HW1 2793   1.091   1.703   0.192
  284SOL    HW2 2794   0.981   1.769   0.112
  284SOL     MW 2795   1.007   1.709   0.170
  285SOL     OW 2796   0.233   2.433   1.349
  285SOL    HW1 2797   0.321   2.466   1.368
  285SOL    HW2 2798   0.242   2.389   1.264
  285SOL     MW 2799   0.246   2.432   1.340
  286SOL     OW 2800   4.971   0.776   5.472
  286SOL    HW1 2801   4.950   0.848   5.532
  286SOL    HW2 2802   5.013   0.710   5.527
  286SOL     MW 2803   4.974   0.777   5.487
  287SOL     OW 2804   2.392   3.773   6.003
  287SOL    HW1 2805   2.353   3.839   6.060
  287SOL    HW2 2806   2.443   3.717   6.062
  287SOL     MW 2807   2.393   3.774   6.018
  288SOL     OW 2808   2.235   0.406   4.309
  288SOL    HW1 2809   2.324   0.420   4.275
  288SOL    HW2 2810   2.236   0.315   4.339
  288SOL     MW 2811   2.247   0.396   4.308
  289SOL     OW 2812   1.995   2.695   4.560
  289SOL    HW1 2813   2.072   2.729   4.607
  289SOL    HW2 2814   1.922   2.748   4.593
  289SOL     MW 2815   1.996   2.706   4.571
  290SOL     OW 2816   1.941   1.946   5.641
  290SOL    HW1 2817   1.978   2.005   5.575
  290SOL    HW2 2818   1.896   1.879   5.590
  290SOL     MW 2819   1.940   1.945   5.626
  291SOL     OW 2820   5.949   1.576   0.886
  291SOL    HW1 2821   6.014   1.622   0.940
  291SOL    HW2 2822   5.996   1.557   0.804
  291SOL     MW 2823   5.963   1.579   0.882
  292SOL     OW 2824   0.657   2.889   4.642
  292SOL    HW1 2825   0.595   2.958   4.618
  292SOL    HW2 2826   0.734   2.935   4.674
  292SOL     MW 2827   0.659   2.903   4.643
  293SOL     OW 2828   1.273   1.498   5.284
  293SOL    HW1 2829   1.345   1.478   5.225
  293SOL    HW2 2830   1.248   1.588   5.261
  293SOL     MW 2831   1.279   1.507   5.274
  294SOL     OW 2832   0.014   0.742   1.533
  294SOL    HW1 2833   0.103   0.715   1.511
  294SOL    HW2 2834  -0.037   0.660   1.532
  294SOL     MW 2835   0.019   0.728   1.530
  295SOL     OW 2836   1.447   0.010   4.988
  295SOL    HW1 2837   1.490  -0.013   4.905
  295SOL    HW2 2838   1.520   0.031   5.047
  295SOL     MW 2839   1.462   0.010   4.985
  296SOL     OW 2840   0.745   1.470   4.748
  296SOL    HW1 2841   0.729   1.471   4.654
  296SOL    HW2 2842   0.755   1.563   4.772
  296SOL     MW 2843   0.744   1.482   4.739
  297SOL     OW 2844   0.344   0.901   0.589
  297SOL    HW1 2845   0.336   0.909   0.494
  297SOL    HW2 2846   0.406   0.970   0.614
  297SOL     MW 2847   0.351   0.911   0.580
  298SOL     OW 2848   1.827   0.515   0.118
  298SOL    HW1 2849   1.813   0.523   0.212
  298SOL    HW2 2850   1.878   0.434   0.109
  298SOL     MW 2851   1.832   0.505   0.129
  299SOL     OW 2852   1.201   1.451   0.078
  299SOL    HW1 2853   1.153   1.408   0.148
  299SOL    HW2 2854   1.136   1.471   0.011
  299SOL     MW 2855   1.187   1.448   0.078
  300SOL     OW 2856   0.911   0.375   1.659
  300SOL    HW1 2857   0.941   0.379   1.568
  300SOL    HW2 2858   0.950   0.295   1.694
  300SOL     MW 2859   0.920   0.365   1.652
  301SOL     OW 2860   0.061   2.639   1.246
  301SOL    HW1 2861   0.133   2.580   1.271
  301SOL    HW2 2862   0.103   2.724   1.236
  301SOL     MW 2863   0.076   2.642   1.248
  302SOL     OW 2864   5.839   2.020   1.178
  302SOL    HW1 2865   5.750   2.024   1.143
  302SOL    HW2 2866   5.840   1.940   1.231
  302SOL     MW 2867   5.828   2.010   1.180
  303SOL     OW 2868   1.586   0.600   3.160
  303SOL    HW1 2869   1.541   0.683   3.141
  303SOL    HW2 2870   1.663   0.602   3.104
  303SOL     MW 2871   1.590   0.611   3.150
  304SOL     OW 2872   5.589   4.950   2.007
  304SOL    HW1 2873   5.632   4.983   1.928
  304SOL    HW2 2874   5.656   4.958   2.075
  304SOL     MW 2875   5.603   4.955   2.006
  305SOL     OW 2876   5.863   5.193   3.244
  305SOL    HW1 2877   5.925   5.238   3.301
  305SOL    HW2 2878   5.909   5.185   3.160
  305SOL     MW 2879   5.877   5.197   3.240
  306SOL     OW 2880   1.283   0.480   1.696
  306SOL    HW1 2881   1.367   0.526   1.706
  306SOL    HW2 2882   1.250   0.471   1.785
  306SOL     MW 2883   1.290   0.485   1.708
  307SOL     OW 2884   5.779   1.268   0.249
  307SOL    HW1 2885   5.784   1.182   0.292
  307SOL    HW2 2886   5.810   1.253   0.160
  307SOL     MW 2887   5.783   1.255   0.243
  308SOL     OW 2888   3.204   5.728   5.677
  308SOL    HW1 2889   3.179   5.684   5.759
  308SOL    HW2 2890   3.296   5.704   5.664
  308SOL     MW 2891   3.213   5.719   5.686
  309SOL     OW 2892   1.752   2.079   0.210
  309SOL    HW1 2893   1.813   2.120   0.271
  309SOL    HW2 2894   1.689   2.147   0.188
  309SOL     MW 2895   1.752   2.093   0.215
  310SOL     OW 2896   5.561   0.528   1.545
  310SOL    HW1 2897   5.496   0.539   1.615
  310SOL    HW2 2898   5.546   0.601   1.486
  310SOL     MW 2899   5.551   0.539   1.547
  311SOL     OW 2900   3.121   0.642   6.014
  311SOL    HW1 2901   3.100   0.551   6.034
  311SOL    HW2 2902   3.145   0.680   6.098
  311SOL     MW 2903   3.122   0.635   6.028
  312SOL     OW 2904   0.959   3.053   2.573
  312SOL    HW1 2905   0.994   3.123   2.518
  312SOL    HW2 2906   0.876   3.087   2.605
  312SOL     MW 2907   0.953   3.066   2.570
  313SOL     OW 2908   0.670   0.331   5.570
  313SOL    HW1 2909   0.745   0.281   5.602
  313SOL    HW2 2910   0.709   0.402   5.519
  313SOL     MW 2911   0.684   0.334   5.568
  314SOL     OW 2912   0.025   1.684   4.404
  314SOL    HW1 2913  -0.024   1.766   4.408
  314SOL    HW2 2914   0.113   1.706   4.434
  314SOL     MW 2915   0.030   1.697   4.408
  315SOL     OW 2916   2.019   3.885   5.597
  315SOL    HW1 2917   2.114   3.882   5.588
  315SOL    HW2 2918   2.003   3.954   5.660
  315SOL     MW 2919   2.029   3.893   5.604
  316SOL     OW 2920   5.547   0.509   5.853
  316SOL    HW1 2921   5.466   0.463   5.832
  316SOL    HW2 2922   5.604   0.493   5.778
  316SOL     MW 2923   5.544   0.501   5.841
  317SOL     OW 2924   1.054   2.253   4.559
  317SOL    HW1 2925   1.034   2.346   4.568
  317SOL    HW2 2926   1.149   2.248   4.563
  317SOL     MW 2927   1.064   2.264   4.561
  318SOL     OW 2928   0.866   1.919   0.448
  318SOL    HW1 2929   0.899   1.942   0.362
  318SOL    HW2 2930   0.928   1.854   0.482
  318SOL     MW 2931   0.878   1.913   0.442
  319SOL     OW 2932   5.252   2.366   1.645
  319SOL    HW1 2933   5.317   2.364   1.715
  319SOL    HW2 2934   5.171   2.337   1.687
  319SOL     MW 2935   5.250   2.362   1.660
  320SOL     OW 2936   5.594   5.705   1.727
  320SOL    HW1 2937   5.500   5.711   1.712
  320SOL    HW2 2938   5.626   5.794   1.713
  320SOL     MW 2939   5.586   5.717   1.723
  321SOL     OW 2940   0.252   2.122   5.034
  321SOL    HW1 2941   0.328   2.157   5.080
  321SOL    HW2 2942   0.182   2.185   5.050
  321SOL     MW 2943   0.253   2.134   5.042
  322SOL     OW 2944   5.053   0.794   5.124
  322SOL    HW1 2945   4.986   0.863   5.119
  322SOL    HW2 2946   5.096   0.797   5.039
  322SOL     MW 2947   5.050   0.803   5.112
  323SOL     OW 2948   2.483   2.709   5.277
  323SOL    HW1 2949   2.486   2.769   5.352
  323SOL    HW2 2950   2.440   2.631   5.311
  323SOL     MW 2951   2.477   2.707   5.291
  324SOL     OW 2952   0.867   2.337   4.373
  324SOL    HW1 2953   0.904   2.416   4.332
  324SOL    HW2 2954   0.942   2.291   4.410
  324SOL     MW 2955   0.881   2.342   4.372
  325SOL     OW 2956   0.883   0.103   6.097
  325SOL    HW1 2957   0.793   0.121   6.069
  325SOL    HW2 2958   0.933   0.101   6.016
  325SOL     MW 2959   0.878   0.105   6.083
  326SOL     OW 2960   5.777   2.867   1.009
  326SOL    HW1 2961   5.820   2.930   0.951
  326SOL    HW2 2962   5.684   2.884   0.998
  326SOL     MW 2963   5.771   2.877   1.000
  327SOL     OW 2964   3.134   2.268   0.684
  327SOL    HW1 2965   3.106   2.276   0.593
  327SOL    HW2 2966   3.129   2.174   0.703
  327SOL     MW 2967   3.130   2.257   0.675
  328SOL     OW 2968   3.761   1.951   5.457
  328SOL    HW1 2969   3.700   2.004   5.507
  328SOL    HW2 2970   3.767   1.994   5.372
  328SOL     MW 2971   3.754   1.963   5.453
  329SOL     OW 2972   0.678   2.498   5.017
  329SOL    HW1 2973   0.658   2.409   4.988
  329SOL    HW2 2974   0.679   2.550   4.937
  329SOL     MW 2975   0.676   2.493   5.003
  330SOL     OW 2976   1.618   4.626   0.646
  330SOL    HW1 2977   1.609   4.574   0.565
  330SOL    HW2 2978   1.645   4.712   0.616
  330SOL     MW 2979   1.620   4.630   0.632
  331SOL     OW 2980   2.465   1.739   2.352
  331SOL    HW1 2981   2.481   1.812   2.292
  331SOL    HW2 2982   2.463   1.661   2.295
  331SOL     MW 2983   2.467   1.738   2.337
  332SOL     OW 2984   2.567   1.145   1.191
  332SOL    HW1 2985   2.572   1.199   1.112
  332SOL    HW2 2986   2.510   1.195   1.250
  332SOL     MW 2987   2.560   1.159   1.188
  333SOL     OW 2988   2.192   0.493   5.344
  333SOL    HW1 2989   2.112   0.483   5.395
  333SOL    HW2 2990   2.185   0.428   5.274
  333SOL     MW 2991   2.181   0.484   5.341
  334SOL     OW 2992   1.644   1.514   5.686
  334SOL    HW1 2993   1.586   1.443   5.716
  334SOL    HW2 2994   1.590   1.593   5.691
  334SOL     MW 2995   1.630   1.515   5.690
  335SOL     OW 2996   5.922   1.918   0.924
  335SOL    HW1 2997   5.891   1.951   1.008
  335SOL    HW2 2998   6.015   1.903   0.936
  335SOL     MW 2999   5.930   1.920   0.936
  336SOL     OW 3000   2.226   5.105   1.313
  336SOL    HW1 3001   2.176   5.054   1.249
  336SOL    HW2 3002   2.258   5.180   1.263
  336SOL     MW 3003   2.224   5.108   1.298
  337SOL     OW 3004   1.738   4.041   5.622
  337SOL    HW1 3005   1.719   3.947   5.622
  337SOL    HW2 3006   1.820   4.050   5.671
  337SOL     MW 3007   1.746   4.030   5.629
  338SOL     OW 3008   0.650   5.590   0.095
  338SOL    HW1 3009   0.569   5.623   0.134
  338SOL    HW2 3010   0.713   5.592   0.167
  338SOL     MW 3011   0.647   5.595   0.109
  339SOL     OW 3012   4.708   4.953   5.924
  339SOL    HW1 3013   4.628   5.001   5.947
  339SOL    HW2 3014   4.768   5.021   5.893
  339SOL     MW 3015   4.706   4.968   5.923
  340SOL     OW 3016   1.707   0.943   4.557
  340SOL    HW1 3017   1.643   0.884   4.518
  340SOL    HW2 3018   1.781   0.886   4.579
  340SOL     MW 3019   1.709   0.928   4.555
  341SOL     OW 3020   5.969   1.904   0.659
  341SOL    HW1 3021   5.939   1.910   0.749
  341SOL    HW2 3022   5.964   1.810   0.638
  341SOL     MW 3023   5.965   1.893   0.668
  342SOL     OW 3024   0.127   5.798   5.330
  342SOL    HW1 3025   0.182   5.737   5.279
  342SOL    HW2 3026   0.134   5.767   5.420
  342SOL     MW 3027   0.135   5.786   5.335
  343SOL     OW 3028   0.406   1.042   0.938
  343SOL    HW1 3029   0.366   1.092   1.010
  343SOL    HW2 3030   0.336   0.984   0.909
  343SOL     MW 3031   0.392   1.041   0.944
  344SOL     OW 3032   2.262   0.452   5.056
  344SOL    HW1 3033   2.316   0.509   5.112
  344SOL    HW2 3034   2.295   0.468   4.968
  344SOL     MW 3035   2.273   0.462   5.052
  345SOL     OW 3036   4.567   1.017   1.282
  345SOL    HW1 3037   4.661   1.012   1.299
  345SOL    HW2 3038   4.556   1.101   1.237
  345SOL     MW 3039   4.577   1.027   1.278
  346SOL     OW 3040   1.522   1.794   5.618
  346SOL    HW1 3041   1.427   1.780   5.612
  346SOL    HW2 3042   1.531   1.875   5.668
  346SOL     MW 3043   1.511   1.803   5.623
  347SOL     OW 3044   2.450   1.300   0.667
  347SOL    HW1 3045   2.493   1.264   0.589
  347SOL    HW2 3046   2.371   1.247   0.677
  347SOL     MW 3047   2.445   1.288   0.658
  348SOL     OW 3048   0.104   3.413   2.922
  348SOL    HW1 3049   0.116   3.371   3.007
  348SOL    HW2 3050   0.129   3.504   2.937
  348SOL     MW 3051   0.109   3.419   2.935
  349SOL     OW 3052   0.568   2.945   0.356
  349SOL    HW1 3053   0.583   2.987   0.271
  349SOL    HW2 3054   0.484   2.901   0.347
  349SOL     MW 3055   0.559   2.945   0.344
  350SOL     OW 3056   1.272   1.133   1.638
  350SOL    HW1 3057   1.191   1.143   1.687
  350SOL    HW2 3058   1.327   1.206   1.668
  350SOL     MW 3059   1.269   1.144   1.648
  351SOL     OW 3060   2.166   1.274   2.789
  351SOL    HW1 3061   2.075   1.252   2.809
  351SOL    HW2 3062   2.208   1.190   2.772
  351SOL     MW 3063   2.160   1.261   2.789
  352SOL     OW 3064   2.771   0.963   1.803
  352SOL    HW1 3065   2.856   0.921   1.792
  352SOL    HW2 3066   2.788   1.037   1.862
  352SOL     MW 3067   2.784   0.967   1.809
  353SOL     OW 3068   0.446   0.429   1.318
  353SOL    HW1 3069   0.445   0.512   1.364
  353SOL    HW2 3070   0.354   0.402   1.316
  353SOL     MW 3071   0.434   0.436   1.323
  354SOL     OW 3072   0.398   2.684   0.627
  354SOL    HW1 3073   0.469   2.745   0.608
  354SOL    HW2 3074   0.400   2.621   0.555
  354SOL     MW 3075   0.407   2.683   0.616
  355SOL     OW 3076   0.688   0.591   0.462
  355SOL    HW1 3077   0.725   0.546   0.386
  355SOL    HW2 3078   0.713   0.536   0.536
  355SOL     MW 3079   0.696   0.579   0.462
  356SOL     OW 3080   2.991   0.296   2.867
  356SOL    HW1 3081   2.968   0.376   2.820
  356SOL    HW2 3082   2.939   0.227   2.825
  356SOL     MW 3083   2.981   0.297   2.855
  357SOL     OW 3084   5.500   3.223   2.678
  357SOL    HW1 3085   5.560   3.153   2.704
  357SOL    HW2 3086   5.416   3.197   2.715
  357SOL     MW 3087   5.497   3.211   2.686
  358SOL     OW 3088   0.464   1.296   2.326
  358SOL    HW1 3089   0.473   1.325   2.417
  358SOL    HW2 3090   0.376   1.324   2.300
  358SOL     MW 3091   0.454   1.303   2.334
  359SOL     OW 3092   1.060   1.119   1.102
  359SOL    HW1 3093   1.044   1.208   1.069
  359SOL    HW2 3094   1.137   1.089   1.054
  359SOL     MW 3095   1.068   1.127   1.092
  360SOL     OW 3096   2.203   5.685   2.538
  360SOL    HW1 3097   2.271   5.748   2.513
  360SOL    HW2 3098   2.206   5.683   2.634
  360SOL     MW 3099   2.212   5.693   2.547
  361SOL     OW 3100   1.765   2.166   3.486
  361SOL    HW1 3101   1.695   2.112   3.523
  361SOL    HW2 3102   1.843   2.112   3.490
  361SOL     MW 3103   1.766   2.152   3.491
  362SOL     OW 3104   1.298   0.901   2.182
  362SOL    HW1 3105   1.204   0.913   2.166
  362SOL    HW2 3106   1.309   0.806   2.192
  362SOL     MW 3107   1.287   0.890   2.181
  363SOL     OW 3108   5.759   5.945   3.830
  363SOL    HW1 3109   5.806   5.979   3.754
  363SOL    HW2 3110   5.774   5.850   3.826
  363SOL     MW 3111   5.767   5.937   3.820
  364SOL     OW 3112   3.977   2.207   3.983
  364SOL    HW1 3113   3.910   2.257   4.030
  364SOL    HW2 3114   4.060   2.233   4.024
  364SOL     MW 3115   3.979   2.217   3.994
  365SOL     OW 3116   0.107   5.665   2.713
  365SOL    HW1 3117   0.022   5.710   2.725
  365SOL    HW2 3118   0.095   5.612   2.635
  365SOL     MW 3119   0.094   5.664   2.705
  366SOL     OW 3120   4.648   2.110   3.960
  366SOL    HW1 3121   4.740   2.115   3.985
  366SOL    HW2 3122   4.647   2.053   3.883
  366SOL     MW 3123   4.660   2.104   3.953
  367SOL     OW 3124   5.851   2.348   2.989
  367SOL    HW1 3125   5.829   2.261   2.955
  367SOL    HW2 3126   5.905   2.387   2.920
  367SOL     MW 3127   5.855   2.342   2.976
  368SOL     OW 3128   2.948   5.765   0.890
  368SOL    HW1 3129   2.976   5.856   0.884
  368SOL    HW2 3130   2.993   5.731   0.967
  368SOL     MW 3131   2.957   5.772   0.899
  369SOL     OW 3132   0.591   0.064   1.325
  369SOL    HW1 3133   0.611   0.110   1.244
  369SOL    HW2 3134   0.633   0.116   1.394
  369SOL     MW 3135   0.599   0.077   1.324
  370SOL     OW 3136   0.263   5.944   0.997
  370SOL    HW1 3137   0.280   5.897   1.079
  370SOL    HW2 3138   0.168   5.940   0.987
  370SOL     MW 3139   0.253   5.937   1.006
  371SOL     OW 3140   0.216   0.306   1.837
  371SOL    HW1 3141   0.239   0.243   1.769
  371SOL    HW2 3142   0.123   0.325   1.821
  371SOL     MW 3143   0.207   0.300   1.826
  372SOL     OW 3144   0.785   2.636   1.338
  372SOL    HW1 3145   0.864   2.653   1.287
  372SOL    HW2 3146   0.804   2.672   1.424
  372SOL     MW 3147   0.797   2.643   1.342
  373SOL     OW 3148   1.520   5.617   2.386
  373SOL    HW1 3149   1.563   5.537   2.355
  373SOL    HW2 3150   1.427   5.596   2.387
  373SOL     MW 3151   1.514   5.604   2.382
  374SOL     OW 3152   0.005   0.754   2.901
  374SOL    HW1 3153  -0.071   0.697   2.889
  374SOL    HW2 3154   0.079   0.705   2.864
  374SOL     MW 3155   0.005   0.740   2.895
  375SOL     OW 3156   0.653   2.066   0.517
  375SOL    HW1 3157   0.617   2.069   0.428
  375SOL    HW2 3158   0.735   2.017   0.508
  375SOL     MW 3159   0.659   2.060   0.504
  376SOL     OW 3160   1.114   1.213   1.412
  376SOL    HW1 3161   1.024   1.182   1.421
  376SOL    HW2 3162   1.163   1.166   1.480
  376SOL     MW 3163   1.109   1.203   1.422
  377SOL     OW 3164   2.598   0.760   2.079
  377SOL    HW1 3165   2.573   0.767   1.987
  377SOL    HW2 3166   2.533   0.702   2.118
  377SOL     MW 3167   2.586   0.753   2.072
  378SOL     OW 3168   1.331   3.872   0.950
  378SOL    HW1 3169   1.353   3.828   0.868
  378SOL    HW2 3170   1.367   3.960   0.941
  378SOL     MW 3171   1.338   3.877   0.938
  379SOL     OW 3172   1.757   1.283   2.688
  379SOL    HW1 3173   1.672   1.239   2.693
  379SOL    HW2 3174   1.738   1.368   2.649
  379SOL     MW 3175   1.744   1.288   2.684
  380SOL     OW 3176   0.154   1.809   3.312
  380SOL    HW1 3177   0.084   1.744   3.319
  380SOL    HW2 3178   0.130   1.859   3.233
  380SOL     MW 3179   0.142   1.807   3.303
  381SOL     OW 3180   1.536   0.116   2.492
  381SOL    HW1 3181   1.519   0.141   2.583
  381SOL    HW2 3182   1.489   0.033   2.481
  381SOL     MW 3183   1.528   0.108   2.502
  382SOL     OW 3184   1.047   1.194   5.131
  382SOL    HW1 3185   1.121   1.223   5.077
  382SOL    HW2 3186   1.014   1.274   5.172
  382SOL     MW 3187   1.052   1.208   5.129
  383SOL     OW 3188   5.247   1.022   1.857
  383SOL    HW1 3189   5.204   1.106   1.840
  383SOL    HW2 3190   5.340   1.043   1.859
  383SOL     MW 3191   5.253   1.036   1.855
  384SOL     OW 3192   2.238   2.731   0.854
  384SOL    HW1 3193   2.243   2.646   0.809
  384SOL    HW2 3194   2.303   2.785   0.809
  384SOL     MW 3195   2.247   2.727   0.842
  385SOL     OW 3196   1.187   0.563   4.415
  385SOL    HW1 3197   1.164   0.652   4.387
  385SOL    HW2 3198   1.180   0.511   4.335
  385SOL     MW 3199   1.183   0.568   4.401
  386SOL     OW 3200   1.902   2.340   2.969
  386SOL    HW1 3201   1.855   2.292   3.038
  386SOL    HW2 3202   1.883   2.291   2.889
  386SOL     MW 3203   1.893   2.328   2.968
  387SOL     OW 3204   0.070   1.489   2.051
  387SOL    HW1 3205   0.091   1.534   1.969
  387SOL    HW2 3206   0.006   1.546   2.095
  387SOL     MW 3207   0.065   1.502   2.046
  388SOL     OW 3208   1.760   1.653   1.499
  388SOL    HW1 3209   1.677   1.673   1.456
  388SOL    HW2 3210   1.797   1.581   1.447
  388SOL     MW 3211   1.754   1.646   1.487
  389SOL     OW 3212   2.288   0.706   2.897
  389SOL    HW1 3213   2.254   0.735   2.812
  389SOL    HW2 3214   2.232   0.632   2.921
  389SOL     MW 3215   2.276   0.700   2.889
  390SOL     OW 3216   1.089   0.852   0.756
  390SOL    HW1 3217   1.051   0.848   0.668
  390SOL    HW2 3218   1.079   0.943   0.782
  390SOL     MW 3219   1.083   0.863   0.748
  391SOL     OW 3220   0.260   5.330   1.054
  391SOL    HW1 3221   0.171   5.334   1.018
  391SOL    HW2 3222   0.314   5.374   0.987
  391SOL     MW 3223   0.255   5.336   1.041
  392SOL     OW 3224   1.979   1.185   1.989
  392SOL    HW1 3225   1.999   1.277   1.971
  392SOL    HW2 3226   2.053   1.155   2.043
  392SOL     MW 3227   1.991   1.193   1.994
  393SOL     OW 3228   0.485   5.641   5.226
  393SOL    HW1 3229   0.570   5.682   5.243
  393SOL    HW2 3230   0.460   5.602   5.309
  393SOL     MW 3231   0.493   5.641   5.239
  394SOL     OW 3232   0.844   1.569   5.073
  394SOL    HW1 3233   0.811   1.655   5.047
  394SOL    HW2 3234   0.769   1.510   5.060
  394SOL     MW 3235   0.830   1.572   5.068
  395SOL     OW 3236   0.912   1.896   1.610
  395SOL    HW1 3237   0.933   1.808   1.643
  395SOL    HW2 3238   0.928   1.890   1.516
  395SOL     MW 3239   0.917   1.884   1.603
  396SOL     OW 3240   0.391   5.920   1.777
  396SOL    HW1 3241   0.480   5.908   1.741
  396SOL    HW2 3242   0.396   5.883   1.865
  396SOL     MW 3243   0.403   5.914   1.784
  397SOL     OW 3244   1.740   0.924   4.848
  397SOL    HW1 3245   1.690   0.906   4.768
  397SOL    HW2 3246   1.691   0.994   4.892
  397SOL     MW 3247   1.727   0.931   4.843
  398SOL     OW 3248   2.342   5.661   4.832
  398SOL    HW1 3249   2.302   5.637   4.916
  398SOL    HW2 3250   2.307   5.748   4.813
  398SOL     MW 3251   2.332   5.669   4.841
  399SOL     OW 3252   1.012   0.872   2.067
  399SOL    HW1 3253   0.987   0.785   2.098
  399SOL    HW2 3254   0.971   0.879   1.981
  399SOL     MW 3255   1.003   0.861   2.060
  400SOL     OW 3256   0.964   1.846   1.345
  400SOL    HW1 3257   0.878   1.852   1.304
  400SOL    HW2 3258   1.005   1.769   1.303
  400SOL     MW 3259   0.959   1.837   1.334
  401SOL     OW 3260   5.789   5.909   2.352
  401SOL    HW1 3261   5.867   5.912   2.407
  401SOL    HW2 3262   5.804   5.976   2.285
  401SOL     MW 3263   5.801   5.918   2.351
  402SOL     OW 3264   1.273   1.324   2.711
  402SOL    HW1 3265   1.291   1.393   2.647
  402SOL    HW2 3266   1.350   1.267   2.707
  402SOL     MW 3267   1.285   1.326   2.702
  403SOL     OW 3268   4.857   0.289   4.291
  403SOL    HW1 3269   4.930   0.255   4.238
  403SOL    HW2 3270   4.781   0.284   4.233
  403SOL     MW 3271   4.857   0.284   4.277
  404SOL     OW 3272   1.494   0.147   0.796
  404SOL    HW1 3273   1.418   0.089   0.803
  404SOL    HW2 3274   1.560   0.096   0.750
  404SOL     MW 3275   1.493   0.133   0.791
  405SOL     OW 3276   0.814   4.884   2.872
  405SOL    HW1 3277   0.826   4.937   2.792
  405SOL    HW2 3278   0.741   4.926   2.917
  405SOL     MW 3279   0.806   4.896   2.867
  406SOL     OW 3280   5.191   1.741   1.854
  406SOL    HW1 3281   5.193   1.836   1.870
  406SOL    HW2 3282   5.264   1.706   1.905
  406SOL     MW 3283   5.201   1.749   1.863
  407SOL     OW 3284   3.198   0.021   3.075
  407SOL    HW1 3285   3.116  -0.027   3.064
  407SOL    HW2 3286   3.173   0.113   3.074
  407SOL     MW 3287   3.184   0.027   3.073
  408SOL     OW 3288   1.778   1.686   3.794
  408SOL    HW1 3289   1.775   1.724   3.882
  408SOL    HW2 3290   1.730   1.603   3.803
  408SOL     MW 3291   1.771   1.680   3.807
  409SOL     OW 3292   1.020   1.395   5.341
  409SOL    HW1 3293   1.041   1.304   5.361
  409SOL    HW2 3294   1.106   1.438   5.336
  409SOL     MW 3295   1.034   1.389   5.343
  410SOL     OW 3296   4.507   0.322   3.644
  410SOL    HW1 3297   4.421   0.348   3.611
  410SOL    HW2 3298   4.560   0.309   3.565
  410SOL     MW 3299   4.503   0.323   3.629
  411SOL     OW 3300   0.454   0.626   0.634
  411SOL    HW1 3301   0.411   0.711   0.623
  411SOL    HW2 3302   0.504   0.613   0.553
  411SOL     MW 3303   0.455   0.635   0.622
  412SOL     OW 3304   4.390   0.407   3.216
  412SOL    HW1 3305   4.309   0.357   3.202
  412SOL    HW2 3306   4.419   0.430   3.128
  412SOL     MW 3307   4.383   0.403   3.203
  413SOL     OW 3308   5.314   0.814   1.252
  413SOL    HW1 3309   5.320   0.744   1.317
  413SOL    HW2 3310   5.221   0.826   1.237
  413SOL     MW 3311   5.303   0.807   1.259
  414SOL     OW 3312   4.082   0.453   4.470
  414SOL    HW1 3313   3.988   0.433   4.474
  414SOL    HW2 3314   4.088   0.545   4.495
  414SOL     MW 3315   4.071   0.462   4.474
  415SOL     OW 3316   4.844   1.876   3.578
  415SOL    HW1 3317   4.884   1.920   3.503
  415SOL    HW2 3318   4.913   1.875   3.645
  415SOL     MW 3319   4.858   1.882   3.577
  416SOL     OW 3320   5.826   5.552   1.187
  416SOL    HW1 3321   5.761   5.620   1.176
  416SOL    HW2 3322   5.910   5.598   1.188
  416SOL     MW 3323   5.829   5.566   1.186
  417SOL     OW 3324   0.375   1.054   4.361
  417SOL    HW1 3325   0.428   0.985   4.401
  417SOL    HW2 3326   0.390   1.131   4.417
  417SOL     MW 3327   0.384   1.055   4.374
  418SOL     OW 3328   6.091   5.975   4.464
  418SOL    HW1 3329   6.033   6.040   4.502
  418SOL    HW2 3330   6.111   5.916   4.537
  418SOL     MW 3331   6.086   5.976   4.478
  419SOL     OW 3332   3.083   6.100   4.198
  419SOL    HW1 3333   3.117   6.077   4.112
  419SOL    HW2 3334   3.076   6.196   4.195
  419SOL     MW 3335   3.086   6.110   4.186
  420SOL     OW 3336   0.702   5.833   2.217
  420SOL    HW1 3337   0.626   5.783   2.246
  420SOL    HW2 3338   0.774   5.800   2.270
  420SOL     MW 3339   0.701   5.823   2.227
  421SOL     OW 3340   2.170   0.446   2.954
  421SOL    HW1 3341   2.145   0.390   3.027
  421SOL    HW2 3342   2.088   0.462   2.907
  421SOL     MW 3343   2.157   0.441   2.958
  422SOL     OW 3344   5.459   3.170   2.416
  422SOL    HW1 3345   5.465   3.075   2.414
  422SOL    HW2 3346   5.469   3.194   2.508
  422SOL     MW 3347   5.461   3.161   2.427
  423SOL     OW 3348   0.718   0.656   2.472
  423SOL    HW1 3349   0.646   0.712   2.443
  423SOL    HW2 3350   0.688   0.567   2.453
  423SOL     MW 3351   0.705   0.652   2.466
  424SOL     OW 3352   2.025   1.542   2.721
  424SOL    HW1 3353   2.062   1.454   2.733
  424SOL    HW2 3354   1.959   1.530   2.652
  424SOL     MW 3355   2.021   1.529   2.713
  425SOL     OW 3356   2.984   0.952   2.806
  425SOL    HW1 3357   3.011   0.887   2.743
  425SOL    HW2 3358   2.899   0.983   2.774
  425SOL     MW 3359   2.976   0.948   2.794
  426SOL     OW 3360   2.195   1.751   1.281
  426SOL    HW1 3361   2.106   1.773   1.309
  426SOL    HW2 3362   2.190   1.747   1.186
  426SOL     MW 3363   2.183   1.753   1.273
  427SOL     OW 3364   5.954   4.794   2.771
  427SOL    HW1 3365   5.940   4.766   2.861
  427SOL    HW2 3366   6.001   4.877   2.779
  427SOL     MW 3367   5.958   4.801   2.783
  428SOL     OW 3368   0.736   4.627   2.801
  428SOL    HW1 3369   0.799   4.576   2.853
  428SOL    HW2 3370   0.762   4.718   2.817
  428SOL     MW 3371   0.748   4.632   2.810
  429SOL     OW 3372   1.279   1.032   3.332
  429SOL    HW1 3373   1.290   0.939   3.313
  429SOL    HW2 3374   1.346   1.051   3.398
  429SOL     MW 3375   1.289   1.023   3.338
  430SOL     OW 3376   1.030   2.338   2.762
  430SOL    HW1 3377   1.050   2.262   2.708
  430SOL    HW2 3378   1.098   2.338   2.830
  430SOL     MW 3379   1.041   2.328   2.764
  431SOL     OW 3380   0.312   0.058   1.425
  431SOL    HW1 3381   0.266   0.135   1.391
  431SOL    HW2 3382   0.405   0.074   1.405
  431SOL     MW 3383   0.318   0.070   1.418
  432SOL     OW 3384   0.160   5.402   5.072
  432SOL    HW1 3385   0.251   5.382   5.093
  432SOL    HW2 3386   0.145   5.489   5.110
  432SOL     MW 3387   0.170   5.411   5.079
  433SOL     OW 3388   5.244   0.852   0.130
  433SOL    HW1 3389   5.188   0.910   0.078
  433SOL    HW2 3390   5.183   0.793   0.174
  433SOL     MW 3391   5.229   0.851   0.129
  434SOL     OW 3392   5.945   0.602   6.035
  434SOL    HW1 3393   5.904   0.665   5.975
  434SOL    HW2 3394   5.996   0.656   6.094
  434SOL     MW 3395   5.946   0.617   6.035
  435SOL     OW 3396   5.935   1.018   3.092
  435SOL    HW1 3397   6.014   0.979   3.129
  435SOL    HW2 3398   5.967   1.082   3.028
  435SOL     MW 3399   5.949   1.021   3.088
  436SOL     OW 3400   2.440   1.968   2.201
  436SOL    HW1 3401   2.372   1.935   2.143
  436SOL    HW2 3402   2.406   2.051   2.234
  436SOL     MW 3403   2.427   1.975   2.198
  437SOL     OW 3404   3.702   1.278   1.043
  437SOL    HW1 3405   3.716   1.186   1.023
  437SOL    HW2 3406   3.670   1.279   1.133
  437SOL     MW 3407   3.700   1.267   1.052
  438SOL     OW 3408   0.331   1.865   3.833
  438SOL    HW1 3409   0.263   1.845   3.770
  438SOL    HW2 3410   0.310   1.811   3.909
  438SOL     MW 3411   0.320   1.855   3.835
  439SOL     OW 3412   0.572   1.310   0.870
  439SOL    HW1 3413   0.561   1.261   0.788
  439SOL    HW2 3414   0.504   1.377   0.866
  439SOL     MW 3415   0.562   1.312   0.859
  440SOL     OW 3416   5.913   0.877   2.087
  440SOL    HW1 3417   5.854   0.821   2.038
  440SOL    HW2 3418   5.940   0.944   2.024
  440SOL     MW 3419   5.909   0.878   2.073
  441SOL     OW 3420   4.258   1.886   4.188
  441SOL    HW1 3421   4.231   1.915   4.275
  441SOL    HW2 3422   4.338   1.935   4.169
  441SOL     MW 3423   4.265   1.896   4.196
  442SOL     OW 3424   5.940   5.193   2.565
  442SOL    HW1 3425   5.936   5.100   2.586
  442SOL    HW2 3426   5.978   5.196   2.477
  442SOL     MW 3427   5.944   5.181   2.556
  443SOL     OW 3428   1.771   0.136   2.337
  443SOL    HW1 3429   1.834   0.092   2.394
  443SOL    HW2 3430   1.690   0.137   2.388
  443SOL     MW 3431   1.769   0.131   2.351
  444SOL     OW 3432   0.964   0.119   1.379
  444SOL    HW1 3433   1.059   0.117   1.390
  444SOL    HW2 3434   0.938   0.027   1.382
  444SOL     MW 3435   0.973   0.107   1.381
  445SOL     OW 3436   0.393   2.751   2.860
  445SOL    HW1 3437   0.424   2.764   2.770
  445SOL    HW2 3438   0.460   2.698   2.901
  445SOL     MW 3439   0.405   2.746   2.853
  446SOL     OW 3440   0.025   4.553   3.349
  446SOL    HW1 3441   0.000   4.548   3.442
  446SOL    HW2 3442   0.036   4.461   3.323
  446SOL     MW 3443   0.023   4.540   3.358
  447SOL     OW 3444   1.126   2.161   0.946
  447SOL    HW1 3445   1.105   2.120   1.030
  447SOL    HW2 3446   1.130   2.088   0.884
  447SOL     MW 3447   1.124   2.146   0.949
  448SOL     OW 3448   1.250   3.405   2.093
  448SOL    HW1 3449   1.185   3.468   2.125
  448SOL    HW2 3450   1.257   3.424   1.999
  448SOL     MW 3451   1.242   3.415   2.085
  449SOL     OW 3452   4.100   0.869   2.687
  449SOL    HW1 3453   4.123   0.862   2.595
  449SOL    HW2 3454   4.173   0.917   2.726
  449SOL     MW 3455   4.112   0.874   2.680
  450SOL     OW 3456   0.407   0.422   0.807
  450SOL    HW1 3457   0.426   0.499   0.755
  450SOL    HW2 3458   0.426   0.447   0.897
  450SOL     MW 3459   0.412   0.435   0.812
  451SOL     OW 3460   2.094   1.116   1.191
  451SOL    HW1 3461   2.018   1.082   1.144
  451SOL    HW2 3462   2.153   1.148   1.123
  451SOL     MW 3463   2.092   1.116   1.176
  452SOL     OW 3464   6.088   2.203   2.249
  452SOL    HW1 3465   6.178   2.232   2.264
  452SOL    HW2 3466   6.050   2.271   2.194
  452SOL     MW 3467   6.095   2.216   2.244
  453SOL     OW 3468   5.919   5.153   2.959
  453SOL    HW1 3469   5.859   5.099   2.908
  453SOL    HW2 3470   5.999   5.155   2.907
  453SOL     MW 3471   5.922   5.147   2.946
  454SOL     OW 3472   1.849   1.428   1.682
  454SOL    HW1 3473   1.879   1.395   1.598
  454SOL    HW2 3474   1.807   1.512   1.661
  454SOL     MW 3475   1.847   1.434   1.669
  455SOL     OW 3476   5.729   5.359   3.015
  455SOL    HW1 3477   5.799   5.313   2.969
  455SOL    HW2 3478   5.654   5.355   2.956
  455SOL     MW 3479   5.728   5.353   3.002
  456SOL     OW 3480   5.969   0.825   3.467
  456SOL    HW1 3481   5.926   0.776   3.537
  456SOL    HW2 3482   5.923   0.909   3.465
  456SOL     MW 3483   5.957   0.829   3.475
  457SOL     OW 3484   6.061   2.043   2.482
  457SOL    HW1 3485   5.972   2.057   2.514
  457SOL    HW2 3486   6.070   2.106   2.410
  457SOL     MW 3487   6.051   2.053   2.477
  458SOL     OW 3488   2.234   1.710   0.914
  458SOL    HW1 3489   2.200   1.667   0.835
  458SOL    HW2 3490   2.243   1.639   0.978
  458SOL     MW 3491   2.231   1.696   0.912
  459SOL     OW 3492   1.486   1.286   2.277
  459SOL    HW1 3493   1.555   1.221   2.287
  459SOL    HW2 3494   1.450   1.270   2.190
  459SOL     MW 3495   1.490   1.276   2.267
  460SOL     OW 3496   0.049   1.463   1.178
  460SOL    HW1 3497  -0.040   1.471   1.214
  460SOL    HW2 3498   0.106   1.499   1.247
  460SOL     MW 3499   0.045   1.468   1.192
  461SOL     OW 3500   5.754   1.639   4.162
  461SOL    HW1 3501   5.678   1.614   4.214
  461SOL    HW2 3502   5.730   1.725   4.126
  461SOL     MW 3503   5.741   1.647   4.164
  462SOL     OW 3504   1.564   1.984   4.205
  462SOL    HW1 3505   1.530   2.073   4.214
  462SOL    HW2 3506   1.491   1.933   4.168
  462SOL     MW 3507   1.550   1.989   4.201
  463SOL     OW 3508   3.323   4.871   1.955
  463SOL    HW1 3509   3.413   4.850   1.981
  463SOL    HW2 3510   3.312   4.829   1.870
  463SOL     MW 3511   3.333   4.863   1.947
  464SOL     OW 3512   2.396   5.066   1.940
  464SOL    HW1 3513   2.443   5.149   1.937
  464SOL    HW2 3514   2.307   5.087   1.912
  464SOL     MW 3515   2.391   5.079   1.936
  465SOL     OW 3516   0.686   0.140   2.482
  465SOL    HW1 3517   0.620   0.109   2.419
  465SOL    HW2 3518   0.659   0.230   2.501
  465SOL     MW 3519   0.674   0.148   2.476
  466SOL     OW 3520   6.093   0.503   4.104
  466SOL    HW1 3521   6.077   0.573   4.167
  466SOL    HW2 3522   6.043   0.429   4.136
  466SOL     MW 3523   6.085   0.502   4.116
  467SOL     OW 3524   2.196   0.611   0.254
  467SOL    HW1 3525   2.274   0.557   0.241
  467SOL    HW2 3526   2.221   0.698   0.221
  467SOL     MW 3527   2.209   0.615   0.248
  468SOL     OW 3528   2.104   0.495   1.354
  468SOL    HW1 3529   2.085   0.567   1.295
  468SOL    HW2 3530   2.064   0.520   1.438
  468SOL     MW 3531   2.097   0.507   1.357
  469SOL     OW 3532   0.149   0.296   0.047
  469SOL    HW1 3533   0.230   0.321   0.092
  469SOL    HW2 3534   0.178   0.236  -0.022
  469SOL     MW 3535   0.163   0.292   0.044
  470SOL     OW 3536   3.265   4.940   4.148
  470SOL    HW1 3537   3.228   5.007   4.091
  470SOL    HW2 3538   3.359   4.956   4.147
  470SOL     MW 3539   3.272   4.951   4.141
  471SOL     OW 3540   2.041   0.294   1.047
  471SOL    HW1 3541   2.006   0.330   0.965
  471SOL    HW2 3542   2.130   0.328   1.052
  471SOL     MW 3543   2.048   0.303   1.037
  472SOL     OW 3544   2.742   1.531   1.430
  472SOL    HW1 3545   2.777   1.466   1.370
  472SOL    HW2 3546   2.704   1.480   1.502
  472SOL     MW 3547   2.742   1.516   1.432
  473SOL     OW 3548   1.851   0.997   1.094
  473SOL    HW1 3549   1.903   0.939   1.039
  473SOL    HW2 3550   1.823   0.942   1.167
  473SOL     MW 3551   1.854   0.983   1.096
  474SOL     OW 3552   1.187   0.476   4.142
  474SOL    HW1 3553   1.102   0.464   4.099
  474SOL    HW2 3554   1.240   0.520   4.076
  474SOL     MW 3555   1.183   0.480   4.128
  475SOL     OW 3556   1.383   6.056   2.353
  475SOL    HW1 3557   1.461   6.005   2.330
  475SOL    HW2 3558   1.309   5.999   2.332
  475SOL     MW 3559   1.384   6.042   2.348
  476SOL     OW 3560   0.137   0.168   4.534
  476SOL    HW1 3561   0.199   0.200   4.599
  476SOL    HW2 3562   0.056   0.215   4.552
  476SOL     MW 3563   0.134   0.178   4.544
  477SOL     OW 3564   1.698   0.709   2.448
  477SOL    HW1 3565   1.674   0.760   2.370
  477SOL    HW2 3566   1.783   0.671   2.427
  477SOL     MW 3567   1.706   0.711   2.435
  478SOL     OW 3568   4.822   5.518   4.550
  478SOL    HW1 3569   4.734   5.511   4.586
  478SOL    HW2 3570   4.862   5.589   4.600
  478SOL     MW 3571   4.816   5.526   4.561
  479SOL     OW 3572   2.275   3.408   5.104
  479SOL    HW1 3573   2.350   3.465   5.087
  479SOL    HW2 3574   2.302   3.322   5.073
  479SOL     MW 3575   2.288   3.405   5.098
  480SOL     OW 3576   0.949   0.580   2.133
  480SOL    HW1 3577   1.029   0.527   2.143
  480SOL    HW2 3578   0.907   0.544   2.055
  480SOL     MW 3579   0.954   0.568   2.124
  481SOL     OW 3580   5.841   1.127   2.333
  481SOL    HW1 3581   5.824   1.052   2.275
  481SOL    HW2 3582   5.767   1.185   2.320
  481SOL     MW 3583   5.829   1.125   2.324
  482SOL     OW 3584   2.105   5.192   2.478
  482SOL    HW1 3585   2.077   5.160   2.392
  482SOL    HW2 3586   2.032   5.173   2.536
  482SOL     MW 3587   2.092   5.185   2.474
  483SOL     OW 3588   4.942   5.735   2.708
  483SOL    HW1 3589   4.918   5.684   2.630
  483SOL    HW2 3590   4.930   5.826   2.681
  483SOL     MW 3591   4.938   5.740   2.694
  484SOL     OW 3592   0.497   0.703   1.542
  484SOL    HW1 3593   0.564   0.729   1.479
  484SOL    HW2 3594   0.485   0.779   1.599
  484SOL     MW 3595   0.504   0.716   1.541
  485SOL     OW 3596   5.719   5.041   3.449
  485SOL    HW1 3597   5.630   5.067   3.426
  485SOL    HW2 3598   5.775   5.098   3.396
  485SOL     MW 3599   5.715   5.052   3.439
  486SOL     OW 3600   0.732   0.790   1.339
  486SOL    HW1 3601   0.744   0.757   1.249
  486SOL    HW2 3602   0.820   0.793   1.375
  486SOL     MW 3603   0.745   0.786   1.332
  487SOL     OW 3604   2.380   5.930   2.454
  487SOL    HW1 3605   2.422   5.894   2.377
  487SOL    HW2 3606   2.451   5.941   2.518
  487SOL     MW 3607   2.395   5.927   2.453
  488SOL     OW 3608   2.966   0.577   3.163
  488SOL    HW1 3609   3.038   0.637   3.145
  488SOL    HW2 3610   3.001   0.490   3.146
  488SOL     MW 3611   2.980   0.574   3.159
  489SOL     OW 3612   1.212   5.915   1.399
  489SOL    HW1 3613   1.126   5.874   1.410
  489SOL    HW2 3614   1.255   5.903   1.483
  489SOL     MW 3615   1.206   5.908   1.411
  490SOL     OW 3616   1.424   1.291   1.025
  490SOL    HW1 3617   1.398   1.292   1.117
  490SOL    HW2 3618   1.417   1.382   0.997
  490SOL     MW 3619   1.420   1.302   1.033
  491SOL     OW 3620   2.725   4.974   3.897
  491SOL    HW1 3621   2.672   4.953   3.820
  491SOL    HW2 3622   2.664   5.014   3.959
  491SOL     MW 3623   2.711   4.976   3.895
  492SOL     OW 3624   0.325   6.081   0.159
  492SOL    HW1 3625   0.271   6.065   0.081
  492SOL    HW2 3626   0.415   6.083   0.127
  492SOL     MW 3627   0.329   6.079   0.145
  493SOL     OW 3628   3.692   0.674   0.789
  493SOL    HW1 3629   3.670   0.675   0.882
  493SOL    HW2 3630   3.611   0.650   0.745
  493SOL     MW 3631   3.679   0.671   0.795
  494SOL     OW 3632   2.393   2.503   2.080
  494SOL    HW1 3633   2.323   2.508   2.015
  494SOL    HW2 3634   2.356   2.451   2.151
  494SOL     MW 3635   2.379   2.497   2.081
  495SOL     OW 3636   0.071   2.351   5.020
  495SOL    HW1 3637  -0.012   2.318   4.986
  495SOL    HW2 3638   0.101   2.412   4.952
  495SOL     MW 3639   0.064   2.355   5.007
  496SOL     OW 3640   0.375   0.166   3.547
  496SOL    HW1 3641   0.323   0.097   3.505
  496SOL    HW2 3642   0.428   0.121   3.612
  496SOL     MW 3643   0.375   0.152   3.550
  497SOL     OW 3644   0.372   2.614   1.541
  497SOL    HW1 3645   0.280   2.608   1.569
  497SOL    HW2 3646   0.378   2.699   1.498
  497SOL     MW 3647   0.361   2.624   1.539
  498SOL     OW 3648   1.961   1.526   3.696
  498SOL    HW1 3649   1.890   1.475   3.659
  498SOL    HW2 3650   1.919   1.604   3.732
  498SOL     MW 3651   1.947   1.529   3.696
  499SOL     OW 3652   0.212   0.954   2.653
  499SOL    HW1 3653   0.260   0.994   2.581
  499SOL    HW2 3654   0.143   1.017   2.673
  499SOL     MW 3655   0.209   0.967   2.647
  500SOL     OW 3656   5.064   0.920   4.662
  500SOL    HW1 3657   5.106   0.871   4.733
  500SOL    HW2 3658   4.987   0.959   4.703
  500SOL     MW 3659   5.060   0.919   4.676
  501SOL     OW 3660   5.350   5.047   0.149
  501SOL    HW1 3661   5.396   5.040   0.066
  501SOL    HW2 3662   5.389   5.123   0.192
  501SOL     MW 3663   5.361   5.056   0.144
  502SOL     OW 3664   3.320   5.364   4.652
  502SOL    HW1 3665   3.225   5.364   4.669
  502SOL    HW2 3666   3.327   5.397   4.562
  502SOL     MW 3667   3.308   5.368   4.642
  503SOL     OW 3668   0.242   6.014   2.851
  503SOL    HW1 3669   0.188   6.085   2.818
  503SOL    HW2 3670   0.253   5.954   2.777
  503SOL     MW 3671   0.237   6.015   2.837
  504SOL     OW 3672   0.012   1.760   5.790
  504SOL    HW1 3673   0.056   1.680   5.819
  504SOL    HW2 3674   0.065   1.831   5.827
  504SOL     MW 3675   0.024   1.759   5.799
  505SOL     OW 3676   1.398   2.653   3.874
  505SOL    HW1 3677   1.436   2.572   3.839
  505SOL    HW2 3678   1.346   2.625   3.949
  505SOL     MW 3679   1.396   2.639   3.879
  506SOL     OW 3680   0.797   0.615   1.133
  506SOL    HW1 3681   0.865   0.643   1.071
  506SOL    HW2 3682   0.822   0.526   1.157
  506SOL     MW 3683   0.809   0.607   1.128
  507SOL     OW 3684   5.931   1.657   2.837
  507SOL    HW1 3685   5.978   1.607   2.905
  507SOL    HW2 3686   5.999   1.681   2.774
  507SOL     MW 3687   5.946   1.653   2.838
  508SOL     OW 3688   1.026   0.138   0.941
  508SOL    HW1 3689   1.011   0.045   0.927
  508SOL    HW2 3690   1.106   0.158   0.893
  508SOL     MW 3691   1.034   0.129   0.933
  509SOL     OW 3692   5.218   1.035   4.462
  509SOL    HW1 3693   5.303   0.991   4.459
  509SOL    HW2 3694   5.163   0.978   4.516
  509SOL     MW 3695   5.221   1.022   4.468
  510SOL     OW 3696   5.606   5.832   1.487
  510SOL    HW1 3697   5.630   5.906   1.542
  510SOL    HW2 3698   5.576   5.765   1.549
  510SOL     MW 3699   5.605   5.833   1.502
  511SOL     OW 3700   0.313   0.098   3.158
  511SOL    HW1 3701   0.393   0.145   3.180
  511SOL    HW2 3702   0.247   0.166   3.147
  511SOL     MW 3703   0.315   0.113   3.160
  512SOL     OW 3704   0.824   2.799   3.246
  512SOL    HW1 3705   0.838   2.705   3.247
  512SOL    HW2 3706   0.908   2.837   3.273
  512SOL     MW 3707   0.837   2.792   3.250
  513SOL     OW 3708   0.685   0.826   4.224
  513SOL    HW1 3709   0.640   0.817   4.308
  513SOL    HW2 3710   0.660   0.912   4.191
  513SOL     MW 3711   0.676   0.836   4.231
  514SOL     OW 3712   4.773   1.532   1.048
  514SOL    HW1 3713   4.799   1.479   0.973
  514SOL    HW2 3714   4.705   1.480   1.091
  514SOL     MW 3715   4.767   1.519   1.044
  515SOL     OW 3716   0.056   5.503   3.142
  515SOL    HW1 3717  -0.031   5.541   3.151
  515SOL    HW2 3718   0.061   5.474   3.051
  515SOL     MW 3719   0.046   5.504   3.131
  516SOL     OW 3720   0.207   1.160   3.826
  516SOL    HW1 3721   0.202   1.079   3.777
  516SOL    HW2 3722   0.292   1.198   3.801
  516SOL     MW 3723   0.217   1.155   3.817
  517SOL     OW 3724   0.031   1.737   2.668
  517SOL    HW1 3725   0.082   1.668   2.712
  517SOL    HW2 3726   0.056   1.730   2.576
  517SOL     MW 3727   0.041   1.727   2.662
  518SOL     OW 3728   1.472   0.427   2.979
  518SOL    HW1 3729   1.534   0.356   2.962
  518SOL    HW2 3730   1.512   0.477   3.051
  518SOL     MW 3731   1.485   0.425   2.986
  519SOL     OW 3732   6.107   0.158   3.113
  519SOL    HW1 3733   6.107   0.064   3.132
  519SOL    HW2 3734   6.078   0.198   3.195
  519SOL     MW 3735   6.103   0.151   3.126
  520SOL     OW 3736   5.878   0.385   3.488
  520SOL    HW1 3737   5.906   0.423   3.405
  520SOL    HW2 3738   5.866   0.460   3.546
  520SOL     MW 3739   5.880   0.400   3.485
  521SOL     OW 3740   1.147   2.370   2.215
  521SOL    HW1 3741   1.130   2.388   2.308
  521SOL    HW2 3742   1.090   2.431   2.168
  521SOL     MW 3743   1.137   2.380   2.221
  522SOL     OW 3744   1.328   2.358   3.160
  522SOL    HW1 3745   1.254   2.297   3.155
  522SOL    HW2 3746   1.289   2.441   3.186
  522SOL     MW 3747   1.313   2.361   3.163
  523SOL     OW 3748   1.039   5.485   0.708
  523SOL    HW1 3749   0.969   5.441   0.755
  523SOL    HW2 3750   0.997   5.559   0.665
  523SOL     MW 3751   1.025   5.489   0.708
  524SOL     OW 3752   1.125   1.639   3.942
  524SOL    HW1 3753   1.059   1.685   3.994
  524SOL    HW2 3754   1.143   1.559   3.991
  524SOL     MW 3755   1.119   1.635   3.955
  525SOL     OW 3756   1.649   0.837   2.672
  525SOL    HW1 3757   1.605   0.762   2.711
  525SOL    HW2 3758   1.672   0.808   2.584
  525SOL     MW 3759   1.646   0.824   2.666
  526SOL     OW 3760   2.333   0.966   1.657
  526SOL    HW1 3761   2.262   1.007   1.706
  526SOL    HW2 3762   2.349   1.025   1.583
  526SOL     MW 3763   2.326   0.979   1.653
  527SOL     OW 3764   0.261   5.432   4.727
  527SOL    HW1 3765   0.265   5.505   4.665
  527SOL    HW2 3766   0.317   5.458   4.800
  527SOL     MW 3767   0.269   5.444   4.729
  528SOL     OW 3768   1.760   2.008   1.354
  528SOL    HW1 3769   1.765   2.103   1.342
  528SOL    HW2 3770   1.667   1.991   1.368
  528SOL     MW 3771   1.748   2.018   1.354
  529SOL     OW 3772   5.027   1.073   2.385
  529SOL    HW1 3773   4.950   1.024   2.357
  529SOL    HW2 3774   5.097   1.042   2.328
  529SOL     MW 3775   5.026   1.062   2.374
  530SOL     OW 3776   5.046   0.232   4.077
  530SOL    HW1 3777   5.069   0.284   4.000
  530SOL    HW2 3778   4.985   0.166   4.045
  530SOL     MW 3779   5.041   0.230   4.063
  531SOL     OW 3780   4.428   0.707   3.037
  531SOL    HW1 3781   4.448   0.799   3.049
  531SOL    HW2 3782   4.339   0.706   3.003
  531SOL     MW 3783   4.419   0.718   3.034
  532SOL     OW 3784   1.304   6.060   1.968
  532SOL    HW1 3785   1.268   6.097   1.888
  532SOL    HW2 3786   1.335   6.135   2.018
  532SOL     MW 3787   1.304   6.074   1.964
  533SOL     OW 3788   5.568   5.406   3.242
  533SOL    HW1 3789   5.545   5.495   3.216
  533SOL    HW2 3790   5.620   5.372   3.169
  533SOL     MW 3791   5.571   5.413   3.229
  534SOL     OW 3792   1.283   1.448   2.970
  534SOL    HW1 3793   1.191   1.458   2.995
  534SOL    HW2 3794   1.280   1.412   2.881
  534SOL     MW 3795   1.271   1.445   2.961
  535SOL     OW 3796   2.825   0.983   0.139
  535SOL    HW1 3797   2.756   0.916   0.143
  535SOL    HW2 3798   2.887   0.949   0.074
  535SOL     MW 3799   2.824   0.970   0.131
  536SOL     OW 3800   5.594   0.859   1.752
  536SOL    HW1 3801   5.554   0.942   1.776
  536SOL    HW2 3802   5.522   0.808   1.714
  536SOL     MW 3803   5.580   0.863   1.750
  537SOL     OW 3804   1.196   1.433   0.395
  537SOL    HW1 3805   1.187   1.338   0.393
  537SOL    HW2 3806   1.136   1.461   0.464
  537SOL     MW 3807   1.188   1.424   0.404
  538SOL     OW 3808   2.661   1.092   2.960
  538SOL    HW1 3809   2.585   1.129   3.004
  538SOL    HW2 3810   2.650   0.997   2.968
  538SOL     MW 3811   2.650   1.085   2.967
  539SOL     OW 3812   1.004   2.308   3.433
  539SOL    HW1 3813   0.937   2.365   3.471
  539SOL    HW2 3814   0.964   2.221   3.431
  539SOL     MW 3815   0.991   2.304   3.438
  540SOL     OW 3816   1.690   4.286   1.938
  540SOL    HW1 3817   1.683   4.231   1.860
  540SOL    HW2 3818   1.604   4.326   1.947
  540SOL     MW 3819   1.678   4.284   1.929
  541SOL     OW 3820   4.656   0.928   3.537
  541SOL    HW1 3821   4.562   0.924   3.552
  541SOL    HW2 3822   4.671   1.015   3.499
  541SOL     MW 3823   4.646   0.938   3.534
  542SOL     OW 3824   5.077   5.184   1.011
  542SOL    HW1 3825   5.084   5.277   0.991
  542SOL    HW2 3826   5.137   5.142   0.949
  542SOL     MW 3827   5.086   5.191   1.000
  543SOL     OW 3828   0.371   2.512   5.704
  543SOL    HW1 3829   0.296   2.571   5.716
  543SOL    HW2 3830   0.372   2.492   5.611
  543SOL     MW 3831   0.362   2.517   5.694
  544SOL     OW 3832   5.409   0.738   2.880
  544SOL    HW1 3833   5.433   0.741   2.788
  544SOL    HW2 3834   5.457   0.662   2.915
  544SOL     MW 3835   5.418   0.729   2.873
  545SOL     OW 3836   1.139   1.443   1.664
  545SOL    HW1 3837   1.193   1.438   1.743
  545SOL    HW2 3838   1.071   1.377   1.677
  545SOL     MW 3839   1.137   1.434   1.676
  546SOL     OW 3840   1.647   0.267   2.839
  546SOL    HW1 3841   1.600   0.188   2.814
  546SOL    HW2 3842   1.705   0.284   2.765
  546SOL     MW 3843   1.648   0.259   2.826
  547SOL     OW 3844   1.019   5.454   0.125
  547SOL    HW1 3845   1.112   5.430   0.125
  547SOL    HW2 3846   0.973   5.370   0.113
  547SOL     MW 3847   1.025   5.440   0.124
  548SOL     OW 3848   1.759   2.405   3.623
  548SOL    HW1 3849   1.758   2.319   3.580
  548SOL    HW2 3850   1.837   2.403   3.677
  548SOL     MW 3851   1.769   2.394   3.624
  549SOL     OW 3852   2.193   2.737   0.451
  549SOL    HW1 3853   2.248   2.721   0.373
  549SOL    HW2 3854   2.119   2.787   0.418
  549SOL     MW 3855   2.191   2.741   0.437
  550SOL     OW 3856   6.017   5.394   4.318
  550SOL    HW1 3857   5.955   5.442   4.373
  550SOL    HW2 3858   6.064   5.336   4.379
  550SOL     MW 3859   6.015   5.392   4.332
  551SOL     OW 3860   1.824   0.896   2.893
  551SOL    HW1 3861   1.885   0.964   2.922
  551SOL    HW2 3862   1.738   0.932   2.911
  551SOL     MW 3863   1.821   0.909   2.899
  552SOL     OW 3864   0.911   2.035   2.690
  552SOL    HW1 3865   0.947   2.035   2.779
  552SOL    HW2 3866   0.980   2.076   2.637
  552SOL     MW 3867   0.925   2.041   2.695
  553SOL     OW 3868   0.784   2.330   0.976
  553SOL    HW1 3869   0.695   2.330   1.011
  553SOL    HW2 3870   0.805   2.238   0.964
  553SOL     MW 3871   0.775   2.318   0.979
  554SOL     OW 3872   4.998   0.742   2.307
  554SOL    HW1 3873   5.067   0.767   2.245
  554SOL    HW2 3874   5.037   0.671   2.359
  554SOL     MW 3875   5.012   0.736   2.306
  555SOL     OW 3876   5.828   0.902   1.648
  555SOL    HW1 3877   5.861   0.947   1.725
  555SOL    HW2 3878   5.733   0.897   1.662
  555SOL     MW 3879   5.820   0.907   1.659
  556SOL     OW 3880   2.836   1.345   0.903
  556SOL    HW1 3881   2.783   1.390   0.837
  556SOL    HW2 3882   2.926   1.356   0.873
  556SOL     MW 3883   2.840   1.352   0.891
  557SOL     OW 3884   2.744   5.685   2.154
  557SOL    HW1 3885   2.756   5.724   2.067
  557SOL    HW2 3886   2.662   5.722   2.187
  557SOL     MW 3887   2.735   5.695   2.147
  558SOL     OW 3888   0.291   0.612   2.543
  558SOL    HW1 3889   0.347   0.673   2.592
  558SOL    HW2 3890   0.342   0.592   2.464
  558SOL     MW 3891   0.305   0.618   2.539
  559SOL     OW 3892   2.798   0.814   2.286
  559SOL    HW1 3893   2.744   0.816   2.364
  559SOL    HW2 3894   2.736   0.809   2.213
  559SOL     MW 3895   2.783   0.814   2.287
  560SOL     OW 3896   0.944   6.094   5.359
  560SOL    HW1 3897   0.876   6.036   5.392
  560SOL    HW2 3898   0.970   6.057   5.275
  560SOL     MW 3899   0.939   6.082   5.353
  561SOL     OW 3900   5.079   5.476   2.675
  561SOL    HW1 3901   5.105   5.568   2.686
  561SOL    HW2 3902   5.141   5.428   2.730
  561SOL     MW 3903   5.091   5.482   2.684
  562SOL     OW 3904   3.559   0.503   3.113
  562SOL    HW1 3905   3.481   0.559   3.116
  562SOL    HW2 3906   3.544   0.437   3.180
  562SOL     MW 3907   3.547   0.502   3.122
  563SOL     OW 3908   1.288   0.512   0.097
  563SOL    HW1 3909   1.251   0.595   0.126
  563SOL    HW2 3910   1.330   0.532   0.014
  563SOL     MW 3911   1.289   0.525   0.090
  564SOL     OW 3912   0.535   0.195   1.049
  564SOL    HW1 3913   0.533   0.291   1.046
  564SOL    HW2 3914   0.563   0.169   0.962
  564SOL     MW 3915   0.538   0.204   1.038
  565SOL     OW 3916   2.992   2.337   1.082
  565SOL    HW1 3917   3.075   2.340   1.034
  565SOL    HW2 3918   3.005   2.397   1.156
  565SOL     MW 3919   3.005   2.345   1.085
  566SOL     OW 3920   1.111   6.038   3.423
  566SOL    HW1 3921   1.084   6.036   3.515
  566SOL    HW2 3922   1.030   6.054   3.375
  566SOL     MW 3923   1.097   6.040   3.429
  567SOL     OW 3924   0.795   0.463   0.251
  567SOL    HW1 3925   0.731   0.431   0.186
  567SOL    HW2 3926   0.861   0.393   0.255
  567SOL     MW 3927   0.795   0.450   0.243
  568SOL     OW 3928   2.167   1.045   3.348
  568SOL    HW1 3929   2.099   0.979   3.333
  568SOL    HW2 3930   2.126   1.128   3.325
  568SOL     MW 3931   2.153   1.047   3.343
  569SOL     OW 3932   3.148   1.612   4.407
  569SOL    HW1 3933   3.058   1.644   4.397
  569SOL    HW2 3934   3.152   1.581   4.498
  569SOL     MW 3935   3.137   1.612   4.417
  570SOL     OW 3936   0.501   1.729   5.461
  570SOL    HW1 3937   0.541   1.642   5.460
  570SOL    HW2 3938   0.552   1.778   5.526
  570SOL     MW 3939   0.513   1.725   5.469
  571SOL     OW 3940   5.547   2.395   5.290
  571SOL    HW1 3941   5.623   2.441   5.255
  571SOL    HW2 3942   5.471   2.438   5.249
  571SOL     MW 3943   5.547   2.407   5.280
  572SOL     OW 3944   0.695   1.030   5.368
  572SOL    HW1 3945   0.707   1.087   5.292
  572SOL    HW2 3946   0.658   1.086   5.435
  572SOL     MW 3947   0.692   1.044   5.367
  573SOL     OW 3948   4.056   0.313   2.748
  573SOL    HW1 3949   4.129   0.254   2.731
  573SOL    HW2 3950   3.981   0.271   2.704
  573SOL     MW 3951   4.055   0.300   2.740
  574SOL     OW 3952   5.752   3.079   5.912
  574SOL    HW1 3953   5.659   3.099   5.899
  574SOL    HW2 3954   5.796   3.163   5.902
  574SOL     MW 3955   5.745   3.092   5.909
  575SOL     OW 3956   0.260   5.439   3.563
  575SOL    HW1 3957   0.290   5.354   3.595
  575SOL    HW2 3958   0.309   5.503   3.616
  575SOL     MW 3959   0.270   5.437   3.574
  576SOL     OW 3960   1.060   4.323   4.623
  576SOL    HW1 3961   1.059   4.362   4.710
  576SOL    HW2 3962   0.968   4.322   4.597
  576SOL     MW 3963   1.048   4.328   4.631
  577SOL     OW 3964   0.667   1.020   5.779
  577SOL    HW1 3965   0.647   0.967   5.702
  577SOL    HW2 3966   0.634   0.969   5.853
  577SOL     MW 3967   0.660   1.007   5.779
  578SOL     OW 3968   2.137   5.870   2.044
  578SOL    HW1 3969   2.082   5.888   1.968
  578SOL    HW2 3970   2.114   5.939   2.107
  578SOL     MW 3971   2.127   5.881   2.043
  579SOL     OW 3972   5.889   1.428   4.328
  579SOL    HW1 3973   5.979   1.407   4.352
  579SOL    HW2 3974   5.897   1.483   4.251
  579SOL     MW 3975   5.901   1.432   4.321
  580SOL     OW 3976   1.097   5.443   5.868
  580SOL    HW1 3977   1.033   5.377   5.895
  580SOL    HW2 3978   1.178   5.415   5.910
  580SOL     MW 3979   1.099   5.431   5.877
  581SOL     OW 3980   5.572   2.524   0.475
  581SOL    HW1 3981   5.511   2.554   0.543
  581SOL    HW2 3982   5.658   2.536   0.514
  581SOL     MW 3983   5.575   2.529   0.489
  582SOL     OW 3984   0.309   0.966   5.091
  582SOL    HW1 3985   0.353   0.944   5.172
  582SOL    HW2 3986   0.304   1.062   5.091
  582SOL     MW 3987   0.314   0.976   5.101
  583SOL     OW 3988   2.629   0.350   5.719
  583SOL    HW1 3989   2.553   0.408   5.723
  583SOL    HW2 3990   2.701   0.403   5.753
  583SOL     MW 3991   2.628   0.364   5.724
  584SOL     OW 3992   0.269   3.437   5.194
  584SOL    HW1 3993   0.318   3.414   5.273
  584SOL    HW2 3994   0.326   3.413   5.122
  584SOL     MW 3995   0.282   3.431   5.195
  585SOL     OW 3996   0.717   1.451   4.224
  585SOL    HW1 3997   0.778   1.381   4.246
  585SOL    HW2 3998   0.704   1.498   4.306
  585SOL     MW 3999   0.723   1.448   4.237
  586SOL     OW 4000   0.207   0.899   3.453
  586SOL    HW1 4001   0.151   0.896   3.375
  586SOL    HW2 4002   0.245   0.812   3.458
  586SOL     MW 4003   0.205   0.888   3.444
  587SOL     OW 4004   2.164   2.374   4.901
  587SOL    HW1 4005   2.254   2.404   4.912
  587SOL    HW2 4006   2.133   2.420   4.823
  587SOL     MW 4007   2.172   2.384   4.893
  588SOL     OW 4008   2.522   1.193   2.517
  588SOL    HW1 4009   2.541   1.276   2.563
  588SOL    HW2 4010   2.603   1.143   2.526
  588SOL     MW 4011   2.535   1.197   2.524
  589SOL     OW 4012   0.062   0.115   2.496
  589SOL    HW1 4013   0.057   0.176   2.422
  589SOL    HW2 4014   0.136   0.058   2.475
  589SOL     MW 4015   0.071   0.115   2.484
  590SOL     OW 4016   5.434   2.550   5.085
  590SOL    HW1 4017   5.367   2.486   5.060
  590SOL    HW2 4018   5.387   2.612   5.141
  590SOL     MW 4019   5.419   2.550   5.089
  591SOL     OW 4020   3.278   0.531   3.239
  591SOL    HW1 4021   3.247   0.618   3.216
  591SOL    HW2 4022   3.290   0.534   3.334
  591SOL     MW 4023   3.276   0.542   3.248
  592SOL     OW 4024   1.757   0.301   3.075
  592SOL    HW1 4025   1.788   0.391   3.074
  592SOL    HW2 4026   1.733   0.282   2.984
  592SOL     MW 4027   1.758   0.310   3.063
  593SOL     OW 4028   0.898   5.876   2.894
  593SOL    HW1 4029   0.924   5.785   2.879
  593SOL    HW2 4030   0.978   5.919   2.923
  593SOL     MW 4031   0.911   5.870   2.896
  594SOL     OW 4032   2.301   0.650   0.511
  594SOL    HW1 4033   2.237   0.643   0.441
  594SOL    HW2 4034   2.281   0.733   0.555
  594SOL     MW 4035   2.290   0.659   0.508
  595SOL     OW 4036   3.528   0.927   4.837
  595SOL    HW1 4037   3.463   0.897   4.900
  595SOL    HW2 4038   3.575   0.847   4.812
  595SOL     MW 4039   3.526   0.913   4.842
  596SOL     OW 4040   2.421   5.916   4.554
  596SOL    HW1 4041   2.513   5.890   4.557
  596SOL    HW2 4042   2.373   5.833   4.550
  596SOL     MW 4043   2.427   5.902   4.554
  597SOL     OW 4044   0.962   0.878   5.121
  597SOL    HW1 4045   0.913   0.903   5.042
  597SOL    HW2 4046   1.028   0.946   5.131
  597SOL     MW 4047   0.964   0.890   5.112
  598SOL     OW 4048   1.787   1.501   5.444
  598SOL    HW1 4049   1.726   1.484   5.516
  598SOL    HW2 4050   1.873   1.495   5.485
  598SOL     MW 4051   1.790   1.498   5.459
  599SOL     OW 4052   1.548   4.844   3.282
  599SOL    HW1 4053   1.538   4.868   3.190
  599SOL    HW2 4054   1.594   4.918   3.322
  599SOL     MW 4055   1.552   4.857   3.276
  600SOL     OW 4056   1.595   1.402   4.698
  600SOL    HW1 4057   1.604   1.340   4.626
  600SOL    HW2 4058   1.660   1.470   4.679
  600SOL     MW 4059   1.605   1.403   4.686
  601SOL     OW 4060   0.320   5.512   5.394
  601SOL    HW1 4061   0.249   5.448   5.400
  601SOL    HW2 4062   0.363   5.507   5.480
  601SOL     MW 4063   0.316   5.503   5.406
  602SOL     OW 4064   4.426   0.996   3.081
  602SOL    HW1 4065   4.388   0.979   3.167
  602SOL    HW2 4066   4.483   1.072   3.094
  602SOL     MW 4067   4.429   1.004   3.094
  603SOL     OW 4068   1.724   0.548   5.549
  603SOL    HW1 4069   1.660   0.503   5.495
  603SOL    HW2 4070   1.720   0.639   5.521
  603SOL     MW 4071   1.716   0.554   5.539
  604SOL     OW 4072   0.626   3.217   3.965
  604SOL    HW1 4073   0.585   3.299   3.995
  604SOL    HW2 4074   0.634   3.164   4.044
  604SOL     MW 4075   0.622   3.221   3.979
  605SOL     OW 4076   0.824   5.043   5.558
  605SOL    HW1 4077   0.915   5.017   5.540
  605SOL    HW2 4078   0.771   4.976   5.514
  605SOL     MW 4079   0.829   5.031   5.550
  606SOL     OW 4080   5.867   2.436   4.499
  606SOL    HW1 4081   5.868   2.345   4.528
  606SOL    HW2 4082   5.934   2.478   4.553
  606SOL     MW 4083   5.876   2.430   4.510
  607SOL     OW 4084   0.262   0.243   4.284
  607SOL    HW1 4085   0.189   0.196   4.326
  607SOL    HW2 4086   0.240   0.243   4.191
  607SOL     MW 4087   0.249   0.237   4.278
  608SOL     OW 4088   2.207   5.953   3.772
  608SOL    HW1 4089   2.187   5.919   3.859
  608SOL    HW2 4090   2.283   6.010   3.785
  608SOL     MW 4091   2.214   5.956   3.785
  609SOL     OW 4092   1.411   4.625   3.513
  609SOL    HW1 4093   1.356   4.646   3.588
  609SOL    HW2 4094   1.412   4.704   3.460
  609SOL     MW 4095   1.404   4.638   3.516
  610SOL     OW 4096   5.498   5.970   3.733
  610SOL    HW1 4097   5.457   5.886   3.710
  610SOL    HW2 4098   5.586   5.946   3.762
  610SOL     MW 4099   5.504   5.956   3.733
  611SOL     OW 4100   1.551   0.789   5.481
  611SOL    HW1 4101   1.543   0.858   5.415
  611SOL    HW2 4102   1.470   0.794   5.531
  611SOL     MW 4103   1.540   0.799   5.479
  612SOL     OW 4104   1.035   4.729   5.190
  612SOL    HW1 4105   0.974   4.670   5.235
  612SOL    HW2 4106   1.093   4.671   5.141
  612SOL     MW 4107   1.035   4.714   5.190
  613SOL     OW 4108   5.058   2.598   0.116
  613SOL    HW1 4109   4.973   2.582   0.075
  613SOL    HW2 4110   5.045   2.677   0.167
  613SOL     MW 4111   5.045   2.606   0.117
  614SOL     OW 4112   0.661   6.088   5.804
  614SOL    HW1 4113   0.638   6.174   5.840
  614SOL    HW2 4114   0.685   6.104   5.713
  614SOL     MW 4115   0.661   6.101   5.797
  615SOL     OW 4116   1.290   1.687   4.301
  615SOL    HW1 4117   1.200   1.656   4.295
  615SOL    HW2 4118   1.304   1.736   4.220
  615SOL     MW 4119   1.280   1.689   4.290
  616SOL     OW 4120   1.921   0.187   4.525
  616SOL    HW1 4121   1.928   0.175   4.430
  616SOL    HW2 4122   1.995   0.138   4.561
  616SOL     MW 4123   1.931   0.179   4.517
  617SOL     OW 4124   1.900   0.502   3.189
  617SOL    HW1 4125   1.872   0.512   3.280
  617SOL    HW2 4126   1.985   0.546   3.186
  617SOL     MW 4127   1.908   0.509   3.201
  618SOL     OW 4128   2.482   0.481   1.829
  618SOL    HW1 4129   2.529   0.561   1.805
  618SOL    HW2 4130   2.552   0.418   1.851
  618SOL     MW 4131   2.497   0.483   1.829
  619SOL     OW 4132   5.899   1.366   3.490
  619SOL    HW1 4133   5.829   1.432   3.486
  619SOL    HW2 4134   5.917   1.356   3.583
  619SOL     MW 4135   5.892   1.373   3.501
  620SOL     OW 4136   0.518   1.044   3.663
  620SOL    HW1 4137   0.610   1.044   3.692
  620SOL    HW2 4138   0.479   1.119   3.708
  620SOL     MW 4139   0.525   1.054   3.672
  621SOL     OW 4140   1.795   2.068   5.050
  621SOL    HW1 4141   1.708   2.054   5.012
  621SOL    HW2 4142   1.786   2.148   5.101
  621SOL     MW 4143   1.783   2.076   5.052
  622SOL     OW 4144   1.650   1.738   3.113
  622SOL    HW1 4145   1.735   1.705   3.141
  622SOL    HW2 4146   1.660   1.833   3.114
  622SOL     MW 4147   1.662   1.746   3.117
  623SOL     OW 4148   3.555   1.984   4.684
  623SOL    HW1 4149   3.594   1.965   4.769
  623SOL    HW2 4150   3.612   2.050   4.645
  623SOL     MW 4151   3.567   1.990   4.690
  624SOL     OW 4152   1.063   3.161   0.778
  624SOL    HW1 4153   1.038   3.070   0.761
  624SOL    HW2 4154   1.128   3.156   0.849
  624SOL     MW 4155   1.068   3.149   0.785
  625SOL     OW 4156   2.507   1.440   2.892
  625SOL    HW1 4157   2.422   1.479   2.875
  625SOL    HW2 4158   2.490   1.373   2.959
  625SOL     MW 4159   2.494   1.436   2.899
  626SOL     OW 4160   5.705   1.611   0.526
  626SOL    HW1 4161   5.697   1.612   0.622
  626SOL    HW2 4162   5.626   1.565   0.496
  626SOL     MW 4163   5.694   1.605   0.535
  627SOL     OW 4164   1.894   1.058   1.554
  627SOL    HW1 4165   1.814   1.103   1.526
  627SOL    HW2 4166   1.964   1.111   1.517
  627SOL     MW 4167   1.893   1.071   1.546
  628SOL     OW 4168   0.047   0.524   3.427
  628SOL    HW1 4169   0.071   0.580   3.353
  628SOL    HW2 4170   0.126   0.518   3.480
  628SOL     MW 4171   0.060   0.530   3.424
  629SOL     OW 4172   4.887   2.488   4.928
  629SOL    HW1 4173   4.818   2.447   4.875
  629SOL    HW2 4174   4.862   2.470   5.018
  629SOL     MW 4175   4.875   2.480   4.933
  630SOL     OW 4176   0.788   1.664   3.105
  630SOL    HW1 4177   0.800   1.750   3.065
  630SOL    HW2 4178   0.867   1.615   3.083
  630SOL     MW 4179   0.799   1.669   3.097
  631SOL     OW 4180   0.580   1.388   5.149
  631SOL    HW1 4181   0.659   1.334   5.148
  631SOL    HW2 4182   0.516   1.336   5.196
  631SOL     MW 4183   0.582   1.375   5.155
  632SOL     OW 4184   0.158   0.918   4.342
  632SOL    HW1 4185   0.126   0.917   4.433
  632SOL    HW2 4186   0.221   0.989   4.340
  632SOL     MW 4187   0.162   0.927   4.354
  633SOL     OW 4188   0.635   5.010   0.468
  633SOL    HW1 4189   0.700   5.072   0.435
  633SOL    HW2 4190   0.670   4.981   0.553
  633SOL     MW 4191   0.648   5.014   0.475
  634SOL     OW 4192   1.687   6.095   0.692
  634SOL    HW1 4193   1.670   6.057   0.605
  634SOL    HW2 4194   1.672   6.023   0.753
  634SOL     MW 4195   1.683   6.081   0.688
  635SOL     OW 4196   2.287   5.811   0.269
  635SOL    HW1 4197   2.319   5.721   0.263
  635SOL    HW2 4198   2.223   5.817   0.198
  635SOL     MW 4199   2.283   5.800   0.259
  636SOL     OW 4200   0.688   5.917   3.138
  636SOL    HW1 4201   0.634   5.914   3.060
  636SOL    HW2 4202   0.762   5.860   3.119
  636SOL     MW 4203   0.691   5.910   3.126
  637SOL     OW 4204   2.828   0.189   3.961
  637SOL    HW1 4205   2.803   0.130   3.890
  637SOL    HW2 4206   2.902   0.238   3.926
  637SOL     MW 4207   2.834   0.188   3.947
  638SOL     OW 4208   4.293   1.385   0.148
  638SOL    HW1 4209   4.217   1.440   0.164
  638SOL    HW2 4210   4.259   1.310   0.099
  638SOL     MW 4211   4.279   1.382   0.144
  639SOL     OW 4212   1.612   0.372   4.824
  639SOL    HW1 4213   1.558   0.358   4.902
  639SOL    HW2 4214   1.692   0.413   4.857
  639SOL     MW 4215   1.615   0.376   4.838
  640SOL     OW 4216   1.720   0.801   3.889
  640SOL    HW1 4217   1.765   0.883   3.908
  640SOL    HW2 4218   1.656   0.823   3.821
  640SOL     MW 4219   1.718   0.814   3.882
  641SOL     OW 4220   0.469   0.698   5.898
  641SOL    HW1 4221   0.532   0.695   5.970
  641SOL    HW2 4222   0.385   0.713   5.940
  641SOL     MW 4223   0.467   0.699   5.912
  642SOL     OW 4224   1.072   0.224   2.421
  642SOL    HW1 4225   1.040   0.135   2.427
  642SOL    HW2 4226   1.098   0.247   2.510
  642SOL     MW 4227   1.071   0.216   2.433
  643SOL     OW 4228   0.285   6.042   2.470
  643SOL    HW1 4229   0.366   6.069   2.427
  643SOL    HW2 4230   0.306   5.957   2.509
  643SOL     MW 4231   0.298   6.035   2.469
  644SOL     OW 4232   1.324   0.699   3.324
  644SOL    HW1 4233   1.402   0.647   3.305
  644SOL    HW2 4234   1.251   0.643   3.298
  644SOL     MW 4235   1.325   0.685   3.318
  645SOL     OW 4236   0.272   3.550   4.804
  645SOL    HW1 4237   0.206   3.611   4.836
  645SOL    HW2 4238   0.349   3.604   4.785
  645SOL     MW 4239   0.274   3.565   4.806
  646SOL     OW 4240   1.882   0.799   1.766
  646SOL    HW1 4241   1.952   0.768   1.823
  646SOL    HW2 4242   1.866   0.726   1.706
  646SOL     MW 4243   1.889   0.786   1.765
  647SOL     OW 4244   1.937   0.066   4.233
  647SOL    HW1 4245   1.886   0.061   4.152
  647SOL    HW2 4246   1.904  -0.007   4.286
  647SOL     MW 4247   1.926   0.056   4.230
  648SOL     OW 4248   0.771   1.088   3.752
  648SOL    HW1 4249   0.823   1.168   3.749
  648SOL    HW2 4250   0.835   1.017   3.744
  648SOL     MW 4251   0.786   1.089   3.751
  649SOL     OW 4252   2.295   0.189   5.274
  649SOL    HW1 4253   2.309   0.096   5.258
  649SOL    HW2 4254   2.372   0.232   5.237
  649SOL     MW 4255   2.307   0.183   5.267
  650SOL     OW 4256   5.955   1.264   4.606
  650SOL    HW1 4257   5.883   1.307   4.560
  650SOL    HW2 4258   6.018   1.333   4.623
  650SOL     MW 4259   5.954   1.278   4.602
  651SOL     OW 4260   1.338   6.051   3.270
  651SOL    HW1 4261   1.256   6.028   3.314
  651SOL    HW2 4262   1.338   6.146   3.268
  651SOL     MW 4263   1.328   6.060   3.275
  652SOL     OW 4264   1.044   2.594   5.451
  652SOL    HW1 4265   1.078   2.532   5.387
  652SOL    HW2 4266   1.120   2.647   5.475
  652SOL     MW 4267   1.058   2.593   5.446
  653SOL     OW 4268   0.445   3.365   5.405
  653SOL    HW1 4269   0.378   3.304   5.433
  653SOL    HW2 4270   0.453   3.428   5.477
  653SOL     MW 4271   0.438   3.366   5.418
  654SOL     OW 4272   0.633   0.120   4.691
  654SOL    HW1 4273   0.653   0.212   4.706
  654SOL    HW2 4274   0.555   0.103   4.743
  654SOL     MW 4275   0.626   0.130   4.699
  655SOL     OW 4276   1.722   1.216   1.828
  655SOL    HW1 4277   1.780   1.235   1.901
  655SOL    HW2 4278   1.745   1.280   1.761
  655SOL     MW 4279   1.732   1.227   1.828
  656SOL     OW 4280   0.638   1.188   0.327
  656SOL    HW1 4281   0.720   1.228   0.356
  656SOL    HW2 4282   0.655   1.094   0.328
  656SOL     MW 4283   0.651   1.181   0.331
  657SOL     OW 4284   5.636   2.247   1.860
  657SOL    HW1 4285   5.701   2.190   1.819
  657SOL    HW2 4286   5.672   2.268   1.946
  657SOL     MW 4287   5.649   2.243   1.866
  658SOL     OW 4288   0.893   5.153   2.307
  658SOL    HW1 4289   0.889   5.242   2.343
  658SOL    HW2 4290   0.895   5.097   2.384
  658SOL     MW 4291   0.893   5.157   2.322
  659SOL     OW 4292   0.705   0.441   2.814
  659SOL    HW1 4293   0.749   0.526   2.804
  659SOL    HW2 4294   0.622   0.463   2.856
  659SOL     MW 4295   0.700   0.455   2.818
  660SOL     OW 4296   2.561   0.761   3.398
  660SOL    HW1 4297   2.474   0.779   3.363
  660SOL    HW2 4298   2.596   0.692   3.341
  660SOL     MW 4299   2.555   0.754   3.386
  661SOL     OW 4300   0.298   2.613   0.894
  661SOL    HW1 4301   0.218   2.663   0.884
  661SOL    HW2 4302   0.353   2.640   0.820
  661SOL     MW 4303   0.295   2.623   0.883
  662SOL     OW 4304   0.037   5.925   5.852
  662SOL    HW1 4305   0.080   5.949   5.935
  662SOL    HW2 4306   0.009   6.008   5.814
  662SOL     MW 4307   0.039   5.938   5.858
  663SOL     OW 4308   5.335   0.430   1.325
  663SOL    HW1 4309   5.285   0.348   1.328
  663SOL    HW2 4310   5.334   0.455   1.232
  663SOL     MW 4311   5.329   0.422   1.313
  664SOL     OW 4312   0.873   6.044   3.285
  664SOL    HW1 4313   0.841   6.131   3.307
  664SOL    HW2 4314   0.794   5.992   3.270
  664SOL     MW 4315   0.859   6.049   3.286
  665SOL     OW 4316   1.955   5.903   3.385
  665SOL    HW1 4317   1.932   5.826   3.436
  665SOL    HW2 4318   1.944   5.876   3.294
  665SOL     MW 4319   1.951   5.890   3.380
  666SOL     OW 4320   0.312   0.669   3.520
  666SOL    HW1 4321   0.303   0.583   3.561
  666SOL    HW2 4322   0.394   0.664   3.471
  666SOL     MW 4323   0.321   0.657   3.519
  667SOL     OW 4324   2.255   4.792   4.767
  667SOL    HW1 4325   2.164   4.769   4.749
  667SOL    HW2 4326   2.269   4.872   4.718
  667SOL     MW 4327   2.245   4.799   4.759
  668SOL     OW 4328   0.007   2.877   4.922
  668SOL    HW1 4329  -0.028   2.964   4.905
  668SOL    HW2 4330   0.005   2.869   5.018
  668SOL     MW 4331   0.002   2.887   4.932
  669SOL     OW 4332   6.106   0.923   3.257
  669SOL    HW1 4333   6.144   0.850   3.210
  669SOL    HW2 4334   6.057   0.883   3.329
  669SOL     MW 4335   6.105   0.909   3.260
  670SOL     OW 4336   0.638   0.579   6.103
  670SOL    HW1 4337   0.566   0.516   6.110
  670SOL    HW2 4338   0.674   0.563   6.016
  670SOL     MW 4339   0.633   0.569   6.092
  671SOL     OW 4340   1.600   5.955   3.550
  671SOL    HW1 4341   1.514   5.995   3.564
  671SOL    HW2 4342   1.627   5.987   3.464
  671SOL     MW 4343   1.592   5.964   3.541
  672SOL     OW 4344   0.659   0.990   1.865
  672SOL    HW1 4345   0.597   0.962   1.933
  672SOL    HW2 4346   0.665   1.085   1.875
  672SOL     MW 4347   0.652   0.998   1.875
  673SOL     OW 4348   4.215   0.579   4.252
  673SOL    HW1 4349   4.311   0.581   4.250
  673SOL    HW2 4350   4.194   0.576   4.346
  673SOL     MW 4351   4.224   0.579   4.264
  674SOL     OW 4352   2.562   5.739   5.520
  674SOL    HW1 4353   2.634   5.767   5.465
  674SOL    HW2 4354   2.523   5.666   5.473
  674SOL     MW 4355   2.566   5.733   5.507
  675SOL     OW 4356   1.256   5.883   3.744
  675SOL    HW1 4357   1.272   5.790   3.730
  675SOL    HW2 4358   1.167   5.897   3.711
  675SOL     MW 4359   1.247   5.873   3.738
  676SOL     OW 4360   0.415   2.809   4.855
  676SOL    HW1 4361   0.425   2.849   4.942
  676SOL    HW2 4362   0.504   2.782   4.831
  676SOL     MW 4363   0.428   2.811   4.863
  677SOL     OW 4364   1.664   5.256   2.651
  677SOL    HW1 4365   1.673   5.221   2.739
  677SOL    HW2 4366   1.571   5.246   2.630
  677SOL     MW 4367   1.653   5.250   2.659
  678SOL     OW 4368   2.073   2.427   5.156
  678SOL    HW1 4369   1.983   2.454   5.135
  678SOL    HW2 4370   2.117   2.421   5.071
  678SOL     MW 4371   2.067   2.429   5.143
  679SOL     OW 4372   1.548   0.501   2.493
  679SOL    HW1 4373   1.467   0.552   2.498
  679SOL    HW2 4374   1.617   0.566   2.480
  679SOL     MW 4375   1.546   0.516   2.492
  680SOL     OW 4376   5.159   1.689   4.594
  680SOL    HW1 4377   5.114   1.617   4.549
  680SOL    HW2 4378   5.090   1.732   4.644
  680SOL     MW 4379   5.144   1.685   4.594
  681SOL     OW 4380   1.465   2.373   5.319
  681SOL    HW1 4381   1.445   2.280   5.331
  681SOL    HW2 4382   1.413   2.399   5.243
  681SOL     MW 4383   1.456   2.365   5.311
  682SOL     OW 4384   1.376   1.482   3.877
  682SOL    HW1 4385   1.350   1.492   3.968
  682SOL    HW2 4386   1.328   1.405   3.846
  682SOL     MW 4387   1.366   1.474   3.885
  683SOL     OW 4388   1.827   0.267   3.971
  683SOL    HW1 4389   1.812   0.172   3.973
  683SOL    HW2 4390   1.818   0.294   4.062
  683SOL     MW 4391   1.824   0.258   3.983
  684SOL     OW 4392   1.063   5.554   2.427
  684SOL    HW1 4393   1.104   5.597   2.352
  684SOL    HW2 4394   1.126   5.486   2.452
  684SOL     MW 4395   1.077   5.551   2.420
  685SOL     OW 4396   0.944   0.651   5.644
  685SOL    HW1 4397   0.897   0.642   5.561
  685SOL    HW2 4398   0.988   0.736   5.638
  685SOL     MW 4399   0.944   0.661   5.632
  686SOL     OW 4400   1.077   0.032   4.378
  686SOL    HW1 4401   1.051   0.031   4.470
  686SOL    HW2 4402   0.994   0.035   4.330
  686SOL     MW 4403   1.063   0.032   4.384
  687SOL     OW 4404   0.352   5.648   1.992
  687SOL    HW1 4405   0.411   5.583   1.955
  687SOL    HW2 4406   0.409   5.716   2.026
  687SOL     MW 4407   0.367   5.648   1.991
  688SOL     OW 4408   2.199   4.889   3.577
  688SOL    HW1 4409   2.145   4.815   3.606
  688SOL    HW2 4410   2.225   4.933   3.658
  688SOL     MW 4411   2.195   4.885   3.591
  689SOL     OW 4412   3.258   0.195   3.538
  689SOL    HW1 4413   3.336   0.216   3.589
  689SOL    HW2 4414   3.279   0.224   3.449
  689SOL     MW 4415   3.271   0.202   3.533
  690SOL     OW 4416   2.077   5.487   3.177
  690SOL    HW1 4417   2.165   5.526   3.177
  690SOL    HW2 4418   2.071   5.441   3.260
  690SOL     MW 4419   2.088   5.486   3.187
  691SOL     OW 4420   0.010   2.319   4.195
  691SOL    HW1 4421  -0.021   2.231   4.214
  691SOL    HW2 4422   0.104   2.308   4.178
  691SOL     MW 4423   0.018   2.307   4.196
  692SOL     OW 4424   1.919   1.780   4.306
  692SOL    HW1 4425   1.996   1.827   4.339
  692SOL    HW2 4426   1.857   1.781   4.380
  692SOL     MW 4427   1.921   1.786   4.320
  693SOL     OW 4428   0.261   5.906   3.574
  693SOL    HW1 4429   0.238   5.945   3.659
  693SOL    HW2 4430   0.261   5.980   3.513
  693SOL     MW 4431   0.258   5.921   3.577
  694SOL     OW 4432   0.858   1.597   5.880
  694SOL    HW1 4433   0.778   1.642   5.851
  694SOL    HW2 4434   0.916   1.601   5.804
  694SOL     MW 4435   0.855   1.603   5.866
  695SOL     OW 4436   1.204   1.926   5.678
  695SOL    HW1 4437   1.211   2.018   5.705
  695SOL    HW2 4438   1.125   1.923   5.624
  695SOL     MW 4439   1.195   1.937   5.675
  696SOL     OW 4440   1.918   5.107   4.685
  696SOL    HW1 4441   2.000   5.124   4.732
  696SOL    HW2 4442   1.886   5.194   4.661
  696SOL     MW 4443   1.924   5.120   4.688
  697SOL     OW 4444   2.958   0.790   1.102
  697SOL    HW1 4445   2.882   0.802   1.159
  697SOL    HW2 4446   3.005   0.715   1.139
  697SOL     MW 4447   2.954   0.782   1.114
  698SOL     OW 4448   0.841   0.549   1.870
  698SOL    HW1 4449   0.861   0.636   1.836
  698SOL    HW2 4450   0.894   0.490   1.816
  698SOL     MW 4451   0.850   0.552   1.859
  699SOL     OW 4452   1.314   1.824   4.885
  699SOL    HW1 4453   1.381   1.784   4.939
  699SOL    HW2 4454   1.334   1.794   4.796
  699SOL     MW 4455   1.325   1.815   4.880
  700SOL     OW 4456   0.855   3.801   2.056
  700SOL    HW1 4457   0.774   3.832   2.096
  700SOL    HW2 4458   0.919   3.870   2.073
  700SOL     MW 4459   0.853   3.814   2.063
  701SOL     OW 4460   0.882   1.499   1.385
  701SOL    HW1 4461   0.805   1.544   1.348
  701SOL    HW2 4462   0.864   1.406   1.371
  701SOL     MW 4463   0.870   1.493   1.378
  702SOL     OW 4464   1.448   0.671   3.724
  702SOL    HW1 4465   1.463   0.764   3.706
  702SOL    HW2 4466   1.363   0.652   3.685
  702SOL     MW 4467   1.439   0.681   3.717
  703SOL     OW 4468   1.602   0.698   4.113
  703SOL    HW1 4469   1.565   0.776   4.155
  703SOL    HW2 4470   1.635   0.730   4.029
  703SOL     MW 4471   1.601   0.712   4.107
  704SOL     OW 4472   2.655   1.105   4.369
  704SOL    HW1 4473   2.712   1.177   4.397
  704SOL    HW2 4474   2.714   1.042   4.329
  704SOL     MW 4475   2.670   1.106   4.368
  705SOL     OW 4476   1.866   5.391   4.735
  705SOL    HW1 4477   1.909   5.463   4.689
  705SOL    HW2 4478   1.907   5.389   4.821
  705SOL     MW 4479   1.877   5.400   4.740
  706SOL     OW 4480   1.158   0.956   4.857
  706SOL    HW1 4481   1.083   1.013   4.875
  706SOL    HW2 4482   1.123   0.867   4.863
  706SOL     MW 4483   1.144   0.952   4.860
  707SOL     OW 4484   3.782   1.331   5.114
  707SOL    HW1 4485   3.768   1.272   5.040
  707SOL    HW2 4486   3.704   1.320   5.169
  707SOL     MW 4487   3.770   1.322   5.112
  708SOL     OW 4488   1.592   4.285   0.176
  708SOL    HW1 4489   1.572   4.196   0.203
  708SOL    HW2 4490   1.540   4.299   0.097
  708SOL     MW 4491   1.583   4.276   0.169
  709SOL     OW 4492   2.748   4.902   1.539
  709SOL    HW1 4493   2.689   4.866   1.473
  709SOL    HW2 4494   2.719   4.862   1.621
  709SOL     MW 4495   2.737   4.892   1.541
  710SOL     OW 4496   1.652   5.076   3.358
  710SOL    HW1 4497   1.738   5.115   3.347
  710SOL    HW2 4498   1.595   5.126   3.299
  710SOL     MW 4499   1.655   5.087   3.349
  711SOL     OW 4500   6.042   2.124   1.381
  711SOL    HW1 4501   6.131   2.113   1.416
  711SOL    HW2 4502   6.044   2.078   1.297
  711SOL     MW 4503   6.054   2.117   1.375
  712SOL     OW 4504   1.036   6.044   3.682
  712SOL    HW1 4505   0.954   6.022   3.726
  712SOL    HW2 4506   1.060   6.129   3.717
  712SOL     MW 4507   1.029   6.052   3.692
  713SOL     OW 4508   5.737   5.428   4.172
  713SOL    HW1 4509   5.798   5.412   4.100
  713SOL    HW2 4510   5.670   5.484   4.134
  713SOL     MW 4511   5.736   5.433   4.158
  714SOL     OW 4512   0.768   1.172   5.125
  714SOL    HW1 4513   0.749   1.164   5.032
  714SOL    HW2 4514   0.862   1.154   5.131
  714SOL     MW 4515   0.778   1.169   5.114
  715SOL     OW 4516   6.000   0.685   1.813
  715SOL    HW1 4517   5.907   0.684   1.838
  715SOL    HW2 4518   6.001   0.726   1.727
  715SOL     MW 4519   5.988   0.690   1.805
  716SOL     OW 4520   0.502   0.147   0.683
  716SOL    HW1 4521   0.451   0.228   0.684
  716SOL    HW2 4522   0.437   0.078   0.696
  716SOL     MW 4523   0.487   0.149   0.685
  717SOL     OW 4524   1.389   5.337   3.952
  717SOL    HW1 4525   1.460   5.397   3.977
  717SOL    HW2 4526   1.328   5.392   3.903
  717SOL     MW 4527   1.390   5.352   3.949
  718SOL     OW 4528   1.440   2.718   4.651
  718SOL    HW1 4529   1.403   2.786   4.708
  718SOL    HW2 4530   1.399   2.637   4.682
  718SOL     MW 4531   1.430   2.716   4.662
  719SOL     OW 4532   3.431   5.564   5.623
  719SOL    HW1 4533   3.430   5.631   5.555
  719SOL    HW2 4534   3.383   5.490   5.584
  719SOL     MW 4535   3.425   5.563   5.609
  720SOL     OW 4536   6.103   0.820   2.480
  720SOL    HW1 4537   6.186   0.813   2.525
  720SOL    HW2 4538   6.054   0.743   2.509
  720SOL     MW 4539   6.107   0.810   2.490
  721SOL     OW 4540   0.860   1.205   1.310
  721SOL    HW1 4541   0.772   1.205   1.273
  721SOL    HW2 4542   0.917   1.187   1.235
  721SOL     MW 4543   0.856   1.203   1.296
  722SOL     OW 4544   0.233   1.211   3.410
  722SOL    HW1 4545   0.227   1.115   3.404
  722SOL    HW2 4546   0.154   1.242   3.366
  722SOL     MW 4547   0.222   1.202   3.404
  723SOL     OW 4548   0.249   0.586   4.905
  723SOL    HW1 4549   0.288   0.580   4.993
  723SOL    HW2 4550   0.155   0.585   4.920
  723SOL     MW 4551   0.242   0.585   4.918
  724SOL     OW 4552   2.344   0.670   3.237
  724SOL    HW1 4553   2.425   0.626   3.213
  724SOL    HW2 4554   2.316   0.628   3.318
  724SOL     MW 4555   2.351   0.659   3.244
  725SOL     OW 4556   5.679   1.315   4.866
  725SOL    HW1 4557   5.619   1.301   4.939
  725SOL    HW2 4558   5.757   1.264   4.888
  725SOL     MW 4559   5.681   1.307   4.878
  726SOL     OW 4560   1.287   0.822   5.565
  726SOL    HW1 4561   1.258   0.753   5.505
  726SOL    HW2 4562   1.206   0.854   5.605
  726SOL     MW 4563   1.273   0.817   5.562
  727SOL     OW 4564   0.593   2.268   6.055
  727SOL    HW1 4565   0.667   2.258   5.996
  727SOL    HW2 4566   0.572   2.361   6.053
  727SOL     MW 4567   0.600   2.279   6.048
  728SOL     OW 4568   4.777   0.719   4.929
  728SOL    HW1 4569   4.743   0.741   4.843
  728SOL    HW2 4570   4.706   0.739   4.990
  728SOL     MW 4571   4.764   0.724   4.926
  729SOL     OW 4572   1.584   1.103   5.557
  729SOL    HW1 4573   1.642   1.082   5.484
  729SOL    HW2 4574   1.496   1.095   5.521
  729SOL     MW 4575   1.580   1.099   5.543
  730SOL     OW 4576   1.073   1.293   5.689
  730SOL    HW1 4577   1.141   1.310   5.755
  730SOL    HW2 4578   1.030   1.378   5.678
  730SOL     MW 4579   1.076   1.306   5.696
  731SOL     OW 4580   2.643   0.529   4.863
  731SOL    HW1 4581   2.566   0.566   4.821
  731SOL    HW2 4582   2.660   0.585   4.938
  731SOL     MW 4583   2.635   0.541   4.867
  732SOL     OW 4584   5.910   2.949   1.272
  732SOL    HW1 4585   5.881   2.951   1.181
  732SOL    HW2 4586   5.919   2.856   1.293
  732SOL     MW 4587   5.907   2.938   1.263
  733SOL     OW 4588   0.873   0.206   3.382
  733SOL    HW1 4589   0.779   0.221   3.388
  733SOL    HW2 4590   0.905   0.217   3.472
  733SOL     MW 4591   0.865   0.209   3.394
  734SOL     OW 4592   0.440   0.758   3.248
  734SOL    HW1 4593   0.481   0.781   3.165
  734SOL    HW2 4594   0.499   0.795   3.314
  734SOL     MW 4595   0.453   0.766   3.246
  735SOL     OW 4596   1.227   5.756   3.416
  735SOL    HW1 4597   1.321   5.751   3.433
  735SOL    HW2 4598   1.207   5.850   3.416
  735SOL     MW 4599   1.236   5.767   3.418
  736SOL     OW 4600   4.233   1.159   5.635
  736SOL    HW1 4601   4.320   1.123   5.616
  736SOL    HW2 4602   4.241   1.252   5.617
  736SOL     MW 4603   4.246   1.166   5.630
  737SOL     OW 4604   3.379   5.444   4.380
  737SOL    HW1 4605   3.413   5.511   4.322
  737SOL    HW2 4606   3.285   5.440   4.361
  737SOL     MW 4607   3.371   5.452   4.370
  738SOL     OW 4608   1.719   5.315   2.042
  738SOL    HW1 4609   1.679   5.304   2.128
  738SOL    HW2 4610   1.711   5.409   2.024
  738SOL     MW 4611   1.713   5.326   2.050
  739SOL     OW 4612   3.404   0.137   2.174
  739SOL    HW1 4613   3.373   0.047   2.187
  739SOL    HW2 4614   3.349   0.171   2.104
  739SOL     MW 4615   3.393   0.130   2.167
  740SOL     OW 4616   2.619   5.284   5.584
  740SOL    HW1 4617   2.556   5.357   5.581
  740SOL    HW2 4618   2.677   5.300   5.510
  740SOL     MW 4619   2.618   5.295   5.574
  741SOL     OW 4620   0.069   0.441   2.605
  741SOL    HW1 4621   0.151   0.483   2.577
  741SOL    HW2 4622   0.062   0.363   2.550
  741SOL     MW 4623   0.079   0.437   2.594
  742SOL     OW 4624   0.879   6.024   2.158
  742SOL    HW1 4625   0.810   5.958   2.150
  742SOL    HW2 4626   0.891   6.034   2.253
  742SOL     MW 4627   0.872   6.017   2.169
  743SOL     OW 4628   0.354   1.435   0.255
  743SOL    HW1 4629   0.445   1.430   0.224
  743SOL    HW2 4630   0.331   1.345   0.277
  743SOL     MW 4631   0.363   1.423   0.254
  744SOL     OW 4632   1.331   0.224   5.672
  744SOL    HW1 4633   1.378   0.302   5.642
  744SOL    HW2 4634   1.270   0.256   5.738
  744SOL     MW 4635   1.329   0.238   5.676
  745SOL     OW 4636   0.560   3.178   4.859
  745SOL    HW1 4637   0.497   3.232   4.907
  745SOL    HW2 4638   0.510   3.101   4.832
  745SOL     MW 4639   0.546   3.175   4.861
  746SOL     OW 4640   0.985   5.957   0.924
  746SOL    HW1 4641   1.079   5.945   0.909
  746SOL    HW2 4642   0.969   5.914   1.008
  746SOL     MW 4643   0.995   5.950   0.933
  747SOL     OW 4644   5.269   1.411   6.083
  747SOL    HW1 4645   5.221   1.486   6.049
  747SOL    HW2 4646   5.318   1.446   6.158
  747SOL     MW 4647   5.269   1.425   6.088
  748SOL     OW 4648   1.324   4.240   2.315
  748SOL    HW1 4649   1.292   4.200   2.396
  748SOL    HW2 4650   1.281   4.325   2.312
  748SOL     MW 4651   1.315   4.246   2.325
  749SOL     OW 4652   5.407   3.649   5.701
  749SOL    HW1 4653   5.370   3.561   5.690
  749SOL    HW2 4654   5.502   3.634   5.706
  749SOL     MW 4655   5.415   3.636   5.700
  750SOL     OW 4656   1.041   2.116   4.934
  750SOL    HW1 4657   1.001   2.035   4.904
  750SOL    HW2 4658   0.994   2.138   5.014
  750SOL     MW 4659   1.030   2.109   4.940
  751SOL     OW 4660   1.496   5.072   0.753
  751SOL    HW1 4661   1.460   4.983   0.761
  751SOL    HW2 4662   1.583   5.059   0.714
  751SOL     MW 4663   1.503   5.059   0.749
  752SOL     OW 4664   3.285   1.590   6.062
  752SOL    HW1 4665   3.275   1.496   6.050
  752SOL    HW2 4666   3.283   1.602   6.157
  752SOL     MW 4667   3.284   1.580   6.073
  753SOL     OW 4668   1.029   0.764   6.037
  753SOL    HW1 4669   1.113   0.785   6.077
  753SOL    HW2 4670   0.977   0.724   6.106
  753SOL     MW 4671   1.033   0.762   6.051
  754SOL     OW 4672   2.676   4.733   4.995
  754SOL    HW1 4673   2.746   4.669   5.012
  754SOL    HW2 4674   2.662   4.776   5.079
  754SOL     MW 4675   2.683   4.730   5.008
  755SOL     OW 4676   0.657   0.011   2.711
  755SOL    HW1 4677   0.734   0.040   2.760
  755SOL    HW2 4678   0.660   0.061   2.630
  755SOL     MW 4679   0.667   0.021   2.707
  756SOL     OW 4680   2.720   5.375   4.805
  756SOL    HW1 4681   2.777   5.311   4.848
  756SOL    HW2 4682   2.713   5.447   4.868
  756SOL     MW 4683   2.726   5.376   4.819
  757SOL     OW 4684   1.262   1.211   4.646
  757SOL    HW1 4685   1.249   1.287   4.590
  757SOL    HW2 4686   1.260   1.136   4.586
  757SOL     MW 4687   1.260   1.211   4.631
  758SOL     OW 4688   1.056   0.471   0.996
  758SOL    HW1 4689   1.051   0.567   0.994
  758SOL    HW2 4690   0.976   0.442   0.953
  758SOL     MW 4691   1.045   0.479   0.991
  759SOL     OW 4692   1.066   0.305   2.163
  759SOL    HW1 4693   1.084   0.266   2.249
  759SOL    HW2 4694   1.017   0.238   2.116
  759SOL     MW 4695   1.062   0.292   2.168
  760SOL     OW 4696   0.373   1.743   0.285
  760SOL    HW1 4697   0.371   1.652   0.255
  760SOL    HW2 4698   0.371   1.794   0.204
  760SOL     MW 4699   0.373   1.738   0.270
  761SOL     OW 4700   6.091   0.402   3.704
  761SOL    HW1 4701   6.072   0.452   3.624
  761SOL    HW2 4702   6.071   0.462   3.776
  761SOL     MW 4703   6.086   0.416   3.703
  762SOL     OW 4704   5.593   0.568   3.323
  762SOL    HW1 4705   5.524   0.633   3.315
  762SOL    HW2 4706   5.666   0.604   3.273
  762SOL     MW 4707   5.594   0.581   3.316
  763SOL     OW 4708   1.426   0.334   0.565
  763SOL    HW1 4709   1.491   0.266   0.547
  763SOL    HW2 4710   1.442   0.402   0.501
  763SOL     MW 4711   1.436   0.334   0.555
  764SOL     OW 4712   5.517   3.761   3.188
  764SOL    HW1 4713   5.560   3.738   3.106
  764SOL    HW2 4714   5.428   3.727   3.179
  764SOL     MW 4715   5.511   3.754   3.177
  765SOL     OW 4716   1.847   1.425   4.436
  765SOL    HW1 4717   1.887   1.483   4.501
  765SOL    HW2 4718   1.921   1.392   4.385
  765SOL     MW 4719   1.862   1.428   4.438
  766SOL     OW 4720   0.348   5.790   4.346
  766SOL    HW1 4721   0.326   5.744   4.265
  766SOL    HW2 4722   0.308   5.877   4.336
  766SOL     MW 4723   0.340   5.796   4.334
  767SOL     OW 4724   5.334   3.697   0.666
  767SOL    HW1 4725   5.270   3.647   0.716
  767SOL    HW2 4726   5.418   3.656   0.688
  767SOL     MW 4727   5.337   3.685   0.675
  768SOL     OW 4728   0.846   0.254   4.256
  768SOL    HW1 4729   0.907   0.265   4.328
  768SOL    HW2 4730   0.775   0.315   4.274
  768SOL     MW 4731   0.844   0.263   4.267
  769SOL     OW 4732   0.031   1.369   3.739
  769SOL    HW1 4733   0.088   1.403   3.670
  769SOL    HW2 4734   0.073   1.287   3.765
  769SOL     MW 4735   0.044   1.363   3.733
  770SOL     OW 4736   1.207   3.157   0.157
  770SOL    HW1 4737   1.240   3.115   0.236
  770SOL    HW2 4738   1.269   3.228   0.140
  770SOL     MW 4739   1.219   3.161   0.164
  771SOL     OW 4740   0.647   1.967   5.547
  771SOL    HW1 4741   0.690   2.028   5.487
  771SOL    HW2 4742   0.553   1.983   5.535
  771SOL     MW 4743   0.641   1.977   5.538
  772SOL     OW 4744   6.094   0.498   4.749
  772SOL    HW1 4745   6.014   0.536   4.784
  772SOL    HW2 4746   6.065   0.422   4.699
  772SOL     MW 4747   6.080   0.494   4.747
  773SOL     OW 4748   1.507   0.158   4.122
  773SOL    HW1 4749   1.571   0.166   4.193
  773SOL    HW2 4750   1.540   0.216   4.053
  773SOL     MW 4751   1.520   0.167   4.123
  774SOL     OW 4752   5.876   0.178   5.062
  774SOL    HW1 4753   5.956   0.229   5.052
  774SOL    HW2 4754   5.894   0.117   5.133
  774SOL     MW 4755   5.888   0.177   5.070
  775SOL     OW 4756   2.045   2.107   3.478
  775SOL    HW1 4757   2.025   2.076   3.390
  775SOL    HW2 4758   2.103   2.182   3.464
  775SOL     MW 4759   2.050   2.113   3.465
  776SOL     OW 4760   1.199   5.791   5.368
  776SOL    HW1 4761   1.123   5.748   5.406
  776SOL    HW2 4762   1.237   5.726   5.310
  776SOL     MW 4763   1.194   5.777   5.365
  777SOL     OW 4764   0.527   5.545   3.665
  777SOL    HW1 4765   0.531   5.637   3.691
  777SOL    HW2 4766   0.518   5.497   3.747
  777SOL     MW 4767   0.526   5.551   3.679
  778SOL     OW 4768   6.000   1.901   4.503
  778SOL    HW1 4769   5.998   1.909   4.598
  778SOL    HW2 4770   6.012   1.991   4.472
  778SOL     MW 4771   6.001   1.914   4.511
  779SOL     OW 4772   5.414   4.583   5.967
  779SOL    HW1 4773   5.362   4.562   5.889
  779SOL    HW2 4774   5.351   4.621   6.028
  779SOL     MW 4775   5.399   4.585   5.965
  780SOL     OW 4776   0.714   1.215   4.844
  780SOL    HW1 4777   0.735   1.301   4.808
  780SOL    HW2 4778   0.787   1.159   4.816
  780SOL     MW 4779   0.726   1.219   4.836
  781SOL     OW 4780   5.260   5.925   0.098
  781SOL    HW1 4781   5.288   5.892   0.013
  781SOL    HW2 4782   5.290   6.015   0.101
  781SOL     MW 4783   5.267   5.932   0.088
  782SOL     OW 4784   1.062   4.176   0.584
  782SOL    HW1 4785   1.044   4.126   0.663
  782SOL    HW2 4786   1.153   4.155   0.562
  782SOL     MW 4787   1.071   4.167   0.591
  783SOL     OW 4788   1.526   2.019   4.951
  783SOL    HW1 4789   1.519   2.094   4.892
  783SOL    HW2 4790   1.479   1.949   4.906
  783SOL     MW 4791   1.519   2.019   4.938
  784SOL     OW 4792   2.097   1.319   3.268
  784SOL    HW1 4793   2.097   1.353   3.357
  784SOL    HW2 4794   2.142   1.386   3.216
  784SOL     MW 4795   2.103   1.332   3.273
  785SOL     OW 4796   1.942   0.955   2.592
  785SOL    HW1 4797   1.895   1.019   2.538
  785SOL    HW2 4798   1.877   0.924   2.654
  785SOL     MW 4799   1.928   0.959   2.593
  786SOL     OW 4800   1.815   5.895   3.938
  786SOL    HW1 4801   1.722   5.889   3.915
  786SOL    HW2 4802   1.855   5.943   3.865
  786SOL     MW 4803   1.808   5.901   3.926
  787SOL     OW 4804   4.035   1.935   5.463
  787SOL    HW1 4805   4.047   1.901   5.552
  787SOL    HW2 4806   3.940   1.943   5.453
  787SOL     MW 4807   4.024   1.932   5.473
  788SOL     OW 4808   3.922   3.947   0.204
  788SOL    HW1 4809   4.001   3.970   0.253
  788SOL    HW2 4810   3.857   3.929   0.272
  788SOL     MW 4811   3.924   3.947   0.219
  789SOL     OW 4812   2.900   5.946   4.429
  789SOL    HW1 4813   2.841   5.911   4.362
  789SOL    HW2 4814   2.882   6.040   4.432
  789SOL     MW 4815   2.890   5.953   4.421
  790SOL     OW 4816   3.283   4.188   1.145
  790SOL    HW1 4817   3.337   4.202   1.224
  790SOL    HW2 4818   3.210   4.135   1.176
  790SOL     MW 4819   3.281   4.183   1.159
  791SOL     OW 4820   2.136   2.572   3.711
  791SOL    HW1 4821   2.082   2.529   3.778
  791SOL    HW2 4822   2.211   2.607   3.760
  791SOL     MW 4823   2.138   2.571   3.726
  792SOL     OW 4824   4.960   0.814   2.896
  792SOL    HW1 4825   4.896   0.839   2.830
  792SOL    HW2 4826   5.044   0.816   2.850
  792SOL     MW 4827   4.963   0.818   2.882
  793SOL     OW 4828   4.216   1.668   6.047
  793SOL    HW1 4829   4.277   1.662   6.120
  793SOL    HW2 4830   4.215   1.761   6.025
  793SOL     MW 4831   4.224   1.679   6.054
  794SOL     OW 4832   5.410   3.119   1.354
  794SOL    HW1 4833   5.315   3.114   1.341
  794SOL    HW2 4834   5.422   3.200   1.404
  794SOL     MW 4835   5.399   3.129   1.359
  795SOL     OW 4836   3.015   1.846   5.545
  795SOL    HW1 4837   2.926   1.831   5.575
  795SOL    HW2 4838   3.010   1.838   5.449
  795SOL     MW 4839   3.003   1.843   5.536
  796SOL     OW 4840   0.494   2.279   5.256
  796SOL    HW1 4841   0.471   2.343   5.323
  796SOL    HW2 4842   0.587   2.294   5.239
  796SOL     MW 4843   0.503   2.289   5.263
  797SOL     OW 4844   0.754   5.420   3.512
  797SOL    HW1 4845   0.751   5.512   3.537
  797SOL    HW2 4846   0.814   5.380   3.576
  797SOL     MW 4847   0.762   5.426   3.523
  798SOL     OW 4848   6.086   0.804   5.730
  798SOL    HW1 4849   6.002   0.810   5.775
  798SOL    HW2 4850   6.093   0.713   5.704
  798SOL     MW 4851   6.076   0.793   5.732
  799SOL     OW 4852   2.484   1.951   5.738
  799SOL    HW1 4853   2.469   1.956   5.833
  799SOL    HW2 4854   2.578   1.937   5.729
  799SOL     MW 4855   2.494   1.950   5.749
  800SOL     OW 4856   1.963   2.579   0.925
  800SOL    HW1 4857   1.908   2.549   0.996
  800SOL    HW2 4858   1.972   2.673   0.939
  800SOL     MW 4859   1.957   2.587   0.936
  801SOL     OW 4860   2.950   6.056   0.728
  801SOL    HW1 4861   3.016   6.003   0.683
  801SOL    HW2 4862   2.989   6.076   0.813
  801SOL     MW 4863   2.963   6.051   0.733
  802SOL     OW 4864   1.240   5.883   4.148
  802SOL    HW1 4865   1.165   5.858   4.203
  802SOL    HW2 4866   1.243   5.979   4.153
  802SOL     MW 4867   1.231   5.892   4.156
  803SOL     OW 4868   0.025   1.812   5.519
  803SOL    HW1 4869   0.022   1.734   5.463
  803SOL    HW2 4870   0.028   1.776   5.608
  803SOL     MW 4871   0.025   1.797   5.523
  804SOL     OW 4872   5.428   1.019   5.476
  804SOL    HW1 4873   5.408   0.926   5.472
  804SOL    HW2 4874   5.376   1.052   5.549
  804SOL     MW 4875   5.419   1.012   5.485
  805SOL     OW 4876   2.850   5.529   5.140
  805SOL    HW1 4877   2.869   5.621   5.156
  805SOL    HW2 4878   2.930   5.483   5.166
  805SOL     MW 4879   2.863   5.535   5.145
  806SOL     OW 4880   1.074   4.949   5.515
  806SOL    HW1 4881   1.135   4.963   5.588
  806SOL    HW2 4882   1.126   4.964   5.437
  806SOL     MW 4883   1.088   4.953   5.515
  807SOL     OW 4884   1.428   0.581   5.985
  807SOL    HW1 4885   1.492   0.513   6.005
  807SOL    HW2 4886   1.397   0.560   5.897
  807SOL     MW 4887   1.432   0.570   5.976
  808SOL     OW 4888   0.681   2.710   0.135
  808SOL    HW1 4889   0.663   2.799   0.163
  808SOL    HW2 4890   0.740   2.675   0.203
  808SOL     MW 4891   0.686   2.717   0.147
  809SOL     OW 4892   2.276   2.551   4.504
  809SOL    HW1 4893   2.351   2.496   4.481
  809SOL    HW2 4894   2.216   2.493   4.550
  809SOL     MW 4895   2.278   2.537   4.507
  810SOL     OW 4896   5.192   1.678   0.040
  810SOL    HW1 4897   5.123   1.632   0.089
  810SOL    HW2 4898   5.264   1.685   0.102
  810SOL     MW 4899   5.192   1.673   0.055
  811SOL     OW 4900   2.617   1.651   5.577
  811SOL    HW1 4901   2.542   1.678   5.630
  811SOL    HW2 4902   2.579   1.623   5.494
  811SOL     MW 4903   2.602   1.651   5.574
  812SOL     OW 4904   0.523   5.903   5.430
  812SOL    HW1 4905   0.570   5.823   5.408
  812SOL    HW2 4906   0.455   5.874   5.492
  812SOL     MW 4907   0.520   5.889   5.435
  813SOL     OW 4908   4.329   0.749   5.667
  813SOL    HW1 4909   4.286   0.774   5.585
  813SOL    HW2 4910   4.347   0.832   5.710
  813SOL     MW 4911   4.326   0.763   5.662
  814SOL     OW 4912   0.244   1.754   1.590
  814SOL    HW1 4913   0.245   1.706   1.673
  814SOL    HW2 4914   0.243   1.846   1.616
  814SOL     MW 4915   0.244   1.759   1.604
  815SOL     OW 4916   0.143   3.397   1.663
  815SOL    HW1 4917   0.144   3.387   1.568
  815SOL    HW2 4918   0.228   3.435   1.684
  815SOL     MW 4919   0.154   3.400   1.654
  816SOL     OW 4920   2.292   0.745   5.773
  816SOL    HW1 4921   2.361   0.808   5.793
  816SOL    HW2 4922   2.263   0.713   5.858
  816SOL     MW 4923   2.297   0.749   5.786
  817SOL     OW 4924   1.323   0.309   3.734
  817SOL    HW1 4925   1.276   0.244   3.787
  817SOL    HW2 4926   1.414   0.302   3.765
  817SOL     MW 4927   1.329   0.299   3.745
  818SOL     OW 4928   3.393   5.888   4.944
  818SOL    HW1 4929   3.377   5.801   4.981
  818SOL    HW2 4930   3.471   5.878   4.890
  818SOL     MW 4931   3.401   5.875   4.942
  819SOL     OW 4932   4.977   1.706   5.723
  819SOL    HW1 4933   5.007   1.704   5.632
  819SOL    HW2 4934   5.005   1.623   5.760
  819SOL     MW 4935   4.985   1.695   5.716
  820SOL     OW 4936   1.359   0.054   0.264
  820SOL    HW1 4937   1.422   0.125   0.263
  820SOL    HW2 4938   1.407  -0.022   0.229
  820SOL     MW 4939   1.373   0.053   0.260
  821SOL     OW 4940   2.390   5.937   5.536
  821SOL    HW1 4941   2.454   5.866   5.535
  821SOL    HW2 4942   2.312   5.900   5.496
  821SOL     MW 4943   2.388   5.923   5.531
  822SOL     OW 4944   1.739   2.110   5.467
  822SOL    HW1 4945   1.758   2.171   5.539
  822SOL    HW2 4946   1.751   2.162   5.388
  822SOL     MW 4947   1.743   2.124   5.466
  823SOL     OW 4948   5.433   0.364   0.490
  823SOL    HW1 4949   5.514   0.321   0.461
  823SOL    HW2 4950   5.462   0.428   0.555
  823SOL     MW 4951   5.447   0.367   0.494
  824SOL     OW 4952   4.580   1.111   0.613
  824SOL    HW1 4953   4.577   1.090   0.707
  824SOL    HW2 4954   4.489   1.105   0.585
  824SOL     MW 4955   4.568   1.107   0.622
  825SOL     OW 4956   0.670   0.250   5.855
  825SOL    HW1 4957   0.640   0.328   5.808
  825SOL    HW2 4958   0.765   0.254   5.852
  825SOL     MW 4959   0.678   0.260   5.848
  826SOL     OW 4960   2.684   6.068   5.652
  826SOL    HW1 4961   2.592   6.061   5.628
  826SOL    HW2 4962   2.709   5.979   5.677
  826SOL     MW 4963   2.676   6.056   5.652
  827SOL     OW 4964   0.991   1.331   0.945
  827SOL    HW1 4965   0.931   1.400   0.976
  827SOL    HW2 4966   1.064   1.379   0.906
  827SOL     MW 4967   0.993   1.346   0.944
  828SOL     OW 4968   0.904   0.984   6.071
  828SOL    HW1 4969   0.945   0.897   6.069
  828SOL    HW2 4970   0.926   1.022   5.986
  828SOL     MW 4971   0.912   0.978   6.059
  829SOL     OW 4972   2.607   2.272   4.919
  829SOL    HW1 4973   2.686   2.321   4.942
  829SOL    HW2 4974   2.634   2.212   4.850
  829SOL     MW 4975   2.620   2.271   4.913
  830SOL     OW 4976   2.469   0.051   6.111
  830SOL    HW1 4977   2.485   0.089   6.025
  830SOL    HW2 4978   2.374   0.054   6.122
  830SOL     MW 4979   2.459   0.056   6.101
  831SOL     OW 4980   1.322   0.515   4.673
  831SOL    HW1 4981   1.346   0.608   4.668
  831SOL    HW2 4982   1.258   0.503   4.602
  831SOL     MW 4983   1.317   0.526   4.663
  832SOL     OW 4984   0.363   4.095   6.018
  832SOL    HW1 4985   0.337   4.024   6.076
  832SOL    HW2 4986   0.332   4.175   6.061
  832SOL     MW 4987   0.356   4.096   6.031
  833SOL     OW 4988   5.539   1.882   1.374
  833SOL    HW1 4989   5.610   1.940   1.404
  833SOL    HW2 4990   5.467   1.899   1.434
  833SOL     MW 4991   5.539   1.892   1.385
  834SOL     OW 4992   6.026   3.114   4.834
  834SOL    HW1 4993   6.119   3.134   4.821
  834SOL    HW2 4994   5.987   3.124   4.747
  834SOL     MW 4995   6.033   3.118   4.821
  835SOL     OW 4996   0.346   1.739   5.804
  835SOL    HW1 4997   0.340   1.803   5.734
  835SOL    HW2 4998   0.330   1.655   5.761
  835SOL     MW 4999   0.343   1.736   5.790
  836SOL     OW 5000   1.185   2.005   5.251
  836SOL    HW1 5001   1.091   1.988   5.258
  836SOL    HW2 5002   1.193   2.063   5.175
  836SOL     MW 5003   1.174   2.011   5.242
  837SOL     OW 5004   2.032   5.644   5.914
  837SOL    HW1 5005   1.975   5.665   5.988
  837SOL    HW2 5006   2.110   5.605   5.955
  837SOL     MW 5007   2.035   5.642   5.929
  838SOL     OW 5008   3.844   5.028   0.709
  838SOL    HW1 5009   3.822   4.937   0.690
  838SOL    HW2 5010   3.777   5.079   0.664
  838SOL     MW 5011   3.833   5.023   0.701
  839SOL     OW 5012   1.482   0.459   0.803
  839SOL    HW1 5013   1.406   0.491   0.754
  839SOL    HW2 5014   1.490   0.367   0.776
  839SOL     MW 5015   1.473   0.451   0.793
  840SOL     OW 5016   4.195   5.465   0.594
  840SOL    HW1 5017   4.159   5.378   0.614
  840SOL    HW2 5018   4.261   5.448   0.527
  840SOL     MW 5019   4.199   5.452   0.588
  841SOL     OW 5020   5.662   3.331   4.566
  841SOL    HW1 5021   5.608   3.254   4.547
  841SOL    HW2 5022   5.617   3.373   4.640
  841SOL     MW 5023   5.649   3.327   4.573
  842SOL     OW 5024   1.248   0.268   5.949
  842SOL    HW1 5025   1.313   0.241   6.014
  842SOL    HW2 5026   1.192   0.331   5.996
  842SOL     MW 5027   1.249   0.273   5.964
  843SOL     OW 5028   0.682   2.511   0.782
  843SOL    HW1 5029   0.622   2.460   0.728
  843SOL    HW2 5030   0.719   2.447   0.844
  843SOL     MW 5031   0.679   2.496   0.783
  844SOL     OW 5032   2.771   2.476   0.687
  844SOL    HW1 5033   2.741   2.387   0.672
  844SOL    HW2 5034   2.765   2.488   0.782
  844SOL     MW 5035   2.767   2.466   0.697
  845SOL     OW 5036   4.706   1.368   0.823
  845SOL    HW1 5037   4.697   1.367   0.728
  845SOL    HW2 5038   4.759   1.291   0.843
  845SOL     MW 5039   4.712   1.358   0.813
  846SOL     OW 5040   0.672   3.446   0.878
  846SOL    HW1 5041   0.622   3.514   0.835
  846SOL    HW2 5042   0.717   3.400   0.807
  846SOL     MW 5043   0.672   3.449   0.864
  847SOL     OW 5044   1.550   5.673   1.214
  847SOL    HW1 5045   1.538   5.578   1.212
  847SOL    HW2 5046   1.644   5.685   1.201
  847SOL     MW 5047   1.561   5.663   1.212
  848SOL     OW 5048   0.879   2.405   1.694
  848SOL    HW1 5049   0.812   2.390   1.626
  848SOL    HW2 5050   0.905   2.318   1.721
  848SOL     MW 5051   0.874   2.392   1.689
  849SOL     OW 5052   1.779   3.055   6.080
  849SOL    HW1 5053   1.758   3.113   6.154
  849SOL    HW2 5054   1.757   2.967   6.111
  849SOL     MW 5055   1.773   3.051   6.094
  850SOL     OW 5056   5.724   2.972   4.548
  850SOL    HW1 5057   5.782   3.047   4.559
  850SOL    HW2 5058   5.640   3.010   4.522
  850SOL     MW 5059   5.721   2.986   4.546
  851SOL     OW 5060   0.479   3.040   1.634
  851SOL    HW1 5061   0.521   3.030   1.719
  851SOL    HW2 5062   0.497   3.130   1.609
  851SOL     MW 5063   0.486   3.050   1.642
  852SOL     OW 5064   3.520   1.015   5.939
  852SOL    HW1 5065   3.448   1.068   5.905
  852SOL    HW2 5066   3.597   1.049   5.895
  852SOL     MW 5067   3.520   1.026   5.929
  853SOL     OW 5068   1.803   2.744   0.095
  853SOL    HW1 5069   1.868   2.679   0.070
  853SOL    HW2 5070   1.726   2.693   0.121
  853SOL     MW 5071   1.801   2.729   0.095
  854SOL     OW 5072   3.087   3.967   0.020
  854SOL    HW1 5073   3.089   4.056   0.053
  854SOL    HW2 5074   3.164   3.961  -0.037
  854SOL     MW 5075   3.097   3.977   0.017
  855SOL     OW 5076   1.308   2.867   0.739
  855SOL    HW1 5077   1.256   2.818   0.803
  855SOL    HW2 5078   1.308   2.811   0.661
  855SOL     MW 5079   1.301   2.853   0.737
  856SOL     OW 5080   5.298   3.951   1.501
  856SOL    HW1 5081   5.374   3.993   1.460
  856SOL    HW2 5082   5.309   3.967   1.595
  856SOL     MW 5083   5.309   3.958   1.508
  857SOL     OW 5084   0.451   2.749   2.594
  857SOL    HW1 5085   0.401   2.781   2.519
  857SOL    HW2 5086   0.523   2.700   2.555
  857SOL     MW 5087   0.453   2.747   2.579
  858SOL     OW 5088   0.904   2.938   0.817
  858SOL    HW1 5089   0.919   2.897   0.902
  858SOL    HW2 5090   0.825   2.992   0.830
  858SOL     MW 5091   0.895   2.940   0.830
  859SOL     OW 5092   2.776   2.103   0.383
  859SOL    HW1 5093   2.765   2.196   0.365
  859SOL    HW2 5094   2.777   2.061   0.297
  859SOL     MW 5095   2.775   2.110   0.370
  860SOL     OW 5096   0.732   3.136   2.727
  860SOL    HW1 5097   0.676   3.148   2.803
  860SOL    HW2 5098   0.691   3.189   2.658
  860SOL     MW 5099   0.720   3.145   2.728
  861SOL     OW 5100   0.416   3.094   5.702
  861SOL    HW1 5101   0.346   3.068   5.763
  861SOL    HW2 5102   0.495   3.059   5.742
  861SOL     MW 5103   0.417   3.086   5.715
  862SOL     OW 5104   1.267   4.674   1.408
  862SOL    HW1 5105   1.296   4.745   1.465
  862SOL    HW2 5106   1.281   4.707   1.319
  862SOL     MW 5107   1.272   4.687   1.404
  863SOL     OW 5108   2.827   3.471   0.869
  863SOL    HW1 5109   2.900   3.423   0.910
  863SOL    HW2 5110   2.771   3.495   0.943
  863SOL     MW 5111   2.829   3.468   0.884
  864SOL     OW 5112   5.964   0.355   1.940
  864SOL    HW1 5113   5.872   0.348   1.965
  864SOL    HW2 5114   5.979   0.280   1.883
  864SOL     MW 5115   5.955   0.344   1.936
  865SOL     OW 5116   1.395   2.990   5.806
  865SOL    HW1 5117   1.359   2.982   5.894
  865SOL    HW2 5118   1.481   2.948   5.811
  865SOL     MW 5119   1.401   2.983   5.818
  866SOL     OW 5120   1.013   2.075   6.087
  866SOL    HW1 5121   1.001   2.094   6.181
  866SOL    HW2 5122   0.968   1.993   6.073
  866SOL     MW 5123   1.006   2.067   6.097
  867SOL     OW 5124   4.798   2.135   5.101
  867SOL    HW1 5125   4.735   2.110   5.170
  867SOL    HW2 5126   4.744   2.177   5.034
  867SOL     MW 5127   4.783   2.137   5.101
  868SOL     OW 5128   5.052   3.096   5.419
  868SOL    HW1 5129   5.121   3.032   5.402
  868SOL    HW2 5130   5.035   3.089   5.513
  868SOL     MW 5131   5.059   3.087   5.429
  869SOL     OW 5132   3.883   1.161   1.449
  869SOL    HW1 5133   3.802   1.206   1.421
  869SOL    HW2 5134   3.852   1.082   1.494
  869SOL     MW 5135   3.868   1.157   1.451
  870SOL     OW 5136   2.720   2.318   6.113
  870SOL    HW1 5137   2.626   2.321   6.093
  870SOL    HW2 5138   2.761   2.362   6.039
  870SOL     MW 5139   2.713   2.324   6.101
  871SOL     OW 5140   2.342   2.325   1.667
  871SOL    HW1 5141   2.365   2.374   1.588
  871SOL    HW2 5142   2.307   2.242   1.634
  871SOL     MW 5143   2.341   2.321   1.653
  872SOL     OW 5144   1.454   2.676   1.388
  872SOL    HW1 5145   1.470   2.759   1.343
  872SOL    HW2 5146   1.437   2.700   1.479
  872SOL     MW 5147   1.454   2.690   1.394
  873SOL     OW 5148   1.033   2.678   2.255
  873SOL    HW1 5149   1.006   2.605   2.199
  873SOL    HW2 5150   0.961   2.740   2.251
  873SOL     MW 5151   1.021   2.676   2.247
  874SOL     OW 5152   5.891   1.351   5.161
  874SOL    HW1 5153   5.900   1.405   5.239
  874SOL    HW2 5154   5.807   1.378   5.123
  874SOL     MW 5155   5.881   1.361   5.166
  875SOL     OW 5156   2.167   2.233   2.051
  875SOL    HW1 5157   2.208   2.285   2.120
  875SOL    HW2 5158   2.150   2.297   1.981
  875SOL     MW 5159   2.170   2.248   2.051
  876SOL     OW 5160   1.346   2.424   5.071
  876SOL    HW1 5161   1.319   2.333   5.064
  876SOL    HW2 5162   1.268   2.470   5.101
  876SOL     MW 5163   1.333   2.418   5.074
  877SOL     OW 5164   2.788   3.230   0.115
  877SOL    HW1 5165   2.725   3.162   0.139
  877SOL    HW2 5166   2.816   3.206   0.027
  877SOL     MW 5167   2.784   3.218   0.107
  878SOL     OW 5168   2.351   3.104   5.369
  878SOL    HW1 5169   2.316   3.192   5.381
  878SOL    HW2 5170   2.288   3.046   5.413
  878SOL     MW 5171   2.338   3.108   5.376
  879SOL     OW 5172   1.359   1.034   5.412
  879SOL    HW1 5173   1.339   0.960   5.469
  879SOL    HW2 5174   1.282   1.090   5.417
  879SOL     MW 5175   1.347   1.032   5.420
  880SOL     OW 5176   1.478   2.042   0.234
  880SOL    HW1 5177   1.508   2.009   0.149
  880SOL    HW2 5178   1.549   2.022   0.295
  880SOL     MW 5179   1.491   2.035   0.231
  881SOL     OW 5180   1.072   2.625   5.934
  881SOL    HW1 5181   0.995   2.591   5.889
  881SOL    HW2 5182   1.056   2.606   6.026
  881SOL     MW 5183   1.060   2.618   5.940
  882SOL     OW 5184   2.034   2.870   5.087
  882SOL    HW1 5185   2.128   2.874   5.100
  882SOL    HW2 5186   2.004   2.961   5.095
  882SOL     MW 5187   2.042   2.883   5.089
  883SOL     OW 5188   5.492   2.476   1.102
  883SOL    HW1 5189   5.455   2.535   1.036
  883SOL    HW2 5190   5.582   2.506   1.114
  883SOL     MW 5191   5.499   2.487   1.095
  884SOL     OW 5192   1.410   4.618   4.932
  884SOL    HW1 5193   1.327   4.575   4.914
  884SOL    HW2 5194   1.412   4.628   5.028
  884SOL     MW 5195   1.400   4.613   4.942
  885SOL     OW 5196   1.216   2.380   0.498
  885SOL    HW1 5197   1.132   2.339   0.476
  885SOL    HW2 5198   1.194   2.450   0.559
  885SOL     MW 5199   1.202   2.383   0.503
  886SOL     OW 5200   3.344   5.110   5.712
  886SOL    HW1 5201   3.350   5.191   5.662
  886SOL    HW2 5202   3.342   5.041   5.646
  886SOL     MW 5203   3.345   5.112   5.697
  887SOL     OW 5204   3.794   2.219   0.773
  887SOL    HW1 5205   3.717   2.172   0.740
  887SOL    HW2 5206   3.845   2.241   0.695
  887SOL     MW 5207   3.791   2.216   0.759
  888SOL     OW 5208   0.262   3.015   5.913
  888SOL    HW1 5209   0.172   3.047   5.911
  888SOL    HW2 5210   0.253   2.919   5.914
  888SOL     MW 5211   0.249   3.006   5.913
  889SOL     OW 5212   5.760   1.721   5.877
  889SOL    HW1 5213   5.771   1.778   5.801
  889SOL    HW2 5214   5.833   1.743   5.935
  889SOL     MW 5215   5.771   1.731   5.875
  890SOL     OW 5216   0.498   2.344   0.642
  890SOL    HW1 5217   0.421   2.289   0.653
  890SOL    HW2 5218   0.528   2.327   0.553
  890SOL     MW 5219   0.492   2.335   0.632
  891SOL     OW 5220   2.091   3.268   1.177
  891SOL    HW1 5221   2.043   3.186   1.168
  891SOL    HW2 5222   2.183   3.242   1.176
  891SOL     MW 5223   2.097   3.254   1.175
  892SOL     OW 5224   0.163   3.181   1.834
  892SOL    HW1 5225   0.202   3.210   1.917
  892SOL    HW2 5226   0.171   3.257   1.776
  892SOL     MW 5227   0.169   3.195   1.837
  893SOL     OW 5228   1.928   2.860   2.167
  893SOL    HW1 5229   2.002   2.845   2.225
  893SOL    HW2 5230   1.928   2.786   2.107
  893SOL     MW 5231   1.937   2.849   2.167
  894SOL     OW 5232   2.719   1.317   5.050
  894SOL    HW1 5233   2.628   1.296   5.068
  894SOL    HW2 5234   2.715   1.394   4.993
  894SOL     MW 5235   2.707   1.325   5.045
  895SOL     OW 5236   5.717   2.747   4.739
  895SOL    HW1 5237   5.638   2.755   4.793
  895SOL    HW2 5238   5.718   2.827   4.686
  895SOL     MW 5239   5.707   2.759   4.739
  896SOL     OW 5240   4.853   4.344   0.357
  896SOL    HW1 5241   4.888   4.333   0.445
  896SOL    HW2 5242   4.840   4.438   0.347
  896SOL     MW 5243   4.856   4.354   0.367
  897SOL     OW 5244   5.094   2.945   0.565
  897SOL    HW1 5245   5.186   2.920   0.569
  897SOL    HW2 5246   5.048   2.873   0.610
  897SOL     MW 5247   5.100   2.932   0.572
  898SOL     OW 5248   1.623   3.140   0.432
  898SOL    HW1 5249   1.679   3.129   0.509
  898SOL    HW2 5250   1.683   3.160   0.361
  898SOL     MW 5251   1.638   3.141   0.433
  899SOL     OW 5252   2.006   2.735   1.557
  899SOL    HW1 5253   2.091   2.708   1.591
  899SOL    HW2 5254   1.943   2.705   1.623
  899SOL     MW 5255   2.009   2.727   1.570
  900SOL     OW 5256   5.908   1.960   5.442
  900SOL    HW1 5257   5.982   1.899   5.453
  900SOL    HW2 5258   5.903   1.974   5.348
  900SOL     MW 5259   5.917   1.954   5.432
  901SOL     OW 5260   1.003   2.571   0.606
  901SOL    HW1 5261   0.945   2.495   0.611
  901SOL    HW2 5262   0.944   2.646   0.606
  901SOL     MW 5263   0.988   2.571   0.607
  902SOL     OW 5264   2.226   2.494   0.718
  902SOL    HW1 5265   2.260   2.424   0.663
  902SOL    HW2 5266   2.203   2.450   0.800
  902SOL     MW 5267   2.227   2.479   0.722
  903SOL     OW 5268   0.429   4.157   0.647
  903SOL    HW1 5269   0.385   4.073   0.633
  903SOL    HW2 5270   0.465   4.150   0.736
  903SOL     MW 5271   0.428   4.145   0.657
  904SOL     OW 5272   0.325   4.391   0.609
  904SOL    HW1 5273   0.324   4.401   0.514
  904SOL    HW2 5274   0.364   4.305   0.623
  904SOL     MW 5275   0.330   4.381   0.599
  905SOL     OW 5276   2.163   2.155   0.876
  905SOL    HW1 5277   2.087   2.195   0.832
  905SOL    HW2 5278   2.193   2.221   0.938
  905SOL     MW 5279   2.157   2.168   0.878
  906SOL     OW 5280   0.783   2.206   3.861
  906SOL    HW1 5281   0.737   2.182   3.941
  906SOL    HW2 5282   0.716   2.201   3.793
  906SOL     MW 5283   0.769   2.202   3.862
  907SOL     OW 5284   0.488   3.329   2.193
  907SOL    HW1 5285   0.547   3.383   2.140
  907SOL    HW2 5286   0.402   3.340   2.152
  907SOL     MW 5287   0.484   3.338   2.181
  908SOL     OW 5288   5.899   3.134   0.967
  908SOL    HW1 5289   5.972   3.128   1.028
  908SOL    HW2 5290   5.867   3.224   0.976
  908SOL     MW 5291   5.904   3.145   0.976
  909SOL     OW 5292   5.790   2.599   0.634
  909SOL    HW1 5293   5.729   2.671   0.643
  909SOL    HW2 5294   5.843   2.622   0.558
  909SOL     MW 5295   5.789   2.611   0.626
  910SOL     OW 5296   2.270   2.903   0.014
  910SOL    HW1 5297   2.256   2.968   0.083
  910SOL    HW2 5298   2.182   2.883  -0.018
  910SOL     MW 5299   2.257   2.908   0.019
  911SOL     OW 5300   0.424   2.413   3.582
  911SOL    HW1 5301   0.346   2.362   3.606
  911SOL    HW2 5302   0.444   2.385   3.493
  911SOL     MW 5303   0.417   2.403   3.574
  912SOL     OW 5304   0.295   2.516   0.158
  912SOL    HW1 5305   0.313   2.529   0.065
  912SOL    HW2 5306   0.243   2.592   0.184
  912SOL     MW 5307   0.290   2.527   0.150
  913SOL     OW 5308   5.098   2.583   1.581
  913SOL    HW1 5309   5.045   2.523   1.528
  913SOL    HW2 5310   5.167   2.528   1.618
  913SOL     MW 5311   5.100   2.568   1.579
  914SOL     OW 5312   1.629   3.453   0.143
  914SOL    HW1 5313   1.545   3.407   0.139
  914SOL    HW2 5314   1.632   3.507   0.064
  914SOL     MW 5315   1.619   3.454   0.133
  915SOL     OW 5316   1.389   3.110   5.034
  915SOL    HW1 5317   1.371   3.016   5.041
  915SOL    HW2 5318   1.316   3.151   5.081
  915SOL     MW 5319   1.378   3.103   5.041
  916SOL     OW 5320   0.165   4.179   0.930
  916SOL    HW1 5321   0.133   4.268   0.941
  916SOL    HW2 5322   0.261   4.187   0.932
  916SOL     MW 5323   0.173   4.191   0.931
  917SOL     OW 5324   2.229   4.185   0.253
  917SOL    HW1 5325   2.209   4.265   0.204
  917SOL    HW2 5326   2.203   4.204   0.343
  917SOL     MW 5327   2.223   4.198   0.258
  918SOL     OW 5328   1.894   2.038   6.077
  918SOL    HW1 5329   1.981   2.008   6.103
  918SOL    HW2 5330   1.841   2.030   6.156
  918SOL     MW 5331   1.899   2.033   6.090
  919SOL     OW 5332   1.984   2.278   2.318
  919SOL    HW1 5333   1.995   2.234   2.233
  919SOL    HW2 5334   2.068   2.321   2.334
  919SOL     MW 5335   1.997   2.278   2.309
  920SOL     OW 5336   2.723   2.504   1.218
  920SOL    HW1 5337   2.755   2.572   1.278
  920SOL    HW2 5338   2.701   2.431   1.275
  920SOL     MW 5339   2.724   2.504   1.233
  921SOL     OW 5340   4.635   1.729   0.786
  921SOL    HW1 5341   4.694   1.713   0.713
  921SOL    HW2 5342   4.672   1.678   0.858
  921SOL     MW 5343   4.647   1.720   0.786
  922SOL     OW 5344   2.028   2.850   6.017
  922SOL    HW1 5345   1.947   2.828   6.063
  922SOL    HW2 5346   2.000   2.858   5.925
  922SOL     MW 5347   2.014   2.848   6.011
  923SOL     OW 5348   5.399   4.322   4.772
  923SOL    HW1 5349   5.323   4.280   4.811
  923SOL    HW2 5350   5.405   4.407   4.816
  923SOL     MW 5351   5.390   4.328   4.783
  924SOL     OW 5352   1.829   2.048   2.148
  924SOL    HW1 5353   1.777   2.103   2.206
  924SOL    HW2 5354   1.883   1.996   2.207
  924SOL     MW 5355   1.830   2.049   2.163
  925SOL     OW 5356   1.698   4.051   0.488
  925SOL    HW1 5357   1.677   4.010   0.404
  925SOL    HW2 5358   1.658   3.993   0.553
  925SOL     MW 5359   1.690   4.038   0.486
  926SOL     OW 5360   1.604   1.967   5.834
  926SOL    HW1 5361   1.627   2.059   5.821
  926SOL    HW2 5362   1.687   1.923   5.851
  926SOL     MW 5363   1.617   1.973   5.835
  927SOL     OW 5364   1.333   2.740   1.978
  927SOL    HW1 5365   1.288   2.666   1.937
  927SOL    HW2 5366   1.393   2.701   2.040
  927SOL     MW 5367   1.335   2.726   1.981
  928SOL     OW 5368   5.380   4.628   1.079
  928SOL    HW1 5369   5.451   4.565   1.086
  928SOL    HW2 5370   5.319   4.604   1.149
  928SOL     MW 5371   5.381   4.617   1.089
  929SOL     OW 5372   3.623   3.211   0.036
  929SOL    HW1 5373   3.538   3.167   0.024
  929SOL    HW2 5374   3.625   3.279  -0.031
  929SOL     MW 5375   3.612   3.214   0.026
  930SOL     OW 5376   5.694   4.948   2.300
  930SOL    HW1 5377   5.732   4.881   2.357
  930SOL    HW2 5378   5.688   5.026   2.354
  930SOL     MW 5379   5.698   4.949   2.314
  931SOL     OW 5380   0.009   5.322   0.898
  931SOL    HW1 5381  -0.086   5.312   0.908
  931SOL    HW2 5382   0.034   5.248   0.842
  931SOL     MW 5383   0.000   5.311   0.892
  932SOL     OW 5384   2.315   2.958   4.511
  932SOL    HW1 5385   2.228   2.982   4.478
  932SOL    HW2 5386   2.318   2.995   4.599
  932SOL     MW 5387   2.305   2.966   4.518
  933SOL     OW 5388   0.483   3.624   2.524
  933SOL    HW1 5389   0.442   3.708   2.546
  933SOL    HW2 5390   0.530   3.599   2.603
  933SOL     MW 5391   0.484   3.632   2.537
  934SOL     OW 5392   0.390   4.262   1.070
  934SOL    HW1 5393   0.365   4.348   1.036
  934SOL    HW2 5394   0.467   4.238   1.019
  934SOL     MW 5395   0.396   4.270   1.059
  935SOL     OW 5396   0.784   2.615   1.849
  935SOL    HW1 5397   0.697   2.576   1.853
  935SOL    HW2 5398   0.840   2.546   1.812
  935SOL     MW 5399   0.780   2.601   1.845
  936SOL     OW 5400   5.586   4.259   5.684
  936SOL    HW1 5401   5.678   4.276   5.702
  936SOL    HW2 5402   5.544   4.262   5.771
  936SOL     MW 5403   5.592   4.262   5.698
  937SOL     OW 5404   0.038   3.120   1.077
  937SOL    HW1 5405   0.081   3.103   1.161
  937SOL    HW2 5406   0.057   3.043   1.024
  937SOL     MW 5407   0.047   3.108   1.081
  938SOL     OW 5408   1.977   2.843   5.475
  938SOL    HW1 5409   1.996   2.927   5.434
  938SOL    HW2 5410   2.042   2.783   5.438
  938SOL     MW 5411   1.987   2.846   5.465
  939SOL     OW 5412   5.937   3.201   2.119
  939SOL    HW1 5413   5.869   3.202   2.186
  939SOL    HW2 5414   5.894   3.238   2.041
  939SOL     MW 5415   5.923   3.206   2.118
  940SOL     OW 5416   0.574   1.007   1.364
  940SOL    HW1 5417   0.504   0.957   1.322
  940SOL    HW2 5418   0.654   0.958   1.345
  940SOL     MW 5419   0.575   0.994   1.356
  941SOL     OW 5420   1.041   3.498   2.950
  941SOL    HW1 5421   1.020   3.585   2.916
  941SOL    HW2 5422   1.056   3.445   2.871
  941SOL     MW 5423   1.040   3.502   2.935
  942SOL     OW 5424   0.510   1.083   0.708
  942SOL    HW1 5425   0.596   1.043   0.712
  942SOL    HW2 5426   0.476   1.077   0.797
  942SOL     MW 5427   0.517   1.077   0.720
  943SOL     OW 5428   2.365   4.104   5.366
  943SOL    HW1 5429   2.407   4.046   5.430
  943SOL    HW2 5430   2.287   4.137   5.411
  943SOL     MW 5431   2.360   4.101   5.380
  944SOL     OW 5432   2.201   1.760   5.372
  944SOL    HW1 5433   2.131   1.740   5.310
  944SOL    HW2 5434   2.233   1.846   5.345
  944SOL     MW 5435   2.196   1.769   5.361
  945SOL     OW 5436   0.935   3.966   5.379
  945SOL    HW1 5437   1.027   3.980   5.356
  945SOL    HW2 5438   0.913   3.883   5.336
  945SOL     MW 5439   0.944   3.957   5.371
  946SOL     OW 5440   5.487   2.872   1.275
  946SOL    HW1 5441   5.411   2.817   1.255
  946SOL    HW2 5442   5.449   2.954   1.308
  946SOL     MW 5443   5.472   2.876   1.277
  947SOL     OW 5444   3.190   0.986   1.015
  947SOL    HW1 5445   3.114   0.979   1.074
  947SOL    HW2 5446   3.152   0.980   0.928
  947SOL     MW 5447   3.175   0.984   1.012
  948SOL     OW 5448   1.762   4.202   3.803
  948SOL    HW1 5449   1.768   4.295   3.780
  948SOL    HW2 5450   1.669   4.187   3.817
  948SOL     MW 5451   1.751   4.212   3.801
  949SOL     OW 5452   5.877   2.632   2.700
  949SOL    HW1 5453   5.833   2.600   2.622
  949SOL    HW2 5454   5.932   2.559   2.729
  949SOL     MW 5455   5.878   2.619   2.694
  950SOL     OW 5456   5.699   0.977   0.446
  950SOL    HW1 5457   5.694   0.886   0.478
  950SOL    HW2 5458   5.626   1.021   0.490
  950SOL     MW 5459   5.689   0.971   0.456
  951SOL     OW 5460   2.575   5.665   5.175
  951SOL    HW1 5461   2.613   5.632   5.094
  951SOL    HW2 5462   2.512   5.731   5.147
  951SOL     MW 5463   2.572   5.669   5.161
  952SOL     OW 5464   1.537   4.529   1.827
  952SOL    HW1 5465   1.593   4.583   1.772
  952SOL    HW2 5466   1.554   4.558   1.916
  952SOL     MW 5467   1.546   4.539   1.831
  953SOL     OW 5468   4.253   5.846   0.811
  953SOL    HW1 5469   4.190   5.866   0.880
  953SOL    HW2 5470   4.306   5.775   0.848
  953SOL     MW 5471   4.252   5.839   0.825
  954SOL     OW 5472   2.722   5.623   1.733
  954SOL    HW1 5473   2.734   5.556   1.667
  954SOL    HW2 5474   2.634   5.608   1.768
  954SOL     MW 5475   2.712   5.613   1.729
  955SOL     OW 5476   1.917   2.655   1.276
  955SOL    HW1 5477   1.913   2.675   1.369
  955SOL    HW2 5478   1.908   2.740   1.233
  955SOL     MW 5479   1.916   2.669   1.282
  956SOL     OW 5480   0.211   2.898   0.583
  956SOL    HW1 5481   0.266   2.820   0.573
  956SOL    HW2 5482   0.269   2.971   0.561
  956SOL     MW 5483   0.226   2.897   0.579
  957SOL     OW 5484   5.845   2.094   1.747
  957SOL    HW1 5485   5.829   2.095   1.652
  957SOL    HW2 5486   5.925   2.146   1.758
  957SOL     MW 5487   5.853   2.101   1.736
  958SOL     OW 5488   4.492   1.986   4.836
  958SOL    HW1 5489   4.438   1.915   4.803
  958SOL    HW2 5490   4.580   1.968   4.802
  958SOL     MW 5491   4.496   1.975   4.827
  959SOL     OW 5492   1.738   3.364   0.689
  959SOL    HW1 5493   1.803   3.348   0.621
  959SOL    HW2 5494   1.737   3.283   0.741
  959SOL     MW 5495   1.746   3.351   0.687
  960SOL     OW 5496   4.738   5.887   0.143
  960SOL    HW1 5497   4.729   5.863   0.051
  960SOL    HW2 5498   4.709   5.978   0.147
  960SOL     MW 5499   4.733   5.895   0.132
  961SOL     OW 5500   3.850   2.618   0.669
  961SOL    HW1 5501   3.780   2.681   0.657
  961SOL    HW2 5502   3.906   2.656   0.736
  961SOL     MW 5503   3.848   2.631   0.676
  962SOL     OW 5504   4.629   1.573   5.842
  962SOL    HW1 5505   4.679   1.580   5.923
  962SOL    HW2 5506   4.680   1.514   5.787
  962SOL     MW 5507   4.642   1.567   5.845
  963SOL     OW 5508   3.207   2.532   0.698
  963SOL    HW1 5509   3.190   2.438   0.687
  963SOL    HW2 5510   3.302   2.539   0.704
  963SOL     MW 5511   3.217   2.521   0.697
  964SOL     OW 5512   2.424   1.414   1.614
  964SOL    HW1 5513   2.497   1.430   1.674
  964SOL    HW2 5514   2.346   1.418   1.669
  964SOL     MW 5515   2.424   1.416   1.629
  965SOL     OW 5516   5.994   4.211   6.000
  965SOL    HW1 5517   6.066   4.195   5.940
  965SOL    HW2 5518   6.008   4.301   6.030
  965SOL     MW 5519   6.005   4.221   5.996
  966SOL     OW 5520   4.462   4.925   0.873
  966SOL    HW1 5521   4.504   4.932   0.787
  966SOL    HW2 5522   4.471   5.012   0.912
  966SOL     MW 5523   4.468   4.937   0.867
  967SOL     OW 5524   2.813   4.650   1.176
  967SOL    HW1 5525   2.823   4.557   1.155
  967SOL    HW2 5526   2.866   4.662   1.255
  967SOL     MW 5527   2.821   4.639   1.183
  968SOL     OW 5528   4.445   2.693   1.341
  968SOL    HW1 5529   4.383   2.646   1.397
  968SOL    HW2 5530   4.408   2.781   1.333
  968SOL     MW 5531   4.432   2.699   1.348
  969SOL     OW 5532   1.822   2.505   5.078
  969SOL    HW1 5533   1.775   2.479   5.000
  969SOL    HW2 5534   1.813   2.600   5.082
  969SOL     MW 5535   1.815   2.514   5.069
  970SOL     OW 5536   2.647   4.226   0.682
  970SOL    HW1 5537   2.647   4.152   0.621
  970SOL    HW2 5538   2.740   4.245   0.696
  970SOL     MW 5539   2.659   4.219   0.676
  971SOL     OW 5540   5.886   5.471   1.808
  971SOL    HW1 5541   5.852   5.545   1.858
  971SOL    HW2 5542   5.882   5.500   1.717
  971SOL     MW 5543   5.881   5.484   1.802
  972SOL     OW 5544   0.264   2.059   1.672
  972SOL    HW1 5545   0.231   2.094   1.589
  972SOL    HW2 5546   0.185   2.049   1.726
  972SOL     MW 5547   0.249   2.063   1.668
  973SOL     OW 5548   1.592   2.491   1.547
  973SOL    HW1 5549   1.540   2.538   1.481
  973SOL    HW2 5550   1.543   2.410   1.563
  973SOL     MW 5551   1.579   2.487   1.541
  974SOL     OW 5552   2.841   3.642   1.994
  974SOL    HW1 5553   2.780   3.569   1.981
  974SOL    HW2 5554   2.791   3.719   1.969
  974SOL     MW 5555   2.827   3.642   1.989
  975SOL     OW 5556   1.009   3.258   2.046
  975SOL    HW1 5557   1.073   3.325   2.068
  975SOL    HW2 5558   1.061   3.184   2.017
  975SOL     MW 5559   1.024   3.257   2.045
  976SOL     OW 5560   4.029   0.230   0.610
  976SOL    HW1 5561   4.032   0.315   0.566
  976SOL    HW2 5562   3.982   0.173   0.549
  976SOL     MW 5563   4.023   0.234   0.597
  977SOL     OW 5564   1.803   1.586   5.883
  977SOL    HW1 5565   1.808   1.681   5.872
  977SOL    HW2 5566   1.753   1.555   5.807
  977SOL     MW 5567   1.797   1.594   5.872
  978SOL     OW 5568   3.107   2.249   0.407
  978SOL    HW1 5569   3.147   2.168   0.376
  978SOL    HW2 5570   3.158   2.318   0.365
  978SOL     MW 5571   3.118   2.247   0.398
  979SOL     OW 5572   5.818   2.950   2.110
  979SOL    HW1 5573   5.756   2.995   2.052
  979SOL    HW2 5574   5.888   3.014   2.124
  979SOL     MW 5575   5.819   2.964   2.105
  980SOL     OW 5576   3.448   3.416   5.895
  980SOL    HW1 5577   3.497   3.493   5.866
  980SOL    HW2 5578   3.480   3.345   5.839
  980SOL     MW 5579   3.459   3.417   5.884
  981SOL     OW 5580   3.264   0.547   0.983
  981SOL    HW1 5581   3.246   0.517   0.894
  981SOL    HW2 5582   3.344   0.501   1.009
  981SOL     MW 5583   3.272   0.537   0.975
  982SOL     OW 5584   2.405   1.700   5.744
  982SOL    HW1 5585   2.318   1.690   5.706
  982SOL    HW2 5586   2.415   1.794   5.759
  982SOL     MW 5587   2.395   1.711   5.741
  983SOL     OW 5588   5.132   2.506   1.282
  983SOL    HW1 5589   5.144   2.424   1.331
  983SOL    HW2 5590   5.212   2.556   1.300
  983SOL     MW 5591   5.144   2.502   1.290
  984SOL     OW 5592   0.862   2.391   6.109
  984SOL    HW1 5593   0.846   2.452   6.037
  984SOL    HW2 5594   0.903   2.315   6.067
  984SOL     MW 5595   0.865   2.389   6.094
  985SOL     OW 5596   2.403   2.966   1.860
  985SOL    HW1 5597   2.431   2.957   1.769
  985SOL    HW2 5598   2.462   2.909   1.909
  985SOL     MW 5599   2.414   2.958   1.855
  986SOL     OW 5600   5.802   1.905   2.029
  986SOL    HW1 5601   5.714   1.871   2.011
  986SOL    HW2 5602   5.826   1.953   1.950
  986SOL     MW 5603   5.794   1.907   2.017
  987SOL     OW 5604   5.134   3.746   1.463
  987SOL    HW1 5605   5.200   3.813   1.481
  987SOL    HW2 5606   5.063   3.792   1.419
  987SOL     MW 5607   5.133   3.760   1.460
  988SOL     OW 5608   1.077   2.808   1.212
  988SOL    HW1 5609   1.091   2.714   1.205
  988SOL    HW2 5610   1.000   2.825   1.157
  988SOL     MW 5611   1.069   2.798   1.204
  989SOL     OW 5612   5.528   1.502   2.051
  989SOL    HW1 5613   5.455   1.537   2.103
  989SOL    HW2 5614   5.485   1.452   1.981
  989SOL     MW 5615   5.513   1.500   2.049
  990SOL     OW 5616   5.445   2.313   2.213
  990SOL    HW1 5617   5.541   2.318   2.221
  990SOL    HW2 5618   5.431   2.260   2.135
  990SOL     MW 5619   5.456   2.307   2.204
  991SOL     OW 5620   4.889   2.058   2.347
  991SOL    HW1 5621   4.831   2.129   2.374
  991SOL    HW2 5622   4.942   2.096   2.277
  991SOL     MW 5623   4.888   2.072   2.341
  992SOL     OW 5624   2.322   5.345   1.203
  992SOL    HW1 5625   2.374   5.398   1.264
  992SOL    HW2 5626   2.387   5.297   1.152
  992SOL     MW 5627   2.337   5.346   1.205
  993SOL     OW 5628   0.706   2.641   4.778
  993SOL    HW1 5629   0.706   2.735   4.758
  993SOL    HW2 5630   0.694   2.599   4.693
  993SOL     MW 5631   0.704   2.648   4.764
  994SOL     OW 5632   1.758   2.407   0.700
  994SOL    HW1 5633   1.789   2.490   0.736
  994SOL    HW2 5634   1.698   2.373   0.766
  994SOL     MW 5635   1.755   2.414   0.713
  995SOL     OW 5636   1.443   3.584   0.407
  995SOL    HW1 5637   1.419   3.609   0.318
  995SOL    HW2 5638   1.427   3.490   0.410
  995SOL     MW 5639   1.438   3.575   0.396
  996SOL     OW 5640   2.536   5.323   1.936
  996SOL    HW1 5641   2.519   5.388   1.868
  996SOL    HW2 5642   2.604   5.266   1.898
  996SOL     MW 5643   2.543   5.324   1.922
  997SOL     OW 5644   0.602   3.280   1.571
  997SOL    HW1 5645   0.666   3.211   1.590
  997SOL    HW2 5646   0.557   3.250   1.492
  997SOL     MW 5647   0.605   3.267   1.563
  998SOL     OW 5648   5.275   3.433   4.966
  998SOL    HW1 5649   5.321   3.350   4.972
  998SOL    HW2 5650   5.282   3.471   5.054
  998SOL     MW 5651   5.282   3.427   4.978
  999SOL     OW 5652   5.412   3.187   4.923
  999SOL    HW1 5653   5.469   3.119   4.958
  999SOL    HW2 5654   5.391   3.159   4.834
  999SOL     MW 5655   5.416   3.175   4.916
 1000SOL     OW 5656   0.264   4.587   5.703
 1000SOL    HW1 5657   0.288   4.528   5.631
 1000SOL    HW2 5658   0.231   4.666   5.659
 1000SOL     MW 5659   0.263   4.590   5.688
 1001SOL     OW 5660   1.389   4.182   3.072
 1001SOL    HW1 5661   1.404   4.190   3.167
 1001SOL    HW2 5662   1.450   4.244   3.033
 1001SOL     MW 5663   1.399   4.191   3.079
 1002SOL     OW 5664   1.453   2.238   1.917
 1002SOL    HW1 5665   1.513   2.183   1.968
 1002SOL    HW2 5666   1.366   2.211   1.945
 1002SOL     MW 5667   1.449   2.227   1.927
 1003SOL     OW 5668   5.846   3.505   2.203
 1003SOL    HW1 5669   5.783   3.577   2.210
 1003SOL    HW2 5670   5.794   3.426   2.219
 1003SOL     MW 5671   5.831   3.504   2.206
 1004SOL     OW 5672   4.003   4.842   5.782
 1004SOL    HW1 5673   3.949   4.764   5.767
 1004SOL    HW2 5674   4.085   4.824   5.736
 1004SOL     MW 5675   4.007   4.830   5.775
 1005SOL     OW 5676   5.655   1.921   0.020
 1005SOL    HW1 5677   5.614   1.837   0.039
 1005SOL    HW2 5678   5.745   1.899  -0.003
 1005SOL     MW 5679   5.661   1.908   0.019
 1006SOL     OW 5680   0.030   3.416   2.454
 1006SOL    HW1 5681   0.048   3.354   2.383
 1006SOL    HW2 5682   0.117   3.445   2.482
 1006SOL     MW 5683   0.044   3.412   2.448
 1007SOL     OW 5684   2.391   0.597   4.821
 1007SOL    HW1 5685   2.342   0.573   4.743
 1007SOL    HW2 5686   2.371   0.690   4.835
 1007SOL     MW 5687   2.383   0.606   4.813
 1008SOL     OW 5688   1.403   3.546   1.245
 1008SOL    HW1 5689   1.457   3.548   1.324
 1008SOL    HW2 5690   1.465   3.530   1.174
 1008SOL     MW 5691   1.418   3.544   1.246
 1009SOL     OW 5692   0.751   4.277   5.408
 1009SOL    HW1 5693   0.758   4.210   5.340
 1009SOL    HW2 5694   0.841   4.292   5.436
 1009SOL     MW 5695   0.763   4.270   5.403
 1010SOL     OW 5696   5.757   4.266   2.550
 1010SOL    HW1 5697   5.737   4.333   2.484
 1010SOL    HW2 5698   5.828   4.215   2.511
 1010SOL     MW 5699   5.763   4.268   2.536
 1011SOL     OW 5700   5.826   2.003   0.408
 1011SOL    HW1 5701   5.772   2.057   0.350
 1011SOL    HW2 5702   5.812   1.913   0.378
 1011SOL     MW 5703   5.817   1.998   0.397
 1012SOL     OW 5704   2.107   1.459   5.255
 1012SOL    HW1 5705   2.128   1.433   5.165
 1012SOL    HW2 5706   2.045   1.532   5.245
 1012SOL     MW 5707   2.102   1.465   5.242
 1013SOL     OW 5708   0.147   2.274   0.160
 1013SOL    HW1 5709   0.120   2.284   0.251
 1013SOL    HW2 5710   0.198   2.352   0.141
 1013SOL     MW 5711   0.150   2.285   0.169
 1014SOL     OW 5712   0.681   3.750   2.372
 1014SOL    HW1 5713   0.600   3.717   2.410
 1014SOL    HW2 5714   0.671   3.846   2.375
 1014SOL     MW 5715   0.670   3.758   2.378
 1015SOL     OW 5716   0.102   2.951   2.256
 1015SOL    HW1 5717   0.171   2.890   2.282
 1015SOL    HW2 5718   0.022   2.915   2.294
 1015SOL     MW 5719   0.101   2.938   2.264
 1016SOL     OW 5720   0.812   3.664   4.943
 1016SOL    HW1 5721   0.749   3.616   4.996
 1016SOL    HW2 5722   0.820   3.613   4.863
 1016SOL     MW 5723   0.805   3.651   4.940
 1017SOL     OW 5724   0.569   5.566   0.454
 1017SOL    HW1 5725   0.545   5.655   0.431
 1017SOL    HW2 5726   0.655   5.552   0.413
 1017SOL     MW 5727   0.577   5.575   0.446
 1018SOL     OW 5728   0.035   1.376   4.265
 1018SOL    HW1 5729   0.046   1.297   4.318
 1018SOL    HW2 5730   0.031   1.344   4.175
 1018SOL     MW 5731   0.036   1.362   4.260
 1019SOL     OW 5732   5.158   4.704   2.696
 1019SOL    HW1 5733   5.183   4.611   2.695
 1019SOL    HW2 5734   5.163   4.729   2.788
 1019SOL     MW 5735   5.162   4.695   2.708
 1020SOL     OW 5736   2.165   2.052   0.096
 1020SOL    HW1 5737   2.207   1.974   0.060
 1020SOL    HW2 5738   2.190   2.052   0.188
 1020SOL     MW 5739   2.174   2.042   0.103
 1021SOL     OW 5740   5.217   2.265   0.493
 1021SOL    HW1 5741   5.205   2.295   0.583
 1021SOL    HW2 5742   5.129   2.260   0.457
 1021SOL     MW 5743   5.204   2.268   0.500
 1022SOL     OW 5744   2.154   4.347   1.136
 1022SOL    HW1 5745   2.098   4.285   1.088
 1022SOL    HW2 5746   2.145   4.429   1.088
 1022SOL     MW 5747   2.145   4.349   1.124
 1023SOL     OW 5748   2.185   3.298   5.521
 1023SOL    HW1 5749   2.118   3.237   5.490
 1023SOL    HW2 5750   2.189   3.284   5.615
 1023SOL     MW 5751   2.177   3.288   5.529
 1024SOL     OW 5752   0.496   5.446   5.985
 1024SOL    HW1 5753   0.569   5.478   6.038
 1024SOL    HW2 5754   0.498   5.501   5.907
 1024SOL     MW 5755   0.506   5.457   5.982
 1025SOL     OW 5756   6.049   0.778   0.106
 1025SOL    HW1 5757   5.996   0.854   0.081
 1025SOL    HW2 5758   6.091   0.804   0.188
 1025SOL     MW 5759   6.047   0.791   0.113
 1026SOL     OW 5760   1.231   2.609   0.802
 1026SOL    HW1 5761   1.281   2.627   0.723
 1026SOL    HW2 5762   1.141   2.596   0.771
 1026SOL     MW 5763   1.226   2.609   0.788
 1027SOL     OW 5764   0.835   3.292   0.712
 1027SOL    HW1 5765   0.770   3.236   0.670
 1027SOL    HW2 5766   0.891   3.232   0.762
 1027SOL     MW 5767   0.834   3.277   0.713
 1028SOL     OW 5768   1.003   2.270   5.439
 1028SOL    HW1 5769   0.973   2.328   5.509
 1028SOL    HW2 5770   1.049   2.200   5.486
 1028SOL     MW 5771   1.005   2.268   5.454
 1029SOL     OW 5772   1.737   3.417   1.146
 1029SOL    HW1 5773   1.819   3.458   1.172
 1029SOL    HW2 5774   1.707   3.468   1.071
 1029SOL     MW 5775   1.743   3.429   1.140
 1030SOL     OW 5776   4.954   3.430   4.103
 1030SOL    HW1 5777   5.012   3.355   4.111
 1030SOL    HW2 5778   4.981   3.472   4.021
 1030SOL     MW 5779   4.965   3.426   4.094
 1031SOL     OW 5780   1.359   2.514   1.220
 1031SOL    HW1 5781   1.403   2.567   1.288
 1031SOL    HW2 5782   1.416   2.522   1.144
 1031SOL     MW 5783   1.372   2.522   1.219
 1032SOL     OW 5784   2.372   3.441   1.081
 1032SOL    HW1 5785   2.454   3.480   1.049
 1032SOL    HW2 5786   2.375   3.456   1.176
 1032SOL     MW 5787   2.383   3.448   1.089
 1033SOL     OW 5788   0.561   5.572   1.183
 1033SOL    HW1 5789   0.549   5.660   1.146
 1033SOL    HW2 5790   0.616   5.527   1.119
 1033SOL     MW 5791   0.566   5.578   1.170
 1034SOL     OW 5792   1.089   3.922   0.244
 1034SOL    HW1 5793   1.017   3.861   0.263
 1034SOL    HW2 5794   1.069   4.000   0.296
 1034SOL     MW 5795   1.077   3.924   0.253
 1035SOL     OW 5796   5.397   3.728   1.822
 1035SOL    HW1 5797   5.469   3.770   1.869
 1035SOL    HW2 5798   5.371   3.655   1.878
 1035SOL     MW 5799   5.403   3.724   1.836
 1036SOL     OW 5800   1.246   2.625   5.738
 1036SOL    HW1 5801   1.200   2.624   5.821
 1036SOL    HW2 5802   1.216   2.705   5.694
 1036SOL     MW 5803   1.236   2.635   5.743
 1037SOL     OW 5804   6.090   4.204   5.534
 1037SOL    HW1 5805   6.035   4.137   5.493
 1037SOL    HW2 5806   6.105   4.268   5.465
 1037SOL     MW 5807   6.085   4.203   5.520
 1038SOL     OW 5808   5.904   1.523   2.213
 1038SOL    HW1 5809   5.924   1.586   2.144
 1038SOL    HW2 5810   5.862   1.450   2.167
 1038SOL     MW 5811   5.902   1.521   2.198
 1039SOL     OW 5812   1.452   0.516   0.353
 1039SOL    HW1 5813   1.410   0.483   0.273
 1039SOL    HW2 5814   1.416   0.603   0.365
 1039SOL     MW 5815   1.442   0.523   0.344
 1040SOL     OW 5816   4.097   2.246   5.611
 1040SOL    HW1 5817   4.003   2.263   5.608
 1040SOL    HW2 5818   4.108   2.192   5.689
 1040SOL     MW 5819   4.086   2.241   5.621
 1041SOL     OW 5820   1.656   4.576   0.354
 1041SOL    HW1 5821   1.739   4.604   0.392
 1041SOL    HW2 5822   1.666   4.481   0.342
 1041SOL     MW 5823   1.668   4.567   0.357
 1042SOL     OW 5824   1.476   3.970   2.943
 1042SOL    HW1 5825   1.457   4.032   3.014
 1042SOL    HW2 5826   1.571   3.955   2.950
 1042SOL     MW 5827   1.486   3.976   2.953
 1043SOL     OW 5828   0.656   3.340   3.273
 1043SOL    HW1 5829   0.583   3.373   3.221
 1043SOL    HW2 5830   0.722   3.409   3.268
 1043SOL     MW 5831   0.656   3.353   3.266
 1044SOL     OW 5832   0.052   1.613   5.317
 1044SOL    HW1 5833   0.095   1.534   5.350
 1044SOL    HW2 5834   0.048   1.600   5.222
 1044SOL     MW 5835   0.057   1.601   5.309
 1045SOL     OW 5836   5.862   4.462   2.120
 1045SOL    HW1 5837   5.792   4.526   2.113
 1045SOL    HW2 5838   5.835   4.405   2.192
 1045SOL     MW 5839   5.850   4.463   2.128
 1046SOL     OW 5840   2.023   1.847   1.818
 1046SOL    HW1 5841   2.082   1.886   1.883
 1046SOL    HW2 5842   1.942   1.830   1.867
 1046SOL     MW 5843   2.020   1.850   1.833
 1047SOL     OW 5844   1.630   0.191   0.487
 1047SOL    HW1 5845   1.620   0.098   0.507
 1047SOL    HW2 5846   1.626   0.196   0.392
 1047SOL     MW 5847   1.628   0.180   0.478
 1048SOL     OW 5848   0.567   3.089   2.272
 1048SOL    HW1 5849   0.510   3.051   2.339
 1048SOL    HW2 5850   0.530   3.177   2.256
 1048SOL     MW 5851   0.555   3.096   2.279
 1049SOL     OW 5852   1.519   2.338   0.829
 1049SOL    HW1 5853   1.505   2.419   0.879
 1049SOL    HW2 5854   1.525   2.270   0.896
 1049SOL     MW 5855   1.518   2.340   0.844
 1050SOL     OW 5856   2.249   3.485   0.820
 1050SOL    HW1 5857   2.252   3.475   0.915
 1050SOL    HW2 5858   2.253   3.396   0.786
 1050SOL     MW 5859   2.249   3.472   0.828
 1051SOL     OW 5860   2.989   3.372   0.220
 1051SOL    HW1 5861   3.051   3.370   0.147
 1051SOL    HW2 5862   2.910   3.330   0.185
 1051SOL     MW 5863   2.987   3.366   0.206
 1052SOL     OW 5864   1.129   2.940   1.754
 1052SOL    HW1 5865   1.134   2.908   1.664
 1052SOL    HW2 5866   1.052   2.897   1.791
 1052SOL     MW 5867   1.120   2.931   1.747
 1053SOL     OW 5868   5.866   2.674   1.827
 1053SOL    HW1 5869   5.961   2.659   1.826
 1053SOL    HW2 5870   5.855   2.758   1.783
 1053SOL     MW 5871   5.877   2.683   1.821
 1054SOL     OW 5872   0.739   3.577   2.734
 1054SOL    HW1 5873   0.799   3.629   2.680
 1054SOL    HW2 5874   0.742   3.490   2.695
 1054SOL     MW 5875   0.747   3.572   2.722
 1055SOL     OW 5876   0.846   3.516   5.644
 1055SOL    HW1 5877   0.902   3.547   5.573
 1055SOL    HW2 5878   0.788   3.591   5.663
 1055SOL     MW 5879   0.846   3.530   5.638
 1056SOL     OW 5880   1.601   2.782   0.863
 1056SOL    HW1 5881   1.532   2.812   0.805
 1056SOL    HW2 5882   1.682   2.794   0.812
 1056SOL     MW 5883   1.603   2.787   0.849
 1057SOL     OW 5884   4.597   1.905   5.541
 1057SOL    HW1 5885   4.514   1.883   5.498
 1057SOL    HW2 5886   4.580   1.890   5.634
 1057SOL     MW 5887   4.584   1.900   5.548
 1058SOL     OW 5888   3.857   2.674   1.171
 1058SOL    HW1 5889   3.816   2.753   1.205
 1058SOL    HW2 5890   3.946   2.676   1.205
 1058SOL     MW 5891   3.863   2.684   1.180
 1059SOL     OW 5892   2.510   3.623   0.094
 1059SOL    HW1 5893   2.541   3.686   0.159
 1059SOL    HW2 5894   2.508   3.539   0.142
 1059SOL     MW 5895   2.513   3.620   0.109
 1060SOL     OW 5896   0.904   2.905   2.333
 1060SOL    HW1 5897   0.876   2.964   2.263
 1060SOL    HW2 5898   0.895   2.956   2.413
 1060SOL     MW 5899   0.899   2.919   2.334
 1061SOL     OW 5900   1.964   0.870   3.311
 1061SOL    HW1 5901   1.893   0.933   3.319
 1061SOL    HW2 5902   1.924   0.785   3.329
 1061SOL     MW 5903   1.950   0.867   3.314
 1062SOL     OW 5904   1.431   1.843   2.705
 1062SOL    HW1 5905   1.395   1.871   2.621
 1062SOL    HW2 5906   1.357   1.846   2.765
 1062SOL     MW 5907   1.417   1.847   2.702
 1063SOL     OW 5908   0.341   2.832   3.226
 1063SOL    HW1 5909   0.335   2.897   3.156
 1063SOL    HW2 5910   0.295   2.873   3.300
 1063SOL     MW 5911   0.334   2.846   3.226
 1064SOL     OW 5912   0.303   2.006   2.392
 1064SOL    HW1 5913   0.397   2.007   2.410
 1064SOL    HW2 5914   0.263   2.046   2.470
 1064SOL     MW 5915   0.310   2.011   2.404
 1065SOL     OW 5916   0.276   4.462   3.741
 1065SOL    HW1 5917   0.180   4.462   3.749
 1065SOL    HW2 5918   0.304   4.383   3.788
 1065SOL     MW 5919   0.267   4.452   3.748
 1066SOL     OW 5920   4.635   1.821   4.506
 1066SOL    HW1 5921   4.585   1.809   4.586
 1066SOL    HW2 5922   4.683   1.902   4.518
 1066SOL     MW 5923   4.635   1.830   4.518
 1067SOL     OW 5924   2.282   2.529   5.613
 1067SOL    HW1 5925   2.193   2.506   5.639
 1067SOL    HW2 5926   2.337   2.461   5.653
 1067SOL     MW 5927   2.278   2.517   5.622
 1068SOL     OW 5928   1.135   2.284   1.557
 1068SOL    HW1 5929   1.121   2.378   1.550
 1068SOL    HW2 5930   1.072   2.255   1.623
 1068SOL     MW 5931   1.125   2.292   1.565
 1069SOL     OW 5932   1.652   2.690   3.202
 1069SOL    HW1 5933   1.729   2.724   3.247
 1069SOL    HW2 5934   1.626   2.614   3.254
 1069SOL     MW 5935   1.659   2.685   3.215
 1070SOL     OW 5936   0.175   2.485   4.418
 1070SOL    HW1 5937   0.214   2.455   4.336
 1070SOL    HW2 5938   0.214   2.571   4.434
 1070SOL     MW 5939   0.185   2.492   4.410
 1071SOL     OW 5940   0.167   1.875   3.029
 1071SOL    HW1 5941   0.219   1.954   3.021
 1071SOL    HW2 5942   0.090   1.892   2.975
 1071SOL     MW 5943   0.164   1.887   3.021
 1072SOL     OW 5944   0.687   1.174   3.283
 1072SOL    HW1 5945   0.651   1.087   3.301
 1072SOL    HW2 5946   0.637   1.233   3.339
 1072SOL     MW 5947   0.676   1.170   3.293
 1073SOL     OW 5948   1.538   2.393   0.318
 1073SOL    HW1 5949   1.500   2.471   0.277
 1073SOL    HW2 5950   1.483   2.321   0.289
 1073SOL     MW 5951   1.526   2.394   0.309
 1074SOL     OW 5952   1.027   2.672   2.644
 1074SOL    HW1 5953   1.026   2.753   2.695
 1074SOL    HW2 5954   0.945   2.628   2.666
 1074SOL     MW 5955   1.017   2.677   2.653
 1075SOL     OW 5956   1.385   5.821   4.870
 1075SOL    HW1 5957   1.446   5.887   4.838
 1075SOL    HW2 5958   1.381   5.756   4.800
 1075SOL     MW 5959   1.393   5.821   4.857
 1076SOL     OW 5960   4.654   4.527   4.986
 1076SOL    HW1 5961   4.683   4.439   5.008
 1076SOL    HW2 5962   4.559   4.518   4.972
 1076SOL     MW 5963   4.645   4.515   4.987
 1077SOL     OW 5964   0.089   2.628   1.572
 1077SOL    HW1 5965   0.054   2.607   1.486
 1077SOL    HW2 5966   0.106   2.723   1.569
 1077SOL     MW 5967   0.087   2.638   1.561
 1078SOL     OW 5968   1.303   4.384   2.762
 1078SOL    HW1 5969   1.222   4.362   2.715
 1078SOL    HW2 5970   1.348   4.300   2.771
 1078SOL     MW 5971   1.298   4.370   2.757
 1079SOL     OW 5972   2.048   2.991   1.449
 1079SOL    HW1 5973   2.022   2.989   1.357
 1079SOL    HW2 5974   2.023   2.905   1.483
 1079SOL     MW 5975   2.042   2.980   1.441
 1080SOL     OW 5976   1.011   1.865   4.823
 1080SOL    HW1 5977   1.008   1.895   4.732
 1080SOL    HW2 5978   1.066   1.786   4.820
 1080SOL     MW 5979   1.018   1.859   4.811
 1081SOL     OW 5980   5.495   1.562   0.990
 1081SOL    HW1 5981   5.483   1.620   1.066
 1081SOL    HW2 5982   5.567   1.504   1.016
 1081SOL     MW 5983   5.503   1.562   1.003
 1082SOL     OW 5984   5.786   1.378   1.001
 1082SOL    HW1 5985   5.842   1.421   0.937
 1082SOL    HW2 5986   5.744   1.306   0.952
 1082SOL     MW 5987   5.788   1.374   0.986
 1083SOL     OW 5988   5.813   2.937   1.755
 1083SOL    HW1 5989   5.743   2.959   1.817
 1083SOL    HW2 5990   5.864   3.017   1.746
 1083SOL     MW 5991   5.811   2.950   1.762
 1084SOL     OW 5992   0.950   1.655   1.721
 1084SOL    HW1 5993   1.004   1.604   1.660
 1084SOL    HW2 5994   1.010   1.679   1.792
 1084SOL     MW 5995   0.965   1.652   1.722
 1085SOL     OW 5996   1.795   2.880   3.362
 1085SOL    HW1 5997   1.851   2.948   3.400
 1085SOL    HW2 5998   1.762   2.832   3.438
 1085SOL     MW 5999   1.798   2.882   3.377
 1086SOL     OW 6000   1.145   3.147   2.910
 1086SOL    HW1 6001   1.217   3.186   2.959
 1086SOL    HW2 6002   1.124   3.211   2.842
 1086SOL     MW 6003   1.151   3.160   2.907
 1087SOL     OW 6004   5.544   1.063   2.271
 1087SOL    HW1 6005   5.564   0.980   2.315
 1087SOL    HW2 6006   5.471   1.099   2.321
 1087SOL     MW 6007   5.537   1.057   2.283
 1088SOL     OW 6008   0.840   1.265   2.472
 1088SOL    HW1 6009   0.836   1.309   2.387
 1088SOL    HW2 6010   0.774   1.309   2.525
 1088SOL     MW 6011   0.831   1.276   2.468
 1089SOL     OW 6012   2.477   3.172   0.914
 1089SOL    HW1 6013   2.459   3.260   0.948
 1089SOL    HW2 6014   2.449   3.113   0.984
 1089SOL     MW 6015   2.471   3.175   0.928
 1090SOL     OW 6016   1.388   1.399   3.423
 1090SOL    HW1 6017   1.464   1.434   3.377
 1090SOL    HW2 6018   1.321   1.387   3.355
 1090SOL     MW 6019   1.389   1.402   3.409
 1091SOL     OW 6020   5.262   2.418   2.791
 1091SOL    HW1 6021   5.342   2.380   2.755
 1091SOL    HW2 6022   5.201   2.345   2.797
 1091SOL     MW 6023   5.264   2.404   2.787
 1092SOL     OW 6024   0.520   1.735   0.743
 1092SOL    HW1 6025   0.498   1.741   0.650
 1092SOL    HW2 6026   0.496   1.820   0.779
 1092SOL     MW 6027   0.514   1.747   0.735
 1093SOL     OW 6028   4.924   4.045   1.900
 1093SOL    HW1 6029   4.877   3.981   1.953
 1093SOL    HW2 6030   4.889   4.033   1.812
 1093SOL     MW 6031   4.913   4.035   1.896
 1094SOL     OW 6032   2.018   1.332   2.321
 1094SOL    HW1 6033   1.959   1.399   2.287
 1094SOL    HW2 6034   1.962   1.273   2.371
 1094SOL     MW 6035   2.004   1.333   2.323
 1095SOL     OW 6036   2.355   3.584   0.594
 1095SOL    HW1 6037   2.433   3.538   0.562
 1095SOL    HW2 6038   2.333   3.539   0.676
 1095SOL     MW 6039   2.362   3.572   0.600
 1096SOL     OW 6040   2.177   2.475   1.853
 1096SOL    HW1 6041   2.084   2.485   1.835
 1096SOL    HW2 6042   2.213   2.438   1.772
 1096SOL     MW 6043   2.170   2.471   1.840
 1097SOL     OW 6044   0.543   2.230   2.073
 1097SOL    HW1 6045   0.564   2.273   2.156
 1097SOL    HW2 6046   0.527   2.139   2.097
 1097SOL     MW 6047   0.544   2.224   2.087
 1098SOL     OW 6048   0.837   1.002   2.496
 1098SOL    HW1 6049   0.887   0.960   2.426
 1098SOL    HW2 6050   0.846   1.096   2.479
 1098SOL     MW 6051   0.845   1.009   2.485
 1099SOL     OW 6052   0.054   0.885   0.325
 1099SOL    HW1 6053   0.011   0.914   0.405
 1099SOL    HW2 6054   0.147   0.884   0.347
 1099SOL     MW 6055   0.061   0.889   0.338
 1100SOL     OW 6056   1.013   2.789   3.916
 1100SOL    HW1 6057   0.956   2.845   3.863
 1100SOL    HW2 6058   1.057   2.732   3.853
 1100SOL     MW 6059   1.011   2.789   3.902
 1101SOL     OW 6060   3.102   1.510   0.720
 1101SOL    HW1 6061   3.040   1.580   0.742
 1101SOL    HW2 6062   3.115   1.463   0.802
 1101SOL     MW 6063   3.095   1.513   0.733
 1102SOL     OW 6064   6.034   0.714   4.315
 1102SOL    HW1 6065   5.939   0.725   4.315
 1102SOL    HW2 6066   6.058   0.718   4.407
 1102SOL     MW 6067   6.025   0.716   4.327
 1103SOL     OW 6068   0.844   0.850   3.335
 1103SOL    HW1 6069   0.824   0.840   3.241
 1103SOL    HW2 6070   0.903   0.926   3.339
 1103SOL     MW 6071   0.849   0.859   3.323
 1104SOL     OW 6072   2.193   1.942   2.089
 1104SOL    HW1 6073   2.125   1.913   2.150
 1104SOL    HW2 6074   2.176   2.036   2.079
 1104SOL     MW 6075   2.182   1.951   2.096
 1105SOL     OW 6076   1.558   1.911   6.101
 1105SOL    HW1 6077   1.557   1.935   6.009
 1105SOL    HW2 6078   1.589   1.821   6.102
 1105SOL     MW 6079   1.562   1.903   6.089
 1106SOL     OW 6080   0.849   2.264   0.663
 1106SOL    HW1 6081   0.767   2.217   0.647
 1106SOL    HW2 6082   0.879   2.231   0.748
 1106SOL     MW 6083   0.843   2.253   0.672
 1107SOL     OW 6084   1.003   4.028   3.353
 1107SOL    HW1 6085   1.016   3.934   3.346
 1107SOL    HW2 6086   0.936   4.048   3.288
 1107SOL     MW 6087   0.996   4.019   3.343
 1108SOL     OW 6088   1.090   3.405   3.203
 1108SOL    HW1 6089   1.069   3.429   3.112
 1108SOL    HW2 6090   1.054   3.476   3.255
 1108SOL     MW 6091   1.082   3.417   3.198
 1109SOL     OW 6092   1.566   3.573   0.979
 1109SOL    HW1 6093   1.619   3.652   0.984
 1109SOL    HW2 6094   1.535   3.570   0.888
 1109SOL     MW 6095   1.569   3.583   0.968
 1110SOL     OW 6096   1.272   1.603   1.458
 1110SOL    HW1 6097   1.233   1.528   1.503
 1110SOL    HW2 6098   1.264   1.675   1.521
 1110SOL     MW 6099   1.266   1.603   1.472
 1111SOL     OW 6100   0.696   5.006   2.167
 1111SOL    HW1 6101   0.746   5.070   2.218
 1111SOL    HW2 6102   0.757   4.977   2.099
 1111SOL     MW 6103   0.710   5.010   2.165
 1112SOL     OW 6104   1.466   3.154   1.542
 1112SOL    HW1 6105   1.534   3.200   1.493
 1112SOL    HW2 6106   1.389   3.211   1.534
 1112SOL     MW 6107   1.465   3.167   1.535
 1113SOL     OW 6108   0.685   3.326   5.272
 1113SOL    HW1 6109   0.674   3.237   5.238
 1113SOL    HW2 6110   0.614   3.336   5.336
 1113SOL     MW 6111   0.674   3.316   5.276
 1114SOL     OW 6112   6.016   3.263   4.377
 1114SOL    HW1 6113   5.938   3.308   4.344
 1114SOL    HW2 6114   6.062   3.235   4.299
 1114SOL     MW 6115   6.012   3.265   4.363
 1115SOL     OW 6116   0.377   2.696   3.606
 1115SOL    HW1 6117   0.456   2.738   3.640
 1115SOL    HW2 6118   0.399   2.602   3.604
 1115SOL     MW 6119   0.390   2.689   3.610
 1116SOL     OW 6120   0.982   2.141   1.729
 1116SOL    HW1 6121   0.948   2.092   1.804
 1116SOL    HW2 6122   0.949   2.094   1.652
 1116SOL     MW 6123   0.973   2.129   1.728
 1117SOL     OW 6124   0.050   2.775   5.173
 1117SOL    HW1 6125   0.003   2.695   5.196
 1117SOL    HW2 6126   0.140   2.760   5.201
 1117SOL     MW 6127   0.055   2.763   5.180
 1118SOL     OW 6128   1.388   3.313   0.464
 1118SOL    HW1 6129   1.351   3.285   0.548
 1118SOL    HW2 6130   1.467   3.260   0.454
 1118SOL     MW 6131   1.393   3.303   0.474
 1119SOL     OW 6132   1.972   0.182   4.837
 1119SOL    HW1 6133   1.888   0.195   4.794
 1119SOL    HW2 6134   2.020   0.264   4.823
 1119SOL     MW 6135   1.968   0.194   4.830
 1120SOL     OW 6136   0.929   2.827   4.169
 1120SOL    HW1 6137   0.974   2.908   4.193
 1120SOL    HW2 6138   0.957   2.810   4.079
 1120SOL     MW 6139   0.938   2.835   4.160
 1121SOL     OW 6140   1.609   2.051   3.696
 1121SOL    HW1 6141   1.538   2.046   3.760
 1121SOL    HW2 6142   1.689   2.058   3.750
 1121SOL     MW 6143   1.610   2.051   3.711
 1122SOL     OW 6144   0.913   2.553   3.231
 1122SOL    HW1 6145   0.896   2.463   3.202
 1122SOL    HW2 6146   0.992   2.547   3.285
 1122SOL     MW 6147   0.921   2.541   3.234
 1123SOL     OW 6148   0.518   1.540   3.095
 1123SOL    HW1 6149   0.456   1.591   3.043
 1123SOL    HW2 6150   0.599   1.590   3.092
 1123SOL     MW 6151   0.520   1.553   3.088
 1124SOL     OW 6152   2.150   0.844   0.102
 1124SOL    HW1 6153   2.083   0.802   0.048
 1124SOL    HW2 6154   2.216   0.874   0.039
 1124SOL     MW 6155   2.150   0.843   0.087
 1125SOL     OW 6156   1.044   3.234   2.355
 1125SOL    HW1 6157   0.996   3.261   2.277
 1125SOL    HW2 6158   1.123   3.192   2.322
 1125SOL     MW 6159   1.048   3.232   2.341
 1126SOL     OW 6160   1.306   2.360   5.602
 1126SOL    HW1 6161   1.325   2.374   5.509
 1126SOL    HW2 6162   1.285   2.447   5.636
 1126SOL     MW 6163   1.306   2.373   5.595
 1127SOL     OW 6164   0.683   0.258   2.004
 1127SOL    HW1 6165   0.653   0.269   1.914
 1127SOL    HW2 6166   0.774   0.230   1.996
 1127SOL     MW 6167   0.691   0.256   1.992
 1128SOL     OW 6168   0.556   2.369   2.294
 1128SOL    HW1 6169   0.529   2.305   2.360
 1128SOL    HW2 6170   0.630   2.415   2.334
 1128SOL     MW 6171   0.562   2.367   2.308
 1129SOL     OW 6172   0.972   3.704   5.814
 1129SOL    HW1 6173   1.060   3.670   5.831
 1129SOL    HW2 6174   0.926   3.633   5.771
 1129SOL     MW 6175   0.978   3.691   5.811
 1130SOL     OW 6176   0.432   3.606   4.467
 1130SOL    HW1 6177   0.404   3.540   4.530
 1130SOL    HW2 6178   0.487   3.558   4.405
 1130SOL     MW 6179   0.435   3.591   4.467
 1131SOL     OW 6180   1.009   1.479   4.609
 1131SOL    HW1 6181   1.051   1.512   4.688
 1131SOL    HW2 6182   0.925   1.444   4.639
 1131SOL     MW 6183   1.004   1.479   4.623
 1132SOL     OW 6184   1.183   0.081   1.787
 1132SOL    HW1 6185   1.247   0.116   1.725
 1132SOL    HW2 6186   1.127   0.024   1.735
 1132SOL     MW 6187   1.184   0.078   1.772
 1133SOL     OW 6188   5.539   2.207   1.269
 1133SOL    HW1 6189   5.541   2.129   1.215
 1133SOL    HW2 6190   5.576   2.276   1.214
 1133SOL     MW 6191   5.544   2.206   1.255
 1134SOL     OW 6192   5.892   2.675   1.305
 1134SOL    HW1 6193   5.821   2.649   1.246
 1134SOL    HW2 6194   5.972   2.647   1.261
 1134SOL     MW 6195   5.893   2.668   1.292
 1135SOL     OW 6196   0.388   2.162   3.904
 1135SOL    HW1 6197   0.388   2.066   3.907
 1135SOL    HW2 6198   0.315   2.184   3.846
 1135SOL     MW 6199   0.379   2.152   3.897
 1136SOL     OW 6200   1.522   3.008   1.050
 1136SOL    HW1 6201   1.510   2.988   1.143
 1136SOL    HW2 6202   1.548   2.924   1.011
 1136SOL     MW 6203   1.524   2.994   1.057
 1137SOL     OW 6204   1.406   2.206   2.229
 1137SOL    HW1 6205   1.376   2.143   2.294
 1137SOL    HW2 6206   1.342   2.199   2.157
 1137SOL     MW 6207   1.394   2.197   2.228
 1138SOL     OW 6208   6.049   4.352   4.855
 1138SOL    HW1 6209   6.114   4.305   4.907
 1138SOL    HW2 6210   6.098   4.392   4.784
 1138SOL     MW 6211   6.063   4.351   4.853
 1139SOL     OW 6212   5.143   3.434   3.187
 1139SOL    HW1 6213   5.208   3.418   3.256
 1139SOL    HW2 6214   5.177   3.387   3.111
 1139SOL     MW 6215   5.156   3.426   3.187
 1140SOL     OW 6216   4.936   1.638   4.176
 1140SOL    HW1 6217   5.012   1.640   4.117
 1140SOL    HW2 6218   4.897   1.552   4.161
 1140SOL     MW 6219   4.941   1.627   4.166
 1141SOL     OW 6220   1.018   1.388   2.633
 1141SOL    HW1 6221   1.094   1.338   2.663
 1141SOL    HW2 6222   0.993   1.346   2.550
 1141SOL     MW 6223   1.025   1.377   2.626
 1142SOL     OW 6224   2.610   2.297   5.267
 1142SOL    HW1 6225   2.566   2.356   5.327
 1142SOL    HW2 6226   2.693   2.339   5.247
 1142SOL     MW 6227   2.615   2.310   5.272
 1143SOL     OW 6228   1.210   2.876   2.153
 1143SOL    HW1 6229   1.250   2.835   2.076
 1143SOL    HW2 6230   1.119   2.845   2.151
 1143SOL     MW 6231   1.204   2.867   2.143
 1144SOL     OW 6232   0.503   2.807   4.209
 1144SOL    HW1 6233   0.579   2.861   4.187
 1144SOL    HW2 6234   0.518   2.779   4.300
 1144SOL     MW 6235   0.515   2.811   4.218
 1145SOL     OW 6236   1.766   2.204   3.154
 1145SOL    HW1 6237   1.760   2.109   3.159
 1145SOL    HW2 6238   1.763   2.233   3.246
 1145SOL     MW 6239   1.765   2.196   3.167
 1146SOL     OW 6240   1.083   1.975   4.088
 1146SOL    HW1 6241   1.160   1.966   4.145
 1146SOL    HW2 6242   1.022   2.029   4.139
 1146SOL     MW 6243   1.085   1.981   4.102
 1147SOL     OW 6244   0.584   2.594   2.965
 1147SOL    HW1 6245   0.641   2.670   2.953
 1147SOL    HW2 6246   0.568   2.590   3.059
 1147SOL     MW 6247   0.589   2.603   2.976
 1148SOL     OW 6248   1.068   4.079   3.844
 1148SOL    HW1 6249   1.159   4.068   3.816
 1148SOL    HW2 6250   1.018   4.083   3.762
 1148SOL     MW 6251   1.073   4.078   3.830
 1149SOL     OW 6252   5.937   2.842   3.668
 1149SOL    HW1 6253   5.928   2.841   3.763
 1149SOL    HW2 6254   5.913   2.930   3.642
 1149SOL     MW 6255   5.933   2.853   3.677
 1150SOL     OW 6256   0.399   3.566   0.200
 1150SOL    HW1 6257   0.398   3.654   0.238
 1150SOL    HW2 6258   0.315   3.560   0.153
 1150SOL     MW 6259   0.388   3.577   0.199
 1151SOL     OW 6260   5.553   2.012   1.095
 1151SOL    HW1 6261   5.539   1.933   1.148
 1151SOL    HW2 6262   5.504   1.995   1.015
 1151SOL     MW 6263   5.545   1.999   1.092
 1152SOL     OW 6264   0.513   5.466   1.875
 1152SOL    HW1 6265   0.461   5.441   1.799
 1152SOL    HW2 6266   0.565   5.540   1.845
 1152SOL     MW 6267   0.513   5.472   1.861
 1153SOL     OW 6268   0.177   1.209   4.082
 1153SOL    HW1 6269   0.263   1.211   4.124
 1153SOL    HW2 6270   0.195   1.182   3.992
 1153SOL     MW 6271   0.191   1.206   4.076
 1154SOL     OW 6272   1.093   4.226   1.672
 1154SOL    HW1 6273   1.148   4.188   1.604
 1154SOL    HW2 6274   1.100   4.167   1.746
 1154SOL     MW 6275   1.101   4.214   1.673
 1155SOL     OW 6276   1.879   1.603   2.274
 1155SOL    HW1 6277   1.806   1.585   2.216
 1155SOL    HW2 6278   1.840   1.647   2.349
 1155SOL     MW 6279   1.865   1.607   2.276
 1156SOL     OW 6280   5.826   2.362   3.282
 1156SOL    HW1 6281   5.842   2.338   3.191
 1156SOL    HW2 6282   5.740   2.404   3.282
 1156SOL     MW 6283   5.817   2.364   3.270
 1157SOL     OW 6284   2.261   5.213   2.932
 1157SOL    HW1 6285   2.224   5.128   2.908
 1157SOL    HW2 6286   2.232   5.273   2.863
 1157SOL     MW 6287   2.253   5.210   2.920
 1158SOL     OW 6288   0.425   0.212   0.222
 1158SOL    HW1 6289   0.378   0.135   0.191
 1158SOL    HW2 6290   0.516   0.184   0.230
 1158SOL     MW 6291   0.431   0.199   0.219
 1159SOL     OW 6292   0.308   3.371   4.599
 1159SOL    HW1 6293   0.224   3.374   4.554
 1159SOL    HW2 6294   0.295   3.420   4.679
 1159SOL     MW 6295   0.296   3.377   4.603
 1160SOL     OW 6296   1.464   2.553   2.847
 1160SOL    HW1 6297   1.394   2.591   2.900
 1160SOL    HW2 6298   1.544   2.573   2.896
 1160SOL     MW 6299   1.465   2.560   2.860
 1161SOL     OW 6300   1.461   0.407   5.067
 1161SOL    HW1 6301   1.498   0.461   5.137
 1161SOL    HW2 6302   1.428   0.329   5.111
 1161SOL     MW 6303   1.462   0.404   5.081
 1162SOL     OW 6304   1.854   3.195   4.563
 1162SOL    HW1 6305   1.855   3.274   4.511
 1162SOL    HW2 6306   1.769   3.195   4.607
 1162SOL     MW 6307   1.843   3.205   4.562
 1163SOL     OW 6308   1.841   2.595   1.707
 1163SOL    HW1 6309   1.866   2.617   1.796
 1163SOL    HW2 6310   1.745   2.591   1.709
 1163SOL     MW 6311   1.832   2.597   1.718
 1164SOL     OW 6312   2.882   1.163   1.976
 1164SOL    HW1 6313   2.826   1.219   2.030
 1164SOL    HW2 6314   2.952   1.222   1.947
 1164SOL     MW 6315   2.884   1.178   1.979
 1165SOL     OW 6316   0.312   4.339   1.912
 1165SOL    HW1 6317   0.355   4.292   1.983
 1165SOL    HW2 6318   0.334   4.289   1.833
 1165SOL     MW 6319   0.321   4.326   1.911
 1166SOL     OW 6320   1.780   1.824   4.051
 1166SOL    HW1 6321   1.733   1.882   4.111
 1166SOL    HW2 6322   1.850   1.786   4.105
 1166SOL     MW 6323   1.783   1.826   4.066
 1167SOL     OW 6324   1.434   1.546   0.921
 1167SOL    HW1 6325   1.502   1.555   0.988
 1167SOL    HW2 6326   1.369   1.612   0.944
 1167SOL     MW 6327   1.435   1.555   0.932
 1168SOL     OW 6328   0.553   2.058   0.812
 1168SOL    HW1 6329   0.472   2.013   0.835
 1168SOL    HW2 6330   0.526   2.124   0.748
 1168SOL     MW 6331   0.539   2.061   0.807
 1169SOL     OW 6332   0.182   3.239   2.715
 1169SOL    HW1 6333   0.219   3.302   2.654
 1169SOL    HW2 6334   0.151   3.292   2.789
 1169SOL     MW 6335   0.183   3.254   2.717
 1170SOL     OW 6336   0.495   1.937   2.066
 1170SOL    HW1 6337   0.516   1.881   2.142
 1170SOL    HW2 6338   0.400   1.932   2.059
 1170SOL     MW 6339   0.485   1.929   2.075
 1171SOL     OW 6340   5.681   2.736   2.020
 1171SOL    HW1 6341   5.755   2.706   1.967
 1171SOL    HW2 6342   5.720   2.796   2.084
 1171SOL     MW 6343   5.695   2.740   2.022
 1172SOL     OW 6344   2.387   2.584   1.236
 1172SOL    HW1 6345   2.297   2.550   1.244
 1172SOL    HW2 6346   2.426   2.529   1.168
 1172SOL     MW 6347   2.380   2.572   1.228
 1173SOL     OW 6348   2.065   2.435   4.640
 1173SOL    HW1 6349   2.055   2.369   4.572
 1173SOL    HW2 6350   2.023   2.513   4.605
 1173SOL     MW 6351   2.059   2.436   4.627
 1174SOL     OW 6352   2.304   4.681   2.475
 1174SOL    HW1 6353   2.378   4.705   2.419
 1174SOL    HW2 6354   2.242   4.639   2.416
 1174SOL     MW 6355   2.306   4.678   2.460
 1175SOL     OW 6356   5.086   4.880   1.215
 1175SOL    HW1 6357   5.162   4.920   1.256
 1175SOL    HW2 6358   5.044   4.951   1.167
 1175SOL     MW 6359   5.090   4.894   1.214
 1176SOL     OW 6360   0.692   4.021   4.549
 1176SOL    HW1 6361   0.667   3.990   4.462
 1176SOL    HW2 6362   0.612   4.058   4.586
 1176SOL     MW 6363   0.678   4.022   4.543
 1177SOL     OW 6364   1.270   3.222   2.560
 1177SOL    HW1 6365   1.287   3.214   2.466
 1177SOL    HW2 6366   1.349   3.263   2.595
 1177SOL     MW 6367   1.283   3.226   2.552
 1178SOL     OW 6368   0.360   2.258   1.855
 1178SOL    HW1 6369   0.421   2.254   1.928
 1178SOL    HW2 6370   0.336   2.166   1.839
 1178SOL     MW 6371   0.365   2.246   1.863
 1179SOL     OW 6372   5.487   1.936   2.225
 1179SOL    HW1 6373   5.518   1.857   2.181
 1179SOL    HW2 6374   5.427   1.976   2.163
 1179SOL     MW 6375   5.483   1.931   2.212
 1180SOL     OW 6376   0.594   2.026   0.253
 1180SOL    HW1 6377   0.511   2.044   0.209
 1180SOL    HW2 6378   0.653   2.096   0.225
 1180SOL     MW 6379   0.591   2.037   0.244
 1181SOL     OW 6380   1.658   2.214   2.311
 1181SOL    HW1 6381   1.566   2.212   2.283
 1181SOL    HW2 6382   1.655   2.194   2.405
 1181SOL     MW 6383   1.646   2.211   2.320
 1182SOL     OW 6384   0.633   2.694   1.007
 1182SOL    HW1 6385   0.624   2.635   0.933
 1182SOL    HW2 6386   0.570   2.764   0.991
 1182SOL     MW 6387   0.624   2.695   0.996
 1183SOL     OW 6388   6.017   3.492   5.951
 1183SOL    HW1 6389   6.088   3.489   6.015
 1183SOL    HW2 6390   5.942   3.524   6.000
 1183SOL     MW 6391   6.017   3.496   5.965
 1184SOL     OW 6392   1.277   2.429   3.588
 1184SOL    HW1 6393   1.217   2.369   3.632
 1184SOL    HW2 6394   1.360   2.419   3.634
 1184SOL     MW 6395   1.280   2.420   3.599
 1185SOL     OW 6396   4.992   2.384   3.993
 1185SOL    HW1 6397   4.957   2.430   4.069
 1185SOL    HW2 6398   4.928   2.401   3.923
 1185SOL     MW 6399   4.979   2.392   3.994
 1186SOL     OW 6400   1.042   2.441   0.962
 1186SOL    HW1 6401   1.099   2.369   0.936
 1186SOL    HW2 6402   0.954   2.403   0.959
 1186SOL     MW 6403   1.038   2.427   0.958
 1187SOL     OW 6404   1.882   1.648   3.218
 1187SOL    HW1 6405   1.891   1.553   3.206
 1187SOL    HW2 6406   1.898   1.662   3.311
 1187SOL     MW 6407   1.885   1.637   3.228
 1188SOL     OW 6408   1.308   1.054   1.954
 1188SOL    HW1 6409   1.328   0.989   1.886
 1188SOL    HW2 6410   1.308   1.004   2.036
 1188SOL     MW 6411   1.311   1.039   1.956
 1189SOL     OW 6412   1.507   2.414   3.750
 1189SOL    HW1 6413   1.589   2.383   3.710
 1189SOL    HW2 6414   1.485   2.347   3.814
 1189SOL     MW 6415   1.515   2.401   3.753
 1190SOL     OW 6416   0.877   2.295   4.813
 1190SOL    HW1 6417   0.939   2.222   4.813
 1190SOL    HW2 6418   0.931   2.373   4.798
 1190SOL     MW 6419   0.892   2.296   4.811
 1191SOL     OW 6420   0.311   3.449   3.955
 1191SOL    HW1 6421   0.279   3.398   4.029
 1191SOL    HW2 6422   0.276   3.537   3.969
 1191SOL     MW 6423   0.302   3.454   3.966
 1192SOL     OW 6424   0.138   3.260   3.151
 1192SOL    HW1 6425   0.148   3.170   3.119
 1192SOL    HW2 6426   0.097   3.250   3.238
 1192SOL     MW 6427   0.134   3.247   3.158
 1193SOL     OW 6428   0.443   1.992   1.155
 1193SOL    HW1 6429   0.349   2.011   1.151
 1193SOL    HW2 6430   0.456   1.953   1.242
 1193SOL     MW 6431   0.432   1.989   1.166
 1194SOL     OW 6432   2.193   3.740   0.252
 1194SOL    HW1 6433   2.264   3.680   0.275
 1194SOL    HW2 6434   2.131   3.686   0.202
 1194SOL     MW 6435   2.194   3.726   0.248
 1195SOL     OW 6436   2.533   2.788   0.372
 1195SOL    HW1 6437   2.610   2.779   0.428
 1195SOL    HW2 6438   2.479   2.854   0.416
 1195SOL     MW 6439   2.536   2.796   0.385
 1196SOL     OW 6440   1.557   2.966   3.279
 1196SOL    HW1 6441   1.541   2.881   3.239
 1196SOL    HW2 6442   1.649   2.962   3.307
 1196SOL     MW 6443   1.567   2.955   3.278
 1197SOL     OW 6444   5.282   3.670   3.144
 1197SOL    HW1 6445   5.252   3.724   3.071
 1197SOL    HW2 6446   5.221   3.596   3.145
 1197SOL     MW 6447   5.270   3.667   3.135
 1198SOL     OW 6448   1.505   4.265   5.998
 1198SOL    HW1 6449   1.557   4.258   5.918
 1198SOL    HW2 6450   1.423   4.307   5.970
 1198SOL     MW 6451   1.501   4.270   5.984
 1199SOL     OW 6452   1.868   2.082   2.492
 1199SOL    HW1 6453   1.876   2.107   2.584
 1199SOL    HW2 6454   1.916   2.150   2.444
 1199SOL     MW 6455   1.875   2.094   2.497
 1200SOL     OW 6456   1.444   4.422   1.376
 1200SOL    HW1 6457   1.399   4.368   1.312
 1200SOL    HW2 6458   1.378   4.440   1.443
 1200SOL     MW 6459   1.430   4.418   1.377
 1201SOL     OW 6460   1.078   3.571   3.881
 1201SOL    HW1 6461   1.155   3.617   3.913
 1201SOL    HW2 6462   1.011   3.587   3.947
 1201SOL     MW 6463   1.079   3.579   3.893
 1202SOL     OW 6464   0.796   2.419   3.596
 1202SOL    HW1 6465   0.738   2.342   3.597
 1202SOL    HW2 6466   0.742   2.489   3.560
 1202SOL     MW 6467   0.781   2.418   3.592
 1203SOL     OW 6468   1.117   1.870   0.561
 1203SOL    HW1 6469   1.063   1.910   0.629
 1203SOL    HW2 6470   1.142   1.943   0.505
 1203SOL     MW 6471   1.113   1.885   0.562
 1204SOL     OW 6472   0.681   1.928   1.778
 1204SOL    HW1 6473   0.728   1.931   1.694
 1204SOL    HW2 6474   0.603   1.981   1.763
 1204SOL     MW 6475   0.677   1.935   1.765
 1205SOL     OW 6476   1.204   2.189   2.024
 1205SOL    HW1 6477   1.145   2.119   2.052
 1205SOL    HW2 6478   1.177   2.265   2.076
 1205SOL     MW 6479   1.193   2.190   2.035
 1206SOL     OW 6480   0.377   2.417   3.945
 1206SOL    HW1 6481   0.338   2.409   4.032
 1206SOL    HW2 6482   0.409   2.329   3.926
 1206SOL     MW 6483   0.376   2.404   3.954
 1207SOL     OW 6484   0.040   4.098   3.164
 1207SOL    HW1 6485   0.042   4.021   3.107
 1207SOL    HW2 6486  -0.053   4.120   3.170
 1207SOL     MW 6487   0.028   4.091   3.157
 1208SOL     OW 6488   1.921   2.397   5.474
 1208SOL    HW1 6489   1.967   2.355   5.401
 1208SOL    HW2 6490   1.842   2.435   5.434
 1208SOL     MW 6491   1.917   2.396   5.459
 1209SOL     OW 6492   1.497   1.538   1.742
 1209SOL    HW1 6493   1.570   1.576   1.789
 1209SOL    HW2 6494   1.433   1.515   1.810
 1209SOL     MW 6495   1.498   1.540   1.757
 1210SOL     OW 6496   0.489   0.499   1.062
 1210SOL    HW1 6497   0.482   0.479   1.155
 1210SOL    HW2 6498   0.582   0.521   1.049
 1210SOL     MW 6499   0.500   0.499   1.072
 1211SOL     OW 6500   4.495   1.592   1.376
 1211SOL    HW1 6501   4.428   1.631   1.432
 1211SOL    HW2 6502   4.544   1.667   1.342
 1211SOL     MW 6503   4.493   1.607   1.379
 1212SOL     OW 6504   0.881   0.211   2.760
 1212SOL    HW1 6505   0.969   0.237   2.733
 1212SOL    HW2 6506   0.830   0.292   2.755
 1212SOL     MW 6507   0.886   0.225   2.755
 1213SOL     OW 6508   5.916   1.793   2.423
 1213SOL    HW1 6509   5.940   1.701   2.434
 1213SOL    HW2 6510   5.998   1.840   2.437
 1213SOL     MW 6511   5.930   1.787   2.426
 1214SOL     OW 6512   1.026   1.663   2.678
 1214SOL    HW1 6513   0.953   1.707   2.635
 1214SOL    HW2 6514   1.008   1.570   2.666
 1214SOL     MW 6515   1.015   1.657   2.671
 1215SOL     OW 6516   5.729   5.006   2.805
 1215SOL    HW1 6517   5.712   4.912   2.806
 1215SOL    HW2 6518   5.666   5.042   2.743
 1215SOL     MW 6519   5.719   4.999   2.797
 1216SOL     OW 6520   0.117   0.705   3.153
 1216SOL    HW1 6521   0.210   0.693   3.138
 1216SOL    HW2 6522   0.079   0.716   3.065
 1216SOL     MW 6523   0.124   0.705   3.140
 1217SOL     OW 6524   4.931   4.278   2.033
 1217SOL    HW1 6525   4.917   4.195   1.986
 1217SOL    HW2 6526   4.916   4.345   1.967
 1217SOL     MW 6527   4.927   4.276   2.018
 1218SOL     OW 6528   1.578   1.546   2.111
 1218SOL    HW1 6529   1.543   1.484   2.175
 1218SOL    HW2 6530   1.535   1.629   2.131
 1218SOL     MW 6531   1.568   1.548   2.121
 1219SOL     OW 6532   0.262   3.574   0.694
 1219SOL    HW1 6533   0.171   3.581   0.721
 1219SOL    HW2 6534   0.295   3.495   0.738
 1219SOL     MW 6535   0.255   3.565   0.703
 1220SOL     OW 6536   3.124   5.077   0.768
 1220SOL    HW1 6537   3.104   5.084   0.675
 1220SOL    HW2 6538   3.041   5.096   0.812
 1220SOL     MW 6539   3.111   5.080   0.762
 1221SOL     OW 6540   1.580  -0.004   1.272
 1221SOL    HW1 6541   1.609   0.067   1.329
 1221SOL    HW2 6542   1.499   0.030   1.232
 1221SOL     MW 6543   1.573   0.010   1.274
 1222SOL     OW 6544   1.008   4.712   1.757
 1222SOL    HW1 6545   0.922   4.677   1.738
 1222SOL    HW2 6546   1.025   4.686   1.847
 1222SOL     MW 6547   1.000   4.704   1.766
 1223SOL     OW 6548   2.296   4.755   2.063
 1223SOL    HW1 6549   2.226   4.792   2.010
 1223SOL    HW2 6550   2.310   4.820   2.132
 1223SOL     MW 6551   2.289   4.768   2.065
 1224SOL     OW 6552   0.541   1.879   2.866
 1224SOL    HW1 6553   0.615   1.911   2.917
 1224SOL    HW2 6554   0.579   1.815   2.805
 1224SOL     MW 6555   0.556   1.875   2.864
 1225SOL     OW 6556   2.059   3.653   0.716
 1225SOL    HW1 6557   2.088   3.701   0.637
 1225SOL    HW2 6558   2.136   3.604   0.743
 1225SOL     MW 6559   2.072   3.653   0.709
 1226SOL     OW 6560   1.606   1.945   0.799
 1226SOL    HW1 6561   1.582   1.935   0.892
 1226SOL    HW2 6562   1.534   1.905   0.751
 1226SOL     MW 6563   1.594   1.939   0.805
 1227SOL     OW 6564   3.407   2.859   0.824
 1227SOL    HW1 6565   3.375   2.828   0.909
 1227SOL    HW2 6566   3.340   2.832   0.761
 1227SOL     MW 6567   3.394   2.851   0.827
 1228SOL     OW 6568   0.472   0.975   4.849
 1228SOL    HW1 6569   0.492   1.008   4.761
 1228SOL    HW2 6570   0.414   1.042   4.887
 1228SOL     MW 6571   0.467   0.988   4.843
 1229SOL     OW 6572   1.012   3.948   2.296
 1229SOL    HW1 6573   1.100   3.974   2.268
 1229SOL    HW2 6574   0.973   4.030   2.327
 1229SOL     MW 6575   1.019   3.962   2.296
 1230SOL     OW 6576   5.528   4.312   1.026
 1230SOL    HW1 6577   5.561   4.301   0.937
 1230SOL    HW2 6578   5.500   4.225   1.053
 1230SOL     MW 6579   5.528   4.299   1.018
 1231SOL     OW 6580   3.052   1.225   5.466
 1231SOL    HW1 6581   2.989   1.251   5.399
 1231SOL    HW2 6582   3.033   1.283   5.540
 1231SOL     MW 6583   3.041   1.236   5.467
 1232SOL     OW 6584   1.410   0.855   3.061
 1232SOL    HW1 6585   1.339   0.799   3.092
 1232SOL    HW2 6586   1.386   0.877   2.971
 1232SOL     MW 6587   1.398   0.851   3.053
 1233SOL     OW 6588   5.749   2.577   3.661
 1233SOL    HW1 6589   5.825   2.570   3.603
 1233SOL    HW2 6590   5.674   2.563   3.603
 1233SOL     MW 6591   5.749   2.574   3.646
 1234SOL     OW 6592   1.421   1.653   5.888
 1234SOL    HW1 6593   1.391   1.571   5.926
 1234SOL    HW2 6594   1.358   1.718   5.920
 1234SOL     MW 6595   1.409   1.651   5.897
 1235SOL     OW 6596   3.215   5.979   3.296
 1235SOL    HW1 6597   3.205   5.908   3.232
 1235SOL    HW2 6598   3.210   6.059   3.244
 1235SOL     MW 6599   3.213   5.980   3.281
 1236SOL     OW 6600   4.411   1.808   0.501
 1236SOL    HW1 6601   4.474   1.857   0.553
 1236SOL    HW2 6602   4.424   1.839   0.411
 1236SOL     MW 6603   4.420   1.818   0.496
 1237SOL     OW 6604   2.030   2.465   5.707
 1237SOL    HW1 6605   1.998   2.392   5.761
 1237SOL    HW2 6606   1.981   2.457   5.625
 1237SOL     MW 6607   2.020   2.454   5.704
 1238SOL     OW 6608   1.989   3.321   0.084
 1238SOL    HW1 6609   1.983   3.302  -0.010
 1238SOL    HW2 6610   2.015   3.413   0.087
 1238SOL     MW 6611   1.991   3.331   0.072
 1239SOL     OW 6612   6.070   3.132   0.726
 1239SOL    HW1 6613   6.007   3.139   0.798
 1239SOL    HW2 6614   6.045   3.052   0.680
 1239SOL     MW 6615   6.059   3.123   0.729
 1240SOL     OW 6616   0.007   5.501   4.814
 1240SOL    HW1 6617   0.095   5.462   4.812
 1240SOL    HW2 6618  -0.040   5.451   4.881
 1240SOL     MW 6619   0.013   5.490   4.823
 1241SOL     OW 6620   1.172   1.837   2.854
 1241SOL    HW1 6621   1.099   1.794   2.809
 1241SOL    HW2 6622   1.201   1.773   2.919
 1241SOL     MW 6623   1.166   1.823   2.857
 1242SOL     OW 6624   5.575   2.518   3.315
 1242SOL    HW1 6625   5.530   2.496   3.234
 1242SOL    HW2 6626   5.519   2.482   3.384
 1242SOL     MW 6627   5.562   2.511   3.314
 1243SOL     OW 6628   1.956   1.939   3.251
 1243SOL    HW1 6629   1.981   1.853   3.285
 1243SOL    HW2 6630   1.923   1.923   3.163
 1243SOL     MW 6631   1.955   1.926   3.244
 1244SOL     OW 6632   5.692   3.263   3.894
 1244SOL    HW1 6633   5.733   3.230   3.974
 1244SOL    HW2 6634   5.650   3.186   3.856
 1244SOL     MW 6635   5.692   3.249   3.900
 1245SOL     OW 6636   1.342   2.316   3.953
 1245SOL    HW1 6637   1.281   2.242   3.946
 1245SOL    HW2 6638   1.287   2.390   3.980
 1245SOL     MW 6639   1.327   2.316   3.955
 1246SOL     OW 6640   0.276   1.538   0.526
 1246SOL    HW1 6641   0.313   1.522   0.440
 1246SOL    HW2 6642   0.273   1.452   0.568
 1246SOL     MW 6643   0.280   1.525   0.521
 1247SOL     OW 6644   6.027   2.389   3.823
 1247SOL    HW1 6645   6.095   2.439   3.868
 1247SOL    HW2 6646   6.021   2.429   3.736
 1247SOL     MW 6647   6.035   2.401   3.818
 1248SOL     OW 6648   5.878   1.496   1.238
 1248SOL    HW1 6649   5.839   1.448   1.166
 1248SOL    HW2 6650   5.902   1.429   1.302
 1248SOL     MW 6651   5.876   1.481   1.237
 1249SOL     OW 6652   4.820   5.539   2.513
 1249SOL    HW1 6653   4.822   5.447   2.541
 1249SOL    HW2 6654   4.816   5.535   2.418
 1249SOL     MW 6655   4.820   5.526   2.504
 1250SOL     OW 6656   1.590   3.472   2.397
 1250SOL    HW1 6657   1.601   3.383   2.362
 1250SOL    HW2 6658   1.560   3.524   2.323
 1250SOL     MW 6659   1.587   3.467   2.383
 1251SOL     OW 6660   1.938   2.746   3.755
 1251SOL    HW1 6661   1.989   2.689   3.698
 1251SOL    HW2 6662   1.961   2.835   3.727
 1251SOL     MW 6663   1.948   2.750   3.744
 1252SOL     OW 6664   1.305   1.479   2.464
 1252SOL    HW1 6665   1.335   1.436   2.385
 1252SOL    HW2 6666   1.372   1.544   2.484
 1252SOL     MW 6667   1.317   1.482   2.457
 1253SOL     OW 6668   0.522   3.205   2.933
 1253SOL    HW1 6669   0.585   3.163   2.992
 1253SOL    HW2 6670   0.441   3.158   2.948
 1253SOL     MW 6671   0.520   3.193   2.943
 1254SOL     OW 6672   0.932   3.399   5.145
 1254SOL    HW1 6673   0.865   3.391   5.212
 1254SOL    HW2 6674   0.940   3.311   5.108
 1254SOL     MW 6675   0.924   3.387   5.148
 1255SOL     OW 6676   2.112   3.766   4.795
 1255SOL    HW1 6677   2.033   3.820   4.791
 1255SOL    HW2 6678   2.097   3.706   4.868
 1255SOL     MW 6679   2.100   3.765   4.804
 1256SOL     OW 6680   2.281   3.103   4.803
 1256SOL    HW1 6681   2.219   3.175   4.794
 1256SOL    HW2 6682   2.230   3.024   4.788
 1256SOL     MW 6683   2.267   3.102   4.800
 1257SOL     OW 6684   1.133   2.419   5.260
 1257SOL    HW1 6685   1.074   2.428   5.185
 1257SOL    HW2 6686   1.098   2.345   5.310
 1257SOL     MW 6687   1.121   2.411   5.257
 1258SOL     OW 6688   2.051   6.084   2.198
 1258SOL    HW1 6689   2.034   6.172   2.166
 1258SOL    HW2 6690   2.068   6.094   2.291
 1258SOL     MW 6691   2.051   6.097   2.206
 1259SOL     OW 6692   5.486   1.325   5.051
 1259SOL    HW1 6693   5.475   1.247   5.106
 1259SOL    HW2 6694   5.529   1.389   5.109
 1259SOL     MW 6695   5.490   1.323   5.066
 1260SOL     OW 6696   0.448   5.013   5.707
 1260SOL    HW1 6697   0.482   5.062   5.781
 1260SOL    HW2 6698   0.434   4.925   5.741
 1260SOL     MW 6699   0.451   5.008   5.721
 1261SOL     OW 6700   5.807   3.333   5.804
 1261SOL    HW1 6701   5.877   3.380   5.849
 1261SOL    HW2 6702   5.852   3.276   5.741
 1261SOL     MW 6703   5.821   3.332   5.802
 1262SOL     OW 6704   2.585   4.383   4.961
 1262SOL    HW1 6705   2.589   4.424   4.875
 1262SOL    HW2 6706   2.677   4.373   4.986
 1262SOL     MW 6707   2.598   4.387   4.953
 1263SOL     OW 6708   2.644   1.595   4.089
 1263SOL    HW1 6709   2.574   1.531   4.080
 1263SOL    HW2 6710   2.600   1.680   4.081
 1263SOL     MW 6711   2.629   1.598   4.087
 1264SOL     OW 6712   1.002   5.760   4.262
 1264SOL    HW1 6713   1.002   5.776   4.357
 1264SOL    HW2 6714   0.935   5.692   4.249
 1264SOL     MW 6715   0.993   5.753   4.273
 1265SOL     OW 6716   4.142   1.408   4.496
 1265SOL    HW1 6717   4.143   1.465   4.573
 1265SOL    HW2 6718   4.068   1.439   4.444
 1265SOL     MW 6719   4.133   1.419   4.499
 1266SOL     OW 6720   1.745   1.819   5.154
 1266SOL    HW1 6721   1.768   1.903   5.113
 1266SOL    HW2 6722   1.680   1.841   5.221
 1266SOL     MW 6723   1.740   1.833   5.157
 1267SOL     OW 6724   0.157   2.749   0.260
 1267SOL    HW1 6725   0.158   2.704   0.345
 1267SOL    HW2 6726   0.067   2.779   0.251
 1267SOL     MW 6727   0.146   2.747   0.270
 1268SOL     OW 6728   1.051   3.007   4.309
 1268SOL    HW1 6729   1.009   3.093   4.305
 1268SOL    HW2 6730   1.126   3.014   4.250
 1268SOL     MW 6731   1.055   3.019   4.301
 1269SOL     OW 6732   4.308   1.710   4.485
 1269SOL    HW1 6733   4.274   1.641   4.428
 1269SOL    HW2 6734   4.366   1.761   4.430
 1269SOL     MW 6735   4.311   1.707   4.471
 1270SOL     OW 6736   5.829   3.535   0.812
 1270SOL    HW1 6737   5.795   3.516   0.899
 1270SOL    HW2 6738   5.886   3.460   0.792
 1270SOL     MW 6739   5.832   3.523   0.820
 1271SOL     OW 6740   0.091   3.800   5.868
 1271SOL    HW1 6741   0.069   3.786   5.960
 1271SOL    HW2 6742   0.017   3.765   5.819
 1271SOL     MW 6743   0.079   3.794   5.873
 1272SOL     OW 6744   4.669   3.355   5.188
 1272SOL    HW1 6745   4.612   3.290   5.228
 1272SOL    HW2 6746   4.751   3.308   5.171
 1272SOL     MW 6747   4.672   3.341   5.191
 1273SOL     OW 6748   1.333   0.575   5.733
 1273SOL    HW1 6749   1.246   0.536   5.731
 1273SOL    HW2 6750   1.324   0.657   5.685
 1273SOL     MW 6751   1.321   0.580   5.727
 1274SOL     OW 6752   4.987   1.650   3.536
 1274SOL    HW1 6753   4.997   1.666   3.442
 1274SOL    HW2 6754   4.927   1.719   3.566
 1274SOL     MW 6755   4.981   1.661   3.528
 1275SOL     OW 6756   0.877   2.140   5.184
 1275SOL    HW1 6757   0.875   2.208   5.251
 1275SOL    HW2 6758   0.823   2.070   5.219
 1275SOL     MW 6759   0.870   2.140   5.197
 1276SOL     OW 6760   5.046   2.250   2.780
 1276SOL    HW1 6761   4.958   2.235   2.813
 1276SOL    HW2 6762   5.054   2.192   2.704
 1276SOL     MW 6763   5.036   2.240   2.774
 1277SOL     OW 6764   1.842   2.000   3.845
 1277SOL    HW1 6765   1.825   1.939   3.917
 1277SOL    HW2 6766   1.881   1.946   3.777
 1277SOL     MW 6767   1.845   1.985   3.846
 1278SOL     OW 6768   0.878   2.089   4.226
 1278SOL    HW1 6769   0.798   2.104   4.175
 1278SOL    HW2 6770   0.898   2.174   4.265
 1278SOL     MW 6771   0.870   2.101   4.224
 1279SOL     OW 6772   1.459   3.199   5.335
 1279SOL    HW1 6773   1.510   3.148   5.273
 1279SOL    HW2 6774   1.375   3.213   5.293
 1279SOL     MW 6775   1.455   3.194   5.322
 1280SOL     OW 6776   5.912   3.487   0.471
 1280SOL    HW1 6777   5.874   3.507   0.385
 1280SOL    HW2 6778   5.953   3.568   0.499
 1280SOL     MW 6779   5.912   3.500   0.463
 1281SOL     OW 6780   1.605   3.741   5.055
 1281SOL    HW1 6781   1.658   3.719   5.132
 1281SOL    HW2 6782   1.648   3.695   4.983
 1281SOL     MW 6783   1.617   3.732   5.056
 1282SOL     OW 6784   2.544   2.821   5.793
 1282SOL    HW1 6785   2.611   2.755   5.812
 1282SOL    HW2 6786   2.462   2.783   5.825
 1282SOL     MW 6787   2.542   2.808   5.800
 1283SOL     OW 6788   2.497   3.461   4.577
 1283SOL    HW1 6789   2.491   3.548   4.539
 1283SOL    HW2 6790   2.465   3.402   4.508
 1283SOL     MW 6791   2.492   3.465   4.563
 1284SOL     OW 6792   3.296   0.959   4.152
 1284SOL    HW1 6793   3.343   0.941   4.234
 1284SOL    HW2 6794   3.301   1.054   4.142
 1284SOL     MW 6795   3.303   0.969   4.161
 1285SOL     OW 6796   1.152   2.169   3.217
 1285SOL    HW1 6797   1.222   2.112   3.247
 1285SOL    HW2 6798   1.152   2.243   3.278
 1285SOL     MW 6799   1.161   2.171   3.228
 1286SOL     OW 6800   5.226   1.661   3.661
 1286SOL    HW1 6801   5.138   1.638   3.630
 1286SOL    HW2 6802   5.222   1.649   3.756
 1286SOL     MW 6803   5.214   1.656   3.669
 1287SOL     OW 6804   4.901   3.737   3.368
 1287SOL    HW1 6805   4.988   3.775   3.372
 1287SOL    HW2 6806   4.876   3.741   3.276
 1287SOL     MW 6807   4.909   3.743   3.357
 1288SOL     OW 6808   0.180   2.041   1.068
 1288SOL    HW1 6809   0.135   2.019   0.986
 1288SOL    HW2 6810   0.169   2.136   1.076
 1288SOL     MW 6811   0.173   2.050   1.058
 1289SOL     OW 6812   4.622   4.898   2.933
 1289SOL    HW1 6813   4.665   4.832   2.879
 1289SOL    HW2 6814   4.693   4.945   2.975
 1289SOL     MW 6815   4.636   4.896   2.931
 1290SOL     OW 6816   5.761   0.140   3.607
 1290SOL    HW1 6817   5.806   0.215   3.567
 1290SOL    HW2 6818   5.820   0.067   3.594
 1290SOL     MW 6819   5.774   0.141   3.600
 1291SOL     OW 6820   1.938   2.206   4.838
 1291SOL    HW1 6821   1.891   2.171   4.913
 1291SOL    HW2 6822   2.015   2.249   4.875
 1291SOL     MW 6823   1.942   2.207   4.852
 1292SOL     OW 6824   1.856   0.647   3.438
 1292SOL    HW1 6825   1.913   0.579   3.475
 1292SOL    HW2 6826   1.777   0.644   3.491
 1292SOL     MW 6827   1.853   0.638   3.450
 1293SOL     OW 6828   0.534   1.119   2.707
 1293SOL    HW1 6829   0.455   1.173   2.699
 1293SOL    HW2 6830   0.523   1.050   2.642
 1293SOL     MW 6831   0.523   1.117   2.697
 1294SOL     OW 6832   0.850   4.531   5.210
 1294SOL    HW1 6833   0.779   4.584   5.175
 1294SOL    HW2 6834   0.843   4.447   5.165
 1294SOL     MW 6835   0.840   4.527   5.200
 1295SOL     OW 6836   1.576   5.076   2.171
 1295SOL    HW1 6837   1.577   5.074   2.075
 1295SOL    HW2 6838   1.520   5.001   2.195
 1295SOL     MW 6839   1.569   5.066   2.162
 1296SOL     OW 6840   1.609   5.189   4.149
 1296SOL    HW1 6841   1.542   5.247   4.112
 1296SOL    HW2 6842   1.583   5.178   4.241
 1296SOL     MW 6843   1.597   5.195   4.156
 1297SOL     OW 6844   0.944   2.923   5.068
 1297SOL    HW1 6845   0.869   2.866   5.084
 1297SOL    HW2 6846   0.981   2.940   5.155
 1297SOL     MW 6847   0.939   2.918   5.081
 1298SOL     OW 6848   1.799   3.838   0.106
 1298SOL    HW1 6849   1.857   3.906   0.140
 1298SOL    HW2 6850   1.754   3.804   0.183
 1298SOL     MW 6851   1.800   3.842   0.120
 1299SOL     OW 6852   0.300   1.866   5.581
 1299SOL    HW1 6853   0.376   1.829   5.537
 1299SOL    HW2 6854   0.225   1.820   5.543
 1299SOL     MW 6855   0.300   1.855   5.571
 1300SOL     OW 6856   1.111   1.455   5.038
 1300SOL    HW1 6857   1.022   1.490   5.048
 1300SOL    HW2 6858   1.159   1.491   5.112
 1300SOL     MW 6859   1.105   1.464   5.049
 1301SOL     OW 6860   1.005   2.977   0.038
 1301SOL    HW1 6861   1.075   2.924   0.000
 1301SOL    HW2 6862   1.049   3.057   0.066
 1301SOL     MW 6863   1.019   2.980   0.037
 1302SOL     OW 6864   0.563   2.674   4.459
 1302SOL    HW1 6865   0.602   2.587   4.451
 1302SOL    HW2 6866   0.628   2.725   4.506
 1302SOL     MW 6867   0.576   2.669   4.464
 1303SOL     OW 6868   1.520   2.229   4.755
 1303SOL    HW1 6869   1.594   2.286   4.777
 1303SOL    HW2 6870   1.555   2.168   4.690
 1303SOL     MW 6871   1.534   2.228   4.749
 1304SOL     OW 6872   0.881   1.486   3.980
 1304SOL    HW1 6873   0.840   1.477   4.066
 1304SOL    HW2 6874   0.975   1.488   3.998
 1304SOL     MW 6875   0.888   1.485   3.993
 1305SOL     OW 6876   0.663   2.227   4.949
 1305SOL    HW1 6877   0.732   2.262   4.894
 1305SOL    HW2 6878   0.708   2.193   5.027
 1305SOL     MW 6879   0.677   2.227   4.952
 1306SOL     OW 6880   1.176   3.679   4.174
 1306SOL    HW1 6881   1.204   3.740   4.242
 1306SOL    HW2 6882   1.081   3.673   4.184
 1306SOL     MW 6883   1.168   3.686   4.184
 1307SOL     OW 6884   0.909   3.241   4.248
 1307SOL    HW1 6885   0.896   3.254   4.154
 1307SOL    HW2 6886   0.822   3.252   4.285
 1307SOL     MW 6887   0.896   3.244   4.240
 1308SOL     OW 6888   1.943   2.405   3.844
 1308SOL    HW1 6889   1.996   2.348   3.899
 1308SOL    HW2 6890   1.906   2.469   3.905
 1308SOL     MW 6891   1.945   2.406   3.859
 1309SOL     OW 6892   1.803   3.886   4.277
 1309SOL    HW1 6893   1.844   3.862   4.194
 1309SOL    HW2 6894   1.732   3.945   4.253
 1309SOL     MW 6895   1.799   3.891   4.263
 1310SOL     OW 6896   1.355   3.227   3.038
 1310SOL    HW1 6897   1.349   3.207   3.131
 1310SOL    HW2 6898   1.348   3.322   3.033
 1310SOL     MW 6899   1.353   3.237   3.049
 1311SOL     OW 6900   0.250   3.099   5.471
 1311SOL    HW1 6901   0.302   3.136   5.542
 1311SOL    HW2 6902   0.187   3.168   5.449
 1311SOL     MW 6903   0.249   3.113   5.477
 1312SOL     OW 6904   0.639   1.710   2.681
 1312SOL    HW1 6905   0.663   1.625   2.719
 1312SOL    HW2 6906   0.713   1.733   2.625
 1312SOL     MW 6907   0.651   1.702   2.679
 1313SOL     OW 6908   0.883   2.900   5.902
 1313SOL    HW1 6909   0.922   2.959   5.966
 1313SOL    HW2 6910   0.899   2.813   5.938
 1313SOL     MW 6911   0.890   2.896   5.915
 1314SOL     OW 6912   1.745   1.423   4.116
 1314SOL    HW1 6913   1.822   1.473   4.143
 1314SOL    HW2 6914   1.677   1.447   4.179
 1314SOL     MW 6915   1.746   1.433   4.127
 1315SOL     OW 6916   1.517   0.639   5.207
 1315SOL    HW1 6917   1.560   0.667   5.288
 1315SOL    HW2 6918   1.542   0.704   5.142
 1315SOL     MW 6919   1.526   0.651   5.209
 1316SOL     OW 6920   5.889   2.006   3.433
 1316SOL    HW1 6921   5.806   2.044   3.463
 1316SOL    HW2 6922   5.904   2.048   3.348
 1316SOL     MW 6923   5.881   2.016   3.426
 1317SOL     OW 6924   5.380   1.346   5.484
 1317SOL    HW1 6925   5.313   1.294   5.439
 1317SOL    HW2 6926   5.386   1.427   5.432
 1317SOL     MW 6927   5.372   1.350   5.471
 1318SOL     OW 6928   1.690   2.781   4.293
 1318SOL    HW1 6929   1.783   2.768   4.274
 1318SOL    HW2 6930   1.646   2.762   4.210
 1318SOL     MW 6931   1.696   2.777   4.280
 1319SOL     OW 6932   0.862   0.243   5.027
 1319SOL    HW1 6933   0.857   0.156   4.986
 1319SOL    HW2 6934   0.956   0.263   5.028
 1319SOL     MW 6935   0.873   0.234   5.022
 1320SOL     OW 6936   1.252   3.566   4.483
 1320SOL    HW1 6937   1.248   3.659   4.457
 1320SOL    HW2 6938   1.284   3.521   4.404
 1320SOL     MW 6939   1.256   3.572   4.469
 1321SOL     OW 6940   1.424   2.111   5.311
 1321SOL    HW1 6941   1.338   2.069   5.318
 1321SOL    HW2 6942   1.486   2.041   5.330
 1321SOL     MW 6943   1.421   2.096   5.314
 1322SOL     OW 6944   0.187   2.768   4.740
 1322SOL    HW1 6945   0.270   2.793   4.781
 1322SOL    HW2 6946   0.120   2.807   4.796
 1322SOL     MW 6947   0.189   2.776   4.752
 1323SOL     OW 6948   1.751   2.293   5.230
 1323SOL    HW1 6949   1.657   2.298   5.247
 1323SOL    HW2 6950   1.768   2.363   5.167
 1323SOL     MW 6951   1.741   2.302   5.224
 1324SOL     OW 6952   1.764   2.447   2.132
 1324SOL    HW1 6953   1.724   2.372   2.175
 1324SOL    HW2 6954   1.797   2.412   2.049
 1324SOL     MW 6955   1.763   2.433   2.127
 1325SOL     OW 6956   1.575   3.984   5.234
 1325SOL    HW1 6957   1.519   3.922   5.281
 1325SOL    HW2 6958   1.552   3.972   5.142
 1325SOL     MW 6959   1.565   3.974   5.229
 1326SOL     OW 6960   0.912   2.481   2.082
 1326SOL    HW1 6961   0.866   2.505   2.002
 1326SOL    HW2 6962   0.880   2.394   2.104
 1326SOL     MW 6963   0.902   2.473   2.075
 1327SOL     OW 6964   0.226   3.173   4.765
 1327SOL    HW1 6965   0.223   3.248   4.706
 1327SOL    HW2 6966   0.231   3.097   4.707
 1327SOL     MW 6967   0.226   3.173   4.750
 1328SOL     OW 6968   3.278   1.002   5.020
 1328SOL    HW1 6969   3.274   1.054   5.101
 1328SOL    HW2 6970   3.217   1.046   4.961
 1328SOL     MW 6971   3.270   1.015   5.023
 1329SOL     OW 6972   0.709   1.857   5.146
 1329SOL    HW1 6973   0.727   1.884   5.056
 1329SOL    HW2 6974   0.645   1.787   5.138
 1329SOL     MW 6975   0.703   1.852   5.134
 1330SOL     OW 6976   1.509   0.596   2.735
 1330SOL    HW1 6977   1.546   0.553   2.658
 1330SOL    HW2 6978   1.518   0.531   2.805
 1330SOL     MW 6979   1.515   0.582   2.734
 1331SOL     OW 6980   0.920   1.777   2.246
 1331SOL    HW1 6981   0.989   1.716   2.274
 1331SOL    HW2 6982   0.843   1.721   2.233
 1331SOL     MW 6983   0.919   1.762   2.248
 1332SOL     OW 6984   5.352   1.967   4.844
 1332SOL    HW1 6985   5.356   1.882   4.802
 1332SOL    HW2 6986   5.319   2.026   4.776
 1332SOL     MW 6987   5.348   1.964   4.830
 1333SOL     OW 6988   0.477   3.039   3.616
 1333SOL    HW1 6989   0.496   2.995   3.533
 1333SOL    HW2 6990   0.525   3.121   3.610
 1333SOL     MW 6991   0.486   3.044   3.604
 1334SOL     OW 6992   1.608   2.754   4.024
 1334SOL    HW1 6993   1.644   2.833   3.985
 1334SOL    HW2 6994   1.528   2.737   3.974
 1334SOL     MW 6995   1.602   2.762   4.012
 1335SOL     OW 6996   1.834   3.430   4.963
 1335SOL    HW1 6997   1.781   3.411   5.040
 1335SOL    HW2 6998   1.907   3.482   4.996
 1335SOL     MW 6999   1.837   3.434   4.977
 1336SOL     OW 7000   0.678   1.577   4.493
 1336SOL    HW1 7001   0.583   1.590   4.490
 1336SOL    HW2 7002   0.715   1.663   4.473
 1336SOL     MW 7003   0.670   1.590   4.490
 1337SOL     OW 7004   1.007   3.584   5.419
 1337SOL    HW1 7005   1.028   3.672   5.448
 1337SOL    HW2 7006   0.970   3.596   5.331
 1337SOL     MW 7007   1.005   3.597   5.411
 1338SOL     OW 7008   1.351   2.020   3.350
 1338SOL    HW1 7009   1.391   2.092   3.399
 1338SOL    HW2 7010   1.297   1.974   3.414
 1338SOL     MW 7011   1.350   2.023   3.365
 1339SOL     OW 7012   0.156   0.540   2.863
 1339SOL    HW1 7013   0.137   0.503   2.777
 1339SOL    HW2 7014   0.208   0.474   2.907
 1339SOL     MW 7015   0.161   0.527   2.857
 1340SOL     OW 7016   1.308   2.842   0.310
 1340SOL    HW1 7017   1.227   2.819   0.265
 1340SOL    HW2 7018   1.285   2.915   0.367
 1340SOL     MW 7019   1.295   2.849   0.312
 1341SOL     OW 7020   6.046   4.852   5.374
 1341SOL    HW1 7021   5.982   4.906   5.421
 1341SOL    HW2 7022   6.100   4.914   5.325
 1341SOL     MW 7023   6.045   4.867   5.374
 1342SOL     OW 7024   1.305   1.825   1.612
 1342SOL    HW1 7025   1.384   1.835   1.665
 1342SOL    HW2 7026   1.236   1.810   1.676
 1342SOL     MW 7027   1.306   1.824   1.627
 1343SOL     OW 7028   2.006   2.220   1.127
 1343SOL    HW1 7029   2.091   2.245   1.163
 1343SOL    HW2 7030   2.002   2.125   1.137
 1343SOL     MW 7031   2.016   2.211   1.133
 1344SOL     OW 7032   2.677   5.876   4.686
 1344SOL    HW1 7033   2.611   5.934   4.725
 1344SOL    HW2 7034   2.755   5.889   4.740
 1344SOL     MW 7035   2.679   5.885   4.698
 1345SOL     OW 7036   2.450   3.209   5.781
 1345SOL    HW1 7037   2.368   3.258   5.781
 1345SOL    HW2 7038   2.440   3.145   5.852
 1345SOL     MW 7039   2.438   3.207   5.790
 1346SOL     OW 7040   1.057   0.908   5.686
 1346SOL    HW1 7041   1.023   0.957   5.762
 1346SOL    HW2 7042   1.008   0.942   5.612
 1346SOL     MW 7043   1.047   0.919   5.686
 1347SOL     OW 7044   5.758   1.859   4.432
 1347SOL    HW1 7045   5.845   1.883   4.462
 1347SOL    HW2 7046   5.752   1.765   4.447
 1347SOL     MW 7047   5.768   1.850   4.438
 1348SOL     OW 7048   3.518   0.391   5.933
 1348SOL    HW1 7049   3.511   0.470   5.986
 1348SOL    HW2 7050   3.430   0.377   5.898
 1348SOL     MW 7051   3.506   0.399   5.935
 1349SOL     OW 7052   0.457   2.058   5.383
 1349SOL    HW1 7053   0.382   2.017   5.341
 1349SOL    HW2 7054   0.465   2.144   5.341
 1349SOL     MW 7055   0.448   2.064   5.373
 1350SOL     OW 7056   0.796   1.681   3.361
 1350SOL    HW1 7057   0.791   1.675   3.266
 1350SOL    HW2 7058   0.712   1.650   3.392
 1350SOL     MW 7059   0.785   1.677   3.353
 1351SOL     OW 7060   5.843   2.004   3.940
 1351SOL    HW1 7061   5.810   2.090   3.912
 1351SOL    HW2 7062   5.793   1.984   4.019
 1351SOL     MW 7063   5.833   2.013   3.947
 1352SOL     OW 7064   6.031   5.551   3.838
 1352SOL    HW1 7065   6.065   5.520   3.754
 1352SOL    HW2 7066   6.041   5.477   3.897
 1352SOL     MW 7067   6.036   5.538   3.835
 1353SOL     OW 7068   2.454   2.709   4.862
 1353SOL    HW1 7069   2.464   2.712   4.767
 1353SOL    HW2 7070   2.442   2.616   4.881
 1353SOL     MW 7071   2.454   2.697   4.852
 1354SOL     OW 7072   5.757   4.249   4.818
 1354SOL    HW1 7073   5.714   4.289   4.894
 1354SOL    HW2 7074   5.849   4.275   4.827
 1354SOL     MW 7075   5.763   4.258   4.829
 1355SOL     OW 7076   5.016   3.745   4.673
 1355SOL    HW1 7077   5.071   3.798   4.730
 1355SOL    HW2 7078   5.034   3.778   4.585
 1355SOL     MW 7079   5.025   3.756   4.669
 1356SOL     OW 7080   1.470   1.079   2.925
 1356SOL    HW1 7081   1.395   1.125   2.962
 1356SOL    HW2 7082   1.485   1.006   2.985
 1356SOL     MW 7083   1.463   1.076   2.938
 1357SOL     OW 7084   4.696   3.369   3.991
 1357SOL    HW1 7085   4.747   3.293   3.961
 1357SOL    HW2 7086   4.763   3.430   4.022
 1357SOL     MW 7087   4.711   3.367   3.991
 1358SOL     OW 7088   1.497   5.284   3.203
 1358SOL    HW1 7089   1.488   5.330   3.120
 1358SOL    HW2 7090   1.413   5.239   3.215
 1358SOL     MW 7091   1.485   5.284   3.194
 1359SOL     OW 7092   5.987   3.520   3.374
 1359SOL    HW1 7093   5.907   3.523   3.322
 1359SOL    HW2 7094   5.960   3.549   3.461
 1359SOL     MW 7095   5.973   3.524   3.379
 1360SOL     OW 7096   3.274   4.355   5.451
 1360SOL    HW1 7097   3.262   4.392   5.538
 1360SOL    HW2 7098   3.186   4.348   5.415
 1360SOL     MW 7099   3.261   4.359   5.458
 1361SOL     OW 7100   1.367   2.693   6.098
 1361SOL    HW1 7101   1.443   2.686   6.040
 1361SOL    HW2 7102   1.310   2.621   6.072
 1361SOL     MW 7103   1.370   2.683   6.087
 1362SOL     OW 7104   5.153   4.360   4.102
 1362SOL    HW1 7105   5.079   4.307   4.072
 1362SOL    HW2 7106   5.202   4.380   4.022
 1362SOL     MW 7107   5.150   4.356   4.088
 1363SOL     OW 7108   0.947   1.796   5.280
 1363SOL    HW1 7109   0.867   1.814   5.230
 1363SOL    HW2 7110   1.006   1.758   5.216
 1363SOL     MW 7111   0.944   1.793   5.265
 1364SOL     OW 7112   5.622   4.520   3.192
 1364SOL    HW1 7113   5.610   4.615   3.189
 1364SOL    HW2 7114   5.712   4.508   3.222
 1364SOL     MW 7115   5.632   4.531   3.195
 1365SOL     OW 7116   2.401   3.229   4.420
 1365SOL    HW1 7117   2.375   3.137   4.418
 1365SOL    HW2 7118   2.497   3.226   4.420
 1365SOL     MW 7119   2.410   3.217   4.420
 1366SOL     OW 7120   0.766   1.940   4.901
 1366SOL    HW1 7121   0.737   1.974   4.816
 1366SOL    HW2 7122   0.850   1.897   4.882
 1366SOL     MW 7123   0.773   1.939   4.887
 1367SOL     OW 7124   2.759   5.185   4.429
 1367SOL    HW1 7125   2.793   5.133   4.356
 1367SOL    HW2 7126   2.719   5.121   4.488
 1367SOL     MW 7127   2.758   5.170   4.427
 1368SOL     OW 7128   5.970   1.930   4.764
 1368SOL    HW1 7129   6.025   2.008   4.776
 1368SOL    HW2 7130   5.881   1.962   4.777
 1368SOL     MW 7131   5.965   1.944   4.767
 1369SOL     OW 7132   4.992   3.023   0.083
 1369SOL    HW1 7133   5.000   3.025  -0.012
 1369SOL    HW2 7134   4.914   2.971   0.100
 1369SOL     MW 7135   4.983   3.017   0.073
 1370SOL     OW 7136   4.862   1.127   0.799
 1370SOL    HW1 7137   4.804   1.058   0.830
 1370SOL    HW2 7138   4.937   1.080   0.761
 1370SOL     MW 7139   4.864   1.112   0.798
 1371SOL     OW 7140   0.686   1.643   2.128
 1371SOL    HW1 7141   0.633   1.691   2.192
 1371SOL    HW2 7142   0.647   1.667   2.044
 1371SOL     MW 7143   0.674   1.653   2.125
 1372SOL     OW 7144   6.008   2.503   3.563
 1372SOL    HW1 7145   6.065   2.464   3.496
 1372SOL    HW2 7146   6.058   2.577   3.597
 1372SOL     MW 7147   6.022   2.507   3.559
 1373SOL     OW 7148   1.071   2.062   1.201
 1373SOL    HW1 7149   0.980   2.093   1.201
 1373SOL    HW2 7150   1.071   1.986   1.259
 1373SOL     MW 7151   1.059   2.056   1.209
 1374SOL     OW 7152   0.578   1.796   3.682
 1374SOL    HW1 7153   0.557   1.708   3.649
 1374SOL    HW2 7154   0.507   1.817   3.743
 1374SOL     MW 7155   0.567   1.787   3.686
 1375SOL     OW 7156   0.734   4.093   4.075
 1375SOL    HW1 7157   0.755   4.125   3.987
 1375SOL    HW2 7158   0.779   4.153   4.134
 1375SOL     MW 7159   0.743   4.105   4.071
 1376SOL     OW 7160   2.742   2.067   5.077
 1376SOL    HW1 7161   2.747   1.987   5.024
 1376SOL    HW2 7162   2.699   2.131   5.021
 1376SOL     MW 7163   2.737   2.065   5.063
 1377SOL     OW 7164   5.340   4.318   5.334
 1377SOL    HW1 7165   5.362   4.295   5.244
 1377SOL    HW2 7166   5.319   4.411   5.331
 1377SOL     MW 7167   5.340   4.327   5.322
 1378SOL     OW 7168   0.903   1.277   3.095
 1378SOL    HW1 7169   0.844   1.248   3.165
 1378SOL    HW2 7170   0.845   1.320   3.032
 1378SOL     MW 7171   0.888   1.279   3.096
 1379SOL     OW 7172   1.357   3.281   4.814
 1379SOL    HW1 7173   1.341   3.375   4.821
 1379SOL    HW2 7174   1.354   3.250   4.905
 1379SOL     MW 7175   1.355   3.289   4.827
 1380SOL     OW 7176   0.134   1.406   5.470
 1380SOL    HW1 7177   0.057   1.385   5.524
 1380SOL    HW2 7178   0.144   1.329   5.413
 1380SOL     MW 7179   0.125   1.393   5.470
 1381SOL     OW 7180   0.140   3.526   5.589
 1381SOL    HW1 7181   0.118   3.589   5.521
 1381SOL    HW2 7182   0.236   3.524   5.590
 1381SOL     MW 7183   0.149   3.534   5.581
 1382SOL     OW 7184   6.089   2.525   5.223
 1382SOL    HW1 7185   6.052   2.477   5.298
 1382SOL    HW2 7186   6.119   2.457   5.163
 1382SOL     MW 7187   6.088   2.510   5.225
 1383SOL     OW 7188   0.934   4.448   0.016
 1383SOL    HW1 7189   0.841   4.425   0.011
 1383SOL    HW2 7190   0.979   4.363   0.011
 1383SOL     MW 7191   0.928   4.434   0.015
 1384SOL     OW 7192   0.672   2.655   3.538
 1384SOL    HW1 7193   0.756   2.681   3.502
 1384SOL    HW2 7194   0.658   2.714   3.612
 1384SOL     MW 7195   0.681   2.666   3.543
 1385SOL     OW 7196   0.305   4.963   4.082
 1385SOL    HW1 7197   0.311   4.889   4.143
 1385SOL    HW2 7198   0.393   4.969   4.044
 1385SOL     MW 7199   0.317   4.954   4.085
 1386SOL     OW 7200   0.087   3.118   0.221
 1386SOL    HW1 7201   0.025   3.147   0.288
 1386SOL    HW2 7202   0.102   3.196   0.167
 1386SOL     MW 7203   0.081   3.132   0.223
 1387SOL     OW 7204   2.549   3.219   4.734
 1387SOL    HW1 7205   2.463   3.186   4.760
 1387SOL    HW2 7206   2.530   3.301   4.688
 1387SOL     MW 7207   2.535   3.225   4.732
 1388SOL     OW 7208   0.424   3.390   4.971
 1388SOL    HW1 7209   0.506   3.439   4.975
 1388SOL    HW2 7210   0.362   3.452   4.931
 1388SOL     MW 7211   0.426   3.404   4.966
 1389SOL     OW 7212   0.527   4.631   5.484
 1389SOL    HW1 7213   0.540   4.551   5.433
 1389SOL    HW2 7214   0.582   4.619   5.561
 1389SOL     MW 7215   0.536   4.619   5.487
 1390SOL     OW 7216   1.548   6.039   4.757
 1390SOL    HW1 7217   1.632   6.015   4.717
 1390SOL    HW2 7218   1.536   6.130   4.733
 1390SOL     MW 7219   1.557   6.048   4.748
 1391SOL     OW 7220   2.621   3.647   5.330
 1391SOL    HW1 7221   2.553   3.662   5.396
 1391SOL    HW2 7222   2.573   3.636   5.248
 1391SOL     MW 7223   2.606   3.648   5.328
 1392SOL     OW 7224   4.278   2.806   5.475
 1392SOL    HW1 7225   4.327   2.884   5.498
 1392SOL    HW2 7226   4.343   2.736   5.471
 1392SOL     MW 7227   4.292   2.807   5.477
 1393SOL     OW 7228   0.170   1.759   2.406
 1393SOL    HW1 7229   0.202   1.683   2.455
 1393SOL    HW2 7230   0.222   1.832   2.438
 1393SOL     MW 7231   0.181   1.758   2.416
 1394SOL     OW 7232   1.493   2.965   3.538
 1394SOL    HW1 7233   1.527   2.881   3.568
 1394SOL    HW2 7234   1.502   2.961   3.442
 1394SOL     MW 7235   1.499   2.953   3.529
 1395SOL     OW 7236   6.097   3.061   5.914
 1395SOL    HW1 7237   6.144   3.118   5.854
 1395SOL    HW2 7238   6.065   2.989   5.860
 1395SOL     MW 7239   6.099   3.059   5.900
 1396SOL     OW 7240   1.154   1.807   1.865
 1396SOL    HW1 7241   1.174   1.777   1.954
 1396SOL    HW2 7242   1.133   1.900   1.875
 1396SOL     MW 7243   1.154   1.815   1.878
 1397SOL     OW 7244   0.316   4.432   4.838
 1397SOL    HW1 7245   0.286   4.386   4.759
 1397SOL    HW2 7246   0.326   4.364   4.904
 1397SOL     MW 7247   0.313   4.418   4.836
 1398SOL     OW 7248   1.862   1.942   2.996
 1398SOL    HW1 7249   1.911   1.885   2.937
 1398SOL    HW2 7250   1.785   1.968   2.946
 1398SOL     MW 7251   1.859   1.938   2.982
 1399SOL     OW 7252   1.359   1.707   3.014
 1399SOL    HW1 7253   1.447   1.725   3.046
 1399SOL    HW2 7254   1.365   1.620   2.975
 1399SOL     MW 7255   1.371   1.698   3.013
 1400SOL     OW 7256   0.813   6.092   4.280
 1400SOL    HW1 7257   0.798   6.184   4.258
 1400SOL    HW2 7258   0.738   6.068   4.335
 1400SOL     MW 7259   0.802   6.100   4.284
 1401SOL     OW 7260   5.926   1.719   3.486
 1401SOL    HW1 7261   5.983   1.706   3.561
 1401SOL    HW2 7262   5.907   1.813   3.486
 1401SOL     MW 7263   5.931   1.730   3.495
 1402SOL     OW 7264   2.340   3.532   4.840
 1402SOL    HW1 7265   2.403   3.556   4.772
 1402SOL    HW2 7266   2.279   3.606   4.844
 1402SOL     MW 7267   2.340   3.545   4.831
 1403SOL     OW 7268   0.413   2.882   5.406
 1403SOL    HW1 7269   0.502   2.918   5.406
 1403SOL    HW2 7270   0.357   2.956   5.428
 1403SOL     MW 7271   0.417   2.896   5.409
 1404SOL     OW 7272   1.094   0.763   3.018
 1404SOL    HW1 7273   1.085   0.859   3.017
 1404SOL    HW2 7274   1.138   0.742   2.935
 1404SOL     MW 7275   1.099   0.773   3.007
 1405SOL     OW 7276   0.885   3.544   3.377
 1405SOL    HW1 7277   0.908   3.549   3.470
 1405SOL    HW2 7278   0.804   3.594   3.370
 1405SOL     MW 7279   0.878   3.551   3.388
 1406SOL     OW 7280   1.340   3.197   3.318
 1406SOL    HW1 7281   1.400   3.183   3.392
 1406SOL    HW2 7282   1.254   3.174   3.354
 1406SOL     MW 7283   1.336   3.192   3.332
 1407SOL     OW 7284   1.245   4.666   5.407
 1407SOL    HW1 7285   1.311   4.667   5.476
 1407SOL    HW2 7286   1.215   4.757   5.402
 1407SOL     MW 7287   1.249   4.678   5.415
 1408SOL     OW 7288   0.189   2.866   3.494
 1408SOL    HW1 7289   0.265   2.810   3.513
 1408SOL    HW2 7290   0.182   2.924   3.570
 1408SOL     MW 7291   0.198   2.866   3.506
 1409SOL     OW 7292   0.205   0.351   4.007
 1409SOL    HW1 7293   0.128   0.400   4.037
 1409SOL    HW2 7294   0.175   0.261   3.999
 1409SOL     MW 7295   0.191   0.346   4.009
 1410SOL     OW 7296   1.631   5.895   4.195
 1410SOL    HW1 7297   1.565   5.849   4.246
 1410SOL    HW2 7298   1.596   5.898   4.106
 1410SOL     MW 7299   1.618   5.890   4.190
 1411SOL     OW 7300   0.995   3.336   0.089
 1411SOL    HW1 7301   1.036   3.419   0.066
 1411SOL    HW2 7302   1.068   3.276   0.106
 1411SOL     MW 7303   1.010   3.339   0.088
 1412SOL     OW 7304   0.020   3.543   5.159
 1412SOL    HW1 7305   0.099   3.490   5.172
 1412SOL    HW2 7306   0.004   3.539   5.064
 1412SOL     MW 7307   0.028   3.535   5.148
 1413SOL     OW 7308   2.682   1.834   4.927
 1413SOL    HW1 7309   2.626   1.831   5.005
 1413SOL    HW2 7310   2.660   1.918   4.885
 1413SOL     MW 7311   2.672   1.845   4.932
 1414SOL     OW 7312   5.275   2.776   4.130
 1414SOL    HW1 7313   5.352   2.806   4.081
 1414SOL    HW2 7314   5.237   2.707   4.076
 1414SOL     MW 7315   5.280   2.771   4.117
 1415SOL     OW 7316   5.677   1.908   4.174
 1415SOL    HW1 7317   5.631   1.992   4.183
 1415SOL    HW2 7318   5.692   1.880   4.265
 1415SOL     MW 7319   5.673   1.915   4.187
 1416SOL     OW 7320   5.892   2.159   4.574
 1416SOL    HW1 7321   5.859   2.160   4.484
 1416SOL    HW2 7322   5.981   2.192   4.567
 1416SOL     MW 7323   5.899   2.163   4.561
 1417SOL     OW 7324   4.076   0.405   4.922
 1417SOL    HW1 7325   4.135   0.435   4.991
 1417SOL    HW2 7326   3.992   0.391   4.966
 1417SOL     MW 7327   4.073   0.407   4.936
 1418SOL     OW 7328   2.475   2.749   4.593
 1418SOL    HW1 7329   2.443   2.675   4.541
 1418SOL    HW2 7330   2.425   2.824   4.561
 1418SOL     MW 7331   2.464   2.749   4.582
 1419SOL     OW 7332   0.280   5.073   4.452
 1419SOL    HW1 7333   0.366   5.054   4.414
 1419SOL    HW2 7334   0.232   5.118   4.382
 1419SOL     MW 7335   0.285   5.077   4.438
 1420SOL     OW 7336   4.334   2.681   5.053
 1420SOL    HW1 7337   4.318   2.756   4.995
 1420SOL    HW2 7338   4.264   2.619   5.032
 1420SOL     MW 7339   4.323   2.683   5.043
 1421SOL     OW 7340   1.232   2.478   1.912
 1421SOL    HW1 7341   1.280   2.396   1.923
 1421SOL    HW2 7342   1.197   2.473   1.822
 1421SOL     MW 7343   1.234   2.467   1.902
 1422SOL     OW 7344   1.118   3.013   4.565
 1422SOL    HW1 7345   1.038   3.031   4.615
 1422SOL    HW2 7346   1.090   3.015   4.474
 1422SOL     MW 7347   1.104   3.016   4.560
 1423SOL     OW 7348   1.796   1.430   3.485
 1423SOL    HW1 7349   1.723   1.469   3.436
 1423SOL    HW2 7350   1.789   1.336   3.468
 1423SOL     MW 7351   1.786   1.423   3.476
 1424SOL     OW 7352   0.688   4.747   4.461
 1424SOL    HW1 7353   0.776   4.715   4.439
 1424SOL    HW2 7354   0.699   4.842   4.470
 1424SOL     MW 7355   0.701   4.755   4.459
 1425SOL     OW 7356   0.060   3.279   5.408
 1425SOL    HW1 7357   0.071   3.372   5.426
 1425SOL    HW2 7358  -0.019   3.254   5.456
 1425SOL     MW 7359   0.051   3.288   5.416
 1426SOL     OW 7360   1.627   2.327   4.450
 1426SOL    HW1 7361   1.596   2.324   4.360
 1426SOL    HW2 7362   1.621   2.420   4.474
 1426SOL     MW 7363   1.623   2.339   4.442
 1427SOL     OW 7364   1.943   1.715   3.472
 1427SOL    HW1 7365   1.941   1.624   3.502
 1427SOL    HW2 7366   1.975   1.763   3.548
 1427SOL     MW 7367   1.947   1.709   3.486
 1428SOL     OW 7368   2.437   2.158   4.644
 1428SOL    HW1 7369   2.402   2.140   4.731
 1428SOL    HW2 7370   2.474   2.246   4.650
 1428SOL     MW 7371   2.437   2.167   4.656
 1429SOL     OW 7372   0.185   0.750   4.116
 1429SOL    HW1 7373   0.154   0.795   4.194
 1429SOL    HW2 7374   0.107   0.737   4.062
 1429SOL     MW 7375   0.171   0.754   4.119
 1430SOL     OW 7376   1.259   1.906   4.497
 1430SOL    HW1 7377   1.170   1.933   4.519
 1430SOL    HW2 7378   1.249   1.826   4.445
 1430SOL     MW 7379   1.247   1.899   4.493
 1431SOL     OW 7380   5.286   1.673   4.073
 1431SOL    HW1 7381   5.323   1.706   3.991
 1431SOL    HW2 7382   5.330   1.588   4.086
 1431SOL     MW 7383   5.296   1.666   4.064
 1432SOL     OW 7384   1.707   4.349   5.515
 1432SOL    HW1 7385   1.786   4.374   5.468
 1432SOL    HW2 7386   1.637   4.355   5.449
 1432SOL     MW 7387   1.708   4.353   5.500
 1433SOL     OW 7388   5.931   2.291   5.409
 1433SOL    HW1 7389   5.879   2.353   5.358
 1433SOL    HW2 7390   5.868   2.226   5.439
 1433SOL     MW 7391   5.916   2.291   5.406
 1434SOL     OW 7392   2.257   4.985   5.633
 1434SOL    HW1 7393   2.216   4.899   5.623
 1434SOL    HW2 7394   2.190   5.038   5.676
 1434SOL     MW 7395   2.243   4.981   5.637
 1435SOL     OW 7396   5.460   5.985   4.006
 1435SOL    HW1 7397   5.474   5.972   3.912
 1435SOL    HW2 7398   5.389   6.049   4.010
 1435SOL     MW 7399   5.452   5.991   3.994
 1436SOL     OW 7400   0.278   1.804   4.465
 1436SOL    HW1 7401   0.354   1.763   4.423
 1436SOL    HW2 7402   0.312   1.838   4.548
 1436SOL     MW 7403   0.292   1.803   4.470
 1437SOL     OW 7404   0.749   2.193   5.454
 1437SOL    HW1 7405   0.693   2.217   5.527
 1437SOL    HW2 7406   0.836   2.227   5.479
 1437SOL     MW 7407   0.753   2.200   5.467
 1438SOL     OW 7408   1.543   2.806   4.948
 1438SOL    HW1 7409   1.607   2.800   5.019
 1438SOL    HW2 7410   1.576   2.877   4.892
 1438SOL     MW 7411   1.555   2.814   4.950
 1439SOL     OW 7412   1.428   5.030   3.513
 1439SOL    HW1 7413   1.426   5.079   3.595
 1439SOL    HW2 7414   1.515   5.047   3.478
 1439SOL     MW 7415   1.439   5.039   3.519
 1440SOL     OW 7416   0.611   1.676   4.881
 1440SOL    HW1 7417   0.625   1.771   4.876
 1440SOL    HW2 7418   0.515   1.667   4.886
 1440SOL     MW 7419   0.600   1.687   4.881
 1441SOL     OW 7420   0.980   1.961   4.570
 1441SOL    HW1 7421   0.986   2.057   4.575
 1441SOL    HW2 7422   0.918   1.945   4.500
 1441SOL     MW 7423   0.973   1.971   4.562
 1442SOL     OW 7424   1.966   1.603   4.611
 1442SOL    HW1 7425   1.893   1.651   4.649
 1442SOL    HW2 7426   2.013   1.667   4.558
 1442SOL     MW 7427   1.963   1.617   4.609
 1443SOL     OW 7428   4.989   4.368   3.545
 1443SOL    HW1 7429   5.085   4.364   3.545
 1443SOL    HW2 7430   4.961   4.291   3.496
 1443SOL     MW 7431   4.998   4.358   3.539
 1444SOL     OW 7432   5.618   0.058   5.877
 1444SOL    HW1 7433   5.619  -0.037   5.890
 1444SOL    HW2 7434   5.628   0.070   5.783
 1444SOL     MW 7435   5.619   0.048   5.867
 1445SOL     OW 7436   3.404   2.765   6.016
 1445SOL    HW1 7437   3.364   2.741   5.933
 1445SOL    HW2 7438   3.332   2.770   6.078
 1445SOL     MW 7439   3.390   2.762   6.014
 1446SOL     OW 7440   1.077   2.178   2.505
 1446SOL    HW1 7441   1.160   2.135   2.483
 1446SOL    HW2 7442   1.034   2.191   2.420
 1446SOL     MW 7443   1.082   2.174   2.491
 1447SOL     OW 7444   1.454   3.464   3.630
 1447SOL    HW1 7445   1.465   3.497   3.719
 1447SOL    HW2 7446   1.472   3.540   3.574
 1447SOL     MW 7447   1.458   3.478   3.635
 1448SOL     OW 7448   0.874   3.297   5.500
 1448SOL    HW1 7449   0.866   3.381   5.545
 1448SOL    HW2 7450   0.831   3.311   5.416
 1448SOL     MW 7451   0.867   3.309   5.495
 1449SOL     OW 7452   1.652   3.736   5.649
 1449SOL    HW1 7453   1.652   3.713   5.742
 1449SOL    HW2 7454   1.571   3.698   5.615
 1449SOL     MW 7455   1.641   3.728   5.656
 1450SOL     OW 7456   5.666   2.618   4.518
 1450SOL    HW1 7457   5.741   2.558   4.524
 1450SOL    HW2 7458   5.663   2.663   4.602
 1450SOL     MW 7459   5.675   2.616   4.529
 1451SOL     OW 7460   5.794   1.508   3.934
 1451SOL    HW1 7461   5.792   1.540   4.024
 1451SOL    HW2 7462   5.702   1.494   3.912
 1451SOL     MW 7463   5.782   1.511   3.942
 1452SOL     OW 7464   0.695   1.514   1.665
 1452SOL    HW1 7465   0.687   1.538   1.573
 1452SOL    HW2 7466   0.782   1.546   1.690
 1452SOL     MW 7467   0.705   1.521   1.656
 1453SOL     OW 7468   1.705   2.093   4.553
 1453SOL    HW1 7469   1.712   2.174   4.502
 1453SOL    HW2 7470   1.796   2.071   4.577
 1453SOL     MW 7471   1.718   2.100   4.550
 1454SOL     OW 7472   1.562   2.605   5.920
 1454SOL    HW1 7473   1.647   2.597   5.963
 1454SOL    HW2 7474   1.575   2.673   5.854
 1454SOL     MW 7475   1.575   2.612   5.917
 1455SOL     OW 7476   0.920   4.760   3.136
 1455SOL    HW1 7477   0.913   4.846   3.177
 1455SOL    HW2 7478   0.878   4.770   3.051
 1455SOL     MW 7479   0.914   4.772   3.131
 1456SOL     OW 7480   0.987   2.662   4.589
 1456SOL    HW1 7481   1.041   2.609   4.647
 1456SOL    HW2 7482   0.899   2.624   4.596
 1456SOL     MW 7483   0.983   2.650   4.597
 1457SOL     OW 7484   3.452   6.080   0.268
 1457SOL    HW1 7485   3.393   6.099   0.195
 1457SOL    HW2 7486   3.524   6.141   0.259
 1457SOL     MW 7487   3.453   6.090   0.258
 1458SOL     OW 7488   6.070   0.710   4.574
 1458SOL    HW1 7489   6.080   0.636   4.634
 1458SOL    HW2 7490   6.127   0.777   4.610
 1458SOL     MW 7491   6.078   0.709   4.587
 1459SOL     OW 7492   0.527   5.429   3.908
 1459SOL    HW1 7493   0.458   5.404   3.970
 1459SOL    HW2 7494   0.534   5.524   3.917
 1459SOL     MW 7495   0.519   5.438   3.917
 1460SOL     OW 7496   0.869   1.805   4.000
 1460SOL    HW1 7497   0.843   1.817   3.909
 1460SOL    HW2 7498   0.928   1.878   4.019
 1460SOL     MW 7499   0.873   1.816   3.991
 1461SOL     OW 7500   4.760   0.885   3.116
 1461SOL    HW1 7501   4.819   0.843   3.054
 1461SOL    HW2 7502   4.745   0.819   3.184
 1461SOL     MW 7503   4.766   0.871   3.117
 1462SOL     OW 7504   0.365   0.846   3.741
 1462SOL    HW1 7505   0.427   0.913   3.711
 1462SOL    HW2 7506   0.359   0.785   3.668
 1462SOL     MW 7507   0.372   0.847   3.727
 1463SOL     OW 7508   0.479   3.496   2.956
 1463SOL    HW1 7509   0.515   3.443   2.885
 1463SOL    HW2 7510   0.546   3.563   2.972
 1463SOL     MW 7511   0.492   3.498   2.949
 1464SOL     OW 7512   1.578   2.976   5.472
 1464SOL    HW1 7513   1.494   2.967   5.427
 1464SOL    HW2 7514   1.633   2.907   5.434
 1464SOL     MW 7515   1.574   2.966   5.461
 1465SOL     OW 7516   1.010   4.338   2.677
 1465SOL    HW1 7517   1.012   4.246   2.703
 1465SOL    HW2 7518   0.953   4.340   2.600
 1465SOL     MW 7519   1.003   4.326   2.670
 1466SOL     OW 7520   1.768   3.715   5.265
 1466SOL    HW1 7521   1.833   3.651   5.293
 1466SOL    HW2 7522   1.796   3.797   5.305
 1466SOL     MW 7523   1.780   3.717   5.274
 1467SOL     OW 7524   0.715   3.539   1.545
 1467SOL    HW1 7525   0.684   3.450   1.560
 1467SOL    HW2 7526   0.635   3.593   1.545
 1467SOL     MW 7527   0.701   3.535   1.547
 1468SOL     OW 7528   4.597   3.126   0.549
 1468SOL    HW1 7529   4.627   3.162   0.466
 1468SOL    HW2 7530   4.527   3.184   0.577
 1468SOL     MW 7531   4.592   3.138   0.542
 1469SOL     OW 7532   1.666   3.030   4.841
 1469SOL    HW1 7533   1.626   3.071   4.763
 1469SOL    HW2 7534   1.746   3.081   4.855
 1469SOL     MW 7535   1.671   3.042   4.833
 1470SOL     OW 7536   5.534   2.858   5.755
 1470SOL    HW1 7537   5.449   2.819   5.775
 1470SOL    HW2 7538   5.514   2.940   5.711
 1470SOL     MW 7539   5.521   2.863   5.752
 1471SOL     OW 7540   5.658   0.897   5.978
 1471SOL    HW1 7541   5.569   0.863   5.970
 1471SOL    HW2 7542   5.648   0.992   5.979
 1471SOL     MW 7543   5.646   0.905   5.977
 1472SOL     OW 7544   5.349   3.549   5.211
 1472SOL    HW1 7545   5.423   3.574   5.267
 1472SOL    HW2 7546   5.298   3.489   5.265
 1472SOL     MW 7547   5.352   3.545   5.225
 1473SOL     OW 7548   1.727   2.755   5.373
 1473SOL    HW1 7549   1.701   2.663   5.377
 1473SOL    HW2 7550   1.816   2.757   5.408
 1473SOL     MW 7551   1.735   2.744   5.378
 1474SOL     OW 7552   0.829   5.554   4.905
 1474SOL    HW1 7553   0.907   5.511   4.870
 1474SOL    HW2 7554   0.783   5.485   4.952
 1474SOL     MW 7555   0.833   5.539   4.907
 1475SOL     OW 7556   1.155   5.006   5.260
 1475SOL    HW1 7557   1.169   5.075   5.195
 1475SOL    HW2 7558   1.114   4.934   5.211
 1475SOL     MW 7559   1.152   5.006   5.245
 1476SOL     OW 7560   1.246   2.697   2.973
 1476SOL    HW1 7561   1.255   2.743   3.057
 1476SOL    HW2 7562   1.151   2.689   2.961
 1476SOL     MW 7563   1.235   2.702   2.982
 1477SOL     OW 7564   1.282   2.053   4.270
 1477SOL    HW1 7565   1.308   1.995   4.341
 1477SOL    HW2 7566   1.314   2.139   4.297
 1477SOL     MW 7567   1.290   2.057   4.283
 1478SOL     OW 7568   2.891   4.658   5.764
 1478SOL    HW1 7569   2.839   4.655   5.683
 1478SOL    HW2 7570   2.848   4.724   5.818
 1478SOL     MW 7571   2.878   4.666   5.760
 1479SOL     OW 7572   0.637   0.412   4.277
 1479SOL    HW1 7573   0.589   0.441   4.200
 1479SOL    HW2 7574   0.590   0.334   4.308
 1479SOL     MW 7575   0.625   0.406   4.271
 1480SOL     OW 7576   1.484   3.243   4.397
 1480SOL    HW1 7577   1.405   3.238   4.450
 1480SOL    HW2 7578   1.453   3.269   4.310
 1480SOL     MW 7579   1.470   3.246   4.392
 1481SOL     OW 7580   5.960   2.649   0.393
 1481SOL    HW1 7581   5.972   2.735   0.352
 1481SOL    HW2 7582   5.911   2.598   0.329
 1481SOL     MW 7583   5.955   2.654   0.380
 1482SOL     OW 7584   4.919   2.835   3.418
 1482SOL    HW1 7585   4.834   2.849   3.378
 1482SOL    HW2 7586   4.975   2.805   3.346
 1482SOL     MW 7587   4.916   2.833   3.404
 1483SOL     OW 7588   1.150   3.249   5.450
 1483SOL    HW1 7589   1.062   3.285   5.442
 1483SOL    HW2 7590   1.143   3.160   5.415
 1483SOL     MW 7591   1.138   3.242   5.445
 1484SOL     OW 7592   2.040   3.152   5.140
 1484SOL    HW1 7593   2.133   3.155   5.119
 1484SOL    HW2 7594   1.996   3.188   5.064
 1484SOL     MW 7595   2.046   3.157   5.128
 1485SOL     OW 7596   1.321   2.895   5.390
 1485SOL    HW1 7597   1.326   2.886   5.295
 1485SOL    HW2 7598   1.366   2.818   5.424
 1485SOL     MW 7599   1.327   2.884   5.383
 1486SOL     OW 7600   0.111   2.344   0.423
 1486SOL    HW1 7601   0.057   2.302   0.489
 1486SOL    HW2 7602   0.097   2.438   0.436
 1486SOL     MW 7603   0.102   2.351   0.433
 1487SOL     OW 7604   1.559   3.232   5.787
 1487SOL    HW1 7605   1.488   3.169   5.781
 1487SOL    HW2 7606   1.558   3.278   5.703
 1487SOL     MW 7607   1.550   3.230   5.775
 1488SOL     OW 7608   0.417   0.621   4.510
 1488SOL    HW1 7609   0.372   0.652   4.588
 1488SOL    HW2 7610   0.348   0.592   4.451
 1488SOL     MW 7611   0.403   0.621   4.512
 1489SOL     OW 7612   1.063   5.603   3.580
 1489SOL    HW1 7613   1.096   5.636   3.497
 1489SOL    HW2 7614   0.970   5.623   3.579
 1489SOL     MW 7615   1.055   5.610   3.569
 1490SOL     OW 7616   0.770   0.133   0.700
 1490SOL    HW1 7617   0.678   0.137   0.675
 1490SOL    HW2 7618   0.783   0.210   0.755
 1490SOL     MW 7619   0.760   0.144   0.703
 1491SOL     OW 7620   0.323   3.803   5.344
 1491SOL    HW1 7621   0.277   3.851   5.275
 1491SOL    HW2 7622   0.337   3.869   5.413
 1491SOL     MW 7623   0.319   3.818   5.344
 1492SOL     OW 7624   1.545   2.477   5.699
 1492SOL    HW1 7625   1.531   2.515   5.785
 1492SOL    HW2 7626   1.463   2.431   5.680
 1492SOL     MW 7627   1.533   2.476   5.707
 1493SOL     OW 7628   4.568   1.950   3.742
 1493SOL    HW1 7629   4.551   2.024   3.684
 1493SOL    HW2 7630   4.642   1.904   3.702
 1493SOL     MW 7631   4.575   1.953   3.729
 1494SOL     OW 7632   2.588   3.387   0.208
 1494SOL    HW1 7633   2.531   3.385   0.131
 1494SOL    HW2 7634   2.670   3.346   0.179
 1494SOL     MW 7635   2.591   3.382   0.194
 1495SOL     OW 7636   0.587   4.202   0.891
 1495SOL    HW1 7637   0.669   4.234   0.927
 1495SOL    HW2 7638   0.581   4.111   0.921
 1495SOL     MW 7639   0.597   4.194   0.899
 1496SOL     OW 7640   1.196   2.086   3.871
 1496SOL    HW1 7641   1.134   2.131   3.814
 1496SOL    HW2 7642   1.144   2.061   3.948
 1496SOL     MW 7643   1.181   2.088   3.874
 1497SOL     OW 7644   1.828   4.774   4.308
 1497SOL    HW1 7645   1.890   4.712   4.346
 1497SOL    HW2 7646   1.875   4.811   4.233
 1497SOL     MW 7647   1.842   4.771   4.303
 1498SOL     OW 7648   0.763   3.214   0.164
 1498SOL    HW1 7649   0.696   3.279   0.146
 1498SOL    HW2 7650   0.845   3.254   0.135
 1498SOL     MW 7651   0.765   3.227   0.158
 1499SOL     OW 7652   3.713   3.781   6.027
 1499SOL    HW1 7653   3.681   3.836   6.098
 1499SOL    HW2 7654   3.805   3.806   6.018
 1499SOL     MW 7655   3.721   3.791   6.035
 1500SOL     OW 7656   5.787   3.077   5.227
 1500SOL    HW1 7657   5.862   3.021   5.247
 1500SOL    HW2 7658   5.826   3.158   5.195
 1500SOL     MW 7659   5.801   3.080   5.226
 1501SOL     OW 7660   2.265   0.139   4.404
 1501SOL    HW1 7661   2.220   0.093   4.475
 1501SOL    HW2 7662   2.346   0.170   4.443
 1501SOL     MW 7663   2.270   0.137   4.418
 1502SOL     OW 7664   0.503   2.814   1.422
 1502SOL    HW1 7665   0.516   2.898   1.465
 1502SOL    HW2 7666   0.587   2.768   1.434
 1502SOL     MW 7667   0.516   2.819   1.429
 1503SOL     OW 7668   5.633   4.739   6.004
 1503SOL    HW1 7669   5.593   4.825   5.987
 1503SOL    HW2 7670   5.562   4.676   5.992
 1503SOL     MW 7671   5.619   4.742   6.001
 1504SOL     OW 7672   5.284   2.721   5.824
 1504SOL    HW1 7673   5.248   2.748   5.908
 1504SOL    HW2 7674   5.332   2.640   5.842
 1504SOL     MW 7675   5.286   2.714   5.837
 1505SOL     OW 7676   0.393   3.850   0.009
 1505SOL    HW1 7677   0.346   3.816   0.085
 1505SOL    HW2 7678   0.475   3.885   0.046
 1505SOL     MW 7679   0.397   3.850   0.024
 1506SOL     OW 7680   1.961   4.807   6.057
 1506SOL    HW1 7681   2.034   4.812   5.995
 1506SOL    HW2 7682   2.002   4.812   6.143
 1506SOL     MW 7683   1.975   4.808   6.060
 1507SOL     OW 7684   4.626   1.892   0.361
 1507SOL    HW1 7685   4.698   1.898   0.299
 1507SOL    HW2 7686   4.602   1.799   0.362
 1507SOL     MW 7687   4.632   1.881   0.353
 1508SOL     OW 7688   5.682   0.951   0.170
 1508SOL    HW1 7689   5.690   0.955   0.265
 1508SOL    HW2 7690   5.616   0.883   0.154
 1508SOL     MW 7691   5.675   0.942   0.180
 1509SOL     OW 7692   1.698   2.243   5.769
 1509SOL    HW1 7693   1.661   2.325   5.736
 1509SOL    HW2 7694   1.773   2.270   5.822
 1509SOL     MW 7695   1.703   2.257   5.771
 1510SOL     OW 7696   1.243   1.441   4.458
 1510SOL    HW1 7697   1.308   1.469   4.522
 1510SOL    HW2 7698   1.160   1.476   4.491
 1510SOL     MW 7699   1.240   1.449   4.470
 1511SOL     OW 7700   2.242   2.045   4.273
 1511SOL    HW1 7701   2.204   2.053   4.185
 1511SOL    HW2 7702   2.322   1.994   4.259
 1511SOL     MW 7703   2.247   2.039   4.260
 1512SOL     OW 7704   0.217   2.321   2.555
 1512SOL    HW1 7705   0.285   2.353   2.614
 1512SOL    HW2 7706   0.167   2.259   2.608
 1512SOL     MW 7707   0.220   2.317   2.569
 1513SOL     OW 7708   5.700   0.182   6.103
 1513SOL    HW1 7709   5.682   0.138   6.020
 1513SOL    HW2 7710   5.722   0.272   6.078
 1513SOL     MW 7711   5.700   0.188   6.089
 1514SOL     OW 7712   2.748   5.407   5.366
 1514SOL    HW1 7713   2.828   5.413   5.418
 1514SOL    HW2 7714   2.775   5.434   5.278
 1514SOL     MW 7715   2.762   5.411   5.362
 1515SOL     OW 7716   5.282   4.080   0.664
 1515SOL    HW1 7717   5.368   4.043   0.687
 1515SOL    HW2 7718   5.252   4.122   0.744
 1515SOL     MW 7719   5.289   4.081   0.677
 1516SOL     OW 7720   0.503   5.069   5.042
 1516SOL    HW1 7721   0.570   5.074   4.974
 1516SOL    HW2 7722   0.423   5.044   4.996
 1516SOL     MW 7723   0.501   5.066   5.028
 1517SOL     OW 7724   0.725   0.958   0.209
 1517SOL    HW1 7725   0.766   0.896   0.270
 1517SOL    HW2 7726   0.790   0.970   0.140
 1517SOL     MW 7727   0.738   0.952   0.208
 1518SOL     OW 7728   1.820   3.111   5.825
 1518SOL    HW1 7729   1.816   3.071   5.912
 1518SOL    HW2 7730   1.739   3.161   5.818
 1518SOL     MW 7731   1.809   3.112   5.835
 1519SOL     OW 7732   0.444   3.527   5.614
 1519SOL    HW1 7733   0.478   3.476   5.687
 1519SOL    HW2 7734   0.489   3.611   5.619
 1519SOL     MW 7735   0.454   3.531   5.624
 1520SOL     OW 7736   2.152   3.436   4.485
 1520SOL    HW1 7737   2.205   3.368   4.443
 1520SOL    HW2 7738   2.072   3.439   4.434
 1520SOL     MW 7739   2.149   3.428   4.473
 1521SOL     OW 7740   0.566   5.583   4.384
 1521SOL    HW1 7741   0.509   5.509   4.401
 1521SOL    HW2 7742   0.526   5.656   4.432
 1521SOL     MW 7743   0.554   5.583   4.392
 1522SOL     OW 7744   0.597   2.671   5.787
 1522SOL    HW1 7745   0.514   2.637   5.756
 1522SOL    HW2 7746   0.577   2.760   5.816
 1522SOL     MW 7747   0.584   2.678   5.787
 1523SOL     OW 7748   1.989   2.606   0.629
 1523SOL    HW1 7749   2.001   2.561   0.713
 1523SOL    HW2 7750   2.077   2.614   0.594
 1523SOL     MW 7751   2.002   2.601   0.635
 1524SOL     OW 7752   5.185   5.178   4.269
 1524SOL    HW1 7753   5.253   5.147   4.330
 1524SOL    HW2 7754   5.233   5.208   4.193
 1524SOL     MW 7755   5.200   5.178   4.267
 1525SOL     OW 7756   0.453   1.294   4.493
 1525SOL    HW1 7757   0.389   1.289   4.564
 1525SOL    HW2 7758   0.415   1.356   4.431
 1525SOL     MW 7759   0.440   1.301   4.494
 1526SOL     OW 7760   2.205   3.376   5.770
 1526SOL    HW1 7761   2.122   3.361   5.816
 1526SOL    HW2 7762   2.213   3.472   5.766
 1526SOL     MW 7763   2.195   3.387   5.775
 1527SOL     OW 7764   1.375   3.128   0.735
 1527SOL    HW1 7765   1.342   3.100   0.821
 1527SOL    HW2 7766   1.351   3.056   0.677
 1527SOL     MW 7767   1.367   3.115   0.739
 1528SOL     OW 7768   0.225   5.392   0.630
 1528SOL    HW1 7769   0.186   5.309   0.657
 1528SOL    HW2 7770   0.162   5.430   0.569
 1528SOL     MW 7771   0.212   5.386   0.625
 1529SOL     OW 7772   1.994   1.376   0.107
 1529SOL    HW1 7773   1.987   1.295   0.157
 1529SOL    HW2 7774   2.078   1.368   0.060
 1529SOL     MW 7775   2.004   1.365   0.107
 1530SOL     OW 7776   1.877   1.999   0.647
 1530SOL    HW1 7777   1.869   2.006   0.551
 1530SOL    HW2 7778   1.837   1.914   0.668
 1530SOL     MW 7779   1.871   1.989   0.637
 1531SOL     OW 7780   0.867   3.917   0.614
 1531SOL    HW1 7781   0.853   3.940   0.706
 1531SOL    HW2 7782   0.804   3.972   0.567
 1531SOL     MW 7783   0.857   3.927   0.620
 1532SOL     OW 7784   4.699   3.074   1.619
 1532SOL    HW1 7785   4.704   3.148   1.680
 1532SOL    HW2 7786   4.654   3.109   1.542
 1532SOL     MW 7787   4.694   3.088   1.617
 1533SOL     OW 7788   4.372   2.723   2.146
 1533SOL    HW1 7789   4.282   2.740   2.172
 1533SOL    HW2 7790   4.366   2.702   2.052
 1533SOL     MW 7791   4.360   2.722   2.137
 1534SOL     OW 7792   5.286   4.486   1.873
 1534SOL    HW1 7793   5.338   4.563   1.893
 1534SOL    HW2 7794   5.287   4.481   1.778
 1534SOL     MW 7795   5.293   4.495   1.863
 1535SOL     OW 7796   5.598   4.276   0.768
 1535SOL    HW1 7797   5.691   4.293   0.781
 1535SOL    HW2 7798   5.563   4.358   0.733
 1535SOL     MW 7799   5.606   4.289   0.765
 1536SOL     OW 7800   5.318   4.868   1.802
 1536SOL    HW1 7801   5.385   4.929   1.774
 1536SOL    HW2 7802   5.281   4.833   1.720
 1536SOL     MW 7803   5.322   4.871   1.788
 1537SOL     OW 7804   1.385   1.916   0.635
 1537SOL    HW1 7805   1.290   1.919   0.644
 1537SOL    HW2 7806   1.411   2.008   0.631
 1537SOL     MW 7807   1.376   1.928   0.636
 1538SOL     OW 7808   2.335   1.196   0.320
 1538SOL    HW1 7809   2.264   1.149   0.364
 1538SOL    HW2 7810   2.303   1.285   0.312
 1538SOL     MW 7811   2.322   1.201   0.325
 1539SOL     OW 7812   1.944   5.894   1.857
 1539SOL    HW1 7813   1.864   5.933   1.893
 1539SOL    HW2 7814   1.980   5.963   1.801
 1539SOL     MW 7815   1.939   5.908   1.854
 1540SOL     OW 7816   0.924   1.424   0.210
 1540SOL    HW1 7817   0.895   1.403   0.121
 1540SOL    HW2 7818   0.945   1.518   0.206
 1540SOL     MW 7819   0.923   1.433   0.198
 1541SOL     OW 7820   2.011   4.072   1.338
 1541SOL    HW1 7821   1.982   4.128   1.266
 1541SOL    HW2 7822   2.095   4.109   1.366
 1541SOL     MW 7823   2.018   4.084   1.332
 1542SOL     OW 7824   2.132   0.991   5.881
 1542SOL    HW1 7825   2.112   1.062   5.820
 1542SOL    HW2 7826   2.127   0.912   5.827
 1542SOL     MW 7827   2.129   0.990   5.866
 1543SOL     OW 7828   1.010   4.657   1.409
 1543SOL    HW1 7829   1.105   4.662   1.422
 1543SOL    HW2 7830   1.000   4.639   1.315
 1543SOL     MW 7831   1.021   4.655   1.398
 1544SOL     OW 7832   1.724   3.552   1.732
 1544SOL    HW1 7833   1.677   3.559   1.649
 1544SOL    HW2 7834   1.810   3.589   1.715
 1544SOL     MW 7835   1.729   3.558   1.720
 1545SOL     OW 7836   1.067   3.597   2.171
 1545SOL    HW1 7837   0.982   3.565   2.201
 1545SOL    HW2 7838   1.045   3.676   2.120
 1545SOL     MW 7839   1.053   3.603   2.168
 1546SOL     OW 7840   5.695   5.959   1.754
 1546SOL    HW1 7841   5.747   5.941   1.833
 1546SOL    HW2 7842   5.623   6.013   1.785
 1546SOL     MW 7843   5.693   5.964   1.768
 1547SOL     OW 7844   1.115   4.727   5.755
 1547SOL    HW1 7845   1.084   4.676   5.680
 1547SOL    HW2 7846   1.102   4.669   5.830
 1547SOL     MW 7847   1.109   4.713   5.755
 1548SOL     OW 7848   1.830   3.856   1.320
 1548SOL    HW1 7849   1.881   3.804   1.258
 1548SOL    HW2 7850   1.890   3.924   1.351
 1548SOL     MW 7851   1.844   3.858   1.316
 1549SOL     OW 7852   1.005   5.012   1.298
 1549SOL    HW1 7853   1.022   5.104   1.275
 1549SOL    HW2 7854   0.996   4.968   1.213
 1549SOL     MW 7855   1.006   5.018   1.284
 1550SOL     OW 7856   0.926   3.694   1.827
 1550SOL    HW1 7857   0.895   3.727   1.912
 1550SOL    HW2 7858   0.865   3.623   1.805
 1550SOL     MW 7859   0.914   3.689   1.835
 1551SOL     OW 7860   0.577   0.799   5.032
 1551SOL    HW1 7861   0.559   0.815   5.125
 1551SOL    HW2 7862   0.539   0.874   4.987
 1551SOL     MW 7863   0.570   0.810   5.038
 1552SOL     OW 7864   2.180   5.558   5.521
 1552SOL    HW1 7865   2.117   5.600   5.579
 1552SOL    HW2 7866   2.233   5.630   5.488
 1552SOL     MW 7867   2.179   5.573   5.525
 1553SOL     OW 7868   0.766   4.517   1.065
 1553SOL    HW1 7869   0.722   4.473   0.991
 1553SOL    HW2 7870   0.706   4.588   1.089
 1553SOL     MW 7871   0.752   4.521   1.058
 1554SOL     OW 7872   1.816   5.179   0.284
 1554SOL    HW1 7873   1.808   5.250   0.347
 1554SOL    HW2 7874   1.763   5.206   0.210
 1554SOL     MW 7875   1.808   5.191   0.283
 1555SOL     OW 7876   0.555   3.928   2.020
 1555SOL    HW1 7877   0.522   4.013   2.050
 1555SOL    HW2 7878   0.497   3.905   1.947
 1555SOL     MW 7879   0.543   3.936   2.015
 1556SOL     OW 7880   2.044   5.237   0.690
 1556SOL    HW1 7881   2.052   5.204   0.780
 1556SOL    HW2 7882   2.074   5.328   0.695
 1556SOL     MW 7883   2.049   5.244   0.702
 1557SOL     OW 7884   0.701   2.739   2.406
 1557SOL    HW1 7885   0.775   2.798   2.388
 1557SOL    HW2 7886   0.638   2.758   2.337
 1557SOL     MW 7887   0.703   2.749   2.395
 1558SOL     OW 7888   0.755   0.624   4.891
 1558SOL    HW1 7889   0.850   0.635   4.900
 1558SOL    HW2 7890   0.718   0.687   4.954
 1558SOL     MW 7891   0.762   0.634   4.901
 1559SOL     OW 7892   5.076   3.897   0.366
 1559SOL    HW1 7893   5.099   3.888   0.459
 1559SOL    HW2 7894   4.982   3.917   0.367
 1559SOL     MW 7895   5.067   3.899   0.378
 1560SOL     OW 7896   2.394   0.890   0.709
 1560SOL    HW1 7897   2.383   0.797   0.729
 1560SOL    HW2 7898   2.457   0.922   0.774
 1560SOL     MW 7899   2.401   0.883   0.720
 1561SOL     OW 7900   1.025   3.784   2.892
 1561SOL    HW1 7901   0.996   3.800   2.803
 1561SOL    HW2 7902   1.103   3.839   2.903
 1561SOL     MW 7903   1.031   3.793   2.882
 1562SOL     OW 7904   5.537   3.030   0.320
 1562SOL    HW1 7905   5.593   2.959   0.288
 1562SOL    HW2 7906   5.567   3.107   0.272
 1562SOL     MW 7907   5.548   3.031   0.310
 1563SOL     OW 7908   0.477   3.616   1.868
 1563SOL    HW1 7909   0.448   3.557   1.799
 1563SOL    HW2 7910   0.430   3.698   1.851
 1563SOL     MW 7911   0.467   3.619   1.857
 1564SOL     OW 7912   1.235   3.387   1.128
 1564SOL    HW1 7913   1.282   3.462   1.164
 1564SOL    HW2 7914   1.174   3.425   1.065
 1564SOL     MW 7915   1.233   3.401   1.125
 1565SOL     OW 7916   0.348   1.884   0.881
 1565SOL    HW1 7917   0.276   1.845   0.831
 1565SOL    HW2 7918   0.312   1.897   0.969
 1565SOL     MW 7919   0.334   1.881   0.886
 1566SOL     OW 7920   1.509   0.633   1.725
 1566SOL    HW1 7921   1.531   0.724   1.744
 1566SOL    HW2 7922   1.594   0.591   1.707
 1566SOL     MW 7923   1.523   0.639   1.725
 1567SOL     OW 7924   1.008   4.666   0.420
 1567SOL    HW1 7925   1.009   4.762   0.417
 1567SOL    HW2 7926   0.927   4.641   0.375
 1567SOL     MW 7927   0.998   4.675   0.414
 1568SOL     OW 7928   2.189   2.300   6.043
 1568SOL    HW1 7929   2.215   2.360   6.112
 1568SOL    HW2 7930   2.186   2.214   6.085
 1568SOL     MW 7931   2.192   2.297   6.057
 1569SOL     OW 7932   0.696   4.496   1.703
 1569SOL    HW1 7933   0.637   4.483   1.629
 1569SOL    HW2 7934   0.780   4.460   1.673
 1569SOL     MW 7935   0.699   4.489   1.690
 1570SOL     OW 7936   1.469   2.559   0.979
 1570SOL    HW1 7937   1.386   2.566   0.930
 1570SOL    HW2 7938   1.521   2.633   0.948
 1570SOL     MW 7939   1.465   2.569   0.968
 1571SOL     OW 7940   5.999   4.564   0.672
 1571SOL    HW1 7941   6.087   4.526   0.672
 1571SOL    HW2 7942   5.950   4.510   0.734
 1571SOL     MW 7943   6.004   4.552   0.680
 1572SOL     OW 7944   0.794   3.525   2.267
 1572SOL    HW1 7945   0.755   3.523   2.180
 1572SOL    HW2 7946   0.749   3.597   2.312
 1572SOL     MW 7947   0.783   3.534   2.262
 1573SOL     OW 7948   0.322   4.385   0.331
 1573SOL    HW1 7949   0.286   4.469   0.303
 1573SOL    HW2 7950   0.281   4.321   0.273
 1573SOL     MW 7951   0.312   4.387   0.320
 1574SOL     OW 7952   1.840   3.173   1.502
 1574SOL    HW1 7953   1.892   3.248   1.531
 1574SOL    HW2 7954   1.905   3.106   1.481
 1574SOL     MW 7955   1.855   3.174   1.503
 1575SOL     OW 7956   1.642   3.898   5.990
 1575SOL    HW1 7957   1.703   3.880   6.062
 1575SOL    HW2 7958   1.632   3.813   5.946
 1575SOL     MW 7959   1.649   3.885   5.994
 1576SOL     OW 7960   1.120   3.427   0.682
 1576SOL    HW1 7961   1.132   3.344   0.728
 1576SOL    HW2 7962   1.035   3.459   0.712
 1576SOL     MW 7963   1.111   3.421   0.692
 1577SOL     OW 7964   1.235   4.336   1.036
 1577SOL    HW1 7965   1.154   4.302   1.073
 1577SOL    HW2 7966   1.234   4.429   1.059
 1577SOL     MW 7967   1.224   4.344   1.044
 1578SOL     OW 7968   5.971   5.681   4.686
 1578SOL    HW1 7969   5.924   5.647   4.609
 1578SOL    HW2 7970   6.034   5.612   4.707
 1578SOL     MW 7971   5.973   5.668   4.679
 1579SOL     OW 7972   0.242   5.485   2.275
 1579SOL    HW1 7973   0.311   5.483   2.341
 1579SOL    HW2 7974   0.162   5.499   2.325
 1579SOL     MW 7975   0.241   5.487   2.290
 1580SOL     OW 7976   5.275   4.691   0.050
 1580SOL    HW1 7977   5.313   4.667   0.134
 1580SOL    HW2 7978   5.181   4.680   0.061
 1580SOL     MW 7979   5.268   4.687   0.062
 1581SOL     OW 7980   2.615   4.227   1.777
 1581SOL    HW1 7981   2.582   4.145   1.741
 1581SOL    HW2 7982   2.547   4.291   1.757
 1581SOL     MW 7983   2.602   4.225   1.770
 1582SOL     OW 7984   1.971   0.712   5.831
 1582SOL    HW1 7985   1.968   0.732   5.925
 1582SOL    HW2 7986   1.881   0.687   5.809
 1582SOL     MW 7987   1.959   0.711   5.840
 1583SOL     OW 7988   3.653   4.276   5.632
 1583SOL    HW1 7989   3.638   4.371   5.628
 1583SOL    HW2 7990   3.566   4.239   5.645
 1583SOL     MW 7991   3.640   4.284   5.633
 1584SOL     OW 7992   2.789   5.062   0.374
 1584SOL    HW1 7993   2.803   5.149   0.412
 1584SOL    HW2 7994   2.877   5.031   0.352
 1584SOL     MW 7995   2.802   5.069   0.376
 1585SOL     OW 7996   0.994   6.075   1.641
 1585SOL    HW1 7997   0.913   6.100   1.596
 1585SOL    HW2 7998   0.996   5.980   1.634
 1585SOL     MW 7999   0.984   6.066   1.634
 1586SOL     OW 8000   1.277   4.460   3.326
 1586SOL    HW1 8001   1.277   4.538   3.270
 1586SOL    HW2 8002   1.294   4.494   3.413
 1586SOL     MW 8003   1.279   4.475   3.330
 1587SOL     OW 8004   6.007   5.041   4.150
 1587SOL    HW1 8005   5.943   5.069   4.084
 1587SOL    HW2 8006   5.954   5.006   4.221
 1587SOL     MW 8007   5.992   5.040   4.151
 1588SOL     OW 8008   2.872   5.170   4.927
 1588SOL    HW1 8009   2.865   5.084   4.886
 1588SOL    HW2 8010   2.961   5.173   4.962
 1588SOL     MW 8011   2.882   5.159   4.926
 1589SOL     OW 8012   0.142   5.160   0.734
 1589SOL    HW1 8013   0.088   5.086   0.706
 1589SOL    HW2 8014   0.222   5.120   0.767
 1589SOL     MW 8015   0.145   5.145   0.735
 1590SOL     OW 8016   0.590   4.273   1.276
 1590SOL    HW1 8017   0.556   4.311   1.357
 1590SOL    HW2 8018   0.527   4.300   1.209
 1590SOL     MW 8019   0.578   4.281   1.278
 1591SOL     OW 8020   4.939   3.294   0.387
 1591SOL    HW1 8021   4.984   3.261   0.465
 1591SOL    HW2 8022   4.991   3.262   0.314
 1591SOL     MW 8023   4.951   3.286   0.388
 1592SOL     OW 8024   4.962   2.047   1.595
 1592SOL    HW1 8025   4.867   2.058   1.595
 1592SOL    HW2 8026   4.983   2.016   1.683
 1592SOL     MW 8027   4.953   2.044   1.606
 1593SOL     OW 8028   1.507   3.553   3.887
 1593SOL    HW1 8029   1.577   3.618   3.877
 1593SOL    HW2 8030   1.428   3.606   3.898
 1593SOL     MW 8031   1.506   3.568   3.887
 1594SOL     OW 8032   0.659   3.970   0.355
 1594SOL    HW1 8033   0.620   4.056   0.372
 1594SOL    HW2 8034   0.584   3.910   0.354
 1594SOL     MW 8035   0.644   3.973   0.357
 1595SOL     OW 8036   0.520   4.244   3.239
 1595SOL    HW1 8037   0.556   4.295   3.312
 1595SOL    HW2 8038   0.440   4.205   3.274
 1595SOL     MW 8039   0.515   4.246   3.253
 1596SOL     OW 8040   1.217   0.219   4.630
 1596SOL    HW1 8041   1.144   0.261   4.586
 1596SOL    HW2 8042   1.248   0.284   4.693
 1596SOL     MW 8043   1.212   0.232   4.633
 1597SOL     OW 8044   3.637   2.164   0.546
 1597SOL    HW1 8045   3.705   2.106   0.511
 1597SOL    HW2 8046   3.671   2.252   0.531
 1597SOL     MW 8047   3.650   2.168   0.540
 1598SOL     OW 8048   0.071   5.606   0.916
 1598SOL    HW1 8049   0.161   5.619   0.885
 1598SOL    HW2 8050   0.053   5.513   0.898
 1598SOL     MW 8051   0.080   5.595   0.910
 1599SOL     OW 8052   0.153   3.770   1.784
 1599SOL    HW1 8053   0.127   3.825   1.858
 1599SOL    HW2 8054   0.104   3.804   1.710
 1599SOL     MW 8055   0.144   3.781   1.784
 1600SOL     OW 8056   0.362   4.506   0.966
 1600SOL    HW1 8057   0.347   4.570   1.035
 1600SOL    HW2 8058   0.438   4.540   0.917
 1600SOL     MW 8059   0.370   4.519   0.968
 1601SOL     OW 8060   1.689   4.037   1.148
 1601SOL    HW1 8061   1.736   3.984   1.213
 1601SOL    HW2 8062   1.756   4.093   1.109
 1601SOL     MW 8063   1.703   4.037   1.151
 1602SOL     OW 8064   0.606   4.607   5.085
 1602SOL    HW1 8065   0.573   4.674   5.144
 1602SOL    HW2 8066   0.563   4.626   5.001
 1602SOL     MW 8067   0.596   4.618   5.082
 1603SOL     OW 8068   2.372   2.859   0.630
 1603SOL    HW1 8069   2.326   2.803   0.567
 1603SOL    HW2 8070   2.459   2.819   0.639
 1603SOL     MW 8071   2.377   2.846   0.623
 1604SOL     OW 8072   1.890   4.900   1.240
 1604SOL    HW1 8073   1.977   4.930   1.213
 1604SOL    HW2 8074   1.832   4.974   1.223
 1604SOL     MW 8075   1.894   4.913   1.235
 1605SOL     OW 8076   0.242   5.096   1.180
 1605SOL    HW1 8077   0.217   5.024   1.122
 1605SOL    HW2 8078   0.240   5.174   1.125
 1605SOL     MW 8079   0.239   5.097   1.166
 1606SOL     OW 8080   2.785   0.477   0.369
 1606SOL    HW1 8081   2.692   0.454   0.365
 1606SOL    HW2 8082   2.786   0.565   0.405
 1606SOL     MW 8083   2.774   0.485   0.373
 1607SOL     OW 8084   0.219   4.039   1.516
 1607SOL    HW1 8085   0.152   3.972   1.501
 1607SOL    HW2 8086   0.242   4.071   1.429
 1607SOL     MW 8087   0.213   4.034   1.503
 1608SOL     OW 8088   0.108   0.596   1.195
 1608SOL    HW1 8089   0.096   0.525   1.258
 1608SOL    HW2 8090   0.163   0.660   1.241
 1608SOL     MW 8091   0.114   0.595   1.209
 1609SOL     OW 8092   1.930   5.038   3.611
 1609SOL    HW1 8093   1.945   5.036   3.517
 1609SOL    HW2 8094   1.873   5.113   3.625
 1609SOL     MW 8095   1.925   5.047   3.601
 1610SOL     OW 8096   1.761   5.435   0.058
 1610SOL    HW1 8097   1.692   5.403   0.000
 1610SOL    HW2 8098   1.842   5.401   0.020
 1610SOL     MW 8099   1.763   5.427   0.046
 1611SOL     OW 8100   5.946   0.572   5.531
 1611SOL    HW1 8101   5.978   0.515   5.601
 1611SOL    HW2 8102   5.949   0.517   5.452
 1611SOL     MW 8103   5.950   0.557   5.530
 1612SOL     OW 8104   2.381   2.807   1.059
 1612SOL    HW1 8105   2.406   2.731   1.110
 1612SOL    HW2 8106   2.309   2.777   1.003
 1612SOL     MW 8107   2.375   2.794   1.058
 1613SOL     OW 8108   0.452   1.885   0.493
 1613SOL    HW1 8109   0.469   1.835   0.413
 1613SOL    HW2 8110   0.528   1.942   0.502
 1613SOL     MW 8111   0.464   1.886   0.484
 1614SOL     OW 8112   0.067   2.691   3.687
 1614SOL    HW1 8113   0.136   2.726   3.631
 1614SOL    HW2 8114   0.003   2.762   3.694
 1614SOL     MW 8115   0.068   2.704   3.681
 1615SOL     OW 8116   5.732   0.446   6.048
 1615SOL    HW1 8117   5.657   0.470   5.993
 1615SOL    HW2 8118   5.786   0.525   6.051
 1615SOL     MW 8119   5.729   0.459   6.042
 1616SOL     OW 8120   5.403   5.456   0.927
 1616SOL    HW1 8121   5.479   5.443   0.984
 1616SOL    HW2 8122   5.328   5.453   0.986
 1616SOL     MW 8123   5.403   5.454   0.942
 1617SOL     OW 8124   5.585   4.585   2.454
 1617SOL    HW1 8125   5.514   4.641   2.422
 1617SOL    HW2 8126   5.564   4.569   2.546
 1617SOL     MW 8127   5.573   4.590   2.462
 1618SOL     OW 8128   3.792   4.014   1.133
 1618SOL    HW1 8129   3.720   4.077   1.131
 1618SOL    HW2 8130   3.800   3.984   1.043
 1618SOL     MW 8131   3.784   4.019   1.121
 1619SOL     OW 8132   0.684   2.276   0.255
 1619SOL    HW1 8133   0.673   2.302   0.164
 1619SOL    HW2 8134   0.595   2.271   0.290
 1619SOL     MW 8135   0.672   2.279   0.248
 1620SOL     OW 8136   0.140   4.802   5.551
 1620SOL    HW1 8137   0.120   4.872   5.613
 1620SOL    HW2 8138   0.063   4.797   5.495
 1620SOL     MW 8139   0.127   4.810   5.552
 1621SOL     OW 8140   0.570   5.648   1.461
 1621SOL    HW1 8141   0.567   5.613   1.372
 1621SOL    HW2 8142   0.647   5.705   1.462
 1621SOL     MW 8143   0.580   5.651   1.449
 1622SOL     OW 8144   1.968   3.015   1.187
 1622SOL    HW1 8145   1.877   3.026   1.159
 1622SOL    HW2 8146   2.003   2.946   1.132
 1622SOL     MW 8147   1.960   3.008   1.177
 1623SOL     OW 8148   0.546   3.955   0.938
 1623SOL    HW1 8149   0.479   3.917   0.995
 1623SOL    HW2 8150   0.628   3.920   0.970
 1623SOL     MW 8151   0.548   3.946   0.949
 1624SOL     OW 8152   3.240   5.956   1.633
 1624SOL    HW1 8153   3.224   5.872   1.675
 1624SOL    HW2 8154   3.335   5.967   1.636
 1624SOL     MW 8155   3.250   5.947   1.639
 1625SOL     OW 8156   1.237   0.034   4.151
 1625SOL    HW1 8157   1.197   0.062   4.234
 1625SOL    HW2 8158   1.319   0.083   4.146
 1625SOL     MW 8159   1.242   0.044   4.161
 1626SOL     OW 8160   0.214   5.237   5.764
 1626SOL    HW1 8161   0.137   5.279   5.803
 1626SOL    HW2 8162   0.286   5.260   5.823
 1626SOL     MW 8163   0.213   5.246   5.777
 1627SOL     OW 8164   1.931   1.506   0.741
 1627SOL    HW1 8165   1.942   1.429   0.797
 1627SOL    HW2 8166   1.923   1.471   0.652
 1627SOL     MW 8167   1.931   1.492   0.737
 1628SOL     OW 8168   0.726   3.067   1.462
 1628SOL    HW1 8169   0.751   3.077   1.370
 1628SOL    HW2 8170   0.807   3.084   1.510
 1628SOL     MW 8171   0.740   3.070   1.456
 1629SOL     OW 8172   1.544   4.421   1.077
 1629SOL    HW1 8173   1.622   4.447   1.125
 1629SOL    HW2 8174   1.476   4.480   1.109
 1629SOL     MW 8175   1.545   4.432   1.087
 1630SOL     OW 8176   1.456   5.153   2.442
 1630SOL    HW1 8177   1.452   5.083   2.377
 1630SOL    HW2 8178   1.423   5.113   2.522
 1630SOL     MW 8179   1.451   5.139   2.444
 1631SOL     OW 8180   0.954   5.794   1.590
 1631SOL    HW1 8181   0.971   5.764   1.680
 1631SOL    HW2 8182   0.984   5.722   1.535
 1631SOL     MW 8183   0.960   5.781   1.595
 1632SOL     OW 8184   5.261   3.323   0.690
 1632SOL    HW1 8185   5.312   3.347   0.613
 1632SOL    HW2 8186   5.310   3.252   0.731
 1632SOL     MW 8187   5.274   3.317   0.685
 1633SOL     OW 8188   1.281   3.834   4.379
 1633SOL    HW1 8189   1.371   3.844   4.409
 1633SOL    HW2 8190   1.238   3.915   4.404
 1633SOL     MW 8191   1.287   3.845   4.386
 1634SOL     OW 8192   1.677   4.702   4.930
 1634SOL    HW1 8193   1.585   4.680   4.915
 1634SOL    HW2 8194   1.688   4.697   5.025
 1634SOL     MW 8195   1.666   4.699   4.940
 1635SOL     OW 8196   1.208   1.171   0.626
 1635SOL    HW1 8197   1.302   1.153   0.633
 1635SOL    HW2 8198   1.184   1.141   0.538
 1635SOL     MW 8199   1.217   1.165   0.616
 1636SOL     OW 8200   0.500   5.706   2.317
 1636SOL    HW1 8201   0.411   5.733   2.293
 1636SOL    HW2 8202   0.496   5.610   2.320
 1636SOL     MW 8203   0.488   5.697   2.315
 1637SOL     OW 8204   1.780   1.886   1.933
 1637SOL    HW1 8205   1.768   1.934   1.850
 1637SOL    HW2 8206   1.805   1.953   1.996
 1637SOL     MW 8207   1.781   1.901   1.930
 1638SOL     OW 8208   2.129   5.895   5.123
 1638SOL    HW1 8209   2.118   5.803   5.097
 1638SOL    HW2 8210   2.073   5.944   5.062
 1638SOL     MW 8211   2.120   5.890   5.112
 1639SOL     OW 8212   1.440   2.885   1.631
 1639SOL    HW1 8213   1.463   2.970   1.593
 1639SOL    HW2 8214   1.363   2.902   1.685
 1639SOL     MW 8215   1.433   2.898   1.633
 1640SOL     OW 8216   3.751   2.773   6.012
 1640SOL    HW1 8217   3.703   2.709   6.063
 1640SOL    HW2 8218   3.761   2.848   6.069
 1640SOL     MW 8219   3.746   2.774   6.026
 1641SOL     OW 8220   0.482   4.774   5.838
 1641SOL    HW1 8221   0.448   4.690   5.807
 1641SOL    HW2 8222   0.440   4.788   5.923
 1641SOL     MW 8223   0.472   4.765   5.845
 1642SOL     OW 8224   1.007   4.333   3.899
 1642SOL    HW1 8225   1.009   4.376   3.984
 1642SOL    HW2 8226   1.050   4.249   3.914
 1642SOL     MW 8227   1.013   4.328   3.911
 1643SOL     OW 8228   0.902   3.754   0.372
 1643SOL    HW1 8229   0.862   3.784   0.453
 1643SOL    HW2 8230   0.944   3.671   0.395
 1643SOL     MW 8231   0.903   3.747   0.385
 1644SOL     OW 8232   0.374   4.197   5.019
 1644SOL    HW1 8233   0.360   4.113   4.976
 1644SOL    HW2 8234   0.414   4.175   5.103
 1644SOL     MW 8235   0.377   4.184   5.024
 1645SOL     OW 8236   1.300   4.418   1.645
 1645SOL    HW1 8237   1.215   4.375   1.631
 1645SOL    HW2 8238   1.364   4.348   1.630
 1645SOL     MW 8239   1.297   4.403   1.641
 1646SOL     OW 8240   0.762   5.687   5.716
 1646SOL    HW1 8241   0.798   5.694   5.804
 1646SOL    HW2 8242   0.813   5.617   5.675
 1646SOL     MW 8243   0.773   5.679   5.722
 1647SOL     OW 8244   2.310   5.045   2.205
 1647SOL    HW1 8245   2.338   5.074   2.119
 1647SOL    HW2 8246   2.218   5.070   2.210
 1647SOL     MW 8247   2.302   5.052   2.195
 1648SOL     OW 8248   5.792   2.923   0.018
 1648SOL    HW1 8249   5.766   2.838  -0.018
 1648SOL    HW2 8250   5.809   2.977  -0.060
 1648SOL     MW 8251   5.791   2.919   0.003
 1649SOL     OW 8252   0.257   2.948   1.734
 1649SOL    HW1 8253   0.231   3.034   1.766
 1649SOL    HW2 8254   0.342   2.962   1.693
 1649SOL     MW 8255   0.264   2.961   1.733
 1650SOL     OW 8256   2.329   2.143   4.885
 1650SOL    HW1 8257   2.260   2.207   4.899
 1650SOL    HW2 8258   2.374   2.137   4.970
 1650SOL     MW 8259   2.326   2.150   4.898
 1651SOL     OW 8260   1.065   3.879   1.013
 1651SOL    HW1 8261   1.156   3.894   0.988
 1651SOL    HW2 8262   1.058   3.784   1.023
 1651SOL     MW 8263   1.076   3.869   1.011
 1652SOL     OW 8264   1.172   4.845   0.633
 1652SOL    HW1 8265   1.254   4.809   0.666
 1652SOL    HW2 8266   1.106   4.780   0.654
 1652SOL     MW 8267   1.174   4.832   0.640
 1653SOL     OW 8268   1.089   5.139   5.935
 1653SOL    HW1 8269   1.036   5.062   5.913
 1653SOL    HW2 8270   1.123   5.169   5.851
 1653SOL     MW 8271   1.086   5.133   5.922
 1654SOL     OW 8272   3.599   2.297   1.012
 1654SOL    HW1 8273   3.551   2.215   1.021
 1654SOL    HW2 8274   3.655   2.284   0.935
 1654SOL     MW 8275   3.600   2.285   1.003
 1655SOL     OW 8276   1.533   1.699   0.413
 1655SOL    HW1 8277   1.542   1.697   0.509
 1655SOL    HW2 8278   1.439   1.700   0.398
 1655SOL     MW 8279   1.522   1.699   0.424
 1656SOL     OW 8280   0.891   5.224   0.066
 1656SOL    HW1 8281   0.951   5.190   0.000
 1656SOL    HW2 8282   0.813   5.169   0.057
 1656SOL     MW 8283   0.889   5.212   0.057
 1657SOL     OW 8284   5.966   2.825   2.313
 1657SOL    HW1 8285   5.901   2.831   2.383
 1657SOL    HW2 8286   5.921   2.855   2.235
 1657SOL     MW 8287   5.952   2.830   2.312
 1658SOL     OW 8288   4.237   4.926   3.916
 1658SOL    HW1 8289   4.168   4.984   3.950
 1658SOL    HW2 8290   4.195   4.878   3.845
 1658SOL     MW 8291   4.223   4.927   3.911
 1659SOL     OW 8292   0.350   3.679   5.901
 1659SOL    HW1 8293   0.265   3.714   5.875
 1659SOL    HW2 8294   0.376   3.731   5.977
 1659SOL     MW 8295   0.343   3.690   5.907
 1660SOL     OW 8296   0.557   2.360   2.634
 1660SOL    HW1 8297   0.582   2.268   2.646
 1660SOL    HW2 8298   0.487   2.374   2.697
 1660SOL     MW 8299   0.552   2.350   2.643
 1661SOL     OW 8300   0.515   2.003   3.487
 1661SOL    HW1 8301   0.534   1.926   3.540
 1661SOL    HW2 8302   0.552   1.983   3.401
 1661SOL     MW 8303   0.522   1.990   3.483
 1662SOL     OW 8304   2.035   4.833   0.213
 1662SOL    HW1 8305   1.971   4.798   0.275
 1662SOL    HW2 8306   2.046   4.925   0.240
 1662SOL     MW 8307   2.028   4.840   0.225
 1663SOL     OW 8308   1.223   3.485   1.828
 1663SOL    HW1 8309   1.274   3.565   1.839
 1663SOL    HW2 8310   1.226   3.468   1.734
 1663SOL     MW 8311   1.230   3.493   1.817
 1664SOL     OW 8312   1.122   5.469   5.592
 1664SOL    HW1 8313   1.101   5.471   5.686
 1664SOL    HW2 8314   1.217   5.479   5.588
 1664SOL     MW 8315   1.131   5.471   5.603
 1665SOL     OW 8316   1.022   2.830   0.256
 1665SOL    HW1 8317   0.989   2.882   0.183
 1665SOL    HW2 8318   0.948   2.823   0.316
 1665SOL     MW 8319   1.008   2.836   0.254
 1666SOL     OW 8320   5.851   3.435   5.439
 1666SOL    HW1 8321   5.862   3.530   5.432
 1666SOL    HW2 8322   5.840   3.406   5.348
 1666SOL     MW 8323   5.851   3.443   5.426
 1667SOL     OW 8324   0.808   2.844   1.579
 1667SOL    HW1 8325   0.746   2.907   1.544
 1667SOL    HW2 8326   0.798   2.851   1.674
 1667SOL     MW 8327   0.799   2.853   1.587
 1668SOL     OW 8328   3.805   0.765   5.632
 1668SOL    HW1 8329   3.746   0.840   5.623
 1668SOL    HW2 8330   3.752   0.698   5.675
 1668SOL     MW 8331   3.791   0.766   5.637
 1669SOL     OW 8332   1.198   4.853   4.953
 1669SOL    HW1 8333   1.194   4.918   4.883
 1669SOL    HW2 8334   1.265   4.792   4.925
 1669SOL     MW 8335   1.206   4.854   4.941
 1670SOL     OW 8336   5.625   5.898   5.889
 1670SOL    HW1 8337   5.593   5.844   5.816
 1670SOL    HW2 8338   5.578   5.866   5.965
 1670SOL     MW 8339   5.615   5.887   5.889
 1671SOL     OW 8340   1.220   3.069   0.426
 1671SOL    HW1 8341   1.127   3.089   0.416
 1671SOL    HW2 8342   1.260   3.153   0.449
 1671SOL     MW 8343   1.213   3.083   0.428
 1672SOL     OW 8344   0.155   3.366   1.005
 1672SOL    HW1 8345   0.155   3.363   0.909
 1672SOL    HW2 8346   0.129   3.279   1.032
 1672SOL     MW 8347   0.152   3.355   0.996
 1673SOL     OW 8348   1.519   0.373   5.411
 1673SOL    HW1 8349   1.597   0.320   5.395
 1673SOL    HW2 8350   1.450   0.331   5.359
 1673SOL     MW 8351   1.520   0.360   5.402
 1674SOL     OW 8352   0.089   3.222   2.264
 1674SOL    HW1 8353   0.124   3.134   2.275
 1674SOL    HW2 8354   0.001   3.210   2.228
 1674SOL     MW 8355   0.082   3.209   2.261
 1675SOL     OW 8356   0.653   4.947   1.598
 1675SOL    HW1 8357   0.634   4.979   1.687
 1675SOL    HW2 8358   0.748   4.938   1.596
 1675SOL     MW 8359   0.663   4.950   1.610
 1676SOL     OW 8360   1.269   3.981   2.194
 1676SOL    HW1 8361   1.300   4.058   2.241
 1676SOL    HW2 8362   1.342   3.919   2.199
 1676SOL     MW 8363   1.282   3.983   2.201
 1677SOL     OW 8364   5.165   2.177   5.467
 1677SOL    HW1 8365   5.074   2.157   5.490
 1677SOL    HW2 8366   5.215   2.150   5.543
 1677SOL     MW 8367   5.159   2.171   5.479
 1678SOL     OW 8368   2.686   5.825   0.692
 1678SOL    HW1 8369   2.742   5.783   0.627
 1678SOL    HW2 8370   2.629   5.755   0.723
 1678SOL     MW 8371   2.686   5.811   0.687
 1679SOL     OW 8372   0.887   3.283   5.945
 1679SOL    HW1 8373   0.918   3.282   6.036
 1679SOL    HW2 8374   0.937   3.353   5.903
 1679SOL     MW 8375   0.898   3.292   5.951
 1680SOL     OW 8376   5.902   5.051   5.527
 1680SOL    HW1 8377   5.940   5.139   5.518
 1680SOL    HW2 8378   5.882   5.043   5.620
 1680SOL     MW 8379   5.904   5.061   5.538
 1681SOL     OW 8380   2.674   0.979   1.414
 1681SOL    HW1 8381   2.647   1.022   1.333
 1681SOL    HW2 8382   2.765   1.005   1.426
 1681SOL     MW 8383   2.682   0.988   1.405
 1682SOL     OW 8384   0.962   4.944   5.803
 1682SOL    HW1 8385   0.912   4.958   5.722
 1682SOL    HW2 8386   1.022   4.873   5.782
 1682SOL     MW 8387   0.963   4.937   5.790
 1683SOL     OW 8388   0.235   5.662   0.053
 1683SOL    HW1 8389   0.169   5.642  -0.012
 1683SOL    HW2 8390   0.303   5.596   0.040
 1683SOL     MW 8391   0.235   5.651   0.043
 1684SOL     OW 8392   0.926   3.133   0.374
 1684SOL    HW1 8393   0.886   3.064   0.427
 1684SOL    HW2 8394   0.862   3.152   0.306
 1684SOL     MW 8395   0.913   3.127   0.372
 1685SOL     OW 8396   5.846   5.341   0.916
 1685SOL    HW1 8397   5.790   5.345   0.993
 1685SOL    HW2 8398   5.818   5.261   0.870
 1685SOL     MW 8399   5.835   5.331   0.920
 1686SOL     OW 8400   1.504   3.580   2.160
 1686SOL    HW1 8401   1.522   3.670   2.186
 1686SOL    HW2 8402   1.409   3.577   2.147
 1686SOL     MW 8403   1.494   3.591   2.162
 1687SOL     OW 8404   5.429   4.161   2.932
 1687SOL    HW1 8405   5.436   4.139   3.025
 1687SOL    HW2 8406   5.505   4.117   2.892
 1687SOL     MW 8407   5.440   4.152   2.938
 1688SOL     OW 8408   1.534   5.738   5.678
 1688SOL    HW1 8409   1.621   5.776   5.688
 1688SOL    HW2 8410   1.474   5.810   5.695
 1688SOL     MW 8411   1.537   5.752   5.681
 1689SOL     OW 8412   1.415   4.129   1.663
 1689SOL    HW1 8413   1.389   4.061   1.725
 1689SOL    HW2 8414   1.365   4.111   1.584
 1689SOL     MW 8415   1.405   4.118   1.661
 1690SOL     OW 8416   1.655   1.135   1.504
 1690SOL    HW1 8417   1.601   1.110   1.430
 1690SOL    HW2 8418   1.644   1.064   1.568
 1690SOL     MW 8419   1.647   1.123   1.503
 1691SOL     OW 8420   5.601   4.729   0.579
 1691SOL    HW1 8421   5.631   4.646   0.542
 1691SOL    HW2 8422   5.511   4.738   0.547
 1691SOL     MW 8423   5.593   4.720   0.571
 1692SOL     OW 8424   5.145   3.777   1.041
 1692SOL    HW1 8425   5.083   3.719   0.997
 1692SOL    HW2 8426   5.094   3.820   1.110
 1692SOL     MW 8427   5.131   3.775   1.044
 1693SOL     OW 8428   0.610   4.705   1.444
 1693SOL    HW1 8429   0.648   4.780   1.491
 1693SOL    HW2 8430   0.612   4.731   1.352
 1693SOL     MW 8431   0.615   4.718   1.438
 1694SOL     OW 8432   1.822   2.780   0.397
 1694SOL    HW1 8433   1.818   2.685   0.404
 1694SOL    HW2 8434   1.804   2.798   0.304
 1694SOL     MW 8435   1.819   2.771   0.386
 1695SOL     OW 8436   5.661   2.128   0.228
 1695SOL    HW1 8437   5.581   2.141   0.280
 1695SOL    HW2 8438   5.639   2.057   0.168
 1695SOL     MW 8439   5.648   2.120   0.227
 1696SOL     OW 8440   5.718   3.367   1.346
 1696SOL    HW1 8441   5.789   3.313   1.379
 1696SOL    HW2 8442   5.760   3.450   1.321
 1696SOL     MW 8443   5.732   3.371   1.347
 1697SOL     OW 8444   0.951   0.952   5.433
 1697SOL    HW1 8445   0.979   0.923   5.347
 1697SOL    HW2 8446   0.858   0.972   5.423
 1697SOL     MW 8447   0.943   0.951   5.421
 1698SOL     OW 8448   5.610   5.434   2.369
 1698SOL    HW1 8449   5.629   5.342   2.387
 1698SOL    HW2 8450   5.522   5.433   2.330
 1698SOL     MW 8451   5.601   5.423   2.366
 1699SOL     OW 8452   1.871   4.263   0.536
 1699SOL    HW1 8453   1.817   4.184   0.540
 1699SOL    HW2 8454   1.867   4.289   0.444
 1699SOL     MW 8455   1.863   4.256   0.524
 1700SOL     OW 8456   5.823   1.371   0.506
 1700SOL    HW1 8457   5.779   1.455   0.523
 1700SOL    HW2 8458   5.843   1.373   0.412
 1700SOL     MW 8459   5.820   1.382   0.496
 1701SOL     OW 8460   0.377   4.868   0.655
 1701SOL    HW1 8461   0.362   4.881   0.561
 1701SOL    HW2 8462   0.398   4.775   0.663
 1701SOL     MW 8463   0.378   4.858   0.644
 1702SOL     OW 8464   5.546   4.842   1.372
 1702SOL    HW1 8465   5.483   4.881   1.312
 1702SOL    HW2 8466   5.615   4.808   1.314
 1702SOL     MW 8467   5.547   4.843   1.357
 1703SOL     OW 8468   0.009   4.158   1.238
 1703SOL    HW1 8469   0.091   4.113   1.214
 1703SOL    HW2 8470   0.034   4.250   1.247
 1703SOL     MW 8471   0.022   4.164   1.236
 1704SOL     OW 8472   0.117   4.451   2.990
 1704SOL    HW1 8473   0.100   4.543   2.970
 1704SOL    HW2 8474   0.037   4.406   2.963
 1704SOL     MW 8475   0.105   4.457   2.984
 1705SOL     OW 8476   1.113   4.568   5.966
 1705SOL    HW1 8477   1.035   4.529   6.005
 1705SOL    HW2 8478   1.156   4.612   6.040
 1705SOL     MW 8479   1.108   4.569   5.981
 1706SOL     OW 8480   1.995   4.884   0.831
 1706SOL    HW1 8481   2.073   4.905   0.882
 1706SOL    HW2 8482   1.939   4.961   0.842
 1706SOL     MW 8483   1.998   4.897   0.839
 1707SOL     OW 8484   5.949   2.229   0.295
 1707SOL    HW1 8485   6.008   2.221   0.369
 1707SOL    HW2 8486   5.886   2.157   0.306
 1707SOL     MW 8487   5.948   2.219   0.306
 1708SOL     OW 8488   1.648   5.178   5.390
 1708SOL    HW1 8489   1.568   5.179   5.442
 1708SOL    HW2 8490   1.623   5.135   5.308
 1708SOL     MW 8491   1.635   5.172   5.386
 1709SOL     OW 8492   0.632   5.181   3.806
 1709SOL    HW1 8493   0.603   5.262   3.848
 1709SOL    HW2 8494   0.583   5.177   3.724
 1709SOL     MW 8495   0.622   5.190   3.801
 1710SOL     OW 8496   0.188   0.418   5.263
 1710SOL    HW1 8497   0.218   0.496   5.217
 1710SOL    HW2 8498   0.268   0.368   5.281
 1710SOL     MW 8499   0.202   0.422   5.259
 1711SOL     OW 8500   1.112   1.024   0.128
 1711SOL    HW1 8501   1.046   1.025   0.059
 1711SOL    HW2 8502   1.191   1.058   0.086
 1711SOL     MW 8503   1.113   1.028   0.114
 1712SOL     OW 8504   0.675   3.983   1.296
 1712SOL    HW1 8505   0.670   4.079   1.290
 1712SOL    HW2 8506   0.734   3.967   1.369
 1712SOL     MW 8507   0.682   3.993   1.304
 1713SOL     OW 8508   0.904   4.123   0.360
 1713SOL    HW1 8509   0.950   4.124   0.444
 1713SOL    HW2 8510   0.844   4.048   0.367
 1713SOL     MW 8511   0.902   4.113   0.371
 1714SOL     OW 8512   0.058   3.751   4.852
 1714SOL    HW1 8513   0.034   3.843   4.836
 1714SOL    HW2 8514  -0.021   3.713   4.891
 1714SOL     MW 8515   0.045   3.758   4.855
 1715SOL     OW 8516   2.251   6.091   1.354
 1715SOL    HW1 8517   2.272   6.122   1.266
 1715SOL    HW2 8518   2.258   6.168   1.410
 1715SOL     MW 8519   2.255   6.104   1.350
 1716SOL     OW 8520   2.733   0.569   2.572
 1716SOL    HW1 8521   2.726   0.503   2.641
 1716SOL    HW2 8522   2.825   0.596   2.575
 1716SOL     MW 8523   2.744   0.564   2.581
 1717SOL     OW 8524   0.648   3.051   0.824
 1717SOL    HW1 8525   0.599   3.091   0.753
 1717SOL    HW2 8526   0.641   3.113   0.897
 1717SOL     MW 8527   0.641   3.064   0.824
 1718SOL     OW 8528   5.341   3.403   5.571
 1718SOL    HW1 8529   5.408   3.461   5.535
 1718SOL    HW2 8530   5.389   3.324   5.596
 1718SOL     MW 8531   5.356   3.400   5.569
 1719SOL     OW 8532   5.722   3.067   5.477
 1719SOL    HW1 8533   5.727   2.975   5.502
 1719SOL    HW2 8534   5.728   3.066   5.381
 1719SOL     MW 8535   5.723   3.055   5.468
 1720SOL     OW 8536   2.488   0.463   0.472
 1720SOL    HW1 8537   2.521   0.423   0.553
 1720SOL    HW2 8538   2.421   0.525   0.502
 1720SOL     MW 8539   2.484   0.466   0.486
 1721SOL     OW 8540   2.846   5.849   1.374
 1721SOL    HW1 8541   2.942   5.854   1.381
 1721SOL    HW2 8542   2.820   5.933   1.336
 1721SOL     MW 8543   2.855   5.860   1.370
 1722SOL     OW 8544   1.344   4.739   4.042
 1722SOL    HW1 8545   1.415   4.771   3.986
 1722SOL    HW2 8546   1.376   4.751   4.131
 1722SOL     MW 8547   1.357   4.745   4.046
 1723SOL     OW 8548   4.065   5.294   2.511
 1723SOL    HW1 8549   4.153   5.265   2.489
 1723SOL    HW2 8550   4.062   5.386   2.484
 1723SOL     MW 8551   4.076   5.302   2.504
 1724SOL     OW 8552   2.168   1.183   5.434
 1724SOL    HW1 8553   2.240   1.246   5.441
 1724SOL    HW2 8554   2.174   1.150   5.344
 1724SOL     MW 8555   2.178   1.187   5.423
 1725SOL     OW 8556   1.392   4.680   5.656
 1725SOL    HW1 8557   1.301   4.692   5.685
 1725SOL    HW2 8558   1.428   4.768   5.653
 1725SOL     MW 8559   1.385   4.693   5.659
 1726SOL     OW 8560   0.454   5.887   2.072
 1726SOL    HW1 8561   0.441   5.982   2.067
 1726SOL    HW2 8562   0.522   5.875   2.139
 1726SOL     MW 8563   0.461   5.897   2.080
 1727SOL     OW 8564   2.183   6.016   5.849
 1727SOL    HW1 8565   2.137   5.965   5.783
 1727SOL    HW2 8566   2.239   6.075   5.800
 1727SOL     MW 8567   2.185   6.017   5.835
 1728SOL     OW 8568   1.175   4.156   5.328
 1728SOL    HW1 8569   1.164   4.142   5.234
 1728SOL    HW2 8570   1.154   4.248   5.341
 1728SOL     MW 8571   1.171   4.166   5.317
 1729SOL     OW 8572   4.734   4.428   1.481
 1729SOL    HW1 8573   4.826   4.437   1.455
 1729SOL    HW2 8574   4.685   4.443   1.400
 1729SOL     MW 8575   4.739   4.431   1.467
 1730SOL     OW 8576   0.927   3.709   0.775
 1730SOL    HW1 8577   0.933   3.775   0.706
 1730SOL    HW2 8578   0.834   3.690   0.783
 1730SOL     MW 8579   0.916   3.715   0.767
 1731SOL     OW 8580   5.712   4.908   0.966
 1731SOL    HW1 8581   5.785   4.920   1.026
 1731SOL    HW2 8582   5.736   4.831   0.914
 1731SOL     MW 8583   5.725   4.900   0.967
 1732SOL     OW 8584   0.639   5.911   1.393
 1732SOL    HW1 8585   0.552   5.877   1.374
 1732SOL    HW2 8586   0.638   6.000   1.360
 1732SOL     MW 8587   0.628   5.918   1.386
 1733SOL     OW 8588   0.110   1.760   2.145
 1733SOL    HW1 8589   0.091   1.770   2.239
 1733SOL    HW2 8590   0.186   1.701   2.143
 1733SOL     MW 8591   0.117   1.754   2.157
 1734SOL     OW 8592   2.480   0.427   1.137
 1734SOL    HW1 8593   2.449   0.516   1.125
 1734SOL    HW2 8594   2.448   0.402   1.223
 1734SOL     MW 8595   2.472   0.435   1.146
 1735SOL     OW 8596   5.551   5.982   1.996
 1735SOL    HW1 8597   5.527   5.890   2.010
 1735SOL    HW2 8598   5.632   5.993   2.045
 1735SOL     MW 8599   5.558   5.971   2.004
 1736SOL     OW 8600   0.453   3.813   0.337
 1736SOL    HW1 8601   0.396   3.874   0.384
 1736SOL    HW2 8602   0.466   3.740   0.398
 1736SOL     MW 8603   0.448   3.811   0.351
 1737SOL     OW 8604   2.876   4.241   1.691
 1737SOL    HW1 8605   2.786   4.252   1.720
 1737SOL    HW2 8606   2.874   4.167   1.631
 1737SOL     MW 8607   2.864   4.233   1.687
 1738SOL     OW 8608   5.057   4.124   0.215
 1738SOL    HW1 8609   5.057   4.066   0.291
 1738SOL    HW2 8610   5.010   4.202   0.245
 1738SOL     MW 8611   5.051   4.127   0.229
 1739SOL     OW 8612   0.393   1.269   4.897
 1739SOL    HW1 8613   0.348   1.319   4.966
 1739SOL    HW2 8614   0.486   1.279   4.917
 1739SOL     MW 8615   0.399   1.277   4.908
 1740SOL     OW 8616   1.539   5.923   1.043
 1740SOL    HW1 8617   1.593   5.973   1.105
 1740SOL    HW2 8618   1.465   5.891   1.095
 1740SOL     MW 8619   1.536   5.925   1.057
 1741SOL     OW 8620   5.827   5.078   0.768
 1741SOL    HW1 8621   5.784   5.040   0.845
 1741SOL    HW2 8622   5.895   5.015   0.745
 1741SOL     MW 8623   5.830   5.065   0.775
 1742SOL     OW 8624   1.356   3.514   3.023
 1742SOL    HW1 8625   1.265   3.541   3.009
 1742SOL    HW2 8626   1.381   3.555   3.106
 1742SOL     MW 8627   1.348   3.523   3.032
 1743SOL     OW 8628   2.471   0.012   0.453
 1743SOL    HW1 8629   2.483  -0.038   0.372
 1743SOL    HW2 8630   2.554   0.002   0.500
 1743SOL     MW 8631   2.483   0.005   0.449
 1744SOL     OW 8632   0.380   5.371   2.571
 1744SOL    HW1 8633   0.365   5.383   2.664
 1744SOL    HW2 8634   0.457   5.315   2.566
 1744SOL     MW 8635   0.388   5.365   2.582
 1745SOL     OW 8636   1.999   5.986   1.256
 1745SOL    HW1 8637   2.066   6.012   1.318
 1745SOL    HW2 8638   2.015   6.040   1.178
 1745SOL     MW 8639   2.009   5.996   1.254
 1746SOL     OW 8640   3.087   5.067   5.053
 1746SOL    HW1 8641   3.074   4.974   5.033
 1746SOL    HW2 8642   3.043   5.080   5.137
 1746SOL     MW 8643   3.079   5.057   5.061
 1747SOL     OW 8644   2.513   5.160   3.453
 1747SOL    HW1 8645   2.470   5.087   3.498
 1747SOL    HW2 8646   2.606   5.146   3.467
 1747SOL     MW 8647   2.519   5.149   3.460
 1748SOL     OW 8648   5.339   4.674   2.171
 1748SOL    HW1 8649   5.369   4.584   2.181
 1748SOL    HW2 8650   5.391   4.708   2.098
 1748SOL     MW 8651   5.349   4.667   2.163
 1749SOL     OW 8652   1.089   4.908   2.544
 1749SOL    HW1 8653   1.071   4.818   2.571
 1749SOL    HW2 8654   1.119   4.900   2.453
 1749SOL     MW 8655   1.091   4.896   2.536
 1750SOL     OW 8656   1.286   5.107   0.039
 1750SOL    HW1 8657   1.250   5.111  -0.050
 1750SOL    HW2 8658   1.379   5.087   0.026
 1750SOL     MW 8659   1.294   5.105   0.026
 1751SOL     OW 8660   2.217   4.510   1.738
 1751SOL    HW1 8661   2.184   4.476   1.654
 1751SOL    HW2 8662   2.211   4.605   1.728
 1751SOL     MW 8663   2.212   4.518   1.726
 1752SOL     OW 8664   2.065   5.604   1.993
 1752SOL    HW1 8665   2.136   5.580   1.933
 1752SOL    HW2 8666   2.093   5.687   2.031
 1752SOL     MW 8667   2.078   5.611   1.990
 1753SOL     OW 8668   0.037   3.384   1.394
 1753SOL    HW1 8669  -0.032   3.446   1.420
 1753SOL    HW2 8670  -0.010   3.304   1.373
 1753SOL     MW 8671   0.022   3.382   1.395
 1754SOL     OW 8672   2.496   5.162   1.090
 1754SOL    HW1 8673   2.573   5.150   1.145
 1754SOL    HW2 8674   2.531   5.185   1.004
 1754SOL     MW 8675   2.510   5.164   1.086
 1755SOL     OW 8676   0.812   4.250   2.167
 1755SOL    HW1 8677   0.904   4.247   2.143
 1755SOL    HW2 8678   0.766   4.201   2.099
 1755SOL     MW 8679   0.818   4.244   2.155
 1756SOL     OW 8680   1.476   3.931   3.954
 1756SOL    HW1 8681   1.459   4.017   3.915
 1756SOL    HW2 8682   1.551   3.897   3.906
 1756SOL     MW 8683   1.483   3.938   3.943
 1757SOL     OW 8684   0.614   3.005   1.868
 1757SOL    HW1 8685   0.573   3.088   1.894
 1757SOL    HW2 8686   0.546   2.939   1.881
 1757SOL     MW 8687   0.600   3.007   1.873
 1758SOL     OW 8688   2.031   1.460   5.574
 1758SOL    HW1 8689   2.111   1.424   5.535
 1758SOL    HW2 8690   2.056   1.548   5.602
 1758SOL     MW 8691   2.045   1.467   5.573
 1759SOL     OW 8692   0.574   0.326   3.431
 1759SOL    HW1 8693   0.521   0.254   3.466
 1759SOL    HW2 8694   0.584   0.305   3.338
 1759SOL     MW 8695   0.568   0.314   3.424
 1760SOL     OW 8696   6.101   3.271   3.397
 1760SOL    HW1 8697   6.169   3.295   3.460
 1760SOL    HW2 8698   6.063   3.355   3.371
 1760SOL     MW 8699   6.105   3.285   3.402
 1761SOL     OW 8700   1.695   0.610   5.810
 1761SOL    HW1 8701   1.647   0.688   5.782
 1761SOL    HW2 8702   1.705   0.558   5.731
 1761SOL     MW 8703   1.690   0.614   5.797
 1762SOL     OW 8704   0.756   4.383   5.762
 1762SOL    HW1 8705   0.827   4.321   5.780
 1762SOL    HW2 8706   0.690   4.330   5.717
 1762SOL     MW 8707   0.756   4.368   5.758
 1763SOL     OW 8708   1.630   4.650   2.087
 1763SOL    HW1 8709   1.571   4.718   2.054
 1763SOL    HW2 8710   1.699   4.645   2.021
 1763SOL     MW 8711   1.631   4.658   2.074
 1764SOL     OW 8712   5.228   4.372   2.366
 1764SOL    HW1 8713   5.232   4.276   2.365
 1764SOL    HW2 8714   5.236   4.396   2.458
 1764SOL     MW 8715   5.229   4.363   2.377
 1765SOL     OW 8716   1.460   3.985   1.382
 1765SOL    HW1 8717   1.415   3.915   1.334
 1765SOL    HW2 8718   1.466   4.057   1.319
 1765SOL     MW 8719   1.455   3.985   1.368
 1766SOL     OW 8720   1.013   4.225   1.149
 1766SOL    HW1 8721   1.035   4.151   1.205
 1766SOL    HW2 8722   0.978   4.291   1.209
 1766SOL     MW 8723   1.011   4.224   1.164
 1767SOL     OW 8724   1.618   1.552   1.141
 1767SOL    HW1 8725   1.678   1.482   1.169
 1767SOL    HW2 8726   1.675   1.628   1.130
 1767SOL     MW 8727   1.633   1.553   1.143
 1768SOL     OW 8728   2.471   4.533   2.087
 1768SOL    HW1 8729   2.462   4.521   2.182
 1768SOL    HW2 8730   2.404   4.598   2.065
 1768SOL     MW 8731   2.461   4.540   2.097
 1769SOL     OW 8732   6.035   1.442   0.645
 1769SOL    HW1 8733   6.067   1.505   0.580
 1769SOL    HW2 8734   5.948   1.417   0.613
 1769SOL     MW 8735   6.028   1.447   0.632
 1770SOL     OW 8736   5.517   2.841   5.261
 1770SOL    HW1 8737   5.535   2.834   5.355
 1770SOL    HW2 8738   5.425   2.818   5.252
 1770SOL     MW 8739   5.507   2.837   5.272
 1771SOL     OW 8740   1.859   4.806   3.021
 1771SOL    HW1 8741   1.928   4.770   3.078
 1771SOL    HW2 8742   1.781   4.808   3.076
 1771SOL     MW 8743   1.858   4.802   3.036
 1772SOL     OW 8744   1.300   3.643   0.797
 1772SOL    HW1 8745   1.245   3.574   0.759
 1772SOL    HW2 8746   1.384   3.633   0.752
 1772SOL     MW 8747   1.304   3.633   0.786
 1773SOL     OW 8748   1.337   3.205   2.305
 1773SOL    HW1 8749   1.313   3.245   2.222
 1773SOL    HW2 8750   1.433   3.209   2.307
 1773SOL     MW 8751   1.346   3.210   2.295
 1774SOL     OW 8752   1.359   6.089   3.569
 1774SOL    HW1 8753   1.294   6.024   3.597
 1774SOL    HW2 8754   1.315   6.139   3.501
 1774SOL     MW 8755   1.345   6.087   3.564
 1775SOL     OW 8756   5.183   5.036   2.166
 1775SOL    HW1 8757   5.104   5.087   2.183
 1775SOL    HW2 8758   5.152   4.946   2.153
 1775SOL     MW 8759   5.169   5.031   2.167
 1776SOL     OW 8760   5.810   3.283   4.144
 1776SOL    HW1 8761   5.736   3.337   4.170
 1776SOL    HW2 8762   5.854   3.334   4.076
 1776SOL     MW 8763   5.806   3.296   4.139
 1777SOL     OW 8764   1.147   6.100   0.127
 1777SOL    HW1 8765   1.172   6.145   0.047
 1777SOL    HW2 8766   1.204   6.136   0.194
 1777SOL     MW 8767   1.157   6.111   0.125
 1778SOL     OW 8768   1.237   3.036   1.285
 1778SOL    HW1 8769   1.223   3.092   1.208
 1778SOL    HW2 8770   1.173   2.965   1.275
 1778SOL     MW 8771   1.227   3.034   1.274
 1779SOL     OW 8772   2.716   1.401   1.673
 1779SOL    HW1 8773   2.811   1.394   1.676
 1779SOL    HW2 8774   2.685   1.311   1.666
 1779SOL     MW 8775   2.724   1.389   1.673
 1780SOL     OW 8776   5.180   3.912   5.687
 1780SOL    HW1 8777   5.261   3.861   5.680
 1780SOL    HW2 8778   5.166   3.947   5.599
 1780SOL     MW 8779   5.189   3.910   5.675
 1781SOL     OW 8780   0.735   2.831   2.987
 1781SOL    HW1 8781   0.708   2.922   2.978
 1781SOL    HW2 8782   0.768   2.824   3.076
 1781SOL     MW 8783   0.736   2.841   2.997
 1782SOL     OW 8784   1.188   3.004   4.066
 1782SOL    HW1 8785   1.269   3.042   4.032
 1782SOL    HW2 8786   1.158   2.945   3.997
 1782SOL     MW 8787   1.195   3.001   4.053
 1783SOL     OW 8788   6.072   3.704   3.885
 1783SOL    HW1 8789   6.141   3.700   3.950
 1783SOL    HW2 8790   5.997   3.661   3.926
 1783SOL     MW 8791   6.071   3.698   3.898
 1784SOL     OW 8792   3.391   5.172   1.790
 1784SOL    HW1 8793   3.447   5.095   1.803
 1784SOL    HW2 8794   3.345   5.183   1.873
 1784SOL     MW 8795   3.392   5.163   1.802
 1785SOL     OW 8796   1.490   0.144   6.019
 1785SOL    HW1 8797   1.555   0.187   5.965
 1785SOL    HW2 8798   1.517   0.052   6.022
 1785SOL     MW 8799   1.502   0.138   6.013
 1786SOL     OW 8800   1.281   2.956   3.706
 1786SOL    HW1 8801   1.253   2.865   3.716
 1786SOL    HW2 8802   1.350   2.953   3.640
 1786SOL     MW 8803   1.286   2.944   3.699
 1787SOL     OW 8804   1.542   3.652   3.472
 1787SOL    HW1 8805   1.615   3.709   3.495
 1787SOL    HW2 8806   1.515   3.680   3.385
 1787SOL     MW 8807   1.548   3.663   3.464
 1788SOL     OW 8808   0.065   4.037   3.431
 1788SOL    HW1 8809  -0.023   4.007   3.453
 1788SOL    HW2 8810   0.063   4.047   3.335
 1788SOL     MW 8811   0.054   4.035   3.421
 1789SOL     OW 8812   1.056   4.077   2.756
 1789SOL    HW1 8813   1.089   4.071   2.846
 1789SOL    HW2 8814   0.968   4.041   2.760
 1789SOL     MW 8815   1.049   4.072   2.768
 1790SOL     OW 8816   1.546   4.523   4.411
 1790SOL    HW1 8817   1.531   4.600   4.356
 1790SOL    HW2 8818   1.460   4.484   4.422
 1790SOL     MW 8819   1.533   4.528   4.406
 1791SOL     OW 8820   0.855   5.647   0.563
 1791SOL    HW1 8821   0.895   5.727   0.529
 1791SOL    HW2 8822   0.780   5.677   0.613
 1791SOL     MW 8823   0.851   5.661   0.565
 1792SOL     OW 8824   1.916   5.401   2.284
 1792SOL    HW1 8825   1.888   5.467   2.220
 1792SOL    HW2 8826   1.990   5.357   2.242
 1792SOL     MW 8827   1.922   5.404   2.271
 1793SOL     OW 8828   1.744   5.114   0.670
 1793SOL    HW1 8829   1.765   5.133   0.761
 1793SOL    HW2 8830   1.777   5.190   0.621
 1793SOL     MW 8831   1.751   5.126   0.675
 1794SOL     OW 8832   1.522   3.937   4.218
 1794SOL    HW1 8833   1.497   3.920   4.127
 1794SOL    HW2 8834   1.491   4.027   4.235
 1794SOL     MW 8835   1.515   3.946   4.209
 1795SOL     OW 8836   3.532   0.352   2.616
 1795SOL    HW1 8837   3.566   0.278   2.667
 1795SOL    HW2 8838   3.605   0.414   2.613
 1795SOL     MW 8839   3.546   0.351   2.622
 1796SOL     OW 8840   0.722   3.479   3.751
 1796SOL    HW1 8841   0.699   3.400   3.702
 1796SOL    HW2 8842   0.642   3.531   3.751
 1796SOL     MW 8843   0.709   3.475   3.745
 1797SOL     OW 8844   5.312   4.455   3.878
 1797SOL    HW1 8845   5.247   4.520   3.904
 1797SOL    HW2 8846   5.379   4.459   3.947
 1797SOL     MW 8847   5.312   4.464   3.890
 1798SOL     OW 8848   1.960   6.022   1.524
 1798SOL    HW1 8849   1.932   6.048   1.436
 1798SOL    HW2 8850   1.930   5.932   1.534
 1798SOL     MW 8851   1.953   6.014   1.514
 1799SOL     OW 8852   1.163   4.054   3.017
 1799SOL    HW1 8853   1.105   4.086   3.086
 1799SOL    HW2 8854   1.251   4.080   3.045
 1799SOL     MW 8855   1.167   4.061   3.029
 1800SOL     OW 8856   0.378   5.000   3.324
 1800SOL    HW1 8857   0.285   4.978   3.321
 1800SOL    HW2 8858   0.403   4.985   3.416
 1800SOL     MW 8859   0.370   4.995   3.336
 1801SOL     OW 8860   1.643   5.221   2.927
 1801SOL    HW1 8861   1.726   5.211   2.973
 1801SOL    HW2 8862   1.633   5.316   2.916
 1801SOL     MW 8863   1.652   5.232   2.932
 1802SOL     OW 8864   5.950   3.642   3.608
 1802SOL    HW1 8865   6.021   3.644   3.672
 1802SOL    HW2 8866   5.945   3.731   3.573
 1802SOL     MW 8867   5.958   3.653   3.612
 1803SOL     OW 8868   4.772   4.473   4.081
 1803SOL    HW1 8869   4.827   4.451   4.006
 1803SOL    HW2 8870   4.834   4.484   4.153
 1803SOL     MW 8871   4.787   4.471   4.081
 1804SOL     OW 8872   5.847   6.103   2.955
 1804SOL    HW1 8873   5.853   6.198   2.945
 1804SOL    HW2 8874   5.859   6.088   3.049
 1804SOL     MW 8875   5.849   6.113   2.966
 1805SOL     OW 8876   6.077   5.057   3.721
 1805SOL    HW1 8877   6.087   5.042   3.627
 1805SOL    HW2 8878   5.997   5.009   3.744
 1805SOL     MW 8879   6.068   5.049   3.711
 1806SOL     OW 8880   5.741   4.724   2.079
 1806SOL    HW1 8881   5.814   4.728   2.018
 1806SOL    HW2 8882   5.669   4.769   2.034
 1806SOL     MW 8883   5.741   4.730   2.066
 1807SOL     OW 8884   0.583   5.450   2.296
 1807SOL    HW1 8885   0.562   5.393   2.222
 1807SOL    HW2 8886   0.669   5.420   2.325
 1807SOL     MW 8887   0.592   5.439   2.290
[truncated: 939,317 more chars]
