# Supplementary material for: Identifying potential monkeypox virus inhibitors: an in silico study targeting the A42R protein
Source: Front Cell Infect Microbiol. 2024 Mar 4;14:1351737. doi: 10.3389/fcimb.2024.1351737 (PMC10945028; doi:10.3389/fcimb.2024.1351737)
Supplement: Supplementary file 2 [file DataSheet_2.zip › Supplementary_Files/ZINC000013378519/frame#01.gro]

Generated by trjconv : Protein in water t= 25000.00000
29760
    1MET      N    1   1.609   1.823   2.603
    1MET     H1    2   1.700   1.837   2.561
    1MET     H2    3   1.600   1.731   2.642
    1MET     H3    4   1.554   1.811   2.518
    1MET     CA    5   1.545   1.928   2.679
    1MET     HA    6   1.534   2.011   2.609
    1MET     CB    7   1.391   1.901   2.712
    1MET    HB1    8   1.347   1.861   2.621
    1MET    HB2    9   1.377   1.830   2.794
    1MET     CG   10   1.318   2.035   2.747
    1MET    HG1   11   1.360   2.083   2.835
    1MET    HG2   12   1.329   2.105   2.664
    1MET     SD   13   1.142   2.027   2.766
    1MET     CE   14   1.127   2.101   2.936
    1MET    HE1   15   1.185   2.052   3.014
    1MET    HE2   16   1.163   2.203   2.920
    1MET    HE3   17   1.022   2.110   2.964
    1MET      C   18   1.635   1.948   2.800
    1MET      O   19   1.653   1.853   2.874
    2ALA      N   20   1.685   2.071   2.825
    2ALA      H   21   1.666   2.140   2.753
    2ALA     CA   22   1.761   2.112   2.941
    2ALA     HA   23   1.747   2.220   2.937
    2ALA     CB   24   1.698   2.070   3.079
    2ALA    HB1   25   1.737   2.135   3.156
    2ALA    HB2   26   1.592   2.094   3.078
    2ALA    HB3   27   1.712   1.964   3.102
    2ALA      C   28   1.916   2.112   2.918
    2ALA      O   29   1.988   2.118   3.015
    3GLU      N   30   1.964   2.114   2.792
    3GLU      H   31   1.898   2.122   2.716
    3GLU     CA   32   2.105   2.087   2.753
    3GLU     HA   33   2.127   1.984   2.780
    3GLU     CB   34   2.103   2.113   2.598
    3GLU    HB1   35   2.039   2.196   2.569
    3GLU    HB2   36   2.203   2.140   2.565
    3GLU     CG   37   2.047   1.992   2.524
    3GLU    HG1   38   2.080   1.998   2.420
    3GLU    HG2   39   2.101   1.906   2.562
    3GLU     CD   40   1.902   1.952   2.522
    3GLU    OE1   41   1.818   2.044   2.548
    3GLU    OE2   42   1.873   1.831   2.509
    3GLU      C   43   2.213   2.177   2.820
    3GLU      O   44   2.321   2.128   2.852
    4TRP      N   45   2.191   2.315   2.827
    4TRP      H   46   2.107   2.354   2.787
    4TRP     CA   47   2.299   2.398   2.889
    4TRP     HA   48   2.397   2.375   2.849
    4TRP     CB   49   2.267   2.546   2.868
    4TRP    HB1   50   2.169   2.562   2.911
    4TRP    HB2   51   2.337   2.606   2.926
    4TRP     CG   52   2.273   2.601   2.724
    4TRP    CD1   53   2.186   2.696   2.677
    4TRP    HD1   54   2.091   2.721   2.720
    4TRP    CD2   55   2.380   2.596   2.630
    4TRP    NE1   56   2.231   2.742   2.558
    4TRP    HE1   57   2.182   2.809   2.500
    4TRP    CE2   58   2.357   2.690   2.527
    4TRP    CE3   59   2.500   2.520   2.620
    4TRP    HE3   60   2.527   2.448   2.695
    4TRP    CZ2   61   2.456   2.707   2.424
    4TRP    HZ2   62   2.439   2.773   2.340
    4TRP    CZ3   63   2.593   2.536   2.518
    4TRP    HZ3   64   2.676   2.469   2.502
    4TRP    CH2   65   2.575   2.632   2.418
    4TRP    HH2   66   2.645   2.634   2.336
    4TRP      C   67   2.315   2.367   3.038
    4TRP      O   68   2.424   2.375   3.091
    5HIS      N   69   2.204   2.330   3.102
    5HIS      H   70   2.123   2.326   3.041
    5HIS     CA   71   2.192   2.281   3.240
    5HIS     HA   72   2.255   2.350   3.296
    5HIS     CB   73   2.042   2.285   3.293
    5HIS    HB1   74   1.970   2.257   3.216
    5HIS    HB2   75   2.040   2.197   3.358
    5HIS     CG   76   2.000   2.412   3.372
    5HIS    ND1   77   2.070   2.464   3.477
    5HIS    CD2   78   1.886   2.485   3.349
    5HIS    HD2   79   1.797   2.457   3.294
    5HIS    CE1   80   2.002   2.570   3.517
    5HIS    HE1   81   2.037   2.635   3.596
    5HIS    NE2   82   1.897   2.593   3.434
    5HIS    HE2   83   1.843   2.678   3.442
    5HIS      C   84   2.246   2.135   3.252
    5HIS      O   85   2.319   2.103   3.349
    6LYS      N   86   2.236   2.044   3.159
    6LYS      H   87   2.188   2.074   3.076
    6LYS     CA   88   2.285   1.899   3.152
    6LYS     HA   89   2.264   1.851   3.248
    6LYS     CB   90   2.204   1.822   3.037
    6LYS    HB1   91   2.210   1.872   2.939
    6LYS    HB2   92   2.258   1.731   3.010
    6LYS     CG   93   2.060   1.768   3.067
    6LYS    HG1   94   2.065   1.689   3.142
    6LYS    HG2   95   1.991   1.848   3.097
    6LYS     CD   96   1.993   1.708   2.942
    6LYS    HD1   97   1.962   1.785   2.872
    6LYS    HD2   98   2.074   1.646   2.904
    6LYS     CE   99   1.866   1.624   2.984
    6LYS    HE1  100   1.882   1.561   3.071
    6LYS    HE2  101   1.790   1.701   3.001
    6LYS     NZ  102   1.819   1.524   2.888
    6LYS    HZ1  103   1.846   1.555   2.796
    6LYS    HZ2  104   1.869   1.436   2.903
    6LYS    HZ3  105   1.719   1.511   2.891
    6LYS      C  106   2.432   1.882   3.123
    6LYS      O  107   2.498   1.781   3.151
    7ILE      N  108   2.495   1.981   3.052
    7ILE      H  109   2.438   2.059   3.022
    7ILE     CA  110   2.639   1.999   3.029
    7ILE     HA  111   2.683   1.905   3.000
    7ILE     CB  112   2.661   2.109   2.920
    7ILE     HB  113   2.602   2.198   2.939
    7ILE    CG1  114   2.628   2.046   2.782
    7ILE   HG11  115   2.707   1.978   2.750
    7ILE   HG12  116   2.543   1.978   2.791
    7ILE    CG2  117   2.803   2.167   2.917
    7ILE   HG21  118   2.807   2.242   2.838
    7ILE   HG22  119   2.822   2.217   3.011
    7ILE   HG23  120   2.877   2.087   2.902
    7ILE     CD  121   2.598   2.142   2.658
    7ILE    HD1  122   2.582   2.072   2.575
    7ILE    HD2  123   2.517   2.198   2.703
    7ILE    HD3  124   2.681   2.208   2.631
    7ILE      C  125   2.693   2.044   3.160
    7ILE      O  126   2.789   1.986   3.207
    8ILE      N  127   2.637   2.140   3.231
    8ILE      H  128   2.561   2.192   3.191
    8ILE     CA  129   2.676   2.197   3.359
    8ILE     HA  130   2.779   2.226   3.335
    8ILE     CB  131   2.607   2.333   3.395
    8ILE     HB  132   2.503   2.316   3.366
    8ILE    CG1  133   2.644   2.451   3.298
    8ILE   HG11  134   2.743   2.494   3.316
    8ILE   HG12  135   2.646   2.415   3.195
    8ILE    CG2  136   2.635   2.386   3.541
    8ILE   HG21  137   2.733   2.425   3.567
    8ILE   HG22  138   2.565   2.463   3.574
    8ILE   HG23  139   2.618   2.306   3.613
    8ILE     CD  140   2.547   2.567   3.323
    8ILE    HD1  141   2.440   2.547   3.334
    8ILE    HD2  142   2.570   2.627   3.411
    8ILE    HD3  143   2.557   2.643   3.245
    8ILE      C  144   2.671   2.096   3.465
    8ILE      O  145   2.767   2.080   3.546
    9GLU      N  146   2.561   2.018   3.461
    9GLU      H  147   2.487   2.051   3.400
    9GLU     CA  148   2.534   1.905   3.554
    9GLU     HA  149   2.530   1.938   3.658
    9GLU     CB  150   2.400   1.834   3.526
    9GLU    HB1  151   2.315   1.902   3.534
    9GLU    HB2  152   2.403   1.801   3.422
    9GLU     CG  153   2.374   1.708   3.612
    9GLU    HG1  154   2.292   1.647   3.572
    9GLU    HG2  155   2.457   1.638   3.596
    9GLU     CD  156   2.350   1.742   3.756
    9GLU    OE1  157   2.267   1.836   3.779
    9GLU    OE2  158   2.404   1.676   3.842
    9GLU      C  159   2.651   1.798   3.561
    9GLU      O  160   2.701   1.749   3.661
   10ASP      N  161   2.687   1.752   3.442
   10ASP      H  162   2.620   1.767   3.368
   10ASP     CA  163   2.798   1.658   3.413
   10ASP     HA  164   2.783   1.567   3.471
   10ASP     CB  165   2.786   1.629   3.263
   10ASP    HB1  166   2.690   1.585   3.235
   10ASP    HB2  167   2.800   1.725   3.214
   10ASP     CG  168   2.893   1.530   3.211
   10ASP    OD1  169   2.981   1.577   3.134
   10ASP    OD2  170   2.897   1.412   3.249
   10ASP      C  171   2.934   1.706   3.454
   10ASP      O  172   3.011   1.631   3.510
   11ILE      N  173   2.967   1.836   3.429
   11ILE      H  174   2.912   1.887   3.361
   11ILE     CA  175   3.087   1.900   3.472
   11ILE     HA  176   3.166   1.833   3.439
   11ILE     CB  177   3.080   2.037   3.387
   11ILE     HB  178   2.982   2.083   3.397
   11ILE    CG1  179   3.105   2.010   3.239
   11ILE   HG11  180   3.191   1.945   3.222
   11ILE   HG12  181   3.032   1.952   3.182
   11ILE    CG2  182   3.179   2.148   3.443
   11ILE   HG21  183   3.283   2.132   3.413
   11ILE   HG22  184   3.137   2.245   3.416
   11ILE   HG23  185   3.186   2.158   3.551
   11ILE     CD  186   3.121   2.129   3.149
   11ILE    HD1  187   3.200   2.194   3.185
   11ILE    HD2  188   3.169   2.099   3.055
   11ILE    HD3  189   3.026   2.180   3.131
   11ILE      C  190   3.099   1.915   3.619
   11ILE      O  191   3.210   1.908   3.666
   12SER      N  192   2.992   1.919   3.696
   12SER      H  193   2.906   1.901   3.647
   12SER     CA  194   2.984   1.940   3.838
   12SER     HA  195   3.053   2.020   3.867
   12SER     CB  196   2.842   1.988   3.876
   12SER    HB1  197   2.764   1.927   3.834
   12SER    HB2  198   2.820   1.997   3.983
   12SER     OG  199   2.831   2.122   3.825
   12SER     HG  200   2.854   2.118   3.734
   12SER      C  201   3.016   1.809   3.913
   12SER      O  202   2.988   1.807   4.034
   13LYS      N  203   3.066   1.706   3.842
   13LYS      H  204   3.079   1.726   3.743
   13LYS     CA  205   3.110   1.580   3.893
   13LYS     HA  206   3.164   1.603   3.985
   13LYS     CB  207   2.994   1.481   3.927
   13LYS    HB1  208   3.019   1.392   3.984
   13LYS    HB2  209   2.922   1.530   3.993
   13LYS     CG  210   2.917   1.440   3.800
   13LYS    HG1  211   2.898   1.524   3.732
   13LYS    HG2  212   2.985   1.373   3.748
   13LYS     CD  213   2.784   1.379   3.831
   13LYS    HD1  214   2.764   1.307   3.752
   13LYS    HD2  215   2.785   1.321   3.923
   13LYS     CE  216   2.671   1.484   3.821
   13LYS    HE1  217   2.709   1.584   3.840
   13LYS    HE2  218   2.642   1.493   3.716
   13LYS     NZ  219   2.547   1.459   3.902
   13LYS    HZ1  220   2.488   1.540   3.887
   13LYS    HZ2  221   2.497   1.375   3.878
   13LYS    HZ3  222   2.574   1.462   4.000
   13LYS      C  223   3.216   1.522   3.800
   13LYS      O  224   3.238   1.403   3.811
   14ASN      N  225   3.289   1.609   3.727
   14ASN      H  226   3.272   1.709   3.731
   14ASN     CA  227   3.416   1.579   3.660
   14ASN     HA  228   3.422   1.484   3.606
   14ASN     CB  229   3.436   1.695   3.557
   14ASN    HB1  230   3.354   1.701   3.487
   14ASN    HB2  231   3.442   1.794   3.602
   14ASN     CG  232   3.557   1.679   3.462
   14ASN    OD1  233   3.661   1.737   3.482
   14ASN    ND2  234   3.535   1.625   3.344
   14ASN   HD21  235   3.447   1.581   3.321
   14ASN   HD22  236   3.606   1.633   3.273
   14ASN      C  237   3.533   1.583   3.757
   14ASN      O  238   3.537   1.670   3.847
   15ASN      N  239   3.635   1.506   3.729
   15ASN      H  240   3.623   1.438   3.655
   15ASN     CA  241   3.762   1.494   3.799
   15ASN     HA  242   3.733   1.488   3.904
   15ASN     CB  243   3.839   1.363   3.762
   15ASN    HB1  244   3.914   1.346   3.839
   15ASN    HB2  245   3.779   1.274   3.765
   15ASN     CG  246   3.916   1.374   3.630
   15ASN    OD1  247   3.851   1.386   3.524
   15ASN    ND2  248   4.048   1.384   3.625
   15ASN   HD21  249   4.100   1.384   3.711
   15ASN   HD22  250   4.094   1.370   3.536
   15ASN      C  251   3.860   1.612   3.784
   15ASN      O  252   3.951   1.616   3.862
   16LYS      N  253   3.841   1.715   3.693
   16LYS      H  254   3.767   1.702   3.626
   16LYS     CA  255   3.939   1.826   3.675
   16LYS     HA  256   3.994   1.840   3.768
   16LYS     CB  257   4.044   1.791   3.564
   16LYS    HB1  258   4.111   1.879   3.558
   16LYS    HB2  259   4.111   1.710   3.593
   16LYS     CG  260   3.979   1.772   3.422
   16LYS    HG1  261   3.917   1.683   3.424
   16LYS    HG2  262   3.928   1.850   3.365
   16LYS     CD  263   4.090   1.721   3.324
   16LYS    HD1  264   4.167   1.798   3.327
   16LYS    HD2  265   4.123   1.629   3.370
   16LYS     CE  266   4.043   1.699   3.175
   16LYS    HE1  267   3.973   1.616   3.166
   16LYS    HE2  268   3.992   1.790   3.142
   16LYS     NZ  269   4.167   1.673   3.091
   16LYS    HZ1  270   4.139   1.666   2.994
   16LYS    HZ2  271   4.240   1.738   3.115
   16LYS    HZ3  272   4.200   1.579   3.106
   16LYS      C  273   3.867   1.956   3.657
   16LYS      O  274   3.921   2.057   3.699
   17PHE      N  275   3.751   1.954   3.593
   17PHE      H  276   3.729   1.872   3.540
   17PHE     CA  277   3.661   2.072   3.577
   17PHE     HA  278   3.717   2.163   3.560
   17PHE     CB  279   3.560   2.048   3.464
   17PHE    HB1  280   3.499   1.959   3.483
   17PHE    HB2  281   3.491   2.133   3.467
   17PHE     CG  282   3.608   2.030   3.318
   17PHE    CD1  283   3.747   2.039   3.283
   17PHE    HD1  284   3.816   2.071   3.359
   17PHE    CD2  285   3.512   2.017   3.221
   17PHE    HD2  286   3.405   2.008   3.235
   17PHE    CE1  287   3.788   2.017   3.157
   17PHE    HE1  288   3.892   2.024   3.130
   17PHE    CE2  289   3.548   2.001   3.088
   17PHE    HE2  290   3.468   1.991   3.016
   17PHE     CZ  291   3.686   1.997   3.058
   17PHE     HZ  292   3.717   1.978   2.957
   17PHE      C  293   3.581   2.086   3.708
   17PHE      O  294   3.579   1.997   3.783
   18GLU      N  295   3.537   2.207   3.736
   18GLU      H  296   3.548   2.280   3.667
   18GLU     CA  297   3.494   2.253   3.870
   18GLU     HA  298   3.473   2.169   3.937
   18GLU     CB  299   3.593   2.336   3.944
   18GLU    HB1  300   3.685   2.280   3.930
   18GLU    HB2  301   3.615   2.429   3.892
   18GLU     CG  302   3.575   2.361   4.092
   18GLU    HG1  303   3.645   2.436   4.129
   18GLU    HG2  304   3.478   2.411   4.102
   18GLU     CD  305   3.580   2.243   4.191
   18GLU    OE1  306   3.603   2.273   4.305
   18GLU    OE2  307   3.562   2.124   4.160
   18GLU      C  308   3.348   2.315   3.859
   18GLU      O  309   3.257   2.242   3.887
   19ASP      N  310   3.330   2.444   3.834
   19ASP      H  311   3.406   2.501   3.798
   19ASP     CA  312   3.203   2.517   3.818
   19ASP     HA  313   3.124   2.444   3.831
   19ASP     CB  314   3.199   2.643   3.901
   19ASP    HB1  315   3.303   2.675   3.898
   19ASP    HB2  316   3.144   2.724   3.853
   19ASP     CG  317   3.152   2.623   4.042
   19ASP    OD1  318   3.029   2.635   4.065
   19ASP    OD2  319   3.241   2.625   4.131
   19ASP      C  320   3.195   2.559   3.675
   19ASP      O  321   3.296   2.578   3.606
   20ALA      N  322   3.071   2.598   3.634
   20ALA      H  323   2.990   2.596   3.695
   20ALA     CA  324   3.046   2.652   3.499
   20ALA     HA  325   3.127   2.723   3.487
   20ALA     CB  326   3.042   2.537   3.396
   20ALA    HB1  327   3.138   2.485   3.389
   20ALA    HB2  328   2.963   2.466   3.421
   20ALA    HB3  329   3.033   2.553   3.289
   20ALA      C  330   2.916   2.736   3.505
   20ALA      O  331   2.820   2.697   3.567
   21ALA      N  332   2.911   2.828   3.408
   21ALA      H  333   2.994   2.828   3.352
   21ALA     CA  334   2.797   2.908   3.376
   21ALA     HA  335   2.714   2.838   3.379
   21ALA     CB  336   2.777   3.022   3.475
   21ALA    HB1  337   2.873   3.069   3.497
   21ALA    HB2  338   2.707   3.093   3.432
   21ALA    HB3  339   2.740   2.988   3.572
   21ALA      C  340   2.808   2.943   3.224
   21ALA      O  341   2.913   2.982   3.177
   22ILE      N  342   2.696   2.938   3.157
   22ILE      H  343   2.619   2.885   3.196
   22ILE     CA  344   2.677   2.955   3.015
   22ILE     HA  345   2.777   2.979   2.978
   22ILE     CB  346   2.619   2.826   2.953
   22ILE     HB  347   2.520   2.807   2.994
   22ILE    CG1  348   2.710   2.707   2.985
   22ILE   HG11  349   2.815   2.736   2.973
   22ILE   HG12  350   2.708   2.689   3.093
   22ILE    CG2  351   2.593   2.835   2.801
   22ILE   HG21  352   2.666   2.813   2.723
   22ILE   HG22  353   2.513   2.765   2.776
   22ILE   HG23  354   2.559   2.937   2.781
   22ILE     CD  355   2.680   2.573   2.928
   22ILE    HD1  356   2.701   2.579   2.821
   22ILE    HD2  357   2.746   2.496   2.969
   22ILE    HD3  358   2.582   2.530   2.952
   22ILE      C  359   2.582   3.072   3.009
   22ILE      O  360   2.470   3.066   3.060
   23VAL      N  361   2.628   3.185   2.952
   23VAL      H  362   2.716   3.180   2.903
   23VAL     CA  363   2.565   3.319   2.945
   23VAL     HA  364   2.470   3.309   2.998
   23VAL     CB  365   2.651   3.415   3.032
   23VAL     HB  366   2.736   3.421   2.965
   23VAL    CG1  367   2.584   3.550   3.047
   23VAL   HG11  368   2.517   3.565   2.963
   23VAL   HG12  369   2.549   3.582   3.146
   23VAL   HG13  370   2.657   3.626   3.019
   23VAL    CG2  371   2.703   3.364   3.167
   23VAL   HG21  372   2.773   3.440   3.201
   23VAL   HG22  373   2.617   3.346   3.232
   23VAL   HG23  374   2.751   3.267   3.155
   23VAL      C  375   2.554   3.363   2.796
   23VAL      O  376   2.629   3.317   2.711
   24ASP      N  377   2.445   3.438   2.769
   24ASP      H  378   2.377   3.444   2.843
   24ASP     CA  379   2.408   3.490   2.635
   24ASP     HA  380   2.392   3.407   2.567
   24ASP     CB  381   2.270   3.561   2.650
   24ASP    HB1  382   2.200   3.478   2.662
   24ASP    HB2  383   2.274   3.615   2.745
   24ASP     CG  384   2.216   3.646   2.531
   24ASP    OD1  385   2.173   3.762   2.543
   24ASP    OD2  386   2.225   3.588   2.416
   24ASP      C  387   2.517   3.583   2.577
   24ASP      O  388   2.578   3.653   2.655
   25TYR      N  389   2.519   3.609   2.447
   25TYR      H  390   2.455   3.550   2.397
   25TYR     CA  391   2.580   3.732   2.378
   25TYR     HA  392   2.581   3.817   2.447
   25TYR     CB  393   2.734   3.715   2.355
   25TYR    HB1  394   2.776   3.814   2.336
   25TYR    HB2  395   2.792   3.678   2.439
   25TYR     CG  396   2.782   3.630   2.237
   25TYR    CD1  397   2.765   3.492   2.248
   25TYR    HD1  398   2.714   3.445   2.331
   25TYR    CD2  399   2.845   3.685   2.121
   25TYR    HD2  400   2.876   3.788   2.127
   25TYR    CE1  401   2.810   3.406   2.147
   25TYR    HE1  402   2.800   3.301   2.170
   25TYR    CE2  403   2.878   3.597   2.018
   25TYR    HE2  404   2.907   3.634   1.921
   25TYR     CZ  405   2.873   3.459   2.029
   25TYR     OH  406   2.926   3.375   1.935
   25TYR     HH  407   2.923   3.281   1.949
   25TYR      C  408   2.500   3.787   2.263
   25TYR      O  409   2.563   3.857   2.182
   26LYS      N  410   2.371   3.756   2.248
   26LYS      H  411   2.328   3.698   2.319
   26LYS     CA  412   2.292   3.796   2.127
   26LYS     HA  413   2.307   3.904   2.130
   26LYS     CB  414   2.342   3.739   1.993
   26LYS    HB1  415   2.280   3.771   1.910
   26LYS    HB2  416   2.439   3.783   1.973
   26LYS     CG  417   2.358   3.584   1.986
   26LYS    HG1  418   2.428   3.551   2.064
   26LYS    HG2  419   2.259   3.544   2.008
   26LYS     CD  420   2.407   3.534   1.848
   26LYS    HD1  421   2.393   3.427   1.838
   26LYS    HD2  422   2.347   3.571   1.766
   26LYS     CE  423   2.552   3.575   1.818
   26LYS    HE1  424   2.571   3.682   1.819
   26LYS    HE2  425   2.609   3.544   1.906
   26LYS     NZ  426   2.613   3.513   1.695
   26LYS    HZ1  427   2.714   3.518   1.696
   26LYS    HZ2  428   2.598   3.414   1.703
   26LYS    HZ3  429   2.575   3.547   1.608
   26LYS      C  430   2.135   3.803   2.133
   26LYS      O  431   2.074   3.832   2.031
   27THR      N  432   2.073   3.792   2.249
   27THR      H  433   2.137   3.782   2.326
   27THR     CA  434   1.933   3.786   2.256
   27THR     HA  435   1.879   3.822   2.168
   27THR     CB  436   1.894   3.636   2.259
   27THR     HB  437   1.786   3.633   2.275
   27THR    OG1  438   1.944   3.572   2.375
   27THR    HG1  439   2.037   3.586   2.383
   27THR    CG2  440   1.932   3.542   2.147
   27THR   HG21  441   1.876   3.449   2.150
   27THR   HG22  442   1.907   3.580   2.048
   27THR   HG23  443   2.033   3.500   2.151
   27THR      C  444   1.874   3.864   2.375
   27THR      O  445   1.774   3.934   2.362
   28THR      N  446   1.923   3.841   2.495
   28THR      H  447   2.012   3.795   2.505
   28THR     CA  448   1.843   3.873   2.619
   28THR     HA  449   1.784   3.963   2.601
   28THR     CB  450   1.761   3.752   2.661
   28THR     HB  451   1.732   3.770   2.764
   28THR    OG1  452   1.839   3.631   2.670
   28THR    HG1  453   1.887   3.616   2.590
   28THR    CG2  454   1.632   3.718   2.587
   28THR   HG21  455   1.565   3.804   2.584
   28THR   HG22  456   1.659   3.685   2.486
   28THR   HG23  457   1.589   3.639   2.648
   28THR      C  458   1.924   3.941   2.744
   28THR      O  459   1.858   3.998   2.829
   29LYS      N  460   2.059   3.928   2.740
   29LYS      H  461   2.099   3.867   2.670
   29LYS     CA  462   2.156   3.985   2.832
   29LYS     HA  463   2.242   3.952   2.774
   29LYS     CB  464   2.156   4.140   2.840
   29LYS    HB1  465   2.061   4.171   2.883
   29LYS    HB2  466   2.229   4.180   2.911
   29LYS     CG  467   2.165   4.217   2.706
   29LYS    HG1  468   2.253   4.184   2.652
   29LYS    HG2  469   2.099   4.166   2.636
   29LYS     CD  470   2.165   4.372   2.713
   29LYS    HD1  471   2.060   4.393   2.733
   29LYS    HD2  472   2.235   4.398   2.793
   29LYS     CE  473   2.196   4.440   2.578
   29LYS    HE1  474   2.298   4.412   2.552
   29LYS    HE2  475   2.140   4.396   2.495
   29LYS     NZ  476   2.170   4.581   2.569
   29LYS    HZ1  477   2.077   4.606   2.539
   29LYS    HZ2  478   2.196   4.613   2.661
   29LYS    HZ3  479   2.235   4.608   2.496
   29LYS      C  480   2.141   3.924   2.974
   29LYS      O  481   2.131   3.992   3.072
   30ASN      N  482   2.120   3.792   2.978
   30ASN      H  483   2.126   3.733   2.896
   30ASN     CA  484   2.101   3.721   3.104
   30ASN     HA  485   2.154   3.761   3.190
   30ASN     CB  486   1.956   3.723   3.171
   30ASN    HB1  487   1.960   3.641   3.243
   30ASN    HB2  488   1.938   3.815   3.227
   30ASN     CG  489   1.845   3.674   3.077
   30ASN    OD1  490   1.831   3.555   3.048
   30ASN    ND2  491   1.762   3.771   3.024
   30ASN   HD21  492   1.762   3.860   3.072
   30ASN   HD22  493   1.692   3.751   2.954
   30ASN      C  494   2.166   3.584   3.092
   30ASN      O  495   2.210   3.543   2.983
   31VAL      N  496   2.183   3.512   3.205
   31VAL      H  497   2.138   3.548   3.287
   31VAL     CA  498   2.247   3.386   3.217
   31VAL     HA  499   2.344   3.385   3.168
   31VAL     CB  500   2.266   3.341   3.362
   31VAL     HB  501   2.173   3.352   3.417
   31VAL    CG1  502   2.327   3.200   3.386
   31VAL   HG11  503   2.355   3.181   3.490
   31VAL   HG12  504   2.261   3.119   3.354
   31VAL   HG13  505   2.415   3.193   3.323
   31VAL    CG2  506   2.361   3.436   3.438
   31VAL   HG21  507   2.465   3.439   3.404
   31VAL   HG22  508   2.336   3.539   3.410
   31VAL   HG23  509   2.356   3.428   3.546
   31VAL      C  510   2.151   3.288   3.149
   31VAL      O  511   2.028   3.298   3.164
   32LEU      N  512   2.195   3.187   3.078
   32LEU      H  513   2.294   3.169   3.069
   32LEU     CA  514   2.114   3.080   3.011
   32LEU     HA  515   2.017   3.121   2.984
   32LEU     CB  516   2.180   3.032   2.882
   32LEU    HB1  517   2.276   2.989   2.907
   32LEU    HB2  518   2.124   2.956   2.826
   32LEU     CG  519   2.209   3.156   2.789
   32LEU     HG  520   2.271   3.236   2.830
   32LEU    CD1  521   2.295   3.108   2.669
   32LEU   HD11  522   2.242   3.043   2.600
   32LEU   HD12  523   2.333   3.185   2.603
   32LEU   HD13  524   2.379   3.048   2.706
   32LEU    CD2  525   2.083   3.232   2.738
   32LEU   HD21  526   2.117   3.295   2.656
   32LEU   HD22  527   2.014   3.154   2.705
   32LEU   HD23  528   2.032   3.284   2.819
   32LEU      C  529   2.107   2.960   3.108
   32LEU      O  530   1.997   2.902   3.118
   33ALA      N  531   2.216   2.934   3.175
   33ALA      H  532   2.295   2.995   3.155
   33ALA     CA  533   2.231   2.826   3.276
   33ALA     HA  534   2.139   2.808   3.332
   33ALA     CB  535   2.238   2.685   3.204
   33ALA    HB1  536   2.233   2.604   3.276
   33ALA    HB2  537   2.150   2.670   3.142
   33ALA    HB3  538   2.325   2.681   3.138
   33ALA      C  539   2.350   2.831   3.370
   33ALA      O  540   2.456   2.884   3.336
   34ALA      N  541   2.325   2.787   3.495
   34ALA      H  542   2.232   2.755   3.516
   34ALA     CA  543   2.415   2.789   3.607
   34ALA     HA  544   2.509   2.737   3.585
   34ALA     CB  545   2.452   2.932   3.652
   34ALA    HB1  546   2.356   2.985   3.653
   34ALA    HB2  547   2.496   2.940   3.751
   34ALA    HB3  548   2.526   2.964   3.579
   34ALA      C  549   2.337   2.725   3.725
   34ALA      O  550   2.211   2.733   3.727
   35ILE      N  551   2.396   2.682   3.835
   35ILE      H  552   2.493   2.710   3.837
   35ILE     CA  553   2.340   2.646   3.961
   35ILE     HA  554   2.246   2.598   3.933
   35ILE     CB  555   2.439   2.547   4.026
   35ILE     HB  556   2.529   2.605   4.046
   35ILE    CG1  557   2.470   2.426   3.936
   35ILE   HG11  558   2.381   2.365   3.926
   35ILE   HG12  559   2.480   2.459   3.833
   35ILE    CG2  560   2.389   2.494   4.160
   35ILE   HG21  561   2.343   2.565   4.229
   35ILE   HG22  562   2.315   2.415   4.143
   35ILE   HG23  563   2.467   2.445   4.219
   35ILE     CD  564   2.577   2.330   3.983
   35ILE    HD1  565   2.576   2.248   3.911
   35ILE    HD2  566   2.676   2.377   3.982
   35ILE    HD3  567   2.559   2.279   4.078
   35ILE      C  568   2.325   2.767   4.051
   35ILE      O  569   2.414   2.855   4.053
   36PRO      N  570   2.206   2.785   4.114
   36PRO     CA  571   2.194   2.899   4.208
   36PRO     HA  572   2.228   2.985   4.151
   36PRO     CB  573   2.044   2.908   4.245
   36PRO    HB1  574   2.038   2.943   4.348
   36PRO    HB2  575   1.988   2.979   4.185
   36PRO     CG  576   1.992   2.763   4.223
   36PRO    HG1  577   2.001   2.708   4.317
   36PRO    HG2  578   1.890   2.755   4.185
   36PRO     CD  579   2.087   2.694   4.117
   36PRO    HD1  580   2.112   2.593   4.147
   36PRO    HD2  581   2.031   2.699   4.024
   36PRO      C  582   2.295   2.878   4.326
   36PRO      O  583   2.311   2.766   4.379
   37ASN      N  584   2.360   2.988   4.376
   37ASN      H  585   2.330   3.076   4.338
   37ASN     CA  586   2.431   3.000   4.503
   37ASN     HA  587   2.447   3.108   4.496
   37ASN     CB  588   2.342   2.962   4.626
   37ASN    HB1  589   2.237   2.959   4.597
   37ASN    HB2  590   2.365   2.864   4.668
   37ASN     CG  591   2.366   3.064   4.737
   37ASN    OD1  592   2.369   3.191   4.725
   37ASN    ND2  593   2.400   3.015   4.852
   37ASN   HD21  594   2.421   2.917   4.869
   37ASN   HD22  595   2.410   3.085   4.924
   37ASN      C  596   2.575   2.938   4.492
   37ASN      O  597   2.640   2.922   4.597
   38ARG      N  598   2.623   2.927   4.370
   38ARG      H  599   2.558   2.953   4.297
   38ARG     CA  600   2.765   2.906   4.332
   38ARG     HA  601   2.823   2.854   4.408
   38ARG     CB  602   2.781   2.817   4.206
   38ARG    HB1  603   2.731   2.870   4.125
   38ARG    HB2  604   2.884   2.805   4.174
   38ARG     CG  605   2.725   2.670   4.227
   38ARG    HG1  606   2.618   2.675   4.246
   38ARG    HG2  607   2.747   2.633   4.127
   38ARG     CD  608   2.802   2.583   4.328
   38ARG    HD1  609   2.790   2.631   4.425
   38ARG    HD2  610   2.743   2.493   4.347
   38ARG     NE  611   2.942   2.578   4.299
   38ARG     HE  612   2.969   2.592   4.203
   38ARG     CZ  613   3.027   2.561   4.399
   38ARG    NH1  614   2.997   2.527   4.526
   38ARG   HH11  615   2.900   2.527   4.556
   38ARG   HH12  616   3.061   2.490   4.594
   38ARG    NH2  617   3.159   2.571   4.377
   38ARG   HH21  618   3.202   2.601   4.291
   38ARG   HH22  619   3.228   2.563   4.450
   38ARG      C  620   2.832   3.040   4.311
   38ARG      O  621   2.762   3.133   4.259
   39THR      N  622   2.958   3.057   4.344
   39THR      H  623   3.013   2.974   4.362
   39THR     CA  624   3.035   3.184   4.341
   39THR     HA  625   2.973   3.270   4.368
   39THR     CB  626   3.144   3.175   4.452
   39THR     HB  627   3.219   3.253   4.445
   39THR    OG1  628   3.213   3.052   4.439
   39THR    HG1  629   3.264   3.047   4.360
   39THR    CG2  630   3.083   3.201   4.591
   39THR   HG21  631   3.033   3.298   4.580
   39THR   HG22  632   3.004   3.128   4.609
   39THR   HG23  633   3.156   3.213   4.671
   39THR      C  634   3.083   3.218   4.197
   39THR      O  635   3.067   3.329   4.154
   40PHE      N  636   3.118   3.118   4.115
   40PHE      H  637   3.130   3.024   4.152
   40PHE     CA  638   3.161   3.139   3.971
   40PHE     HA  639   3.242   3.211   3.958
   40PHE     CB  640   3.221   3.009   3.916
   40PHE    HB1  641   3.285   2.970   3.996
   40PHE    HB2  642   3.136   2.943   3.904
   40PHE     CG  643   3.303   3.016   3.789
   40PHE    CD1  644   3.244   2.972   3.668
   40PHE    HD1  645   3.145   2.931   3.683
   40PHE    CD2  646   3.421   3.088   3.781
   40PHE    HD2  647   3.461   3.128   3.873
   40PHE    CE1  648   3.300   2.989   3.542
   40PHE    HE1  649   3.249   2.954   3.453
   40PHE    CE2  650   3.484   3.106   3.652
   40PHE    HE2  651   3.586   3.141   3.648
   40PHE     CZ  652   3.426   3.059   3.536
   40PHE     HZ  653   3.472   3.073   3.439
   40PHE      C  654   3.038   3.178   3.883
   40PHE      O  655   3.046   3.221   3.767
   41ALA      N  656   2.914   3.166   3.929
   41ALA      H  657   2.907   3.113   4.016
   41ALA     CA  658   2.797   3.197   3.848
   41ALA     HA  659   2.809   3.168   3.744
   41ALA     CB  660   2.672   3.117   3.896
   41ALA    HB1  661   2.698   3.011   3.887
   41ALA    HB2  662   2.632   3.133   3.996
   41ALA    HB3  663   2.591   3.141   3.827
   41ALA      C  664   2.761   3.343   3.850
   41ALA      O  665   2.673   3.387   3.780
   42LYS      N  666   2.828   3.419   3.939
   42LYS      H  667   2.896   3.365   3.991
   42LYS     CA  668   2.811   3.561   3.974
   42LYS     HA  669   2.702   3.564   3.965
   42LYS     CB  670   2.864   3.581   4.125
   42LYS    HB1  671   2.970   3.554   4.124
   42LYS    HB2  672   2.865   3.685   4.158
   42LYS     CG  673   2.778   3.504   4.226
   42LYS    HG1  674   2.674   3.512   4.195
   42LYS    HG2  675   2.805   3.399   4.218
   42LYS     CD  676   2.811   3.544   4.374
   42LYS    HD1  677   2.919   3.525   4.379
   42LYS    HD2  678   2.792   3.650   4.388
   42LYS     CE  679   2.744   3.464   4.487
   42LYS    HE1  680   2.775   3.361   4.469
   42LYS    HE2  681   2.786   3.500   4.581
   42LYS     NZ  682   2.595   3.468   4.487
   42LYS    HZ1  683   2.554   3.449   4.397
   42LYS    HZ2  684   2.570   3.402   4.559
   42LYS    HZ3  685   2.557   3.560   4.504
   42LYS      C  686   2.885   3.656   3.876
   42LYS      O  687   2.939   3.761   3.917
   43ILE      N  688   2.875   3.625   3.751
   43ILE      H  689   2.805   3.558   3.723
   43ILE     CA  690   2.931   3.707   3.636
   43ILE     HA  691   3.020   3.765   3.662
   43ILE     CB  692   2.953   3.608   3.519
   43ILE     HB  693   2.854   3.564   3.502
   43ILE    CG1  694   3.070   3.515   3.551
   43ILE   HG11  695   3.166   3.565   3.554
   43ILE   HG12  696   3.050   3.485   3.654
   43ILE    CG2  697   2.979   3.686   3.384
   43ILE   HG21  698   2.905   3.761   3.358
   43ILE   HG22  699   3.082   3.722   3.379
   43ILE   HG23  700   2.979   3.615   3.302
   43ILE     CD  701   3.077   3.382   3.473
   43ILE    HD1  702   3.105   3.400   3.369
   43ILE    HD2  703   3.149   3.320   3.526
   43ILE    HD3  704   2.988   3.321   3.459
   43ILE      C  705   2.812   3.798   3.604
   43ILE      O  706   2.697   3.753   3.589
   44ASN      N  707   2.830   3.930   3.583
   44ASN      H  708   2.925   3.965   3.576
   44ASN     CA  709   2.734   4.028   3.546
   44ASN     HA  710   2.649   4.008   3.611
   44ASN     CB  711   2.784   4.174   3.571
   44ASN    HB1  712   2.838   4.178   3.666
   44ASN    HB2  713   2.863   4.201   3.501
   44ASN     CG  714   2.673   4.277   3.554
   44ASN    OD1  715   2.670   4.339   3.445
   44ASN    ND2  716   2.579   4.298   3.646
   44ASN   HD21  717   2.567   4.251   3.735
   44ASN   HD22  718   2.504   4.360   3.619
   44ASN      C  719   2.712   4.004   3.392
   44ASN      O  720   2.811   3.989   3.318
   45PRO      N  721   2.586   3.990   3.347
   45PRO     CA  722   2.558   3.940   3.210
   45PRO     HA  723   2.635   3.865   3.195
   45PRO     CB  724   2.416   3.867   3.224
   45PRO    HB1  725   2.368   3.869   3.126
   45PRO    HB2  726   2.422   3.765   3.264
   45PRO     CG  727   2.349   3.954   3.328
   45PRO    HG1  728   2.312   4.051   3.293
   45PRO    HG2  729   2.257   3.900   3.351
   45PRO     CD  730   2.461   3.984   3.426
   45PRO    HD1  731   2.434   4.074   3.481
   45PRO    HD2  732   2.463   3.904   3.499
   45PRO      C  733   2.571   4.037   3.095
   45PRO      O  734   2.574   3.992   2.984
   46GLY      N  735   2.589   4.168   3.122
   46GLY      H  736   2.570   4.188   3.219
   46GLY     CA  737   2.623   4.266   3.021
   46GLY    HA1  738   2.581   4.237   2.924
   46GLY    HA2  739   2.573   4.356   3.058
   46GLY      C  740   2.774   4.273   3.009
   46GLY      O  741   2.821   4.311   2.900
   47GLU      N  742   2.851   4.253   3.121
   47GLU      H  743   2.800   4.219   3.201
   47GLU     CA  744   2.992   4.278   3.131
   47GLU     HA  745   3.014   4.357   3.059
   47GLU     CB  746   3.037   4.305   3.279
   47GLU    HB1  747   2.957   4.321   3.351
   47GLU    HB2  748   3.076   4.208   3.310
   47GLU     CG  749   3.144   4.411   3.294
   47GLU    HG1  750   3.157   4.435   3.399
   47GLU    HG2  751   3.249   4.388   3.275
   47GLU     CD  752   3.109   4.539   3.222
   47GLU    OE1  753   3.203   4.604   3.173
   47GLU    OE2  754   2.988   4.571   3.215
   47GLU      C  755   3.080   4.158   3.070
   47GLU      O  756   3.202   4.168   3.077
   48VAL      N  757   3.015   4.054   3.017
   48VAL      H  758   2.914   4.048   3.015
   48VAL     CA  759   3.074   3.949   2.936
   48VAL     HA  760   3.160   3.917   2.996
   48VAL     CB  761   2.976   3.829   2.914
   48VAL     HB  762   3.033   3.752   2.861
   48VAL    CG1  763   2.929   3.770   3.050
   48VAL   HG11  764   2.855   3.834   3.098
   48VAL   HG12  765   2.880   3.673   3.038
   48VAL   HG13  766   3.013   3.756   3.117
   48VAL    CG2  767   2.845   3.851   2.828
   48VAL   HG21  768   2.867   3.877   2.724
   48VAL   HG22  769   2.785   3.761   2.818
   48VAL   HG23  770   2.802   3.939   2.876
   48VAL      C  771   3.125   4.005   2.800
   48VAL      O  772   3.232   3.965   2.749
   49ILE      N  773   3.053   4.101   2.744
   49ILE      H  774   2.967   4.140   2.782
   49ILE     CA  775   3.067   4.157   2.611
   49ILE     HA  776   3.068   4.074   2.540
   49ILE     CB  777   2.944   4.248   2.583
   49ILE     HB  778   2.947   4.319   2.664
   49ILE    CG1  779   2.812   4.173   2.593
   49ILE   HG11  780   2.803   4.097   2.515
   49ILE   HG12  781   2.804   4.130   2.692
   49ILE    CG2  782   2.944   4.325   2.448
   49ILE   HG21  783   3.015   4.405   2.433
   49ILE   HG22  784   2.956   4.267   2.356
   49ILE   HG23  785   2.853   4.381   2.427
   49ILE     CD  786   2.690   4.265   2.586
   49ILE    HD1  787   2.704   4.345   2.659
   49ILE    HD2  788   2.668   4.297   2.484
   49ILE    HD3  789   2.596   4.215   2.610
   49ILE      C  790   3.207   4.224   2.591
   49ILE      O  791   3.275   4.194   2.490
   50PRO      N  792   3.255   4.311   2.682
   50PRO     CA  793   3.396   4.344   2.690
   50PRO     HA  794   3.413   4.430   2.625
   50PRO     CB  795   3.408   4.398   2.829
   50PRO    HB1  796   3.425   4.315   2.898
   50PRO    HB2  797   3.488   4.469   2.850
   50PRO     CG  798   3.284   4.473   2.856
   50PRO    HG1  799   3.254   4.479   2.961
   50PRO    HG2  800   3.303   4.571   2.812
   50PRO     CD  801   3.181   4.391   2.785
   50PRO    HD1  802   3.135   4.320   2.854
   50PRO    HD2  803   3.097   4.448   2.743
   50PRO      C  804   3.507   4.239   2.651
   50PRO      O  805   3.591   4.278   2.567
   51LEU      N  806   3.504   4.119   2.705
   51LEU      H  807   3.421   4.091   2.755
   51LEU     CA  808   3.598   4.009   2.690
   51LEU     HA  809   3.698   4.036   2.724
   51LEU     CB  810   3.545   3.888   2.770
   51LEU    HB1  811   3.461   3.846   2.716
   51LEU    HB2  812   3.626   3.816   2.774
   51LEU     CG  813   3.504   3.926   2.914
   51LEU     HG  814   3.417   3.992   2.920
   51LEU    CD1  815   3.451   3.808   2.991
   51LEU   HD11  816   3.367   3.768   2.934
   51LEU   HD12  817   3.527   3.731   3.007
   51LEU   HD13  818   3.413   3.836   3.089
   51LEU    CD2  819   3.634   3.981   2.988
   51LEU   HD21  820   3.617   4.021   3.088
   51LEU   HD22  821   3.725   3.922   2.999
   51LEU   HD23  822   3.661   4.073   2.935
   51LEU      C  823   3.628   3.972   2.541
   51LEU      O  824   3.739   3.948   2.484
   52ILE      N  825   3.515   3.978   2.465
   52ILE      H  826   3.432   3.998   2.518
   52ILE     CA  827   3.513   3.943   2.317
   52ILE     HA  828   3.566   3.849   2.300
   52ILE     CB  829   3.369   3.927   2.270
   52ILE     HB  830   3.321   4.025   2.282
   52ILE    CG1  831   3.283   3.827   2.358
   52ILE   HG11  832   3.324   3.727   2.344
   52ILE   HG12  833   3.280   3.851   2.465
   52ILE    CG2  834   3.369   3.888   2.112
   52ILE   HG21  835   3.471   3.899   2.074
   52ILE   HG22  836   3.334   3.787   2.090
   52ILE   HG23  837   3.303   3.957   2.061
   52ILE     CD  838   3.139   3.822   2.299
   52ILE    HD1  839   3.079   3.759   2.365
   52ILE    HD2  840   3.098   3.922   2.291
   52ILE    HD3  841   3.139   3.785   2.196
   52ILE      C  842   3.573   4.071   2.254
   52ILE      O  843   3.676   4.068   2.190
   53THR      N  844   3.508   4.186   2.278
   53THR      H  845   3.451   4.191   2.361
   53THR     CA  846   3.517   4.304   2.196
   53THR     HA  847   3.531   4.278   2.091
   53THR     CB  848   3.381   4.372   2.211
   53THR     HB  849   3.396   4.464   2.154
   53THR    OG1  850   3.339   4.410   2.342
   53THR    HG1  851   3.326   4.333   2.396
   53THR    CG2  852   3.266   4.292   2.137
   53THR   HG21  853   3.182   4.362   2.129
   53THR   HG22  854   3.297   4.265   2.036
   53THR   HG23  855   3.233   4.203   2.191
   53THR      C  856   3.631   4.403   2.240
   53THR      O  857   3.650   4.500   2.165
   54ASN      N  858   3.718   4.369   2.331
   54ASN      H  859   3.712   4.285   2.387
   54ASN     CA  860   3.837   4.453   2.353
   54ASN     HA  861   3.861   4.508   2.261
   54ASN     CB  862   3.809   4.544   2.479
   54ASN    HB1  863   3.722   4.606   2.458
   54ASN    HB2  864   3.785   4.489   2.570
   54ASN     CG  865   3.913   4.656   2.516
   54ASN    OD1  866   4.024   4.636   2.579
   54ASN    ND2  867   3.884   4.775   2.474
   54ASN   HD21  868   3.797   4.793   2.427
   54ASN   HD22  869   3.947   4.848   2.506
   54ASN      C  870   3.952   4.355   2.383
   54ASN      O  871   3.945   4.287   2.485
   55HIS      N  872   4.061   4.360   2.306
   55HIS      H  873   4.069   4.419   2.224
   55HIS     CA  874   4.184   4.280   2.332
   55HIS     HA  875   4.155   4.179   2.362
   55HIS     CB  876   4.273   4.275   2.208
   55HIS    HB1  877   4.361   4.215   2.229
   55HIS    HB2  878   4.227   4.216   2.128
   55HIS     CG  879   4.312   4.410   2.152
   55HIS    ND1  880   4.220   4.506   2.108
   55HIS    CD2  881   4.445   4.452   2.121
   55HIS    HD2  882   4.541   4.403   2.128
   55HIS    CE1  883   4.297   4.603   2.059
   55HIS    HE1  884   4.259   4.690   2.009
   55HIS    NE2  885   4.426   4.579   2.071
   55HIS    HE2  886   4.493   4.645   2.031
   55HIS      C  887   4.274   4.331   2.447
   55HIS      O  888   4.374   4.263   2.476
   56ASN      N  889   4.253   4.447   2.517
   56ASN      H  890   4.165   4.493   2.497
   56ASN     CA  891   4.348   4.509   2.616
   56ASN     HA  892   4.447   4.470   2.594
   56ASN     CB  893   4.349   4.666   2.602
   56ASN    HB1  894   4.258   4.713   2.640
   56ASN    HB2  895   4.435   4.709   2.655
   56ASN     CG  896   4.365   4.701   2.454
   56ASN    OD1  897   4.467   4.671   2.388
   56ASN    ND2  898   4.259   4.761   2.398
   56ASN   HD21  899   4.185   4.803   2.453
   56ASN   HD22  900   4.261   4.774   2.298
   56ASN      C  901   4.303   4.476   2.756
   56ASN      O  902   4.344   4.550   2.849
   57ILE      N  903   4.222   4.374   2.777
   57ILE      H  904   4.193   4.313   2.702
   57ILE     CA  905   4.172   4.337   2.916
   57ILE     HA  906   4.177   4.416   2.991
   57ILE     CB  907   4.024   4.287   2.902
   57ILE     HB  908   4.025   4.193   2.848
   57ILE    CG1  909   3.929   4.394   2.842
   57ILE   HG11  910   3.920   4.477   2.912
   57ILE   HG12  911   3.969   4.442   2.752
   57ILE    CG2  912   3.964   4.243   3.035
   57ILE   HG21  913   3.875   4.295   3.069
   57ILE   HG22  914   3.933   4.139   3.036
   57ILE   HG23  915   4.034   4.254   3.118
   57ILE     CD  916   3.784   4.361   2.817
   57ILE    HD1  917   3.725   4.451   2.800
   57ILE    HD2  918   3.784   4.294   2.731
   57ILE    HD3  919   3.737   4.306   2.898
   57ILE      C  920   4.272   4.234   2.959
   57ILE      O  921   4.265   4.120   2.908
   58LEU      N  922   4.364   4.277   3.045
   58LEU      H  923   4.350   4.374   3.072
   58LEU     CA  924   4.477   4.198   3.098
   58LEU     HA  925   4.516   4.131   3.022
   58LEU     CB  926   4.595   4.298   3.133
   58LEU    HB1  927   4.558   4.368   3.209
   58LEU    HB2  928   4.661   4.227   3.182
   58LEU     CG  929   4.651   4.371   3.008
   58LEU     HG  930   4.575   4.433   2.961
   58LEU    CD1  931   4.753   4.467   3.061
   58LEU   HD11  932   4.807   4.501   2.972
   58LEU   HD12  933   4.701   4.551   3.106
   58LEU   HD13  934   4.819   4.422   3.135
   58LEU    CD2  935   4.711   4.275   2.901
   58LEU   HD21  936   4.754   4.182   2.936
   58LEU   HD22  937   4.631   4.247   2.832
   58LEU   HD23  938   4.791   4.318   2.842
   58LEU      C  939   4.445   4.128   3.230
   58LEU      O  940   4.511   4.031   3.264
   59LYS      N  941   4.344   4.176   3.302
   59LYS      H  942   4.287   4.248   3.260
   59LYS     CA  943   4.292   4.113   3.421
   59LYS     HA  944   4.300   4.006   3.403
   59LYS     CB  945   4.387   4.128   3.544
   59LYS    HB1  946   4.344   4.087   3.635
   59LYS    HB2  947   4.471   4.059   3.537
   59LYS     CG  948   4.441   4.273   3.583
   59LYS    HG1  949   4.443   4.335   3.493
   59LYS    HG2  950   4.371   4.324   3.649
   59LYS     CD  951   4.591   4.267   3.636
   59LYS    HD1  952   4.600   4.189   3.712
   59LYS    HD2  953   4.657   4.227   3.559
   59LYS     CE  954   4.623   4.405   3.691
   59LYS    HE1  955   4.602   4.473   3.608
   59LYS    HE2  956   4.559   4.428   3.776
   59LYS     NZ  957   4.765   4.423   3.730
   59LYS    HZ1  958   4.802   4.347   3.784
   59LYS    HZ2  959   4.829   4.437   3.652
   59LYS    HZ3  960   4.762   4.513   3.777
   59LYS      C  961   4.141   4.155   3.436
   59LYS      O  962   4.127   4.266   3.490
   60PRO      N  963   4.041   4.087   3.382
   60PRO     CA  964   3.900   4.105   3.427
   60PRO     HA  965   3.878   4.212   3.420
   60PRO     CB  966   3.816   4.042   3.313
   60PRO    HB1  967   3.738   3.982   3.358
   60PRO    HB2  968   3.773   4.118   3.247
   60PRO     CG  969   3.908   3.938   3.245
   60PRO    HG1  970   3.887   3.841   3.290
   60PRO    HG2  971   3.902   3.936   3.136
   60PRO     CD  972   4.050   3.987   3.272
   60PRO    HD1  973   4.108   3.900   3.303
   60PRO    HD2  974   4.103   4.028   3.186
   60PRO      C  975   3.867   4.040   3.563
   60PRO      O  976   3.934   3.960   3.624
   61LEU      N  977   3.750   4.078   3.611
   61LEU      H  978   3.691   4.147   3.566
   61LEU     CA  979   3.671   4.019   3.719
   61LEU     HA  980   3.743   3.983   3.793
   61LEU     CB  981   3.577   4.121   3.778
   61LEU    HB1  982   3.627   4.217   3.768
   61LEU    HB2  983   3.479   4.130   3.734
   61LEU     CG  984   3.557   4.108   3.938
   61LEU     HG  985   3.540   4.004   3.963
   61LEU    CD1  986   3.679   4.162   4.020
   61LEU   HD11  987   3.699   4.267   4.000
   61LEU   HD12  988   3.670   4.148   4.128
   61LEU   HD13  989   3.774   4.120   3.987
   61LEU    CD2  990   3.433   4.176   3.983
   61LEU   HD21  991   3.443   4.284   3.972
   61LEU   HD22  992   3.346   4.146   3.925
   61LEU   HD23  993   3.403   4.158   4.087
   61LEU      C  994   3.578   3.911   3.657
   61LEU      O  995   3.496   3.943   3.568
   62ILE      N  996   3.580   3.789   3.711
   62ILE      H  997   3.646   3.784   3.787
   62ILE     CA  998   3.496   3.675   3.666
   62ILE     HA  999   3.399   3.713   3.635
   62ILE     CB 1000   3.550   3.596   3.543
   62ILE     HB 1001   3.648   3.559   3.575
   62ILE    CG1 1002   3.578   3.680   3.415
   62ILE   HG11 1003   3.487   3.728   3.379
   62ILE   HG12 1004   3.647   3.764   3.430
   62ILE    CG2 1005   3.460   3.478   3.519
   62ILE   HG21 1006   3.495   3.418   3.435
   62ILE   HG22 1007   3.429   3.418   3.605
   62ILE   HG23 1008   3.359   3.516   3.505
   62ILE     CD 1009   3.647   3.603   3.299
   62ILE    HD1 1010   3.687   3.673   3.225
   62ILE    HD2 1011   3.717   3.525   3.329
   62ILE    HD3 1012   3.574   3.541   3.247
   62ILE      C 1013   3.474   3.592   3.792
   62ILE      O 1014   3.562   3.511   3.826
   63GLY      N 1015   3.358   3.602   3.862
   63GLY      H 1016   3.282   3.639   3.806
   63GLY     CA 1017   3.323   3.511   3.971
   63GLY    HA1 1018   3.218   3.484   3.969
   63GLY    HA2 1019   3.381   3.419   3.973
   63GLY      C 1020   3.331   3.592   4.105
   63GLY      O 1021   3.357   3.530   4.208
   64GLN      N 1022   3.323   3.724   4.093
   64GLN      H 1023   3.313   3.752   3.996
   64GLN     CA 1024   3.336   3.834   4.192
   64GLN     HA 1025   3.329   3.927   4.137
   64GLN     CB 1026   3.234   3.830   4.305
   64GLN    HB1 1027   3.256   3.739   4.361
   64GLN    HB2 1028   3.246   3.909   4.379
   64GLN     CG 1029   3.083   3.835   4.272
   64GLN    HG1 1030   3.062   3.757   4.199
   64GLN    HG2 1031   3.024   3.816   4.361
   64GLN     CD 1032   3.015   3.963   4.226
   64GLN    OE1 1033   2.890   3.971   4.212
   64GLN    NE2 1034   3.087   4.073   4.211
   64GLN   HE21 1035   3.188   4.064   4.215
   64GLN   HE22 1036   3.053   4.160   4.172
   64GLN      C 1037   3.480   3.855   4.242
   64GLN      O 1038   3.501   3.919   4.345
   65LYS      N 1039   3.574   3.807   4.166
   65LYS      H 1040   3.553   3.753   4.083
   65LYS     CA 1041   3.714   3.807   4.203
   65LYS     HA 1042   3.734   3.900   4.257
   65LYS     CB 1043   3.751   3.691   4.296
   65LYS    HB1 1044   3.696   3.606   4.255
   65LYS    HB2 1045   3.856   3.666   4.286
   65LYS     CG 1046   3.708   3.708   4.442
   65LYS    HG1 1047   3.754   3.799   4.481
   65LYS    HG2 1048   3.599   3.710   4.443
   65LYS     CD 1049   3.758   3.597   4.531
   65LYS    HD1 1050   3.747   3.492   4.504
   65LYS    HD2 1051   3.865   3.613   4.549
   65LYS     CE 1052   3.695   3.623   4.671
   65LYS    HE1 1053   3.710   3.724   4.708
   65LYS    HE2 1054   3.586   3.620   4.681
   65LYS     NZ 1055   3.750   3.543   4.778
   65LYS    HZ1 1056   3.702   3.566   4.864
   65LYS    HZ2 1057   3.738   3.443   4.770
   65LYS    HZ3 1058   3.850   3.557   4.786
   65LYS      C 1059   3.799   3.807   4.067
   65LYS      O 1060   3.755   3.762   3.957
   66PHE      N 1061   3.921   3.868   4.074
   66PHE      H 1062   3.962   3.917   4.152
   66PHE     CA 1063   4.014   3.891   3.963
   66PHE     HA 1064   3.942   3.931   3.892
   66PHE     CB 1065   4.128   3.992   4.006
   66PHE    HB1 1066   4.152   3.966   4.109
   66PHE    HB2 1067   4.218   3.974   3.948
   66PHE     CG 1068   4.081   4.133   3.993
   66PHE    CD1 1069   4.058   4.208   4.111
   66PHE    HD1 1070   4.076   4.157   4.204
   66PHE    CD2 1071   4.047   4.199   3.872
   66PHE    HD2 1072   4.054   4.149   3.776
   66PHE    CE1 1073   4.023   4.342   4.110
   66PHE    HE1 1074   4.002   4.399   4.200
   66PHE    CE2 1075   4.017   4.338   3.867
   66PHE    HE2 1076   4.009   4.389   3.772
   66PHE     CZ 1077   4.001   4.404   3.988
   66PHE     HZ 1078   3.990   4.511   3.986
   66PHE      C 1079   4.068   3.763   3.905
   66PHE      O 1080   4.084   3.658   3.974
   67CYS      N 1081   4.108   3.759   3.775
   67CYS      H 1082   4.082   3.838   3.718
   67CYS     CA 1083   4.173   3.648   3.706
   67CYS     HA 1084   4.226   3.587   3.780
   67CYS     CB 1085   4.067   3.549   3.652
   67CYS    HB1 1086   4.127   3.477   3.597
   67CYS    HB2 1087   4.015   3.501   3.736
   67CYS     SG 1088   3.943   3.616   3.537
   67CYS     HG 1089   3.992   3.740   3.526
   67CYS      C 1090   4.263   3.723   3.607
   67CYS      O 1091   4.220   3.817   3.541
   68ILE      N 1092   4.384   3.671   3.588
   68ILE      H 1093   4.402   3.583   3.635
   68ILE     CA 1094   4.485   3.697   3.490
   68ILE     HA 1095   4.500   3.805   3.486
   68ILE     CB 1096   4.617   3.632   3.544
   68ILE     HB 1097   4.604   3.524   3.548
   68ILE    CG1 1098   4.646   3.658   3.696
   68ILE   HG11 1099   4.655   3.766   3.693
   68ILE   HG12 1100   4.561   3.644   3.763
   68ILE    CG2 1101   4.735   3.669   3.458
   68ILE   HG21 1102   4.828   3.619   3.484
   68ILE   HG22 1103   4.723   3.643   3.353
   68ILE   HG23 1104   4.748   3.777   3.463
   68ILE     CD 1105   4.778   3.597   3.752
   68ILE    HD1 1106   4.793   3.616   3.858
   68ILE    HD2 1107   4.786   3.488   3.744
   68ILE    HD3 1108   4.863   3.644   3.704
   68ILE      C 1109   4.445   3.616   3.365
   68ILE      O 1110   4.421   3.499   3.372
   69VAL      N 1111   4.471   3.685   3.256
   69VAL      H 1112   4.494   3.783   3.268
   69VAL     CA 1113   4.461   3.636   3.120
   69VAL     HA 1114   4.392   3.553   3.108
   69VAL     CB 1115   4.406   3.744   3.026
   69VAL     HB 1116   4.474   3.829   3.018
   69VAL    CG1 1117   4.381   3.696   2.885
   69VAL   HG11 1118   4.465   3.669   2.821
   69VAL   HG12 1119   4.315   3.610   2.880
   69VAL   HG13 1120   4.324   3.773   2.832
   69VAL    CG2 1121   4.278   3.805   3.084
   69VAL   HG21 1122   4.223   3.718   3.119
   69VAL   HG22 1123   4.308   3.857   3.175
   69VAL   HG23 1124   4.222   3.875   3.021
   69VAL      C 1125   4.597   3.583   3.078
   69VAL      O 1126   4.698   3.654   3.082
   70TYR      N 1127   4.593   3.458   3.032
   70TYR      H 1128   4.502   3.415   3.026
   70TYR     CA 1129   4.711   3.392   2.980
   70TYR     HA 1130   4.798   3.447   3.016
   70TYR     CB 1131   4.729   3.249   3.039
   70TYR    HB1 1132   4.634   3.197   3.048
   70TYR    HB2 1133   4.798   3.196   2.973
   70TYR     CG 1134   4.785   3.244   3.179
   70TYR    CD1 1135   4.905   3.169   3.201
   70TYR    HD1 1136   4.948   3.113   3.119
   70TYR    CD2 1137   4.732   3.317   3.291
   70TYR    HD2 1138   4.647   3.381   3.271
   70TYR    CE1 1139   4.984   3.195   3.312
   70TYR    HE1 1140   5.087   3.163   3.318
   70TYR    CE2 1141   4.803   3.319   3.408
   70TYR    HE2 1142   4.776   3.380   3.494
   70TYR     CZ 1143   4.933   3.262   3.421
   70TYR     OH 1144   5.006   3.277   3.533
   70TYR     HH 1145   5.099   3.266   3.528
   70TYR      C 1146   4.715   3.387   2.828
   70TYR      O 1147   4.821   3.426   2.775
   71THR      N 1148   4.600   3.361   2.759
   71THR      H 1149   4.517   3.329   2.807
   71THR     CA 1150   4.581   3.393   2.615
   71THR     HA 1151   4.644   3.481   2.597
   71THR     CB 1152   4.626   3.272   2.532
   71THR     HB 1153   4.596   3.289   2.429
   71THR    OG1 1154   4.555   3.158   2.574
   71THR    HG1 1155   4.462   3.177   2.578
   71THR    CG2 1156   4.773   3.240   2.534
   71THR   HG21 1157   4.832   3.328   2.509
   71THR   HG22 1158   4.804   3.212   2.635
   71THR   HG23 1159   4.793   3.154   2.469
   71THR      C 1160   4.438   3.432   2.596
   71THR      O 1161   4.347   3.364   2.643
   72ASN      N 1162   4.420   3.530   2.509
   72ASN      H 1163   4.509   3.562   2.474
   72ASN     CA 1164   4.286   3.559   2.453
   72ASN     HA 1165   4.210   3.492   2.491
   72ASN     CB 1166   4.251   3.704   2.494
   72ASN    HB1 1167   4.264   3.710   2.602
   72ASN    HB2 1168   4.333   3.761   2.450
   72ASN     CG 1169   4.110   3.747   2.449
   72ASN    OD1 1170   4.032   3.665   2.403
   72ASN    ND2 1171   4.069   3.877   2.464
   72ASN   HD21 1172   4.116   3.952   2.513
   72ASN   HD22 1173   3.971   3.885   2.442
   72ASN      C 1174   4.293   3.546   2.297
   72ASN      O 1175   4.376   3.609   2.234
   73SER      N 1176   4.197   3.465   2.249
   73SER      H 1177   4.137   3.425   2.320
   73SER     CA 1178   4.145   3.455   2.119
   73SER     HA 1179   4.167   3.553   2.077
   73SER     CB 1180   4.239   3.352   2.043
   73SER    HB1 1181   4.194   3.338   1.945
   73SER    HB2 1182   4.336   3.402   2.037
   73SER     OG 1183   4.248   3.221   2.105
   73SER     HG 1184   4.158   3.191   2.105
   73SER      C 1185   3.994   3.439   2.115
   73SER      O 1186   3.942   3.370   2.026
   74LEU      N 1187   3.918   3.510   2.204
   74LEU      H 1188   3.957   3.568   2.277
   74LEU     CA 1189   3.777   3.498   2.209
   74LEU     HA 1190   3.753   3.392   2.223
   74LEU     CB 1191   3.730   3.563   2.343
   74LEU    HB1 1192   3.805   3.541   2.419
   74LEU    HB2 1193   3.730   3.672   2.341
   74LEU     CG 1194   3.594   3.510   2.401
   74LEU     HG 1195   3.512   3.556   2.346
   74LEU    CD1 1196   3.581   3.360   2.408
   74LEU   HD11 1197   3.650   3.312   2.477
   74LEU   HD12 1198   3.482   3.350   2.454
   74LEU   HD13 1199   3.588   3.307   2.313
   74LEU    CD2 1200   3.575   3.571   2.532
   74LEU   HD21 1201   3.637   3.535   2.615
   74LEU   HD22 1202   3.591   3.679   2.528
   74LEU   HD23 1203   3.471   3.559   2.562
   74LEU      C 1204   3.701   3.560   2.096
   74LEU      O 1205   3.593   3.506   2.073
   75MET      N 1206   3.742   3.663   2.025
   75MET      H 1207   3.832   3.704   2.045
   75MET     CA 1208   3.667   3.717   1.914
   75MET     HA 1209   3.560   3.711   1.931
   75MET     CB 1210   3.716   3.856   1.879
   75MET    HB1 1211   3.707   3.908   1.974
   75MET    HB2 1212   3.813   3.858   1.829
   75MET     CG 1213   3.623   3.930   1.786
   75MET    HG1 1214   3.655   3.900   1.686
   75MET    HG2 1215   3.517   3.904   1.796
   75MET     SD 1216   3.637   4.108   1.796
   75MET     CE 1217   3.537   4.162   1.661
   75MET    HE1 1218   3.566   4.261   1.624
   75MET    HE2 1219   3.531   4.096   1.575
   75MET    HE3 1220   3.430   4.166   1.682
   75MET      C 1221   3.677   3.625   1.786
   75MET      O 1222   3.596   3.621   1.693
   76ASP      N 1223   3.789   3.545   1.778
   76ASP      H 1224   3.850   3.547   1.859
   76ASP     CA 1225   3.825   3.479   1.653
   76ASP     HA 1226   3.811   3.546   1.568
   76ASP     CB 1227   3.972   3.437   1.650
   76ASP    HB1 1228   4.046   3.516   1.631
   76ASP    HB2 1229   3.993   3.394   1.748
   76ASP     CG 1230   4.010   3.360   1.531
   76ASP    OD1 1231   4.016   3.239   1.547
   76ASP    OD2 1232   4.013   3.412   1.420
   76ASP      C 1233   3.738   3.354   1.633
   76ASP      O 1234   3.704   3.284   1.726
   77GLU      N 1235   3.696   3.323   1.512
   77GLU      H 1236   3.739   3.372   1.435
   77GLU     CA 1237   3.603   3.217   1.473
   77GLU     HA 1238   3.534   3.193   1.554
   77GLU     CB 1239   3.524   3.264   1.349
   77GLU    HB1 1240   3.547   3.366   1.321
   77GLU    HB2 1241   3.562   3.216   1.259
   77GLU     CG 1242   3.379   3.227   1.329
   77GLU    HG1 1243   3.336   3.245   1.230
   77GLU    HG2 1244   3.360   3.120   1.333
   77GLU     CD 1245   3.286   3.306   1.425
   77GLU    OE1 1246   3.333   3.375   1.514
   77GLU    OE2 1247   3.171   3.273   1.404
   77GLU      C 1248   3.668   3.084   1.432
   77GLU      O 1249   3.595   2.989   1.395
   78ASN      N 1250   3.803   3.070   1.440
   78ASN      H 1251   3.855   3.156   1.448
   78ASN     CA 1252   3.865   2.940   1.444
   78ASN     HA 1253   3.788   2.866   1.427
   78ASN     CB 1254   3.972   2.936   1.336
   78ASN    HB1 1255   3.958   2.999   1.248
   78ASN    HB2 1256   4.050   2.994   1.386
   78ASN     CG 1257   4.021   2.795   1.308
   78ASN    OD1 1258   4.127   2.766   1.362
   78ASN    ND2 1259   3.954   2.709   1.227
   78ASN   HD21 1260   3.858   2.721   1.198
   78ASN   HD22 1261   3.993   2.620   1.200
   78ASN      C 1262   3.923   2.901   1.587
   78ASN      O 1263   3.935   2.779   1.610
   79THR      N 1264   3.957   3.000   1.672
   79THR      H 1265   3.939   3.096   1.646
   79THR     CA 1266   4.025   2.973   1.796
   79THR     HA 1267   4.037   2.865   1.804
   79THR     CB 1268   4.175   3.018   1.787
   79THR     HB 1269   4.218   3.018   1.887
   79THR    OG1 1270   4.192   3.154   1.743
   79THR    HG1 1271   4.125   3.164   1.678
   79THR    CG2 1272   4.263   2.938   1.690
   79THR   HG21 1273   4.355   2.995   1.685
   79THR   HG22 1274   4.279   2.835   1.722
   79THR   HG23 1275   4.219   2.938   1.590
   79THR      C 1276   3.947   3.027   1.924
   79THR      O 1277   4.011   3.042   2.028
   80TYR      N 1278   3.819   3.045   1.909
   80TYR      H 1279   3.794   3.030   1.813
   80TYR     CA 1280   3.712   3.089   2.001
   80TYR     HA 1281   3.728   3.196   2.005
   80TYR     CB 1282   3.580   3.076   1.927
   80TYR    HB1 1283   3.499   3.094   1.997
   80TYR    HB2 1284   3.565   3.153   1.850
   80TYR     CG 1285   3.542   2.942   1.868
   80TYR    CD1 1286   3.519   2.831   1.957
   80TYR    HD1 1287   3.507   2.839   2.064
   80TYR    CD2 1288   3.550   2.926   1.730
   80TYR    HD2 1289   3.576   3.005   1.662
   80TYR    CE1 1290   3.508   2.706   1.896
   80TYR    HE1 1291   3.484   2.628   1.966
   80TYR    CE2 1292   3.536   2.796   1.673
   80TYR    HE2 1293   3.542   2.782   1.566
   80TYR     CZ 1294   3.504   2.690   1.753
   80TYR     OH 1295   3.476   2.569   1.696
   80TYR     HH 1296   3.499   2.574   1.604
   80TYR      C 1297   3.709   3.049   2.145
   80TYR      O 1298   3.605   3.014   2.203
   81ALA      N 1299   3.819   3.068   2.218
   81ALA      H 1300   3.902   3.097   2.168
   81ALA     CA 1301   3.837   3.050   2.365
   81ALA     HA 1302   3.737   3.081   2.397
   81ALA     CB 1303   3.883   2.909   2.397
   81ALA    HB1 1304   3.918   2.902   2.500
   81ALA    HB2 1305   3.796   2.845   2.385
   81ALA    HB3 1306   3.961   2.870   2.332
   81ALA      C 1307   3.928   3.153   2.428
   81ALA      O 1308   3.993   3.239   2.356
   82MET      N 1309   3.935   3.153   2.559
   82MET      H 1310   3.860   3.102   2.605
   82MET     CA 1311   4.022   3.240   2.640
   82MET     HA 1312   4.101   3.273   2.572
   82MET     CB 1313   3.945   3.365   2.689
   82MET    HB1 1314   3.887   3.406   2.606
   82MET    HB2 1315   3.869   3.332   2.759
   82MET     CG 1316   4.023   3.483   2.751
   82MET    HG1 1317   4.090   3.454   2.832
   82MET    HG2 1318   4.091   3.517   2.673
   82MET     SD 1319   3.910   3.602   2.814
   82MET     CE 1320   4.023   3.748   2.811
   82MET    HE1 1321   4.033   3.775   2.706
   82MET    HE2 1322   3.971   3.832   2.857
   82MET    HE3 1323   4.118   3.728   2.861
   82MET      C 1324   4.076   3.152   2.755
   82MET      O 1325   3.995   3.083   2.822
   83GLU      N 1326   4.204   3.156   2.782
   83GLU      H 1327   4.267   3.224   2.741
   83GLU     CA 1328   4.269   3.081   2.899
   83GLU     HA 1329   4.187   3.013   2.925
   83GLU     CB 1330   4.389   3.012   2.831
   83GLU    HB1 1331   4.353   2.979   2.734
   83GLU    HB2 1332   4.468   3.084   2.811
   83GLU     CG 1333   4.444   2.886   2.899
   83GLU    HG1 1334   4.367   2.838   2.959
   83GLU    HG2 1335   4.465   2.815   2.820
   83GLU     CD 1336   4.564   2.901   2.986
   83GLU    OE1 1337   4.670   2.939   2.934
   83GLU    OE2 1338   4.542   2.877   3.104
   83GLU      C 1339   4.308   3.187   3.003
   83GLU      O 1340   4.376   3.287   2.972
   84LEU      N 1341   4.254   3.176   3.125
   84LEU      H 1342   4.192   3.099   3.144
   84LEU     CA 1343   4.273   3.265   3.237
   84LEU     HA 1344   4.357   3.332   3.219
   84LEU     CB 1345   4.140   3.350   3.264
   84LEU    HB1 1346   4.064   3.282   3.302
   84LEU    HB2 1347   4.170   3.416   3.345
   84LEU     CG 1348   4.085   3.428   3.139
   84LEU     HG 1349   4.162   3.452   3.066
   84LEU    CD1 1350   3.987   3.340   3.075
   84LEU   HD11 1351   3.939   3.388   2.990
   84LEU   HD12 1352   4.040   3.257   3.029
   84LEU   HD13 1353   3.917   3.292   3.143
   84LEU    CD2 1354   4.015   3.560   3.178
   84LEU   HD21 1355   4.068   3.613   3.256
   84LEU   HD22 1356   3.989   3.626   3.095
   84LEU   HD23 1357   3.917   3.544   3.223
   84LEU      C 1358   4.319   3.182   3.360
   84LEU      O 1359   4.314   3.056   3.356
   85LEU      N 1360   4.350   3.246   3.470
   85LEU      H 1361   4.346   3.346   3.458
   85LEU     CA 1362   4.385   3.194   3.604
   85LEU     HA 1363   4.336   3.098   3.616
   85LEU     CB 1364   4.533   3.171   3.601
   85LEU    HB1 1365   4.562   3.106   3.518
   85LEU    HB2 1366   4.574   3.268   3.572
   85LEU     CG 1367   4.593   3.115   3.735
   85LEU     HG 1368   4.545   3.158   3.823
   85LEU    CD1 1369   4.560   2.968   3.749
   85LEU   HD11 1370   4.604   2.925   3.839
   85LEU   HD12 1371   4.453   2.959   3.769
   85LEU   HD13 1372   4.576   2.908   3.659
   85LEU    CD2 1373   4.744   3.148   3.738
   85LEU   HD21 1374   4.790   3.117   3.644
   85LEU   HD22 1375   4.765   3.252   3.764
   85LEU   HD23 1376   4.801   3.090   3.811
   85LEU      C 1377   4.340   3.285   3.713
   85LEU      O 1378   4.367   3.405   3.705
   86THR      N 1379   4.286   3.236   3.826
   86THR      H 1380   4.293   3.138   3.849
   86THR     CA 1381   4.252   3.312   3.946
   86THR     HA 1382   4.172   3.376   3.911
   86THR     CB 1383   4.180   3.213   4.045
   86THR     HB 1384   4.186   3.268   4.139
   86THR    OG1 1385   4.259   3.095   4.064
   86THR    HG1 1386   4.348   3.114   4.088
   86THR    CG2 1387   4.041   3.164   4.008
   86THR   HG21 1388   3.981   3.131   4.093
   86THR   HG22 1389   3.991   3.250   3.964
   86THR   HG23 1390   4.039   3.077   3.943
   86THR      C 1391   4.364   3.410   4.001
   86THR      O 1392   4.472   3.359   4.036
   87GLY      N 1393   4.330   3.544   4.020
   87GLY      H 1394   4.238   3.580   3.997
   87GLY     CA 1395   4.435   3.646   4.050
   87GLY    HA1 1396   4.536   3.607   4.046
   87GLY    HA2 1397   4.421   3.728   3.979
   87GLY      C 1398   4.411   3.686   4.193
   87GLY      O 1399   4.391   3.800   4.232
   88TYR      N 1400   4.420   3.583   4.280
   88TYR      H 1401   4.429   3.497   4.229
   88TYR     CA 1402   4.401   3.585   4.421
   88TYR     HA 1403   4.470   3.657   4.465
   88TYR     CB 1404   4.251   3.629   4.464
   88TYR    HB1 1405   4.260   3.647   4.571
   88TYR    HB2 1406   4.219   3.720   4.413
   88TYR     CG 1407   4.137   3.530   4.435
   88TYR    CD1 1408   4.091   3.507   4.302
   88TYR    HD1 1409   4.131   3.563   4.218
   88TYR    CD2 1410   4.086   3.456   4.544
   88TYR    HD2 1411   4.123   3.463   4.645
   88TYR    CE1 1412   3.998   3.405   4.280
   88TYR    HE1 1413   3.966   3.385   4.179
   88TYR    CE2 1414   3.981   3.355   4.516
   88TYR    HE2 1415   3.951   3.287   4.594
   88TYR     CZ 1416   3.941   3.336   4.388
   88TYR     OH 1417   3.848   3.245   4.359
   88TYR     HH 1418   3.820   3.178   4.420
   88TYR      C 1419   4.429   3.437   4.462
   88TYR      O 1420   4.454   3.351   4.376
   89ALA      N 1421   4.429   3.409   4.592
   89ALA      H 1422   4.421   3.490   4.651
   89ALA     CA 1423   4.479   3.287   4.661
   89ALA     HA 1424   4.585   3.310   4.675
   89ALA     CB 1425   4.428   3.290   4.804
   89ALA    HB1 1426   4.472   3.369   4.865
   89ALA    HB2 1427   4.325   3.320   4.824
   89ALA    HB3 1428   4.447   3.192   4.846
   89ALA      C 1429   4.483   3.146   4.590
   89ALA      O 1430   4.592   3.089   4.592
   90PRO      N 1431   4.372   3.084   4.528
   90PRO     CA 1432   4.378   2.958   4.459
   90PRO     HA 1433   4.432   2.885   4.519
   90PRO     CB 1434   4.235   2.914   4.437
   90PRO    HB1 1435   4.213   2.853   4.350
   90PRO    HB2 1436   4.220   2.846   4.521
   90PRO     CG 1437   4.151   3.040   4.459
   90PRO    HG1 1438   4.143   3.088   4.361
   90PRO    HG2 1439   4.050   3.031   4.498
   90PRO     CD 1440   4.235   3.133   4.547
   90PRO    HD1 1441   4.232   3.235   4.508
   90PRO    HD2 1442   4.206   3.126   4.651
   90PRO      C 1443   4.449   2.983   4.324
   90PRO      O 1444   4.469   3.095   4.278
   91VAL      N 1445   4.491   2.866   4.271
   91VAL      H 1446   4.469   2.776   4.311
   91VAL     CA 1447   4.544   2.860   4.133
   91VAL     HA 1448   4.545   2.963   4.097
   91VAL     CB 1449   4.697   2.811   4.138
   91VAL     HB 1450   4.736   2.819   4.036
   91VAL    CG1 1451   4.791   2.903   4.222
   91VAL   HG11 1452   4.894   2.872   4.235
   91VAL   HG12 1453   4.792   2.996   4.165
   91VAL   HG13 1454   4.748   2.932   4.319
   91VAL    CG2 1455   4.718   2.661   4.186
   91VAL   HG21 1456   4.678   2.664   4.288
   91VAL   HG22 1457   4.649   2.603   4.125
   91VAL   HG23 1458   4.818   2.619   4.189
   91VAL      C 1459   4.453   2.780   4.040
   91VAL      O 1460   4.499   2.706   3.954
   92SER      N 1461   4.321   2.789   4.061
   92SER      H 1462   4.296   2.862   4.126
   92SER     CA 1463   4.220   2.729   3.978
   92SER     HA 1464   4.229   2.620   3.968
   92SER     CB 1465   4.082   2.767   4.048
   92SER    HB1 1466   3.994   2.757   3.984
   92SER    HB2 1467   4.060   2.683   4.114
   92SER     OG 1468   4.095   2.890   4.128
   92SER     HG 1469   4.101   2.969   4.077
   92SER      C 1470   4.218   2.787   3.831
   92SER      O 1471   4.205   2.905   3.819
   93PRO      N 1472   4.236   2.699   3.726
   93PRO     CA 1473   4.224   2.744   3.590
   93PRO     HA 1474   4.301   2.820   3.576
   93PRO     CB 1475   4.262   2.628   3.499
   93PRO    HB1 1476   4.203   2.606   3.410
   93PRO    HB2 1477   4.360   2.643   3.452
   93PRO     CG 1478   4.255   2.507   3.593
   93PRO    HG1 1479   4.162   2.451   3.599
   93PRO    HG2 1480   4.336   2.436   3.572
   93PRO     CD 1481   4.275   2.560   3.735
   93PRO    HD1 1482   4.224   2.495   3.806
   93PRO    HD2 1483   4.383   2.552   3.751
   93PRO      C 1484   4.086   2.787   3.549
   93PRO      O 1485   3.981   2.724   3.588
   94ILE      N 1486   4.077   2.900   3.471
   94ILE      H 1487   4.153   2.928   3.412
   94ILE     CA 1488   3.954   2.959   3.416
   94ILE     HA 1489   3.873   2.891   3.443
   94ILE     CB 1490   3.930   3.100   3.482
   94ILE     HB 1491   4.018   3.157   3.453
   94ILE    CG1 1492   3.923   3.096   3.629
   94ILE   HG11 1493   3.826   3.049   3.647
   94ILE   HG12 1494   3.998   3.030   3.673
   94ILE    CG2 1495   3.798   3.162   3.424
   94ILE   HG21 1496   3.717   3.100   3.463
   94ILE   HG22 1497   3.777   3.264   3.456
   94ILE   HG23 1498   3.792   3.156   3.315
   94ILE     CD 1499   3.926   3.236   3.686
   94ILE    HD1 1500   4.027   3.252   3.726
   94ILE    HD2 1501   3.910   3.323   3.622
   94ILE    HD3 1502   3.859   3.256   3.769
   94ILE      C 1503   3.968   2.955   3.267
   94ILE      O 1504   4.066   3.011   3.212
   95VAL      N 1505   3.867   2.892   3.205
   95VAL      H 1506   3.788   2.871   3.264
   95VAL     CA 1507   3.845   2.905   3.061
   95VAL     HA 1508   3.934   2.950   3.016
   95VAL     CB 1509   3.832   2.756   3.013
   95VAL     HB 1510   3.737   2.728   3.058
   95VAL    CG1 1511   3.802   2.740   2.865
   95VAL   HG11 1512   3.894   2.756   2.809
   95VAL   HG12 1513   3.771   2.637   2.847
   95VAL   HG13 1514   3.728   2.813   2.835
   95VAL    CG2 1515   3.945   2.649   3.054
   95VAL   HG21 1516   4.046   2.674   3.021
   95VAL   HG22 1517   3.956   2.635   3.162
   95VAL   HG23 1518   3.918   2.553   3.010
   95VAL      C 1519   3.713   2.979   3.032
   95VAL      O 1520   3.608   2.966   3.099
   96ILE      N 1521   3.717   3.056   2.924
   96ILE      H 1522   3.802   3.059   2.870
   96ILE     CA 1523   3.593   3.082   2.847
   96ILE     HA 1524   3.505   3.042   2.898
   96ILE     CB 1525   3.568   3.237   2.821
   96ILE     HB 1526   3.647   3.261   2.749
   96ILE    CG1 1527   3.607   3.329   2.940
   96ILE   HG11 1528   3.543   3.296   3.022
   96ILE   HG12 1529   3.707   3.312   2.978
   96ILE    CG2 1530   3.422   3.276   2.775
   96ILE   HG21 1531   3.346   3.242   2.845
   96ILE   HG22 1532   3.412   3.384   2.758
   96ILE   HG23 1533   3.398   3.213   2.689
   96ILE     CD 1534   3.587   3.478   2.916
   96ILE    HD1 1535   3.608   3.514   2.815
   96ILE    HD2 1536   3.487   3.517   2.936
   96ILE    HD3 1537   3.663   3.535   2.970
   96ILE      C 1538   3.606   3.010   2.710
   96ILE      O 1539   3.711   2.991   2.653
   97ALA      N 1540   3.494   2.956   2.655
   97ALA      H 1541   3.408   2.950   2.708
   97ALA     CA 1542   3.473   2.904   2.524
   97ALA     HA 1543   3.551   2.942   2.458
   97ALA     CB 1544   3.465   2.752   2.529
   97ALA    HB1 1545   3.567   2.715   2.537
   97ALA    HB2 1546   3.400   2.732   2.615
   97ALA    HB3 1547   3.432   2.708   2.435
   97ALA      C 1548   3.347   2.964   2.466
   97ALA      O 1549   3.244   2.950   2.534
   98ARG      N 1550   3.343   3.028   2.347
   98ARG      H 1551   3.430   3.028   2.295
   98ARG     CA 1552   3.227   3.079   2.282
   98ARG     HA 1553   3.149   3.103   2.354
   98ARG     CB 1554   3.283   3.208   2.219
   98ARG    HB1 1555   3.320   3.269   2.302
   98ARG    HB2 1556   3.366   3.190   2.151
   98ARG     CG 1557   3.183   3.291   2.139
   98ARG    HG1 1558   3.145   3.235   2.054
   98ARG    HG2 1559   3.094   3.302   2.201
   98ARG     CD 1560   3.236   3.429   2.097
   98ARG    HD1 1561   3.159   3.502   2.069
   98ARG    HD2 1562   3.282   3.477   2.183
   98ARG     NE 1563   3.336   3.414   1.987
   98ARG     HE 1564   3.430   3.429   2.021
   98ARG     CZ 1565   3.305   3.406   1.855
   98ARG    NH1 1566   3.177   3.414   1.822
   98ARG   HH11 1567   3.103   3.413   1.891
   98ARG   HH12 1568   3.144   3.422   1.727
   98ARG    NH2 1569   3.395   3.405   1.760
   98ARG   HH21 1570   3.489   3.379   1.785
   98ARG   HH22 1571   3.373   3.400   1.662
   98ARG      C 1572   3.170   2.981   2.178
   98ARG      O 1573   3.248   2.921   2.109
   99THR      N 1574   3.037   2.965   2.167
   99THR      H 1575   2.971   3.009   2.230
   99THR     CA 1576   2.958   2.903   2.062
   99THR     HA 1577   3.035   2.847   2.008
   99THR     CB 1578   2.862   2.807   2.139
   99THR     HB 1579   2.822   2.741   2.062
   99THR    OG1 1580   2.761   2.874   2.209
   99THR    HG1 1581   2.686   2.860   2.153
   99THR    CG2 1582   2.933   2.705   2.234
   99THR   HG21 1583   3.016   2.649   2.192
   99THR   HG22 1584   2.955   2.757   2.327
   99THR   HG23 1585   2.853   2.635   2.256
   99THR      C 1586   2.896   3.010   1.969
   99THR      O 1587   2.950   3.117   1.964
  100HIS      N 1588   2.795   2.979   1.886
  100HIS      H 1589   2.755   2.886   1.887
  100HIS     CA 1590   2.721   3.070   1.803
  100HIS     HA 1591   2.789   3.138   1.750
  100HIS     CB 1592   2.634   2.996   1.700
  100HIS    HB1 1593   2.578   2.916   1.749
  100HIS    HB2 1594   2.554   3.062   1.665
  100HIS     CG 1595   2.707   2.935   1.588
  100HIS    ND1 1596   2.751   3.008   1.473
  100HIS    CD2 1597   2.760   2.807   1.582
  100HIS    HD2 1598   2.742   2.730   1.656
  100HIS    CE1 1599   2.815   2.916   1.400
  100HIS    HE1 1600   2.878   2.937   1.315
  100HIS    NE2 1601   2.815   2.794   1.458
  100HIS    HE2 1602   2.863   2.711   1.425
  100HIS      C 1603   2.624   3.163   1.878
  100HIS      O 1604   2.619   3.284   1.846
  101THR      N 1605   2.567   3.114   1.987
  101THR      H 1606   2.593   3.018   2.004
  101THR     CA 1607   2.465   3.169   2.073
  101THR     HA 1608   2.435   3.264   2.028
  101THR     CB 1609   2.342   3.074   2.080
  101THR     HB 1610   2.265   3.120   2.142
  101THR    OG1 1611   2.367   2.952   2.155
  101THR    HG1 1612   2.446   2.909   2.124
  101THR    CG2 1613   2.285   3.045   1.940
  101THR   HG21 1614   2.348   3.022   1.854
  101THR   HG22 1615   2.228   2.955   1.963
  101THR   HG23 1616   2.223   3.127   1.905
  101THR      C 1617   2.521   3.206   2.212
  101THR      O 1618   2.460   3.295   2.272
  102ALA      N 1619   2.621   3.138   2.268
  102ALA      H 1620   2.671   3.071   2.211
  102ALA     CA 1621   2.663   3.159   2.404
  102ALA     HA 1622   2.624   3.255   2.435
  102ALA     CB 1623   2.601   3.046   2.495
  102ALA    HB1 1624   2.634   3.072   2.595
  102ALA    HB2 1625   2.495   3.024   2.485
  102ALA    HB3 1626   2.658   2.958   2.465
  102ALA      C 1627   2.811   3.165   2.425
  102ALA      O 1628   2.891   3.135   2.338
  103LEU      N 1629   2.848   3.214   2.542
  103LEU      H 1630   2.781   3.233   2.615
  103LEU     CA 1631   2.979   3.215   2.602
  103LEU     HA 1632   3.062   3.173   2.546
  103LEU     CB 1633   3.009   3.357   2.659
  103LEU    HB1 1634   2.920   3.397   2.708
  103LEU    HB2 1635   3.082   3.347   2.740
  103LEU     CG 1636   3.057   3.460   2.558
  103LEU     HG 1637   2.995   3.465   2.468
  103LEU    CD1 1638   3.043   3.600   2.620
  103LEU   HD11 1639   3.109   3.599   2.706
  103LEU   HD12 1640   3.077   3.673   2.546
  103LEU   HD13 1641   2.940   3.628   2.644
  103LEU    CD2 1642   3.198   3.437   2.502
  103LEU   HD21 1643   3.214   3.508   2.420
  103LEU   HD22 1644   3.274   3.445   2.578
  103LEU   HD23 1645   3.219   3.338   2.462
  103LEU      C 1646   2.965   3.117   2.727
  103LEU      O 1647   2.878   3.138   2.812
  104ILE      N 1648   3.034   2.999   2.724
  104ILE      H 1649   3.101   2.985   2.650
  104ILE     CA 1650   3.045   2.906   2.828
  104ILE     HA 1651   2.949   2.891   2.877
  104ILE     CB 1652   3.074   2.759   2.774
  104ILE     HB 1653   3.162   2.764   2.710
  104ILE    CG1 1654   2.955   2.699   2.692
  104ILE   HG11 1655   2.862   2.679   2.744
  104ILE   HG12 1656   2.936   2.768   2.609
  104ILE    CG2 1657   3.099   2.665   2.895
  104ILE   HG21 1658   3.032   2.680   2.980
  104ILE   HG22 1659   3.103   2.560   2.868
  104ILE   HG23 1660   3.201   2.689   2.923
  104ILE     CD 1661   2.985   2.571   2.623
  104ILE    HD1 1662   2.898   2.541   2.564
  104ILE    HD2 1663   3.074   2.560   2.560
  104ILE    HD3 1664   2.989   2.484   2.688
  104ILE      C 1665   3.163   2.950   2.909
  104ILE      O 1666   3.272   2.954   2.850
  105PHE      N 1667   3.148   2.984   3.033
  105PHE      H 1668   3.053   2.998   3.065
  105PHE     CA 1669   3.258   3.015   3.120
  105PHE     HA 1670   3.348   3.036   3.062
  105PHE     CB 1671   3.228   3.136   3.214
  105PHE    HB1 1672   3.136   3.113   3.268
  105PHE    HB2 1673   3.311   3.138   3.285
  105PHE     CG 1674   3.221   3.277   3.149
  105PHE    CD1 1675   3.113   3.307   3.063
  105PHE    HD1 1676   3.026   3.243   3.061
  105PHE    CD2 1677   3.314   3.385   3.171
  105PHE    HD2 1678   3.399   3.365   3.234
  105PHE    CE1 1679   3.094   3.432   3.005
  105PHE    HE1 1680   3.009   3.462   2.945
  105PHE    CE2 1681   3.299   3.518   3.119
  105PHE    HE2 1682   3.364   3.599   3.148
  105PHE     CZ 1683   3.192   3.536   3.024
  105PHE     HZ 1684   3.181   3.633   2.978
  105PHE      C 1685   3.273   2.886   3.207
  105PHE      O 1686   3.171   2.841   3.251
  106LEU      N 1687   3.392   2.844   3.232
  106LEU      H 1688   3.472   2.894   3.197
  106LEU     CA 1689   3.429   2.716   3.303
  106LEU     HA 1690   3.337   2.691   3.355
  106LEU     CB 1691   3.479   2.615   3.196
  106LEU    HB1 1692   3.398   2.610   3.122
  106LEU    HB2 1693   3.566   2.655   3.144
  106LEU     CG 1694   3.508   2.476   3.256
  106LEU     HG 1695   3.499   2.475   3.365
  106LEU    CD1 1696   3.413   2.364   3.208
  106LEU   HD11 1697   3.306   2.380   3.221
  106LEU   HD12 1698   3.433   2.339   3.103
  106LEU   HD13 1699   3.427   2.269   3.258
  106LEU    CD2 1700   3.659   2.436   3.244
  106LEU   HD21 1701   3.659   2.334   3.282
  106LEU   HD22 1702   3.684   2.444   3.138
  106LEU   HD23 1703   3.721   2.501   3.306
  106LEU      C 1704   3.544   2.756   3.396
  106LEU      O 1705   3.627   2.839   3.364
  107MET      N 1706   3.551   2.687   3.510
  107MET      H 1707   3.463   2.640   3.526
  107MET     CA 1708   3.655   2.690   3.615
  107MET     HA 1709   3.736   2.754   3.579
  107MET     CB 1710   3.594   2.750   3.745
  107MET    HB1 1711   3.549   2.841   3.705
  107MET    HB2 1712   3.520   2.694   3.802
  107MET     CG 1713   3.701   2.795   3.848
  107MET    HG1 1714   3.773   2.719   3.876
  107MET    HG2 1715   3.747   2.879   3.795
  107MET     SD 1716   3.631   2.852   4.004
  107MET     CE 1717   3.746   2.972   4.051
  107MET    HE1 1718   3.719   3.013   4.148
  107MET    HE2 1719   3.849   2.937   4.045
  107MET    HE3 1720   3.734   3.049   3.975
  107MET      C 1721   3.703   2.544   3.624
  107MET      O 1722   3.619   2.453   3.619
  108GLY      N 1723   3.834   2.514   3.654
  108GLY      H 1724   3.896   2.593   3.645
  108GLY     CA 1725   3.890   2.386   3.688
  108GLY    HA1 1726   3.811   2.312   3.675
  108GLY    HA2 1727   3.972   2.354   3.623
  108GLY      C 1728   3.941   2.380   3.836
  108GLY      O 1729   3.940   2.472   3.919
  109LYS      N 1730   3.979   2.256   3.867
  109LYS      H 1731   3.993   2.186   3.796
  109LYS     CA 1732   4.037   2.227   3.998
  109LYS     HA 1733   3.987   2.289   4.073
  109LYS     CB 1734   4.018   2.072   4.038
  109LYS    HB1 1735   4.078   2.025   3.960
  109LYS    HB2 1736   4.079   2.061   4.127
  109LYS     CG 1737   3.866   2.034   4.067
  109LYS    HG1 1738   3.842   2.071   4.166
  109LYS    HG2 1739   3.798   2.079   3.996
  109LYS     CD 1740   3.846   1.883   4.050
  109LYS    HD1 1741   3.858   1.855   3.945
  109LYS    HD2 1742   3.916   1.829   4.114
  109LYS     CE 1743   3.712   1.828   4.104
  109LYS    HE1 1744   3.708   1.721   4.085
  109LYS    HE2 1745   3.707   1.847   4.211
  109LYS     NZ 1746   3.601   1.888   4.035
  109LYS    HZ1 1747   3.585   1.984   4.060
  109LYS    HZ2 1748   3.619   1.888   3.936
  109LYS    HZ3 1749   3.514   1.839   4.047
  109LYS      C 1750   4.190   2.257   3.999
  109LYS      O 1751   4.261   2.206   3.910
  110PRO      N 1752   4.244   2.321   4.106
  110PRO     CA 1753   4.385   2.363   4.114
  110PRO     HA 1754   4.437   2.421   4.038
  110PRO     CB 1755   4.378   2.468   4.234
  110PRO    HB1 1756   4.470   2.483   4.290
  110PRO    HB2 1757   4.337   2.565   4.205
  110PRO     CG 1758   4.275   2.410   4.325
  110PRO    HG1 1759   4.296   2.324   4.390
  110PRO    HG2 1760   4.236   2.485   4.393
  110PRO     CD 1761   4.173   2.361   4.225
  110PRO    HD1 1762   4.114   2.279   4.268
  110PRO    HD2 1763   4.103   2.441   4.200
  110PRO      C 1764   4.474   2.237   4.152
  110PRO      O 1765   4.558   2.246   4.239
  111THR      N 1766   4.446   2.123   4.087
  111THR      H 1767   4.374   2.123   4.016
  111THR     CA 1768   4.508   1.995   4.112
  111THR     HA 1769   4.600   2.012   4.169
  111THR     CB 1770   4.417   1.905   4.202
  111THR     HB 1771   4.467   1.808   4.209
  111THR    OG1 1772   4.280   1.894   4.155
  111THR    HG1 1773   4.264   1.831   4.087
  111THR    CG2 1774   4.393   1.960   4.348
  111THR   HG21 1775   4.489   1.995   4.384
  111THR   HG22 1776   4.314   2.035   4.345
  111THR   HG23 1777   4.348   1.881   4.408
  111THR      C 1778   4.535   1.922   3.974
  111THR      O 1779   4.562   1.802   3.976
  112THR      N 1780   4.541   1.998   3.864
  112THR      H 1781   4.537   2.100   3.867
  112THR     CA 1782   4.561   1.953   3.726
  112THR     HA 1783   4.624   1.866   3.738
  112THR     CB 1784   4.431   1.935   3.661
  112THR     HB 1785   4.348   1.934   3.731
  112THR    OG1 1786   4.441   1.822   3.568
  112THR    HG1 1787   4.411   1.747   3.616
  112THR    CG2 1788   4.389   2.051   3.563
  112THR   HG21 1789   4.391   2.153   3.604
  112THR   HG22 1790   4.458   2.056   3.478
  112THR   HG23 1791   4.287   2.039   3.528
  112THR      C 1792   4.666   2.040   3.647
  112THR      O 1793   4.699   2.150   3.690
  113SER      N 1794   4.712   1.984   3.534
  113SER      H 1795   4.670   1.896   3.513
  113SER     CA 1796   4.815   2.059   3.448
  113SER     HA 1797   4.894   2.095   3.514
  113SER     CB 1798   4.866   1.971   3.333
  113SER    HB1 1799   4.781   1.929   3.279
  113SER    HB2 1800   4.933   2.021   3.264
  113SER     OG 1801   4.945   1.859   3.380
  113SER     HG 1802   5.032   1.890   3.398
  113SER      C 1803   4.741   2.174   3.377
  113SER      O 1804   4.671   2.142   3.281
  114ARG      N 1805   4.742   2.296   3.433
  114ARG      H 1806   4.807   2.299   3.510
  114ARG     CA 1807   4.651   2.412   3.415
  114ARG     HA 1808   4.578   2.403   3.495
  114ARG     CB 1809   4.733   2.544   3.452
  114ARG    HB1 1810   4.784   2.528   3.547
  114ARG    HB2 1811   4.814   2.543   3.379
  114ARG     CG 1812   4.648   2.676   3.441
  114ARG    HG1 1813   4.556   2.674   3.382
  114ARG    HG2 1814   4.610   2.696   3.541
  114ARG     CD 1815   4.726   2.803   3.404
  114ARG    HD1 1816   4.661   2.885   3.437
  114ARG    HD2 1817   4.810   2.803   3.474
  114ARG     NE 1818   4.749   2.819   3.261
  114ARG     HE 1819   4.672   2.855   3.206
  114ARG     CZ 1820   4.868   2.819   3.193
  114ARG    NH1 1821   4.985   2.788   3.247
  114ARG   HH11 1822   4.988   2.748   3.340
  114ARG   HH12 1823   5.060   2.772   3.181
  114ARG    NH2 1824   4.867   2.846   3.068
  114ARG   HH21 1825   4.789   2.885   3.019
  114ARG   HH22 1826   4.950   2.836   3.011
  114ARG      C 1827   4.574   2.426   3.282
  114ARG      O 1828   4.453   2.413   3.283
  115ARG      N 1829   4.649   2.447   3.173
  115ARG      H 1830   4.748   2.433   3.182
  115ARG     CA 1831   4.599   2.464   3.039
  115ARG     HA 1832   4.529   2.545   3.052
  115ARG     CB 1833   4.706   2.519   2.949
  115ARG    HB1 1834   4.755   2.600   3.003
  115ARG    HB2 1835   4.771   2.431   2.942
  115ARG     CG 1836   4.662   2.564   2.810
  115ARG    HG1 1837   4.643   2.480   2.744
  115ARG    HG2 1838   4.564   2.612   2.807
  115ARG     CD 1839   4.762   2.662   2.744
  115ARG    HD1 1840   4.758   2.748   2.810
  115ARG    HD2 1841   4.859   2.613   2.737
  115ARG     NE 1842   4.720   2.704   2.610
  115ARG     HE 1843   4.734   2.644   2.530
  115ARG     CZ 1844   4.676   2.827   2.577
  115ARG    NH1 1845   4.657   2.933   2.660
  115ARG   HH11 1846   4.666   2.940   2.760
  115ARG   HH12 1847   4.615   3.012   2.613
  115ARG    NH2 1848   4.660   2.842   2.441
  115ARG   HH21 1849   4.657   2.756   2.388
  115ARG   HH22 1850   4.622   2.922   2.392
  115ARG      C 1851   4.534   2.333   2.978
  115ARG      O 1852   4.453   2.349   2.889
  116ASP      N 1853   4.559   2.209   3.036
  116ASP      H 1854   4.618   2.208   3.118
  116ASP     CA 1855   4.490   2.089   2.993
  116ASP     HA 1856   4.514   2.077   2.887
  116ASP     CB 1857   4.550   1.962   3.060
  116ASP    HB1 1858   4.653   1.941   3.032
  116ASP    HB2 1859   4.551   1.959   3.169
  116ASP     CG 1860   4.479   1.831   3.053
  116ASP    OD1 1861   4.392   1.802   3.140
  116ASP    OD2 1862   4.502   1.754   2.950
  116ASP      C 1863   4.336   2.096   2.995
  116ASP      O 1864   4.270   2.043   2.911
  117VAL      N 1865   4.279   2.174   3.088
  117VAL      H 1866   4.330   2.222   3.161
  117VAL     CA 1867   4.138   2.214   3.095
  117VAL     HA 1868   4.079   2.122   3.098
  117VAL     CB 1869   4.112   2.281   3.236
  117VAL     HB 1870   4.182   2.364   3.244
  117VAL    CG1 1871   3.973   2.328   3.252
  117VAL   HG11 1872   3.956   2.392   3.339
  117VAL   HG12 1873   3.938   2.382   3.164
  117VAL   HG13 1874   3.912   2.240   3.275
  117VAL    CG2 1875   4.155   2.191   3.356
  117VAL   HG21 1876   4.133   2.231   3.455
  117VAL   HG22 1877   4.106   2.093   3.352
  117VAL   HG23 1878   4.260   2.164   3.354
  117VAL      C 1879   4.081   2.290   2.972
  117VAL      O 1880   3.993   2.251   2.897
  118TYR      N 1881   4.153   2.392   2.934
  118TYR      H 1882   4.229   2.423   2.993
  118TYR     CA 1883   4.134   2.475   2.815
  118TYR     HA 1884   4.035   2.520   2.817
  118TYR     CB 1885   4.238   2.589   2.817
  118TYR    HB1 1886   4.215   2.642   2.909
  118TYR    HB2 1887   4.336   2.551   2.847
  118TYR     CG 1888   4.250   2.671   2.687
  118TYR    CD1 1889   4.338   2.629   2.586
  118TYR    HD1 1890   4.403   2.542   2.588
  118TYR    CD2 1891   4.182   2.794   2.682
  118TYR    HD2 1892   4.130   2.833   2.768
  118TYR    CE1 1893   4.342   2.695   2.465
  118TYR    HE1 1894   4.411   2.661   2.389
  118TYR    CE2 1895   4.185   2.864   2.564
  118TYR    HE2 1896   4.141   2.963   2.563
  118TYR     CZ 1897   4.258   2.805   2.452
  118TYR     OH 1898   4.256   2.884   2.346
  118TYR     HH 1899   4.311   2.851   2.276
  118TYR      C 1900   4.148   2.388   2.687
  118TYR      O 1901   4.065   2.404   2.595
  119ARG      N 1902   4.240   2.297   2.678
  119ARG      H 1903   4.316   2.290   2.745
  119ARG     CA 1904   4.249   2.197   2.572
  119ARG     HA 1905   4.253   2.255   2.479
  119ARG     CB 1906   4.377   2.120   2.595
  119ARG    HB1 1907   4.464   2.182   2.615
  119ARG    HB2 1908   4.373   2.053   2.682
  119ARG     CG 1909   4.432   2.023   2.484
  119ARG    HG1 1910   4.384   1.925   2.486
  119ARG    HG2 1911   4.411   2.063   2.385
  119ARG     CD 1912   4.580   1.993   2.497
  119ARG    HD1 1913   4.617   1.925   2.421
  119ARG    HD2 1914   4.631   2.090   2.492
  119ARG     NE 1915   4.609   1.919   2.622
  119ARG     HE 1916   4.529   1.881   2.671
  119ARG     CZ 1917   4.721   1.888   2.685
  119ARG    NH1 1918   4.834   1.918   2.625
  119ARG   HH11 1919   4.836   1.965   2.536
  119ARG   HH12 1920   4.926   1.905   2.664
  119ARG    NH2 1921   4.724   1.815   2.798
  119ARG   HH21 1922   4.634   1.793   2.838
  119ARG   HH22 1923   4.802   1.777   2.850
  119ARG      C 1924   4.127   2.105   2.558
  119ARG      O 1925   4.076   2.071   2.453
  120THR      N 1926   4.069   2.053   2.669
  120THR      H 1927   4.129   2.064   2.749
  120THR     CA 1928   3.957   1.966   2.682
  120THR     HA 1929   3.979   1.888   2.609
  120THR     CB 1930   3.972   1.890   2.819
  120THR     HB 1931   3.951   1.965   2.895
  120THR    OG1 1932   4.103   1.834   2.841
  120THR    HG1 1933   4.163   1.897   2.878
  120THR    CG2 1934   3.867   1.774   2.819
  120THR   HG21 1935   3.899   1.695   2.750
  120THR   HG22 1936   3.851   1.742   2.922
  120THR   HG23 1937   3.763   1.800   2.799
  120THR      C 1938   3.825   2.035   2.676
  120THR      O 1939   3.738   1.974   2.610
  121CYS      N 1940   3.804   2.147   2.740
  121CYS      H 1941   3.871   2.185   2.806
  121CYS     CA 1942   3.695   2.242   2.730
  121CYS     HA 1943   3.605   2.185   2.751
  121CYS     CB 1944   3.697   2.368   2.827
  121CYS    HB1 1945   3.735   2.336   2.924
  121CYS    HB2 1946   3.771   2.440   2.791
  121CYS     SG 1947   3.539   2.440   2.881
  121CYS     HG 1948   3.525   2.512   2.770
  121CYS      C 1949   3.674   2.284   2.580
  121CYS      O 1950   3.570   2.264   2.520
  122ARG      N 1951   3.783   2.331   2.512
  122ARG      H 1952   3.868   2.354   2.561
  122ARG     CA 1953   3.774   2.364   2.372
  122ARG     HA 1954   3.690   2.432   2.354
  122ARG     CB 1955   3.914   2.414   2.320
  122ARG    HB1 1956   3.955   2.494   2.381
  122ARG    HB2 1957   3.990   2.336   2.323
  122ARG     CG 1958   3.904   2.477   2.177
  122ARG    HG1 1959   3.876   2.395   2.112
  122ARG    HG2 1960   3.825   2.553   2.179
  122ARG     CD 1961   4.032   2.536   2.126
  122ARG    HD1 1962   4.056   2.632   2.172
  122ARG    HD2 1963   4.113   2.465   2.141
  122ARG     NE 1964   4.024   2.553   1.980
  122ARG     HE 1965   3.937   2.540   1.930
  122ARG     CZ 1966   4.132   2.574   1.902
  122ARG    NH1 1967   4.256   2.595   1.936
  122ARG   HH11 1968   4.279   2.625   2.030
  122ARG   HH12 1969   4.337   2.596   1.875
  122ARG    NH2 1970   4.106   2.591   1.774
  122ARG   HH21 1971   4.012   2.584   1.739
  122ARG   HH22 1972   4.177   2.583   1.702
  122ARG      C 1973   3.735   2.250   2.276
  122ARG      O 1974   3.635   2.269   2.204
  123ASP      N 1975   3.800   2.131   2.285
  123ASP      H 1976   3.870   2.123   2.358
  123ASP     CA 1977   3.760   2.004   2.214
  123ASP     HA 1978   3.772   2.027   2.109
  123ASP     CB 1979   3.865   1.897   2.265
  123ASP    HB1 1980   3.963   1.941   2.244
  123ASP    HB2 1981   3.844   1.868   2.368
  123ASP     CG 1982   3.859   1.767   2.178
  123ASP    OD1 1983   3.890   1.778   2.060
  123ASP    OD2 1984   3.811   1.665   2.232
  123ASP      C 1985   3.611   1.962   2.235
  123ASP      O 1986   3.550   1.903   2.143
  124HIS      N 1987   3.549   1.987   2.350
  124HIS      H 1988   3.609   2.040   2.412
  124HIS     CA 1989   3.414   1.945   2.386
  124HIS     HA 1990   3.382   1.842   2.364
  124HIS     CB 1991   3.416   1.942   2.540
  124HIS    HB1 1992   3.484   1.869   2.584
  124HIS    HB2 1993   3.443   2.044   2.572
  124HIS     CG 1994   3.286   1.910   2.601
  124HIS    ND1 1995   3.172   1.993   2.606
  124HIS    CD2 1996   3.247   1.794   2.670
  124HIS    HD2 1997   3.303   1.704   2.688
  124HIS    CE1 1998   3.082   1.932   2.681
  124HIS    HE1 1999   2.987   1.968   2.717
  124HIS    NE2 2000   3.119   1.807   2.712
  124HIS    HE2 2001   3.071   1.728   2.752
  124HIS      C 2002   3.310   2.045   2.335
  124HIS      O 2003   3.205   2.008   2.281
  125ALA      N 2004   3.333   2.172   2.353
  125ALA      H 2005   3.427   2.191   2.383
  125ALA     CA 2006   3.247   2.287   2.325
  125ALA     HA 2007   3.148   2.254   2.357
  125ALA     CB 2008   3.294   2.414   2.399
  125ALA    HB1 2009   3.227   2.498   2.381
  125ALA    HB2 2010   3.291   2.394   2.506
  125ALA    HB3 2011   3.398   2.439   2.380
  125ALA      C 2012   3.240   2.310   2.172
  125ALA      O 2013   3.141   2.368   2.122
  126THR      N 2014   3.332   2.257   2.085
  126THR      H 2015   3.418   2.231   2.131
  126THR     CA 2016   3.327   2.260   1.941
  126THR     HA 2017   3.283   2.348   1.894
  126THR     CB 2018   3.473   2.228   1.897
  126THR     HB 2019   3.516   2.140   1.945
  126THR    OG1 2020   3.561   2.338   1.941
  126THR    HG1 2021   3.611   2.302   2.012
  126THR    CG2 2022   3.498   2.217   1.749
  126THR   HG21 2023   3.442   2.132   1.712
  126THR   HG22 2024   3.466   2.304   1.691
  126THR   HG23 2025   3.599   2.185   1.724
  126THR      C 2026   3.227   2.146   1.903
  126THR      O 2027   3.164   2.160   1.799
  127ARG      N 2028   3.210   2.039   1.983
  127ARG      H 2029   3.249   2.045   2.076
  127ARG     CA 2030   3.106   1.935   1.950
  127ARG     HA 2031   3.106   1.912   1.843
  127ARG     CB 2032   3.120   1.806   2.036
  127ARG    HB1 2033   3.123   1.846   2.137
  127ARG    HB2 2034   3.031   1.744   2.016
  127ARG     CG 2035   3.257   1.735   2.015
  127ARG    HG1 2036   3.262   1.701   1.912
  127ARG    HG2 2037   3.344   1.801   2.016
  127ARG     CD 2038   3.261   1.604   2.102
  127ARG    HD1 2039   3.182   1.630   2.172
  127ARG    HD2 2040   3.222   1.515   2.052
  127ARG     NE 2041   3.387   1.590   2.175
  127ARG     HE 2042   3.471   1.606   2.121
  127ARG     CZ 2043   3.417   1.559   2.303
  127ARG    NH1 2044   3.331   1.517   2.391
  127ARG   HH11 2045   3.235   1.508   2.362
  127ARG   HH12 2046   3.364   1.505   2.486
  127ARG    NH2 2047   3.545   1.570   2.348
  127ARG   HH21 2048   3.620   1.610   2.295
  127ARG   HH22 2049   3.574   1.553   2.443
  127ARG      C 2050   2.971   1.993   1.975
  127ARG      O 2051   2.870   1.973   1.913
  128VAL      N 2052   2.964   2.064   2.091
  128VAL      H 2053   3.043   2.069   2.153
  128VAL     CA 2054   2.833   2.126   2.133
  128VAL     HA 2055   2.749   2.057   2.129
  128VAL     CB 2056   2.845   2.181   2.276
  128VAL     HB 2057   2.928   2.251   2.282
  128VAL    CG1 2058   2.717   2.242   2.309
  128VAL   HG11 2059   2.631   2.179   2.286
  128VAL   HG12 2060   2.706   2.257   2.416
  128VAL   HG13 2061   2.718   2.344   2.270
  128VAL    CG2 2062   2.879   2.065   2.376
  128VAL   HG21 2063   2.912   2.100   2.474
  128VAL   HG22 2064   2.799   1.992   2.388
  128VAL   HG23 2065   2.963   2.005   2.340
  128VAL      C 2066   2.800   2.245   2.024
  128VAL      O 2067   2.684   2.259   1.974
  129ARG      N 2068   2.897   2.320   1.965
  129ARG      H 2069   2.988   2.327   2.007
  129ARG     CA 2070   2.875   2.418   1.854
  129ARG     HA 2071   2.792   2.486   1.872
  129ARG     CB 2072   3.003   2.501   1.838
  129ARG    HB1 2073   3.071   2.500   1.923
  129ARG    HB2 2074   3.057   2.435   1.771
  129ARG     CG 2075   2.996   2.631   1.766
  129ARG    HG1 2076   2.964   2.612   1.663
  129ARG    HG2 2077   2.928   2.690   1.826
  129ARG     CD 2078   3.137   2.697   1.762
  129ARG    HD1 2079   3.174   2.720   1.862
  129ARG    HD2 2080   3.205   2.627   1.715
  129ARG     NE 2081   3.134   2.818   1.697
  129ARG     HE 2082   3.157   2.901   1.751
  129ARG     CZ 2083   3.131   2.845   1.569
  129ARG    NH1 2084   3.159   2.756   1.476
  129ARG   HH11 2085   3.162   2.657   1.497
  129ARG   HH12 2086   3.165   2.772   1.377
  129ARG    NH2 2087   3.121   2.968   1.527
  129ARG   HH21 2088   3.102   3.043   1.592
  129ARG   HH22 2089   3.113   2.992   1.429
  129ARG      C 2090   2.836   2.353   1.722
  129ARG      O 2091   2.779   2.432   1.644
  130ALA      N 2092   2.868   2.221   1.698
  130ALA      H 2093   2.900   2.163   1.775
  130ALA     CA 2094   2.822   2.144   1.583
  130ALA     HA 2095   2.875   2.176   1.493
  130ALA     CB 2096   2.868   1.993   1.599
  130ALA    HB1 2097   2.861   1.935   1.506
  130ALA    HB2 2098   2.971   1.975   1.631
  130ALA    HB3 2099   2.805   1.942   1.671
  130ALA      C 2100   2.673   2.150   1.552
  130ALA      O 2101   2.636   2.150   1.429
  131THR      N 2102   2.588   2.158   1.652
  131THR      H 2103   2.630   2.128   1.738
  131THR     CA 2104   2.440   2.172   1.647
  131THR     HA 2105   2.380   2.093   1.603
  131THR     CB 2106   2.400   2.182   1.797
  131THR     HB 2107   2.291   2.186   1.796
  131THR    OG1 2108   2.444   2.298   1.859
  131THR    HG1 2109   2.527   2.277   1.899
  131THR    CG2 2110   2.430   2.070   1.898
  131THR   HG21 2111   2.395   2.085   2.000
  131THR   HG22 2112   2.372   1.988   1.856
  131THR   HG23 2113   2.535   2.038   1.902
  131THR      C 2114   2.398   2.305   1.582
  131THR      O 2115   2.287   2.317   1.535
  132GLY      N 2116   2.482   2.411   1.595
  132GLY      H 2117   2.578   2.393   1.623
  132GLY     CA 2118   2.452   2.544   1.541
  132GLY    HA1 2119   2.522   2.584   1.468
  132GLY    HA2 2120   2.351   2.556   1.502
  132GLY      C 2121   2.438   2.644   1.653
  132GLY      O 2122   2.413   2.763   1.619
  133ASN      N 2123   2.461   2.606   1.783
  133ASN      H 2124   2.501   2.514   1.794
  133ASN     CA 2125   2.436   2.690   1.906
  133ASN     HA 2126   2.380   2.779   1.875
  133ASN     CB 2127   2.372   2.607   2.016
  133ASN    HB1 2128   2.433   2.519   2.037
  133ASN    HB2 2129   2.374   2.654   2.114
  133ASN     CG 2130   2.224   2.573   1.986
  133ASN    OD1 2131   2.126   2.653   2.009
  133ASN    ND2 2132   2.208   2.462   1.915
  133ASN   HD21 2133   2.294   2.418   1.883
  133ASN   HD22 2134   2.115   2.430   1.894
  133ASN      C 2135   2.574   2.741   1.952
  133ASN     O1 2136   2.677   2.725   1.880
  133ASN     O2 2137   2.576   2.818   2.049
  134UNK    C00 2138   2.462   1.781   2.276
  134UNK    C01 2139   2.592   1.781   2.223
  134UNK    C02 2140   2.442   1.741   2.409
  134UNK    C03 2141   2.702   1.757   2.300
  134UNK    C04 2142   2.551   1.726   2.495
  134UNK    C05 2143   2.310   1.719   2.459
  134UNK    C06 2144   2.683   1.729   2.434
  134UNK    C07 2145   2.525   1.685   2.629
  134UNK    C08 2146   2.287   1.676   2.597
  134UNK    C09 2147   2.398   1.658   2.682
  134UNK    C0A 2148   2.628   1.695   2.724
  134UNK    C0B 2149   2.387   1.603   2.810
  134UNK    C0C 2150   2.618   1.639   2.855
  134UNK    C0D 2151   2.492   1.591   2.896
  134UNK    O0E 2152   2.354   1.807   2.200
  134UNK    C0F 2153   2.294   1.933   2.213
  134UNK    C0G 2154   2.355   2.040   2.281
  134UNK    C0H 2155   2.281   2.162   2.287
  134UNK    C0I 2156   2.155   2.173   2.220
  134UNK    C0J 2157   2.075   2.289   2.241
  134UNK    C0K 2158   2.108   2.076   2.132
  134UNK    C0M 2159   1.968   2.327   2.152
  134UNK    C0N 2160   2.099   2.379   2.348
  134UNK    C0O 2161   1.898   2.449   2.164
  134UNK    C0P 2162   1.935   2.222   2.060
  134UNK    C0Q 2163   1.919   2.527   2.279
  134UNK    C0R 2164   2.018   2.494   2.364
  134UNK    C0S 2165   1.998   2.099   2.054
  134UNK    C0T 2166   2.178   1.955   2.143
  134UNK    O0U 2167   2.352   2.260   2.334
  134UNK    C0V 2168   2.402   2.358   2.239
  134UNK    O0W 2169   1.839   2.627   2.306
  134UNK    H0X 2170   1.846   2.658   2.396
  134UNK    O0Y 2171   2.607   1.820   2.090
  134UNK    H0Z 2172   2.516   1.821   2.067
  134UNK    O10 2173   2.788   1.673   2.507
  134UNK    C11 2174   2.918   1.703   2.464
  134UNK    O12 2175   2.472   1.547   3.027
  134UNK    H13 2176   2.513   1.609   3.085
  134UNK    H14 2177   2.801   1.770   2.260
  134UNK    H15 2178   2.220   1.743   2.404
  134UNK    H16 2179   2.184   1.656   2.622
  134UNK    H17 2180   2.726   1.741   2.717
  134UNK    H18 2181   2.283   1.581   2.829
  134UNK    H19 2182   2.706   1.636   2.917
  134UNK    H1A 2183   2.452   2.025   2.328
  134UNK    H1B 2184   2.174   2.366   2.424
  134UNK    H1C 2185   1.815   2.478   2.101
  134UNK    H1D 2186   1.843   2.228   2.004
  134UNK    H1E 2187   2.049   2.549   2.452
  134UNK    H1F 2188   1.958   2.017   1.995
  134UNK    H1G 2189   2.139   1.873   2.084
  134UNK    H1H 2190   2.324   2.423   2.199
  134UNK    H1I 2191   2.443   2.305   2.153
  134UNK    H1J 2192   2.487   2.410   2.283
  134UNK    H1K 2193   2.992   1.671   2.538
  134UNK    H1M 2194   2.934   1.811   2.462
  134UNK    H1N 2195   2.952   1.676   2.365
  135SOL     OW 2196   0.678   3.080   0.574
  135SOL    HW1 2197   0.656   3.068   0.666
  135SOL    HW2 2198   0.726   3.162   0.571
  135SOL     MW 2199   0.681   3.089   0.585
  136SOL     OW 2200   4.003   1.678   5.213
  136SOL    HW1 2201   3.995   1.655   5.121
  136SOL    HW2 2202   3.998   1.774   5.213
  136SOL     MW 2203   4.001   1.688   5.201
  137SOL     OW 2204   1.114   4.334   1.440
  137SOL    HW1 2205   1.094   4.271   1.508
  137SOL    HW2 2206   1.137   4.281   1.363
  137SOL     MW 2207   1.115   4.319   1.439
  138SOL     OW 2208   3.982   5.280   3.376
  138SOL    HW1 2209   3.903   5.237   3.410
  138SOL    HW2 2210   4.028   5.311   3.454
  138SOL     MW 2211   3.977   5.278   3.391
  139SOL     OW 2212   1.891   1.325   3.638
  139SOL    HW1 2213   1.831   1.373   3.694
  139SOL    HW2 2214   1.967   1.307   3.694
  139SOL     MW 2215   1.893   1.328   3.652
  140SOL     OW 2216   1.010   3.866   4.725
  140SOL    HW1 2217   0.920   3.890   4.705
  140SOL    HW2 2218   1.033   3.802   4.658
  140SOL     MW 2219   1.001   3.861   4.714
  141SOL     OW 2220   1.567   4.651   2.027
  141SOL    HW1 2221   1.605   4.621   2.110
  141SOL    HW2 2222   1.506   4.582   2.002
  141SOL     MW 2223   1.564   4.638   2.034
  142SOL     OW 2224   0.551   0.903   3.112
  142SOL    HW1 2225   0.519   0.993   3.113
  142SOL    HW2 2226   0.541   0.875   3.021
  142SOL     MW 2227   0.546   0.911   3.101
  143SOL     OW 2228   1.673   5.553   4.626
  143SOL    HW1 2229   1.698   5.588   4.540
  143SOL    HW2 2230   1.664   5.630   4.681
  143SOL     MW 2231   1.675   5.567   4.622
  144SOL     OW 2232   0.366   1.778   1.673
  144SOL    HW1 2233   0.414   1.706   1.714
  144SOL    HW2 2234   0.277   1.745   1.663
  144SOL     MW 2235   0.361   1.764   1.677
  145SOL     OW 2236   3.289   5.505   0.147
  145SOL    HW1 2237   3.375   5.526   0.182
  145SOL    HW2 2238   3.234   5.580   0.168
  145SOL     MW 2239   3.293   5.517   0.154
  146SOL     OW 2240   1.040   2.319   0.194
  146SOL    HW1 2241   1.050   2.310   0.288
  146SOL    HW2 2242   1.013   2.232   0.163
  146SOL     MW 2243   1.038   2.307   0.201
  147SOL     OW 2244   1.136   4.993   5.800
  147SOL    HW1 2245   1.209   5.055   5.798
  147SOL    HW2 2246   1.063   5.041   5.839
  147SOL     MW 2247   1.136   5.007   5.804
  148SOL     OW 2248   4.974   0.364   3.788
  148SOL    HW1 2249   4.922   0.397   3.861
  148SOL    HW2 2250   4.920   0.377   3.711
  148SOL     MW 2251   4.961   0.370   3.788
  149SOL     OW 2252   5.157   0.559   4.985
  149SOL    HW1 2253   5.199   0.510   4.914
  149SOL    HW2 2254   5.101   0.494   5.029
  149SOL     MW 2255   5.155   0.544   4.982
  150SOL     OW 2256   0.731   5.679   4.235
  150SOL    HW1 2257   0.795   5.639   4.295
  150SOL    HW2 2258   0.674   5.730   4.293
  150SOL     MW 2259   0.732   5.680   4.250
  151SOL     OW 2260   4.160   3.790   0.713
  151SOL    HW1 2261   4.109   3.735   0.654
  151SOL    HW2 2262   4.172   3.873   0.666
  151SOL     MW 2263   4.155   3.794   0.699
  152SOL     OW 2264   3.884   2.583   4.306
  152SOL    HW1 2265   3.792   2.562   4.325
  152SOL    HW2 2266   3.920   2.612   4.390
  152SOL     MW 2267   3.877   2.584   4.319
  153SOL     OW 2268   4.805   3.522   1.618
  153SOL    HW1 2269   4.836   3.511   1.528
  153SOL    HW2 2270   4.710   3.514   1.612
  153SOL     MW 2271   4.797   3.520   1.605
  154SOL     OW 2272   2.528   1.584   0.700
  154SOL    HW1 2273   2.568   1.643   0.765
  154SOL    HW2 2274   2.434   1.591   0.715
  154SOL     MW 2275   2.521   1.593   0.710
  155SOL     OW 2276   1.275   2.295   0.373
  155SOL    HW1 2277   1.273   2.201   0.352
  155SOL    HW2 2278   1.349   2.305   0.432
  155SOL     MW 2279   1.284   2.284   0.378
  156SOL     OW 2280   5.542   3.729   4.256
  156SOL    HW1 2281   5.615   3.668   4.251
  156SOL    HW2 2282   5.545   3.778   4.173
  156SOL     MW 2283   5.551   3.728   4.245
  157SOL     OW 2284   3.940   6.115   5.939
  157SOL    HW1 2285   3.889   6.065   5.876
  157SOL    HW2 2286   3.874   6.159   5.993
  157SOL     MW 2287   3.925   6.115   5.938
  158SOL     OW 2288   3.773   1.415   1.827
  158SOL    HW1 2289   3.784   1.337   1.882
  158SOL    HW2 2290   3.851   1.467   1.845
  158SOL     MW 2291   3.785   1.412   1.836
  159SOL     OW 2292   3.786   3.335   5.412
  159SOL    HW1 2293   3.782   3.266   5.478
  159SOL    HW2 2294   3.847   3.301   5.346
  159SOL     MW 2295   3.793   3.322   5.412
  160SOL     OW 2296   4.723   2.479   4.539
  160SOL    HW1 2297   4.635   2.518   4.539
  160SOL    HW2 2298   4.776   2.540   4.591
  160SOL     MW 2299   4.718   2.492   4.546
  161SOL     OW 2300   0.720   2.501   2.644
  161SOL    HW1 2301   0.739   2.544   2.728
  161SOL    HW2 2302   0.784   2.430   2.639
  161SOL     MW 2303   0.731   2.497   2.654
  162SOL     OW 2304   3.909   4.073   1.173
  162SOL    HW1 2305   3.861   3.994   1.148
  162SOL    HW2 2306   3.869   4.101   1.255
  162SOL     MW 2307   3.898   4.067   1.180
  163SOL     OW 2308   5.655   4.849   6.104
  163SOL    HW1 2309   5.703   4.767   6.092
  163SOL    HW2 2310   5.689   4.907   6.037
  163SOL     MW 2311   5.665   4.846   6.094
  164SOL     OW 2312   0.669   2.859   4.869
  164SOL    HW1 2313   0.632   2.788   4.922
  164SOL    HW2 2314   0.697   2.816   4.788
  164SOL     MW 2315   0.668   2.844   4.865
  165SOL     OW 2316   1.210   2.234   4.522
  165SOL    HW1 2317   1.129   2.189   4.547
  165SOL    HW2 2318   1.230   2.290   4.598
  165SOL     MW 2319   1.202   2.236   4.535
  166SOL     OW 2320   0.995   5.510   0.859
  166SOL    HW1 2321   0.919   5.460   0.828
  166SOL    HW2 2322   1.064   5.489   0.795
  166SOL     MW 2323   0.994   5.501   0.847
  167SOL     OW 2324   1.058   3.512   0.812
  167SOL    HW1 2325   0.992   3.571   0.847
  167SOL    HW2 2326   1.141   3.560   0.824
  167SOL     MW 2327   1.060   3.526   0.818
  168SOL     OW 2328   3.229   2.914   5.890
  168SOL    HW1 2329   3.313   2.958   5.875
  168SOL    HW2 2330   3.207   2.875   5.806
  168SOL     MW 2331   3.237   2.914   5.878
  169SOL     OW 2332   1.218   2.976   4.979
  169SOL    HW1 2333   1.150   3.001   5.041
  169SOL    HW2 2334   1.299   2.973   5.030
  169SOL     MW 2335   1.220   2.979   4.993
  170SOL     OW 2336   2.577   1.013   4.140
  170SOL    HW1 2337   2.617   1.051   4.218
  170SOL    HW2 2338   2.646   1.017   4.073
  170SOL     MW 2339   2.591   1.019   4.141
  171SOL     OW 2340   1.568   1.229   1.182
  171SOL    HW1 2341   1.558   1.217   1.088
  171SOL    HW2 2342   1.650   1.277   1.193
  171SOL     MW 2343   1.577   1.234   1.172
  172SOL     OW 2344   2.981   5.623   4.168
  172SOL    HW1 2345   3.002   5.533   4.190
  172SOL    HW2 2346   2.886   5.623   4.153
  172SOL     MW 2347   2.971   5.612   4.169
  173SOL     OW 2348   3.993   3.738   6.007
  173SOL    HW1 2349   4.085   3.711   6.001
  173SOL    HW2 2350   3.987   3.814   5.949
  173SOL     MW 2351   4.004   3.744   5.999
  174SOL     OW 2352   3.762   4.522   5.301
  174SOL    HW1 2353   3.806   4.565   5.374
  174SOL    HW2 2354   3.736   4.437   5.335
  174SOL     MW 2355   3.764   4.517   5.314
  175SOL     OW 2356   2.650   0.072   2.016
  175SOL    HW1 2357   2.627   0.150   1.966
  175SOL    HW2 2358   2.567   0.026   2.027
  175SOL     MW 2359   2.637   0.076   2.011
  176SOL     OW 2360   3.876   5.641   3.718
  176SOL    HW1 2361   3.944   5.646   3.785
  176SOL    HW2 2362   3.923   5.616   3.638
  176SOL     MW 2363   3.891   5.639   3.716
  177SOL     OW 2364   2.110   5.015   4.885
  177SOL    HW1 2365   2.171   4.943   4.904
  177SOL    HW2 2366   2.109   5.020   4.789
  177SOL     MW 2367   2.118   5.006   4.875
  178SOL     OW 2368   4.850   0.268   4.837
  178SOL    HW1 2369   4.930   0.286   4.886
  178SOL    HW2 2370   4.877   0.208   4.768
  178SOL     MW 2371   4.864   0.263   4.834
  179SOL     OW 2372   0.784   4.221   2.709
  179SOL    HW1 2373   0.842   4.204   2.783
  179SOL    HW2 2374   0.715   4.154   2.718
  179SOL     MW 2375   0.782   4.210   2.720
  180SOL     OW 2376   3.013   5.960   4.619
  180SOL    HW1 2377   3.014   5.924   4.530
  180SOL    HW2 2378   3.091   5.924   4.661
  180SOL     MW 2379   3.023   5.951   4.613
  181SOL     OW 2380   3.474   5.231   0.080
  181SOL    HW1 2381   3.527   5.282   0.017
  181SOL    HW2 2382   3.416   5.296   0.118
  181SOL     MW 2383   3.474   5.246   0.076
  182SOL     OW 2384   1.003   5.909   0.030
  182SOL    HW1 2385   0.962   5.866   0.104
  182SOL    HW2 2386   1.043   5.837  -0.021
  182SOL     MW 2387   1.003   5.894   0.033
  183SOL     OW 2388   4.343   4.442   4.468
  183SOL    HW1 2389   4.257   4.412   4.496
  183SOL    HW2 2390   4.361   4.393   4.388
  183SOL     MW 2391   4.334   4.432   4.462
  184SOL     OW 2392   4.808   4.897   3.965
  184SOL    HW1 2393   4.813   4.933   4.054
  184SOL    HW2 2394   4.735   4.945   3.924
  184SOL     MW 2395   4.799   4.908   3.971
  185SOL     OW 2396   4.408   3.337   1.709
  185SOL    HW1 2397   4.342   3.269   1.723
  185SOL    HW2 2398   4.409   3.350   1.615
  185SOL     MW 2399   4.400   3.330   1.699
  186SOL     OW 2400   0.902   0.246   5.688
  186SOL    HW1 2401   0.867   0.239   5.776
  186SOL    HW2 2402   0.996   0.262   5.700
  186SOL     MW 2403   0.910   0.247   5.701
  187SOL     OW 2404   3.864   2.305   4.299
  187SOL    HW1 2405   3.768   2.301   4.304
  187SOL    HW2 2406   3.882   2.395   4.269
  187SOL     MW 2407   3.854   2.316   4.296
  188SOL     OW 2408   5.435   2.077   2.353
  188SOL    HW1 2409   5.462   2.122   2.273
  188SOL    HW2 2410   5.436   1.984   2.329
  188SOL     MW 2411   5.439   2.071   2.340
  189SOL     OW 2412   1.908   1.254   5.882
  189SOL    HW1 2413   1.844   1.282   5.816
  189SOL    HW2 2414   1.991   1.250   5.834
  189SOL     MW 2415   1.911   1.257   5.867
  190SOL     OW 2416   0.831   5.321   1.904
  190SOL    HW1 2417   0.883   5.254   1.860
  190SOL    HW2 2418   0.751   5.276   1.931
  190SOL     MW 2419   0.827   5.307   1.902
  191SOL     OW 2420   0.124   3.909   5.538
  191SOL    HW1 2421   0.202   3.873   5.497
  191SOL    HW2 2422   0.111   3.856   5.617
  191SOL     MW 2423   0.132   3.898   5.543
  192SOL     OW 2424   2.393   0.617   1.026
  192SOL    HW1 2425   2.450   0.540   1.028
  192SOL    HW2 2426   2.393   0.645   0.934
  192SOL     MW 2427   2.400   0.611   1.014
  193SOL     OW 2428   3.969   2.571   0.573
  193SOL    HW1 2429   3.967   2.550   0.479
  193SOL    HW2 2430   4.053   2.614   0.587
  193SOL     MW 2431   3.979   2.573   0.563
  194SOL     OW 2432   3.338   3.068   4.911
  194SOL    HW1 2433   3.305   3.022   4.834
  194SOL    HW2 2434   3.260   3.085   4.964
  194SOL     MW 2435   3.324   3.064   4.908
  195SOL     OW 2436   0.383   5.840   4.741
  195SOL    HW1 2437   0.433   5.878   4.813
  195SOL    HW2 2438   0.446   5.788   4.692
  195SOL     MW 2439   0.397   5.839   4.744
  196SOL     OW 2440   0.547   2.126   5.224
  196SOL    HW1 2441   0.467   2.164   5.188
  196SOL    HW2 2442   0.615   2.191   5.207
  196SOL     MW 2443   0.546   2.139   5.217
  197SOL     OW 2444   1.676   4.983   2.142
  197SOL    HW1 2445   1.619   4.935   2.083
  197SOL    HW2 2446   1.745   5.019   2.086
  197SOL     MW 2447   1.677   4.982   2.127
  198SOL     OW 2448   5.999   2.738   0.177
  198SOL    HW1 2449   6.028   2.671   0.116
  198SOL    HW2 2450   6.057   2.727   0.253
  198SOL     MW 2451   6.010   2.728   0.180
  199SOL     OW 2452   1.917   1.581   2.646
  199SOL    HW1 2453   1.923   1.664   2.600
  199SOL    HW2 2454   1.932   1.514   2.579
  199SOL     MW 2455   1.919   1.583   2.632
  200SOL     OW 2456   2.466   4.066   1.905
  200SOL    HW1 2457   2.443   4.020   1.824
  200SOL    HW2 2458   2.480   4.157   1.878
  200SOL     MW 2459   2.465   4.072   1.891
  201SOL     OW 2460   2.443   0.046   5.912
  201SOL    HW1 2461   2.469   0.124   5.962
  201SOL    HW2 2462   2.491   0.054   5.830
  201SOL     MW 2463   2.453   0.057   5.908
  202SOL     OW 2464   4.085   5.003   4.475
  202SOL    HW1 2465   4.172   5.003   4.437
  202SOL    HW2 2466   4.028   5.038   4.406
  202SOL     MW 2467   4.089   5.008   4.462
  203SOL     OW 2468   6.085   5.270   3.791
  203SOL    HW1 2469   6.096   5.366   3.793
  203SOL    HW2 2470   6.034   5.254   3.713
  203SOL     MW 2471   6.080   5.280   3.782
  204SOL     OW 2472   1.028   3.964   5.148
  204SOL    HW1 2473   0.940   3.983   5.114
  204SOL    HW2 2474   1.015   3.893   5.211
  204SOL     MW 2475   1.015   3.957   5.152
  205SOL     OW 2476   1.176   4.371   5.836
  205SOL    HW1 2477   1.255   4.351   5.786
  205SOL    HW2 2478   1.193   4.455   5.876
  205SOL     MW 2479   1.188   4.379   5.835
  206SOL     OW 2480   0.636   2.336   3.320
  206SOL    HW1 2481   0.629   2.316   3.413
  206SOL    HW2 2482   0.601   2.424   3.310
  206SOL     MW 2483   0.631   2.345   3.330
  207SOL     OW 2484   1.057   0.226   2.145
  207SOL    HW1 2485   1.087   0.153   2.200
  207SOL    HW2 2486   1.064   0.303   2.200
  207SOL     MW 2487   1.062   0.226   2.159
  208SOL     OW 2488   5.497   1.267   0.205
  208SOL    HW1 2489   5.451   1.188   0.181
  208SOL    HW2 2490   5.438   1.338   0.181
  208SOL     MW 2491   5.484   1.267   0.199
  209SOL     OW 2492   2.408   3.586   4.299
  209SOL    HW1 2493   2.377   3.557   4.213
  209SOL    HW2 2494   2.341   3.553   4.360
  209SOL     MW 2495   2.395   3.578   4.296
  210SOL     OW 2496   1.243   0.534   2.907
  210SOL    HW1 2497   1.199   0.587   2.840
  210SOL    HW2 2498   1.215   0.571   2.990
  210SOL     MW 2499   1.234   0.545   2.909
  211SOL     OW 2500   1.498   0.133   2.911
  211SOL    HW1 2501   1.493   0.228   2.900
  211SOL    HW2 2502   1.584   0.119   2.951
  211SOL     MW 2503   1.508   0.144   2.915
  212SOL     OW 2504   4.693   0.447   1.024
  212SOL    HW1 2505   4.745   0.501   1.085
  212SOL    HW2 2506   4.714   0.480   0.938
  212SOL     MW 2507   4.702   0.458   1.022
  213SOL     OW 2508   0.529   3.582   3.464
  213SOL    HW1 2509   0.508   3.601   3.555
  213SOL    HW2 2510   0.618   3.547   3.466
  213SOL     MW 2511   0.538   3.580   3.476
  214SOL     OW 2512   1.655   4.389   6.012
  214SOL    HW1 2513   1.732   4.444   6.027
  214SOL    HW2 2514   1.690   4.300   6.006
  214SOL     MW 2515   1.669   4.385   6.013
  215SOL     OW 2516   3.487   4.506   3.821
  215SOL    HW1 2517   3.471   4.598   3.842
  215SOL    HW2 2518   3.457   4.496   3.731
  215SOL     MW 2519   3.481   4.516   3.812
  216SOL     OW 2520   4.023   2.962   5.853
  216SOL    HW1 2521   4.040   3.041   5.904
  216SOL    HW2 2522   4.042   2.890   5.912
  216SOL     MW 2523   4.028   2.963   5.867
  217SOL     OW 2524   0.549   3.096   4.772
  217SOL    HW1 2525   0.578   3.024   4.829
  217SOL    HW2 2526   0.491   3.148   4.828
  217SOL     MW 2527   0.546   3.093   4.787
  218SOL     OW 2528   5.760   3.828   1.884
  218SOL    HW1 2529   5.676   3.789   1.859
  218SOL    HW2 2530   5.795   3.769   1.951
  218SOL     MW 2531   5.754   3.816   1.890
  219SOL     OW 2532   2.701   0.581   2.514
  219SOL    HW1 2533   2.689   0.544   2.601
  219SOL    HW2 2534   2.614   0.609   2.487
  219SOL     MW 2535   2.688   0.580   2.522
  220SOL     OW 2536   4.944   1.401   0.571
  220SOL    HW1 2537   5.003   1.356   0.510
  220SOL    HW2 2538   4.876   1.337   0.590
  220SOL     MW 2539   4.943   1.387   0.566
  221SOL     OW 2540   4.700   4.785   2.820
  221SOL    HW1 2541   4.711   4.846   2.748
  221SOL    HW2 2542   4.768   4.809   2.883
  221SOL     MW 2543   4.710   4.796   2.819
  222SOL     OW 2544   0.638   5.059   4.517
  222SOL    HW1 2545   0.728   5.033   4.496
  222SOL    HW2 2546   0.628   5.145   4.476
  222SOL     MW 2547   0.649   5.066   4.509
  223SOL     OW 2548   2.569   0.779   0.658
  223SOL    HW1 2549   2.650   0.829   0.658
  223SOL    HW2 2550   2.552   0.758   0.566
  223SOL     MW 2551   2.577   0.782   0.647
  224SOL     OW 2552   2.727   1.791   1.155
  224SOL    HW1 2553   2.762   1.757   1.073
  224SOL    HW2 2554   2.799   1.782   1.218
  224SOL     MW 2555   2.741   1.787   1.153
  225SOL     OW 2556   2.951   1.117   3.634
  225SOL    HW1 2557   2.877   1.109   3.574
  225SOL    HW2 2558   3.009   1.180   3.592
  225SOL     MW 2559   2.949   1.124   3.621
  226SOL     OW 2560   4.517   5.893   5.666
  226SOL    HW1 2561   4.500   5.833   5.594
  226SOL    HW2 2562   4.594   5.942   5.638
  226SOL     MW 2563   4.525   5.891   5.653
  227SOL     OW 2564   4.439   5.752   0.283
  227SOL    HW1 2565   4.494   5.761   0.207
  227SOL    HW2 2566   4.496   5.779   0.357
  227SOL     MW 2567   4.453   5.757   0.283
  228SOL     OW 2568   1.099   5.679   6.037
  228SOL    HW1 2569   1.192   5.690   6.016
  228SOL    HW2 2570   1.060   5.647   5.956
  228SOL     MW 2571   1.106   5.676   6.024
  229SOL     OW 2572   2.755   5.386   0.566
  229SOL    HW1 2573   2.725   5.477   0.566
  229SOL    HW2 2574   2.675   5.334   0.574
  229SOL     MW 2575   2.741   5.391   0.566
  230SOL     OW 2576   1.567   2.587   2.267
  230SOL    HW1 2577   1.657   2.611   2.291
  230SOL    HW2 2578   1.517   2.669   2.277
  230SOL     MW 2579   1.572   2.601   2.272
  231SOL     OW 2580   0.437   0.326   2.001
  231SOL    HW1 2581   0.342   0.338   1.993
  231SOL    HW2 2582   0.447   0.270   2.078
  231SOL     MW 2583   0.426   0.320   2.010
  232SOL     OW 2584   0.017   5.289   1.817
  232SOL    HW1 2585   0.002   5.358   1.882
  232SOL    HW2 2586  -0.058   5.295   1.758
  232SOL     MW 2587   0.005   5.299   1.818
  233SOL     OW 2588   4.439   2.364   2.194
  233SOL    HW1 2589   4.490   2.305   2.250
  233SOL    HW2 2590   4.350   2.331   2.198
  233SOL     MW 2591   4.434   2.352   2.202
  234SOL     OW 2592   3.615   5.271   1.156
  234SOL    HW1 2593   3.663   5.354   1.154
  234SOL    HW2 2594   3.542   5.283   1.096
  234SOL     MW 2595   3.612   5.283   1.149
  235SOL     OW 2596   5.808   2.773   0.758
  235SOL    HW1 2597   5.779   2.857   0.721
  235SOL    HW2 2598   5.827   2.792   0.849
  235SOL     MW 2599   5.806   2.786   0.765
  236SOL     OW 2600   0.046   5.695   3.645
  236SOL    HW1 2601   0.022   5.681   3.553
  236SOL    HW2 2602   0.141   5.706   3.643
  236SOL     MW 2603   0.055   5.694   3.633
  237SOL     OW 2604   1.500   1.841   2.137
  237SOL    HW1 2605   1.482   1.754   2.102
  237SOL    HW2 2606   1.442   1.900   2.089
  237SOL     MW 2607   1.491   1.839   2.127
  238SOL     OW 2608   4.775   1.330   2.830
  238SOL    HW1 2609   4.806   1.251   2.874
  238SOL    HW2 2610   4.766   1.304   2.738
  238SOL     MW 2611   4.778   1.316   2.824
  239SOL     OW 2612   0.411   5.199   3.874
  239SOL    HW1 2613   0.505   5.204   3.890
  239SOL    HW2 2614   0.381   5.290   3.879
  239SOL     MW 2615   0.419   5.211   3.877
  240SOL     OW 2616   2.069   2.732   1.363
  240SOL    HW1 2617   2.042   2.697   1.278
  240SOL    HW2 2618   2.058   2.827   1.355
  240SOL     MW 2619   2.064   2.739   1.351
  241SOL     OW 2620   0.929   5.720   1.395
  241SOL    HW1 2621   0.869   5.684   1.330
  241SOL    HW2 2622   0.887   5.700   1.479
  241SOL     MW 2623   0.916   5.713   1.397
  242SOL     OW 2624   5.017   2.225   4.187
  242SOL    HW1 2625   5.027   2.318   4.166
  242SOL    HW2 2626   4.970   2.225   4.271
  242SOL     MW 2627   5.012   2.237   4.195
  243SOL     OW 2628   5.945   2.563   3.064
  243SOL    HW1 2629   5.904   2.480   3.041
  243SOL    HW2 2630   6.011   2.577   2.996
  243SOL     MW 2631   5.948   2.554   3.052
  244SOL     OW 2632   5.221   5.593   2.278
  244SOL    HW1 2633   5.136   5.584   2.235
  244SOL    HW2 2634   5.228   5.516   2.334
  244SOL     MW 2635   5.211   5.582   2.280
  245SOL     OW 2636   1.152   3.411   2.931
  245SOL    HW1 2637   1.064   3.384   2.958
  245SOL    HW2 2638   1.207   3.394   3.007
  245SOL     MW 2639   1.148   3.406   2.944
  246SOL     OW 2640   5.081   3.267   5.037
  246SOL    HW1 2641   5.102   3.291   5.127
  246SOL    HW2 2642   5.064   3.173   5.040
  246SOL     MW 2643   5.081   3.258   5.049
  247SOL     OW 2644   1.895   3.702   0.790
  247SOL    HW1 2645   1.910   3.766   0.720
  247SOL    HW2 2646   1.831   3.641   0.754
  247SOL     MW 2647   1.889   3.702   0.776
  248SOL     OW 2648   0.914   3.046   0.998
  248SOL    HW1 2649   0.824   3.039   1.031
  248SOL    HW2 2650   0.908   3.109   0.925
  248SOL     MW 2651   0.902   3.053   0.993
  249SOL     OW 2652   4.746   0.276   2.037
  249SOL    HW1 2653   4.729   0.186   2.065
  249SOL    HW2 2654   4.685   0.330   2.088
  249SOL     MW 2655   4.736   0.272   2.047
  250SOL     OW 2656   5.410   1.992   0.748
  250SOL    HW1 2657   5.477   1.936   0.786
  250SOL    HW2 2658   5.403   1.965   0.656
  250SOL     MW 2659   5.418   1.981   0.741
  251SOL     OW 2660   1.250   3.107   2.024
  251SOL    HW1 2661   1.340   3.132   2.048
  251SOL    HW2 2662   1.261   3.055   1.944
  251SOL     MW 2663   1.263   3.104   2.016
  252SOL     OW 2664   1.545   0.657   4.968
  252SOL    HW1 2665   1.593   0.576   4.982
  252SOL    HW2 2666   1.464   0.646   5.018
  252SOL     MW 2667   1.541   0.645   4.976
  253SOL     OW 2668   0.915   0.893   4.456
  253SOL    HW1 2669   0.981   0.958   4.429
  253SOL    HW2 2670   0.921   0.823   4.390
  253SOL     MW 2671   0.924   0.893   4.444
  254SOL     OW 2672   4.777   1.468   2.207
  254SOL    HW1 2673   4.726   1.544   2.237
  254SOL    HW2 2674   4.723   1.393   2.231
  254SOL     MW 2675   4.763   1.468   2.214
  255SOL     OW 2676   3.349   4.704   3.554
  255SOL    HW1 2677   3.280   4.745   3.606
  255SOL    HW2 2678   3.347   4.611   3.579
  255SOL     MW 2679   3.340   4.697   3.564
  256SOL     OW 2680   1.712   3.426   2.780
  256SOL    HW1 2681   1.752   3.467   2.703
  256SOL    HW2 2682   1.738   3.482   2.854
  256SOL     MW 2683   1.721   3.438   2.780
  257SOL     OW 2684   5.014   3.142   0.460
  257SOL    HW1 2685   4.972   3.222   0.430
  257SOL    HW2 2686   5.056   3.106   0.382
  257SOL     MW 2687   5.014   3.147   0.446
  258SOL     OW 2688   2.443   3.745   5.107
  258SOL    HW1 2689   2.434   3.765   5.014
  258SOL    HW2 2690   2.371   3.792   5.148
  258SOL     MW 2691   2.433   3.754   5.101
  259SOL     OW 2692   3.851   4.176   4.524
  259SOL    HW1 2693   3.932   4.223   4.542
  259SOL    HW2 2694   3.784   4.244   4.523
  259SOL     MW 2695   3.853   4.191   4.526
  260SOL     OW 2696   5.304   4.935   3.717
  260SOL    HW1 2697   5.366   4.863   3.723
  260SOL    HW2 2698   5.219   4.895   3.737
  260SOL     MW 2699   5.301   4.921   3.720
  261SOL     OW 2700   5.301   5.358   2.012
  261SOL    HW1 2701   5.275   5.351   1.920
  261SOL    HW2 2702   5.365   5.288   2.024
  261SOL     MW 2703   5.306   5.348   2.002
  262SOL     OW 2704   1.789   4.066   0.734
  262SOL    HW1 2705   1.880   4.057   0.762
  262SOL    HW2 2706   1.787   4.150   0.689
  262SOL     MW 2707   1.800   4.075   0.732
  263SOL     OW 2708   3.591   3.131   4.927
  263SOL    HW1 2709   3.500   3.102   4.925
  263SOL    HW2 2710   3.642   3.052   4.913
  263SOL     MW 2711   3.586   3.117   4.925
  264SOL     OW 2712   0.552   4.035   3.173
  264SOL    HW1 2713   0.462   4.023   3.203
  264SOL    HW2 2714   0.543   4.065   3.082
  264SOL     MW 2715   0.540   4.038   3.165
  265SOL     OW 2716   1.353   0.093   3.311
  265SOL    HW1 2717   1.430   0.138   3.275
  265SOL    HW2 2718   1.305   0.063   3.234
  265SOL     MW 2719   1.357   0.095   3.296
  266SOL     OW 2720   6.060   1.780   5.650
  266SOL    HW1 2721   6.010   1.826   5.717
  266SOL    HW2 2722   6.118   1.721   5.699
  266SOL     MW 2723   6.061   1.778   5.665
  267SOL     OW 2724   2.112   5.824   5.771
  267SOL    HW1 2725   2.153   5.910   5.770
  267SOL    HW2 2726   2.115   5.796   5.863
  267SOL     MW 2727   2.117   5.831   5.783
  268SOL     OW 2728   5.227   3.613   5.151
  268SOL    HW1 2729   5.207   3.684   5.212
  268SOL    HW2 2730   5.165   3.624   5.080
  268SOL     MW 2731   5.217   3.624   5.150
  269SOL     OW 2732   1.256   3.979   2.935
  269SOL    HW1 2733   1.166   4.004   2.914
  269SOL    HW2 2734   1.297   4.061   2.963
  269SOL     MW 2735   1.250   3.993   2.936
  270SOL     OW 2736   5.892   2.218   5.515
  270SOL    HW1 2737   5.813   2.182   5.477
  270SOL    HW2 2738   5.925   2.279   5.449
  270SOL     MW 2739   5.886   2.221   5.502
  271SOL     OW 2740   5.716   0.704   5.122
  271SOL    HW1 2741   5.662   0.770   5.077
  271SOL    HW2 2742   5.806   0.728   5.100
  271SOL     MW 2743   5.720   0.715   5.113
  272SOL     OW 2744   2.015   5.817   5.331
  272SOL    HW1 2745   1.997   5.724   5.315
  272SOL    HW2 2746   2.110   5.826   5.318
  272SOL     MW 2747   2.025   5.806   5.327
  273SOL     OW 2748   1.662   2.670   5.835
  273SOL    HW1 2749   1.585   2.642   5.785
  273SOL    HW2 2750   1.675   2.600   5.899
  273SOL     MW 2751   1.653   2.657   5.836
  274SOL     OW 2752   4.598   1.629   4.783
  274SOL    HW1 2753   4.657   1.581   4.726
  274SOL    HW2 2754   4.657   1.678   4.841
  274SOL     MW 2755   4.613   1.629   4.783
  275SOL     OW 2756   4.894   5.753   0.085
  275SOL    HW1 2757   4.925   5.675   0.040
  275SOL    HW2 2758   4.954   5.764   0.160
  275SOL     MW 2759   4.905   5.745   0.090
  276SOL     OW 2760   5.537   0.277   1.585
  276SOL    HW1 2761   5.628   0.263   1.561
  276SOL    HW2 2762   5.537   0.278   1.681
  276SOL     MW 2763   5.548   0.276   1.594
  277SOL     OW 2764   5.736   5.337   4.849
  277SOL    HW1 2765   5.744   5.388   4.769
  277SOL    HW2 2766   5.748   5.401   4.919
  277SOL     MW 2767   5.738   5.352   4.848
  278SOL     OW 2768   3.863   4.848   3.630
  278SOL    HW1 2769   3.773   4.864   3.658
  278SOL    HW2 2770   3.917   4.880   3.702
  278SOL     MW 2771   3.858   4.854   3.643
  279SOL     OW 2772   0.527   3.351   1.624
  279SOL    HW1 2773   0.572   3.301   1.692
  279SOL    HW2 2774   0.435   3.326   1.633
  279SOL     MW 2775   0.521   3.341   1.634
  280SOL     OW 2776   0.237   1.623   5.154
  280SOL    HW1 2777   0.236   1.636   5.059
  280SOL    HW2 2778   0.219   1.710   5.191
  280SOL     MW 2779   0.235   1.636   5.147
  281SOL     OW 2780   4.092   0.975   4.823
  281SOL    HW1 2781   4.084   1.050   4.882
  281SOL    HW2 2782   4.025   0.914   4.853
  281SOL     MW 2783   4.082   0.978   4.834
  282SOL     OW 2784   2.453   0.190   5.198
  282SOL    HW1 2785   2.548   0.181   5.189
  282SOL    HW2 2786   2.439   0.282   5.220
  282SOL     MW 2787   2.463   0.200   5.199
  283SOL     OW 2788   3.307   3.453   4.655
  283SOL    HW1 2789   3.396   3.425   4.634
  283SOL    HW2 2790   3.300   3.541   4.618
  283SOL     MW 2791   3.318   3.461   4.648
  284SOL     OW 2792   2.088   3.210   5.502
  284SOL    HW1 2793   2.169   3.192   5.454
  284SOL    HW2 2794   2.061   3.125   5.537
  284SOL     MW 2795   2.095   3.197   5.500
  285SOL     OW 2796   2.594   5.085   1.776
  285SOL    HW1 2797   2.546   5.047   1.850
  285SOL    HW2 2798   2.610   5.175   1.801
  285SOL     MW 2799   2.590   5.091   1.788
  286SOL     OW 2800   2.969   2.215   1.073
  286SOL    HW1 2801   2.993   2.194   1.163
  286SOL    HW2 2802   2.979   2.310   1.066
  286SOL     MW 2803   2.973   2.224   1.083
  287SOL     OW 2804   0.925   5.314   1.108
  287SOL    HW1 2805   0.983   5.317   1.184
  287SOL    HW2 2806   0.866   5.241   1.126
  287SOL     MW 2807   0.925   5.305   1.120
  288SOL     OW 2808   1.668   0.518   5.366
  288SOL    HW1 2809   1.593   0.570   5.336
  288SOL    HW2 2810   1.691   0.557   5.451
  288SOL     MW 2811   1.661   0.531   5.373
  289SOL     OW 2812   4.293   1.975   5.306
  289SOL    HW1 2813   4.314   1.958   5.398
  289SOL    HW2 2814   4.279   1.888   5.268
  289SOL     MW 2815   4.294   1.962   5.313
  290SOL     OW 2816   4.716   2.447   5.378
  290SOL    HW1 2817   4.733   2.366   5.330
  290SOL    HW2 2818   4.696   2.418   5.467
  290SOL     MW 2819   4.716   2.433   5.384
  291SOL     OW 2820   2.664   3.323   0.158
  291SOL    HW1 2821   2.597   3.259   0.134
  291SOL    HW2 2822   2.677   3.375   0.078
  291SOL     MW 2823   2.657   3.322   0.144
  292SOL     OW 2824   4.262   3.197   1.387
  292SOL    HW1 2825   4.182   3.199   1.438
  292SOL    HW2 2826   4.289   3.289   1.381
  292SOL     MW 2827   4.256   3.209   1.392
  293SOL     OW 2828   4.769   2.337   5.671
  293SOL    HW1 2829   4.686   2.290   5.676
  293SOL    HW2 2830   4.769   2.393   5.749
  293SOL     MW 2831   4.758   2.338   5.682
  294SOL     OW 2832   5.345   4.261   1.817
  294SOL    HW1 2833   5.266   4.284   1.769
  294SOL    HW2 2834   5.402   4.337   1.805
  294SOL     MW 2835   5.342   4.274   1.809
  295SOL     OW 2836   0.259   2.011   2.307
  295SOL    HW1 2837   0.331   2.057   2.264
  295SOL    HW2 2838   0.282   1.919   2.302
  295SOL     MW 2839   0.271   2.005   2.301
  296SOL     OW 2840   5.890   3.765   2.287
  296SOL    HW1 2841   5.811   3.711   2.283
  296SOL    HW2 2842   5.909   3.772   2.380
  296SOL     MW 2843   5.882   3.759   2.298
  297SOL     OW 2844   2.821   4.942   4.776
  297SOL    HW1 2845   2.766   5.008   4.735
  297SOL    HW2 2846   2.863   4.897   4.702
  297SOL     MW 2847   2.819   4.945   4.761
  298SOL     OW 2848   0.424   1.795   5.477
  298SOL    HW1 2849   0.399   1.846   5.555
  298SOL    HW2 2850   0.500   1.842   5.442
  298SOL     MW 2851   0.431   1.807   5.482
  299SOL     OW 2852   0.686   4.721   5.609
  299SOL    HW1 2853   0.724   4.707   5.522
  299SOL    HW2 2854   0.748   4.778   5.654
  299SOL     MW 2855   0.699   4.726   5.603
  300SOL     OW 2856   1.472   2.302   2.706
  300SOL    HW1 2857   1.544   2.323   2.646
  300SOL    HW2 2858   1.489   2.356   2.783
  300SOL     MW 2859   1.484   2.312   2.708
  301SOL     OW 2860   5.663   0.649   2.157
  301SOL    HW1 2861   5.646   0.555   2.164
  301SOL    HW2 2862   5.746   0.662   2.203
  301SOL     MW 2863   5.671   0.639   2.164
  302SOL     OW 2864   2.898   4.242   4.073
  302SOL    HW1 2865   2.923   4.280   3.989
  302SOL    HW2 2866   2.814   4.282   4.093
  302SOL     MW 2867   2.891   4.252   4.065
  303SOL     OW 2868   3.349   5.587   0.647
  303SOL    HW1 2869   3.398   5.550   0.720
  303SOL    HW2 2870   3.413   5.640   0.599
  303SOL     MW 2871   3.364   5.589   0.649
  304SOL     OW 2872   3.880   0.438   1.536
  304SOL    HW1 2873   3.922   0.405   1.456
  304SOL    HW2 2874   3.897   0.371   1.601
  304SOL     MW 2875   3.887   0.425   1.534
  305SOL     OW 2876   6.016   5.931   1.784
  305SOL    HW1 2877   6.028   6.012   1.735
  305SOL    HW2 2878   6.059   5.947   1.868
  305SOL     MW 2879   6.023   5.943   1.788
  306SOL     OW 2880   3.701   0.540   1.285
  306SOL    HW1 2881   3.628   0.603   1.276
  306SOL    HW2 2882   3.762   0.584   1.345
  306SOL     MW 2883   3.700   0.554   1.292
  307SOL     OW 2884   5.332   1.252   0.842
  307SOL    HW1 2885   5.416   1.255   0.887
  307SOL    HW2 2886   5.345   1.304   0.762
  307SOL     MW 2887   5.345   1.259   0.838
  308SOL     OW 2888   6.022   4.989   2.708
  308SOL    HW1 2889   5.943   5.043   2.716
  308SOL    HW2 2890   6.052   4.977   2.798
  308SOL     MW 2891   6.016   4.995   2.720
  309SOL     OW 2892   1.939   1.623   6.112
  309SOL    HW1 2893   1.923   1.657   6.024
  309SOL    HW2 2894   1.882   1.546   6.118
  309SOL     MW 2895   1.930   1.617   6.101
  310SOL     OW 2896   2.181   5.565   0.080
  310SOL    HW1 2897   2.234   5.520   0.146
  310SOL    HW2 2898   2.188   5.657   0.102
  310SOL     MW 2899   2.189   5.571   0.090
  311SOL     OW 2900   5.030   5.236   0.114
  311SOL    HW1 2901   5.121   5.218   0.092
  311SOL    HW2 2902   4.994   5.276   0.035
  311SOL     MW 2903   5.037   5.239   0.102
  312SOL     OW 2904   4.975   4.418   5.485
  312SOL    HW1 2905   4.920   4.492   5.512
  312SOL    HW2 2906   4.993   4.433   5.392
  312SOL     MW 2907   4.970   4.429   5.477
  313SOL     OW 2908   4.694   3.620   1.189
  313SOL    HW1 2909   4.676   3.536   1.232
  313SOL    HW2 2910   4.629   3.680   1.225
  313SOL     MW 2911   4.683   3.617   1.199
  314SOL     OW 2912   3.804   3.225   0.993
  314SOL    HW1 2913   3.812   3.303   0.938
  314SOL    HW2 2914   3.878   3.230   1.052
  314SOL     MW 2915   3.814   3.236   0.993
  315SOL     OW 2916   5.839   3.146   5.816
  315SOL    HW1 2917   5.759   3.097   5.833
  315SOL    HW2 2918   5.905   3.106   5.873
  315SOL     MW 2919   5.838   3.135   5.826
  316SOL     OW 2920   3.885   3.518   5.119
  316SOL    HW1 2921   3.798   3.518   5.081
  316SOL    HW2 2922   3.886   3.593   5.178
  316SOL     MW 2923   3.874   3.527   5.122
  317SOL     OW 2924   5.492   3.638   5.024
  317SOL    HW1 2925   5.402   3.618   5.049
  317SOL    HW2 2926   5.484   3.702   4.953
  317SOL     MW 2927   5.480   3.644   5.018
  318SOL     OW 2928   4.229   5.284   1.390
  318SOL    HW1 2929   4.251   5.198   1.354
  318SOL    HW2 2930   4.223   5.341   1.315
  318SOL     MW 2931   4.231   5.280   1.376
  319SOL     OW 2932   0.486   1.500   1.741
  319SOL    HW1 2933   0.571   1.458   1.756
  319SOL    HW2 2934   0.447   1.449   1.670
  319SOL     MW 2935   0.492   1.488   1.734
  320SOL     OW 2936   5.109   3.904   0.969
  320SOL    HW1 2937   5.119   3.990   0.927
  320SOL    HW2 2938   5.016   3.897   0.986
  320SOL     MW 2939   5.099   3.914   0.965
  321SOL     OW 2940   5.574   4.039   0.642
  321SOL    HW1 2941   5.532   3.957   0.670
  321SOL    HW2 2942   5.624   4.067   0.720
  321SOL     MW 2943   5.575   4.032   0.656
  322SOL     OW 2944   1.077   5.275   5.548
  322SOL    HW1 2945   0.984   5.267   5.570
  322SOL    HW2 2946   1.108   5.185   5.538
  322SOL     MW 2947   1.069   5.263   5.550
  323SOL     OW 2948   0.487   4.744   4.192
  323SOL    HW1 2949   0.468   4.728   4.285
  323SOL    HW2 2950   0.454   4.666   4.147
  323SOL     MW 2951   0.480   4.732   4.198
  324SOL     OW 2952   0.111   0.945   4.528
  324SOL    HW1 2953   0.016   0.952   4.536
  324SOL    HW2 2954   0.146   0.998   4.600
  324SOL     MW 2955   0.103   0.953   4.538
  325SOL     OW 2956   2.498   5.878   1.527
  325SOL    HW1 2957   2.494   5.940   1.454
  325SOL    HW2 2958   2.456   5.923   1.600
  325SOL     MW 2959   2.492   5.891   1.527
  326SOL     OW 2960   5.418   3.464   3.712
  326SOL    HW1 2961   5.415   3.403   3.638
  326SOL    HW2 2962   5.331   3.459   3.751
  326SOL     MW 2963   5.406   3.456   3.707
  327SOL     OW 2964   0.590   5.606   4.010
  327SOL    HW1 2965   0.628   5.641   4.090
  327SOL    HW2 2966   0.664   5.593   3.951
  327SOL     MW 2967   0.604   5.609   4.013
  328SOL     OW 2968   5.795   0.321   2.010
  328SOL    HW1 2969   5.840   0.244   2.045
  328SOL    HW2 2970   5.760   0.367   2.086
  328SOL     MW 2971   5.797   0.317   2.024
  329SOL     OW 2972   1.745   5.686   3.899
  329SOL    HW1 2973   1.723   5.659   3.988
  329SOL    HW2 2974   1.685   5.635   3.843
  329SOL     MW 2975   1.734   5.676   3.903
  330SOL     OW 2976   4.515   1.846   5.020
  330SOL    HW1 2977   4.607   1.820   5.023
  330SOL    HW2 2978   4.497   1.860   4.927
  330SOL     MW 2979   4.524   1.844   5.009
  331SOL     OW 2980   2.894   4.613   1.356
  331SOL    HW1 2981   2.884   4.707   1.341
  331SOL    HW2 2982   2.871   4.572   1.274
  331SOL     MW 2983   2.890   4.619   1.344
  332SOL     OW 2984   5.674   1.737   1.497
  332SOL    HW1 2985   5.629   1.718   1.415
  332SOL    HW2 2986   5.678   1.653   1.543
  332SOL     MW 2987   5.669   1.724   1.492
  333SOL     OW 2988   5.820   0.198   2.625
  333SOL    HW1 2989   5.771   0.275   2.652
  333SOL    HW2 2990   5.883   0.184   2.696
  333SOL     MW 2991   5.822   0.206   2.638
  334SOL     OW 2992   1.527   0.917   3.219
  334SOL    HW1 2993   1.540   0.829   3.254
  334SOL    HW2 2994   1.432   0.922   3.203
  334SOL     MW 2995   1.516   0.906   3.221
  335SOL     OW 2996   0.602   0.498   3.527
  335SOL    HW1 2997   0.533   0.519   3.591
  335SOL    HW2 2998   0.645   0.582   3.509
  335SOL     MW 2999   0.598   0.512   3.533
  336SOL     OW 3000   0.606   3.585   4.294
  336SOL    HW1 3001   0.558   3.668   4.299
  336SOL    HW2 3002   0.580   3.547   4.211
  336SOL     MW 3003   0.596   3.591   4.284
  337SOL     OW 3004   2.136   4.151   5.900
  337SOL    HW1 3005   2.197   4.084   5.931
  337SOL    HW2 3006   2.172   4.234   5.932
  337SOL     MW 3007   2.149   4.153   5.908
  338SOL     OW 3008   5.120   5.059   1.764
  338SOL    HW1 3009   5.145   4.970   1.739
  338SOL    HW2 3010   5.090   5.051   1.854
  338SOL     MW 3011   5.119   5.047   1.772
  339SOL     OW 3012   0.208   1.027   4.077
  339SOL    HW1 3013   0.201   0.935   4.103
  339SOL    HW2 3014   0.288   1.031   4.025
  339SOL     MW 3015   0.217   1.015   4.074
  340SOL     OW 3016   4.350   4.574   3.844
  340SOL    HW1 3017   4.420   4.631   3.813
  340SOL    HW2 3018   4.276   4.592   3.786
  340SOL     MW 3019   4.350   4.583   3.833
  341SOL     OW 3020   1.963   4.855   0.382
  341SOL    HW1 3021   1.953   4.891   0.293
  341SOL    HW2 3022   2.046   4.891   0.413
  341SOL     MW 3023   1.972   4.864   0.373
  342SOL     OW 3024   5.888   2.314   1.217
  342SOL    HW1 3025   5.939   2.318   1.298
  342SOL    HW2 3026   5.927   2.243   1.168
  342SOL     MW 3027   5.899   2.306   1.221
  343SOL     OW 3028   1.258   1.447   6.027
  343SOL    HW1 3029   1.216   1.495   5.956
  343SOL    HW2 3030   1.276   1.512   6.094
  343SOL     MW 3031   1.255   1.461   6.026
  344SOL     OW 3032   5.497   3.855   4.000
  344SOL    HW1 3033   5.587   3.870   3.971
  344SOL    HW2 3034   5.448   3.839   3.919
  344SOL     MW 3035   5.502   3.855   3.986
  345SOL     OW 3036   5.765   6.019   2.795
  345SOL    HW1 3037   5.742   6.017   2.888
  345SOL    HW2 3038   5.802   6.106   2.781
  345SOL     MW 3039   5.767   6.030   2.805
  346SOL     OW 3040   0.699   6.062   2.045
  346SOL    HW1 3041   0.763   6.115   1.999
  346SOL    HW2 3042   0.705   5.976   2.003
  346SOL     MW 3043   0.708   6.058   2.034
  347SOL     OW 3044   3.052   6.056   4.125
  347SOL    HW1 3045   3.099   6.016   4.051
  347SOL    HW2 3046   3.121   6.099   4.176
  347SOL     MW 3047   3.067   6.057   4.122
  348SOL     OW 3048   1.437   3.568   0.288
  348SOL    HW1 3049   1.375   3.633   0.255
  348SOL    HW2 3050   1.435   3.497   0.224
  348SOL     MW 3051   1.429   3.567   0.276
  349SOL     OW 3052   2.782   4.627   1.071
  349SOL    HW1 3053   2.800   4.536   1.092
  349SOL    HW2 3054   2.689   4.630   1.050
  349SOL     MW 3055   2.773   4.616   1.071
  350SOL     OW 3056   6.035   0.348   3.019
  350SOL    HW1 3057   6.091   0.372   2.945
  350SOL    HW2 3058   5.950   0.387   2.998
  350SOL     MW 3059   6.031   0.356   3.007
  351SOL     OW 3060   3.705   2.604   1.133
  351SOL    HW1 3061   3.672   2.531   1.082
  351SOL    HW2 3062   3.628   2.660   1.148
  351SOL     MW 3063   3.691   2.602   1.129
  352SOL     OW 3064   0.496   2.664   5.046
  352SOL    HW1 3065   0.486   2.569   5.040
  352SOL    HW2 3066   0.450   2.689   5.126
  352SOL     MW 3067   0.489   2.655   5.055
  353SOL     OW 3068   2.202   4.414   0.681
  353SOL    HW1 3069   2.189   4.374   0.596
  353SOL    HW2 3070   2.208   4.508   0.663
  353SOL     MW 3071   2.201   4.421   0.668
  354SOL     OW 3072   0.796   3.257   3.349
  354SOL    HW1 3073   0.873   3.213   3.312
  354SOL    HW2 3074   0.748   3.289   3.273
  354SOL     MW 3075   0.799   3.255   3.334
  355SOL     OW 3076   2.263   0.250   5.802
  355SOL    HW1 3077   2.274   0.266   5.709
  355SOL    HW2 3078   2.339   0.292   5.843
  355SOL     MW 3079   2.274   0.257   5.796
  356SOL     OW 3080   4.864   1.693   3.922
  356SOL    HW1 3081   4.862   1.771   3.977
  356SOL    HW2 3082   4.874   1.726   3.833
  356SOL     MW 3083   4.865   1.708   3.918
  357SOL     OW 3084   2.668   5.859   1.881
  357SOL    HW1 3085   2.669   5.868   1.976
  357SOL    HW2 3086   2.734   5.921   1.850
  357SOL     MW 3087   2.677   5.868   1.889
  358SOL     OW 3088   1.761   4.415   1.080
  358SOL    HW1 3089   1.793   4.451   0.997
  358SOL    HW2 3090   1.733   4.326   1.057
  358SOL     MW 3091   1.762   4.408   1.066
  359SOL     OW 3092   6.004   4.296   5.304
  359SOL    HW1 3093   6.013   4.202   5.319
  359SOL    HW2 3094   5.932   4.323   5.361
  359SOL     MW 3095   5.996   4.287   5.313
  360SOL     OW 3096   1.423   5.504   2.371
  360SOL    HW1 3097   1.404   5.560   2.446
  360SOL    HW2 3098   1.361   5.530   2.304
  360SOL     MW 3099   1.413   5.514   2.372
  361SOL     OW 3100   2.068   2.954   5.071
  361SOL    HW1 3101   1.997   2.905   5.114
  361SOL    HW2 3102   2.060   3.043   5.105
  361SOL     MW 3103   2.058   2.959   5.081
  362SOL     OW 3104   3.928   4.616   0.592
  362SOL    HW1 3105   3.863   4.603   0.524
  362SOL    HW2 3106   4.005   4.567   0.563
  362SOL     MW 3107   3.930   4.608   0.580
  363SOL     OW 3108   1.583   0.252   3.246
  363SOL    HW1 3109   1.544   0.322   3.299
  363SOL    HW2 3110   1.629   0.197   3.309
  363SOL     MW 3111   1.584   0.254   3.261
  364SOL     OW 3112   0.682   2.308   2.386
  364SOL    HW1 3113   0.614   2.296   2.452
  364SOL    HW2 3114   0.762   2.278   2.429
  364SOL     MW 3115   0.684   2.303   2.400
  365SOL     OW 3116   5.238   3.079   3.116
  365SOL    HW1 3117   5.236   3.005   3.177
  365SOL    HW2 3118   5.215   3.155   3.170
  365SOL     MW 3119   5.235   3.079   3.131
  366SOL     OW 3120   0.465   3.165   2.542
  366SOL    HW1 3121   0.450   3.075   2.510
  366SOL    HW2 3122   0.458   3.219   2.464
  366SOL     MW 3123   0.462   3.160   2.528
  367SOL     OW 3124   3.298   1.164   0.174
  367SOL    HW1 3125   3.369   1.223   0.198
  367SOL    HW2 3126   3.251   1.149   0.255
  367SOL     MW 3127   3.301   1.170   0.188
  368SOL     OW 3128   5.698   4.202   0.885
  368SOL    HW1 3129   5.703   4.274   0.949
  368SOL    HW2 3130   5.691   4.123   0.939
  368SOL     MW 3131   5.697   4.201   0.901
  369SOL     OW 3132   0.477   3.625   0.663
  369SOL    HW1 3133   0.424   3.692   0.705
  369SOL    HW2 3134   0.415   3.572   0.611
  369SOL     MW 3135   0.463   3.626   0.662
  370SOL     OW 3136   1.705   3.237   4.872
  370SOL    HW1 3137   1.668   3.151   4.854
  370SOL    HW2 3138   1.663   3.263   4.955
  370SOL     MW 3139   1.695   3.230   4.881
  371SOL     OW 3140   1.828   5.607   5.664
  371SOL    HW1 3141   1.776   5.684   5.640
  371SOL    HW2 3142   1.834   5.611   5.759
  371SOL     MW 3143   1.822   5.618   5.673
  372SOL     OW 3144   2.250   0.305   0.925
  372SOL    HW1 3145   2.210   0.224   0.958
  372SOL    HW2 3146   2.177   0.358   0.894
  372SOL     MW 3147   2.236   0.301   0.925
  373SOL     OW 3148   3.090   5.692   5.072
  373SOL    HW1 3149   3.085   5.670   5.165
  373SOL    HW2 3150   3.172   5.653   5.043
  373SOL     MW 3151   3.100   5.684   5.080
  374SOL     OW 3152   2.608   0.790   2.945
  374SOL    HW1 3153   2.593   0.820   3.035
  374SOL    HW2 3154   2.703   0.775   2.940
  374SOL     MW 3155   2.618   0.792   2.956
  375SOL     OW 3156   5.974   2.952   2.836
  375SOL    HW1 3157   6.061   2.989   2.850
  375SOL    HW2 3158   5.990   2.875   2.782
  375SOL     MW 3159   5.987   2.947   2.831
  376SOL     OW 3160   3.529   4.955   4.378
  376SOL    HW1 3161   3.492   4.956   4.289
  376SOL    HW2 3162   3.593   4.884   4.376
  376SOL     MW 3163   3.532   4.946   4.366
  377SOL     OW 3164   5.721   1.392   5.403
  377SOL    HW1 3165   5.730   1.297   5.412
  377SOL    HW2 3166   5.646   1.403   5.345
  377SOL     MW 3167   5.712   1.381   5.397
  378SOL     OW 3168   2.568   5.954   1.070
  378SOL    HW1 3169   2.578   6.011   0.993
  378SOL    HW2 3170   2.506   5.887   1.042
  378SOL     MW 3171   2.561   5.953   1.056
  379SOL     OW 3172   0.241   0.586   2.235
  379SOL    HW1 3173   0.293   0.533   2.296
  379SOL    HW2 3174   0.299   0.601   2.160
  379SOL     MW 3175   0.255   0.581   2.233
  380SOL     OW 3176   2.797   4.688   2.388
  380SOL    HW1 3177   2.760   4.776   2.391
  380SOL    HW2 3178   2.884   4.700   2.349
  380SOL     MW 3179   2.804   4.701   2.383
  381SOL     OW 3180   1.798   3.318   1.057
  381SOL    HW1 3181   1.736   3.313   0.984
  381SOL    HW2 3182   1.870   3.371   1.023
  381SOL     MW 3183   1.799   3.324   1.043
  382SOL     OW 3184   5.154   3.435   0.331
  382SOL    HW1 3185   5.122   3.519   0.298
  382SOL    HW2 3186   5.182   3.454   0.420
  382SOL     MW 3187   5.154   3.448   0.338
  383SOL     OW 3188   0.566   0.798   0.007
  383SOL    HW1 3189   0.643   0.759   0.048
  383SOL    HW2 3190   0.572   0.891   0.030
  383SOL     MW 3191   0.577   0.805   0.015
  384SOL     OW 3192   3.588   2.952   0.063
  384SOL    HW1 3193   3.566   2.879   0.005
  384SOL    HW2 3194   3.541   2.934   0.144
  384SOL     MW 3195   3.579   2.940   0.066
  385SOL     OW 3196   3.211   5.201   4.876
  385SOL    HW1 3197   3.140   5.137   4.873
  385SOL    HW2 3198   3.286   5.156   4.836
  385SOL     MW 3199   3.212   5.187   4.870
  386SOL     OW 3200   3.358   1.084   5.519
  386SOL    HW1 3201   3.422   1.085   5.591
  386SOL    HW2 3202   3.398   1.029   5.452
  386SOL     MW 3203   3.372   1.077   5.520
  387SOL     OW 3204   3.922   1.123   3.410
  387SOL    HW1 3205   3.921   1.206   3.459
  387SOL    HW2 3206   3.939   1.149   3.320
  387SOL     MW 3207   3.924   1.137   3.405
  388SOL     OW 3208   1.048   2.011   5.746
  388SOL    HW1 3209   1.060   2.090   5.693
  388SOL    HW2 3210   1.110   1.947   5.708
  388SOL     MW 3211   1.058   2.012   5.734
  389SOL     OW 3212   2.733   5.219   4.943
  389SOL    HW1 3213   2.818   5.203   4.903
  389SOL    HW2 3214   2.753   5.265   5.025
  389SOL     MW 3215   2.746   5.223   4.949
  390SOL     OW 3216   6.117   0.400   5.199
  390SOL    HW1 3217   6.046   0.463   5.214
  390SOL    HW2 3218   6.123   0.351   5.281
  390SOL     MW 3219   6.109   0.402   5.212
  391SOL     OW 3220   4.411   0.489   1.206
  391SOL    HW1 3221   4.375   0.488   1.118
  391SOL    HW2 3222   4.341   0.526   1.260
  391SOL     MW 3223   4.397   0.494   1.202
  392SOL     OW 3224   0.685   5.633   4.858
  392SOL    HW1 3225   0.640   5.553   4.884
  392SOL    HW2 3226   0.778   5.612   4.865
  392SOL     MW 3227   0.691   5.620   4.862
  393SOL     OW 3228   5.510   0.541   5.228
  393SOL    HW1 3229   5.472   0.578   5.148
  393SOL    HW2 3230   5.602   0.567   5.225
  393SOL     MW 3231   5.517   0.549   5.218
  394SOL     OW 3232   5.352   4.782   5.958
  394SOL    HW1 3233   5.366   4.722   6.031
  394SOL    HW2 3234   5.439   4.808   5.930
  394SOL     MW 3235   5.365   4.778   5.964
  395SOL     OW 3236   3.003   3.851   5.383
  395SOL    HW1 3237   3.037   3.875   5.470
  395SOL    HW2 3238   3.024   3.927   5.328
  395SOL     MW 3239   3.010   3.864   5.387
  396SOL     OW 3240   0.792   5.705   0.916
  396SOL    HW1 3241   0.863   5.642   0.899
  396SOL    HW2 3242   0.742   5.707   0.835
  396SOL     MW 3243   0.795   5.697   0.903
  397SOL     OW 3244   2.882   0.833   0.410
  397SOL    HW1 3245   2.811   0.876   0.361
  397SOL    HW2 3246   2.876   0.741   0.385
  397SOL     MW 3247   2.872   0.827   0.399
  398SOL     OW 3248   5.207   3.509   0.958
  398SOL    HW1 3249   5.146   3.446   0.918
  398SOL    HW2 3250   5.161   3.539   1.038
  398SOL     MW 3251   5.193   3.504   0.964
  399SOL     OW 3252   4.496   5.359   4.182
  399SOL    HW1 3253   4.544   5.438   4.157
  399SOL    HW2 3254   4.557   5.309   4.235
  399SOL     MW 3255   4.510   5.363   4.185
  400SOL     OW 3256   3.198   0.294   1.378
  400SOL    HW1 3257   3.177   0.220   1.435
  400SOL    HW2 3258   3.245   0.355   1.436
  400SOL     MW 3259   3.202   0.292   1.393
  401SOL     OW 3260   5.226   0.804   4.449
  401SOL    HW1 3261   5.242   0.788   4.356
  401SOL    HW2 3262   5.225   0.900   4.457
  401SOL     MW 3263   5.228   0.815   4.438
  402SOL     OW 3264   5.615   4.316   2.612
  402SOL    HW1 3265   5.628   4.306   2.518
  402SOL    HW2 3266   5.703   4.313   2.649
  402SOL     MW 3267   5.628   4.314   2.605
  403SOL     OW 3268   0.776   1.275   3.922
  403SOL    HW1 3269   0.818   1.361   3.926
  403SOL    HW2 3270   0.795   1.235   4.007
  403SOL     MW 3271   0.784   1.281   3.933
  404SOL     OW 3272   3.377   2.788   5.150
  404SOL    HW1 3273   3.331   2.749   5.075
  404SOL    HW2 3274   3.375   2.720   5.217
  404SOL     MW 3275   3.371   2.774   5.149
  405SOL     OW 3276   2.325   2.903   5.706
  405SOL    HW1 3277   2.388   2.834   5.729
  405SOL    HW2 3278   2.359   2.939   5.624
  405SOL     MW 3279   2.338   2.899   5.698
  406SOL     OW 3280   4.406   5.765   3.206
  406SOL    HW1 3281   4.340   5.829   3.181
  406SOL    HW2 3282   4.451   5.744   3.123
  406SOL     MW 3283   4.403   5.771   3.192
  407SOL     OW 3284   2.586   3.750   4.519
  407SOL    HW1 3285   2.619   3.825   4.569
  407SOL    HW2 3286   2.491   3.757   4.525
  407SOL     MW 3287   2.578   3.760   4.526
  408SOL     OW 3288   2.509   1.313   0.625
  408SOL    HW1 3289   2.515   1.400   0.663
  408SOL    HW2 3290   2.491   1.327   0.533
  408SOL     MW 3291   2.507   1.325   0.618
  409SOL     OW 3292   0.506   5.572   2.446
  409SOL    HW1 3293   0.466   5.587   2.361
  409SOL    HW2 3294   0.573   5.639   2.454
  409SOL     MW 3295   0.509   5.582   2.436
  410SOL     OW 3296   0.964   5.747   4.106
  410SOL    HW1 3297   1.019   5.670   4.125
  410SOL    HW2 3298   0.885   5.732   4.157
  410SOL     MW 3299   0.961   5.735   4.115
  411SOL     OW 3300   0.781   5.785   1.936
  411SOL    HW1 3301   0.715   5.782   1.868
  411SOL    HW2 3302   0.782   5.697   1.973
  411SOL     MW 3303   0.773   5.774   1.932
  412SOL     OW 3304   1.940   3.358   5.348
  412SOL    HW1 3305   1.992   3.301   5.404
  412SOL    HW2 3306   1.954   3.325   5.259
  412SOL     MW 3307   1.948   3.347   5.344
  413SOL     OW 3308   1.801   3.571   1.712
  413SOL    HW1 3309   1.765   3.658   1.695
  413SOL    HW2 3310   1.850   3.549   1.632
  413SOL     MW 3311   1.803   3.579   1.699
  414SOL     OW 3312   0.691   4.260   0.550
  414SOL    HW1 3313   0.713   4.171   0.523
  414SOL    HW2 3314   0.620   4.248   0.614
  414SOL     MW 3315   0.685   4.247   0.555
  415SOL     OW 3316   2.631   4.935   5.251
  415SOL    HW1 3317   2.678   4.852   5.264
  415SOL    HW2 3318   2.594   4.927   5.163
  415SOL     MW 3319   2.632   4.923   5.241
  416SOL     OW 3320   3.960   2.078   5.859
  416SOL    HW1 3321   3.935   2.094   5.950
  416SOL    HW2 3322   4.052   2.106   5.855
  416SOL     MW 3323   3.968   2.084   5.870
  417SOL     OW 3324   1.710   3.345   6.107
  417SOL    HW1 3325   1.726   3.275   6.044
  417SOL    HW2 3326   1.626   3.382   6.082
  417SOL     MW 3327   1.702   3.341   6.096
  418SOL     OW 3328   0.861   1.787   4.594
  418SOL    HW1 3329   0.859   1.883   4.597
  418SOL    HW2 3330   0.949   1.767   4.560
  418SOL     MW 3331   0.872   1.797   4.590
  419SOL     OW 3332   0.696   3.729   4.579
  419SOL    HW1 3333   0.611   3.728   4.622
  419SOL    HW2 3334   0.690   3.800   4.515
  419SOL     MW 3335   0.684   3.738   4.576
  420SOL     OW 3336   0.415   2.885   4.689
  420SOL    HW1 3337   0.348   2.941   4.649
  420SOL    HW2 3338   0.477   2.946   4.728
  420SOL     MW 3339   0.414   2.900   4.689
  421SOL     OW 3340   0.727   0.081   2.799
  421SOL    HW1 3341   0.781   0.014   2.842
  421SOL    HW2 3342   0.788   0.152   2.780
  421SOL     MW 3343   0.742   0.081   2.802
  422SOL     OW 3344   0.518   3.943   4.110
  422SOL    HW1 3345   0.558   3.952   4.196
  422SOL    HW2 3346   0.424   3.945   4.127
  422SOL     MW 3347   0.511   3.945   4.123
  423SOL     OW 3348   4.104   3.822   5.159
  423SOL    HW1 3349   4.179   3.848   5.212
  423SOL    HW2 3350   4.117   3.728   5.144
  423SOL     MW 3351   4.115   3.813   5.164
  424SOL     OW 3352   2.012   4.168   3.234
  424SOL    HW1 3353   2.052   4.113   3.166
  424SOL    HW2 3354   2.004   4.254   3.193
  424SOL     MW 3355   2.016   4.172   3.220
  425SOL     OW 3356   4.867   4.032   1.988
  425SOL    HW1 3357   4.837   3.944   2.009
  425SOL    HW2 3358   4.900   4.067   2.071
  425SOL     MW 3359   4.867   4.026   2.002
  426SOL     OW 3360   4.110   2.920   0.922
  426SOL    HW1 3361   4.183   2.970   0.958
  426SOL    HW2 3362   4.098   2.846   0.982
  426SOL     MW 3363   4.118   2.917   0.934
  427SOL     OW 3364   3.332   5.311   3.087
  427SOL    HW1 3365   3.367   5.328   3.000
  427SOL    HW2 3366   3.347   5.218   3.103
  427SOL     MW 3367   3.338   5.302   3.078
  428SOL     OW 3368   0.962   0.563   5.378
  428SOL    HW1 3369   0.958   0.659   5.380
  428SOL    HW2 3370   0.930   0.536   5.464
  428SOL     MW 3371   0.957   0.572   5.389
  429SOL     OW 3372   1.952   5.520   5.245
  429SOL    HW1 3373   1.991   5.447   5.293
  429SOL    HW2 3374   1.992   5.516   5.158
  429SOL     MW 3375   1.962   5.510   5.240
  430SOL     OW 3376   2.966   0.309   2.061
  430SOL    HW1 3377   2.963   0.357   2.143
  430SOL    HW2 3378   3.052   0.267   2.059
  430SOL     MW 3379   2.976   0.310   2.071
  431SOL     OW 3380   3.462   5.577   5.250
  431SOL    HW1 3381   3.424   5.589   5.164
  431SOL    HW2 3382   3.388   5.579   5.310
  431SOL     MW 3383   3.448   5.579   5.247
  432SOL     OW 3384   2.139   2.847   1.659
  432SOL    HW1 3385   2.119   2.903   1.584
  432SOL    HW2 3386   2.212   2.793   1.629
  432SOL     MW 3387   2.146   2.847   1.645
  433SOL     OW 3388   1.521   1.879   1.195
  433SOL    HW1 3389   1.609   1.912   1.182
  433SOL    HW2 3390   1.484   1.934   1.262
  433SOL     MW 3391   1.527   1.889   1.202
  434SOL     OW 3392   0.928   0.526   0.009
  434SOL    HW1 3393   0.981   0.449   0.029
  434SOL    HW2 3394   0.963   0.559  -0.075
  434SOL     MW 3395   0.939   0.521   0.000
  435SOL     OW 3396   0.606   1.386   4.782
  435SOL    HW1 3397   0.599   1.296   4.749
  435SOL    HW2 3398   0.690   1.417   4.748
  435SOL     MW 3399   0.616   1.379   4.774
  436SOL     OW 3400   2.743   4.537   3.165
  436SOL    HW1 3401   2.835   4.543   3.192
  436SOL    HW2 3402   2.696   4.589   3.230
  436SOL     MW 3403   2.749   4.545   3.177
  437SOL     OW 3404   4.526   1.131   5.064
  437SOL    HW1 3405   4.524   1.215   5.109
  437SOL    HW2 3406   4.609   1.091   5.090
  437SOL     MW 3407   4.536   1.137   5.073
  438SOL     OW 3408   0.118   2.395   0.458
  438SOL    HW1 3409   0.087   2.483   0.441
  438SOL    HW2 3410   0.039   2.341   0.456
  438SOL     MW 3411   0.104   2.399   0.455
  439SOL     OW 3412   1.307   5.709   1.889
  439SOL    HW1 3413   1.397   5.715   1.919
  439SOL    HW2 3414   1.306   5.632   1.832
  439SOL     MW 3415   1.318   5.700   1.885
  440SOL     OW 3416   1.504   0.170   1.332
  440SOL    HW1 3417   1.516   0.142   1.422
  440SOL    HW2 3418   1.467   0.095   1.287
  440SOL     MW 3419   1.501   0.157   1.337
  441SOL     OW 3420   4.020   5.896   3.475
  441SOL    HW1 3421   3.948   5.921   3.533
  441SOL    HW2 3422   3.987   5.818   3.428
  441SOL     MW 3423   4.006   5.889   3.476
  442SOL     OW 3424   2.108   4.802   3.222
  442SOL    HW1 3425   2.088   4.727   3.278
  442SOL    HW2 3426   2.033   4.861   3.232
  442SOL     MW 3427   2.096   4.800   3.230
  443SOL     OW 3428   2.833   5.165   2.313
  443SOL    HW1 3429   2.928   5.163   2.303
  443SOL    HW2 3430   2.799   5.161   2.223
  443SOL     MW 3431   2.841   5.164   2.300
  444SOL     OW 3432   0.158   1.234   0.925
  444SOL    HW1 3433   0.178   1.189   0.845
  444SOL    HW2 3434   0.063   1.238   0.929
  444SOL     MW 3435   0.149   1.229   0.916
  445SOL     OW 3436   0.889   3.772   2.699
  445SOL    HW1 3437   0.969   3.727   2.725
  445SOL    HW2 3438   0.918   3.841   2.640
  445SOL     MW 3439   0.903   3.775   2.695
  446SOL     OW 3440   0.579   5.546   0.141
  446SOL    HW1 3441   0.555   5.496   0.219
  446SOL    HW2 3442   0.661   5.506   0.111
  446SOL     MW 3443   0.587   5.535   0.147
  447SOL     OW 3444   2.867   3.646   1.670
  447SOL    HW1 3445   2.962   3.642   1.668
  447SOL    HW2 3446   2.844   3.704   1.598
  447SOL     MW 3447   2.876   3.653   1.661
  448SOL     OW 3448   0.900   3.331   3.003
  448SOL    HW1 3449   0.819   3.350   2.956
  448SOL    HW2 3450   0.904   3.398   3.072
  448SOL     MW 3451   0.890   3.342   3.006
  449SOL     OW 3452   0.695   1.280   4.372
  449SOL    HW1 3453   0.612   1.234   4.382
  449SOL    HW2 3454   0.755   1.236   4.431
  449SOL     MW 3455   0.692   1.268   4.381
  450SOL     OW 3456   3.773   6.083   4.460
  450SOL    HW1 3457   3.818   6.017   4.513
  450SOL    HW2 3458   3.702   6.114   4.516
  450SOL     MW 3459   3.770   6.078   4.474
  451SOL     OW 3460   3.728   4.585   0.415
  451SOL    HW1 3461   3.770   4.580   0.328
  451SOL    HW2 3462   3.694   4.497   0.431
  451SOL     MW 3463   3.729   4.573   0.406
  452SOL     OW 3464   5.352   0.275   2.711
  452SOL    HW1 3465   5.347   0.246   2.803
  452SOL    HW2 3466   5.389   0.364   2.716
  452SOL     MW 3467   5.356   0.283   2.724
  453SOL     OW 3468   5.268   0.581   1.122
  453SOL    HW1 3469   5.301   0.643   1.187
  453SOL    HW2 3470   5.311   0.498   1.142
  453SOL     MW 3471   5.278   0.578   1.133
  454SOL     OW 3472   4.411   2.871   0.423
  454SOL    HW1 3473   4.420   2.780   0.396
  454SOL    HW2 3474   4.452   2.921   0.352
  454SOL     MW 3475   4.418   2.866   0.411
  455SOL     OW 3476   0.330   4.187   1.151
  455SOL    HW1 3477   0.273   4.134   1.207
  455SOL    HW2 3478   0.318   4.277   1.182
  455SOL     MW 3479   0.321   4.192   1.163
  456SOL     OW 3480   6.114   0.597   1.092
  456SOL    HW1 3481   6.141   0.623   1.005
  456SOL    HW2 3482   6.032   0.549   1.078
  456SOL     MW 3483   6.107   0.593   1.080
  457SOL     OW 3484   1.713   1.973   5.832
  457SOL    HW1 3485   1.693   1.883   5.858
  457SOL    HW2 3486   1.629   2.018   5.835
  457SOL     MW 3487   1.700   1.967   5.836
  458SOL     OW 3488   5.321   0.073   1.961
  458SOL    HW1 3489   5.269   0.073   1.880
  458SOL    HW2 3490   5.363   0.159   1.962
  458SOL     MW 3491   5.320   0.084   1.951
  459SOL     OW 3492   5.118   4.255   3.386
  459SOL    HW1 3493   5.183   4.191   3.415
  459SOL    HW2 3494   5.167   4.313   3.328
  459SOL     MW 3495   5.133   4.254   3.382
  460SOL     OW 3496   5.313   4.587   5.185
  460SOL    HW1 3497   5.366   4.579   5.106
  460SOL    HW2 3498   5.223   4.580   5.154
  460SOL     MW 3499   5.308   4.585   5.171
  461SOL     OW 3500   4.044   2.482   6.044
  461SOL    HW1 3501   3.972   2.479   5.981
  461SOL    HW2 3502   4.005   2.449   6.125
  461SOL     MW 3503   4.030   2.477   6.046
  462SOL     OW 3504   3.004   5.996   5.197
  462SOL    HW1 3505   2.939   5.926   5.210
  462SOL    HW2 3506   3.004   6.044   5.280
  462SOL     MW 3507   2.996   5.993   5.209
  463SOL     OW 3508   2.045   4.946   2.470
  463SOL    HW1 3509   2.003   5.023   2.431
  463SOL    HW2 3510   2.052   4.968   2.563
  463SOL     MW 3511   2.041   4.959   2.477
  464SOL     OW 3512   4.872   0.557   4.205
  464SOL    HW1 3513   4.884   0.503   4.284
  464SOL    HW2 3514   4.823   0.632   4.236
  464SOL     MW 3515   4.868   0.559   4.219
  465SOL     OW 3516   0.274   2.760   2.819
  465SOL    HW1 3517   0.327   2.827   2.862
  465SOL    HW2 3518   0.250   2.798   2.735
  465SOL     MW 3519   0.278   2.774   2.814
  466SOL     OW 3520   1.597   5.438   0.401
  466SOL    HW1 3521   1.665   5.443   0.469
  466SOL    HW2 3522   1.642   5.460   0.321
  466SOL     MW 3523   1.612   5.442   0.399
  467SOL     OW 3524   5.067   1.118   1.219
  467SOL    HW1 3525   5.050   1.078   1.134
  467SOL    HW2 3526   5.024   1.059   1.281
  467SOL     MW 3527   5.059   1.105   1.215
  468SOL     OW 3528   1.565   0.535   5.789
  468SOL    HW1 3529   1.555   0.502   5.878
  468SOL    HW2 3530   1.476   0.544   5.756
  468SOL     MW 3531   1.553   0.532   5.796
  469SOL     OW 3532   5.113   4.310   5.698
  469SOL    HW1 3533   5.176   4.377   5.723
  469SOL    HW2 3534   5.066   4.347   5.623
  469SOL     MW 3535   5.115   4.323   5.691
  470SOL     OW 3536   4.136   3.966   1.860
  470SOL    HW1 3537   4.069   3.970   1.791
  470SOL    HW2 3538   4.216   3.995   1.817
  470SOL     MW 3539   4.138   3.970   1.845
  471SOL     OW 3540   2.398   5.882   5.971
  471SOL    HW1 3541   2.475   5.853   6.018
  471SOL    HW2 3542   2.428   5.957   5.919
  471SOL     MW 3543   2.412   5.888   5.970
  472SOL     OW 3544   2.211   4.909   4.482
  472SOL    HW1 3545   2.139   4.955   4.525
  472SOL    HW2 3546   2.279   4.903   4.549
  472SOL     MW 3547   2.211   4.915   4.496
  473SOL     OW 3548   0.011   1.754   4.772
  473SOL    HW1 3549  -0.028   1.672   4.804
  473SOL    HW2 3550   0.104   1.745   4.794
  473SOL     MW 3551   0.018   1.741   4.779
  474SOL     OW 3552   5.067   2.432   2.575
  474SOL    HW1 3553   5.115   2.451   2.656
  474SOL    HW2 3554   5.118   2.364   2.532
  474SOL     MW 3555   5.080   2.426   2.580
  475SOL     OW 3556   1.843   2.615   0.061
  475SOL    HW1 3557   1.795   2.569  -0.009
  475SOL    HW2 3558   1.779   2.626   0.130
  475SOL     MW 3559   1.829   2.610   0.061
  476SOL     OW 3560   0.873   1.613   0.519
  476SOL    HW1 3561   0.891   1.524   0.545
  476SOL    HW2 3562   0.948   1.663   0.550
  476SOL     MW 3563   0.885   1.609   0.526
  477SOL     OW 3564   6.051   1.866   4.152
  477SOL    HW1 3565   6.044   1.921   4.075
  477SOL    HW2 3566   6.073   1.925   4.224
  477SOL     MW 3567   6.053   1.880   4.152
  478SOL     OW 3568   1.661   5.151   2.880
  478SOL    HW1 3569   1.608   5.146   2.960
  478SOL    HW2 3570   1.659   5.062   2.844
  478SOL     MW 3571   1.654   5.139   2.886
  479SOL     OW 3572   5.041   5.981   2.251
  479SOL    HW1 3573   5.055   6.068   2.214
  479SOL    HW2 3574   5.110   5.971   2.317
  479SOL     MW 3575   5.052   5.991   2.255
  480SOL     OW 3576   0.197   4.929   3.590
  480SOL    HW1 3577   0.194   5.016   3.549
  480SOL    HW2 3578   0.248   4.942   3.670
  480SOL     MW 3579   0.203   4.942   3.595
  481SOL     OW 3580   2.363   0.432   1.688
  481SOL    HW1 3581   2.346   0.405   1.598
  481SOL    HW2 3582   2.290   0.395   1.738
  481SOL     MW 3583   2.351   0.423   1.683
  482SOL     OW 3584   4.467   0.510   4.406
  482SOL    HW1 3585   4.422   0.429   4.383
  482SOL    HW2 3586   4.536   0.483   4.467
  482SOL     MW 3587   4.470   0.497   4.411
  483SOL     OW 3588   2.901   0.274   1.142
  483SOL    HW1 3589   2.958   0.197   1.139
  483SOL    HW2 3590   2.887   0.290   1.234
  483SOL     MW 3591   2.907   0.266   1.154
  484SOL     OW 3592   0.052   1.815   3.414
  484SOL    HW1 3593   0.052   1.789   3.323
  484SOL    HW2 3594   0.108   1.751   3.458
  484SOL     MW 3595   0.059   1.804   3.408
  485SOL     OW 3596   1.386   5.191   0.889
  485SOL    HW1 3597   1.482   5.197   0.887
  485SOL    HW2 3598   1.362   5.168   0.799
  485SOL     MW 3599   1.395   5.189   0.877
  486SOL     OW 3600   3.901   2.524   0.894
  486SOL    HW1 3601   3.860   2.598   0.939
  486SOL    HW2 3602   3.893   2.544   0.800
  486SOL     MW 3603   3.895   2.536   0.887
  487SOL     OW 3604   4.697   3.980   4.404
  487SOL    HW1 3605   4.713   3.887   4.392
  487SOL    HW2 3606   4.783   4.021   4.398
  487SOL     MW 3607   4.710   3.974   4.402
  488SOL     OW 3608   0.536   5.308   4.238
  488SOL    HW1 3609   0.508   5.217   4.246
  488SOL    HW2 3610   0.455   5.358   4.240
  488SOL     MW 3611   0.522   5.303   4.240
  489SOL     OW 3612   1.217   1.300   4.098
  489SOL    HW1 3613   1.279   1.366   4.070
  489SOL    HW2 3614   1.131   1.334   4.073
  489SOL     MW 3615   1.214   1.313   4.091
  490SOL     OW 3616   3.104   5.373   4.698
  490SOL    HW1 3617   3.173   5.438   4.686
  490SOL    HW2 3618   3.140   5.310   4.760
  490SOL     MW 3619   3.117   5.373   4.704
  491SOL     OW 3620   0.119   2.603   4.901
  491SOL    HW1 3621   0.096   2.511   4.910
  491SOL    HW2 3622   0.126   2.635   4.991
  491SOL     MW 3623   0.117   2.595   4.914
  492SOL     OW 3624   2.791   3.026   5.889
  492SOL    HW1 3625   2.833   3.018   5.975
  492SOL    HW2 3626   2.700   3.045   5.908
  492SOL     MW 3627   2.785   3.027   5.902
  493SOL     OW 3628   5.620   4.272   3.264
  493SOL    HW1 3629   5.701   4.262   3.216
  493SOL    HW2 3630   5.573   4.190   3.250
  493SOL     MW 3631   5.624   4.260   3.256
  494SOL     OW 3632   4.334   5.041   4.330
  494SOL    HW1 3633   4.394   5.026   4.256
  494SOL    HW2 3634   4.284   5.118   4.304
  494SOL     MW 3635   4.335   5.049   4.317
  495SOL     OW 3636   5.615   3.123   1.297
  495SOL    HW1 3637   5.689   3.154   1.245
  495SOL    HW2 3638   5.654   3.092   1.377
  495SOL     MW 3639   5.629   3.123   1.300
  496SOL     OW 3640   4.075   2.473   1.195
  496SOL    HW1 3641   4.124   2.437   1.121
  496SOL    HW2 3642   4.070   2.401   1.258
  496SOL     MW 3643   4.081   2.459   1.194
  497SOL     OW 3644   1.708   1.936   3.944
  497SOL    HW1 3645   1.788   1.978   3.911
  497SOL    HW2 3646   1.639   2.001   3.930
  497SOL     MW 3647   1.710   1.951   3.938
  498SOL     OW 3648   4.654   4.517   4.195
  498SOL    HW1 3649   4.600   4.568   4.135
  498SOL    HW2 3650   4.644   4.561   4.279
  498SOL     MW 3651   4.646   4.529   4.198
  499SOL     OW 3652   1.893   2.100   3.818
  499SOL    HW1 3653   1.854   2.170   3.765
  499SOL    HW2 3654   1.982   2.092   3.785
  499SOL     MW 3655   1.899   2.108   3.807
  500SOL     OW 3656   5.685   3.019   1.914
  500SOL    HW1 3657   5.596   3.007   1.949
  500SOL    HW2 3658   5.690   3.113   1.895
  500SOL     MW 3659   5.674   3.030   1.916
  501SOL     OW 3660   2.316   1.640   1.686
  501SOL    HW1 3661   2.399   1.606   1.720
  501SOL    HW2 3662   2.283   1.570   1.629
  501SOL     MW 3663   2.323   1.627   1.683
  502SOL     OW 3664   3.647   6.114   3.165
  502SOL    HW1 3665   3.563   6.091   3.124
  502SOL    HW2 3666   3.675   6.193   3.119
  502SOL     MW 3667   3.640   6.121   3.154
  503SOL     OW 3668   4.720   1.748   0.641
  503SOL    HW1 3669   4.735   1.749   0.734
  503SOL    HW2 3670   4.807   1.755   0.602
  503SOL     MW 3671   4.733   1.748   0.648
  504SOL     OW 3672   3.795   3.269   4.836
  504SOL    HW1 3673   3.710   3.228   4.853
  504SOL    HW2 3674   3.857   3.219   4.888
  504SOL     MW 3675   3.792   3.258   4.845
  505SOL     OW 3676   2.051   0.366   1.852
  505SOL    HW1 3677   2.001   0.285   1.843
  505SOL    HW2 3678   2.028   0.399   1.939
  505SOL     MW 3679   2.042   0.360   1.862
  506SOL     OW 3680   5.366   4.385   1.479
  506SOL    HW1 3681   5.384   4.315   1.416
  506SOL    HW2 3682   5.307   4.345   1.543
  506SOL     MW 3683   5.361   4.371   1.479
  507SOL     OW 3684   5.205   2.080   2.988
  507SOL    HW1 3685   5.227   2.124   2.906
  507SOL    HW2 3686   5.199   2.151   3.052
  507SOL     MW 3687   5.207   2.095   2.986
  508SOL     OW 3688   3.071   3.167   0.396
  508SOL    HW1 3689   3.008   3.237   0.375
  508SOL    HW2 3690   3.152   3.213   0.418
  508SOL     MW 3691   3.073   3.182   0.396
  509SOL     OW 3692   1.128   4.433   3.581
  509SOL    HW1 3693   1.119   4.411   3.674
  509SOL    HW2 3694   1.073   4.370   3.536
  509SOL     MW 3695   1.120   4.422   3.587
  510SOL     OW 3696   5.033   3.500   2.389
  510SOL    HW1 3697   5.074   3.551   2.459
  510SOL    HW2 3698   5.032   3.560   2.314
  510SOL     MW 3699   5.038   3.514   2.388
  511SOL     OW 3700   2.592   0.225   4.835
  511SOL    HW1 3701   2.622   0.215   4.925
  511SOL    HW2 3702   2.538   0.304   4.836
  511SOL     MW 3703   2.589   0.234   4.847
  512SOL     OW 3704   4.666   0.646   5.761
  512SOL    HW1 3705   4.725   0.708   5.717
  512SOL    HW2 3706   4.722   0.571   5.783
  512SOL     MW 3707   4.681   0.644   5.758
  513SOL     OW 3708   1.311   0.616   5.145
  513SOL    HW1 3709   1.334   0.630   5.237
  513SOL    HW2 3710   1.229   0.567   5.148
  513SOL     MW 3711   1.303   0.612   5.157
  514SOL     OW 3712   4.911   2.689   3.781
  514SOL    HW1 3713   4.918   2.770   3.832
  514SOL    HW2 3714   4.968   2.702   3.705
  514SOL     MW 3715   4.919   2.701   3.778
  515SOL     OW 3716   5.731   2.266   4.786
  515SOL    HW1 3717   5.815   2.304   4.813
  515SOL    HW2 3718   5.744   2.172   4.792
  515SOL     MW 3719   5.744   2.259   4.790
  516SOL     OW 3720   2.992   4.235   0.252
  516SOL    HW1 3721   3.008   4.183   0.331
  516SOL    HW2 3722   2.945   4.312   0.283
  516SOL     MW 3723   2.988   4.239   0.266
  517SOL     OW 3724   2.385   3.433   4.061
  517SOL    HW1 3725   2.346   3.351   4.030
  517SOL    HW2 3726   2.409   3.479   3.981
  517SOL     MW 3727   2.383   3.429   4.047
  518SOL     OW 3728   1.869   0.145   0.324
  518SOL    HW1 3729   1.865   0.058   0.365
  518SOL    HW2 3730   1.841   0.131   0.234
  518SOL     MW 3731   1.865   0.132   0.318
  519SOL     OW 3732   4.671   0.207   0.014
  519SOL    HW1 3733   4.622   0.287  -0.005
  519SOL    HW2 3734   4.633   0.142  -0.045
  519SOL     MW 3735   4.660   0.209   0.003
  520SOL     OW 3736   3.035   4.632   4.850
  520SOL    HW1 3737   2.972   4.629   4.923
  520SOL    HW2 3738   3.112   4.675   4.887
  520SOL     MW 3739   3.036   4.637   4.864
  521SOL     OW 3740   3.153   4.230   3.702
  521SOL    HW1 3741   3.117   4.304   3.750
  521SOL    HW2 3742   3.230   4.265   3.657
  521SOL     MW 3743   3.158   4.244   3.702
  522SOL     OW 3744   5.910   4.579   2.707
  522SOL    HW1 3745   5.872   4.648   2.653
  522SOL    HW2 3746   5.993   4.557   2.665
  522SOL     MW 3747   5.916   4.585   2.695
  523SOL     OW 3748   4.116   3.402   4.967
  523SOL    HW1 3749   4.027   3.385   5.000
  523SOL    HW2 3750   4.171   3.338   5.011
  523SOL     MW 3751   4.111   3.391   4.977
  524SOL     OW 3752   2.721   2.153   4.751
  524SOL    HW1 3753   2.719   2.151   4.846
  524SOL    HW2 3754   2.790   2.091   4.728
  524SOL     MW 3755   2.730   2.144   4.760
  525SOL     OW 3756   1.429   2.766   4.748
  525SOL    HW1 3757   1.469   2.754   4.662
  525SOL    HW2 3758   1.339   2.792   4.729
  525SOL     MW 3759   1.422   2.768   4.734
  526SOL     OW 3760   1.369   3.638   4.867
  526SOL    HW1 3761   1.407   3.603   4.947
  526SOL    HW2 3762   1.292   3.686   4.896
  526SOL     MW 3763   1.364   3.640   4.881
  527SOL     OW 3764   5.118   1.198   4.067
  527SOL    HW1 3765   5.160   1.281   4.091
  527SOL    HW2 3766   5.024   1.215   4.077
  527SOL     MW 3767   5.111   1.211   4.072
  528SOL     OW 3768   3.640   4.739   5.554
  528SOL    HW1 3769   3.696   4.772   5.624
  528SOL    HW2 3770   3.559   4.789   5.560
  528SOL     MW 3771   3.637   4.750   5.564
  529SOL     OW 3772   4.754   5.250   1.856
  529SOL    HW1 3773   4.770   5.220   1.767
  529SOL    HW2 3774   4.663   5.223   1.874
  529SOL     MW 3775   4.744   5.242   1.847
  530SOL     OW 3776   4.582   0.171   4.607
  530SOL    HW1 3777   4.534   0.139   4.683
  530SOL    HW2 3778   4.670   0.134   4.616
  530SOL     MW 3779   4.587   0.162   4.618
  531SOL     OW 3780   4.662   3.540   0.783
  531SOL    HW1 3781   4.678   3.487   0.861
  531SOL    HW2 3782   4.575   3.513   0.754
  531SOL     MW 3783   4.653   3.529   0.790
  532SOL     OW 3784   4.799   4.416   2.188
  532SOL    HW1 3785   4.862   4.487   2.175
  532SOL    HW2 3786   4.759   4.435   2.273
  532SOL     MW 3787   4.802   4.427   2.197
  533SOL     OW 3788   4.415   0.284   1.614
  533SOL    HW1 3789   4.451   0.208   1.569
  533SOL    HW2 3790   4.443   0.273   1.705
  533SOL     MW 3791   4.423   0.273   1.620
  534SOL     OW 3792   1.537   3.748   2.209
  534SOL    HW1 3793   1.541   3.699   2.291
  534SOL    HW2 3794   1.455   3.797   2.214
  534SOL     MW 3795   1.527   3.748   2.220
  535SOL     OW 3796   0.593   5.307   3.578
  535SOL    HW1 3797   0.635   5.241   3.524
  535SOL    HW2 3798   0.637   5.389   3.556
  535SOL     MW 3799   0.604   5.309   3.568
  536SOL     OW 3800   4.935   4.362   2.655
  536SOL    HW1 3801   4.862   4.307   2.626
  536SOL    HW2 3802   4.893   4.439   2.694
  536SOL     MW 3803   4.920   4.365   2.656
  537SOL     OW 3804   0.397   1.359   0.073
  537SOL    HW1 3805   0.457   1.323   0.139
  537SOL    HW2 3806   0.341   1.285   0.050
  537SOL     MW 3807   0.398   1.346   0.078
  538SOL     OW 3808   6.079   3.352   2.132
  538SOL    HW1 3809   6.083   3.303   2.049
  538SOL    HW2 3810   6.150   3.315   2.184
  538SOL     MW 3811   6.089   3.341   2.128
  539SOL     OW 3812   1.781   5.958   1.727
  539SOL    HW1 3813   1.693   5.995   1.722
  539SOL    HW2 3814   1.795   5.942   1.820
  539SOL     MW 3815   1.771   5.961   1.738
  540SOL     OW 3816   0.025   5.399   3.278
  540SOL    HW1 3817   0.080   5.450   3.219
  540SOL    HW2 3818   0.043   5.435   3.365
  540SOL     MW 3819   0.035   5.410   3.282
  541SOL     OW 3820   5.692   2.948   0.210
  541SOL    HW1 3821   5.666   3.038   0.188
  541SOL    HW2 3822   5.755   2.924   0.142
  541SOL     MW 3823   5.697   2.956   0.198
  542SOL     OW 3824   6.001   5.754   3.387
  542SOL    HW1 3825   5.924   5.748   3.444
  542SOL    HW2 3826   5.979   5.822   3.323
  542SOL     MW 3827   5.989   5.762   3.386
  543SOL     OW 3828   1.956   1.097   5.610
  543SOL    HW1 3829   1.890   1.163   5.632
  543SOL    HW2 3830   1.905   1.017   5.594
  543SOL     MW 3831   1.941   1.096   5.611
  544SOL     OW 3832   3.750   1.879   0.390
  544SOL    HW1 3833   3.700   1.887   0.471
  544SOL    HW2 3834   3.749   1.787   0.370
  544SOL     MW 3835   3.744   1.868   0.398
  545SOL     OW 3836   3.220   4.654   0.354
  545SOL    HW1 3837   3.229   4.562   0.328
  545SOL    HW2 3838   3.208   4.651   0.449
  545SOL     MW 3839   3.220   4.642   0.363
  546SOL     OW 3840   0.339   4.565   3.902
  546SOL    HW1 3841   0.327   4.567   3.807
  546SOL    HW2 3842   0.427   4.529   3.914
  546SOL     MW 3843   0.349   4.561   3.892
  547SOL     OW 3844   3.479   3.802   5.538
  547SOL    HW1 3845   3.392   3.771   5.561
  547SOL    HW2 3846   3.479   3.804   5.442
  547SOL     MW 3847   3.468   3.798   5.529
  548SOL     OW 3848   1.591   5.321   2.683
  548SOL    HW1 3849   1.616   5.272   2.762
  548SOL    HW2 3850   1.668   5.316   2.627
  548SOL     MW 3851   1.604   5.314   2.686
  549SOL     OW 3852   0.814   5.230   2.753
  549SOL    HW1 3853   0.833   5.315   2.712
  549SOL    HW2 3854   0.825   5.246   2.846
  549SOL     MW 3855   0.818   5.243   2.760
  550SOL     OW 3856   3.967   0.502   4.683
  550SOL    HW1 3857   3.928   0.490   4.597
  550SOL    HW2 3858   3.946   0.592   4.708
  550SOL     MW 3859   3.959   0.512   4.675
  551SOL     OW 3860   1.619   0.631   3.201
  551SOL    HW1 3861   1.575   0.571   3.261
  551SOL    HW2 3862   1.682   0.679   3.256
  551SOL     MW 3863   1.621   0.630   3.216
  552SOL     OW 3864   5.407   3.331   5.363
  552SOL    HW1 3865   5.471   3.263   5.345
  552SOL    HW2 3866   5.459   3.403   5.400
  552SOL     MW 3867   5.422   3.332   5.366
  553SOL     OW 3868   5.755   5.804   2.454
  553SOL    HW1 3869   5.768   5.731   2.393
  553SOL    HW2 3870   5.771   5.882   2.400
  553SOL     MW 3871   5.759   5.805   2.439
  554SOL     OW 3872   2.216   5.504   2.260
  554SOL    HW1 3873   2.231   5.436   2.326
  554SOL    HW2 3874   2.248   5.585   2.300
  554SOL     MW 3875   2.222   5.506   2.274
  555SOL     OW 3876   5.975   3.805   4.300
  555SOL    HW1 3877   5.981   3.854   4.219
  555SOL    HW2 3878   5.911   3.853   4.353
  555SOL     MW 3879   5.968   3.817   4.297
  556SOL     OW 3880   5.288   1.196   1.585
  556SOL    HW1 3881   5.363   1.202   1.645
  556SOL    HW2 3882   5.289   1.279   1.538
  556SOL     MW 3883   5.298   1.208   1.587
  557SOL     OW 3884   5.618   5.780   0.793
  557SOL    HW1 3885   5.553   5.712   0.812
  557SOL    HW2 3886   5.579   5.860   0.830
  557SOL     MW 3887   5.604   5.781   0.800
  558SOL     OW 3888   0.897   0.390   0.646
  558SOL    HW1 3889   0.991   0.403   0.644
  558SOL    HW2 3890   0.864   0.436   0.569
  558SOL     MW 3891   0.905   0.397   0.635
  559SOL     OW 3892   1.454   4.409   4.937
  559SOL    HW1 3893   1.381   4.349   4.922
  559SOL    HW2 3894   1.524   4.354   4.973
  559SOL     MW 3895   1.454   4.395   4.940
  560SOL     OW 3896   0.566   5.594   2.151
  560SOL    HW1 3897   0.614   5.512   2.164
  560SOL    HW2 3898   0.528   5.586   2.064
  560SOL     MW 3899   0.568   5.582   2.142
  561SOL     OW 3900   4.367   5.017   6.015
  561SOL    HW1 3901   4.301   5.078   6.047
  561SOL    HW2 3902   4.444   5.035   6.070
  561SOL     MW 3903   4.369   5.027   6.026
  562SOL     OW 3904   2.865   0.015   4.987
  562SOL    HW1 3905   2.942   0.053   4.945
  562SOL    HW2 3906   2.899  -0.056   5.041
  562SOL     MW 3907   2.879   0.011   4.988
  563SOL     OW 3908   3.682   3.852   5.194
  563SOL    HW1 3909   3.674   3.813   5.107
  563SOL    HW2 3910   3.704   3.943   5.178
  563SOL     MW 3911   3.684   3.859   5.181
  564SOL     OW 3912   0.746   0.153   3.244
  564SOL    HW1 3913   0.763   0.227   3.302
  564SOL    HW2 3914   0.655   0.128   3.262
  564SOL     MW 3915   0.737   0.160   3.254
  565SOL     OW 3916   0.534   1.609   1.291
  565SOL    HW1 3917   0.608   1.638   1.344
  565SOL    HW2 3918   0.565   1.526   1.252
  565SOL     MW 3919   0.548   1.601   1.293
  566SOL     OW 3920   1.635   2.038   1.650
  566SOL    HW1 3921   1.592   1.986   1.582
  566SOL    HW2 3922   1.700   2.091   1.603
  566SOL     MW 3923   1.638   2.038   1.635
  567SOL     OW 3924   5.423   3.045   2.012
  567SOL    HW1 3925   5.380   3.033   2.097
  567SOL    HW2 3926   5.351   3.038   1.949
  567SOL     MW 3927   5.408   3.042   2.015
  568SOL     OW 3928   5.659   4.078   1.525
  568SOL    HW1 3929   5.653   3.987   1.495
  568SOL    HW2 3930   5.571   4.114   1.509
  568SOL     MW 3931   5.647   4.071   1.519
  569SOL     OW 3932   3.752   5.439   0.692
  569SOL    HW1 3933   3.683   5.464   0.754
  569SOL    HW2 3934   3.710   5.444   0.606
  569SOL     MW 3935   3.738   5.443   0.689
  570SOL     OW 3936   5.526   0.301   0.057
  570SOL    HW1 3937   5.544   0.264   0.142
  570SOL    HW2 3938   5.431   0.316   0.056
  570SOL     MW 3939   5.516   0.299   0.068
  571SOL     OW 3940   2.955   3.436   5.929
  571SOL    HW1 3941   2.978   3.362   5.873
  571SOL    HW2 3942   3.016   3.505   5.903
  571SOL     MW 3943   2.966   3.435   5.918
  572SOL     OW 3944   1.857   2.542   3.933
  572SOL    HW1 3945   1.869   2.513   4.023
  572SOL    HW2 3946   1.934   2.509   3.887
  572SOL     MW 3947   1.868   2.534   3.938
  573SOL     OW 3948   6.083   0.011   3.556
  573SOL    HW1 3949   6.065  -0.057   3.620
  573SOL    HW2 3950   6.164   0.052   3.586
  573SOL     MW 3951   6.091   0.008   3.568
  574SOL     OW 3952   4.498   1.355   4.720
  574SOL    HW1 3953   4.587   1.335   4.750
  574SOL    HW2 3954   4.489   1.449   4.735
  574SOL     MW 3955   4.508   1.364   4.726
  575SOL     OW 3956   3.959   4.807   0.787
  575SOL    HW1 3957   3.920   4.744   0.726
  575SOL    HW2 3958   3.976   4.884   0.733
  575SOL     MW 3959   3.956   4.809   0.772
  576SOL     OW 3960   5.223   1.063   3.179
  576SOL    HW1 3961   5.186   1.151   3.169
  576SOL    HW2 3962   5.297   1.062   3.119
  576SOL     MW 3963   5.228   1.074   3.170
  577SOL     OW 3964   1.776   3.161   0.220
  577SOL    HW1 3965   1.855   3.118   0.189
  577SOL    HW2 3966   1.748   3.215   0.146
  577SOL     MW 3967   1.782   3.162   0.206
  578SOL     OW 3968   1.033   3.805   6.041
  578SOL    HW1 3969   0.965   3.859   6.002
  578SOL    HW2 3970   1.007   3.798   6.133
  578SOL     MW 3971   1.021   3.811   6.048
  579SOL     OW 3972   1.592   0.909   5.695
  579SOL    HW1 3973   1.661   0.865   5.745
  579SOL    HW2 3974   1.607   0.880   5.604
  579SOL     MW 3975   1.603   0.899   5.689
  580SOL     OW 3976   1.369   0.415   1.364
  580SOL    HW1 3977   1.434   0.353   1.331
  580SOL    HW2 3978   1.371   0.402   1.459
  580SOL     MW 3979   1.378   0.405   1.372
  581SOL     OW 3980   5.353   5.315   4.096
  581SOL    HW1 3981   5.287   5.247   4.107
  581SOL    HW2 3982   5.437   5.269   4.100
  581SOL     MW 3983   5.356   5.301   4.098
  582SOL     OW 3984   3.643   4.738   2.030
  582SOL    HW1 3985   3.636   4.802   2.101
  582SOL    HW2 3986   3.657   4.655   2.075
  582SOL     MW 3987   3.644   4.736   2.045
  583SOL     OW 3988   0.599   3.427   1.148
  583SOL    HW1 3989   0.504   3.430   1.159
  583SOL    HW2 3990   0.632   3.399   1.233
  583SOL     MW 3991   0.591   3.423   1.160
  584SOL     OW 3992   1.241   1.060   5.732
  584SOL    HW1 3993   1.240   1.113   5.652
  584SOL    HW2 3994   1.247   1.124   5.802
  584SOL     MW 3995   1.242   1.075   5.730
  585SOL     OW 3996   0.830   1.754   2.685
  585SOL    HW1 3997   0.770   1.684   2.714
  585SOL    HW2 3998   0.774   1.818   2.644
  585SOL     MW 3999   0.816   1.752   2.683
  586SOL     OW 4000   3.397   0.466   4.027
  586SOL    HW1 4001   3.409   0.505   3.941
  586SOL    HW2 4002   3.472   0.498   4.078
  586SOL     MW 4003   3.408   0.475   4.023
  587SOL     OW 4004   3.780   5.712   2.033
  587SOL    HW1 4005   3.823   5.661   1.964
  587SOL    HW2 4006   3.692   5.674   2.039
  587SOL     MW 4007   3.774   5.701   2.025
  588SOL     OW 4008   2.252   0.252   3.885
  588SOL    HW1 4009   2.321   0.318   3.882
  588SOL    HW2 4010   2.265   0.199   3.807
  588SOL     MW 4011   2.263   0.254   3.875
  589SOL     OW 4012   4.994   6.027   3.327
  589SOL    HW1 4013   5.031   6.107   3.291
  589SOL    HW2 4014   4.918   6.008   3.273
  589SOL     MW 4015   4.989   6.034   3.316
  590SOL     OW 4016   4.462   1.271   3.350
  590SOL    HW1 4017   4.551   1.287   3.380
  590SOL    HW2 4018   4.468   1.275   3.254
  590SOL     MW 4019   4.474   1.274   3.341
  591SOL     OW 4020   1.918   4.989   5.199
  591SOL    HW1 4021   1.988   5.047   5.172
  591SOL    HW2 4022   1.926   4.913   5.141
  591SOL     MW 4023   1.928   4.986   5.188
  592SOL     OW 4024   5.198   2.058   0.097
  592SOL    HW1 4025   5.241   1.972   0.104
  592SOL    HW2 4026   5.104   2.038   0.102
  592SOL     MW 4027   5.191   2.044   0.099
  593SOL     OW 4028   0.167   1.055   1.807
  593SOL    HW1 4029   0.233   1.016   1.864
  593SOL    HW2 4030   0.148   1.140   1.847
  593SOL     MW 4031   0.173   1.061   1.819
  594SOL     OW 4032   2.897   6.000   1.820
  594SOL    HW1 4033   2.843   6.078   1.812
  594SOL    HW2 4034   2.977   6.021   1.771
  594SOL     MW 4035   2.901   6.012   1.813
  595SOL     OW 4036   5.728   0.455   2.726
  595SOL    HW1 4037   5.639   0.487   2.738
  595SOL    HW2 4038   5.781   0.509   2.785
  595SOL     MW 4039   5.724   0.466   2.735
  596SOL     OW 4040   3.375   6.093   1.815
  596SOL    HW1 4041   3.424   6.091   1.733
  596SOL    HW2 4042   3.403   6.174   1.858
  596SOL     MW 4043   3.385   6.103   1.810
  597SOL     OW 4044   3.047   0.715   0.807
  597SOL    HW1 4045   3.064   0.807   0.790
  597SOL    HW2 4046   3.027   0.710   0.899
  597SOL     MW 4047   3.046   0.725   0.817
  598SOL     OW 4048   0.188   3.633   4.568
  598SOL    HW1 4049   0.238   3.551   4.571
  598SOL    HW2 4050   0.136   3.627   4.488
  598SOL     MW 4051   0.188   3.621   4.558
  599SOL     OW 4052   5.929   0.741   4.176
  599SOL    HW1 4053   6.018   0.705   4.177
  599SOL    HW2 4054   5.933   0.820   4.230
  599SOL     MW 4055   5.941   0.745   4.183
  600SOL     OW 4056   4.884   1.985   5.488
  600SOL    HW1 4057   4.878   1.892   5.473
  600SOL    HW2 4058   4.794   2.012   5.509
  600SOL     MW 4059   4.872   1.977   5.489
  601SOL     OW 4060   5.537   5.656   5.018
  601SOL    HW1 4061   5.463   5.594   5.012
  601SOL    HW2 4062   5.508   5.721   5.081
  601SOL     MW 4063   5.524   5.656   5.025
  602SOL     OW 4064   1.981   5.787   1.611
  602SOL    HW1 4065   1.899   5.792   1.660
  602SOL    HW2 4066   2.049   5.786   1.679
  602SOL     MW 4067   1.979   5.788   1.626
  603SOL     OW 4068   0.880   4.421   4.461
  603SOL    HW1 4069   0.791   4.384   4.455
  603SOL    HW2 4070   0.866   4.510   4.494
  603SOL     MW 4071   0.867   4.428   4.465
  604SOL     OW 4072   0.928   3.919   1.724
  604SOL    HW1 4073   0.965   3.869   1.797
  604SOL    HW2 4074   0.919   3.855   1.654
  604SOL     MW 4075   0.932   3.904   1.725
  605SOL     OW 4076   4.195   0.722   2.317
  605SOL    HW1 4077   4.203   0.632   2.351
  605SOL    HW2 4078   4.102   0.742   2.327
  605SOL     MW 4079   4.184   0.712   2.323
  606SOL     OW 4080   4.928   5.507   4.113
  606SOL    HW1 4081   4.881   5.588   4.093
  606SOL    HW2 4082   5.016   5.536   4.138
  606SOL     MW 4083   4.933   5.521   4.114
  607SOL     OW 4084   4.941   3.046   5.530
  607SOL    HW1 4085   5.023   3.081   5.564
  607SOL    HW2 4086   4.929   3.092   5.447
  607SOL     MW 4087   4.950   3.056   5.523
  608SOL     OW 4088   3.963   3.643   0.307
  608SOL    HW1 4089   3.910   3.712   0.267
  608SOL    HW2 4090   4.052   3.660   0.276
  608SOL     MW 4091   3.968   3.654   0.298
  609SOL     OW 4092   0.987   3.040   4.153
  609SOL    HW1 4093   1.053   3.098   4.191
  609SOL    HW2 4094   0.976   3.072   4.063
  609SOL     MW 4095   0.994   3.052   4.146
  610SOL     OW 4096   5.157   3.837   1.662
  610SOL    HW1 4097   5.228   3.900   1.652
  610SOL    HW2 4098   5.081   3.880   1.624
  610SOL     MW 4099   5.156   3.850   1.656
  611SOL     OW 4100   2.009   3.093   0.092
  611SOL    HW1 4101   1.983   3.011   0.050
  611SOL    HW2 4102   2.092   3.073   0.134
  611SOL     MW 4103   2.016   3.080   0.092
  612SOL     OW 4104   3.618   0.421   0.596
  612SOL    HW1 4105   3.567   0.487   0.642
  612SOL    HW2 4106   3.699   0.414   0.646
  612SOL     MW 4107   3.622   0.428   0.609
  613SOL     OW 4108   3.090   2.797   5.238
  613SOL    HW1 4109   3.172   2.774   5.281
  613SOL    HW2 4110   3.022   2.770   5.300
  613SOL     MW 4111   3.092   2.791   5.252
  614SOL     OW 4112   4.298   0.591   0.634
  614SOL    HW1 4113   4.227   0.532   0.607
  614SOL    HW2 4114   4.374   0.533   0.644
  614SOL     MW 4115   4.299   0.576   0.632
  615SOL     OW 4116   3.266   6.116   0.639
  615SOL    HW1 4117   3.327   6.160   0.699
  615SOL    HW2 4118   3.323   6.065   0.581
  615SOL     MW 4119   3.281   6.115   0.640
  616SOL     OW 4120   0.904   3.155   5.851
  616SOL    HW1 4121   0.983   3.146   5.796
  616SOL    HW2 4122   0.889   3.068   5.886
  616SOL     MW 4123   0.912   3.143   5.848
  617SOL     OW 4124   5.335   2.787   2.252
  617SOL    HW1 4125   5.308   2.878   2.239
  617SOL    HW2 4126   5.290   2.759   2.331
  617SOL     MW 4127   5.326   2.795   2.260
  618SOL     OW 4128   2.131   4.270   1.903
  618SOL    HW1 4129   2.164   4.245   1.989
  618SOL    HW2 4130   2.106   4.187   1.862
  618SOL     MW 4131   2.132   4.256   1.909
  619SOL     OW 4132   0.072   4.392   3.131
  619SOL    HW1 4133   0.083   4.301   3.161
  619SOL    HW2 4134   0.088   4.388   3.037
  619SOL     MW 4135   0.076   4.380   3.123
  620SOL     OW 4136   1.212   1.104   5.434
  620SOL    HW1 4137   1.265   1.096   5.355
  620SOL    HW2 4138   1.127   1.136   5.402
  620SOL     MW 4139   1.208   1.107   5.420
  621SOL     OW 4140   2.394   5.358   0.781
  621SOL    HW1 4141   2.432   5.436   0.821
  621SOL    HW2 4142   2.384   5.297   0.854
  621SOL     MW 4143   2.398   5.360   0.795
  622SOL     OW 4144   1.573   1.144   1.594
  622SOL    HW1 4145   1.532   1.086   1.658
  622SOL    HW2 4146   1.542   1.112   1.509
  622SOL     MW 4147   1.564   1.133   1.591
  623SOL     OW 4148   4.713   4.555   2.663
  623SOL    HW1 4149   4.715   4.626   2.726
  623SOL    HW2 4150   4.696   4.598   2.579
  623SOL     MW 4151   4.711   4.570   2.660
  624SOL     OW 4152   2.814   2.855   0.655
  624SOL    HW1 4153   2.798   2.845   0.748
  624SOL    HW2 4154   2.730   2.837   0.614
  624SOL     MW 4155   2.801   2.852   0.661
  625SOL     OW 4156   0.019   5.043   0.950
  625SOL    HW1 4157   0.022   5.001   1.036
  625SOL    HW2 4158   0.070   4.985   0.894
  625SOL     MW 4159   0.026   5.030   0.953
  626SOL     OW 4160   0.439   2.089   5.514
  626SOL    HW1 4161   0.495   2.101   5.591
  626SOL    HW2 4162   0.492   2.121   5.441
  626SOL     MW 4163   0.453   2.094   5.515
  627SOL     OW 4164   3.730   1.732   0.820
  627SOL    HW1 4165   3.663   1.680   0.864
  627SOL    HW2 4166   3.798   1.669   0.797
  627SOL     MW 4167   3.730   1.717   0.821
  628SOL     OW 4168   3.780   0.929   3.166
  628SOL    HW1 4169   3.687   0.906   3.171
  628SOL    HW2 4170   3.826   0.847   3.181
  628SOL     MW 4171   3.774   0.916   3.169
  629SOL     OW 4172   3.176   6.071   3.210
  629SOL    HW1 4173   3.253   6.031   3.169
  629SOL    HW2 4174   3.212   6.135   3.272
  629SOL     MW 4175   3.191   6.074   3.213
  630SOL     OW 4176   5.691   2.144   4.231
  630SOL    HW1 4177   5.708   2.056   4.198
  630SOL    HW2 4178   5.663   2.131   4.321
  630SOL     MW 4179   5.689   2.131   4.238
  631SOL     OW 4180   0.814   0.615   0.802
  631SOL    HW1 4181   0.868   0.682   0.760
  631SOL    HW2 4182   0.836   0.534   0.754
  631SOL     MW 4183   0.824   0.613   0.791
  632SOL     OW 4184   2.187   1.977   0.097
  632SOL    HW1 4185   2.147   2.021   0.170
  632SOL    HW2 4186   2.154   2.023   0.019
  632SOL     MW 4187   2.178   1.988   0.095
  633SOL     OW 4188   1.055   0.710   4.259
  633SOL    HW1 4189   1.093   0.754   4.183
  633SOL    HW2 4190   1.131   0.681   4.310
  633SOL     MW 4191   1.070   0.712   4.255
  634SOL     OW 4192   0.521   4.653   0.510
  634SOL    HW1 4193   0.577   4.727   0.484
  634SOL    HW2 4194   0.574   4.576   0.493
  634SOL     MW 4195   0.535   4.653   0.505
  635SOL     OW 4196   0.602   4.678   3.091
  635SOL    HW1 4197   0.597   4.583   3.088
  635SOL    HW2 4198   0.520   4.708   3.051
  635SOL     MW 4199   0.591   4.670   3.085
  636SOL     OW 4200   0.372   4.676   2.348
  636SOL    HW1 4201   0.378   4.587   2.313
  636SOL    HW2 4202   0.405   4.732   2.277
  636SOL     MW 4203   0.377   4.672   2.334
  637SOL     OW 4204   2.143   3.930   0.696
  637SOL    HW1 4205   2.218   3.989   0.701
  637SOL    HW2 4206   2.181   3.842   0.701
  637SOL     MW 4207   2.157   3.926   0.698
  638SOL     OW 4208   5.067   1.353   0.995
  638SOL    HW1 4209   5.060   1.262   1.028
  638SOL    HW2 4210   4.976   1.382   0.988
  638SOL     MW 4211   5.054   1.344   0.998
  639SOL     OW 4212   4.849   3.101   4.723
  639SOL    HW1 4213   4.770   3.084   4.673
  639SOL    HW2 4214   4.920   3.098   4.658
  639SOL     MW 4215   4.848   3.099   4.708
  640SOL     OW 4216   0.065   1.702   1.751
  640SOL    HW1 4217   0.043   1.675   1.662
  640SOL    HW2 4218   0.050   1.796   1.752
  640SOL     MW 4219   0.060   1.710   1.740
  641SOL     OW 4220   4.424   2.001   5.846
  641SOL    HW1 4221   4.496   1.939   5.849
  641SOL    HW2 4222   4.359   1.967   5.908
  641SOL     MW 4223   4.425   1.989   5.854
  642SOL     OW 4224   5.609   2.182   0.729
  642SOL    HW1 4225   5.529   2.130   0.743
  642SOL    HW2 4226   5.593   2.263   0.779
  642SOL     MW 4227   5.596   2.186   0.738
  643SOL     OW 4228   4.726   5.933   0.292
  643SOL    HW1 4229   4.658   5.983   0.246
  643SOL    HW2 4230   4.767   5.881   0.222
  643SOL     MW 4231   4.722   5.932   0.276
  644SOL     OW 4232   5.404   4.635   1.618
  644SOL    HW1 4233   5.332   4.693   1.640
  644SOL    HW2 4234   5.369   4.578   1.549
  644SOL     MW 4235   5.391   4.635   1.612
  645SOL     OW 4236   4.007   0.711   5.820
  645SOL    HW1 4237   4.008   0.753   5.735
  645SOL    HW2 4238   4.031   0.781   5.882
  645SOL     MW 4239   4.010   0.725   5.817
  646SOL     OW 4240   1.381   1.506   2.712
  646SOL    HW1 4241   1.302   1.525   2.661
  646SOL    HW2 4242   1.373   1.413   2.733
  646SOL     MW 4243   1.370   1.497   2.708
  647SOL     OW 4244   5.681   5.505   4.059
  647SOL    HW1 4245   5.604   5.515   4.003
  647SOL    HW2 4246   5.703   5.594   4.085
  647SOL     MW 4247   5.674   5.518   4.055
  648SOL     OW 4248   4.847   5.929   1.070
  648SOL    HW1 4249   4.776   5.967   1.017
  648SOL    HW2 4250   4.811   5.924   1.159
  648SOL     MW 4251   4.833   5.933   1.075
  649SOL     OW 4252   4.830   5.681   5.115
  649SOL    HW1 4253   4.905   5.642   5.159
  649SOL    HW2 4254   4.805   5.755   5.170
  649SOL     MW 4255   4.836   5.685   5.128
  650SOL     OW 4256   3.862   0.217   3.891
  650SOL    HW1 4257   3.877   0.285   3.957
  650SOL    HW2 4258   3.791   0.252   3.836
  650SOL     MW 4259   3.855   0.231   3.892
  651SOL     OW 4260   3.385   1.098   1.400
  651SOL    HW1 4261   3.362   1.062   1.485
  651SOL    HW2 4262   3.467   1.146   1.415
  651SOL     MW 4263   3.393   1.099   1.413
  652SOL     OW 4264   3.542   2.433   0.701
  652SOL    HW1 4265   3.547   2.338   0.714
  652SOL    HW2 4266   3.458   2.447   0.656
  652SOL     MW 4267   3.532   2.423   0.698
  653SOL     OW 4268   4.535   3.050   2.281
  653SOL    HW1 4269   4.569   3.133   2.248
  653SOL    HW2 4270   4.451   3.071   2.321
  653SOL     MW 4271   4.529   3.063   2.282
  654SOL     OW 4272   5.870   0.691   4.728
  654SOL    HW1 4273   5.900   0.622   4.669
  654SOL    HW2 4274   5.944   0.708   4.785
  654SOL     MW 4275   5.883   0.685   4.728
  655SOL     OW 4276   3.639   4.375   4.677
  655SOL    HW1 4277   3.560   4.326   4.656
  655SOL    HW2 4278   3.667   4.341   4.761
  655SOL     MW 4279   3.633   4.364   4.685
  656SOL     OW 4280   0.701   1.822   2.943
  656SOL    HW1 4281   0.720   1.754   3.007
  656SOL    HW2 4282   0.761   1.804   2.871
  656SOL     MW 4283   0.711   1.811   2.942
  657SOL     OW 4284   3.178   5.238   3.667
  657SOL    HW1 4285   3.154   5.311   3.723
  657SOL    HW2 4286   3.157   5.267   3.579
  657SOL     MW 4287   3.172   5.251   3.663
  658SOL     OW 4288   5.484   5.743   4.768
  658SOL    HW1 4289   5.547   5.739   4.840
  658SOL    HW2 4290   5.453   5.653   4.758
  658SOL     MW 4291   5.488   5.731   4.776
  659SOL     OW 4292   2.117   4.635   3.012
  659SOL    HW1 4293   2.131   4.693   3.087
  659SOL    HW2 4294   2.086   4.553   3.051
  659SOL     MW 4295   2.115   4.632   3.027
  660SOL     OW 4296   2.299   3.415   4.480
  660SOL    HW1 4297   2.228   3.382   4.534
  660SOL    HW2 4298   2.299   3.358   4.403
  660SOL     MW 4299   2.290   3.404   4.477
  661SOL     OW 4300   2.472   0.985   1.550
  661SOL    HW1 4301   2.561   1.011   1.527
  661SOL    HW2 4302   2.483   0.926   1.625
  661SOL     MW 4303   2.485   0.981   1.557
  662SOL     OW 4304   5.350   4.720   2.510
  662SOL    HW1 4305   5.387   4.657   2.571
  662SOL    HW2 4306   5.259   4.692   2.499
  662SOL     MW 4307   5.343   4.709   2.516
  663SOL     OW 4308   3.152   0.177   2.350
  663SOL    HW1 4309   3.190   0.101   2.396
  663SOL    HW2 4310   3.078   0.203   2.404
  663SOL     MW 4311   3.148   0.170   2.363
  664SOL     OW 4312   2.228   4.163   4.956
  664SOL    HW1 4313   2.289   4.182   5.028
  664SOL    HW2 4314   2.173   4.241   4.950
  664SOL     MW 4315   2.229   4.176   4.964
  665SOL     OW 4316   1.813   4.685   4.627
  665SOL    HW1 4317   1.896   4.705   4.669
  665SOL    HW2 4318   1.751   4.747   4.666
  665SOL     MW 4319   1.816   4.696   4.637
  666SOL     OW 4320   5.204   0.611   3.066
  666SOL    HW1 4321   5.181   0.671   3.137
  666SOL    HW2 4322   5.291   0.639   3.038
  666SOL     MW 4323   5.212   0.623   3.072
  667SOL     OW 4324   5.653   0.172   0.875
  667SOL    HW1 4325   5.662   0.136   0.788
  667SOL    HW2 4326   5.594   0.248   0.866
  667SOL     MW 4327   5.647   0.177   0.864
  668SOL     OW 4328   5.411   3.856   1.319
  668SOL    HW1 4329   5.454   3.884   1.238
  668SOL    HW2 4330   5.480   3.813   1.369
  668SOL     MW 4331   5.425   3.854   1.314
  669SOL     OW 4332   3.137   4.750   0.684
  669SOL    HW1 4333   3.063   4.703   0.722
  669SOL    HW2 4334   3.111   4.842   0.684
  669SOL     MW 4335   3.124   4.755   0.689
  670SOL     OW 4336   0.362   5.746   0.116
  670SOL    HW1 4337   0.450   5.708   0.118
  670SOL    HW2 4338   0.308   5.682   0.161
  670SOL     MW 4339   0.366   5.733   0.122
  671SOL     OW 4340   5.680   0.556   6.096
  671SOL    HW1 4341   5.694   0.573   6.189
  671SOL    HW2 4342   5.629   0.475   6.094
  671SOL     MW 4343   5.675   0.548   6.107
  672SOL     OW 4344   0.335   3.074   5.605
  672SOL    HW1 4345   0.415   3.064   5.657
  672SOL    HW2 4346   0.265   3.066   5.669
  672SOL     MW 4347   0.336   3.072   5.620
  673SOL     OW 4348   0.915   1.059   1.913
  673SOL    HW1 4349   0.944   1.077   2.002
  673SOL    HW2 4350   0.908   1.145   1.872
  673SOL     MW 4351   0.918   1.073   1.919
  674SOL     OW 4352   5.146   0.849   2.078
  674SOL    HW1 4353   5.085   0.785   2.116
  674SOL    HW2 4354   5.193   0.886   2.153
  674SOL     MW 4355   5.144   0.845   2.092
  675SOL     OW 4356   5.871   4.717   5.442
  675SOL    HW1 4357   5.784   4.730   5.403
  675SOL    HW2 4358   5.854   4.661   5.518
  675SOL     MW 4359   5.857   4.712   5.447
  676SOL     OW 4360   6.039   4.146   3.013
  676SOL    HW1 4361   6.103   4.112   3.076
  676SOL    HW2 4362   6.025   4.074   2.952
  676SOL     MW 4363   6.046   4.133   3.014
  677SOL     OW 4364   3.763   5.173   0.316
  677SOL    HW1 4365   3.840   5.210   0.358
  677SOL    HW2 4366   3.771   5.079   0.328
  677SOL     MW 4367   3.774   5.166   0.323
  678SOL     OW 4368   0.673   1.897   3.472
  678SOL    HW1 4369   0.615   1.925   3.400
  678SOL    HW2 4370   0.637   1.940   3.549
  678SOL     MW 4371   0.661   1.906   3.473
  679SOL     OW 4372   4.655   4.138   2.311
  679SOL    HW1 4373   4.611   4.087   2.242
  679SOL    HW2 4374   4.603   4.219   2.316
  679SOL     MW 4375   4.643   4.142   2.303
  680SOL     OW 4376   4.063   5.797   6.074
  680SOL    HW1 4377   4.018   5.753   6.002
  680SOL    HW2 4378   4.139   5.838   6.034
  680SOL     MW 4379   4.067   5.797   6.060
  681SOL     OW 4380   2.489   5.215   3.086
  681SOL    HW1 4381   2.461   5.238   2.998
  681SOL    HW2 4382   2.540   5.135   3.075
  681SOL     MW 4383   2.492   5.208   3.074
  682SOL     OW 4384   2.827   2.109   0.175
  682SOL    HW1 4385   2.826   2.035   0.115
  682SOL    HW2 4386   2.739   2.146   0.172
  682SOL     MW 4387   2.816   2.104   0.168
  683SOL     OW 4388   4.117   1.239   5.807
  683SOL    HW1 4389   4.089   1.256   5.717
  683SOL    HW2 4390   4.192   1.182   5.798
  683SOL     MW 4391   4.123   1.234   5.795
  684SOL     OW 4392   1.735   3.903   4.783
  684SOL    HW1 4393   1.778   3.989   4.778
  684SOL    HW2 4394   1.664   3.916   4.846
  684SOL     MW 4395   1.732   3.916   4.791
  685SOL     OW 4396   4.658   0.876   3.675
  685SOL    HW1 4397   4.685   0.913   3.590
  685SOL    HW2 4398   4.736   0.830   3.707
  685SOL     MW 4399   4.672   0.875   3.668
  686SOL     OW 4400   2.703   4.118   4.871
  686SOL    HW1 4401   2.762   4.155   4.936
  686SOL    HW2 4402   2.625   4.173   4.875
  686SOL     MW 4403   2.701   4.130   4.880
  687SOL     OW 4404   1.732   5.359   5.565
  687SOL    HW1 4405   1.758   5.451   5.565
  687SOL    HW2 4406   1.730   5.334   5.473
  687SOL     MW 4407   1.735   5.367   5.553
  688SOL     OW 4408   3.977   2.798   5.080
  688SOL    HW1 4409   3.999   2.855   5.153
  688SOL    HW2 4410   3.883   2.811   5.066
  688SOL     MW 4411   3.968   2.807   5.087
  689SOL     OW 4412   2.957   1.472   2.091
  689SOL    HW1 4413   3.015   1.472   2.015
  689SOL    HW2 4414   2.876   1.512   2.059
  689SOL     MW 4415   2.954   1.478   2.077
  690SOL     OW 4416   0.186   2.771   5.151
  690SOL    HW1 4417   0.248   2.753   5.221
  690SOL    HW2 4418   0.232   2.834   5.095
  690SOL     MW 4419   0.200   2.777   5.153
  691SOL     OW 4420   3.478   5.741   0.467
  691SOL    HW1 4421   3.422   5.809   0.432
  691SOL    HW2 4422   3.548   5.788   0.512
  691SOL     MW 4423   3.480   5.755   0.469
  692SOL     OW 4424   2.281   5.353   4.942
  692SOL    HW1 4425   2.360   5.366   4.995
  692SOL    HW2 4426   2.228   5.291   4.993
  692SOL     MW 4427   2.284   5.346   4.955
  693SOL     OW 4428   3.005   5.183   1.398
  693SOL    HW1 4429   3.092   5.175   1.439
  693SOL    HW2 4430   3.023   5.191   1.305
  693SOL     MW 4431   3.019   5.183   1.391
  694SOL     OW 4432   0.336   4.650   1.970
  694SOL    HW1 4433   0.338   4.617   1.880
  694SOL    HW2 4434   0.342   4.745   1.961
  694SOL     MW 4435   0.337   4.658   1.957
  695SOL     OW 4436   0.568   5.628   5.819
  695SOL    HW1 4437   0.531   5.708   5.783
  695SOL    HW2 4438   0.499   5.563   5.809
  695SOL     MW 4439   0.555   5.629   5.813
  696SOL     OW 4440   0.840   2.582   0.146
  696SOL    HW1 4441   0.796   2.659   0.180
  696SOL    HW2 4442   0.777   2.542   0.085
  696SOL     MW 4443   0.827   2.587   0.142
  697SOL     OW 4444   2.582   0.705   3.598
  697SOL    HW1 4445   2.502   0.663   3.630
  697SOL    HW2 4446   2.580   0.692   3.503
  697SOL     MW 4447   2.571   0.698   3.590
  698SOL     OW 4448   4.084   3.963   4.928
  698SOL    HW1 4449   4.070   3.900   4.999
  698SOL    HW2 4450   4.098   4.047   4.971
  698SOL     MW 4451   4.084   3.965   4.942
  699SOL     OW 4452   2.473   0.467   4.828
  699SOL    HW1 4453   2.484   0.561   4.814
  699SOL    HW2 4454   2.406   0.461   4.897
  699SOL     MW 4455   2.466   0.478   4.835
  700SOL     OW 4456   2.661   4.762   0.099
  700SOL    HW1 4457   2.637   4.786   0.189
  700SOL    HW2 4458   2.754   4.740   0.104
  700SOL     MW 4459   2.670   4.762   0.111
  701SOL     OW 4460   5.885   2.607   1.967
  701SOL    HW1 4461   5.872   2.650   2.052
  701SOL    HW2 4462   5.979   2.593   1.961
  701SOL     MW 4463   5.895   2.611   1.977
  702SOL     OW 4464   4.468   4.769   5.922
  702SOL    HW1 4465   4.560   4.792   5.926
  702SOL    HW2 4466   4.421   4.850   5.941
  702SOL     MW 4467   4.473   4.782   5.925
  703SOL     OW 4468   4.431   5.232   5.512
  703SOL    HW1 4469   4.416   5.273   5.597
  703SOL    HW2 4470   4.397   5.295   5.449
  703SOL     MW 4471   4.425   5.245   5.515
  704SOL     OW 4472   0.457   5.267   3.106
  704SOL    HW1 4473   0.386   5.214   3.072
  704SOL    HW2 4474   0.417   5.320   3.176
  704SOL     MW 4475   0.443   5.267   3.111
  705SOL     OW 4476   2.293   0.669   5.196
  705SOL    HW1 4477   2.244   0.619   5.131
  705SOL    HW2 4478   2.326   0.603   5.257
  705SOL     MW 4479   2.291   0.654   5.195
  706SOL     OW 4480   3.767   5.078   3.435
  706SOL    HW1 4481   3.713   5.002   3.413
  706SOL    HW2 4482   3.845   5.041   3.476
  706SOL     MW 4483   3.770   5.064   3.438
  707SOL     OW 4484   2.475   2.052   0.641
  707SOL    HW1 4485   2.511   1.965   0.654
  707SOL    HW2 4486   2.436   2.050   0.554
  707SOL     MW 4487   2.475   2.040   0.632
  708SOL     OW 4488   2.240   5.963   4.135
  708SOL    HW1 4489   2.265   5.932   4.048
  708SOL    HW2 4490   2.146   5.977   4.130
  708SOL     MW 4491   2.231   5.961   4.123
  709SOL     OW 4492   0.079   1.537   5.739
  709SOL    HW1 4493   0.114   1.495   5.818
  709SOL    HW2 4494  -0.015   1.539   5.753
  709SOL     MW 4495   0.072   1.532   5.751
  710SOL     OW 4496   3.959   4.941   3.893
  710SOL    HW1 4497   4.045   4.973   3.918
  710SOL    HW2 4498   3.931   4.887   3.967
  710SOL     MW 4499   3.966   4.938   3.905
  711SOL     OW 4500   5.502   2.626   2.545
  711SOL    HW1 4501   5.508   2.632   2.450
  711SOL    HW2 4502   5.593   2.617   2.574
  711SOL     MW 4503   5.514   2.626   2.537
  712SOL     OW 4504   5.799   3.978   4.753
  712SOL    HW1 4505   5.771   3.925   4.828
  712SOL    HW2 4506   5.882   4.016   4.779
  712SOL     MW 4507   5.806   3.976   4.766
  713SOL     OW 4508   2.991   2.060   1.300
  713SOL    HW1 4509   3.055   2.014   1.246
  713SOL    HW2 4510   3.042   2.093   1.374
  713SOL     MW 4511   3.006   2.059   1.302
  714SOL     OW 4512   3.385   5.432   1.265
  714SOL    HW1 4513   3.458   5.371   1.255
  714SOL    HW2 4514   3.369   5.465   1.177
  714SOL     MW 4515   3.393   5.428   1.252
  715SOL     OW 4516   3.124   0.396   0.866
  715SOL    HW1 4517   3.073   0.356   0.795
  715SOL    HW2 4518   3.125   0.489   0.845
  715SOL     MW 4519   3.117   0.403   0.854
  716SOL     OW 4520   1.375   0.829   5.836
  716SOL    HW1 4521   1.302   0.887   5.813
  716SOL    HW2 4522   1.440   0.845   5.767
  716SOL     MW 4523   1.374   0.838   5.824
  717SOL     OW 4524   1.322   1.596   3.801
  717SOL    HW1 4525   1.352   1.658   3.736
  717SOL    HW2 4526   1.303   1.517   3.751
  717SOL     MW 4527   1.323   1.593   3.786
  718SOL     OW 4528   2.089   1.419   0.767
  718SOL    HW1 4529   2.146   1.487   0.804
  718SOL    HW2 4530   2.093   1.348   0.830
  718SOL     MW 4531   2.097   1.419   0.780
  719SOL     OW 4532   6.012   4.619   4.497
  719SOL    HW1 4533   6.054   4.578   4.572
  719SOL    HW2 4534   5.996   4.548   4.436
  719SOL     MW 4535   6.015   4.605   4.499
  720SOL     OW 4536   2.572   2.207   0.201
  720SOL    HW1 4537   2.540   2.120   0.227
  720SOL    HW2 4538   2.585   2.253   0.283
  720SOL     MW 4539   2.570   2.201   0.215
  721SOL     OW 4540   2.919   0.283   2.512
  721SOL    HW1 4541   2.841   0.335   2.494
  721SOL    HW2 4542   2.886   0.207   2.561
  721SOL     MW 4543   2.905   0.281   2.516
  722SOL     OW 4544   0.674   4.407   4.923
  722SOL    HW1 4545   0.679   4.500   4.903
  722SOL    HW2 4546   0.711   4.363   4.846
  722SOL     MW 4547   0.679   4.413   4.910
  723SOL     OW 4548   3.802   4.633   4.696
  723SOL    HW1 4549   3.737   4.568   4.667
  723SOL    HW2 4550   3.838   4.669   4.615
  723SOL     MW 4551   3.798   4.629   4.682
  724SOL     OW 4552   2.982   0.015   3.039
  724SOL    HW1 4553   2.914   0.033   3.104
  724SOL    HW2 4554   3.058  -0.011   3.091
  724SOL     MW 4555   2.983   0.014   3.054
  725SOL     OW 4556   4.230   5.007   2.608
  725SOL    HW1 4557   4.322   4.996   2.583
  725SOL    HW2 4558   4.229   4.996   2.703
  725SOL     MW 4559   4.242   5.004   2.617
  726SOL     OW 4560   0.033   3.775   0.635
  726SOL    HW1 4561  -0.032   3.827   0.590
  726SOL    HW2 4562  -0.015   3.738   0.710
  726SOL     MW 4563   0.018   3.777   0.640
  727SOL     OW 4564   1.935   0.827   5.280
  727SOL    HW1 4565   1.927   0.908   5.228
  727SOL    HW2 4566   1.947   0.758   5.215
  727SOL     MW 4567   1.936   0.829   5.265
  728SOL     OW 4568   2.453   3.873   2.742
  728SOL    HW1 4569   2.462   3.778   2.737
  728SOL    HW2 4570   2.513   3.900   2.811
  728SOL     MW 4571   2.462   3.865   2.750
  729SOL     OW 4572   1.327   2.007   4.395
  729SOL    HW1 4573   1.422   2.000   4.388
  729SOL    HW2 4574   1.311   2.095   4.430
  729SOL     MW 4575   1.337   2.018   4.398
  730SOL     OW 4576   0.371   0.390   3.711
  730SOL    HW1 4577   0.454   0.397   3.757
  730SOL    HW2 4578   0.336   0.305   3.737
  730SOL     MW 4579   0.377   0.380   3.720
  731SOL     OW 4580   3.836   3.442   0.825
  731SOL    HW1 4581   3.821   3.533   0.852
  731SOL    HW2 4582   3.751   3.411   0.793
  731SOL     MW 4583   3.823   3.450   0.825
  732SOL     OW 4584   2.458   1.958   6.088
  732SOL    HW1 4585   2.460   2.039   6.038
  732SOL    HW2 4586   2.378   1.964   6.140
  732SOL     MW 4587   2.448   1.968   6.088
  733SOL     OW 4588   2.824   0.258   3.730
  733SOL    HW1 4589   2.797   0.166   3.729
  733SOL    HW2 4590   2.827   0.283   3.637
  733SOL     MW 4591   2.821   0.249   3.718
  734SOL     OW 4592   2.110   6.017   0.824
  734SOL    HW1 4593   2.025   6.002   0.783
  734SOL    HW2 4594   2.138   5.931   0.852
  734SOL     MW 4595   2.103   6.004   0.821
  735SOL     OW 4596   2.841   3.947   1.085
  735SOL    HW1 4597   2.785   4.000   1.144
  735SOL    HW2 4598   2.921   3.999   1.077
  735SOL     MW 4599   2.844   3.961   1.092
  736SOL     OW 4600   5.850   4.945   5.592
  736SOL    HW1 4601   5.870   4.858   5.558
  736SOL    HW2 4602   5.932   4.994   5.584
  736SOL     MW 4603   5.863   4.940   5.587
  737SOL     OW 4604   1.666   4.351   1.852
  737SOL    HW1 4605   1.748   4.394   1.875
  737SOL    HW2 4606   1.644   4.386   1.766
  737SOL     MW 4607   1.673   4.361   1.844
  738SOL     OW 4608   2.241   0.074   2.749
  738SOL    HW1 4609   2.331   0.093   2.723
  738SOL    HW2 4610   2.239  -0.021   2.760
  738SOL     MW 4611   2.252   0.064   2.747
  739SOL     OW 4612   4.237   5.651   4.591
  739SOL    HW1 4613   4.312   5.681   4.644
  739SOL    HW2 4614   4.175   5.724   4.596
  739SOL     MW 4615   4.239   5.664   4.599
  740SOL     OW 4616   3.296   4.064   5.685
  740SOL    HW1 4617   3.284   4.043   5.778
  740SOL    HW2 4618   3.246   4.145   5.672
  740SOL     MW 4619   3.288   4.072   5.695
  741SOL     OW 4620   0.688   2.580   3.697
  741SOL    HW1 4621   0.677   2.609   3.607
  741SOL    HW2 4622   0.782   2.561   3.705
  741SOL     MW 4623   0.699   2.581   3.687
  742SOL     OW 4624   4.243   5.277   4.188
  742SOL    HW1 4625   4.332   5.301   4.162
  742SOL    HW2 4626   4.204   5.243   4.108
  742SOL     MW 4627   4.250   5.276   4.174
  743SOL     OW 4628   3.999   5.368   3.109
  743SOL    HW1 4629   3.913   5.367   3.068
  743SOL    HW2 4630   3.981   5.350   3.202
  743SOL     MW 4631   3.986   5.366   3.116
  744SOL     OW 4632   4.141   5.140   5.544
  744SOL    HW1 4633   4.127   5.047   5.527
  744SOL    HW2 4634   4.236   5.151   5.545
  744SOL     MW 4635   4.151   5.130   5.542
  745SOL     OW 4636   2.388   2.607   0.049
  745SOL    HW1 4637   2.416   2.633   0.137
  745SOL    HW2 4638   2.297   2.636   0.043
  745SOL     MW 4639   2.380   2.614   0.059
  746SOL     OW 4640   3.316   0.610   4.301
  746SOL    HW1 4641   3.359   0.686   4.264
  746SOL    HW2 4642   3.323   0.542   4.233
  746SOL     MW 4643   3.322   0.610   4.287
  747SOL     OW 4644   1.135   5.987   5.296
  747SOL    HW1 4645   1.201   6.049   5.266
  747SOL    HW2 4646   1.172   5.900   5.277
  747SOL     MW 4647   1.148   5.984   5.290
  748SOL     OW 4648   1.212   5.366   2.527
  748SOL    HW1 4649   1.141   5.426   2.504
  748SOL    HW2 4650   1.285   5.394   2.472
  748SOL     MW 4651   1.212   5.377   2.517
  749SOL     OW 4652   1.761   3.836   1.616
  749SOL    HW1 4653   1.755   3.900   1.687
  749SOL    HW2 4654   1.847   3.850   1.577
  749SOL     MW 4655   1.771   3.846   1.620
  750SOL     OW 4656   4.885   1.401   3.627
  750SOL    HW1 4657   4.851   1.327   3.678
  750SOL    HW2 4658   4.958   1.366   3.577
  750SOL     MW 4659   4.890   1.387   3.627
  751SOL     OW 4660   3.502   0.529   2.604
  751SOL    HW1 4661   3.565   0.570   2.663
  751SOL    HW2 4662   3.528   0.559   2.517
  751SOL     MW 4663   3.514   0.538   2.600
  752SOL     OW 4664   1.824   4.299   2.577
  752SOL    HW1 4665   1.736   4.304   2.613
  752SOL    HW2 4666   1.811   4.286   2.483
  752SOL     MW 4667   1.811   4.298   2.570
  753SOL     OW 4668   2.084   0.161   4.092
  753SOL    HW1 4669   2.167   0.198   4.122
  753SOL    HW2 4670   2.080   0.182   3.999
  753SOL     MW 4671   2.094   0.169   4.084
  754SOL     OW 4672   5.408   2.323   2.677
  754SOL    HW1 4673   5.427   2.407   2.634
  754SOL    HW2 4674   5.369   2.348   2.761
  754SOL     MW 4675   5.406   2.337   2.683
  755SOL     OW 4676   3.891   5.348   3.952
  755SOL    HW1 4677   3.816   5.354   3.893
  755SOL    HW2 4678   3.895   5.434   3.994
  755SOL     MW 4679   3.882   5.360   3.950
  756SOL     OW 4680   5.853   3.723   1.304
  756SOL    HW1 4681   5.929   3.695   1.355
  756SOL    HW2 4682   5.879   3.807   1.267
  756SOL     MW 4683   5.866   3.730   1.306
  757SOL     OW 4684   3.411   4.882   5.573
  757SOL    HW1 4685   3.387   4.948   5.507
  757SOL    HW2 4686   3.363   4.909   5.652
  757SOL     MW 4687   3.402   4.894   5.575
  758SOL     OW 4688   2.063   1.223   3.872
  758SOL    HW1 4689   2.074   1.130   3.856
  758SOL    HW2 4690   2.132   1.245   3.935
  758SOL     MW 4691   2.073   1.215   3.878
  759SOL     OW 4692   5.948   4.198   0.443
  759SOL    HW1 4693   5.864   4.186   0.398
  759SOL    HW2 4694   5.924   4.236   0.528
  759SOL     MW 4695   5.934   4.201   0.448
  760SOL     OW 4696   1.469   3.800   4.115
  760SOL    HW1 4697   1.503   3.809   4.205
  760SOL    HW2 4698   1.546   3.815   4.060
  760SOL     MW 4699   1.484   3.803   4.120
  761SOL     OW 4700   3.168   1.176   1.882
  761SOL    HW1 4701   3.102   1.109   1.899
  761SOL    HW2 4702   3.223   1.138   1.813
  761SOL     MW 4703   3.167   1.162   1.875
  762SOL     OW 4704   3.814   4.570   3.640
  762SOL    HW1 4705   3.752   4.554   3.712
  762SOL    HW2 4706   3.834   4.663   3.647
  762SOL     MW 4707   3.809   4.580   3.650
  763SOL     OW 4708   4.136   4.033   0.571
  763SOL    HW1 4709   4.150   4.072   0.484
  763SOL    HW2 4710   4.201   4.076   0.628
  763SOL     MW 4711   4.146   4.044   0.568
  764SOL     OW 4712   2.032   2.468   5.384
  764SOL    HW1 4713   2.054   2.561   5.386
  764SOL    HW2 4714   1.956   2.463   5.325
  764SOL     MW 4715   2.025   2.479   5.376
  765SOL     OW 4716   2.080   5.029   1.755
  765SOL    HW1 4717   2.161   4.979   1.755
  765SOL    HW2 4718   2.089   5.091   1.683
  765SOL     MW 4719   2.091   5.031   1.746
  766SOL     OW 4720   0.989   1.688   1.836
  766SOL    HW1 4721   1.049   1.651   1.772
  766SOL    HW2 4722   1.043   1.705   1.913
  766SOL     MW 4723   1.003   1.685   1.838
  767SOL     OW 4724   0.291   5.013   1.388
  767SOL    HW1 4725   0.279   5.002   1.483
  767SOL    HW2 4726   0.370   4.964   1.368
  767SOL     MW 4727   0.299   5.005   1.398
  768SOL     OW 4728   0.998   2.749   6.043
  768SOL    HW1 4729   1.046   2.796   6.112
  768SOL    HW2 4730   0.967   2.669   6.086
  768SOL     MW 4731   1.000   2.745   6.058
  769SOL     OW 4732   0.249   1.409   3.256
  769SOL    HW1 4733   0.312   1.479   3.272
  769SOL    HW2 4734   0.183   1.449   3.200
  769SOL     MW 4735   0.249   1.423   3.250
  770SOL     OW 4736   1.912   4.454   3.830
  770SOL    HW1 4737   1.839   4.395   3.846
  770SOL    HW2 4738   1.990   4.399   3.839
  770SOL     MW 4739   1.913   4.439   3.834
  771SOL     OW 4740   3.974   2.282   4.604
  771SOL    HW1 4741   3.885   2.277   4.572
  771SOL    HW2 4742   4.021   2.335   4.540
  771SOL     MW 4743   3.969   2.288   4.592
  772SOL     OW 4744   1.537   1.415   0.692
  772SOL    HW1 4745   1.540   1.485   0.625
  772SOL    HW2 4746   1.626   1.380   0.692
  772SOL     MW 4747   1.549   1.420   0.682
  773SOL     OW 4748   4.866   0.489   2.934
  773SOL    HW1 4749   4.777   0.474   2.967
  773SOL    HW2 4750   4.883   0.581   2.952
  773SOL     MW 4751   4.856   0.499   2.941
  774SOL     OW 4752   0.566   1.142   4.709
  774SOL    HW1 4753   0.646   1.116   4.663
  774SOL    HW2 4754   0.495   1.125   4.647
  774SOL     MW 4755   0.567   1.136   4.695
  775SOL     OW 4756   0.060   5.189   2.526
  775SOL    HW1 4757   0.108   5.106   2.525
  775SOL    HW2 4758  -0.009   5.176   2.592
  775SOL     MW 4759   0.057   5.176   2.535
  776SOL     OW 4760   5.289   4.872   5.182
  776SOL    HW1 4761   5.295   4.778   5.199
  776SOL    HW2 4762   5.380   4.901   5.180
  776SOL     MW 4763   5.302   4.864   5.184
  777SOL     OW 4764   2.789   4.014   3.909
  777SOL    HW1 4765   2.824   4.074   3.975
  777SOL    HW2 4766   2.862   3.953   3.892
  777SOL     MW 4767   2.803   4.014   3.916
  778SOL     OW 4768   3.756   3.758   0.673
  778SOL    HW1 4769   3.803   3.758   0.755
  778SOL    HW2 4770   3.771   3.845   0.635
  778SOL     MW 4771   3.764   3.769   0.679
  779SOL     OW 4772   1.405   2.950   1.547
  779SOL    HW1 4773   1.335   2.916   1.491
  779SOL    HW2 4774   1.442   3.024   1.497
  779SOL     MW 4775   1.401   2.955   1.533
  780SOL     OW 4776   5.407   4.909   0.370
  780SOL    HW1 4777   5.320   4.899   0.331
  780SOL    HW2 4778   5.460   4.841   0.328
  780SOL     MW 4779   5.402   4.899   0.359
  781SOL     OW 4780   2.465   6.085   5.065
  781SOL    HW1 4781   2.453   6.176   5.090
  781SOL    HW2 4782   2.455   6.084   4.970
  781SOL     MW 4783   2.462   6.096   5.056
  782SOL     OW 4784   0.804   3.989   0.811
  782SOL    HW1 4785   0.823   4.075   0.772
  782SOL    HW2 4786   0.882   3.969   0.863
  782SOL     MW 4787   0.817   3.998   0.813
  783SOL     OW 4788   4.101   4.452   1.651
  783SOL    HW1 4789   4.055   4.516   1.705
  783SOL    HW2 4790   4.053   4.370   1.665
  783SOL     MW 4791   4.089   4.450   1.660
  784SOL     OW 4792   1.400   3.407   4.690
  784SOL    HW1 4793   1.393   3.493   4.732
  784SOL    HW2 4794   1.487   3.407   4.650
  784SOL     MW 4795   1.410   3.418   4.690
  785SOL     OW 4796   2.784   3.101   4.772
  785SOL    HW1 4797   2.757   3.018   4.733
  785SOL    HW2 4798   2.717   3.164   4.745
  785SOL     MW 4799   2.772   3.099   4.763
  786SOL     OW 4800   4.118   3.862   2.126
  786SOL    HW1 4801   4.064   3.919   2.181
  786SOL    HW2 4802   4.148   3.918   2.055
  786SOL     MW 4803   4.115   3.876   2.124
  787SOL     OW 4804   1.475   3.425   5.971
  787SOL    HW1 4805   1.392   3.415   5.924
  787SOL    HW2 4806   1.494   3.519   5.965
  787SOL     MW 4807   1.467   3.436   5.964
  788SOL     OW 4808   2.397   0.791   1.370
  788SOL    HW1 4809   2.424   0.862   1.427
  788SOL    HW2 4810   2.320   0.755   1.413
  788SOL     MW 4811   2.391   0.795   1.383
  789SOL     OW 4812   5.157   3.816   5.310
  789SOL    HW1 4813   5.122   3.902   5.288
  789SOL    HW2 4814   5.212   3.831   5.387
  789SOL     MW 4815   5.159   3.829   5.317
  790SOL     OW 4816   3.347   1.212   3.674
  790SOL    HW1 4817   3.414   1.162   3.719
  790SOL    HW2 4818   3.321   1.279   3.737
  790SOL     MW 4819   3.352   1.215   3.688
  791SOL     OW 4820   2.642   3.911   4.311
  791SOL    HW1 4821   2.643   3.844   4.380
  791SOL    HW2 4822   2.734   3.933   4.298
  791SOL     MW 4823   2.654   3.905   4.318
  792SOL     OW 4824   5.420   1.458   1.189
  792SOL    HW1 4825   5.334   1.443   1.149
  792SOL    HW2 4826   5.402   1.463   1.283
  792SOL     MW 4827   5.407   1.456   1.196
  793SOL     OW 4828   1.307   3.983   2.381
  793SOL    HW1 4829   1.263   3.933   2.449
  793SOL    HW2 4830   1.282   4.074   2.398
  793SOL     MW 4831   1.298   3.988   2.392
  794SOL     OW 4832   1.281   0.013   3.047
  794SOL    HW1 4833   1.212   0.075   3.023
  794SOL    HW2 4834   1.358   0.042   2.998
  794SOL     MW 4835   1.282   0.025   3.038
  795SOL     OW 4836   5.041   3.674   3.924
  795SOL    HW1 4837   5.079   3.721   3.998
  795SOL    HW2 4838   5.076   3.719   3.847
  795SOL     MW 4839   5.050   3.686   3.924
  796SOL     OW 4840   5.444   1.014   3.811
  796SOL    HW1 4841   5.458   1.064   3.731
  796SOL    HW2 4842   5.349   1.014   3.823
  796SOL     MW 4843   5.434   1.020   3.803
  797SOL     OW 4844   3.502   0.969   5.314
  797SOL    HW1 4845   3.564   0.899   5.293
  797SOL    HW2 4846   3.556   1.048   5.319
  797SOL     MW 4847   3.517   0.970   5.312
  798SOL     OW 4848   1.315   4.890   2.817
  798SOL    HW1 4849   1.317   4.847   2.732
  798SOL    HW2 4850   1.254   4.838   2.870
  798SOL     MW 4851   1.307   4.878   2.813
  799SOL     OW 4852   4.294   5.956   1.653
  799SOL    HW1 4853   4.334   5.991   1.574
  799SOL    HW2 4854   4.367   5.920   1.704
  799SOL     MW 4855   4.308   5.956   1.650
  800SOL     OW 4856   5.104   2.033   0.394
  800SOL    HW1 4857   5.131   2.059   0.306
  800SOL    HW2 4858   5.080   2.116   0.437
  800SOL     MW 4859   5.104   2.047   0.387
  801SOL     OW 4860   0.999   1.048   3.466
  801SOL    HW1 4861   0.953   1.078   3.545
  801SOL    HW2 4862   0.938   1.065   3.395
  801SOL     MW 4863   0.985   1.054   3.467
  802SOL     OW 4864   0.018   0.953   0.825
  802SOL    HW1 4865   0.020   0.858   0.842
  802SOL    HW2 4866  -0.074   0.978   0.832
  802SOL     MW 4867   0.007   0.945   0.828
  803SOL     OW 4868   4.989   0.676   5.684
  803SOL    HW1 4869   4.937   0.731   5.626
  803SOL    HW2 4870   4.967   0.704   5.772
  803SOL     MW 4871   4.979   0.686   5.687
  804SOL     OW 4872   5.969   0.507   6.088
  804SOL    HW1 4873   5.875   0.525   6.091
  804SOL    HW2 4874   6.010   0.592   6.099
  804SOL     MW 4875   5.962   0.520   6.090
  805SOL     OW 4876   4.365   0.063   0.285
  805SOL    HW1 4877   4.384   0.155   0.265
  805SOL    HW2 4878   4.330   0.065   0.373
  805SOL     MW 4879   4.363   0.075   0.293
  806SOL     OW 4880   3.628   0.259   3.662
  806SOL    HW1 4881   3.572   0.183   3.649
  806SOL    HW2 4882   3.714   0.232   3.631
  806SOL     MW 4883   3.632   0.246   3.657
  807SOL     OW 4884   4.201   5.691   0.179
  807SOL    HW1 4885   4.156   5.747   0.115
  807SOL    HW2 4886   4.276   5.743   0.207
  807SOL     MW 4887   4.205   5.705   0.175
  808SOL     OW 4888   0.471   5.047   4.222
  808SOL    HW1 4889   0.475   4.960   4.262
  808SOL    HW2 4890   0.432   5.032   4.136
  808SOL     MW 4891   0.467   5.034   4.216
  809SOL     OW 4892   3.185   5.729   2.624
  809SOL    HW1 4893   3.138   5.655   2.662
  809SOL    HW2 4894   3.225   5.774   2.699
  809SOL     MW 4895   3.184   5.726   2.638
  810SOL     OW 4896   4.999   3.448   5.708
  810SOL    HW1 4897   4.929   3.451   5.643
  810SOL    HW2 4898   5.069   3.501   5.670
  810SOL     MW 4899   4.999   3.455   5.695
  811SOL     OW 4900   3.179   0.394   0.102
  811SOL    HW1 4901   3.115   0.369   0.036
  811SOL    HW2 4902   3.225   0.469   0.064
  811SOL     MW 4903   3.177   0.400   0.090
  812SOL     OW 4904   1.424   0.371   1.858
  812SOL    HW1 4905   1.519   0.371   1.845
  812SOL    HW2 4906   1.399   0.463   1.855
  812SOL     MW 4907   1.433   0.383   1.856
  813SOL     OW 4908   3.361   4.359   5.133
  813SOL    HW1 4909   3.282   4.372   5.081
  813SOL    HW2 4910   3.385   4.268   5.118
  813SOL     MW 4911   3.354   4.349   5.124
  814SOL     OW 4912   1.430   6.100   4.863
  814SOL    HW1 4913   1.357   6.046   4.833
  814SOL    HW2 4914   1.389   6.166   4.919
  814SOL     MW 4915   1.416   6.102   4.867
  815SOL     OW 4916   5.455   5.847   2.539
  815SOL    HW1 4917   5.541   5.814   2.512
  815SOL    HW2 4918   5.474   5.924   2.593
  815SOL     MW 4919   5.469   5.853   2.542
  816SOL     OW 4920   1.992   0.661   5.080
  816SOL    HW1 4921   2.019   0.625   4.996
  816SOL    HW2 4922   1.906   0.700   5.064
  816SOL     MW 4923   1.984   0.661   5.067
  817SOL     OW 4924   2.293   0.368   1.194
  817SOL    HW1 4925   2.293   0.353   1.099
  817SOL    HW2 4926   2.240   0.447   1.206
  817SOL     MW 4927   2.286   0.376   1.182
  818SOL     OW 4928   3.453   2.182   0.104
  818SOL    HW1 4929   3.523   2.238   0.137
  818SOL    HW2 4930   3.489   2.093   0.109
  818SOL     MW 4931   3.467   2.178   0.109
  819SOL     OW 4932   2.008   5.338   1.674
  819SOL    HW1 4933   1.998   5.268   1.610
  819SOL    HW2 4934   1.931   5.331   1.730
  819SOL     MW 4935   1.997   5.328   1.673
  820SOL     OW 4936   0.024   1.940   0.453
  820SOL    HW1 4937   0.112   1.975   0.439
  820SOL    HW2 4938   0.035   1.873   0.519
  820SOL     MW 4939   0.037   1.936   0.460
  821SOL     OW 4940   5.516   0.149   3.421
  821SOL    HW1 4941   5.485   0.060   3.404
  821SOL    HW2 4942   5.480   0.171   3.507
  821SOL     MW 4943   5.507   0.140   3.430
  822SOL     OW 4944   5.555   4.602   2.364
  822SOL    HW1 4945   5.473   4.646   2.387
  822SOL    HW2 4946   5.622   4.671   2.369
  822SOL     MW 4947   5.553   4.617   2.368
  823SOL     OW 4948   3.792   1.432   5.931
  823SOL    HW1 4949   3.811   1.338   5.940
  823SOL    HW2 4950   3.725   1.448   5.997
  823SOL     MW 4951   3.786   1.421   5.941
  824SOL     OW 4952   2.314   4.765   1.489
  824SOL    HW1 4953   2.234   4.727   1.454
  824SOL    HW2 4954   2.377   4.692   1.489
  824SOL     MW 4955   2.312   4.751   1.484
  825SOL     OW 4956   1.334   1.876   5.121
  825SOL    HW1 4957   1.393   1.897   5.193
  825SOL    HW2 4958   1.389   1.827   5.059
  825SOL     MW 4959   1.348   1.873   5.122
  826SOL     OW 4960   2.390   2.040   5.187
  826SOL    HW1 4961   2.309   2.018   5.234
  826SOL    HW2 4962   2.363   2.099   5.117
  826SOL     MW 4963   2.376   2.044   5.184
  827SOL     OW 4964   3.116   5.310   3.385
  827SOL    HW1 4965   3.091   5.217   3.386
  827SOL    HW2 4966   3.211   5.309   3.373
  827SOL     MW 4967   3.125   5.298   3.384
  828SOL     OW 4968   3.512   0.010   0.382
  828SOL    HW1 4969   3.569  -0.025   0.313
  828SOL    HW2 4970   3.482   0.095   0.347
  828SOL     MW 4971   3.516   0.017   0.368
  829SOL     OW 4972   4.320   4.889   4.775
  829SOL    HW1 4973   4.319   4.980   4.804
  829SOL    HW2 4974   4.228   4.869   4.759
  829SOL     MW 4975   4.308   4.898   4.776
  830SOL     OW 4976   3.196   0.121   2.095
  830SOL    HW1 4977   3.162   0.038   2.064
  830SOL    HW2 4978   3.163   0.129   2.185
  830SOL     MW 4979   3.188   0.111   2.103
  831SOL     OW 4980   0.250   4.241   0.121
  831SOL    HW1 4981   0.159   4.263   0.144
  831SOL    HW2 4982   0.243   4.194   0.038
  831SOL     MW 4983   0.237   4.238   0.114
  832SOL     OW 4984   0.167   2.372   2.835
  832SOL    HW1 4985   0.210   2.396   2.753
  832SOL    HW2 4986   0.136   2.455   2.872
  832SOL     MW 4987   0.169   2.386   2.830
  833SOL     OW 4988   4.454   2.484   5.283
  833SOL    HW1 4989   4.546   2.469   5.263
  833SOL    HW2 4990   4.415   2.397   5.285
  833SOL     MW 4991   4.461   2.471   5.281
  834SOL     OW 4992   4.504   2.282   5.649
  834SOL    HW1 4993   4.478   2.372   5.632
  834SOL    HW2 4994   4.494   2.272   5.744
  834SOL     MW 4995   4.499   2.292   5.659
  835SOL     OW 4996   5.624   2.194   5.450
  835SOL    HW1 4997   5.531   2.177   5.464
  835SOL    HW2 4998   5.626   2.277   5.402
  835SOL     MW 4999   5.612   2.203   5.446
  836SOL     OW 5000   1.693   4.097   1.349
  836SOL    HW1 5001   1.781   4.118   1.318
  836SOL    HW2 5002   1.650   4.056   1.275
  836SOL     MW 5003   1.699   4.095   1.335
  837SOL     OW 5004   0.243   3.964   4.970
  837SOL    HW1 5005   0.198   3.936   4.890
  837SOL    HW2 5006   0.294   4.040   4.943
  837SOL     MW 5007   0.244   3.970   4.956
  838SOL     OW 5008   2.733   3.173   1.144
  838SOL    HW1 5009   2.712   3.245   1.085
  838SOL    HW2 5010   2.686   3.098   1.109
  838SOL     MW 5011   2.725   3.173   1.132
  839SOL     OW 5012   3.137   4.039   1.148
  839SOL    HW1 5013   3.130   4.055   1.054
  839SOL    HW2 5014   3.224   4.002   1.161
  839SOL     MW 5015   3.147   4.036   1.137
  840SOL     OW 5016   5.439   5.015   3.105
  840SOL    HW1 5017   5.504   4.961   3.152
  840SOL    HW2 5018   5.355   4.971   3.122
  840SOL     MW 5019   5.436   5.002   3.113
  841SOL     OW 5020   1.077   0.091   3.691
  841SOL    HW1 5021   1.099   0.023   3.627
  841SOL    HW2 5022   0.986   0.073   3.715
  841SOL     MW 5023   1.068   0.080   3.686
  842SOL     OW 5024   2.328   4.817   3.588
  842SOL    HW1 5025   2.235   4.825   3.608
  842SOL    HW2 5026   2.334   4.827   3.493
  842SOL     MW 5027   2.317   4.819   3.579
  843SOL     OW 5028   1.132   6.096   1.463
  843SOL    HW1 5029   1.079   6.146   1.401
  843SOL    HW2 5030   1.200   6.056   1.410
  843SOL     MW 5031   1.134   6.097   1.449
  844SOL     OW 5032   6.001   1.997   3.925
  844SOL    HW1 5033   5.936   2.063   3.903
  844SOL    HW2 5034   6.021   1.953   3.842
  844SOL     MW 5035   5.995   1.999   3.912
  845SOL     OW 5036   1.245   3.735   0.191
  845SOL    HW1 5037   1.280   3.792   0.260
  845SOL    HW2 5038   1.275   3.774   0.109
  845SOL     MW 5039   1.253   3.747   0.189
  846SOL     OW 5040   4.964   4.417   5.201
  846SOL    HW1 5041   5.005   4.361   5.136
  846SOL    HW2 5042   4.874   4.429   5.170
  846SOL     MW 5043   4.958   4.412   5.189
  847SOL     OW 5044   0.719   3.375   4.410
  847SOL    HW1 5045   0.666   3.450   4.384
  847SOL    HW2 5046   0.655   3.309   4.438
  847SOL     MW 5047   0.704   3.376   4.410
  848SOL     OW 5048   5.276   2.070   2.706
  848SOL    HW1 5049   5.324   2.146   2.673
  848SOL    HW2 5050   5.338   1.998   2.695
  848SOL     MW 5051   5.290   2.071   2.700
  849SOL     OW 5052   0.921   1.925   2.188
  849SOL    HW1 5053   0.979   1.862   2.145
  849SOL    HW2 5054   0.846   1.873   2.217
  849SOL     MW 5055   0.919   1.910   2.186
  850SOL     OW 5056   2.901   0.645   5.543
  850SOL    HW1 5057   2.838   0.619   5.610
  850SOL    HW2 5058   2.899   0.575   5.478
  850SOL     MW 5059   2.893   0.633   5.543
  851SOL     OW 5060   1.615   1.205   2.118
  851SOL    HW1 5061   1.711   1.208   2.124
  851SOL    HW2 5062   1.596   1.123   2.073
  851SOL     MW 5063   1.625   1.195   2.113
  852SOL     OW 5064   1.436   1.291   3.122
  852SOL    HW1 5065   1.424   1.283   3.027
  852SOL    HW2 5066   1.527   1.318   3.133
  852SOL     MW 5067   1.446   1.294   3.111
  853SOL     OW 5068   2.273   5.723   5.553
  853SOL    HW1 5069   2.247   5.797   5.608
  853SOL    HW2 5070   2.347   5.683   5.600
  853SOL     MW 5071   2.279   5.728   5.566
  854SOL     OW 5072   2.283   5.438   0.399
  854SOL    HW1 5073   2.326   5.372   0.347
  854SOL    HW2 5074   2.200   5.397   0.425
  854SOL     MW 5075   2.278   5.424   0.397
  855SOL     OW 5076   1.109   3.162   2.402
  855SOL    HW1 5077   1.104   3.139   2.309
  855SOL    HW2 5078   1.202   3.182   2.416
  855SOL     MW 5079   1.120   3.161   2.392
  856SOL     OW 5080   1.168   5.491   3.480
  856SOL    HW1 5081   1.136   5.401   3.494
  856SOL    HW2 5082   1.258   5.479   3.450
  856SOL     MW 5083   1.176   5.478   3.478
  857SOL     OW 5084   2.169   3.576   0.250
  857SOL    HW1 5085   2.166   3.484   0.274
  857SOL    HW2 5086   2.097   3.616   0.299
  857SOL     MW 5087   2.160   3.570   0.260
  858SOL     OW 5088   1.174   4.538   2.607
  858SOL    HW1 5089   1.137   4.549   2.519
  858SOL    HW2 5090   1.225   4.458   2.602
  858SOL     MW 5091   1.175   4.529   2.595
  859SOL     OW 5092   2.340   1.396   2.163
  859SOL    HW1 5093   2.291   1.316   2.148
  859SOL    HW2 5094   2.304   1.459   2.101
  859SOL     MW 5095   2.329   1.394   2.154
  860SOL     OW 5096   2.287   2.530   0.347
  860SOL    HW1 5097   2.331   2.499   0.427
  860SOL    HW2 5098   2.252   2.615   0.371
  860SOL     MW 5099   2.288   2.537   0.359
  861SOL     OW 5100   3.241   5.927   2.250
  861SOL    HW1 5101   3.305   5.939   2.180
  861SOL    HW2 5102   3.234   5.832   2.261
  861SOL     MW 5103   3.248   5.916   2.242
  862SOL     OW 5104   4.405   0.701   0.328
  862SOL    HW1 5105   4.433   0.761   0.259
  862SOL    HW2 5106   4.316   0.675   0.302
  862SOL     MW 5107   4.397   0.705   0.316
  863SOL     OW 5108   0.312   0.687   0.977
  863SOL    HW1 5109   0.359   0.756   0.930
  863SOL    HW2 5110   0.285   0.729   1.059
  863SOL     MW 5111   0.314   0.702   0.982
  864SOL     OW 5112   1.707   5.566   2.392
  864SOL    HW1 5113   1.611   5.564   2.384
  864SOL    HW2 5114   1.724   5.620   2.469
  864SOL     MW 5115   1.697   5.572   2.401
  865SOL     OW 5116   4.818   1.868   4.528
  865SOL    HW1 5117   4.751   1.814   4.487
  865SOL    HW2 5118   4.773   1.912   4.600
  865SOL     MW 5119   4.804   1.867   4.532
  866SOL     OW 5120   4.450   1.234   0.491
  866SOL    HW1 5121   4.377   1.184   0.453
  866SOL    HW2 5122   4.450   1.208   0.585
  866SOL     MW 5123   4.441   1.224   0.498
  867SOL     OW 5124   3.273   5.855   2.858
  867SOL    HW1 5125   3.291   5.761   2.870
  867SOL    HW2 5126   3.179   5.863   2.873
  867SOL     MW 5127   3.264   5.844   2.861
  868SOL     OW 5128   2.095   2.571   5.896
  868SOL    HW1 5129   2.016   2.558   5.844
  868SOL    HW2 5130   2.160   2.601   5.833
  868SOL     MW 5131   2.093   2.573   5.882
  869SOL     OW 5132   1.005   2.584   1.090
  869SOL    HW1 5133   0.965   2.593   1.003
  869SOL    HW2 5134   0.943   2.530   1.139
  869SOL     MW 5135   0.992   2.578   1.085
  870SOL     OW 5136   5.125   3.671   3.648
  870SOL    HW1 5137   5.057   3.737   3.635
  870SOL    HW2 5138   5.184   3.681   3.574
  870SOL     MW 5139   5.123   3.681   3.637
  871SOL     OW 5140   1.403   5.050   2.310
  871SOL    HW1 5141   1.456   5.130   2.307
  871SOL    HW2 5142   1.335   5.068   2.375
  871SOL     MW 5143   1.401   5.063   2.318
  872SOL     OW 5144   4.110   5.386   4.643
  872SOL    HW1 5145   4.147   5.474   4.635
  872SOL    HW2 5146   4.166   5.331   4.589
  872SOL     MW 5147   4.122   5.390   4.635
  873SOL     OW 5148   4.024   4.317   0.335
  873SOL    HW1 5149   4.064   4.372   0.403
  873SOL    HW2 5150   4.091   4.252   0.314
  873SOL     MW 5151   4.038   4.316   0.340
  874SOL     OW 5152   6.005   1.981   4.646
  874SOL    HW1 5153   5.911   1.991   4.663
  874SOL    HW2 5154   6.032   1.906   4.700
  874SOL     MW 5155   5.996   1.972   4.655
  875SOL     OW 5156   4.557   1.491   3.133
  875SOL    HW1 5157   4.530   1.517   3.221
  875SOL    HW2 5158   4.475   1.481   3.085
  875SOL     MW 5159   4.543   1.493   3.138
  876SOL     OW 5160   3.488   2.015   4.649
  876SOL    HW1 5161   3.400   1.981   4.632
  876SOL    HW2 5162   3.536   1.999   4.568
  876SOL     MW 5163   3.483   2.010   4.636
  877SOL     OW 5164   0.596   2.340   4.610
  877SOL    HW1 5165   0.604   2.433   4.589
  877SOL    HW2 5166   0.526   2.309   4.551
  877SOL     MW 5167   0.588   2.348   4.599
  878SOL     OW 5168   0.664   4.451   2.649
  878SOL    HW1 5169   0.744   4.503   2.658
  878SOL    HW2 5170   0.686   4.366   2.686
  878SOL     MW 5171   0.677   4.447   2.655
  879SOL     OW 5172   0.909   3.963   1.321
  879SOL    HW1 5173   0.830   3.966   1.375
  879SOL    HW2 5174   0.979   3.991   1.381
  879SOL     MW 5175   0.908   3.967   1.336
  880SOL     OW 5176   5.353   0.296   5.225
  880SOL    HW1 5177   5.372   0.265   5.136
  880SOL    HW2 5178   5.416   0.367   5.239
  880SOL     MW 5179   5.363   0.301   5.215
  881SOL     OW 5180   3.746   2.932   0.543
  881SOL    HW1 5181   3.768   2.842   0.564
  881SOL    HW2 5182   3.779   2.984   0.616
  881SOL     MW 5183   3.753   2.927   0.555
  882SOL     OW 5184   5.766   3.324   0.450
  882SOL    HW1 5185   5.690   3.297   0.500
  882SOL    HW2 5186   5.823   3.367   0.512
  882SOL     MW 5187   5.763   3.326   0.464
  883SOL     OW 5188   1.169   4.442   1.074
  883SOL    HW1 5189   1.227   4.430   0.998
  883SOL    HW2 5190   1.161   4.354   1.111
  883SOL     MW 5191   1.175   4.429   1.069
  884SOL     OW 5192   5.653   5.053   4.921
  884SOL    HW1 5193   5.616   5.034   4.834
  884SOL    HW2 5194   5.713   5.126   4.906
  884SOL     MW 5195   5.656   5.060   4.908
  885SOL     OW 5196   5.969   0.714   5.669
  885SOL    HW1 5197   5.894   0.665   5.702
  885SOL    HW2 5198   6.014   0.653   5.610
  885SOL     MW 5199   5.965   0.700   5.666
  886SOL     OW 5200   0.060   1.711   1.010
  886SOL    HW1 5201   0.091   1.800   0.990
  886SOL    HW2 5202   0.046   1.711   1.104
  886SOL     MW 5203   0.062   1.722   1.019
  887SOL     OW 5204   0.423   2.884   2.128
  887SOL    HW1 5205   0.406   2.800   2.170
  887SOL    HW2 5206   0.517   2.884   2.112
  887SOL     MW 5207   0.433   2.873   2.131
  888SOL     OW 5208   2.768   0.075   0.479
  888SOL    HW1 5209   2.767   0.093   0.385
  888SOL    HW2 5210   2.857   0.042   0.497
  888SOL     MW 5211   2.779   0.073   0.470
  889SOL     OW 5212   3.707   2.879   5.364
  889SOL    HW1 5213   3.691   2.836   5.280
  889SOL    HW2 5214   3.654   2.959   5.360
  889SOL     MW 5215   3.698   2.884   5.353
  890SOL     OW 5216   3.699   2.666   5.565
  890SOL    HW1 5217   3.755   2.736   5.531
  890SOL    HW2 5218   3.642   2.710   5.628
  890SOL     MW 5219   3.699   2.681   5.569
  891SOL     OW 5220   2.743   1.498   5.391
  891SOL    HW1 5221   2.758   1.590   5.410
  891SOL    HW2 5222   2.830   1.461   5.376
  891SOL     MW 5223   2.756   1.505   5.391
  892SOL     OW 5224   4.148   1.685   2.547
  892SOL    HW1 5225   4.195   1.688   2.464
  892SOL    HW2 5226   4.210   1.721   2.611
  892SOL     MW 5227   4.162   1.690   2.545
  893SOL     OW 5228   1.689   4.313   4.971
  893SOL    HW1 5229   1.730   4.301   4.885
  893SOL    HW2 5230   1.740   4.257   5.029
  893SOL     MW 5231   1.701   4.304   4.967
  894SOL     OW 5232   3.132   4.296   4.624
  894SOL    HW1 5233   3.071   4.256   4.562
  894SOL    HW2 5234   3.099   4.385   4.637
  894SOL     MW 5235   3.120   4.302   4.618
  895SOL     OW 5236   0.069   3.107   2.476
  895SOL    HW1 5237   0.016   3.061   2.410
  895SOL    HW2 5238   0.006   3.163   2.521
  895SOL     MW 5239   0.054   3.108   2.473
  896SOL     OW 5240   0.694   5.001   5.981
  896SOL    HW1 5241   0.664   5.091   5.965
  896SOL    HW2 5242   0.674   4.985   6.073
  896SOL     MW 5243   0.687   5.011   5.990
  897SOL     OW 5244   4.726   1.320   3.419
  897SOL    HW1 5245   4.780   1.370   3.480
  897SOL    HW2 5246   4.755   1.349   3.332
  897SOL     MW 5247   4.737   1.330   3.415
  898SOL     OW 5248   0.137   0.986   2.192
  898SOL    HW1 5249   0.173   0.940   2.267
  898SOL    HW2 5250   0.208   1.041   2.161
  898SOL     MW 5251   0.150   0.987   2.198
  899SOL     OW 5252   4.845   1.850   5.898
  899SOL    HW1 5253   4.852   1.861   5.993
  899SOL    HW2 5254   4.851   1.939   5.864
  899SOL     MW 5255   4.847   1.863   5.906
  900SOL     OW 5256   2.236   2.659   4.789
  900SOL    HW1 5257   2.182   2.598   4.839
  900SOL    HW2 5258   2.178   2.732   4.768
  900SOL     MW 5259   2.222   2.660   4.793
  901SOL     OW 5260   1.081   4.307   2.193
  901SOL    HW1 5261   1.000   4.264   2.220
  901SOL    HW2 5262   1.079   4.392   2.237
  901SOL     MW 5263   1.070   4.313   2.202
  902SOL     OW 5264   1.867   3.739   3.540
  902SOL    HW1 5265   1.797   3.675   3.528
  902SOL    HW2 5266   1.834   3.820   3.502
  902SOL     MW 5267   1.854   3.741   3.534
  903SOL     OW 5268   5.874   0.364   1.284
  903SOL    HW1 5269   5.842   0.285   1.327
  903SOL    HW2 5270   5.962   0.377   1.319
  903SOL     MW 5271   5.881   0.356   1.294
  904SOL     OW 5272   3.358   4.630   5.920
  904SOL    HW1 5273   3.328   4.550   5.877
  904SOL    HW2 5274   3.337   4.617   6.013
  904SOL     MW 5275   3.351   4.618   5.927
  905SOL     OW 5276   4.041   5.489   6.062
  905SOL    HW1 5277   4.067   5.538   6.140
  905SOL    HW2 5278   3.949   5.511   6.049
  905SOL     MW 5279   4.033   5.498   6.070
  906SOL     OW 5280   5.930   4.823   5.137
  906SOL    HW1 5281   6.018   4.790   5.157
  906SOL    HW2 5282   5.921   4.901   5.191
  906SOL     MW 5283   5.940   4.829   5.146
  907SOL     OW 5284   1.483   0.632   3.867
  907SOL    HW1 5285   1.391   0.623   3.890
  907SOL    HW2 5286   1.486   0.704   3.804
  907SOL     MW 5287   1.472   0.640   3.862
  908SOL     OW 5288   1.652   5.433   1.087
  908SOL    HW1 5289   1.676   5.491   1.159
  908SOL    HW2 5290   1.687   5.477   1.009
  908SOL     MW 5291   1.660   5.446   1.085
  909SOL     OW 5292   2.347   6.072   1.744
  909SOL    HW1 5293   2.362   6.079   1.838
  909SOL    HW2 5294   2.402   6.140   1.706
  909SOL     MW 5295   2.356   6.082   1.751
  910SOL     OW 5296   5.022   2.356   0.458
  910SOL    HW1 5297   4.957   2.409   0.413
  910SOL    HW2 5298   5.105   2.380   0.418
  910SOL     MW 5299   5.024   2.366   0.448
  911SOL     OW 5300   1.224   2.142   0.655
  911SOL    HW1 5301   1.203   2.227   0.693
  911SOL    HW2 5302   1.175   2.079   0.708
  911SOL     MW 5303   1.215   2.145   0.667
  912SOL     OW 5304   5.471   2.854   0.392
  912SOL    HW1 5305   5.557   2.896   0.387
  912SOL    HW2 5306   5.489   2.763   0.413
  912SOL     MW 5307   5.484   2.848   0.394
  913SOL     OW 5308   2.649   1.748   0.889
  913SOL    HW1 5309   2.698   1.771   0.809
  913SOL    HW2 5310   2.600   1.827   0.912
  913SOL     MW 5311   2.649   1.761   0.882
  914SOL     OW 5312   1.021   4.550   5.675
  914SOL    HW1 5313   1.065   4.472   5.707
  914SOL    HW2 5314   0.930   4.522   5.662
  914SOL     MW 5315   1.015   4.536   5.677
  915SOL     OW 5316   5.041   0.206   0.495
  915SOL    HW1 5317   4.948   0.215   0.516
  915SOL    HW2 5318   5.082   0.176   0.576
  915SOL     MW 5319   5.035   0.203   0.508
  916SOL     OW 5320   0.846   4.582   3.595
  916SOL    HW1 5321   0.928   4.568   3.547
  916SOL    HW2 5322   0.780   4.590   3.527
  916SOL     MW 5323   0.848   4.581   3.580
  917SOL     OW 5324   5.775   5.968   0.477
  917SOL    HW1 5325   5.851   5.969   0.418
  917SOL    HW2 5326   5.700   5.954   0.420
  917SOL     MW 5327   5.775   5.966   0.462
  918SOL     OW 5328   1.522   1.271   4.391
  918SOL    HW1 5329   1.598   1.275   4.449
  918SOL    HW2 5330   1.559   1.267   4.303
  918SOL     MW 5331   1.536   1.271   4.387
  919SOL     OW 5332   1.612   4.847   4.680
  919SOL    HW1 5333   1.557   4.880   4.752
  919SOL    HW2 5334   1.550   4.816   4.615
  919SOL     MW 5335   1.597   4.847   4.681
  920SOL     OW 5336   0.270   5.034   0.078
  920SOL    HW1 5337   0.303   4.964   0.134
  920SOL    HW2 5338   0.258   4.992  -0.009
  920SOL     MW 5339   0.273   5.019   0.074
  921SOL     OW 5340   5.037   2.184   1.243
  921SOL    HW1 5341   5.038   2.101   1.195
  921SOL    HW2 5342   5.016   2.250   1.177
  921SOL     MW 5343   5.034   2.182   1.229
  922SOL     OW 5344   2.682   0.565   5.714
  922SOL    HW1 5345   2.683   0.656   5.742
  922SOL    HW2 5346   2.592   0.536   5.729
  922SOL     MW 5347   2.671   0.573   5.719
  923SOL     OW 5348   5.777   1.642   4.522
  923SOL    HW1 5349   5.808   1.586   4.451
  923SOL    HW2 5350   5.773   1.584   4.598
  923SOL     MW 5351   5.780   1.627   4.523
  924SOL     OW 5352   0.476   0.953   2.554
  924SOL    HW1 5353   0.563   0.991   2.566
  924SOL    HW2 5354   0.418   1.028   2.545
  924SOL     MW 5355   0.480   0.967   2.554
  925SOL     OW 5356   5.305   1.458   1.434
  925SOL    HW1 5357   5.291   1.537   1.484
  925SOL    HW2 5358   5.227   1.448   1.379
  925SOL     MW 5359   5.293   1.466   1.433
  926SOL     OW 5360   0.980   0.794   1.561
  926SOL    HW1 5361   1.003   0.713   1.606
  926SOL    HW2 5362   0.936   0.765   1.481
  926SOL     MW 5363   0.977   0.780   1.556
  927SOL     OW 5364   2.524   0.792   1.722
  927SOL    HW1 5365   2.603   0.829   1.763
  927SOL    HW2 5366   2.482   0.741   1.791
  927SOL     MW 5367   2.529   0.790   1.736
  928SOL     OW 5368   1.970   6.100   3.624
  928SOL    HW1 5369   1.924   6.016   3.629
  928SOL    HW2 5370   1.996   6.108   3.533
  928SOL     MW 5371   1.967   6.090   3.613
  929SOL     OW 5372   0.129   4.959   2.290
  929SOL    HW1 5373   0.120   5.039   2.238
  929SOL    HW2 5374   0.214   4.923   2.265
  929SOL     MW 5375   0.138   4.965   2.280
  930SOL     OW 5376   2.920   1.788   2.967
  930SOL    HW1 5377   2.929   1.864   3.024
  930SOL    HW2 5378   2.950   1.715   3.019
  930SOL     MW 5379   2.925   1.788   2.981
  931SOL     OW 5380   1.322   1.981   3.778
  931SOL    HW1 5381   1.410   1.998   3.814
  931SOL    HW2 5382   1.331   2.000   3.685
  931SOL     MW 5383   1.335   1.985   3.771
  932SOL     OW 5384   3.416   1.228   5.990
  932SOL    HW1 5385   3.445   1.242   6.080
  932SOL    HW2 5386   3.409   1.316   5.953
  932SOL     MW 5387   3.419   1.241   5.997
  933SOL     OW 5388   5.087   2.147   3.734
  933SOL    HW1 5389   5.039   2.141   3.816
  933SOL    HW2 5390   5.169   2.099   3.750
  933SOL     MW 5391   5.092   2.140   3.746
  934SOL     OW 5392   1.704   1.495   4.733
  934SOL    HW1 5393   1.717   1.405   4.707
  934SOL    HW2 5394   1.677   1.491   4.824
  934SOL     MW 5395   1.702   1.484   4.741
  935SOL     OW 5396   1.840   4.493   5.209
  935SOL    HW1 5397   1.914   4.434   5.194
  935SOL    HW2 5398   1.781   4.443   5.266
  935SOL     MW 5399   1.842   4.479   5.215
  936SOL     OW 5400   4.768   1.458   4.614
  936SOL    HW1 5401   4.844   1.417   4.573
  936SOL    HW2 5402   4.750   1.405   4.691
  936SOL     MW 5403   4.775   1.446   4.618
  937SOL     OW 5404   4.402   4.568   5.646
  937SOL    HW1 5405   4.368   4.653   5.673
  937SOL    HW2 5406   4.463   4.588   5.574
  937SOL     MW 5407   4.405   4.582   5.640
  938SOL     OW 5408   0.244   4.573   2.571
  938SOL    HW1 5409   0.282   4.590   2.485
  938SOL    HW2 5410   0.214   4.658   2.601
  938SOL     MW 5411   0.245   4.586   2.564
  939SOL     OW 5412   5.749   0.143   4.336
  939SOL    HW1 5413   5.816   0.170   4.274
  939SOL    HW2 5414   5.745   0.048   4.328
  939SOL     MW 5415   5.757   0.135   4.327
  940SOL     OW 5416   5.082   4.700   1.903
  940SOL    HW1 5417   5.123   4.670   1.984
  940SOL    HW2 5418   4.993   4.725   1.930
  940SOL     MW 5419   5.076   4.699   1.917
  941SOL     OW 5420   2.289   2.910   5.237
  941SOL    HW1 5421   2.210   2.917   5.183
  941SOL    HW2 5422   2.348   2.854   5.186
  941SOL     MW 5423   2.286   2.904   5.223
  942SOL     OW 5424   5.575   4.592   2.678
  942SOL    HW1 5425   5.639   4.629   2.618
  942SOL    HW2 5426   5.554   4.506   2.640
  942SOL     MW 5427   5.581   4.585   2.665
  943SOL     OW 5428   1.238   2.439   1.570
  943SOL    HW1 5429   1.325   2.441   1.532
  943SOL    HW2 5430   1.186   2.387   1.508
  943SOL     MW 5431   1.242   2.433   1.557
  944SOL     OW 5432   4.628   1.067   4.052
  944SOL    HW1 5433   4.698   1.131   4.068
  944SOL    HW2 5434   4.552   1.104   4.098
  944SOL     MW 5435   4.627   1.080   4.060
  945SOL     OW 5436   1.668   4.513   1.452
  945SOL    HW1 5437   1.639   4.563   1.528
  945SOL    HW2 5438   1.628   4.427   1.464
  945SOL     MW 5439   1.659   4.508   1.464
  946SOL     OW 5440   2.660   1.587   4.148
  946SOL    HW1 5441   2.751   1.606   4.123
  946SOL    HW2 5442   2.609   1.657   4.107
  946SOL     MW 5443   2.665   1.599   4.140
  947SOL     OW 5444   0.017   2.499   1.959
  947SOL    HW1 5445   0.086   2.565   1.952
  947SOL    HW2 5446   0.059   2.425   2.004
  947SOL     MW 5447   0.031   2.498   1.964
  948SOL     OW 5448   5.709   0.009   1.822
  948SOL    HW1 5449   5.722  -0.062   1.885
  948SOL    HW2 5450   5.641   0.064   1.862
  948SOL     MW 5451   5.702   0.007   1.835
  949SOL     OW 5452   4.929   2.078   1.936
  949SOL    HW1 5453   4.842   2.107   1.963
  949SOL    HW2 5454   4.930   2.087   1.841
  949SOL     MW 5455   4.918   2.084   1.928
  950SOL     OW 5456   5.468   3.664   0.331
  950SOL    HW1 5457   5.420   3.678   0.248
  950SOL    HW2 5458   5.552   3.628   0.304
  950SOL     MW 5459   5.472   3.661   0.316
  951SOL     OW 5460   1.134   1.969   3.273
  951SOL    HW1 5461   1.137   2.064   3.260
  951SOL    HW2 5462   1.203   1.952   3.338
  951SOL     MW 5463   1.143   1.979   3.280
  952SOL     OW 5464   6.009   3.929   0.166
  952SOL    HW1 5465   5.929   3.885   0.137
  952SOL    HW2 5466   5.978   3.996   0.226
  952SOL     MW 5467   5.995   3.932   0.170
  953SOL     OW 5468   2.952   0.486   5.296
  953SOL    HW1 5469   3.023   0.548   5.281
  953SOL    HW2 5470   2.920   0.464   5.209
  953SOL     MW 5471   2.957   0.491   5.283
  954SOL     OW 5472   1.048   4.313   3.825
  954SOL    HW1 5473   1.123   4.278   3.874
  954SOL    HW2 5474   1.040   4.255   3.750
  954SOL     MW 5475   1.056   4.301   3.822
  955SOL     OW 5476   5.519   3.322   1.492
  955SOL    HW1 5477   5.555   3.272   1.418
  955SOL    HW2 5478   5.472   3.394   1.451
  955SOL     MW 5479   5.518   3.325   1.477
  956SOL     OW 5480   4.574   5.675   3.002
  956SOL    HW1 5481   4.511   5.614   2.965
  956SOL    HW2 5482   4.554   5.759   2.961
  956SOL     MW 5483   4.564   5.677   2.992
  957SOL     OW 5484   1.823   4.260   2.884
  957SOL    HW1 5485   1.798   4.316   2.810
  957SOL    HW2 5486   1.833   4.172   2.845
  957SOL     MW 5487   1.821   4.256   2.869
  958SOL     OW 5488   1.814   5.338   2.500
  958SOL    HW1 5489   1.849   5.303   2.418
  958SOL    HW2 5490   1.780   5.424   2.477
  958SOL     MW 5491   1.814   5.345   2.487
  959SOL     OW 5492   2.208   4.246   1.283
  959SOL    HW1 5493   2.251   4.240   1.198
  959SOL    HW2 5494   2.262   4.308   1.333
  959SOL     MW 5495   2.221   4.253   1.278
  960SOL     OW 5496   5.257   5.048   2.685
  960SOL    HW1 5497   5.290   5.042   2.595
  960SOL    HW2 5498   5.322   5.000   2.737
  960SOL     MW 5499   5.270   5.041   2.680
  961SOL     OW 5500   1.781   4.504   3.283
  961SOL    HW1 5501   1.692   4.519   3.252
  961SOL    HW2 5502   1.773   4.434   3.348
  961SOL     MW 5503   1.769   4.497   3.288
  962SOL     OW 5504   2.753   1.403   4.965
  962SOL    HW1 5505   2.788   1.472   4.908
  962SOL    HW2 5506   2.706   1.451   5.034
  962SOL     MW 5507   2.752   1.419   4.966
  963SOL     OW 5508   4.961   0.176   0.797
  963SOL    HW1 5509   4.997   0.198   0.882
  963SOL    HW2 5510   4.954   0.259   0.750
  963SOL     MW 5511   4.965   0.189   0.802
  964SOL     OW 5512   1.806   4.904   0.583
  964SOL    HW1 5513   1.727   4.852   0.601
  964SOL    HW2 5514   1.835   4.874   0.496
  964SOL     MW 5515   1.800   4.893   0.574
  965SOL     OW 5516   2.800   2.250   4.371
  965SOL    HW1 5517   2.738   2.285   4.435
  965SOL    HW2 5518   2.886   2.282   4.399
  965SOL     MW 5519   2.803   2.259   4.382
  966SOL     OW 5520   2.311   1.156   3.592
  966SOL    HW1 5521   2.221   1.151   3.559
  966SOL    HW2 5522   2.302   1.152   3.687
  966SOL     MW 5523   2.299   1.155   3.600
  967SOL     OW 5524   2.072   3.651   4.617
  967SOL    HW1 5525   2.026   3.567   4.620
  967SOL    HW2 5526   2.054   3.691   4.702
  967SOL     MW 5527   2.064   3.646   4.628
  968SOL     OW 5528   5.248   5.993   4.421
  968SOL    HW1 5529   5.280   6.015   4.509
  968SOL    HW2 5530   5.323   5.953   4.378
  968SOL     MW 5531   5.261   5.991   4.427
  969SOL     OW 5532   4.245   1.018   0.868
  969SOL    HW1 5533   4.190   0.984   0.798
  969SOL    HW2 5534   4.199   1.097   0.898
  969SOL     MW 5535   4.232   1.024   0.863
  970SOL     OW 5536   4.211   1.022   5.616
  970SOL    HW1 5537   4.131   1.008   5.668
  970SOL    HW2 5538   4.213   0.949   5.555
  970SOL     MW 5539   4.201   1.011   5.615
  971SOL     OW 5540   5.099   0.083   2.130
  971SOL    HW1 5541   5.173   0.038   2.089
  971SOL    HW2 5542   5.135   0.118   2.212
  971SOL     MW 5543   5.113   0.081   2.135
  972SOL     OW 5544   0.524   5.100   1.780
  972SOL    HW1 5545   0.442   5.142   1.754
  972SOL    HW2 5546   0.551   5.049   1.704
  972SOL     MW 5547   0.517   5.099   1.767
  973SOL     OW 5548   3.313   1.373   4.435
  973SOL    HW1 5549   3.262   1.325   4.500
  973SOL    HW2 5550   3.295   1.465   4.453
  973SOL     MW 5551   3.304   1.379   4.445
  974SOL     OW 5552   1.105   1.711   2.707
  974SOL    HW1 5553   1.153   1.794   2.704
  974SOL    HW2 5554   1.013   1.737   2.711
  974SOL     MW 5555   1.100   1.725   2.707
  975SOL     OW 5556   3.620   5.922   2.326
  975SOL    HW1 5557   3.706   5.963   2.327
  975SOL    HW2 5558   3.567   5.979   2.271
  975SOL     MW 5559   3.624   5.934   2.319
  976SOL     OW 5560   3.439   0.552   0.752
  976SOL    HW1 5561   3.409   0.504   0.830
  976SOL    HW2 5562   3.358   0.581   0.710
  976SOL     MW 5563   3.425   0.549   0.757
  977SOL     OW 5564   0.885   4.412   2.996
  977SOL    HW1 5565   0.791   4.412   2.978
  977SOL    HW2 5566   0.897   4.475   3.067
  977SOL     MW 5567   0.875   4.420   3.003
  978SOL     OW 5568   0.450   5.921   1.423
  978SOL    HW1 5569   0.469   5.946   1.333
  978SOL    HW2 5570   0.360   5.948   1.437
  978SOL     MW 5571   0.441   5.928   1.413
  979SOL     OW 5572   2.111   5.340   3.858
  979SOL    HW1 5573   2.158   5.269   3.902
  979SOL    HW2 5574   2.174   5.412   3.852
  979SOL     MW 5575   2.125   5.340   3.863
  980SOL     OW 5576   5.672   5.898   3.691
  980SOL    HW1 5577   5.746   5.947   3.725
  980SOL    HW2 5578   5.711   5.827   3.640
  980SOL     MW 5579   5.686   5.895   3.688
  981SOL     OW 5580   0.188   4.966   1.672
  981SOL    HW1 5581   0.094   4.980   1.667
  981SOL    HW2 5582   0.198   4.870   1.669
  981SOL     MW 5583   0.177   4.955   1.671
  982SOL     OW 5584   1.762   0.070   4.337
  982SOL    HW1 5585   1.682   0.036   4.297
  982SOL    HW2 5586   1.778   0.013   4.412
  982SOL     MW 5587   1.754   0.058   4.341
  983SOL     OW 5588   4.547   2.981   0.864
  983SOL    HW1 5589   4.536   2.924   0.788
  983SOL    HW2 5590   4.465   2.973   0.912
  983SOL     MW 5591   4.535   2.973   0.859
  984SOL     OW 5592   1.243   3.139   3.216
  984SOL    HW1 5593   1.317   3.198   3.201
  984SOL    HW2 5594   1.249   3.116   3.308
  984SOL     MW 5595   1.253   3.144   3.226
  985SOL     OW 5596   2.488   4.920   5.012
  985SOL    HW1 5597   2.549   4.859   4.971
  985SOL    HW2 5598   2.489   4.997   4.956
  985SOL     MW 5599   2.496   4.922   5.000
  986SOL     OW 5600   2.406   2.996   5.453
  986SOL    HW1 5601   2.500   2.977   5.457
  986SOL    HW2 5602   2.378   2.959   5.370
  986SOL     MW 5603   2.415   2.989   5.443
  987SOL     OW 5604   0.915   3.580   5.049
  987SOL    HW1 5605   0.857   3.540   4.983
  987SOL    HW2 5606   0.956   3.654   5.003
  987SOL     MW 5607   0.913   3.584   5.034
  988SOL     OW 5608   2.912   3.594   0.475
  988SOL    HW1 5609   2.973   3.656   0.436
  988SOL    HW2 5610   2.960   3.556   0.549
  988SOL     MW 5611   2.926   3.597   0.479
  989SOL     OW 5612   4.527   0.858   2.358
  989SOL    HW1 5613   4.464   0.847   2.429
  989SOL    HW2 5614   4.608   0.884   2.402
  989SOL     MW 5615   4.529   0.860   2.373
  990SOL     OW 5616   4.711   1.351   5.364
  990SOL    HW1 5617   4.642   1.392   5.417
  990SOL    HW2 5618   4.755   1.291   5.424
  990SOL     MW 5619   4.708   1.348   5.378
  991SOL     OW 5620   3.136   1.234   1.361
  991SOL    HW1 5621   3.118   1.149   1.319
  991SOL    HW2 5622   3.230   1.232   1.377
  991SOL     MW 5623   3.146   1.222   1.358
  992SOL     OW 5624   3.055   0.051   1.456
  992SOL    HW1 5625   3.045   0.041   1.361
  992SOL    HW2 5626   2.985  -0.003   1.493
  992SOL     MW 5627   3.045   0.043   1.448
  993SOL     OW 5628   4.280   2.556   3.138
  993SOL    HW1 5629   4.280   2.641   3.181
  993SOL    HW2 5630   4.336   2.501   3.194
  993SOL     MW 5631   4.287   2.560   3.151
  994SOL     OW 5632   0.388   0.371   0.101
  994SOL    HW1 5633   0.395   0.461   0.132
  994SOL    HW2 5634   0.352   0.379   0.012
  994SOL     MW 5635   0.384   0.383   0.092
  995SOL     OW 5636   5.499   5.006   5.877
  995SOL    HW1 5637   5.490   5.039   5.787
  995SOL    HW2 5638   5.504   5.085   5.931
  995SOL     MW 5639   5.498   5.021   5.872
  996SOL     OW 5640   5.451   1.158   3.336
  996SOL    HW1 5641   5.527   1.142   3.280
  996SOL    HW2 5642   5.427   1.249   3.318
  996SOL     MW 5643   5.458   1.169   3.326
  997SOL     OW 5644   3.315   1.557   0.734
  997SOL    HW1 5645   3.319   1.601   0.651
  997SOL    HW2 5646   3.223   1.561   0.760
  997SOL     MW 5647   3.304   1.563   0.727
  998SOL     OW 5648   3.643   0.488   4.145
  998SOL    HW1 5649   3.704   0.476   4.072
  998SOL    HW2 5650   3.678   0.432   4.215
  998SOL     MW 5651   3.655   0.479   4.145
  999SOL     OW 5652   3.897   0.366   2.291
  999SOL    HW1 5653   3.958   0.415   2.346
  999SOL    HW2 5654   3.825   0.426   2.274
  999SOL     MW 5655   3.896   0.380   2.296
 1000SOL     OW 5656   2.050   4.333   4.868
 1000SOL    HW1 5657   2.037   4.427   4.863
 1000SOL    HW2 5658   1.973   4.295   4.825
 1000SOL     MW 5659   2.039   4.340   4.862
 1001SOL     OW 5660   4.913   4.796   5.319
 1001SOL    HW1 5661   4.855   4.868   5.295
 1001SOL    HW2 5662   4.912   4.738   5.242
 1001SOL     MW 5663   4.905   4.798   5.306
 1002SOL     OW 5664   1.765   5.634   3.077
 1002SOL    HW1 5665   1.833   5.591   3.025
 1002SOL    HW2 5666   1.800   5.635   3.166
 1002SOL     MW 5667   1.778   5.629   3.081
 1003SOL     OW 5668   2.842   4.652   5.052
 1003SOL    HW1 5669   2.775   4.667   4.986
 1003SOL    HW2 5670   2.845   4.733   5.102
 1003SOL     MW 5671   2.834   4.664   5.050
 1004SOL     OW 5672   2.503   4.784   4.286
 1004SOL    HW1 5673   2.424   4.814   4.243
 1004SOL    HW2 5674   2.563   4.859   4.282
 1004SOL     MW 5675   2.501   4.798   4.280
 1005SOL     OW 5676   4.035   5.236   5.996
 1005SOL    HW1 5677   4.037   5.328   6.021
 1005SOL    HW2 5678   3.964   5.198   6.047
 1005SOL     MW 5679   4.026   5.243   6.006
 1006SOL     OW 5680   1.291   3.869   2.130
 1006SOL    HW1 5681   1.281   3.905   2.218
 1006SOL    HW2 5682   1.201   3.858   2.099
 1006SOL     MW 5683   1.278   3.872   2.137
 1007SOL     OW 5684   5.222   5.719   5.629
 1007SOL    HW1 5685   5.145   5.753   5.674
 1007SOL    HW2 5686   5.231   5.630   5.662
 1007SOL     MW 5687   5.213   5.712   5.639
 1008SOL     OW 5688   1.624   2.655   1.581
 1008SOL    HW1 5689   1.634   2.586   1.647
 1008SOL    HW2 5690   1.630   2.737   1.631
 1008SOL     MW 5691   1.626   2.657   1.596
 1009SOL     OW 5692   3.048   5.162   0.022
 1009SOL    HW1 5693   2.977   5.100   0.003
 1009SOL    HW2 5694   3.090   5.176  -0.063
 1009SOL     MW 5695   3.044   5.156   0.007
 1010SOL     OW 5696   1.679   3.435   4.656
 1010SOL    HW1 5697   1.676   3.530   4.642
 1010SOL    HW2 5698   1.686   3.426   4.751
 1010SOL     MW 5699   1.679   3.446   4.667
 1011SOL     OW 5700   2.494   3.764   3.800
 1011SOL    HW1 5701   2.520   3.793   3.888
 1011SOL    HW2 5702   2.566   3.790   3.743
 1011SOL     MW 5703   2.507   3.771   3.804
 1012SOL     OW 5704   5.246   0.749   5.671
 1012SOL    HW1 5705   5.277   0.729   5.583
 1012SOL    HW2 5706   5.151   0.734   5.668
 1012SOL     MW 5707   5.238   0.745   5.659
 1013SOL     OW 5708   0.839   5.208   5.201
 1013SOL    HW1 5709   0.758   5.207   5.150
 1013SOL    HW2 5710   0.859   5.115   5.215
 1013SOL     MW 5711   0.831   5.196   5.196
 1014SOL     OW 5712   3.039   5.524   0.337
 1014SOL    HW1 5713   2.943   5.520   0.340
 1014SOL    HW2 5714   3.067   5.461   0.404
 1014SOL     MW 5715   3.030   5.515   0.346
 1015SOL     OW 5716   5.986   2.048   2.702
 1015SOL    HW1 5717   6.039   2.064   2.623
 1015SOL    HW2 5718   6.051   2.037   2.772
 1015SOL     MW 5719   6.001   2.050   2.701
 1016SOL     OW 5720   0.176   3.013   4.112
 1016SOL    HW1 5721   0.244   3.078   4.095
 1016SOL    HW2 5722   0.219   2.948   4.167
 1016SOL     MW 5723   0.190   3.013   4.116
 1017SOL     OW 5724   1.672   3.461   3.265
 1017SOL    HW1 5725   1.734   3.394   3.295
 1017SOL    HW2 5726   1.707   3.491   3.182
 1017SOL     MW 5727   1.684   3.457   3.258
 1018SOL     OW 5728   1.945   5.560   0.486
 1018SOL    HW1 5729   1.870   5.518   0.530
 1018SOL    HW2 5730   2.022   5.517   0.524
 1018SOL     MW 5731   1.945   5.549   0.497
 1019SOL     OW 5732   3.064   2.205   5.199
 1019SOL    HW1 5733   3.042   2.264   5.271
 1019SOL    HW2 5734   3.015   2.239   5.124
 1019SOL     MW 5735   3.055   2.217   5.199
 1020SOL     OW 5736   3.564   5.654   4.535
 1020SOL    HW1 5737   3.655   5.646   4.563
 1020SOL    HW2 5738   3.557   5.744   4.503
 1020SOL     MW 5739   3.575   5.665   4.535
 1021SOL     OW 5740   1.526   4.685   0.851
 1021SOL    HW1 5741   1.593   4.618   0.866
 1021SOL    HW2 5742   1.575   4.766   0.839
 1021SOL     MW 5743   1.540   4.686   0.851
 1022SOL     OW 5744   5.279   5.435   5.338
 1022SOL    HW1 5745   5.224   5.387   5.401
 1022SOL    HW2 5746   5.301   5.369   5.271
 1022SOL     MW 5747   5.275   5.420   5.338
 1023SOL     OW 5748   2.256   0.805   5.609
 1023SOL    HW1 5749   2.165   0.794   5.582
 1023SOL    HW2 5750   2.290   0.715   5.617
 1023SOL     MW 5751   2.248   0.792   5.607
 1024SOL     OW 5752   5.325   1.913   1.314
 1024SOL    HW1 5753   5.393   1.856   1.279
 1024SOL    HW2 5754   5.254   1.909   1.251
 1024SOL     MW 5755   5.324   1.905   1.302
 1025SOL     OW 5756   5.395   2.474   2.907
 1025SOL    HW1 5757   5.374   2.554   2.858
 1025SOL    HW2 5758   5.381   2.497   2.999
 1025SOL     MW 5759   5.390   2.487   2.912
 1026SOL     OW 5760   2.852   5.981   1.090
 1026SOL    HW1 5761   2.760   5.963   1.075
 1026SOL    HW2 5762   2.897   5.949   1.012
 1026SOL     MW 5763   2.846   5.975   1.078
 1027SOL     OW 5764   0.394   3.890   5.253
 1027SOL    HW1 5765   0.397   3.985   5.266
 1027SOL    HW2 5766   0.348   3.879   5.169
 1027SOL     MW 5767   0.389   3.901   5.244
 1028SOL     OW 5768   4.458   2.074   1.418
 1028SOL    HW1 5769   4.383   2.017   1.427
 1028SOL    HW2 5770   4.530   2.017   1.392
 1028SOL     MW 5771   4.458   2.059   1.416
 1029SOL     OW 5772   2.991   4.870   1.107
 1029SOL    HW1 5773   3.073   4.823   1.092
 1029SOL    HW2 5774   2.923   4.808   1.080
 1029SOL     MW 5775   2.993   4.856   1.101
 1030SOL     OW 5776   0.252   4.583   3.236
 1030SOL    HW1 5777   0.205   4.625   3.308
 1030SOL    HW2 5778   0.192   4.516   3.204
 1030SOL     MW 5779   0.239   4.580   3.241
 1031SOL     OW 5780   3.607   4.532   1.666
 1031SOL    HW1 5781   3.636   4.622   1.651
 1031SOL    HW2 5782   3.670   4.497   1.729
 1031SOL     MW 5783   3.619   4.539   1.672
 1032SOL     OW 5784   2.612   3.085   0.783
 1032SOL    HW1 5785   2.522   3.057   0.802
 1032SOL    HW2 5786   2.619   3.080   0.688
 1032SOL     MW 5787   2.601   3.081   0.774
 1033SOL     OW 5788   0.520   3.630   2.833
 1033SOL    HW1 5789   0.548   3.622   2.741
 1033SOL    HW2 5790   0.439   3.680   2.829
 1033SOL     MW 5791   0.514   3.635   2.821
 1034SOL     OW 5792   0.533   5.995   0.948
 1034SOL    HW1 5793   0.625   5.993   0.922
 1034SOL    HW2 5794   0.535   6.002   1.043
 1034SOL     MW 5795   0.545   5.996   0.957
 1035SOL     OW 5796   2.672   6.093   2.950
 1035SOL    HW1 5797   2.593   6.109   3.001
 1035SOL    HW2 5798   2.726   6.037   3.006
 1035SOL     MW 5799   2.669   6.088   2.964
 1036SOL     OW 5800   3.413   5.503   4.834
 1036SOL    HW1 5801   3.352   5.444   4.878
 1036SOL    HW2 5802   3.473   5.445   4.787
 1036SOL     MW 5803   3.413   5.488   4.834
 1037SOL     OW 5804   5.917   6.077   5.523
 1037SOL    HW1 5805   5.978   6.075   5.450
 1037SOL    HW2 5806   5.932   5.994   5.569
 1037SOL     MW 5807   5.927   6.066   5.520
 1038SOL     OW 5808   0.004   3.010   3.868
 1038SOL    HW1 5809   0.062   2.974   3.935
 1038SOL    HW2 5810  -0.059   3.063   3.917
 1038SOL     MW 5811   0.003   3.012   3.883
 1039SOL     OW 5812   5.283   5.744   0.304
 1039SOL    HW1 5813   5.327   5.737   0.387
 1039SOL    HW2 5814   5.350   5.778   0.243
 1039SOL     MW 5815   5.297   5.747   0.307
 1040SOL     OW 5816   0.291   5.593   2.238
 1040SOL    HW1 5817   0.201   5.627   2.231
 1040SOL    HW2 5818   0.344   5.661   2.197
 1040SOL     MW 5819   0.286   5.606   2.232
 1041SOL     OW 5820   4.903   1.952   1.368
 1041SOL    HW1 5821   4.864   1.954   1.455
 1041SOL    HW2 5822   4.871   2.031   1.325
 1041SOL     MW 5823   4.894   1.962   1.373
 1042SOL     OW 5824   1.674   5.834   3.519
 1042SOL    HW1 5825   1.698   5.889   3.444
 1042SOL    HW2 5826   1.591   5.871   3.550
 1042SOL     MW 5827   1.666   5.846   3.513
 1043SOL     OW 5828   4.732   5.264   3.718
 1043SOL    HW1 5829   4.686   5.347   3.729
 1043SOL    HW2 5830   4.825   5.287   3.726
 1043SOL     MW 5831   4.738   5.277   3.720
 1044SOL     OW 5832   3.301   2.438   5.120
 1044SOL    HW1 5833   3.253   2.377   5.064
 1044SOL    HW2 5834   3.377   2.389   5.151
 1044SOL     MW 5835   3.304   2.424   5.117
 1045SOL     OW 5836   3.290   1.031   5.109
 1045SOL    HW1 5837   3.356   1.023   5.177
 1045SOL    HW2 5838   3.206   1.019   5.154
 1045SOL     MW 5839   3.287   1.028   5.123
 1046SOL     OW 5840   0.064   0.360   1.288
 1046SOL    HW1 5841   0.053   0.419   1.214
 1046SOL    HW2 5842   0.086   0.417   1.361
 1046SOL     MW 5843   0.065   0.374   1.288
 1047SOL     OW 5844   2.546   3.970   0.338
 1047SOL    HW1 5845   2.478   3.903   0.340
 1047SOL    HW2 5846   2.575   3.979   0.429
 1047SOL     MW 5847   2.541   3.963   0.349
 1048SOL     OW 5848   1.746   4.041   1.846
 1048SOL    HW1 5849   1.837   4.057   1.871
 1048SOL    HW2 5850   1.702   4.125   1.859
 1048SOL     MW 5851   1.752   4.054   1.851
 1049SOL     OW 5852   1.874   1.159   0.021
 1049SOL    HW1 5853   1.825   1.084  -0.011
 1049SOL    HW2 5854   1.907   1.202  -0.059
 1049SOL     MW 5855   1.872   1.155   0.007
 1050SOL     OW 5856   0.416   0.869   0.809
 1050SOL    HW1 5857   0.451   0.824   0.732
 1050SOL    HW2 5858   0.494   0.906   0.852
 1050SOL     MW 5859   0.431   0.868   0.805
 1051SOL     OW 5860   2.026   6.014   1.452
 1051SOL    HW1 5861   1.942   6.059   1.448
 1051SOL    HW2 5862   2.018   5.953   1.525
 1051SOL     MW 5863   2.014   6.012   1.461
 1052SOL     OW 5864   4.879   3.379   4.547
 1052SOL    HW1 5865   4.922   3.462   4.527
 1052SOL    HW2 5866   4.938   3.335   4.608
 1052SOL     MW 5867   4.892   3.384   4.552
 1053SOL     OW 5868   1.275   0.828   5.503
 1053SOL    HW1 5869   1.181   0.821   5.486
 1053SOL    HW2 5870   1.295   0.921   5.493
 1053SOL     MW 5871   1.266   0.839   5.500
 1054SOL     OW 5872   4.369   4.300   3.962
 1054SOL    HW1 5873   4.276   4.304   3.981
 1054SOL    HW2 5874   4.389   4.383   3.919
 1054SOL     MW 5875   4.360   4.311   3.959
 1055SOL     OW 5876   4.685   1.789   0.931
 1055SOL    HW1 5877   4.694   1.745   1.015
 1055SOL    HW2 5878   4.590   1.806   0.923
 1055SOL     MW 5879   4.674   1.785   0.941
 1056SOL     OW 5880   5.342   2.593   2.055
 1056SOL    HW1 5881   5.359   2.653   2.128
 1056SOL    HW2 5882   5.313   2.512   2.097
 1056SOL     MW 5883   5.340   2.590   2.070
 1057SOL     OW 5884   2.772   0.906   2.109
 1057SOL    HW1 5885   2.841   0.926   2.173
 1057SOL    HW2 5886   2.720   0.837   2.151
 1057SOL     MW 5887   2.774   0.899   2.123
 1058SOL     OW 5888   1.104   1.929   0.797
 1058SOL    HW1 5889   1.011   1.949   0.786
 1058SOL    HW2 5890   1.109   1.886   0.882
 1058SOL     MW 5891   1.092   1.926   0.807
 1059SOL     OW 5892   2.608   5.753   2.181
 1059SOL    HW1 5893   2.621   5.665   2.146
 1059SOL    HW2 5894   2.520   5.777   2.153
 1059SOL     MW 5895   2.598   5.745   2.173
 1060SOL     OW 5896   5.364   2.303   0.975
 1060SOL    HW1 5897   5.361   2.267   1.064
 1060SOL    HW2 5898   5.274   2.296   0.943
 1060SOL     MW 5899   5.352   2.298   0.983
 1061SOL     OW 5900   3.876   2.013   4.432
 1061SOL    HW1 5901   3.869   2.102   4.396
 1061SOL    HW2 5902   3.959   1.980   4.397
 1061SOL     MW 5903   3.886   2.020   4.423
 1062SOL     OW 5904   2.200   4.035   0.455
 1062SOL    HW1 5905   2.264   3.968   0.430
 1062SOL    HW2 5906   2.161   4.002   0.536
 1062SOL     MW 5907   2.204   4.022   0.462
 1063SOL     OW 5908   3.757   4.768   4.327
 1063SOL    HW1 5909   3.693   4.701   4.352
 1063SOL    HW2 5910   3.828   4.757   4.390
 1063SOL     MW 5911   3.758   4.758   4.338
 1064SOL     OW 5912   1.108   4.149   1.879
 1064SOL    HW1 5913   1.156   4.202   1.942
 1064SOL    HW2 5914   1.169   4.079   1.856
 1064SOL     MW 5915   1.122   4.147   1.885
 1065SOL     OW 5916   3.018   5.996   2.708
 1065SOL    HW1 5917   2.984   5.909   2.688
 1065SOL    HW2 5918   3.093   6.006   2.649
 1065SOL     MW 5919   3.023   5.986   2.698
 1066SOL     OW 5920   0.430   2.624   5.772
 1066SOL    HW1 5921   0.427   2.630   5.867
 1066SOL    HW2 5922   0.432   2.530   5.754
 1066SOL     MW 5923   0.430   2.612   5.782
 1067SOL     OW 5924   1.787   1.218   1.747
 1067SOL    HW1 5925   1.798   1.279   1.819
 1067SOL    HW2 5926   1.692   1.211   1.736
 1067SOL     MW 5927   1.776   1.225   1.755
 1068SOL     OW 5928   3.459   4.439   1.903
 1068SOL    HW1 5929   3.511   4.417   1.826
 1068SOL    HW2 5930   3.396   4.503   1.871
 1068SOL     MW 5931   3.458   4.445   1.889
 1069SOL     OW 5932   4.930   2.114   3.958
 1069SOL    HW1 5933   4.884   2.187   3.918
 1069SOL    HW2 5934   4.983   2.153   4.028
 1069SOL     MW 5935   4.931   2.128   3.962
 1070SOL     OW 5936   5.274   3.848   5.604
 1070SOL    HW1 5937   5.352   3.828   5.656
 1070SOL    HW2 5938   5.203   3.853   5.668
 1070SOL     MW 5939   5.275   3.846   5.619
 1071SOL     OW 5940   4.530   4.735   3.707
 1071SOL    HW1 5941   4.488   4.817   3.734
 1071SOL    HW2 5942   4.528   4.738   3.611
 1071SOL     MW 5943   4.524   4.746   3.698
 1072SOL     OW 5944   0.180   2.824   1.687
 1072SOL    HW1 5945   0.194   2.841   1.594
 1072SOL    HW2 5946   0.268   2.820   1.724
 1072SOL     MW 5947   0.193   2.826   1.680
 1073SOL     OW 5948   1.037   2.994   5.202
 1073SOL    HW1 5949   0.951   3.017   5.168
 1073SOL    HW2 5950   1.034   2.899   5.216
 1073SOL     MW 5951   1.026   2.985   5.199
 1074SOL     OW 5952   3.579   1.292   0.653
 1074SOL    HW1 5953   3.523   1.234   0.705
 1074SOL    HW2 5954   3.667   1.276   0.687
 1074SOL     MW 5955   3.583   1.282   0.663
 1075SOL     OW 5956   5.512   5.989   2.014
 1075SOL    HW1 5957   5.447   5.932   2.056
 1075SOL    HW2 5958   5.466   6.072   2.002
 1075SOL     MW 5959   5.498   5.992   2.018
 1076SOL     OW 5960   2.481   1.341   4.185
 1076SOL    HW1 5961   2.450   1.426   4.153
 1076SOL    HW2 5962   2.414   1.279   4.158
 1076SOL     MW 5963   2.469   1.344   4.177
 1077SOL     OW 5964   2.966   4.270   0.595
 1077SOL    HW1 5965   2.907   4.345   0.592
 1077SOL    HW2 5966   3.054   4.307   0.604
 1077SOL     MW 5967   2.970   4.284   0.596
 1078SOL     OW 5968   1.091   4.191   1.196
 1078SOL    HW1 5969   1.132   4.108   1.173
 1078SOL    HW2 5970   1.002   4.185   1.163
 1078SOL     MW 5971   1.085   4.180   1.189
 1079SOL     OW 5972   4.967   2.325   6.058
 1079SOL    HW1 5973   5.041   2.278   6.018
 1079SOL    HW2 5974   5.005   2.407   6.090
 1079SOL     MW 5975   4.981   2.329   6.057
 1080SOL     OW 5976   4.303   3.919   5.315
 1080SOL    HW1 5977   4.350   3.860   5.374
 1080SOL    HW2 5978   4.266   3.986   5.373
 1080SOL     MW 5979   4.304   3.920   5.330
 1081SOL     OW 5980   4.440   2.746   5.979
 1081SOL    HW1 5981   4.456   2.827   6.028
 1081SOL    HW2 5982   4.353   2.718   6.008
 1081SOL     MW 5983   4.431   2.753   5.989
 1082SOL     OW 5984   0.003   5.197   4.804
 1082SOL    HW1 5985   0.045   5.119   4.839
 1082SOL    HW2 5986   0.049   5.215   4.722
 1082SOL     MW 5987   0.014   5.189   4.798
 1083SOL     OW 5988   0.526   0.746   0.418
 1083SOL    HW1 5989   0.539   0.719   0.509
 1083SOL    HW2 5990   0.592   0.814   0.404
 1083SOL     MW 5991   0.536   0.751   0.427
 1084SOL     OW 5992   0.294   1.052   4.721
 1084SOL    HW1 5993   0.311   1.145   4.706
 1084SOL    HW2 5994   0.266   1.047   4.812
 1084SOL     MW 5995   0.293   1.064   4.731
 1085SOL     OW 5996   3.446   4.610   3.262
 1085SOL    HW1 5997   3.370   4.613   3.204
 1085SOL    HW2 5998   3.412   4.641   3.346
 1085SOL     MW 5999   3.432   4.615   3.265
 1086SOL     OW 6000   5.885   5.814   5.595
 1086SOL    HW1 6001   5.980   5.817   5.588
 1086SOL    HW2 6002   5.856   5.771   5.514
 1086SOL     MW 6003   5.894   5.809   5.584
 1087SOL     OW 6004   1.454   2.989   3.110
 1087SOL    HW1 6005   1.402   2.965   3.033
 1087SOL    HW2 6006   1.390   3.019   3.173
 1087SOL     MW 6007   1.439   2.989   3.108
 1088SOL     OW 6008   5.901   4.711   0.510
 1088SOL    HW1 6009   5.887   4.789   0.457
 1088SOL    HW2 6010   5.930   4.744   0.595
 1088SOL     MW 6011   5.903   4.725   0.515
 1089SOL     OW 6012   5.581   3.288   3.839
 1089SOL    HW1 6013   5.660   3.342   3.842
 1089SOL    HW2 6014   5.525   3.331   3.774
 1089SOL     MW 6015   5.584   3.301   3.831
 1090SOL     OW 6016   5.965   2.189   4.249
 1090SOL    HW1 6017   5.870   2.180   4.254
 1090SOL    HW2 6018   5.998   2.137   4.322
 1090SOL     MW 6019   5.958   2.181   4.259
 1091SOL     OW 6020   3.517   4.718   2.988
 1091SOL    HW1 6021   3.508   4.661   3.064
 1091SOL    HW2 6022   3.431   4.758   2.978
 1091SOL     MW 6023   3.505   4.716   2.996
 1092SOL     OW 6024   3.960   5.262   5.048
 1092SOL    HW1 6025   3.866   5.254   5.035
 1092SOL    HW2 6026   3.988   5.175   5.075
 1092SOL     MW 6027   3.952   5.250   5.050
 1093SOL     OW 6028   5.639   3.605   0.667
 1093SOL    HW1 6029   5.612   3.517   0.640
 1093SOL    HW2 6030   5.580   3.663   0.618
 1093SOL     MW 6031   5.628   3.601   0.656
 1094SOL     OW 6032   2.744   6.044   4.613
 1094SOL    HW1 6033   2.712   6.053   4.523
 1094SOL    HW2 6034   2.833   6.010   4.604
 1094SOL     MW 6035   2.751   6.041   4.601
 1095SOL     OW 6036   1.281   1.966   6.103
 1095SOL    HW1 6037   1.320   1.885   6.132
 1095SOL    HW2 6038   1.332   2.034   6.147
 1095SOL     MW 6039   1.293   1.965   6.112
 1096SOL     OW 6040   6.114   0.715   2.925
 1096SOL    HW1 6041   6.032   0.680   2.959
 1096SOL    HW2 6042   6.137   0.657   2.853
 1096SOL     MW 6043   6.106   0.703   2.920
 1097SOL     OW 6044   3.494   1.861   5.429
 1097SOL    HW1 6045   3.487   1.772   5.462
 1097SOL    HW2 6046   3.413   1.905   5.457
 1097SOL     MW 6047   3.483   1.855   5.437
 1098SOL     OW 6048   1.781   1.310   0.795
 1098SOL    HW1 6049   1.811   1.366   0.868
 1098SOL    HW2 6050   1.844   1.237   0.795
 1098SOL     MW 6051   1.793   1.308   0.806
 1099SOL     OW 6052   4.337   4.774   0.667
 1099SOL    HW1 6053   4.431   4.757   0.668
 1099SOL    HW2 6054   4.305   4.741   0.750
 1099SOL     MW 6055   4.345   4.768   0.677
 1100SOL     OW 6056   0.226   5.538   1.461
 1100SOL    HW1 6057   0.216   5.577   1.374
 1100SOL    HW2 6058   0.278   5.460   1.447
 1100SOL     MW 6059   0.231   5.533   1.448
 1101SOL     OW 6060   3.231   4.767   1.090
 1101SOL    HW1 6061   3.296   4.831   1.059
 1101SOL    HW2 6062   3.227   4.702   1.019
 1101SOL     MW 6063   3.239   4.767   1.077
 1102SOL     OW 6064   5.555   5.151   5.638
 1102SOL    HW1 6065   5.489   5.209   5.599
 1102SOL    HW2 6066   5.589   5.101   5.565
 1102SOL     MW 6067   5.551   5.152   5.624
 1103SOL     OW 6068   1.937   3.138   1.193
 1103SOL    HW1 6069   1.889   3.056   1.186
 1103SOL    HW2 6070   1.887   3.199   1.139
 1103SOL     MW 6071   1.924   3.135   1.184
 1104SOL     OW 6072   4.374   0.193   3.385
 1104SOL    HW1 6073   4.384   0.099   3.403
 1104SOL    HW2 6074   4.383   0.202   3.290
 1104SOL     MW 6075   4.377   0.182   3.375
 1105SOL     OW 6076   3.417   0.845   4.180
 1105SOL    HW1 6077   3.379   0.863   4.094
 1105SOL    HW2 6078   3.456   0.928   4.207
 1105SOL     MW 6079   3.417   0.858   4.172
 1106SOL     OW 6080   4.419   2.912   5.364
 1106SOL    HW1 6081   4.504   2.871   5.346
 1106SOL    HW2 6082   4.358   2.839   5.369
 1106SOL     MW 6083   4.422   2.898   5.362
 1107SOL     OW 6084   3.907   1.375   4.520
 1107SOL    HW1 6085   3.980   1.386   4.459
 1107SOL    HW2 6086   3.901   1.280   4.534
 1107SOL     MW 6087   3.916   1.364   4.514
 1108SOL     OW 6088   3.781   1.932   1.865
 1108SOL    HW1 6089   3.819   1.881   1.936
 1108SOL    HW2 6090   3.704   1.882   1.838
 1108SOL     MW 6091   3.776   1.919   1.870
 1109SOL     OW 6092   4.688   5.863   5.337
 1109SOL    HW1 6093   4.673   5.923   5.264
 1109SOL    HW2 6094   4.601   5.825   5.355
 1109SOL     MW 6095   4.675   5.866   5.330
 1110SOL     OW 6096   0.908   1.384   5.474
 1110SOL    HW1 6097   0.908   1.399   5.569
 1110SOL    HW2 6098   0.891   1.471   5.437
 1110SOL     MW 6099   0.906   1.397   5.481
 1111SOL     OW 6100   0.460   2.787   1.833
 1111SOL    HW1 6101   0.445   2.827   1.919
 1111SOL    HW2 6102   0.555   2.797   1.818
 1111SOL     MW 6103   0.471   2.794   1.842
 1112SOL     OW 6104   0.854   1.407   2.130
 1112SOL    HW1 6105   0.835   1.422   2.222
 1112SOL    HW2 6106   0.785   1.347   2.100
 1112SOL     MW 6107   0.843   1.401   2.138
 1113SOL     OW 6108   2.019   5.360   0.887
 1113SOL    HW1 6109   2.071   5.393   0.814
 1113SOL    HW2 6110   2.074   5.376   0.964
 1113SOL     MW 6111   2.033   5.366   0.887
 1114SOL     OW 6112   6.019   5.144   5.125
 1114SOL    HW1 6113   6.080   5.181   5.189
 1114SOL    HW2 6114   6.038   5.192   5.044
 1114SOL     MW 6115   6.029   5.155   5.123
 1115SOL     OW 6116   5.497   4.249   2.974
 1115SOL    HW1 6117   5.532   4.186   2.911
 1115SOL    HW2 6118   5.574   4.284   3.019
 1115SOL     MW 6119   5.511   4.246   2.971
 1116SOL     OW 6120   5.753   1.289   0.309
 1116SOL    HW1 6121   5.665   1.294   0.274
 1116SOL    HW2 6122   5.755   1.205   0.356
 1116SOL     MW 6123   5.742   1.279   0.311
 1117SOL     OW 6124   3.350   1.571   1.680
 1117SOL    HW1 6125   3.277   1.555   1.739
 1117SOL    HW2 6126   3.309   1.592   1.596
 1117SOL     MW 6127   3.336   1.572   1.677
 1118SOL     OW 6128   1.721   1.538   0.323
 1118SOL    HW1 6129   1.666   1.461   0.309
 1118SOL    HW2 6130   1.764   1.522   0.406
 1118SOL     MW 6131   1.720   1.526   0.332
 1119SOL     OW 6132   3.977   1.276   1.519
 1119SOL    HW1 6133   4.018   1.333   1.585
 1119SOL    HW2 6134   3.898   1.323   1.493
 1119SOL     MW 6135   3.972   1.289   1.524
 1120SOL     OW 6136   6.061   1.032   0.545
 1120SOL    HW1 6137   6.116   1.030   0.465
 1120SOL    HW2 6138   6.123   1.025   0.616
 1120SOL     MW 6139   6.076   1.031   0.543
 1121SOL     OW 6140   0.558   2.532   4.313
 1121SOL    HW1 6141   0.585   2.568   4.229
 1121SOL    HW2 6142   0.529   2.443   4.294
 1121SOL     MW 6143   0.558   2.525   4.300
 1122SOL     OW 6144   3.455   6.054   1.551
 1122SOL    HW1 6145   3.450   6.054   1.456
 1122SOL    HW2 6146   3.546   6.032   1.570
 1122SOL     MW 6147   3.466   6.051   1.542
 1123SOL     OW 6148   0.790   0.724   0.137
 1123SOL    HW1 6149   0.836   0.791   0.087
 1123SOL    HW2 6150   0.842   0.645   0.123
 1123SOL     MW 6151   0.803   0.722   0.128
 1124SOL     OW 6152   5.703   5.166   1.540
 1124SOL    HW1 6153   5.612   5.156   1.570
 1124SOL    HW2 6154   5.702   5.248   1.490
 1124SOL     MW 6155   5.691   5.175   1.538
 1125SOL     OW 6156   2.613   1.366   2.372
 1125SOL    HW1 6157   2.632   1.287   2.321
 1125SOL    HW2 6158   2.524   1.392   2.345
 1125SOL     MW 6159   2.604   1.359   2.362
 1126SOL     OW 6160   2.990   3.851   1.320
 1126SOL    HW1 6161   3.047   3.800   1.262
 1126SOL    HW2 6162   3.034   3.936   1.328
 1126SOL     MW 6163   3.003   3.855   1.314
 1127SOL     OW 6164   4.313   4.354   1.809
 1127SOL    HW1 6165   4.259   4.408   1.751
 1127SOL    HW2 6166   4.319   4.404   1.890
 1127SOL     MW 6167   4.307   4.367   1.812
 1128SOL     OW 6168   0.774   0.597   4.579
 1128SOL    HW1 6169   0.790   0.681   4.623
 1128SOL    HW2 6170   0.706   0.555   4.633
 1128SOL     MW 6171   0.767   0.602   4.592
 1129SOL     OW 6172   2.516   5.505   2.551
 1129SOL    HW1 6173   2.578   5.454   2.499
 1129SOL    HW2 6174   2.509   5.458   2.634
 1129SOL     MW 6175   2.523   5.493   2.555
 1130SOL     OW 6176   5.016   5.397   5.455
 1130SOL    HW1 6177   5.047   5.368   5.541
 1130SOL    HW2 6178   4.992   5.488   5.467
 1130SOL     MW 6179   5.017   5.405   5.468
 1131SOL     OW 6180   4.975   0.450   0.717
 1131SOL    HW1 6181   5.011   0.464   0.805
 1131SOL    HW2 6182   5.051   0.454   0.658
 1131SOL     MW 6183   4.990   0.452   0.721
 1132SOL     OW 6184   1.908   2.548   5.727
 1132SOL    HW1 6185   1.854   2.614   5.770
 1132SOL    HW2 6186   1.897   2.564   5.634
 1132SOL     MW 6187   1.900   2.558   5.721
 1133SOL     OW 6188   0.737   0.548   0.498
 1133SOL    HW1 6189   0.648   0.566   0.529
 1133SOL    HW2 6190   0.779   0.634   0.493
 1133SOL     MW 6191   0.731   0.561   0.502
 1134SOL     OW 6192   0.963   0.357   1.607
 1134SOL    HW1 6193   1.003   0.291   1.663
 1134SOL    HW2 6194   0.878   0.321   1.584
 1134SOL     MW 6195   0.957   0.344   1.611
 1135SOL     OW 6196   3.687   4.349   0.977
 1135SOL    HW1 6197   3.735   4.409   1.034
 1135SOL    HW2 6198   3.658   4.278   1.035
 1135SOL     MW 6199   3.689   4.348   0.991
 1136SOL     OW 6200   3.124   5.213   4.494
 1136SOL    HW1 6201   3.112   5.278   4.564
 1136SOL    HW2 6202   3.217   5.217   4.472
 1136SOL     MW 6203   3.134   5.222   4.500
 1137SOL     OW 6204   0.504   2.044   6.018
 1137SOL    HW1 6205   0.421   2.014   5.980
 1137SOL    HW2 6206   0.557   1.965   6.027
 1137SOL     MW 6207   0.500   2.030   6.015
 1138SOL     OW 6208   2.153   5.132   2.120
 1138SOL    HW1 6209   2.080   5.185   2.153
 1138SOL    HW2 6210   2.208   5.195   2.072
 1138SOL     MW 6211   2.151   5.147   2.118
 1139SOL     OW 6212   0.075   0.263   2.375
 1139SOL    HW1 6213   0.150   0.216   2.413
 1139SOL    HW2 6214   0.000   0.208   2.395
 1139SOL     MW 6215   0.075   0.250   2.382
 1140SOL     OW 6216   4.259   0.803   4.954
 1140SOL    HW1 6217   4.330   0.795   4.891
 1140SOL    HW2 6218   4.194   0.858   4.910
 1140SOL     MW 6219   4.260   0.809   4.940
 1141SOL     OW 6220   5.229   5.138   4.455
 1141SOL    HW1 6221   5.231   5.113   4.547
 1141SOL    HW2 6222   5.296   5.085   4.413
 1141SOL     MW 6223   5.237   5.128   4.462
 1142SOL     OW 6224   5.734   2.132   5.781
 1142SOL    HW1 6225   5.759   2.171   5.697
 1142SOL    HW2 6226   5.787   2.053   5.788
 1142SOL     MW 6227   5.744   2.127   5.771
 1143SOL     OW 6228   1.997   1.223   4.663
 1143SOL    HW1 6229   2.068   1.165   4.635
 1143SOL    HW2 6230   2.033   1.313   4.653
 1143SOL     MW 6231   2.011   1.228   4.658
 1144SOL     OW 6232   1.147   4.230   4.484
 1144SOL    HW1 6233   1.119   4.261   4.397
 1144SOL    HW2 6234   1.140   4.307   4.540
 1144SOL     MW 6235   1.142   4.244   4.480
 1145SOL     OW 6236   3.410   4.353   1.153
 1145SOL    HW1 6237   3.453   4.435   1.132
 1145SOL    HW2 6238   3.412   4.349   1.248
 1145SOL     MW 6239   3.416   4.363   1.163
 1146SOL     OW 6240   5.915   3.711   5.709
 1146SOL    HW1 6241   5.868   3.694   5.791
 1146SOL    HW2 6242   6.005   3.727   5.737
 1146SOL     MW 6243   5.920   3.711   5.723
 1147SOL     OW 6244   2.743   1.074   1.447
 1147SOL    HW1 6245   2.793   1.070   1.365
 1147SOL    HW2 6246   2.744   1.167   1.470
 1147SOL     MW 6247   2.750   1.085   1.439
 1148SOL     OW 6248   1.590   2.311   5.582
 1148SOL    HW1 6249   1.680   2.325   5.611
 1148SOL    HW2 6250   1.593   2.327   5.488
 1148SOL     MW 6251   1.602   2.315   5.574
 1149SOL     OW 6252   1.934   5.142   0.653
 1149SOL    HW1 6253   1.967   5.115   0.739
 1149SOL    HW2 6254   1.870   5.074   0.630
 1149SOL     MW 6255   1.930   5.130   0.661
 1150SOL     OW 6256   4.258   5.894   5.923
 1150SOL    HW1 6257   4.322   5.824   5.935
 1150SOL    HW2 6258   4.307   5.975   5.938
 1150SOL     MW 6259   4.272   5.895   5.926
 1151SOL     OW 6260   4.633   1.905   5.298
 1151SOL    HW1 6261   4.624   1.962   5.374
 1151SOL    HW2 6262   4.547   1.906   5.256
 1151SOL     MW 6263   4.621   1.912   5.302
 1152SOL     OW 6264   1.596   1.427   4.970
 1152SOL    HW1 6265   1.627   1.392   5.054
 1152SOL    HW2 6266   1.541   1.359   4.934
 1152SOL     MW 6267   1.593   1.413   4.976
 1153SOL     OW 6268   3.232   0.598   3.095
 1153SOL    HW1 6269   3.161   0.535   3.105
 1153SOL    HW2 6270   3.267   0.582   3.008
 1153SOL     MW 6271   3.227   0.588   3.085
 1154SOL     OW 6272   1.949   1.814   5.182
 1154SOL    HW1 6273   1.876   1.811   5.244
 1154SOL    HW2 6274   2.026   1.794   5.235
 1154SOL     MW 6275   1.949   1.811   5.197
 1155SOL     OW 6276   5.119   2.687   4.132
 1155SOL    HW1 6277   5.109   2.600   4.093
 1155SOL    HW2 6278   5.044   2.737   4.098
 1155SOL     MW 6279   5.108   2.683   4.122
 1156SOL     OW 6280   0.903   1.400   1.518
 1156SOL    HW1 6281   0.870   1.488   1.498
 1156SOL    HW2 6282   0.974   1.387   1.456
 1156SOL     MW 6283   0.908   1.410   1.507
 1157SOL     OW 6284   5.376   3.237   4.810
 1157SOL    HW1 6285   5.433   3.277   4.876
 1157SOL    HW2 6286   5.288   3.264   4.834
 1157SOL     MW 6287   5.372   3.245   4.821
 1158SOL     OW 6288   4.722   5.757   2.203
 1158SOL    HW1 6289   4.773   5.793   2.131
 1158SOL    HW2 6290   4.759   5.798   2.282
 1158SOL     MW 6291   4.733   5.767   2.204
 1159SOL     OW 6292   3.273   3.656   5.620
 1159SOL    HW1 6293   3.266   3.601   5.542
 1159SOL    HW2 6294   3.310   3.599   5.687
 1159SOL     MW 6295   3.277   3.642   5.619
 1160SOL     OW 6296   1.292   0.580   5.714
 1160SOL    HW1 6297   1.232   0.613   5.647
 1160SOL    HW2 6298   1.309   0.656   5.770
 1160SOL     MW 6299   1.286   0.594   5.712
 1161SOL     OW 6300   1.562   5.270   2.330
 1161SOL    HW1 6301   1.524   5.357   2.345
 1161SOL    HW2 6302   1.613   5.281   2.250
 1161SOL     MW 6303   1.564   5.283   2.322
 1162SOL     OW 6304   1.176   3.621   2.462
 1162SOL    HW1 6305   1.101   3.680   2.462
 1162SOL    HW2 6306   1.150   3.551   2.402
 1162SOL     MW 6307   1.163   3.619   2.454
 1163SOL     OW 6308   4.303   0.077   0.549
 1163SOL    HW1 6309   4.301   0.167   0.515
 1163SOL    HW2 6310   4.396   0.059   0.564
 1163SOL     MW 6311   4.315   0.086   0.545
 1164SOL     OW 6312   0.136   4.702   3.467
 1164SOL    HW1 6313   0.042   4.696   3.483
 1164SOL    HW2 6314   0.164   4.779   3.517
 1164SOL     MW 6315   0.128   4.711   3.475
 1165SOL     OW 6316   2.261   4.757   4.965
 1165SOL    HW1 6317   2.223   4.726   5.047
 1165SOL    HW2 6318   2.334   4.813   4.993
 1165SOL     MW 6319   2.266   4.760   4.979
 1166SOL     OW 6320   2.094   5.207   5.092
 1166SOL    HW1 6321   2.165   5.173   5.146
 1166SOL    HW2 6322   2.084   5.143   5.022
 1166SOL     MW 6323   2.102   5.195   5.090
 1167SOL     OW 6324   4.244   2.700   5.361
 1167SOL    HW1 6325   4.219   2.616   5.323
 1167SOL    HW2 6326   4.168   2.727   5.412
 1167SOL     MW 6327   4.231   2.693   5.363
 1168SOL     OW 6328   0.076   2.634   4.482
 1168SOL    HW1 6329   0.034   2.674   4.557
 1168SOL    HW2 6330   0.019   2.561   4.457
 1168SOL     MW 6331   0.063   2.630   4.488
 1169SOL     OW 6332   2.587   2.751   5.818
 1169SOL    HW1 6333   2.617   2.711   5.900
 1169SOL    HW2 6334   2.630   2.836   5.816
 1169SOL     MW 6335   2.597   2.757   5.828
 1170SOL     OW 6336   3.305   0.555   2.836
 1170SOL    HW1 6337   3.277   0.640   2.803
 1170SOL    HW2 6338   3.353   0.516   2.763
 1170SOL     MW 6339   3.307   0.561   2.822
 1171SOL     OW 6340   3.727   5.458   3.285
 1171SOL    HW1 6341   3.652   5.494   3.238
 1171SOL    HW2 6342   3.691   5.387   3.338
 1171SOL     MW 6343   3.713   5.453   3.286
 1172SOL     OW 6344   3.493   4.956   2.670
 1172SOL    HW1 6345   3.488   5.023   2.601
 1172SOL    HW2 6346   3.516   5.006   2.749
 1172SOL     MW 6347   3.495   4.971   2.672
 1173SOL     OW 6348   1.409   4.584   1.719
 1173SOL    HW1 6349   1.400   4.528   1.796
 1173SOL    HW2 6350   1.336   4.559   1.663
 1173SOL     MW 6351   1.399   4.573   1.722
 1174SOL     OW 6352   0.658   5.330   4.483
 1174SOL    HW1 6353   0.595   5.378   4.537
 1174SOL    HW2 6354   0.620   5.334   4.394
 1174SOL     MW 6355   0.645   5.337   4.478
 1175SOL     OW 6356   0.211   3.238   1.215
 1175SOL    HW1 6357   0.272   3.266   1.281
 1175SOL    HW2 6358   0.224   3.299   1.142
 1175SOL     MW 6359   0.220   3.249   1.214
 1176SOL     OW 6360   3.457   2.764   4.763
 1176SOL    HW1 6361   3.409   2.834   4.719
 1176SOL    HW2 6362   3.393   2.725   4.822
 1176SOL     MW 6363   3.443   2.768   4.765
 1177SOL     OW 6364   1.330   2.858   2.221
 1177SOL    HW1 6365   1.260   2.794   2.231
 1177SOL    HW2 6366   1.382   2.850   2.301
 1177SOL     MW 6367   1.328   2.849   2.233
 1178SOL     OW 6368   5.385   1.752   1.781
 1178SOL    HW1 6369   5.479   1.748   1.765
 1178SOL    HW2 6370   5.367   1.676   1.836
 1178SOL     MW 6371   5.395   1.742   1.786
 1179SOL     OW 6372   5.658   2.705   5.220
 1179SOL    HW1 6373   5.634   2.751   5.300
 1179SOL    HW2 6374   5.598   2.740   5.154
 1179SOL     MW 6375   5.647   2.715   5.222
 1180SOL     OW 6376   0.320   1.301   1.172
 1180SOL    HW1 6377   0.276   1.272   1.092
 1180SOL    HW2 6378   0.258   1.361   1.214
 1180SOL     MW 6379   0.307   1.305   1.167
 1181SOL     OW 6380   5.501   0.166   4.458
 1181SOL    HW1 6381   5.538   0.238   4.509
 1181SOL    HW2 6382   5.570   0.144   4.395
 1181SOL     MW 6383   5.515   0.172   4.456
 1182SOL     OW 6384   3.166   5.031   4.124
 1182SOL    HW1 6385   3.100   5.023   4.192
 1182SOL    HW2 6386   3.117   5.052   4.045
 1182SOL     MW 6387   3.152   5.033   4.123
 1183SOL     OW 6388   4.892   1.169   3.758
 1183SOL    HW1 6389   4.910   1.116   3.680
 1183SOL    HW2 6390   4.976   1.206   3.782
 1183SOL     MW 6391   4.905   1.167   3.751
 1184SOL     OW 6392   0.049   2.606   2.904
 1184SOL    HW1 6393   0.011   2.605   2.816
 1184SOL    HW2 6394   0.103   2.685   2.905
 1184SOL     MW 6395   0.051   2.616   2.893
 1185SOL     OW 6396   0.109   2.681   2.398
 1185SOL    HW1 6397   0.142   2.755   2.447
 1185SOL    HW2 6398   0.164   2.607   2.426
 1185SOL     MW 6399   0.121   2.681   2.408
 1186SOL     OW 6400   2.590   6.026   0.200
 1186SOL    HW1 6401   2.633   5.975   0.269
 1186SOL    HW2 6402   2.645   6.014   0.123
 1186SOL     MW 6403   2.603   6.018   0.199
 1187SOL     OW 6404   3.300   4.700   1.589
 1187SOL    HW1 6405   3.292   4.776   1.531
 1187SOL    HW2 6406   3.348   4.732   1.665
 1187SOL     MW 6407   3.305   4.714   1.591
 1188SOL     OW 6408   2.196   5.709   3.586
 1188SOL    HW1 6409   2.175   5.801   3.607
 1188SOL    HW2 6410   2.291   5.704   3.595
 1188SOL     MW 6411   2.205   5.720   3.590
 1189SOL     OW 6412   3.483   5.320   5.383
 1189SOL    HW1 6413   3.429   5.355   5.454
 1189SOL    HW2 6414   3.490   5.391   5.320
 1189SOL     MW 6415   3.477   5.333   5.384
 1190SOL     OW 6416   2.754   3.757   6.115
 1190SOL    HW1 6417   2.849   3.762   6.106
 1190SOL    HW2 6418   2.734   3.664   6.109
 1190SOL     MW 6419   2.763   3.746   6.113
 1191SOL     OW 6420   3.399   5.205   4.455
 1191SOL    HW1 6421   3.432   5.125   4.414
 1191SOL    HW2 6422   3.446   5.276   4.411
 1191SOL     MW 6423   3.410   5.203   4.444
 1192SOL     OW 6424   1.481   0.226   5.187
 1192SOL    HW1 6425   1.522   0.212   5.272
 1192SOL    HW2 6426   1.436   0.144   5.167
 1192SOL     MW 6427   1.480   0.215   5.195
 1193SOL     OW 6428   1.978   3.224   4.818
 1193SOL    HW1 6429   2.005   3.135   4.795
 1193SOL    HW2 6430   1.888   3.214   4.850
 1193SOL     MW 6431   1.970   3.211   4.819
 1194SOL     OW 6432   5.238   4.138   0.505
 1194SOL    HW1 6433   5.315   4.157   0.451
 1194SOL    HW2 6434   5.233   4.042   0.507
 1194SOL     MW 6435   5.247   4.128   0.498
 1195SOL     OW 6436   4.938   4.772   2.327
 1195SOL    HW1 6437   5.001   4.841   2.351
 1195SOL    HW2 6438   4.992   4.694   2.315
 1195SOL     MW 6439   4.953   4.771   2.329
 1196SOL     OW 6440   5.610   5.026   3.442
 1196SOL    HW1 6441   5.648   5.081   3.373
 1196SOL    HW2 6442   5.684   4.972   3.472
 1196SOL     MW 6443   5.625   5.026   3.437
 1197SOL     OW 6444   4.948   6.073   5.732
 1197SOL    HW1 6445   4.966   5.981   5.746
 1197SOL    HW2 6446   4.884   6.075   5.660
 1197SOL     MW 6447   4.942   6.062   5.724
 1198SOL     OW 6448   3.317   4.917   0.245
 1198SOL    HW1 6449   3.382   4.931   0.175
 1198SOL    HW2 6450   3.304   4.822   0.247
 1198SOL     MW 6451   3.323   4.907   0.236
 1199SOL     OW 6452   1.406   5.589   2.936
 1199SOL    HW1 6453   1.397   5.495   2.952
 1199SOL    HW2 6454   1.432   5.625   3.021
 1199SOL     MW 6455   1.408   5.581   2.949
 1200SOL     OW 6456   0.162   5.304   4.594
 1200SOL    HW1 6457   0.135   5.242   4.526
 1200SOL    HW2 6458   0.258   5.303   4.590
 1200SOL     MW 6459   0.171   5.296   4.585
 1201SOL     OW 6460   5.827   4.590   2.991
 1201SOL    HW1 6461   5.830   4.579   2.896
 1201SOL    HW2 6462   5.907   4.639   3.011
 1201SOL     MW 6463   5.838   4.595   2.981
 1202SOL     OW 6464   1.313   0.711   3.391
 1202SOL    HW1 6465   1.234   0.721   3.338
 1202SOL    HW2 6466   1.293   0.755   3.473
 1202SOL     MW 6467   1.300   0.718   3.394
 1203SOL     OW 6468   2.265   0.223   0.083
 1203SOL    HW1 6469   2.202   0.186   0.022
 1203SOL    HW2 6470   2.212   0.246   0.160
 1203SOL     MW 6471   2.250   0.221   0.085
 1204SOL     OW 6472   3.397   1.702   0.142
 1204SOL    HW1 6473   3.317   1.755   0.137
 1204SOL    HW2 6474   3.397   1.668   0.229
 1204SOL     MW 6475   3.387   1.704   0.151
 1205SOL     OW 6476   0.588   0.600   4.850
 1205SOL    HW1 6477   0.528   0.668   4.881
 1205SOL    HW2 6478   0.666   0.609   4.905
 1205SOL     MW 6479   0.590   0.610   4.861
 1206SOL     OW 6480   4.062   1.012   2.016
 1206SOL    HW1 6481   3.966   1.012   2.009
 1206SOL    HW2 6482   4.090   0.953   1.945
 1206SOL     MW 6483   4.053   1.005   2.006
 1207SOL     OW 6484   0.696   0.110   3.564
 1207SOL    HW1 6485   0.741   0.177   3.512
 1207SOL    HW2 6486   0.626   0.078   3.507
 1207SOL     MW 6487   0.693   0.114   3.550
 1208SOL     OW 6488   3.113   3.871   5.628
 1208SOL    HW1 6489   3.176   3.942   5.640
 1208SOL    HW2 6490   3.165   3.791   5.634
 1208SOL     MW 6491   3.127   3.870   5.630
 1209SOL     OW 6492   4.856   2.515   1.724
 1209SOL    HW1 6493   4.949   2.532   1.716
 1209SOL    HW2 6494   4.814   2.596   1.695
 1209SOL     MW 6495   4.862   2.528   1.719
 1210SOL     OW 6496   5.522   5.058   4.664
 1210SOL    HW1 6497   5.501   5.007   4.586
 1210SOL    HW2 6498   5.441   5.060   4.714
 1210SOL     MW 6499   5.509   5.052   4.660
 1211SOL     OW 6500   1.983   3.790   4.849
 1211SOL    HW1 6501   1.977   3.703   4.889
 1211SOL    HW2 6502   1.893   3.824   4.853
 1211SOL     MW 6503   1.970   3.783   4.855
 1212SOL     OW 6504   0.348   4.273   2.507
 1212SOL    HW1 6505   0.408   4.199   2.510
 1212SOL    HW2 6506   0.345   4.304   2.598
 1212SOL     MW 6507   0.355   4.267   2.519
 1213SOL     OW 6508   1.432   3.588   1.590
 1213SOL    HW1 6509   1.502   3.599   1.525
 1213SOL    HW2 6510   1.461   3.638   1.666
 1213SOL     MW 6511   1.445   3.596   1.591
 1214SOL     OW 6512   2.050   3.717   3.735
 1214SOL    HW1 6513   2.010   3.753   3.814
 1214SOL    HW2 6514   1.998   3.753   3.663
 1214SOL     MW 6515   2.038   3.726   3.736
 1215SOL     OW 6516   5.955   2.820   3.668
 1215SOL    HW1 6517   6.015   2.871   3.723
 1215SOL    HW2 6518   5.870   2.861   3.682
 1215SOL     MW 6519   5.952   2.832   3.677
 1216SOL     OW 6520   0.411   4.904   2.175
 1216SOL    HW1 6521   0.431   4.989   2.214
 1216SOL    HW2 6522   0.370   4.924   2.091
 1216SOL     MW 6523   0.408   4.917   2.169
 1217SOL     OW 6524   0.592   2.048   4.854
 1217SOL    HW1 6525   0.614   1.965   4.895
 1217SOL    HW2 6526   0.502   2.037   4.824
 1217SOL     MW 6527   0.584   2.037   4.856
 1218SOL     OW 6528   5.656   6.072   3.060
 1218SOL    HW1 6529   5.572   6.100   3.096
 1218SOL    HW2 6530   5.721   6.106   3.121
 1218SOL     MW 6531   5.654   6.080   3.072
 1219SOL     OW 6532   1.404   3.432   0.703
 1219SOL    HW1 6533   1.363   3.348   0.682
 1219SOL    HW2 6534   1.386   3.487   0.627
 1219SOL     MW 6535   1.396   3.428   0.689
 1220SOL     OW 6536   1.093   5.140   3.759
 1220SOL    HW1 6537   1.054   5.171   3.677
 1220SOL    HW2 6538   1.092   5.218   3.816
 1220SOL     MW 6539   1.088   5.154   3.756
 1221SOL     OW 6540   4.911   3.937   1.591
 1221SOL    HW1 6541   4.863   3.889   1.659
 1221SOL    HW2 6542   4.934   3.870   1.526
 1221SOL     MW 6543   4.908   3.922   1.591
 1222SOL     OW 6544   0.746   2.189   6.052
 1222SOL    HW1 6545   0.663   2.142   6.056
 1222SOL    HW2 6546   0.725   2.277   6.083
 1222SOL     MW 6547   0.732   2.194   6.056
 1223SOL     OW 6548   3.160   1.824   1.522
 1223SOL    HW1 6549   3.235   1.770   1.498
 1223SOL    HW2 6550   3.184   1.912   1.494
 1223SOL     MW 6551   3.172   1.829   1.515
 1224SOL     OW 6552   5.637   1.294   2.129
 1224SOL    HW1 6553   5.678   1.229   2.072
 1224SOL    HW2 6554   5.709   1.327   2.183
 1224SOL     MW 6555   5.652   1.290   2.129
 1225SOL     OW 6556   4.160   1.340   4.697
 1225SOL    HW1 6557   4.082   1.392   4.712
 1225SOL    HW2 6558   4.226   1.374   4.757
 1225SOL     MW 6559   4.158   1.350   4.707
 1226SOL     OW 6560   3.776   6.007   3.578
 1226SOL    HW1 6561   3.717   5.973   3.645
 1226SOL    HW2 6562   3.799   6.095   3.609
 1226SOL     MW 6563   3.772   6.014   3.590
 1227SOL     OW 6564   1.532   5.844   0.621
 1227SOL    HW1 6565   1.472   5.912   0.590
 1227SOL    HW2 6566   1.478   5.784   0.670
 1227SOL     MW 6567   1.518   5.845   0.623
 1228SOL     OW 6568   4.592   5.618   1.945
 1228SOL    HW1 6569   4.622   5.554   2.009
 1228SOL    HW2 6570   4.523   5.574   1.897
 1228SOL     MW 6571   4.587   5.604   1.947
 1229SOL     OW 6572   1.666   5.295   5.011
 1229SOL    HW1 6573   1.575   5.310   5.036
 1229SOL    HW2 6574   1.716   5.312   5.091
 1229SOL     MW 6575   1.660   5.299   5.024
 1230SOL     OW 6576   6.004   5.592   4.996
 1230SOL    HW1 6577   6.064   5.659   5.031
 1230SOL    HW2 6578   6.053   5.510   5.002
 1230SOL     MW 6579   6.018   5.590   5.002
 1231SOL     OW 6580   1.973   4.402   3.573
 1231SOL    HW1 6581   1.968   4.307   3.578
 1231SOL    HW2 6582   1.936   4.432   3.656
 1231SOL     MW 6583   1.967   4.394   3.584
 1232SOL     OW 6584   0.867   2.844   3.230
 1232SOL    HW1 6585   0.802   2.828   3.162
 1232SOL    HW2 6586   0.877   2.939   3.233
 1232SOL     MW 6587   0.860   2.854   3.222
 1233SOL     OW 6588   0.441   2.477   3.825
 1233SOL    HW1 6589   0.466   2.391   3.859
 1233SOL    HW2 6590   0.522   2.526   3.821
 1233SOL     MW 6591   0.454   2.472   3.829
 1234SOL     OW 6592   4.863   0.068   4.633
 1234SOL    HW1 6593   4.910   0.066   4.549
 1234SOL    HW2 6594   4.885  -0.015   4.674
 1234SOL     MW 6595   4.872   0.057   4.627
 1235SOL     OW 6596   1.834   5.357   2.991
 1235SOL    HW1 6597   1.777   5.302   2.938
 1235SOL    HW2 6598   1.854   5.432   2.935
 1235SOL     MW 6599   1.829   5.360   2.977
 1236SOL     OW 6600   2.285   0.221   4.284
 1236SOL    HW1 6601   2.223   0.272   4.336
 1236SOL    HW2 6602   2.360   0.279   4.272
 1236SOL     MW 6603   2.286   0.235   4.289
 1237SOL     OW 6604   3.618   5.839   5.018
 1237SOL    HW1 6605   3.667   5.813   4.940
 1237SOL    HW2 6606   3.668   5.913   5.054
 1237SOL     MW 6607   3.631   5.845   5.013
 1238SOL     OW 6608   4.915   1.774   0.398
 1238SOL    HW1 6609   4.938   1.866   0.384
 1238SOL    HW2 6610   4.982   1.741   0.457
 1238SOL     MW 6611   4.926   1.782   0.403
 1239SOL     OW 6612   2.336   4.884   5.477
 1239SOL    HW1 6613   2.421   4.914   5.508
 1239SOL    HW2 6614   2.332   4.792   5.501
 1239SOL     MW 6615   2.346   4.876   5.484
 1240SOL     OW 6616   2.439   0.838   2.043
 1240SOL    HW1 6617   2.419   0.762   1.989
 1240SOL    HW2 6618   2.496   0.805   2.112
 1240SOL     MW 6619   2.444   0.824   2.045
 1241SOL     OW 6620   1.202   5.476   1.083
 1241SOL    HW1 6621   1.119   5.498   1.041
 1241SOL    HW2 6622   1.267   5.481   1.012
 1241SOL     MW 6623   1.200   5.480   1.069
 1242SOL     OW 6624   0.250   0.283   0.491
 1242SOL    HW1 6625   0.247   0.269   0.396
 1242SOL    HW2 6626   0.211   0.203   0.526
 1242SOL     MW 6627   0.245   0.271   0.483
 1243SOL     OW 6628   3.060   1.016   3.913
 1243SOL    HW1 6629   3.078   1.087   3.976
 1243SOL    HW2 6630   3.015   1.059   3.841
 1243SOL     MW 6631   3.057   1.032   3.912
 1244SOL     OW 6632   0.594   3.003   0.847
 1244SOL    HW1 6633   0.501   2.990   0.832
 1244SOL    HW2 6634   0.598   3.070   0.915
 1244SOL     MW 6635   0.583   3.010   0.854
 1245SOL     OW 6636   0.038   2.660   0.422
 1245SOL    HW1 6637   0.102   2.680   0.490
 1245SOL    HW2 6638  -0.044   2.699   0.453
 1245SOL     MW 6639   0.036   2.667   0.434
 1246SOL     OW 6640   4.798   3.353   4.916
 1246SOL    HW1 6641   4.789   3.308   4.832
 1246SOL    HW2 6642   4.877   3.317   4.955
 1246SOL     MW 6643   4.807   3.343   4.910
 1247SOL     OW 6644   0.620   4.001   6.038
 1247SOL    HW1 6645   0.548   3.943   6.063
 1247SOL    HW2 6646   0.588   4.045   5.959
 1247SOL     MW 6647   0.607   3.999   6.031
 1248SOL     OW 6648   1.453   0.312   4.074
 1248SOL    HW1 6649   1.374   0.292   4.023
 1248SOL    HW2 6650   1.420   0.340   4.159
 1248SOL     MW 6651   1.438   0.314   4.078
 1249SOL     OW 6652   0.363   5.459   6.103
 1249SOL    HW1 6653   0.304   5.420   6.169
 1249SOL    HW2 6654   0.442   5.481   6.152
 1249SOL     MW 6655   0.365   5.457   6.118
 1250SOL     OW 6656   0.206   1.518   2.969
 1250SOL    HW1 6657   0.288   1.499   3.014
 1250SOL    HW2 6658   0.229   1.583   2.902
 1250SOL     MW 6659   0.219   1.524   2.966
 1251SOL     OW 6660   4.535   0.338   0.644
 1251SOL    HW1 6661   4.597   0.403   0.677
 1251SOL    HW2 6662   4.589   0.276   0.595
 1251SOL     MW 6663   4.550   0.339   0.642
 1252SOL     OW 6664   0.666   3.015   0.089
 1252SOL    HW1 6665   0.627   3.076   0.151
 1252SOL    HW2 6666   0.683   2.936   0.139
 1252SOL     MW 6667   0.663   3.013   0.102
 1253SOL     OW 6668   4.100   0.430   4.152
 1253SOL    HW1 6669   4.138   0.387   4.075
 1253SOL    HW2 6670   4.158   0.504   4.170
 1253SOL     MW 6671   4.112   0.434   4.144
 1254SOL     OW 6672   0.581   3.087   5.707
 1254SOL    HW1 6673   0.601   3.180   5.698
 1254SOL    HW2 6674   0.642   3.043   5.648
 1254SOL     MW 6675   0.591   3.093   5.699
 1255SOL     OW 6676   4.002   1.044   2.282
 1255SOL    HW1 6677   3.948   1.123   2.291
 1255SOL    HW2 6678   4.021   1.038   2.189
 1255SOL     MW 6679   3.998   1.053   2.271
 1256SOL     OW 6680   2.162   2.232   5.347
 1256SOL    HW1 6681   2.133   2.205   5.260
 1256SOL    HW2 6682   2.122   2.318   5.360
 1256SOL     MW 6683   2.153   2.239   5.337
 1257SOL     OW 6684   0.007   4.975   4.373
 1257SOL    HW1 6685   0.084   5.032   4.373
 1257SOL    HW2 6686  -0.030   4.985   4.460
 1257SOL     MW 6687   0.012   4.983   4.384
 1258SOL     OW 6688   2.157   2.147   6.002
 1258SOL    HW1 6689   2.182   2.217   6.063
 1258SOL    HW2 6690   2.070   2.171   5.972
 1258SOL     MW 6691   2.149   2.159   6.006
 1259SOL     OW 6692   5.800   2.760   2.952
 1259SOL    HW1 6693   5.858   2.830   2.923
 1259SOL    HW2 6694   5.856   2.702   3.004
 1259SOL     MW 6695   5.814   2.761   2.955
 1260SOL     OW 6696   3.713   4.275   5.411
 1260SOL    HW1 6697   3.791   4.223   5.432
 1260SOL    HW2 6698   3.645   4.242   5.469
 1260SOL     MW 6699   3.714   4.264   5.421
 1261SOL     OW 6700   1.699   0.249   5.392
 1261SOL    HW1 6701   1.715   0.215   5.481
 1261SOL    HW2 6702   1.671   0.339   5.406
 1261SOL     MW 6703   1.697   0.256   5.405
 1262SOL     OW 6704   0.676   4.681   3.371
 1262SOL    HW1 6705   0.661   4.724   3.286
 1262SOL    HW2 6706   0.696   4.753   3.431
 1262SOL     MW 6707   0.677   4.696   3.368
 1263SOL     OW 6708   2.880   2.677   5.369
 1263SOL    HW1 6709   2.894   2.662   5.462
 1263SOL    HW2 6710   2.850   2.593   5.335
 1263SOL     MW 6711   2.878   2.664   5.376
 1264SOL     OW 6712   1.625   3.430   2.191
 1264SOL    HW1 6713   1.584   3.514   2.215
 1264SOL    HW2 6714   1.552   3.377   2.159
 1264SOL     MW 6715   1.610   3.434   2.190
 1265SOL     OW 6716   5.567   1.416   2.812
 1265SOL    HW1 6717   5.598   1.454   2.730
 1265SOL    HW2 6718   5.561   1.322   2.793
 1265SOL     MW 6719   5.570   1.409   2.799
 1266SOL     OW 6720   4.798   0.877   4.461
 1266SOL    HW1 6721   4.784   0.942   4.530
 1266SOL    HW2 6722   4.878   0.906   4.418
 1266SOL     MW 6723   4.806   0.889   4.464
 1267SOL     OW 6724   0.324   2.024   0.778
 1267SOL    HW1 6725   0.379   1.977   0.717
 1267SOL    HW2 6726   0.348   2.116   0.767
 1267SOL     MW 6727   0.334   2.030   0.769
 1268SOL     OW 6728   4.736   2.994   5.969
 1268SOL    HW1 6729   4.649   2.994   6.008
 1268SOL    HW2 6730   4.722   3.022   5.879
 1268SOL     MW 6731   4.723   2.998   5.962
 1269SOL     OW 6732   4.912   4.152   4.128
 1269SOL    HW1 6733   4.952   4.237   4.109
 1269SOL    HW2 6734   4.940   4.131   4.217
 1269SOL     MW 6735   4.920   4.160   4.137
 1270SOL     OW 6736   0.549   0.130   0.059
 1270SOL    HW1 6737   0.569   0.095   0.147
 1270SOL    HW2 6738   0.532   0.223   0.073
 1270SOL     MW 6739   0.550   0.137   0.071
 1271SOL     OW 6740   5.799   4.903   2.048
 1271SOL    HW1 6741   5.800   4.966   2.120
 1271SOL    HW2 6742   5.714   4.859   2.056
 1271SOL     MW 6743   5.788   4.905   2.059
 1272SOL     OW 6744   3.019   2.490   1.019
 1272SOL    HW1 6745   3.111   2.483   1.045
 1272SOL    HW2 6746   2.994   2.578   1.047
 1272SOL     MW 6747   3.028   2.500   1.026
 1273SOL     OW 6748   0.677   5.249   3.836
 1273SOL    HW1 6749   0.721   5.330   3.862
 1273SOL    HW2 6750   0.652   5.262   3.745
 1273SOL     MW 6751   0.679   5.261   3.828
 1274SOL     OW 6752   2.788   5.662   0.967
 1274SOL    HW1 6753   2.841   5.592   1.004
 1274SOL    HW2 6754   2.717   5.617   0.922
 1274SOL     MW 6755   2.786   5.647   0.965
 1275SOL     OW 6756   0.357   5.592   4.444
 1275SOL    HW1 6757   0.277   5.615   4.490
 1275SOL    HW2 6758   0.426   5.633   4.495
 1275SOL     MW 6759   0.355   5.600   4.457
 1276SOL     OW 6760   5.101   6.063   1.094
 1276SOL    HW1 6761   5.006   6.056   1.090
 1276SOL    HW2 6762   5.130   6.052   1.003
 1276SOL     MW 6763   5.092   6.061   1.082
 1277SOL     OW 6764   1.324   0.373   2.345
 1277SOL    HW1 6765   1.395   0.316   2.312
 1277SOL    HW2 6766   1.334   0.369   2.440
 1277SOL     MW 6767   1.335   0.364   2.353
 1278SOL     OW 6768   2.701   1.863   5.454
 1278SOL    HW1 6769   2.749   1.931   5.405
 1278SOL    HW2 6770   2.676   1.906   5.536
 1278SOL     MW 6771   2.704   1.877   5.459
 1279SOL     OW 6772   4.922   0.819   2.255
 1279SOL    HW1 6773   4.931   0.912   2.235
 1279SOL    HW2 6774   4.878   0.782   2.178
 1279SOL     MW 6775   4.917   0.826   2.242
 1280SOL     OW 6776   2.847   4.977   1.785
 1280SOL    HW1 6777   2.773   4.991   1.726
 1280SOL    HW2 6778   2.904   4.916   1.739
 1280SOL     MW 6779   2.845   4.971   1.772
 1281SOL     OW 6780   3.455   0.363   3.433
 1281SOL    HW1 6781   3.512   0.432   3.400
 1281SOL    HW2 6782   3.511   0.310   3.489
 1281SOL     MW 6783   3.469   0.365   3.436
 1282SOL     OW 6784   5.045   2.981   2.901
 1282SOL    HW1 6785   5.012   3.057   2.853
 1282SOL    HW2 6786   5.125   3.013   2.943
 1282SOL     MW 6787   5.051   2.995   2.900
 1283SOL     OW 6788   1.234   3.712   0.905
 1283SOL    HW1 6789   1.301   3.664   0.953
 1283SOL    HW2 6790   1.278   3.793   0.879
 1283SOL     MW 6791   1.248   3.716   0.908
 1284SOL     OW 6792   2.887   5.728   3.637
 1284SOL    HW1 6793   2.977   5.732   3.604
 1284SOL    HW2 6794   2.883   5.797   3.704
 1284SOL     MW 6795   2.898   5.737   3.642
 1285SOL     OW 6796   0.211   0.218   0.236
 1285SOL    HW1 6797   0.270   0.256   0.170
 1285SOL    HW2 6798   0.133   0.273   0.231
 1285SOL     MW 6799   0.208   0.230   0.227
 1286SOL     OW 6800   0.225   5.141   4.350
 1286SOL    HW1 6801   0.231   5.230   4.315
 1286SOL    HW2 6802   0.281   5.089   4.292
 1286SOL     MW 6803   0.233   5.146   4.338
 1287SOL     OW 6804   1.295   1.880   1.734
 1287SOL    HW1 6805   1.201   1.894   1.743
 1287SOL    HW2 6806   1.308   1.860   1.641
 1287SOL     MW 6807   1.285   1.879   1.723
 1288SOL     OW 6808   2.809   3.401   5.292
 1288SOL    HW1 6809   2.787   3.314   5.257
 1288SOL    HW2 6810   2.843   3.383   5.379
 1288SOL     MW 6811   2.811   3.387   5.298
 1289SOL     OW 6812   2.451   2.303   5.672
 1289SOL    HW1 6813   2.453   2.261   5.586
 1289SOL    HW2 6814   2.365   2.282   5.708
 1289SOL     MW 6815   2.440   2.295   5.665
 1290SOL     OW 6816   0.492   0.779   1.304
 1290SOL    HW1 6817   0.428   0.831   1.351
 1290SOL    HW2 6818   0.540   0.842   1.250
 1290SOL     MW 6819   0.490   0.793   1.302
 1291SOL     OW 6820   1.495   3.679   1.841
 1291SOL    HW1 6821   1.470   3.598   1.885
 1291SOL    HW2 6822   1.587   3.691   1.863
 1291SOL     MW 6823   1.503   3.671   1.849
 1292SOL     OW 6824   4.467   0.516   5.307
 1292SOL    HW1 6825   4.400   0.472   5.358
 1292SOL    HW2 6826   4.544   0.517   5.365
 1292SOL     MW 6827   4.468   0.511   5.321
 1293SOL     OW 6828   4.497   0.695   2.148
 1293SOL    HW1 6829   4.506   0.765   2.212
 1293SOL    HW2 6830   4.560   0.718   2.079
 1293SOL     MW 6831   4.506   0.707   2.147
 1294SOL     OW 6832   1.778   2.806   3.849
 1294SOL    HW1 6833   1.861   2.838   3.815
 1294SOL    HW2 6834   1.797   2.718   3.882
 1294SOL     MW 6835   1.791   2.799   3.849
 1295SOL     OW 6836   6.099   5.356   0.069
 1295SOL    HW1 6837   6.088   5.358   0.165
 1295SOL    HW2 6838   6.150   5.435   0.050
 1295SOL     MW 6839   6.105   5.367   0.078
 1296SOL     OW 6840   5.897   4.824   0.767
 1296SOL    HW1 6841   5.942   4.774   0.837
 1296SOL    HW2 6842   5.954   4.899   0.752
 1296SOL     MW 6843   5.910   4.827   0.774
 1297SOL     OW 6844   3.728   3.957   1.024
 1297SOL    HW1 6845   3.700   4.010   1.099
 1297SOL    HW2 6846   3.654   3.960   0.964
 1297SOL     MW 6847   3.715   3.965   1.026
 1298SOL     OW 6848   2.790   0.056   4.040
 1298SOL    HW1 6849   2.881   0.036   4.061
 1298SOL    HW2 6850   2.748   0.069   4.125
 1298SOL     MW 6851   2.797   0.055   4.053
 1299SOL     OW 6852   3.713   0.804   0.458
 1299SOL    HW1 6853   3.789   0.746   0.453
 1299SOL    HW2 6854   3.639   0.750   0.432
 1299SOL     MW 6855   3.713   0.790   0.455
 1300SOL     OW 6856   0.619   4.488   4.376
 1300SOL    HW1 6857   0.650   4.504   4.287
 1300SOL    HW2 6858   0.544   4.429   4.364
 1300SOL     MW 6859   0.613   4.483   4.363
 1301SOL     OW 6860   0.313   3.764   0.889
 1301SOL    HW1 6861   0.228   3.808   0.890
 1301SOL    HW2 6862   0.375   3.834   0.911
 1301SOL     MW 6863   0.310   3.779   0.892
 1302SOL     OW 6864   5.000   2.116   0.734
 1302SOL    HW1 6865   5.052   2.037   0.748
 1302SOL    HW2 6866   4.937   2.117   0.806
 1302SOL     MW 6867   4.999   2.106   0.746
 1303SOL     OW 6868   1.869   1.471   3.308
 1303SOL    HW1 6869   1.820   1.416   3.369
 1303SOL    HW2 6870   1.874   1.419   3.227
 1303SOL     MW 6871   1.864   1.458   3.305
 1304SOL     OW 6872   5.996   5.066   0.719
 1304SOL    HW1 6873   5.939   5.141   0.703
 1304SOL    HW2 6874   6.021   5.073   0.811
 1304SOL     MW 6875   5.992   5.076   0.727
 1305SOL     OW 6876   0.053   1.833   6.008
 1305SOL    HW1 6877   0.104   1.820   6.087
 1305SOL    HW2 6878  -0.020   1.889   6.035
 1305SOL     MW 6879   0.050   1.839   6.021
 1306SOL     OW 6880   5.189   1.310   3.785
 1306SOL    HW1 6881   5.229   1.317   3.872
 1306SOL    HW2 6882   5.232   1.379   3.733
 1306SOL     MW 6883   5.200   1.320   3.790
 1307SOL     OW 6884   5.838   1.175   1.367
 1307SOL    HW1 6885   5.895   1.134   1.302
 1307SOL    HW2 6886   5.817   1.261   1.332
 1307SOL     MW 6887   5.843   1.180   1.354
 1308SOL     OW 6888   4.361   4.798   3.472
 1308SOL    HW1 6889   4.395   4.886   3.489
 1308SOL    HW2 6890   4.398   4.774   3.387
 1308SOL     MW 6891   4.370   4.806   3.464
 1309SOL     OW 6892   5.842   4.225   4.516
 1309SOL    HW1 6893   5.884   4.252   4.598
 1309SOL    HW2 6894   5.848   4.130   4.516
 1309SOL     MW 6895   5.848   4.216   4.526
 1310SOL     OW 6896   1.955   5.499   4.009
 1310SOL    HW1 6897   1.956   5.575   3.950
 1310SOL    HW2 6898   2.010   5.434   3.966
 1310SOL     MW 6899   1.962   5.501   3.996
 1311SOL     OW 6900   1.610   3.441   4.143
 1311SOL    HW1 6901   1.636   3.437   4.051
 1311SOL    HW2 6902   1.684   3.482   4.187
 1311SOL     MW 6903   1.623   3.445   4.137
 1312SOL     OW 6904   4.487   4.709   4.050
 1312SOL    HW1 6905   4.464   4.774   4.116
 1312SOL    HW2 6906   4.409   4.655   4.040
 1312SOL     MW 6907   4.474   4.710   4.057
 1313SOL     OW 6908   3.690   5.346   6.031
 1313SOL    HW1 6909   3.730   5.279   6.087
 1313SOL    HW2 6910   3.671   5.300   5.949
 1313SOL     MW 6911   3.693   5.331   6.027
 1314SOL     OW 6912   0.158   3.301   0.899
 1314SOL    HW1 6913   0.222   3.243   0.858
 1314SOL    HW2 6914   0.128   3.358   0.830
 1314SOL     MW 6915   0.163   3.301   0.885
 1315SOL     OW 6916   4.757   3.709   4.426
 1315SOL    HW1 6917   4.848   3.702   4.400
 1315SOL    HW2 6918   4.709   3.655   4.363
 1315SOL     MW 6919   4.762   3.702   4.415
 1316SOL     OW 6920   1.455   3.264   3.834
 1316SOL    HW1 6921   1.457   3.218   3.917
 1316SOL    HW2 6922   1.366   3.299   3.828
 1316SOL     MW 6923   1.444   3.263   3.844
 1317SOL     OW 6924   5.096   5.188   2.169
 1317SOL    HW1 6925   5.170   5.231   2.126
 1317SOL    HW2 6926   5.025   5.194   2.105
 1317SOL     MW 6927   5.096   5.194   2.155
 1318SOL     OW 6928   0.846   2.661   0.861
 1318SOL    HW1 6929   0.777   2.708   0.908
 1318SOL    HW2 6930   0.863   2.715   0.783
 1318SOL     MW 6931   0.839   2.674   0.858
 1319SOL     OW 6932   3.403   3.955   1.174
 1319SOL    HW1 6933   3.420   3.867   1.142
 1319SOL    HW2 6934   3.389   3.945   1.267
 1319SOL     MW 6935   3.404   3.943   1.182
 1320SOL     OW 6936   3.541   2.094   5.285
 1320SOL    HW1 6937   3.590   2.093   5.203
 1320SOL    HW2 6938   3.529   2.001   5.307
 1320SOL     MW 6939   3.546   2.083   5.277
 1321SOL     OW 6940   3.992   0.661   3.772
 1321SOL    HW1 6941   3.942   0.715   3.711
 1321SOL    HW2 6942   4.082   0.692   3.764
 1321SOL     MW 6943   3.997   0.672   3.763
 1322SOL     OW 6944   0.632   2.339   2.130
 1322SOL    HW1 6945   0.662   2.262   2.081
 1322SOL    HW2 6946   0.665   2.325   2.219
 1322SOL     MW 6947   0.640   2.327   2.135
 1323SOL     OW 6948   5.908   0.281   4.520
 1323SOL    HW1 6949   5.879   0.225   4.447
 1323SOL    HW2 6950   5.831   0.333   4.542
 1323SOL     MW 6951   5.895   0.280   4.513
 1324SOL     OW 6952   3.711   5.060   1.816
 1324SOL    HW1 6953   3.724   5.151   1.789
 1324SOL    HW2 6954   3.678   5.066   1.906
 1324SOL     MW 6955   3.708   5.073   1.824
 1325SOL     OW 6956   5.672   0.817   1.422
 1325SOL    HW1 6957   5.767   0.834   1.419
 1325SOL    HW2 6958   5.650   0.823   1.515
 1325SOL     MW 6959   5.682   0.820   1.433
 1326SOL     OW 6960   1.821   0.629   1.747
 1326SOL    HW1 6961   1.888   0.588   1.693
 1326SOL    HW2 6962   1.828   0.723   1.728
 1326SOL     MW 6963   1.830   0.636   1.738
 1327SOL     OW 6964   0.485   1.831   2.749
 1327SOL    HW1 6965   0.399   1.789   2.738
 1327SOL    HW2 6966   0.510   1.813   2.839
 1327SOL     MW 6967   0.477   1.823   2.759
 1328SOL     OW 6968   4.376   1.403   1.781
 1328SOL    HW1 6969   4.411   1.323   1.741
 1328SOL    HW2 6970   4.285   1.406   1.753
 1328SOL     MW 6971   4.369   1.393   1.773
 1329SOL     OW 6972   5.946   4.958   5.854
 1329SOL    HW1 6973   5.886   5.000   5.916
 1329SOL    HW2 6974   5.891   4.937   5.779
 1329SOL     MW 6975   5.931   4.961   5.852
 1330SOL     OW 6976   0.896   3.149   1.562
 1330SOL    HW1 6977   0.909   3.084   1.493
 1330SOL    HW2 6978   0.975   3.204   1.559
 1330SOL     MW 6979   0.908   3.148   1.553
 1331SOL     OW 6980   4.843   4.790   2.050
 1331SOL    HW1 6981   4.841   4.805   2.145
 1331SOL    HW2 6982   4.751   4.778   2.026
 1331SOL     MW 6983   4.831   4.790   2.059
 1332SOL     OW 6984   4.388   4.072   1.766
 1332SOL    HW1 6985   4.477   4.078   1.800
 1332SOL    HW2 6986   4.348   4.156   1.788
 1332SOL     MW 6987   4.394   4.083   1.773
 1333SOL     OW 6988   4.337   1.614   4.977
 1333SOL    HW1 6989   4.411   1.642   4.923
 1333SOL    HW2 6990   4.261   1.658   4.938
 1333SOL     MW 6991   4.337   1.623   4.965
 1334SOL     OW 6992   0.254   1.872   5.294
 1334SOL    HW1 6993   0.195   1.947   5.293
 1334SOL    HW2 6994   0.302   1.880   5.376
 1334SOL     MW 6995   0.252   1.882   5.304
 1335SOL     OW 6996   4.337   2.235   1.243
 1335SOL    HW1 6997   4.254   2.246   1.288
 1335SOL    HW2 6998   4.383   2.169   1.295
 1335SOL     MW 6999   4.333   2.228   1.255
 1336SOL     OW 7000   1.872   1.561   1.389
 1336SOL    HW1 7001   1.867   1.466   1.398
 1336SOL    HW2 7002   1.966   1.580   1.397
 1336SOL     MW 7003   1.884   1.551   1.391
 1337SOL     OW 7004   1.340   5.665   2.152
 1337SOL    HW1 7005   1.412   5.724   2.175
 1337SOL    HW2 7006   1.309   5.697   2.067
 1337SOL     MW 7007   1.345   5.677   2.144
 1338SOL     OW 7008   1.609   4.033   4.149
 1338SOL    HW1 7009   1.607   3.948   4.193
 1338SOL    HW2 7010   1.702   4.057   4.149
 1338SOL     MW 7011   1.621   4.025   4.154
 1339SOL     OW 7012   5.144   3.083   6.069
 1339SOL    HW1 7013   5.137   3.176   6.093
 1339SOL    HW2 7014   5.238   3.068   6.061
 1339SOL     MW 7015   5.155   3.093   6.071
 1340SOL     OW 7016   5.714   2.796   1.203
 1340SOL    HW1 7017   5.722   2.701   1.200
 1340SOL    HW2 7018   5.750   2.820   1.290
 1340SOL     MW 7019   5.720   2.787   1.215
 1341SOL     OW 7020   5.468   1.722   0.318
 1341SOL    HW1 7021   5.440   1.751   0.231
 1341SOL    HW2 7022   5.410   1.768   0.379
 1341SOL     MW 7023   5.457   1.731   0.314
 1342SOL     OW 7024   2.332   3.788   0.344
 1342SOL    HW1 7025   2.307   3.802   0.253
 1342SOL    HW2 7026   2.339   3.692   0.352
 1342SOL     MW 7027   2.330   3.777   0.333
 1343SOL     OW 7028   3.474   4.542   5.656
 1343SOL    HW1 7029   3.543   4.603   5.631
 1343SOL    HW2 7030   3.470   4.479   5.583
 1343SOL     MW 7031   3.482   4.542   5.643
 1344SOL     OW 7032   0.642   2.688   5.431
 1344SOL    HW1 7033   0.643   2.601   5.392
 1344SOL    HW2 7034   0.564   2.730   5.394
 1344SOL     MW 7035   0.633   2.683   5.421
 1345SOL     OW 7036   4.212   3.478   0.550
 1345SOL    HW1 7037   4.212   3.382   0.548
 1345SOL    HW2 7038   4.119   3.501   0.555
 1345SOL     MW 7039   4.200   3.468   0.550
 1346SOL     OW 7040   1.630   4.573   0.368
 1346SOL    HW1 7041   1.622   4.618   0.453
 1346SOL    HW2 7042   1.559   4.610   0.316
 1346SOL     MW 7043   1.620   4.584   0.373
 1347SOL     OW 7044   0.431   0.465   1.620
 1347SOL    HW1 7045   0.494   0.442   1.687
 1347SOL    HW2 7046   0.441   0.398   1.552
 1347SOL     MW 7047   0.440   0.454   1.620
 1348SOL     OW 7048   1.273   2.255   3.814
 1348SOL    HW1 7049   1.354   2.282   3.857
 1348SOL    HW2 7050   1.280   2.160   3.805
 1348SOL     MW 7051   1.284   2.247   3.818
 1349SOL     OW 7052   5.750   5.789   4.141
 1349SOL    HW1 7053   5.755   5.843   4.220
 1349SOL    HW2 7054   5.676   5.824   4.092
 1349SOL     MW 7055   5.741   5.800   4.145
 1350SOL     OW 7056   2.086   0.928   5.825
 1350SOL    HW1 7057   2.154   0.879   5.780
 1350SOL    HW2 7058   2.056   0.992   5.760
 1350SOL     MW 7059   2.091   0.930   5.811
 1351SOL     OW 7060   0.280   3.201   1.622
 1351SOL    HW1 7061   0.300   3.156   1.704
 1351SOL    HW2 7062   0.200   3.251   1.641
 1351SOL     MW 7063   0.272   3.202   1.635
 1352SOL     OW 7064   0.423   2.179   2.112
 1352SOL    HW1 7065   0.447   2.146   2.025
 1352SOL    HW2 7066   0.485   2.249   2.129
 1352SOL     MW 7067   0.434   2.184   2.103
 1353SOL     OW 7068   3.955   4.092   2.174
 1353SOL    HW1 7069   3.866   4.059   2.181
 1353SOL    HW2 7070   3.946   4.187   2.166
 1353SOL     MW 7071   3.943   4.100   2.174
 1354SOL     OW 7072   4.480   5.172   0.969
 1354SOL    HW1 7073   4.426   5.141   1.041
 1354SOL    HW2 7074   4.478   5.267   0.976
 1354SOL     MW 7075   4.473   5.180   0.979
 1355SOL     OW 7076   5.211   2.331   5.679
 1355SOL    HW1 7077   5.222   2.426   5.676
 1355SOL    HW2 7078   5.142   2.312   5.616
 1355SOL     MW 7079   5.204   2.341   5.671
 1356SOL     OW 7080   3.010   3.471   1.364
 1356SOL    HW1 7081   3.062   3.390   1.369
 1356SOL    HW2 7082   3.053   3.523   1.297
 1356SOL     MW 7083   3.022   3.467   1.356
 1357SOL     OW 7084   1.858   5.945   3.326
 1357SOL    HW1 7085   1.847   5.975   3.235
 1357SOL    HW2 7086   1.884   5.853   3.318
 1357SOL     MW 7087   1.860   5.937   3.313
 1358SOL     OW 7088   2.364   5.093   3.786
 1358SOL    HW1 7089   2.388   5.167   3.729
 1358SOL    HW2 7090   2.362   5.017   3.727
 1358SOL     MW 7091   2.367   5.093   3.771
 1359SOL     OW 7092   0.304   4.541   0.191
 1359SOL    HW1 7093   0.290   4.636   0.189
 1359SOL    HW2 7094   0.238   4.505   0.134
 1359SOL     MW 7095   0.295   4.549   0.184
 1360SOL     OW 7096   0.479   5.643   0.451
 1360SOL    HW1 7097   0.399   5.695   0.463
 1360SOL    HW2 7098   0.539   5.702   0.405
 1360SOL     MW 7099   0.476   5.657   0.446
 1361SOL     OW 7100   3.045   5.989   0.233
 1361SOL    HW1 7101   3.056   6.083   0.220
 1361SOL    HW2 7102   3.002   5.981   0.318
 1361SOL     MW 7103   3.041   6.000   0.241
 1362SOL     OW 7104   4.712   5.329   5.760
 1362SOL    HW1 7105   4.669   5.245   5.777
 1362SOL    HW2 7106   4.754   5.351   5.843
 1362SOL     MW 7107   4.712   5.321   5.773
 1363SOL     OW 7108   1.729   0.090   4.849
 1363SOL    HW1 7109   1.666   0.159   4.828
 1363SOL    HW2 7110   1.812   0.136   4.862
 1363SOL     MW 7111   1.732   0.105   4.848
 1364SOL     OW 7112   5.396   1.454   3.207
 1364SOL    HW1 7113   5.314   1.440   3.256
 1364SOL    HW2 7114   5.376   1.425   3.119
 1364SOL     MW 7115   5.383   1.449   3.202
 1365SOL     OW 7116   5.355   0.029   1.514
 1365SOL    HW1 7117   5.423   0.096   1.518
 1365SOL    HW2 7118   5.391  -0.046   1.561
 1365SOL     MW 7119   5.368   0.028   1.521
 1366SOL     OW 7120   2.800   2.149   0.568
 1366SOL    HW1 7121   2.761   2.064   0.552
 1366SOL    HW2 7122   2.867   2.134   0.635
 1366SOL     MW 7123   2.804   2.136   0.574
 1367SOL     OW 7124   0.992   4.939   5.226
 1367SOL    HW1 7125   1.054   4.872   5.197
 1367SOL    HW2 7126   1.040   4.988   5.294
 1367SOL     MW 7127   1.006   4.936   5.231
 1368SOL     OW 7128   0.807   4.421   3.827
 1368SOL    HW1 7129   0.900   4.405   3.846
 1368SOL    HW2 7130   0.808   4.475   3.748
 1368SOL     MW 7131   0.819   4.426   3.819
 1369SOL     OW 7132   4.330   0.720   4.528
 1369SOL    HW1 7133   4.364   0.637   4.495
 1369SOL    HW2 7134   4.362   0.725   4.618
 1369SOL     MW 7135   4.338   0.710   4.535
 1370SOL     OW 7136   0.427   5.369   4.617
 1370SOL    HW1 7137   0.428   5.406   4.706
 1370SOL    HW2 7138   0.387   5.438   4.564
 1370SOL     MW 7139   0.422   5.383   4.622
 1371SOL     OW 7140   3.750   5.035   5.508
 1371SOL    HW1 7141   3.681   4.988   5.554
 1371SOL    HW2 7142   3.754   4.994   5.422
 1371SOL     MW 7143   3.742   5.024   5.503
 1372SOL     OW 7144   1.057   2.372   3.928
 1372SOL    HW1 7145   1.095   2.459   3.917
 1372SOL    HW2 7146   1.127   2.312   3.902
 1372SOL     MW 7147   1.071   2.376   3.924
 1373SOL     OW 7148   3.775   4.469   1.890
 1373SOL    HW1 7149   3.838   4.415   1.938
 1373SOL    HW2 7150   3.698   4.473   1.947
 1373SOL     MW 7151   3.773   4.462   1.903
 1374SOL     OW 7152   1.789   5.947   3.883
 1374SOL    HW1 7153   1.852   5.960   3.954
 1374SOL    HW2 7154   1.759   5.857   3.894
 1374SOL     MW 7155   1.793   5.937   3.894
 1375SOL     OW 7156   5.099   3.263   1.232
 1375SOL    HW1 7157   5.189   3.296   1.228
 1375SOL    HW2 7158   5.055   3.306   1.158
 1375SOL     MW 7159   5.105   3.273   1.222
 1376SOL     OW 7160   3.299   1.272   3.085
 1376SOL    HW1 7161   3.311   1.295   3.177
 1376SOL    HW2 7162   3.214   1.309   3.061
 1376SOL     MW 7163   3.290   1.279   3.093
 1377SOL     OW 7164   5.187   2.510   3.612
 1377SOL    HW1 7165   5.256   2.447   3.589
 1377SOL    HW2 7166   5.216   2.550   3.693
 1377SOL     MW 7167   5.200   2.507   3.619
 1378SOL     OW 7168   2.750   3.635   1.085
 1378SOL    HW1 7169   2.745   3.608   1.177
 1378SOL    HW2 7170   2.787   3.723   1.088
 1378SOL     MW 7171   2.754   3.643   1.097
 1379SOL     OW 7172   3.006   0.962   1.885
 1379SOL    HW1 7173   3.059   0.897   1.931
 1379SOL    HW2 7174   2.929   0.913   1.855
 1379SOL     MW 7175   3.003   0.947   1.887
 1380SOL     OW 7176   5.800   1.815   0.342
 1380SOL    HW1 7177   5.719   1.796   0.295
 1380SOL    HW2 7178   5.854   1.737   0.331
 1380SOL     MW 7179   5.796   1.803   0.335
 1381SOL     OW 7180   0.356   0.130   5.108
 1381SOL    HW1 7181   0.270   0.151   5.074
 1381SOL    HW2 7182   0.408   0.209   5.093
 1381SOL     MW 7183   0.351   0.143   5.102
 1382SOL     OW 7184   0.851   5.923   5.928
 1382SOL    HW1 7185   0.907   5.923   6.006
 1382SOL    HW2 7186   0.779   5.982   5.949
 1382SOL     MW 7187   0.849   5.930   5.941
 1383SOL     OW 7188   6.069   0.488   2.467
 1383SOL    HW1 7189   6.098   0.565   2.419
 1383SOL    HW2 7190   6.116   0.415   2.427
 1383SOL     MW 7191   6.079   0.488   2.456
 1384SOL     OW 7192   0.667   2.010   0.239
 1384SOL    HW1 7193   0.742   2.004   0.299
 1384SOL    HW2 7194   0.681   1.938   0.177
 1384SOL     MW 7195   0.679   1.999   0.239
 1385SOL     OW 7196   5.198   3.158   5.612
 1385SOL    HW1 7197   5.192   3.108   5.693
 1385SOL    HW2 7198   5.259   3.107   5.557
 1385SOL     MW 7199   5.205   3.145   5.615
 1386SOL     OW 7200   5.126   3.183   4.341
 1386SOL    HW1 7201   5.202   3.131   4.316
 1386SOL    HW2 7202   5.062   3.168   4.271
 1386SOL     MW 7203   5.127   3.175   4.329
 1387SOL     OW 7204   1.452   4.961   4.884
 1387SOL    HW1 7205   1.406   4.877   4.881
 1387SOL    HW2 7206   1.514   4.952   4.956
 1387SOL     MW 7207   1.454   4.949   4.893
 1388SOL     OW 7208   2.100   5.259   0.450
 1388SOL    HW1 7209   2.162   5.187   0.441
 1388SOL    HW2 7210   2.051   5.239   0.529
 1388SOL     MW 7211   2.102   5.247   0.458
 1389SOL     OW 7212   5.538   5.841   5.235
 1389SOL    HW1 7213   5.507   5.800   5.316
 1389SOL    HW2 7214   5.531   5.935   5.252
 1389SOL     MW 7215   5.533   5.848   5.247
 1390SOL     OW 7216   1.520   6.088   1.713
 1390SOL    HW1 7217   1.439   6.124   1.749
 1390SOL    HW2 7218   1.495   6.048   1.630
 1390SOL     MW 7219   1.507   6.087   1.707
 1391SOL     OW 7220   2.602   0.603   0.007
 1391SOL    HW1 7221   2.687   0.572  -0.024
 1391SOL    HW2 7222   2.580   0.544   0.078
 1391SOL     MW 7223   2.610   0.591   0.012
 1392SOL     OW 7224   4.431   5.497   2.389
 1392SOL    HW1 7225   4.370   5.427   2.366
 1392SOL    HW2 7226   4.515   5.468   2.356
 1392SOL     MW 7227   4.434   5.485   2.382
 1393SOL     OW 7228   2.537   6.007   0.755
 1393SOL    HW1 7229   2.516   5.926   0.710
 1393SOL    HW2 7230   2.467   6.068   0.729
 1393SOL     MW 7231   2.526   6.005   0.746
 1394SOL     OW 7232   6.048   1.544   2.948
 1394SOL    HW1 7233   6.137   1.511   2.960
 1394SOL    HW2 7234   5.992   1.475   2.984
 1394SOL     MW 7235   6.052   1.531   2.954
 1395SOL     OW 7236   6.099   2.549   3.312
 1395SOL    HW1 7237   6.044   2.546   3.234
 1395SOL    HW2 7238   6.145   2.466   3.312
 1395SOL     MW 7239   6.098   2.538   3.302
 1396SOL     OW 7240   5.501   3.755   1.825
 1396SOL    HW1 7241   5.494   3.850   1.831
 1396SOL    HW2 7242   5.419   3.722   1.863
 1396SOL     MW 7243   5.489   3.763   1.830
 1397SOL     OW 7244   0.820   5.440   0.233
 1397SOL    HW1 7245   0.809   5.487   0.316
 1397SOL    HW2 7246   0.907   5.465   0.203
 1397SOL     MW 7247   0.829   5.449   0.240
 1398SOL     OW 7248   5.015   1.048   0.295
 1398SOL    HW1 7249   4.921   1.034   0.286
 1398SOL    HW2 7250   5.049   0.963   0.326
 1398SOL     MW 7251   5.007   1.035   0.298
 1399SOL     OW 7252   0.206   0.158   0.809
 1399SOL    HW1 7253   0.137   0.196   0.755
 1399SOL    HW2 7254   0.159   0.100   0.871
 1399SOL     MW 7255   0.191   0.156   0.811
 1400SOL     OW 7256   1.682   3.255   5.385
 1400SOL    HW1 7257   1.764   3.302   5.396
 1400SOL    HW2 7258   1.616   3.311   5.425
 1400SOL     MW 7259   1.684   3.268   5.392
 1401SOL     OW 7260   2.111   3.666   3.435
 1401SOL    HW1 7261   2.152   3.622   3.509
 1401SOL    HW2 7262   2.021   3.684   3.463
 1401SOL     MW 7263   2.105   3.663   3.448
 1402SOL     OW 7264   1.292   2.374   4.738
 1402SOL    HW1 7265   1.240   2.347   4.814
 1402SOL    HW2 7266   1.368   2.419   4.776
 1402SOL     MW 7267   1.295   2.376   4.753
 1403SOL     OW 7268   2.067   0.512   0.872
 1403SOL    HW1 7269   2.016   0.561   0.807
 1403SOL    HW2 7270   2.157   0.543   0.859
 1403SOL     MW 7271   2.072   0.522   0.861
 1404SOL     OW 7272   4.199   5.829   3.699
 1404SOL    HW1 7273   4.140   5.841   3.624
 1404SOL    HW2 7274   4.169   5.892   3.764
 1404SOL     MW 7275   4.188   5.839   3.697
 1405SOL     OW 7276   2.277   1.767   4.584
 1405SOL    HW1 7277   2.354   1.723   4.623
 1405SOL    HW2 7278   2.242   1.821   4.654
 1405SOL     MW 7279   2.283   1.768   4.598
 1406SOL     OW 7280   2.750   2.421   5.700
 1406SOL    HW1 7281   2.796   2.505   5.700
 1406SOL    HW2 7282   2.793   2.370   5.769
 1406SOL     MW 7283   2.762   2.425   5.709
 1407SOL     OW 7284   5.213   5.827   3.945
 1407SOL    HW1 7285   5.216   5.795   4.035
 1407SOL    HW2 7286   5.176   5.915   3.953
 1407SOL     MW 7287   5.208   5.834   3.958
 1408SOL     OW 7288   0.875   4.686   6.078
 1408SOL    HW1 7289   0.863   4.597   6.111
 1408SOL    HW2 7290   0.876   4.741   6.157
 1408SOL     MW 7291   0.874   4.682   6.092
 1409SOL     OW 7292   3.852   6.068   2.317
 1409SOL    HW1 7293   3.823   6.153   2.348
 1409SOL    HW2 7294   3.922   6.043   2.378
 1409SOL     MW 7295   3.858   6.075   2.329
 1410SOL     OW 7296   5.113   0.200   5.048
 1410SOL    HW1 7297   5.054   0.126   5.043
 1410SOL    HW2 7298   5.081   0.251   5.123
 1410SOL     MW 7299   5.102   0.197   5.057
 1411SOL     OW 7300   1.713   4.317   2.295
 1411SOL    HW1 7301   1.666   4.234   2.287
 1411SOL    HW2 7302   1.645   4.383   2.309
 1411SOL     MW 7303   1.699   4.315   2.296
 1412SOL     OW 7304   0.488   1.879   1.436
 1412SOL    HW1 7305   0.463   1.823   1.363
 1412SOL    HW2 7306   0.437   1.847   1.510
 1412SOL     MW 7307   0.478   1.868   1.436
 1413SOL     OW 7308   1.633   6.024   0.923
 1413SOL    HW1 7309   1.667   5.937   0.942
 1413SOL    HW2 7310   1.541   6.010   0.899
 1413SOL     MW 7311   1.625   6.011   0.923
 1414SOL     OW 7312   2.090   5.333   5.415
 1414SOL    HW1 7313   2.087   5.390   5.491
 1414SOL    HW2 7314   2.164   5.275   5.430
 1414SOL     MW 7315   2.099   5.333   5.426
 1415SOL     OW 7316   1.715   0.081   3.833
 1415SOL    HW1 7317   1.769   0.009   3.864
 1415SOL    HW2 7318   1.626   0.046   3.832
 1415SOL     MW 7319   1.710   0.067   3.837
 1416SOL     OW 7320   1.618   0.385   4.977
 1416SOL    HW1 7321   1.615   0.350   4.888
 1416SOL    HW2 7322   1.558   0.329   5.027
 1416SOL     MW 7323   1.610   0.373   4.972
 1417SOL     OW 7324   3.532   5.634   4.015
 1417SOL    HW1 7325   3.573   5.621   3.930
 1417SOL    HW2 7326   3.589   5.587   4.076
 1417SOL     MW 7327   3.545   5.626   4.012
 1418SOL     OW 7328   2.930   1.958   4.253
 1418SOL    HW1 7329   2.981   1.912   4.185
 1418SOL    HW2 7330   2.994   2.012   4.298
 1418SOL     MW 7331   2.945   1.958   4.250
 1419SOL     OW 7332   2.367   2.031   0.399
 1419SOL    HW1 7333   2.294   2.093   0.398
 1419SOL    HW2 7334   2.331   1.953   0.444
 1419SOL     MW 7335   2.353   2.030   0.405
 1420SOL     OW 7336   3.371   4.441   3.572
 1420SOL    HW1 7337   3.447   4.383   3.561
 1420SOL    HW2 7338   3.349   4.469   3.483
 1420SOL     MW 7339   3.378   4.437   3.559
 1421SOL     OW 7340   3.293   2.618   5.334
 1421SOL    HW1 7341   3.355   2.588   5.400
 1421SOL    HW2 7342   3.286   2.545   5.273
 1421SOL     MW 7343   3.300   2.605   5.335
 1422SOL     OW 7344   4.604   4.347   5.238
 1422SOL    HW1 7345   4.616   4.264   5.283
 1422SOL    HW2 7346   4.582   4.409   5.307
 1422SOL     MW 7347   4.603   4.344   5.253
 1423SOL     OW 7348   5.832   2.895   4.898
 1423SOL    HW1 7349   5.887   2.971   4.877
 1423SOL    HW2 7350   5.885   2.843   4.958
 1423SOL     MW 7351   5.846   2.898   4.903
 1424SOL     OW 7352   1.464   3.756   2.948
 1424SOL    HW1 7353   1.482   3.757   3.042
 1424SOL    HW2 7354   1.401   3.826   2.935
 1424SOL     MW 7355   1.458   3.765   2.959
 1425SOL     OW 7356   0.709   1.754   2.325
 1425SOL    HW1 7357   0.617   1.742   2.303
 1425SOL    HW2 7358   0.707   1.808   2.405
 1425SOL     MW 7359   0.697   1.760   2.333
 1426SOL     OW 7360   1.278   4.126   4.206
 1426SOL    HW1 7361   1.235   4.207   4.235
 1426SOL    HW2 7362   1.347   4.111   4.270
 1426SOL     MW 7363   1.281   4.134   4.218
 1427SOL     OW 7364   1.251   2.428   2.276
 1427SOL    HW1 7365   1.295   2.490   2.334
 1427SOL    HW2 7366   1.159   2.453   2.279
 1427SOL     MW 7367   1.245   2.439   2.284
 1428SOL     OW 7368   4.707   5.089   2.910
 1428SOL    HW1 7369   4.654   5.168   2.926
 1428SOL    HW2 7370   4.797   5.120   2.911
 1428SOL     MW 7371   4.711   5.103   2.912
 1429SOL     OW 7372   2.506   3.169   5.073
 1429SOL    HW1 7373   2.567   3.126   5.133
 1429SOL    HW2 7374   2.422   3.169   5.119
 1429SOL     MW 7375   2.503   3.163   5.087
 1430SOL     OW 7376   4.189   4.801   0.932
 1430SOL    HW1 7377   4.100   4.815   0.899
 1430SOL    HW2 7378   4.189   4.712   0.969
 1430SOL     MW 7379   4.178   4.792   0.934
 1431SOL     OW 7380   0.699   3.650   3.038
 1431SOL    HW1 7381   0.636   3.665   2.967
 1431SOL    HW2 7382   0.661   3.694   3.114
 1431SOL     MW 7383   0.686   3.658   3.039
 1432SOL     OW 7384   3.820   1.604   0.441
 1432SOL    HW1 7385   3.861   1.559   0.366
 1432SOL    HW2 7386   3.738   1.558   0.455
 1432SOL     MW 7387   3.815   1.592   0.432
 1433SOL     OW 7388   2.682   4.498   2.224
 1433SOL    HW1 7389   2.749   4.472   2.161
 1433SOL    HW2 7390   2.720   4.573   2.270
 1433SOL     MW 7391   2.695   4.505   2.222
 1434SOL     OW 7392   3.459   1.331   1.908
 1434SOL    HW1 7393   3.412   1.268   1.963
 1434SOL    HW2 7394   3.496   1.393   1.971
 1434SOL     MW 7395   3.458   1.331   1.923
 1435SOL     OW 7396   5.365   2.515   3.197
 1435SOL    HW1 7397   5.435   2.575   3.223
 1435SOL    HW2 7398   5.285   2.565   3.209
 1435SOL     MW 7399   5.364   2.529   3.202
 1436SOL     OW 7400   4.098   0.844   1.835
 1436SOL    HW1 7401   4.145   0.778   1.885
 1436SOL    HW2 7402   4.061   0.796   1.761
 1436SOL     MW 7403   4.099   0.829   1.832
 1437SOL     OW 7404   4.426   0.245   4.366
 1437SOL    HW1 7405   4.494   0.217   4.427
 1437SOL    HW2 7406   4.344   0.218   4.408
 1437SOL     MW 7407   4.424   0.238   4.379
 1438SOL     OW 7408   3.864   0.806   4.902
 1438SOL    HW1 7409   3.806   0.823   4.828
 1438SOL    HW2 7410   3.825   0.855   4.974
 1438SOL     MW 7411   3.851   0.814   4.902
 1439SOL     OW 7412   3.405   2.615   4.560
 1439SOL    HW1 7413   3.473   2.597   4.495
 1439SOL    HW2 7414   3.445   2.679   4.619
 1439SOL     MW 7415   3.419   2.621   4.559
 1440SOL     OW 7416   4.084   4.758   2.814
 1440SOL    HW1 7417   4.064   4.712   2.732
 1440SOL    HW2 7418   4.037   4.841   2.807
 1440SOL     MW 7419   4.075   4.762   2.802
 1441SOL     OW 7420   1.766   1.666   3.968
 1441SOL    HW1 7421   1.861   1.665   3.958
 1441SOL    HW2 7422   1.739   1.747   3.923
 1441SOL     MW 7423   1.775   1.676   3.961
 1442SOL     OW 7424   5.270   4.903   2.124
 1442SOL    HW1 7425   5.312   4.983   2.092
 1442SOL    HW2 7426   5.210   4.878   2.054
 1442SOL     MW 7427   5.268   4.910   2.111
 1443SOL     OW 7428   1.003   1.981   1.261
 1443SOL    HW1 7429   0.929   2.031   1.225
 1443SOL    HW2 7430   1.008   2.007   1.352
 1443SOL     MW 7431   0.994   1.991   1.267
 1444SOL     OW 7432   4.495   2.244   5.934
 1444SOL    HW1 7433   4.482   2.160   5.891
 1444SOL    HW2 7434   4.582   2.238   5.973
 1444SOL     MW 7435   4.504   2.233   5.933
 1445SOL     OW 7436   3.458   2.669   6.039
 1445SOL    HW1 7437   3.461   2.662   6.134
 1445SOL    HW2 7438   3.382   2.726   6.021
 1445SOL     MW 7439   3.448   2.675   6.049
 1446SOL     OW 7440   1.789   2.130   0.455
 1446SOL    HW1 7441   1.798   2.117   0.361
 1446SOL    HW2 7442   1.865   2.086   0.493
 1446SOL     MW 7443   1.800   2.123   0.448
 1447SOL     OW 7444   0.132   2.469   1.368
 1447SOL    HW1 7445   0.066   2.401   1.360
 1447SOL    HW2 7446   0.216   2.423   1.358
 1447SOL     MW 7447   0.135   2.455   1.366
 1448SOL     OW 7448   3.089   2.863   5.529
 1448SOL    HW1 7449   3.012   2.815   5.560
 1448SOL    HW2 7450   3.056   2.950   5.507
 1448SOL     MW 7451   3.075   2.868   5.530
 1449SOL     OW 7452   3.447   4.800   1.808
 1449SOL    HW1 7453   3.517   4.756   1.856
 1449SOL    HW2 7454   3.490   4.872   1.763
 1449SOL     MW 7455   3.462   4.804   1.808
 1450SOL     OW 7456   4.798   5.942   1.346
 1450SOL    HW1 7457   4.858   6.012   1.370
 1450SOL    HW2 7458   4.729   5.946   1.413
 1450SOL     MW 7459   4.797   5.952   1.358
 1451SOL     OW 7460   4.204   0.532   5.088
 1451SOL    HW1 7461   4.226   0.611   5.038
 1451SOL    HW2 7462   4.279   0.474   5.076
 1451SOL     MW 7463   4.216   0.534   5.080
 1452SOL     OW 7464   2.107   4.870   5.655
 1452SOL    HW1 7465   2.182   4.873   5.596
 1452SOL    HW2 7466   2.097   4.777   5.676
 1452SOL     MW 7467   2.116   4.859   5.651
 1453SOL     OW 7468   2.732   2.472   0.875
 1453SOL    HW1 7469   2.784   2.448   0.951
 1453SOL    HW2 7470   2.794   2.515   0.817
 1453SOL     MW 7471   2.747   2.474   0.878
 1454SOL     OW 7472   5.482   5.916   0.583
 1454SOL    HW1 7473   5.391   5.887   0.570
 1454SOL    HW2 7474   5.524   5.842   0.625
 1454SOL     MW 7475   5.476   5.903   0.587
 1455SOL     OW 7476   4.175   0.055   1.206
 1455SOL    HW1 7477   4.148   0.104   1.129
 1455SOL    HW2 7478   4.203   0.122   1.269
 1455SOL     MW 7479   4.175   0.070   1.203
 1456SOL     OW 7480   1.346   2.478   1.049
 1456SOL    HW1 7481   1.272   2.533   1.073
 1456SOL    HW2 7482   1.341   2.403   1.109
 1456SOL     MW 7483   1.336   2.475   1.059
 1457SOL     OW 7484   1.888   1.500   5.283
 1457SOL    HW1 7485   1.858   1.590   5.298
 1457SOL    HW2 7486   1.903   1.495   5.189
 1457SOL     MW 7487   1.886   1.511   5.273
 1458SOL     OW 7488   5.943   1.309   0.602
 1458SOL    HW1 7489   6.007   1.254   0.559
 1458SOL    HW2 7490   5.886   1.249   0.651
 1458SOL     MW 7491   5.944   1.294   0.602
 1459SOL     OW 7492   5.786   5.524   4.626
 1459SOL    HW1 7493   5.794   5.587   4.554
 1459SOL    HW2 7494   5.806   5.440   4.586
 1459SOL     MW 7495   5.790   5.522   4.612
 1460SOL     OW 7496   5.641   0.779   3.305
 1460SOL    HW1 7497   5.661   0.774   3.398
 1460SOL    HW2 7498   5.559   0.829   3.300
 1460SOL     MW 7499   5.633   0.785   3.316
 1461SOL     OW 7500   2.786   0.960   0.613
 1461SOL    HW1 7501   2.831   0.916   0.540
 1461SOL    HW2 7502   2.851   0.960   0.684
 1461SOL     MW 7503   2.800   0.954   0.611
 1462SOL     OW 7504   4.077   0.823   3.384
 1462SOL    HW1 7505   4.061   0.854   3.473
 1462SOL    HW2 7506   3.991   0.799   3.351
 1462SOL     MW 7507   4.064   0.823   3.392
 1463SOL     OW 7508   5.246   5.479   5.729
 1463SOL    HW1 7509   5.323   5.447   5.776
 1463SOL    HW2 7510   5.173   5.429   5.765
 1463SOL     MW 7511   5.246   5.469   5.740
 1464SOL     OW 7512   0.326   3.106   6.032
 1464SOL    HW1 7513   0.258   3.085   5.969
 1464SOL    HW2 7514   0.393   3.038   6.019
 1464SOL     MW 7515   0.326   3.095   6.022
 1465SOL     OW 7516   2.010   3.392   4.602
 1465SOL    HW1 7517   1.947   3.365   4.536
 1465SOL    HW2 7518   1.976   3.355   4.684
 1465SOL     MW 7519   1.998   3.383   4.604
 1466SOL     OW 7520   4.235   4.682   4.515
 1466SOL    HW1 7521   4.283   4.605   4.483
 1466SOL    HW2 7522   4.303   4.747   4.532
 1466SOL     MW 7523   4.250   4.680   4.513
 1467SOL     OW 7524   0.218   4.486   5.070
 1467SOL    HW1 7525   0.200   4.488   5.164
 1467SOL    HW2 7526   0.294   4.430   5.061
 1467SOL     MW 7527   0.225   4.479   5.081
 1468SOL     OW 7528   2.562   1.541   1.772
 1468SOL    HW1 7529   2.639   1.534   1.827
 1468SOL    HW2 7530   2.544   1.452   1.744
 1468SOL     MW 7531   2.569   1.528   1.775
 1469SOL     OW 7532   4.067   5.069   4.747
 1469SOL    HW1 7533   4.084   5.048   4.655
 1469SOL    HW2 7534   3.972   5.063   4.755
 1469SOL     MW 7535   4.057   5.065   4.736
 1470SOL     OW 7536   3.746   2.126   1.417
 1470SOL    HW1 7537   3.765   2.220   1.410
 1470SOL    HW2 7538   3.808   2.094   1.482
 1470SOL     MW 7539   3.756   2.134   1.425
 1471SOL     OW 7540   1.011   3.043   2.147
 1471SOL    HW1 7541   0.936   3.076   2.098
 1471SOL    HW2 7542   1.086   3.059   2.089
 1471SOL     MW 7543   1.011   3.049   2.133
 1472SOL     OW 7544   3.885   3.354   0.036
 1472SOL    HW1 7545   3.848   3.387   0.118
 1472SOL    HW2 7546   3.882   3.428  -0.023
 1472SOL     MW 7547   3.880   3.367   0.040
 1473SOL     OW 7548   4.788   1.113   5.964
 1473SOL    HW1 7549   4.847   1.159   6.024
 1473SOL    HW2 7550   4.847   1.070   5.902
 1473SOL     MW 7551   4.803   1.113   5.964
 1474SOL     OW 7552   1.828   2.988   5.286
 1474SOL    HW1 7553   1.771   3.062   5.268
 1474SOL    HW2 7554   1.836   2.987   5.382
 1474SOL     MW 7555   1.822   2.997   5.296
 1475SOL     OW 7556   4.050   0.775   1.061
 1475SOL    HW1 7557   4.142   0.749   1.054
 1475SOL    HW2 7558   4.001   0.693   1.057
 1475SOL     MW 7559   4.056   0.761   1.059
 1476SOL     OW 7560   1.393   3.359   0.107
 1476SOL    HW1 7561   1.328   3.292   0.090
 1476SOL    HW2 7562   1.417   3.391   0.019
 1476SOL     MW 7563   1.388   3.355   0.094
 1477SOL     OW 7564   3.270   1.016   1.645
 1477SOL    HW1 7565   3.321   0.937   1.659
 1477SOL    HW2 7566   3.184   0.985   1.615
 1477SOL     MW 7567   3.265   1.002   1.643
 1478SOL     OW 7568   5.298   5.934   4.740
 1478SOL    HW1 7569   5.368   5.882   4.779
 1478SOL    HW2 7570   5.338   6.021   4.727
 1478SOL     MW 7571   5.312   5.938   4.743
 1479SOL     OW 7572   1.475   0.904   6.103
 1479SOL    HW1 7573   1.451   0.894   6.011
 1479SOL    HW2 7574   1.571   0.906   6.102
 1479SOL     MW 7575   1.484   0.903   6.091
 1480SOL     OW 7576   0.597   4.943   1.580
 1480SOL    HW1 7577   0.685   4.981   1.580
 1480SOL    HW2 7578   0.602   4.871   1.643
 1480SOL     MW 7579   0.609   4.939   1.588
 1481SOL     OW 7580   4.806   2.969   0.724
 1481SOL    HW1 7581   4.852   2.982   0.807
 1481SOL    HW2 7582   4.723   2.929   0.748
 1481SOL     MW 7583   4.802   2.966   0.736
 1482SOL     OW 7584   0.922   4.164   1.568
 1482SOL    HW1 7585   0.911   4.089   1.627
 1482SOL    HW2 7586   0.833   4.182   1.536
 1482SOL     MW 7587   0.909   4.157   1.571
 1483SOL     OW 7588   1.610   2.551   4.233
 1483SOL    HW1 7589   1.648   2.633   4.264
 1483SOL    HW2 7590   1.548   2.578   4.165
 1483SOL     MW 7591   1.607   2.565   4.228
 1484SOL     OW 7592   3.911   2.856   4.727
 1484SOL    HW1 7593   3.939   2.780   4.676
 1484SOL    HW2 7594   3.917   2.930   4.666
 1484SOL     MW 7595   3.915   2.856   4.712
 1485SOL     OW 7596   5.385   3.479   4.084
 1485SOL    HW1 7597   5.379   3.575   4.079
 1485SOL    HW2 7598   5.352   3.457   4.171
 1485SOL     MW 7599   5.380   3.489   4.094
 1486SOL     OW 7600   3.964   1.642   0.111
 1486SOL    HW1 7601   3.897   1.699   0.076
 1486SOL    HW2 7602   4.008   1.606   0.035
 1486SOL     MW 7603   3.961   1.645   0.097
 1487SOL     OW 7604   3.687   1.665   4.430
 1487SOL    HW1 7605   3.717   1.597   4.369
 1487SOL    HW2 7606   3.647   1.731   4.373
 1487SOL     MW 7607   3.686   1.665   4.415
 1488SOL     OW 7608   1.677   4.243   3.703
 1488SOL    HW1 7609   1.618   4.187   3.754
 1488SOL    HW2 7610   1.734   4.182   3.657
 1488SOL     MW 7611   1.676   4.228   3.704
 1489SOL     OW 7612   0.279   3.979   0.274
 1489SOL    HW1 7613   0.278   4.060   0.224
 1489SOL    HW2 7614   0.187   3.956   0.286
 1489SOL     MW 7615   0.267   3.986   0.269
 1490SOL     OW 7616   2.640   0.354   3.294
 1490SOL    HW1 7617   2.629   0.375   3.202
 1490SOL    HW2 7618   2.566   0.295   3.314
 1490SOL     MW 7619   2.629   0.349   3.285
 1491SOL     OW 7620   0.834   1.143   4.152
 1491SOL    HW1 7621   0.911   1.109   4.196
 1491SOL    HW2 7622   0.776   1.170   4.223
 1491SOL     MW 7623   0.836   1.142   4.166
 1492SOL     OW 7624   2.410   1.088   2.278
 1492SOL    HW1 7625   2.446   1.107   2.191
 1492SOL    HW2 7626   2.485   1.068   2.332
 1492SOL     MW 7627   2.424   1.088   2.274
 1493SOL     OW 7628   0.073   1.396   4.887
 1493SOL    HW1 7629   0.062   1.329   4.955
 1493SOL    HW2 7630   0.160   1.379   4.851
 1493SOL     MW 7631   0.083   1.386   4.891
 1494SOL     OW 7632   1.364   5.567   0.373
 1494SOL    HW1 7633   1.345   5.496   0.312
 1494SOL    HW2 7634   1.456   5.553   0.398
 1494SOL     MW 7635   1.373   5.556   0.368
 1495SOL     OW 7636   2.908   1.965   4.697
 1495SOL    HW1 7637   2.922   1.921   4.781
 1495SOL    HW2 7638   2.975   2.034   4.694
 1495SOL     MW 7639   2.918   1.968   4.707
 1496SOL     OW 7640   5.748   1.669   2.337
 1496SOL    HW1 7641   5.701   1.645   2.257
 1496SOL    HW2 7642   5.755   1.764   2.333
 1496SOL     MW 7643   5.743   1.678   2.326
 1497SOL     OW 7644   1.471   3.082   4.478
 1497SOL    HW1 7645   1.398   3.107   4.421
 1497SOL    HW2 7646   1.438   3.093   4.567
 1497SOL     MW 7647   1.458   3.087   4.482
 1498SOL     OW 7648   6.035   3.764   4.900
 1498SOL    HW1 7649   6.063   3.833   4.840
 1498SOL    HW2 7650   6.068   3.684   4.861
 1498SOL     MW 7651   6.043   3.763   4.887
 1499SOL     OW 7652   0.903   4.600   1.702
 1499SOL    HW1 7653   0.996   4.605   1.679
 1499SOL    HW2 7654   0.889   4.507   1.723
 1499SOL     MW 7655   0.913   4.589   1.702
 1500SOL     OW 7656   2.561   2.408   6.098
 1500SOL    HW1 7657   2.555   2.358   6.180
 1500SOL    HW2 7658   2.497   2.478   6.108
 1500SOL     MW 7659   2.552   2.410   6.110
 1501SOL     OW 7660   1.412   0.860   0.371
 1501SOL    HW1 7661   1.492   0.864   0.318
 1501SOL    HW2 7662   1.354   0.801   0.323
 1501SOL     MW 7663   1.415   0.853   0.358
 1502SOL     OW 7664   4.988   3.681   0.363
 1502SOL    HW1 7665   4.960   3.614   0.425
 1502SOL    HW2 7666   4.907   3.717   0.326
 1502SOL     MW 7667   4.974   3.677   0.366
 1503SOL     OW 7668   1.523   0.871   4.732
 1503SOL    HW1 7669   1.535   0.793   4.786
 1503SOL    HW2 7670   1.612   0.899   4.711
 1503SOL     MW 7671   1.536   0.864   4.736
 1504SOL     OW 7672   3.137   3.469   4.892
 1504SOL    HW1 7673   3.187   3.439   4.816
 1504SOL    HW2 7674   3.174   3.420   4.966
 1504SOL     MW 7675   3.148   3.459   4.892
 1505SOL     OW 7676   5.159   0.444   1.804
 1505SOL    HW1 7677   5.090   0.419   1.866
 1505SOL    HW2 7678   5.153   0.539   1.798
 1505SOL     MW 7679   5.149   0.453   1.811
 1506SOL     OW 7680   2.185   5.758   4.329
 1506SOL    HW1 7681   2.232   5.781   4.409
 1506SOL    HW2 7682   2.215   5.821   4.264
 1506SOL     MW 7683   2.195   5.769   4.331
 1507SOL     OW 7684   5.870   1.438   1.838
 1507SOL    HW1 7685   5.926   1.392   1.902
 1507SOL    HW2 7686   5.894   1.530   1.847
 1507SOL     MW 7687   5.880   1.443   1.848
 1508SOL     OW 7688   6.065   3.191   1.134
 1508SOL    HW1 7689   6.141   3.221   1.184
 1508SOL    HW2 7690   6.059   3.253   1.061
 1508SOL     MW 7691   6.074   3.203   1.130
 1509SOL     OW 7692   2.995   4.774   1.663
 1509SOL    HW1 7693   2.964   4.805   1.578
 1509SOL    HW2 7694   2.987   4.678   1.658
 1509SOL     MW 7695   2.990   4.766   1.651
 1510SOL     OW 7696   1.329   4.845   5.963
 1510SOL    HW1 7697   1.272   4.908   5.920
 1510SOL    HW2 7698   1.281   4.762   5.958
 1510SOL     MW 7699   1.316   4.842   5.957
 1511SOL     OW 7700   3.526   1.084   3.817
 1511SOL    HW1 7701   3.470   1.016   3.854
 1511SOL    HW2 7702   3.615   1.055   3.838
 1511SOL     MW 7703   3.531   1.071   3.825
 1512SOL     OW 7704   2.516   3.264   4.289
 1512SOL    HW1 7705   2.590   3.219   4.247
 1512SOL    HW2 7706   2.468   3.304   4.216
 1512SOL     MW 7707   2.519   3.264   4.274
 1513SOL     OW 7708   3.951   5.512   5.414
 1513SOL    HW1 7709   3.880   5.540   5.355
 1513SOL    HW2 7710   3.960   5.418   5.398
 1513SOL     MW 7711   3.943   5.504   5.404
 1514SOL     OW 7712   5.161   5.683   3.107
 1514SOL    HW1 7713   5.163   5.603   3.160
 1514SOL    HW2 7714   5.219   5.744   3.154
 1514SOL     MW 7715   5.169   5.681   3.120
 1515SOL     OW 7716   0.808   1.505   2.418
 1515SOL    HW1 7717   0.807   1.596   2.386
 1515SOL    HW2 7718   0.741   1.502   2.486
 1515SOL     MW 7719   0.799   1.517   2.422
 1516SOL     OW 7720   5.766   1.116   1.971
 1516SOL    HW1 7721   5.849   1.074   1.993
 1516SOL    HW2 7722   5.700   1.050   1.992
 1516SOL     MW 7723   5.768   1.103   1.977
 1517SOL     OW 7724   1.982   1.250   1.170
 1517SOL    HW1 7725   1.995   1.197   1.092
 1517SOL    HW2 7726   1.909   1.308   1.148
 1517SOL     MW 7727   1.974   1.250   1.156
 1518SOL     OW 7728   6.053   5.802   2.159
 1518SOL    HW1 7729   6.070   5.718   2.201
 1518SOL    HW2 7730   6.031   5.861   2.231
 1518SOL     MW 7731   6.052   5.799   2.173
 1519SOL     OW 7732   0.566   0.200   3.023
 1519SOL    HW1 7733   0.608   0.172   3.104
 1519SOL    HW2 7734   0.618   0.159   2.954
 1519SOL     MW 7735   0.578   0.191   3.024
 1520SOL     OW 7736   5.429   5.492   4.647
 1520SOL    HW1 7737   5.338   5.494   4.676
 1520SOL    HW2 7738   5.432   5.554   4.573
 1520SOL     MW 7739   5.418   5.500   4.641
 1521SOL     OW 7740   5.103   4.255   5.046
 1521SOL    HW1 7741   5.070   4.169   5.072
 1521SOL    HW2 7742   5.179   4.269   5.101
 1521SOL     MW 7743   5.108   4.246   5.056
 1522SOL     OW 7744   4.537   3.629   1.608
 1522SOL    HW1 7745   4.603   3.696   1.624
 1522SOL    HW2 7746   4.481   3.631   1.686
 1522SOL     MW 7747   4.538   3.638   1.620
 1523SOL     OW 7748   0.746   5.990   1.177
 1523SOL    HW1 7749   0.770   6.053   1.246
 1523SOL    HW2 7750   0.789   6.022   1.099
 1523SOL     MW 7751   0.754   6.002   1.177
 1524SOL     OW 7752   4.031   4.372   1.973
 1524SOL    HW1 7753   4.076   4.293   1.941
 1524SOL    HW2 7754   4.099   4.418   2.022
 1524SOL     MW 7755   4.046   4.367   1.975
 1525SOL     OW 7756   4.151   1.702   5.643
 1525SOL    HW1 7757   4.094   1.710   5.720
 1525SOL    HW2 7758   4.106   1.639   5.587
 1525SOL     MW 7759   4.138   1.695   5.646
 1526SOL     OW 7760   0.712   1.032   1.363
 1526SOL    HW1 7761   0.720   0.967   1.432
 1526SOL    HW2 7762   0.802   1.055   1.340
 1526SOL     MW 7763   0.724   1.027   1.369
 1527SOL     OW 7764   0.897   0.313   4.193
 1527SOL    HW1 7765   0.962   0.381   4.173
 1527SOL    HW2 7766   0.950   0.241   4.228
 1527SOL     MW 7767   0.912   0.313   4.195
 1528SOL     OW 7768   4.247   0.457   2.419
 1528SOL    HW1 7769   4.321   0.465   2.480
 1528SOL    HW2 7770   4.196   0.386   2.454
 1528SOL     MW 7771   4.250   0.449   2.431
 1529SOL     OW 7772   1.678   4.994   1.312
 1529SOL    HW1 7773   1.631   4.938   1.248
 1529SOL    HW2 7774   1.721   4.932   1.370
 1529SOL     MW 7775   1.677   4.979   1.311
 1530SOL     OW 7776   3.695   2.900   4.869
 1530SOL    HW1 7777   3.621   2.861   4.823
 1530SOL    HW2 7778   3.766   2.902   4.805
 1530SOL     MW 7779   3.695   2.895   4.855
 1531SOL     OW 7780   3.040   5.039   0.366
 1531SOL    HW1 7781   2.964   5.085   0.332
 1531SOL    HW2 7782   3.096   5.024   0.290
 1531SOL     MW 7783   3.037   5.043   0.352
 1532SOL     OW 7784   4.554   4.051   4.844
 1532SOL    HW1 7785   4.486   4.049   4.911
 1532SOL    HW2 7786   4.510   4.024   4.764
 1532SOL     MW 7787   4.540   4.048   4.842
 1533SOL     OW 7788   3.574   4.075   4.796
 1533SOL    HW1 7789   3.665   4.087   4.769
 1533SOL    HW2 7790   3.538   4.013   4.732
 1533SOL     MW 7791   3.581   4.069   4.784
 1534SOL     OW 7792   0.539   4.837   4.897
 1534SOL    HW1 7793   0.592   4.852   4.975
 1534SOL    HW2 7794   0.450   4.822   4.931
 1534SOL     MW 7795   0.534   4.837   4.911
 1535SOL     OW 7796   1.566   3.258   2.545
 1535SOL    HW1 7797   1.595   3.209   2.622
 1535SOL    HW2 7798   1.647   3.283   2.500
 1535SOL     MW 7799   1.580   3.255   2.549
 1536SOL     OW 7800   2.351   0.933   0.064
 1536SOL    HW1 7801   2.399   0.871   0.010
 1536SOL    HW2 7802   2.279   0.963   0.009
 1536SOL     MW 7803   2.348   0.929   0.050
 1537SOL     OW 7804   0.314   0.105   3.712
 1537SOL    HW1 7805   0.379   0.087   3.781
 1537SOL    HW2 7806   0.232   0.071   3.748
 1537SOL     MW 7807   0.311   0.098   3.726
 1538SOL     OW 7808   5.098   5.761   4.683
 1538SOL    HW1 7809   5.131   5.677   4.714
 1538SOL    HW2 7810   5.174   5.819   4.684
 1538SOL     MW 7811   5.112   5.758   4.687
 1539SOL     OW 7812   2.747   5.542   5.305
 1539SOL    HW1 7813   2.761   5.631   5.273
 1539SOL    HW2 7814   2.802   5.535   5.383
 1539SOL     MW 7815   2.755   5.552   5.311
 1540SOL     OW 7816   1.355   1.623   4.644
 1540SOL    HW1 7817   1.387   1.607   4.733
 1540SOL    HW2 7818   1.431   1.655   4.596
 1540SOL     MW 7819   1.369   1.624   4.650
 1541SOL     OW 7820   4.487   1.695   1.651
 1541SOL    HW1 7821   4.536   1.765   1.607
 1541SOL    HW2 7822   4.460   1.637   1.580
 1541SOL     MW 7823   4.490   1.696   1.636
 1542SOL     OW 7824   5.969   4.257   3.414
 1542SOL    HW1 7825   5.966   4.290   3.324
 1542SOL    HW2 7826   5.981   4.335   3.468
 1542SOL     MW 7827   5.970   4.271   3.409
 1543SOL     OW 7828   5.456   5.995   0.967
 1543SOL    HW1 7829   5.476   6.058   1.036
 1543SOL    HW2 7830   5.384   6.035   0.918
 1543SOL     MW 7831   5.449   6.008   0.969
 1544SOL     OW 7832   5.828   1.155   5.535
 1544SOL    HW1 7833   5.774   1.088   5.576
 1544SOL    HW2 7834   5.881   1.108   5.470
 1544SOL     MW 7835   5.828   1.140   5.532
 1545SOL     OW 7836   3.325   4.551   4.530
 1545SOL    HW1 7837   3.335   4.642   4.557
 1545SOL    HW2 7838   3.339   4.501   4.610
 1545SOL     MW 7839   3.328   4.556   4.544
 1546SOL     OW 7840   4.167   1.067   3.781
 1546SOL    HW1 7841   4.183   0.974   3.798
 1546SOL    HW2 7842   4.230   1.090   3.713
 1546SOL     MW 7843   4.177   1.058   3.775
 1547SOL     OW 7844   6.093   1.538   0.048
 1547SOL    HW1 7845   6.076   1.629   0.019
 1547SOL    HW2 7846   6.018   1.515   0.102
 1547SOL     MW 7847   6.081   1.547   0.050
 1548SOL     OW 7848   5.239   4.529   5.816
 1548SOL    HW1 7849   5.221   4.551   5.907
 1548SOL    HW2 7850   5.233   4.613   5.769
 1548SOL     MW 7851   5.236   4.542   5.821
 1549SOL     OW 7852   0.069   1.998   1.312
 1549SOL    HW1 7853   0.011   1.932   1.272
 1549SOL    HW2 7854   0.154   1.984   1.269
 1549SOL     MW 7855   0.072   1.987   1.302
 1550SOL     OW 7856   2.235   5.860   3.880
 1550SOL    HW1 7857   2.241   5.765   3.872
 1550SOL    HW2 7858   2.214   5.891   3.792
 1550SOL     MW 7859   2.233   5.852   3.868
 1551SOL     OW 7860   3.010   2.030   5.620
 1551SOL    HW1 7861   2.985   2.024   5.713
 1551SOL    HW2 7862   2.949   2.095   5.584
 1551SOL     MW 7863   2.999   2.037   5.628
 1552SOL     OW 7864   4.918   2.318   2.284
 1552SOL    HW1 7865   4.943   2.410   2.271
 1552SOL    HW2 7866   4.983   2.268   2.236
 1552SOL     MW 7867   4.929   2.324   2.276
 1553SOL     OW 7868   1.545   4.587   4.482
 1553SOL    HW1 7869   1.526   4.549   4.568
 1553SOL    HW2 7870   1.486   4.662   4.475
 1553SOL     MW 7871   1.535   4.592   4.492
 1554SOL     OW 7872   5.709   1.432   5.958
 1554SOL    HW1 7873   5.650   1.401   5.888
 1554SOL    HW2 7874   5.795   1.434   5.917
 1554SOL     MW 7875   5.712   1.427   5.944
 1555SOL     OW 7876   0.950   2.741   5.167
 1555SOL    HW1 7877   0.940   2.647   5.153
 1555SOL    HW2 7878   0.865   2.770   5.201
 1555SOL     MW 7879   0.938   2.733   5.169
 1556SOL     OW 7880   5.304   0.907   2.653
 1556SOL    HW1 7881   5.213   0.926   2.673
 1556SOL    HW2 7882   5.349   0.913   2.738
 1556SOL     MW 7883   5.298   0.910   2.667
 1557SOL     OW 7884   0.711   2.521   1.709
 1557SOL    HW1 7885   0.782   2.546   1.650
 1557SOL    HW2 7886   0.701   2.596   1.768
 1557SOL     MW 7887   0.719   2.534   1.709
 1558SOL     OW 7888   4.544   1.066   4.782
 1558SOL    HW1 7889   4.489   1.126   4.733
 1558SOL    HW2 7890   4.523   1.084   4.874
 1558SOL     MW 7891   4.534   1.077   4.787
 1559SOL     OW 7892   1.148   2.811   0.118
 1559SOL    HW1 7893   1.136   2.892   0.168
 1559SOL    HW2 7894   1.230   2.825   0.071
 1559SOL     MW 7895   1.157   2.823   0.118
 1560SOL     OW 7896   0.224   1.313   0.498
 1560SOL    HW1 7897   0.191   1.238   0.448
 1560SOL    HW2 7898   0.200   1.291   0.589
 1560SOL     MW 7899   0.217   1.300   0.504
 1561SOL     OW 7900   5.395   0.648   2.250
 1561SOL    HW1 7901   5.368   0.741   2.244
 1561SOL    HW2 7902   5.483   0.646   2.212
 1561SOL     MW 7903   5.403   0.660   2.245
 1562SOL     OW 7904   0.543   3.771   1.510
 1562SOL    HW1 7905   0.470   3.815   1.553
 1562SOL    HW2 7906   0.513   3.757   1.420
 1562SOL     MW 7907   0.530   3.775   1.504
 1563SOL     OW 7908   1.624   3.437   1.919
 1563SOL    HW1 7909   1.661   3.446   2.007
 1563SOL    HW2 7910   1.666   3.506   1.868
 1563SOL     MW 7911   1.634   3.447   1.923
 1564SOL     OW 7912   2.029   4.005   4.655
 1564SOL    HW1 7913   2.001   3.932   4.710
 1564SOL    HW2 7914   2.122   4.016   4.674
 1564SOL     MW 7915   2.037   3.997   4.664
 1565SOL     OW 7916   5.886   3.334   3.158
 1565SOL    HW1 7917   5.948   3.356   3.088
 1565SOL    HW2 7918   5.852   3.248   3.133
 1565SOL     MW 7919   5.890   3.326   3.146
 1566SOL     OW 7920   0.812   5.117   4.200
 1566SOL    HW1 7921   0.800   5.210   4.181
 1566SOL    HW2 7922   0.795   5.074   4.116
 1566SOL     MW 7923   0.808   5.124   4.187
 1567SOL     OW 7924   3.501   1.104   5.764
 1567SOL    HW1 7925   3.508   1.195   5.732
 1567SOL    HW2 7926   3.482   1.114   5.858
 1567SOL     MW 7927   3.500   1.117   5.772
 1568SOL     OW 7928   0.340   2.051   4.708
 1568SOL    HW1 7929   0.359   2.110   4.634
 1568SOL    HW2 7930   0.288   1.980   4.670
 1568SOL     MW 7931   0.336   2.050   4.693
 1569SOL     OW 7932   1.050   0.094   5.976
 1569SOL    HW1 7933   1.016   0.009   6.006
 1569SOL    HW2 7934   1.112   0.071   5.906
 1569SOL     MW 7935   1.054   0.080   5.971
 1570SOL     OW 7936   5.968   0.056   5.045
 1570SOL    HW1 7937   5.877   0.085   5.045
 1570SOL    HW2 7938   5.965  -0.033   5.009
 1570SOL     MW 7939   5.956   0.048   5.041
 1571SOL     OW 7940   0.825   3.740   0.588
 1571SOL    HW1 7941   0.758   3.688   0.545
 1571SOL    HW2 7942   0.815   3.721   0.681
 1571SOL     MW 7943   0.815   3.731   0.594
 1572SOL     OW 7944   4.981   5.680   5.434
 1572SOL    HW1 7945   5.061   5.727   5.458
 1572SOL    HW2 7946   4.921   5.695   5.507
 1572SOL     MW 7947   4.984   5.688   5.446
 1573SOL     OW 7948   5.286   3.185   1.522
 1573SOL    HW1 7949   5.273   3.119   1.454
 1573SOL    HW2 7950   5.360   3.237   1.491
 1573SOL     MW 7951   5.294   3.183   1.509
 1574SOL     OW 7952   1.541   2.711   5.460
 1574SOL    HW1 7953   1.503   2.663   5.534
 1574SOL    HW2 7954   1.482   2.691   5.386
 1574SOL     MW 7955   1.528   2.702   5.460
 1575SOL     OW 7956   2.067   1.116   2.780
 1575SOL    HW1 7957   2.130   1.044   2.775
 1575SOL    HW2 7958   1.985   1.078   2.748
 1575SOL     MW 7959   2.064   1.101   2.776
 1576SOL     OW 7960   2.301   0.097   3.661
 1576SOL    HW1 7961   2.311   0.184   3.622
 1576SOL    HW2 7962   2.390   0.065   3.670
 1576SOL     MW 7963   2.313   0.104   3.657
 1577SOL     OW 7964   3.853   5.171   0.052
 1577SOL    HW1 7965   3.825   5.169   0.144
 1577SOL    HW2 7966   3.868   5.080   0.030
 1577SOL     MW 7967   3.851   5.159   0.062
 1578SOL     OW 7968   0.879   5.752   0.193
 1578SOL    HW1 7969   0.802   5.795   0.229
 1578SOL    HW2 7970   0.844   5.694   0.125
 1578SOL     MW 7971   0.865   5.750   0.189
 1579SOL     OW 7972   5.908   5.721   4.771
 1579SOL    HW1 7973   5.940   5.682   4.852
 1579SOL    HW2 7974   5.874   5.647   4.721
 1579SOL     MW 7975   5.908   5.706   4.775
 1580SOL     OW 7976   3.311   0.268   5.148
 1580SOL    HW1 7977   3.269   0.328   5.087
 1580SOL    HW2 7978   3.398   0.253   5.112
 1580SOL     MW 7979   3.317   0.274   5.136
 1581SOL     OW 7980   3.736   2.511   4.675
 1581SOL    HW1 7981   3.689   2.449   4.620
 1581SOL    HW2 7982   3.667   2.562   4.717
 1581SOL     MW 7983   3.721   2.510   4.674
 1582SOL     OW 7984   0.026   3.424   0.642
 1582SOL    HW1 7985   0.013   3.514   0.613
 1582SOL    HW2 7986   0.111   3.399   0.607
 1582SOL     MW 7987   0.035   3.432   0.634
 1583SOL     OW 7988   3.278   1.443   2.672
 1583SOL    HW1 7989   3.294   1.393   2.752
 1583SOL    HW2 7990   3.185   1.466   2.676
 1583SOL     MW 7991   3.268   1.440   2.683
 1584SOL     OW 7992   5.180   5.131   0.996
 1584SOL    HW1 7993   5.225   5.165   1.074
 1584SOL    HW2 7994   5.106   5.081   1.031
 1584SOL     MW 7995   5.176   5.129   1.010
 1585SOL     OW 7996   5.033   4.260   3.671
 1585SOL    HW1 7997   5.123   4.243   3.699
 1585SOL    HW2 7998   5.039   4.281   3.578
 1585SOL     MW 7999   5.045   4.260   3.663
 1586SOL     OW 8000   4.635   3.799   0.698
 1586SOL    HW1 8001   4.711   3.845   0.662
 1586SOL    HW2 8002   4.673   3.723   0.741
 1586SOL     MW 8003   4.650   3.795   0.699
 1587SOL     OW 8004   5.753   4.449   1.335
 1587SOL    HW1 8005   5.694   4.492   1.396
 1587SOL    HW2 8006   5.715   4.464   1.250
 1587SOL     MW 8007   5.741   4.456   1.333
 1588SOL     OW 8008   2.110   5.792   2.305
 1588SOL    HW1 8009   2.075   5.871   2.347
 1588SOL    HW2 8010   2.103   5.724   2.371
 1588SOL     MW 8011   2.105   5.794   2.319
 1589SOL     OW 8012   3.096   0.531   0.351
 1589SOL    HW1 8013   3.008   0.541   0.314
 1589SOL    HW2 8014   3.146   0.491   0.280
 1589SOL     MW 8015   3.091   0.527   0.337
 1590SOL     OW 8016   2.138   2.837   2.241
 1590SOL    HW1 8017   2.218   2.886   2.221
 1590SOL    HW2 8018   2.122   2.785   2.162
 1590SOL     MW 8019   2.147   2.837   2.228
 1591SOL     OW 8020   3.599   1.623   5.119
 1591SOL    HW1 8021   3.617   1.715   5.135
 1591SOL    HW2 8022   3.642   1.577   5.192
 1591SOL     MW 8023   3.607   1.629   5.131
 1592SOL     OW 8024   2.872   2.361   5.066
 1592SOL    HW1 8025   2.802   2.315   5.022
 1592SOL    HW2 8026   2.835   2.387   5.151
 1592SOL     MW 8027   2.858   2.359   5.072
 1593SOL     OW 8028   0.402   5.830   5.706
 1593SOL    HW1 8029   0.441   5.904   5.658
 1593SOL    HW2 8030   0.356   5.871   5.779
 1593SOL     MW 8031   0.401   5.845   5.709
 1594SOL     OW 8032   5.512   4.750   4.148
 1594SOL    HW1 8033   5.567   4.817   4.188
 1594SOL    HW2 8034   5.521   4.674   4.206
 1594SOL     MW 8035   5.520   4.748   4.161
 1595SOL     OW 8036   1.931   4.459   1.549
 1595SOL    HW1 8037   1.844   4.498   1.538
 1595SOL    HW2 8038   1.951   4.472   1.642
 1595SOL     MW 8039   1.922   4.466   1.559
 1596SOL     OW 8040   0.971   2.998   4.766
 1596SOL    HW1 8041   0.981   2.911   4.805
 1596SOL    HW2 8042   0.987   3.059   4.838
 1596SOL     MW 8043   0.974   2.995   4.780
 1597SOL     OW 8044   0.389   6.076   1.182
 1597SOL    HW1 8045   0.310   6.053   1.134
 1597SOL    HW2 8046   0.381   6.170   1.200
 1597SOL     MW 8047   0.378   6.085   1.179
 1598SOL     OW 8048   0.397   4.890   2.523
 1598SOL    HW1 8049   0.462   4.946   2.482
 1598SOL    HW2 8050   0.397   4.810   2.470
 1598SOL     MW 8051   0.405   4.887   2.511
 1599SOL     OW 8052   3.909   4.677   5.493
 1599SOL    HW1 8053   3.820   4.692   5.525
 1599SOL    HW2 8054   3.948   4.617   5.557
 1599SOL     MW 8055   3.902   4.671   5.505
 1600SOL     OW 8056   3.156   0.525   4.551
 1600SOL    HW1 8057   3.129   0.613   4.575
 1600SOL    HW2 8058   3.181   0.532   4.459
 1600SOL     MW 8059   3.156   0.537   4.542
 1601SOL     OW 8060   3.012   0.327   6.016
 1601SOL    HW1 8061   2.965   0.403   5.982
 1601SOL    HW2 8062   2.944   0.267   6.044
 1601SOL     MW 8063   2.998   0.329   6.015
 1602SOL     OW 8064   1.017   4.141   3.613
 1602SOL    HW1 8065   0.965   4.187   3.547
 1602SOL    HW2 8066   0.998   4.048   3.599
 1602SOL     MW 8067   1.008   4.135   3.602
 1603SOL     OW 8068   4.069   5.505   1.004
 1603SOL    HW1 8069   3.980   5.538   0.996
 1603SOL    HW2 8070   4.096   5.529   1.092
 1603SOL     MW 8071   4.061   5.512   1.014
 1604SOL     OW 8072   1.637   4.987   0.245
 1604SOL    HW1 8073   1.576   4.975   0.172
 1604SOL    HW2 8074   1.637   5.081   0.260
 1604SOL     MW 8075   1.629   4.997   0.238
 1605SOL     OW 8076   4.353   4.725   1.428
 1605SOL    HW1 8077   4.286   4.660   1.407
 1605SOL    HW2 8078   4.327   4.804   1.380
 1605SOL     MW 8079   4.341   4.727   1.419
 1606SOL     OW 8080   1.104   0.919   0.444
 1606SOL    HW1 8081   1.107   0.928   0.349
 1606SOL    HW2 8082   1.162   0.988   0.477
 1606SOL     MW 8083   1.112   0.929   0.436
 1607SOL     OW 8084   1.932   3.670   0.309
 1607SOL    HW1 8085   1.965   3.753   0.276
 1607SOL    HW2 8086   1.842   3.666   0.278
 1607SOL     MW 8087   1.924   3.680   0.302
 1608SOL     OW 8088   4.726   4.911   4.870
 1608SOL    HW1 8089   4.675   4.962   4.933
 1608SOL    HW2 8090   4.668   4.841   4.843
 1608SOL     MW 8091   4.712   4.909   4.875
 1609SOL     OW 8092   0.072   0.200   5.490
 1609SOL    HW1 8093   0.037   0.152   5.415
 1609SOL    HW2 8094   0.012   0.179   5.561
 1609SOL     MW 8095   0.060   0.191   5.489
 1610SOL     OW 8096   1.889   2.642   0.444
 1610SOL    HW1 8097   1.795   2.655   0.427
 1610SOL    HW2 8098   1.893   2.618   0.536
 1610SOL     MW 8099   1.877   2.640   0.453
 1611SOL     OW 8100   5.063   2.687   5.819
 1611SOL    HW1 8101   5.053   2.647   5.906
 1611SOL    HW2 8102   5.079   2.780   5.838
 1611SOL     MW 8103   5.064   2.694   5.833
 1612SOL     OW 8104   5.876   1.250   5.797
 1612SOL    HW1 8105   5.862   1.238   5.703
 1612SOL    HW2 8106   5.962   1.211   5.813
 1612SOL     MW 8107   5.885   1.243   5.787
 1613SOL     OW 8108   3.355   0.231   2.797
 1613SOL    HW1 8109   3.285   0.253   2.859
 1613SOL    HW2 8110   3.329   0.275   2.716
 1613SOL     MW 8111   3.343   0.240   2.795
 1614SOL     OW 8112   0.331   3.568   5.221
 1614SOL    HW1 8113   0.290   3.650   5.248
 1614SOL    HW2 8114   0.339   3.517   5.301
 1614SOL     MW 8115   0.327   3.572   5.235
 1615SOL     OW 8116   1.620   0.830   2.528
 1615SOL    HW1 8117   1.695   0.780   2.562
 1615SOL    HW2 8118   1.551   0.764   2.517
 1615SOL     MW 8119   1.621   0.815   2.531
 1616SOL     OW 8120   1.435   5.086   3.472
 1616SOL    HW1 8121   1.495   5.028   3.520
 1616SOL    HW2 8122   1.449   5.172   3.511
 1616SOL     MW 8123   1.445   5.090   3.484
 1617SOL     OW 8124   3.961   5.002   2.792
 1617SOL    HW1 8125   3.947   5.036   2.704
 1617SOL    HW2 8126   3.985   5.080   2.843
 1617SOL     MW 8127   3.962   5.017   2.788
 1618SOL     OW 8128   4.017   6.079   5.554
 1618SOL    HW1 8129   3.940   6.031   5.586
 1618SOL    HW2 8130   4.091   6.022   5.574
 1618SOL     MW 8131   4.016   6.066   5.561
 1619SOL     OW 8132   3.664   5.867   0.620
 1619SOL    HW1 8133   3.609   5.859   0.698
 1619SOL    HW2 8134   3.728   5.796   0.629
 1619SOL     MW 8135   3.665   5.857   0.630
 1620SOL     OW 8136   4.368   2.859   1.229
 1620SOL    HW1 8137   4.360   2.787   1.168
 1620SOL    HW2 8138   4.304   2.839   1.298
 1620SOL     MW 8139   4.359   2.847   1.231
 1621SOL     OW 8140   0.445   1.407   4.225
 1621SOL    HW1 8141   0.404   1.322   4.243
 1621SOL    HW2 8142   0.534   1.399   4.260
 1621SOL     MW 8143   0.451   1.395   4.232
 1622SOL     OW 8144   5.356   1.809   0.092
 1622SOL    HW1 8145   5.413   1.817   0.017
 1622SOL    HW2 8146   5.292   1.742   0.066
 1622SOL     MW 8147   5.355   1.802   0.080
 1623SOL     OW 8148   4.010   3.772   1.220
 1623SOL    HW1 8149   4.070   3.725   1.278
 1623SOL    HW2 8150   4.036   3.745   1.132
 1623SOL     MW 8151   4.021   3.762   1.215
 1624SOL     OW 8152   0.063   1.245   5.356
 1624SOL    HW1 8153   0.126   1.226   5.286
 1624SOL    HW2 8154   0.010   1.165   5.363
 1624SOL     MW 8155   0.064   1.232   5.348
 1625SOL     OW 8156   3.841   1.246   2.372
 1625SOL    HW1 8157   3.755   1.250   2.331
 1625SOL    HW2 8158   3.856   1.334   2.406
 1625SOL     MW 8159   3.832   1.258   2.371
 1626SOL     OW 8160   1.814   2.909   1.243
 1626SOL    HW1 8161   1.724   2.937   1.222
 1626SOL    HW2 8162   1.804   2.819   1.274
 1626SOL     MW 8163   1.801   2.901   1.245
 1627SOL     OW 8164   5.865   5.164   3.947
 1627SOL    HW1 8165   5.935   5.209   3.900
 1627SOL    HW2 8166   5.909   5.122   4.021
 1627SOL     MW 8167   5.880   5.165   3.951
 1628SOL     OW 8168   1.480   4.321   1.236
 1628SOL    HW1 8169   1.463   4.414   1.251
 1628SOL    HW2 8170   1.551   4.300   1.295
 1628SOL     MW 8171   1.487   4.331   1.246
 1629SOL     OW 8172   0.311   5.213   1.159
 1629SOL    HW1 8173   0.395   5.168   1.163
 1629SOL    HW2 8174   0.314   5.277   1.231
 1629SOL     MW 8175   0.322   5.215   1.169
 1630SOL     OW 8176   4.740   5.220   4.888
 1630SOL    HW1 8177   4.681   5.256   4.822
 1630SOL    HW2 8178   4.806   5.171   4.837
 1630SOL     MW 8179   4.741   5.218   4.873
 1631SOL     OW 8180   1.509   2.821   2.431
 1631SOL    HW1 8181   1.583   2.881   2.422
 1631SOL    HW2 8182   1.531   2.769   2.509
 1631SOL     MW 8183   1.521   2.822   2.440
 1632SOL     OW 8184   5.608   1.438   1.906
 1632SOL    HW1 8185   5.623   1.408   1.996
 1632SOL    HW2 8186   5.695   1.435   1.865
 1632SOL     MW 8187   5.621   1.433   1.912
 1633SOL     OW 8188   5.677   3.898   0.418
 1633SOL    HW1 8189   5.611   3.850   0.368
 1633SOL    HW2 8190   5.632   3.930   0.496
 1633SOL     MW 8191   5.663   3.896   0.422
 1634SOL     OW 8192   5.724   3.268   1.654
 1634SOL    HW1 8193   5.646   3.296   1.607
 1634SOL    HW2 8194   5.786   3.340   1.644
 1634SOL     MW 8195   5.722   3.280   1.647
 1635SOL     OW 8196   6.042   0.355   3.672
 1635SOL    HW1 8197   6.027   0.422   3.739
 1635SOL    HW2 8198   5.956   0.340   3.635
 1635SOL     MW 8199   6.029   0.362   3.676
 1636SOL     OW 8200   3.795   5.964   5.677
 1636SOL    HW1 8201   3.704   5.990   5.689
 1636SOL    HW2 8202   3.802   5.880   5.723
 1636SOL     MW 8203   3.785   5.956   5.685
 1637SOL     OW 8204   0.011   4.512   4.692
 1637SOL    HW1 8205   0.104   4.526   4.672
 1637SOL    HW2 8206   0.009   4.496   4.786
 1637SOL     MW 8207   0.023   4.512   4.701
 1638SOL     OW 8208   0.751   4.020   3.456
 1638SOL    HW1 8209   0.790   3.933   3.467
 1638SOL    HW2 8210   0.680   4.022   3.520
 1638SOL     MW 8211   0.747   4.009   3.466
 1639SOL     OW 8212   1.230   0.203   4.674
 1639SOL    HW1 8213   1.291   0.136   4.643
 1639SOL    HW2 8214   1.242   0.204   4.769
 1639SOL     MW 8215   1.239   0.195   4.683
 1640SOL     OW 8216   2.140   1.623   1.366
 1640SOL    HW1 8217   2.141   1.551   1.429
 1640SOL    HW2 8218   2.154   1.583   1.282
 1640SOL     MW 8219   2.142   1.609   1.363
 1641SOL     OW 8220   4.860   1.397   3.192
 1641SOL    HW1 8221   4.904   1.478   3.219
 1641SOL    HW2 8222   4.789   1.426   3.135
 1641SOL     MW 8223   4.857   1.412   3.188
 1642SOL     OW 8224   4.582   4.528   0.764
 1642SOL    HW1 8225   4.630   4.466   0.710
 1642SOL    HW2 8226   4.608   4.614   0.729
 1642SOL     MW 8227   4.592   4.531   0.753
 1643SOL     OW 8228   3.116   4.022   0.422
 1643SOL    HW1 8229   3.053   4.030   0.493
 1643SOL    HW2 8230   3.191   3.976   0.460
 1643SOL     MW 8231   3.118   4.017   0.436
 1644SOL     OW 8232   3.899   4.891   0.028
 1644SOL    HW1 8233   3.831   4.871   0.092
 1644SOL    HW2 8234   3.981   4.876   0.075
 1644SOL     MW 8235   3.901   4.887   0.042
 1645SOL     OW 8236   4.922   1.642   5.215
 1645SOL    HW1 8237   5.013   1.666   5.232
 1645SOL    HW2 8238   4.878   1.658   5.299
 1645SOL     MW 8239   4.928   1.647   5.228
 1646SOL     OW 8240   3.131   6.001   1.685
 1646SOL    HW1 8241   3.098   5.933   1.626
 1646SOL    HW2 8242   3.219   6.021   1.652
 1646SOL     MW 8243   3.138   5.995   1.673
 1647SOL     OW 8244   3.251   3.299   5.132
 1647SOL    HW1 8245   3.178   3.354   5.159
 1647SOL    HW2 8246   3.232   3.213   5.170
 1647SOL     MW 8247   3.240   3.295   5.140
 1648SOL     OW 8248   2.174   5.315   2.438
 1648SOL    HW1 8249   2.229   5.239   2.419
 1648SOL    HW2 8250   2.103   5.310   2.374
 1648SOL     MW 8251   2.172   5.304   2.428
 1649SOL     OW 8252   1.862   5.001   0.134
 1649SOL    HW1 8253   1.770   4.983   0.153
 1649SOL    HW2 8254   1.874   5.093   0.158
 1649SOL     MW 8255   1.852   5.010   0.139
 1650SOL     OW 8256   2.423   5.541   2.062
 1650SOL    HW1 8257   2.347   5.525   2.118
 1650SOL    HW2 8258   2.497   5.502   2.108
 1650SOL     MW 8259   2.423   5.534   2.075
 1651SOL     OW 8260   2.654   1.170   5.062
 1651SOL    HW1 8261   2.573   1.191   5.110
 1651SOL    HW2 8262   2.685   1.255   5.030
 1651SOL     MW 8263   2.647   1.184   5.064
 1652SOL     OW 8264   1.803   1.800   1.161
 1652SOL    HW1 8265   1.874   1.856   1.129
 1652SOL    HW2 8266   1.838   1.760   1.239
 1652SOL     MW 8267   1.816   1.802   1.167
 1653SOL     OW 8268   5.953   3.443   2.888
 1653SOL    HW1 8269   5.977   3.527   2.929
 1653SOL    HW2 8270   6.029   3.387   2.904
 1653SOL     MW 8271   5.966   3.447   2.895
 1654SOL     OW 8272   5.097   0.785   3.665
 1654SOL    HW1 8273   5.079   0.691   3.666
 1654SOL    HW2 8274   5.191   0.792   3.649
 1654SOL     MW 8275   5.106   0.774   3.663
 1655SOL     OW 8276   3.715   1.412   5.632
 1655SOL    HW1 8277   3.744   1.429   5.722
 1655SOL    HW2 8278   3.622   1.432   5.633
 1655SOL     MW 8279   3.707   1.416   5.644
 1656SOL     OW 8280   5.827   5.309   5.661
 1656SOL    HW1 8281   5.889   5.250   5.618
 1656SOL    HW2 8282   5.742   5.267   5.649
 1656SOL     MW 8283   5.824   5.296   5.654
 1657SOL     OW 8284   5.229   1.642   4.288
 1657SOL    HW1 8285   5.297   1.579   4.312
 1657SOL    HW2 8286   5.150   1.590   4.274
 1657SOL     MW 8287   5.227   1.627   4.289
 1658SOL     OW 8288   5.727   0.111   3.797
 1658SOL    HW1 8289   5.747   0.120   3.703
 1658SOL    HW2 8290   5.644   0.064   3.799
 1658SOL     MW 8291   5.719   0.106   3.785
 1659SOL     OW 8292   5.972   2.651   2.433
 1659SOL    HW1 8293   6.067   2.646   2.431
 1659SOL    HW2 8294   5.944   2.568   2.472
 1659SOL     MW 8295   5.980   2.640   2.438
 1660SOL     OW 8296   6.116   6.086   4.721
 1660SOL    HW1 8297   6.200   6.096   4.675
 1660SOL    HW2 8298   6.079   6.174   4.723
 1660SOL     MW 8299   6.122   6.098   4.715
 1661SOL     OW 8300   2.592   4.930   5.629
 1661SOL    HW1 8301   2.597   5.024   5.613
 1661SOL    HW2 8302   2.558   4.922   5.718
 1661SOL     MW 8303   2.588   4.941   5.638
 1662SOL     OW 8304   5.178   0.453   0.543
 1662SOL    HW1 8305   5.153   0.386   0.479
 1662SOL    HW2 8306   5.247   0.411   0.596
 1662SOL     MW 8307   5.184   0.439   0.542
 1663SOL     OW 8308   2.792   1.013   6.107
 1663SOL    HW1 8309   2.743   1.087   6.069
 1663SOL    HW2 8310   2.860   1.054   6.161
 1663SOL     MW 8311   2.794   1.028   6.109
 1664SOL     OW 8312   2.011   2.278   1.637
 1664SOL    HW1 8313   2.091   2.308   1.595
 1664SOL    HW2 8314   2.023   2.184   1.649
 1664SOL     MW 8315   2.023   2.270   1.633
 1665SOL     OW 8316   2.266   2.054   3.994
 1665SOL    HW1 8317   2.265   1.971   3.946
 1665SOL    HW2 8318   2.344   2.051   4.049
 1665SOL     MW 8319   2.276   2.044   3.995
 1666SOL     OW 8320   0.810   3.574   4.788
 1666SOL    HW1 8321   0.789   3.646   4.729
 1666SOL    HW2 8322   0.867   3.516   4.737
 1666SOL     MW 8323   0.815   3.575   4.774
 1667SOL     OW 8324   0.661   0.052   0.324
 1667SOL    HW1 8325   0.733   0.079   0.266
 1667SOL    HW2 8326   0.650   0.126   0.383
 1667SOL     MW 8327   0.669   0.065   0.324
 1668SOL     OW 8328   2.938   1.070   2.261
 1668SOL    HW1 8329   2.928   1.140   2.325
 1668SOL    HW2 8330   2.902   1.105   2.180
 1668SOL     MW 8331   2.932   1.083   2.259
 1669SOL     OW 8332   2.780   5.641   1.761
 1669SOL    HW1 8333   2.756   5.707   1.827
 1669SOL    HW2 8334   2.784   5.691   1.679
 1669SOL     MW 8335   2.777   5.656   1.759
 1670SOL     OW 8336   1.901   3.806   5.948
 1670SOL    HW1 8337   1.863   3.719   5.949
 1670SOL    HW2 8338   1.834   3.863   5.985
 1670SOL     MW 8339   1.888   3.802   5.953
 1671SOL     OW 8340   3.617   0.495   5.626
 1671SOL    HW1 8341   3.611   0.590   5.621
 1671SOL    HW2 8342   3.671   0.478   5.703
 1671SOL     MW 8343   3.623   0.505   5.635
 1672SOL     OW 8344   4.939   5.034   1.958
 1672SOL    HW1 8345   4.901   4.951   1.988
 1672SOL    HW2 8346   4.864   5.089   1.935
 1672SOL     MW 8347   4.925   5.030   1.959
 1673SOL     OW 8348   2.024   1.774   3.866
 1673SOL    HW1 8349   1.967   1.774   3.790
 1673SOL    HW2 8350   2.112   1.785   3.830
 1673SOL     MW 8351   2.028   1.775   3.852
 1674SOL     OW 8352   2.084   2.361   4.916
 1674SOL    HW1 8353   2.131   2.316   4.846
 1674SOL    HW2 8354   2.000   2.384   4.878
 1674SOL     MW 8355   2.079   2.358   4.902
 1675SOL     OW 8356   4.995   4.192   0.790
 1675SOL    HW1 8357   5.081   4.202   0.750
 1675SOL    HW2 8358   5.000   4.241   0.871
 1675SOL     MW 8359   5.007   4.200   0.795
 1676SOL     OW 8360   4.878   4.420   3.449
 1676SOL    HW1 8361   4.842   4.500   3.411
 1676SOL    HW2 8362   4.963   4.409   3.407
 1676SOL     MW 8363   4.884   4.429   3.439
 1677SOL     OW 8364   0.995   5.250   3.512
 1677SOL    HW1 8365   1.027   5.188   3.447
 1677SOL    HW2 8366   0.900   5.254   3.498
 1677SOL     MW 8367   0.987   5.242   3.502
 1678SOL     OW 8368   5.508   1.271   5.176
 1678SOL    HW1 8369   5.541   1.313   5.097
 1678SOL    HW2 8370   5.427   1.229   5.149
 1678SOL     MW 8371   5.502   1.271   5.163
 1679SOL     OW 8372   0.879   0.769   0.382
 1679SOL    HW1 8373   0.853   0.748   0.292
 1679SOL    HW2 8374   0.975   0.773   0.379
 1679SOL     MW 8375   0.888   0.767   0.370
 1680SOL     OW 8376   1.271   0.911   3.587
 1680SOL    HW1 8377   1.339   0.882   3.649
 1680SOL    HW2 8378   1.311   0.983   3.539
 1680SOL     MW 8379   1.285   0.916   3.589
 1681SOL     OW 8380   5.432   5.612   1.886
 1681SOL    HW1 8381   5.520   5.628   1.850
 1681SOL    HW2 8382   5.377   5.595   1.810
 1681SOL     MW 8383   5.436   5.612   1.872
 1682SOL     OW 8384   3.244   3.040   5.242
 1682SOL    HW1 8385   3.180   2.984   5.286
 1682SOL    HW2 8386   3.301   2.979   5.195
 1682SOL     MW 8387   3.243   3.025   5.242
 1683SOL     OW 8388   0.920   4.428   5.036
 1683SOL    HW1 8389   0.928   4.429   5.132
 1683SOL    HW2 8390   0.826   4.434   5.020
 1683SOL     MW 8391   0.909   4.429   5.047
 1684SOL     OW 8392   5.821   5.671   0.316
 1684SOL    HW1 8393   5.751   5.606   0.306
 1684SOL    HW2 8394   5.837   5.675   0.410
 1684SOL     MW 8395   5.814   5.663   0.326
 1685SOL     OW 8396   4.664   6.027   5.109
 1685SOL    HW1 8397   4.631   6.103   5.158
 1685SOL    HW2 8398   4.757   6.044   5.099
 1685SOL     MW 8399   4.671   6.039   5.114
 1686SOL     OW 8400   5.759   4.681   4.010
 1686SOL    HW1 8401   5.819   4.736   4.060
 1686SOL    HW2 8402   5.672   4.716   4.030
 1686SOL     MW 8403   5.755   4.692   4.019
 1687SOL     OW 8404   5.979   0.650   2.191
 1687SOL    HW1 8405   5.958   0.689   2.106
 1687SOL    HW2 8406   6.032   0.573   2.171
 1687SOL     MW 8407   5.983   0.645   2.178
 1688SOL     OW 8408   1.572   4.242   2.716
 1688SOL    HW1 8409   1.585   4.227   2.809
 1688SOL    HW2 8410   1.518   4.167   2.687
 1688SOL     MW 8411   1.567   4.230   2.724
 1689SOL     OW 8412   1.216   5.510   4.446
 1689SOL    HW1 8413   1.212   5.554   4.531
 1689SOL    HW2 8414   1.133   5.462   4.440
 1689SOL     MW 8415   1.205   5.509   4.456
 1690SOL     OW 8416   0.383   1.616   3.327
 1690SOL    HW1 8417   0.341   1.637   3.410
 1690SOL    HW2 8418   0.466   1.574   3.352
 1690SOL     MW 8419   0.388   1.613   3.341
 1691SOL     OW 8420   1.960   3.251   1.444
 1691SOL    HW1 8421   1.940   3.342   1.464
 1691SOL    HW2 8422   1.912   3.233   1.363
 1691SOL     MW 8423   1.952   3.260   1.436
 1692SOL     OW 8424   4.168   2.757   0.677
 1692SOL    HW1 8425   4.160   2.809   0.757
 1692SOL    HW2 8426   4.172   2.822   0.607
 1692SOL     MW 8427   4.168   2.772   0.677
 1693SOL     OW 8428   2.935   4.657   0.130
 1693SOL    HW1 8429   2.969   4.703   0.207
 1693SOL    HW2 8430   3.003   4.666   0.064
 1693SOL     MW 8431   2.948   4.664   0.132
 1694SOL     OW 8432   0.981   4.101   2.551
 1694SOL    HW1 8433   0.931   4.139   2.624
 1694SOL    HW2 8434   0.959   4.157   2.476
 1694SOL     MW 8435   0.971   4.113   2.551
 1695SOL     OW 8436   4.054   3.286   1.180
 1695SOL    HW1 8437   4.043   3.345   1.255
 1695SOL    HW2 8438   4.117   3.220   1.210
 1695SOL     MW 8439   4.060   3.285   1.194
 1696SOL     OW 8440   1.774   1.287   5.642
 1696SOL    HW1 8441   1.681   1.268   5.655
 1696SOL    HW2 8442   1.779   1.325   5.555
 1696SOL     MW 8443   1.763   1.289   5.632
 1697SOL     OW 8444   5.510   2.726   4.993
 1697SOL    HW1 8445   5.423   2.744   4.957
 1697SOL    HW2 8446   5.525   2.633   4.977
 1697SOL     MW 8447   5.501   2.717   4.986
 1698SOL     OW 8448   1.886   2.754   2.052
 1698SOL    HW1 8449   1.860   2.713   2.135
 1698SOL    HW2 8450   1.969   2.712   2.030
 1698SOL     MW 8451   1.893   2.743   2.060
 1699SOL     OW 8452   6.066   1.051   4.028
 1699SOL    HW1 8453   6.159   1.052   4.052
 1699SOL    HW2 8454   6.065   1.077   3.936
 1699SOL     MW 8455   6.078   1.054   4.019
 1700SOL     OW 8456   0.142   0.662   0.094
 1700SOL    HW1 8457   0.230   0.667   0.132
 1700SOL    HW2 8458   0.154   0.608   0.016
 1700SOL     MW 8459   0.155   0.655   0.089
 1701SOL     OW 8460   1.429   5.290   0.608
 1701SOL    HW1 8461   1.443   5.224   0.541
 1701SOL    HW2 8462   1.506   5.347   0.602
 1701SOL     MW 8463   1.440   5.289   0.599
 1702SOL     OW 8464   5.475   2.376   1.818
 1702SOL    HW1 8465   5.523   2.421   1.748
 1702SOL    HW2 8466   5.510   2.415   1.899
 1702SOL     MW 8467   5.486   2.387   1.820
 1703SOL     OW 8468   5.136   0.070   3.183
 1703SOL    HW1 8469   5.124   0.138   3.116
 1703SOL    HW2 8470   5.166   0.118   3.260
 1703SOL     MW 8471   5.138   0.085   3.184
 1704SOL     OW 8472   0.679   3.413   2.841
 1704SOL    HW1 8473   0.604   3.472   2.832
 1704SOL    HW2 8474   0.738   3.439   2.770
 1704SOL     MW 8475   0.677   3.424   2.831
 1705SOL     OW 8476   3.266   5.806   0.958
 1705SOL    HW1 8477   3.239   5.763   1.038
 1705SOL    HW2 8478   3.207   5.881   0.950
 1705SOL     MW 8479   3.255   5.810   0.967
 1706SOL     OW 8480   5.529   3.650   5.860
 1706SOL    HW1 8481   5.609   3.630   5.909
 1706SOL    HW2 8482   5.460   3.603   5.907
 1706SOL     MW 8483   5.530   3.641   5.872
 1707SOL     OW 8484   3.486   0.678   1.159
 1707SOL    HW1 8485   3.411   0.732   1.182
 1707SOL    HW2 8486   3.448   0.604   1.111
 1707SOL     MW 8487   3.472   0.675   1.156
 1708SOL     OW 8488   5.936   1.423   3.870
 1708SOL    HW1 8489   5.940   1.506   3.822
 1708SOL    HW2 8490   6.019   1.419   3.918
 1708SOL     MW 8491   5.947   1.433   3.870
 1709SOL     OW 8492   0.665   5.659   1.495
 1709SOL    HW1 8493   0.635   5.703   1.575
 1709SOL    HW2 8494   0.588   5.657   1.438
 1709SOL     MW 8495   0.651   5.665   1.498
 1710SOL     OW 8496   2.702   4.361   5.446
 1710SOL    HW1 8497   2.631   4.394   5.500
 1710SOL    HW2 8498   2.667   4.283   5.404
 1710SOL     MW 8499   2.689   4.355   5.448
 1711SOL     OW 8500   5.094   3.613   5.890
 1711SOL    HW1 8501   5.055   3.550   5.829
 1711SOL    HW2 8502   5.165   3.565   5.932
 1711SOL     MW 8503   5.098   3.599   5.888
 1712SOL     OW 8504   4.229   5.061   1.081
 1712SOL    HW1 8505   4.198   4.986   1.030
 1712SOL    HW2 8506   4.168   5.132   1.059
 1712SOL     MW 8507   4.217   5.061   1.071
 1713SOL     OW 8508   3.565   5.099   2.057
 1713SOL    HW1 8509   3.592   5.190   2.070
 1713SOL    HW2 8510   3.502   5.082   2.127
 1713SOL     MW 8511   3.561   5.109   2.068
 1714SOL     OW 8512   1.127   1.606   5.847
 1714SOL    HW1 8513   1.045   1.594   5.800
 1714SOL    HW2 8514   1.195   1.590   5.780
 1714SOL     MW 8515   1.125   1.603   5.832
 1715SOL     OW 8516   4.048   4.897   1.690
 1715SOL    HW1 8517   4.132   4.853   1.677
 1715SOL    HW2 8518   3.999   4.838   1.747
 1715SOL     MW 8519   4.053   4.883   1.695
 1716SOL     OW 8520   1.796   0.455   0.471
 1716SOL    HW1 8521   1.850   0.508   0.411
 1716SOL    HW2 8522   1.776   0.376   0.420
 1716SOL     MW 8523   1.800   0.452   0.457
 1717SOL     OW 8524   5.851   0.818   3.929
 1717SOL    HW1 8525   5.844   0.913   3.921
 1717SOL    HW2 8526   5.870   0.803   4.021
 1717SOL     MW 8527   5.853   0.828   3.940
 1718SOL     OW 8528   2.936   2.774   1.077
 1718SOL    HW1 8529   3.012   2.830   1.090
 1718SOL    HW2 8530   2.876   2.829   1.026
 1718SOL     MW 8531   2.938   2.788   1.071
 1719SOL     OW 8532   2.997   3.911   4.676
 1719SOL    HW1 8533   2.907   3.940   4.662
 1719SOL    HW2 8534   2.989   3.819   4.702
 1719SOL     MW 8535   2.985   3.903   4.678
 1720SOL     OW 8536   2.398   3.330   0.394
 1720SOL    HW1 8537   2.324   3.310   0.339
 1720SOL    HW2 8538   2.434   3.412   0.359
 1720SOL     MW 8539   2.393   3.338   0.384
 1721SOL     OW 8540   4.696   0.681   4.861
 1721SOL    HW1 8541   4.755   0.668   4.787
 1721SOL    HW2 8542   4.701   0.599   4.910
 1721SOL     MW 8543   4.704   0.669   4.858
 1722SOL     OW 8544   1.966   1.067   0.580
 1722SOL    HW1 8545   1.981   0.997   0.516
 1722SOL    HW2 8546   1.919   1.134   0.531
 1722SOL     MW 8547   1.962   1.067   0.564
 1723SOL     OW 8548   4.290   4.887   2.879
 1723SOL    HW1 8549   4.362   4.833   2.912
 1723SOL    HW2 8550   4.223   4.825   2.853
 1723SOL     MW 8551   4.291   4.872   2.880
 1724SOL     OW 8552   0.177   1.511   0.847
 1724SOL    HW1 8553   0.161   1.422   0.884
 1724SOL    HW2 8554   0.140   1.570   0.913
 1724SOL     MW 8555   0.170   1.506   0.861
 1725SOL     OW 8556   3.807   0.158   5.197
 1725SOL    HW1 8557   3.788   0.177   5.288
 1725SOL    HW2 8558   3.862   0.231   5.168
 1725SOL     MW 8559   3.812   0.170   5.205
 1726SOL     OW 8560   2.511   0.288   6.067
 1726SOL    HW1 8561   2.496   0.366   6.013
 1726SOL    HW2 8562   2.445   0.294   6.136
 1726SOL     MW 8563   2.500   0.299   6.069
 1727SOL     OW 8564   0.379   5.085   0.805
 1727SOL    HW1 8565   0.423   5.031   0.870
 1727SOL    HW2 8566   0.348   5.161   0.854
 1727SOL     MW 8567   0.380   5.088   0.820
 1728SOL     OW 8568   5.432   3.731   2.216
 1728SOL    HW1 8569   5.527   3.724   2.208
 1728SOL    HW2 8570   5.416   3.823   2.238
 1728SOL     MW 8571   5.442   3.742   2.218
 1729SOL     OW 8572   1.428   3.639   5.151
 1729SOL    HW1 8573   1.513   3.644   5.196
 1729SOL    HW2 8574   1.391   3.555   5.180
 1729SOL     MW 8575   1.434   3.629   5.160
 1730SOL     OW 8576   2.221   2.284   5.774
 1730SOL    HW1 8577   2.206   2.375   5.799
 1730SOL    HW2 8578   2.196   2.233   5.851
 1730SOL     MW 8579   2.216   2.289   5.787
 1731SOL     OW 8580   4.179   1.297   4.120
 1731SOL    HW1 8581   4.264   1.255   4.133
 1731SOL    HW2 8582   4.184   1.379   4.171
 1731SOL     MW 8583   4.190   1.302   4.128
 1732SOL     OW 8584   4.188   4.078   5.492
 1732SOL    HW1 8585   4.214   4.168   5.473
 1732SOL    HW2 8586   4.201   4.068   5.587
 1732SOL     MW 8587   4.193   4.088   5.502
 1733SOL     OW 8588   1.104   2.263   2.451
 1733SOL    HW1 8589   1.079   2.295   2.364
 1733SOL    HW2 8590   1.180   2.207   2.435
 1733SOL     MW 8591   1.111   2.260   2.437
 1734SOL     OW 8592   5.379   1.964   3.143
 1734SOL    HW1 8593   5.328   2.011   3.078
 1734SOL    HW2 8594   5.438   2.028   3.181
 1734SOL     MW 8595   5.380   1.978   3.139
 1735SOL     OW 8596   2.508   0.454   0.206
 1735SOL    HW1 8597   2.419   0.480   0.229
 1735SOL    HW2 8598   2.558   0.463   0.286
 1735SOL     MW 8599   2.503   0.459   0.219
 1736SOL     OW 8600   2.387   4.888   4.689
 1736SOL    HW1 8601   2.425   4.950   4.751
 1736SOL    HW2 8602   2.348   4.821   4.743
 1736SOL     MW 8603   2.387   4.888   4.704
 1737SOL     OW 8604   5.168   1.879   0.779
 1737SOL    HW1 8605   5.179   1.791   0.816
 1737SOL    HW2 8606   5.253   1.921   0.793
 1737SOL     MW 8607   5.180   1.873   0.786
 1738SOL     OW 8608   3.993   3.782   1.572
 1738SOL    HW1 8609   3.998   3.874   1.547
 1738SOL    HW2 8610   3.916   3.748   1.526
 1738SOL     MW 8611   3.984   3.789   1.563
 1739SOL     OW 8612   5.538   0.076   1.108
 1739SOL    HW1 8613   5.605   0.056   1.174
 1739SOL    HW2 8614   5.588   0.105   1.031
 1739SOL     MW 8615   5.553   0.077   1.107
 1740SOL     OW 8616   3.984   0.649   2.981
 1740SOL    HW1 8617   3.929   0.661   3.058
 1740SOL    HW2 8618   4.008   0.736   2.953
 1740SOL     MW 8619   3.980   0.661   2.988
 1741SOL     OW 8620   6.046   4.996   1.684
 1741SOL    HW1 8621   6.032   5.086   1.655
 1741SOL    HW2 8622   5.964   4.973   1.729
 1741SOL     MW 8623   6.034   5.005   1.686
 1742SOL     OW 8624   2.185   6.102   4.453
 1742SOL    HW1 8625   2.211   6.164   4.521
 1742SOL    HW2 8626   2.222   6.137   4.372
 1742SOL     MW 8627   2.193   6.114   4.451
 1743SOL     OW 8628   5.824   2.730   2.212
 1743SOL    HW1 8629   5.874   2.706   2.290
 1743SOL    HW2 8630   5.811   2.824   2.219
 1743SOL     MW 8631   5.829   2.739   2.223
 1744SOL     OW 8632   0.338   4.935   1.910
 1744SOL    HW1 8633   0.417   4.966   1.865
 1744SOL    HW2 8634   0.267   4.958   1.851
 1744SOL     MW 8635   0.339   4.942   1.897
 1745SOL     OW 8636   5.469   3.226   0.418
 1745SOL    HW1 8637   5.487   3.293   0.484
 1745SOL    HW2 8638   5.440   3.150   0.469
 1745SOL     MW 8639   5.468   3.225   0.434
 1746SOL     OW 8640   6.033   2.320   1.452
 1746SOL    HW1 8641   5.981   2.382   1.503
 1746SOL    HW2 8642   6.073   2.263   1.517
 1746SOL     MW 8643   6.031   2.320   1.467
 1747SOL     OW 8644   2.941   5.408   0.111
 1747SOL    HW1 8645   2.985   5.327   0.087
 1747SOL    HW2 8646   2.993   5.442   0.184
 1747SOL     MW 8647   2.953   5.402   0.118
 1748SOL     OW 8648   4.874   1.077   2.191
 1748SOL    HW1 8649   4.785   1.111   2.190
 1748SOL    HW2 8650   4.911   1.103   2.107
 1748SOL     MW 8651   4.867   1.084   2.180
 1749SOL     OW 8652   4.422   3.777   1.983
 1749SOL    HW1 8653   4.345   3.746   2.030
 1749SOL    HW2 8654   4.409   3.747   1.893
 1749SOL     MW 8655   4.410   3.769   1.978
 1750SOL     OW 8656   3.580   0.315   1.390
 1750SOL    HW1 8657   3.600   0.401   1.354
 1750SOL    HW2 8658   3.527   0.272   1.323
 1750SOL     MW 8659   3.576   0.320   1.377
 1751SOL     OW 8660   2.512   4.911   5.881
 1751SOL    HW1 8661   2.536   4.956   5.962
 1751SOL    HW2 8662   2.507   4.819   5.905
 1751SOL     MW 8663   2.514   4.905   5.894
 1752SOL     OW 8664   4.743   1.274   2.546
 1752SOL    HW1 8665   4.703   1.185   2.548
 1752SOL    HW2 8666   4.810   1.267   2.479
 1752SOL     MW 8667   4.746   1.261   2.538
 1753SOL     OW 8668   0.299   3.246   2.776
 1753SOL    HW1 8669   0.319   3.210   2.690
 1753SOL    HW2 8670   0.380   3.236   2.826
 1753SOL     MW 8671   0.312   3.240   2.771
 1754SOL     OW 8672   1.512   1.132   2.538
 1754SOL    HW1 8673   1.554   1.055   2.577
 1754SOL    HW2 8674   1.466   1.175   2.611
 1754SOL     MW 8675   1.511   1.127   2.552
 1755SOL     OW 8676   5.782   0.576   1.722
 1755SOL    HW1 8677   5.848   0.645   1.719
 1755SOL    HW2 8678   5.707   0.617   1.764
 1755SOL     MW 8679   5.781   0.590   1.727
 1756SOL     OW 8680   5.456   5.900   1.543
 1756SOL    HW1 8681   5.491   5.862   1.623
 1756SOL    HW2 8682   5.361   5.897   1.555
 1756SOL     MW 8683   5.448   5.895   1.554
 1757SOL     OW 8684   5.763   6.114   0.147
 1757SOL    HW1 8685   5.696   6.064   0.099
 1757SOL    HW2 8686   5.824   6.143   0.078
 1757SOL     MW 8687   5.762   6.111   0.132
 1758SOL     OW 8688   2.285   0.659   0.766
 1758SOL    HW1 8689   2.340   0.605   0.708
 1758SOL    HW2 8690   2.305   0.749   0.741
 1758SOL     MW 8691   2.295   0.663   0.755
 1759SOL     OW 8692   3.931   1.501   4.744
 1759SOL    HW1 8693   3.867   1.462   4.803
 1759SOL    HW2 8694   3.914   1.459   4.660
 1759SOL     MW 8695   3.921   1.491   4.741
 1760SOL     OW 8696   4.265   1.732   5.220
 1760SOL    HW1 8697   4.308   1.704   5.139
 1760SOL    HW2 8698   4.177   1.695   5.216
 1760SOL     MW 8699   4.260   1.724   5.209
 1761SOL     OW 8700   3.398   4.267   4.579
 1761SOL    HW1 8701   3.311   4.295   4.608
 1761SOL    HW2 8702   3.389   4.254   4.484
 1761SOL     MW 8703   3.386   4.269   4.570
 1762SOL     OW 8704   1.918   1.167   2.208
 1762SOL    HW1 8705   1.895   1.239   2.266
 1762SOL    HW2 8706   1.872   1.092   2.244
 1762SOL     MW 8707   1.909   1.167   2.220
 1763SOL     OW 8708   5.734   5.508   2.251
 1763SOL    HW1 8709   5.764   5.435   2.305
 1763SOL    HW2 8710   5.681   5.467   2.182
 1763SOL     MW 8711   5.731   5.493   2.249
 1764SOL     OW 8712   0.125   5.647   4.578
 1764SOL    HW1 8713   0.092   5.563   4.611
 1764SOL    HW2 8714   0.117   5.707   4.653
 1764SOL     MW 8715   0.120   5.644   4.592
 1765SOL     OW 8716   5.751   3.244   5.569
 1765SOL    HW1 8717   5.785   3.199   5.646
 1765SOL    HW2 8718   5.724   3.330   5.603
 1765SOL     MW 8719   5.751   3.249   5.584
 1766SOL     OW 8720   4.936   0.870   3.871
 1766SOL    HW1 8721   4.957   0.827   3.954
 1766SOL    HW2 8722   4.993   0.828   3.807
 1766SOL     MW 8723   4.946   0.860   3.873
 1767SOL     OW 8724   0.685   1.581   5.812
 1767SOL    HW1 8725   0.733   1.660   5.839
 1767SOL    HW2 8726   0.656   1.600   5.723
 1767SOL     MW 8727   0.687   1.594   5.804
 1768SOL     OW 8728   2.916   1.537   5.813
 1768SOL    HW1 8729   2.871   1.612   5.774
 1768SOL    HW2 8730   2.856   1.505   5.880
 1768SOL     MW 8731   2.903   1.544   5.816
 1769SOL     OW 8732   0.272   4.540   3.628
 1769SOL    HW1 8733   0.216   4.582   3.562
 1769SOL    HW2 8734   0.245   4.448   3.628
 1769SOL     MW 8735   0.261   4.534   3.620
 1770SOL     OW 8736   5.284   1.017   0.566
 1770SOL    HW1 8737   5.223   1.079   0.608
 1770SOL    HW2 8738   5.349   0.999   0.635
 1770SOL     MW 8739   5.284   1.023   0.581
 1771SOL     OW 8740   3.048   4.066   0.866
 1771SOL    HW1 8741   3.133   4.099   0.833
 1771SOL    HW2 8742   2.995   4.145   0.875
 1771SOL     MW 8743   3.052   4.081   0.863
 1772SOL     OW 8744   5.379   1.486   5.709
 1772SOL    HW1 8745   5.303   1.467   5.653
 1772SOL    HW2 8746   5.348   1.553   5.770
 1772SOL     MW 8747   5.365   1.492   5.709
 1773SOL     OW 8748   1.239   4.687   2.128
 1773SOL    HW1 8749   1.226   4.627   2.055
 1773SOL    HW2 8750   1.162   4.745   2.126
 1773SOL     MW 8751   1.227   4.687   2.119
 1774SOL     OW 8752   1.570   2.789   0.818
 1774SOL    HW1 8753   1.480   2.814   0.797
 1774SOL    HW2 8754   1.622   2.828   0.748
 1774SOL     MW 8755   1.565   2.797   0.806
 1775SOL     OW 8756   0.521   0.551   1.074
 1775SOL    HW1 8757   0.446   0.603   1.045
 1775SOL    HW2 8758   0.510   0.465   1.031
 1775SOL     MW 8759   0.510   0.546   1.064
 1776SOL     OW 8760   0.405   0.216   1.466
 1776SOL    HW1 8761   0.501   0.221   1.472
 1776SOL    HW2 8762   0.387   0.230   1.373
 1776SOL     MW 8763   0.415   0.219   1.455
 1777SOL     OW 8764   5.691   2.239   0.250
 1777SOL    HW1 8765   5.729   2.241   0.338
 1777SOL    HW2 8766   5.644   2.322   0.241
 1777SOL     MW 8767   5.690   2.249   0.260
 1778SOL     OW 8768   5.177   0.987   3.885
 1778SOL    HW1 8769   5.097   0.936   3.895
 1778SOL    HW2 8770   5.164   1.064   3.940
 1778SOL     MW 8771   5.165   0.991   3.893
 1779SOL     OW 8772   5.923   5.592   2.050
 1779SOL    HW1 8773   5.857   5.560   2.110
 1779SOL    HW2 8774   5.931   5.686   2.070
 1779SOL     MW 8775   5.916   5.600   2.060
 1780SOL     OW 8776   4.142   4.204   5.025
 1780SOL    HW1 8777   4.120   4.262   4.952
 1780SOL    HW2 8778   4.224   4.239   5.059
 1780SOL     MW 8779   4.149   4.216   5.020
 1781SOL     OW 8780   0.907   0.028   4.512
 1781SOL    HW1 8781   0.914   0.119   4.541
 1781SOL    HW2 8782   0.907  -0.024   4.592
 1781SOL     MW 8783   0.908   0.033   4.526
 1782SOL     OW 8784   1.341   2.762   1.943
 1782SOL    HW1 8785   1.424   2.717   1.961
 1782SOL    HW2 8786   1.323   2.810   2.023
 1782SOL     MW 8787   1.350   2.762   1.956
 1783SOL     OW 8788   4.958   4.918   5.008
 1783SOL    HW1 8789   4.877   4.930   4.958
 1783SOL    HW2 8790   4.960   4.825   5.030
 1783SOL     MW 8791   4.948   4.908   5.004
 1784SOL     OW 8792   6.124   5.907   2.834
 1784SOL    HW1 8793   6.069   5.848   2.781
 1784SOL    HW2 8794   6.098   5.995   2.806
 1784SOL     MW 8795   6.113   5.910   2.823
 1785SOL     OW 8796   2.418   0.880   3.983
 1785SOL    HW1 8797   2.473   0.823   3.928
 1785SOL    HW2 8798   2.475   0.902   4.057
 1785SOL     MW 8799   2.433   0.875   3.986
 1786SOL     OW 8800   2.861   1.099   2.662
 1786SOL    HW1 8801   2.910   1.025   2.697
 1786SOL    HW2 8802   2.828   1.144   2.739
 1786SOL     MW 8803   2.863   1.096   2.676
 1787SOL     OW 8804   2.197   2.918   0.179
 1787SOL    HW1 8805   2.148   2.847   0.139
 1787SOL    HW2 8806   2.283   2.915   0.137
 1787SOL     MW 8807   2.202   2.909   0.168
 1788SOL     OW 8808   2.039   3.467   4.154
 1788SOL    HW1 8809   2.082   3.553   4.159
 1788SOL    HW2 8810   1.982   3.474   4.078
 1788SOL     MW 8811   2.038   3.479   4.145
 1789SOL     OW 8812   2.945   4.488   5.762
 1789SOL    HW1 8813   2.903   4.495   5.848
 1789SOL    HW2 8814   2.901   4.554   5.708
 1789SOL     MW 8815   2.934   4.497   5.766
 1790SOL     OW 8816   3.501   0.248   2.229
 1790SOL    HW1 8817   3.570   0.295   2.182
 1790SOL    HW2 8818   3.548   0.189   2.287
 1790SOL     MW 8819   3.516   0.246   2.230
 1791SOL     OW 8820   0.028   2.313   4.641
 1791SOL    HW1 8821   0.112   2.358   4.649
 1791SOL    HW2 8822   0.032   2.243   4.706
 1791SOL     MW 8823   0.039   2.310   4.651
 1792SOL     OW 8824   2.371   4.925   0.806
 1792SOL    HW1 8825   2.353   5.013   0.840
 1792SOL    HW2 8826   2.437   4.889   0.866
 1792SOL     MW 8827   2.377   4.932   0.818
 1793SOL     OW 8828   0.103   4.139   3.245
 1793SOL    HW1 8829   0.171   4.074   3.264
 1793SOL    HW2 8830   0.079   4.175   3.330
 1793SOL     MW 8831   0.109   4.135   3.258
 1794SOL     OW 8832   0.857   1.353   5.153
 1794SOL    HW1 8833   0.877   1.333   5.061
 1794SOL    HW2 8834   0.774   1.310   5.169
 1794SOL     MW 8835   0.849   1.346   5.143
 1795SOL     OW 8836   1.904   0.881   4.245
 1795SOL    HW1 8837   1.896   0.790   4.275
 1795SOL    HW2 8838   1.818   0.903   4.211
 1795SOL     MW 8839   1.892   0.872   4.245
 1796SOL     OW 8840   2.220   4.738   5.273
 1796SOL    HW1 8841   2.269   4.809   5.317
 1796SOL    HW2 8842   2.140   4.729   5.325
 1796SOL     MW 8843   2.216   4.746   5.286
 1797SOL     OW 8844   3.166   4.486   4.336
 1797SOL    HW1 8845   3.202   4.480   4.425
 1797SOL    HW2 8846   3.209   4.561   4.297
 1797SOL     MW 8847   3.176   4.495   4.343
 1798SOL     OW 8848   0.104   5.968   4.317
 1798SOL    HW1 8849   0.149   6.010   4.390
 1798SOL    HW2 8850   0.011   5.967   4.343
 1798SOL     MW 8851   0.098   5.973   4.330
 1799SOL     OW 8852   3.752   3.718   0.005
 1799SOL    HW1 8853   3.823   3.739  -0.056
 1799SOL    HW2 8854   3.737   3.625  -0.007
 1799SOL     MW 8855   3.759   3.709  -0.004
 1800SOL     OW 8856   2.331   5.103   5.180
 1800SOL    HW1 8857   2.316   5.150   5.262
 1800SOL    HW2 8858   2.365   5.018   5.208
 1800SOL     MW 8859   2.333   5.098   5.194
 1801SOL     OW 8860   5.451   1.843   2.652
 1801SOL    HW1 8861   5.531   1.800   2.682
 1801SOL    HW2 8862   5.408   1.778   2.597
 1801SOL     MW 8863   5.456   1.829   2.649
 1802SOL     OW 8864   4.881   2.537   0.695
 1802SOL    HW1 8865   4.890   2.613   0.752
 1802SOL    HW2 8866   4.970   2.505   0.684
 1802SOL     MW 8867   4.894   2.543   0.701
 1803SOL     OW 8868   2.396   1.367   1.456
 1803SOL    HW1 8869   2.375   1.285   1.411
 1803SOL    HW2 8870   2.398   1.433   1.386
 1803SOL     MW 8871   2.394   1.366   1.441
 1804SOL     OW 8872   5.162   4.094   5.371
 1804SOL    HW1 8873   5.098   4.105   5.441
 1804SOL    HW2 8874   5.182   4.184   5.343
 1804SOL     MW 8875   5.157   4.107   5.377
 1805SOL     OW 8876   5.637   5.484   3.673
 1805SOL    HW1 8877   5.663   5.396   3.700
 1805SOL    HW2 8878   5.554   5.471   3.628
 1805SOL     MW 8879   5.629   5.471   3.671
 1806SOL     OW 8880   2.190   2.327   0.074
 1806SOL    HW1 8881   2.233   2.411   0.092
 1806SOL    HW2 8882   2.097   2.344   0.090
 1806SOL     MW 8883   2.183   2.340   0.078
 1807SOL     OW 8884   0.413   0.590   2.031
 1807SOL    HW1 8885   0.411   0.495   2.021
 1807SOL    HW2 8886   0.374   0.623   1.949
 1807SOL     MW 8887   0.407   0.582   2.019
[truncated: 939,317 more chars]
