# Supplementary material for: Identifying potential monkeypox virus inhibitors: an in silico study targeting the A42R protein
Source: Front Cell Infect Microbiol. 2024 Mar 4;14:1351737. doi: 10.3389/fcimb.2024.1351737 (PMC10945028; doi:10.3389/fcimb.2024.1351737)
Supplement: Supplementary file 2 [file DataSheet_2.zip › Supplementary_Files/ZINC000013378519/frame#02.gro]

Generated by trjconv : Protein in water t= 50000.00000
29760
    1MET      N    1   1.010   2.291   2.897
    1MET     H1    2   0.964   2.363   2.843
    1MET     H2    3   0.940   2.255   2.961
    1MET     H3    4   1.069   2.337   2.964
    1MET     CA    5   1.081   2.180   2.838
    1MET     HA    6   1.133   2.130   2.919
    1MET     CB    7   0.985   2.088   2.767
    1MET    HB1    8   0.907   2.055   2.835
    1MET    HB2    9   0.944   2.144   2.682
    1MET     CG   10   1.041   1.954   2.708
    1MET    HG1   11   1.116   1.972   2.631
    1MET    HG2   12   1.106   1.906   2.781
    1MET     SD   13   0.914   1.850   2.637
    1MET     CE   14   0.903   1.916   2.466
    1MET    HE1   15   0.855   1.853   2.391
    1MET    HE2   16   0.845   2.008   2.458
    1MET    HE3   17   1.002   1.938   2.427
    1MET      C   18   1.197   2.240   2.748
    1MET      O   19   1.179   2.341   2.685
    2ALA      N   20   1.322   2.187   2.752
    2ALA      H   21   1.337   2.106   2.810
    2ALA     CA   22   1.445   2.246   2.681
    2ALA     HA   23   1.530   2.182   2.705
    2ALA     CB   24   1.429   2.250   2.529
    2ALA    HB1   25   1.341   2.303   2.494
    2ALA    HB2   26   1.526   2.281   2.490
    2ALA    HB3   27   1.421   2.146   2.501
    2ALA      C   28   1.488   2.386   2.737
    2ALA      O   29   1.554   2.457   2.667
    3GLU      N   30   1.455   2.420   2.862
    3GLU      H   31   1.391   2.356   2.908
    3GLU     CA   32   1.494   2.538   2.934
    3GLU     HA   33   1.428   2.606   2.881
    3GLU     CB   34   1.445   2.533   3.087
    3GLU    HB1   35   1.438   2.428   3.117
    3GLU    HB2   36   1.518   2.585   3.148
    3GLU     CG   37   1.308   2.601   3.103
    3GLU    HG1   38   1.282   2.627   3.205
    3GLU    HG2   39   1.306   2.698   3.053
    3GLU     CD   40   1.192   2.529   3.040
    3GLU    OE1   41   1.185   2.403   3.050
    3GLU    OE2   42   1.101   2.598   2.992
    3GLU      C   43   1.642   2.595   2.925
    3GLU      O   44   1.667   2.711   2.934
    4TRP      N   45   1.738   2.499   2.920
    4TRP      H   46   1.699   2.408   2.943
    4TRP     CA   47   1.879   2.530   2.913
    4TRP     HA   48   1.924   2.602   2.982
    4TRP     CB   49   1.954   2.399   2.945
    4TRP    HB1   50   1.943   2.330   2.861
    4TRP    HB2   51   2.062   2.417   2.944
    4TRP     CG   52   1.943   2.336   3.076
    4TRP    CD1   53   1.903   2.213   3.111
    4TRP    HD1   54   1.863   2.141   3.042
    4TRP    CD2   55   1.974   2.403   3.203
    4TRP    NE1   56   1.904   2.203   3.251
    4TRP    HE1   57   1.879   2.117   3.298
    4TRP    CE2   58   1.927   2.320   3.310
    4TRP    CE3   59   2.037   2.523   3.239
    4TRP    HE3   60   2.061   2.587   3.156
    4TRP    CZ2   61   1.924   2.362   3.447
    4TRP    HZ2   62   1.899   2.299   3.532
    4TRP    CZ3   63   2.032   2.568   3.374
    4TRP    HZ3   64   2.082   2.663   3.386
    4TRP    CH2   65   1.989   2.486   3.479
    4TRP    HH2   66   2.013   2.516   3.580
    4TRP      C   67   1.910   2.592   2.776
    4TRP      O   68   1.982   2.696   2.774
    5HIS      N   69   1.855   2.539   2.672
    5HIS      H   70   1.794   2.458   2.682
    5HIS     CA   71   1.883   2.577   2.536
    5HIS     HA   72   1.991   2.577   2.527
    5HIS     CB   73   1.820   2.477   2.432
    5HIS    HB1   74   1.714   2.492   2.442
    5HIS    HB2   75   1.839   2.509   2.329
    5HIS     CG   76   1.869   2.340   2.453
    5HIS    ND1   77   1.820   2.261   2.553
    5HIS    CD2   78   1.982   2.287   2.397
    5HIS    HD2   79   2.060   2.324   2.331
    5HIS    CE1   80   1.891   2.152   2.547
    5HIS    HE1   81   1.870   2.059   2.599
    5HIS    NE2   82   1.990   2.165   2.457
    5HIS    HE2   83   2.067   2.101   2.443
    5HIS      C   84   1.811   2.710   2.503
    5HIS      O   85   1.848   2.780   2.406
    6LYS      N   86   1.705   2.753   2.572
    6LYS      H   87   1.672   2.696   2.649
    6LYS     CA   88   1.642   2.883   2.554
    6LYS     HA   89   1.627   2.892   2.447
    6LYS     CB   90   1.502   2.893   2.626
    6LYS    HB1   91   1.515   2.899   2.734
    6LYS    HB2   92   1.455   2.991   2.611
    6LYS     CG   93   1.402   2.785   2.596
    6LYS    HG1   94   1.378   2.786   2.490
    6LYS    HG2   95   1.458   2.696   2.624
    6LYS     CD   96   1.271   2.799   2.678
    6LYS    HD1   97   1.285   2.795   2.786
    6LYS    HD2   98   1.217   2.893   2.667
    6LYS     CE   99   1.165   2.700   2.645
    6LYS    HE1  100   1.110   2.725   2.555
    6LYS    HE2  101   1.206   2.599   2.634
    6LYS     NZ  102   1.057   2.697   2.744
    6LYS    HZ1  103   0.996   2.625   2.710
    6LYS    HZ2  104   1.084   2.677   2.840
    6LYS    HZ3  105   1.010   2.786   2.732
    6LYS      C  106   1.725   3.000   2.602
    6LYS      O  107   1.721   3.110   2.544
    7ILE      N  108   1.798   2.979   2.718
    7ILE      H  109   1.798   2.889   2.763
    7ILE     CA  110   1.899   3.075   2.776
    7ILE     HA  111   1.845   3.165   2.806
    7ILE     CB  112   1.951   3.030   2.913
    7ILE     HB  113   1.978   2.925   2.906
    7ILE    CG1  114   1.822   3.028   3.016
    7ILE   HG11  115   1.800   3.131   3.044
    7ILE   HG12  116   1.727   2.995   2.975
    7ILE    CG2  117   2.062   3.117   2.978
    7ILE   HG21  118   2.006   3.197   3.026
    7ILE   HG22  119   2.117   3.067   3.058
    7ILE   HG23  120   2.141   3.161   2.917
    7ILE     CD  121   1.846   2.939   3.137
    7ILE    HD1  122   1.941   2.955   3.188
    7ILE    HD2  123   1.773   2.961   3.215
    7ILE    HD3  124   1.831   2.831   3.125
    7ILE      C  125   2.011   3.100   2.676
    7ILE      O  126   2.056   3.212   2.653
    8ILE      N  127   2.061   2.985   2.615
    8ILE      H  128   2.037   2.899   2.661
    8ILE     CA  129   2.148   2.979   2.501
    8ILE     HA  130   2.238   3.031   2.531
    8ILE     CB  131   2.200   2.836   2.472
    8ILE     HB  132   2.122   2.766   2.441
    8ILE    CG1  133   2.261   2.765   2.598
    8ILE   HG11  134   2.307   2.842   2.660
    8ILE   HG12  135   2.178   2.723   2.655
    8ILE    CG2  136   2.313   2.849   2.365
    8ILE   HG21  137   2.346   2.750   2.336
    8ILE   HG22  138   2.276   2.900   2.276
    8ILE   HG23  139   2.410   2.885   2.401
    8ILE     CD  140   2.361   2.655   2.567
    8ILE    HD1  141   2.315   2.573   2.512
    8ILE    HD2  142   2.451   2.692   2.518
    8ILE    HD3  143   2.402   2.614   2.660
    8ILE      C  144   2.083   3.063   2.386
    8ILE      O  145   2.137   3.159   2.333
    9GLU      N  146   1.955   3.039   2.346
    9GLU      H  147   1.907   2.964   2.393
    9GLU     CA  148   1.889   3.126   2.244
    9GLU     HA  149   1.948   3.113   2.154
    9GLU     CB  150   1.748   3.070   2.229
    9GLU    HB1  151   1.750   2.964   2.254
    9GLU    HB2  152   1.677   3.122   2.293
    9GLU     CG  153   1.700   3.088   2.089
    9GLU    HG1  154   1.787   3.063   2.027
    9GLU    HG2  155   1.629   3.011   2.059
    9GLU     CD  156   1.636   3.227   2.067
    9GLU    OE1  157   1.573   3.280   2.161
    9GLU    OE2  158   1.636   3.275   1.955
    9GLU      C  159   1.884   3.281   2.272
    9GLU      O  160   1.917   3.363   2.182
   10ASP      N  161   1.862   3.315   2.403
   10ASP      H  162   1.830   3.246   2.470
   10ASP     CA  163   1.872   3.458   2.451
   10ASP     HA  164   1.813   3.527   2.390
   10ASP     CB  165   1.836   3.472   2.601
   10ASP    HB1  166   1.734   3.432   2.608
   10ASP    HB2  167   1.898   3.415   2.670
   10ASP     CG  168   1.851   3.620   2.644
   10ASP    OD1  169   1.948   3.660   2.711
   10ASP    OD2  170   1.767   3.702   2.604
   10ASP      C  171   2.015   3.503   2.427
   10ASP      O  172   2.030   3.612   2.375
   11ILE      N  173   2.120   3.423   2.461
   11ILE      H  174   2.102   3.324   2.472
   11ILE     CA  175   2.252   3.470   2.445
   11ILE     HA  176   2.251   3.573   2.481
   11ILE     CB  177   2.354   3.366   2.517
   11ILE     HB  178   2.310   3.269   2.491
   11ILE    CG1  179   2.344   3.369   2.669
   11ILE   HG11  180   2.418   3.448   2.683
   11ILE   HG12  181   2.249   3.407   2.709
   11ILE    CG2  182   2.504   3.371   2.481
   11ILE   HG21  183   2.535   3.470   2.445
   11ILE   HG22  184   2.568   3.326   2.557
   11ILE   HG23  185   2.510   3.306   2.394
   11ILE     CD  186   2.382   3.237   2.751
   11ILE    HD1  187   2.334   3.147   2.713
   11ILE    HD2  188   2.489   3.221   2.735
   11ILE    HD3  189   2.362   3.245   2.858
   11ILE      C  190   2.295   3.481   2.297
   11ILE      O  191   2.373   3.569   2.266
   12SER      N  192   2.245   3.396   2.203
   12SER      H  193   2.194   3.319   2.245
   12SER     CA  194   2.271   3.397   2.058
   12SER     HA  195   2.379   3.406   2.052
   12SER     CB  196   2.214   3.262   2.001
   12SER    HB1  197   2.268   3.237   1.909
   12SER    HB2  198   2.221   3.180   2.072
   12SER     OG  199   2.072   3.264   1.974
   12SER     HG  200   2.030   3.280   2.058
   12SER      C  201   2.224   3.524   1.976
   12SER      O  202   2.229   3.526   1.849
   13LYS      N  203   2.187   3.632   2.046
   13LYS      H  204   2.183   3.617   2.145
   13LYS     CA  205   2.142   3.757   1.992
   13LYS     HA  206   2.185   3.783   1.894
   13LYS     CB  207   1.994   3.746   1.958
   13LYS    HB1  208   1.971   3.835   1.899
   13LYS    HB2  209   1.977   3.655   1.902
   13LYS     CG  210   1.905   3.752   2.083
   13LYS    HG1  211   1.934   3.677   2.156
   13LYS    HG2  212   1.917   3.852   2.125
   13LYS     CD  213   1.758   3.723   2.045
   13LYS    HD1  214   1.699   3.756   2.130
   13LYS    HD2  215   1.732   3.796   1.968
   13LYS     CE  216   1.736   3.577   1.996
   13LYS    HE1  217   1.778   3.552   1.899
   13LYS    HE2  218   1.752   3.494   2.065
   13LYS     NZ  219   1.592   3.551   1.994
   13LYS    HZ1  220   1.568   3.580   2.088
   13LYS    HZ2  221   1.550   3.612   1.925
   13LYS    HZ3  222   1.595   3.452   1.974
   13LYS      C  223   2.184   3.883   2.063
   13LYS      O  224   2.147   3.993   2.019
   14ASN      N  225   2.261   3.864   2.170
   14ASN      H  226   2.293   3.771   2.194
   14ASN     CA  227   2.342   3.968   2.233
   14ASN     HA  228   2.290   4.064   2.228
   14ASN     CB  229   2.367   3.921   2.378
   14ASN    HB1  230   2.290   3.850   2.407
   14ASN    HB2  231   2.458   3.861   2.381
   14ASN     CG  232   2.380   4.035   2.476
   14ASN    OD1  233   2.480   4.106   2.472
   14ASN    ND2  234   2.296   4.045   2.577
   14ASN   HD21  235   2.220   3.979   2.589
   14ASN   HD22  236   2.315   4.114   2.649
   14ASN      C  237   2.466   3.968   2.150
   14ASN      O  238   2.534   3.859   2.135
   15ASN      N  239   2.508   4.088   2.115
   15ASN      H  240   2.456   4.170   2.141
   15ASN     CA  241   2.619   4.117   2.019
   15ASN     HA  242   2.614   4.038   1.945
   15ASN     CB  243   2.610   4.259   1.965
   15ASN    HB1  244   2.509   4.274   1.927
   15ASN    HB2  245   2.633   4.330   2.044
   15ASN     CG  246   2.697   4.287   1.843
   15ASN    OD1  247   2.657   4.275   1.730
   15ASN    ND2  248   2.824   4.331   1.861
   15ASN   HD21  249   2.866   4.331   1.953
   15ASN   HD22  250   2.887   4.338   1.782
   15ASN      C  251   2.754   4.094   2.091
   15ASN      O  252   2.845   4.048   2.023
   16LYS      N  253   2.774   4.124   2.225
   16LYS      H  254   2.695   4.163   2.273
   16LYS     CA  255   2.911   4.117   2.287
   16LYS     HA  256   2.982   4.145   2.209
   16LYS     CB  257   2.921   4.212   2.414
   16LYS    HB1  258   3.021   4.228   2.454
   16LYS    HB2  259   2.894   4.311   2.378
   16LYS     CG  260   2.822   4.173   2.527
   16LYS    HG1  261   2.726   4.163   2.477
   16LYS    HG2  262   2.851   4.071   2.551
   16LYS     CD  263   2.810   4.260   2.653
   16LYS    HD1  264   2.760   4.197   2.726
   16LYS    HD2  265   2.911   4.286   2.684
   16LYS     CE  266   2.741   4.394   2.635
   16LYS    HE1  267   2.793   4.455   2.561
   16LYS    HE2  268   2.637   4.383   2.606
   16LYS     NZ  269   2.739   4.467   2.759
   16LYS    HZ1  270   2.665   4.536   2.756
   16LYS    HZ2  271   2.714   4.411   2.839
   16LYS    HZ3  272   2.823   4.515   2.791
   16LYS      C  273   2.945   3.977   2.324
   16LYS      O  274   3.062   3.938   2.340
   17PHE      N  275   2.839   3.892   2.330
   17PHE      H  276   2.745   3.926   2.315
   17PHE     CA  277   2.840   3.754   2.346
   17PHE     HA  278   2.922   3.739   2.416
   17PHE     CB  279   2.703   3.702   2.406
   17PHE    HB1  280   2.614   3.737   2.353
   17PHE    HB2  281   2.704   3.593   2.398
   17PHE     CG  282   2.662   3.742   2.549
   17PHE    CD1  283   2.757   3.803   2.635
   17PHE    HD1  284   2.856   3.822   2.596
   17PHE    CD2  285   2.534   3.728   2.596
   17PHE    HD2  286   2.456   3.691   2.531
   17PHE    CE1  287   2.727   3.823   2.770
   17PHE    HE1  288   2.798   3.866   2.839
   17PHE    CE2  289   2.492   3.765   2.725
   17PHE    HE2  290   2.394   3.743   2.766
   17PHE     CZ  291   2.594   3.804   2.817
   17PHE     HZ  292   2.559   3.813   2.919
   17PHE      C  293   2.862   3.686   2.211
   17PHE      O  294   2.789   3.714   2.115
   18GLU      N  295   2.961   3.595   2.210
   18GLU      H  296   3.006   3.565   2.295
   18GLU     CA  297   2.993   3.513   2.097
   18GLU     HA  298   2.968   3.569   2.007
   18GLU     CB  299   3.151   3.498   2.103
   18GLU    HB1  300   3.192   3.599   2.093
   18GLU    HB2  301   3.183   3.469   2.203
   18GLU     CG  302   3.215   3.414   1.989
   18GLU    HG1  303   3.314   3.381   2.020
   18GLU    HG2  304   3.159   3.326   1.959
   18GLU     CD  305   3.231   3.484   1.858
   18GLU    OE1  306   3.337   3.542   1.825
   18GLU    OE2  307   3.133   3.500   1.780
   18GLU      C  308   2.928   3.372   2.110
   18GLU      O  309   2.865   3.335   2.012
   19ASP      N  310   2.951   3.302   2.218
   19ASP      H  311   2.998   3.339   2.299
   19ASP     CA  312   2.903   3.165   2.239
   19ASP     HA  313   2.808   3.151   2.187
   19ASP     CB  314   2.994   3.053   2.182
   19ASP    HB1  315   3.096   3.089   2.190
   19ASP    HB2  316   2.985   2.958   2.234
   19ASP     CG  317   2.981   3.033   2.035
   19ASP    OD1  318   2.875   2.978   1.993
   19ASP    OD2  319   3.078   3.042   1.960
   19ASP      C  320   2.879   3.140   2.387
   19ASP      O  321   2.930   3.211   2.471
   20ALA      N  322   2.799   3.033   2.414
   20ALA      H  323   2.762   2.979   2.337
   20ALA     CA  324   2.791   2.973   2.543
   20ALA     HA  325   2.890   2.980   2.587
   20ALA     CB  326   2.689   3.048   2.628
   20ALA    HB1  327   2.732   3.144   2.653
   20ALA    HB2  328   2.590   3.063   2.585
   20ALA    HB3  329   2.681   2.998   2.724
   20ALA      C  330   2.753   2.818   2.545
   20ALA      O  331   2.704   2.771   2.448
   21ALA      N  332   2.784   2.751   2.655
   21ALA      H  333   2.822   2.803   2.732
   21ALA     CA  334   2.749   2.608   2.677
   21ALA     HA  335   2.658   2.585   2.622
   21ALA     CB  336   2.861   2.516   2.622
   21ALA    HB1  337   2.829   2.412   2.635
   21ALA    HB2  338   2.879   2.541   2.518
   21ALA    HB3  339   2.954   2.523   2.678
   21ALA      C  340   2.740   2.599   2.835
   21ALA      O  341   2.811   2.660   2.911
   22ILE      N  342   2.636   2.526   2.881
   22ILE      H  343   2.582   2.472   2.815
   22ILE     CA  344   2.597   2.510   3.024
   22ILE     HA  345   2.659   2.574   3.086
   22ILE     CB  346   2.443   2.543   3.040
   22ILE     HB  347   2.392   2.468   2.979
   22ILE    CG1  348   2.422   2.691   2.981
   22ILE   HG11  349   2.483   2.762   3.036
   22ILE   HG12  350   2.456   2.685   2.878
   22ILE    CG2  351   2.394   2.530   3.182
   22ILE   HG21  352   2.304   2.592   3.186
   22ILE   HG22  353   2.362   2.433   3.220
   22ILE   HG23  354   2.473   2.557   3.252
   22ILE     CD  355   2.268   2.732   2.973
   22ILE    HD1  356   2.248   2.817   2.908
   22ILE    HD2  357   2.200   2.656   2.937
   22ILE    HD3  358   2.234   2.758   3.073
   22ILE      C  359   2.634   2.367   3.058
   22ILE      O  360   2.593   2.275   2.985
   23VAL      N  361   2.704   2.333   3.165
   23VAL      H  362   2.735   2.404   3.230
   23VAL     CA  363   2.761   2.205   3.207
   23VAL     HA  364   2.719   2.131   3.139
   23VAL     CB  365   2.917   2.206   3.188
   23VAL     HB  366   2.957   2.293   3.239
   23VAL    CG1  367   2.987   2.076   3.239
   23VAL   HG11  368   2.955   2.036   3.335
   23VAL   HG12  369   2.950   2.002   3.167
   23VAL   HG13  370   3.095   2.079   3.229
   23VAL    CG2  371   2.957   2.226   3.038
   23VAL   HG21  372   2.948   2.332   3.014
   23VAL   HG22  373   3.063   2.208   3.020
   23VAL   HG23  374   2.896   2.159   2.977
   23VAL      C  375   2.710   2.186   3.347
   23VAL      O  376   2.704   2.276   3.431
   24ASP      N  377   2.677   2.061   3.388
   24ASP      H  378   2.694   1.993   3.316
   24ASP     CA  379   2.633   2.010   3.513
   24ASP     HA  380   2.557   2.075   3.558
   24ASP     CB  381   2.563   1.876   3.484
   24ASP    HB1  382   2.468   1.887   3.432
   24ASP    HB2  383   2.633   1.817   3.426
   24ASP     CG  384   2.541   1.795   3.613
   24ASP    OD1  385   2.586   1.680   3.617
   24ASP    OD2  386   2.468   1.845   3.706
   24ASP      C  387   2.748   1.999   3.612
   24ASP      O  388   2.853   1.953   3.569
   25TYR      N  389   2.726   2.022   3.740
   25TYR      H  390   2.643   2.072   3.769
   25TYR     CA  391   2.819   1.983   3.845
   25TYR     HA  392   2.882   1.905   3.801
   25TYR     CB  393   2.920   2.098   3.876
   25TYR    HB1  394   3.000   2.052   3.933
   25TYR    HB2  395   2.965   2.133   3.784
   25TYR     CG  396   2.875   2.216   3.968
   25TYR    CD1  397   2.788   2.323   3.919
   25TYR    HD1  398   2.757   2.325   3.815
   25TYR    CD2  399   2.912   2.219   4.105
   25TYR    HD2  400   2.966   2.132   4.140
   25TYR    CE1  401   2.735   2.418   4.005
   25TYR    HE1  402   2.662   2.490   3.970
   25TYR    CE2  403   2.856   2.318   4.191
   25TYR    HE2  404   2.874   2.320   4.298
   25TYR     CZ  405   2.770   2.417   4.141
   25TYR     OH  406   2.715   2.512   4.225
   25TYR     HH  407   2.639   2.552   4.185
   25TYR      C  408   2.747   1.925   3.971
   25TYR      O  409   2.800   1.924   4.081
   26LYS      N  410   2.623   1.872   3.954
   26LYS      H  411   2.590   1.868   3.858
   26LYS     CA  412   2.524   1.845   4.064
   26LYS     HA  413   2.585   1.822   4.152
   26LYS     CB  414   2.432   1.973   4.085
   26LYS    HB1  415   2.501   2.055   4.068
   26LYS    HB2  416   2.361   1.981   4.002
   26LYS     CG  417   2.364   1.988   4.223
   26LYS    HG1  418   2.297   2.074   4.213
   26LYS    HG2  419   2.288   1.911   4.238
   26LYS     CD  420   2.472   1.997   4.337
   26LYS    HD1  421   2.531   1.909   4.363
   26LYS    HD2  422   2.545   2.076   4.323
   26LYS     CE  423   2.398   2.028   4.468
   26LYS    HE1  424   2.334   2.116   4.458
   26LYS    HE2  425   2.341   1.942   4.503
   26LYS     NZ  426   2.487   2.045   4.583
   26LYS    HZ1  427   2.558   2.114   4.563
   26LYS    HZ2  428   2.443   2.066   4.671
   26LYS    HZ3  429   2.548   1.967   4.603
   26LYS      C  430   2.442   1.721   4.038
   26LYS      O  431   2.384   1.674   4.140
   27THR      N  432   2.428   1.671   3.914
   27THR      H  433   2.476   1.715   3.836
   27THR     CA  434   2.335   1.572   3.871
   27THR     HA  435   2.284   1.534   3.959
   27THR     CB  436   2.215   1.640   3.796
   27THR     HB  437   2.129   1.574   3.784
   27THR    OG1  438   2.244   1.680   3.661
   27THR    HG1  439   2.317   1.740   3.662
   27THR    CG2  440   2.169   1.771   3.854
   27THR   HG21  441   2.087   1.812   3.796
   27THR   HG22  442   2.137   1.754   3.956
   27THR   HG23  443   2.247   1.848   3.855
   27THR      C  444   2.414   1.454   3.799
   27THR      O  445   2.506   1.395   3.854
   28THR      N  446   2.384   1.425   3.672
   28THR      H  447   2.326   1.492   3.623
   28THR     CA  448   2.404   1.298   3.602
   28THR     HA  449   2.411   1.217   3.674
   28THR     CB  450   2.282   1.280   3.507
   28THR     HB  451   2.293   1.182   3.461
   28THR    OG1  452   2.276   1.376   3.397
   28THR    HG1  453   2.356   1.369   3.347
   28THR    CG2  454   2.139   1.279   3.565
   28THR   HG21  455   2.073   1.241   3.487
   28THR   HG22  456   2.150   1.211   3.650
   28THR   HG23  457   2.112   1.381   3.592
   28THR      C  458   2.536   1.303   3.517
   28THR      O  459   2.560   1.204   3.455
   29LYS      N  460   2.606   1.419   3.509
   29LYS      H  461   2.583   1.496   3.570
   29LYS     CA  462   2.745   1.434   3.462
   29LYS     HA  463   2.791   1.523   3.505
   29LYS     CB  464   2.836   1.323   3.521
   29LYS    HB1  465   2.795   1.310   3.622
   29LYS    HB2  466   2.811   1.230   3.471
   29LYS     CG  467   2.994   1.352   3.518
   29LYS    HG1  468   3.033   1.358   3.417
   29LYS    HG2  469   3.017   1.443   3.573
   29LYS     CD  470   3.076   1.244   3.600
   29LYS    HD1  471   3.019   1.224   3.690
   29LYS    HD2  472   3.090   1.147   3.550
   29LYS     CE  473   3.223   1.299   3.628
   29LYS    HE1  474   3.272   1.331   3.536
   29LYS    HE2  475   3.224   1.392   3.685
   29LYS     NZ  476   3.311   1.196   3.691
   29LYS    HZ1  477   3.384   1.240   3.744
   29LYS    HZ2  478   3.254   1.139   3.752
   29LYS    HZ3  479   3.365   1.146   3.622
   29LYS      C  480   2.760   1.456   3.309
   29LYS      O  481   2.826   1.375   3.245
   30ASN      N  482   2.685   1.554   3.255
   30ASN      H  483   2.631   1.606   3.323
   30ASN     CA  484   2.659   1.592   3.110
   30ASN     HA  485   2.752   1.543   3.082
   30ASN     CB  486   2.543   1.529   3.030
   30ASN    HB1  487   2.558   1.567   2.929
   30ASN    HB2  488   2.560   1.421   3.028
   30ASN     CG  489   2.400   1.564   3.079
   30ASN    OD1  490   2.359   1.677   3.089
   30ASN    ND2  491   2.330   1.460   3.113
   30ASN   HD21  492   2.378   1.371   3.114
   30ASN   HD22  493   2.235   1.466   3.147
   30ASN      C  494   2.679   1.740   3.083
   30ASN      O  495   2.679   1.818   3.178
   31VAL      N  496   2.706   1.775   2.958
   31VAL      H  497   2.708   1.708   2.882
   31VAL     CA  498   2.688   1.910   2.909
   31VAL     HA  499   2.730   1.983   2.978
   31VAL     CB  500   2.763   1.928   2.766
   31VAL     HB  501   2.723   1.853   2.698
   31VAL    CG1  502   2.749   2.061   2.700
   31VAL   HG11  503   2.642   2.081   2.692
   31VAL   HG12  504   2.791   2.143   2.758
   31VAL   HG13  505   2.786   2.058   2.597
   31VAL    CG2  506   2.909   1.901   2.789
   31VAL   HG21  507   2.919   1.801   2.832
   31VAL   HG22  508   2.969   1.920   2.700
   31VAL   HG23  509   2.950   1.969   2.863
   31VAL      C  510   2.531   1.924   2.898
   31VAL      O  511   2.460   1.848   2.833
   32LEU      N  512   2.476   2.025   2.970
   32LEU      H  513   2.537   2.101   2.997
   32LEU     CA  514   2.326   2.048   2.983
   32LEU     HA  515   2.265   1.958   2.983
   32LEU     CB  516   2.297   2.136   3.105
   32LEU    HB1  517   2.363   2.223   3.108
   32LEU    HB2  518   2.201   2.187   3.104
   32LEU     CG  519   2.317   2.062   3.241
   32LEU     HG  520   2.416   2.018   3.253
   32LEU    CD1  521   2.312   2.158   3.359
   32LEU   HD11  522   2.369   2.250   3.347
   32LEU   HD12  523   2.211   2.188   3.386
   32LEU   HD13  524   2.356   2.103   3.442
   32LEU    CD2  525   2.226   1.941   3.270
   32LEU   HD21  526   2.121   1.954   3.246
   32LEU   HD22  527   2.259   1.867   3.197
   32LEU   HD23  528   2.232   1.901   3.371
   32LEU      C  529   2.270   2.121   2.860
   32LEU      O  530   2.146   2.116   2.850
   33ALA      N  531   2.352   2.183   2.772
   33ALA      H  532   2.452   2.176   2.784
   33ALA     CA  533   2.297   2.247   2.651
   33ALA     HA  534   2.260   2.168   2.586
   33ALA     CB  535   2.181   2.354   2.671
   33ALA    HB1  536   2.157   2.405   2.578
   33ALA    HB2  537   2.093   2.311   2.718
   33ALA    HB3  538   2.211   2.438   2.734
   33ALA      C  539   2.414   2.315   2.580
   33ALA      O  540   2.506   2.373   2.641
   34ALA      N  541   2.409   2.302   2.449
   34ALA      H  542   2.332   2.260   2.399
   34ALA     CA  543   2.488   2.375   2.352
   34ALA     HA  544   2.505   2.472   2.398
   34ALA     CB  545   2.629   2.314   2.332
   34ALA    HB1  546   2.622   2.221   2.276
   34ALA    HB2  547   2.696   2.375   2.271
   34ALA    HB3  548   2.682   2.294   2.425
   34ALA      C  549   2.403   2.396   2.227
   34ALA      O  550   2.291   2.348   2.217
   35ILE      N  551   2.471   2.458   2.130
   35ILE      H  552   2.565   2.488   2.151
   35ILE     CA  553   2.435   2.479   1.989
   35ILE     HA  554   2.327   2.471   1.974
   35ILE     CB  555   2.458   2.629   1.940
   35ILE     HB  556   2.561   2.664   1.956
   35ILE    CG1  557   2.377   2.724   2.032
   35ILE   HG11  558   2.292   2.676   2.080
   35ILE   HG12  559   2.434   2.755   2.120
   35ILE    CG2  560   2.426   2.654   1.796
   35ILE   HG21  561   2.454   2.754   1.763
   35ILE   HG22  562   2.481   2.593   1.724
   35ILE   HG23  563   2.321   2.639   1.774
   35ILE     CD  564   2.325   2.868   1.967
   35ILE    HD1  565   2.245   2.845   1.896
   35ILE    HD2  566   2.284   2.931   2.046
   35ILE    HD3  567   2.408   2.926   1.926
   35ILE      C  568   2.514   2.381   1.899
   35ILE      O  569   2.638   2.396   1.895
   36PRO      N  570   2.454   2.286   1.826
   36PRO     CA  571   2.525   2.179   1.746
   36PRO     HA  572   2.606   2.130   1.800
   36PRO     CB  573   2.410   2.075   1.705
   36PRO    HB1  574   2.431   2.019   1.614
   36PRO    HB2  575   2.382   2.003   1.781
   36PRO     CG  576   2.283   2.163   1.708
   36PRO    HG1  577   2.262   2.209   1.612
   36PRO    HG2  578   2.201   2.104   1.748
   36PRO     CD  579   2.310   2.277   1.815
   36PRO    HD1  580   2.263   2.369   1.782
   36PRO    HD2  581   2.268   2.246   1.911
   36PRO      C  582   2.598   2.238   1.621
   36PRO      O  583   2.528   2.304   1.544
   37ASN      N  584   2.728   2.214   1.608
   37ASN      H  585   2.768   2.160   1.683
   37ASN     CA  586   2.825   2.239   1.506
   37ASN     HA  587   2.895   2.155   1.501
   37ASN     CB  588   2.761   2.242   1.366
   37ASN    HB1  589   2.685   2.164   1.363
   37ASN    HB2  590   2.693   2.328   1.361
   37ASN     CG  591   2.853   2.252   1.242
   37ASN    OD1  592   2.910   2.155   1.202
   37ASN    ND2  593   2.868   2.370   1.181
   37ASN   HD21  594   2.827   2.450   1.228
   37ASN   HD22  595   2.925   2.374   1.098
   37ASN      C  596   2.923   2.356   1.538
   37ASN      O  597   3.019   2.375   1.467
   38ARG      N  598   2.898   2.425   1.648
   38ARG      H  599   2.812   2.402   1.696
   38ARG     CA  600   2.982   2.527   1.707
   38ARG     HA  601   3.033   2.580   1.626
   38ARG     CB  602   2.888   2.622   1.785
   38ARG    HB1  603   2.820   2.580   1.860
   38ARG    HB2  604   2.947   2.698   1.837
   38ARG     CG  605   2.799   2.694   1.684
   38ARG    HG1  606   2.845   2.698   1.585
   38ARG    HG2  607   2.707   2.638   1.669
   38ARG     CD  608   2.751   2.832   1.732
   38ARG    HD1  609   2.673   2.877   1.671
   38ARG    HD2  610   2.714   2.810   1.832
   38ARG     NE  611   2.870   2.917   1.740
   38ARG     HE  612   2.900   2.923   1.836
   38ARG     CZ  613   2.917   3.012   1.661
   38ARG    NH1  614   2.869   3.030   1.538
   38ARG   HH11  615   2.798   2.970   1.498
   38ARG   HH12  616   2.925   3.077   1.469
   38ARG    NH2  617   3.020   3.082   1.709
   38ARG   HH21  618   3.047   3.069   1.806
   38ARG   HH22  619   3.046   3.165   1.659
   38ARG      C  620   3.093   2.467   1.798
   38ARG      O  621   3.065   2.399   1.890
   39THR      N  622   3.219   2.501   1.763
   39THR      H  623   3.240   2.578   1.702
   39THR     CA  624   3.339   2.449   1.832
   39THR     HA  625   3.337   2.341   1.816
   39THR     CB  626   3.461   2.504   1.752
   39THR     HB  627   3.552   2.469   1.800
   39THR    OG1  628   3.461   2.648   1.739
   39THR    HG1  629   3.376   2.678   1.711
   39THR    CG2  630   3.473   2.452   1.607
   39THR   HG21  631   3.462   2.344   1.593
   39THR   HG22  632   3.389   2.496   1.553
   39THR   HG23  633   3.569   2.475   1.562
   39THR      C  634   3.363   2.478   1.980
   39THR      O  635   3.428   2.399   2.042
   40PHE      N  636   3.306   2.589   2.043
   40PHE      H  637   3.259   2.658   1.986
   40PHE     CA  638   3.327   2.613   2.186
   40PHE     HA  639   3.435   2.621   2.196
   40PHE     CB  640   3.266   2.755   2.216
   40PHE    HB1  641   3.302   2.828   2.143
   40PHE    HB2  642   3.160   2.755   2.193
   40PHE     CG  643   3.285   2.810   2.352
   40PHE    CD1  644   3.175   2.841   2.447
   40PHE    HD1  645   3.074   2.813   2.423
   40PHE    CD2  646   3.407   2.871   2.395
   40PHE    HD2  647   3.495   2.853   2.334
   40PHE    CE1  648   3.196   2.910   2.570
   40PHE    HE1  649   3.113   2.946   2.630
   40PHE    CE2  650   3.427   2.930   2.518
   40PHE    HE2  651   3.524   2.966   2.547
   40PHE     CZ  652   3.318   2.953   2.602
   40PHE     HZ  653   3.335   3.005   2.695
   40PHE      C  654   3.264   2.509   2.277
   40PHE      O  655   3.312   2.498   2.394
   41ALA      N  656   3.175   2.422   2.232
   41ALA      H  657   3.156   2.420   2.133
   41ALA     CA  658   3.107   2.325   2.324
   41ALA     HA  659   3.088   2.368   2.422
   41ALA     CB  660   2.976   2.285   2.259
   41ALA    HB1  661   2.924   2.208   2.316
   41ALA    HB2  662   2.912   2.370   2.236
   41ALA    HB3  663   2.975   2.241   2.159
   41ALA      C  664   3.191   2.192   2.353
   41ALA      O  665   3.153   2.114   2.439
   42LYS      N  666   3.313   2.180   2.289
   42LYS      H  667   3.336   2.258   2.229
   42LYS     CA  668   3.419   2.082   2.323
   42LYS     HA  669   3.370   1.986   2.309
   42LYS     CB  670   3.531   2.090   2.215
   42LYS    HB1  671   3.596   2.176   2.234
   42LYS    HB2  672   3.597   2.004   2.228
   42LYS     CG  673   3.483   2.082   2.063
   42LYS    HG1  674   3.437   1.984   2.051
   42LYS    HG2  675   3.426   2.162   2.017
   42LYS     CD  676   3.610   2.074   1.973
   42LYS    HD1  677   3.670   2.163   1.989
   42LYS    HD2  678   3.685   1.996   1.985
   42LYS     CE  679   3.573   2.063   1.825
   42LYS    HE1  680   3.504   1.980   1.810
   42LYS    HE2  681   3.525   2.157   1.797
   42LYS     NZ  682   3.678   2.041   1.723
   42LYS    HZ1  683   3.730   1.955   1.732
   42LYS    HZ2  684   3.637   2.044   1.631
   42LYS    HZ3  685   3.753   2.109   1.723
   42LYS      C  686   3.471   2.102   2.470
   42LYS      O  687   3.586   2.101   2.497
   43ILE      N  688   3.380   2.093   2.568
   43ILE      H  689   3.286   2.076   2.535
   43ILE     CA  690   3.399   2.098   2.712
   43ILE     HA  691   3.505   2.117   2.726
   43ILE     CB  692   3.332   2.221   2.778
   43ILE     HB  693   3.229   2.222   2.742
   43ILE    CG1  694   3.374   2.353   2.717
   43ILE   HG11  695   3.462   2.379   2.775
   43ILE   HG12  696   3.402   2.362   2.612
   43ILE    CG2  697   3.358   2.225   2.931
   43ILE   HG21  698   3.315   2.321   2.962
   43ILE   HG22  699   3.320   2.146   2.995
   43ILE   HG23  700   3.464   2.233   2.955
   43ILE     CD  701   3.282   2.472   2.749
   43ILE    HD1  702   3.310   2.551   2.679
   43ILE    HD2  703   3.178   2.464   2.720
   43ILE    HD3  704   3.307   2.505   2.850
   43ILE      C  705   3.354   1.959   2.765
   43ILE      O  706   3.243   1.921   2.743
   44ASN      N  707   3.447   1.881   2.824
   44ASN      H  708   3.528   1.932   2.855
   44ASN     CA  709   3.414   1.749   2.878
   44ASN     HA  710   3.339   1.705   2.811
   44ASN     CB  711   3.540   1.669   2.886
   44ASN    HB1  712   3.570   1.661   2.782
   44ASN    HB2  713   3.611   1.742   2.924
   44ASN     CG  714   3.524   1.539   2.964
   44ASN    OD1  715   3.547   1.534   3.083
   44ASN    ND2  716   3.481   1.432   2.902
   44ASN   HD21  717   3.463   1.427   2.803
   44ASN   HD22  718   3.470   1.351   2.962
   44ASN      C  719   3.348   1.776   3.013
   44ASN      O  720   3.396   1.854   3.094
   45PRO      N  721   3.236   1.709   3.053
   45PRO     CA  722   3.165   1.719   3.184
   45PRO     HA  723   3.145   1.822   3.212
   45PRO     CB  724   3.033   1.647   3.166
   45PRO    HB1  725   2.987   1.608   3.257
   45PRO    HB2  726   2.962   1.720   3.128
   45PRO     CG  727   3.051   1.548   3.046
   45PRO    HG1  728   3.087   1.460   3.098
   45PRO    HG2  729   2.963   1.514   2.992
   45PRO     CD  730   3.164   1.614   2.964
   45PRO    HD1  731   3.231   1.538   2.922
   45PRO    HD2  732   3.123   1.670   2.880
   45PRO      C  733   3.234   1.664   3.306
   45PRO      O  734   3.192   1.690   3.419
   46GLY      N  735   3.348   1.601   3.289
   46GLY      H  736   3.384   1.580   3.197
   46GLY     CA  737   3.434   1.553   3.392
   46GLY    HA1  738   3.369   1.547   3.479
   46GLY    HA2  739   3.474   1.455   3.363
   46GLY      C  740   3.557   1.639   3.419
   46GLY      O  741   3.591   1.661   3.538
   47GLU      N  742   3.609   1.704   3.313
   47GLU      H  743   3.568   1.693   3.222
   47GLU     CA  744   3.735   1.777   3.324
   47GLU     HA  745   3.808   1.716   3.377
   47GLU     CB  746   3.792   1.808   3.188
   47GLU    HB1  747   3.715   1.866   3.138
   47GLU    HB2  748   3.882   1.869   3.200
   47GLU     CG  749   3.856   1.693   3.099
   47GLU    HG1  750   3.783   1.619   3.064
   47GLU    HG2  751   3.899   1.730   3.006
   47GLU     CD  752   3.961   1.607   3.165
   47GLU    OE1  753   3.977   1.490   3.117
   47GLU    OE2  754   4.032   1.652   3.260
   47GLU      C  755   3.723   1.911   3.396
   47GLU      O  756   3.823   1.980   3.401
   48VAL      N  757   3.605   1.945   3.453
   48VAL      H  758   3.536   1.872   3.442
   48VAL     CA  759   3.569   2.074   3.520
   48VAL     HA  760   3.633   2.157   3.489
   48VAL     CB  761   3.422   2.088   3.498
   48VAL     HB  762   3.381   2.171   3.555
   48VAL    CG1  763   3.388   2.150   3.356
   48VAL   HG11  764   3.285   2.183   3.347
   48VAL   HG12  765   3.449   2.236   3.327
   48VAL   HG13  766   3.396   2.081   3.272
   48VAL    CG2  767   3.327   1.977   3.555
   48VAL   HG21  768   3.223   2.001   3.577
   48VAL   HG22  769   3.321   1.899   3.479
   48VAL   HG23  770   3.363   1.933   3.648
   48VAL      C  771   3.593   2.068   3.677
   48VAL      O  772   3.586   2.165   3.738
   49ILE      N  773   3.617   1.948   3.729
   49ILE      H  774   3.622   1.873   3.662
   49ILE     CA  775   3.633   1.925   3.872
   49ILE     HA  776   3.538   1.959   3.913
   49ILE     CB  777   3.645   1.769   3.902
   49ILE     HB  778   3.706   1.720   3.827
   49ILE    CG1  779   3.511   1.691   3.879
   49ILE   HG11  780   3.448   1.688   3.968
   49ILE   HG12  781   3.450   1.741   3.804
   49ILE    CG2  782   3.683   1.741   4.045
   49ILE   HG21  783   3.615   1.786   4.118
   49ILE   HG22  784   3.677   1.635   4.068
   49ILE   HG23  785   3.783   1.773   4.072
   49ILE     CD  786   3.521   1.539   3.842
   49ILE    HD1  787   3.572   1.531   3.746
   49ILE    HD2  788   3.573   1.484   3.920
   49ILE    HD3  789   3.418   1.507   3.836
   49ILE      C  790   3.731   2.017   3.957
   49ILE      O  791   3.690   2.063   4.063
   50PRO      N  792   3.856   2.044   3.917
   50PRO     CA  793   3.948   2.142   3.971
   50PRO     HA  794   3.969   2.111   4.073
   50PRO     CB  795   4.087   2.132   3.910
   50PRO    HB1  796   4.123   2.229   3.874
   50PRO    HB2  797   4.159   2.071   3.965
   50PRO     CG  798   4.052   2.064   3.776
   50PRO    HG1  799   4.025   2.133   3.696
   50PRO    HG2  800   4.124   1.997   3.729
   50PRO     CD  801   3.924   1.986   3.797
   50PRO    HD1  802   3.864   1.995   3.706
   50PRO    HD2  803   3.943   1.880   3.811
   50PRO      C  804   3.889   2.282   3.994
   50PRO      O  805   3.904   2.340   4.099
   51LEU      N  806   3.813   2.330   3.887
   51LEU      H  807   3.792   2.276   3.804
   51LEU     CA  808   3.742   2.463   3.886
   51LEU     HA  809   3.823   2.535   3.895
   51LEU     CB  810   3.673   2.491   3.749
   51LEU    HB1  811   3.582   2.432   3.749
   51LEU    HB2  812   3.639   2.594   3.756
   51LEU     CG  813   3.746   2.450   3.617
   51LEU     HG  814   3.764   2.343   3.622
   51LEU    CD1  815   3.657   2.479   3.497
   51LEU   HD11  816   3.552   2.483   3.524
   51LEU   HD12  817   3.675   2.583   3.468
   51LEU   HD13  818   3.675   2.416   3.410
   51LEU    CD2  819   3.893   2.520   3.601
   51LEU   HD21  820   3.886   2.627   3.582
   51LEU   HD22  821   3.949   2.511   3.694
   51LEU   HD23  822   3.946   2.474   3.517
   51LEU      C  823   3.652   2.483   4.018
   51LEU      O  824   3.623   2.596   4.050
   52ILE      N  825   3.621   2.372   4.080
   52ILE      H  826   3.650   2.284   4.039
   52ILE     CA  827   3.522   2.354   4.185
   52ILE     HA  828   3.495   2.448   4.234
   52ILE     CB  829   3.387   2.309   4.123
   52ILE     HB  830   3.307   2.309   4.198
   52ILE    CG1  831   3.381   2.165   4.063
   52ILE   HG11  832   3.434   2.144   3.970
   52ILE   HG12  833   3.429   2.092   4.129
   52ILE    CG2  834   3.331   2.413   4.026
   52ILE   HG21  835   3.313   2.513   4.066
   52ILE   HG22  836   3.398   2.437   3.944
   52ILE   HG23  837   3.237   2.387   3.978
   52ILE     CD  838   3.235   2.109   4.042
   52ILE    HD1  839   3.237   2.001   4.037
   52ILE    HD2  840   3.166   2.134   4.123
   52ILE    HD3  841   3.184   2.140   3.951
   52ILE      C  842   3.569   2.284   4.311
   52ILE      O  843   3.491   2.266   4.405
   53THR      N  844   3.700   2.263   4.318
   53THR      H  845   3.759   2.288   4.240
   53THR     CA  846   3.763   2.193   4.426
   53THR     HA  847   3.704   2.212   4.516
   53THR     CB  848   3.766   2.039   4.408
   53THR     HB  849   3.834   1.997   4.482
   53THR    OG1  850   3.825   1.994   4.293
   53THR    HG1  851   3.769   2.028   4.225
   53THR    CG2  852   3.627   1.975   4.430
   53THR   HG21  853   3.622   1.866   4.420
   53THR   HG22  854   3.580   1.987   4.527
   53THR   HG23  855   3.547   2.014   4.366
   53THR      C  856   3.895   2.259   4.462
   53THR      O  857   3.964   2.207   4.545
   54ASN      N  858   3.927   2.378   4.410
   54ASN      H  859   3.871   2.423   4.339
   54ASN     CA  860   4.042   2.459   4.445
   54ASN     HA  861   4.047   2.455   4.554
   54ASN     CB  862   4.176   2.403   4.399
   54ASN    HB1  863   4.185   2.300   4.435
   54ASN    HB2  864   4.165   2.393   4.291
   54ASN     CG  865   4.298   2.486   4.434
   54ASN    OD1  866   4.332   2.500   4.552
   54ASN    ND2  867   4.373   2.534   4.335
   54ASN   HD21  868   4.338   2.524   4.241
   54ASN   HD22  869   4.471   2.544   4.359
   54ASN      C  870   4.011   2.605   4.399
   54ASN      O  871   3.926   2.623   4.311
   55HIS      N  872   4.067   2.709   4.459
   55HIS      H  873   4.116   2.673   4.540
   55HIS     CA  874   4.051   2.852   4.436
   55HIS     HA  875   3.949   2.876   4.407
   55HIS     CB  876   4.052   2.925   4.564
   55HIS    HB1  877   3.966   2.893   4.623
   55HIS    HB2  878   4.135   2.910   4.633
   55HIS     CG  879   4.033   3.076   4.539
   55HIS    ND1  880   3.920   3.122   4.469
   55HIS    CD2  881   4.100   3.184   4.591
   55HIS    HD2  882   4.186   3.189   4.656
   55HIS    CE1  883   3.929   3.255   4.472
   55HIS    HE1  884   3.853   3.326   4.443
   55HIS    NE2  885   4.036   3.293   4.540
   55HIS    HE2  886   4.048   3.393   4.552
   55HIS      C  887   4.163   2.904   4.343
   55HIS      O  888   4.129   2.986   4.250
   56ASN      N  889   4.293   2.875   4.357
   56ASN      H  890   4.323   2.807   4.425
   56ASN     CA  891   4.402   2.928   4.271
   56ASN     HA  892   4.388   3.035   4.258
   56ASN     CB  893   4.540   2.905   4.342
   56ASN    HB1  894   4.533   2.949   4.442
   56ASN    HB2  895   4.564   2.799   4.350
   56ASN     CG  896   4.653   2.980   4.268
   56ASN    OD1  897   4.664   3.102   4.268
   56ASN    ND2  898   4.759   2.911   4.229
   56ASN   HD21  899   4.760   2.811   4.243
   56ASN   HD22  900   4.844   2.960   4.208
   56ASN      C  901   4.396   2.849   4.137
   56ASN      O  902   4.466   2.752   4.121
   57ILE      N  903   4.312   2.897   4.042
   57ILE      H  904   4.261   2.982   4.058
   57ILE     CA  905   4.311   2.854   3.902
   57ILE     HA  906   4.371   2.765   3.882
   57ILE     CB  907   4.170   2.829   3.851
   57ILE     HB  908   4.122   2.926   3.843
   57ILE    CG1  909   4.070   2.747   3.951
   57ILE   HG11  910   4.056   2.819   4.032
   57ILE   HG12  911   3.974   2.735   3.902
   57ILE    CG2  912   4.179   2.772   3.714
   57ILE   HG21  913   4.230   2.675   3.712
   57ILE   HG22  914   4.074   2.752   3.690
   57ILE   HG23  915   4.215   2.845   3.643
   57ILE     CD  916   4.126   2.623   4.017
   57ILE    HD1  917   4.062   2.593   4.100
   57ILE    HD2  918   4.134   2.534   3.954
   57ILE    HD3  919   4.223   2.633   4.066
   57ILE      C  920   4.375   2.974   3.828
   57ILE      O  921   4.341   3.087   3.851
   58LEU      N  922   4.471   2.934   3.743
   58LEU      H  923   4.495   2.837   3.737
   58LEU     CA  924   4.556   3.029   3.668
   58LEU     HA  925   4.520   3.129   3.693
   58LEU     CB  926   4.697   3.026   3.722
   58LEU    HB1  927   4.715   2.923   3.751
   58LEU    HB2  928   4.758   3.047   3.634
   58LEU     CG  929   4.724   3.116   3.845
   58LEU     HG  930   4.651   3.082   3.919
   58LEU    CD1  931   4.869   3.096   3.895
   58LEU   HD11  932   4.947   3.129   3.827
   58LEU   HD12  933   4.888   3.144   3.991
   58LEU   HD13  934   4.888   2.989   3.905
   58LEU    CD2  935   4.715   3.268   3.812
   58LEU   HD21  936   4.622   3.296   3.763
   58LEU   HD22  937   4.728   3.327   3.903
   58LEU   HD23  938   4.792   3.294   3.741
   58LEU      C  939   4.548   3.007   3.513
   58LEU      O  940   4.534   3.103   3.441
   59LYS      N  941   4.540   2.885   3.462
   59LYS      H  942   4.549   2.807   3.526
   59LYS     CA  943   4.545   2.857   3.317
   59LYS     HA  944   4.481   2.928   3.264
   59LYS     CB  945   4.689   2.866   3.249
   59LYS    HB1  946   4.697   2.829   3.147
   59LYS    HB2  947   4.719   2.970   3.243
   59LYS     CG  948   4.806   2.803   3.325
   59LYS    HG1  949   4.801   2.833   3.430
   59LYS    HG2  950   4.790   2.695   3.319
   59LYS     CD  951   4.946   2.824   3.258
   59LYS    HD1  952   4.938   2.781   3.159
   59LYS    HD2  953   4.961   2.926   3.223
   59LYS     CE  954   5.074   2.775   3.346
   59LYS    HE1  955   5.083   2.820   3.445
   59LYS    HE2  956   5.070   2.666   3.356
   59LYS     NZ  957   5.199   2.817   3.277
   59LYS    HZ1  958   5.264   2.741   3.266
   59LYS    HZ2  959   5.177   2.850   3.184
   59LYS    HZ3  960   5.239   2.888   3.336
   59LYS      C  961   4.473   2.730   3.293
   59LYS      O  962   4.538   2.627   3.281
   60PRO      N  963   4.336   2.729   3.287
   60PRO     CA  964   4.262   2.606   3.253
   60PRO     HA  965   4.320   2.529   3.304
   60PRO     CB  966   4.118   2.632   3.310
   60PRO    HB1  967   4.032   2.585   3.262
   60PRO    HB2  968   4.120   2.623   3.418
   60PRO     CG  969   4.108   2.783   3.290
   60PRO    HG1  970   4.089   2.787   3.183
   60PRO    HG2  971   4.028   2.841   3.337
   60PRO     CD  972   4.240   2.836   3.317
   60PRO    HD1  973   4.258   2.923   3.253
   60PRO    HD2  974   4.234   2.861   3.423
   60PRO      C  975   4.260   2.573   3.104
   60PRO      O  976   4.327   2.637   3.030
   61LEU      N  977   4.196   2.463   3.066
   61LEU      H  978   4.165   2.394   3.134
   61LEU     CA  979   4.162   2.441   2.918
   61LEU     HA  980   4.207   2.517   2.853
   61LEU     CB  981   4.209   2.296   2.884
   61LEU    HB1  982   4.170   2.225   2.957
   61LEU    HB2  983   4.164   2.265   2.789
   61LEU     CG  984   4.356   2.271   2.864
   61LEU     HG  985   4.406   2.317   2.950
   61LEU    CD1  986   4.381   2.119   2.860
   61LEU   HD11  987   4.346   2.056   2.942
   61LEU   HD12  988   4.330   2.076   2.774
   61LEU   HD13  989   4.489   2.102   2.856
   61LEU    CD2  990   4.413   2.345   2.737
   61LEU   HD21  991   4.376   2.299   2.645
   61LEU   HD22  992   4.390   2.451   2.741
   61LEU   HD23  993   4.521   2.344   2.744
   61LEU      C  994   4.013   2.454   2.890
   61LEU      O  995   3.939   2.385   2.959
   62ILE      N  996   3.966   2.539   2.795
   62ILE      H  997   4.034   2.601   2.756
   62ILE     CA  998   3.822   2.566   2.757
   62ILE     HA  999   3.760   2.481   2.784
   62ILE     CB 1000   3.758   2.682   2.827
   62ILE     HB 1001   3.803   2.777   2.799
   62ILE    CG1 1002   3.776   2.677   2.991
   62ILE   HG11 1003   3.722   2.595   3.037
   62ILE   HG12 1004   3.883   2.669   3.013
   62ILE    CG2 1005   3.602   2.681   2.809
   62ILE   HG21 1006   3.556   2.769   2.854
   62ILE   HG22 1007   3.565   2.690   2.706
   62ILE   HG23 1008   3.564   2.588   2.852
   62ILE     CD 1009   3.727   2.801   3.073
   62ILE    HD1 1010   3.752   2.791   3.178
   62ILE    HD2 1011   3.761   2.897   3.033
   62ILE    HD3 1012   3.619   2.811   3.076
   62ILE      C 1013   3.823   2.571   2.607
   62ILE      O 1014   3.868   2.670   2.547
   63GLY      N 1015   3.768   2.464   2.546
   63GLY      H 1016   3.748   2.389   2.611
   63GLY     CA 1017   3.763   2.441   2.403
   63GLY    HA1 1018   3.660   2.434   2.370
   63GLY    HA2 1019   3.793   2.538   2.364
   63GLY      C 1020   3.853   2.332   2.349
   63GLY      O 1021   3.853   2.313   2.225
   64GLN      N 1022   3.934   2.270   2.436
   64GLN      H 1023   3.899   2.288   2.529
   64GLN     CA 1024   4.055   2.186   2.416
   64GLN     HA 1025   4.063   2.153   2.519
   64GLN     CB 1026   4.038   2.076   2.302
   64GLN    HB1 1027   4.027   2.134   2.210
   64GLN    HB2 1028   4.137   2.032   2.293
   64GLN     CG 1029   3.917   1.971   2.326
   64GLN    HG1 1030   3.948   1.907   2.408
   64GLN    HG2 1031   3.831   2.031   2.356
   64GLN     CD 1032   3.881   1.892   2.196
   64GLN    OE1 1033   3.767   1.845   2.178
   64GLN    NE2 1034   3.969   1.891   2.103
   64GLN   HE21 1035   4.056   1.935   2.128
   64GLN   HE22 1036   3.942   1.865   2.009
   64GLN      C 1037   4.182   2.269   2.391
   64GLN      O 1038   4.283   2.219   2.340
   65LYS      N 1039   4.178   2.398   2.430
   65LYS      H 1040   4.096   2.425   2.483
   65LYS     CA 1041   4.266   2.511   2.392
   65LYS     HA 1042   4.355   2.465   2.347
   65LYS     CB 1043   4.211   2.596   2.275
   65LYS    HB1 1044   4.104   2.616   2.284
   65LYS    HB2 1045   4.259   2.693   2.267
   65LYS     CG 1046   4.238   2.516   2.141
   65LYS    HG1 1047   4.345   2.515   2.123
   65LYS    HG2 1048   4.190   2.418   2.150
   65LYS     CD 1049   4.170   2.573   2.006
   65LYS    HD1 1050   4.064   2.594   2.018
   65LYS    HD2 1051   4.213   2.671   1.982
   65LYS     CE 1052   4.211   2.476   1.893
   65LYS    HE1 1053   4.319   2.460   1.894
   65LYS    HE2 1054   4.181   2.371   1.896
   65LYS     NZ 1055   4.174   2.537   1.764
   65LYS    HZ1 1056   4.228   2.622   1.750
   65LYS    HZ2 1057   4.205   2.477   1.688
   65LYS    HZ3 1058   4.074   2.545   1.758
   65LYS      C 1059   4.283   2.606   2.509
   65LYS      O 1060   4.199   2.606   2.601
   66PHE      N 1061   4.398   2.675   2.504
   66PHE      H 1062   4.452   2.683   2.419
   66PHE     CA 1063   4.442   2.763   2.610
   66PHE     HA 1064   4.463   2.706   2.700
   66PHE     CB 1065   4.581   2.809   2.564
   66PHE    HB1 1066   4.575   2.871   2.475
   66PHE    HB2 1067   4.610   2.876   2.646
   66PHE     CG 1068   4.689   2.700   2.544
   66PHE    CD1 1069   4.686   2.581   2.623
   66PHE    HD1 1070   4.607   2.575   2.696
   66PHE    CD2 1071   4.791   2.723   2.454
   66PHE    HD2 1072   4.782   2.812   2.393
   66PHE    CE1 1073   4.800   2.490   2.616
   66PHE    HE1 1074   4.806   2.400   2.675
   66PHE    CE2 1075   4.892   2.624   2.437
   66PHE    HE2 1076   4.972   2.629   2.365
   66PHE     CZ 1077   4.896   2.511   2.516
   66PHE     HZ 1078   4.983   2.449   2.500
   66PHE      C 1079   4.350   2.880   2.649
   66PHE      O 1080   4.308   2.957   2.561
   67CYS      N 1081   4.336   2.904   2.776
   67CYS      H 1082   4.376   2.841   2.845
   67CYS     CA 1083   4.281   3.024   2.838
   67CYS     HA 1084   4.328   3.106   2.783
   67CYS     CB 1085   4.130   3.042   2.816
   67CYS    HB1 1086   4.094   3.135   2.862
   67CYS    HB2 1087   4.103   3.060   2.712
   67CYS     SG 1088   4.038   2.902   2.875
   67CYS     HG 1089   4.014   2.845   2.757
   67CYS      C 1090   4.343   3.054   2.978
   67CYS      O 1091   4.400   2.958   3.033
   68ILE      N 1092   4.343   3.178   3.024
   68ILE      H 1093   4.300   3.249   2.968
   68ILE     CA 1094   4.413   3.225   3.146
   68ILE     HA 1095   4.449   3.140   3.204
   68ILE     CB 1096   4.549   3.293   3.104
   68ILE     HB 1097   4.608   3.320   3.191
   68ILE    CG1 1098   4.527   3.422   3.015
   68ILE   HG11 1099   4.567   3.404   2.915
   68ILE   HG12 1100   4.425   3.460   3.011
   68ILE    CG2 1101   4.638   3.190   3.032
   68ILE   HG21 1102   4.674   3.103   3.087
   68ILE   HG22 1103   4.595   3.153   2.939
   68ILE   HG23 1104   4.726   3.246   3.001
   68ILE     CD 1105   4.616   3.546   3.050
   68ILE    HD1 1106   4.583   3.591   3.143
   68ILE    HD2 1107   4.721   3.521   3.067
   68ILE    HD3 1108   4.611   3.623   2.974
   68ILE      C 1109   4.322   3.303   3.239
   68ILE      O 1110   4.234   3.376   3.187
   69VAL      N 1111   4.330   3.298   3.368
   69VAL      H 1112   4.398   3.232   3.403
   69VAL     CA 1113   4.221   3.352   3.457
   69VAL     HA 1114   4.121   3.362   3.414
   69VAL     CB 1115   4.194   3.253   3.574
   69VAL     HB 1116   4.285   3.223   3.628
   69VAL    CG1 1117   4.094   3.305   3.683
   69VAL   HG11 1118   4.062   3.223   3.747
   69VAL   HG12 1119   4.132   3.382   3.750
   69VAL   HG13 1120   4.001   3.340   3.638
   69VAL    CG2 1121   4.154   3.115   3.523
   69VAL   HG21 1122   4.232   3.067   3.464
   69VAL   HG22 1123   4.122   3.055   3.608
   69VAL   HG23 1124   4.071   3.127   3.453
   69VAL      C 1125   4.263   3.487   3.503
   69VAL      O 1126   4.371   3.504   3.565
   70TYR      N 1127   4.174   3.585   3.484
   70TYR      H 1128   4.084   3.566   3.443
   70TYR     CA 1129   4.184   3.725   3.534
   70TYR     HA 1130   4.286   3.765   3.544
   70TYR     CB 1131   4.111   3.826   3.441
   70TYR    HB1 1132   4.031   3.778   3.385
   70TYR    HB2 1133   4.064   3.901   3.505
   70TYR     CG 1134   4.203   3.902   3.333
   70TYR    CD1 1135   4.287   3.829   3.250
   70TYR    HD1 1136   4.285   3.725   3.280
   70TYR    CD2 1137   4.195   4.041   3.315
   70TYR    HD2 1138   4.141   4.106   3.382
   70TYR    CE1 1139   4.367   3.891   3.150
   70TYR    HE1 1140   4.435   3.837   3.086
   70TYR    CE2 1141   4.275   4.105   3.220
   70TYR    HE2 1142   4.281   4.213   3.209
   70TYR     CZ 1143   4.365   4.030   3.138
   70TYR     OH 1144   4.440   4.097   3.046
   70TYR     HH 1145   4.503   4.040   3.005
   70TYR      C 1146   4.133   3.741   3.678
   70TYR      O 1147   4.208   3.784   3.764
   71THR      N 1148   4.011   3.700   3.706
   71THR      H 1149   3.957   3.660   3.631
   71THR     CA 1150   3.961   3.698   3.847
   71THR     HA 1151   4.045   3.710   3.916
   71THR     CB 1152   3.869   3.824   3.876
   71THR     HB 1153   3.852   3.833   3.983
   71THR    OG1 1154   3.739   3.820   3.819
   71THR    HG1 1155   3.705   3.744   3.863
   71THR    CG2 1156   3.932   3.961   3.853
   71THR   HG21 1157   3.923   3.997   3.750
   71THR   HG22 1158   3.886   4.039   3.914
   71THR   HG23 1159   4.034   3.972   3.889
   71THR      C 1160   3.899   3.557   3.864
   71THR      O 1161   3.823   3.512   3.774
   72ASN      N 1162   3.920   3.489   3.979
   72ASN      H 1163   3.968   3.533   4.056
   72ASN     CA 1164   3.836   3.374   4.020
   72ASN     HA 1165   3.771   3.344   3.938
   72ASN     CB 1166   3.917   3.250   4.042
   72ASN    HB1 1167   3.991   3.239   3.963
   72ASN    HB2 1168   3.992   3.254   4.122
   72ASN     CG 1169   3.836   3.118   4.062
   72ASN    OD1 1170   3.717   3.119   4.032
   72ASN    ND2 1171   3.888   3.017   4.124
   72ASN   HD21 1172   3.983   3.008   4.156
   72ASN   HD22 1173   3.824   2.942   4.148
   72ASN      C 1174   3.763   3.415   4.150
   72ASN      O 1175   3.815   3.467   4.244
   73SER      N 1176   3.632   3.384   4.156
   73SER      H 1177   3.594   3.351   4.068
   73SER     CA 1178   3.546   3.387   4.273
   73SER     HA 1179   3.608   3.355   4.357
   73SER     CB 1180   3.497   3.534   4.301
   73SER    HB1 1181   3.435   3.526   4.390
   73SER    HB2 1182   3.576   3.604   4.326
   73SER     OG 1183   3.434   3.598   4.195
   73SER     HG 1184   3.342   3.574   4.187
   73SER      C 1185   3.429   3.287   4.255
   73SER      O 1186   3.318   3.311   4.298
   74LEU      N 1187   3.457   3.174   4.191
   74LEU      H 1188   3.554   3.153   4.174
   74LEU     CA 1189   3.349   3.087   4.140
   74LEU     HA 1190   3.276   3.143   4.081
   74LEU     CB 1191   3.412   2.977   4.043
   74LEU    HB1 1192   3.484   3.042   3.993
   74LEU    HB2 1193   3.471   2.907   4.101
   74LEU     CG 1194   3.321   2.905   3.945
   74LEU     HG 1195   3.224   2.885   3.992
   74LEU    CD1 1196   3.285   2.979   3.820
   74LEU   HD11 1197   3.226   3.068   3.837
   74LEU   HD12 1198   3.376   3.018   3.773
   74LEU   HD13 1199   3.233   2.910   3.753
   74LEU    CD2 1200   3.375   2.762   3.908
   74LEU   HD21 1201   3.472   2.772   3.859
   74LEU   HD22 1202   3.395   2.713   4.004
   74LEU   HD23 1203   3.306   2.705   3.846
   74LEU      C 1204   3.275   3.010   4.250
   74LEU      O 1205   3.157   2.979   4.236
   75MET      N 1206   3.359   2.986   4.352
   75MET      H 1207   3.453   3.020   4.339
   75MET     CA 1208   3.314   2.909   4.471
   75MET     HA 1209   3.231   2.846   4.439
   75MET     CB 1210   3.439   2.842   4.539
   75MET    HB1 1211   3.513   2.917   4.567
   75MET    HB2 1212   3.396   2.807   4.633
   75MET     CG 1213   3.502   2.722   4.464
   75MET    HG1 1214   3.420   2.671   4.414
   75MET    HG2 1215   3.562   2.760   4.382
   75MET     SD 1216   3.592   2.597   4.556
   75MET     CE 1217   3.741   2.695   4.612
   75MET    HE1 1218   3.819   2.626   4.644
   75MET    HE2 1219   3.774   2.762   4.532
   75MET    HE3 1220   3.711   2.753   4.699
   75MET      C 1221   3.242   2.994   4.573
   75MET      O 1222   3.184   2.941   4.665
   76ASP      N 1223   3.236   3.118   4.557
   76ASP      H 1224   3.280   3.159   4.476
   76ASP     CA 1225   3.167   3.219   4.645
   76ASP     HA 1226   3.190   3.183   4.746
   76ASP     CB 1227   3.236   3.361   4.632
   76ASP    HB1 1228   3.340   3.345   4.662
   76ASP    HB2 1229   3.238   3.393   4.528
   76ASP     CG 1230   3.178   3.464   4.724
   76ASP    OD1 1231   3.212   3.472   4.844
   76ASP    OD2 1232   3.088   3.532   4.667
   76ASP      C 1233   3.017   3.222   4.615
   76ASP      O 1234   2.975   3.174   4.508
   77GLU      N 1235   2.933   3.248   4.713
   77GLU      H 1236   2.961   3.285   4.803
   77GLU     CA 1237   2.791   3.239   4.699
   77GLU     HA 1238   2.769   3.173   4.615
   77GLU     CB 1239   2.726   3.198   4.830
   77GLU    HB1 1240   2.712   3.281   4.899
   77GLU    HB2 1241   2.626   3.172   4.797
   77GLU     CG 1242   2.802   3.084   4.906
   77GLU    HG1 1243   2.908   3.106   4.920
   77GLU    HG2 1244   2.777   3.091   5.011
   77GLU     CD 1245   2.781   2.945   4.849
   77GLU    OE1 1246   2.825   2.844   4.910
   77GLU    OE2 1247   2.717   2.932   4.742
   77GLU      C 1248   2.732   3.375   4.668
   77GLU      O 1249   2.614   3.388   4.652
   78ASN      N 1250   2.809   3.487   4.653
   78ASN      H 1251   2.908   3.471   4.666
   78ASN     CA 1252   2.761   3.623   4.608
   78ASN     HA 1253   2.657   3.616   4.577
   78ASN     CB 1254   2.760   3.727   4.717
   78ASN    HB1 1255   2.678   3.795   4.695
   78ASN    HB2 1256   2.749   3.699   4.821
   78ASN     CG 1257   2.888   3.806   4.734
   78ASN    OD1 1258   2.887   3.926   4.702
   78ASN    ND2 1259   3.000   3.748   4.786
   78ASN   HD21 1260   3.008   3.647   4.781
   78ASN   HD22 1261   3.090   3.793   4.800
   78ASN      C 1262   2.834   3.673   4.476
   78ASN      O 1263   2.779   3.754   4.402
   79THR      N 1264   2.951   3.619   4.443
   79THR      H 1265   2.998   3.574   4.521
   79THR     CA 1266   3.041   3.662   4.334
   79THR     HA 1267   2.996   3.726   4.259
   79THR     CB 1268   3.163   3.735   4.388
   79THR     HB 1269   3.240   3.743   4.311
   79THR    OG1 1270   3.227   3.671   4.499
   79THR    HG1 1271   3.166   3.625   4.554
   79THR    CG2 1272   3.128   3.882   4.437
   79THR   HG21 1273   3.099   3.943   4.352
   79THR   HG22 1274   3.047   3.882   4.510
   79THR   HG23 1275   3.220   3.930   4.469
   79THR      C 1276   3.072   3.539   4.241
   79THR      O 1277   3.171   3.540   4.173
   80TYR      N 1278   2.983   3.443   4.237
   80TYR      H 1279   2.902   3.466   4.292
   80TYR     CA 1280   2.988   3.309   4.173
   80TYR     HA 1281   3.066   3.250   4.220
   80TYR     CB 1282   2.856   3.227   4.189
   80TYR    HB1 1283   2.858   3.136   4.129
   80TYR    HB2 1284   2.855   3.182   4.288
   80TYR     CG 1285   2.732   3.318   4.190
   80TYR    CD1 1286   2.681   3.364   4.071
   80TYR    HD1 1287   2.723   3.342   3.974
   80TYR    CD2 1288   2.683   3.378   4.305
   80TYR    HD2 1289   2.711   3.344   4.403
   80TYR    CE1 1290   2.572   3.455   4.064
   80TYR    HE1 1291   2.528   3.479   3.968
   80TYR    CE2 1292   2.574   3.464   4.307
   80TYR    HE2 1293   2.537   3.512   4.397
   80TYR     CZ 1294   2.520   3.510   4.186
   80TYR     OH 1295   2.425   3.602   4.189
   80TYR     HH 1296   2.412   3.641   4.104
   80TYR      C 1297   3.026   3.309   4.015
   80TYR      O 1298   2.959   3.246   3.934
   81ALA      N 1299   3.137   3.371   3.974
   81ALA      H 1300   3.183   3.425   4.046
   81ALA     CA 1301   3.185   3.388   3.831
   81ALA     HA 1302   3.153   3.295   3.783
   81ALA     CB 1303   3.117   3.505   3.754
   81ALA    HB1 1304   3.010   3.488   3.749
   81ALA    HB2 1305   3.145   3.592   3.813
   81ALA    HB3 1306   3.160   3.513   3.654
   81ALA      C 1307   3.340   3.376   3.828
   81ALA      O 1308   3.403   3.412   3.932
   82MET      N 1309   3.398   3.347   3.714
   82MET      H 1310   3.341   3.344   3.630
   82MET     CA 1311   3.545   3.362   3.688
   82MET     HA 1312   3.587   3.417   3.772
   82MET     CB 1313   3.603   3.215   3.684
   82MET    HB1 1314   3.576   3.178   3.783
   82MET    HB2 1315   3.548   3.156   3.611
   82MET     CG 1316   3.760   3.193   3.663
   82MET    HG1 1317   3.796   3.254   3.580
   82MET    HG2 1318   3.805   3.207   3.761
   82MET     SD 1319   3.799   3.019   3.621
   82MET     CE 1320   3.732   2.917   3.758
   82MET    HE1 1321   3.668   2.975   3.825
   82MET    HE2 1322   3.665   2.835   3.733
   82MET    HE3 1323   3.812   2.893   3.828
   82MET      C 1324   3.549   3.446   3.558
   82MET      O 1325   3.460   3.430   3.476
   83GLU      N 1326   3.652   3.530   3.544
   83GLU      H 1327   3.726   3.521   3.612
   83GLU     CA 1328   3.674   3.621   3.438
   83GLU     HA 1329   3.586   3.622   3.374
   83GLU     CB 1330   3.688   3.768   3.484
   83GLU    HB1 1331   3.609   3.791   3.556
   83GLU    HB2 1332   3.776   3.783   3.547
   83GLU     CG 1333   3.665   3.877   3.379
   83GLU    HG1 1334   3.631   3.833   3.285
   83GLU    HG2 1335   3.586   3.947   3.407
   83GLU     CD 1336   3.785   3.961   3.355
   83GLU    OE1 1337   3.836   4.024   3.451
   83GLU    OE2 1338   3.831   3.961   3.240
   83GLU      C 1339   3.804   3.570   3.375
   83GLU      O 1340   3.901   3.573   3.445
   84LEU      N 1341   3.809   3.523   3.252
   84LEU      H 1342   3.735   3.533   3.184
   84LEU     CA 1343   3.926   3.467   3.186
   84LEU     HA 1344   4.013   3.490   3.246
   84LEU     CB 1345   3.913   3.317   3.151
   84LEU    HB1 1346   3.848   3.301   3.065
   84LEU    HB2 1347   4.009   3.275   3.118
   84LEU     CG 1348   3.857   3.229   3.263
   84LEU     HG 1349   3.879   3.271   3.361
   84LEU    CD1 1350   3.705   3.213   3.260
   84LEU   HD11 1351   3.675   3.142   3.336
   84LEU   HD12 1352   3.660   3.308   3.291
   84LEU   HD13 1353   3.668   3.177   3.164
   84LEU    CD2 1354   3.915   3.090   3.249
   84LEU   HD21 1355   3.883   3.044   3.343
   84LEU   HD22 1356   3.867   3.042   3.164
   84LEU   HD23 1357   4.023   3.078   3.244
   84LEU      C 1358   3.955   3.544   3.051
   84LEU      O 1359   3.870   3.620   3.003
   85LEU      N 1360   4.067   3.519   2.985
   85LEU      H 1361   4.138   3.466   3.032
   85LEU     CA 1362   4.105   3.561   2.848
   85LEU     HA 1363   4.012   3.603   2.810
   85LEU     CB 1364   4.204   3.681   2.867
   85LEU    HB1 1365   4.154   3.749   2.935
   85LEU    HB2 1366   4.294   3.661   2.925
   85LEU     CG 1367   4.242   3.761   2.742
   85LEU     HG 1368   4.231   3.697   2.654
   85LEU    CD1 1369   4.145   3.878   2.713
   85LEU   HD11 1370   4.178   3.926   2.621
   85LEU   HD12 1371   4.041   3.848   2.697
   85LEU   HD13 1372   4.145   3.948   2.797
   85LEU    CD2 1373   4.386   3.812   2.752
   85LEU   HD21 1374   4.459   3.734   2.729
   85LEU   HD22 1375   4.427   3.895   2.694
   85LEU   HD23 1376   4.397   3.855   2.851
   85LEU      C 1377   4.165   3.444   2.776
   85LEU      O 1378   4.225   3.357   2.841
   86THR      N 1379   4.153   3.432   2.643
   86THR      H 1380   4.105   3.506   2.594
   86THR     CA 1381   4.210   3.325   2.553
   86THR     HA 1382   4.195   3.223   2.587
   86THR     CB 1383   4.146   3.331   2.409
   86THR     HB 1384   4.218   3.284   2.343
   86THR    OG1 1385   4.141   3.462   2.361
   86THR    HG1 1386   4.179   3.457   2.275
   86THR    CG2 1387   4.008   3.279   2.394
   86THR   HG21 1388   3.962   3.279   2.295
   86THR   HG22 1389   3.980   3.180   2.433
   86THR   HG23 1390   3.948   3.346   2.455
   86THR      C 1391   4.363   3.341   2.559
   86THR      O 1392   4.413   3.458   2.555
   87GLY      N 1393   4.436   3.226   2.564
   87GLY      H 1394   4.393   3.135   2.574
   87GLY     CA 1395   4.580   3.217   2.551
   87GLY    HA1 1396   4.614   3.318   2.578
   87GLY    HA2 1397   4.624   3.157   2.630
   87GLY      C 1398   4.631   3.161   2.419
   87GLY      O 1399   4.729   3.087   2.417
   88TYR      N 1400   4.578   3.214   2.310
   88TYR      H 1401   4.514   3.291   2.317
   88TYR     CA 1402   4.607   3.192   2.174
   88TYR     HA 1403   4.716   3.189   2.170
   88TYR     CB 1404   4.539   3.060   2.124
   88TYR    HB1 1405   4.550   3.062   2.015
   88TYR    HB2 1406   4.586   2.975   2.172
   88TYR     CG 1407   4.388   3.049   2.146
   88TYR    CD1 1408   4.340   2.971   2.253
   88TYR    HD1 1409   4.407   2.914   2.316
   88TYR    CD2 1410   4.300   3.103   2.055
   88TYR    HD2 1411   4.328   3.170   1.975
   88TYR    CE1 1412   4.203   2.951   2.271
   88TYR    HE1 1413   4.170   2.884   2.349
   88TYR    CE2 1414   4.161   3.073   2.066
   88TYR    HE2 1415   4.092   3.128   2.004
   88TYR     CZ 1416   4.114   3.010   2.181
   88TYR     OH 1417   3.981   2.986   2.189
   88TYR     HH 1418   3.938   2.982   2.105
   88TYR      C 1419   4.581   3.324   2.095
   88TYR      O 1420   4.557   3.428   2.167
   89ALA      N 1421   4.591   3.328   1.964
   89ALA      H 1422   4.637   3.252   1.915
   89ALA     CA 1423   4.583   3.448   1.874
   89ALA     HA 1424   4.686   3.482   1.875
   89ALA     CB 1425   4.565   3.415   1.725
   89ALA    HB1 1426   4.473   3.360   1.705
   89ALA    HB2 1427   4.549   3.503   1.663
   89ALA    HB3 1428   4.641   3.351   1.680
   89ALA      C 1429   4.499   3.571   1.918
   89ALA      O 1430   4.559   3.676   1.949
   90PRO      N 1431   4.362   3.569   1.917
   90PRO     CA 1432   4.275   3.680   1.954
   90PRO     HA 1433   4.307   3.774   1.910
   90PRO     CB 1434   4.137   3.642   1.908
   90PRO    HB1 1435   4.051   3.684   1.960
   90PRO    HB2 1436   4.115   3.678   1.807
   90PRO     CG 1437   4.146   3.487   1.900
   90PRO    HG1 1438   4.110   3.447   1.995
   90PRO    HG2 1439   4.078   3.455   1.821
   90PRO     CD 1440   4.290   3.451   1.874
   90PRO    HD1 1441   4.329   3.377   1.945
   90PRO    HD2 1442   4.292   3.426   1.768
   90PRO      C 1443   4.277   3.704   2.104
   90PRO      O 1444   4.313   3.619   2.183
   91VAL      N 1445   4.239   3.827   2.142
   91VAL      H 1446   4.203   3.896   2.078
   91VAL     CA 1447   4.237   3.860   2.284
   91VAL     HA 1448   4.293   3.793   2.349
   91VAL     CB 1449   4.299   4.008   2.300
   91VAL     HB 1450   4.292   4.027   2.407
   91VAL    CG1 1451   4.446   4.018   2.267
   91VAL   HG11 1452   4.483   4.120   2.275
   91VAL   HG12 1453   4.516   3.955   2.323
   91VAL   HG13 1454   4.458   3.994   2.162
   91VAL    CG2 1455   4.221   4.119   2.217
   91VAL   HG21 1456   4.255   4.103   2.114
   91VAL   HG22 1457   4.113   4.102   2.219
   91VAL   HG23 1458   4.251   4.221   2.242
   91VAL      C 1459   4.083   3.861   2.336
   91VAL      O 1460   4.032   3.950   2.404
   92SER      N 1461   4.008   3.763   2.289
   92SER      H 1462   4.049   3.695   2.226
   92SER     CA 1463   3.871   3.732   2.326
   92SER     HA 1464   3.812   3.820   2.305
   92SER     CB 1465   3.835   3.622   2.224
   92SER    HB1 1466   3.734   3.589   2.245
   92SER    HB2 1467   3.843   3.657   2.121
   92SER     OG 1468   3.920   3.514   2.214
   92SER     HG 1469   3.949   3.492   2.302
   92SER      C 1470   3.855   3.695   2.474
   92SER      O 1471   3.931   3.612   2.528
   93PRO      N 1472   3.757   3.754   2.551
   93PRO     CA 1473   3.718   3.724   2.696
   93PRO     HA 1474   3.803   3.702   2.761
   93PRO     CB 1475   3.648   3.851   2.737
   93PRO    HB1 1476   3.570   3.835   2.812
   93PRO    HB2 1477   3.715   3.926   2.779
   93PRO     CG 1478   3.581   3.912   2.616
   93PRO    HG1 1479   3.478   3.878   2.610
   93PRO    HG2 1480   3.556   4.016   2.636
   93PRO     CD 1481   3.681   3.879   2.502
   93PRO    HD1 1482   3.624   3.860   2.412
   93PRO    HD2 1483   3.750   3.962   2.486
   93PRO      C 1484   3.626   3.593   2.708
   93PRO      O 1485   3.535   3.579   2.629
   94ILE      N 1486   3.646   3.521   2.818
   94ILE      H 1487   3.706   3.555   2.892
   94ILE     CA 1488   3.561   3.413   2.853
   94ILE     HA 1489   3.470   3.416   2.794
   94ILE     CB 1490   3.629   3.278   2.825
   94ILE     HB 1491   3.730   3.283   2.866
   94ILE    CG1 1492   3.663   3.251   2.675
   94ILE   HG11 1493   3.582   3.230   2.605
   94ILE   HG12 1494   3.698   3.338   2.620
   94ILE    CG2 1495   3.556   3.159   2.881
   94ILE   HG21 1496   3.523   3.168   2.985
   94ILE   HG22 1497   3.466   3.147   2.822
   94ILE   HG23 1498   3.607   3.063   2.870
   94ILE     CD 1499   3.764   3.136   2.653
   94ILE    HD1 1500   3.790   3.130   2.547
   94ILE    HD2 1501   3.856   3.164   2.705
   94ILE    HD3 1502   3.727   3.039   2.687
   94ILE      C 1503   3.519   3.433   2.995
   94ILE      O 1504   3.588   3.511   3.068
   95VAL      N 1505   3.398   3.392   3.027
   95VAL      H 1506   3.346   3.345   2.954
   95VAL     CA 1507   3.327   3.388   3.158
   95VAL     HA 1508   3.404   3.411   3.231
   95VAL     CB 1509   3.212   3.497   3.168
   95VAL     HB 1510   3.134   3.462   3.100
   95VAL    CG1 1511   3.154   3.506   3.307
   95VAL   HG11 1512   3.096   3.417   3.333
   95VAL   HG12 1513   3.228   3.526   3.385
   95VAL   HG13 1514   3.081   3.586   3.312
   95VAL    CG2 1515   3.235   3.634   3.093
   95VAL   HG21 1516   3.146   3.697   3.095
   95VAL   HG22 1517   3.313   3.700   3.131
   95VAL   HG23 1518   3.260   3.617   2.989
   95VAL      C 1519   3.280   3.245   3.180
   95VAL      O 1520   3.235   3.182   3.085
   96ILE      N 1521   3.294   3.195   3.301
   96ILE      H 1522   3.317   3.251   3.382
   96ILE     CA 1523   3.216   3.084   3.358
   96ILE     HA 1524   3.159   3.046   3.274
   96ILE     CB 1525   3.301   2.964   3.422
   96ILE     HB 1526   3.332   3.010   3.516
   96ILE    CG1 1527   3.432   2.927   3.351
   96ILE   HG11 1528   3.432   2.883   3.252
   96ILE   HG12 1529   3.484   3.020   3.328
   96ILE    CG2 1530   3.209   2.836   3.450
   96ILE   HG21 1531   3.204   2.803   3.347
   96ILE   HG22 1532   3.254   2.762   3.517
   96ILE   HG23 1533   3.112   2.865   3.490
   96ILE     CD 1534   3.519   2.839   3.438
   96ILE    HD1 1535   3.624   2.830   3.410
   96ILE    HD2 1536   3.527   2.875   3.541
   96ILE    HD3 1537   3.469   2.743   3.431
   96ILE      C 1538   3.133   3.149   3.466
   96ILE      O 1539   3.171   3.248   3.532
   97ALA      N 1540   3.007   3.101   3.486
   97ALA      H 1541   2.964   3.043   3.416
   97ALA     CA 1542   2.933   3.147   3.602
   97ALA     HA 1543   2.993   3.191   3.681
   97ALA     CB 1544   2.834   3.260   3.563
   97ALA    HB1 1545   2.765   3.225   3.486
   97ALA    HB2 1546   2.778   3.289   3.651
   97ALA    HB3 1547   2.885   3.348   3.523
   97ALA      C 1548   2.867   3.029   3.675
   97ALA      O 1549   2.825   2.932   3.609
   98ARG      N 1550   2.833   3.042   3.808
   98ARG      H 1551   2.871   3.119   3.860
   98ARG     CA 1552   2.778   2.932   3.882
   98ARG     HA 1553   2.755   2.844   3.822
   98ARG     CB 1554   2.885   2.890   3.987
   98ARG    HB1 1555   2.970   2.850   3.931
   98ARG    HB2 1556   2.924   2.972   4.048
   98ARG     CG 1557   2.839   2.782   4.085
   98ARG    HG1 1558   2.744   2.802   4.134
   98ARG    HG2 1559   2.806   2.703   4.017
   98ARG     CD 1560   2.933   2.735   4.198
   98ARG    HD1 1561   2.908   2.633   4.226
   98ARG    HD2 1562   3.033   2.716   4.161
   98ARG     NE 1563   2.934   2.831   4.312
   98ARG     HE 1564   3.010   2.898   4.306
   98ARG     CZ 1565   2.847   2.827   4.413
   98ARG    NH1 1566   2.773   2.716   4.431
   98ARG   HH11 1567   2.780   2.640   4.366
   98ARG   HH12 1568   2.716   2.706   4.515
   98ARG    NH2 1569   2.850   2.924   4.506
   98ARG   HH21 1570   2.899   3.012   4.498
   98ARG   HH22 1571   2.796   2.909   4.590
   98ARG      C 1572   2.639   2.965   3.946
   98ARG      O 1573   2.623   3.058   4.030
   99THR      N 1574   2.534   2.896   3.902
   99THR      H 1575   2.555   2.820   3.839
   99THR     CA 1576   2.408   2.872   3.964
   99THR     HA 1577   2.382   2.957   4.028
   99THR     CB 1578   2.302   2.857   3.851
   99THR     HB 1579   2.201   2.861   3.892
   99THR    OG1 1580   2.316   2.737   3.774
   99THR    HG1 1581   2.262   2.676   3.821
   99THR    CG2 1582   2.316   2.963   3.741
   99THR   HG21 1583   2.310   3.067   3.773
   99THR   HG22 1584   2.413   2.939   3.697
   99THR   HG23 1585   2.225   2.952   3.682
   99THR      C 1586   2.423   2.747   4.062
   99THR      O 1587   2.531   2.683   4.074
  100HIS      N 1588   2.316   2.714   4.140
  100HIS      H 1589   2.227   2.753   4.111
  100HIS     CA 1590   2.311   2.604   4.235
  100HIS     HA 1591   2.385   2.618   4.313
  100HIS     CB 1592   2.175   2.599   4.308
  100HIS    HB1 1593   2.171   2.695   4.360
  100HIS    HB2 1594   2.087   2.581   4.245
  100HIS     CG 1595   2.168   2.512   4.422
  100HIS    ND1 1596   2.228   2.527   4.544
  100HIS    CD2 1597   2.082   2.405   4.425
  100HIS    HD2 1598   2.030   2.364   4.340
  100HIS    CE1 1599   2.173   2.425   4.617
  100HIS    HE1 1600   2.209   2.421   4.719
  100HIS    NE2 1601   2.097   2.346   4.546
  100HIS    HE2 1602   2.042   2.266   4.573
  100HIS      C 1603   2.339   2.469   4.169
  100HIS      O 1604   2.391   2.381   4.239
  101THR      N 1605   2.319   2.459   4.039
  101THR      H 1606   2.261   2.530   3.996
  101THR     CA 1607   2.323   2.331   3.973
  101THR     HA 1608   2.374   2.258   4.037
  101THR     CB 1609   2.176   2.275   3.949
  101THR     HB 1610   2.176   2.169   3.925
  101THR    OG1 1611   2.113   2.344   3.845
  101THR    HG1 1612   2.119   2.435   3.871
  101THR    CG2 1613   2.085   2.288   4.073
  101THR   HG21 1614   2.129   2.231   4.156
  101THR   HG22 1615   2.077   2.390   4.110
  101THR   HG23 1616   1.984   2.243   4.069
  101THR      C 1617   2.412   2.324   3.846
  101THR      O 1618   2.447   2.218   3.809
  102ALA      N 1619   2.456   2.434   3.794
  102ALA      H 1620   2.450   2.524   3.839
  102ALA     CA 1621   2.504   2.442   3.660
  102ALA     HA 1622   2.547   2.346   3.633
  102ALA     CB 1623   2.395   2.453   3.556
  102ALA    HB1 1624   2.360   2.555   3.542
  102ALA    HB2 1625   2.427   2.425   3.455
  102ALA    HB3 1626   2.314   2.383   3.577
  102ALA      C 1627   2.615   2.553   3.658
  102ALA      O 1628   2.595   2.662   3.719
  103LEU      N 1629   2.721   2.522   3.582
  103LEU      H 1630   2.715   2.431   3.539
  103LEU     CA 1631   2.833   2.606   3.542
  103LEU     HA 1632   2.830   2.689   3.612
  103LEU     CB 1633   2.962   2.524   3.542
  103LEU    HB1 1634   2.929   2.440   3.480
  103LEU    HB2 1635   3.038   2.572   3.480
  103LEU     CG 1636   3.019   2.478   3.685
  103LEU     HG 1637   2.951   2.408   3.734
  103LEU    CD1 1638   3.140   2.387   3.670
  103LEU   HD11 1639   3.233   2.442   3.687
  103LEU   HD12 1640   3.138   2.304   3.740
  103LEU   HD13 1641   3.138   2.357   3.565
  103LEU    CD2 1642   3.022   2.591   3.786
  103LEU   HD21 1643   2.921   2.626   3.805
  103LEU   HD22 1644   3.065   2.545   3.876
  103LEU   HD23 1645   3.085   2.672   3.749
  103LEU      C 1646   2.802   2.656   3.396
  103LEU      O 1647   2.788   2.573   3.311
  104ILE      N 1648   2.786   2.785   3.371
  104ILE      H 1649   2.786   2.853   3.445
  104ILE     CA 1650   2.752   2.845   3.237
  104ILE     HA 1651   2.716   2.768   3.169
  104ILE     CB 1652   2.649   2.960   3.264
  104ILE     HB 1653   2.703   3.029   3.329
  104ILE    CG1 1654   2.522   2.915   3.348
  104ILE   HG11 1655   2.441   2.869   3.290
  104ILE   HG12 1656   2.549   2.837   3.419
  104ILE    CG2 1657   2.611   3.041   3.132
  104ILE   HG21 1658   2.615   3.148   3.154
  104ILE   HG22 1659   2.664   3.022   3.039
  104ILE   HG23 1660   2.515   3.011   3.091
  104ILE     CD 1661   2.471   3.038   3.421
  104ILE    HD1 1662   2.539   3.089   3.490
  104ILE    HD2 1663   2.452   3.100   3.334
  104ILE    HD3 1664   2.370   3.028   3.460
  104ILE      C 1665   2.888   2.895   3.182
  104ILE      O 1666   2.933   2.995   3.242
  105PHE      N 1667   2.940   2.826   3.082
  105PHE      H 1668   2.885   2.755   3.035
  105PHE     CA 1669   3.062   2.876   3.013
  105PHE     HA 1670   3.138   2.914   3.082
  105PHE     CB 1671   3.130   2.764   2.938
  105PHE    HB1 1672   3.055   2.706   2.886
  105PHE    HB2 1673   3.209   2.807   2.875
  105PHE     CG 1674   3.198   2.674   3.040
  105PHE    CD1 1675   3.129   2.571   3.114
  105PHE    HD1 1676   3.024   2.554   3.096
  105PHE    CD2 1677   3.337   2.695   3.072
  105PHE    HD2 1678   3.392   2.777   3.028
  105PHE    CE1 1679   3.202   2.487   3.201
  105PHE    HE1 1680   3.158   2.401   3.249
  105PHE    CE2 1681   3.405   2.616   3.167
  105PHE    HE2 1682   3.508   2.633   3.192
  105PHE     CZ 1683   3.338   2.502   3.221
  105PHE     HZ 1684   3.398   2.437   3.283
  105PHE      C 1685   3.011   2.973   2.906
  105PHE      O 1686   2.912   2.938   2.839
  106LEU      N 1687   3.075   3.091   2.888
  106LEU      H 1688   3.162   3.116   2.932
  106LEU     CA 1689   3.049   3.185   2.783
  106LEU     HA 1690   3.004   3.139   2.695
  106LEU     CB 1691   2.941   3.274   2.846
  106LEU    HB1 1692   2.857   3.215   2.883
  106LEU    HB2 1693   2.984   3.308   2.940
  106LEU     CG 1694   2.885   3.395   2.774
  106LEU     HG 1695   2.895   3.369   2.669
  106LEU    CD1 1696   2.742   3.429   2.825
  106LEU   HD11 1697   2.713   3.531   2.803
  106LEU   HD12 1698   2.666   3.361   2.786
  106LEU   HD13 1699   2.733   3.408   2.932
  106LEU    CD2 1700   2.971   3.523   2.800
  106LEU   HD21 1701   2.949   3.593   2.719
  106LEU   HD22 1702   2.959   3.559   2.902
  106LEU   HD23 1703   3.076   3.502   2.779
  106LEU      C 1704   3.175   3.256   2.730
  106LEU      O 1705   3.262   3.284   2.814
  107MET      N 1706   3.186   3.275   2.595
  107MET      H 1707   3.101   3.258   2.544
  107MET     CA 1708   3.290   3.349   2.519
  107MET     HA 1709   3.380   3.375   2.575
  107MET     CB 1710   3.327   3.268   2.390
  107MET    HB1 1711   3.329   3.164   2.422
  107MET    HB2 1712   3.245   3.269   2.318
  107MET     CG 1713   3.458   3.318   2.316
  107MET    HG1 1714   3.470   3.422   2.286
  107MET    HG2 1715   3.537   3.299   2.389
  107MET     SD 1716   3.503   3.200   2.182
  107MET     CE 1717   3.636   3.279   2.082
  107MET    HE1 1718   3.727   3.294   2.139
  107MET    HE2 1719   3.637   3.225   1.987
  107MET    HE3 1720   3.601   3.374   2.041
  107MET      C 1721   3.214   3.487   2.488
  107MET      O 1722   3.096   3.496   2.457
  108GLY      N 1723   3.297   3.587   2.490
  108GLY      H 1724   3.392   3.578   2.522
  108GLY     CA 1725   3.262   3.722   2.440
  108GLY    HA1 1726   3.158   3.717   2.408
  108GLY    HA2 1727   3.271   3.785   2.528
  108GLY      C 1728   3.357   3.766   2.320
  108GLY      O 1729   3.456   3.709   2.291
  109LYS      N 1730   3.313   3.864   2.243
  109LYS      H 1731   3.231   3.907   2.283
  109LYS     CA 1732   3.401   3.924   2.139
  109LYS     HA 1733   3.433   3.850   2.066
  109LYS     CB 1734   3.314   4.020   2.055
  109LYS    HB1 1735   3.259   4.088   2.119
  109LYS    HB2 1736   3.386   4.077   1.997
  109LYS     CG 1737   3.204   3.958   1.963
  109LYS    HG1 1738   3.137   3.902   2.028
  109LYS    HG2 1739   3.143   4.034   1.914
  109LYS     CD 1740   3.260   3.876   1.846
  109LYS    HD1 1741   3.338   3.944   1.812
  109LYS    HD2 1742   3.304   3.783   1.881
  109LYS     CE 1743   3.150   3.838   1.747
  109LYS    HE1 1744   3.051   3.812   1.784
  109LYS    HE2 1745   3.129   3.928   1.689
  109LYS     NZ 1746   3.192   3.730   1.661
  109LYS    HZ1 1747   3.284   3.743   1.621
  109LYS    HZ2 1748   3.193   3.643   1.712
  109LYS    HZ3 1749   3.128   3.717   1.583
  109LYS      C 1750   3.514   4.013   2.192
  109LYS      O 1751   3.506   4.081   2.295
  110PRO      N 1752   3.630   4.021   2.125
  110PRO     CA 1753   3.744   4.112   2.164
  110PRO     HA 1754   3.770   4.107   2.270
  110PRO     CB 1755   3.872   4.062   2.087
  110PRO    HB1 1756   3.952   4.133   2.066
  110PRO    HB2 1757   3.919   3.973   2.126
  110PRO     CG 1758   3.801   4.001   1.961
  110PRO    HG1 1759   3.776   4.080   1.890
  110PRO    HG2 1760   3.861   3.925   1.912
  110PRO     CD 1761   3.674   3.938   2.009
  110PRO    HD1 1762   3.613   3.920   1.921
  110PRO    HD2 1763   3.684   3.842   2.060
  110PRO      C 1764   3.713   4.261   2.139
  110PRO      O 1765   3.786   4.344   2.192
  111THR      N 1766   3.622   4.296   2.044
  111THR      H 1767   3.551   4.229   2.019
  111THR     CA 1768   3.593   4.431   1.998
  111THR     HA 1769   3.687   4.484   1.984
  111THR     CB 1770   3.512   4.401   1.871
  111THR     HB 1771   3.482   4.483   1.806
  111THR    OG1 1772   3.394   4.319   1.894
  111THR    HG1 1773   3.316   4.371   1.882
  111THR    CG2 1774   3.602   4.336   1.759
  111THR   HG21 1775   3.648   4.404   1.687
  111THR   HG22 1776   3.679   4.273   1.804
  111THR   HG23 1777   3.531   4.283   1.696
  111THR      C 1778   3.501   4.515   2.093
  111THR      O 1779   3.445   4.614   2.050
  112THR      N 1780   3.483   4.474   2.218
  112THR      H 1781   3.535   4.391   2.242
  112THR     CA 1782   3.403   4.519   2.321
  112THR     HA 1783   3.393   4.626   2.301
  112THR     CB 1784   3.259   4.465   2.307
  112THR     HB 1785   3.212   4.491   2.212
  112THR    OG1 1786   3.162   4.521   2.384
  112THR    HG1 1787   3.171   4.511   2.477
  112THR    CG2 1788   3.262   4.313   2.338
  112THR   HG21 1789   3.348   4.269   2.288
  112THR   HG22 1790   3.263   4.286   2.444
  112THR   HG23 1791   3.170   4.265   2.303
  112THR      C 1792   3.486   4.524   2.446
  112THR      O 1793   3.596   4.465   2.451
  113SER      N 1794   3.439   4.590   2.551
  113SER      H 1795   3.355   4.647   2.543
  113SER     CA 1796   3.508   4.612   2.677
  113SER     HA 1797   3.608   4.648   2.653
  113SER     CB 1798   3.448   4.734   2.751
  113SER    HB1 1799   3.369   4.697   2.816
  113SER    HB2 1800   3.519   4.772   2.825
  113SER     OG 1801   3.411   4.832   2.650
  113SER     HG 1802   3.492   4.847   2.605
  113SER      C 1803   3.506   4.477   2.752
  113SER      O 1804   3.404   4.410   2.758
  114ARG      N 1805   3.626   4.432   2.791
  114ARG      H 1806   3.706   4.494   2.783
  114ARG     CA 1807   3.656   4.293   2.836
  114ARG     HA 1808   3.630   4.234   2.748
  114ARG     CB 1809   3.810   4.288   2.859
  114ARG    HB1 1810   3.875   4.322   2.779
  114ARG    HB2 1811   3.840   4.351   2.942
  114ARG     CG 1812   3.859   4.138   2.876
  114ARG    HG1 1813   3.774   4.082   2.913
  114ARG    HG2 1814   3.884   4.086   2.783
  114ARG     CD 1815   3.983   4.137   2.962
  114ARG    HD1 1816   4.020   4.035   2.969
  114ARG    HD2 1817   4.063   4.204   2.931
  114ARG     NE 1818   3.944   4.159   3.099
  114ARG     HE 1819   3.903   4.077   3.141
  114ARG     CZ 1820   3.954   4.264   3.180
  114ARG    NH1 1821   4.008   4.382   3.134
  114ARG   HH11 1822   4.024   4.393   3.035
  114ARG   HH12 1823   4.018   4.465   3.190
  114ARG    NH2 1824   3.933   4.246   3.317
  114ARG   HH21 1825   3.907   4.157   3.357
  114ARG   HH22 1826   3.955   4.323   3.379
  114ARG      C 1827   3.575   4.250   2.962
  114ARG      O 1828   3.491   4.164   2.955
  115ARG      N 1829   3.593   4.326   3.070
  115ARG      H 1830   3.656   4.405   3.074
  115ARG     CA 1831   3.525   4.313   3.200
  115ARG     HA 1832   3.549   4.211   3.230
  115ARG     CB 1833   3.592   4.421   3.294
  115ARG    HB1 1834   3.699   4.413   3.273
  115ARG    HB2 1835   3.562   4.519   3.257
  115ARG     CG 1836   3.569   4.402   3.441
  115ARG    HG1 1837   3.598   4.497   3.486
  115ARG    HG2 1838   3.464   4.399   3.465
  115ARG     CD 1839   3.640   4.289   3.510
  115ARG    HD1 1840   3.642   4.199   3.448
  115ARG    HD2 1841   3.744   4.319   3.517
  115ARG     NE 1842   3.573   4.259   3.643
  115ARG     HE 1843   3.499   4.321   3.670
  115ARG     CZ 1844   3.593   4.149   3.717
  115ARG    NH1 1845   3.670   4.047   3.666
  115ARG   HH11 1846   3.722   4.049   3.580
  115ARG   HH12 1847   3.698   3.969   3.724
  115ARG    NH2 1848   3.543   4.136   3.843
  115ARG   HH21 1849   3.477   4.197   3.890
  115ARG   HH22 1850   3.578   4.073   3.913
  115ARG      C 1851   3.373   4.325   3.198
  115ARG      O 1852   3.305   4.286   3.295
  116ASP      N 1853   3.314   4.385   3.090
  116ASP      H 1854   3.368   4.412   3.008
  116ASP     CA 1855   3.174   4.415   3.084
  116ASP     HA 1856   3.139   4.434   3.185
  116ASP     CB 1857   3.160   4.535   2.988
  116ASP    HB1 1858   3.191   4.623   3.044
  116ASP    HB2 1859   3.212   4.526   2.893
  116ASP     CG 1860   3.023   4.574   2.947
  116ASP    OD1 1861   2.985   4.545   2.827
  116ASP    OD2 1862   2.956   4.641   3.028
  116ASP      C 1863   3.103   4.287   3.035
  116ASP      O 1864   2.982   4.268   3.063
  117VAL      N 1865   3.169   4.195   2.964
  117VAL      H 1866   3.265   4.216   2.941
  117VAL     CA 1867   3.113   4.071   2.932
  117VAL     HA 1868   3.018   4.086   2.880
  117VAL     CB 1869   3.213   3.993   2.837
  117VAL     HB 1870   3.301   3.978   2.899
  117VAL    CG1 1871   3.169   3.847   2.797
  117VAL   HG11 1872   3.112   3.852   2.704
  117VAL   HG12 1873   3.255   3.783   2.777
  117VAL   HG13 1874   3.110   3.799   2.876
  117VAL    CG2 1875   3.234   4.077   2.705
  117VAL   HG21 1876   3.140   4.079   2.651
  117VAL   HG22 1877   3.243   4.183   2.726
  117VAL   HG23 1878   3.313   4.046   2.636
  117VAL      C 1879   3.091   3.994   3.062
  117VAL      O 1880   2.974   3.955   3.080
  118TYR      N 1881   3.190   3.983   3.153
  118TYR      H 1882   3.281   4.014   3.123
  118TYR     CA 1883   3.181   3.936   3.289
  118TYR     HA 1884   3.158   3.829   3.286
  118TYR     CB 1885   3.322   3.953   3.364
  118TYR    HB1 1886   3.394   3.898   3.303
  118TYR    HB2 1887   3.363   4.055   3.363
  118TYR     CG 1888   3.320   3.907   3.508
  118TYR    CD1 1889   3.303   4.001   3.616
  118TYR    HD1 1890   3.293   4.105   3.588
  118TYR    CD2 1891   3.321   3.773   3.540
  118TYR    HD2 1892   3.321   3.696   3.465
  118TYR    CE1 1893   3.304   3.961   3.750
  118TYR    HE1 1894   3.286   4.028   3.833
  118TYR    CE2 1895   3.330   3.732   3.672
  118TYR    HE2 1896   3.352   3.627   3.684
  118TYR     CZ 1897   3.317   3.826   3.780
  118TYR     OH 1898   3.318   3.771   3.906
  118TYR     HH 1899   3.404   3.744   3.936
  118TYR      C 1900   3.065   4.004   3.367
  118TYR      O 1901   2.987   3.936   3.438
  119ARG      N 1902   3.061   4.137   3.363
  119ARG      H 1903   3.128   4.182   3.302
  119ARG     CA 1904   2.958   4.214   3.431
  119ARG     HA 1905   2.961   4.187   3.536
  119ARG     CB 1906   3.002   4.370   3.431
  119ARG    HB1 1907   3.110   4.374   3.448
  119ARG    HB2 1908   2.991   4.407   3.329
  119ARG     CG 1909   2.923   4.460   3.531
  119ARG    HG1 1910   2.815   4.445   3.523
  119ARG    HG2 1911   2.938   4.442   3.637
  119ARG     CD 1912   2.952   4.610   3.525
  119ARG    HD1 1913   2.903   4.676   3.596
  119ARG    HD2 1914   3.048   4.610   3.578
  119ARG     NE 1915   2.943   4.668   3.391
  119ARG     HE 1916   2.883   4.626   3.321
  119ARG     CZ 1917   2.996   4.781   3.346
  119ARG    NH1 1918   3.035   4.872   3.438
  119ARG   HH11 1919   3.046   4.843   3.534
  119ARG   HH12 1920   3.059   4.970   3.426
  119ARG    NH2 1921   2.997   4.808   3.218
  119ARG   HH21 1922   2.978   4.739   3.147
  119ARG   HH22 1923   3.036   4.895   3.186
  119ARG      C 1924   2.822   4.193   3.384
  119ARG      O 1925   2.729   4.205   3.466
  120THR      N 1926   2.803   4.160   3.252
  120THR      H 1927   2.872   4.150   3.180
  120THR     CA 1928   2.672   4.152   3.194
  120THR     HA 1929   2.593   4.216   3.231
  120THR     CB 1930   2.681   4.174   3.040
  120THR     HB 1931   2.757   4.111   2.993
  120THR    OG1 1932   2.700   4.313   3.008
  120THR    HG1 1933   2.778   4.351   3.046
  120THR    CG2 1934   2.552   4.143   2.972
  120THR   HG21 1935   2.542   4.166   2.866
  120THR   HG22 1936   2.533   4.035   2.978
  120THR   HG23 1937   2.471   4.191   3.027
  120THR      C 1938   2.625   3.999   3.218
  120THR      O 1939   2.511   3.964   3.246
  121CYS      N 1940   2.719   3.904   3.196
  121CYS      H 1941   2.806   3.934   3.154
  121CYS     CA 1942   2.708   3.761   3.213
  121CYS     HA 1943   2.619   3.726   3.160
  121CYS     CB 1944   2.828   3.684   3.149
  121CYS    HB1 1945   2.823   3.719   3.046
  121CYS    HB2 1946   2.929   3.710   3.180
  121CYS     SG 1947   2.828   3.510   3.168
  121CYS     HG 1948   2.721   3.480   3.094
  121CYS      C 1949   2.682   3.726   3.361
  121CYS      O 1950   2.592   3.642   3.383
  122ARG      N 1951   2.745   3.787   3.461
  122ARG      H 1952   2.822   3.848   3.440
  122ARG     CA 1953   2.727   3.751   3.601
  122ARG     HA 1954   2.732   3.643   3.601
  122ARG     CB 1955   2.833   3.812   3.698
  122ARG    HB1 1956   2.929   3.785   3.654
  122ARG    HB2 1957   2.835   3.920   3.712
  122ARG     CG 1958   2.830   3.764   3.848
  122ARG    HG1 1959   2.734   3.801   3.885
  122ARG    HG2 1960   2.818   3.656   3.839
  122ARG     CD 1961   2.960   3.788   3.936
  122ARG    HD1 1962   2.980   3.700   3.997
  122ARG    HD2 1963   3.052   3.810   3.880
  122ARG     NE 1964   2.954   3.910   4.016
  122ARG     HE 1965   2.862   3.952   4.027
  122ARG     CZ 1966   3.043   3.984   4.083
  122ARG    NH1 1967   3.177   3.959   4.061
  122ARG   HH11 1968   3.207   3.891   3.993
  122ARG   HH12 1969   3.247   3.998   4.123
  122ARG    NH2 1970   2.994   4.070   4.171
  122ARG   HH21 1971   2.894   4.078   4.183
  122ARG   HH22 1972   3.044   4.143   4.220
  122ARG      C 1973   2.587   3.797   3.645
  122ARG      O 1974   2.526   3.727   3.727
  123ASP      N 1975   2.534   3.901   3.580
  123ASP      H 1976   2.573   3.928   3.490
  123ASP     CA 1977   2.399   3.960   3.601
  123ASP     HA 1978   2.373   3.964   3.706
  123ASP     CB 1979   2.396   4.100   3.535
  123ASP    HB1 1980   2.462   4.171   3.584
  123ASP    HB2 1981   2.429   4.087   3.431
  123ASP     CG 1982   2.260   4.157   3.548
  123ASP    OD1 1983   2.212   4.189   3.658
  123ASP    OD2 1984   2.198   4.186   3.443
  123ASP      C 1985   2.300   3.867   3.530
  123ASP      O 1986   2.204   3.817   3.592
  124HIS      N 1987   2.334   3.828   3.410
  124HIS      H 1988   2.402   3.882   3.357
  124HIS     CA 1989   2.252   3.728   3.335
  124HIS     HA 1990   2.153   3.773   3.322
  124HIS     CB 1991   2.301   3.698   3.187
  124HIS    HB1 1992   2.322   3.799   3.154
  124HIS    HB2 1993   2.396   3.643   3.193
  124HIS     CG 1994   2.208   3.635   3.089
  124HIS    ND1 1995   2.202   3.500   3.063
  124HIS    CD2 1996   2.125   3.701   3.002
  124HIS    HD2 1997   2.104   3.806   2.989
  124HIS    CE1 1998   2.119   3.485   2.961
  124HIS    HE1 1999   2.091   3.391   2.915
  124HIS    NE2 2000   2.061   3.601   2.933
  124HIS    HE2 2001   1.998   3.620   2.856
  124HIS      C 2002   2.224   3.595   3.415
  124HIS      O 2003   2.110   3.553   3.432
  125ALA      N 2004   2.338   3.541   3.458
  125ALA      H 2005   2.422   3.596   3.444
  125ALA     CA 2006   2.350   3.415   3.532
  125ALA     HA 2007   2.321   3.338   3.461
  125ALA     CB 2008   2.501   3.382   3.559
  125ALA    HB1 2009   2.564   3.381   3.470
  125ALA    HB2 2010   2.540   3.448   3.636
  125ALA    HB3 2011   2.517   3.286   3.607
  125ALA      C 2012   2.264   3.422   3.661
  125ALA      O 2013   2.206   3.320   3.708
  126THR      N 2014   2.268   3.539   3.727
  126THR      H 2015   2.319   3.617   3.689
  126THR     CA 2016   2.197   3.570   3.853
  126THR     HA 2017   2.214   3.496   3.931
  126THR     CB 2018   2.239   3.709   3.902
  126THR     HB 2019   2.214   3.782   3.825
  126THR    OG1 2020   2.380   3.712   3.932
  126THR    HG1 2021   2.431   3.707   3.852
  126THR    CG2 2022   2.174   3.765   4.030
  126THR   HG21 2023   2.219   3.861   4.052
  126THR   HG22 2024   2.066   3.774   4.019
  126THR   HG23 2025   2.194   3.700   4.116
  126THR      C 2026   2.045   3.568   3.832
  126THR      O 2027   1.973   3.518   3.923
  127ARG      N 2028   1.993   3.591   3.711
  127ARG      H 2029   2.058   3.620   3.639
  127ARG     CA 2030   1.850   3.576   3.673
  127ARG     HA 2031   1.779   3.606   3.751
  127ARG     CB 2032   1.811   3.656   3.550
  127ARG    HB1 2033   1.844   3.594   3.467
  127ARG    HB2 2034   1.702   3.664   3.552
  127ARG     CG 2035   1.866   3.799   3.539
  127ARG    HG1 2036   1.866   3.848   3.636
  127ARG    HG2 2037   1.973   3.788   3.523
  127ARG     CD 2038   1.800   3.875   3.424
  127ARG    HD1 2039   1.771   3.809   3.342
  127ARG    HD2 2040   1.707   3.920   3.460
  127ARG     NE 2041   1.888   3.992   3.389
  127ARG     HE 2042   1.928   4.035   3.471
  127ARG     CZ 2043   1.903   4.054   3.275
  127ARG    NH1 2044   1.845   4.025   3.159
  127ARG   HH11 2045   1.791   3.942   3.138
  127ARG   HH12 2046   1.853   4.079   3.074
  127ARG    NH2 2047   1.990   4.152   3.274
  127ARG   HH21 2048   2.059   4.162   3.347
  127ARG   HH22 2049   1.996   4.217   3.197
  127ARG      C 2050   1.807   3.426   3.656
  127ARG      O 2051   1.692   3.389   3.672
  128VAL      N 2052   1.905   3.345   3.605
  128VAL      H 2053   1.997   3.390   3.610
  128VAL     CA 2054   1.889   3.202   3.590
  128VAL     HA 2055   1.796   3.182   3.536
  128VAL     CB 2056   1.991   3.142   3.491
  128VAL     HB 2057   2.090   3.169   3.531
  128VAL    CG1 2058   1.994   2.989   3.476
  128VAL   HG11 2059   2.085   2.952   3.427
  128VAL   HG12 2060   1.988   2.940   3.573
  128VAL   HG13 2061   1.916   2.961   3.405
  128VAL    CG2 2062   1.994   3.207   3.351
  128VAL   HG21 2063   2.013   3.314   3.343
  128VAL   HG22 2064   2.077   3.166   3.294
  128VAL   HG23 2065   1.897   3.189   3.305
  128VAL      C 2066   1.881   3.138   3.736
  128VAL      O 2067   1.790   3.055   3.762
  129ARG      N 2068   1.982   3.168   3.821
  129ARG      H 2069   2.052   3.221   3.770
  129ARG     CA 2070   2.008   3.123   3.958
  129ARG     HA 2071   2.024   3.015   3.967
  129ARG     CB 2072   2.123   3.204   4.011
  129ARG    HB1 2073   2.203   3.201   3.938
  129ARG    HB2 2074   2.091   3.308   4.017
  129ARG     CG 2075   2.159   3.170   4.154
  129ARG    HG1 2076   2.071   3.190   4.216
  129ARG    HG2 2077   2.170   3.062   4.164
  129ARG     CD 2078   2.280   3.238   4.217
  129ARG    HD1 2079   2.367   3.229   4.153
  129ARG    HD2 2080   2.262   3.346   4.214
  129ARG     NE 2081   2.310   3.181   4.344
  129ARG     HE 2082   2.345   3.087   4.331
  129ARG     CZ 2083   2.305   3.236   4.463
  129ARG    NH1 2084   2.257   3.359   4.484
  129ARG   HH11 2085   2.219   3.413   4.408
  129ARG   HH12 2086   2.257   3.414   4.568
  129ARG    NH2 2087   2.355   3.175   4.566
  129ARG   HH21 2088   2.388   3.079   4.568
  129ARG   HH22 2089   2.360   3.228   4.651
  129ARG      C 2090   1.882   3.144   4.044
  129ARG      O 2091   1.862   3.066   4.134
  130ALA      N 2092   1.793   3.243   4.012
  130ALA      H 2093   1.829   3.295   3.934
  130ALA     CA 2094   1.680   3.287   4.096
  130ALA     HA 2095   1.728   3.306   4.192
  130ALA     CB 2096   1.639   3.427   4.045
  130ALA    HB1 2097   1.550   3.458   4.102
  130ALA    HB2 2098   1.712   3.508   4.057
  130ALA    HB3 2099   1.618   3.437   3.938
  130ALA      C 2100   1.564   3.181   4.091
  130ALA      O 2101   1.480   3.169   4.179
  131THR      N 2102   1.570   3.089   3.989
  131THR      H 2103   1.636   3.103   3.915
  131THR     CA 2104   1.475   2.980   3.981
  131THR     HA 2105   1.370   3.003   3.999
  131THR     CB 2106   1.495   2.928   3.831
  131THR     HB 2107   1.422   2.848   3.817
  131THR    OG1 2108   1.616   2.864   3.796
  131THR    HG1 2109   1.693   2.920   3.795
  131THR    CG2 2110   1.454   3.033   3.725
  131THR   HG21 2111   1.468   2.992   3.625
  131THR   HG22 2112   1.347   3.050   3.721
  131THR   HG23 2113   1.515   3.123   3.730
  131THR      C 2114   1.507   2.867   4.085
  131THR      O 2115   1.431   2.770   4.095
  132GLY      N 2116   1.629   2.864   4.140
  132GLY      H 2117   1.688   2.946   4.133
  132GLY     CA 2118   1.668   2.760   4.236
  132GLY    HA1 2119   1.713   2.819   4.316
  132GLY    HA2 2120   1.595   2.704   4.295
  132GLY      C 2121   1.780   2.668   4.175
  132GLY      O 2122   1.812   2.564   4.240
  133ASN      N 2123   1.809   2.684   4.045
  133ASN      H 2124   1.761   2.757   3.995
  133ASN     CA 2125   1.907   2.604   3.970
  133ASN     HA 2126   1.910   2.502   4.008
  133ASN     CB 2127   1.864   2.597   3.821
  133ASN    HB1 2128   1.849   2.695   3.777
  133ASN    HB2 2129   1.945   2.550   3.765
  133ASN     CG 2130   1.736   2.515   3.797
  133ASN    OD1 2131   1.741   2.394   3.779
  133ASN    ND2 2132   1.623   2.584   3.787
  133ASN   HD21 2133   1.634   2.684   3.799
  133ASN   HD22 2134   1.530   2.550   3.772
  133ASN      C 2135   2.043   2.666   3.979
  133ASN     O1 2136   2.054   2.767   4.053
  133ASN     O2 2137   2.130   2.610   3.915
  134UNK    C00 2138   1.378   3.134   3.214
  134UNK    C01 2139   1.498   3.201   3.257
  134UNK    C02 2140   1.327   3.145   3.081
  134UNK    C03 2141   1.572   3.274   3.166
  134UNK    C04 2142   1.405   3.219   2.986
  134UNK    C05 2143   1.206   3.088   3.036
  134UNK    C06 2144   1.520   3.290   3.035
  134UNK    C07 2145   1.361   3.217   2.853
  134UNK    C08 2146   1.154   3.109   2.907
  134UNK    C09 2147   1.237   3.167   2.808
  134UNK    C0A 2148   1.458   3.251   2.749
  134UNK    C0B 2149   1.199   3.186   2.671
  134UNK    C0C 2150   1.418   3.265   2.617
  134UNK    C0D 2151   1.284   3.248   2.579
  134UNK    O0E 2152   1.295   3.061   3.296
  134UNK    C0F 2153   1.349   2.944   3.352
  134UNK    C0G 2154   1.474   2.893   3.319
  134UNK    C0H 2155   1.509   2.768   3.369
  134UNK    C0I 2156   1.414   2.683   3.446
  134UNK    C0J 2157   1.443   2.546   3.477
  134UNK    C0K 2158   1.299   2.746   3.492
  134UNK    C0M 2159   1.364   2.478   3.573
  134UNK    C0N 2160   1.550   2.482   3.410
  134UNK    C0O 2161   1.408   2.348   3.609
  134UNK    C0P 2162   1.255   2.547   3.628
  134UNK    C0Q 2163   1.517   2.286   3.550
  134UNK    C0R 2164   1.583   2.348   3.443
  134UNK    C0S 2165   1.218   2.671   3.582
  134UNK    C0T 2166   1.267   2.871   3.439
  134UNK    O0U 2167   1.636   2.732   3.347
  134UNK    C0V 2168   1.715   2.754   3.462
  134UNK    O0W 2169   1.547   2.155   3.580
  134UNK    H0X 2170   1.616   2.114   3.532
  134UNK    O0Y 2171   1.533   3.192   3.388
  134UNK    H0Z 2172   1.488   3.120   3.429
  134UNK    O10 2173   1.574   3.383   2.946
  134UNK    C11 2174   1.705   3.423   2.963
  134UNK    O12 2175   1.242   3.259   2.450
  134UNK    H13 2176   1.159   3.226   2.419
  134UNK    H14 2177   1.662   3.324   3.198
  134UNK    H15 2178   1.153   3.021   3.103
  134UNK    H16 2179   1.051   3.080   2.890
  134UNK    H17 2180   1.561   3.269   2.773
  134UNK    H18 2181   1.101   3.159   2.636
  134UNK    H19 2182   1.491   3.294   2.544
  134UNK    H1A 2183   1.547   2.951   3.264
  134UNK    H1B 2184   1.615   2.523   3.335
  134UNK    H1C 2185   1.354   2.289   3.681
  134UNK    H1D 2186   1.199   2.492   3.702
  134UNK    H1E 2187   1.665   2.307   3.385
  134UNK    H1F 2188   1.123   2.711   3.613
  134UNK    H1G 2189   1.170   2.915   3.455
  134UNK    H1H 2190   1.713   2.668   3.529
  134UNK    H1I 2191   1.697   2.853   3.504
  134UNK    H1J 2192   1.815   2.756   3.419
  134UNK    H1K 2193   1.766   3.333   2.974
  134UNK    H1M 2194   1.723   3.472   3.059
  134UNK    H1N 2195   1.737   3.479   2.875
  135SOL     OW 2196   5.280   2.992   3.449
  135SOL    HW1 2197   5.359   3.040   3.421
  135SOL    HW2 2198   5.233   3.054   3.504
  135SOL     MW 2199   5.284   3.006   3.452
  136SOL     OW 2200   1.238   1.018   0.229
  136SOL    HW1 2201   1.270   0.947   0.174
  136SOL    HW2 2202   1.228   1.092   0.169
  136SOL     MW 2203   1.241   1.019   0.214
  137SOL     OW 2204   5.663   3.997   2.305
  137SOL    HW1 2205   5.657   3.916   2.253
  137SOL    HW2 2206   5.660   3.968   2.396
  137SOL     MW 2207   5.662   3.983   2.310
  138SOL     OW 2208   1.983   5.863   1.451
  138SOL    HW1 2209   2.079   5.862   1.453
  138SOL    HW2 2210   1.960   5.786   1.400
  138SOL     MW 2211   1.991   5.853   1.445
  139SOL     OW 2212   4.187   5.057   2.753
  139SOL    HW1 2213   4.253   5.005   2.708
  139SOL    HW2 2214   4.186   5.141   2.707
  139SOL     MW 2215   4.195   5.061   2.742
  140SOL     OW 2216   3.506   1.230   2.485
  140SOL    HW1 2217   3.549   1.244   2.401
  140SOL    HW2 2218   3.420   1.195   2.463
  140SOL     MW 2219   3.501   1.227   2.471
  141SOL     OW 2220   5.583   3.784   5.510
  141SOL    HW1 2221   5.499   3.785   5.464
  141SOL    HW2 2222   5.642   3.835   5.455
  141SOL     MW 2223   5.580   3.791   5.497
  142SOL     OW 2224   3.331   4.990   1.740
  142SOL    HW1 2225   3.245   4.977   1.700
  142SOL    HW2 2226   3.373   4.904   1.733
  142SOL     MW 2227   3.325   4.977   1.734
  143SOL     OW 2228   4.196   0.926   1.498
  143SOL    HW1 2229   4.105   0.921   1.525
  143SOL    HW2 2230   4.219   1.018   1.509
  143SOL     MW 2231   4.188   0.937   1.502
  144SOL     OW 2232   0.158   3.349   5.166
  144SOL    HW1 2233   0.168   3.288   5.239
  144SOL    HW2 2234   0.247   3.365   5.135
  144SOL     MW 2235   0.171   3.343   5.171
  145SOL     OW 2236   3.745   5.774   0.167
  145SOL    HW1 2237   3.770   5.849   0.222
  145SOL    HW2 2238   3.692   5.719   0.224
  145SOL     MW 2239   3.741   5.777   0.182
  146SOL     OW 2240   2.500   3.623   6.048
  146SOL    HW1 2241   2.406   3.606   6.056
  146SOL    HW2 2242   2.506   3.717   6.032
  146SOL     MW 2243   2.489   3.633   6.047
  147SOL     OW 2244   0.528   5.979   0.934
  147SOL    HW1 2245   0.468   5.965   0.861
  147SOL    HW2 2246   0.513   6.070   0.960
  147SOL     MW 2247   0.519   5.989   0.928
  148SOL     OW 2248   3.375   4.604   0.905
  148SOL    HW1 2249   3.307   4.656   0.949
  148SOL    HW2 2250   3.455   4.653   0.921
  148SOL     MW 2251   3.376   4.617   0.913
  149SOL     OW 2252   1.836   1.569   0.270
  149SOL    HW1 2253   1.817   1.495   0.212
  149SOL    HW2 2254   1.824   1.646   0.214
  149SOL     MW 2255   1.832   1.570   0.255
  150SOL     OW 2256   0.031   0.886   0.800
  150SOL    HW1 2257   0.062   0.853   0.716
  150SOL    HW2 2258  -0.058   0.917   0.782
  150SOL     MW 2259   0.023   0.886   0.787
  151SOL     OW 2260   4.700   3.054   5.661
  151SOL    HW1 2261   4.683   3.138   5.702
  151SOL    HW2 2262   4.658   2.989   5.718
  151SOL     MW 2263   4.693   3.056   5.673
  152SOL     OW 2264   2.754   2.589   5.388
  152SOL    HW1 2265   2.681   2.649   5.372
  152SOL    HW2 2266   2.744   2.562   5.479
  152SOL     MW 2267   2.744   2.593   5.398
  153SOL     OW 2268   5.164   1.324   3.789
  153SOL    HW1 2269   5.105   1.351   3.860
  153SOL    HW2 2270   5.233   1.391   3.789
  153SOL     MW 2271   5.165   1.336   3.798
  154SOL     OW 2272   1.108   3.633   0.483
  154SOL    HW1 2273   1.086   3.719   0.519
  154SOL    HW2 2274   1.204   3.636   0.472
  154SOL     MW 2275   1.118   3.644   0.486
  155SOL     OW 2276   0.864   5.796   1.689
  155SOL    HW1 2277   0.806   5.843   1.628
  155SOL    HW2 2278   0.868   5.707   1.653
  155SOL     MW 2279   0.857   5.791   1.676
  156SOL     OW 2280   1.481   0.232   2.631
  156SOL    HW1 2281   1.460   0.159   2.574
  156SOL    HW2 2282   1.573   0.218   2.657
  156SOL     MW 2283   1.490   0.221   2.627
  157SOL     OW 2284   4.894   5.068   3.822
  157SOL    HW1 2285   4.808   5.080   3.863
  157SOL    HW2 2286   4.908   4.974   3.821
  157SOL     MW 2287   4.885   5.058   3.827
  158SOL     OW 2288   1.187   3.799   6.044
  158SOL    HW1 2289   1.122   3.730   6.031
  158SOL    HW2 2290   1.266   3.765   6.003
  158SOL     MW 2291   1.188   3.786   6.037
  159SOL     OW 2292   4.635   5.647   4.106
  159SOL    HW1 2293   4.587   5.713   4.058
  159SOL    HW2 2294   4.722   5.685   4.120
  159SOL     MW 2295   4.640   5.660   4.102
  160SOL     OW 2296   2.320   5.566   4.625
  160SOL    HW1 2297   2.386   5.599   4.685
  160SOL    HW2 2298   2.343   5.604   4.540
  160SOL     MW 2299   2.331   5.575   4.622
  161SOL     OW 2300   0.151   1.214   5.173
  161SOL    HW1 2301   0.089   1.263   5.226
  161SOL    HW2 2302   0.117   1.219   5.084
  161SOL     MW 2303   0.139   1.221   5.168
  162SOL     OW 2304   1.932   4.790   0.123
  162SOL    HW1 2305   1.882   4.740   0.187
  162SOL    HW2 2306   1.908   4.751   0.039
  162SOL     MW 2307   1.922   4.779   0.120
  163SOL     OW 2308   6.092   0.668   4.843
  163SOL    HW1 2309   6.074   0.762   4.843
  163SOL    HW2 2310   6.171   0.658   4.789
  163SOL     MW 2311   6.100   0.679   4.836
  164SOL     OW 2312   0.440   5.637   4.888
  164SOL    HW1 2313   0.361   5.672   4.929
  164SOL    HW2 2314   0.417   5.629   4.796
  164SOL     MW 2315   0.427   5.641   4.882
  165SOL     OW 2316   2.891   4.998   1.173
  165SOL    HW1 2317   2.795   5.003   1.178
  165SOL    HW2 2318   2.921   5.009   1.263
  165SOL     MW 2319   2.882   5.000   1.185
  166SOL     OW 2320   3.923   5.422   1.148
  166SOL    HW1 2321   3.885   5.498   1.104
  166SOL    HW2 2322   3.933   5.449   1.239
  166SOL     MW 2323   3.919   5.435   1.154
  167SOL     OW 2324   4.695   5.346   3.748
  167SOL    HW1 2325   4.752   5.415   3.715
  167SOL    HW2 2326   4.609   5.365   3.711
  167SOL     MW 2327   4.692   5.357   3.739
  168SOL     OW 2328   2.219   1.883   1.345
  168SOL    HW1 2329   2.265   1.852   1.267
  168SOL    HW2 2330   2.241   1.976   1.350
  168SOL     MW 2331   2.228   1.891   1.336
  169SOL     OW 2332   4.321   6.002   1.784
  169SOL    HW1 2333   4.387   5.952   1.736
  169SOL    HW2 2334   4.312   5.957   1.867
  169SOL     MW 2335   4.328   5.990   1.788
  170SOL     OW 2336   4.213   5.905   4.822
  170SOL    HW1 2337   4.261   5.894   4.740
  170SOL    HW2 2338   4.121   5.900   4.797
  170SOL     MW 2339   4.208   5.903   4.808
  171SOL     OW 2340   5.572   0.381   5.337
  171SOL    HW1 2341   5.479   0.404   5.331
  171SOL    HW2 2342   5.580   0.339   5.423
  171SOL     MW 2343   5.561   0.378   5.347
  172SOL     OW 2344   0.027   4.900   1.354
  172SOL    HW1 2345   0.114   4.941   1.355
  172SOL    HW2 2346  -0.007   4.917   1.442
  172SOL     MW 2347   0.034   4.908   1.366
  173SOL     OW 2348   5.496   5.231   0.818
  173SOL    HW1 2349   5.514   5.178   0.895
  173SOL    HW2 2350   5.427   5.291   0.845
  173SOL     MW 2351   5.489   5.232   0.831
  174SOL     OW 2352   2.247   3.713   5.374
  174SOL    HW1 2353   2.198   3.647   5.424
  174SOL    HW2 2354   2.339   3.694   5.392
  174SOL     MW 2355   2.252   3.702   5.383
  175SOL     OW 2356   0.420   2.398   5.603
  175SOL    HW1 2357   0.417   2.455   5.679
  175SOL    HW2 2358   0.466   2.449   5.536
  175SOL     MW 2359   0.427   2.412   5.604
  176SOL     OW 2360   2.431   5.109   4.004
  176SOL    HW1 2361   2.450   5.015   4.009
  176SOL    HW2 2362   2.342   5.117   4.036
  176SOL     MW 2363   2.422   5.098   4.009
  177SOL     OW 2364   5.352   2.269   6.020
  177SOL    HW1 2365   5.402   2.309   5.948
  177SOL    HW2 2366   5.362   2.175   6.007
  177SOL     MW 2367   5.360   2.262   6.009
  178SOL     OW 2368   3.999   4.762   4.305
  178SOL    HW1 2369   3.914   4.762   4.260
  178SOL    HW2 2370   3.982   4.808   4.388
  178SOL     MW 2371   3.986   4.768   4.310
  179SOL     OW 2372   5.821   2.873   4.919
  179SOL    HW1 2373   5.777   2.894   4.837
  179SOL    HW2 2374   5.854   2.784   4.906
  179SOL     MW 2375   5.820   2.864   4.907
  180SOL     OW 2376   0.392   2.093   0.553
  180SOL    HW1 2377   0.438   2.067   0.472
  180SOL    HW2 2378   0.464   2.111   0.615
  180SOL     MW 2379   0.408   2.092   0.550
  181SOL     OW 2380   2.720   0.423   2.431
  181SOL    HW1 2381   2.696   0.370   2.507
  181SOL    HW2 2382   2.671   0.385   2.358
  181SOL     MW 2383   2.711   0.412   2.431
  182SOL     OW 2384   1.587   4.556   1.481
  182SOL    HW1 2385   1.665   4.612   1.471
  182SOL    HW2 2386   1.530   4.605   1.541
  182SOL     MW 2387   1.590   4.570   1.488
  183SOL     OW 2388   5.835   3.137   5.334
  183SOL    HW1 2389   5.894   3.211   5.319
  183SOL    HW2 2390   5.832   3.128   5.429
  183SOL     MW 2391   5.842   3.145   5.344
  184SOL     OW 2392   5.946   0.192   3.117
  184SOL    HW1 2393   6.027   0.154   3.151
  184SOL    HW2 2394   5.925   0.137   3.041
  184SOL     MW 2395   5.954   0.180   3.112
  185SOL     OW 2396   2.228   4.792   3.919
  185SOL    HW1 2397   2.164   4.734   3.960
  185SOL    HW2 2398   2.232   4.762   3.828
  185SOL     MW 2399   2.220   4.781   3.912
  186SOL     OW 2400   4.350   5.176   2.245
  186SOL    HW1 2401   4.298   5.255   2.231
  186SOL    HW2 2402   4.416   5.202   2.309
  186SOL     MW 2403   4.352   5.190   2.251
  187SOL     OW 2404   1.608   5.429   1.634
  187SOL    HW1 2405   1.651   5.420   1.549
  187SOL    HW2 2406   1.678   5.452   1.694
  187SOL     MW 2407   1.622   5.431   1.631
  188SOL     OW 2408   3.942   3.213   5.298
  188SOL    HW1 2409   3.901   3.226   5.213
  188SOL    HW2 2410   3.954   3.119   5.305
  188SOL     MW 2411   3.938   3.203   5.288
  189SOL     OW 2412   1.135   5.845   4.930
  189SOL    HW1 2413   1.114   5.854   4.837
  189SOL    HW2 2414   1.052   5.856   4.975
  189SOL     MW 2415   1.122   5.847   4.924
  190SOL     OW 2416   1.873   2.452   1.993
  190SOL    HW1 2417   1.915   2.538   1.983
  190SOL    HW2 2418   1.945   2.393   2.016
  190SOL     MW 2419   1.888   2.455   1.995
  191SOL     OW 2420   1.182   3.169   3.878
  191SOL    HW1 2421   1.268   3.199   3.850
  191SOL    HW2 2422   1.168   3.212   3.962
  191SOL     MW 2423   1.191   3.179   3.885
  192SOL     OW 2424   5.007   4.936   0.490
  192SOL    HW1 2425   4.939   4.967   0.550
  192SOL    HW2 2426   5.001   4.995   0.415
  192SOL     MW 2427   4.998   4.948   0.488
  193SOL     OW 2428   2.408   4.827   4.412
  193SOL    HW1 2429   2.339   4.892   4.398
  193SOL    HW2 2430   2.392   4.793   4.500
  193SOL     MW 2431   2.397   4.831   4.421
  194SOL     OW 2432   1.686   1.794   4.386
  194SOL    HW1 2433   1.738   1.825   4.312
  194SOL    HW2 2434   1.641   1.716   4.353
  194SOL     MW 2435   1.687   1.788   4.372
  195SOL     OW 2436   1.852   5.804   1.140
  195SOL    HW1 2437   1.899   5.745   1.082
  195SOL    HW2 2438   1.803   5.747   1.198
  195SOL     MW 2439   1.852   5.789   1.140
  196SOL     OW 2440   5.109   0.113   3.412
  196SOL    HW1 2441   5.056   0.192   3.403
  196SOL    HW2 2442   5.176   0.120   3.344
  196SOL     MW 2443   5.111   0.124   3.402
  197SOL     OW 2444   2.256   1.774   1.774
  197SOL    HW1 2445   2.173   1.755   1.817
  197SOL    HW2 2446   2.320   1.778   1.845
  197SOL     MW 2447   2.254   1.772   1.788
  198SOL     OW 2448   1.753   1.590   1.404
  198SOL    HW1 2449   1.840   1.581   1.365
  198SOL    HW2 2450   1.761   1.662   1.466
  198SOL     MW 2451   1.765   1.598   1.407
  199SOL     OW 2452   1.374   3.459   5.101
  199SOL    HW1 2453   1.463   3.477   5.132
  199SOL    HW2 2454   1.386   3.431   5.010
  199SOL     MW 2455   1.387   3.458   5.093
  200SOL     OW 2456   1.327   0.103   5.137
  200SOL    HW1 2457   1.381   0.123   5.213
  200SOL    HW2 2458   1.351   0.014   5.113
  200SOL     MW 2459   1.337   0.094   5.143
  201SOL     OW 2460   4.453   2.156   5.466
  201SOL    HW1 2461   4.390   2.159   5.538
  201SOL    HW2 2462   4.400   2.162   5.387
  201SOL     MW 2463   4.439   2.157   5.465
  202SOL     OW 2464   2.017   2.257   1.554
  202SOL    HW1 2465   2.022   2.166   1.526
  202SOL    HW2 2466   1.945   2.261   1.615
  202SOL     MW 2467   2.010   2.246   1.558
  203SOL     OW 2468   4.973   1.572   5.614
  203SOL    HW1 2469   4.910   1.502   5.596
  203SOL    HW2 2470   5.053   1.527   5.640
  203SOL     MW 2471   4.975   1.558   5.615
  204SOL     OW 2472   3.307   0.389   1.640
  204SOL    HW1 2473   3.381   0.395   1.580
  204SOL    HW2 2474   3.262   0.473   1.631
  204SOL     MW 2475   3.311   0.401   1.631
  205SOL     OW 2476   4.190   2.082   4.539
  205SOL    HW1 2477   4.198   2.010   4.601
  205SOL    HW2 2478   4.103   2.118   4.555
  205SOL     MW 2479   4.180   2.078   4.549
  206SOL     OW 2480   4.147   4.260   1.841
  206SOL    HW1 2481   4.208   4.257   1.768
  206SOL    HW2 2482   4.153   4.173   1.881
  206SOL     MW 2483   4.156   4.249   1.837
  207SOL     OW 2484   5.538   4.280   4.349
  207SOL    HW1 2485   5.485   4.316   4.277
  207SOL    HW2 2486   5.528   4.343   4.420
  207SOL     MW 2487   5.530   4.293   4.349
  208SOL     OW 2488   5.506   0.067   5.695
  208SOL    HW1 2489   5.564   0.114   5.635
  208SOL    HW2 2490   5.429   0.124   5.703
  208SOL     MW 2491   5.504   0.080   5.688
  209SOL     OW 2492   5.194   4.567   4.550
  209SOL    HW1 2493   5.102   4.540   4.551
  209SOL    HW2 2494   5.197   4.635   4.483
  209SOL     MW 2495   5.182   4.572   4.541
  210SOL     OW 2496   0.143   0.553   4.625
  210SOL    HW1 2497   0.190   0.564   4.542
  210SOL    HW2 2498   0.201   0.498   4.678
  210SOL     MW 2499   0.156   0.547   4.621
  211SOL     OW 2500   5.668   1.128   4.009
  211SOL    HW1 2501   5.690   1.149   3.918
  211SOL    HW2 2502   5.636   1.211   4.045
  211SOL     MW 2503   5.666   1.141   4.002
  212SOL     OW 2504   4.710   0.985   3.962
  212SOL    HW1 2505   4.658   0.960   3.886
  212SOL    HW2 2506   4.678   0.930   4.033
  212SOL     MW 2507   4.699   0.975   3.961
  213SOL     OW 2508   0.671   4.354   1.569
  213SOL    HW1 2509   0.735   4.300   1.523
  213SOL    HW2 2510   0.707   4.443   1.563
  213SOL     MW 2511   0.684   4.359   1.562
  214SOL     OW 2512   4.360   3.360   1.416
  214SOL    HW1 2513   4.315   3.338   1.335
  214SOL    HW2 2514   4.350   3.283   1.471
  214SOL     MW 2515   4.353   3.348   1.413
  215SOL     OW 2516   1.475   1.941   1.337
  215SOL    HW1 2517   1.416   1.927   1.263
  215SOL    HW2 2518   1.473   1.859   1.386
  215SOL     MW 2519   1.467   1.929   1.334
  216SOL     OW 2520   5.974   2.803   4.586
  216SOL    HW1 2521   5.972   2.879   4.528
  216SOL    HW2 2522   5.900   2.749   4.558
  216SOL     MW 2523   5.964   2.806   4.575
  217SOL     OW 2524   1.409   3.690   3.631
  217SOL    HW1 2525   1.432   3.655   3.716
  217SOL    HW2 2526   1.431   3.620   3.569
  217SOL     MW 2527   1.415   3.677   3.634
  218SOL     OW 2528   3.159   5.866   3.340
  218SOL    HW1 2529   3.194   5.900   3.258
  218SOL    HW2 2530   3.088   5.807   3.313
  218SOL     MW 2531   3.154   5.863   3.326
  219SOL     OW 2532   5.798   2.677   3.731
  219SOL    HW1 2533   5.704   2.672   3.747
  219SOL    HW2 2534   5.832   2.593   3.762
  219SOL     MW 2535   5.790   2.666   3.737
  220SOL     OW 2536   4.281   3.548   4.230
  220SOL    HW1 2537   4.273   3.454   4.212
  220SOL    HW2 2538   4.308   3.586   4.147
  220SOL     MW 2539   4.284   3.541   4.217
  221SOL     OW 2540   5.269   2.819   5.372
  221SOL    HW1 2541   5.213   2.897   5.377
  221SOL    HW2 2542   5.243   2.767   5.447
  221SOL     MW 2543   5.258   2.823   5.382
  222SOL     OW 2544   1.554   4.543   0.141
  222SOL    HW1 2545   1.480   4.596   0.111
  222SOL    HW2 2546   1.594   4.595   0.210
  222SOL     MW 2547   1.550   4.556   0.146
  223SOL     OW 2548   3.275   2.002   4.914
  223SOL    HW1 2549   3.335   1.942   4.870
  223SOL    HW2 2550   3.285   2.085   4.867
  223SOL     MW 2551   3.284   2.005   4.902
  224SOL     OW 2552   1.668   0.758   2.886
  224SOL    HW1 2553   1.629   0.822   2.947
  224SOL    HW2 2554   1.761   0.761   2.903
  224SOL     MW 2555   1.675   0.767   2.896
  225SOL     OW 2556   4.977   4.438   2.309
  225SOL    HW1 2557   4.907   4.377   2.283
  225SOL    HW2 2558   5.058   4.391   2.290
  225SOL     MW 2559   4.978   4.424   2.303
  226SOL     OW 2560   5.318   0.963   3.002
  226SOL    HW1 2561   5.342   1.020   2.929
  226SOL    HW2 2562   5.277   1.022   3.066
  226SOL     MW 2563   5.316   0.978   3.001
  227SOL     OW 2564   0.033   3.757   2.044
  227SOL    HW1 2565  -0.047   3.753   2.094
  227SOL    HW2 2566   0.085   3.823   2.089
  227SOL     MW 2567   0.030   3.765   2.056
  228SOL     OW 2568   1.292   5.635   0.081
  228SOL    HW1 2569   1.266   5.587   0.002
  228SOL    HW2 2570   1.377   5.598   0.105
  228SOL     MW 2571   1.299   5.624   0.074
  229SOL     OW 2572   5.286   3.460   5.918
  229SOL    HW1 2573   5.235   3.541   5.908
  229SOL    HW2 2574   5.282   3.441   6.012
  229SOL     MW 2575   5.279   3.468   5.929
  230SOL     OW 2576   3.356   3.367   5.012
  230SOL    HW1 2577   3.334   3.420   5.089
  230SOL    HW2 2578   3.295   3.396   4.945
  230SOL     MW 2579   3.346   3.378   5.014
  231SOL     OW 2580   3.673   1.666   4.925
  231SOL    HW1 2581   3.675   1.574   4.898
  231SOL    HW2 2582   3.759   1.700   4.901
  231SOL     MW 2583   3.685   1.659   4.919
  232SOL     OW 2584   1.139   2.552   5.054
  232SOL    HW1 2585   1.115   2.522   5.142
  232SOL    HW2 2586   1.065   2.605   5.025
  232SOL     MW 2587   1.127   2.555   5.062
  233SOL     OW 2588   4.736   1.996   2.960
  233SOL    HW1 2589   4.714   2.014   3.051
  233SOL    HW2 2590   4.832   1.987   2.960
  233SOL     MW 2591   4.746   1.997   2.972
  234SOL     OW 2592   0.239   2.593   3.344
  234SOL    HW1 2593   0.236   2.584   3.248
  234SOL    HW2 2594   0.316   2.646   3.361
  234SOL     MW 2595   0.249   2.598   3.334
  235SOL     OW 2596   1.871   0.475   4.630
  235SOL    HW1 2597   1.830   0.561   4.635
  235SOL    HW2 2598   1.884   0.450   4.722
  235SOL     MW 2599   1.866   0.483   4.643
  236SOL     OW 2600   0.724   5.734   1.917
  236SOL    HW1 2601   0.798   5.700   1.969
  236SOL    HW2 2602   0.765   5.767   1.837
  236SOL     MW 2603   0.739   5.734   1.913
  237SOL     OW 2604   0.006   1.503   4.790
  237SOL    HW1 2605   0.072   1.452   4.837
  237SOL    HW2 2606  -0.077   1.480   4.833
  237SOL     MW 2607   0.004   1.494   4.802
  238SOL     OW 2608   0.231   4.799   0.344
  238SOL    HW1 2609   0.230   4.784   0.439
  238SOL    HW2 2610   0.236   4.712   0.305
  238SOL     MW 2611   0.231   4.786   0.351
  239SOL     OW 2612   1.174   3.889   5.784
  239SOL    HW1 2613   1.266   3.912   5.775
  239SOL    HW2 2614   1.156   3.895   5.878
  239SOL     MW 2615   1.183   3.893   5.795
  240SOL     OW 2616   0.102   4.623   1.317
  240SOL    HW1 2617   0.135   4.611   1.228
  240SOL    HW2 2618   0.085   4.717   1.324
  240SOL     MW 2619   0.105   4.634   1.307
  241SOL     OW 2620   4.113   0.187   2.470
  241SOL    HW1 2621   4.194   0.136   2.480
  241SOL    HW2 2622   4.143   0.277   2.455
  241SOL     MW 2623   4.127   0.192   2.470
  242SOL     OW 2624   5.856   3.827   1.775
  242SOL    HW1 2625   5.849   3.886   1.849
  242SOL    HW2 2626   5.857   3.739   1.814
  242SOL     MW 2627   5.855   3.823   1.790
  243SOL     OW 2628   5.567   2.074   4.822
  243SOL    HW1 2629   5.592   1.985   4.796
  243SOL    HW2 2630   5.546   2.118   4.740
  243SOL     MW 2631   5.568   2.068   4.808
  244SOL     OW 2632   2.680   4.782   1.383
  244SOL    HW1 2633   2.674   4.688   1.404
  244SOL    HW2 2634   2.731   4.818   1.455
  244SOL     MW 2635   2.686   4.774   1.395
  245SOL     OW 2636   3.897   2.476   4.844
  245SOL    HW1 2637   3.819   2.499   4.895
  245SOL    HW2 2638   3.963   2.453   4.910
  245SOL     MW 2639   3.896   2.476   4.859
  246SOL     OW 2640   4.445   1.653   5.199
  246SOL    HW1 2641   4.409   1.661   5.110
  246SOL    HW2 2642   4.368   1.644   5.255
  246SOL     MW 2643   4.430   1.653   5.195
  247SOL     OW 2644   5.966   3.448   0.602
  247SOL    HW1 2645   6.056   3.438   0.571
  247SOL    HW2 2646   5.912   3.437   0.524
  247SOL     MW 2647   5.971   3.446   0.588
  248SOL     OW 2648   3.202   3.934   5.561
  248SOL    HW1 2649   3.262   3.933   5.635
  248SOL    HW2 2650   3.165   3.846   5.558
  248SOL     MW 2651   3.205   3.923   5.570
  249SOL     OW 2652   0.630   6.005   3.812
  249SOL    HW1 2653   0.575   5.939   3.854
  249SOL    HW2 2654   0.714   5.962   3.801
  249SOL     MW 2655   0.634   5.991   3.816
  250SOL     OW 2656   1.833   1.096   1.756
  250SOL    HW1 2657   1.891   1.073   1.683
  250SOL    HW2 2658   1.758   1.037   1.747
  250SOL     MW 2659   1.831   1.086   1.745
  251SOL     OW 2660   2.905   1.919   1.944
  251SOL    HW1 2661   2.998   1.901   1.959
  251SOL    HW2 2662   2.902   2.012   1.924
  251SOL     MW 2663   2.917   1.928   1.943
  252SOL     OW 2664   1.041   0.225   3.143
  252SOL    HW1 2665   1.080   0.311   3.160
  252SOL    HW2 2666   1.115   0.167   3.131
  252SOL     MW 2667   1.055   0.229   3.144
  253SOL     OW 2668   0.966   3.606   3.415
  253SOL    HW1 2669   1.053   3.646   3.421
  253SOL    HW2 2670   0.929   3.617   3.502
  253SOL     MW 2671   0.972   3.613   3.427
  254SOL     OW 2672   6.057   4.587   1.591
  254SOL    HW1 2673   6.128   4.631   1.544
  254SOL    HW2 2674   6.100   4.518   1.641
  254SOL     MW 2675   6.072   4.584   1.592
  255SOL     OW 2676   6.038   5.244   5.054
  255SOL    HW1 2677   5.960   5.237   5.110
  255SOL    HW2 2678   6.032   5.170   4.994
  255SOL     MW 2679   6.027   5.234   5.054
  256SOL     OW 2680   3.342   1.380   5.155
  256SOL    HW1 2681   3.433   1.408   5.163
  256SOL    HW2 2682   3.326   1.377   5.060
  256SOL     MW 2683   3.351   1.383   5.144
  257SOL     OW 2684   2.024   5.280   5.229
  257SOL    HW1 2685   2.049   5.211   5.168
  257SOL    HW2 2686   2.107   5.317   5.259
  257SOL     MW 2687   2.037   5.276   5.225
  258SOL     OW 2688   0.767   1.195   5.003
  258SOL    HW1 2689   0.844   1.153   5.042
  258SOL    HW2 2690   0.727   1.244   5.075
  258SOL     MW 2691   0.772   1.196   5.017
  259SOL     OW 2692   2.910   5.042   2.380
  259SOL    HW1 2693   2.996   5.010   2.406
  259SOL    HW2 2694   2.925   5.134   2.358
  259SOL     MW 2695   2.923   5.050   2.380
  260SOL     OW 2696   4.756   1.378   5.546
  260SOL    HW1 2697   4.807   1.312   5.499
  260SOL    HW2 2698   4.732   1.442   5.478
  260SOL     MW 2699   4.759   1.378   5.531
  261SOL     OW 2700   0.399   2.123   2.454
  261SOL    HW1 2701   0.420   2.050   2.513
  261SOL    HW2 2702   0.483   2.166   2.440
  261SOL     MW 2703   0.413   2.119   2.460
  262SOL     OW 2704   0.655   2.547   3.329
  262SOL    HW1 2705   0.657   2.456   3.299
  262SOL    HW2 2706   0.576   2.554   3.383
  262SOL     MW 2707   0.645   2.536   3.332
  263SOL     OW 2708   3.743   0.814   4.363
  263SOL    HW1 2709   3.675   0.853   4.308
  263SOL    HW2 2710   3.824   0.826   4.313
  263SOL     MW 2711   3.744   0.820   4.349
  264SOL     OW 2712   5.536   5.986   3.491
  264SOL    HW1 2713   5.441   5.988   3.504
  264SOL    HW2 2714   5.572   6.013   3.576
  264SOL     MW 2715   5.528   5.989   3.504
  265SOL     OW 2716   1.734   5.178   4.403
  265SOL    HW1 2717   1.754   5.088   4.426
  265SOL    HW2 2718   1.774   5.190   4.317
  265SOL     MW 2719   1.741   5.168   4.395
  266SOL     OW 2720   5.632   2.904   5.650
  266SOL    HW1 2721   5.599   2.857   5.573
  266SOL    HW2 2722   5.573   2.879   5.721
  266SOL     MW 2723   5.621   2.895   5.649
  267SOL     OW 2724   5.470   4.243   2.366
  267SOL    HW1 2725   5.557   4.277   2.389
  267SOL    HW2 2726   5.481   4.148   2.363
  267SOL     MW 2727   5.482   4.235   2.369
  268SOL     OW 2728   1.774   2.374   0.220
  268SOL    HW1 2729   1.829   2.449   0.195
  268SOL    HW2 2730   1.688   2.396   0.190
  268SOL     MW 2731   1.771   2.386   0.213
  269SOL     OW 2732   0.075   2.613   4.540
  269SOL    HW1 2733   0.144   2.679   4.548
  269SOL    HW2 2734  -0.006   2.662   4.547
  269SOL     MW 2735   0.073   2.627   4.542
  270SOL     OW 2736   5.512   4.414   5.119
  270SOL    HW1 2737   5.583   4.356   5.147
  270SOL    HW2 2738   5.466   4.436   5.201
  270SOL     MW 2739   5.516   4.409   5.133
  271SOL     OW 2740   5.131   2.631   1.815
  271SOL    HW1 2741   5.129   2.536   1.813
  271SOL    HW2 2742   5.107   2.654   1.905
  271SOL     MW 2743   5.127   2.622   1.826
  272SOL     OW 2744   0.687   1.354   4.387
  272SOL    HW1 2745   0.614   1.384   4.333
  272SOL    HW2 2746   0.706   1.428   4.444
  272SOL     MW 2747   0.680   1.367   4.387
  273SOL     OW 2748   3.029   3.808   5.132
  273SOL    HW1 2749   3.042   3.902   5.121
  273SOL    HW2 2750   2.964   3.801   5.202
  273SOL     MW 2751   3.022   3.819   5.139
  274SOL     OW 2752   4.302   1.547   3.231
  274SOL    HW1 2753   4.287   1.508   3.145
  274SOL    HW2 2754   4.218   1.586   3.254
  274SOL     MW 2755   4.290   1.547   3.223
  275SOL     OW 2756   3.015   0.791   1.768
  275SOL    HW1 2757   2.960   0.754   1.837
  275SOL    HW2 2758   2.953   0.838   1.712
  275SOL     MW 2759   3.000   0.792   1.770
  276SOL     OW 2760   1.010   4.812   6.057
  276SOL    HW1 2761   0.946   4.763   6.005
  276SOL    HW2 2762   0.964   4.891   6.084
  276SOL     MW 2763   0.996   4.816   6.054
  277SOL     OW 2764   3.358   3.674   0.011
  277SOL    HW1 2765   3.303   3.650   0.086
  277SOL    HW2 2766   3.424   3.732   0.049
  277SOL     MW 2767   3.359   3.678   0.026
  278SOL     OW 2768   2.512   0.772   0.553
  278SOL    HW1 2769   2.552   0.752   0.638
  278SOL    HW2 2770   2.490   0.865   0.559
  278SOL     MW 2771   2.514   0.782   0.565
  279SOL     OW 2772   4.639   1.571   5.353
  279SOL    HW1 2773   4.574   1.582   5.284
  279SOL    HW2 2774   4.709   1.633   5.331
  279SOL     MW 2775   4.640   1.580   5.341
  280SOL     OW 2776   4.622   2.710   2.934
  280SOL    HW1 2777   4.639   2.616   2.939
  280SOL    HW2 2778   4.531   2.719   2.963
  280SOL     MW 2779   4.612   2.699   2.939
  281SOL     OW 2780   5.477   4.477   5.393
  281SOL    HW1 2781   5.422   4.555   5.406
  281SOL    HW2 2782   5.563   4.512   5.372
  281SOL     MW 2783   5.481   4.492   5.392
  282SOL     OW 2784   2.785   2.631   1.215
  282SOL    HW1 2785   2.752   2.709   1.260
  282SOL    HW2 2786   2.836   2.666   1.142
  282SOL     MW 2787   2.788   2.646   1.211
  283SOL     OW 2788   1.471   3.971   0.288
  283SOL    HW1 2789   1.469   3.889   0.238
  283SOL    HW2 2790   1.560   4.004   0.275
  283SOL     MW 2791   1.482   3.965   0.280
  284SOL     OW 2792   0.302   4.209   1.750
  284SOL    HW1 2793   0.307   4.303   1.762
  284SOL    HW2 2794   0.329   4.195   1.659
  284SOL     MW 2795   0.306   4.219   1.740
  285SOL     OW 2796   2.749   3.180   1.290
  285SOL    HW1 2797   2.828   3.222   1.323
  285SOL    HW2 2798   2.779   3.118   1.223
  285SOL     MW 2799   2.763   3.178   1.286
  286SOL     OW 2800   1.416   4.441   5.868
  286SOL    HW1 2801   1.391   4.403   5.952
  286SOL    HW2 2802   1.398   4.372   5.804
  286SOL     MW 2803   1.411   4.427   5.870
  287SOL     OW 2804   0.482   1.470   4.216
  287SOL    HW1 2805   0.428   1.529   4.270
  287SOL    HW2 2806   0.529   1.529   4.156
  287SOL     MW 2807   0.481   1.485   4.215
  288SOL     OW 2808   4.956   0.958   3.701
  288SOL    HW1 2809   4.863   0.960   3.677
  288SOL    HW2 2810   4.990   1.043   3.674
  288SOL     MW 2811   4.948   0.969   3.694
  289SOL     OW 2812   0.898   3.371   3.865
  289SOL    HW1 2813   0.888   3.284   3.902
  289SOL    HW2 2814   0.986   3.372   3.826
  289SOL     MW 2815   0.908   3.360   3.865
  290SOL     OW 2816   1.462   3.313   4.843
  290SOL    HW1 2817   1.554   3.326   4.820
  290SOL    HW2 2818   1.414   3.370   4.783
  290SOL     MW 2819   1.468   3.322   4.833
  291SOL     OW 2820   4.252   4.639   4.080
  291SOL    HW1 2821   4.237   4.733   4.090
  291SOL    HW2 2822   4.200   4.614   4.004
  291SOL     MW 2823   4.243   4.648   4.071
  292SOL     OW 2824   4.994   1.271   0.637
  292SOL    HW1 2825   4.923   1.334   0.651
  292SOL    HW2 2826   5.072   1.326   0.627
  292SOL     MW 2827   4.995   1.286   0.638
  293SOL     OW 2828   4.782   4.845   1.629
  293SOL    HW1 2829   4.765   4.927   1.676
  293SOL    HW2 2830   4.696   4.819   1.594
  293SOL     MW 2831   4.769   4.852   1.631
  294SOL     OW 2832   4.165   6.082   4.527
  294SOL    HW1 2833   4.221   6.006   4.539
  294SOL    HW2 2834   4.109   6.059   4.453
  294SOL     MW 2835   4.165   6.069   4.519
  295SOL     OW 2836   5.773   4.819   0.662
  295SOL    HW1 2837   5.731   4.892   0.707
  295SOL    HW2 2838   5.751   4.832   0.569
  295SOL     MW 2839   5.765   4.830   0.656
  296SOL     OW 2840   5.505   5.139   2.131
  296SOL    HW1 2841   5.573   5.152   2.064
  296SOL    HW2 2842   5.443   5.079   2.090
  296SOL     MW 2843   5.506   5.133   2.117
  297SOL     OW 2844   3.499   6.088   1.841
  297SOL    HW1 2845   3.467   6.176   1.860
  297SOL    HW2 2846   3.483   6.077   1.747
  297SOL     MW 2847   3.493   6.098   1.831
  298SOL     OW 2848   3.373   5.533   3.979
  298SOL    HW1 2849   3.317   5.486   3.917
  298SOL    HW2 2850   3.391   5.469   4.048
  298SOL     MW 2851   3.368   5.518   3.980
  299SOL     OW 2852   3.927   1.798   4.912
  299SOL    HW1 2853   3.928   1.823   4.820
  299SOL    HW2 2854   3.952   1.878   4.959
  299SOL     MW 2855   3.930   1.812   4.907
  300SOL     OW 2856   3.264   0.661   1.643
  300SOL    HW1 2857   3.193   0.711   1.682
  300SOL    HW2 2858   3.264   0.686   1.551
  300SOL     MW 2859   3.255   0.670   1.637
  301SOL     OW 2860   0.697   0.379   0.317
  301SOL    HW1 2861   0.747   0.391   0.237
  301SOL    HW2 2862   0.628   0.318   0.293
  301SOL     MW 2863   0.694   0.372   0.304
  302SOL     OW 2864   4.318   1.746   4.199
  302SOL    HW1 2865   4.253   1.754   4.129
  302SOL    HW2 2866   4.266   1.722   4.277
  302SOL     MW 2867   4.303   1.744   4.200
  303SOL     OW 2868   5.728   5.824   2.830
  303SOL    HW1 2869   5.819   5.849   2.847
  303SOL    HW2 2870   5.728   5.729   2.835
  303SOL     MW 2871   5.740   5.815   2.833
  304SOL     OW 2872   2.961   5.783   1.332
  304SOL    HW1 2873   2.867   5.792   1.347
  304SOL    HW2 2874   2.980   5.845   1.262
  304SOL     MW 2875   2.951   5.792   1.325
  305SOL     OW 2876   4.859   1.432   1.905
  305SOL    HW1 2877   4.793   1.377   1.947
  305SOL    HW2 2878   4.888   1.492   1.974
  305SOL     MW 2879   4.854   1.433   1.919
  306SOL     OW 2880   0.851   3.319   5.106
  306SOL    HW1 2881   0.945   3.307   5.101
  306SOL    HW2 2882   0.818   3.297   5.019
  306SOL     MW 2883   0.859   3.314   5.094
  307SOL     OW 2884   1.214   0.676   0.150
  307SOL    HW1 2885   1.216   0.581   0.139
  307SOL    HW2 2886   1.122   0.698   0.160
  307SOL     MW 2887   1.203   0.667   0.150
  308SOL     OW 2888   3.184   0.228   6.063
  308SOL    HW1 2889   3.164   0.299   6.124
  308SOL    HW2 2890   3.276   0.242   6.040
  308SOL     MW 2891   3.193   0.239   6.067
  309SOL     OW 2892   3.336   3.106   1.903
  309SOL    HW1 2893   3.384   3.082   1.983
  309SOL    HW2 2894   3.244   3.087   1.924
  309SOL     MW 2895   3.330   3.101   1.916
  310SOL     OW 2896   0.818   3.214   0.816
  310SOL    HW1 2897   0.782   3.161   0.886
  310SOL    HW2 2898   0.841   3.297   0.857
  310SOL     MW 2899   0.816   3.218   0.830
  311SOL     OW 2900   1.000   1.494   1.637
  311SOL    HW1 2901   0.990   1.478   1.543
  311SOL    HW2 2902   1.052   1.575   1.642
  311SOL     MW 2903   1.006   1.502   1.625
  312SOL     OW 2904   1.667   1.316   4.220
  312SOL    HW1 2905   1.686   1.364   4.139
  312SOL    HW2 2906   1.573   1.324   4.231
  312SOL     MW 2907   1.658   1.323   4.211
  313SOL     OW 2908   0.276   5.827   5.041
  313SOL    HW1 2909   0.334   5.855   5.113
  313SOL    HW2 2910   0.306   5.876   4.965
  313SOL     MW 2911   0.288   5.837   5.041
  314SOL     OW 2912   1.816   2.294   4.262
  314SOL    HW1 2913   1.827   2.389   4.255
  314SOL    HW2 2914   1.877   2.257   4.199
  314SOL     MW 2915   1.825   2.301   4.253
  315SOL     OW 2916   3.627   1.858   0.312
  315SOL    HW1 2917   3.651   1.910   0.236
  315SOL    HW2 2918   3.640   1.918   0.386
  315SOL     MW 2919   3.631   1.873   0.312
  316SOL     OW 2920   5.623   0.409   5.704
  316SOL    HW1 2921   5.635   0.396   5.798
  316SOL    HW2 2922   5.537   0.448   5.695
  316SOL     MW 2923   5.614   0.412   5.715
  317SOL     OW 2924   0.538   5.818   1.182
  317SOL    HW1 2925   0.467   5.762   1.148
  317SOL    HW2 2926   0.545   5.889   1.119
  317SOL     MW 2927   0.530   5.820   1.170
  318SOL     OW 2928   3.357   2.120   5.693
  318SOL    HW1 2929   3.338   2.079   5.778
  318SOL    HW2 2930   3.273   2.157   5.666
  318SOL     MW 2931   3.344   2.119   5.701
  319SOL     OW 2932   4.100   0.497   5.257
  319SOL    HW1 2933   4.139   0.518   5.172
  319SOL    HW2 2934   4.060   0.411   5.245
  319SOL     MW 2935   4.100   0.489   5.244
  320SOL     OW 2936   2.993   3.265   0.762
  320SOL    HW1 2937   3.020   3.240   0.674
  320SOL    HW2 2938   2.963   3.355   0.754
  320SOL     MW 2939   2.992   3.273   0.750
  321SOL     OW 2940   5.277   4.081   1.747
  321SOL    HW1 2941   5.372   4.075   1.761
  321SOL    HW2 2942   5.267   4.099   1.654
  321SOL     MW 2943   5.288   4.082   1.737
  322SOL     OW 2944   4.799   4.610   0.571
  322SOL    HW1 2945   4.847   4.662   0.506
  322SOL    HW2 2946   4.740   4.673   0.613
  322SOL     MW 2947   4.798   4.625   0.568
  323SOL     OW 2948   5.131   1.508   0.636
  323SOL    HW1 2949   5.095   1.563   0.706
  323SOL    HW2 2950   5.226   1.507   0.653
  323SOL     MW 2951   5.139   1.515   0.647
  324SOL     OW 2952   1.293   4.176   4.393
  324SOL    HW1 2953   1.366   4.117   4.411
  324SOL    HW2 2954   1.334   4.256   4.361
  324SOL     MW 2955   1.308   4.178   4.391
  325SOL     OW 2956   4.583   5.455   0.200
  325SOL    HW1 2957   4.607   5.368   0.168
  325SOL    HW2 2958   4.610   5.514   0.130
  325SOL     MW 2959   4.589   5.451   0.187
  326SOL     OW 2960   1.436   4.151   1.229
  326SOL    HW1 2961   1.462   4.195   1.148
  326SOL    HW2 2962   1.434   4.220   1.294
  326SOL     MW 2963   1.438   4.165   1.227
  327SOL     OW 2964   1.962   1.150   1.080
  327SOL    HW1 2965   1.951   1.061   1.111
  327SOL    HW2 2966   1.879   1.193   1.101
  327SOL     MW 2967   1.950   1.144   1.087
  328SOL     OW 2968   1.080   4.379   2.870
  328SOL    HW1 2969   0.996   4.353   2.832
  328SOL    HW2 2970   1.057   4.423   2.952
  328SOL     MW 2971   1.067   4.381   2.876
  329SOL     OW 2972   1.971   4.562   0.528
  329SOL    HW1 2973   2.004   4.557   0.617
  329SOL    HW2 2974   2.043   4.604   0.478
  329SOL     MW 2975   1.986   4.567   0.533
  330SOL     OW 2976   3.212   0.615   6.068
  330SOL    HW1 2977   3.192   0.525   6.094
  330SOL    HW2 2978   3.158   0.631   5.991
  330SOL     MW 2979   3.203   0.606   6.062
  331SOL     OW 2980   1.421   3.612   3.893
  331SOL    HW1 2981   1.416   3.522   3.861
  331SOL    HW2 2982   1.366   3.613   3.971
  331SOL     MW 2983   1.414   3.601   3.899
  332SOL     OW 2984   0.862   1.490   0.972
  332SOL    HW1 2985   0.943   1.515   1.018
  332SOL    HW2 2986   0.893   1.437   0.898
  332SOL     MW 2987   0.877   1.486   0.969
  333SOL     OW 2988   5.381   0.507   5.759
  333SOL    HW1 2989   5.407   0.567   5.829
  333SOL    HW2 2990   5.342   0.564   5.692
  333SOL     MW 2991   5.379   0.522   5.759
  334SOL     OW 2992   1.980   3.897   2.387
  334SOL    HW1 2993   1.983   3.802   2.400
  334SOL    HW2 2994   1.886   3.919   2.392
  334SOL     MW 2995   1.968   3.888   2.389
  335SOL     OW 2996   0.413   0.323   3.575
  335SOL    HW1 2997   0.420   0.394   3.640
  335SOL    HW2 2998   0.497   0.278   3.578
  335SOL     MW 2999   0.424   0.326   3.584
  336SOL     OW 3000   2.491   1.259   0.771
  336SOL    HW1 3001   2.434   1.311   0.829
  336SOL    HW2 3002   2.440   1.180   0.752
  336SOL     MW 3003   2.477   1.256   0.776
  337SOL     OW 3004   5.185   0.334   1.997
  337SOL    HW1 3005   5.149   0.416   2.034
  337SOL    HW2 3006   5.279   0.341   2.011
  337SOL     MW 3007   5.192   0.345   2.004
  338SOL     OW 3008   5.024   1.703   2.548
  338SOL    HW1 3009   5.006   1.614   2.579
  338SOL    HW2 3010   4.986   1.760   2.615
  338SOL     MW 3011   5.017   1.699   2.560
  339SOL     OW 3012   2.933   3.252   5.217
  339SOL    HW1 3013   2.857   3.310   5.219
  339SOL    HW2 3014   2.978   3.274   5.135
  339SOL     MW 3015   2.929   3.263   5.207
  340SOL     OW 3016   5.983   0.766   1.574
  340SOL    HW1 3017   5.939   0.714   1.507
  340SOL    HW2 3018   5.925   0.841   1.589
  340SOL     MW 3019   5.970   0.769   1.568
  341SOL     OW 3020   2.556   5.286   6.083
  341SOL    HW1 3021   2.534   5.200   6.048
  341SOL    HW2 3022   2.510   5.291   6.167
  341SOL     MW 3023   2.547   5.276   6.090
  342SOL     OW 3024   4.109   1.453   0.627
  342SOL    HW1 3025   4.014   1.444   0.625
  342SOL    HW2 3026   4.142   1.372   0.587
  342SOL     MW 3027   4.101   1.442   0.621
  343SOL     OW 3028   5.884   6.026   0.779
  343SOL    HW1 3029   5.960   6.078   0.804
  343SOL    HW2 3030   5.887   5.950   0.837
  343SOL     MW 3031   5.894   6.023   0.789
  344SOL     OW 3032   2.747   0.720   1.171
  344SOL    HW1 3033   2.813   0.676   1.224
  344SOL    HW2 3034   2.694   0.769   1.234
  344SOL     MW 3035   2.748   0.721   1.186
  345SOL     OW 3036   1.467   2.745   0.708
  345SOL    HW1 3037   1.530   2.776   0.644
  345SOL    HW2 3038   1.442   2.658   0.677
  345SOL     MW 3039   1.471   2.738   0.695
  346SOL     OW 3040   0.363   0.118   5.988
  346SOL    HW1 3041   0.356   0.042   6.046
  346SOL    HW2 3042   0.450   0.112   5.950
  346SOL     MW 3043   0.373   0.107   5.991
  347SOL     OW 3044   1.883   0.430   1.282
  347SOL    HW1 3045   1.800   0.388   1.260
  347SOL    HW2 3046   1.915   0.383   1.359
  347SOL     MW 3047   1.877   0.419   1.289
  348SOL     OW 3048   0.894   2.517   1.050
  348SOL    HW1 3049   0.973   2.563   1.081
  348SOL    HW2 3050   0.914   2.493   0.960
  348SOL     MW 3051   0.907   2.520   1.043
  349SOL     OW 3052   3.242   0.783   0.669
  349SOL    HW1 3053   3.177   0.807   0.735
  349SOL    HW2 3054   3.233   0.851   0.602
  349SOL     MW 3055   3.233   0.795   0.669
  350SOL     OW 3056   3.571   3.605   5.562
  350SOL    HW1 3057   3.499   3.600   5.624
  350SOL    HW2 3058   3.541   3.668   5.495
  350SOL     MW 3059   3.558   3.613   5.561
  351SOL     OW 3060   5.206   1.128   3.184
  351SOL    HW1 3061   5.148   1.194   3.145
  351SOL    HW2 3062   5.154   1.087   3.252
  351SOL     MW 3063   5.192   1.131   3.187
  352SOL     OW 3064   0.471   0.503   1.029
  352SOL    HW1 3065   0.428   0.587   1.013
  352SOL    HW2 3066   0.415   0.439   0.986
  352SOL     MW 3067   0.458   0.505   1.022
  353SOL     OW 3068   5.443   4.039   5.215
  353SOL    HW1 3069   5.409   4.125   5.238
  353SOL    HW2 3070   5.372   3.978   5.235
  353SOL     MW 3071   5.430   4.042   5.221
  354SOL     OW 3072   1.587   4.654   3.823
  354SOL    HW1 3073   1.595   4.635   3.917
  354SOL    HW2 3074   1.526   4.587   3.790
  354SOL     MW 3075   1.580   4.643   3.831
  355SOL     OW 3076   1.590   2.114   2.997
  355SOL    HW1 3077   1.660   2.053   2.976
  355SOL    HW2 3078   1.509   2.064   2.984
  355SOL     MW 3079   1.589   2.100   2.993
  356SOL     OW 3080   0.787   3.547   3.623
  356SOL    HW1 3081   0.827   3.536   3.709
  356SOL    HW2 3082   0.702   3.504   3.631
  356SOL     MW 3083   0.781   3.540   3.635
  357SOL     OW 3084   4.388   5.626   2.842
  357SOL    HW1 3085   4.303   5.668   2.826
  357SOL    HW2 3086   4.451   5.698   2.841
  357SOL     MW 3087   4.385   5.641   2.840
  358SOL     OW 3088   0.596   5.619   5.278
  358SOL    HW1 3089   0.618   5.649   5.190
  358SOL    HW2 3090   0.659   5.663   5.335
  358SOL     MW 3091   0.607   5.629   5.274
  359SOL     OW 3092   4.613   1.955   5.369
  359SOL    HW1 3093   4.551   2.026   5.381
  359SOL    HW2 3094   4.605   1.932   5.276
  359SOL     MW 3095   4.604   1.962   5.358
  360SOL     OW 3096   5.792   1.214   3.747
  360SOL    HW1 3097   5.708   1.183   3.714
  360SOL    HW2 3098   5.777   1.307   3.767
  360SOL     MW 3099   5.779   1.222   3.746
  361SOL     OW 3100   5.414   1.542   5.424
  361SOL    HW1 3101   5.487   1.584   5.469
  361SOL    HW2 3102   5.342   1.605   5.431
  361SOL     MW 3103   5.414   1.555   5.431
  362SOL     OW 3104   2.337   4.310   3.240
  362SOL    HW1 3105   2.305   4.258   3.313
  362SOL    HW2 3106   2.318   4.400   3.263
  362SOL     MW 3107   2.331   4.315   3.252
  363SOL     OW 3108   1.419   3.945   0.556
  363SOL    HW1 3109   1.405   3.947   0.462
  363SOL    HW2 3110   1.496   4.001   0.571
  363SOL     MW 3111   1.428   3.953   0.546
  364SOL     OW 3112   4.373   4.825   1.058
  364SOL    HW1 3113   4.355   4.814   1.151
  364SOL    HW2 3114   4.393   4.737   1.026
  364SOL     MW 3115   4.373   4.813   1.066
  365SOL     OW 3116   0.511   3.248   0.743
  365SOL    HW1 3117   0.527   3.155   0.728
  365SOL    HW2 3118   0.597   3.289   0.738
  365SOL     MW 3119   0.524   3.242   0.741
  366SOL     OW 3120   5.076   0.130   0.931
  366SOL    HW1 3121   5.136   0.148   1.004
  366SOL    HW2 3122   5.021   0.208   0.924
  366SOL     MW 3123   5.077   0.142   0.940
  367SOL     OW 3124   4.762   0.728   1.505
  367SOL    HW1 3125   4.717   0.704   1.424
  367SOL    HW2 3126   4.834   0.784   1.477
  367SOL     MW 3127   4.765   0.732   1.491
  368SOL     OW 3128   5.510   3.167   3.451
  368SOL    HW1 3129   5.574   3.175   3.380
  368SOL    HW2 3130   5.503   3.256   3.487
  368SOL     MW 3131   5.517   3.180   3.447
  369SOL     OW 3132   3.423   5.442   1.311
  369SOL    HW1 3133   3.434   5.471   1.402
  369SOL    HW2 3134   3.346   5.489   1.280
  369SOL     MW 3135   3.415   5.452   1.319
  370SOL     OW 3136   3.865   1.757   1.191
  370SOL    HW1 3137   3.949   1.775   1.233
  370SOL    HW2 3138   3.880   1.676   1.143
  370SOL     MW 3139   3.878   1.749   1.190
  371SOL     OW 3140   0.689   5.323   1.567
  371SOL    HW1 3141   0.780   5.307   1.541
  371SOL    HW2 3142   0.642   5.327   1.484
  371SOL     MW 3143   0.695   5.322   1.553
  372SOL     OW 3144   5.667   0.245   3.565
  372SOL    HW1 3145   5.728   0.278   3.499
  372SOL    HW2 3146   5.671   0.310   3.636
  372SOL     MW 3147   5.675   0.258   3.566
  373SOL     OW 3148   0.713   3.129   0.193
  373SOL    HW1 3149   0.645   3.098   0.253
  373SOL    HW2 3150   0.674   3.120   0.106
  373SOL     MW 3151   0.699   3.124   0.189
  374SOL     OW 3152   2.921   2.110   4.478
  374SOL    HW1 3153   2.975   2.128   4.555
  374SOL    HW2 3154   2.847   2.170   4.485
  374SOL     MW 3155   2.919   2.120   4.489
  375SOL     OW 3156   0.802   3.200   3.141
  375SOL    HW1 3157   0.842   3.125   3.187
  375SOL    HW2 3158   0.852   3.206   3.059
  375SOL     MW 3159   0.815   3.191   3.136
  376SOL     OW 3160   1.089   3.531   5.248
  376SOL    HW1 3161   1.118   3.617   5.279
  376SOL    HW2 3162   1.000   3.522   5.283
  376SOL     MW 3163   1.081   3.541   5.256
  377SOL     OW 3164   2.658   2.692   4.683
  377SOL    HW1 3165   2.721   2.634   4.727
  377SOL    HW2 3166   2.679   2.779   4.715
  377SOL     MW 3167   2.669   2.696   4.693
  378SOL     OW 3168   5.860   5.278   3.652
  378SOL    HW1 3169   5.773   5.237   3.650
  378SOL    HW2 3170   5.847   5.359   3.701
  378SOL     MW 3171   5.847   5.283   3.658
  379SOL     OW 3172   3.215   4.789   5.294
  379SOL    HW1 3173   3.285   4.737   5.334
  379SOL    HW2 3174   3.146   4.726   5.275
  379SOL     MW 3175   3.215   4.775   5.297
  380SOL     OW 3176   4.545   1.295   0.766
  380SOL    HW1 3177   4.507   1.382   0.779
  380SOL    HW2 3178   4.471   1.235   0.775
  380SOL     MW 3179   4.531   1.298   0.769
  381SOL     OW 3180   3.776   4.280   1.387
  381SOL    HW1 3181   3.768   4.375   1.373
  381SOL    HW2 3182   3.811   4.246   1.305
  381SOL     MW 3183   3.779   4.288   1.375
  382SOL     OW 3184   5.262   3.015   2.462
  382SOL    HW1 3185   5.304   2.938   2.422
  382SOL    HW2 3186   5.168   2.995   2.458
  382SOL     MW 3187   5.255   3.002   2.456
  383SOL     OW 3188   5.947   0.354   1.561
  383SOL    HW1 3189   6.018   0.295   1.537
  383SOL    HW2 3190   5.867   0.306   1.537
  383SOL     MW 3191   5.946   0.341   1.555
  384SOL     OW 3192   4.252   0.482   0.278
  384SOL    HW1 3193   4.178   0.486   0.339
  384SOL    HW2 3194   4.256   0.570   0.240
  384SOL     MW 3195   4.243   0.494   0.281
  385SOL     OW 3196   6.097   3.369   2.550
  385SOL    HW1 3197   6.073   3.436   2.614
  385SOL    HW2 3198   6.165   3.317   2.593
  385SOL     MW 3199   6.103   3.371   2.564
  386SOL     OW 3200   2.022   4.158   5.565
  386SOL    HW1 3201   2.047   4.111   5.486
  386SOL    HW2 3202   1.927   4.166   5.560
  386SOL     MW 3203   2.013   4.153   5.555
  387SOL     OW 3204   3.607   0.422   2.190
  387SOL    HW1 3205   3.611   0.406   2.096
  387SOL    HW2 3206   3.664   0.356   2.229
  387SOL     MW 3207   3.614   0.412   2.183
  388SOL     OW 3208   1.701   0.709   3.885
  388SOL    HW1 3209   1.741   0.707   3.972
  388SOL    HW2 3210   1.639   0.637   3.884
  388SOL     MW 3211   1.698   0.700   3.896
  389SOL     OW 3212   1.447   0.014   1.803
  389SOL    HW1 3213   1.477  -0.049   1.869
  389SOL    HW2 3214   1.432   0.095   1.852
  389SOL     MW 3215   1.449   0.016   1.818
  390SOL     OW 3216   5.370   4.551   2.319
  390SOL    HW1 3217   5.393   4.550   2.411
  390SOL    HW2 3218   5.314   4.474   2.307
  390SOL     MW 3219   5.366   4.541   2.329
  391SOL     OW 3220   0.382   3.586   3.017
  391SOL    HW1 3221   0.387   3.649   3.089
  391SOL    HW2 3222   0.292   3.588   2.987
  391SOL     MW 3223   0.372   3.594   3.023
  392SOL     OW 3224   2.438   5.083   1.074
  392SOL    HW1 3225   2.447   5.084   0.979
  392SOL    HW2 3226   2.441   4.991   1.098
  392SOL     MW 3227   2.440   5.072   1.065
  393SOL     OW 3228   1.130   1.376   0.368
  393SOL    HW1 3229   1.119   1.420   0.452
  393SOL    HW2 3230   1.214   1.331   0.375
  393SOL     MW 3231   1.139   1.376   0.380
  394SOL     OW 3232   0.524   1.143   0.399
  394SOL    HW1 3233   0.608   1.115   0.364
  394SOL    HW2 3234   0.489   1.202   0.332
  394SOL     MW 3235   0.530   1.147   0.386
  395SOL     OW 3236   0.497   0.265   4.106
  395SOL    HW1 3237   0.428   0.310   4.055
  395SOL    HW2 3238   0.543   0.211   4.042
  395SOL     MW 3239   0.494   0.264   4.091
  396SOL     OW 3240   0.655   3.916   3.029
  396SOL    HW1 3241   0.721   3.985   3.019
  396SOL    HW2 3242   0.647   3.904   3.124
  396SOL     MW 3243   0.662   3.923   3.040
  397SOL     OW 3244   5.198   2.119   0.469
  397SOL    HW1 3245   5.198   2.146   0.377
  397SOL    HW2 3246   5.177   2.026   0.467
  397SOL     MW 3247   5.195   2.111   0.457
  398SOL     OW 3248   1.988   4.831   1.638
  398SOL    HW1 3249   2.080   4.846   1.661
  398SOL    HW2 3250   1.962   4.758   1.694
  398SOL     MW 3251   1.996   4.823   1.648
  399SOL     OW 3252   2.001   4.301   1.530
  399SOL    HW1 3253   1.983   4.211   1.501
  399SOL    HW2 3254   1.915   4.342   1.534
  399SOL     MW 3255   1.988   4.295   1.527
  400SOL     OW 3256   4.692   0.277   0.936
  400SOL    HW1 3257   4.640   0.238   1.007
  400SOL    HW2 3258   4.665   0.369   0.935
  400SOL     MW 3259   4.682   0.284   0.945
  401SOL     OW 3260   4.844   3.436   2.488
  401SOL    HW1 3261   4.844   3.529   2.466
  401SOL    HW2 3262   4.838   3.435   2.584
  401SOL     MW 3263   4.843   3.448   2.498
  402SOL     OW 3264   2.229   3.187   4.877
  402SOL    HW1 3265   2.305   3.130   4.868
  402SOL    HW2 3266   2.154   3.127   4.876
  402SOL     MW 3267   2.229   3.172   4.876
  403SOL     OW 3268   4.016   0.311   3.034
  403SOL    HW1 3269   3.967   0.340   2.956
  403SOL    HW2 3270   4.090   0.371   3.038
  403SOL     MW 3271   4.019   0.323   3.024
  404SOL     OW 3272   1.567   5.394   4.024
  404SOL    HW1 3273   1.592   5.455   4.094
  404SOL    HW2 3274   1.477   5.418   4.002
  404SOL     MW 3275   1.559   5.405   4.030
  405SOL     OW 3276   3.507   4.926   4.995
  405SOL    HW1 3277   3.546   4.845   5.027
  405SOL    HW2 3278   3.428   4.898   4.949
  405SOL     MW 3279   3.502   4.912   4.993
  406SOL     OW 3280   0.448   0.984   0.962
  406SOL    HW1 3281   0.451   1.042   0.886
  406SOL    HW2 3282   0.540   0.960   0.977
  406SOL     MW 3283   0.460   0.989   0.954
  407SOL     OW 3284   1.177   0.665   0.774
  407SOL    HW1 3285   1.175   0.760   0.762
  407SOL    HW2 3286   1.258   0.649   0.824
  407SOL     MW 3287   1.187   0.675   0.779
  408SOL     OW 3288   0.052   4.960   3.613
  408SOL    HW1 3289   0.047   4.879   3.664
  408SOL    HW2 3290   0.145   4.980   3.608
  408SOL     MW 3291   0.063   4.952   3.619
  409SOL     OW 3292   2.119   1.828   4.595
  409SOL    HW1 3293   2.099   1.864   4.681
  409SOL    HW2 3294   2.210   1.801   4.601
  409SOL     MW 3295   2.128   1.829   4.607
  410SOL     OW 3296   4.599   2.001   2.196
  410SOL    HW1 3297   4.634   2.070   2.253
  410SOL    HW2 3298   4.594   2.042   2.110
  410SOL     MW 3299   4.603   2.015   2.193
  411SOL     OW 3300   2.462   1.460   1.748
  411SOL    HW1 3301   2.517   1.523   1.701
  411SOL    HW2 3302   2.520   1.387   1.768
  411SOL     MW 3303   2.476   1.459   1.744
  412SOL     OW 3304   4.838   2.377   5.543
  412SOL    HW1 3305   4.845   2.282   5.556
  412SOL    HW2 3306   4.926   2.404   5.519
  412SOL     MW 3307   4.850   2.368   5.542
  413SOL     OW 3308   0.427   3.778   3.228
  413SOL    HW1 3309   0.489   3.727   3.279
  413SOL    HW2 3310   0.341   3.748   3.257
  413SOL     MW 3311   0.424   3.768   3.238
  414SOL     OW 3312   4.867   4.256   5.570
  414SOL    HW1 3313   4.872   4.199   5.494
  414SOL    HW2 3314   4.777   4.289   5.569
  414SOL     MW 3315   4.856   4.253   5.560
  415SOL     OW 3316   2.772   1.244   5.540
  415SOL    HW1 3317   2.792   1.337   5.546
  415SOL    HW2 3318   2.711   1.238   5.466
  415SOL     MW 3319   2.766   1.255   5.531
  416SOL     OW 3320   2.165   0.751   1.303
  416SOL    HW1 3321   2.125   0.692   1.239
  416SOL    HW2 3322   2.103   0.824   1.309
  416SOL     MW 3323   2.152   0.753   1.295
  417SOL     OW 3324   4.660   2.948   5.415
  417SOL    HW1 3325   4.677   2.993   5.497
  417SOL    HW2 3326   4.742   2.906   5.392
  417SOL     MW 3327   4.672   2.949   5.422
  418SOL     OW 3328   5.148   1.788   1.214
  418SOL    HW1 3329   5.185   1.713   1.168
  418SOL    HW2 3330   5.120   1.847   1.144
  418SOL     MW 3331   5.149   1.786   1.199
  419SOL     OW 3332   0.355   4.143   3.744
  419SOL    HW1 3333   0.308   4.174   3.666
  419SOL    HW2 3334   0.286   4.126   3.808
  419SOL     MW 3335   0.339   4.145   3.742
  420SOL     OW 3336   0.880   2.738   5.878
  420SOL    HW1 3337   0.895   2.830   5.901
  420SOL    HW2 3338   0.966   2.706   5.851
  420SOL     MW 3339   0.893   2.745   5.877
  421SOL     OW 3340   2.361   1.544   0.210
  421SOL    HW1 3341   2.284   1.563   0.264
  421SOL    HW2 3342   2.340   1.460   0.168
  421SOL     MW 3343   2.348   1.535   0.211
  422SOL     OW 3344   0.493   5.231   5.317
  422SOL    HW1 3345   0.449   5.315   5.304
  422SOL    HW2 3346   0.467   5.179   5.241
  422SOL     MW 3347   0.483   5.235   5.306
  423SOL     OW 3348   1.272   4.527   1.880
  423SOL    HW1 3349   1.272   4.605   1.936
  423SOL    HW2 3350   1.331   4.550   1.808
  423SOL     MW 3351   1.280   4.540   1.878
  424SOL     OW 3352   3.848   4.298   0.132
  424SOL    HW1 3353   3.922   4.341   0.175
  424SOL    HW2 3354   3.773   4.355   0.153
  424SOL     MW 3355   3.848   4.311   0.140
  425SOL     OW 3356   4.207   3.274   4.270
  425SOL    HW1 3357   4.291   3.253   4.312
  425SOL    HW2 3358   4.145   3.212   4.309
  425SOL     MW 3359   4.210   3.263   4.281
  426SOL     OW 3360   5.399   3.957   4.760
  426SOL    HW1 3361   5.480   3.972   4.810
  426SOL    HW2 3362   5.374   3.867   4.780
  426SOL     MW 3363   5.406   3.948   4.769
  427SOL     OW 3364   5.702   0.385   1.780
  427SOL    HW1 3365   5.719   0.466   1.828
  427SOL    HW2 3366   5.743   0.316   1.833
  427SOL     MW 3367   5.710   0.387   1.793
  428SOL     OW 3368   4.515   2.257   1.400
  428SOL    HW1 3369   4.494   2.350   1.391
  428SOL    HW2 3370   4.490   2.235   1.490
  428SOL     MW 3371   4.509   2.266   1.410
  429SOL     OW 3372   2.530   1.099   2.142
  429SOL    HW1 3373   2.573   1.100   2.056
  429SOL    HW2 3374   2.442   1.065   2.123
  429SOL     MW 3375   2.524   1.095   2.128
  430SOL     OW 3376   4.531   2.642   2.247
  430SOL    HW1 3377   4.561   2.551   2.256
  430SOL    HW2 3378   4.578   2.675   2.170
  430SOL     MW 3379   4.541   2.634   2.238
  431SOL     OW 3380   0.862   4.866   2.602
  431SOL    HW1 3381   0.891   4.776   2.594
  431SOL    HW2 3382   0.766   4.861   2.605
  431SOL     MW 3383   0.854   4.854   2.602
  432SOL     OW 3384   3.330   1.139   2.042
  432SOL    HW1 3385   3.372   1.088   2.112
  432SOL    HW2 3386   3.403   1.180   1.996
  432SOL     MW 3387   3.345   1.138   2.045
  433SOL     OW 3388   4.996   5.179   2.148
  433SOL    HW1 3389   5.062   5.167   2.080
  433SOL    HW2 3390   5.034   5.244   2.208
  433SOL     MW 3391   5.010   5.185   2.147
  434SOL     OW 3392   5.925   0.773   2.187
  434SOL    HW1 3393   5.990   0.737   2.128
  434SOL    HW2 3394   5.967   0.851   2.224
  434SOL     MW 3395   5.939   0.778   2.184
  435SOL     OW 3396   3.084   4.413   1.396
  435SOL    HW1 3397   3.043   4.498   1.376
  435SOL    HW2 3398   3.050   4.354   1.329
  435SOL     MW 3399   3.074   4.417   1.385
  436SOL     OW 3400   3.293   0.599   2.311
  436SOL    HW1 3401   3.294   0.504   2.327
  436SOL    HW2 3402   3.385   0.625   2.315
  436SOL     MW 3403   3.305   0.590   2.314
  437SOL     OW 3404   3.204   2.819   1.871
  437SOL    HW1 3405   3.157   2.900   1.889
  437SOL    HW2 3406   3.291   2.833   1.910
  437SOL     MW 3407   3.209   2.831   1.879
  438SOL     OW 3408   3.634   4.069   4.102
  438SOL    HW1 3409   3.629   3.981   4.138
  438SOL    HW2 3410   3.724   4.098   4.118
  438SOL     MW 3411   3.645   4.062   4.109
  439SOL     OW 3412   1.718   2.823   5.101
  439SOL    HW1 3413   1.772   2.901   5.110
  439SOL    HW2 3414   1.644   2.850   5.046
  439SOL     MW 3415   1.715   2.836   5.095
  440SOL     OW 3416   1.957   0.025   4.163
  440SOL    HW1 3417   1.938   0.079   4.239
  440SOL    HW2 3418   2.030   0.068   4.121
  440SOL     MW 3419   1.964   0.038   4.167
  441SOL     OW 3420   5.917   2.889   1.835
  441SOL    HW1 3421   5.863   2.815   1.863
  441SOL    HW2 3422   5.966   2.855   1.760
  441SOL     MW 3423   5.916   2.875   1.829
  442SOL     OW 3424   5.401   2.949   0.538
  442SOL    HW1 3425   5.357   3.004   0.603
  442SOL    HW2 3426   5.489   2.937   0.573
  442SOL     MW 3427   5.406   2.955   0.551
  443SOL     OW 3428   5.492   2.738   1.922
  443SOL    HW1 3429   5.427   2.686   1.969
  443SOL    HW2 3430   5.499   2.819   1.972
  443SOL     MW 3431   5.485   2.742   1.934
  444SOL     OW 3432   0.088   4.759   3.799
  444SOL    HW1 3433   0.063   4.683   3.747
  444SOL    HW2 3434   0.175   4.739   3.831
  444SOL     MW 3435   0.096   4.747   3.797
  445SOL     OW 3436   1.535   5.038   3.533
  445SOL    HW1 3437   1.605   5.066   3.593
  445SOL    HW2 3438   1.478   5.115   3.527
  445SOL     MW 3439   1.537   5.052   3.540
  446SOL     OW 3440   5.728   5.718   5.151
  446SOL    HW1 3441   5.803   5.700   5.094
  446SOL    HW2 3442   5.745   5.805   5.186
  446SOL     MW 3443   5.740   5.726   5.148
  447SOL     OW 3444   2.601   1.362   1.343
  447SOL    HW1 3445   2.594   1.300   1.270
  447SOL    HW2 3446   2.684   1.340   1.385
  447SOL     MW 3447   2.611   1.351   1.339
  448SOL     OW 3448   4.506   2.936   5.793
  448SOL    HW1 3449   4.429   2.993   5.804
  448SOL    HW2 3450   4.488   2.862   5.851
  448SOL     MW 3451   4.494   2.934   5.802
  449SOL     OW 3452   5.225   1.354   2.503
  449SOL    HW1 3453   5.295   1.403   2.461
  449SOL    HW2 3454   5.187   1.415   2.566
  449SOL     MW 3455   5.229   1.368   2.506
  450SOL     OW 3456   3.755   0.085   1.984
  450SOL    HW1 3457   3.801   0.156   2.029
  450SOL    HW2 3458   3.818   0.013   1.984
  450SOL     MW 3459   3.769   0.085   1.990
  451SOL     OW 3460   0.022   5.535   4.319
  451SOL    HW1 3461   0.117   5.537   4.328
  451SOL    HW2 3462   0.000   5.444   4.301
  451SOL     MW 3463   0.031   5.524   4.318
  452SOL     OW 3464   4.963   2.945   5.633
  452SOL    HW1 3465   4.881   2.991   5.651
  452SOL    HW2 3466   4.945   2.897   5.552
  452SOL     MW 3467   4.950   2.945   5.625
  453SOL     OW 3468   3.196   1.885   1.927
  453SOL    HW1 3469   3.236   1.827   1.863
  453SOL    HW2 3470   3.203   1.839   2.010
  453SOL     MW 3471   3.202   1.872   1.929
  454SOL     OW 3472   1.039   3.741   2.941
  454SOL    HW1 3473   1.019   3.741   3.034
  454SOL    HW2 3474   1.097   3.817   2.928
  454SOL     MW 3475   1.044   3.751   2.951
  455SOL     OW 3476   0.865   3.242   2.872
  455SOL    HW1 3477   0.785   3.291   2.891
  455SOL    HW2 3478   0.934   3.306   2.884
  455SOL     MW 3479   0.864   3.256   2.876
  456SOL     OW 3480   4.374   1.935   4.963
  456SOL    HW1 3481   4.384   1.848   4.923
  456SOL    HW2 3482   4.303   1.923   5.027
  456SOL     MW 3483   4.366   1.922   4.966
  457SOL     OW 3484   2.653   1.870   1.755
  457SOL    HW1 3485   2.697   1.846   1.837
  457SOL    HW2 3486   2.723   1.900   1.698
  457SOL     MW 3487   2.667   1.871   1.758
  458SOL     OW 3488   5.890   5.915   0.493
  458SOL    HW1 3489   5.873   5.932   0.586
  458SOL    HW2 3490   5.985   5.920   0.485
  458SOL     MW 3491   5.900   5.918   0.504
  459SOL     OW 3492   4.279   5.617   4.370
  459SOL    HW1 3493   4.370   5.619   4.339
  459SOL    HW2 3494   4.228   5.639   4.292
  459SOL     MW 3495   4.284   5.620   4.356
  460SOL     OW 3496   0.718   2.787   1.808
  460SOL    HW1 3497   0.661   2.864   1.811
  460SOL    HW2 3498   0.805   2.822   1.791
  460SOL     MW 3499   0.722   2.801   1.806
  461SOL     OW 3500   4.587   0.440   6.101
  461SOL    HW1 3501   4.573   0.517   6.046
  461SOL    HW2 3502   4.556   0.467   6.188
  461SOL     MW 3503   4.581   0.453   6.105
  462SOL     OW 3504   5.218   5.075   4.520
  462SOL    HW1 3505   5.283   5.129   4.565
  462SOL    HW2 3506   5.213   4.995   4.572
  462SOL     MW 3507   5.225   5.072   4.533
  463SOL     OW 3508   4.188   2.250   4.786
  463SOL    HW1 3509   4.177   2.193   4.710
  463SOL    HW2 3510   4.265   2.303   4.766
  463SOL     MW 3511   4.196   2.250   4.774
  464SOL     OW 3512   1.199   4.330   0.960
  464SOL    HW1 3513   1.216   4.420   0.985
  464SOL    HW2 3514   1.177   4.334   0.867
  464SOL     MW 3515   1.198   4.342   0.951
  465SOL     OW 3516   1.142   4.679   2.468
  465SOL    HW1 3517   1.071   4.657   2.528
  465SOL    HW2 3518   1.149   4.602   2.411
  465SOL     MW 3519   1.134   4.666   2.468
  466SOL     OW 3520   6.059   4.714   4.541
  466SOL    HW1 3521   5.964   4.717   4.538
  466SOL    HW2 3522   6.084   4.677   4.456
  466SOL     MW 3523   6.050   4.710   4.530
  467SOL     OW 3524   1.225   0.908   5.482
  467SOL    HW1 3525   1.187   0.822   5.464
  467SOL    HW2 3526   1.319   0.893   5.483
  467SOL     MW 3527   1.232   0.895   5.480
  468SOL     OW 3528   0.626   2.250   2.383
  468SOL    HW1 3529   0.653   2.295   2.303
  468SOL    HW2 3530   0.701   2.260   2.442
  468SOL     MW 3531   0.639   2.257   2.380
  469SOL     OW 3532   3.425   4.379   5.711
  469SOL    HW1 3533   3.439   4.466   5.750
  469SOL    HW2 3534   3.420   4.396   5.617
  469SOL     MW 3535   3.426   4.392   5.704
  470SOL     OW 3536   3.020   0.035   1.690
  470SOL    HW1 3537   3.051   0.078   1.770
  470SOL    HW2 3538   2.947  -0.020   1.720
  470SOL     MW 3539   3.014   0.033   1.704
  471SOL     OW 3540   4.843   4.275   0.286
  471SOL    HW1 3541   4.766   4.332   0.276
  471SOL    HW2 3542   4.887   4.279   0.202
  471SOL     MW 3543   4.839   4.283   0.274
  472SOL     OW 3544   0.933   4.043   2.208
  472SOL    HW1 3545   0.865   4.051   2.274
  472SOL    HW2 3546   0.993   4.115   2.226
  472SOL     MW 3547   0.932   4.053   2.218
  473SOL     OW 3548   2.441   3.034   0.763
  473SOL    HW1 3549   2.408   3.061   0.677
  473SOL    HW2 3550   2.534   3.015   0.749
  473SOL     MW 3551   2.448   3.035   0.750
  474SOL     OW 3552   1.138   4.235   1.658
  474SOL    HW1 3553   1.134   4.218   1.564
  474SOL    HW2 3554   1.098   4.158   1.698
  474SOL     MW 3555   1.133   4.223   1.651
  475SOL     OW 3556   4.977   1.198   5.738
  475SOL    HW1 3557   4.906   1.147   5.701
  475SOL    HW2 3558   4.933   1.265   5.791
  475SOL     MW 3559   4.962   1.200   5.740
  476SOL     OW 3560   1.412   4.649   1.676
  476SOL    HW1 3561   1.445   4.725   1.724
  476SOL    HW2 3562   1.329   4.678   1.638
  476SOL     MW 3563   1.405   4.662   1.677
  477SOL     OW 3564   0.559   5.847   5.777
  477SOL    HW1 3565   0.509   5.879   5.852
  477SOL    HW2 3566   0.503   5.780   5.738
  477SOL     MW 3567   0.545   5.843   5.781
  478SOL     OW 3568   0.841   3.934   5.216
  478SOL    HW1 3569   0.854   4.025   5.187
  478SOL    HW2 3570   0.907   3.885   5.167
  478SOL     MW 3571   0.851   3.939   5.206
  479SOL     OW 3572   3.113   0.505   3.007
  479SOL    HW1 3573   3.197   0.473   2.976
  479SOL    HW2 3574   3.090   0.446   3.079
  479SOL     MW 3575   3.120   0.493   3.012
  480SOL     OW 3576   4.031   1.414   2.872
  480SOL    HW1 3577   3.992   1.421   2.959
  480SOL    HW2 3578   3.983   1.477   2.818
  480SOL     MW 3579   4.020   1.423   2.876
  481SOL     OW 3580   4.429   4.469   1.266
  481SOL    HW1 3581   4.524   4.480   1.276
  481SOL    HW2 3582   4.419   4.408   1.193
  481SOL     MW 3583   4.440   4.463   1.258
  482SOL     OW 3584   6.004   3.436   3.468
  482SOL    HW1 3585   6.006   3.527   3.437
  482SOL    HW2 3586   5.927   3.432   3.524
  482SOL     MW 3587   5.994   3.447   3.471
  483SOL     OW 3588   0.440   2.836   0.168
  483SOL    HW1 3589   0.496   2.844   0.091
  483SOL    HW2 3590   0.354   2.815   0.132
  483SOL     MW 3591   0.436   2.834   0.154
  484SOL     OW 3592   5.506   3.402   3.586
  484SOL    HW1 3593   5.587   3.450   3.607
  484SOL    HW2 3594   5.443   3.470   3.563
  484SOL     MW 3595   5.508   3.417   3.586
  485SOL     OW 3596   4.383   3.662   5.918
  485SOL    HW1 3597   4.430   3.578   5.918
  485SOL    HW2 3598   4.373   3.684   5.826
  485SOL     MW 3599   4.388   3.654   5.906
  486SOL     OW 3600   6.007   3.859   5.630
  486SOL    HW1 3601   6.035   3.821   5.547
  486SOL    HW2 3602   5.954   3.790   5.671
  486SOL     MW 3603   6.004   3.845   5.625
  487SOL     OW 3604   0.617   0.566   4.440
  487SOL    HW1 3605   0.684   0.589   4.376
  487SOL    HW2 3606   0.575   0.488   4.403
  487SOL     MW 3607   0.620   0.559   4.427
  488SOL     OW 3608   2.484   0.189   4.130
  488SOL    HW1 3609   2.435   0.175   4.211
  488SOL    HW2 3610   2.482   0.284   4.117
  488SOL     MW 3611   2.477   0.199   4.138
  489SOL     OW 3612   2.195   6.098   6.059
  489SOL    HW1 3613   2.148   6.017   6.040
  489SOL    HW2 3614   2.150   6.165   6.006
  489SOL     MW 3615   2.183   6.096   6.050
  490SOL     OW 3616   0.243   1.568   0.136
  490SOL    HW1 3617   0.165   1.575   0.081
  490SOL    HW2 3618   0.265   1.659   0.159
  490SOL     MW 3619   0.236   1.581   0.132
  491SOL     OW 3620   2.027   5.760   4.096
  491SOL    HW1 3621   2.079   5.683   4.074
  491SOL    HW2 3622   2.030   5.766   4.191
  491SOL     MW 3623   2.034   5.751   4.105
  492SOL     OW 3624   1.045   4.056   0.925
  492SOL    HW1 3625   1.137   4.027   0.927
  492SOL    HW2 3626   1.033   4.102   1.009
  492SOL     MW 3627   1.055   4.058   0.936
  493SOL     OW 3628   5.694   4.938   1.041
  493SOL    HW1 3629   5.749   4.906   1.113
  493SOL    HW2 3630   5.751   4.934   0.964
  493SOL     MW 3631   5.709   4.933   1.040
  494SOL     OW 3632   5.540   0.469   0.202
  494SOL    HW1 3633   5.625   0.431   0.222
  494SOL    HW2 3634   5.494   0.400   0.154
  494SOL     MW 3635   5.545   0.456   0.198
  495SOL     OW 3636   3.072   1.785   1.563
  495SOL    HW1 3637   3.110   1.773   1.476
  495SOL    HW2 3638   3.038   1.699   1.587
  495SOL     MW 3639   3.073   1.773   1.555
  496SOL     OW 3640   1.111   2.398   3.402
  496SOL    HW1 3641   1.029   2.445   3.412
  496SOL    HW2 3642   1.177   2.466   3.387
  496SOL     MW 3643   1.109   2.412   3.402
  497SOL     OW 3644   5.375   2.205   1.700
  497SOL    HW1 3645   5.440   2.134   1.705
  497SOL    HW2 3646   5.324   2.197   1.780
  497SOL     MW 3647   5.377   2.195   1.711
  498SOL     OW 3648   5.844   3.231   1.274
  498SOL    HW1 3649   5.927   3.200   1.311
  498SOL    HW2 3650   5.780   3.216   1.343
  498SOL     MW 3651   5.847   3.225   1.288
  499SOL     OW 3652   4.576   1.378   5.022
  499SOL    HW1 3653   4.559   1.349   4.932
  499SOL    HW2 3654   4.514   1.449   5.036
  499SOL     MW 3655   4.566   1.383   5.012
  500SOL     OW 3656   5.686   3.609   4.986
  500SOL    HW1 3657   5.662   3.700   5.005
  500SOL    HW2 3658   5.672   3.601   4.891
  500SOL     MW 3659   5.681   3.620   4.976
  501SOL     OW 3660   2.681   2.246   4.565
  501SOL    HW1 3661   2.712   2.274   4.651
  501SOL    HW2 3662   2.622   2.316   4.536
  501SOL     MW 3663   2.678   2.258   4.572
  502SOL     OW 3664   3.831   0.776   0.647
  502SOL    HW1 3665   3.893   0.847   0.635
  502SOL    HW2 3666   3.745   0.815   0.630
  502SOL     MW 3667   3.828   0.790   0.644
  503SOL     OW 3668   4.490   4.924   4.150
  503SOL    HW1 3669   4.405   4.937   4.107
  503SOL    HW2 3670   4.545   4.884   4.082
  503SOL     MW 3671   4.487   4.920   4.136
  504SOL     OW 3672   1.234   1.212   1.214
  504SOL    HW1 3673   1.319   1.247   1.240
  504SOL    HW2 3674   1.183   1.208   1.295
  504SOL     MW 3675   1.238   1.216   1.227
  505SOL     OW 3676   5.150   2.558   4.679
  505SOL    HW1 3677   5.133   2.516   4.763
  505SOL    HW2 3678   5.208   2.498   4.633
  505SOL     MW 3679   5.155   2.545   4.684
  506SOL     OW 3680   1.609   1.322   5.758
  506SOL    HW1 3681   1.621   1.390   5.825
  506SOL    HW2 3682   1.575   1.247   5.805
  506SOL     MW 3683   1.607   1.321   5.772
  507SOL     OW 3684   2.290   1.663   1.518
  507SOL    HW1 3685   2.259   1.703   1.599
  507SOL    HW2 3686   2.273   1.729   1.451
  507SOL     MW 3687   2.284   1.677   1.520
  508SOL     OW 3688   2.648   4.976   4.316
  508SOL    HW1 3689   2.725   4.926   4.342
  508SOL    HW2 3690   2.574   4.924   4.349
  508SOL     MW 3691   2.648   4.963   4.323
  509SOL     OW 3692   2.069   5.241   0.463
  509SOL    HW1 3693   2.013   5.229   0.540
  509SOL    HW2 3694   2.030   5.183   0.397
  509SOL     MW 3695   2.057   5.232   0.464
  510SOL     OW 3696   1.457   4.383   4.275
  510SOL    HW1 3697   1.423   4.451   4.216
  510SOL    HW2 3698   1.460   4.426   4.361
  510SOL     MW 3699   1.452   4.397   4.279
  511SOL     OW 3700   5.696   1.369   3.398
  511SOL    HW1 3701   5.626   1.321   3.355
  511SOL    HW2 3702   5.749   1.302   3.440
  511SOL     MW 3703   5.694   1.355   3.398
  512SOL     OW 3704   1.140   1.758   1.299
  512SOL    HW1 3705   1.155   1.767   1.393
  512SOL    HW2 3706   1.200   1.821   1.259
  512SOL     MW 3707   1.150   1.767   1.306
  513SOL     OW 3708   0.772   2.923   2.236
  513SOL    HW1 3709   0.727   2.859   2.182
  513SOL    HW2 3710   0.840   2.959   2.179
  513SOL     MW 3711   0.775   2.919   2.222
  514SOL     OW 3712   1.228   2.076   5.350
  514SOL    HW1 3713   1.196   2.092   5.262
  514SOL    HW2 3714   1.175   2.004   5.383
  514SOL     MW 3715   1.217   2.069   5.343
  515SOL     OW 3716   5.507   4.189   1.300
  515SOL    HW1 3717   5.495   4.283   1.313
  515SOL    HW2 3718   5.470   4.171   1.214
  515SOL     MW 3719   5.501   4.199   1.291
  516SOL     OW 3720   2.533   4.011   4.848
  516SOL    HW1 3721   2.466   3.982   4.785
  516SOL    HW2 3722   2.489   4.080   4.898
  516SOL     MW 3723   2.519   4.016   4.846
  517SOL     OW 3724   3.282   1.733   0.825
  517SOL    HW1 3725   3.272   1.815   0.872
  517SOL    HW2 3726   3.306   1.669   0.893
  517SOL     MW 3727   3.284   1.735   0.840
  518SOL     OW 3728   5.505   5.567   4.985
  518SOL    HW1 3729   5.522   5.550   4.892
  518SOL    HW2 3730   5.577   5.625   5.012
  518SOL     MW 3731   5.516   5.572   4.976
  519SOL     OW 3732   3.589   1.724   1.736
  519SOL    HW1 3733   3.497   1.741   1.717
  519SOL    HW2 3734   3.590   1.698   1.828
  519SOL     MW 3735   3.577   1.723   1.745
  520SOL     OW 3736   5.728   3.981   0.940
  520SOL    HW1 3737   5.713   4.075   0.934
  520SOL    HW2 3738   5.647   3.947   0.979
  520SOL     MW 3739   5.715   3.989   0.944
  521SOL     OW 3740   1.712   1.027   4.048
  521SOL    HW1 3741   1.700   1.103   4.104
  521SOL    HW2 3742   1.704   0.952   4.107
  521SOL     MW 3743   1.710   1.027   4.062
  522SOL     OW 3744   4.157   5.378   4.016
  522SOL    HW1 3745   4.252   5.368   4.014
  522SOL    HW2 3746   4.142   5.462   4.059
  522SOL     MW 3747   4.167   5.387   4.021
  523SOL     OW 3748   2.912   6.089   2.454
  523SOL    HW1 3749   2.890   6.141   2.377
  523SOL    HW2 3750   2.982   6.031   2.424
  523SOL     MW 3751   2.918   6.088   2.441
  524SOL     OW 3752   4.702   0.172   0.684
  524SOL    HW1 3753   4.705   0.216   0.769
  524SOL    HW2 3754   4.697   0.079   0.706
  524SOL     MW 3755   4.701   0.166   0.697
  525SOL     OW 3756   1.411   4.932   4.296
  525SOL    HW1 3757   1.507   4.937   4.301
  525SOL    HW2 3758   1.385   4.903   4.383
  525SOL     MW 3759   1.419   4.929   4.308
  526SOL     OW 3760   2.320   5.588   0.601
  526SOL    HW1 3761   2.347   5.620   0.688
  526SOL    HW2 3762   2.332   5.664   0.544
  526SOL     MW 3763   2.325   5.602   0.605
  527SOL     OW 3764   4.113   0.588   1.052
  527SOL    HW1 3765   4.023   0.574   1.081
  527SOL    HW2 3766   4.166   0.569   1.129
  527SOL     MW 3767   4.108   0.584   1.066
  528SOL     OW 3768   4.434   2.161   4.401
  528SOL    HW1 3769   4.398   2.160   4.312
  528SOL    HW2 3770   4.370   2.113   4.454
  528SOL     MW 3771   4.421   2.155   4.396
  529SOL     OW 3772   3.760   5.032   4.564
  529SOL    HW1 3773   3.707   5.023   4.484
  529SOL    HW2 3774   3.708   5.088   4.621
  529SOL     MW 3775   3.746   5.038   4.561
  530SOL     OW 3776   1.061   5.890   4.657
  530SOL    HW1 3777   1.151   5.888   4.624
  530SOL    HW2 3778   1.009   5.926   4.585
  530SOL     MW 3779   1.066   5.894   4.644
  531SOL     OW 3780   4.812   5.436   2.509
  531SOL    HW1 3781   4.816   5.359   2.565
  531SOL    HW2 3782   4.754   5.497   2.554
  531SOL     MW 3783   4.805   5.434   2.522
  532SOL     OW 3784   5.773   6.098   0.135
  532SOL    HW1 3785   5.834   6.085   0.208
  532SOL    HW2 3786   5.746   6.010   0.110
  532SOL     MW 3787   5.777   6.085   0.141
  533SOL     OW 3788   4.855   0.940   0.230
  533SOL    HW1 3789   4.927   0.882   0.208
  533SOL    HW2 3790   4.794   0.885   0.279
  533SOL     MW 3791   4.857   0.926   0.234
  534SOL     OW 3792   1.392   2.148   2.240
  534SOL    HW1 3793   1.485   2.144   2.256
  534SOL    HW2 3794   1.383   2.154   2.145
  534SOL     MW 3795   1.403   2.148   2.230
  535SOL     OW 3796   3.225   0.270   5.574
  535SOL    HW1 3797   3.150   0.219   5.545
  535SOL    HW2 3798   3.269   0.214   5.638
  535SOL     MW 3799   3.221   0.257   5.578
  536SOL     OW 3800   2.063   5.686   4.606
  536SOL    HW1 3801   2.004   5.642   4.668
  536SOL    HW2 3802   2.145   5.636   4.612
  536SOL     MW 3803   2.066   5.674   4.615
  537SOL     OW 3804   0.740   0.459   3.038
  537SOL    HW1 3805   0.677   0.399   3.078
  537SOL    HW2 3806   0.689   0.507   2.973
  537SOL     MW 3807   0.726   0.458   3.035
  538SOL     OW 3808   2.431   1.715   0.777
  538SOL    HW1 3809   2.359   1.655   0.756
  538SOL    HW2 3810   2.405   1.798   0.738
  538SOL     MW 3811   2.418   1.718   0.769
  539SOL     OW 3812   4.213   4.007   4.959
  539SOL    HW1 3813   4.144   4.026   4.895
  539SOL    HW2 3814   4.270   3.943   4.915
  539SOL     MW 3815   4.211   4.001   4.945
  540SOL     OW 3816   4.582   4.848   2.243
  540SOL    HW1 3817   4.517   4.840   2.313
  540SOL    HW2 3818   4.542   4.805   2.168
  540SOL     MW 3819   4.569   4.841   2.242
  541SOL     OW 3820   4.102   3.882   5.370
  541SOL    HW1 3821   4.080   3.789   5.371
  541SOL    HW2 3822   4.189   3.886   5.330
  541SOL     MW 3823   4.110   3.870   5.365
  542SOL     OW 3824   1.980   4.237   3.001
  542SOL    HW1 3825   1.921   4.313   3.000
  542SOL    HW2 3826   2.027   4.242   2.918
  542SOL     MW 3827   1.978   4.247   2.990
  543SOL     OW 3828   3.253   2.210   1.487
  543SOL    HW1 3829   3.244   2.155   1.565
  543SOL    HW2 3830   3.172   2.261   1.484
  543SOL     MW 3831   3.242   2.209   1.496
  544SOL     OW 3832   2.693   2.621   4.969
  544SOL    HW1 3833   2.740   2.697   4.936
  544SOL    HW2 3834   2.652   2.651   5.051
  544SOL     MW 3835   2.694   2.634   4.975
  545SOL     OW 3836   4.069   6.081   4.170
  545SOL    HW1 3837   4.155   6.044   4.190
  545SOL    HW2 3838   4.065   6.084   4.075
  545SOL     MW 3839   4.079   6.077   4.160
  546SOL     OW 3840   1.162   1.800   5.446
  546SOL    HW1 3841   1.239   1.748   5.422
  546SOL    HW2 3842   1.088   1.743   5.427
  546SOL     MW 3843   1.162   1.786   5.441
  547SOL     OW 3844   2.967   5.326   2.740
  547SOL    HW1 3845   2.954   5.245   2.690
  547SOL    HW2 3846   2.990   5.391   2.673
  547SOL     MW 3847   2.968   5.324   2.725
  548SOL     OW 3848   2.434   0.087   4.757
  548SOL    HW1 3849   2.463   0.083   4.849
  548SOL    HW2 3850   2.375   0.162   4.754
  548SOL     MW 3851   2.430   0.096   4.768
  549SOL     OW 3852   5.832   5.313   5.476
  549SOL    HW1 3853   5.837   5.394   5.424
  549SOL    HW2 3854   5.742   5.311   5.508
  549SOL     MW 3855   5.821   5.323   5.474
  550SOL     OW 3856   0.954   1.625   3.999
  550SOL    HW1 3857   0.885   1.656   4.057
  550SOL    HW2 3858   1.027   1.602   4.057
  550SOL     MW 3859   0.954   1.626   4.014
  551SOL     OW 3860   1.710   4.208   3.618
  551SOL    HW1 3861   1.652   4.179   3.688
  551SOL    HW2 3862   1.761   4.130   3.595
  551SOL     MW 3863   1.708   4.194   3.624
  552SOL     OW 3864   3.430   3.277   0.231
  552SOL    HW1 3865   3.338   3.303   0.235
  552SOL    HW2 3866   3.428   3.183   0.248
  552SOL     MW 3867   3.418   3.268   0.234
  553SOL     OW 3868   1.006   4.541   3.889
  553SOL    HW1 3869   1.033   4.605   3.823
  553SOL    HW2 3870   0.926   4.578   3.927
  553SOL     MW 3871   0.999   4.554   3.885
  554SOL     OW 3872   1.833   1.930   5.034
  554SOL    HW1 3873   1.799   1.911   5.121
  554SOL    HW2 3874   1.787   2.010   5.007
  554SOL     MW 3875   1.823   1.938   5.042
  555SOL     OW 3876   2.887   3.825   5.359
  555SOL    HW1 3877   2.792   3.816   5.368
  555SOL    HW2 3878   2.907   3.907   5.404
  555SOL     MW 3879   2.878   3.834   5.366
  556SOL     OW 3880   2.024   4.589   5.568
  556SOL    HW1 3881   1.995   4.544   5.489
  556SOL    HW2 3882   2.096   4.534   5.601
  556SOL     MW 3883   2.030   4.576   5.562
  557SOL     OW 3884   1.471   4.957   2.064
  557SOL    HW1 3885   1.441   5.048   2.067
  557SOL    HW2 3886   1.567   4.963   2.068
  557SOL     MW 3887   1.480   4.970   2.065
  558SOL     OW 3888   5.039   5.527   2.899
  558SOL    HW1 3889   4.963   5.469   2.894
  558SOL    HW2 3890   5.004   5.610   2.931
  558SOL     MW 3891   5.025   5.530   2.902
  559SOL     OW 3892   4.104   2.070   0.431
  559SOL    HW1 3893   4.107   2.126   0.509
  559SOL    HW2 3894   4.038   2.003   0.452
  559SOL     MW 3895   4.096   2.069   0.444
  560SOL     OW 3896   4.552   2.193   2.432
  560SOL    HW1 3897   4.541   2.121   2.494
  560SOL    HW2 3898   4.464   2.208   2.396
  560SOL     MW 3899   4.539   2.186   2.435
  561SOL     OW 3900   5.432   3.253   3.822
  561SOL    HW1 3901   5.449   3.313   3.895
  561SOL    HW2 3902   5.429   3.310   3.745
  561SOL     MW 3903   5.434   3.268   3.822
  562SOL     OW 3904   2.568   5.197   3.788
  562SOL    HW1 3905   2.652   5.152   3.796
  562SOL    HW2 3906   2.519   5.171   3.865
  562SOL     MW 3907   2.573   5.188   3.799
  563SOL     OW 3908   1.561   3.539   5.825
  563SOL    HW1 3909   1.646   3.497   5.829
  563SOL    HW2 3910   1.502   3.471   5.794
  563SOL     MW 3911   1.563   3.525   5.822
  564SOL     OW 3912   0.226   4.027   5.582
  564SOL    HW1 3913   0.225   3.933   5.597
  564SOL    HW2 3914   0.291   4.061   5.644
  564SOL     MW 3915   0.234   4.020   5.592
  565SOL     OW 3916   1.150   5.913   1.044
  565SOL    HW1 3917   1.114   5.994   1.008
  565SOL    HW2 3918   1.080   5.879   1.100
  565SOL     MW 3919   1.137   5.919   1.046
  566SOL     OW 3920   2.256   5.341   1.768
  566SOL    HW1 3921   2.270   5.282   1.694
  566SOL    HW2 3922   2.180   5.306   1.813
  566SOL     MW 3923   2.248   5.329   1.764
  567SOL     OW 3924   1.402   5.456   5.656
  567SOL    HW1 3925   1.344   5.380   5.661
  567SOL    HW2 3926   1.361   5.513   5.590
  567SOL     MW 3927   1.389   5.453   5.648
  568SOL     OW 3928   1.072   0.714   1.532
  568SOL    HW1 3929   1.077   0.795   1.481
  568SOL    HW2 3930   0.985   0.678   1.512
  568SOL     MW 3931   1.061   0.720   1.523
  569SOL     OW 3932   1.109   0.709   4.871
  569SOL    HW1 3933   1.120   0.800   4.844
  569SOL    HW2 3934   1.022   0.684   4.839
  569SOL     MW 3935   1.099   0.717   4.864
  570SOL     OW 3936   0.696   2.091   1.158
  570SOL    HW1 3937   0.690   2.161   1.223
  570SOL    HW2 3938   0.609   2.051   1.158
  570SOL     MW 3939   0.684   2.095   1.166
  571SOL     OW 3940   5.141   3.840   1.785
  571SOL    HW1 3941   5.195   3.918   1.776
  571SOL    HW2 3942   5.140   3.800   1.698
  571SOL     MW 3943   5.147   3.845   1.773
  572SOL     OW 3944   5.866   5.863   5.792
  572SOL    HW1 3945   5.902   5.782   5.755
  572SOL    HW2 3946   5.842   5.915   5.715
  572SOL     MW 3947   5.867   5.859   5.777
  573SOL     OW 3948   2.511   3.143   1.436
  573SOL    HW1 3949   2.599   3.126   1.403
  573SOL    HW2 3950   2.498   3.236   1.423
  573SOL     MW 3951   2.521   3.153   1.430
  574SOL     OW 3952   5.094   2.233   0.889
  574SOL    HW1 3953   5.077   2.164   0.953
  574SOL    HW2 3954   5.177   2.272   0.918
  574SOL     MW 3955   5.102   2.229   0.901
  575SOL     OW 3956   4.881   5.502   4.610
  575SOL    HW1 3957   4.897   5.466   4.522
  575SOL    HW2 3958   4.804   5.455   4.641
  575SOL     MW 3959   4.873   5.491   4.602
  576SOL     OW 3960   3.136   1.773   2.157
  576SOL    HW1 3961   3.129   1.678   2.158
  576SOL    HW2 3962   3.053   1.803   2.195
  576SOL     MW 3963   3.125   1.765   2.162
  577SOL     OW 3964   4.023   1.955   5.928
  577SOL    HW1 3965   4.006   2.009   5.851
  577SOL    HW2 3966   4.106   1.912   5.910
  577SOL     MW 3967   4.031   1.957   5.916
  578SOL     OW 3968   5.131   4.020   4.796
  578SOL    HW1 3969   5.207   3.991   4.745
  578SOL    HW2 3970   5.062   3.957   4.773
  578SOL     MW 3971   5.132   4.008   4.786
  579SOL     OW 3972   3.318   1.669   4.620
  579SOL    HW1 3973   3.382   1.718   4.673
  579SOL    HW2 3974   3.256   1.735   4.591
  579SOL     MW 3975   3.318   1.684   4.623
  580SOL     OW 3976   1.487   2.171   1.492
  580SOL    HW1 3977   1.530   2.151   1.575
  580SOL    HW2 3978   1.468   2.085   1.454
  580SOL     MW 3979   1.490   2.157   1.498
  581SOL     OW 3980   1.293   4.336   6.103
  581SOL    HW1 3981   1.236   4.412   6.115
  581SOL    HW2 3982   1.318   4.310   6.191
  581SOL     MW 3983   1.289   4.342   6.116
  582SOL     OW 3984   3.844   4.376   4.457
  582SOL    HW1 3985   3.901   4.302   4.477
  582SOL    HW2 3986   3.757   4.339   4.451
  582SOL     MW 3987   3.840   4.362   4.459
  583SOL     OW 3988   2.289   2.890   0.062
  583SOL    HW1 3989   2.370   2.904   0.112
  583SOL    HW2 3990   2.315   2.900  -0.029
  583SOL     MW 3991   2.303   2.893   0.057
  584SOL     OW 3992   3.790   5.436   0.800
  584SOL    HW1 3993   3.694   5.432   0.799
  584SOL    HW2 3994   3.811   5.498   0.870
  584SOL     MW 3995   3.780   5.443   0.809
  585SOL     OW 3996   4.541   4.792   1.516
  585SOL    HW1 3997   4.496   4.844   1.449
  585SOL    HW2 3998   4.471   4.747   1.563
  585SOL     MW 3999   4.526   4.793   1.514
  586SOL     OW 4000   0.670   5.952   4.153
  586SOL    HW1 4001   0.685   6.009   4.229
  586SOL    HW2 4002   0.576   5.929   4.158
  586SOL     MW 4003   0.660   5.956   4.163
  587SOL     OW 4004   5.592   0.395   4.902
  587SOL    HW1 4005   5.648   0.328   4.861
  587SOL    HW2 4006   5.645   0.430   4.974
  587SOL     MW 4007   5.606   0.391   4.906
  588SOL     OW 4008   4.327   0.803   3.552
  588SOL    HW1 4009   4.397   0.851   3.597
  588SOL    HW2 4010   4.373   0.744   3.493
  588SOL     MW 4011   4.342   0.802   3.550
  589SOL     OW 4012   3.999   3.184   1.623
  589SOL    HW1 4013   4.033   3.274   1.623
  589SOL    HW2 4014   3.904   3.194   1.618
  589SOL     MW 4015   3.991   3.197   1.623
  590SOL     OW 4016   4.476   4.455   4.058
  590SOL    HW1 4017   4.408   4.509   4.097
  590SOL    HW2 4018   4.504   4.397   4.129
  590SOL     MW 4019   4.471   4.455   4.072
  591SOL     OW 4020   1.146   3.960   0.347
  591SOL    HW1 4021   1.159   3.911   0.428
  591SOL    HW2 4022   1.077   3.913   0.301
  591SOL     MW 4023   1.139   3.948   0.352
  592SOL     OW 4024   4.386   0.205   4.489
  592SOL    HW1 4025   4.393   0.239   4.578
  592SOL    HW2 4026   4.308   0.149   4.491
  592SOL     MW 4027   4.377   0.202   4.501
  593SOL     OW 4028   2.364   1.179   2.738
  593SOL    HW1 4029   2.306   1.136   2.675
  593SOL    HW2 4030   2.333   1.270   2.740
  593SOL     MW 4031   2.353   1.185   2.730
  594SOL     OW 4032   0.760   1.439   3.842
  594SOL    HW1 4033   0.833   1.484   3.887
  594SOL    HW2 4034   0.777   1.455   3.749
  594SOL     MW 4035   0.773   1.447   3.836
  595SOL     OW 4036   1.817   1.275   3.586
  595SOL    HW1 4037   1.792   1.222   3.662
  595SOL    HW2 4038   1.838   1.211   3.519
  595SOL     MW 4039   1.816   1.260   3.587
  596SOL     OW 4040   4.731   2.179   6.072
  596SOL    HW1 4041   4.705   2.153   5.984
  596SOL    HW2 4042   4.656   2.228   6.106
  596SOL     MW 4043   4.718   2.182   6.065
  597SOL     OW 4044   0.162   4.815   2.986
  597SOL    HW1 4045   0.133   4.744   2.929
  597SOL    HW2 4046   0.133   4.894   2.941
  597SOL     MW 4047   0.155   4.816   2.973
  598SOL     OW 4048   2.320   4.463   2.413
  598SOL    HW1 4049   2.275   4.479   2.496
  598SOL    HW2 4050   2.364   4.545   2.393
  598SOL     MW 4051   2.320   4.475   2.421
  599SOL     OW 4052   3.086   4.528   0.340
  599SOL    HW1 4053   3.145   4.565   0.275
  599SOL    HW2 4054   3.070   4.599   0.401
  599SOL     MW 4055   3.091   4.541   0.339
  600SOL     OW 4056   1.803   4.900   4.513
  600SOL    HW1 4057   1.892   4.867   4.521
  600SOL    HW2 4058   1.756   4.832   4.465
  600SOL     MW 4059   1.809   4.887   4.508
  601SOL     OW 4060   2.513   2.453   4.480
  601SOL    HW1 4061   2.425   2.483   4.500
  601SOL    HW2 4062   2.510   2.432   4.386
  601SOL     MW 4063   2.501   2.454   4.471
  602SOL     OW 4064   0.062   5.634   5.010
  602SOL    HW1 4065   0.095   5.721   4.985
  602SOL    HW2 4066  -0.032   5.636   4.987
  602SOL     MW 4067   0.055   5.646   5.004
  603SOL     OW 4068   0.313   2.154   4.259
  603SOL    HW1 4069   0.319   2.156   4.163
  603SOL    HW2 4070   0.220   2.166   4.278
  603SOL     MW 4071   0.302   2.156   4.249
  604SOL     OW 4072   3.839   1.805   1.501
  604SOL    HW1 4073   3.914   1.807   1.442
  604SOL    HW2 4074   3.859   1.734   1.562
  604SOL     MW 4075   3.851   1.796   1.502
  605SOL     OW 4076   2.232   4.734   2.144
  605SOL    HW1 4077   2.244   4.698   2.056
  605SOL    HW2 4078   2.144   4.771   2.144
  605SOL     MW 4079   2.223   4.734   2.133
  606SOL     OW 4080   4.625   1.806   2.810
  606SOL    HW1 4081   4.656   1.742   2.874
  606SOL    HW2 4082   4.650   1.891   2.846
  606SOL     MW 4083   4.632   1.809   2.823
  607SOL     OW 4084   6.001   3.121   2.525
  607SOL    HW1 4085   5.998   3.102   2.431
  607SOL    HW2 4086   6.024   3.214   2.530
  607SOL     MW 4087   6.004   3.130   2.514
  608SOL     OW 4088   4.482   5.799   2.433
  608SOL    HW1 4089   4.570   5.834   2.441
  608SOL    HW2 4090   4.438   5.827   2.513
  608SOL     MW 4091   4.487   5.807   2.444
  609SOL     OW 4092   4.034   0.571   1.561
  609SOL    HW1 4093   4.125   0.601   1.557
  609SOL    HW2 4094   4.025   0.533   1.649
  609SOL     MW 4095   4.045   0.570   1.572
  610SOL     OW 4096   5.185   2.872   0.842
  610SOL    HW1 4097   5.148   2.895   0.927
  610SOL    HW2 4098   5.272   2.838   0.863
  610SOL     MW 4099   5.191   2.871   0.856
  611SOL     OW 4100   2.884   5.997   5.340
  611SOL    HW1 4101   2.887   6.090   5.318
  611SOL    HW2 4102   2.794   5.982   5.369
  611SOL     MW 4103   2.873   6.007   5.341
  612SOL     OW 4104   0.471   5.132   1.453
  612SOL    HW1 4105   0.477   5.158   1.545
  612SOL    HW2 4106   0.558   5.150   1.417
  612SOL     MW 4107   0.483   5.138   1.460
  613SOL     OW 4108   3.290   0.262   3.708
  613SOL    HW1 4109   3.199   0.253   3.682
  613SOL    HW2 4110   3.288   0.317   3.786
  613SOL     MW 4111   3.278   0.268   3.715
  614SOL     OW 4112   1.367   2.006   4.352
  614SOL    HW1 4113   1.437   1.990   4.415
  614SOL    HW2 4114   1.412   2.009   4.267
  614SOL     MW 4115   1.382   2.004   4.349
  615SOL     OW 4116   1.020   5.915   5.970
  615SOL    HW1 4117   0.935   5.900   5.928
  615SOL    HW2 4118   1.038   6.007   5.955
  615SOL     MW 4119   1.011   5.925   5.962
  616SOL     OW 4120   3.065   6.097   4.177
  616SOL    HW1 4121   3.022   6.180   4.155
  616SOL    HW2 4122   3.034   6.077   4.266
  616SOL     MW 4123   3.055   6.105   4.186
  617SOL     OW 4124   2.050   3.115   1.464
  617SOL    HW1 4125   2.007   3.196   1.492
  617SOL    HW2 4126   1.984   3.071   1.409
  617SOL     MW 4127   2.036   3.120   1.460
  618SOL     OW 4128   5.588   0.501   1.004
  618SOL    HW1 4129   5.609   0.443   1.076
  618SOL    HW2 4130   5.492   0.508   1.006
  618SOL     MW 4131   5.578   0.494   1.013
  619SOL     OW 4132   0.867   6.086   0.826
  619SOL    HW1 4133   0.858   6.076   0.731
  619SOL    HW2 4134   0.959   6.112   0.838
  619SOL     MW 4135   0.878   6.088   0.815
  620SOL     OW 4136   5.333   2.474   1.613
  620SOL    HW1 4137   5.247   2.459   1.573
  620SOL    HW2 4138   5.356   2.390   1.652
  620SOL     MW 4139   5.325   2.461   1.613
  621SOL     OW 4140   6.019   1.924   1.026
  621SOL    HW1 4141   6.102   1.879   1.009
  621SOL    HW2 4142   6.044   2.014   1.046
  621SOL     MW 4143   6.033   1.929   1.026
  622SOL     OW 4144   4.702   3.883   5.845
  622SOL    HW1 4145   4.783   3.892   5.896
  622SOL    HW2 4146   4.632   3.899   5.908
  622SOL     MW 4147   4.704   3.886   5.859
  623SOL     OW 4148   1.006   2.195   3.544
  623SOL    HW1 4149   1.055   2.275   3.524
  623SOL    HW2 4150   0.916   2.225   3.554
  623SOL     MW 4151   1.000   2.209   3.543
  624SOL     OW 4152   1.636   4.442   2.427
  624SOL    HW1 4153   1.627   4.523   2.376
  624SOL    HW2 4154   1.570   4.383   2.391
  624SOL     MW 4155   1.627   4.445   2.416
  625SOL     OW 4156   2.552   0.802   0.128
  625SOL    HW1 4157   2.518   0.880   0.173
  625SOL    HW2 4158   2.478   0.770   0.077
  625SOL     MW 4159   2.538   0.808   0.128
  626SOL     OW 4160   2.809   0.250   0.036
  626SOL    HW1 4161   2.874   0.250  -0.034
  626SOL    HW2 4162   2.855   0.216   0.112
  626SOL     MW 4163   2.823   0.245   0.036
  627SOL     OW 4164   1.062   5.702   0.873
  627SOL    HW1 4165   1.070   5.792   0.905
  627SOL    HW2 4166   1.087   5.707   0.780
  627SOL     MW 4167   1.066   5.714   0.865
  628SOL     OW 4168   1.816   0.024   5.059
  628SOL    HW1 4169   1.734   0.047   5.016
  628SOL    HW2 4170   1.871   0.101   5.049
  628SOL     MW 4171   1.812   0.037   5.052
  629SOL     OW 4172   4.825   1.591   4.090
  629SOL    HW1 4173   4.890   1.614   4.157
  629SOL    HW2 4174   4.744   1.578   4.140
  629SOL     MW 4175   4.823   1.592   4.105
  630SOL     OW 4176   1.843   1.949   5.858
  630SOL    HW1 4177   1.931   1.978   5.834
  630SOL    HW2 4178   1.813   2.012   5.925
  630SOL     MW 4179   1.850   1.961   5.864
  631SOL     OW 4180   0.438   4.562   3.557
  631SOL    HW1 4181   0.464   4.622   3.626
  631SOL    HW2 4182   0.343   4.553   3.569
  631SOL     MW 4183   0.428   4.569   3.567
  632SOL     OW 4184   5.503   4.134   0.582
  632SOL    HW1 4185   5.519   4.223   0.550
  632SOL    HW2 4186   5.590   4.099   0.599
  632SOL     MW 4187   5.516   4.141   0.580
  633SOL     OW 4188   2.100   5.496   6.073
  633SOL    HW1 4189   2.135   5.417   6.116
  633SOL    HW2 4190   2.015   5.510   6.116
  633SOL     MW 4191   2.093   5.487   6.084
  634SOL     OW 4192   0.578   4.608   5.031
  634SOL    HW1 4193   0.620   4.617   5.117
  634SOL    HW2 4194   0.512   4.540   5.043
  634SOL     MW 4195   0.575   4.601   5.043
  635SOL     OW 4196   0.517   3.000   1.819
  635SOL    HW1 4197   0.576   3.070   1.846
  635SOL    HW2 4198   0.499   3.018   1.727
  635SOL     MW 4199   0.522   3.011   1.811
  636SOL     OW 4200   4.316   4.373   2.063
  636SOL    HW1 4201   4.271   4.316   2.001
  636SOL    HW2 4202   4.404   4.337   2.070
  636SOL     MW 4203   4.322   4.361   2.056
  637SOL     OW 4204   3.593   4.261   0.880
  637SOL    HW1 4205   3.649   4.328   0.919
  637SOL    HW2 4206   3.579   4.197   0.950
  637SOL     MW 4207   3.598   4.261   0.894
  638SOL     OW 4208   5.621   4.232   0.883
  638SOL    HW1 4209   5.653   4.259   0.796
  638SOL    HW2 4210   5.668   4.288   0.944
  638SOL     MW 4211   5.631   4.243   0.880
  639SOL     OW 4212   5.619   1.457   0.462
  639SOL    HW1 4213   5.544   1.403   0.442
  639SOL    HW2 4214   5.692   1.418   0.414
  639SOL     MW 4215   5.619   1.445   0.454
  640SOL     OW 4216   4.779   4.527   1.635
  640SOL    HW1 4217   4.806   4.618   1.648
  640SOL    HW2 4218   4.735   4.527   1.550
  640SOL     MW 4219   4.777   4.539   1.625
  641SOL     OW 4220   0.666   0.794   5.390
  641SOL    HW1 4221   0.592   0.761   5.440
  641SOL    HW2 4222   0.652   0.762   5.301
  641SOL     MW 4223   0.655   0.786   5.385
  642SOL     OW 4224   1.938   0.857   5.670
  642SOL    HW1 4225   1.855   0.815   5.648
  642SOL    HW2 4226   2.002   0.786   5.667
  642SOL     MW 4227   1.936   0.842   5.666
  643SOL     OW 4228   5.973   5.242   0.475
  643SOL    HW1 4229   6.054   5.246   0.526
  643SOL    HW2 4230   5.912   5.195   0.532
  643SOL     MW 4231   5.975   5.237   0.489
  644SOL     OW 4232   0.489   2.383   0.475
  644SOL    HW1 4233   0.580   2.359   0.461
  644SOL    HW2 4234   0.442   2.300   0.480
  644SOL     MW 4235   0.494   2.370   0.474
  645SOL     OW 4236   4.867   1.387   5.918
  645SOL    HW1 4237   4.831   1.447   5.983
  645SOL    HW2 4238   4.919   1.325   5.968
  645SOL     MW 4239   4.869   1.387   5.933
  646SOL     OW 4240   2.075   2.869   5.144
  646SOL    HW1 4241   2.134   2.827   5.081
  646SOL    HW2 4242   2.027   2.933   5.093
  646SOL     MW 4243   2.077   2.872   5.129
  647SOL     OW 4244   5.275   3.460   5.489
  647SOL    HW1 4245   5.191   3.492   5.525
  647SOL    HW2 4246   5.314   3.538   5.448
  647SOL     MW 4247   5.269   3.474   5.488
  648SOL     OW 4248   1.024   5.426   2.237
  648SOL    HW1 4249   1.009   5.333   2.226
  648SOL    HW2 4250   0.971   5.450   2.313
  648SOL     MW 4251   1.016   5.417   2.246
  649SOL     OW 4252   4.767   1.048   1.701
  649SOL    HW1 4253   4.753   1.058   1.795
  649SOL    HW2 4254   4.687   1.005   1.669
  649SOL     MW 4255   4.755   1.044   1.709
  650SOL     OW 4256   4.328   0.835   4.878
  650SOL    HW1 4257   4.352   0.861   4.967
  650SOL    HW2 4258   4.321   0.917   4.831
  650SOL     MW 4259   4.330   0.848   4.884
  651SOL     OW 4260   4.143   3.422   0.094
  651SOL    HW1 4261   4.052   3.393   0.100
  651SOL    HW2 4262   4.144   3.482   0.019
  651SOL     MW 4263   4.131   3.426   0.085
  652SOL     OW 4264   5.049   4.767   1.075
  652SOL    HW1 4265   5.081   4.828   1.008
  652SOL    HW2 4266   5.118   4.701   1.082
  652SOL     MW 4267   5.062   4.767   1.067
  653SOL     OW 4268   2.082   5.532   2.130
  653SOL    HW1 4269   2.082   5.563   2.040
  653SOL    HW2 4270   1.999   5.485   2.139
  653SOL     MW 4271   2.072   5.530   2.119
  654SOL     OW 4272   2.354   1.408   1.422
  654SOL    HW1 4273   2.355   1.487   1.475
  654SOL    HW2 4274   2.439   1.408   1.378
  654SOL     MW 4275   2.365   1.418   1.423
  655SOL     OW 4276   0.554   5.499   4.570
  655SOL    HW1 4277   0.474   5.536   4.606
  655SOL    HW2 4278   0.576   5.426   4.629
  655SOL     MW 4279   0.547   5.494   4.582
  656SOL     OW 4280   2.141   5.132   1.269
  656SOL    HW1 4281   2.053   5.165   1.284
  656SOL    HW2 4282   2.131   5.064   1.202
  656SOL     MW 4283   2.129   5.127   1.263
  657SOL     OW 4284   0.598   2.147   2.705
  657SOL    HW1 4285   0.588   2.063   2.661
  657SOL    HW2 4286   0.551   2.137   2.787
  657SOL     MW 4287   0.591   2.135   2.710
  658SOL     OW 4288   3.154   4.460   2.646
  658SOL    HW1 4289   3.093   4.468   2.720
  658SOL    HW2 4290   3.240   4.454   2.687
  658SOL     MW 4291   3.157   4.460   2.661
  659SOL     OW 4292   3.096   4.523   0.758
  659SOL    HW1 4293   3.042   4.449   0.731
  659SOL    HW2 4294   3.186   4.491   0.752
  659SOL     MW 4295   3.100   4.509   0.754
  660SOL     OW 4296   5.428   2.080   3.454
  660SOL    HW1 4297   5.487   2.011   3.425
  660SOL    HW2 4298   5.486   2.154   3.473
  660SOL     MW 4299   5.443   2.081   3.453
  661SOL     OW 4300   5.995   2.360   5.020
  661SOL    HW1 4301   5.900   2.365   5.033
  661SOL    HW2 4302   6.018   2.270   5.044
  661SOL     MW 4303   5.986   2.349   5.025
  662SOL     OW 4304   0.729   1.869   0.736
  662SOL    HW1 4305   0.715   1.866   0.831
  662SOL    HW2 4306   0.813   1.824   0.723
  662SOL     MW 4307   0.738   1.863   0.746
  663SOL     OW 4308   0.847   0.757   5.796
  663SOL    HW1 4309   0.834   0.716   5.711
  663SOL    HW2 4310   0.759   0.778   5.826
  663SOL     MW 4311   0.834   0.754   5.789
  664SOL     OW 4312   6.079   1.951   1.466
  664SOL    HW1 4313   6.096   1.873   1.413
  664SOL    HW2 4314   6.137   2.018   1.430
  664SOL     MW 4315   6.089   1.949   1.455
  665SOL     OW 4316   4.956   3.457   2.193
  665SOL    HW1 4317   4.942   3.536   2.141
  665SOL    HW2 4318   4.902   3.470   2.271
  665SOL     MW 4319   4.947   3.469   2.197
  666SOL     OW 4320   5.646   6.009   4.782
  666SOL    HW1 4321   5.702   6.016   4.860
  666SOL    HW2 4322   5.560   6.041   4.811
  666SOL     MW 4323   5.642   6.014   4.796
  667SOL     OW 4324   4.025   5.175   1.046
  667SOL    HW1 4325   4.013   5.187   0.952
  667SOL    HW2 4326   4.000   5.259   1.084
  667SOL     MW 4327   4.020   5.187   1.039
  668SOL     OW 4328   2.033   1.041   0.791
  668SOL    HW1 4329   2.096   0.983   0.834
  668SOL    HW2 4330   1.952   1.031   0.842
  668SOL     MW 4331   2.030   1.032   0.803
  669SOL     OW 4332   5.267   2.809   3.670
  669SOL    HW1 4333   5.250   2.724   3.630
  669SOL    HW2 4334   5.362   2.812   3.679
  669SOL     MW 4335   5.277   2.798   3.666
  670SOL     OW 4336   3.825   1.515   2.357
  670SOL    HW1 4337   3.845   1.425   2.383
  670SOL    HW2 4338   3.907   1.548   2.320
  670SOL     MW 4339   3.838   1.508   2.356
  671SOL     OW 4340   1.504   4.146   2.698
  671SOL    HW1 4341   1.503   4.089   2.621
  671SOL    HW2 4342   1.569   4.106   2.756
  671SOL     MW 4343   1.511   4.133   2.696
  672SOL     OW 4344   2.560   5.724   6.052
  672SOL    HW1 4345   2.613   5.803   6.038
  672SOL    HW2 4346   2.624   5.652   6.055
  672SOL     MW 4347   2.575   5.725   6.051
  673SOL     OW 4348   0.234   1.138   3.477
  673SOL    HW1 4349   0.154   1.099   3.510
  673SOL    HW2 4350   0.303   1.080   3.506
  673SOL     MW 4351   0.233   1.126   3.485
  674SOL     OW 4352   3.991   4.502   5.215
  674SOL    HW1 4353   4.044   4.423   5.221
  674SOL    HW2 4354   3.909   4.480   5.259
  674SOL     MW 4355   3.987   4.489   5.221
  675SOL     OW 4356   5.934   2.983   0.708
  675SOL    HW1 4357   5.970   2.911   0.760
  675SOL    HW2 4358   5.973   2.970   0.621
  675SOL     MW 4359   5.943   2.972   0.703
  676SOL     OW 4360   0.929   5.373   0.523
  676SOL    HW1 4361   1.003   5.318   0.497
  676SOL    HW2 4362   0.949   5.459   0.488
  676SOL     MW 4363   0.941   5.377   0.515
  677SOL     OW 4364   2.114   1.917   1.011
  677SOL    HW1 4365   2.098   2.005   1.044
  677SOL    HW2 4366   2.132   1.929   0.918
  677SOL     MW 4367   2.114   1.930   1.003
  678SOL     OW 4368   2.588   5.585   0.964
  678SOL    HW1 4369   2.614   5.511   0.909
  678SOL    HW2 4370   2.671   5.627   0.987
  678SOL     MW 4371   2.602   5.581   0.960
  679SOL     OW 4372   2.811   0.197   5.721
  679SOL    HW1 4373   2.820   0.271   5.781
  679SOL    HW2 4374   2.842   0.122   5.771
  679SOL     MW 4375   2.816   0.197   5.735
  680SOL     OW 4376   2.049   4.437   5.954
  680SOL    HW1 4377   2.096   4.460   5.874
  680SOL    HW2 4378   1.997   4.515   5.975
  680SOL     MW 4379   2.049   4.450   5.947
  681SOL     OW 4380   4.271   4.782   3.643
  681SOL    HW1 4381   4.256   4.807   3.552
  681SOL    HW2 4382   4.238   4.856   3.694
  681SOL     MW 4383   4.265   4.794   3.638
  682SOL     OW 4384   1.385   0.884   3.151
  682SOL    HW1 4385   1.338   0.821   3.207
  682SOL    HW2 4386   1.456   0.916   3.206
  682SOL     MW 4387   1.388   0.880   3.165
  683SOL     OW 4388   2.658   3.869   5.021
  683SOL    HW1 4389   2.630   3.895   4.933
  683SOL    HW2 4390   2.579   3.877   5.074
  683SOL     MW 4391   2.645   3.874   5.016
  684SOL     OW 4392   6.057   4.071   1.354
  684SOL    HW1 4393   6.056   4.164   1.328
  684SOL    HW2 4394   6.086   4.073   1.446
  684SOL     MW 4395   6.061   4.083   1.363
  685SOL     OW 4396   1.688   0.645   1.655
  685SOL    HW1 4397   1.675   0.551   1.664
  685SOL    HW2 4398   1.738   0.670   1.732
  685SOL     MW 4399   1.692   0.636   1.666
  686SOL     OW 4400   0.549   1.170   4.200
  686SOL    HW1 4401   0.497   1.249   4.218
  686SOL    HW2 4402   0.575   1.138   4.287
  686SOL     MW 4403   0.546   1.176   4.213
  687SOL     OW 4404   0.967   2.981   4.191
  687SOL    HW1 4405   0.930   2.931   4.263
  687SOL    HW2 4406   1.052   3.010   4.223
  687SOL     MW 4407   0.973   2.978   4.204
  688SOL     OW 4408   3.478   5.934   2.101
  688SOL    HW1 4409   3.426   5.979   2.167
  688SOL    HW2 4410   3.442   5.964   2.017
  688SOL     MW 4411   3.467   5.943   2.099
  689SOL     OW 4412   4.673   2.631   1.230
  689SOL    HW1 4413   4.720   2.549   1.247
  689SOL    HW2 4414   4.730   2.679   1.170
  689SOL     MW 4415   4.686   2.626   1.225
  690SOL     OW 4416   3.244   5.538   0.492
  690SOL    HW1 4417   3.307   5.467   0.506
  690SOL    HW2 4418   3.167   5.495   0.454
  690SOL     MW 4419   3.242   5.523   0.489
  691SOL     OW 4420   4.251   0.318   0.052
  691SOL    HW1 4421   4.158   0.320   0.027
  691SOL    HW2 4422   4.254   0.368   0.134
  691SOL     MW 4423   4.239   0.325   0.060
  692SOL     OW 4424   5.018   0.041   4.369
  692SOL    HW1 4425   4.949   0.069   4.310
  692SOL    HW2 4426   5.094   0.094   4.343
  692SOL     MW 4427   5.019   0.052   4.358
  693SOL     OW 4428   2.137   5.369   4.250
  693SOL    HW1 4429   2.168   5.348   4.339
  693SOL    HW2 4430   2.179   5.304   4.194
  693SOL     MW 4431   2.147   5.358   4.254
  694SOL     OW 4432   1.379   0.527   3.445
  694SOL    HW1 4433   1.414   0.461   3.386
  694SOL    HW2 4434   1.456   0.564   3.489
  694SOL     MW 4435   1.393   0.524   3.443
  695SOL     OW 4436   4.987   0.308   5.485
  695SOL    HW1 4437   5.031   0.237   5.439
  695SOL    HW2 4438   4.898   0.307   5.449
  695SOL     MW 4439   4.981   0.299   5.474
  696SOL     OW 4440   2.409   4.407   0.459
  696SOL    HW1 4441   2.501   4.380   0.449
  696SOL    HW2 4442   2.409   4.467   0.533
  696SOL     MW 4443   2.421   4.411   0.468
  697SOL     OW 4444   2.904   5.251   3.215
  697SOL    HW1 4445   2.866   5.191   3.151
  697SOL    HW2 4446   2.837   5.261   3.282
  697SOL     MW 4447   2.891   5.245   3.216
  698SOL     OW 4448   1.065   5.092   2.904
  698SOL    HW1 4449   1.159   5.107   2.897
  698SOL    HW2 4450   1.026   5.162   2.850
  698SOL     MW 4451   1.072   5.103   2.896
  699SOL     OW 4452   5.576   1.712   0.523
  699SOL    HW1 4453   5.498   1.723   0.578
  699SOL    HW2 4454   5.586   1.618   0.513
  699SOL     MW 4455   5.567   1.702   0.529
  700SOL     OW 4456   0.786   0.901   4.305
  700SOL    HW1 4457   0.724   0.954   4.356
  700SOL    HW2 4458   0.773   0.929   4.214
  700SOL     MW 4459   0.776   0.912   4.300
  701SOL     OW 4460   0.088   4.230   4.675
  701SOL    HW1 4461   0.133   4.244   4.592
  701SOL    HW2 4462   0.075   4.318   4.711
  701SOL     MW 4463   0.092   4.243   4.669
  702SOL     OW 4464   1.927   3.534   4.196
  702SOL    HW1 4465   1.936   3.518   4.102
  702SOL    HW2 4466   1.884   3.619   4.203
  702SOL     MW 4467   1.923   3.543   4.185
  703SOL     OW 4468   5.411   2.375   0.884
  703SOL    HW1 4469   5.487   2.320   0.863
  703SOL    HW2 4470   5.426   2.404   0.973
  703SOL     MW 4471   5.423   2.372   0.892
  704SOL     OW 4472   0.114   3.033   1.590
  704SOL    HW1 4473   0.041   3.079   1.634
  704SOL    HW2 4474   0.094   3.041   1.497
  704SOL     MW 4475   0.101   3.040   1.584
  705SOL     OW 4476   5.953   3.557   4.967
  705SOL    HW1 4477   5.861   3.581   4.979
  705SOL    HW2 4478   5.960   3.467   5.000
  705SOL     MW 4479   5.942   3.549   4.973
  706SOL     OW 4480   2.776   2.934   1.119
  706SOL    HW1 4481   2.704   2.903   1.064
  706SOL    HW2 4482   2.855   2.911   1.070
  706SOL     MW 4483   2.777   2.927   1.106
  707SOL     OW 4484   2.291   5.108   2.215
  707SOL    HW1 4485   2.324   5.050   2.146
  707SOL    HW2 4486   2.197   5.088   2.220
  707SOL     MW 4487   2.283   5.098   2.207
  708SOL     OW 4488   2.203   2.535   1.572
  708SOL    HW1 4489   2.145   2.594   1.620
  708SOL    HW2 4490   2.169   2.448   1.591
  708SOL     MW 4491   2.191   2.532   1.581
  709SOL     OW 4492   5.351   3.790   2.514
  709SOL    HW1 4493   5.389   3.706   2.487
  709SOL    HW2 4494   5.326   3.777   2.605
  709SOL     MW 4495   5.353   3.778   2.522
  710SOL     OW 4496   0.945   4.688   4.906
  710SOL    HW1 4497   0.999   4.666   4.982
  710SOL    HW2 4498   0.892   4.610   4.890
  710SOL     MW 4499   0.945   4.675   4.914
  711SOL     OW 4500   5.310   4.968   0.915
  711SOL    HW1 4501   5.278   5.051   0.949
  711SOL    HW2 4502   5.343   4.921   0.992
  711SOL     MW 4503   5.310   4.973   0.929
  712SOL     OW 4504   3.070   3.926   1.410
  712SOL    HW1 4505   3.082   3.871   1.332
  712SOL    HW2 4506   2.979   3.912   1.435
  712SOL     MW 4507   3.060   3.917   1.403
  713SOL     OW 4508   2.827   5.894   5.948
  713SOL    HW1 4509   2.824   5.844   5.866
  713SOL    HW2 4510   2.854   5.830   6.014
  713SOL     MW 4511   2.830   5.879   5.946
  714SOL     OW 4512   3.077   5.209   3.649
  714SOL    HW1 4513   3.126   5.249   3.720
  714SOL    HW2 4514   3.145   5.172   3.592
  714SOL     MW 4515   3.092   5.209   3.650
  715SOL     OW 4516   3.012   3.685   1.183
  715SOL    HW1 4517   2.929   3.671   1.139
  715SOL    HW2 4518   3.078   3.651   1.123
  715SOL     MW 4519   3.010   3.679   1.170
  716SOL     OW 4520   1.439   4.618   5.345
  716SOL    HW1 4521   1.458   4.701   5.302
  716SOL    HW2 4522   1.349   4.625   5.376
  716SOL     MW 4523   1.430   4.629   5.343
  717SOL     OW 4524   5.188   4.318   5.149
  717SOL    HW1 4525   5.207   4.302   5.056
  717SOL    HW2 4526   5.187   4.414   5.156
  717SOL     MW 4527   5.190   4.328   5.138
  718SOL     OW 4528   4.685   2.689   3.956
  718SOL    HW1 4529   4.768   2.704   4.003
  718SOL    HW2 4530   4.619   2.685   4.025
  718SOL     MW 4531   4.687   2.690   3.971
  719SOL     OW 4532   0.854   4.587   1.211
  719SOL    HW1 4533   0.865   4.524   1.140
  719SOL    HW2 4534   0.927   4.648   1.200
  719SOL     MW 4535   0.865   4.587   1.200
  720SOL     OW 4536   3.966   5.662   4.520
  720SOL    HW1 4537   4.009   5.638   4.602
  720SOL    HW2 4538   3.932   5.580   4.485
  720SOL     MW 4539   3.967   5.649   4.526
  721SOL     OW 4540   0.239   3.224   1.792
  721SOL    HW1 4541   0.201   3.312   1.786
  721SOL    HW2 4542   0.217   3.183   1.709
  721SOL     MW 4543   0.231   3.230   1.781
  722SOL     OW 4544   1.442   2.006   3.779
  722SOL    HW1 4545   1.480   2.054   3.706
  722SOL    HW2 4546   1.517   1.979   3.832
  722SOL     MW 4547   1.456   2.009   3.777
  723SOL     OW 4548   5.108   2.335   1.833
  723SOL    HW1 4549   5.051   2.323   1.757
  723SOL    HW2 4550   5.048   2.349   1.906
  723SOL     MW 4551   5.093   2.335   1.833
  724SOL     OW 4552   1.102   5.498   4.673
  724SOL    HW1 4553   1.085   5.443   4.596
  724SOL    HW2 4554   1.038   5.569   4.666
  724SOL     MW 4555   1.091   5.500   4.662
  725SOL     OW 4556   5.251   3.553   3.951
  725SOL    HW1 4557   5.313   3.484   3.975
  725SOL    HW2 4558   5.169   3.507   3.935
  725SOL     MW 4559   5.249   3.538   3.952
  726SOL     OW 4560   4.908   1.209   5.368
  726SOL    HW1 4561   4.921   1.114   5.367
  726SOL    HW2 4562   4.848   1.226   5.295
  726SOL     MW 4563   4.902   1.199   5.358
  727SOL     OW 4564   1.813   4.372   2.067
  727SOL    HW1 4565   1.806   4.369   2.162
  727SOL    HW2 4566   1.725   4.386   2.036
  727SOL     MW 4567   1.802   4.373   2.075
  728SOL     OW 4568   5.196   3.156   3.938
  728SOL    HW1 4569   5.154   3.078   3.900
  728SOL    HW2 4570   5.267   3.177   3.877
  728SOL     MW 4571   5.200   3.149   3.925
  729SOL     OW 4572   4.567   1.774   1.527
  729SOL    HW1 4573   4.513   1.808   1.598
  729SOL    HW2 4574   4.607   1.695   1.563
  729SOL     MW 4575   4.565   1.768   1.541
  730SOL     OW 4576   0.719   1.927   3.814
  730SOL    HW1 4577   0.796   1.971   3.846
  730SOL    HW2 4578   0.717   1.843   3.860
  730SOL     MW 4579   0.729   1.922   3.824
  731SOL     OW 4580   1.012   1.745   1.947
  731SOL    HW1 4581   1.055   1.724   2.030
  731SOL    HW2 4582   0.936   1.799   1.972
  731SOL     MW 4583   1.009   1.750   1.961
  732SOL     OW 4584   5.225   5.144   3.855
  732SOL    HW1 4585   5.241   5.050   3.848
  732SOL    HW2 4586   5.303   5.184   3.817
  732SOL     MW 4587   5.237   5.137   3.850
  733SOL     OW 4588   0.835   5.354   4.522
  733SOL    HW1 4589   0.865   5.338   4.612
  733SOL    HW2 4590   0.838   5.268   4.481
  733SOL     MW 4591   0.838   5.341   4.529
  734SOL     OW 4592   4.069   1.058   0.820
  734SOL    HW1 4593   3.992   1.115   0.827
  734SOL    HW2 4594   4.066   1.024   0.730
  734SOL     MW 4595   4.059   1.061   0.810
  735SOL     OW 4596   0.872   3.760   3.871
  735SOL    HW1 4597   0.823   3.837   3.841
  735SOL    HW2 4598   0.963   3.791   3.876
  735SOL     MW 4599   0.878   3.774   3.868
  736SOL     OW 4600   5.911   3.907   5.142
  736SOL    HW1 4601   6.004   3.901   5.166
  736SOL    HW2 4602   5.912   3.932   5.050
  736SOL     MW 4603   5.923   3.910   5.133
  737SOL     OW 4604   4.748   5.302   2.067
  737SOL    HW1 4605   4.680   5.236   2.080
  737SOL    HW2 4606   4.828   5.259   2.098
  737SOL     MW 4607   4.750   5.288   2.073
  738SOL     OW 4608   3.182   4.943   2.763
  738SOL    HW1 4609   3.111   4.889   2.728
  738SOL    HW2 4610   3.260   4.914   2.715
  738SOL     MW 4611   3.183   4.932   2.752
  739SOL     OW 4612   2.937   4.716   0.658
  739SOL    HW1 4613   2.919   4.761   0.741
  739SOL    HW2 4614   2.990   4.641   0.684
  739SOL     MW 4615   2.941   4.712   0.672
  740SOL     OW 4616   5.163   1.753   0.861
  740SOL    HW1 4617   5.224   1.760   0.787
  740SOL    HW2 4618   5.212   1.705   0.928
  740SOL     MW 4619   5.177   1.747   0.860
  741SOL     OW 4620   3.811   4.751   0.630
  741SOL    HW1 4621   3.860   4.801   0.565
  741SOL    HW2 4622   3.856   4.666   0.633
  741SOL     MW 4623   3.823   4.746   0.622
  742SOL     OW 4624   5.267   3.951   4.161
  742SOL    HW1 4625   5.192   4.006   4.181
  742SOL    HW2 4626   5.293   3.913   4.245
  742SOL     MW 4627   5.261   3.953   4.174
  743SOL     OW 4628   0.980   0.511   4.641
  743SOL    HW1 4629   1.055   0.454   4.658
  743SOL    HW2 4630   1.012   0.575   4.578
  743SOL     MW 4631   0.994   0.512   4.635
  744SOL     OW 4632   2.910   0.932   1.026
  744SOL    HW1 4633   2.840   0.913   0.962
  744SOL    HW2 4634   2.900   0.864   1.093
  744SOL     MW 4635   2.900   0.921   1.026
  745SOL     OW 4636   5.133   2.997   1.349
  745SOL    HW1 4637   5.228   3.006   1.352
  745SOL    HW2 4638   5.114   2.959   1.263
  745SOL     MW 4639   5.142   2.993   1.339
  746SOL     OW 4640   5.067   5.001   2.477
  746SOL    HW1 4641   5.102   5.063   2.541
  746SOL    HW2 4642   5.139   4.940   2.460
  746SOL     MW 4643   5.081   5.001   2.483
  747SOL     OW 4644   3.842   5.435   4.442
  747SOL    HW1 4645   3.806   5.422   4.355
  747SOL    HW2 4646   3.928   5.392   4.440
  747SOL     MW 4647   3.848   5.428   4.431
  748SOL     OW 4648   2.146   0.050   1.337
  748SOL    HW1 4649   2.051   0.049   1.351
  748SOL    HW2 4650   2.157   0.016   1.248
  748SOL     MW 4651   2.135   0.046   1.327
  749SOL     OW 4652   1.354   4.797   3.627
  749SOL    HW1 4653   1.412   4.731   3.662
  749SOL    HW2 4654   1.408   4.876   3.621
  749SOL     MW 4655   1.369   4.799   3.631
  750SOL     OW 4656   4.997   2.739   5.829
  750SOL    HW1 4657   4.986   2.812   5.767
  750SOL    HW2 4658   4.926   2.750   5.892
  750SOL     MW 4659   4.986   2.750   5.829
  751SOL     OW 4660   5.060   0.996   3.355
  751SOL    HW1 4661   5.093   0.907   3.362
  751SOL    HW2 4662   5.055   1.027   3.445
  751SOL     MW 4663   5.064   0.989   3.367
  752SOL     OW 4664   5.533   5.764   2.499
  752SOL    HW1 4665   5.544   5.669   2.509
  752SOL    HW2 4666   5.438   5.776   2.501
  752SOL     MW 4667   5.522   5.753   2.500
  753SOL     OW 4668   5.912   2.169   1.785
  753SOL    HW1 4669   5.838   2.137   1.837
  753SOL    HW2 4670   5.971   2.094   1.779
  753SOL     MW 4671   5.910   2.155   1.791
  754SOL     OW 4672   5.867   2.668   3.464
  754SOL    HW1 4673   5.962   2.681   3.462
  754SOL    HW2 4674   5.845   2.668   3.557
  754SOL     MW 4675   5.876   2.670   3.476
  755SOL     OW 4676   0.788   4.403   2.238
  755SOL    HW1 4677   0.737   4.450   2.171
  755SOL    HW2 4678   0.722   4.372   2.300
  755SOL     MW 4679   0.773   4.405   2.238
  756SOL     OW 4680   1.572   2.317   5.397
  756SOL    HW1 4681   1.489   2.305   5.442
  756SOL    HW2 4682   1.550   2.374   5.323
  756SOL     MW 4683   1.559   2.323   5.393
  757SOL     OW 4684   4.278   3.551   4.759
  757SOL    HW1 4685   4.282   3.459   4.786
  757SOL    HW2 4686   4.201   3.586   4.802
  757SOL     MW 4687   4.269   3.544   4.768
  758SOL     OW 4688   0.460   3.670   5.433
  758SOL    HW1 4689   0.417   3.703   5.354
  758SOL    HW2 4690   0.548   3.707   5.429
  758SOL     MW 4691   0.465   3.679   5.422
  759SOL     OW 4692   3.824   4.639   2.795
  759SOL    HW1 4693   3.813   4.731   2.769
  759SOL    HW2 4694   3.919   4.626   2.795
  759SOL     MW 4695   3.835   4.649   2.791
  760SOL     OW 4696   3.330   4.637   3.558
  760SOL    HW1 4697   3.411   4.688   3.562
  760SOL    HW2 4698   3.262   4.698   3.586
  760SOL     MW 4699   3.331   4.651   3.562
  761SOL     OW 4700   4.456   0.856   3.084
  761SOL    HW1 4701   4.429   0.948   3.076
  761SOL    HW2 4702   4.550   0.857   3.064
  761SOL     MW 4703   4.464   0.868   3.080
  762SOL     OW 4704   1.449   5.981   0.629
  762SOL    HW1 4705   1.464   6.008   0.539
  762SOL    HW2 4706   1.355   5.990   0.642
  762SOL     MW 4707   1.438   5.985   0.619
  763SOL     OW 4708   2.471   5.225   4.596
  763SOL    HW1 4709   2.401   5.278   4.558
  763SOL    HW2 4710   2.547   5.284   4.597
  763SOL     MW 4711   2.472   5.239   4.591
  764SOL     OW 4712   1.610   3.864   5.494
  764SOL    HW1 4713   1.530   3.823   5.525
  764SOL    HW2 4714   1.606   3.954   5.525
  764SOL     MW 4715   1.600   3.870   5.502
  765SOL     OW 4716   4.225   5.300   3.631
  765SOL    HW1 4717   4.202   5.251   3.709
  765SOL    HW2 4718   4.221   5.236   3.560
  765SOL     MW 4719   4.222   5.286   3.632
  766SOL     OW 4720   4.983   4.453   4.915
  766SOL    HW1 4721   4.909   4.448   4.975
  766SOL    HW2 4722   4.973   4.537   4.871
  766SOL     MW 4723   4.972   4.463   4.917
  767SOL     OW 4724   4.677   2.224   0.694
  767SOL    HW1 4725   4.772   2.235   0.688
  767SOL    HW2 4726   4.661   2.137   0.659
  767SOL     MW 4727   4.687   2.214   0.689
  768SOL     OW 4728   2.331   0.595   0.441
  768SOL    HW1 4729   2.291   0.552   0.516
  768SOL    HW2 4730   2.385   0.664   0.478
  768SOL     MW 4731   2.333   0.599   0.455
  769SOL     OW 4732   0.872   4.952   5.292
  769SOL    HW1 4733   0.944   4.921   5.237
  769SOL    HW2 4734   0.835   5.026   5.244
  769SOL     MW 4735   0.877   4.957   5.279
  770SOL     OW 4736   3.139   5.668   4.062
  770SOL    HW1 4737   3.233   5.655   4.054
  770SOL    HW2 4738   3.117   5.725   3.988
  770SOL     MW 4739   3.148   5.674   4.051
  771SOL     OW 4740   1.515   0.551   0.427
  771SOL    HW1 4741   1.508   0.561   0.522
  771SOL    HW2 4742   1.502   0.639   0.393
  771SOL     MW 4743   1.511   0.563   0.435
  772SOL     OW 4744   5.716   4.604   2.947
  772SOL    HW1 4745   5.633   4.560   2.924
  772SOL    HW2 4746   5.755   4.627   2.863
  772SOL     MW 4747   5.710   4.601   2.934
  773SOL     OW 4748   1.106   1.494   4.257
  773SOL    HW1 4749   1.060   1.417   4.290
  773SOL    HW2 4750   1.130   1.543   4.336
  773SOL     MW 4751   1.103   1.491   4.271
  774SOL     OW 4752   1.496   5.813   1.546
  774SOL    HW1 4753   1.517   5.892   1.496
  774SOL    HW2 4754   1.411   5.831   1.586
  774SOL     MW 4755   1.488   5.825   1.545
  775SOL     OW 4756   0.443   1.995   3.701
  775SOL    HW1 4757   0.529   1.979   3.740
  775SOL    HW2 4758   0.460   2.060   3.633
  775SOL     MW 4759   0.456   2.001   3.697
  776SOL     OW 4760   2.712   3.448   5.531
  776SOL    HW1 4761   2.761   3.502   5.593
  776SOL    HW2 4762   2.683   3.372   5.582
  776SOL     MW 4763   2.715   3.445   5.545
  777SOL     OW 4764   4.452   5.045   0.085
  777SOL    HW1 4765   4.401   4.978   0.132
  777SOL    HW2 4766   4.483   5.103   0.154
  777SOL     MW 4767   4.450   5.044   0.100
  778SOL     OW 4768   2.310   4.426   5.411
  778SOL    HW1 4769   2.307   4.345   5.360
  778SOL    HW2 4770   2.265   4.404   5.493
  778SOL     MW 4771   2.304   4.413   5.415
  779SOL     OW 4772   3.017   5.135   4.113
  779SOL    HW1 4773   2.961   5.212   4.123
  779SOL    HW2 4774   3.101   5.162   4.149
  779SOL     MW 4775   3.021   5.149   4.119
  780SOL     OW 4776   4.809   1.590   1.509
  780SOL    HW1 4777   4.901   1.564   1.516
  780SOL    HW2 4778   4.786   1.573   1.418
  780SOL     MW 4779   4.818   1.584   1.498
  781SOL     OW 4780   5.251   0.507   3.142
  781SOL    HW1 4781   5.260   0.415   3.168
  781SOL    HW2 4782   5.285   0.511   3.053
  781SOL     MW 4783   5.257   0.495   3.134
  782SOL     OW 4784   1.999   2.326   0.721
  782SOL    HW1 4785   1.991   2.271   0.798
  782SOL    HW2 4786   2.004   2.264   0.648
  782SOL     MW 4787   1.999   2.311   0.721
  783SOL     OW 4788   4.732   5.700   1.787
  783SOL    HW1 4789   4.701   5.615   1.756
  783SOL    HW2 4790   4.695   5.708   1.875
  783SOL     MW 4791   4.723   5.690   1.795
  784SOL     OW 4792   1.340   1.401   0.848
  784SOL    HW1 4793   1.353   1.405   0.753
  784SOL    HW2 4794   1.373   1.485   0.880
  784SOL     MW 4795   1.346   1.413   0.840
  785SOL     OW 4796   5.633   0.083   3.005
  785SOL    HW1 4797   5.695   0.127   2.947
  785SOL    HW2 4798   5.618   0.145   3.076
  785SOL     MW 4799   5.639   0.097   3.006
  786SOL     OW 4800   0.970   2.041   2.191
  786SOL    HW1 4801   0.880   2.054   2.219
  786SOL    HW2 4802   0.980   1.946   2.183
  786SOL     MW 4803   0.960   2.031   2.193
  787SOL     OW 4804   0.243   5.985   2.742
  787SOL    HW1 4805   0.188   5.906   2.734
  787SOL    HW2 4806   0.325   5.954   2.781
  787SOL     MW 4807   0.246   5.971   2.746
  788SOL     OW 4808   1.872   3.171   0.454
  788SOL    HW1 4809   1.822   3.111   0.399
  788SOL    HW2 4810   1.961   3.169   0.417
  788SOL     MW 4811   1.877   3.163   0.442
  789SOL     OW 4812   3.388   2.030   5.952
  789SOL    HW1 4813   3.479   2.001   5.960
  789SOL    HW2 4814   3.384   2.109   6.006
  789SOL     MW 4815   3.399   2.037   5.960
  790SOL     OW 4816   1.962   0.449   3.839
  790SOL    HW1 4817   1.948   0.524   3.782
  790SOL    HW2 4818   2.026   0.480   3.904
  790SOL     MW 4819   1.968   0.463   3.840
  791SOL     OW 4820   4.192   2.758   1.066
  791SOL    HW1 4821   4.273   2.706   1.068
  791SOL    HW2 4822   4.155   2.742   0.980
  791SOL     MW 4823   4.198   2.749   1.055
  792SOL     OW 4824   5.734   0.854   3.630
  792SOL    HW1 4825   5.725   0.884   3.720
  792SOL    HW2 4826   5.686   0.919   3.578
  792SOL     MW 4827   5.727   0.866   3.635
  793SOL     OW 4828   4.128   4.402   0.795
  793SOL    HW1 4829   4.152   4.315   0.830
  793SOL    HW2 4830   4.182   4.413   0.718
  793SOL     MW 4831   4.138   4.392   0.790
  794SOL     OW 4832   4.473   1.658   2.525
  794SOL    HW1 4833   4.517   1.589   2.475
  794SOL    HW2 4834   4.544   1.706   2.568
  794SOL     MW 4835   4.487   1.655   2.524
  795SOL     OW 4836   0.937   4.232   0.751
  795SOL    HW1 4837   0.966   4.164   0.813
  795SOL    HW2 4838   0.929   4.187   0.667
  795SOL     MW 4839   0.940   4.217   0.748
  796SOL     OW 4840   0.326   0.014   3.516
  796SOL    HW1 4841   0.276  -0.055   3.474
  796SOL    HW2 4842   0.283   0.095   3.489
  796SOL     MW 4843   0.313   0.015   3.507
  797SOL     OW 4844   5.901   5.611   4.964
  797SOL    HW1 4845   5.852   5.529   4.956
  797SOL    HW2 4846   5.938   5.625   4.877
  797SOL     MW 4847   5.899   5.602   4.952
  798SOL     OW 4848   1.290   4.805   1.355
  798SOL    HW1 4849   1.209   4.810   1.304
  798SOL    HW2 4850   1.260   4.804   1.446
  798SOL     MW 4851   1.276   4.805   1.360
  799SOL     OW 4852   4.078   5.949   2.421
  799SOL    HW1 4853   4.154   5.929   2.366
  799SOL    HW2 4854   4.099   5.911   2.506
  799SOL     MW 4855   4.090   5.942   2.425
  800SOL     OW 4856   0.183   0.369   5.194
  800SOL    HW1 4857   0.137   0.438   5.145
  800SOL    HW2 4858   0.264   0.354   5.145
  800SOL     MW 4859   0.188   0.376   5.181
  801SOL     OW 4860   4.688   1.949   0.097
  801SOL    HW1 4861   4.749   1.884   0.063
  801SOL    HW2 4862   4.709   2.029   0.049
  801SOL     MW 4863   4.698   1.951   0.086
  802SOL     OW 4864   1.465   2.818   1.736
  802SOL    HW1 4865   1.480   2.840   1.644
  802SOL    HW2 4866   1.410   2.888   1.769
  802SOL     MW 4867   1.461   2.830   1.729
  803SOL     OW 4868   3.108   2.361   5.109
  803SOL    HW1 4869   3.176   2.328   5.050
  803SOL    HW2 4870   3.149   2.436   5.153
  803SOL     MW 4871   3.122   2.367   5.107
  804SOL     OW 4872   6.050   1.206   0.624
  804SOL    HW1 4873   6.130   1.195   0.676
  804SOL    HW2 4874   6.049   1.299   0.601
  804SOL     MW 4875   6.060   1.216   0.628
  805SOL     OW 4876   5.715   4.470   1.268
  805SOL    HW1 4877   5.656   4.524   1.321
  805SOL    HW2 4878   5.801   4.483   1.307
  805SOL     MW 4879   5.718   4.478   1.280
  806SOL     OW 4880   0.464   2.445   1.426
  806SOL    HW1 4881   0.516   2.507   1.477
  806SOL    HW2 4882   0.401   2.410   1.488
  806SOL     MW 4883   0.463   2.448   1.440
  807SOL     OW 4884   4.565   5.148   0.580
  807SOL    HW1 4885   4.565   5.237   0.614
  807SOL    HW2 4886   4.486   5.108   0.618
  807SOL     MW 4887   4.555   5.154   0.590
  808SOL     OW 4888   2.942   4.400   1.622
  808SOL    HW1 4889   3.015   4.420   1.564
  808SOL    HW2 4890   2.910   4.315   1.592
  808SOL     MW 4891   2.947   4.391   1.611
  809SOL     OW 4892   0.036   3.651   1.434
  809SOL    HW1 4893  -0.010   3.679   1.356
  809SOL    HW2 4894   0.128   3.674   1.417
  809SOL     MW 4895   0.043   3.657   1.422
  810SOL     OW 4896   0.799   3.265   2.583
  810SOL    HW1 4897   0.807   3.233   2.673
  810SOL    HW2 4898   0.855   3.206   2.532
  810SOL     MW 4899   0.807   3.253   2.588
  811SOL     OW 4900   4.182   3.188   5.444
  811SOL    HW1 4901   4.117   3.218   5.381
  811SOL    HW2 4902   4.263   3.230   5.417
  811SOL     MW 4903   4.184   3.197   5.433
  812SOL     OW 4904   4.187   1.626   4.758
  812SOL    HW1 4905   4.279   1.599   4.754
  812SOL    HW2 4906   4.137   1.545   4.745
  812SOL     MW 4907   4.193   1.612   4.756
  813SOL     OW 4908   0.254   0.106   5.504
  813SOL    HW1 4909   0.292   0.192   5.484
  813SOL    HW2 4910   0.187   0.092   5.438
  813SOL     MW 4911   0.250   0.115   5.493
  814SOL     OW 4912   1.909   1.759   1.153
  814SOL    HW1 4913   1.991   1.792   1.119
  814SOL    HW2 4914   1.925   1.743   1.246
  814SOL     MW 4915   1.922   1.761   1.161
  815SOL     OW 4916   5.503   4.449   2.916
  815SOL    HW1 4917   5.435   4.451   2.849
  815SOL    HW2 4918   5.575   4.400   2.877
  815SOL     MW 4919   5.503   4.443   2.903
  816SOL     OW 4920   5.768   4.845   2.056
  816SOL    HW1 4921   5.821   4.875   2.130
  816SOL    HW2 4922   5.784   4.910   1.988
  816SOL     MW 4923   5.776   4.857   2.057
  817SOL     OW 4924   5.374   1.281   4.440
  817SOL    HW1 4925   5.312   1.237   4.498
  817SOL    HW2 4926   5.423   1.341   4.497
  817SOL     MW 4927   5.373   1.283   4.454
  818SOL     OW 4928   4.048   2.766   5.562
  818SOL    HW1 4929   4.114   2.697   5.571
  818SOL    HW2 4930   4.098   2.848   5.567
  818SOL     MW 4931   4.063   2.768   5.564
  819SOL     OW 4932   1.904   4.887   4.953
  819SOL    HW1 4933   1.820   4.887   4.908
  819SOL    HW2 4934   1.883   4.863   5.043
  819SOL     MW 4935   1.890   4.884   4.958
  820SOL     OW 4936   2.339   0.662   0.058
  820SOL    HW1 4937   2.307   0.706   0.137
  820SOL    HW2 4938   2.309   0.571   0.068
  820SOL     MW 4939   2.331   0.656   0.070
  821SOL     OW 4940   0.207   5.927   4.370
  821SOL    HW1 4941   0.231   6.017   4.391
  821SOL    HW2 4942   0.212   5.922   4.274
  821SOL     MW 4943   0.211   5.938   4.360
  822SOL     OW 4944   0.245   0.076   4.397
  822SOL    HW1 4945   0.185   0.121   4.338
  822SOL    HW2 4946   0.231   0.119   4.482
  822SOL     MW 4947   0.235   0.087   4.400
  823SOL     OW 4948   3.815   2.964   1.956
  823SOL    HW1 4949   3.808   2.870   1.973
  823SOL    HW2 4950   3.881   2.971   1.887
  823SOL     MW 4951   3.822   2.953   1.949
  824SOL     OW 4952   1.909   4.473   5.347
  824SOL    HW1 4953   1.898   4.517   5.263
  824SOL    HW2 4954   1.822   4.476   5.388
  824SOL     MW 4955   1.897   4.479   5.342
  825SOL     OW 4956   4.500   0.439   2.283
  825SOL    HW1 4957   4.420   0.485   2.255
  825SOL    HW2 4958   4.488   0.349   2.252
  825SOL     MW 4959   4.488   0.434   2.275
  826SOL     OW 4960   1.732   5.917   4.409
  826SOL    HW1 4961   1.728   5.990   4.471
  826SOL    HW2 4962   1.692   5.952   4.329
  826SOL     MW 4963   1.726   5.931   4.407
  827SOL     OW 4964   1.685   1.022   3.027
  827SOL    HW1 4965   1.669   1.003   3.119
  827SOL    HW2 4966   1.776   0.998   3.011
  827SOL     MW 4967   1.695   1.017   3.036
  828SOL     OW 4968   3.924   0.265   5.140
  828SOL    HW1 4969   3.990   0.204   5.108
  828SOL    HW2 4970   3.890   0.307   5.061
  828SOL     MW 4971   3.928   0.262   5.126
  829SOL     OW 4972   3.892   4.032   0.251
  829SOL    HW1 4973   3.960   3.992   0.198
  829SOL    HW2 4974   3.864   4.109   0.201
  829SOL     MW 4975   3.897   4.037   0.238
  830SOL     OW 4976   1.566   4.316   3.028
  830SOL    HW1 4977   1.596   4.236   2.986
  830SOL    HW2 4978   1.625   4.384   2.996
  830SOL     MW 4979   1.577   4.314   3.019
  831SOL     OW 4980   1.919   1.858   1.756
  831SOL    HW1 4981   1.938   1.913   1.680
  831SOL    HW2 4982   1.925   1.917   1.831
  831SOL     MW 4983   1.922   1.872   1.756
  832SOL     OW 4984   2.406   3.327   3.163
  832SOL    HW1 4985   2.342   3.396   3.145
  832SOL    HW2 4986   2.450   3.312   3.079
  832SOL     MW 4987   2.404   3.334   3.150
  833SOL     OW 4988   4.710   1.035   3.589
  833SOL    HW1 4989   4.637   0.978   3.613
  833SOL    HW2 4990   4.681   1.123   3.614
  833SOL     MW 4991   4.697   1.039   3.595
  834SOL     OW 4992   3.494   6.013   1.031
  834SOL    HW1 4993   3.410   5.980   0.999
  834SOL    HW2 4994   3.470   6.086   1.089
  834SOL     MW 4995   3.480   6.018   1.035
  835SOL     OW 4996   0.761   0.838   3.283
  835SOL    HW1 4997   0.719   0.914   3.241
  835SOL    HW2 4998   0.826   0.809   3.220
  835SOL     MW 4999   0.764   0.844   3.270
  836SOL     OW 5000   0.833   4.196   1.404
  836SOL    HW1 5001   0.878   4.121   1.444
  836SOL    HW2 5002   0.882   4.213   1.323
  836SOL     MW 5003   0.845   4.189   1.399
  837SOL     OW 5004   0.852   4.884   1.379
  837SOL    HW1 5005   0.842   4.970   1.420
  837SOL    HW2 5006   0.787   4.829   1.420
  837SOL     MW 5007   0.843   4.888   1.389
  838SOL     OW 5008   3.754   5.769   1.559
  838SOL    HW1 5009   3.783   5.696   1.613
  838SOL    HW2 5010   3.701   5.729   1.490
  838SOL     MW 5011   3.751   5.755   1.557
  839SOL     OW 5012   5.778   0.555   3.280
  839SOL    HW1 5013   5.818   0.477   3.319
  839SOL    HW2 5014   5.743   0.604   3.355
  839SOL     MW 5015   5.778   0.551   3.295
  840SOL     OW 5016   0.018   1.553   0.945
  840SOL    HW1 5017   0.069   1.631   0.969
  840SOL    HW2 5018  -0.016   1.520   1.028
  840SOL     MW 5019   0.020   1.559   0.958
  841SOL     OW 5020   2.936   4.166   1.296
  841SOL    HW1 5021   2.929   4.128   1.383
  841SOL    HW2 5022   3.010   4.121   1.255
  841SOL     MW 5023   2.944   4.156   1.302
  842SOL     OW 5024   0.607   5.021   0.138
  842SOL    HW1 5025   0.585   4.943   0.189
  842SOL    HW2 5026   0.585   4.998   0.048
  842SOL     MW 5027   0.601   5.008   0.133
  843SOL     OW 5028   5.874   4.981   3.815
  843SOL    HW1 5029   5.927   4.925   3.871
  843SOL    HW2 5030   5.932   5.052   3.790
  843SOL     MW 5031   5.888   4.983   3.819
  844SOL     OW 5032   2.046   1.358   1.508
  844SOL    HW1 5033   2.101   1.382   1.582
  844SOL    HW2 5034   2.055   1.431   1.447
  844SOL     MW 5035   2.054   1.371   1.510
  845SOL     OW 5036   4.879   4.586   0.133
  845SOL    HW1 5037   4.810   4.554   0.192
  845SOL    HW2 5038   4.959   4.583   0.185
  845SOL     MW 5039   4.880   4.582   0.147
  846SOL     OW 5040   2.315   5.842   4.698
  846SOL    HW1 5041   2.302   5.762   4.749
  846SOL    HW2 5042   2.236   5.848   4.643
  846SOL     MW 5043   2.303   5.833   4.697
  847SOL     OW 5044   2.147   2.206   5.741
  847SOL    HW1 5045   2.222   2.224   5.684
  847SOL    HW2 5046   2.100   2.136   5.696
  847SOL     MW 5047   2.151   2.200   5.728
  848SOL     OW 5048   0.187   5.889   1.623
  848SOL    HW1 5049   0.131   5.962   1.652
  848SOL    HW2 5050   0.178   5.824   1.693
  848SOL     MW 5051   0.178   5.890   1.636
  849SOL     OW 5052   4.766   0.897   3.301
  849SOL    HW1 5053   4.840   0.945   3.339
  849SOL    HW2 5054   4.690   0.952   3.319
  849SOL     MW 5055   4.766   0.911   3.308
  850SOL     OW 5056   5.339   2.452   5.212
  850SOL    HW1 5057   5.363   2.398   5.287
  850SOL    HW2 5058   5.374   2.405   5.136
  850SOL     MW 5059   5.347   2.439   5.212
  851SOL     OW 5060   5.526   4.540   5.693
  851SOL    HW1 5061   5.493   4.518   5.606
  851SOL    HW2 5062   5.515   4.460   5.744
  851SOL     MW 5063   5.520   4.527   5.688
  852SOL     OW 5064   4.719   3.826   3.235
  852SOL    HW1 5065   4.730   3.897   3.298
  852SOL    HW2 5066   4.640   3.780   3.263
  852SOL     MW 5067   4.710   3.829   3.246
  853SOL     OW 5068   1.780   4.546   4.502
  853SOL    HW1 5069   1.748   4.469   4.550
  853SOL    HW2 5070   1.825   4.510   4.425
  853SOL     MW 5071   1.783   4.531   4.498
  854SOL     OW 5072   2.325   5.343   2.115
  854SOL    HW1 5073   2.302   5.253   2.137
  854SOL    HW2 5074   2.242   5.390   2.116
  854SOL     MW 5075   2.312   5.338   2.118
  855SOL     OW 5076   5.616   2.831   5.130
  855SOL    HW1 5077   5.526   2.850   5.105
  855SOL    HW2 5078   5.667   2.845   5.051
  855SOL     MW 5079   5.611   2.835   5.117
  856SOL     OW 5080   5.337   5.237   6.010
  856SOL    HW1 5081   5.428   5.258   6.031
  856SOL    HW2 5082   5.291   5.320   6.014
  856SOL     MW 5083   5.343   5.250   6.013
  857SOL     OW 5084   0.342   0.732   5.824
  857SOL    HW1 5085   0.299   0.737   5.739
  857SOL    HW2 5086   0.295   0.664   5.871
  857SOL     MW 5087   0.331   0.724   5.819
  858SOL     OW 5088   2.978   2.936   0.461
  858SOL    HW1 5089   3.046   2.882   0.421
  858SOL    HW2 5090   2.981   2.913   0.554
  858SOL     MW 5091   2.987   2.926   0.467
  859SOL     OW 5092   2.449   5.637   1.350
  859SOL    HW1 5093   2.417   5.596   1.430
  859SOL    HW2 5094   2.465   5.564   1.291
  859SOL     MW 5095   2.447   5.623   1.353
  860SOL     OW 5096   5.625   1.437   0.901
  860SOL    HW1 5097   5.709   1.434   0.855
  860SOL    HW2 5098   5.607   1.346   0.925
  860SOL     MW 5099   5.633   1.425   0.898
  861SOL     OW 5100   3.643   3.023   4.335
  861SOL    HW1 5101   3.659   2.939   4.294
  861SOL    HW2 5102   3.730   3.057   4.355
  861SOL     MW 5103   3.656   3.017   4.333
  862SOL     OW 5104   4.522   2.950   0.500
  862SOL    HW1 5105   4.594   2.897   0.466
  862SOL    HW2 5106   4.530   2.943   0.595
  862SOL     MW 5107   4.532   2.942   0.508
  863SOL     OW 5108   1.711   5.539   3.324
  863SOL    HW1 5109   1.671   5.559   3.240
  863SOL    HW2 5110   1.682   5.611   3.381
  863SOL     MW 5111   1.702   5.551   3.321
  864SOL     OW 5112   1.537   2.441   0.133
  864SOL    HW1 5113   1.521   2.535   0.146
  864SOL    HW2 5114   1.498   2.400   0.211
  864SOL     MW 5115   1.530   2.448   0.144
  865SOL     OW 5116   2.061   3.266   5.778
  865SOL    HW1 5117   2.156   3.278   5.775
  865SOL    HW2 5118   2.037   3.247   5.687
  865SOL     MW 5119   2.070   3.265   5.766
  866SOL     OW 5120   5.202   3.100   2.756
  866SOL    HW1 5121   5.269   3.051   2.708
  866SOL    HW2 5122   5.248   3.134   2.833
  866SOL     MW 5123   5.216   3.098   2.760
  867SOL     OW 5124   0.060   3.117   1.997
  867SOL    HW1 5125   0.095   3.041   2.045
  867SOL    HW2 5126   0.132   3.142   1.938
  867SOL     MW 5127   0.075   3.110   1.996
  868SOL     OW 5128   0.405   4.206   4.700
  868SOL    HW1 5129   0.489   4.192   4.656
  868SOL    HW2 5130   0.405   4.142   4.771
  868SOL     MW 5131   0.415   4.196   4.703
  869SOL     OW 5132   2.863   0.142   5.243
  869SOL    HW1 5133   2.935   0.195   5.209
  869SOL    HW2 5134   2.784   0.180   5.205
  869SOL     MW 5135   2.862   0.153   5.234
  870SOL     OW 5136   4.351   3.311   4.880
  870SOL    HW1 5137   4.421   3.248   4.897
  870SOL    HW2 5138   4.276   3.278   4.930
  870SOL     MW 5139   4.350   3.299   4.889
  871SOL     OW 5140   4.308   1.908   5.594
  871SOL    HW1 5141   4.399   1.879   5.580
  871SOL    HW2 5142   4.293   1.895   5.687
  871SOL     MW 5143   4.318   1.902   5.604
  872SOL     OW 5144   4.026   5.779   5.293
  872SOL    HW1 5145   4.068   5.823   5.368
  872SOL    HW2 5146   3.991   5.851   5.241
  872SOL     MW 5147   4.027   5.794   5.296
  873SOL     OW 5148   2.051   5.526   1.633
  873SOL    HW1 5149   2.011   5.561   1.714
  873SOL    HW2 5150   2.093   5.445   1.661
  873SOL     MW 5151   2.051   5.520   1.647
  874SOL     OW 5152   4.201   3.074   5.007
  874SOL    HW1 5153   4.276   3.055   4.951
  874SOL    HW2 5154   4.137   3.006   4.984
  874SOL     MW 5155   4.202   3.063   4.997
  875SOL     OW 5156   4.496   1.415   1.134
  875SOL    HW1 5157   4.482   1.483   1.200
  875SOL    HW2 5158   4.477   1.459   1.051
  875SOL     MW 5159   4.492   1.429   1.132
  876SOL     OW 5160   3.423   3.671   0.892
  876SOL    HW1 5161   3.349   3.613   0.912
  876SOL    HW2 5162   3.500   3.620   0.913
  876SOL     MW 5163   3.423   3.657   0.897
  877SOL     OW 5164   6.099   3.454   1.050
  877SOL    HW1 5165   6.048   3.424   0.974
  877SOL    HW2 5166   6.078   3.391   1.119
  877SOL     MW 5167   6.090   3.442   1.049
  878SOL     OW 5168   4.658   1.438   0.012
  878SOL    HW1 5169   4.602   1.497  -0.038
  878SOL    HW2 5170   4.600   1.368   0.041
  878SOL     MW 5171   4.644   1.436   0.010
  879SOL     OW 5172   1.153   4.423   0.705
  879SOL    HW1 5173   1.108   4.495   0.748
  879SOL    HW2 5174   1.087   4.354   0.698
  879SOL     MW 5175   1.139   4.423   0.710
  880SOL     OW 5176   2.549   0.483   4.108
  880SOL    HW1 5177   2.576   0.550   4.171
  880SOL    HW2 5178   2.458   0.505   4.087
  880SOL     MW 5179   2.541   0.495   4.114
  881SOL     OW 5180   0.048   1.890   3.616
  881SOL    HW1 5181  -0.019   1.822   3.601
  881SOL    HW2 5182  -0.001   1.964   3.650
  881SOL     MW 5183   0.033   1.891   3.618
  882SOL     OW 5184   2.129   5.764   5.969
  882SOL    HW1 5185   2.211   5.753   5.921
  882SOL    HW2 5186   2.100   5.675   5.989
  882SOL     MW 5187   2.136   5.751   5.965
  883SOL     OW 5188   2.595   0.342   1.915
  883SOL    HW1 5189   2.676   0.299   1.890
  883SOL    HW2 5190   2.537   0.328   1.840
  883SOL     MW 5191   2.598   0.334   1.902
  884SOL     OW 5192   3.670   6.106   5.653
  884SOL    HW1 5193   3.707   6.055   5.581
  884SOL    HW2 5194   3.642   6.040   5.717
  884SOL     MW 5195   3.671   6.091   5.652
  885SOL     OW 5196   5.416   1.443   3.078
  885SOL    HW1 5197   5.406   1.400   2.993
  885SOL    HW2 5198   5.336   1.495   3.088
  885SOL     MW 5199   5.404   1.444   3.068
  886SOL     OW 5200   3.932   0.649   5.424
  886SOL    HW1 5201   3.966   0.598   5.351
  886SOL    HW2 5202   3.869   0.709   5.385
  886SOL     MW 5203   3.929   0.650   5.410
  887SOL     OW 5204   3.075   4.354   5.991
  887SOL    HW1 5205   3.098   4.385   5.904
  887SOL    HW2 5206   2.998   4.405   6.015
  887SOL     MW 5207   3.068   4.364   5.983
  888SOL     OW 5208   4.222   2.669   5.814
  888SOL    HW1 5209   4.267   2.587   5.794
  888SOL    HW2 5210   4.151   2.644   5.872
  888SOL     MW 5211   4.219   2.655   5.819
  889SOL     OW 5212   0.201   5.259   5.168
  889SOL    HW1 5213   0.220   5.342   5.212
  889SOL    HW2 5214   0.118   5.273   5.124
  889SOL     MW 5215   0.193   5.271   5.168
  890SOL     OW 5216   5.023   0.377   3.340
  890SOL    HW1 5217   4.957   0.350   3.275
  890SOL    HW2 5218   5.081   0.437   3.292
  890SOL     MW 5219   5.022   0.382   3.325
  891SOL     OW 5220   0.266   2.390   3.884
  891SOL    HW1 5221   0.332   2.424   3.822
  891SOL    HW2 5222   0.302   2.308   3.915
  891SOL     MW 5223   0.279   2.384   3.880
  892SOL     OW 5224   3.814   3.559   5.249
  892SOL    HW1 5225   3.817   3.532   5.157
  892SOL    HW2 5226   3.760   3.493   5.292
  892SOL     MW 5227   3.808   3.547   5.243
  893SOL     OW 5228   5.825   2.945   1.449
  893SOL    HW1 5229   5.767   2.981   1.517
  893SOL    HW2 5230   5.895   2.902   1.498
  893SOL     MW 5231   5.827   2.944   1.464
  894SOL     OW 5232   1.095   1.523   0.584
  894SOL    HW1 5233   1.070   1.455   0.646
  894SOL    HW2 5234   1.183   1.549   0.611
  894SOL     MW 5235   1.103   1.518   0.595
  895SOL     OW 5236   5.876   0.935   1.909
  895SOL    HW1 5237   5.825   0.856   1.894
  895SOL    HW2 5238   5.817   1.007   1.889
  895SOL     MW 5239   5.862   0.934   1.904
  896SOL     OW 5240   4.844   0.359   0.488
  896SOL    HW1 5241   4.809   0.348   0.400
  896SOL    HW2 5242   4.790   0.302   0.543
  896SOL     MW 5243   4.833   0.350   0.484
  897SOL     OW 5244   5.915   4.082   2.261
  897SOL    HW1 5245   5.834   4.039   2.287
  897SOL    HW2 5246   5.932   4.050   2.172
  897SOL     MW 5247   5.907   4.072   2.253
  898SOL     OW 5248   0.824   0.337   0.601
  898SOL    HW1 5249   0.745   0.320   0.652
  898SOL    HW2 5250   0.803   0.308   0.513
  898SOL     MW 5251   0.811   0.331   0.597
  899SOL     OW 5252   0.421   1.860   4.639
  899SOL    HW1 5253   0.478   1.811   4.580
  899SOL    HW2 5254   0.353   1.897   4.581
  899SOL     MW 5255   0.419   1.859   4.624
  900SOL     OW 5256   5.017   4.689   0.377
  900SOL    HW1 5257   5.093   4.696   0.319
  900SOL    HW2 5258   5.016   4.771   0.426
  900SOL     MW 5259   5.027   4.700   0.376
  901SOL     OW 5260   0.144   6.089   5.119
  901SOL    HW1 5261   0.105   6.007   5.086
  901SOL    HW2 5262   0.230   6.065   5.150
  901SOL     MW 5263   0.150   6.075   5.119
  902SOL     OW 5264   4.027   5.998   5.896
  902SOL    HW1 5265   4.101   6.038   5.942
  902SOL    HW2 5266   3.986   5.941   5.961
  902SOL     MW 5267   4.031   5.996   5.910
  903SOL     OW 5268   1.271   5.869   3.030
  903SOL    HW1 5269   1.315   5.823   2.958
  903SOL    HW2 5270   1.305   5.827   3.109
  903SOL     MW 5271   1.281   5.858   3.031
  904SOL     OW 5272   3.238   5.107   4.449
  904SOL    HW1 5273   3.287   5.049   4.390
  904SOL    HW2 5274   3.270   5.085   4.536
  904SOL     MW 5275   3.249   5.097   4.453
  905SOL     OW 5276   0.120   0.040   2.182
  905SOL    HW1 5277   0.041   0.090   2.203
  905SOL    HW2 5278   0.104   0.006   2.093
  905SOL     MW 5279   0.108   0.042   2.173
  906SOL     OW 5280   3.672   2.058   0.509
  906SOL    HW1 5281   3.660   2.068   0.604
  906SOL    HW2 5282   3.708   2.142   0.481
  906SOL     MW 5283   3.675   2.070   0.518
  907SOL     OW 5284   0.852   2.495   3.041
  907SOL    HW1 5285   0.933   2.547   3.044
  907SOL    HW2 5286   0.782   2.560   3.028
  907SOL     MW 5287   0.854   2.510   3.040
  908SOL     OW 5288   1.570   5.339   3.727
  908SOL    HW1 5289   1.521   5.412   3.691
  908SOL    HW2 5290   1.530   5.320   3.811
  908SOL     MW 5291   1.560   5.346   3.734
  909SOL     OW 5292   1.093   1.271   4.000
  909SOL    HW1 5293   1.079   1.272   3.905
  909SOL    HW2 5294   1.072   1.360   4.028
  909SOL     MW 5295   1.088   1.282   3.991
  910SOL     OW 5296   5.734   5.885   1.500
  910SOL    HW1 5297   5.821   5.904   1.467
  910SOL    HW2 5298   5.730   5.789   1.505
  910SOL     MW 5299   5.744   5.875   1.496
  911SOL     OW 5300   4.319   2.185   5.222
  911SOL    HW1 5301   4.246   2.245   5.209
  911SOL    HW2 5302   4.395   2.231   5.187
  911SOL     MW 5303   4.319   2.199   5.216
  912SOL     OW 5304   5.284   1.023   0.811
  912SOL    HW1 5305   5.368   0.980   0.827
  912SOL    HW2 5306   5.306   1.104   0.766
  912SOL     MW 5307   5.297   1.028   0.807
  913SOL     OW 5308   0.888   3.463   0.904
  913SOL    HW1 5309   0.878   3.538   0.963
  913SOL    HW2 5310   0.964   3.416   0.938
  913SOL     MW 5311   0.897   3.467   0.916
  914SOL     OW 5312   4.979   1.954   5.379
  914SOL    HW1 5313   5.052   2.008   5.349
  914SOL    HW2 5314   4.933   2.009   5.442
  914SOL     MW 5315   4.982   1.968   5.383
  915SOL     OW 5316   0.867   1.694   0.069
  915SOL    HW1 5317   0.841   1.707  -0.022
  915SOL    HW2 5318   0.838   1.605   0.090
  915SOL     MW 5319   0.860   1.684   0.060
  916SOL     OW 5320   5.535   1.072   4.319
  916SOL    HW1 5321   5.629   1.092   4.313
  916SOL    HW2 5322   5.497   1.149   4.362
  916SOL     MW 5323   5.542   1.084   4.324
  917SOL     OW 5324   1.277   4.177   4.700
  917SOL    HW1 5325   1.253   4.193   4.608
  917SOL    HW2 5326   1.262   4.083   4.712
  917SOL     MW 5327   1.272   4.167   4.690
  918SOL     OW 5328   0.517   0.454   4.797
  918SOL    HW1 5329   0.605   0.421   4.817
  918SOL    HW2 5330   0.531   0.544   4.770
  918SOL     MW 5331   0.530   0.461   4.796
  919SOL     OW 5332   1.863   1.755   0.013
  919SOL    HW1 5333   1.948   1.799   0.012
  919SOL    HW2 5334   1.803   1.819  -0.024
  919SOL     MW 5335   1.866   1.769   0.008
  920SOL     OW 5336   0.546   1.312   1.538
  920SOL    HW1 5337   0.496   1.232   1.517
  920SOL    HW2 5338   0.482   1.367   1.583
  920SOL     MW 5339   0.530   1.309   1.541
  921SOL     OW 5340   1.968   6.076   2.426
  921SOL    HW1 5341   1.970   6.171   2.439
  921SOL    HW2 5342   1.997   6.064   2.335
  921SOL     MW 5343   1.971   6.087   2.416
  922SOL     OW 5344   1.882   4.501   3.874
  922SOL    HW1 5345   1.861   4.457   3.792
  922SOL    HW2 5346   1.945   4.444   3.917
  922SOL     MW 5347   1.886   4.488   3.869
  923SOL     OW 5348   3.182   0.485   4.733
  923SOL    HW1 5349   3.169   0.559   4.675
  923SOL    HW2 5350   3.265   0.504   4.778
  923SOL     MW 5351   3.191   0.497   4.732
  924SOL     OW 5352   0.548   2.021   5.722
  924SOL    HW1 5353   0.517   2.068   5.644
  924SOL    HW2 5354   0.630   1.981   5.695
  924SOL     MW 5355   0.553   2.022   5.709
  925SOL     OW 5356   5.508   5.734   0.888
  925SOL    HW1 5357   5.551   5.697   0.811
  925SOL    HW2 5358   5.446   5.798   0.853
  925SOL     MW 5359   5.506   5.738   0.874
  926SOL     OW 5360   3.755   6.092   4.456
  926SOL    HW1 5361   3.818   6.030   4.420
  926SOL    HW2 5362   3.800   6.177   4.453
  926SOL     MW 5363   3.769   6.095   4.451
  927SOL     OW 5364   4.617   1.109   5.347
  927SOL    HW1 5365   4.560   1.051   5.296
  927SOL    HW2 5366   4.563   1.184   5.368
  927SOL     MW 5367   4.603   1.111   5.343
  928SOL     OW 5368   4.013   1.035   0.192
  928SOL    HW1 5369   3.928   1.029   0.151
  928SOL    HW2 5370   4.027   0.948   0.231
  928SOL     MW 5371   4.004   1.023   0.192
  929SOL     OW 5372   5.650   3.512   2.089
  929SOL    HW1 5373   5.613   3.600   2.097
  929SOL    HW2 5374   5.725   3.523   2.030
  929SOL     MW 5375   5.655   3.525   2.082
  930SOL     OW 5376   0.042   6.010   1.904
  930SOL    HW1 5377  -0.013   6.038   1.831
  930SOL    HW2 5378  -0.020   5.974   1.968
  930SOL     MW 5379   0.027   6.009   1.903
  931SOL     OW 5380   3.411   2.797   5.969
  931SOL    HW1 5381   3.392   2.794   6.062
  931SOL    HW2 5382   3.389   2.886   5.942
  931SOL     MW 5383   3.406   2.808   5.977
  932SOL     OW 5384   3.153   3.355   0.230
  932SOL    HW1 5385   3.140   3.316   0.144
  932SOL    HW2 5386   3.110   3.294   0.290
  932SOL     MW 5387   3.146   3.342   0.227
  933SOL     OW 5388   5.985   1.522   4.561
  933SOL    HW1 5389   6.051   1.532   4.631
  933SOL    HW2 5390   6.026   1.562   4.484
  933SOL     MW 5391   5.999   1.528   4.560
  934SOL     OW 5392   4.234   5.770   0.377
  934SOL    HW1 5393   4.155   5.718   0.361
  934SOL    HW2 5394   4.238   5.831   0.303
  934SOL     MW 5395   4.224   5.772   0.365
  935SOL     OW 5396   2.578   1.838   0.396
  935SOL    HW1 5397   2.630   1.916   0.415
  935SOL    HW2 5398   2.487   1.868   0.405
  935SOL     MW 5399   2.573   1.852   0.400
  936SOL     OW 5400   2.602   1.019   5.582
  936SOL    HW1 5401   2.598   1.043   5.490
  936SOL    HW2 5402   2.539   0.947   5.591
  936SOL     MW 5403   2.593   1.013   5.572
  937SOL     OW 5404   0.831   0.370   1.675
  937SOL    HW1 5405   0.830   0.449   1.730
  937SOL    HW2 5406   0.784   0.304   1.727
  937SOL     MW 5407   0.825   0.371   1.689
  938SOL     OW 5408   1.879   2.115   0.551
  938SOL    HW1 5409   1.827   2.195   0.548
  938SOL    HW2 5410   1.929   2.115   0.470
  938SOL     MW 5411   1.879   2.125   0.540
  939SOL     OW 5412   5.633   1.249   4.769
  939SOL    HW1 5413   5.552   1.202   4.786
  939SOL    HW2 5414   5.701   1.182   4.767
  939SOL     MW 5415   5.631   1.235   4.771
  940SOL     OW 5416   3.181   2.446   1.245
  940SOL    HW1 5417   3.108   2.415   1.299
  940SOL    HW2 5418   3.157   2.423   1.156
  940SOL     MW 5419   3.168   2.440   1.241
  941SOL     OW 5420   2.355   5.819   1.950
  941SOL    HW1 5421   2.292   5.870   2.001
  941SOL    HW2 5422   2.386   5.752   2.011
  941SOL     MW 5423   2.351   5.817   1.964
  942SOL     OW 5424   3.670   5.198   1.322
  942SOL    HW1 5425   3.709   5.157   1.244
  942SOL    HW2 5426   3.618   5.128   1.362
  942SOL     MW 5427   3.669   5.184   1.317
  943SOL     OW 5428   2.106   0.660   3.439
  943SOL    HW1 5429   2.064   0.731   3.391
  943SOL    HW2 5430   2.139   0.602   3.370
  943SOL     MW 5431   2.105   0.662   3.424
  944SOL     OW 5432   4.645   2.399   0.881
  944SOL    HW1 5433   4.658   2.334   0.813
  944SOL    HW2 5434   4.733   2.418   0.914
  944SOL     MW 5435   4.658   2.393   0.877
  945SOL     OW 5436   5.216   2.257   5.629
  945SOL    HW1 5437   5.307   2.287   5.630
  945SOL    HW2 5438   5.184   2.274   5.718
  945SOL     MW 5439   5.223   2.263   5.641
  946SOL     OW 5440   4.375   0.081   0.118
  946SOL    HW1 5441   4.333   0.161   0.089
  946SOL    HW2 5442   4.453   0.111   0.165
  946SOL     MW 5443   4.380   0.095   0.120
  947SOL     OW 5444   1.467   3.934   5.780
  947SOL    HW1 5445   1.483   3.890   5.863
  947SOL    HW2 5446   1.554   3.946   5.742
  947SOL     MW 5447   1.480   3.930   5.786
  948SOL     OW 5448   5.419   0.263   0.084
  948SOL    HW1 5449   5.426   0.205   0.008
  948SOL    HW2 5450   5.337   0.311   0.069
  948SOL     MW 5451   5.409   0.262   0.072
  949SOL     OW 5452   5.538   0.598   2.626
  949SOL    HW1 5453   5.546   0.505   2.651
  949SOL    HW2 5454   5.580   0.646   2.698
  949SOL     MW 5455   5.545   0.592   2.639
  950SOL     OW 5456   2.790   1.645   3.755
  950SOL    HW1 5457   2.861   1.675   3.698
  950SOL    HW2 5458   2.711   1.666   3.706
  950SOL     MW 5459   2.789   1.652   3.741
  951SOL     OW 5460   5.426   4.549   3.892
  951SOL    HW1 5461   5.344   4.525   3.849
  951SOL    HW2 5462   5.427   4.644   3.893
  951SOL     MW 5463   5.416   4.558   3.887
  952SOL     OW 5464   5.190   4.827   4.654
  952SOL    HW1 5465   5.158   4.807   4.742
  952SOL    HW2 5466   5.211   4.741   4.616
  952SOL     MW 5467   5.189   4.813   4.660
  953SOL     OW 5468   1.803   4.742   2.659
  953SOL    HW1 5469   1.869   4.707   2.600
  953SOL    HW2 5470   1.843   4.736   2.746
  953SOL     MW 5471   1.816   4.737   2.663
  954SOL     OW 5472   1.844   1.100   5.359
  954SOL    HW1 5473   1.876   1.187   5.334
  954SOL    HW2 5474   1.923   1.051   5.380
  954SOL     MW 5475   1.858   1.105   5.359
  955SOL     OW 5476   4.447   4.204   3.875
  955SOL    HW1 5477   4.516   4.188   3.810
  955SOL    HW2 5478   4.451   4.298   3.892
  955SOL     MW 5479   4.456   4.214   3.869
  956SOL     OW 5480   0.638   5.736   2.268
  956SOL    HW1 5481   0.718   5.715   2.221
  956SOL    HW2 5482   0.652   5.703   2.357
  956SOL     MW 5483   0.650   5.729   2.273
  957SOL     OW 5484   4.747   5.064   4.914
  957SOL    HW1 5485   4.816   5.105   4.967
  957SOL    HW2 5486   4.668   5.072   4.968
  957SOL     MW 5487   4.746   5.071   4.928
  958SOL     OW 5488   1.892   1.572   2.860
  958SOL    HW1 5489   1.853   1.598   2.777
  958SOL    HW2 5490   1.930   1.486   2.844
  958SOL     MW 5491   1.892   1.564   2.848
  959SOL     OW 5492   3.847   3.318   5.534
  959SOL    HW1 5493   3.898   3.270   5.469
  959SOL    HW2 5494   3.792   3.377   5.482
  959SOL     MW 5495   3.846   3.319   5.519
  960SOL     OW 5496   6.012   3.105   5.917
  960SOL    HW1 5497   6.030   3.163   5.991
  960SOL    HW2 5498   5.981   3.163   5.848
  960SOL     MW 5499   6.011   3.120   5.918
  961SOL     OW 5500   5.831   4.015   4.541
  961SOL    HW1 5501   5.747   4.025   4.496
  961SOL    HW2 5502   5.897   4.027   4.474
  961SOL     MW 5503   5.829   4.018   4.527
  962SOL     OW 5504   2.338   4.312   2.178
  962SOL    HW1 5505   2.261   4.323   2.121
  962SOL    HW2 5506   2.318   4.367   2.254
  962SOL     MW 5507   2.325   4.320   2.180
  963SOL     OW 5508   2.401   5.520   1.593
  963SOL    HW1 5509   2.374   5.443   1.644
  963SOL    HW2 5510   2.497   5.514   1.591
  963SOL     MW 5511   2.410   5.509   1.599
  964SOL     OW 5512   4.060   3.621   5.402
  964SOL    HW1 5513   4.141   3.588   5.363
  964SOL    HW2 5514   3.990   3.572   5.359
  964SOL     MW 5515   4.061   3.610   5.392
  965SOL     OW 5516   4.328   4.411   5.852
  965SOL    HW1 5517   4.255   4.390   5.793
  965SOL    HW2 5518   4.403   4.364   5.816
  965SOL     MW 5519   4.328   4.402   5.840
  966SOL     OW 5520   2.777   4.480   4.122
  966SOL    HW1 5521   2.770   4.563   4.074
  966SOL    HW2 5522   2.688   4.443   4.118
  966SOL     MW 5523   2.764   4.486   4.115
  967SOL     OW 5524   5.485   3.047   2.599
  967SOL    HW1 5525   5.404   3.047   2.549
  967SOL    HW2 5526   5.548   2.999   2.544
  967SOL     MW 5527   5.483   3.041   2.586
  968SOL     OW 5528   0.369   3.308   5.687
  968SOL    HW1 5529   0.425   3.307   5.610
  968SOL    HW2 5530   0.402   3.237   5.742
  968SOL     MW 5531   0.380   3.299   5.685
  969SOL     OW 5532   5.560   5.510   1.330
  969SOL    HW1 5533   5.469   5.536   1.338
  969SOL    HW2 5534   5.582   5.526   1.238
  969SOL     MW 5535   5.551   5.515   1.319
  970SOL     OW 5536   0.750   4.780   3.291
  970SOL    HW1 5537   0.844   4.792   3.307
  970SOL    HW2 5538   0.724   4.709   3.349
  970SOL     MW 5539   0.759   4.772   3.300
  971SOL     OW 5540   1.477   4.281   1.000
  971SOL    HW1 5541   1.502   4.297   0.909
  971SOL    HW2 5542   1.381   4.287   1.001
  971SOL     MW 5543   1.468   4.284   0.989
  972SOL     OW 5544   4.320   5.872   4.578
  972SOL    HW1 5545   4.321   5.802   4.513
  972SOL    HW2 5546   4.408   5.910   4.575
  972SOL     MW 5547   4.331   5.868   4.569
  973SOL     OW 5548   3.937   1.880   0.812
  973SOL    HW1 5549   3.933   1.951   0.876
  973SOL    HW2 5550   3.846   1.860   0.791
  973SOL     MW 5551   3.925   1.887   0.817
  974SOL     OW 5552   2.097   5.232   4.712
  974SOL    HW1 5553   2.032   5.248   4.644
  974SOL    HW2 5554   2.067   5.283   4.787
  974SOL     MW 5555   2.085   5.240   4.713
  975SOL     OW 5556   1.590   4.836   0.792
  975SOL    HW1 5557   1.638   4.863   0.714
  975SOL    HW2 5558   1.526   4.773   0.761
  975SOL     MW 5559   1.588   4.832   0.778
  976SOL     OW 5560   3.405   5.130   1.950
  976SOL    HW1 5561   3.466   5.083   2.008
  976SOL    HW2 5562   3.383   5.066   1.882
  976SOL     MW 5563   3.410   5.116   1.949
  977SOL     OW 5564   0.480   1.557   0.821
  977SOL    HW1 5565   0.535   1.487   0.786
  977SOL    HW2 5566   0.497   1.631   0.763
  977SOL     MW 5567   0.489   1.557   0.809
  978SOL     OW 5568   5.962   5.847   2.017
  978SOL    HW1 5569   5.912   5.888   1.946
  978SOL    HW2 5570   5.937   5.896   2.095
  978SOL     MW 5571   5.952   5.858   2.018
  979SOL     OW 5572   5.391   1.104   2.755
  979SOL    HW1 5573   5.483   1.079   2.753
  979SOL    HW2 5574   5.359   1.082   2.668
  979SOL     MW 5575   5.399   1.098   2.744
  980SOL     OW 5576   3.921   0.826   2.656
  980SOL    HW1 5577   3.954   0.912   2.683
  980SOL    HW2 5578   3.990   0.765   2.684
  980SOL     MW 5579   3.934   0.829   2.663
  981SOL     OW 5580   5.831   2.020   0.560
  981SOL    HW1 5581   5.810   2.103   0.516
  981SOL    HW2 5582   5.885   1.973   0.497
  981SOL     MW 5583   5.835   2.025   0.547
  982SOL     OW 5584   4.129   5.055   5.817
  982SOL    HW1 5585   4.093   5.073   5.730
  982SOL    HW2 5586   4.130   4.960   5.823
  982SOL     MW 5587   4.124   5.045   5.806
  983SOL     OW 5588   2.911   5.024   4.787
  983SOL    HW1 5589   2.827   4.992   4.754
  983SOL    HW2 5590   2.891   5.111   4.822
  983SOL     MW 5591   2.897   5.031   4.787
  984SOL     OW 5592   3.130   2.743   1.336
  984SOL    HW1 5593   3.172   2.753   1.421
  984SOL    HW2 5594   3.076   2.665   1.345
  984SOL     MW 5595   3.129   2.734   1.348
  985SOL     OW 5596   1.511   2.847   4.517
  985SOL    HW1 5597   1.531   2.919   4.456
  985SOL    HW2 5598   1.435   2.805   4.480
  985SOL     MW 5599   1.504   2.851   4.504
  986SOL     OW 5600   2.290   0.908   2.407
  986SOL    HW1 5601   2.245   0.838   2.358
  986SOL    HW2 5602   2.231   0.927   2.480
  986SOL     MW 5603   2.277   0.901   2.410
  987SOL     OW 5604   0.753   1.846   0.380
  987SOL    HW1 5605   0.714   1.759   0.370
  987SOL    HW2 5606   0.805   1.858   0.300
  987SOL     MW 5607   0.755   1.837   0.368
  988SOL     OW 5608   3.188   1.266   4.874
  988SOL    HW1 5609   3.186   1.361   4.884
  988SOL    HW2 5610   3.097   1.239   4.883
  988SOL     MW 5611   3.176   1.274   4.877
  989SOL     OW 5612   0.904   5.873   5.057
  989SOL    HW1 5613   0.821   5.825   5.050
  989SOL    HW2 5614   0.886   5.944   5.119
  989SOL     MW 5615   0.891   5.876   5.064
  990SOL     OW 5616   0.618   5.293   4.747
  990SOL    HW1 5617   0.543   5.311   4.803
  990SOL    HW2 5618   0.600   5.206   4.710
  990SOL     MW 5619   0.606   5.284   4.749
  991SOL     OW 5620   1.233   1.476   3.430
  991SOL    HW1 5621   1.260   1.484   3.338
  991SOL    HW2 5622   1.158   1.416   3.427
  991SOL     MW 5623   1.227   1.469   3.418
  992SOL     OW 5624   2.178   5.253   2.637
  992SOL    HW1 5625   2.111   5.321   2.649
  992SOL    HW2 5626   2.246   5.276   2.700
  992SOL     MW 5627   2.178   5.265   2.647
  993SOL     OW 5628   3.727   3.832   3.039
  993SOL    HW1 5629   3.755   3.874   3.120
  993SOL    HW2 5630   3.772   3.748   3.039
  993SOL     MW 5631   3.737   3.827   3.049
  994SOL     OW 5632   4.090   2.880   0.375
  994SOL    HW1 5633   4.181   2.851   0.373
  994SOL    HW2 5634   4.041   2.806   0.411
  994SOL     MW 5635   4.095   2.867   0.379
  995SOL     OW 5636   0.582   3.429   2.313
  995SOL    HW1 5637   0.551   3.373   2.384
  995SOL    HW2 5638   0.597   3.514   2.354
  995SOL     MW 5639   0.579   3.433   2.327
  996SOL     OW 5640   0.708   0.813   0.994
  996SOL    HW1 5641   0.650   0.743   1.024
  996SOL    HW2 5642   0.789   0.768   0.971
  996SOL     MW 5643   0.711   0.798   0.995
  997SOL     OW 5644   6.070   4.988   0.355
  997SOL    HW1 5645   6.143   4.984   0.294
  997SOL    HW2 5646   6.047   5.081   0.359
  997SOL     MW 5647   6.076   5.000   0.348
  998SOL     OW 5648   2.927   1.636   5.222
  998SOL    HW1 5649   2.999   1.631   5.285
  998SOL    HW2 5650   2.857   1.679   5.269
  998SOL     MW 5651   2.928   1.641   5.236
  999SOL     OW 5652   4.860   1.718   0.528
  999SOL    HW1 5653   4.870   1.665   0.606
  999SOL    HW2 5654   4.777   1.763   0.539
  999SOL     MW 5655   4.851   1.717   0.539
 1000SOL     OW 5656   2.030   0.043   3.794
 1000SOL    HW1 5657   2.067  -0.040   3.826
 1000SOL    HW2 5658   1.950   0.054   3.846
 1000SOL     MW 5659   2.024   0.034   3.805
 1001SOL     OW 5660   4.577   0.851   3.735
 1001SOL    HW1 5661   4.505   0.816   3.786
 1001SOL    HW2 5662   4.633   0.776   3.716
 1001SOL     MW 5663   4.575   0.837   3.739
 1002SOL     OW 5664   3.793   5.284   1.775
 1002SOL    HW1 5665   3.803   5.379   1.763
 1002SOL    HW2 5666   3.792   5.249   1.686
 1002SOL     MW 5667   3.794   5.292   1.762
 1003SOL     OW 5668   0.430   3.100   4.260
 1003SOL    HW1 5669   0.512   3.148   4.251
 1003SOL    HW2 5670   0.411   3.068   4.172
 1003SOL     MW 5671   0.438   3.102   4.248
 1004SOL     OW 5672   4.441   4.372   3.306
 1004SOL    HW1 5673   4.427   4.450   3.360
 1004SOL    HW2 5674   4.473   4.306   3.368
 1004SOL     MW 5675   4.444   4.373   3.321
 1005SOL     OW 5676   0.523   2.006   0.328
 1005SOL    HW1 5677   0.553   2.069   0.263
 1005SOL    HW2 5678   0.604   1.963   0.359
 1005SOL     MW 5679   0.538   2.008   0.324
 1006SOL     OW 5680   5.022   3.759   3.010
 1006SOL    HW1 5681   4.990   3.721   3.092
 1006SOL    HW2 5682   4.945   3.801   2.972
 1006SOL     MW 5683   5.008   3.759   3.016
 1007SOL     OW 5684   4.633   1.595   4.488
 1007SOL    HW1 5685   4.634   1.682   4.529
 1007SOL    HW2 5686   4.721   1.560   4.504
 1007SOL     MW 5687   4.644   1.602   4.495
 1008SOL     OW 5688   0.508   4.533   5.625
 1008SOL    HW1 5689   0.590   4.506   5.584
 1008SOL    HW2 5690   0.440   4.494   5.570
 1008SOL     MW 5691   0.510   4.525   5.612
 1009SOL     OW 5692   1.563   5.175   4.785
 1009SOL    HW1 5693   1.476   5.149   4.758
 1009SOL    HW2 5694   1.560   5.270   4.795
 1009SOL     MW 5695   1.553   5.183   4.783
 1010SOL     OW 5696   1.820   1.179   2.695
 1010SOL    HW1 5697   1.831   1.099   2.644
 1010SOL    HW2 5698   1.899   1.182   2.750
 1010SOL     MW 5699   1.833   1.169   2.696
 1011SOL     OW 5700   5.478   3.455   2.823
 1011SOL    HW1 5701   5.480   3.359   2.815
 1011SOL    HW2 5702   5.570   3.480   2.827
 1011SOL     MW 5703   5.490   3.446   2.822
 1012SOL     OW 5704   5.987   2.773   4.136
 1012SOL    HW1 5705   5.910   2.759   4.191
 1012SOL    HW2 5706   5.983   2.703   4.072
 1012SOL     MW 5707   5.977   2.762   4.135
 1013SOL     OW 5708   3.083   5.120   3.365
 1013SOL    HW1 5709   3.109   5.069   3.289
 1013SOL    HW2 5710   3.017   5.181   3.333
 1013SOL     MW 5711   3.078   5.121   3.351
 1014SOL     OW 5712   5.260   6.055   3.884
 1014SOL    HW1 5713   5.272   5.974   3.836
 1014SOL    HW2 5714   5.297   6.123   3.828
 1014SOL     MW 5715   5.266   6.054   3.871
 1015SOL     OW 5716   1.474   6.004   0.995
 1015SOL    HW1 5717   1.438   6.092   0.982
 1015SOL    HW2 5718   1.398   5.948   1.003
 1015SOL     MW 5719   1.460   6.008   0.994
 1016SOL     OW 5720   0.747   2.237   3.682
 1016SOL    HW1 5721   0.747   2.333   3.689
 1016SOL    HW2 5722   0.677   2.217   3.621
 1016SOL     MW 5723   0.739   2.247   3.675
 1017SOL     OW 5724   4.407   5.621   1.258
 1017SOL    HW1 5725   4.466   5.614   1.183
 1017SOL    HW2 5726   4.337   5.558   1.240
 1017SOL     MW 5727   4.405   5.612   1.246
 1018SOL     OW 5728   5.409   0.740   3.933
 1018SOL    HW1 5729   5.351   0.816   3.933
 1018SOL    HW2 5730   5.376   0.685   3.862
 1018SOL     MW 5731   5.397   0.743   3.924
 1019SOL     OW 5732   0.361   3.421   1.382
 1019SOL    HW1 5733   0.372   3.326   1.370
 1019SOL    HW2 5734   0.394   3.437   1.471
 1019SOL     MW 5735   0.368   3.411   1.392
 1020SOL     OW 5736   3.881   3.996   5.683
 1020SOL    HW1 5737   3.842   3.968   5.766
 1020SOL    HW2 5738   3.879   4.092   5.687
 1020SOL     MW 5739   3.875   4.005   5.694
 1021SOL     OW 5740   1.009   2.157   4.336
 1021SOL    HW1 5741   1.039   2.210   4.262
 1021SOL    HW2 5742   1.069   2.180   4.407
 1021SOL     MW 5743   1.021   2.167   4.335
 1022SOL     OW 5744   4.811   3.359   5.254
 1022SOL    HW1 5745   4.836   3.419   5.325
 1022SOL    HW2 5746   4.864   3.281   5.269
 1022SOL     MW 5747   4.821   3.357   5.265
 1023SOL     OW 5748   1.557   1.088   1.981
 1023SOL    HW1 5749   1.464   1.086   2.006
 1023SOL    HW2 5750   1.581   1.181   1.990
 1023SOL     MW 5751   1.548   1.100   1.985
 1024SOL     OW 5752   2.182   4.183   4.846
 1024SOL    HW1 5753   2.191   4.121   4.773
 1024SOL    HW2 5754   2.089   4.183   4.866
 1024SOL     MW 5755   2.171   4.175   4.839
 1025SOL     OW 5756   0.926   4.851   2.875
 1025SOL    HW1 5757   0.889   4.842   2.788
 1025SOL    HW2 5758   0.990   4.922   2.866
 1025SOL     MW 5759   0.930   4.859   2.863
 1026SOL     OW 5760   2.783   1.403   1.804
 1026SOL    HW1 5761   2.750   1.330   1.751
 1026SOL    HW2 5762   2.798   1.364   1.890
 1026SOL     MW 5763   2.781   1.389   1.808
 1027SOL     OW 5764   3.658   4.892   1.298
 1027SOL    HW1 5765   3.638   4.933   1.214
 1027SOL    HW2 5766   3.753   4.885   1.299
 1027SOL     MW 5767   3.668   4.896   1.287
 1028SOL     OW 5768   0.830   3.432   1.945
 1028SOL    HW1 5769   0.795   3.411   1.859
 1028SOL    HW2 5770   0.795   3.363   2.002
 1028SOL     MW 5771   0.821   3.420   1.942
 1029SOL     OW 5772   6.093   2.188   1.065
 1029SOL    HW1 5773   6.009   2.217   1.030
 1029SOL    HW2 5774   6.143   2.158   0.989
 1029SOL     MW 5775   6.089   2.188   1.051
 1030SOL     OW 5776   0.130   3.139   5.605
 1030SOL    HW1 5777   0.153   3.230   5.623
 1030SOL    HW2 5778   0.174   3.089   5.674
 1030SOL     MW 5779   0.139   3.144   5.616
 1031SOL     OW 5780   1.328   5.140   4.642
 1031SOL    HW1 5781   1.401   5.180   4.594
 1031SOL    HW2 5782   1.334   5.047   4.621
 1031SOL     MW 5783   1.338   5.133   4.633
 1032SOL     OW 5784   4.275   0.744   2.463
 1032SOL    HW1 5785   4.305   0.730   2.372
 1032SOL    HW2 5786   4.321   0.823   2.491
 1032SOL     MW 5787   4.285   0.752   2.455
 1033SOL     OW 5788   5.853   1.763   5.660
 1033SOL    HW1 5789   5.872   1.688   5.717
 1033SOL    HW2 5790   5.911   1.832   5.690
 1033SOL     MW 5791   5.863   1.762   5.671
 1034SOL     OW 5792   0.532   0.612   1.479
 1034SOL    HW1 5793   0.601   0.634   1.416
 1034SOL    HW2 5794   0.579   0.583   1.557
 1034SOL     MW 5795   0.548   0.611   1.481
 1035SOL     OW 5796   4.156   2.308   1.303
 1035SOL    HW1 5797   4.234   2.295   1.249
 1035SOL    HW2 5798   4.111   2.383   1.264
 1035SOL     MW 5799   4.160   2.316   1.291
 1036SOL     OW 5800   3.128   0.414   0.139
 1036SOL    HW1 5801   3.192   0.409   0.210
 1036SOL    HW2 5802   3.064   0.479   0.168
 1036SOL     MW 5803   3.128   0.421   0.151
 1037SOL     OW 5804   5.245   5.410   4.687
 1037SOL    HW1 5805   5.161   5.366   4.700
 1037SOL    HW2 5806   5.237   5.451   4.601
 1037SOL     MW 5807   5.233   5.410   4.677
 1038SOL     OW 5808   0.417   3.082   5.828
 1038SOL    HW1 5809   0.481   3.011   5.824
 1038SOL    HW2 5810   0.338   3.042   5.863
 1038SOL     MW 5811   0.415   3.068   5.832
 1039SOL     OW 5812   1.260   4.573   0.389
 1039SOL    HW1 5813   1.285   4.654   0.433
 1039SOL    HW2 5814   1.164   4.576   0.387
 1039SOL     MW 5815   1.251   4.584   0.395
 1040SOL     OW 5816   0.250   5.012   4.260
 1040SOL    HW1 5817   0.279   5.102   4.247
 1040SOL    HW2 5818   0.184   4.997   4.192
 1040SOL     MW 5819   0.244   5.022   4.250
 1041SOL     OW 5820   0.946   1.725   0.743
 1041SOL    HW1 5821   0.990   1.740   0.827
 1041SOL    HW2 5822   1.016   1.692   0.685
 1041SOL     MW 5823   0.962   1.723   0.746
 1042SOL     OW 5824   5.899   1.703   3.797
 1042SOL    HW1 5825   5.814   1.658   3.802
 1042SOL    HW2 5826   5.964   1.633   3.806
 1042SOL     MW 5827   5.896   1.688   3.799
 1043SOL     OW 5828   4.791   0.508   3.127
 1043SOL    HW1 5829   4.721   0.473   3.070
 1043SOL    HW2 5830   4.744   0.548   3.200
 1043SOL     MW 5831   4.776   0.508   3.129
 1044SOL     OW 5832   2.628   0.239   5.171
 1044SOL    HW1 5833   2.550   0.274   5.215
 1044SOL    HW2 5834   2.658   0.311   5.115
 1044SOL     MW 5835   2.622   0.253   5.169
 1045SOL     OW 5836   0.489   5.237   2.836
 1045SOL    HW1 5837   0.489   5.143   2.819
 1045SOL    HW2 5838   0.458   5.276   2.754
 1045SOL     MW 5839   0.484   5.230   2.824
 1046SOL     OW 5840   2.203   4.544   1.040
 1046SOL    HW1 5841   2.241   4.574   1.123
 1046SOL    HW2 5842   2.128   4.492   1.066
 1046SOL     MW 5843   2.198   4.541   1.054
 1047SOL     OW 5844   4.228   1.857   0.747
 1047SOL    HW1 5845   4.151   1.910   0.725
 1047SOL    HW2 5846   4.216   1.835   0.840
 1047SOL     MW 5847   4.216   1.861   0.756
 1048SOL     OW 5848   3.064   4.739   2.244
 1048SOL    HW1 5849   3.086   4.654   2.282
 1048SOL    HW2 5850   3.047   4.795   2.320
 1048SOL     MW 5851   3.064   4.735   2.259
 1049SOL     OW 5852   2.971   4.902   1.985
 1049SOL    HW1 5853   3.050   4.874   1.937
 1049SOL    HW2 5854   3.002   4.918   2.074
 1049SOL     MW 5855   2.985   4.900   1.990
 1050SOL     OW 5856   2.675   0.180   1.124
 1050SOL    HW1 5857   2.636   0.134   1.049
 1050SOL    HW2 5858   2.679   0.271   1.096
 1050SOL     MW 5859   2.670   0.186   1.110
 1051SOL     OW 5860   2.030   3.485   5.034
 1051SOL    HW1 5861   2.121   3.461   5.017
 1051SOL    HW2 5862   2.036   3.572   5.073
 1051SOL     MW 5863   2.043   3.493   5.036
 1052SOL     OW 5864   5.555   0.873   4.959
 1052SOL    HW1 5865   5.515   0.947   4.914
 1052SOL    HW2 5866   5.635   0.909   4.998
 1052SOL     MW 5867   5.560   0.887   4.958
 1053SOL     OW 5868   0.204   4.312   4.436
 1053SOL    HW1 5869   0.252   4.228   4.434
 1053SOL    HW2 5870   0.262   4.371   4.482
 1053SOL     MW 5871   0.217   4.309   4.441
 1054SOL     OW 5872   0.232   2.665   3.077
 1054SOL    HW1 5873   0.163   2.706   3.130
 1054SOL    HW2 5874   0.187   2.595   3.029
 1054SOL     MW 5875   0.217   2.661   3.078
 1055SOL     OW 5876   1.388   0.978   2.905
 1055SOL    HW1 5877   1.450   1.050   2.915
 1055SOL    HW2 5878   1.383   0.938   2.992
 1055SOL     MW 5879   1.395   0.982   2.917
 1056SOL     OW 5880   3.189   2.034   1.685
 1056SOL    HW1 5881   3.176   1.951   1.638
 1056SOL    HW2 5882   3.164   2.014   1.775
 1056SOL     MW 5883   3.184   2.020   1.690
 1057SOL     OW 5884   5.145   0.325   5.067
 1057SOL    HW1 5885   5.239   0.310   5.054
 1057SOL    HW2 5886   5.127   0.404   5.016
 1057SOL     MW 5887   5.155   0.333   5.059
 1058SOL     OW 5888   3.134   5.012   3.117
 1058SOL    HW1 5889   3.214   4.973   3.082
 1058SOL    HW2 5890   3.112   5.082   3.055
 1058SOL     MW 5891   3.141   5.016   3.104
 1059SOL     OW 5892   4.346   5.169   4.960
 1059SOL    HW1 5893   4.299   5.214   5.030
 1059SOL    HW2 5894   4.405   5.109   5.006
 1059SOL     MW 5895   4.348   5.167   4.975
 1060SOL     OW 5896   2.537   1.188   1.136
 1060SOL    HW1 5897   2.444   1.181   1.114
 1060SOL    HW2 5898   2.581   1.127   1.078
 1060SOL     MW 5899   2.530   1.179   1.126
 1061SOL     OW 5900   5.088   0.772   0.124
 1061SOL    HW1 5901   5.123   0.814   0.046
 1061SOL    HW2 5902   5.048   0.691   0.093
 1061SOL     MW 5903   5.087   0.767   0.110
 1062SOL     OW 5904   1.293   4.790   3.048
 1062SOL    HW1 5905   1.381   4.755   3.060
 1062SOL    HW2 5906   1.251   4.727   2.990
 1062SOL     MW 5907   1.299   4.777   3.042
 1063SOL     OW 5908   4.930   3.111   2.770
 1063SOL    HW1 5909   5.026   3.112   2.772
 1063SOL    HW2 5910   4.906   3.045   2.834
 1063SOL     MW 5911   4.939   3.103   2.778
 1064SOL     OW 5912   6.028   2.796   1.582
 1064SOL    HW1 5913   6.017   2.701   1.577
 1064SOL    HW2 5914   6.097   2.815   1.519
 1064SOL     MW 5915   6.036   2.786   1.574
 1065SOL     OW 5916   4.992   0.705   3.601
 1065SOL    HW1 5917   4.981   0.792   3.640
 1065SOL    HW2 5918   5.048   0.720   3.525
 1065SOL     MW 5919   4.998   0.718   3.596
 1066SOL     OW 5920   4.766   1.539   1.241
 1066SOL    HW1 5921   4.678   1.536   1.202
 1066SOL    HW2 5922   4.813   1.466   1.200
 1066SOL     MW 5923   4.761   1.530   1.230
 1067SOL     OW 5924   4.436   2.556   0.284
 1067SOL    HW1 5925   4.369   2.527   0.223
 1067SOL    HW2 5926   4.463   2.476   0.329
 1067SOL     MW 5927   4.431   2.542   0.282
 1068SOL     OW 5928   1.193   4.524   4.595
 1068SOL    HW1 5929   1.279   4.482   4.598
 1068SOL    HW2 5930   1.210   4.616   4.615
 1068SOL     MW 5931   1.206   4.530   4.598
 1069SOL     OW 5932   4.597   4.347   0.601
 1069SOL    HW1 5933   4.683   4.338   0.641
 1069SOL    HW2 5934   4.550   4.268   0.627
 1069SOL     MW 5935   4.602   4.336   0.610
 1070SOL     OW 5936   3.611   3.395   4.892
 1070SOL    HW1 5937   3.519   3.407   4.918
 1070SOL    HW2 5938   3.614   3.426   4.802
 1070SOL     MW 5939   3.599   3.400   4.884
 1071SOL     OW 5940   2.970   0.224   5.504
 1071SOL    HW1 5941   2.917   0.236   5.583
 1071SOL    HW2 5942   2.914   0.175   5.444
 1071SOL     MW 5943   2.956   0.219   5.506
 1072SOL     OW 5944   1.774   3.771   3.952
 1072SOL    HW1 5945   1.856   3.809   3.917
 1072SOL    HW2 5946   1.712   3.780   3.881
 1072SOL     MW 5947   1.778   3.777   3.938
 1073SOL     OW 5948   3.950   4.574   4.631
 1073SOL    HW1 5949   3.886   4.640   4.659
 1073SOL    HW2 5950   3.922   4.549   4.543
 1073SOL     MW 5951   3.938   4.579   4.624
 1074SOL     OW 5952   4.032   3.116   0.197
 1074SOL    HW1 5953   3.999   3.035   0.237
 1074SOL    HW2 5954   4.047   3.093   0.106
 1074SOL     MW 5955   4.029   3.103   0.191
 1075SOL     OW 5956   2.100   4.554   2.961
 1075SOL    HW1 5957   2.156   4.632   2.962
 1075SOL    HW2 5958   2.086   4.534   3.054
 1075SOL     MW 5959   2.106   4.562   2.973
 1076SOL     OW 5960   0.487   5.877   1.684
 1076SOL    HW1 5961   0.397   5.851   1.672
 1076SOL    HW2 5962   0.489   5.922   1.769
 1076SOL     MW 5963   0.476   5.880   1.693
 1077SOL     OW 5964   1.329   4.188   0.246
 1077SOL    HW1 5965   1.375   4.107   0.266
 1077SOL    HW2 5966   1.305   4.224   0.332
 1077SOL     MW 5967   1.332   4.183   0.260
 1078SOL     OW 5968   1.488   1.230   4.613
 1078SOL    HW1 5969   1.554   1.162   4.625
 1078SOL    HW2 5970   1.475   1.267   4.700
 1078SOL     MW 5971   1.494   1.226   4.625
 1079SOL     OW 5972   0.578   4.637   5.329
 1079SOL    HW1 5973   0.489   4.610   5.315
 1079SOL    HW2 5974   0.620   4.561   5.369
 1079SOL     MW 5975   0.572   4.624   5.332
 1080SOL     OW 5976   5.196   1.545   4.917
 1080SOL    HW1 5977   5.122   1.589   4.875
 1080SOL    HW2 5978   5.167   1.531   5.007
 1080SOL     MW 5979   5.183   1.549   4.923
 1081SOL     OW 5980   0.828   5.074   0.874
 1081SOL    HW1 5981   0.762   5.043   0.813
 1081SOL    HW2 5982   0.864   5.153   0.833
 1081SOL     MW 5983   0.824   5.081   0.861
 1082SOL     OW 5984   0.447   2.394   4.332
 1082SOL    HW1 5985   0.496   2.421   4.253
 1082SOL    HW2 5986   0.423   2.303   4.315
 1082SOL     MW 5987   0.450   2.386   4.320
 1083SOL     OW 5988   2.768   2.331   4.815
 1083SOL    HW1 5989   2.830   2.293   4.877
 1083SOL    HW2 5990   2.697   2.365   4.869
 1083SOL     MW 5991   2.767   2.330   4.830
 1084SOL     OW 5992   2.487   0.877   1.892
 1084SOL    HW1 5993   2.511   0.790   1.924
 1084SOL    HW2 5994   2.406   0.898   1.939
 1084SOL     MW 5995   2.480   0.869   1.902
 1085SOL     OW 5996   1.688   4.072   2.273
 1085SOL    HW1 5997   1.710   4.027   2.354
 1085SOL    HW2 5998   1.674   4.002   2.209
 1085SOL     MW 5999   1.690   4.058   2.275
 1086SOL     OW 6000   2.285   5.093   5.893
 1086SOL    HW1 6001   2.217   5.118   5.830
 1086SOL    HW2 6002   2.237   5.068   5.972
 1086SOL     MW 6003   2.270   5.093   5.895
 1087SOL     OW 6004   0.693   0.741   3.686
 1087SOL    HW1 6005   0.718   0.684   3.613
 1087SOL    HW2 6006   0.618   0.790   3.653
 1087SOL     MW 6007   0.686   0.740   3.672
 1088SOL     OW 6008   2.395   1.965   0.703
 1088SOL    HW1 6009   2.402   2.053   0.739
 1088SOL    HW2 6010   2.387   1.977   0.609
 1088SOL     MW 6011   2.395   1.978   0.696
 1089SOL     OW 6012   2.695   3.765   1.855
 1089SOL    HW1 6013   2.711   3.769   1.949
 1089SOL    HW2 6014   2.752   3.695   1.824
 1089SOL     MW 6015   2.704   3.757   1.863
 1090SOL     OW 6016   3.366   3.936   0.847
 1090SOL    HW1 6017   3.426   4.011   0.847
 1090SOL    HW2 6018   3.417   3.864   0.883
 1090SOL     MW 6019   3.380   3.937   0.852
 1091SOL     OW 6020   1.224   2.375   0.427
 1091SOL    HW1 6021   1.142   2.335   0.454
 1091SOL    HW2 6022   1.260   2.412   0.508
 1091SOL     MW 6023   1.218   2.375   0.441
 1092SOL     OW 6024   0.421   1.687   3.826
 1092SOL    HW1 6025   0.346   1.740   3.854
 1092SOL    HW2 6026   0.473   1.676   3.906
 1092SOL     MW 6027   0.418   1.693   3.840
 1093SOL     OW 6028   0.245   3.373   4.250
 1093SOL    HW1 6029   0.203   3.384   4.335
 1093SOL    HW2 6030   0.223   3.284   4.223
 1093SOL     MW 6031   0.237   3.363   4.257
 1094SOL     OW 6032   1.454   0.165   0.712
 1094SOL    HW1 6033   1.544   0.193   0.698
 1094SOL    HW2 6034   1.458   0.070   0.720
 1094SOL     MW 6035   1.465   0.156   0.711
 1095SOL     OW 6036   0.017   2.084   5.620
 1095SOL    HW1 6037   0.068   2.011   5.655
 1095SOL    HW2 6038   0.083   2.146   5.587
 1095SOL     MW 6039   0.033   2.083   5.620
 1096SOL     OW 6040   0.185   4.241   3.545
 1096SOL    HW1 6041   0.104   4.192   3.535
 1096SOL    HW2 6042   0.198   4.284   3.461
 1096SOL     MW 6043   0.177   4.240   3.533
 1097SOL     OW 6044   4.940   3.470   4.151
 1097SOL    HW1 6045   4.994   3.538   4.190
 1097SOL    HW2 6046   4.964   3.390   4.199
 1097SOL     MW 6047   4.950   3.468   4.162
 1098SOL     OW 6048   0.248   5.040   4.549
 1098SOL    HW1 6049   0.234   5.029   4.455
 1098SOL    HW2 6050   0.179   5.101   4.576
 1098SOL     MW 6051   0.237   5.047   4.540
 1099SOL     OW 6052   0.568   2.436   4.614
 1099SOL    HW1 6053   0.540   2.526   4.592
 1099SOL    HW2 6054   0.486   2.385   4.610
 1099SOL     MW 6055   0.553   2.441   4.611
 1100SOL     OW 6056   5.299   1.254   3.474
 1100SOL    HW1 6057   5.210   1.229   3.448
 1100SOL    HW2 6058   5.342   1.277   3.392
 1100SOL     MW 6059   5.293   1.254   3.460
 1101SOL     OW 6060   1.357   1.804   5.034
 1101SOL    HW1 6061   1.375   1.886   5.079
 1101SOL    HW2 6062   1.442   1.758   5.033
 1101SOL     MW 6063   1.371   1.809   5.040
 1102SOL     OW 6064   3.094   5.838   5.363
 1102SOL    HW1 6065   3.019   5.895   5.346
 1102SOL    HW2 6066   3.166   5.876   5.314
 1102SOL     MW 6067   3.094   5.850   5.355
 1103SOL     OW 6068   1.631   5.593   3.081
 1103SOL    HW1 6069   1.680   5.642   3.016
 1103SOL    HW2 6070   1.666   5.504   3.076
 1103SOL     MW 6071   1.642   5.588   3.072
 1104SOL     OW 6072   0.163   1.286   1.057
 1104SOL    HW1 6073   0.181   1.262   0.967
 1104SOL    HW2 6074   0.216   1.226   1.110
 1104SOL     MW 6075   0.171   1.275   1.052
 1105SOL     OW 6076   4.969   5.144   5.833
 1105SOL    HW1 6077   4.997   5.230   5.862
 1105SOL    HW2 6078   4.884   5.130   5.876
 1105SOL     MW 6079   4.961   5.153   5.842
 1106SOL     OW 6080   3.836   4.591   3.668
 1106SOL    HW1 6081   3.900   4.553   3.607
 1106SOL    HW2 6082   3.808   4.517   3.722
 1106SOL     MW 6083   3.841   4.576   3.667
 1107SOL     OW 6084   5.537   4.401   4.588
 1107SOL    HW1 6085   5.533   4.375   4.680
 1107SOL    HW2 6086   5.503   4.490   4.586
 1107SOL     MW 6087   5.532   4.409   4.600
 1108SOL     OW 6088   0.628   1.567   3.445
 1108SOL    HW1 6089   0.635   1.617   3.364
 1108SOL    HW2 6090   0.645   1.631   3.515
 1108SOL     MW 6091   0.631   1.582   3.444
 1109SOL     OW 6092   3.836   0.617   1.347
 1109SOL    HW1 6093   3.869   0.598   1.435
 1109SOL    HW2 6094   3.807   0.533   1.313
 1109SOL     MW 6095   3.837   0.604   1.354
 1110SOL     OW 6096   0.201   3.966   2.127
 1110SOL    HW1 6097   0.270   3.970   2.061
 1110SOL    HW2 6098   0.247   3.952   2.209
 1110SOL     MW 6099   0.216   3.965   2.129
 1111SOL     OW 6100   3.725   2.450   5.962
 1111SOL    HW1 6101   3.661   2.384   5.990
 1111SOL    HW2 6102   3.672   2.518   5.919
 1111SOL     MW 6103   3.710   2.450   5.960
 1112SOL     OW 6104   1.064   0.372   0.785
 1112SOL    HW1 6105   1.010   0.360   0.707
 1112SOL    HW2 6106   1.094   0.464   0.780
 1112SOL     MW 6107   1.061   0.383   0.774
 1113SOL     OW 6108   3.700   3.643   0.383
 1113SOL    HW1 6109   3.672   3.731   0.406
 1113SOL    HW2 6110   3.794   3.650   0.369
 1113SOL     MW 6111   3.708   3.655   0.384
 1114SOL     OW 6112   3.153   0.854   3.609
 1114SOL    HW1 6113   3.123   0.789   3.546
 1114SOL    HW2 6114   3.170   0.804   3.689
 1114SOL     MW 6115   3.151   0.839   3.611
 1115SOL     OW 6116   2.794   5.766   3.654
 1115SOL    HW1 6117   2.855   5.693   3.652
 1115SOL    HW2 6118   2.739   5.749   3.731
 1115SOL     MW 6119   2.795   5.755   3.664
 1116SOL     OW 6120   2.565   0.164   3.860
 1116SOL    HW1 6121   2.542   0.077   3.826
 1116SOL    HW2 6122   2.536   0.162   3.951
 1116SOL     MW 6123   2.558   0.152   3.867
 1117SOL     OW 6124   1.225   5.072   0.963
 1117SOL    HW1 6125   1.222   5.115   1.049
 1117SOL    HW2 6126   1.228   5.144   0.900
 1117SOL     MW 6127   1.225   5.087   0.966
 1118SOL     OW 6128   1.546   3.729   1.466
 1118SOL    HW1 6129   1.549   3.809   1.415
 1118SOL    HW2 6130   1.601   3.746   1.542
 1118SOL     MW 6131   1.553   3.741   1.469
 1119SOL     OW 6132   4.511   3.893   3.740
 1119SOL    HW1 6133   4.534   3.800   3.745
 1119SOL    HW2 6134   4.565   3.935   3.807
 1119SOL     MW 6135   4.521   3.887   3.749
 1120SOL     OW 6136   1.193   5.044   4.163
 1120SOL    HW1 6137   1.281   5.006   4.158
 1120SOL    HW2 6138   1.181   5.088   4.079
 1120SOL     MW 6139   1.203   5.045   4.151
 1121SOL     OW 6140   1.314   5.972   1.294
 1121SOL    HW1 6141   1.253   5.935   1.230
 1121SOL    HW2 6142   1.266   6.046   1.333
 1121SOL     MW 6143   1.300   5.977   1.291
 1122SOL     OW 6144   5.718   3.228   5.946
 1122SOL    HW1 6145   5.634   3.188   5.927
 1122SOL    HW2 6146   5.764   3.164   6.000
 1122SOL     MW 6147   5.713   3.215   5.951
 1123SOL     OW 6148   1.062   0.630   2.071
 1123SOL    HW1 6149   1.106   0.714   2.087
 1123SOL    HW2 6150   1.118   0.565   2.113
 1123SOL     MW 6151   1.074   0.633   2.079
 1124SOL     OW 6152   5.353   1.617   1.945
 1124SOL    HW1 6153   5.378   1.544   1.889
 1124SOL    HW2 6154   5.322   1.684   1.884
 1124SOL     MW 6155   5.352   1.616   1.930
 1125SOL     OW 6156   1.179   5.962   5.477
 1125SOL    HW1 6157   1.115   5.910   5.428
 1125SOL    HW2 6158   1.155   6.053   5.458
 1125SOL     MW 6159   1.168   5.967   5.468
 1126SOL     OW 6160   3.968   0.289   0.156
 1126SOL    HW1 6161   3.918   0.290   0.074
 1126SOL    HW2 6162   3.959   0.198   0.187
 1126SOL     MW 6163   3.960   0.277   0.150
 1127SOL     OW 6164   0.677   2.261   0.947
 1127SOL    HW1 6165   0.609   2.315   0.989
 1127SOL    HW2 6166   0.693   2.190   1.008
 1127SOL     MW 6167   0.671   2.259   0.960
 1128SOL     OW 6168   0.717   0.941   1.392
 1128SOL    HW1 6169   0.664   0.972   1.465
 1128SOL    HW2 6170   0.700   1.003   1.321
 1128SOL     MW 6171   0.708   0.953   1.392
 1129SOL     OW 6172   5.710   4.978   5.978
 1129SOL    HW1 6173   5.741   4.908   6.035
 1129SOL    HW2 6174   5.695   5.052   6.037
 1129SOL     MW 6175   5.712   4.978   5.993
 1130SOL     OW 6176   5.725   2.418   1.734
 1130SOL    HW1 6177   5.734   2.476   1.658
 1130SOL    HW2 6178   5.770   2.338   1.708
 1130SOL     MW 6179   5.732   2.416   1.721
 1131SOL     OW 6180   0.862   5.570   4.365
 1131SOL    HW1 6181   0.845   5.488   4.411
 1131SOL    HW2 6182   0.819   5.637   4.418
 1131SOL     MW 6183   0.855   5.568   4.377
 1132SOL     OW 6184   1.130   0.128   4.549
 1132SOL    HW1 6185   1.112   0.037   4.528
 1132SOL    HW2 6186   1.046   0.173   4.537
 1132SOL     MW 6187   1.117   0.122   4.545
 1133SOL     OW 6188   3.486   0.483   5.839
 1133SOL    HW1 6189   3.502   0.577   5.846
 1133SOL    HW2 6190   3.546   0.453   5.770
 1133SOL     MW 6191   3.496   0.491   5.831
 1134SOL     OW 6192   5.520   4.736   3.243
 1134SOL    HW1 6193   5.609   4.769   3.238
 1134SOL    HW2 6194   5.465   4.811   3.223
 1134SOL     MW 6195   5.524   4.750   3.240
 1135SOL     OW 6196   2.980   6.038   3.021
 1135SOL    HW1 6197   2.943   6.075   2.940
 1135SOL    HW2 6198   2.949   6.097   3.090
 1135SOL     MW 6199   2.971   6.050   3.019
 1136SOL     OW 6200   4.455   1.542   4.688
 1136SOL    HW1 6201   4.479   1.450   4.699
 1136SOL    HW2 6202   4.509   1.572   4.614
 1136SOL     MW 6203   4.465   1.534   4.680
 1137SOL     OW 6204   5.382   0.608   2.921
 1137SOL    HW1 6205   5.340   0.621   2.836
 1137SOL    HW2 6206   5.362   0.688   2.970
 1137SOL     MW 6207   5.374   0.620   2.916
 1138SOL     OW 6208   0.852   6.100   3.982
 1138SOL    HW1 6209   0.777   6.055   4.019
 1138SOL    HW2 6210   0.867   6.175   4.040
 1138SOL     MW 6211   0.845   6.104   3.994
 1139SOL     OW 6212   5.857   3.695   6.020
 1139SOL    HW1 6213   5.807   3.623   6.059
 1139SOL    HW2 6214   5.856   3.763   6.087
 1139SOL     MW 6215   5.850   3.695   6.034
 1140SOL     OW 6216   3.640   2.780   1.361
 1140SOL    HW1 6217   3.670   2.870   1.350
 1140SOL    HW2 6218   3.561   2.786   1.414
 1140SOL     MW 6219   3.634   2.792   1.367
 1141SOL     OW 6220   0.729   0.057   0.261
 1141SOL    HW1 6221   0.645   0.095   0.293
 1141SOL    HW2 6222   0.703   0.004   0.186
 1141SOL     MW 6223   0.714   0.055   0.256
 1142SOL     OW 6224   1.430   1.817   5.950
 1142SOL    HW1 6225   1.353   1.781   5.993
 1142SOL    HW2 6226   1.464   1.881   6.012
 1142SOL     MW 6227   1.424   1.821   5.963
 1143SOL     OW 6228   0.957   4.735   4.305
 1143SOL    HW1 6229   0.998   4.763   4.386
 1143SOL    HW2 6230   1.031   4.713   4.247
 1143SOL     MW 6231   0.972   4.736   4.308
 1144SOL     OW 6232   4.832   4.280   0.728
 1144SOL    HW1 6233   4.790   4.239   0.804
 1144SOL    HW2 6234   4.881   4.354   0.764
 1144SOL     MW 6235   4.833   4.284   0.742
 1145SOL     OW 6236   4.886   1.456   5.003
 1145SOL    HW1 6237   4.834   1.376   4.991
 1145SOL    HW2 6238   4.914   1.453   5.094
 1145SOL     MW 6239   4.883   1.445   5.013
 1146SOL     OW 6240   2.457   5.408   3.321
 1146SOL    HW1 6241   2.447   5.361   3.404
 1146SOL    HW2 6242   2.375   5.458   3.312
 1146SOL     MW 6243   2.445   5.408   3.330
 1147SOL     OW 6244   5.536   4.037   1.817
 1147SOL    HW1 6245   5.532   4.081   1.902
 1147SOL    HW2 6246   5.624   4.054   1.784
 1147SOL     MW 6247   5.547   4.045   1.824
 1148SOL     OW 6248   1.304   2.720   4.367
 1148SOL    HW1 6249   1.301   2.628   4.394
 1148SOL    HW2 6250   1.333   2.716   4.275
 1148SOL     MW 6251   1.307   2.708   4.358
 1149SOL     OW 6252   4.544   0.719   1.256
 1149SOL    HW1 6253   4.598   0.705   1.178
 1149SOL    HW2 6254   4.538   0.814   1.264
 1149SOL     MW 6255   4.550   0.729   1.247
 1150SOL     OW 6256   1.164   0.047   1.466
 1150SOL    HW1 6257   1.115   0.104   1.407
 1150SOL    HW2 6258   1.143   0.080   1.553
 1150SOL     MW 6259   1.155   0.058   1.470
 1151SOL     OW 6260   4.657   3.774   2.215
 1151SOL    HW1 6261   4.580   3.754   2.268
 1151SOL    HW2 6262   4.663   3.702   2.152
 1151SOL     MW 6263   4.648   3.762   2.214
 1152SOL     OW 6264   4.632   2.043   5.838
 1152SOL    HW1 6265   4.565   1.981   5.870
 1152SOL    HW2 6266   4.685   1.991   5.777
 1152SOL     MW 6267   4.630   2.028   5.835
 1153SOL     OW 6268   5.204   4.796   0.083
 1153SOL    HW1 6269   5.224   4.781  -0.009
 1153SOL    HW2 6270   5.112   4.822   0.084
 1153SOL     MW 6271   5.194   4.797   0.071
 1154SOL     OW 6272   2.721   3.415   5.238
 1154SOL    HW1 6273   2.741   3.450   5.325
 1154SOL    HW2 6274   2.743   3.485   5.178
 1154SOL     MW 6275   2.727   3.428   5.242
 1155SOL     OW 6276   5.740   2.818   1.221
 1155SOL    HW1 6277   5.720   2.881   1.152
 1155SOL    HW2 6278   5.782   2.869   1.290
 1155SOL     MW 6279   5.743   2.832   1.221
 1156SOL     OW 6280   5.622   2.683   0.777
 1156SOL    HW1 6281   5.662   2.728   0.703
 1156SOL    HW2 6282   5.532   2.667   0.750
 1156SOL     MW 6283   5.616   2.686   0.764
 1157SOL     OW 6284   1.392   3.988   1.652
 1157SOL    HW1 6285   1.385   3.921   1.720
 1157SOL    HW2 6286   1.302   4.017   1.638
 1157SOL     MW 6287   1.379   3.983   1.659
 1158SOL     OW 6288   2.036   0.905   5.408
 1158SOL    HW1 6289   1.990   0.823   5.388
 1158SOL    HW2 6290   2.037   0.909   5.503
 1158SOL     MW 6291   2.030   0.895   5.418
 1159SOL     OW 6292   4.268   5.293   4.287
 1159SOL    HW1 6293   4.216   5.340   4.222
 1159SOL    HW2 6294   4.215   5.216   4.308
 1159SOL     MW 6295   4.254   5.289   4.282
 1160SOL     OW 6296   3.534   4.970   0.414
 1160SOL    HW1 6297   3.552   4.959   0.320
 1160SOL    HW2 6298   3.453   5.021   0.417
 1160SOL     MW 6299   3.525   4.975   0.402
 1161SOL     OW 6300   0.190   5.012   0.125
 1161SOL    HW1 6301   0.249   5.079   0.162
 1161SOL    HW2 6302   0.203   4.935   0.181
 1161SOL     MW 6303   0.200   5.011   0.136
 1162SOL     OW 6304   4.385   0.555   4.160
 1162SOL    HW1 6305   4.397   0.474   4.210
 1162SOL    HW2 6306   4.398   0.625   4.224
 1162SOL     MW 6307   4.388   0.554   4.175
 1163SOL     OW 6308   5.138   3.067   1.795
 1163SOL    HW1 6309   5.201   2.996   1.787
 1163SOL    HW2 6310   5.184   3.144   1.763
 1163SOL     MW 6311   5.152   3.068   1.790
 1164SOL     OW 6312   1.253   0.319   4.347
 1164SOL    HW1 6313   1.310   0.333   4.271
 1164SOL    HW2 6314   1.226   0.228   4.340
 1164SOL     MW 6315   1.257   0.310   4.336
 1165SOL     OW 6316   1.498   1.809   2.690
 1165SOL    HW1 6317   1.522   1.720   2.719
 1165SOL    HW2 6318   1.463   1.796   2.602
 1165SOL     MW 6319   1.498   1.796   2.682
 1166SOL     OW 6320   4.149   5.826   5.568
 1166SOL    HW1 6321   4.218   5.886   5.594
 1166SOL    HW2 6322   4.071   5.857   5.615
 1166SOL     MW 6323   4.148   5.838   5.577
 1167SOL     OW 6324   1.579   1.686   4.664
 1167SOL    HW1 6325   1.669   1.713   4.654
 1167SOL    HW2 6326   1.581   1.591   4.665
 1167SOL     MW 6327   1.590   1.677   4.663
 1168SOL     OW 6328   4.390   5.126   5.762
 1168SOL    HW1 6329   4.295   5.123   5.774
 1168SOL    HW2 6330   4.421   5.043   5.796
 1168SOL     MW 6331   4.382   5.115   5.768
 1169SOL     OW 6332   2.849   3.090   0.275
 1169SOL    HW1 6333   2.913   3.049   0.333
 1169SOL    HW2 6334   2.775   3.110   0.333
 1169SOL     MW 6335   2.848   3.087   0.290
 1170SOL     OW 6336   2.562   4.799   5.171
 1170SOL    HW1 6337   2.521   4.882   5.145
 1170SOL    HW2 6338   2.496   4.755   5.224
 1170SOL     MW 6339   2.548   4.804   5.174
 1171SOL     OW 6340   4.994   5.502   1.708
 1171SOL    HW1 6341   4.989   5.559   1.785
 1171SOL    HW2 6342   4.904   5.471   1.695
 1171SOL     MW 6343   4.982   5.505   1.716
 1172SOL     OW 6344   4.288   2.527   5.475
 1172SOL    HW1 6345   4.331   2.609   5.451
 1172SOL    HW2 6346   4.268   2.486   5.391
 1172SOL     MW 6347   4.291   2.532   5.461
 1173SOL     OW 6348   3.800   2.832   2.337
 1173SOL    HW1 6349   3.841   2.791   2.414
 1173SOL    HW2 6350   3.866   2.894   2.305
 1173SOL     MW 6351   3.814   2.835   2.343
 1174SOL     OW 6352   2.945   0.258   4.225
 1174SOL    HW1 6353   2.997   0.297   4.295
 1174SOL    HW2 6354   2.863   0.233   4.267
 1174SOL     MW 6355   2.941   0.260   4.239
 1175SOL     OW 6356   4.720   1.187   2.532
 1175SOL    HW1 6357   4.804   1.193   2.488
 1175SOL    HW2 6358   4.685   1.102   2.506
 1175SOL     MW 6359   4.726   1.177   2.523
 1176SOL     OW 6360   3.990   2.079   2.724
 1176SOL    HW1 6361   3.914   2.023   2.709
 1176SOL    HW2 6362   3.979   2.113   2.813
 1176SOL     MW 6363   3.979   2.077   2.734
 1177SOL     OW 6364   3.568   0.681   1.444
 1177SOL    HW1 6365   3.539   0.590   1.448
 1177SOL    HW2 6366   3.644   0.679   1.385
 1177SOL     MW 6367   3.574   0.669   1.437
 1178SOL     OW 6368   2.471   5.818   5.412
 1178SOL    HW1 6369   2.529   5.876   5.461
 1178SOL    HW2 6370   2.421   5.877   5.356
 1178SOL     MW 6371   2.472   5.833   5.411
 1179SOL     OW 6372   2.605   3.951   5.380
 1179SOL    HW1 6373   2.570   4.004   5.452
 1179SOL    HW2 6374   2.552   3.976   5.304
 1179SOL     MW 6375   2.593   3.961   5.380
 1180SOL     OW 6376   1.971   0.271   3.213
 1180SOL    HW1 6377   2.013   0.351   3.181
 1180SOL    HW2 6378   2.021   0.247   3.291
 1180SOL     MW 6379   1.983   0.278   3.219
 1181SOL     OW 6380   5.219   1.572   1.662
 1181SOL    HW1 6381   5.158   1.573   1.588
 1181SOL    HW2 6382   5.305   1.578   1.622
 1181SOL     MW 6383   5.222   1.573   1.647
 1182SOL     OW 6384   0.997   3.780   5.051
 1182SOL    HW1 6385   1.083   3.743   5.074
 1182SOL    HW2 6386   0.940   3.704   5.043
 1182SOL     MW 6387   1.000   3.766   5.053
 1183SOL     OW 6388   1.548   3.024   5.497
 1183SOL    HW1 6389   1.535   3.090   5.566
 1183SOL    HW2 6390   1.526   3.069   5.416
 1183SOL     MW 6391   1.543   3.038   5.496
 1184SOL     OW 6392   0.586   2.596   2.311
 1184SOL    HW1 6393   0.580   2.641   2.227
 1184SOL    HW2 6394   0.643   2.522   2.295
 1184SOL     MW 6395   0.592   2.593   2.299
 1185SOL     OW 6396   3.367   0.006   1.593
 1185SOL    HW1 6397   3.403  -0.001   1.505
 1185SOL    HW2 6398   3.289  -0.050   1.592
 1185SOL     MW 6399   3.361  -0.002   1.582
 1186SOL     OW 6400   2.205   4.751   0.068
 1186SOL    HW1 6401   2.204   4.845   0.088
 1186SOL    HW2 6402   2.114   4.723   0.080
 1186SOL     MW 6403   2.193   4.760   0.072
 1187SOL     OW 6404   0.712   0.172   0.962
 1187SOL    HW1 6405   0.773   0.138   0.897
 1187SOL    HW2 6406   0.718   0.110   1.035
 1187SOL     MW 6407   0.720   0.160   0.963
 1188SOL     OW 6408   5.638   4.034   4.361
 1188SOL    HW1 6409   5.550   3.997   4.376
 1188SOL    HW2 6410   5.623   4.128   4.357
 1188SOL     MW 6411   5.625   4.041   4.363
 1189SOL     OW 6412   1.365   0.778   0.338
 1189SOL    HW1 6413   1.305   0.753   0.268
 1189SOL    HW2 6414   1.318   0.756   0.419
 1189SOL     MW 6415   1.351   0.772   0.340
 1190SOL     OW 6416   3.912   5.752   0.558
 1190SOL    HW1 6417   3.847   5.795   0.613
 1190SOL    HW2 6418   3.995   5.795   0.580
 1190SOL     MW 6419   3.914   5.763   0.568
 1191SOL     OW 6420   2.787   3.556   5.023
 1191SOL    HW1 6421   2.699   3.556   4.984
 1191SOL    HW2 6422   2.806   3.648   5.040
 1191SOL     MW 6423   2.778   3.568   5.020
 1192SOL     OW 6424   2.245   3.039   5.614
 1192SOL    HW1 6425   2.278   3.129   5.614
 1192SOL    HW2 6426   2.151   3.048   5.600
 1192SOL     MW 6427   2.237   3.052   5.612
 1193SOL     OW 6428   0.099   2.554   4.082
 1193SOL    HW1 6429   0.115   2.598   4.165
 1193SOL    HW2 6430   0.184   2.521   4.054
 1193SOL     MW 6431   0.112   2.555   4.089
 1194SOL     OW 6432   0.676   5.031   3.263
 1194SOL    HW1 6433   0.657   4.938   3.274
 1194SOL    HW2 6434   0.759   5.034   3.215
 1194SOL     MW 6435   0.684   5.019   3.258
 1195SOL     OW 6436   1.113   1.174   2.575
 1195SOL    HW1 6437   1.028   1.156   2.534
 1195SOL    HW2 6438   1.129   1.098   2.630
 1195SOL     MW 6439   1.104   1.162   2.576
 1196SOL     OW 6440   3.028   1.646   0.855
 1196SOL    HW1 6441   3.115   1.681   0.836
 1196SOL    HW2 6442   3.044   1.571   0.912
 1196SOL     MW 6443   3.041   1.641   0.860
 1197SOL     OW 6444   2.228   2.737   0.492
 1197SOL    HW1 6445   2.276   2.738   0.575
 1197SOL    HW2 6446   2.185   2.652   0.490
 1197SOL     MW 6447   2.229   2.726   0.502
 1198SOL     OW 6448   4.671   5.104   3.583
 1198SOL    HW1 6449   4.750   5.059   3.611
 1198SOL    HW2 6450   4.677   5.190   3.623
 1198SOL     MW 6451   4.682   5.109   3.592
 1199SOL     OW 6452   2.545   6.050   1.626
 1199SOL    HW1 6453   2.485   6.104   1.678
 1199SOL    HW2 6454   2.489   6.000   1.568
 1199SOL     MW 6455   2.530   6.051   1.625
 1200SOL     OW 6456   6.078   5.173   3.732
 1200SOL    HW1 6457   6.010   5.221   3.685
 1200SOL    HW2 6458   6.093   5.094   3.680
 1200SOL     MW 6459   6.071   5.169   3.719
 1201SOL     OW 6460   0.754   4.613   2.407
 1201SOL    HW1 6461   0.756   4.546   2.339
 1201SOL    HW2 6462   0.663   4.615   2.437
 1201SOL     MW 6463   0.742   4.605   2.402
 1202SOL     OW 6464   0.453   2.332   1.855
 1202SOL    HW1 6465   0.358   2.345   1.864
 1202SOL    HW2 6466   0.461   2.245   1.816
 1202SOL     MW 6467   0.441   2.323   1.851
 1203SOL     OW 6468   3.689   5.073   2.718
 1203SOL    HW1 6469   3.722   5.142   2.774
 1203SOL    HW2 6470   3.767   5.029   2.684
 1203SOL     MW 6471   3.703   5.076   2.720
 1204SOL     OW 6472   1.641   3.829   2.791
 1204SOL    HW1 6473   1.685   3.782   2.720
 1204SOL    HW2 6474   1.552   3.793   2.792
 1204SOL     MW 6475   1.635   3.818   2.782
 1205SOL     OW 6476   2.498   0.045   5.029
 1205SOL    HW1 6477   2.553  -0.022   4.987
 1205SOL    HW2 6478   2.561   0.107   5.066
 1205SOL     MW 6479   2.513   0.044   5.028
 1206SOL     OW 6480   3.529   1.089   6.032
 1206SOL    HW1 6481   3.579   1.165   6.003
 1206SOL    HW2 6482   3.541   1.086   6.126
 1206SOL     MW 6483   3.537   1.098   6.040
 1207SOL     OW 6484   4.331   0.919   4.184
 1207SOL    HW1 6485   4.289   0.981   4.125
 1207SOL    HW2 6486   4.411   0.892   4.137
 1207SOL     MW 6487   4.336   0.924   4.170
 1208SOL     OW 6488   0.322   4.485   1.780
 1208SOL    HW1 6489   0.417   4.464   1.778
 1208SOL    HW2 6490   0.299   4.482   1.873
 1208SOL     MW 6491   0.331   4.482   1.791
 1209SOL     OW 6492   3.033   4.101   5.173
 1209SOL    HW1 6493   2.938   4.107   5.181
 1209SOL    HW2 6494   3.066   4.145   5.251
 1209SOL     MW 6495   3.025   4.107   5.184
 1210SOL     OW 6496   3.489   2.293   4.711
 1210SOL    HW1 6497   3.425   2.269   4.644
 1210SOL    HW2 6498   3.498   2.388   4.703
 1210SOL     MW 6499   3.482   2.302   4.702
 1211SOL     OW 6500   1.925   3.631   3.215
 1211SOL    HW1 6501   1.973   3.618   3.133
 1211SOL    HW2 6502   1.984   3.595   3.282
 1211SOL     MW 6503   1.940   3.625   3.213
 1212SOL     OW 6504   4.580   2.235   5.134
 1212SOL    HW1 6505   4.601   2.142   5.139
 1212SOL    HW2 6506   4.648   2.278   5.187
 1212SOL     MW 6507   4.592   2.229   5.142
 1213SOL     OW 6508   0.694   3.537   4.788
 1213SOL    HW1 6509   0.608   3.577   4.791
 1213SOL    HW2 6510   0.678   3.449   4.753
 1213SOL     MW 6511   0.681   3.531   4.784
 1214SOL     OW 6512   2.850   5.138   3.811
 1214SOL    HW1 6513   2.899   5.206   3.764
 1214SOL    HW2 6514   2.872   5.152   3.903
 1214SOL     MW 6515   2.859   5.149   3.816
 1215SOL     OW 6516   5.882   1.373   2.349
 1215SOL    HW1 6517   5.953   1.364   2.414
 1215SOL    HW2 6518   5.926   1.406   2.271
 1215SOL     MW 6519   5.897   1.376   2.347
 1216SOL     OW 6520   1.691   2.282   0.459
 1216SOL    HW1 6521   1.737   2.324   0.387
 1216SOL    HW2 6522   1.675   2.352   0.522
 1216SOL     MW 6523   1.695   2.296   0.458
 1217SOL     OW 6524   3.443   2.343   5.832
 1217SOL    HW1 6525   3.496   2.399   5.775
 1217SOL    HW2 6526   3.421   2.268   5.777
 1217SOL     MW 6527   3.447   2.341   5.818
 1218SOL     OW 6528   4.440   4.190   3.519
 1218SOL    HW1 6529   4.452   4.102   3.484
 1218SOL    HW2 6530   4.366   4.181   3.580
 1218SOL     MW 6531   4.432   4.178   3.523
 1219SOL     OW 6532   3.653   2.972   1.722
 1219SOL    HW1 6533   3.705   2.894   1.705
 1219SOL    HW2 6534   3.708   3.026   1.779
 1219SOL     MW 6535   3.667   2.969   1.727
 1220SOL     OW 6536   4.622   4.334   4.254
 1220SOL    HW1 6537   4.605   4.244   4.225
 1220SOL    HW2 6538   4.588   4.337   4.344
 1220SOL     MW 6539   4.615   4.323   4.262
 1221SOL     OW 6540   5.158   5.301   1.669
 1221SOL    HW1 6541   5.109   5.381   1.692
 1221SOL    HW2 6542   5.231   5.333   1.616
 1221SOL     MW 6543   5.161   5.316   1.665
 1222SOL     OW 6544   4.730   5.709   5.281
 1222SOL    HW1 6545   4.789   5.636   5.262
 1222SOL    HW2 6546   4.748   5.772   5.210
 1222SOL     MW 6547   4.740   5.708   5.269
 1223SOL     OW 6548   5.106   5.213   0.958
 1223SOL    HW1 6549   5.130   5.304   0.977
 1223SOL    HW2 6550   5.114   5.206   0.863
 1223SOL     MW 6551   5.110   5.224   0.948
 1224SOL     OW 6552   3.242   4.932   4.877
 1224SOL    HW1 6553   3.188   4.880   4.936
 1224SOL    HW2 6554   3.188   4.945   4.799
 1224SOL     MW 6555   3.229   4.927   4.874
 1225SOL     OW 6556   3.859   2.316   0.704
 1225SOL    HW1 6557   3.806   2.240   0.727
 1225SOL    HW2 6558   3.808   2.362   0.638
 1225SOL     MW 6559   3.846   2.312   0.699
 1226SOL     OW 6560   0.760   4.206   5.085
 1226SOL    HW1 6561   0.786   4.277   5.145
 1226SOL    HW2 6562   0.779   4.241   4.998
 1226SOL     MW 6563   0.766   4.220   5.082
 1227SOL     OW 6564   2.750   1.670   4.412
 1227SOL    HW1 6565   2.817   1.738   4.414
 1227SOL    HW2 6566   2.793   1.593   4.451
 1227SOL     MW 6567   2.764   1.669   4.418
 1228SOL     OW 6568   1.570   0.824   3.466
 1228SOL    HW1 6569   1.633   0.861   3.529
 1228SOL    HW2 6570   1.613   0.743   3.435
 1228SOL     MW 6571   1.585   0.819   3.470
 1229SOL     OW 6572   1.005   2.847   1.819
 1229SOL    HW1 6573   1.056   2.785   1.871
 1229SOL    HW2 6574   1.070   2.912   1.790
 1229SOL     MW 6575   1.020   2.848   1.822
 1230SOL     OW 6576   3.659   0.711   5.695
 1230SOL    HW1 6577   3.746   0.687   5.726
 1230SOL    HW2 6578   3.631   0.782   5.753
 1230SOL     MW 6579   3.666   0.717   5.706
 1231SOL     OW 6580   3.389   2.289   0.919
 1231SOL    HW1 6581   3.328   2.364   0.917
 1231SOL    HW2 6582   3.470   2.325   0.955
 1231SOL     MW 6583   3.391   2.303   0.923
 1232SOL     OW 6584   1.568   1.832   0.231
 1232SOL    HW1 6585   1.564   1.890   0.307
 1232SOL    HW2 6586   1.544   1.746   0.266
 1232SOL     MW 6587   1.563   1.829   0.245
 1233SOL     OW 6588   2.373   4.742   2.379
 1233SOL    HW1 6589   2.310   4.784   2.439
 1233SOL    HW2 6590   2.327   4.738   2.295
 1233SOL     MW 6591   2.359   4.747   2.376
 1234SOL     OW 6592   5.552   5.994   0.500
 1234SOL    HW1 6593   5.513   6.031   0.579
 1234SOL    HW2 6594   5.618   6.058   0.473
 1234SOL     MW 6595   5.556   6.007   0.507
 1235SOL     OW 6596   4.547   1.476   2.350
 1235SOL    HW1 6597   4.548   1.517   2.263
 1235SOL    HW2 6598   4.630   1.429   2.355
 1235SOL     MW 6599   4.558   1.475   2.339
 1236SOL     OW 6600   5.024   0.698   0.504
 1236SOL    HW1 6601   5.092   0.645   0.461
 1236SOL    HW2 6602   5.072   0.771   0.543
 1236SOL     MW 6603   5.039   0.701   0.503
 1237SOL     OW 6604   4.231   1.684   0.527
 1237SOL    HW1 6605   4.226   1.732   0.609
 1237SOL    HW2 6606   4.192   1.599   0.547
 1237SOL     MW 6607   4.225   1.679   0.540
 1238SOL     OW 6608   5.092   0.689   4.567
 1238SOL    HW1 6609   5.181   0.689   4.601
 1238SOL    HW2 6610   5.094   0.625   4.495
 1238SOL     MW 6611   5.104   0.680   4.562
 1239SOL     OW 6612   6.019   1.020   2.224
 1239SOL    HW1 6613   5.930   1.054   2.215
 1239SOL    HW2 6614   6.055   1.024   2.135
 1239SOL     MW 6615   6.012   1.025   2.211
 1240SOL     OW 6616   0.627   2.312   3.209
 1240SOL    HW1 6617   0.620   2.379   3.142
 1240SOL    HW2 6618   0.538   2.277   3.217
 1240SOL     MW 6619   0.615   2.316   3.202
 1241SOL     OW 6620   0.004   1.871   3.156
 1241SOL    HW1 6621   0.029   1.793   3.205
 1241SOL    HW2 6622  -0.086   1.885   3.180
 1241SOL     MW 6623  -0.004   1.863   3.165
 1242SOL     OW 6624   2.658   0.415   0.648
 1242SOL    HW1 6625   2.625   0.404   0.559
 1242SOL    HW2 6626   2.731   0.477   0.639
 1242SOL     MW 6627   2.663   0.422   0.636
 1243SOL     OW 6628   1.554   6.045   1.417
 1243SOL    HW1 6629   1.619   6.079   1.357
 1243SOL    HW2 6630   1.475   6.035   1.364
 1243SOL     MW 6631   1.552   6.048   1.403
 1244SOL     OW 6632   4.132   4.880   0.917
 1244SOL    HW1 6633   4.192   4.826   0.969
 1244SOL    HW2 6634   4.182   4.959   0.897
 1244SOL     MW 6635   4.146   4.883   0.921
 1245SOL     OW 6636   3.925   1.254   1.518
 1245SOL    HW1 6637   3.854   1.318   1.517
 1245SOL    HW2 6638   3.883   1.170   1.500
 1245SOL     MW 6639   3.911   1.252   1.515
 1246SOL     OW 6640   5.675   4.280   2.783
 1246SOL    HW1 6641   5.630   4.225   2.847
 1246SOL    HW2 6642   5.666   4.232   2.700
 1246SOL     MW 6643   5.668   4.267   2.780
 1247SOL     OW 6644   4.484   1.963   0.784
 1247SOL    HW1 6645   4.389   1.968   0.795
 1247SOL    HW2 6646   4.519   2.020   0.853
 1247SOL     MW 6647   4.477   1.971   0.794
 1248SOL     OW 6648   1.917   0.499   2.602
 1248SOL    HW1 6649   1.974   0.449   2.544
 1248SOL    HW2 6650   1.970   0.572   2.631
 1248SOL     MW 6651   1.931   0.502   2.598
 1249SOL     OW 6652   0.799   4.484   5.881
 1249SOL    HW1 6653   0.879   4.454   5.925
 1249SOL    HW2 6654   0.738   4.410   5.888
 1249SOL     MW 6655   0.802   4.471   5.888
 1250SOL     OW 6656   1.483   4.449   4.539
 1250SOL    HW1 6657   1.513   4.530   4.581
 1250SOL    HW2 6658   1.540   4.381   4.575
 1250SOL     MW 6659   1.494   4.450   4.549
 1251SOL     OW 6660   5.995   1.274   1.525
 1251SOL    HW1 6661   6.088   1.287   1.506
 1251SOL    HW2 6662   5.950   1.303   1.446
 1251SOL     MW 6663   6.001   1.279   1.513
 1252SOL     OW 6664   5.538   5.010   5.341
 1252SOL    HW1 6665   5.620   4.961   5.348
 1252SOL    HW2 6666   5.513   5.026   5.431
 1252SOL     MW 6667   5.546   5.006   5.353
 1253SOL     OW 6668   0.365   3.146   1.267
 1253SOL    HW1 6669   0.339   3.180   1.180
 1253SOL    HW2 6670   0.456   3.119   1.257
 1253SOL     MW 6671   0.372   3.147   1.254
 1254SOL     OW 6672   0.712   2.527   4.088
 1254SOL    HW1 6673   0.739   2.506   4.178
 1254SOL    HW2 6674   0.695   2.442   4.048
 1254SOL     MW 6675   0.713   2.513   4.095
 1255SOL     OW 6676   5.445   5.648   3.778
 1255SOL    HW1 6677   5.388   5.591   3.829
 1255SOL    HW2 6678   5.523   5.659   3.833
 1255SOL     MW 6679   5.448   5.642   3.792
 1256SOL     OW 6680   1.721   4.518   0.967
 1256SOL    HW1 6681   1.714   4.613   0.979
 1256SOL    HW2 6682   1.649   4.482   1.020
 1256SOL     MW 6683   1.711   4.526   0.975
 1257SOL     OW 6684   4.451   0.058   3.600
 1257SOL    HW1 6685   4.459  -0.001   3.674
 1257SOL    HW2 6686   4.505   0.134   3.623
 1257SOL     MW 6687   4.459   0.060   3.612
 1258SOL     OW 6688   5.887   3.058   4.367
 1258SOL    HW1 6689   5.916   3.148   4.383
 1258SOL    HW2 6690   5.856   3.059   4.277
 1258SOL     MW 6691   5.887   3.069   4.358
 1259SOL     OW 6692   0.141   5.332   5.535
 1259SOL    HW1 6693   0.177   5.313   5.621
 1259SOL    HW2 6694   0.138   5.247   5.491
 1259SOL     MW 6695   0.145   5.319   5.540
 1260SOL     OW 6696   6.041   5.472   0.006
 1260SOL    HW1 6697   5.972   5.538   0.010
 1260SOL    HW2 6698   6.007   5.399   0.059
 1260SOL     MW 6699   6.028   5.471   0.013
 1261SOL     OW 6700   3.904   4.259   1.148
 1261SOL    HW1 6701   3.914   4.184   1.090
 1261SOL    HW2 6702   3.822   4.301   1.120
 1261SOL     MW 6703   3.895   4.255   1.137
 1262SOL     OW 6704   2.725   3.465   1.556
 1262SOL    HW1 6705   2.743   3.548   1.512
 1262SOL    HW2 6706   2.767   3.473   1.642
 1262SOL     MW 6707   2.733   3.476   1.561
 1263SOL     OW 6708   5.521   0.070   6.017
 1263SOL    HW1 6709   5.501  -0.014   6.060
 1263SOL    HW2 6710   5.497   0.056   5.925
 1263SOL     MW 6711   5.515   0.057   6.011
 1264SOL     OW 6712   1.596   1.345   1.993
 1264SOL    HW1 6713   1.562   1.362   2.081
 1264SOL    HW2 6714   1.668   1.406   1.983
 1264SOL     MW 6715   1.600   1.355   2.003
 1265SOL     OW 6716   0.399   1.367   5.212
 1265SOL    HW1 6717   0.340   1.313   5.160
 1265SOL    HW2 6718   0.344   1.441   5.240
 1265SOL     MW 6719   0.384   1.370   5.209
 1266SOL     OW 6720   0.276   3.734   1.336
 1266SOL    HW1 6721   0.365   3.701   1.319
 1266SOL    HW2 6722   0.243   3.758   1.250
 1266SOL     MW 6723   0.283   3.733   1.323
 1267SOL     OW 6724   0.520   3.953   6.035
 1267SOL    HW1 6725   0.558   3.878   6.081
 1267SOL    HW2 6726   0.518   3.927   5.943
 1267SOL     MW 6727   0.524   3.940   6.029
 1268SOL     OW 6728   0.735   1.273   1.341
 1268SOL    HW1 6729   0.685   1.299   1.419
 1268SOL    HW2 6730   0.668   1.269   1.272
 1268SOL     MW 6731   0.720   1.276   1.342
 1269SOL     OW 6732   3.691   4.439   1.060
 1269SOL    HW1 6733   3.739   4.522   1.053
 1269SOL    HW2 6734   3.619   4.458   1.120
 1269SOL     MW 6735   3.688   4.452   1.067
 1270SOL     OW 6736   0.561   0.102   2.678
 1270SOL    HW1 6737   0.587   0.071   2.765
 1270SOL    HW2 6738   0.539   0.022   2.630
 1270SOL     MW 6739   0.562   0.088   2.683
 1271SOL     OW 6740   0.424   4.770   3.865
 1271SOL    HW1 6741   0.428   4.825   3.943
 1271SOL    HW2 6742   0.413   4.832   3.792
 1271SOL     MW 6743   0.423   4.785   3.865
 1272SOL     OW 6744   3.332   5.610   1.081
 1272SOL    HW1 6745   3.270   5.623   1.153
 1272SOL    HW2 6746   3.314   5.522   1.049
 1272SOL     MW 6747   3.322   5.601   1.086
 1273SOL     OW 6748   2.039   1.335   2.319
 1273SOL    HW1 6749   2.097   1.375   2.253
 1273SOL    HW2 6750   2.076   1.362   2.403
 1273SOL     MW 6751   2.051   1.344   2.321
 1274SOL     OW 6752   2.063   2.016   5.577
 1274SOL    HW1 6753   2.141   1.989   5.528
 1274SOL    HW2 6754   2.017   2.076   5.517
 1274SOL     MW 6755   2.067   2.020   5.563
 1275SOL     OW 6756   4.237   1.837   5.843
 1275SOL    HW1 6757   4.246   1.742   5.843
 1275SOL    HW2 6758   4.308   1.867   5.900
 1275SOL     MW 6759   4.247   1.829   5.851
 1276SOL     OW 6760   0.338   2.273   0.884
 1276SOL    HW1 6761   0.289   2.312   0.956
 1276SOL    HW2 6762   0.355   2.345   0.824
 1276SOL     MW 6763   0.335   2.287   0.886
 1277SOL     OW 6764   2.712   1.315   4.287
 1277SOL    HW1 6765   2.618   1.304   4.299
 1277SOL    HW2 6766   2.742   1.356   4.368
 1277SOL     MW 6767   2.704   1.319   4.299
 1278SOL     OW 6768   4.985   4.585   4.087
 1278SOL    HW1 6769   5.030   4.503   4.106
 1278SOL    HW2 6770   4.893   4.560   4.074
 1278SOL     MW 6771   4.979   4.571   4.088
 1279SOL     OW 6772   5.775   1.843   1.220
 1279SOL    HW1 6773   5.854   1.878   1.179
 1279SOL    HW2 6774   5.745   1.774   1.161
 1279SOL     MW 6775   5.781   1.839   1.207
 1280SOL     OW 6776   0.673   0.633   1.732
 1280SOL    HW1 6777   0.762   0.667   1.718
 1280SOL    HW2 6778   0.680   0.579   1.811
 1280SOL     MW 6779   0.686   0.631   1.740
 1281SOL     OW 6780   2.799   1.991   5.890
 1281SOL    HW1 6781   2.826   1.921   5.830
 1281SOL    HW2 6782   2.852   2.066   5.864
 1281SOL     MW 6783   2.809   1.992   5.879
 1282SOL     OW 6784   4.703   4.916   3.117
 1282SOL    HW1 6785   4.790   4.945   3.090
 1282SOL    HW2 6786   4.680   4.977   3.187
 1282SOL     MW 6787   4.712   4.928   3.123
 1283SOL     OW 6788   0.471   5.463   3.290
 1283SOL    HW1 6789   0.409   5.394   3.267
 1283SOL    HW2 6790   0.537   5.419   3.343
 1283SOL     MW 6791   0.471   5.449   3.294
 1284SOL     OW 6792   2.254   5.752   1.671
 1284SOL    HW1 6793   2.256   5.658   1.656
 1284SOL    HW2 6794   2.272   5.762   1.765
 1284SOL     MW 6795   2.256   5.741   1.681
 1285SOL     OW 6796   3.685   6.076   3.335
 1285SOL    HW1 6797   3.684   6.036   3.422
 1285SOL    HW2 6798   3.628   6.019   3.282
 1285SOL     MW 6799   3.677   6.063   3.339
 1286SOL     OW 6800   5.661   1.213   5.960
 1286SOL    HW1 6801   5.694   1.124   5.949
 1286SOL    HW2 6802   5.639   1.219   6.053
 1286SOL     MW 6803   5.662   1.203   5.971
 1287SOL     OW 6804   2.969   5.551   3.570
 1287SOL    HW1 6805   2.944   5.469   3.529
 1287SOL    HW2 6806   2.998   5.607   3.498
 1287SOL     MW 6807   2.969   5.548   3.556
 1288SOL     OW 6808   4.328   5.375   2.765
 1288SOL    HW1 6809   4.370   5.351   2.683
 1288SOL    HW2 6810   4.370   5.457   2.791
 1288SOL     MW 6811   4.339   5.382   2.758
 1289SOL     OW 6812   5.097   2.259   5.870
 1289SOL    HW1 6813   5.025   2.316   5.896
 1289SOL    HW2 6814   5.167   2.278   5.933
 1289SOL     MW 6815   5.097   2.269   5.882
 1290SOL     OW 6816   2.958   0.607   1.570
 1290SOL    HW1 6817   2.973   0.646   1.656
 1290SOL    HW2 6818   2.953   0.513   1.586
 1290SOL     MW 6819   2.959   0.600   1.583
 1291SOL     OW 6820   1.415   3.683   2.164
 1291SOL    HW1 6821   1.370   3.754   2.210
 1291SOL    HW2 6822   1.368   3.604   2.188
 1291SOL     MW 6823   1.403   3.682   2.173
 1292SOL     OW 6824   3.934   3.820   4.703
 1292SOL    HW1 6825   3.978   3.791   4.623
 1292SOL    HW2 6826   3.841   3.803   4.687
 1292SOL     MW 6827   3.928   3.814   4.691
 1293SOL     OW 6828   5.788   2.465   0.780
 1293SOL    HW1 6829   5.745   2.550   0.791
 1293SOL    HW2 6830   5.787   2.449   0.686
 1293SOL     MW 6831   5.782   2.474   0.770
 1294SOL     OW 6832   4.348   0.820   0.353
 1294SOL    HW1 6833   4.417   0.758   0.375
 1294SOL    HW2 6834   4.360   0.836   0.259
 1294SOL     MW 6835   4.358   0.814   0.343
 1295SOL     OW 6836   5.884   4.211   4.717
 1295SOL    HW1 6837   5.883   4.148   4.645
 1295SOL    HW2 6838   5.976   4.237   4.725
 1295SOL     MW 6839   5.896   4.206   4.709
 1296SOL     OW 6840   4.437   5.404   0.905
 1296SOL    HW1 6841   4.409   5.322   0.947
 1296SOL    HW2 6842   4.376   5.416   0.833
 1296SOL     MW 6843   4.426   5.395   0.901
 1297SOL     OW 6844   4.696   1.235   4.102
 1297SOL    HW1 6845   4.671   1.293   4.030
 1297SOL    HW2 6846   4.711   1.150   4.060
 1297SOL     MW 6847   4.695   1.232   4.087
 1298SOL     OW 6848   3.259   4.659   0.118
 1298SOL    HW1 6849   3.189   4.724   0.124
 1298SOL    HW2 6850   3.269   4.643   0.024
 1298SOL     MW 6851   3.251   4.665   0.106
 1299SOL     OW 6852   5.684   4.685   3.586
 1299SOL    HW1 6853   5.755   4.625   3.609
 1299SOL    HW2 6854   5.611   4.627   3.564
 1299SOL     MW 6855   5.684   4.670   3.586
 1300SOL     OW 6856   1.897   4.730   3.363
 1300SOL    HW1 6857   1.960   4.764   3.426
 1300SOL    HW2 6858   1.843   4.805   3.340
 1300SOL     MW 6859   1.898   4.744   3.368
 1301SOL     OW 6860   2.419   0.515   1.209
 1301SOL    HW1 6861   2.367   0.538   1.133
 1301SOL    HW2 6862   2.427   0.597   1.258
 1301SOL     MW 6863   2.414   0.529   1.206
 1302SOL     OW 6864   5.798   5.066   1.880
 1302SOL    HW1 6865   5.757   5.094   1.798
 1302SOL    HW2 6866   5.816   5.148   1.926
 1302SOL     MW 6867   5.795   5.080   1.875
 1303SOL     OW 6868   2.057   1.003   4.149
 1303SOL    HW1 6869   1.964   1.016   4.134
 1303SOL    HW2 6870   2.099   1.079   4.107
 1303SOL     MW 6871   2.051   1.015   4.142
 1304SOL     OW 6872   3.058   0.987   5.547
 1304SOL    HW1 6873   2.990   1.040   5.589
 1304SOL    HW2 6874   3.131   0.986   5.610
 1304SOL     MW 6875   3.059   0.993   5.561
 1305SOL     OW 6876   0.296   4.386   5.478
 1305SOL    HW1 6877   0.282   4.303   5.433
 1305SOL    HW2 6878   0.230   4.386   5.549
 1305SOL     MW 6879   0.286   4.375   5.482
 1306SOL     OW 6880   1.907   1.724   0.588
 1306SOL    HW1 6881   1.823   1.768   0.595
 1306SOL    HW2 6882   1.892   1.638   0.629
 1306SOL     MW 6883   1.894   1.719   0.595
 1307SOL     OW 6884   4.472   4.477   0.079
 1307SOL    HW1 6885   4.467   4.382   0.068
 1307SOL    HW2 6886   4.412   4.511   0.012
 1307SOL     MW 6887   4.464   4.469   0.069
 1308SOL     OW 6888   3.279   1.039   1.500
 1308SOL    HW1 6889   3.221   1.006   1.431
 1308SOL    HW2 6890   3.363   0.998   1.481
 1308SOL     MW 6891   3.282   1.029   1.489
 1309SOL     OW 6892   0.523   2.600   5.436
 1309SOL    HW1 6893   0.461   2.588   5.365
 1309SOL    HW2 6894   0.592   2.658   5.400
 1309SOL     MW 6895   0.525   2.606   5.422
 1310SOL     OW 6896   5.205   5.032   3.022
 1310SOL    HW1 6897   5.211   4.994   2.934
 1310SOL    HW2 6898   5.248   5.117   3.015
 1310SOL     MW 6899   5.211   5.038   3.010
 1311SOL     OW 6900   3.892   4.502   2.426
 1311SOL    HW1 6901   3.963   4.441   2.447
 1311SOL    HW2 6902   3.836   4.452   2.366
 1311SOL     MW 6903   3.894   4.488   2.421
 1312SOL     OW 6904   0.244   3.957   3.108
 1312SOL    HW1 6905   0.275   4.047   3.118
 1312SOL    HW2 6906   0.312   3.904   3.149
 1312SOL     MW 6907   0.256   3.962   3.115
 1313SOL     OW 6908   5.434   4.778   1.050
 1313SOL    HW1 6909   5.516   4.816   1.020
 1313SOL    HW2 6910   5.451   4.684   1.053
 1313SOL     MW 6911   5.447   4.771   1.047
 1314SOL     OW 6912   3.344   5.060   5.214
 1314SOL    HW1 6913   3.303   4.976   5.194
 1314SOL    HW2 6914   3.422   5.064   5.159
 1314SOL     MW 6915   3.349   5.050   5.205
 1315SOL     OW 6916   2.205   1.035   3.854
 1315SOL    HW1 6917   2.153   0.954   3.857
 1315SOL    HW2 6918   2.296   1.005   3.851
 1315SOL     MW 6919   2.210   1.020   3.854
 1316SOL     OW 6920   0.630   5.536   3.612
 1316SOL    HW1 6921   0.586   5.451   3.603
 1316SOL    HW2 6922   0.721   5.514   3.634
 1316SOL     MW 6923   0.635   5.522   3.613
 1317SOL     OW 6924   1.083   4.238   3.849
 1317SOL    HW1 6925   1.060   4.229   3.757
 1317SOL    HW2 6926   1.052   4.326   3.874
 1317SOL     MW 6927   1.076   4.248   3.841
 1318SOL     OW 6928   5.535   1.971   1.101
 1318SOL    HW1 6929   5.625   1.948   1.079
 1318SOL    HW2 6930   5.510   1.908   1.169
 1318SOL     MW 6931   5.543   1.960   1.107
 1319SOL     OW 6932   2.769   4.118   1.053
 1319SOL    HW1 6933   2.707   4.191   1.043
 1319SOL    HW2 6934   2.854   4.160   1.064
 1319SOL     MW 6935   2.772   4.133   1.053
 1320SOL     OW 6936   1.842   1.192   5.630
 1320SOL    HW1 6937   1.761   1.200   5.682
 1320SOL    HW2 6938   1.812   1.186   5.540
 1320SOL     MW 6939   1.827   1.192   5.625
 1321SOL     OW 6940   0.342   2.320   2.878
 1321SOL    HW1 6941   0.247   2.322   2.899
 1321SOL    HW2 6942   0.345   2.323   2.782
 1321SOL     MW 6943   0.329   2.320   2.868
 1322SOL     OW 6944   3.207   5.898   4.873
 1322SOL    HW1 6945   3.125   5.946   4.868
 1322SOL    HW2 6946   3.186   5.811   4.837
 1322SOL     MW 6947   3.194   5.893   4.868
 1323SOL     OW 6948   5.336   1.104   2.484
 1323SOL    HW1 6949   5.270   1.036   2.469
 1323SOL    HW2 6950   5.286   1.185   2.494
 1323SOL     MW 6951   5.322   1.105   2.483
 1324SOL     OW 6952   2.166   3.557   4.328
 1324SOL    HW1 6953   2.092   3.558   4.268
 1324SOL    HW2 6954   2.241   3.584   4.275
 1324SOL     MW 6955   2.166   3.560   4.314
 1325SOL     OW 6956   6.016   2.734   5.223
 1325SOL    HW1 6957   5.965   2.734   5.141
 1325SOL    HW2 6958   6.023   2.827   5.246
 1325SOL     MW 6959   6.010   2.746   5.215
 1326SOL     OW 6960   5.228   5.307   1.254
 1326SOL    HW1 6961   5.243   5.366   1.327
 1326SOL    HW2 6962   5.179   5.234   1.292
 1326SOL     MW 6963   5.224   5.305   1.268
 1327SOL     OW 6964   0.556   3.397   3.646
 1327SOL    HW1 6965   0.579   3.306   3.632
 1327SOL    HW2 6966   0.515   3.424   3.564
 1327SOL     MW 6967   0.553   3.389   3.634
 1328SOL     OW 6968   1.695   1.890   2.397
 1328SOL    HW1 6969   1.741   1.884   2.480
 1328SOL    HW2 6970   1.622   1.829   2.405
 1328SOL     MW 6971   1.692   1.882   2.408
 1329SOL     OW 6972   2.263   5.592   4.139
 1329SOL    HW1 6973   2.283   5.563   4.051
 1329SOL    HW2 6974   2.244   5.512   4.187
 1329SOL     MW 6975   2.263   5.578   4.134
 1330SOL     OW 6976   2.089   3.870   2.631
 1330SOL    HW1 6977   2.039   3.887   2.551
 1330SOL    HW2 6978   2.037   3.803   2.676
 1330SOL     MW 6979   2.076   3.864   2.626
 1331SOL     OW 6980   0.221   5.607   0.432
 1331SOL    HW1 6981   0.299   5.657   0.408
 1331SOL    HW2 6982   0.191   5.569   0.349
 1331SOL     MW 6983   0.227   5.609   0.418
 1332SOL     OW 6984   4.029   0.247   4.733
 1332SOL    HW1 6985   3.960   0.219   4.792
 1332SOL    HW2 6986   4.007   0.337   4.710
 1332SOL     MW 6987   4.018   0.255   4.737
 1333SOL     OW 6988   5.038   6.018   2.114
 1333SOL    HW1 6989   4.947   6.039   2.094
 1333SOL    HW2 6990   5.075   6.101   2.147
 1333SOL     MW 6991   5.031   6.032   2.116
 1334SOL     OW 6992   4.655   3.280   1.065
 1334SOL    HW1 6993   4.578   3.317   1.023
 1334SOL    HW2 6994   4.722   3.348   1.059
 1334SOL     MW 6995   4.653   3.293   1.059
 1335SOL     OW 6996   3.305   1.059   0.554
 1335SOL    HW1 6997   3.296   1.054   0.458
 1335SOL    HW2 6998   3.235   1.118   0.581
 1335SOL     MW 6999   3.295   1.066   0.545
 1336SOL     OW 7000   1.010   3.334   4.462
 1336SOL    HW1 7001   0.928   3.289   4.452
 1336SOL    HW2 7002   0.990   3.427   4.449
 1336SOL     MW 7003   0.998   3.340   4.459
 1337SOL     OW 7004   2.323   3.818   1.368
 1337SOL    HW1 7005   2.340   3.733   1.327
 1337SOL    HW2 7006   2.359   3.810   1.457
 1337SOL     MW 7007   2.330   3.806   1.374
 1338SOL     OW 7008   2.462   5.935   1.074
 1338SOL    HW1 7009   2.461   5.945   1.169
 1338SOL    HW2 7010   2.372   5.911   1.051
 1338SOL     MW 7011   2.451   5.933   1.083
 1339SOL     OW 7012   5.313   0.611   4.908
 1339SOL    HW1 7013   5.347   0.687   4.955
 1339SOL    HW2 7014   5.378   0.543   4.922
 1339SOL     MW 7015   5.325   0.612   4.916
 1340SOL     OW 7016   0.425   0.548   3.745
 1340SOL    HW1 7017   0.337   0.584   3.740
 1340SOL    HW2 7018   0.458   0.578   3.830
 1340SOL     MW 7019   0.418   0.556   3.755
 1341SOL     OW 7020   2.880   3.519   0.755
 1341SOL    HW1 7021   2.937   3.593   0.777
 1341SOL    HW2 7022   2.835   3.498   0.837
 1341SOL     MW 7023   2.882   3.526   0.768
 1342SOL     OW 7024   3.789   3.248   0.164
 1342SOL    HW1 7025   3.877   3.219   0.184
 1342SOL    HW2 7026   3.743   3.246   0.248
 1342SOL     MW 7027   3.794   3.244   0.177
 1343SOL     OW 7028   4.792   4.632   2.610
 1343SOL    HW1 7029   4.762   4.628   2.519
 1343SOL    HW2 7030   4.863   4.569   2.615
 1343SOL     MW 7031   4.797   4.624   2.599
 1344SOL     OW 7032   0.941   2.063   1.779
 1344SOL    HW1 7033   0.884   1.999   1.820
 1344SOL    HW2 7034   0.977   2.114   1.851
 1344SOL     MW 7035   0.939   2.061   1.793
 1345SOL     OW 7036   5.604   5.718   3.442
 1345SOL    HW1 7037   5.580   5.802   3.482
 1345SOL    HW2 7038   5.531   5.660   3.462
 1345SOL     MW 7039   5.592   5.721   3.449
 1346SOL     OW 7040   4.852   2.192   4.623
 1346SOL    HW1 7041   4.856   2.099   4.643
 1346SOL    HW2 7042   4.791   2.199   4.550
 1346SOL     MW 7043   4.845   2.181   4.616
 1347SOL     OW 7044   5.971   0.591   2.890
 1347SOL    HW1 7045   6.023   0.577   2.811
 1347SOL    HW2 7046   6.006   0.529   2.953
 1347SOL     MW 7047   5.982   0.582   2.888
 1348SOL     OW 7048   2.493   4.843   3.976
 1348SOL    HW1 7049   2.502   4.783   4.050
 1348SOL    HW2 7050   2.406   4.824   3.941
 1348SOL     MW 7051   2.483   4.833   3.981
 1349SOL     OW 7052   2.622   0.922   4.334
 1349SOL    HW1 7053   2.562   0.945   4.263
 1349SOL    HW2 7054   2.630   0.827   4.329
 1349SOL     MW 7055   2.615   0.913   4.324
 1350SOL     OW 7056   3.374   0.542   2.625
 1350SOL    HW1 7057   3.304   0.536   2.559
 1350SOL    HW2 7058   3.409   0.630   2.615
 1350SOL     MW 7059   3.369   0.553   2.615
 1351SOL     OW 7060   2.589   5.200   2.148
 1351SOL    HW1 7061   2.601   5.111   2.180
 1351SOL    HW2 7062   2.675   5.241   2.155
 1351SOL     MW 7063   2.602   5.194   2.153
 1352SOL     OW 7064   4.914   0.169   5.057
 1352SOL    HW1 7065   4.986   0.224   5.085
 1352SOL    HW2 7066   4.920   0.167   4.961
 1352SOL     MW 7067   4.924   0.175   5.048
 1353SOL     OW 7068   2.835   2.073   0.065
 1353SOL    HW1 7069   2.836   2.048  -0.027
 1353SOL    HW2 7070   2.750   2.118   0.077
 1353SOL     MW 7071   2.824   2.076   0.055
 1354SOL     OW 7072   4.591   2.048   3.191
 1354SOL    HW1 7073   4.553   1.960   3.186
 1354SOL    HW2 7074   4.538   2.100   3.130
 1354SOL     MW 7075   4.579   2.043   3.182
 1355SOL     OW 7076   2.908   0.943   3.776
 1355SOL    HW1 7077   2.954   0.882   3.719
 1355SOL    HW2 7078   2.825   0.960   3.731
 1355SOL     MW 7079   2.903   0.938   3.763
 1356SOL     OW 7080   0.630   3.687   4.505
 1356SOL    HW1 7081   0.573   3.761   4.528
 1356SOL    HW2 7082   0.666   3.709   4.419
 1356SOL     MW 7083   0.627   3.699   4.497
 1357SOL     OW 7084   3.513   1.491   2.600
 1357SOL    HW1 7085   3.481   1.564   2.546
 1357SOL    HW2 7086   3.505   1.414   2.544
 1357SOL     MW 7087   3.508   1.491   2.586
 1358SOL     OW 7088   5.303   0.548   3.690
 1358SOL    HW1 7089   5.358   0.496   3.631
 1358SOL    HW2 7090   5.220   0.500   3.693
 1358SOL     MW 7091   5.299   0.535   3.683
 1359SOL     OW 7092   3.931   2.085   3.011
 1359SOL    HW1 7093   3.980   2.014   3.052
 1359SOL    HW2 7094   3.971   2.165   3.045
 1359SOL     MW 7095   3.942   2.086   3.021
 1360SOL     OW 7096   0.300   2.973   4.017
 1360SOL    HW1 7097   0.380   2.988   3.966
 1360SOL    HW2 7098   0.285   2.879   4.010
 1360SOL     MW 7099   0.309   2.963   4.010
 1361SOL     OW 7100   2.523   1.763   5.680
 1361SOL    HW1 7101   2.577   1.737   5.754
 1361SOL    HW2 7102   2.471   1.685   5.660
 1361SOL     MW 7103   2.523   1.749   5.687
 1362SOL     OW 7104   4.108   1.858   3.402
 1362SOL    HW1 7105   4.018   1.886   3.416
 1362SOL    HW2 7106   4.101   1.779   3.349
 1362SOL     MW 7107   4.096   1.852   3.397
 1363SOL     OW 7108   4.516   1.308   4.286
 1363SOL    HW1 7109   4.499   1.402   4.284
 1363SOL    HW2 7110   4.574   1.293   4.212
 1363SOL     MW 7111   4.521   1.318   4.276
 1364SOL     OW 7112   1.191   5.023   4.908
 1364SOL    HW1 7113   1.196   5.118   4.917
 1364SOL    HW2 7114   1.280   4.997   4.885
 1364SOL     MW 7115   1.203   5.032   4.906
 1365SOL     OW 7116   0.293   5.918   3.809
 1365SOL    HW1 7117   0.252   6.003   3.793
 1365SOL    HW2 7118   0.276   5.867   3.729
 1365SOL     MW 7119   0.285   5.922   3.797
 1366SOL     OW 7120   3.278   1.995   0.932
 1366SOL    HW1 7121   3.186   2.010   0.955
 1366SOL    HW2 7122   3.326   2.064   0.978
 1366SOL     MW 7123   3.272   2.005   0.941
 1367SOL     OW 7124   0.920   0.091   3.734
 1367SOL    HW1 7125   0.885   0.060   3.818
 1367SOL    HW2 7126   0.842   0.106   3.681
 1367SOL     MW 7127   0.905   0.089   3.738
 1368SOL     OW 7128   0.067   0.565   1.367
 1368SOL    HW1 7129   0.020   0.623   1.308
 1368SOL    HW2 7130   0.147   0.613   1.389
 1368SOL     MW 7131   0.072   0.578   1.362
 1369SOL     OW 7132   5.951   5.125   0.874
 1369SOL    HW1 7133   5.899   5.136   0.793
 1369SOL    HW2 7134   6.037   5.096   0.844
 1369SOL     MW 7135   5.955   5.123   0.860
 1370SOL     OW 7136   5.251   5.101   5.799
 1370SOL    HW1 7137   5.278   5.152   5.875
 1370SOL    HW2 7138   5.155   5.103   5.802
 1370SOL     MW 7139   5.242   5.108   5.809
 1371SOL     OW 7140   4.765   0.536   4.121
 1371SOL    HW1 7141   4.811   0.462   4.159
 1371SOL    HW2 7142   4.822   0.567   4.050
 1371SOL     MW 7143   4.778   0.531   4.117
 1372SOL     OW 7144   4.489   5.260   2.474
 1372SOL    HW1 7145   4.563   5.310   2.439
 1372SOL    HW2 7146   4.528   5.185   2.517
 1372SOL     MW 7147   4.503   5.257   2.475
 1373SOL     OW 7148   1.138   5.439   3.549
 1373SOL    HW1 7149   1.211   5.492   3.582
 1373SOL    HW2 7150   1.180   5.364   3.508
 1373SOL     MW 7151   1.153   5.436   3.548
 1374SOL     OW 7152   5.612   3.111   5.183
 1374SOL    HW1 7153   5.595   3.018   5.166
 1374SOL    HW2 7154   5.684   3.111   5.247
 1374SOL     MW 7155   5.619   3.099   5.189
 1375SOL     OW 7156   5.827   4.324   1.047
 1375SOL    HW1 7157   5.794   4.338   1.135
 1375SOL    HW2 7158   5.879   4.402   1.029
 1375SOL     MW 7159   5.829   4.336   1.056
 1376SOL     OW 7160   5.100   1.623   3.411
 1376SOL    HW1 7161   5.048   1.692   3.369
 1376SOL    HW2 7162   5.157   1.671   3.472
 1376SOL     MW 7163   5.101   1.638   3.413
 1377SOL     OW 7164   0.520   5.175   2.222
 1377SOL    HW1 7165   0.483   5.223   2.149
 1377SOL    HW2 7166   0.546   5.091   2.184
 1377SOL     MW 7167   0.519   5.170   2.208
 1378SOL     OW 7168   0.028   0.600   5.127
 1378SOL    HW1 7169   0.017   0.643   5.042
 1378SOL    HW2 7170   0.072   0.665   5.181
 1378SOL     MW 7171   0.032   0.614   5.123
 1379SOL     OW 7172   2.459   2.240   0.832
 1379SOL    HW1 7173   2.365   2.247   0.848
 1379SOL    HW2 7174   2.495   2.209   0.915
 1379SOL     MW 7175   2.451   2.237   0.845
 1380SOL     OW 7176   3.721   3.874   1.314
 1380SOL    HW1 7177   3.808   3.910   1.294
 1380SOL    HW2 7178   3.739   3.802   1.375
 1380SOL     MW 7179   3.735   3.869   1.319
 1381SOL     OW 7180   2.532   3.748   1.597
 1381SOL    HW1 7181   2.499   3.751   1.687
 1381SOL    HW2 7182   2.505   3.661   1.565
 1381SOL     MW 7183   2.524   3.737   1.604
 1382SOL     OW 7184   1.566   1.047   0.526
 1382SOL    HW1 7185   1.541   0.989   0.599
 1382SOL    HW2 7186   1.589   1.129   0.569
 1382SOL     MW 7187   1.566   1.050   0.541
 1383SOL     OW 7188   0.291   2.840   2.516
 1383SOL    HW1 7189   0.314   2.890   2.437
 1383SOL    HW2 7190   0.235   2.899   2.567
 1383SOL     MW 7191   0.287   2.854   2.512
 1384SOL     OW 7192   0.201   1.731   3.274
 1384SOL    HW1 7193   0.234   1.737   3.364
 1384SOL    HW2 7194   0.263   1.783   3.222
 1384SOL     MW 7195   0.214   1.739   3.279
 1385SOL     OW 7196   0.376   2.159   3.972
 1385SOL    HW1 7197   0.470   2.153   3.989
 1385SOL    HW2 7198   0.356   2.083   3.918
 1385SOL     MW 7199   0.386   2.149   3.967
 1386SOL     OW 7200   5.511   2.516   5.873
 1386SOL    HW1 7201   5.607   2.511   5.872
 1386SOL    HW2 7202   5.490   2.583   5.808
 1386SOL     MW 7203   5.521   2.524   5.865
 1387SOL     OW 7204   2.844   3.527   1.785
 1387SOL    HW1 7205   2.934   3.515   1.757
 1387SOL    HW2 7206   2.828   3.455   1.847
 1387SOL     MW 7207   2.853   3.516   1.790
 1388SOL     OW 7208   4.284   5.159   1.152
 1388SOL    HW1 7209   4.228   5.167   1.230
 1388SOL    HW2 7210   4.229   5.114   1.088
 1388SOL     MW 7211   4.270   5.154   1.154
 1389SOL     OW 7212   5.821   5.543   3.185
 1389SOL    HW1 7213   5.787   5.570   3.100
 1389SOL    HW2 7214   5.828   5.624   3.235
 1389SOL     MW 7215   5.817   5.557   3.180
 1390SOL     OW 7216   1.119   1.934   3.138
 1390SOL    HW1 7217   1.057   1.917   3.208
 1390SOL    HW2 7218   1.140   2.027   3.147
 1390SOL     MW 7219   1.114   1.944   3.148
 1391SOL     OW 7220   0.932   1.243   4.334
 1391SOL    HW1 7221   0.841   1.270   4.347
 1391SOL    HW2 7222   0.928   1.173   4.269
 1391SOL     MW 7223   0.920   1.238   4.327
 1392SOL     OW 7224   6.105   1.050   1.980
 1392SOL    HW1 7225   6.025   1.005   1.952
 1392SOL    HW2 7226   6.169   1.031   1.912
 1392SOL     MW 7227   6.103   1.042   1.968
 1393SOL     OW 7228   2.325   1.966   0.429
 1393SOL    HW1 7229   2.257   1.933   0.370
 1393SOL    HW2 7230   2.344   2.054   0.396
 1393SOL     MW 7231   2.319   1.973   0.417
 1394SOL     OW 7232   5.148   3.324   1.692
 1394SOL    HW1 7233   5.211   3.339   1.622
 1394SOL    HW2 7234   5.069   3.293   1.647
 1394SOL     MW 7235   5.146   3.322   1.677
 1395SOL     OW 7236   4.722   4.176   6.074
 1395SOL    HW1 7237   4.786   4.114   6.039
 1395SOL    HW2 7238   4.677   4.127   6.143
 1395SOL     MW 7239   4.724   4.162   6.078
 1396SOL     OW 7240   5.365   3.687   5.339
 1396SOL    HW1 7241   5.419   3.648   5.270
 1396SOL    HW2 7242   5.293   3.730   5.291
 1396SOL     MW 7243   5.362   3.688   5.324
 1397SOL     OW 7244   5.700   3.273   3.080
 1397SOL    HW1 7245   5.659   3.195   3.043
 1397SOL    HW2 7246   5.628   3.320   3.121
 1397SOL     MW 7247   5.686   3.269   3.081
 1398SOL     OW 7248   0.946   3.593   4.443
 1398SOL    HW1 7249   0.986   3.678   4.462
 1398SOL    HW2 7250   0.854   3.605   4.468
 1398SOL     MW 7251   0.939   3.605   4.449
 1399SOL     OW 7252   1.385   3.758   2.840
 1399SOL    HW1 7253   1.330   3.712   2.776
 1399SOL    HW2 7254   1.333   3.835   2.864
 1399SOL     MW 7255   1.371   3.762   2.835
 1400SOL     OW 7256   3.439   5.980   2.387
 1400SOL    HW1 7257   3.464   6.063   2.427
 1400SOL    HW2 7258   3.349   5.966   2.415
 1400SOL     MW 7259   3.431   5.989   2.396
 1401SOL     OW 7260   0.872   4.294   0.384
 1401SOL    HW1 7261   0.901   4.265   0.297
 1401SOL    HW2 7262   0.875   4.214   0.438
 1401SOL     MW 7263   0.877   4.280   0.380
 1402SOL     OW 7264   4.894   3.953   5.996
 1402SOL    HW1 7265   4.957   3.976   5.928
 1402SOL    HW2 7266   4.945   3.906   6.062
 1402SOL     MW 7267   4.909   3.950   5.996
 1403SOL     OW 7268   4.859   0.695   2.969
 1403SOL    HW1 7269   4.844   0.668   2.878
 1403SOL    HW2 7270   4.817   0.628   3.021
 1403SOL     MW 7271   4.852   0.683   2.964
 1404SOL     OW 7272   0.626   3.390   2.913
 1404SOL    HW1 7273   0.656   3.480   2.930
 1404SOL    HW2 7274   0.563   3.373   2.984
 1404SOL     MW 7275   0.622   3.399   2.925
 1405SOL     OW 7276   0.118   4.434   5.671
 1405SOL    HW1 7277   0.089   4.509   5.722
 1405SOL    HW2 7278   0.036   4.392   5.643
 1405SOL     MW 7279   0.104   4.438   5.674
 1406SOL     OW 7280   5.652   3.182   1.956
 1406SOL    HW1 7281   5.596   3.260   1.953
 1406SOL    HW2 7282   5.733   3.212   1.995
 1406SOL     MW 7283   5.655   3.195   1.960
 1407SOL     OW 7284   2.049   1.522   3.345
 1407SOL    HW1 7285   2.122   1.475   3.386
 1407SOL    HW2 7286   2.045   1.605   3.392
 1407SOL     MW 7287   2.058   1.527   3.356
 1408SOL     OW 7288   2.900   4.919   5.899
 1408SOL    HW1 7289   2.826   4.882   5.948
 1408SOL    HW2 7290   2.875   4.909   5.807
 1408SOL     MW 7291   2.887   4.913   5.894
 1409SOL     OW 7292   3.139   3.196   0.487
 1409SOL    HW1 7293   3.215   3.141   0.469
 1409SOL    HW2 7294   3.176   3.283   0.502
 1409SOL     MW 7295   3.153   3.200   0.486
 1410SOL     OW 7296   3.194   1.084   1.750
 1410SOL    HW1 7297   3.104   1.110   1.732
 1410SOL    HW2 7298   3.224   1.045   1.668
 1410SOL     MW 7299   3.186   1.082   1.737
 1411SOL     OW 7300   1.622   2.024   0.448
 1411SOL    HW1 7301   1.533   2.053   0.428
 1411SOL    HW2 7302   1.674   2.104   0.448
 1411SOL     MW 7303   1.618   2.038   0.445
 1412SOL     OW 7304   2.178   5.723   2.604
 1412SOL    HW1 7305   2.105   5.685   2.555
 1412SOL    HW2 7306   2.247   5.658   2.597
 1412SOL     MW 7307   2.177   5.710   2.597
 1413SOL     OW 7308   4.216   0.342   0.925
 1413SOL    HW1 7309   4.303   0.367   0.892
 1413SOL    HW2 7310   4.189   0.417   0.978
 1413SOL     MW 7311   4.224   0.355   0.927
 1414SOL     OW 7312   2.558   6.018   1.956
 1414SOL    HW1 7313   2.491   5.950   1.965
 1414SOL    HW2 7314   2.520   6.081   1.895
 1414SOL     MW 7315   2.544   6.017   1.950
 1415SOL     OW 7316   5.744   0.448   5.979
 1415SOL    HW1 7317   5.751   0.354   6.000
 1415SOL    HW2 7318   5.814   0.464   5.916
 1415SOL     MW 7319   5.754   0.438   5.973
 1416SOL     OW 7320   4.459   5.594   3.416
 1416SOL    HW1 7321   4.526   5.603   3.348
 1416SOL    HW2 7322   4.426   5.683   3.430
 1416SOL     MW 7323   4.464   5.606   3.409
 1417SOL     OW 7324   1.078   3.187   1.712
 1417SOL    HW1 7325   1.042   3.266   1.672
 1417SOL    HW2 7326   1.089   3.210   1.805
 1417SOL     MW 7327   1.075   3.200   1.719
 1418SOL     OW 7328   1.497   5.169   1.741
 1418SOL    HW1 7329   1.518   5.250   1.695
 1418SOL    HW2 7330   1.475   5.107   1.671
 1418SOL     MW 7331   1.497   5.171   1.726
 1419SOL     OW 7332   4.116   1.145   3.446
 1419SOL    HW1 7333   4.098   1.134   3.540
 1419SOL    HW2 7334   4.103   1.239   3.430
 1419SOL     MW 7335   4.112   1.156   3.456
 1420SOL     OW 7336   2.817   5.942   1.749
 1420SOL    HW1 7337   2.826   5.853   1.716
 1420SOL    HW2 7338   2.741   5.977   1.702
 1420SOL     MW 7339   2.808   5.936   1.739
 1421SOL     OW 7340   5.927   0.647   4.460
 1421SOL    HW1 7341   5.994   0.658   4.393
 1421SOL    HW2 7342   5.857   0.707   4.435
 1421SOL     MW 7343   5.927   0.656   4.448
 1422SOL     OW 7344   5.628   2.893   0.337
 1422SOL    HW1 7345   5.570   2.946   0.283
 1422SOL    HW2 7346   5.589   2.806   0.337
 1422SOL     MW 7347   5.616   2.889   0.330
 1423SOL     OW 7348   4.248   0.456   3.055
 1423SOL    HW1 7349   4.290   0.414   3.130
 1423SOL    HW2 7350   4.319   0.499   3.008
 1423SOL     MW 7351   4.262   0.456   3.059
 1424SOL     OW 7352   2.687   2.271   0.693
 1424SOL    HW1 7353   2.749   2.254   0.763
 1424SOL    HW2 7354   2.602   2.246   0.729
 1424SOL     MW 7355   2.684   2.266   0.706
 1425SOL     OW 7356   0.298   4.182   6.069
 1425SOL    HW1 7357   0.217   4.232   6.076
 1425SOL    HW2 7358   0.279   4.099   6.113
 1425SOL     MW 7359   0.285   4.178   6.075
 1426SOL     OW 7360   2.642   0.450   1.052
 1426SOL    HW1 7361   2.681   0.538   1.053
 1426SOL    HW2 7362   2.554   0.462   1.087
 1426SOL     MW 7363   2.636   0.463   1.057
 1427SOL     OW 7364   1.324   5.419   0.873
 1427SOL    HW1 7365   1.327   5.357   0.800
 1427SOL    HW2 7366   1.367   5.498   0.838
 1427SOL     MW 7367   1.330   5.421   0.859
 1428SOL     OW 7368   1.885   4.150   4.364
 1428SOL    HW1 7369   1.956   4.119   4.308
 1428SOL    HW2 7370   1.824   4.194   4.304
 1428SOL     MW 7371   1.886   4.152   4.349
 1429SOL     OW 7372   3.030   1.318   4.635
 1429SOL    HW1 7373   3.086   1.303   4.711
 1429SOL    HW2 7374   3.073   1.271   4.564
 1429SOL     MW 7375   3.043   1.310   4.635
 1430SOL     OW 7376   1.306   4.410   4.871
 1430SOL    HW1 7377   1.395   4.430   4.900
 1430SOL    HW2 7378   1.316   4.329   4.820
 1430SOL     MW 7379   1.319   4.402   4.868
 1431SOL     OW 7380   0.157   3.416   3.616
 1431SOL    HW1 7381   0.076   3.431   3.566
 1431SOL    HW2 7382   0.127   3.391   3.703
 1431SOL     MW 7383   0.142   3.415   3.621
 1432SOL     OW 7384   2.980   1.071   2.295
 1432SOL    HW1 7385   3.001   0.989   2.250
 1432SOL    HW2 7386   2.885   1.067   2.308
 1432SOL     MW 7387   2.970   1.060   2.291
 1433SOL     OW 7388   3.541   4.543   3.906
 1433SOL    HW1 7389   3.493   4.490   3.842
 1433SOL    HW2 7390   3.633   4.521   3.889
 1433SOL     MW 7391   3.546   4.533   3.896
 1434SOL     OW 7392   5.093   4.204   0.413
 1434SOL    HW1 7393   5.042   4.229   0.336
 1434SOL    HW2 7394   5.163   4.270   0.418
 1434SOL     MW 7395   5.096   4.216   0.403
 1435SOL     OW 7396   2.062   0.171   4.901
 1435SOL    HW1 7397   2.019   0.094   4.864
 1435SOL    HW2 7398   2.105   0.139   4.980
 1435SOL     MW 7399   2.062   0.157   4.907
 1436SOL     OW 7400   2.815   4.816   2.868
 1436SOL    HW1 7401   2.819   4.901   2.913
 1436SOL    HW2 7402   2.859   4.755   2.927
 1436SOL     MW 7403   2.821   4.819   2.881
 1437SOL     OW 7404   1.268   4.524   2.266
 1437SOL    HW1 7405   1.270   4.459   2.195
 1437SOL    HW2 7406   1.294   4.606   2.224
 1437SOL     MW 7407   1.272   4.526   2.251
 1438SOL     OW 7408   1.509   1.379   2.281
 1438SOL    HW1 7409   1.508   1.289   2.313
 1438SOL    HW2 7410   1.598   1.410   2.297
 1438SOL     MW 7411   1.520   1.372   2.287
 1439SOL     OW 7412   4.723   1.566   2.893
 1439SOL    HW1 7413   4.691   1.532   2.809
 1439SOL    HW2 7414   4.685   1.508   2.958
 1439SOL     MW 7415   4.714   1.554   2.890
 1440SOL     OW 7416   3.332   5.618   2.908
 1440SOL    HW1 7417   3.382   5.557   2.853
 1440SOL    HW2 7418   3.243   5.583   2.908
 1440SOL     MW 7419   3.327   5.605   2.901
 1441SOL     OW 7420   1.093   5.498   4.212
 1441SOL    HW1 7421   1.049   5.413   4.213
 1441SOL    HW2 7422   1.074   5.537   4.297
 1441SOL     MW 7423   1.085   5.492   4.223
 1442SOL     OW 7424   5.380   5.465   0.152
 1442SOL    HW1 7425   5.442   5.506   0.092
 1442SOL    HW2 7426   5.425   5.387   0.185
 1442SOL     MW 7427   5.394   5.460   0.148
 1443SOL     OW 7428   1.871   1.086   3.380
 1443SOL    HW1 7429   1.910   1.158   3.331
 1443SOL    HW2 7430   1.779   1.085   3.352
 1443SOL     MW 7431   1.864   1.095   3.370
 1444SOL     OW 7432   2.604   4.356   2.341
 1444SOL    HW1 7433   2.594   4.427   2.277
 1444SOL    HW2 7434   2.515   4.328   2.360
 1444SOL     MW 7435   2.592   4.362   2.335
 1445SOL     OW 7436   4.655   5.968   1.763
 1445SOL    HW1 7437   4.682   6.015   1.841
 1445SOL    HW2 7438   4.662   5.875   1.787
 1445SOL     MW 7439   4.659   5.962   1.776
 1446SOL     OW 7440   3.432   4.387   4.630
 1446SOL    HW1 7441   3.389   4.451   4.688
 1446SOL    HW2 7442   3.511   4.362   4.677
 1446SOL     MW 7443   3.437   4.392   4.643
 1447SOL     OW 7444   0.147   3.015   5.841
 1447SOL    HW1 7445   0.065   3.053   5.873
 1447SOL    HW2 7446   0.148   2.927   5.878
 1447SOL     MW 7447   0.137   3.008   5.850
 1448SOL     OW 7448   5.905   4.542   0.389
 1448SOL    HW1 7449   5.846   4.470   0.365
 1448SOL    HW2 7450   5.863   4.620   0.352
 1448SOL     MW 7451   5.892   4.543   0.382
 1449SOL     OW 7452   0.937   6.006   3.461
 1449SOL    HW1 7453   0.913   6.070   3.394
 1449SOL    HW2 7454   0.980   5.935   3.411
 1449SOL     MW 7455   0.940   6.005   3.446
 1450SOL     OW 7456   0.736   2.411   5.533
 1450SOL    HW1 7457   0.720   2.473   5.604
 1450SOL    HW2 7458   0.678   2.441   5.462
 1450SOL     MW 7459   0.727   2.423   5.533
 1451SOL     OW 7460   3.157   6.060   6.045
 1451SOL    HW1 7461   3.189   6.035   5.958
 1451SOL    HW2 7462   3.211   6.136   6.070
 1451SOL     MW 7463   3.168   6.067   6.037
 1452SOL     OW 7464   0.180   1.345   1.482
 1452SOL    HW1 7465   0.230   1.382   1.555
 1452SOL    HW2 7466   0.230   1.269   1.453
 1452SOL     MW 7467   0.193   1.340   1.488
 1453SOL     OW 7468   4.369   1.561   3.806
 1453SOL    HW1 7469   4.378   1.532   3.715
 1453SOL    HW2 7470   4.432   1.633   3.815
 1453SOL     MW 7471   4.378   1.567   3.795
 1454SOL     OW 7472   5.980   4.888   5.105
 1454SOL    HW1 7473   6.048   4.822   5.096
 1454SOL    HW2 7474   6.006   4.938   5.183
 1454SOL     MW 7475   5.992   4.886   5.114
 1455SOL     OW 7476   5.220   4.926   2.776
 1455SOL    HW1 7477   5.313   4.905   2.772
 1455SOL    HW2 7478   5.175   4.844   2.759
 1455SOL     MW 7479   5.226   4.913   2.773
 1456SOL     OW 7480   1.907   1.441   3.797
 1456SOL    HW1 7481   1.888   1.394   3.716
 1456SOL    HW2 7482   1.827   1.432   3.849
 1456SOL     MW 7483   1.894   1.433   3.793
 1457SOL     OW 7484   5.175   2.686   5.587
 1457SOL    HW1 7485   5.157   2.600   5.550
 1457SOL    HW2 7486   5.101   2.703   5.646
 1457SOL     MW 7487   5.163   2.677   5.590
 1458SOL     OW 7488   4.991   1.237   2.400
 1458SOL    HW1 7489   5.062   1.287   2.441
 1458SOL    HW2 7490   5.034   1.158   2.366
 1458SOL     MW 7491   5.006   1.233   2.401
 1459SOL     OW 7492   5.439   1.636   4.793
 1459SOL    HW1 7493   5.367   1.600   4.845
 1459SOL    HW2 7494   5.440   1.584   4.713
 1459SOL     MW 7495   5.430   1.625   4.790
 1460SOL     OW 7496   3.670   2.134   0.771
 1460SOL    HW1 7497   3.661   2.046   0.808
 1460SOL    HW2 7498   3.580   2.165   0.761
 1460SOL     MW 7499   3.657   2.127   0.774
 1461SOL     OW 7500   2.210   5.896   5.558
 1461SOL    HW1 7501   2.231   5.804   5.546
 1461SOL    HW2 7502   2.141   5.914   5.495
 1461SOL     MW 7503   2.204   5.887   5.549
 1462SOL     OW 7504   1.009   1.701   3.721
 1462SOL    HW1 7505   1.028   1.698   3.815
 1462SOL    HW2 7506   1.040   1.787   3.693
 1462SOL     MW 7507   1.015   1.712   3.729
 1463SOL     OW 7508   5.168   5.958   1.296
 1463SOL    HW1 7509   5.132   5.963   1.207
 1463SOL    HW2 7510   5.258   5.928   1.284
 1463SOL     MW 7511   5.175   5.955   1.283
 1464SOL     OW 7512   4.398   1.535   0.354
 1464SOL    HW1 7513   4.347   1.577   0.424
 1464SOL    HW2 7514   4.357   1.565   0.273
 1464SOL     MW 7515   4.386   1.544   0.353
 1465SOL     OW 7516   2.176   5.584   5.539
 1465SOL    HW1 7517   2.159   5.545   5.625
 1465SOL    HW2 7518   2.089   5.595   5.501
 1465SOL     MW 7519   2.162   5.580   5.545
 1466SOL     OW 7520   5.113   0.272   3.834
 1466SOL    HW1 7521   5.135   0.325   3.911
 1466SOL    HW2 7522   5.090   0.336   3.767
 1466SOL     MW 7523   5.113   0.287   3.836
 1467SOL     OW 7524   5.347   2.528   3.818
 1467SOL    HW1 7525   5.422   2.579   3.847
 1467SOL    HW2 7526   5.382   2.439   3.806
 1467SOL     MW 7527   5.361   2.523   3.820
 1468SOL     OW 7528   0.904   2.191   5.531
 1468SOL    HW1 7529   0.913   2.200   5.626
 1468SOL    HW2 7530   0.848   2.264   5.505
 1468SOL     MW 7531   0.898   2.201   5.540
 1469SOL     OW 7532   2.876   3.966   1.769
 1469SOL    HW1 7533   2.804   3.903   1.776
 1469SOL    HW2 7534   2.875   4.012   1.853
 1469SOL     MW 7535   2.867   3.964   1.781
 1470SOL     OW 7536   3.606   1.878   0.878
 1470SOL    HW1 7537   3.627   1.798   0.830
 1470SOL    HW2 7538   3.553   1.849   0.952
 1470SOL     MW 7539   3.602   1.864   0.881
 1471SOL     OW 7540   3.409   2.466   0.471
 1471SOL    HW1 7541   3.429   2.462   0.378
 1471SOL    HW2 7542   3.447   2.549   0.500
 1471SOL     MW 7543   3.417   2.476   0.463
 1472SOL     OW 7544   0.829   5.862   3.235
 1472SOL    HW1 7545   0.776   5.808   3.293
 1472SOL    HW2 7546   0.767   5.900   3.173
 1472SOL     MW 7547   0.815   5.860   3.235
 1473SOL     OW 7548   3.716   4.732   4.249
 1473SOL    HW1 7549   3.705   4.638   4.231
 1473SOL    HW2 7550   3.747   4.768   4.166
 1473SOL     MW 7551   3.719   4.724   4.236
 1474SOL     OW 7552   2.619   5.034   1.272
 1474SOL    HW1 7553   2.571   5.049   1.190
 1474SOL    HW2 7554   2.603   4.941   1.292
 1474SOL     MW 7555   2.611   5.024   1.264
 1475SOL     OW 7556   2.422   6.008   0.566
 1475SOL    HW1 7557   2.434   5.919   0.534
 1475SOL    HW2 7558   2.493   6.021   0.629
 1475SOL     MW 7559   2.433   5.999   0.570
 1476SOL     OW 7560   4.546   5.851   0.849
 1476SOL    HW1 7561   4.605   5.889   0.783
 1476SOL    HW2 7562   4.482   5.920   0.866
 1476SOL     MW 7563   4.546   5.865   0.843
 1477SOL     OW 7564   5.596   3.954   1.435
 1477SOL    HW1 7565   5.620   3.884   1.375
 1477SOL    HW2 7566   5.585   4.031   1.379
 1477SOL     MW 7567   5.598   3.955   1.420
 1478SOL     OW 7568   2.007   2.303   4.850
 1478SOL    HW1 7569   1.981   2.390   4.821
 1478SOL    HW2 7570   1.977   2.297   4.940
 1478SOL     MW 7571   2.000   2.313   4.858
 1479SOL     OW 7572   3.870   1.590   2.707
 1479SOL    HW1 7573   3.843   1.498   2.719
 1479SOL    HW2 7574   3.944   1.586   2.647
 1479SOL     MW 7575   3.876   1.577   2.701
 1480SOL     OW 7576   4.134   1.510   1.848
 1480SOL    HW1 7577   4.081   1.477   1.921
 1480SOL    HW2 7578   4.134   1.438   1.785
 1480SOL     MW 7579   4.127   1.496   1.849
 1481SOL     OW 7580   5.668   5.774   4.658
 1481SOL    HW1 7581   5.646   5.807   4.572
 1481SOL    HW2 7582   5.651   5.848   4.717
 1481SOL     MW 7583   5.663   5.788   4.655
 1482SOL     OW 7584   0.299   5.195   5.731
 1482SOL    HW1 7585   0.293   5.205   5.826
 1482SOL    HW2 7586   0.394   5.185   5.714
 1482SOL     MW 7587   0.311   5.195   5.741
 1483SOL     OW 7588   3.254   6.000   5.807
 1483SOL    HW1 7589   3.198   5.951   5.746
 1483SOL    HW2 7590   3.281   6.077   5.757
 1483SOL     MW 7591   3.250   6.004   5.793
 1484SOL     OW 7592   3.043   2.735   4.805
 1484SOL    HW1 7593   3.096   2.802   4.761
 1484SOL    HW2 7594   2.970   2.784   4.843
 1484SOL     MW 7595   3.041   2.750   4.805
 1485SOL     OW 7596   4.030   5.618   5.902
 1485SOL    HW1 7597   4.017   5.691   5.962
 1485SOL    HW2 7598   3.986   5.645   5.821
 1485SOL     MW 7599   4.023   5.631   5.899
 1486SOL     OW 7600   3.071   4.869   0.066
 1486SOL    HW1 7601   3.113   4.954   0.076
 1486SOL    HW2 7602   3.063   4.857  -0.029
 1486SOL     MW 7603   3.075   4.878   0.055
 1487SOL     OW 7604   5.982   0.065   3.500
 1487SOL    HW1 7605   5.985   0.022   3.415
 1487SOL    HW2 7606   5.894   0.046   3.533
 1487SOL     MW 7607   5.971   0.057   3.494
 1488SOL     OW 7608   5.100   5.023   4.077
 1488SOL    HW1 7609   5.137   5.072   4.003
 1488SOL    HW2 7610   5.115   5.080   4.153
 1488SOL     MW 7611   5.107   5.037   4.077
 1489SOL     OW 7612   3.441   3.752   5.178
 1489SOL    HW1 7613   3.376   3.751   5.108
 1489SOL    HW2 7614   3.421   3.831   5.228
 1489SOL     MW 7615   3.431   3.762   5.176
 1490SOL     OW 7616   1.207   2.169   1.034
 1490SOL    HW1 7617   1.260   2.249   1.036
 1490SOL    HW2 7618   1.122   2.196   1.071
 1490SOL     MW 7619   1.203   2.183   1.039
 1491SOL     OW 7620   1.526   5.579   5.433
 1491SOL    HW1 7621   1.432   5.587   5.412
 1491SOL    HW2 7622   1.546   5.486   5.417
 1491SOL     MW 7623   1.517   5.568   5.429
 1492SOL     OW 7624   3.941   5.643   3.372
 1492SOL    HW1 7625   3.998   5.702   3.421
 1492SOL    HW2 7626   3.933   5.683   3.286
 1492SOL     MW 7627   3.948   5.656   3.367
 1493SOL     OW 7628   5.329   5.465   5.878
 1493SOL    HW1 7629   5.354   5.405   5.808
 1493SOL    HW2 7630   5.233   5.465   5.876
 1493SOL     MW 7631   5.320   5.457   5.869
 1494SOL     OW 7632   0.789   3.741   2.451
 1494SOL    HW1 7633   0.841   3.675   2.496
 1494SOL    HW2 7634   0.699   3.727   2.483
 1494SOL     MW 7635   0.783   3.731   2.461
 1495SOL     OW 7636   2.549   5.087   5.855
 1495SOL    HW1 7637   2.554   5.175   5.818
 1495SOL    HW2 7638   2.456   5.071   5.866
 1495SOL     MW 7639   2.538   5.096   5.852
 1496SOL     OW 7640   1.925   3.192   1.127
 1496SOL    HW1 7641   1.996   3.228   1.182
 1496SOL    HW2 7642   1.908   3.261   1.063
 1496SOL     MW 7643   1.932   3.205   1.126
 1497SOL     OW 7644   3.451   3.297   1.731
 1497SOL    HW1 7645   3.416   3.379   1.767
 1497SOL    HW2 7646   3.418   3.229   1.791
 1497SOL     MW 7647   3.443   3.299   1.744
 1498SOL     OW 7648   3.107   0.270   2.364
 1498SOL    HW1 7649   3.057   0.320   2.300
 1498SOL    HW2 7650   3.198   0.292   2.345
 1498SOL     MW 7651   3.112   0.279   2.353
 1499SOL     OW 7652   5.579   5.523   1.055
 1499SOL    HW1 7653   5.506   5.464   1.038
 1499SOL    HW2 7654   5.558   5.602   1.005
 1499SOL     MW 7655   5.567   5.526   1.046
 1500SOL     OW 7656   0.691   5.489   5.616
 1500SOL    HW1 7657   0.770   5.442   5.588
 1500SOL    HW2 7658   0.701   5.498   5.711
 1500SOL     MW 7659   0.703   5.485   5.625
 1501SOL     OW 7660   3.252   0.478   5.263
 1501SOL    HW1 7661   3.290   0.502   5.347
 1501SOL    HW2 7662   3.270   0.553   5.206
 1501SOL     MW 7663   3.259   0.491   5.266
 1502SOL     OW 7664   2.854   3.270   0.076
 1502SOL    HW1 7665   2.846   3.217   0.155
 1502SOL    HW2 7666   2.897   3.213   0.013
 1502SOL     MW 7667   2.859   3.256   0.078
 1503SOL     OW 7668   1.229   3.526   0.747
 1503SOL    HW1 7669   1.177   3.463   0.798
 1503SOL    HW2 7670   1.165   3.575   0.696
 1503SOL     MW 7671   1.214   3.524   0.747
 1504SOL     OW 7672   0.758   4.712   0.658
 1504SOL    HW1 7673   0.743   4.654   0.583
 1504SOL    HW2 7674   0.825   4.773   0.627
 1504SOL     MW 7675   0.765   4.712   0.644
 1505SOL     OW 7676   4.996   1.324   3.118
 1505SOL    HW1 7677   4.962   1.345   3.031
 1505SOL    HW2 7678   4.919   1.317   3.173
 1505SOL     MW 7679   4.982   1.326   3.114
 1506SOL     OW 7680   0.058   4.414   1.751
 1506SOL    HW1 7681   0.140   4.459   1.730
 1506SOL    HW2 7682   0.021   4.464   1.823
 1506SOL     MW 7683   0.064   4.426   1.758
 1507SOL     OW 7684   5.345   0.992   4.116
 1507SOL    HW1 7685   5.352   1.067   4.057
 1507SOL    HW2 7686   5.404   1.013   4.188
 1507SOL     MW 7687   5.353   1.004   4.117
 1508SOL     OW 7688   1.230   0.770   2.578
 1508SOL    HW1 7689   1.303   0.755   2.638
 1508SOL    HW2 7690   1.271   0.805   2.499
 1508SOL     MW 7691   1.245   0.772   2.576
 1509SOL     OW 7692   2.486   2.561   5.964
 1509SOL    HW1 7693   2.515   2.645   6.001
 1509SOL    HW2 7694   2.450   2.584   5.878
 1509SOL     MW 7695   2.485   2.575   5.958
 1510SOL     OW 7696   5.823   5.988   5.000
 1510SOL    HW1 7697   5.851   6.080   4.997
 1510SOL    HW2 7698   5.903   5.938   4.979
 1510SOL     MW 7699   5.837   5.993   4.997
 1511SOL     OW 7700   2.514   0.415   5.818
 1511SOL    HW1 7701   2.516   0.378   5.906
 1511SOL    HW2 7702   2.556   0.501   5.826
 1511SOL     MW 7703   2.520   0.421   5.830
 1512SOL     OW 7704   3.475   5.006   5.452
 1512SOL    HW1 7705   3.428   5.022   5.370
 1512SOL    HW2 7706   3.508   4.917   5.444
 1512SOL     MW 7707   3.473   4.997   5.440
 1513SOL     OW 7708   3.505   1.241   0.586
 1513SOL    HW1 7709   3.496   1.274   0.676
 1513SOL    HW2 7710   3.433   1.179   0.576
 1513SOL     MW 7711   3.495   1.238   0.596
 1514SOL     OW 7712   2.830   4.738   2.427
 1514SOL    HW1 7713   2.917   4.738   2.467
 1514SOL    HW2 7714   2.797   4.826   2.442
 1514SOL     MW 7715   2.837   4.749   2.434
 1515SOL     OW 7716   6.090   0.244   1.817
 1515SOL    HW1 7717   5.995   0.245   1.809
 1515SOL    HW2 7718   6.113   0.332   1.845
 1515SOL     MW 7719   6.081   0.255   1.819
 1516SOL     OW 7720   4.188   0.182   3.314
 1516SOL    HW1 7721   4.259   0.122   3.337
 1516SOL    HW2 7722   4.125   0.173   3.385
 1516SOL     MW 7723   4.189   0.173   3.326
 1517SOL     OW 7724   1.181   4.487   3.498
 1517SOL    HW1 7725   1.237   4.516   3.570
 1517SOL    HW2 7726   1.239   4.486   3.422
 1517SOL     MW 7727   1.196   4.491   3.497
 1518SOL     OW 7728   1.051   2.047   4.885
 1518SOL    HW1 7729   1.015   2.062   4.797
 1518SOL    HW2 7730   1.034   1.955   4.903
 1518SOL     MW 7731   1.045   2.037   4.876
 1519SOL     OW 7732   0.216   3.045   0.980
 1519SOL    HW1 7733   0.137   3.080   1.023
 1519SOL    HW2 7734   0.213   3.081   0.891
 1519SOL     MW 7735   0.204   3.054   0.974
 1520SOL     OW 7736   4.337   1.476   3.499
 1520SOL    HW1 7737   4.430   1.481   3.476
 1520SOL    HW2 7738   4.292   1.460   3.416
 1520SOL     MW 7739   4.343   1.474   3.486
 1521SOL     OW 7740   2.771   0.404   5.410
 1521SOL    HW1 7741   2.780   0.458   5.332
 1521SOL    HW2 7742   2.861   0.387   5.438
 1521SOL     MW 7743   2.783   0.409   5.404
 1522SOL     OW 7744   4.867   3.892   5.023
 1522SOL    HW1 7745   4.905   3.824   4.968
 1522SOL    HW2 7746   4.848   3.849   5.106
 1522SOL     MW 7747   4.869   3.878   5.027
 1523SOL     OW 7748   5.018   4.708   2.295
 1523SOL    HW1 7749   5.020   4.621   2.334
 1523SOL    HW2 7750   5.095   4.752   2.330
 1523SOL     MW 7751   5.028   4.702   2.305
 1524SOL     OW 7752   5.535   2.874   3.597
 1524SOL    HW1 7753   5.537   2.803   3.533
 1524SOL    HW2 7754   5.532   2.954   3.545
 1524SOL     MW 7755   5.535   2.875   3.582
 1525SOL     OW 7756   2.226   1.520   0.689
 1525SOL    HW1 7757   2.212   1.477   0.774
 1525SOL    HW2 7758   2.245   1.449   0.629
 1525SOL     MW 7759   2.226   1.506   0.692
 1526SOL     OW 7760   2.711   1.001   2.327
 1526SOL    HW1 7761   2.640   1.053   2.288
 1526SOL    HW2 7762   2.723   1.039   2.414
 1526SOL     MW 7763   2.703   1.013   2.333
 1527SOL     OW 7764   5.811   2.399   3.486
 1527SOL    HW1 7765   5.832   2.490   3.466
 1527SOL    HW2 7766   5.873   2.374   3.555
 1527SOL     MW 7767   5.822   2.407   3.492
 1528SOL     OW 7768   3.840   4.768   5.303
 1528SOL    HW1 7769   3.899   4.839   5.329
 1528SOL    HW2 7770   3.895   4.689   5.305
 1528SOL     MW 7771   3.855   4.767   5.307
 1529SOL     OW 7772   5.897   5.487   1.079
 1529SOL    HW1 7773   5.801   5.486   1.071
 1529SOL    HW2 7774   5.929   5.499   0.990
 1529SOL     MW 7775   5.889   5.488   1.067
 1530SOL     OW 7776   4.954   0.609   3.963
 1530SOL    HW1 7777   5.044   0.577   3.959
 1530SOL    HW2 7778   4.962   0.700   3.991
 1530SOL     MW 7779   4.966   0.616   3.966
 1531SOL     OW 7780   0.675   2.625   0.437
 1531SOL    HW1 7781   0.763   2.662   0.439
 1531SOL    HW2 7782   0.638   2.646   0.523
 1531SOL     MW 7783   0.681   2.633   0.448
 1532SOL     OW 7784   4.103   3.452   5.126
 1532SOL    HW1 7785   4.011   3.444   5.099
 1532SOL    HW2 7786   4.139   3.519   5.069
 1532SOL     MW 7787   4.095   3.459   5.115
 1533SOL     OW 7788   1.741   5.042   1.814
 1533SOL    HW1 7789   1.797   5.086   1.750
 1533SOL    HW2 7790   1.667   5.101   1.827
 1533SOL     MW 7791   1.739   5.055   1.808
 1534SOL     OW 7792   4.445   4.514   5.050
 1534SOL    HW1 7793   4.421   4.422   5.034
 1534SOL    HW2 7794   4.507   4.510   5.123
 1534SOL     MW 7795   4.450   4.501   5.057
 1535SOL     OW 7796   0.351   4.582   2.782
 1535SOL    HW1 7797   0.388   4.657   2.828
 1535SOL    HW2 7798   0.407   4.569   2.707
 1535SOL     MW 7799   0.362   4.590   2.778
 1536SOL     OW 7800   0.429   3.833   2.296
 1536SOL    HW1 7801   0.401   3.742   2.290
 1536SOL    HW2 7802   0.405   3.860   2.384
 1536SOL     MW 7803   0.422   3.825   2.306
 1537SOL     OW 7804   1.315   2.309   5.487
 1537SOL    HW1 7805   1.265   2.239   5.445
 1537SOL    HW2 7806   1.303   2.294   5.581
 1537SOL     MW 7807   1.307   2.298   5.493
 1538SOL     OW 7808   5.332   1.938   2.441
 1538SOL    HW1 7809   5.426   1.926   2.456
 1538SOL    HW2 7810   5.301   1.851   2.414
 1538SOL     MW 7811   5.340   1.925   2.439
 1539SOL     OW 7812   5.018   3.531   0.810
 1539SOL    HW1 7813   5.099   3.578   0.829
 1539SOL    HW2 7814   4.993   3.561   0.722
 1539SOL     MW 7815   5.025   3.540   0.800
 1540SOL     OW 7816   1.903   4.158   4.832
 1540SOL    HW1 7817   1.918   4.131   4.742
 1540SOL    HW2 7818   1.851   4.088   4.870
 1540SOL     MW 7819   1.898   4.146   4.825
 1541SOL     OW 7820   3.878   4.223   4.104
 1541SOL    HW1 7821   3.973   4.235   4.106
 1541SOL    HW2 7822   3.844   4.297   4.153
 1541SOL     MW 7823   3.886   4.234   4.111
 1542SOL     OW 7824   0.855   2.196   3.096
 1542SOL    HW1 7825   0.792   2.263   3.122
 1542SOL    HW2 7826   0.870   2.145   3.176
 1542SOL     MW 7827   0.849   2.198   3.110
 1543SOL     OW 7828   5.795   0.355   0.235
 1543SOL    HW1 7829   5.854   0.394   0.170
 1543SOL    HW2 7830   5.787   0.264   0.208
 1543SOL     MW 7831   5.802   0.349   0.223
 1544SOL     OW 7832   3.805   4.592   1.404
 1544SOL    HW1 7833   3.753   4.652   1.457
 1544SOL    HW2 7834   3.786   4.618   1.313
 1544SOL     MW 7835   3.796   4.603   1.399
 1545SOL     OW 7836   4.073   1.361   1.309
 1545SOL    HW1 7837   4.038   1.290   1.363
 1545SOL    HW2 7838   4.133   1.317   1.248
 1545SOL     MW 7839   4.076   1.346   1.308
 1546SOL     OW 7840   5.173   3.308   3.299
 1546SOL    HW1 7841   5.101   3.328   3.239
 1546SOL    HW2 7842   5.223   3.390   3.305
 1546SOL     MW 7843   5.170   3.321   3.292
 1547SOL     OW 7844   4.369   5.962   0.534
 1547SOL    HW1 7845   4.447   5.997   0.492
 1547SOL    HW2 7846   4.338   5.894   0.474
 1547SOL     MW 7847   4.375   5.958   0.521
 1548SOL     OW 7848   1.293   1.302   2.754
 1548SOL    HW1 7849   1.374   1.266   2.719
 1548SOL    HW2 7850   1.225   1.265   2.698
 1548SOL     MW 7851   1.294   1.293   2.742
 1549SOL     OW 7852   5.123   1.377   0.215
 1549SOL    HW1 7853   5.163   1.458   0.184
 1549SOL    HW2 7854   5.052   1.405   0.272
 1549SOL     MW 7855   5.119   1.391   0.218
 1550SOL     OW 7856   3.960   0.054   0.281
 1550SOL    HW1 7857   4.006   0.060   0.365
 1550SOL    HW2 7858   3.897  -0.018   0.294
 1550SOL     MW 7859   3.958   0.045   0.294
 1551SOL     OW 7860   5.226   3.501   2.727
 1551SOL    HW1 7861   5.196   3.448   2.653
 1551SOL    HW2 7862   5.310   3.462   2.752
 1551SOL     MW 7863   5.233   3.489   2.721
 1552SOL     OW 7864   4.731   5.667   2.641
 1552SOL    HW1 7865   4.819   5.681   2.677
 1552SOL    HW2 7866   4.683   5.746   2.666
 1552SOL     MW 7867   4.736   5.679   2.649
 1553SOL     OW 7868   2.403   0.982   2.936
 1553SOL    HW1 7869   2.336   0.926   2.897
 1553SOL    HW2 7870   2.389   1.068   2.895
 1553SOL     MW 7871   2.393   0.986   2.926
 1554SOL     OW 7872   5.513   4.921   3.553
 1554SOL    HW1 7873   5.463   4.958   3.480
 1554SOL    HW2 7874   5.576   4.861   3.512
 1554SOL     MW 7875   5.514   4.918   3.538
 1555SOL     OW 7876   0.519   1.257   1.174
 1555SOL    HW1 7877   0.464   1.179   1.186
 1555SOL    HW2 7878   0.565   1.240   1.092
 1555SOL     MW 7879   0.517   1.245   1.165
 1556SOL     OW 7880   4.554   3.668   3.418
 1556SOL    HW1 7881   4.504   3.611   3.476
 1556SOL    HW2 7882   4.638   3.624   3.406
 1556SOL     MW 7883   4.558   3.655   3.424
 1557SOL     OW 7884   5.736   1.563   4.491
 1557SOL    HW1 7885   5.822   1.555   4.532
 1557SOL    HW2 7886   5.733   1.654   4.460
 1557SOL     MW 7887   5.747   1.574   4.492
 1558SOL     OW 7888   5.812   1.737   2.589
 1558SOL    HW1 7889   5.777   1.653   2.558
 1558SOL    HW2 7890   5.903   1.738   2.559
 1558SOL     MW 7891   5.819   1.726   2.581
 1559SOL     OW 7892   4.478   0.393   5.580
 1559SOL    HW1 7893   4.454   0.314   5.629
 1559SOL    HW2 7894   4.410   0.401   5.513
 1559SOL     MW 7895   4.466   0.384   5.577
 1560SOL     OW 7896   2.324   2.202   0.215
 1560SOL    HW1 7897   2.342   2.287   0.255
 1560SOL    HW2 7898   2.282   2.223   0.131
 1560SOL     MW 7899   2.321   2.216   0.209
 1561SOL     OW 7900   1.369   0.527   3.087
 1561SOL    HW1 7901   1.292   0.490   3.129
 1561SOL    HW2 7902   1.381   0.473   3.008
 1561SOL     MW 7903   1.361   0.515   3.082
 1562SOL     OW 7904   0.227   2.215   0.104
 1562SOL    HW1 7905   0.168   2.166   0.161
 1562SOL    HW2 7906   0.194   2.199   0.016
 1562SOL     MW 7907   0.216   2.206   0.100
 1563SOL     OW 7908   3.945   6.027   3.685
 1563SOL    HW1 7909   3.865   6.020   3.737
 1563SOL    HW2 7910   3.937   6.111   3.640
 1563SOL     MW 7911   3.934   6.037   3.686
 1564SOL     OW 7912   1.180   6.048   0.587
 1564SOL    HW1 7913   1.160   6.075   0.498
 1564SOL    HW2 7914   1.166   5.954   0.588
 1564SOL     MW 7915   1.175   6.040   0.576
 1565SOL     OW 7916   3.588   0.980   2.581
 1565SOL    HW1 7917   3.518   0.940   2.633
 1565SOL    HW2 7918   3.556   1.069   2.563
 1565SOL     MW 7919   3.575   0.987   2.586
 1566SOL     OW 7920   6.002   1.104   0.264
 1566SOL    HW1 7921   6.079   1.106   0.321
 1566SOL    HW2 7922   5.946   1.036   0.301
 1566SOL     MW 7923   6.005   1.096   0.276
 1567SOL     OW 7924   1.380   0.803   3.667
 1567SOL    HW1 7925   1.363   0.896   3.652
 1567SOL    HW2 7926   1.425   0.775   3.587
 1567SOL     MW 7927   1.384   0.812   3.655
 1568SOL     OW 7928   0.357   5.483   5.236
 1568SOL    HW1 7929   0.303   5.551   5.275
 1568SOL    HW2 7930   0.446   5.520   5.235
 1568SOL     MW 7931   0.362   5.496   5.241
 1569SOL     OW 7932   5.361   2.040   0.776
 1569SOL    HW1 7933   5.300   2.111   0.759
 1569SOL    HW2 7934   5.399   2.060   0.862
 1569SOL     MW 7935   5.358   2.052   0.785
 1570SOL     OW 7936   2.624   3.575   0.215
 1570SOL    HW1 7937   2.707   3.527   0.211
 1570SOL    HW2 7938   2.622   3.626   0.134
 1570SOL     MW 7939   2.634   3.575   0.204
 1571SOL     OW 7940   5.777   4.654   4.571
 1571SOL    HW1 7941   5.744   4.641   4.660
 1571SOL    HW2 7942   5.772   4.568   4.530
 1571SOL     MW 7943   5.772   4.641   4.577
 1572SOL     OW 7944   4.563   1.800   5.587
 1572SOL    HW1 7945   4.547   1.708   5.565
 1572SOL    HW2 7946   4.564   1.845   5.502
 1572SOL     MW 7947   4.561   1.794   5.573
 1573SOL     OW 7948   5.989   3.700   3.406
 1573SOL    HW1 7949   5.953   3.780   3.369
 1573SOL    HW2 7950   5.993   3.715   3.500
 1573SOL     MW 7951   5.985   3.712   3.413
 1574SOL     OW 7952   2.022   5.345   4.954
 1574SOL    HW1 7953   2.065   5.348   5.039
 1574SOL    HW2 7954   1.930   5.330   4.974
 1574SOL     MW 7955   2.016   5.343   4.968
 1575SOL     OW 7956   1.155   5.149   3.917
 1575SOL    HW1 7957   1.166   5.060   3.886
 1575SOL    HW2 7958   1.066   5.173   3.890
 1575SOL     MW 7959   1.145   5.141   3.910
 1576SOL     OW 7960   4.790   0.676   5.759
 1576SOL    HW1 7961   4.743   0.686   5.676
 1576SOL    HW2 7962   4.770   0.756   5.807
 1576SOL     MW 7963   4.781   0.688   5.754
 1577SOL     OW 7964   0.273   0.894   2.438
 1577SOL    HW1 7965   0.197   0.950   2.421
 1577SOL    HW2 7966   0.239   0.805   2.430
 1577SOL     MW 7967   0.259   0.890   2.435
 1578SOL     OW 7968   0.306   2.565   5.825
 1578SOL    HW1 7969   0.345   2.539   5.909
 1578SOL    HW2 7970   0.227   2.512   5.817
 1578SOL     MW 7971   0.302   2.555   5.835
 1579SOL     OW 7972   0.438   4.676   2.368
 1579SOL    HW1 7973   0.417   4.641   2.454
 1579SOL    HW2 7974   0.363   4.730   2.345
 1579SOL     MW 7975   0.426   4.679   2.376
 1580SOL     OW 7976   3.577   5.564   5.945
 1580SOL    HW1 7977   3.482   5.553   5.952
 1580SOL    HW2 7978   3.605   5.491   5.890
 1580SOL     MW 7979   3.568   5.553   5.939
 1581SOL     OW 7980   1.464   5.957   2.242
 1581SOL    HW1 7981   1.421   5.878   2.273
 1581SOL    HW2 7982   1.547   5.960   2.291
 1581SOL     MW 7983   1.469   5.947   2.253
 1582SOL     OW 7984   5.187   0.506   0.327
 1582SOL    HW1 7985   5.184   0.490   0.233
 1582SOL    HW2 7986   5.271   0.470   0.355
 1582SOL     MW 7987   5.197   0.500   0.318
 1583SOL     OW 7988   2.116   1.880   0.270
 1583SOL    HW1 7989   2.121   1.786   0.286
 1583SOL    HW2 7990   2.042   1.909   0.324
 1583SOL     MW 7991   2.107   1.872   0.279
 1584SOL     OW 7992   5.058   1.961   1.868
 1584SOL    HW1 7993   4.981   1.904   1.864
 1584SOL    HW2 7994   5.045   2.024   1.797
 1584SOL     MW 7995   5.047   1.962   1.858
 1585SOL     OW 7996   4.290   3.105   5.910
 1585SOL    HW1 7997   4.303   3.048   5.986
 1585SOL    HW2 7998   4.303   3.194   5.945
 1585SOL     MW 7999   4.294   3.109   5.925
 1586SOL     OW 8000   0.776   3.940   3.344
 1586SOL    HW1 8001   0.760   3.890   3.425
 1586SOL    HW2 8002   0.868   3.959   3.345
 1586SOL     MW 8003   0.786   3.936   3.355
 1587SOL     OW 8004   5.954   2.188   3.005
 1587SOL    HW1 8005   5.925   2.244   3.077
 1587SOL    HW2 8006   5.935   2.240   2.926
 1587SOL     MW 8007   5.948   2.202   3.004
 1588SOL     OW 8008   0.128   5.421   0.225
 1588SOL    HW1 8009   0.117   5.488   0.158
 1588SOL    HW2 8010   0.056   5.359   0.209
 1588SOL     MW 8011   0.118   5.421   0.214
 1589SOL     OW 8012   1.728   0.261   4.099
 1589SOL    HW1 8013   1.714   0.352   4.074
 1589SOL    HW2 8014   1.810   0.236   4.054
 1589SOL     MW 8015   1.737   0.269   4.090
 1590SOL     OW 8016   2.042   6.007   5.341
 1590SOL    HW1 8017   2.045   6.098   5.370
 1590SOL    HW2 8018   2.124   5.994   5.293
 1590SOL     MW 8019   2.053   6.017   5.339
 1591SOL     OW 8020   2.637   3.768   0.418
 1591SOL    HW1 8021   2.615   3.692   0.365
 1591SOL    HW2 8022   2.728   3.788   0.395
 1591SOL     MW 8023   2.646   3.761   0.408
 1592SOL     OW 8024   4.077   4.898   6.061
 1592SOL    HW1 8025   3.985   4.911   6.041
 1592SOL    HW2 8026   4.092   4.948   6.141
 1592SOL     MW 8027   4.068   4.906   6.068
 1593SOL     OW 8028   4.285   1.133   6.007
 1593SOL    HW1 8029   4.348   1.136   6.079
 1593SOL    HW2 8030   4.240   1.217   6.009
 1593SOL     MW 8031   4.287   1.144   6.016
 1594SOL     OW 8032   0.354   1.814   5.878
 1594SOL    HW1 8033   0.405   1.844   5.953
 1594SOL    HW2 8034   0.318   1.894   5.839
 1594SOL     MW 8035   0.355   1.828   5.883
 1595SOL     OW 8036   5.636   3.806   1.179
 1595SOL    HW1 8037   5.637   3.712   1.161
 1595SOL    HW2 8038   5.727   3.830   1.191
 1595SOL     MW 8039   5.648   3.797   1.178
 1596SOL     OW 8040   0.096   3.684   2.761
 1596SOL    HW1 8041   0.055   3.762   2.798
 1596SOL    HW2 8042   0.025   3.619   2.756
 1596SOL     MW 8043   0.082   3.685   2.765
 1597SOL     OW 8044   4.734   4.530   1.975
 1597SOL    HW1 8045   4.644   4.542   2.005
 1597SOL    HW2 8046   4.761   4.617   1.944
 1597SOL     MW 8047   4.726   4.543   1.975
 1598SOL     OW 8048   1.393   2.426   2.270
 1598SOL    HW1 8049   1.467   2.439   2.211
 1598SOL    HW2 8050   1.384   2.331   2.276
 1598SOL     MW 8051   1.401   2.415   2.263
 1599SOL     OW 8052   5.671   5.652   3.922
 1599SOL    HW1 8053   5.708   5.585   3.980
 1599SOL    HW2 8054   5.727   5.728   3.935
 1599SOL     MW 8055   5.683   5.653   3.931
 1600SOL     OW 8056   1.967   3.458   6.041
 1600SOL    HW1 8057   1.918   3.492   5.966
 1600SOL    HW2 8058   1.936   3.511   6.115
 1600SOL     MW 8059   1.956   3.469   6.041
 1601SOL     OW 8060   3.620   5.203   4.736
 1601SOL    HW1 8061   3.676   5.281   4.744
 1601SOL    HW2 8062   3.578   5.195   4.821
 1601SOL     MW 8063   3.622   5.212   4.748
 1602SOL     OW 8064   4.214   4.314   0.337
 1602SOL    HW1 8065   4.272   4.251   0.294
 1602SOL    HW2 8066   4.214   4.390   0.279
 1602SOL     MW 8067   4.222   4.316   0.324
 1603SOL     OW 8068   3.054   3.473   5.904
 1603SOL    HW1 8069   3.053   3.567   5.925
 1603SOL    HW2 8070   2.994   3.434   5.967
 1603SOL     MW 8071   3.046   3.480   5.915
 1604SOL     OW 8072   1.270   5.975   1.631
 1604SOL    HW1 8073   1.332   6.022   1.687
 1604SOL    HW2 8074   1.239   6.041   1.569
 1604SOL     MW 8075   1.274   5.989   1.630
 1605SOL     OW 8076   3.858   4.986   1.963
 1605SOL    HW1 8077   3.938   4.946   1.928
 1605SOL    HW2 8078   3.877   5.080   1.963
 1605SOL     MW 8079   3.871   4.993   1.958
 1606SOL     OW 8080   1.201   0.928   3.906
 1606SOL    HW1 8081   1.129   0.962   3.959
 1606SOL    HW2 8082   1.166   0.849   3.865
 1606SOL     MW 8083   1.188   0.922   3.908
 1607SOL     OW 8084   2.175   0.144   4.022
 1607SOL    HW1 8085   2.255   0.098   4.049
 1607SOL    HW2 8086   2.155   0.110   3.935
 1607SOL     MW 8087   2.183   0.134   4.014
 1608SOL     OW 8088   2.431   3.793   1.841
 1608SOL    HW1 8089   2.526   3.789   1.856
 1608SOL    HW2 8090   2.418   3.873   1.791
 1608SOL     MW 8091   2.442   3.803   1.837
 1609SOL     OW 8092   4.227   2.339   3.633
 1609SOL    HW1 8093   4.284   2.324   3.557
 1609SOL    HW2 8094   4.138   2.341   3.597
 1609SOL     MW 8095   4.223   2.337   3.619
 1610SOL     OW 8096   2.573   1.688   5.133
 1610SOL    HW1 8097   2.614   1.758   5.082
 1610SOL    HW2 8098   2.626   1.610   5.113
 1610SOL     MW 8099   2.585   1.687   5.124
 1611SOL     OW 8100   4.850   5.184   2.673
 1611SOL    HW1 8101   4.783   5.123   2.641
 1611SOL    HW2 8102   4.819   5.208   2.761
 1611SOL     MW 8103   4.837   5.179   2.680
 1612SOL     OW 8104   3.456   5.579   5.313
 1612SOL    HW1 8105   3.449   5.608   5.222
 1612SOL    HW2 8106   3.367   5.583   5.347
 1612SOL     MW 8107   3.444   5.583   5.306
 1613SOL     OW 8108   1.994   4.501   3.232
 1613SOL    HW1 8109   1.977   4.588   3.268
 1613SOL    HW2 8110   2.045   4.456   3.300
 1613SOL     MW 8111   1.998   4.507   3.246
 1614SOL     OW 8112   2.963   2.058   5.592
 1614SOL    HW1 8113   2.979   1.971   5.628
 1614SOL    HW2 8114   3.042   2.108   5.611
 1614SOL     MW 8115   2.975   2.053   5.599
 1615SOL     OW 8116   4.443   2.720   5.941
 1615SOL    HW1 8117   4.506   2.657   5.907
 1615SOL    HW2 8118   4.365   2.709   5.887
 1615SOL     MW 8119   4.441   2.711   5.930
 1616SOL     OW 8120   1.324   4.724   2.668
 1616SOL    HW1 8121   1.269   4.708   2.592
 1616SOL    HW2 8122   1.320   4.643   2.718
 1616SOL     MW 8123   1.317   4.712   2.665
 1617SOL     OW 8124   0.704   3.192   2.003
 1617SOL    HW1 8125   0.625   3.232   1.968
 1617SOL    HW2 8126   0.746   3.152   1.927
 1617SOL     MW 8127   0.699   3.192   1.989
 1618SOL     OW 8128   5.668   0.819   4.354
 1618SOL    HW1 8129   5.594   0.790   4.300
 1618SOL    HW2 8130   5.653   0.779   4.439
 1618SOL     MW 8131   5.657   0.810   4.358
 1619SOL     OW 8132   0.756   3.827   1.667
 1619SOL    HW1 8133   0.740   3.801   1.758
 1619SOL    HW2 8134   0.700   3.770   1.615
 1619SOL     MW 8135   0.747   3.817   1.672
 1620SOL     OW 8136   0.578   3.413   5.949
 1620SOL    HW1 8137   0.594   3.456   5.865
 1620SOL    HW2 8138   0.496   3.452   5.980
 1620SOL     MW 8139   0.569   3.424   5.942
 1621SOL     OW 8140   2.278   4.296   1.461
 1621SOL    HW1 8141   2.307   4.377   1.504
 1621SOL    HW2 8142   2.192   4.279   1.499
 1621SOL     MW 8143   2.271   4.304   1.471
 1622SOL     OW 8144   4.876   4.806   4.658
 1622SOL    HW1 8145   4.915   4.765   4.735
 1622SOL    HW2 8146   4.950   4.850   4.615
 1622SOL     MW 8147   4.891   4.806   4.662
 1623SOL     OW 8148   5.680   5.856   0.083
 1623SOL    HW1 8149   5.628   5.827   0.008
 1623SOL    HW2 8150   5.622   5.843   0.158
 1623SOL     MW 8151   5.666   5.851   0.083
 1624SOL     OW 8152   0.500   2.949   0.937
 1624SOL    HW1 8153   0.424   3.005   0.940
 1624SOL    HW2 8154   0.572   3.006   0.906
 1624SOL     MW 8155   0.500   2.963   0.933
 1625SOL     OW 8156   1.772   5.187   3.599
 1625SOL    HW1 8157   1.724   5.253   3.650
 1625SOL    HW2 8158   1.846   5.234   3.562
 1625SOL     MW 8159   1.774   5.201   3.601
 1626SOL     OW 8160   2.816   3.880   5.742
 1626SOL    HW1 8161   2.884   3.945   5.757
 1626SOL    HW2 8162   2.793   3.849   5.830
 1626SOL     MW 8163   2.822   3.884   5.755
 1627SOL     OW 8164   0.628   1.217   5.516
 1627SOL    HW1 8165   0.560   1.171   5.466
 1627SOL    HW2 8166   0.579   1.279   5.571
 1627SOL     MW 8167   0.612   1.219   5.517
 1628SOL     OW 8168   2.432   0.820   5.591
 1628SOL    HW1 8169   2.425   0.755   5.520
 1628SOL    HW2 8170   2.493   0.781   5.653
 1628SOL     MW 8171   2.439   0.806   5.589
 1629SOL     OW 8172   3.574   3.199   4.573
 1629SOL    HW1 8173   3.549   3.145   4.498
 1629SOL    HW2 8174   3.557   3.143   4.649
 1629SOL     MW 8175   3.568   3.185   4.573
 1630SOL     OW 8176   0.770   2.906   5.602
 1630SOL    HW1 8177   0.739   2.868   5.520
 1630SOL    HW2 8178   0.862   2.879   5.607
 1630SOL     MW 8179   0.779   2.898   5.592
 1631SOL     OW 8180   4.660   2.244   4.815
 1631SOL    HW1 8181   4.752   2.257   4.793
 1631SOL    HW2 8182   4.661   2.203   4.902
 1631SOL     MW 8183   4.671   2.241   4.823
 1632SOL     OW 8184   0.639   5.236   5.850
 1632SOL    HW1 8185   0.639   5.332   5.852
 1632SOL    HW2 8186   0.614   5.214   5.760
 1632SOL     MW 8187   0.635   5.246   5.839
 1633SOL     OW 8188   4.376   2.372   4.090
 1633SOL    HW1 8189   4.355   2.431   4.017
 1633SOL    HW2 8190   4.471   2.373   4.095
 1633SOL     MW 8191   4.385   2.380   4.081
 1634SOL     OW 8192   0.471   5.120   3.861
 1634SOL    HW1 8193   0.385   5.164   3.859
 1634SOL    HW2 8194   0.474   5.077   3.947
 1634SOL     MW 8195   0.461   5.120   3.872
 1635SOL     OW 8196   0.420   4.203   0.499
 1635SOL    HW1 8197   0.345   4.156   0.466
 1635SOL    HW2 8198   0.464   4.237   0.421
 1635SOL     MW 8199   0.417   4.201   0.485
 1636SOL     OW 8200   5.952   1.193   5.083
 1636SOL    HW1 8201   5.932   1.265   5.023
 1636SOL    HW2 8202   5.975   1.235   5.166
 1636SOL     MW 8203   5.952   1.208   5.086
 1637SOL     OW 8204   0.114   5.386   0.870
 1637SOL    HW1 8205   0.111   5.302   0.824
 1637SOL    HW2 8206   0.043   5.438   0.829
 1637SOL     MW 8207   0.104   5.382   0.859
 1638SOL     OW 8208   4.428   3.931   1.278
 1638SOL    HW1 8209   4.500   3.868   1.283
 1638SOL    HW2 8210   4.409   3.938   1.184
 1638SOL     MW 8211   4.435   3.924   1.266
 1639SOL     OW 8212   4.974   4.480   0.859
 1639SOL    HW1 8213   5.040   4.420   0.895
 1639SOL    HW2 8214   5.006   4.502   0.772
 1639SOL     MW 8215   4.987   4.475   0.853
 1640SOL     OW 8216   4.290   5.576   0.051
 1640SOL    HW1 8217   4.346   5.507   0.088
 1640SOL    HW2 8218   4.215   5.581   0.110
 1640SOL     MW 8219   4.288   5.568   0.063
 1641SOL     OW 8220   1.907   4.451   2.355
 1641SOL    HW1 8221   1.947   4.365   2.369
 1641SOL    HW2 8222   1.826   4.449   2.406
 1641SOL     MW 8223   1.902   4.440   2.363
 1642SOL     OW 8224   1.243   3.607   4.796
 1642SOL    HW1 8225   1.148   3.613   4.781
 1642SOL    HW2 8226   1.252   3.620   4.890
 1642SOL     MW 8227   1.232   3.610   4.806
 1643SOL     OW 8228   5.426   0.334   2.454
 1643SOL    HW1 8229   5.405   0.266   2.390
 1643SOL    HW2 8230   5.462   0.287   2.529
 1643SOL     MW 8231   5.428   0.319   2.455
 1644SOL     OW 8232   1.008   4.357   5.683
 1644SOL    HW1 8233   0.977   4.363   5.592
 1644SOL    HW2 8234   0.998   4.446   5.718
 1644SOL     MW 8235   1.002   4.369   5.676
 1645SOL     OW 8236   2.322   0.925   2.100
 1645SOL    HW1 8237   2.267   0.955   2.172
 1645SOL    HW2 8238   2.360   0.842   2.131
 1645SOL     MW 8239   2.320   0.918   2.113
 1646SOL     OW 8240   4.657   1.223   1.222
 1646SOL    HW1 8241   4.603   1.301   1.211
 1646SOL    HW2 8242   4.734   1.253   1.270
 1646SOL     MW 8243   4.660   1.237   1.227
 1647SOL     OW 8244   3.124   4.911   2.453
 1647SOL    HW1 8245   3.195   4.951   2.403
 1647SOL    HW2 8246   3.156   4.909   2.543
 1647SOL     MW 8247   3.137   4.916   2.458
 1648SOL     OW 8248   0.394   5.590   3.766
 1648SOL    HW1 8249   0.328   5.618   3.703
 1648SOL    HW2 8250   0.463   5.552   3.712
 1648SOL     MW 8251   0.394   5.588   3.751
 1649SOL     OW 8252   4.027   4.480   4.102
 1649SOL    HW1 8253   4.089   4.540   4.144
 1649SOL    HW2 8254   4.082   4.412   4.064
 1649SOL     MW 8255   4.042   4.479   4.102
 1650SOL     OW 8256   5.782   0.670   1.844
 1650SOL    HW1 8257   5.873   0.652   1.822
 1650SOL    HW2 8258   5.738   0.679   1.759
 1650SOL     MW 8259   5.788   0.669   1.830
 1651SOL     OW 8260   4.126   5.605   5.099
 1651SOL    HW1 8261   4.209   5.637   5.064
 1651SOL    HW2 8262   4.101   5.670   5.164
 1651SOL     MW 8263   4.134   5.617   5.103
 1652SOL     OW 8264   5.187   1.715   2.136
 1652SOL    HW1 8265   5.253   1.670   2.083
 1652SOL    HW2 8266   5.111   1.656   2.135
 1652SOL     MW 8267   5.186   1.701   2.129
 1653SOL     OW 8268   1.122   3.288   5.102
 1653SOL    HW1 8269   1.153   3.368   5.143
 1653SOL    HW2 8270   1.107   3.311   5.011
 1653SOL     MW 8271   1.124   3.301   5.096
 1654SOL     OW 8272   0.834   1.042   5.706
 1654SOL    HW1 8273   0.850   0.950   5.723
 1654SOL    HW2 8274   0.810   1.046   5.613
 1654SOL     MW 8275   0.833   1.031   5.696
 1655SOL     OW 8276   4.210   4.673   5.175
 1655SOL    HW1 8277   4.146   4.603   5.187
 1655SOL    HW2 8278   4.274   4.637   5.113
 1655SOL     MW 8279   4.210   4.659   5.169
 1656SOL     OW 8280   5.772   3.778   5.762
 1656SOL    HW1 8281   5.781   3.747   5.852
 1656SOL    HW2 8282   5.696   3.730   5.727
 1656SOL     MW 8283   5.763   3.768   5.769
 1657SOL     OW 8284   1.227   4.179   2.751
 1657SOL    HW1 8285   1.321   4.197   2.750
 1657SOL    HW2 8286   1.188   4.256   2.792
 1657SOL     MW 8287   1.234   4.191   2.756
 1658SOL     OW 8288   2.507   4.258   0.666
 1658SOL    HW1 8289   2.439   4.225   0.608
 1658SOL    HW2 8290   2.462   4.276   0.749
 1658SOL     MW 8291   2.493   4.256   0.669
 1659SOL     OW 8292   1.114   3.270   6.056
 1659SOL    HW1 8293   1.095   3.353   6.101
 1659SOL    HW2 8294   1.137   3.209   6.126
 1659SOL     MW 8295   1.115   3.273   6.071
 1660SOL     OW 8296   3.437   4.166   5.890
 1660SOL    HW1 8297   3.396   4.215   5.961
 1660SOL    HW2 8298   3.424   4.222   5.813
 1660SOL     MW 8299   3.430   4.180   5.889
 1661SOL     OW 8300   2.665   2.702   2.197
 1661SOL    HW1 8301   2.695   2.715   2.287
 1661SOL    HW2 8302   2.638   2.789   2.167
 1661SOL     MW 8303   2.665   2.715   2.205
 1662SOL     OW 8304   2.735   2.187   5.523
 1662SOL    HW1 8305   2.813   2.145   5.560
 1662SOL    HW2 8306   2.758   2.205   5.432
 1662SOL     MW 8307   2.748   2.184   5.516
 1663SOL     OW 8308   0.759   2.014   5.389
 1663SOL    HW1 8309   0.818   1.992   5.461
 1663SOL    HW2 8310   0.700   2.080   5.425
 1663SOL     MW 8311   0.759   2.019   5.403
 1664SOL     OW 8312   0.004   0.361   4.030
 1664SOL    HW1 8313   0.047   0.287   4.073
 1664SOL    HW2 8314   0.070   0.432   4.034
 1664SOL     MW 8315   0.019   0.360   4.036
 1665SOL     OW 8316   1.704   4.123   0.258
 1665SOL    HW1 8317   1.797   4.103   0.253
 1665SOL    HW2 8318   1.682   4.161   0.173
 1665SOL     MW 8319   1.713   4.126   0.247
 1666SOL     OW 8320   5.257   6.017   5.311
 1666SOL    HW1 8321   5.199   6.008   5.236
 1666SOL    HW2 8322   5.322   5.948   5.300
 1666SOL     MW 8323   5.258   6.007   5.300
 1667SOL     OW 8324   1.524   5.514   1.255
 1667SOL    HW1 8325   1.569   5.443   1.209
 1667SOL    HW2 8326   1.458   5.547   1.192
 1667SOL     MW 8327   1.521   5.509   1.241
 1668SOL     OW 8328   1.691   5.733   0.136
 1668SOL    HW1 8329   1.734   5.758   0.054
 1668SOL    HW2 8330   1.761   5.718   0.198
 1668SOL     MW 8331   1.706   5.734   0.133
 1669SOL     OW 8332   4.681   1.595   1.744
 1669SOL    HW1 8333   4.729   1.532   1.798
 1669SOL    HW2 8334   4.718   1.583   1.656
 1669SOL     MW 8335   4.692   1.585   1.740
 1670SOL     OW 8336   1.944   2.107   4.592
 1670SOL    HW1 8337   1.970   2.054   4.517
 1670SOL    HW2 8338   1.908   2.045   4.655
 1670SOL     MW 8339   1.943   2.092   4.590
 1671SOL     OW 8340   2.632   4.073   0.223
 1671SOL    HW1 8341   2.689   4.002   0.193
 1671SOL    HW2 8342   2.693   4.142   0.252
 1671SOL     MW 8343   2.647   4.073   0.223
 1672SOL     OW 8344   4.780   2.744   0.785
 1672SOL    HW1 8345   4.828   2.813   0.740
 1672SOL    HW2 8346   4.800   2.665   0.736
 1672SOL     MW 8347   4.789   2.743   0.773
 1673SOL     OW 8348   1.141   2.697   2.036
 1673SOL    HW1 8349   1.234   2.719   2.036
 1673SOL    HW2 8350   1.099   2.772   2.077
 1673SOL     MW 8351   1.148   2.709   2.041
 1674SOL     OW 8352   0.119   1.218   5.548
 1674SOL    HW1 8353   0.039   1.186   5.587
 1674SOL    HW2 8354   0.157   1.142   5.503
 1674SOL     MW 8355   0.115   1.204   5.547
 1675SOL     OW 8356   2.597   4.653   4.761
 1675SOL    HW1 8357   2.682   4.611   4.770
 1675SOL    HW2 8358   2.616   4.747   4.768
 1675SOL     MW 8359   2.610   4.660   4.763
 1676SOL     OW 8360   2.151   0.235   0.752
 1676SOL    HW1 8361   2.176   0.161   0.697
 1676SOL    HW2 8362   2.166   0.312   0.695
 1676SOL     MW 8363   2.156   0.236   0.737
 1677SOL     OW 8364   5.410   1.776   1.577
 1677SOL    HW1 8365   5.398   1.807   1.487
 1677SOL    HW2 8366   5.459   1.695   1.568
 1677SOL     MW 8367   5.415   1.770   1.564
 1678SOL     OW 8368   3.690   0.183   2.338
 1678SOL    HW1 8369   3.645   0.146   2.414
 1678SOL    HW2 8370   3.696   0.111   2.276
 1678SOL     MW 8371   3.685   0.169   2.340
 1679SOL     OW 8372   6.020   2.877   3.809
 1679SOL    HW1 8373   5.992   2.960   3.772
 1679SOL    HW2 8374   5.952   2.815   3.783
 1679SOL     MW 8375   6.007   2.879   3.801
 1680SOL     OW 8376   3.521   5.070   1.082
 1680SOL    HW1 8377   3.573   5.045   1.005
 1680SOL    HW2 8378   3.530   5.165   1.088
 1680SOL     MW 8379   3.529   5.079   1.073
 1681SOL     OW 8380   0.306   4.590   5.271
 1681SOL    HW1 8381   0.275   4.526   5.335
 1681SOL    HW2 8382   0.315   4.539   5.190
 1681SOL     MW 8383   0.303   4.575   5.269
 1682SOL     OW 8384   3.044   0.335   1.278
 1682SOL    HW1 8385   3.098   0.301   1.349
 1682SOL    HW2 8386   2.970   0.275   1.273
 1682SOL     MW 8387   3.042   0.323   1.287
 1683SOL     OW 8388   3.379   4.618   4.353
 1683SOL    HW1 8389   3.362   4.544   4.293
 1683SOL    HW2 8390   3.294   4.660   4.364
 1683SOL     MW 8391   3.366   4.614   4.347
 1684SOL     OW 8392   1.507   0.622   5.570
 1684SOL    HW1 8393   1.496   0.707   5.526
 1684SOL    HW2 8394   1.504   0.558   5.499
 1684SOL     MW 8395   1.504   0.625   5.555
 1685SOL     OW 8396   1.662   0.515   3.123
 1685SOL    HW1 8397   1.699   0.538   3.038
 1685SOL    HW2 8398   1.576   0.558   3.124
 1685SOL     MW 8399   1.655   0.523   3.112
 1686SOL     OW 8400   3.618   6.006   3.610
 1686SOL    HW1 8401   3.634   5.912   3.612
 1686SOL    HW2 8402   3.524   6.015   3.622
 1686SOL     MW 8403   3.608   5.995   3.612
 1687SOL     OW 8404   2.878   0.111   2.216
 1687SOL    HW1 8405   2.913   0.062   2.141
 1687SOL    HW2 8406   2.952   0.165   2.245
 1687SOL     MW 8407   2.892   0.112   2.210
 1688SOL     OW 8408   1.441   6.048   3.568
 1688SOL    HW1 8409   1.405   6.074   3.653
 1688SOL    HW2 8410   1.368   6.059   3.507
 1688SOL     MW 8411   1.427   6.053   3.571
 1689SOL     OW 8412   1.651   1.472   3.478
 1689SOL    HW1 8413   1.728   1.422   3.509
 1689SOL    HW2 8414   1.579   1.442   3.534
 1689SOL     MW 8415   1.652   1.462   3.489
 1690SOL     OW 8416   1.212   5.265   3.227
 1690SOL    HW1 8417   1.295   5.308   3.249
 1690SOL    HW2 8418   1.179   5.315   3.152
 1690SOL     MW 8419   1.219   5.277   3.220
 1691SOL     OW 8420   0.885   3.786   2.183
 1691SOL    HW1 8421   0.862   3.763   2.273
 1691SOL    HW2 8422   0.897   3.881   2.185
 1691SOL     MW 8423   0.883   3.795   2.195
 1692SOL     OW 8424   3.903   2.113   5.370
 1692SOL    HW1 8425   3.849   2.096   5.447
 1692SOL    HW2 8426   3.866   2.056   5.302
 1692SOL     MW 8427   3.891   2.104   5.371
 1693SOL     OW 8428   0.811   3.572   4.031
 1693SOL    HW1 8429   0.837   3.488   3.992
 1693SOL    HW2 8430   0.849   3.638   3.974
 1693SOL     MW 8431   0.819   3.570   4.019
 1694SOL     OW 8432   0.326   2.335   2.618
 1694SOL    HW1 8433   0.348   2.247   2.588
 1694SOL    HW2 8434   0.234   2.346   2.595
 1694SOL     MW 8435   0.318   2.325   2.611
 1695SOL     OW 8436   1.715   3.740   6.042
 1695SOL    HW1 8437   1.766   3.743   5.961
 1695SOL    HW2 8438   1.724   3.828   6.079
 1695SOL     MW 8439   1.723   3.752   6.036
 1696SOL     OW 8440   2.958   4.791   0.294
 1696SOL    HW1 8441   3.036   4.790   0.350
 1696SOL    HW2 8442   2.987   4.834   0.213
 1696SOL     MW 8443   2.972   4.796   0.291
 1697SOL     OW 8444   5.257   3.706   0.857
 1697SOL    HW1 8445   5.300   3.766   0.796
 1697SOL    HW2 8446   5.304   3.716   0.940
 1697SOL     MW 8447   5.268   3.715   0.860
 1698SOL     OW 8448   1.404   5.096   1.464
 1698SOL    HW1 8449   1.381   5.151   1.390
 1698SOL    HW2 8450   1.383   5.007   1.436
 1698SOL     MW 8451   1.398   5.092   1.451
 1699SOL     OW 8452   3.619   3.415   5.360
 1699SOL    HW1 8453   3.553   3.420   5.291
 1699SOL    HW2 8454   3.589   3.478   5.426
 1699SOL     MW 8455   3.607   3.424   5.359
 1700SOL     OW 8456   2.692   3.159   1.861
 1700SOL    HW1 8457   2.743   3.237   1.882
 1700SOL    HW2 8458   2.752   3.086   1.876
 1700SOL     MW 8459   2.706   3.160   1.865
 1701SOL     OW 8460   0.886   5.944   2.608
 1701SOL    HW1 8461   0.919   5.871   2.555
 1701SOL    HW2 8462   0.942   5.945   2.685
 1701SOL     MW 8463   0.897   5.935   2.611
 1702SOL     OW 8464   0.125   0.896   1.546
 1702SOL    HW1 8465   0.036   0.862   1.550
 1702SOL    HW2 8466   0.178   0.821   1.520
 1702SOL     MW 8467   0.120   0.882   1.543
 1703SOL     OW 8468   5.343   1.619   1.055
 1703SOL    HW1 8469   5.348   1.577   0.969
 1703SOL    HW2 8470   5.434   1.635   1.079
 1703SOL     MW 8471   5.355   1.616   1.047
 1704SOL     OW 8472   4.108   5.732   3.783
 1704SOL    HW1 8473   4.092   5.638   3.775
 1704SOL    HW2 8474   4.021   5.770   3.793
 1704SOL     MW 8475   4.095   5.725   3.783
 1705SOL     OW 8476   4.585   0.617   0.443
 1705SOL    HW1 8477   4.672   0.629   0.405
 1705SOL    HW2 8478   4.600   0.564   0.521
 1705SOL     MW 8479   4.598   0.612   0.448
 1706SOL     OW 8480   3.784   0.790   6.080
 1706SOL    HW1 8481   3.702   0.827   6.047
 1706SOL    HW2 8482   3.850   0.857   6.063
 1706SOL     MW 8483   3.782   0.803   6.074
 1707SOL     OW 8484   2.643   0.060   2.554
 1707SOL    HW1 8485   2.653  -0.035   2.563
 1707SOL    HW2 8486   2.636   0.075   2.459
 1707SOL     MW 8487   2.644   0.050   2.543
 1708SOL     OW 8488   4.369   0.052   2.528
 1708SOL    HW1 8489   4.434   0.051   2.458
 1708SOL    HW2 8490   4.406   0.109   2.595
 1708SOL     MW 8491   4.382   0.059   2.527
 1709SOL     OW 8492   4.541   1.438   3.978
 1709SOL    HW1 8493   4.455   1.448   3.938
 1709SOL    HW2 8494   4.556   1.521   4.024
 1709SOL     MW 8495   4.532   1.450   3.979
 1710SOL     OW 8496   3.752   1.397   4.396
 1710SOL    HW1 8497   3.829   1.445   4.366
 1710SOL    HW2 8498   3.770   1.306   4.371
 1710SOL     MW 8499   3.764   1.391   4.389
 1711SOL     OW 8500   1.552   4.502   4.922
 1711SOL    HW1 8501   1.602   4.430   4.960
 1711SOL    HW2 8502   1.577   4.579   4.973
 1711SOL     MW 8503   1.561   4.502   4.934
 1712SOL     OW 8504   5.392   4.073   0.268
 1712SOL    HW1 8505   5.455   4.122   0.321
 1712SOL    HW2 8506   5.328   4.138   0.240
 1712SOL     MW 8507   5.392   4.087   0.271
 1713SOL     OW 8508   1.609   5.452   2.033
 1713SOL    HW1 8509   1.613   5.376   2.090
 1713SOL    HW2 8510   1.515   5.464   2.014
 1713SOL     MW 8511   1.596   5.444   2.038
 1714SOL     OW 8512   1.202   1.719   1.589
 1714SOL    HW1 8513   1.239   1.663   1.657
 1714SOL    HW2 8514   1.185   1.803   1.634
 1714SOL     MW 8515   1.204   1.723   1.604
 1715SOL     OW 8516   5.427   1.076   4.831
 1715SOL    HW1 8517   5.433   1.054   4.739
 1715SOL    HW2 8518   5.345   1.125   4.839
 1715SOL     MW 8519   5.417   1.079   4.820
 1716SOL     OW 8520   4.945   3.318   5.975
 1716SOL    HW1 8521   4.854   3.324   5.947
 1716SOL    HW2 8522   4.959   3.397   6.027
 1716SOL     MW 8523   4.935   3.329   5.978
 1717SOL     OW 8524   3.159   1.707   5.079
 1717SOL    HW1 8525   3.132   1.797   5.058
 1717SOL    HW2 8526   3.077   1.661   5.095
 1717SOL     MW 8527   3.145   1.713   5.078
 1718SOL     OW 8528   1.493   2.556   1.837
 1718SOL    HW1 8529   1.464   2.645   1.819
 1718SOL    HW2 8530   1.416   2.502   1.822
 1718SOL     MW 8531   1.480   2.561   1.833
 1719SOL     OW 8532   3.088   5.840   4.480
 1719SOL    HW1 8533   3.093   5.765   4.421
 1719SOL    HW2 8534   3.165   5.893   4.459
 1719SOL     MW 8535   3.098   5.837   4.470
 1720SOL     OW 8536   0.694   5.761   4.483
 1720SOL    HW1 8537   0.634   5.691   4.507
 1720SOL    HW2 8538   0.752   5.770   4.560
 1720SOL     MW 8539   0.694   5.753   4.496
 1721SOL     OW 8540   5.698   1.689   5.956
 1721SOL    HW1 8541   5.620   1.650   5.915
 1721SOL    HW2 8542   5.761   1.617   5.959
 1721SOL     MW 8543   5.696   1.675   5.951
 1722SOL     OW 8544   5.628   3.531   4.712
 1722SOL    HW1 8545   5.534   3.511   4.716
 1722SOL    HW2 8546   5.634   3.602   4.648
 1722SOL     MW 8547   5.617   3.538   4.704
 1723SOL     OW 8548   1.184   5.701   1.603
 1723SOL    HW1 8549   1.212   5.793   1.608
 1723SOL    HW2 8550   1.260   5.655   1.568
 1723SOL     MW 8551   1.197   5.707   1.599
 1724SOL     OW 8552   2.360   4.063   0.551
 1724SOL    HW1 8553   2.359   4.035   0.643
 1724SOL    HW2 8554   2.362   3.981   0.502
 1724SOL     MW 8555   2.360   4.049   0.557
 1725SOL     OW 8556   3.667   0.502   3.899
 1725SOL    HW1 8557   3.615   0.430   3.933
 1725SOL    HW2 8558   3.661   0.494   3.804
 1725SOL     MW 8559   3.660   0.492   3.891
 1726SOL     OW 8560   2.892   2.527   4.668
 1726SOL    HW1 8561   2.963   2.574   4.710
 1726SOL    HW2 8562   2.869   2.457   4.729
 1726SOL     MW 8563   2.898   2.524   4.681
 1727SOL     OW 8564   5.795   1.921   1.485
 1727SOL    HW1 8565   5.753   1.887   1.406
 1727SOL    HW2 8566   5.888   1.925   1.463
 1727SOL     MW 8567   5.801   1.917   1.472
 1728SOL     OW 8568   3.324   2.965   0.724
 1728SOL    HW1 8569   3.379   3.038   0.752
 1728SOL    HW2 8570   3.329   2.965   0.629
 1728SOL     MW 8571   3.332   2.975   0.716
 1729SOL     OW 8572   0.205   3.008   2.850
 1729SOL    HW1 8573   0.289   2.963   2.853
 1729SOL    HW2 8574   0.144   2.943   2.816
 1729SOL     MW 8575   0.208   2.994   2.846
 1730SOL     OW 8576   1.429   3.799   4.709
 1730SOL    HW1 8577   1.475   3.805   4.792
 1730SOL    HW2 8578   1.370   3.725   4.719
 1730SOL     MW 8579   1.427   3.790   4.721
 1731SOL     OW 8580   0.220   3.016   4.449
 1731SOL    HW1 8581   0.147   2.991   4.394
 1731SOL    HW2 8582   0.291   3.036   4.388
 1731SOL     MW 8583   0.220   3.016   4.434
 1732SOL     OW 8584   4.801   4.308   2.125
 1732SOL    HW1 8585   4.839   4.246   2.063
 1732SOL    HW2 8586   4.797   4.391   2.078
 1732SOL     MW 8587   4.805   4.311   2.111
 1733SOL     OW 8588   4.726   0.894   2.602
 1733SOL    HW1 8589   4.761   0.941   2.677
 1733SOL    HW2 8590   4.710   0.805   2.635
 1733SOL     MW 8591   4.728   0.889   2.616
 1734SOL     OW 8592   3.593   4.305   4.392
 1734SOL    HW1 8593   3.542   4.224   4.387
 1734SOL    HW2 8594   3.535   4.367   4.436
 1734SOL     MW 8595   3.579   4.303   4.397
 1735SOL     OW 8596   2.788   0.409   3.985
 1735SOL    HW1 8597   2.850   0.368   4.045
 1735SOL    HW2 8598   2.723   0.450   4.042
 1735SOL     MW 8599   2.788   0.409   4.000
 1736SOL     OW 8600   1.259   5.201   5.690
 1736SOL    HW1 8601   1.321   5.177   5.621
 1736SOL    HW2 8602   1.214   5.119   5.711
 1736SOL     MW 8603   1.261   5.188   5.684
 1737SOL     OW 8604   2.900   5.364   0.012
 1737SOL    HW1 8605   2.871   5.428   0.077
 1737SOL    HW2 8606   2.827   5.358  -0.049
 1737SOL     MW 8607   2.887   5.372   0.012
 1738SOL     OW 8608   0.730   1.277   5.954
 1738SOL    HW1 8609   0.760   1.218   5.884
 1738SOL    HW2 8610   0.745   1.365   5.919
 1738SOL     MW 8611   0.736   1.280   5.940
 1739SOL     OW 8612   3.187   5.399   4.606
 1739SOL    HW1 8613   3.148   5.331   4.550
 1739SOL    HW2 8614   3.203   5.355   4.689
 1739SOL     MW 8615   3.184   5.385   4.609
 1740SOL     OW 8616   4.239   1.174   2.555
 1740SOL    HW1 8617   4.272   1.263   2.572
 1740SOL    HW2 8618   4.314   1.117   2.573
 1740SOL     MW 8619   4.253   1.178   2.560
 1741SOL     OW 8620   0.361   5.248   4.160
 1741SOL    HW1 8621   0.426   5.290   4.217
 1741SOL    HW2 8622   0.397   5.263   4.071
 1741SOL     MW 8623   0.374   5.255   4.156
 1742SOL     OW 8624   0.704   4.409   5.467
 1742SOL    HW1 8625   0.778   4.417   5.405
 1742SOL    HW2 8626   0.722   4.329   5.515
 1742SOL     MW 8627   0.716   4.400   5.465
 1743SOL     OW 8628   1.825   4.766   3.738
 1743SOL    HW1 8629   1.733   4.750   3.761
 1743SOL    HW2 8630   1.871   4.687   3.768
 1743SOL     MW 8631   1.819   4.754   3.744
 1744SOL     OW 8632   2.897   0.106   1.257
 1744SOL    HW1 8633   2.856   0.100   1.343
 1744SOL    HW2 8634   2.827   0.133   1.198
 1744SOL     MW 8635   2.883   0.109   1.261
 1745SOL     OW 8636   1.376   1.959   2.922
 1745SOL    HW1 8637   1.408   1.907   2.848
 1745SOL    HW2 8638   1.378   1.899   2.997
 1745SOL     MW 8639   1.380   1.945   2.922
 1746SOL     OW 8640   5.766   4.782   3.344
 1746SOL    HW1 8641   5.738   4.733   3.421
 1746SOL    HW2 8642   5.791   4.868   3.378
 1746SOL     MW 8643   5.765   4.787   3.358
 1747SOL     OW 8644   1.039   2.778   3.983
 1747SOL    HW1 8645   1.033   2.849   4.047
 1747SOL    HW2 8646   1.069   2.702   4.034
 1747SOL     MW 8647   1.042   2.777   3.998
 1748SOL     OW 8648   0.371   3.750   1.772
 1748SOL    HW1 8649   0.280   3.724   1.757
 1748SOL    HW2 8650   0.365   3.818   1.840
 1748SOL     MW 8651   0.359   3.756   1.779
 1749SOL     OW 8652   2.402   4.542   1.557
 1749SOL    HW1 8653   2.489   4.532   1.518
 1749SOL    HW2 8654   2.401   4.632   1.589
 1749SOL     MW 8655   2.413   4.552   1.556
 1750SOL     OW 8656   5.627   5.031   3.970
 1750SOL    HW1 8657   5.596   5.116   3.939
 1750SOL    HW2 8658   5.709   5.017   3.922
 1750SOL     MW 8659   5.634   5.040   3.960
 1751SOL     OW 8660   1.318   4.422   2.500
 1751SOL    HW1 8661   1.301   4.476   2.423
 1751SOL    HW2 8662   1.348   4.339   2.465
 1751SOL     MW 8663   1.319   4.418   2.486
 1752SOL     OW 8664   0.486   1.075   2.550
 1752SOL    HW1 8665   0.414   1.013   2.561
 1752SOL    HW2 8666   0.464   1.148   2.606
 1752SOL     MW 8667   0.474   1.076   2.558
 1753SOL     OW 8668   2.008   4.952   3.098
 1753SOL    HW1 8669   2.072   5.007   3.144
 1753SOL    HW2 8670   1.927   4.965   3.146
 1753SOL     MW 8671   2.006   4.960   3.110
 1754SOL     OW 8672   3.808   3.414   1.149
 1754SOL    HW1 8673   3.848   3.494   1.184
 1754SOL    HW2 8674   3.877   3.374   1.096
 1754SOL     MW 8675   3.822   3.419   1.147
 1755SOL     OW 8676   3.398   4.950   3.001
 1755SOL    HW1 8677   3.369   4.984   2.916
 1755SOL    HW2 8678   3.417   5.027   3.053
 1755SOL     MW 8679   3.396   4.964   2.996
 1756SOL     OW 8680   5.286   5.536   1.417
 1756SOL    HW1 8681   5.244   5.589   1.349
 1756SOL    HW2 8682   5.307   5.597   1.487
 1756SOL     MW 8683   5.283   5.550   1.417
 1757SOL     OW 8684   2.187   0.075   5.677
 1757SOL    HW1 8685   2.268   0.123   5.663
 1757SOL    HW2 8686   2.208  -0.015   5.652
 1757SOL     MW 8687   2.200   0.069   5.672
 1758SOL     OW 8688   0.599   0.712   2.890
 1758SOL    HW1 8689   0.549   0.654   2.832
 1758SOL    HW2 8690   0.656   0.761   2.831
 1758SOL     MW 8691   0.600   0.711   2.875
 1759SOL     OW 8692   0.433   0.353   2.347
 1759SOL    HW1 8693   0.461   0.277   2.296
 1759SOL    HW2 8694   0.499   0.362   2.415
 1759SOL     MW 8695   0.445   0.344   2.349
 1760SOL     OW 8696   5.087   0.049   3.020
 1760SOL    HW1 8697   5.127   0.116   2.965
 1760SOL    HW2 8698   5.154  -0.020   3.025
 1760SOL     MW 8699   5.101   0.048   3.014
 1761SOL     OW 8700   4.690   5.602   0.007
 1761SOL    HW1 8701   4.673   5.555  -0.075
 1761SOL    HW2 8702   4.622   5.670   0.010
 1761SOL     MW 8703   4.679   5.605  -0.003
 1762SOL     OW 8704   0.424   0.370   1.495
 1762SOL    HW1 8705   0.459   0.458   1.484
 1762SOL    HW2 8706   0.349   0.382   1.555
 1762SOL     MW 8707   0.419   0.383   1.502
 1763SOL     OW 8708   0.802   3.587   5.038
 1763SOL    HW1 8709   0.759   3.576   4.953
 1763SOL    HW2 8710   0.823   3.498   5.067
 1763SOL     MW 8711   0.799   3.574   5.031
 1764SOL     OW 8712   3.607   0.339   2.936
 1764SOL    HW1 8713   3.680   0.278   2.942
 1764SOL    HW2 8714   3.532   0.292   2.974
 1764SOL     MW 8715   3.607   0.326   2.942
 1765SOL     OW 8716   4.936   4.388   2.885
 1765SOL    HW1 8717   4.851   4.416   2.852
 1765SOL    HW2 8718   4.951   4.440   2.963
 1765SOL     MW 8719   4.927   4.398   2.891
 1766SOL     OW 8720   2.039   3.935   1.362
 1766SOL    HW1 8721   2.094   3.872   1.409
 1766SOL    HW2 8722   2.101   4.001   1.329
 1766SOL     MW 8723   2.054   3.935   1.364
 1767SOL     OW 8724   5.254   0.349   4.259
 1767SOL    HW1 8725   5.282   0.387   4.342
 1767SOL    HW2 8726   5.310   0.272   4.247
 1767SOL     MW 8727   5.265   0.344   4.268
 1768SOL     OW 8728   2.786   0.688   2.438
 1768SOL    HW1 8729   2.708   0.728   2.399
 1768SOL    HW2 8730   2.775   0.594   2.423
 1768SOL     MW 8731   2.775   0.681   2.431
 1769SOL     OW 8732   4.831   2.236   3.356
 1769SOL    HW1 8733   4.810   2.143   3.369
 1769SOL    HW2 8734   4.884   2.238   3.277
 1769SOL     MW 8735   4.835   2.224   3.348
 1770SOL     OW 8736   3.573   3.653   1.820
 1770SOL    HW1 8737   3.492   3.604   1.829
 1770SOL    HW2 8738   3.556   3.717   1.751
 1770SOL     MW 8739   3.561   3.655   1.812
 1771SOL     OW 8740   1.480   5.309   4.512
 1771SOL    HW1 8741   1.431   5.304   4.430
 1771SOL    HW2 8742   1.555   5.251   4.499
 1771SOL     MW 8743   1.483   5.301   4.500
 1772SOL     OW 8744   6.034   3.027   4.873
 1772SOL    HW1 8745   5.960   2.978   4.908
 1772SOL    HW2 8746   6.100   3.025   4.943
 1772SOL     MW 8747   6.033   3.021   4.887
 1773SOL     OW 8748   0.096   2.955   2.271
 1773SOL    HW1 8749   0.111   2.861   2.267
 1773SOL    HW2 8750   0.181   2.992   2.296
 1773SOL     MW 8751   0.109   2.948   2.273
 1774SOL     OW 8752   5.632   3.800   0.469
 1774SOL    HW1 8753   5.651   3.749   0.548
 1774SOL    HW2 8754   5.548   3.842   0.487
 1774SOL     MW 8755   5.624   3.799   0.481
 1775SOL     OW 8756   4.864   1.927   4.710
 1775SOL    HW1 8757   4.927   1.858   4.729
 1775SOL    HW2 8758   4.784   1.881   4.685
 1775SOL     MW 8759   4.862   1.912   4.709
 1776SOL     OW 8760   0.513   5.995   0.562
 1776SOL    HW1 8761   0.486   5.995   0.470
 1776SOL    HW2 8762   0.490   6.081   0.594
 1776SOL     MW 8763   0.507   6.006   0.554
 1777SOL     OW 8764   5.061   3.203   3.529
 1777SOL    HW1 8765   4.969   3.185   3.511
 1777SOL    HW2 8766   5.095   3.237   3.446
 1777SOL     MW 8767   5.053   3.205   3.516
 1778SOL     OW 8768   2.933   0.657   3.951
 1778SOL    HW1 8769   2.883   0.723   3.999
 1778SOL    HW2 8770   2.882   0.577   3.959
 1778SOL     MW 8771   2.920   0.655   3.958
 1779SOL     OW 8772   2.621   2.847   6.042
 1779SOL    HW1 8773   2.603   2.868   5.950
 1779SOL    HW2 8774   2.584   2.920   6.091
 1779SOL     MW 8775   2.614   2.859   6.037
 1780SOL     OW 8776   2.759   3.037   5.303
 1780SOL    HW1 8777   2.789   3.002   5.387
 1780SOL    HW2 8778   2.805   3.120   5.294
 1780SOL     MW 8779   2.769   3.043   5.313
 1781SOL     OW 8780   1.045   5.987   0.299
 1781SOL    HW1 8781   1.014   5.919   0.239
 1781SOL    HW2 8782   0.985   5.981   0.374
 1781SOL     MW 8783   1.033   5.977   0.301
 1782SOL     OW 8784   1.601   4.158   5.279
 1782SOL    HW1 8785   1.557   4.083   5.237
 1782SOL    HW2 8786   1.599   4.138   5.373
 1782SOL     MW 8787   1.596   4.146   5.286
 1783SOL     OW 8788   3.395   5.057   4.647
 1783SOL    HW1 8789   3.398   4.962   4.661
 1783SOL    HW2 8790   3.485   5.086   4.662
 1783SOL     MW 8791   3.407   5.049   4.651
 1784SOL     OW 8792   2.037   2.992   1.917
 1784SOL    HW1 8793   2.069   2.981   1.827
 1784SOL    HW2 8794   2.041   3.087   1.932
 1784SOL     MW 8795   2.041   3.003   1.907
 1785SOL     OW 8796   0.299   3.769   5.624
 1785SOL    HW1 8797   0.351   3.732   5.552
 1785SOL    HW2 8798   0.269   3.692   5.673
 1785SOL     MW 8799   0.302   3.754   5.621
 1786SOL     OW 8800   3.155   4.757   4.416
 1786SOL    HW1 8801   3.126   4.785   4.502
 1786SOL    HW2 8802   3.117   4.670   4.405
 1786SOL     MW 8803   3.147   4.749   4.425
 1787SOL     OW 8804   3.160   2.801   0.322
 1787SOL    HW1 8805   3.121   2.717   0.342
 1787SOL    HW2 8806   3.135   2.819   0.231
 1787SOL     MW 8807   3.152   2.793   0.313
 1788SOL     OW 8808   1.944   5.642   0.945
 1788SOL    HW1 8809   2.035   5.619   0.962
 1788SOL    HW2 8810   1.938   5.652   0.850
 1788SOL     MW 8811   1.955   5.640   0.935
 1789SOL     OW 8812   5.680   0.737   5.775
 1789SOL    HW1 8813   5.730   0.658   5.799
 1789SOL    HW2 8814   5.627   0.710   5.700
 1789SOL     MW 8815   5.679   0.723   5.769
 1790SOL     OW 8816   2.144   5.710   5.167
 1790SOL    HW1 8817   2.232   5.725   5.132
 1790SOL    HW2 8818   2.089   5.772   5.120
 1790SOL     MW 8819   2.148   5.720   5.156
 1791SOL     OW 8820   5.242   4.823   5.899
 1791SOL    HW1 8821   5.153   4.790   5.883
 1791SOL    HW2 8822   5.237   4.916   5.879
 1791SOL     MW 8823   5.230   4.831   5.895
 1792SOL     OW 8824   1.582   1.548   2.713
 1792SOL    HW1 8825   1.655   1.525   2.655
 1792SOL    HW2 8826   1.592   1.489   2.788
 1792SOL     MW 8827   1.593   1.537   2.715
 1793SOL     OW 8828   2.514   3.353   1.112
 1793SOL    HW1 8829   2.465   3.283   1.069
 1793SOL    HW2 8830   2.549   3.312   1.191
 1793SOL     MW 8831   2.513   3.339   1.116
 1794SOL     OW 8832   0.773   6.031   0.531
 1794SOL    HW1 8833   0.773   6.096   0.461
 1794SOL    HW2 8834   0.681   6.021   0.556
 1794SOL     MW 8835   0.760   6.038   0.525
 1795SOL     OW 8836   4.128   1.432   3.931
 1795SOL    HW1 8837   4.121   1.352   3.983
 1795SOL    HW2 8838   4.201   1.415   3.871
 1795SOL     MW 8839   4.136   1.419   3.930
 1796SOL     OW 8840   3.173   2.664   5.933
 1796SOL    HW1 8841   3.259   2.702   5.951
 1796SOL    HW2 8842   3.189   2.602   5.862
 1796SOL     MW 8843   3.186   2.661   5.926
 1797SOL     OW 8844   4.903   2.477   4.604
 1797SOL    HW1 8845   4.986   2.521   4.626
 1797SOL    HW2 8846   4.925   2.384   4.605
 1797SOL     MW 8847   4.917   2.470   4.607
 1798SOL     OW 8848   4.136   1.136   4.569
 1798SOL    HW1 8849   4.181   1.107   4.490
 1798SOL    HW2 8850   4.070   1.069   4.585
 1798SOL     MW 8851   4.133   1.124   4.561
 1799SOL     OW 8852   0.546   2.938   1.191
 1799SOL    HW1 8853   0.625   2.884   1.191
 1799SOL    HW2 8854   0.507   2.923   1.105
 1799SOL     MW 8855   0.552   2.929   1.180
 1800SOL     OW 8856   3.901   1.637   1.706
 1800SOL    HW1 8857   3.831   1.579   1.735
 1800SOL    HW2 8858   3.980   1.602   1.748
 1800SOL     MW 8859   3.902   1.625   1.715
 1801SOL     OW 8860   2.933   2.228   0.819
 1801SOL    HW1 8861   2.995   2.216   0.747
 1801SOL    HW2 8862   2.942   2.148   0.872
 1801SOL     MW 8863   2.942   2.216   0.817
 1802SOL     OW 8864   0.215   2.067   4.769
 1802SOL    HW1 8865   0.211   1.972   4.760
 1802SOL    HW2 8866   0.247   2.099   4.685
 1802SOL     MW 8867   0.219   2.059   4.757
 1803SOL     OW 8868   3.835   2.289   1.682
 1803SOL    HW1 8869   3.888   2.356   1.724
 1803SOL    HW2 8870   3.858   2.293   1.589
 1803SOL     MW 8871   3.845   2.298   1.675
 1804SOL     OW 8872   0.174   2.683   2.291
 1804SOL    HW1 8873   0.196   2.675   2.199
 1804SOL    HW2 8874   0.229   2.617   2.334
 1804SOL     MW 8875   0.184   2.673   2.285
 1805SOL     OW 8876   1.862   1.372   4.385
 1805SOL    HW1 8877   1.833   1.410   4.467
 1805SOL    HW2 8878   1.782   1.348   4.339
 1805SOL     MW 8879   1.848   1.374   4.390
 1806SOL     OW 8880   4.654   1.288   5.784
 1806SOL    HW1 8881   4.665   1.344   5.707
 1806SOL    HW2 8882   4.733   1.301   5.836
 1806SOL     MW 8883   4.665   1.297   5.781
 1807SOL     OW 8884   3.998   4.758   3.844
 1807SOL    HW1 8885   3.944   4.693   3.800
 1807SOL    HW2 8886   3.945   4.787   3.919
 1807SOL     MW 8887   3.984   4.753   3.848
[truncated: 939,317 more chars]
