# Supplementary material for: Identifying potential monkeypox virus inhibitors: an in silico study targeting the A42R protein
Source: Front Cell Infect Microbiol. 2024 Mar 4;14:1351737. doi: 10.3389/fcimb.2024.1351737 (PMC10945028; doi:10.3389/fcimb.2024.1351737)
Supplement: Supplementary file 2 [file DataSheet_2.zip › Supplementary_Files/ZINC000013378519/frame#03.gro]

Generated by trjconv : Protein in water t= 75000.00000
29760
    1MET      N    1   1.171   2.342   3.871
    1MET     H1    2   1.116   2.345   3.956
    1MET     H2    3   1.222   2.429   3.866
    1MET     H3    4   1.106   2.328   3.795
    1MET     CA    5   1.265   2.232   3.876
    1MET     HA    6   1.321   2.264   3.964
    1MET     CB    7   1.185   2.104   3.900
    1MET    HB1    8   1.121   2.113   3.988
    1MET    HB2    9   1.117   2.103   3.815
    1MET     CG   10   1.261   1.968   3.921
    1MET    HG1   11   1.329   1.936   3.841
    1MET    HG2   12   1.303   1.972   4.021
    1MET     SD   13   1.143   1.827   3.926
    1MET     CE   14   1.247   1.685   3.992
    1MET    HE1   15   1.177   1.602   3.988
    1MET    HE2   16   1.335   1.673   3.929
    1MET    HE3   17   1.280   1.709   4.093
    1MET      C   18   1.356   2.226   3.756
    1MET      O   19   1.313   2.236   3.641
    2ALA      N   20   1.487   2.220   3.786
    2ALA      H   21   1.505   2.224   3.885
    2ALA     CA   22   1.602   2.197   3.701
    2ALA     HA   23   1.694   2.196   3.759
    2ALA     CB   24   1.592   2.056   3.626
    2ALA    HB1   25   1.510   2.048   3.555
    2ALA    HB2   26   1.681   2.036   3.566
    2ALA    HB3   27   1.573   1.978   3.699
    2ALA      C   28   1.639   2.329   3.627
    2ALA      O   29   1.678   2.317   3.511
    3GLU      N   30   1.612   2.441   3.687
    3GLU      H   31   1.579   2.440   3.783
    3GLU     CA   32   1.608   2.575   3.624
    3GLU     HA   33   1.530   2.584   3.549
    3GLU     CB   34   1.581   2.684   3.731
    3GLU    HB1   35   1.639   2.657   3.819
    3GLU    HB2   36   1.618   2.780   3.695
    3GLU     CG   37   1.437   2.721   3.774
    3GLU    HG1   38   1.451   2.806   3.840
    3GLU    HG2   39   1.388   2.760   3.684
    3GLU     CD   40   1.366   2.602   3.839
    3GLU    OE1   41   1.243   2.590   3.819
    3GLU    OE2   42   1.432   2.528   3.915
    3GLU      C   43   1.739   2.616   3.573
    3GLU      O   44   1.744   2.677   3.465
    4TRP      N   45   1.848   2.573   3.631
    4TRP      H   46   1.821   2.500   3.695
    4TRP     CA   47   1.989   2.580   3.584
    4TRP     HA   48   2.016   2.685   3.571
    4TRP     CB   49   2.077   2.527   3.689
    4TRP    HB1   50   2.057   2.422   3.709
    4TRP    HB2   51   2.180   2.531   3.654
    4TRP     CG   52   2.087   2.611   3.815
    4TRP    CD1   53   2.073   2.563   3.943
    4TRP    HD1   54   2.069   2.459   3.971
    4TRP    CD2   55   2.127   2.749   3.830
    4TRP    NE1   56   2.102   2.664   4.035
    4TRP    HE1   57   2.110   2.644   4.134
    4TRP    CE2   58   2.135   2.779   3.972
    4TRP    CE3   59   2.165   2.849   3.736
    4TRP    HE3   60   2.163   2.825   3.630
    4TRP    CZ2   61   2.167   2.912   4.011
    4TRP    HZ2   62   2.178   2.937   4.115
    4TRP    CZ3   63   2.209   2.976   3.777
    4TRP    HZ3   64   2.236   3.057   3.710
    4TRP    CH2   65   2.207   3.004   3.914
    4TRP    HH2   66   2.241   3.104   3.933
    4TRP      C   67   2.019   2.508   3.451
    4TRP      O   68   2.085   2.559   3.364
    5HIS      N   69   1.954   2.391   3.429
    5HIS      H   70   1.882   2.362   3.494
    5HIS     CA   71   1.961   2.310   3.310
    5HIS     HA   72   2.067   2.308   3.284
    5HIS     CB   73   1.909   2.162   3.331
    5HIS    HB1   74   1.943   2.124   3.427
    5HIS    HB2   75   1.800   2.164   3.328
    5HIS     CG   76   1.944   2.071   3.215
    5HIS    ND1   77   2.071   2.032   3.193
    5HIS    CD2   78   1.868   2.027   3.110
    5HIS    HD2   79   1.764   2.046   3.085
    5HIS    CE1   80   2.073   1.977   3.067
    5HIS    HE1   81   2.154   1.952   3.001
    5HIS    NE2   82   1.951   1.962   3.017
    5HIS    HE2   83   1.935   1.939   2.920
    5HIS      C   84   1.883   2.384   3.201
    5HIS      O   85   1.928   2.394   3.089
    6LYS      N   86   1.758   2.425   3.233
    6LYS      H   87   1.737   2.405   3.330
    6LYS     CA   88   1.659   2.486   3.142
    6LYS     HA   89   1.637   2.418   3.060
    6LYS     CB   90   1.525   2.516   3.214
    6LYS    HB1   91   1.542   2.575   3.304
    6LYS    HB2   92   1.463   2.588   3.160
    6LYS     CG   93   1.441   2.389   3.231
    6LYS    HG1   94   1.401   2.368   3.132
    6LYS    HG2   95   1.507   2.308   3.259
    6LYS     CD   96   1.336   2.408   3.343
    6LYS    HD1   97   1.381   2.434   3.439
    6LYS    HD2   98   1.281   2.494   3.307
    6LYS     CE   99   1.257   2.281   3.356
    6LYS    HE1  100   1.233   2.237   3.259
    6LYS    HE2  101   1.313   2.200   3.402
    6LYS     NZ  102   1.130   2.314   3.427
    6LYS    HZ1  103   1.121   2.261   3.512
    6LYS    HZ2  104   1.126   2.411   3.455
    6LYS    HZ3  105   1.054   2.298   3.362
    6LYS      C  106   1.715   2.619   3.079
    6LYS      O  107   1.703   2.634   2.955
    7ILE      N  108   1.795   2.700   3.154
    7ILE      H  109   1.806   2.677   3.252
    7ILE     CA  110   1.880   2.805   3.108
    7ILE     HA  111   1.814   2.879   3.061
    7ILE     CB  112   1.955   2.875   3.226
    7ILE     HB  113   2.001   2.793   3.281
    7ILE    CG1  114   1.862   2.958   3.316
    7ILE   HG11  115   1.843   3.058   3.277
    7ILE   HG12  116   1.760   2.920   3.315
    7ILE    CG2  117   2.075   2.964   3.192
    7ILE   HG21  118   2.137   2.990   3.278
    7ILE   HG22  119   2.145   2.912   3.126
    7ILE   HG23  120   2.039   3.050   3.135
    7ILE     CD  121   1.909   2.986   3.463
    7ILE    HD1  122   1.841   3.055   3.513
    7ILE    HD2  123   1.905   2.887   3.507
    7ILE    HD3  124   2.013   3.017   3.466
    7ILE      C  125   1.974   2.761   2.990
    7ILE      O  126   1.945   2.809   2.881
    8ILE      N  127   2.072   2.671   3.018
    8ILE      H  128   2.092   2.648   3.114
    8ILE     CA  129   2.165   2.613   2.920
    8ILE     HA  130   2.225   2.698   2.885
    8ILE     CB  131   2.276   2.521   2.990
    8ILE     HB  132   2.344   2.503   2.907
    8ILE    CG1  133   2.235   2.387   3.050
    8ILE   HG11  134   2.191   2.390   3.150
    8ILE   HG12  135   2.171   2.350   2.971
    8ILE    CG2  136   2.358   2.606   3.095
    8ILE   HG21  137   2.443   2.547   3.131
    8ILE   HG22  138   2.393   2.696   3.045
    8ILE   HG23  139   2.296   2.635   3.179
    8ILE     CD  140   2.341   2.282   3.063
    8ILE    HD1  141   2.396   2.283   2.969
    8ILE    HD2  142   2.417   2.292   3.140
    8ILE    HD3  143   2.295   2.183   3.069
    8ILE      C  144   2.096   2.548   2.802
    8ILE      O  145   2.135   2.572   2.688
    9GLU      N  146   1.981   2.476   2.824
    9GLU      H  147   1.962   2.449   2.919
    9GLU     CA  148   1.889   2.423   2.720
    9GLU     HA  149   1.940   2.344   2.666
    9GLU     CB  150   1.770   2.362   2.795
    9GLU    HB1  151   1.762   2.389   2.900
    9GLU    HB2  152   1.677   2.405   2.758
    9GLU     CG  153   1.770   2.208   2.772
    9GLU    HG1  154   1.872   2.171   2.780
    9GLU    HG2  155   1.719   2.162   2.857
    9GLU     CD  156   1.714   2.160   2.640
    9GLU    OE1  157   1.599   2.200   2.605
    9GLU    OE2  158   1.777   2.075   2.574
    9GLU      C  159   1.840   2.524   2.607
    9GLU      O  160   1.831   2.490   2.487
   10ASP      N  161   1.811   2.646   2.645
   10ASP      H  162   1.848   2.666   2.737
   10ASP     CA  163   1.776   2.760   2.563
   10ASP     HA  164   1.709   2.725   2.485
   10ASP     CB  165   1.700   2.860   2.659
   10ASP    HB1  166   1.634   2.808   2.728
   10ASP    HB2  167   1.765   2.914   2.727
   10ASP     CG  168   1.630   2.956   2.569
   10ASP    OD1  169   1.520   2.918   2.527
   10ASP    OD2  170   1.680   3.068   2.545
   10ASP      C  171   1.907   2.807   2.489
   10ASP      O  172   1.886   2.865   2.385
   11ILE      N  173   2.032   2.792   2.539
   11ILE      H  174   2.039   2.730   2.619
   11ILE     CA  175   2.151   2.841   2.470
   11ILE     HA  176   2.131   2.940   2.429
   11ILE     CB  177   2.262   2.864   2.582
   11ILE     HB  178   2.262   2.796   2.667
   11ILE    CG1  179   2.221   2.993   2.661
   11ILE   HG11  180   2.193   3.071   2.590
   11ILE   HG12  181   2.128   2.971   2.715
   11ILE    CG2  182   2.405   2.878   2.533
   11ILE   HG21  183   2.409   2.925   2.435
   11ILE   HG22  184   2.465   2.928   2.609
   11ILE   HG23  185   2.442   2.777   2.514
   11ILE     CD  186   2.300   3.051   2.783
   11ILE    HD1  187   2.395   3.094   2.753
   11ILE    HD2  188   2.248   3.135   2.830
   11ILE    HD3  189   2.319   2.972   2.856
   11ILE      C  190   2.210   2.735   2.382
   11ILE      O  191   2.280   2.766   2.289
   12SER      N  192   2.183   2.601   2.399
   12SER      H  193   2.128   2.574   2.479
   12SER     CA  194   2.188   2.498   2.286
   12SER     HA  195   2.291   2.510   2.251
   12SER     CB  196   2.180   2.357   2.344
   12SER    HB1  197   2.203   2.277   2.274
   12SER    HB2  198   2.250   2.346   2.427
   12SER     OG  199   2.050   2.333   2.389
   12SER     HG  200   1.992   2.402   2.362
   12SER      C  201   2.104   2.535   2.162
   12SER      O  202   2.110   2.464   2.064
   13LYS      N  203   2.019   2.647   2.168
   13LYS      H  204   2.016   2.708   2.248
   13LYS     CA  205   1.936   2.688   2.057
   13LYS     HA  206   1.984   2.664   1.962
   13LYS     CB  207   1.803   2.605   2.060
   13LYS    HB1  208   1.729   2.641   1.989
   13LYS    HB2  209   1.831   2.500   2.050
   13LYS     CG  210   1.722   2.612   2.194
   13LYS    HG1  211   1.799   2.588   2.267
   13LYS    HG2  212   1.671   2.707   2.210
   13LYS     CD  213   1.609   2.508   2.202
   13LYS    HD1  214   1.552   2.527   2.111
   13LYS    HD2  215   1.652   2.408   2.201
   13LYS     CE  216   1.528   2.517   2.323
   13LYS    HE1  217   1.591   2.485   2.406
   13LYS    HE2  218   1.495   2.617   2.350
   13LYS     NZ  219   1.419   2.420   2.331
   13LYS    HZ1  220   1.346   2.440   2.264
   13LYS    HZ2  221   1.456   2.329   2.310
   13LYS    HZ3  222   1.373   2.423   2.421
   13LYS      C  223   1.922   2.838   2.066
   13LYS      O  224   1.814   2.892   2.078
   14ASN      N  225   2.035   2.907   2.054
   14ASN      H  226   2.118   2.852   2.036
   14ASN     CA  227   2.056   3.054   2.050
   14ASN     HA  228   1.966   3.116   2.043
   14ASN     CB  229   2.126   3.092   2.181
   14ASN    HB1  230   2.072   3.036   2.258
   14ASN    HB2  231   2.227   3.051   2.183
   14ASN     CG  232   2.136   3.244   2.207
   14ASN    OD1  233   2.213   3.323   2.152
   14ASN    ND2  234   2.059   3.301   2.292
   14ASN   HD21  235   1.993   3.250   2.350
   14ASN   HD22  236   2.098   3.388   2.324
   14ASN      C  237   2.147   3.098   1.932
   14ASN      O  238   2.234   3.027   1.889
   15ASN      N  239   2.135   3.224   1.888
   15ASN      H  240   2.068   3.290   1.925
   15ASN     CA  241   2.197   3.272   1.769
   15ASN     HA  242   2.223   3.191   1.701
   15ASN     CB  243   2.086   3.371   1.701
   15ASN    HB1  244   1.983   3.335   1.705
   15ASN    HB2  245   2.087   3.467   1.752
   15ASN     CG  246   2.121   3.396   1.557
   15ASN    OD1  247   2.135   3.303   1.472
   15ASN    ND2  248   2.151   3.520   1.520
   15ASN   HD21  249   2.162   3.594   1.588
   15ASN   HD22  250   2.192   3.535   1.429
   15ASN      C  251   2.333   3.343   1.793
   15ASN      O  252   2.393   3.397   1.704
   16LYS      N  253   2.382   3.348   1.913
   16LYS      H  254   2.324   3.314   1.988
   16LYS     CA  255   2.495   3.429   1.964
   16LYS     HA  256   2.560   3.443   1.878
   16LYS     CB  257   2.436   3.567   2.004
   16LYS    HB1  258   2.401   3.623   1.917
   16LYS    HB2  259   2.354   3.563   2.076
   16LYS     CG  260   2.549   3.650   2.068
   16LYS    HG1  261   2.574   3.608   2.166
   16LYS    HG2  262   2.645   3.628   2.020
   16LYS     CD  263   2.524   3.800   2.051
   16LYS    HD1  264   2.621   3.846   2.070
   16LYS    HD2  265   2.500   3.808   1.946
   16LYS     CE  266   2.411   3.856   2.139
   16LYS    HE1  267   2.320   3.806   2.106
   16LYS    HE2  268   2.432   3.833   2.243
   16LYS     NZ  269   2.387   4.001   2.127
   16LYS    HZ1  270   2.345   4.018   2.036
   16LYS    HZ2  271   2.321   4.028   2.198
   16LYS    HZ3  272   2.470   4.058   2.130
   16LYS      C  273   2.587   3.361   2.072
   16LYS      O  274   2.711   3.353   2.059
   17PHE      N  275   2.524   3.305   2.172
   17PHE      H  276   2.424   3.294   2.162
   17PHE     CA  277   2.573   3.217   2.280
   17PHE     HA  278   2.671   3.242   2.322
   17PHE     CB  279   2.468   3.232   2.398
   17PHE    HB1  280   2.376   3.187   2.361
   17PHE    HB2  281   2.504   3.160   2.471
   17PHE     CG  282   2.466   3.361   2.470
   17PHE    CD1  283   2.549   3.470   2.437
   17PHE    HD1  284   2.622   3.468   2.358
   17PHE    CD2  285   2.386   3.369   2.589
   17PHE    HD2  286   2.319   3.285   2.608
   17PHE    CE1  287   2.545   3.589   2.517
   17PHE    HE1  288   2.599   3.680   2.496
   17PHE    CE2  289   2.384   3.483   2.667
   17PHE    HE2  290   2.317   3.504   2.749
   17PHE     CZ  291   2.463   3.591   2.634
   17PHE     HZ  292   2.465   3.682   2.693
   17PHE      C  293   2.585   3.072   2.232
   17PHE      O  294   2.489   3.019   2.176
   18GLU      N  295   2.695   3.004   2.250
   18GLU      H  296   2.768   3.041   2.309
   18GLU     CA  297   2.714   2.869   2.186
   18GLU     HA  298   2.644   2.850   2.105
   18GLU     CB  299   2.853   2.878   2.126
   18GLU    HB1  300   2.843   2.956   2.051
   18GLU    HB2  301   2.931   2.917   2.190
   18GLU     CG  302   2.906   2.743   2.068
   18GLU    HG1  303   3.015   2.747   2.057
   18GLU    HG2  304   2.895   2.660   2.137
   18GLU     CD  305   2.841   2.702   1.941
   18GLU    OE1  306   2.873   2.587   1.911
   18GLU    OE2  307   2.769   2.780   1.878
   18GLU      C  308   2.698   2.753   2.287
   18GLU      O  309   2.647   2.644   2.253
   19ASP      N  310   2.749   2.767   2.411
   19ASP      H  311   2.796   2.854   2.432
   19ASP     CA  312   2.777   2.656   2.498
   19ASP     HA  313   2.692   2.587   2.494
   19ASP     CB  314   2.913   2.593   2.457
   19ASP    HB1  315   2.971   2.661   2.394
   19ASP    HB2  316   2.968   2.567   2.546
   19ASP     CG  317   2.900   2.461   2.387
   19ASP    OD1  318   2.981   2.437   2.297
   19ASP    OD2  319   2.815   2.378   2.419
   19ASP      C  320   2.786   2.719   2.631
   19ASP      O  321   2.862   2.816   2.648
   20ALA      N  322   2.731   2.655   2.738
   20ALA      H  323   2.692   2.565   2.713
   20ALA     CA  324   2.729   2.704   2.872
   20ALA     HA  325   2.824   2.756   2.883
   20ALA     CB  326   2.619   2.806   2.889
   20ALA    HB1  327   2.621   2.838   2.993
   20ALA    HB2  328   2.624   2.897   2.829
   20ALA    HB3  329   2.521   2.766   2.862
   20ALA      C  330   2.726   2.594   2.977
   20ALA      O  331   2.647   2.496   2.967
   21ALA      N  332   2.795   2.620   3.085
   21ALA      H  333   2.860   2.697   3.076
   21ALA     CA  334   2.794   2.536   3.205
   21ALA     HA  335   2.725   2.452   3.196
   21ALA     CB  336   2.932   2.475   3.235
   21ALA    HB1  337   2.935   2.412   3.324
   21ALA    HB2  338   2.949   2.427   3.138
   21ALA    HB3  339   3.011   2.549   3.247
   21ALA      C  340   2.758   2.615   3.327
   21ALA      O  341   2.812   2.722   3.342
   22ILE      N  342   2.682   2.567   3.425
   22ILE      H  343   2.644   2.474   3.414
   22ILE     CA  344   2.656   2.646   3.548
   22ILE     HA  345   2.698   2.746   3.549
   22ILE     CB  346   2.497   2.647   3.584
   22ILE     HB  347   2.470   2.546   3.613
   22ILE    CG1  348   2.404   2.683   3.461
   22ILE   HG11  349   2.426   2.613   3.380
   22ILE   HG12  350   2.305   2.660   3.500
   22ILE    CG2  351   2.474   2.730   3.710
   22ILE   HG21  352   2.540   2.693   3.788
   22ILE   HG22  353   2.492   2.837   3.699
   22ILE   HG23  354   2.371   2.720   3.743
   22ILE     CD  355   2.408   2.822   3.397
   22ILE    HD1  356   2.509   2.846   3.361
   22ILE    HD2  357   2.330   2.831   3.322
   22ILE    HD3  358   2.396   2.896   3.476
   22ILE      C  359   2.738   2.578   3.657
   22ILE      O  360   2.717   2.456   3.681
   23VAL      N  361   2.823   2.647   3.735
   23VAL      H  362   2.821   2.748   3.730
   23VAL     CA  363   2.913   2.588   3.826
   23VAL     HA  364   2.877   2.493   3.865
   23VAL     CB  365   3.060   2.570   3.767
   23VAL     HB  366   3.106   2.663   3.732
   23VAL    CG1  367   3.162   2.500   3.860
   23VAL   HG11  368   3.173   2.565   3.947
   23VAL   HG12  369   3.134   2.401   3.894
   23VAL   HG13  370   3.269   2.502   3.837
   23VAL    CG2  371   3.058   2.494   3.632
   23VAL   HG21  372   3.151   2.484   3.575
   23VAL   HG22  373   3.012   2.396   3.638
   23VAL   HG23  374   2.999   2.550   3.559
   23VAL      C  375   2.909   2.655   3.962
   23VAL      O  376   2.900   2.776   3.970
   24ASP      N  377   2.917   2.581   4.077
   24ASP      H  378   2.923   2.480   4.075
   24ASP     CA  379   2.897   2.639   4.211
   24ASP     HA  380   2.812   2.707   4.208
   24ASP     CB  381   2.866   2.523   4.316
   24ASP    HB1  382   2.778   2.466   4.286
   24ASP    HB2  383   2.952   2.458   4.299
   24ASP     CG  384   2.865   2.570   4.461
   24ASP    OD1  385   2.933   2.507   4.546
   24ASP    OD2  386   2.813   2.680   4.493
   24ASP      C  387   3.026   2.717   4.254
   24ASP      O  388   3.135   2.709   4.196
   25TYR      N  389   3.013   2.796   4.359
   25TYR      H  390   2.925   2.776   4.404
   25TYR     CA  391   3.118   2.869   4.433
   25TYR     HA  392   3.200   2.796   4.440
   25TYR     CB  393   3.172   2.987   4.354
   25TYR    HB1  394   3.257   3.020   4.413
   25TYR    HB2  395   3.197   2.961   4.251
   25TYR     CG  396   3.091   3.113   4.362
   25TYR    CD1  397   2.967   3.115   4.297
   25TYR    HD1  398   2.932   3.032   4.237
   25TYR    CD2  399   3.129   3.222   4.446
   25TYR    HD2  400   3.216   3.214   4.508
   25TYR    CE1  401   2.883   3.226   4.311
   25TYR    HE1  402   2.783   3.212   4.273
   25TYR    CE2  403   3.046   3.338   4.453
   25TYR    HE2  404   3.073   3.427   4.509
   25TYR     CZ  405   2.923   3.338   4.388
   25TYR     OH  406   2.839   3.443   4.412
   25TYR     HH  407   2.752   3.453   4.374
   25TYR      C  408   3.101   2.895   4.585
   25TYR      O  409   3.177   2.977   4.639
   26LYS      N  410   2.999   2.839   4.653
   26LYS      H  411   2.939   2.781   4.596
   26LYS     CA  412   2.978   2.852   4.794
   26LYS     HA  413   3.072   2.869   4.847
   26LYS     CB  414   2.910   2.993   4.820
   26LYS    HB1  415   2.890   3.002   4.927
   26LYS    HB2  416   2.984   3.072   4.807
   26LYS     CG  417   2.774   3.012   4.745
   26LYS    HG1  418   2.788   3.012   4.637
   26LYS    HG2  419   2.713   2.922   4.758
   26LYS     CD  420   2.701   3.136   4.788
   26LYS    HD1  421   2.603   3.136   4.741
   26LYS    HD2  422   2.683   3.137   4.896
   26LYS     CE  423   2.770   3.264   4.736
   26LYS    HE1  424   2.872   3.281   4.770
   26LYS    HE2  425   2.783   3.253   4.629
   26LYS     NZ  426   2.688   3.374   4.780
   26LYS    HZ1  427   2.710   3.460   4.733
   26LYS    HZ2  428   2.588   3.371   4.769
   26LYS    HZ3  429   2.713   3.390   4.877
   26LYS      C  430   2.910   2.733   4.859
   26LYS      O  431   2.880   2.741   4.980
   27THR      N  432   2.884   2.620   4.793
   27THR      H  433   2.921   2.600   4.701
   27THR     CA  434   2.816   2.507   4.860
   27THR     HA  435   2.821   2.518   4.969
   27THR     CB  436   2.669   2.514   4.822
   27THR     HB  437   2.624   2.433   4.878
   27THR    OG1  438   2.638   2.479   4.684
   27THR    HG1  439   2.683   2.538   4.625
   27THR    CG2  440   2.595   2.642   4.856
   27THR   HG21  441   2.632   2.733   4.808
   27THR   HG22  442   2.488   2.642   4.834
   27THR   HG23  443   2.609   2.672   4.960
   27THR      C  444   2.888   2.372   4.830
   27THR      O  445   3.001   2.358   4.871
   28THR      N  446   2.817   2.278   4.772
   28THR      H  447   2.724   2.302   4.739
   28THR     CA  448   2.850   2.146   4.733
   28THR     HA  449   2.859   2.087   4.824
   28THR     CB  450   2.730   2.076   4.667
   28THR     HB  451   2.764   1.993   4.604
   28THR    OG1  452   2.663   2.166   4.578
   28THR    HG1  453   2.709   2.166   4.496
   28THR    CG2  454   2.635   2.005   4.762
   28THR   HG21  455   2.560   1.951   4.704
   28THR   HG22  456   2.682   1.922   4.814
   28THR   HG23  457   2.581   2.067   4.834
   28THR      C  458   2.981   2.128   4.646
   28THR      O  459   3.038   2.020   4.646
   29LYS      N  460   3.022   2.229   4.568
   29LYS      H  461   2.975   2.318   4.571
   29LYS     CA  462   3.140   2.229   4.474
   29LYS     HA  463   3.128   2.329   4.432
   29LYS     CB  464   3.272   2.224   4.554
   29LYS    HB1  465   3.259   2.278   4.648
   29LYS    HB2  466   3.291   2.120   4.583
   29LYS     CG  467   3.395   2.277   4.473
   29LYS    HG1  468   3.383   2.244   4.370
   29LYS    HG2  469   3.396   2.386   4.476
   29LYS     CD  470   3.527   2.231   4.531
   29LYS    HD1  471   3.528   2.125   4.509
   29LYS    HD2  472   3.605   2.279   4.471
   29LYS     CE  473   3.569   2.274   4.672
   29LYS    HE1  474   3.573   2.383   4.680
   29LYS    HE2  475   3.495   2.235   4.742
   29LYS     NZ  476   3.698   2.209   4.722
   29LYS    HZ1  477   3.708   2.224   4.821
   29LYS    HZ2  478   3.682   2.109   4.718
   29LYS    HZ3  479   3.788   2.221   4.677
   29LYS      C  480   3.130   2.126   4.356
   29LYS      O  481   3.181   2.015   4.353
   30ASN      N  482   3.058   2.164   4.255
   30ASN      H  483   3.028   2.260   4.262
   30ASN     CA  484   3.010   2.071   4.153
   30ASN     HA  485   3.089   2.007   4.114
   30ASN     CB  486   2.894   1.981   4.211
   30ASN    HB1  487   2.885   1.898   4.141
   30ASN    HB2  488   2.930   1.932   4.302
   30ASN     CG  489   2.759   2.053   4.232
   30ASN    OD1  490   2.752   2.152   4.306
   30ASN    ND2  491   2.649   2.009   4.166
   30ASN   HD21  492   2.650   1.925   4.109
   30ASN   HD22  493   2.562   2.043   4.205
   30ASN      C  494   2.960   2.163   4.038
   30ASN      O  495   2.925   2.287   4.054
   31VAL      N  496   2.950   2.095   3.923
   31VAL      H  497   2.988   2.002   3.911
   31VAL     CA  498   2.880   2.147   3.804
   31VAL     HA  499   2.885   2.256   3.795
   31VAL     CB  500   2.937   2.091   3.673
   31VAL     HB  501   2.920   1.983   3.665
   31VAL    CG1  502   2.866   2.139   3.547
   31VAL   HG11  503   2.868   2.247   3.531
   31VAL   HG12  504   2.908   2.103   3.453
   31VAL   HG13  505   2.761   2.112   3.537
   31VAL    CG2  506   3.085   2.113   3.666
   31VAL   HG21  507   3.112   2.218   3.675
   31VAL   HG22  508   3.144   2.068   3.746
   31VAL   HG23  509   3.126   2.076   3.572
   31VAL      C  510   2.728   2.118   3.815
   31VAL      O  511   2.685   2.007   3.832
   32LEU      N  512   2.653   2.230   3.823
   32LEU      H  513   2.689   2.323   3.807
   32LEU     CA  514   2.505   2.225   3.839
   32LEU     HA  515   2.486   2.143   3.909
   32LEU     CB  516   2.466   2.356   3.891
   32LEU    HB1  517   2.496   2.431   3.818
   32LEU    HB2  518   2.357   2.350   3.893
   32LEU     CG  519   2.517   2.396   4.028
   32LEU     HG  520   2.619   2.358   4.028
   32LEU    CD1  521   2.510   2.550   4.055
   32LEU   HD11  522   2.407   2.585   4.053
   32LEU   HD12  523   2.542   2.577   4.155
   32LEU   HD13  524   2.569   2.608   3.984
   32LEU    CD2  525   2.444   2.325   4.142
   32LEU   HD21  526   2.499   2.323   4.236
   32LEU   HD22  527   2.345   2.368   4.157
   32LEU   HD23  528   2.428   2.222   4.112
   32LEU      C  529   2.423   2.186   3.709
   32LEU      O  530   2.318   2.122   3.715
   33ALA      N  531   2.481   2.220   3.590
   33ALA      H  532   2.564   2.277   3.582
   33ALA     CA  533   2.422   2.177   3.467
   33ALA     HA  534   2.412   2.070   3.479
   33ALA     CB  535   2.293   2.245   3.434
   33ALA    HB1  536   2.206   2.207   3.488
   33ALA    HB2  537   2.310   2.347   3.468
   33ALA    HB3  538   2.279   2.241   3.326
   33ALA      C  539   2.539   2.186   3.366
   33ALA      O  540   2.620   2.280   3.376
   34ALA      N  541   2.560   2.088   3.282
   34ALA      H  542   2.490   2.015   3.272
   34ALA     CA  543   2.646   2.084   3.167
   34ALA     HA  544   2.633   2.179   3.115
   34ALA     CB  545   2.797   2.068   3.204
   34ALA    HB1  546   2.831   2.147   3.270
   34ALA    HB2  547   2.825   1.968   3.238
   34ALA    HB3  548   2.834   2.083   3.102
   34ALA      C  549   2.609   1.959   3.082
   34ALA      O  550   2.567   1.858   3.133
   35ILE      N  551   2.613   1.979   2.950
   35ILE      H  552   2.658   2.060   2.910
   35ILE     CA  553   2.564   1.872   2.853
   35ILE     HA  554   2.480   1.815   2.891
   35ILE     CB  555   2.517   1.950   2.722
   35ILE     HB  556   2.609   1.994   2.684
   35ILE    CG1  557   2.402   2.050   2.758
   35ILE   HG11  558   2.324   1.997   2.814
   35ILE   HG12  559   2.440   2.120   2.832
   35ILE    CG2  560   2.460   1.840   2.617
   35ILE   HG21  561   2.403   1.872   2.530
   35ILE   HG22  562   2.546   1.787   2.576
   35ILE   HG23  563   2.414   1.759   2.675
   35ILE     CD  564   2.351   2.142   2.642
   35ILE    HD1  565   2.428   2.214   2.613
   35ILE    HD2  566   2.316   2.089   2.554
   35ILE    HD3  567   2.272   2.207   2.678
   35ILE      C  568   2.682   1.782   2.822
   35ILE      O  569   2.789   1.833   2.779
   36PRO      N  570   2.669   1.651   2.850
   36PRO     CA  571   2.762   1.552   2.792
   36PRO     HA  572   2.860   1.553   2.839
   36PRO     CB  573   2.699   1.417   2.821
   36PRO    HB1  574   2.641   1.372   2.740
   36PRO    HB2  575   2.775   1.343   2.846
   36PRO     CG  576   2.601   1.438   2.937
   36PRO    HG1  577   2.510   1.385   2.914
   36PRO    HG2  578   2.646   1.420   3.035
   36PRO     CD  579   2.567   1.584   2.929
   36PRO    HD1  580   2.487   1.582   2.854
   36PRO    HD2  581   2.544   1.641   3.019
   36PRO      C  582   2.789   1.563   2.643
   36PRO      O  583   2.698   1.566   2.566
   37ASN      N  584   2.917   1.555   2.603
   37ASN      H  585   2.988   1.575   2.672
   37ASN     CA  586   2.966   1.535   2.469
   37ASN     HA  587   3.066   1.492   2.480
   37ASN     CB  588   2.891   1.420   2.388
   37ASN    HB1  589   2.864   1.342   2.459
   37ASN    HB2  590   2.800   1.461   2.344
   37ASN     CG  591   2.966   1.351   2.280
   37ASN    OD1  592   3.082   1.306   2.301
   37ASN    ND2  593   2.905   1.325   2.161
   37ASN   HD21  594   2.810   1.357   2.144
   37ASN   HD22  595   2.955   1.280   2.086
   37ASN      C  596   2.988   1.664   2.402
   37ASN      O  597   3.014   1.663   2.280
   38ARG      N  598   2.979   1.788   2.463
   38ARG      H  599   2.940   1.791   2.556
   38ARG     CA  600   3.035   1.914   2.407
   38ARG     HA  601   3.053   1.912   2.299
   38ARG     CB  602   2.948   2.035   2.446
   38ARG    HB1  603   2.934   2.036   2.555
   38ARG    HB2  604   2.996   2.132   2.449
   38ARG     CG  605   2.806   2.033   2.397
   38ARG    HG1  606   2.754   1.942   2.427
   38ARG    HG2  607   2.749   2.112   2.446
   38ARG     CD  608   2.793   2.055   2.250
   38ARG    HD1  609   2.875   2.009   2.195
   38ARG    HD2  610   2.702   2.007   2.214
   38ARG     NE  611   2.791   2.203   2.229
   38ARG     HE  612   2.833   2.257   2.303
   38ARG     CZ  613   2.754   2.266   2.116
   38ARG    NH1  614   2.694   2.202   2.018
   38ARG   HH11  615   2.681   2.102   2.026
   38ARG   HH12  616   2.647   2.247   1.941
   38ARG    NH2  617   2.767   2.393   2.112
   38ARG   HH21  618   2.829   2.433   2.180
   38ARG   HH22  619   2.741   2.452   2.034
   38ARG      C  620   3.175   1.933   2.471
   38ARG      O  621   3.193   1.911   2.591
   39THR      N  622   3.281   1.963   2.388
   39THR      H  623   3.267   1.982   2.290
   39THR     CA  624   3.424   1.978   2.433
   39THR     HA  625   3.436   1.887   2.492
   39THR     CB  626   3.515   1.982   2.310
   39THR     HB  627   3.618   1.998   2.341
   39THR    OG1  628   3.480   2.089   2.217
   39THR    HG1  629   3.398   2.070   2.173
   39THR    CG2  630   3.513   1.851   2.226
   39THR   HG21  631   3.563   1.775   2.287
   39THR   HG22  632   3.414   1.805   2.232
   39THR   HG23  633   3.556   1.855   2.126
   39THR      C  634   3.446   2.100   2.531
   39THR      O  635   3.540   2.106   2.610
   40PHE      N  636   3.353   2.200   2.534
   40PHE      H  637   3.279   2.210   2.466
   40PHE     CA  638   3.353   2.309   2.628
   40PHE     HA  639   3.449   2.357   2.647
   40PHE     CB  640   3.255   2.410   2.574
   40PHE    HB1  641   3.292   2.441   2.476
   40PHE    HB2  642   3.159   2.369   2.545
   40PHE     CG  643   3.242   2.531   2.663
   40PHE    CD1  644   3.139   2.537   2.756
   40PHE    HD1  645   3.071   2.455   2.774
   40PHE    CD2  646   3.336   2.636   2.658
   40PHE    HD2  647   3.415   2.638   2.584
   40PHE    CE1  648   3.131   2.650   2.842
   40PHE    HE1  649   3.062   2.648   2.924
   40PHE    CE2  650   3.331   2.740   2.751
   40PHE    HE2  651   3.400   2.823   2.748
   40PHE     CZ  652   3.231   2.747   2.842
   40PHE     HZ  653   3.221   2.834   2.906
   40PHE      C  654   3.310   2.258   2.773
   40PHE      O  655   3.368   2.297   2.878
   41ALA      N  656   3.219   2.160   2.774
   41ALA      H  657   3.197   2.116   2.686
   41ALA     CA  658   3.171   2.089   2.890
   41ALA     HA  659   3.149   2.160   2.970
   41ALA     CB  660   3.039   2.009   2.850
   41ALA    HB1  661   3.064   1.913   2.803
   41ALA    HB2  662   2.966   2.001   2.930
   41ALA    HB3  663   2.979   2.061   2.775
   41ALA      C  664   3.274   1.990   2.942
   41ALA      O  665   3.259   1.861   2.935
   42LYS      N  666   3.382   2.042   3.002
   42LYS      H  667   3.378   2.143   2.996
   42LYS     CA  668   3.494   1.979   3.057
   42LYS     HA  669   3.456   1.894   3.113
   42LYS     CB  670   3.586   1.911   2.948
   42LYS    HB1  671   3.516   1.862   2.880
   42LYS    HB2  672   3.635   1.986   2.886
   42LYS     CG  673   3.689   1.812   3.007
   42LYS    HG1  674   3.764   1.866   3.065
   42LYS    HG2  675   3.646   1.752   3.087
   42LYS     CD  676   3.772   1.728   2.904
   42LYS    HD1  677   3.769   1.767   2.802
   42LYS    HD2  678   3.879   1.740   2.922
   42LYS     CE  679   3.722   1.577   2.891
   42LYS    HE1  680   3.789   1.519   2.829
   42LYS    HE2  681   3.736   1.524   2.986
   42LYS     NZ  682   3.579   1.552   2.860
   42LYS    HZ1  683   3.554   1.454   2.852
   42LYS    HZ2  684   3.523   1.578   2.940
   42LYS    HZ3  685   3.543   1.591   2.774
   42LYS      C  686   3.564   2.069   3.159
   42LYS      O  687   3.687   2.077   3.171
   43ILE      N  688   3.486   2.149   3.229
   43ILE      H  689   3.385   2.138   3.227
   43ILE     CA  690   3.528   2.237   3.337
   43ILE     HA  691   3.625   2.282   3.318
   43ILE     CB  692   3.428   2.356   3.355
   43ILE     HB  693   3.331   2.315   3.381
   43ILE    CG1  694   3.404   2.434   3.219
   43ILE   HG11  695   3.497   2.469   3.174
   43ILE   HG12  696   3.364   2.374   3.137
   43ILE    CG2  697   3.475   2.448   3.473
   43ILE   HG21  698   3.393   2.517   3.494
   43ILE   HG22  699   3.492   2.386   3.561
   43ILE   HG23  700   3.569   2.501   3.461
   43ILE     CD  701   3.312   2.561   3.236
   43ILE    HD1  702   3.363   2.644   3.284
   43ILE    HD2  703   3.255   2.598   3.151
   43ILE    HD3  704   3.225   2.541   3.300
   43ILE      C  705   3.552   2.145   3.463
   43ILE      O  706   3.480   2.049   3.476
   44ASN      N  707   3.653   2.171   3.551
   44ASN      H  708   3.701   2.260   3.551
   44ASN     CA  709   3.663   2.109   3.680
   44ASN     HA  710   3.635   2.003   3.676
   44ASN     CB  711   3.816   2.095   3.708
   44ASN    HB1  712   3.859   2.029   3.632
   44ASN    HB2  713   3.864   2.193   3.701
   44ASN     CG  714   3.840   2.040   3.850
   44ASN    OD1  715   3.836   2.110   3.949
   44ASN    ND2  716   3.890   1.920   3.859
   44ASN   HD21  717   3.913   1.868   3.776
   44ASN   HD22  718   3.904   1.881   3.952
   44ASN      C  719   3.595   2.197   3.789
   44ASN      O  720   3.625   2.315   3.800
   45PRO      N  721   3.507   2.151   3.876
   45PRO     CA  722   3.446   2.237   3.980
   45PRO     HA  723   3.387   2.316   3.934
   45PRO     CB  724   3.329   2.145   4.041
   45PRO    HB1  725   3.335   2.139   4.150
   45PRO    HB2  726   3.234   2.188   4.009
   45PRO     CG  727   3.348   2.008   3.974
   45PRO    HG1  728   3.387   1.945   4.054
   45PRO    HG2  729   3.258   1.970   3.926
   45PRO     CD  730   3.455   2.016   3.872
   45PRO    HD1  731   3.536   1.944   3.879
   45PRO    HD2  732   3.419   1.999   3.770
   45PRO      C  733   3.536   2.302   4.088
   45PRO      O  734   3.477   2.373   4.172
   46GLY      N  735   3.664   2.270   4.100
   46GLY      H  736   3.699   2.205   4.031
   46GLY     CA  737   3.759   2.321   4.201
   46GLY    HA1  738   3.706   2.367   4.285
   46GLY    HA2  739   3.804   2.230   4.242
   46GLY      C  740   3.857   2.418   4.143
   46GLY      O  741   3.911   2.502   4.211
   47GLU      N  742   3.880   2.412   4.010
   47GLU      H  743   3.809   2.351   3.971
   47GLU     CA  744   3.976   2.491   3.936
   47GLU     HA  745   4.068   2.502   3.994
   47GLU     CB  746   4.010   2.418   3.806
   47GLU    HB1  747   4.030   2.312   3.825
   47GLU    HB2  748   3.911   2.409   3.761
   47GLU     CG  749   4.102   2.483   3.708
   47GLU    HG1  750   4.123   2.419   3.622
   47GLU    HG2  751   4.052   2.563   3.652
   47GLU     CD  752   4.249   2.506   3.751
   47GLU    OE1  753   4.300   2.622   3.747
   47GLU    OE2  754   4.321   2.417   3.803
   47GLU      C  755   3.921   2.633   3.917
   47GLU      O  756   3.991   2.733   3.908
   48VAL      N  757   3.790   2.647   3.931
   48VAL      H  758   3.733   2.565   3.923
   48VAL     CA  759   3.717   2.776   3.929
   48VAL     HA  760   3.757   2.844   3.854
   48VAL     CB  761   3.575   2.743   3.888
   48VAL     HB  762   3.529   2.842   3.880
   48VAL    CG1  763   3.575   2.675   3.746
   48VAL   HG11  764   3.473   2.663   3.710
   48VAL   HG12  765   3.629   2.737   3.675
   48VAL   HG13  766   3.631   2.582   3.750
   48VAL    CG2  767   3.499   2.654   3.989
   48VAL   HG21  768   3.542   2.654   4.089
   48VAL   HG22  769   3.394   2.686   3.990
   48VAL   HG23  770   3.496   2.546   3.973
   48VAL      C  771   3.714   2.856   4.061
   48VAL      O  772   3.663   2.969   4.068
   49ILE      N  773   3.759   2.796   4.175
   49ILE      H  774   3.806   2.707   4.172
   49ILE     CA  775   3.759   2.861   4.309
   49ILE     HA  776   3.658   2.902   4.318
   49ILE     CB  777   3.772   2.751   4.424
   49ILE     HB  778   3.869   2.706   4.406
   49ILE    CG1  779   3.665   2.641   4.414
   49ILE   HG11  780   3.672   2.590   4.318
   49ILE   HG12  781   3.683   2.561   4.485
   49ILE    CG2  782   3.784   2.809   4.569
   49ILE   HG21  783   3.885   2.844   4.591
   49ILE   HG22  784   3.716   2.894   4.580
   49ILE   HG23  785   3.764   2.730   4.641
   49ILE     CD  786   3.524   2.694   4.439
   49ILE    HD1  787   3.490   2.760   4.359
   49ILE    HD2  788   3.455   2.612   4.457
   49ILE    HD3  789   3.521   2.748   4.534
   49ILE      C  790   3.861   2.973   4.329
   49ILE      O  791   3.822   3.079   4.382
   50PRO      N  792   3.988   2.964   4.278
   50PRO     CA  793   4.089   3.077   4.278
   50PRO     HA  794   4.125   3.090   4.380
   50PRO     CB  795   4.215   3.025   4.202
   50PRO    HB1  796   4.211   3.036   4.094
   50PRO    HB2  797   4.308   3.072   4.232
   50PRO     CG  798   4.207   2.870   4.224
   50PRO    HG1  799   4.262   2.813   4.148
   50PRO    HG2  800   4.249   2.849   4.322
   50PRO     CD  801   4.059   2.840   4.241
   50PRO    HD1  802   4.031   2.794   4.147
   50PRO    HD2  803   4.044   2.754   4.306
   50PRO      C  804   4.037   3.213   4.220
   50PRO      O  805   4.073   3.318   4.268
   51LEU      N  806   3.945   3.203   4.128
   51LEU      H  807   3.929   3.111   4.088
   51LEU     CA  808   3.896   3.314   4.053
   51LEU     HA  809   3.985   3.373   4.032
   51LEU     CB  810   3.816   3.260   3.937
   51LEU    HB1  811   3.727   3.207   3.972
   51LEU    HB2  812   3.778   3.350   3.888
   51LEU     CG  813   3.876   3.184   3.819
   51LEU     HG  814   3.933   3.247   3.751
   51LEU    CD1  815   3.977   3.075   3.849
   51LEU   HD11  816   4.010   3.020   3.760
   51LEU   HD12  817   4.065   3.124   3.891
   51LEU   HD13  818   3.937   3.016   3.931
   51LEU    CD2  819   3.756   3.124   3.744
   51LEU   HD21  820   3.788   3.078   3.651
   51LEU   HD22  821   3.709   3.044   3.801
   51LEU   HD23  822   3.679   3.199   3.723
   51LEU      C  823   3.790   3.399   4.131
   51LEU      O  824   3.734   3.504   4.085
   52ILE      N  825   3.755   3.346   4.249
   52ILE      H  826   3.775   3.249   4.272
   52ILE     CA  827   3.671   3.402   4.355
   52ILE     HA  828   3.663   3.509   4.334
   52ILE     CB  829   3.519   3.357   4.351
   52ILE     HB  830   3.469   3.394   4.440
   52ILE    CG1  831   3.506   3.204   4.349
   52ILE   HG11  832   3.416   3.168   4.299
   52ILE   HG12  833   3.588   3.159   4.293
   52ILE    CG2  834   3.448   3.414   4.226
   52ILE   HG21  835   3.499   3.379   4.137
   52ILE   HG22  836   3.348   3.372   4.216
   52ILE   HG23  837   3.452   3.523   4.225
   52ILE     CD  838   3.506   3.130   4.486
   52ILE    HD1  839   3.528   3.024   4.474
   52ILE    HD2  840   3.586   3.159   4.555
   52ILE    HD3  841   3.407   3.135   4.531
   52ILE      C  842   3.737   3.407   4.494
   52ILE      O  843   3.661   3.427   4.588
   53THR      N  844   3.868   3.385   4.504
   53THR      H  845   3.928   3.352   4.429
   53THR     CA  846   3.949   3.404   4.627
   53THR     HA  847   3.907   3.481   4.692
   53THR     CB  848   3.958   3.259   4.703
   53THR     HB  849   4.032   3.257   4.783
   53THR    OG1  850   4.006   3.165   4.608
   53THR    HG1  851   3.933   3.154   4.549
   53THR    CG2  852   3.823   3.218   4.760
   53THR   HG21  853   3.777   3.304   4.810
   53THR   HG22  854   3.759   3.176   4.682
   53THR   HG23  855   3.819   3.137   4.833
   53THR      C  856   4.086   3.471   4.589
   53THR      O  857   4.194   3.443   4.644
   54ASN      N  858   4.085   3.550   4.482
   54ASN      H  859   3.996   3.579   4.443
   54ASN     CA  860   4.209   3.612   4.421
   54ASN     HA  861   4.273   3.657   4.497
   54ASN     CB  862   4.309   3.505   4.363
   54ASN    HB1  863   4.293   3.408   4.410
   54ASN    HB2  864   4.280   3.488   4.260
   54ASN     CG  865   4.455   3.549   4.357
   54ASN    OD1  866   4.492   3.652   4.311
   54ASN    ND2  867   4.547   3.469   4.420
   54ASN   HD21  868   4.513   3.382   4.459
   54ASN   HD22  869   4.646   3.490   4.417
   54ASN      C  870   4.161   3.708   4.314
   54ASN      O  871   4.057   3.689   4.250
   55HIS      N  872   4.246   3.810   4.289
   55HIS      H  873   4.327   3.799   4.349
   55HIS     CA  874   4.228   3.921   4.197
   55HIS     HA  875   4.158   3.892   4.118
   55HIS     CB  876   4.160   4.039   4.259
   55HIS    HB1  877   4.065   4.011   4.304
   55HIS    HB2  878   4.230   4.080   4.332
   55HIS     CG  879   4.125   4.154   4.171
   55HIS    ND1  880   4.010   4.151   4.099
   55HIS    CD2  881   4.186   4.274   4.159
   55HIS    HD2  882   4.259   4.317   4.225
   55HIS    CE1  883   4.003   4.274   4.039
   55HIS    HE1  884   3.927   4.304   3.968
   55HIS    NE2  885   4.110   4.344   4.067
   55HIS    HE2  886   4.118   4.442   4.046
   55HIS      C  887   4.358   3.943   4.117
   55HIS      O  888   4.404   4.055   4.088
   56ASN      N  889   4.423   3.835   4.080
   56ASN      H  890   4.382   3.750   4.116
   56ASN     CA  891   4.528   3.823   3.986
   56ASN     HA  892   4.522   3.898   3.907
   56ASN     CB  893   4.663   3.843   4.059
   56ASN    HB1  894   4.654   3.917   4.138
   56ASN    HB2  895   4.680   3.754   4.119
   56ASN     CG  896   4.772   3.878   3.960
   56ASN    OD1  897   4.765   3.981   3.893
   56ASN    ND2  898   4.865   3.787   3.937
   56ASN   HD21  899   4.861   3.699   3.985
   56ASN   HD22  900   4.938   3.808   3.870
   56ASN      C  901   4.516   3.693   3.909
   56ASN      O  902   4.584   3.595   3.932
   57ILE      N  903   4.418   3.690   3.814
   57ILE      H  904   4.365   3.772   3.791
   57ILE     CA  905   4.402   3.580   3.725
   57ILE     HA  906   4.461   3.492   3.750
   57ILE     CB  907   4.250   3.561   3.706
   57ILE     HB  908   4.211   3.643   3.645
   57ILE    CG1  909   4.177   3.554   3.841
   57ILE   HG11  910   4.190   3.650   3.890
   57ILE   HG12  911   4.070   3.561   3.819
   57ILE    CG2  912   4.216   3.436   3.614
   57ILE   HG21  913   4.256   3.340   3.647
   57ILE   HG22  914   4.108   3.428   3.601
   57ILE   HG23  915   4.251   3.448   3.511
   57ILE     CD  916   4.230   3.444   3.933
   57ILE    HD1  917   4.206   3.343   3.901
   57ILE    HD2  918   4.338   3.452   3.951
   57ILE    HD3  919   4.177   3.456   4.028
   57ILE      C  920   4.461   3.630   3.590
   57ILE      O  921   4.421   3.736   3.534
   58LEU      N  922   4.555   3.549   3.534
   58LEU      H  923   4.563   3.457   3.576
   58LEU     CA  924   4.613   3.558   3.411
   58LEU     HA  925   4.618   3.665   3.391
   58LEU     CB  926   4.752   3.487   3.419
   58LEU    HB1  927   4.742   3.380   3.434
   58LEU    HB2  928   4.803   3.490   3.323
   58LEU     CG  929   4.839   3.570   3.515
   58LEU     HG  930   4.814   3.676   3.520
   58LEU    CD1  931   4.832   3.515   3.657
   58LEU   HD11  932   4.928   3.533   3.707
   58LEU   HD12  933   4.769   3.576   3.722
   58LEU   HD13  934   4.797   3.412   3.665
   58LEU    CD2  935   4.989   3.562   3.477
   58LEU   HD21  936   5.020   3.459   3.497
   58LEU   HD22  937   4.991   3.590   3.372
   58LEU   HD23  938   5.053   3.635   3.528
   58LEU      C  939   4.527   3.484   3.307
   58LEU      O  940   4.484   3.544   3.205
   59LYS      N  941   4.503   3.354   3.324
   59LYS      H  942   4.541   3.306   3.404
   59LYS     CA  943   4.441   3.259   3.231
   59LYS     HA  944   4.355   3.320   3.202
   59LYS     CB  945   4.532   3.233   3.114
   59LYS    HB1  946   4.484   3.157   3.053
   59LYS    HB2  947   4.535   3.326   3.058
   59LYS     CG  948   4.676   3.175   3.151
   59LYS    HG1  949   4.727   3.256   3.204
   59LYS    HG2  950   4.668   3.093   3.223
   59LYS     CD  951   4.755   3.134   3.028
   59LYS    HD1  952   4.695   3.064   2.969
   59LYS    HD2  953   4.788   3.218   2.967
   59LYS     CE  954   4.872   3.034   3.065
   59LYS    HE1  955   4.944   3.083   3.130
   59LYS    HE2  956   4.830   2.941   3.103
   59LYS     NZ  957   4.947   3.003   2.944
   59LYS    HZ1  958   4.994   3.085   2.908
   59LYS    HZ2  959   5.015   2.930   2.960
   59LYS    HZ3  960   4.883   2.964   2.875
   59LYS      C  961   4.392   3.128   3.302
   59LYS      O  962   4.480   3.050   3.341
   60PRO      N  963   4.263   3.096   3.325
   60PRO     CA  964   4.216   2.974   3.385
   60PRO     HA  965   4.294   2.935   3.450
   60PRO     CB  966   4.076   2.995   3.440
   60PRO    HB1  967   4.005   2.913   3.430
   60PRO    HB2  968   4.093   3.034   3.541
   60PRO     CG  969   4.027   3.115   3.366
   60PRO    HG1  970   3.981   3.079   3.274
   60PRO    HG2  971   3.961   3.182   3.422
   60PRO     CD  972   4.153   3.189   3.315
   60PRO    HD1  973   4.135   3.214   3.211
   60PRO    HD2  974   4.182   3.276   3.374
   60PRO      C  975   4.198   2.875   3.271
   60PRO      O  976   4.206   2.905   3.150
   61LEU      N  977   4.168   2.748   3.313
   61LEU      H  978   4.160   2.738   3.413
   61LEU     CA  979   4.127   2.640   3.220
   61LEU     HA  980   4.150   2.653   3.114
   61LEU     CB  981   4.182   2.510   3.274
   61LEU    HB1  982   4.156   2.503   3.380
   61LEU    HB2  983   4.123   2.431   3.228
   61LEU     CG  984   4.337   2.484   3.253
   61LEU     HG  985   4.401   2.570   3.272
   61LEU    CD1  986   4.388   2.374   3.346
   61LEU   HD11  987   4.341   2.277   3.326
   61LEU   HD12  988   4.495   2.355   3.339
   61LEU   HD13  989   4.368   2.394   3.451
   61LEU    CD2  990   4.358   2.451   3.104
   61LEU   HD21  991   4.337   2.345   3.090
   61LEU   HD22  992   4.295   2.504   3.033
   61LEU   HD23  993   4.460   2.472   3.073
   61LEU      C  994   3.972   2.635   3.232
   61LEU      O  995   3.912   2.611   3.338
   62ILE      N  996   3.917   2.666   3.113
   62ILE      H  997   3.978   2.688   3.035
   62ILE     CA  998   3.777   2.656   3.086
   62ILE     HA  999   3.725   2.613   3.171
   62ILE     CB 1000   3.707   2.793   3.058
   62ILE     HB 1001   3.747   2.835   2.965
   62ILE    CG1 1002   3.747   2.900   3.163
   62ILE   HG11 1003   3.731   2.866   3.265
   62ILE   HG12 1004   3.855   2.908   3.155
   62ILE    CG2 1005   3.560   2.776   3.038
   62ILE   HG21 1006   3.526   2.870   2.993
   62ILE   HG22 1007   3.536   2.702   2.962
   62ILE   HG23 1008   3.497   2.756   3.125
   62ILE     CD 1009   3.690   3.041   3.130
   62ILE    HD1 1010   3.699   3.079   3.028
   62ILE    HD2 1011   3.586   3.037   3.162
   62ILE    HD3 1012   3.747   3.107   3.196
   62ILE      C 1013   3.759   2.557   2.967
   62ILE      O 1014   3.745   2.596   2.858
   63GLY      N 1015   3.767   2.428   2.989
   63GLY      H 1016   3.791   2.407   3.085
   63GLY     CA 1017   3.746   2.316   2.897
   63GLY    HA1 1018   3.658   2.265   2.938
   63GLY    HA2 1019   3.693   2.356   2.810
   63GLY      C 1020   3.875   2.240   2.868
   63GLY      O 1021   3.894   2.188   2.756
   64GLN      N 1022   3.983   2.258   2.947
   64GLN      H 1023   3.964   2.299   3.037
   64GLN     CA 1024   4.109   2.184   2.950
   64GLN     HA 1025   4.160   2.217   3.041
   64GLN     CB 1026   4.089   2.026   2.946
   64GLN    HB1 1027   4.014   2.010   2.869
   64GLN    HB2 1028   4.181   1.977   2.914
   64GLN     CG 1029   4.052   1.968   3.084
   64GLN    HG1 1030   3.966   2.027   3.115
   64GLN    HG2 1031   4.020   1.866   3.064
   64GLN     CD 1032   4.157   1.977   3.196
   64GLN    OE1 1033   4.116   1.978   3.312
   64GLN    NE2 1034   4.281   2.000   3.164
   64GLN   HE21 1035   4.299   1.973   3.068
   64GLN   HE22 1036   4.346   1.988   3.239
   64GLN      C 1037   4.211   2.235   2.848
   64GLN      O 1038   4.319   2.181   2.847
   65LYS      N 1039   4.178   2.342   2.775
   65LYS      H 1040   4.082   2.372   2.771
   65LYS     CA 1041   4.267   2.433   2.707
   65LYS     HA 1042   4.368   2.392   2.705
   65LYS     CB 1043   4.221   2.436   2.561
   65LYS    HB1 1044   4.286   2.512   2.518
   65LYS    HB2 1045   4.254   2.340   2.521
   65LYS     CG 1046   4.069   2.450   2.536
   65LYS    HG1 1047   4.008   2.403   2.614
   65LYS    HG2 1048   4.045   2.554   2.561
   65LYS     CD 1049   4.016   2.399   2.397
   65LYS    HD1 1050   3.934   2.462   2.362
   65LYS    HD2 1051   4.095   2.419   2.325
   65LYS     CE 1052   4.004   2.251   2.404
   65LYS    HE1 1053   4.092   2.197   2.438
   65LYS    HE2 1054   3.916   2.226   2.463
   65LYS     NZ 1055   3.970   2.188   2.277
   65LYS    HZ1 1056   3.880   2.223   2.250
   65LYS    HZ2 1057   4.027   2.210   2.197
   65LYS    HZ3 1058   3.964   2.087   2.282
   65LYS      C 1059   4.249   2.569   2.775
   65LYS      O 1060   4.135   2.615   2.805
   66PHE      N 1061   4.362   2.630   2.812
   66PHE      H 1062   4.450   2.596   2.778
   66PHE     CA 1063   4.375   2.764   2.870
   66PHE     HA 1064   4.326   2.753   2.967
   66PHE     CB 1065   4.526   2.812   2.893
   66PHE    HB1 1066   4.575   2.805   2.796
   66PHE    HB2 1067   4.521   2.916   2.924
   66PHE     CG 1068   4.597   2.742   3.005
   66PHE    CD1 1069   4.685   2.629   2.989
   66PHE    HD1 1070   4.684   2.574   2.896
   66PHE    CD2 1071   4.597   2.805   3.133
   66PHE    HD2 1072   4.523   2.883   3.145
   66PHE    CE1 1073   4.753   2.564   3.097
   66PHE    HE1 1074   4.814   2.479   3.072
   66PHE    CE2 1075   4.663   2.743   3.238
   66PHE    HE2 1076   4.648   2.778   3.340
   66PHE     CZ 1077   4.751   2.629   3.228
   66PHE     HZ 1078   4.796   2.590   3.318
   66PHE      C 1079   4.285   2.874   2.801
   66PHE      O 1080   4.258   2.869   2.679
   67CYS      N 1081   4.237   2.976   2.879
   67CYS      H 1082   4.255   2.983   2.978
   67CYS     CA 1083   4.148   3.080   2.832
   67CYS     HA 1084   4.156   3.081   2.723
   67CYS     CB 1085   4.012   3.049   2.888
   67CYS    HB1 1086   3.994   2.942   2.885
   67CYS    HB2 1087   3.991   3.082   2.989
   67CYS     SG 1088   3.896   3.139   2.776
   67CYS     HG 1089   3.931   3.074   2.664
   67CYS      C 1090   4.212   3.207   2.884
   67CYS      O 1091   4.247   3.204   3.004
   68ILE      N 1092   4.246   3.306   2.802
   68ILE      H 1093   4.208   3.303   2.708
   68ILE     CA 1094   4.313   3.430   2.845
   68ILE     HA 1095   4.373   3.418   2.935
   68ILE     CB 1096   4.412   3.476   2.736
   68ILE     HB 1097   4.443   3.576   2.764
   68ILE    CG1 1098   4.342   3.493   2.597
   68ILE   HG11 1099   4.351   3.402   2.538
   68ILE   HG12 1100   4.235   3.509   2.594
   68ILE    CG2 1101   4.533   3.379   2.721
   68ILE   HG21 1102   4.500   3.276   2.739
   68ILE   HG22 1103   4.578   3.378   2.622
   68ILE   HG23 1104   4.609   3.409   2.794
   68ILE     CD 1105   4.421   3.593   2.512
   68ILE    HD1 1106   4.527   3.567   2.501
   68ILE    HD2 1107   4.376   3.603   2.414
   68ILE    HD3 1108   4.425   3.692   2.557
   68ILE      C 1109   4.207   3.543   2.875
   68ILE      O 1110   4.104   3.556   2.807
   69VAL      N 1111   4.235   3.627   2.973
   69VAL      H 1112   4.324   3.618   3.020
   69VAL     CA 1113   4.147   3.726   3.037
   69VAL     HA 1114   4.044   3.703   3.010
   69VAL     CB 1115   4.169   3.731   3.193
   69VAL     HB 1116   4.274   3.754   3.215
   69VAL    CG1 1117   4.082   3.826   3.268
   69VAL   HG11 1118   4.094   3.819   3.377
   69VAL   HG12 1119   4.080   3.932   3.244
   69VAL   HG13 1120   3.980   3.795   3.250
   69VAL    CG2 1121   4.155   3.595   3.260
   69VAL   HG21 1122   4.181   3.594   3.365
   69VAL   HG22 1123   4.054   3.554   3.249
   69VAL   HG23 1124   4.217   3.516   3.217
   69VAL      C 1125   4.183   3.865   2.977
   69VAL      O 1126   4.303   3.895   2.958
   70TYR      N 1127   4.082   3.940   2.941
   70TYR      H 1128   3.989   3.903   2.955
   70TYR     CA 1129   4.093   4.077   2.887
   70TYR     HA 1130   4.195   4.105   2.862
   70TYR     CB 1131   4.001   4.088   2.763
   70TYR    HB1 1132   3.907   4.035   2.783
   70TYR    HB2 1133   3.972   4.193   2.757
   70TYR     CG 1134   4.050   4.036   2.629
   70TYR    CD1 1135   4.130   3.918   2.617
   70TYR    HD1 1136   4.157   3.859   2.703
   70TYR    CD2 1137   4.025   4.121   2.519
   70TYR    HD2 1138   3.959   4.206   2.529
   70TYR    CE1 1139   4.169   3.880   2.488
   70TYR    HE1 1140   4.212   3.782   2.472
   70TYR    CE2 1141   4.085   4.085   2.396
   70TYR    HE2 1142   4.065   4.145   2.308
   70TYR     CZ 1143   4.160   3.970   2.377
   70TYR     OH 1144   4.209   3.946   2.257
   70TYR     HH 1145   4.148   3.982   2.195
   70TYR      C 1146   4.054   4.180   2.995
   70TYR      O 1147   4.104   4.290   3.000
   71THR      N 1148   3.956   4.149   3.074
   71THR      H 1149   3.905   4.062   3.066
   71THR     CA 1150   3.913   4.224   3.197
   71THR     HA 1151   4.001   4.282   3.227
   71THR     CB 1152   3.805   4.328   3.154
   71THR     HB 1153   3.784   4.394   3.237
   71THR    OG1 1154   3.686   4.264   3.115
   71THR    HG1 1155   3.653   4.203   3.179
   71THR    CG2 1156   3.846   4.426   3.047
   71THR   HG21 1157   3.769   4.498   3.020
   71THR   HG22 1158   3.935   4.484   3.071
   71THR   HG23 1159   3.871   4.376   2.954
   71THR      C 1160   3.864   4.129   3.306
   71THR      O 1161   3.830   4.015   3.279
   72ASN      N 1162   3.869   4.166   3.431
   72ASN      H 1163   3.893   4.261   3.455
   72ASN     CA 1164   3.819   4.081   3.544
   72ASN     HA 1165   3.729   4.029   3.512
   72ASN     CB 1166   3.929   3.988   3.603
   72ASN    HB1 1167   3.965   3.919   3.527
   72ASN    HB2 1168   4.013   4.057   3.617
   72ASN     CG 1169   3.891   3.900   3.721
   72ASN    OD1 1170   3.771   3.853   3.730
   72ASN    ND2 1171   3.982   3.880   3.811
   72ASN   HD21 1172   4.073   3.923   3.805
   72ASN   HD22 1173   3.944   3.842   3.896
   72ASN      C 1174   3.765   4.174   3.650
   72ASN      O 1175   3.828   4.275   3.682
   73SER      N 1176   3.643   4.139   3.693
   73SER      H 1177   3.600   4.056   3.655
   73SER     CA 1178   3.592   4.195   3.819
   73SER     HA 1179   3.668   4.185   3.896
   73SER     CB 1180   3.545   4.338   3.790
   73SER    HB1 1181   3.488   4.360   3.881
   73SER    HB2 1182   3.627   4.409   3.778
   73SER     OG 1183   3.463   4.357   3.677
   73SER     HG 1184   3.376   4.337   3.707
   73SER      C 1185   3.484   4.089   3.867
   73SER      O 1186   3.381   4.127   3.926
   74LEU      N 1187   3.502   3.959   3.840
   74LEU      H 1188   3.596   3.935   3.812
   74LEU     CA 1189   3.411   3.845   3.874
   74LEU     HA 1190   3.321   3.852   3.814
   74LEU     CB 1191   3.480   3.711   3.834
   74LEU    HB1 1192   3.512   3.726   3.731
   74LEU    HB2 1193   3.568   3.705   3.898
   74LEU     CG 1194   3.390   3.580   3.846
   74LEU     HG 1195   3.354   3.574   3.949
   74LEU    CD1 1196   3.275   3.579   3.746
   74LEU   HD11 1197   3.192   3.644   3.771
   74LEU   HD12 1198   3.309   3.591   3.643
   74LEU   HD13 1199   3.233   3.478   3.747
   74LEU    CD2 1200   3.476   3.461   3.822
   74LEU   HD21 1201   3.419   3.367   3.823
   74LEU   HD22 1202   3.528   3.466   3.726
   74LEU   HD23 1203   3.543   3.452   3.907
   74LEU      C 1204   3.375   3.840   4.021
   74LEU      O 1205   3.256   3.806   4.043
   75MET      N 1206   3.474   3.866   4.109
   75MET      H 1207   3.562   3.892   4.067
   75MET     CA 1208   3.463   3.866   4.252
   75MET     HA 1209   3.398   3.783   4.278
   75MET     CB 1210   3.608   3.838   4.301
   75MET    HB1 1211   3.645   3.751   4.247
   75MET    HB2 1212   3.679   3.919   4.282
   75MET     CG 1213   3.634   3.799   4.442
   75MET    HG1 1214   3.594   3.880   4.504
   75MET    HG2 1215   3.571   3.716   4.475
   75MET     SD 1216   3.812   3.755   4.474
   75MET     CE 1217   3.874   3.910   4.545
   75MET    HE1 1218   3.891   3.992   4.475
   75MET    HE2 1219   3.803   3.948   4.618
   75MET    HE3 1220   3.971   3.884   4.586
   75MET      C 1221   3.399   4.003   4.303
   75MET      O 1222   3.402   4.024   4.421
   76ASP      N 1223   3.344   4.090   4.219
   76ASP      H 1224   3.344   4.077   4.119
   76ASP     CA 1225   3.297   4.223   4.260
   76ASP     HA 1226   3.330   4.254   4.359
   76ASP     CB 1227   3.338   4.326   4.149
   76ASP    HB1 1228   3.446   4.334   4.140
   76ASP    HB2 1229   3.286   4.300   4.057
   76ASP     CG 1230   3.290   4.463   4.178
   76ASP    OD1 1231   3.182   4.503   4.137
   76ASP    OD2 1232   3.362   4.534   4.247
   76ASP      C 1233   3.147   4.222   4.266
   76ASP      O 1234   3.070   4.168   4.187
   77GLU      N 1235   3.087   4.294   4.364
   77GLU      H 1236   3.140   4.338   4.437
   77GLU     CA 1237   2.939   4.291   4.379
   77GLU     HA 1238   2.903   4.195   4.340
   77GLU     CB 1239   2.909   4.301   4.524
   77GLU    HB1 1240   2.984   4.254   4.588
   77GLU    HB2 1241   2.907   4.405   4.559
   77GLU     CG 1242   2.791   4.227   4.582
   77GLU    HG1 1243   2.798   4.243   4.689
   77GLU    HG2 1244   2.702   4.283   4.549
   77GLU     CD 1245   2.775   4.075   4.560
   77GLU    OE1 1246   2.664   4.028   4.518
   77GLU    OE2 1247   2.875   4.001   4.578
   77GLU      C 1248   2.864   4.395   4.303
   77GLU      O 1249   2.745   4.400   4.318
   78ASN      N 1250   2.930   4.465   4.216
   78ASN      H 1251   3.029   4.462   4.201
   78ASN     CA 1252   2.865   4.561   4.122
   78ASN     HA 1253   2.756   4.561   4.133
   78ASN     CB 1254   2.932   4.708   4.152
   78ASN    HB1 1255   3.041   4.706   4.149
   78ASN    HB2 1256   2.909   4.781   4.074
   78ASN     CG 1257   2.879   4.768   4.288
   78ASN    OD1 1258   2.767   4.805   4.305
   78ASN    ND2 1259   2.962   4.787   4.388
   78ASN   HD21 1260   3.062   4.778   4.378
   78ASN   HD22 1261   2.927   4.827   4.474
   78ASN      C 1262   2.890   4.522   3.981
   78ASN      O 1263   2.816   4.559   3.891
   79THR      N 1264   3.006   4.459   3.951
   79THR      H 1265   3.072   4.448   4.026
   79THR     CA 1266   3.055   4.433   3.814
   79THR     HA 1267   2.979   4.441   3.736
   79THR     CB 1268   3.158   4.545   3.779
   79THR     HB 1269   3.191   4.544   3.675
   79THR    OG1 1270   3.271   4.532   3.863
   79THR    HG1 1271   3.225   4.528   3.946
   79THR    CG2 1272   3.122   4.687   3.811
   79THR   HG21 1273   3.021   4.716   3.782
   79THR   HG22 1274   3.141   4.701   3.917
   79THR   HG23 1275   3.195   4.759   3.774
   79THR      C 1276   3.105   4.288   3.788
   79THR      O 1277   3.210   4.266   3.726
   80TYR      N 1278   3.035   4.198   3.853
   80TYR      H 1279   2.968   4.241   3.915
   80TYR     CA 1280   3.055   4.053   3.875
   80TYR     HA 1281   3.151   4.044   3.926
   80TYR     CB 1282   2.944   3.993   3.968
   80TYR    HB1 1283   2.927   3.885   3.958
   80TYR    HB2 1284   2.981   3.993   4.070
   80TYR     CG 1285   2.808   4.061   3.955
   80TYR    CD1 1286   2.734   4.036   3.833
   80TYR    HD1 1287   2.777   3.969   3.760
   80TYR    CD2 1288   2.750   4.134   4.060
   80TYR    HD2 1289   2.804   4.157   4.151
   80TYR    CE1 1290   2.608   4.094   3.814
   80TYR    HE1 1291   2.564   4.081   3.716
   80TYR    CE2 1292   2.630   4.198   4.038
   80TYR    HE2 1293   2.600   4.259   4.122
   80TYR     CZ 1294   2.555   4.175   3.919
   80TYR     OH 1295   2.439   4.247   3.901
   80TYR     HH 1296   2.425   4.281   3.814
   80TYR      C 1297   3.080   3.971   3.742
   80TYR      O 1298   3.006   3.878   3.717
   81ALA      N 1299   3.187   3.993   3.665
   81ALA      H 1300   3.240   4.073   3.696
   81ALA     CA 1301   3.227   3.905   3.556
   81ALA     HA 1302   3.219   3.801   3.589
   81ALA     CB 1303   3.136   3.919   3.430
   81ALA    HB1 1304   3.136   4.018   3.386
   81ALA    HB2 1305   3.167   3.844   3.358
   81ALA    HB3 1306   3.040   3.876   3.459
   81ALA      C 1307   3.371   3.902   3.514
   81ALA      O 1308   3.438   4.006   3.540
   82MET      N 1309   3.427   3.798   3.452
   82MET      H 1310   3.355   3.742   3.409
   82MET     CA 1311   3.553   3.793   3.380
   82MET     HA 1312   3.607   3.882   3.413
   82MET     CB 1313   3.624   3.663   3.417
   82MET    HB1 1314   3.607   3.639   3.522
   82MET    HB2 1315   3.583   3.573   3.371
   82MET     CG 1316   3.775   3.660   3.393
   82MET    HG1 1317   3.814   3.661   3.291
   82MET    HG2 1318   3.825   3.740   3.447
   82MET     SD 1319   3.856   3.512   3.457
   82MET     CE 1320   3.851   3.534   3.640
   82MET    HE1 1321   3.912   3.617   3.677
   82MET    HE2 1322   3.751   3.559   3.675
   82MET    HE3 1323   3.889   3.453   3.702
   82MET      C 1324   3.525   3.788   3.227
   82MET      O 1325   3.442   3.704   3.184
   83GLU      N 1326   3.601   3.863   3.145
   83GLU      H 1327   3.675   3.925   3.174
   83GLU     CA 1328   3.582   3.860   2.999
   83GLU     HA 1329   3.495   3.802   2.968
   83GLU     CB 1330   3.570   4.005   2.941
   83GLU    HB1 1331   3.501   4.059   3.007
   83GLU    HB2 1332   3.666   4.057   2.953
   83GLU     CG 1333   3.511   4.004   2.805
   83GLU    HG1 1334   3.495   3.900   2.774
   83GLU    HG2 1335   3.419   4.060   2.816
   83GLU     CD 1336   3.590   4.082   2.703
   83GLU    OE1 1337   3.612   4.204   2.727
   83GLU    OE2 1338   3.631   4.021   2.599
   83GLU      C 1339   3.713   3.801   2.945
   83GLU      O 1340   3.826   3.839   2.976
   84LEU      N 1341   3.698   3.697   2.862
   84LEU      H 1342   3.608   3.668   2.827
   84LEU     CA 1343   3.799   3.611   2.813
   84LEU     HA 1344   3.891   3.666   2.833
   84LEU     CB 1345   3.801   3.473   2.880
   84LEU    HB1 1346   3.711   3.418   2.855
   84LEU    HB2 1347   3.892   3.431   2.836
   84LEU     CG 1348   3.823   3.468   3.036
   84LEU     HG 1349   3.871   3.558   3.073
   84LEU    CD1 1350   3.680   3.449   3.108
   84LEU   HD11 1351   3.607   3.524   3.076
   84LEU   HD12 1352   3.637   3.349   3.107
   84LEU   HD13 1353   3.692   3.476   3.213
   84LEU    CD2 1354   3.915   3.350   3.070
   84LEU   HD21 1355   3.884   3.251   3.037
   84LEU   HD22 1356   4.019   3.372   3.044
   84LEU   HD23 1357   3.919   3.341   3.179
   84LEU      C 1358   3.791   3.589   2.663
   84LEU      O 1359   3.690   3.608   2.596
   85LEU      N 1360   3.896   3.526   2.610
   85LEU      H 1361   3.965   3.499   2.678
   85LEU     CA 1362   3.911   3.478   2.470
   85LEU     HA 1363   3.815   3.463   2.422
   85LEU     CB 1364   3.985   3.589   2.387
   85LEU    HB1 1365   3.945   3.687   2.415
   85LEU    HB2 1366   4.091   3.603   2.405
   85LEU     CG 1367   3.988   3.565   2.232
   85LEU     HG 1368   3.989   3.461   2.200
   85LEU    CD1 1369   3.857   3.622   2.178
   85LEU   HD11 1370   3.857   3.729   2.154
   85LEU   HD12 1371   3.827   3.570   2.088
   85LEU   HD13 1372   3.778   3.602   2.251
   85LEU    CD2 1373   4.109   3.624   2.158
   85LEU   HD21 1374   4.202   3.576   2.189
   85LEU   HD22 1375   4.094   3.621   2.050
   85LEU   HD23 1376   4.122   3.727   2.191
   85LEU      C 1377   3.981   3.339   2.473
   85LEU      O 1378   4.072   3.310   2.552
   86THR      N 1379   3.942   3.261   2.371
   86THR      H 1380   3.868   3.297   2.312
   86THR     CA 1381   3.992   3.124   2.351
   86THR     HA 1382   3.958   3.073   2.442
   86THR     CB 1383   3.914   3.068   2.228
   86THR     HB 1384   3.965   2.985   2.179
   86THR    OG1 1385   3.897   3.171   2.131
   86THR    HG1 1386   3.982   3.163   2.091
   86THR    CG2 1387   3.774   3.012   2.275
   86THR   HG21 1388   3.785   2.947   2.362
   86THR   HG22 1389   3.718   3.097   2.314
   86THR   HG23 1390   3.697   2.972   2.210
   86THR      C 1391   4.140   3.107   2.331
   86THR      O 1392   4.191   3.187   2.253
   87GLY      N 1393   4.210   3.010   2.400
   87GLY      H 1394   4.149   2.942   2.442
   87GLY     CA 1395   4.352   2.982   2.386
   87GLY    HA1 1396   4.393   3.068   2.333
   87GLY    HA2 1397   4.402   2.980   2.483
   87GLY      C 1398   4.391   2.861   2.300
   87GLY      O 1399   4.472   2.779   2.341
   88TYR      N 1400   4.332   2.860   2.178
   88TYR      H 1401   4.303   2.955   2.162
   88TYR     CA 1402   4.351   2.770   2.058
   88TYR     HA 1403   4.451   2.726   2.047
   88TYR     CB 1404   4.260   2.645   2.060
   88TYR    HB1 1405   4.265   2.600   1.961
   88TYR    HB2 1406   4.302   2.569   2.127
   88TYR     CG 1407   4.110   2.646   2.097
   88TYR    CD1 1408   4.064   2.713   2.216
   88TYR    HD1 1409   4.131   2.752   2.291
   88TYR    CD2 1410   4.013   2.604   2.002
   88TYR    HD2 1411   4.061   2.554   1.919
   88TYR    CE1 1412   3.926   2.699   2.253
   88TYR    HE1 1413   3.895   2.734   2.351
   88TYR    CE2 1414   3.875   2.606   2.036
   88TYR    HE2 1415   3.806   2.578   1.957
   88TYR     CZ 1416   3.830   2.654   2.158
   88TYR     OH 1417   3.697   2.648   2.189
   88TYR     HH 1418   3.640   2.607   2.125
   88TYR      C 1419   4.336   2.860   1.932
   88TYR      O 1420   4.310   2.980   1.951
   89ALA      N 1421   4.354   2.805   1.814
   89ALA      H 1422   4.359   2.704   1.808
   89ALA     CA 1423   4.347   2.873   1.683
   89ALA     HA 1424   4.436   2.932   1.664
   89ALA     CB 1425   4.353   2.764   1.578
   89ALA    HB1 1426   4.458   2.739   1.560
   89ALA    HB2 1427   4.289   2.682   1.610
   89ALA    HB3 1428   4.299   2.788   1.486
   89ALA      C 1429   4.227   2.968   1.658
   89ALA      O 1430   4.264   3.080   1.616
   90PRO      N 1431   4.094   2.923   1.671
   90PRO     CA 1432   3.983   3.015   1.667
   90PRO     HA 1433   3.990   3.055   1.566
   90PRO     CB 1434   3.855   2.930   1.667
   90PRO    HB1 1435   3.767   2.972   1.717
   90PRO    HB2 1436   3.816   2.916   1.567
   90PRO     CG 1437   3.901   2.794   1.731
   90PRO    HG1 1438   3.889   2.801   1.839
   90PRO    HG2 1439   3.849   2.709   1.686
   90PRO     CD 1440   4.050   2.784   1.705
   90PRO    HD1 1441   4.107   2.744   1.789
   90PRO    HD2 1442   4.066   2.720   1.618
   90PRO      C 1443   3.987   3.118   1.787
   90PRO      O 1444   4.044   3.097   1.893
   91VAL      N 1445   3.920   3.226   1.772
   91VAL      H 1446   3.858   3.232   1.693
   91VAL     CA 1447   3.917   3.345   1.858
   91VAL     HA 1448   3.968   3.326   1.953
   91VAL     CB 1449   3.997   3.469   1.800
   91VAL     HB 1450   3.965   3.549   1.867
   91VAL    CG1 1451   4.149   3.457   1.812
   91VAL   HG11 1452   4.170   3.445   1.918
   91VAL   HG12 1453   4.201   3.386   1.747
   91VAL   HG13 1454   4.203   3.545   1.778
   91VAL    CG2 1455   3.957   3.494   1.650
   91VAL   HG21 1456   4.037   3.556   1.608
   91VAL   HG22 1457   3.940   3.408   1.585
   91VAL   HG23 1458   3.869   3.558   1.641
   91VAL      C 1459   3.767   3.372   1.886
   91VAL      O 1460   3.711   3.459   1.823
   92SER      N 1461   3.706   3.321   1.984
   92SER      H 1462   3.758   3.255   2.041
   92SER     CA 1463   3.571   3.321   2.021
   92SER     HA 1464   3.515   3.388   1.955
   92SER     CB 1465   3.509   3.170   2.012
   92SER    HB1 1466   3.578   3.113   2.075
   92SER    HB2 1467   3.410   3.185   2.056
   92SER     OG 1468   3.496   3.131   1.879
   92SER     HG 1469   3.577   3.152   1.834
   92SER      C 1470   3.563   3.369   2.165
   92SER      O 1471   3.653   3.338   2.241
   93PRO      N 1472   3.457   3.453   2.200
   93PRO     CA 1473   3.437   3.510   2.339
   93PRO     HA 1474   3.540   3.535   2.363
   93PRO     CB 1475   3.345   3.625   2.321
   93PRO    HB1 1476   3.275   3.642   2.402
   93PRO    HB2 1477   3.402   3.716   2.300
   93PRO     CG 1478   3.273   3.608   2.190
   93PRO    HG1 1479   3.182   3.549   2.198
   93PRO    HG2 1480   3.239   3.705   2.153
   93PRO     CD 1481   3.365   3.520   2.103
   93PRO    HD1 1482   3.309   3.441   2.052
   93PRO    HD2 1483   3.420   3.581   2.031
   93PRO      C 1484   3.393   3.410   2.435
   93PRO      O 1485   3.304   3.330   2.397
   94ILE      N 1486   3.447   3.415   2.556
   94ILE      H 1487   3.519   3.484   2.576
   94ILE     CA 1488   3.413   3.338   2.674
   94ILE     HA 1489   3.310   3.305   2.658
   94ILE     CB 1490   3.510   3.217   2.703
   94ILE     HB 1491   3.610   3.261   2.703
   94ILE    CG1 1492   3.497   3.108   2.599
   94ILE   HG11 1493   3.404   3.055   2.616
   94ILE   HG12 1494   3.480   3.152   2.501
   94ILE    CG2 1495   3.488   3.153   2.840
   94ILE   HG21 1496   3.516   3.227   2.916
   94ILE   HG22 1497   3.386   3.114   2.845
   94ILE   HG23 1498   3.556   3.068   2.846
   94ILE     CD 1499   3.624   3.014   2.588
   94ILE    HD1 1500   3.606   2.929   2.522
   94ILE    HD2 1501   3.715   3.071   2.572
   94ILE    HD3 1502   3.640   2.956   2.679
   94ILE      C 1503   3.396   3.446   2.782
   94ILE      O 1504   3.471   3.543   2.790
   95VAL      N 1505   3.306   3.418   2.875
   95VAL      H 1506   3.263   3.327   2.869
   95VAL     CA 1507   3.262   3.503   2.983
   95VAL     HA 1508   3.346   3.547   3.036
   95VAL     CB 1509   3.178   3.625   2.933
   95VAL     HB 1510   3.248   3.690   2.881
   95VAL    CG1 1511   3.064   3.584   2.830
   95VAL   HG11 1512   3.100   3.545   2.735
   95VAL   HG12 1513   3.004   3.504   2.871
   95VAL   HG13 1514   3.000   3.669   2.807
   95VAL    CG2 1515   3.102   3.708   3.047
   95VAL   HG21 1516   3.016   3.657   3.090
   95VAL   HG22 1517   3.178   3.741   3.118
   95VAL   HG23 1518   3.066   3.806   3.019
   95VAL      C 1519   3.204   3.409   3.087
   95VAL      O 1520   3.116   3.331   3.057
   96ILE      N 1521   3.261   3.432   3.209
   96ILE      H 1522   3.332   3.504   3.215
   96ILE     CA 1523   3.207   3.389   3.336
   96ILE     HA 1524   3.136   3.310   3.311
   96ILE     CB 1525   3.322   3.337   3.428
   96ILE     HB 1526   3.355   3.426   3.481
   96ILE    CG1 1527   3.433   3.261   3.350
   96ILE   HG11 1528   3.402   3.157   3.339
   96ILE   HG12 1529   3.447   3.303   3.251
   96ILE    CG2 1530   3.261   3.245   3.537
   96ILE   HG21 1531   3.164   3.279   3.572
   96ILE   HG22 1532   3.240   3.152   3.483
   96ILE   HG23 1533   3.338   3.228   3.612
   96ILE     CD 1534   3.579   3.257   3.424
   96ILE    HD1 1535   3.579   3.225   3.528
   96ILE    HD2 1536   3.650   3.188   3.379
   96ILE    HD3 1537   3.630   3.353   3.415
   96ILE      C 1538   3.139   3.509   3.402
   96ILE      O 1539   3.197   3.616   3.419
   97ALA      N 1540   3.007   3.497   3.415
   97ALA      H 1541   2.964   3.406   3.407
   97ALA     CA 1542   2.937   3.585   3.500
   97ALA     HA 1543   2.992   3.678   3.516
   97ALA     CB 1544   2.806   3.614   3.422
   97ALA    HB1 1545   2.732   3.534   3.429
   97ALA    HB2 1546   2.747   3.685   3.480
   97ALA    HB3 1547   2.822   3.648   3.320
   97ALA      C 1548   2.898   3.517   3.633
   97ALA      O 1549   2.886   3.395   3.639
   98ARG      N 1550   2.887   3.593   3.742
   98ARG      H 1551   2.891   3.694   3.746
   98ARG     CA 1552   2.871   3.541   3.879
   98ARG     HA 1553   2.856   3.433   3.878
   98ARG     CB 1554   2.987   3.579   3.966
   98ARG    HB1 1555   3.076   3.531   3.926
   98ARG    HB2 1556   3.020   3.683   3.958
   98ARG     CG 1557   2.964   3.537   4.118
   98ARG    HG1 1558   2.877   3.579   4.168
   98ARG    HG2 1559   2.956   3.428   4.128
   98ARG     CD 1560   3.073   3.578   4.206
   98ARG    HD1 1561   3.062   3.532   4.303
   98ARG    HD2 1562   3.175   3.558   4.172
   98ARG     NE 1563   3.074   3.722   4.228
   98ARG     HE 1564   3.134   3.763   4.158
   98ARG     CZ 1565   3.009   3.791   4.327
   98ARG    NH1 1566   2.932   3.732   4.420
   98ARG   HH11 1567   2.914   3.633   4.412
   98ARG   HH12 1568   2.877   3.785   4.486
   98ARG    NH2 1569   3.014   3.923   4.332
   98ARG   HH21 1570   3.049   3.977   4.255
   98ARG   HH22 1571   2.969   3.955   4.417
   98ARG      C 1572   2.739   3.605   3.932
   98ARG      O 1573   2.720   3.728   3.923
   99THR      N 1574   2.642   3.516   3.966
   99THR      H 1575   2.669   3.419   3.970
   99THR     CA 1576   2.516   3.540   4.037
   99THR     HA 1577   2.487   3.644   4.017
   99THR     CB 1578   2.405   3.450   3.977
   99THR     HB 1579   2.314   3.507   3.998
   99THR    OG1 1580   2.397   3.314   4.027
   99THR    HG1 1581   2.339   3.296   4.100
   99THR    CG2 1582   2.415   3.430   3.825
   99THR   HG21 1583   2.501   3.377   3.784
   99THR   HG22 1584   2.329   3.375   3.786
   99THR   HG23 1585   2.414   3.530   3.780
   99THR      C 1586   2.532   3.526   4.183
   99THR      O 1587   2.648   3.501   4.227
  100HIS      N 1588   2.433   3.540   4.271
  100HIS      H 1589   2.339   3.536   4.234
  100HIS     CA 1590   2.448   3.507   4.407
  100HIS     HA 1591   2.534   3.564   4.443
  100HIS     CB 1592   2.330   3.549   4.490
  100HIS    HB1 1593   2.246   3.482   4.473
  100HIS    HB2 1594   2.360   3.521   4.591
  100HIS     CG 1595   2.272   3.693   4.493
  100HIS    ND1 1596   2.354   3.797   4.539
  100HIS    CD2 1597   2.153   3.745   4.445
  100HIS    HD2 1598   2.075   3.692   4.392
  100HIS    CE1 1599   2.285   3.906   4.508
  100HIS    HE1 1600   2.305   4.009   4.533
  100HIS    NE2 1601   2.164   3.883   4.460
  100HIS    HE2 1602   2.091   3.950   4.444
  100HIS      C 1603   2.477   3.358   4.440
  100HIS      O 1604   2.531   3.332   4.545
  101THR      N 1605   2.442   3.257   4.357
  101THR      H 1606   2.391   3.268   4.270
  101THR     CA 1607   2.451   3.122   4.393
  101THR     HA 1608   2.525   3.123   4.473
  101THR     CB 1609   2.314   3.074   4.456
  101THR     HB 1610   2.324   2.969   4.480
  101THR    OG1 1611   2.198   3.084   4.367
  101THR    HG1 1612   2.199   3.169   4.326
  101THR    CG2 1613   2.263   3.154   4.580
  101THR   HG21 1614   2.247   3.257   4.548
  101THR   HG22 1615   2.169   3.120   4.623
  101THR   HG23 1616   2.344   3.145   4.653
  101THR      C 1617   2.513   3.037   4.284
  101THR      O 1618   2.537   2.917   4.312
  102ALA      N 1619   2.546   3.086   4.164
  102ALA      H 1620   2.525   3.177   4.126
  102ALA     CA 1621   2.621   3.014   4.066
  102ALA     HA 1622   2.680   2.944   4.125
  102ALA     CB 1623   2.519   2.931   3.977
  102ALA    HB1 1624   2.464   2.858   4.036
  102ALA    HB2 1625   2.447   2.991   3.921
  102ALA    HB3 1626   2.587   2.875   3.914
  102ALA      C 1627   2.707   3.111   3.986
  102ALA      O 1628   2.677   3.224   3.968
  103LEU      N 1629   2.814   3.057   3.929
  103LEU      H 1630   2.819   2.957   3.940
  103LEU     CA 1631   2.889   3.105   3.815
  103LEU     HA 1632   2.881   3.214   3.811
  103LEU     CB 1633   3.035   3.046   3.813
  103LEU    HB1 1634   3.029   2.938   3.798
  103LEU    HB2 1635   3.088   3.088   3.727
  103LEU     CG 1636   3.111   3.069   3.945
  103LEU     HG 1637   3.050   3.017   4.019
  103LEU    CD1 1638   3.253   3.013   3.944
  103LEU   HD11 1639   3.261   2.907   3.921
  103LEU   HD12 1640   3.316   3.066   3.873
  103LEU   HD13 1641   3.297   3.030   4.043
  103LEU    CD2 1642   3.116   3.214   3.988
  103LEU   HD21 1643   3.157   3.276   3.909
  103LEU   HD22 1644   3.020   3.256   4.019
  103LEU   HD23 1645   3.175   3.231   4.078
  103LEU      C 1646   2.817   3.040   3.692
  103LEU      O 1647   2.807   2.919   3.684
  104ILE      N 1648   2.810   3.125   3.587
  104ILE      H 1649   2.850   3.218   3.593
  104ILE     CA 1650   2.766   3.085   3.457
  104ILE     HA 1651   2.728   2.983   3.461
  104ILE     CB 1652   2.648   3.178   3.427
  104ILE     HB 1653   2.683   3.281   3.416
  104ILE    CG1 1654   2.544   3.170   3.541
  104ILE   HG11 1655   2.507   3.070   3.563
  104ILE   HG12 1656   2.578   3.208   3.638
  104ILE    CG2 1657   2.590   3.144   3.290
  104ILE   HG21 1658   2.528   3.055   3.279
  104ILE   HG22 1659   2.523   3.224   3.258
  104ILE   HG23 1660   2.663   3.121   3.213
  104ILE     CD 1661   2.419   3.252   3.504
  104ILE    HD1 1662   2.343   3.264   3.582
  104ILE    HD2 1663   2.451   3.352   3.476
  104ILE    HD3 1664   2.363   3.207   3.422
  104ILE      C 1665   2.888   3.094   3.366
  104ILE      O 1666   2.943   3.208   3.354
  105PHE      N 1667   2.936   2.987   3.307
  105PHE      H 1668   2.887   2.901   3.324
  105PHE     CA 1669   3.050   2.977   3.220
  105PHE     HA 1670   3.115   3.065   3.223
  105PHE     CB 1671   3.135   2.854   3.258
  105PHE    HB1 1672   3.066   2.773   3.279
  105PHE    HB2 1673   3.201   2.818   3.179
  105PHE     CG 1674   3.234   2.867   3.378
  105PHE    CD1 1675   3.179   2.845   3.508
  105PHE    HD1 1676   3.081   2.805   3.528
  105PHE    CD2 1677   3.365   2.897   3.363
  105PHE    HD2 1678   3.398   2.908   3.261
  105PHE    CE1 1679   3.262   2.858   3.620
  105PHE    HE1 1680   3.214   2.845   3.716
  105PHE    CE2 1681   3.453   2.921   3.474
  105PHE    HE2 1682   3.553   2.953   3.451
  105PHE     CZ 1683   3.400   2.898   3.601
  105PHE     HZ 1684   3.456   2.915   3.692
  105PHE      C 1685   3.005   2.957   3.076
  105PHE      O 1686   2.968   2.853   3.030
  106LEU      N 1687   2.996   3.068   3.005
  106LEU      H 1688   3.025   3.152   3.053
  106LEU     CA 1689   2.936   3.079   2.874
  106LEU     HA 1690   2.875   2.996   2.839
  106LEU     CB 1691   2.852   3.211   2.877
  106LEU    HB1 1692   2.786   3.200   2.963
  106LEU    HB2 1693   2.908   3.302   2.900
  106LEU     CG 1694   2.756   3.235   2.755
  106LEU     HG 1695   2.752   3.143   2.698
  106LEU    CD1 1696   2.614   3.257   2.812
  106LEU   HD11 1697   2.600   3.356   2.856
  106LEU   HD12 1698   2.535   3.239   2.738
  106LEU   HD13 1699   2.584   3.196   2.897
  106LEU    CD2 1700   2.815   3.341   2.663
  106LEU   HD21 1701   2.790   3.434   2.713
  106LEU   HD22 1702   2.923   3.335   2.664
  106LEU   HD23 1703   2.786   3.347   2.558
  106LEU      C 1704   3.046   3.095   2.764
  106LEU      O 1705   3.141   3.169   2.793
  107MET      N 1706   3.040   3.031   2.648
  107MET      H 1707   2.962   2.970   2.630
  107MET     CA 1708   3.110   3.065   2.527
  107MET     HA 1709   3.190   3.136   2.550
  107MET     CB 1710   3.170   2.939   2.470
  107MET    HB1 1711   3.212   2.883   2.553
  107MET    HB2 1712   3.098   2.866   2.433
  107MET     CG 1713   3.270   2.956   2.349
  107MET    HG1 1714   3.217   2.977   2.256
  107MET    HG2 1715   3.333   3.044   2.365
  107MET     SD 1716   3.375   2.809   2.309
  107MET     CE 1717   3.261   2.668   2.272
  107MET    HE1 1718   3.203   2.665   2.365
  107MET    HE2 1719   3.185   2.694   2.199
  107MET    HE3 1720   3.308   2.572   2.249
  107MET      C 1721   3.006   3.113   2.419
  107MET      O 1722   2.892   3.072   2.414
  108GLY      N 1723   3.050   3.202   2.327
  108GLY      H 1724   3.146   3.233   2.332
  108GLY     CA 1725   2.965   3.255   2.218
  108GLY    HA1 1726   2.863   3.218   2.229
  108GLY    HA2 1727   2.957   3.363   2.230
  108GLY      C 1728   3.016   3.203   2.083
  108GLY      O 1729   3.121   3.138   2.075
  109LYS      N 1730   2.947   3.236   1.972
  109LYS      H 1731   2.867   3.293   1.996
  109LYS     CA 1732   2.985   3.191   1.833
  109LYS     HA 1733   3.012   3.085   1.840
  109LYS     CB 1734   2.865   3.205   1.743
  109LYS    HB1 1735   2.810   3.297   1.761
  109LYS    HB2 1736   2.895   3.219   1.639
  109LYS     CG 1737   2.765   3.087   1.765
  109LYS    HG1 1738   2.825   2.999   1.739
  109LYS    HG2 1739   2.733   3.084   1.869
  109LYS     CD 1740   2.627   3.090   1.685
  109LYS    HD1 1741   2.583   3.187   1.708
  109LYS    HD2 1742   2.643   3.089   1.578
  109LYS     CE 1743   2.525   2.982   1.724
  109LYS    HE1 1744   2.493   2.985   1.829
  109LYS    HE2 1745   2.443   3.002   1.655
  109LYS     NZ 1746   2.594   2.851   1.698
  109LYS    HZ1 1747   2.656   2.820   1.772
  109LYS    HZ2 1748   2.512   2.793   1.696
  109LYS    HZ3 1749   2.645   2.848   1.611
  109LYS      C 1750   3.105   3.266   1.777
  109LYS      O 1751   3.128   3.372   1.830
  110PRO      N 1752   3.177   3.232   1.668
  110PRO     CA 1753   3.297   3.309   1.633
  110PRO     HA 1754   3.355   3.325   1.724
  110PRO     CB 1755   3.373   3.224   1.532
  110PRO    HB1 1756   3.402   3.284   1.445
  110PRO    HB2 1757   3.458   3.174   1.578
  110PRO     CG 1758   3.267   3.130   1.471
  110PRO    HG1 1759   3.225   3.161   1.375
  110PRO    HG2 1760   3.320   3.042   1.434
  110PRO     CD 1761   3.162   3.111   1.587
  110PRO    HD1 1762   3.064   3.103   1.539
  110PRO    HD2 1763   3.188   3.018   1.638
  110PRO      C 1764   3.261   3.440   1.567
  110PRO      O 1765   3.330   3.541   1.571
  111THR      N 1766   3.147   3.448   1.501
  111THR      H 1767   3.098   3.363   1.474
  111THR     CA 1768   3.086   3.553   1.421
  111THR     HA 1769   3.166   3.591   1.358
  111THR     CB 1770   2.990   3.483   1.325
  111THR     HB 1771   2.916   3.556   1.291
  111THR    OG1 1772   2.915   3.390   1.394
  111THR    HG1 1773   2.864   3.423   1.467
  111THR    CG2 1774   3.050   3.428   1.196
  111THR   HG21 1775   3.095   3.500   1.127
  111THR   HG22 1776   3.122   3.350   1.218
  111THR   HG23 1777   2.967   3.378   1.145
  111THR      C 1778   3.030   3.672   1.503
  111THR      O 1779   2.954   3.752   1.449
  112THR      N 1780   3.064   3.682   1.632
  112THR      H 1781   3.139   3.624   1.668
  112THR     CA 1782   3.012   3.770   1.739
  112THR     HA 1783   2.910   3.800   1.713
  112THR     CB 1784   3.014   3.699   1.875
  112THR     HB 1785   2.991   3.775   1.950
  112THR    OG1 1786   3.137   3.632   1.900
  112THR    HG1 1787   3.132   3.538   1.893
  112THR    CG2 1788   2.895   3.606   1.883
  112THR   HG21 1789   2.903   3.528   1.808
  112THR   HG22 1790   2.875   3.571   1.984
  112THR   HG23 1791   2.812   3.669   1.849
  112THR      C 1792   3.101   3.903   1.735
  112THR      O 1793   3.211   3.907   1.680
  113SER      N 1794   3.044   4.010   1.795
  113SER      H 1795   2.963   3.998   1.853
  113SER     CA 1796   3.118   4.135   1.834
  113SER     HA 1797   3.207   4.139   1.771
  113SER     CB 1798   3.017   4.245   1.830
  113SER    HB1 1799   2.972   4.261   1.732
  113SER    HB2 1800   2.934   4.232   1.899
  113SER     OG 1801   3.061   4.370   1.867
  113SER     HG 1802   3.128   4.393   1.804
  113SER      C 1803   3.164   4.106   1.976
  113SER      O 1804   3.079   4.110   2.067
  114ARG      N 1805   3.291   4.081   2.008
  114ARG      H 1806   3.347   4.084   1.924
  114ARG     CA 1807   3.355   4.020   2.130
  114ARG     HA 1808   3.349   3.914   2.105
  114ARG     CB 1809   3.506   4.045   2.138
  114ARG    HB1 1810   3.554   4.073   2.044
  114ARG    HB2 1811   3.519   4.136   2.198
  114ARG     CG 1812   3.581   3.933   2.215
  114ARG    HG1 1813   3.524   3.897   2.300
  114ARG    HG2 1814   3.581   3.852   2.142
  114ARG     CD 1815   3.731   3.987   2.254
  114ARG    HD1 1816   3.783   3.903   2.298
  114ARG    HD2 1817   3.780   4.025   2.165
  114ARG     NE 1818   3.712   4.086   2.361
  114ARG     HE 1819   3.696   4.044   2.451
  114ARG     CZ 1820   3.706   4.216   2.354
  114ARG    NH1 1821   3.727   4.283   2.240
  114ARG   HH11 1822   3.775   4.237   2.164
  114ARG   HH12 1823   3.708   4.382   2.234
  114ARG    NH2 1824   3.662   4.282   2.464
  114ARG   HH21 1825   3.650   4.223   2.546
  114ARG   HH22 1826   3.639   4.380   2.462
  114ARG      C 1827   3.279   4.048   2.255
  114ARG      O 1828   3.224   3.955   2.314
  115ARG      N 1829   3.269   4.174   2.298
  115ARG      H 1830   3.300   4.245   2.233
  115ARG     CA 1831   3.234   4.228   2.431
  115ARG     HA 1832   3.296   4.173   2.502
  115ARG     CB 1833   3.276   4.380   2.437
  115ARG    HB1 1834   3.377   4.394   2.400
  115ARG    HB2 1835   3.229   4.438   2.358
  115ARG     CG 1836   3.267   4.461   2.571
  115ARG    HG1 1837   3.295   4.565   2.556
  115ARG    HG2 1838   3.165   4.463   2.610
  115ARG     CD 1839   3.348   4.401   2.688
  115ARG    HD1 1840   3.301   4.303   2.694
  115ARG    HD2 1841   3.453   4.403   2.658
  115ARG     NE 1842   3.338   4.475   2.816
  115ARG     HE 1843   3.272   4.552   2.818
  115ARG     CZ 1844   3.403   4.443   2.923
  115ARG    NH1 1845   3.505   4.361   2.919
  115ARG   HH11 1846   3.525   4.318   2.830
  115ARG   HH12 1847   3.565   4.336   2.997
  115ARG    NH2 1848   3.380   4.506   3.040
  115ARG   HH21 1849   3.297   4.561   3.057
  115ARG   HH22 1850   3.440   4.504   3.121
  115ARG      C 1851   3.086   4.214   2.451
  115ARG      O 1852   3.040   4.210   2.565
  116ASP      N 1853   3.002   4.210   2.341
  116ASP      H 1854   3.041   4.211   2.248
  116ASP     CA 1855   2.853   4.213   2.337
  116ASP     HA 1856   2.813   4.304   2.383
  116ASP     CB 1857   2.799   4.201   2.198
  116ASP    HB1 1858   2.835   4.281   2.132
  116ASP    HB2 1859   2.834   4.104   2.161
  116ASP     CG 1860   2.655   4.198   2.171
  116ASP    OD1 1861   2.623   4.114   2.086
  116ASP    OD2 1862   2.572   4.269   2.232
  116ASP      C 1863   2.806   4.092   2.416
  116ASP      O 1864   2.712   4.096   2.493
  117VAL      N 1865   2.872   3.979   2.390
  117VAL      H 1866   2.951   3.989   2.327
  117VAL     CA 1867   2.839   3.851   2.453
  117VAL     HA 1868   2.739   3.819   2.422
  117VAL     CB 1869   2.940   3.751   2.402
  117VAL     HB 1870   3.043   3.784   2.416
  117VAL    CG1 1871   2.921   3.609   2.468
  117VAL   HG11 1872   3.011   3.558   2.434
  117VAL   HG12 1873   2.922   3.598   2.576
  117VAL   HG13 1874   2.830   3.559   2.434
  117VAL    CG2 1875   2.933   3.729   2.252
  117VAL   HG21 1876   2.978   3.818   2.208
  117VAL   HG22 1877   2.987   3.639   2.223
  117VAL   HG23 1878   2.831   3.737   2.217
  117VAL      C 1879   2.850   3.857   2.603
  117VAL      O 1880   2.766   3.809   2.677
  118TYR      N 1881   2.952   3.926   2.657
  118TYR      H 1882   3.011   3.977   2.593
  118TYR     CA 1883   2.974   3.964   2.792
  118TYR     HA 1884   2.967   3.874   2.854
  118TYR     CB 1885   3.119   4.025   2.809
  118TYR    HB1 1886   3.188   3.945   2.780
  118TYR    HB2 1887   3.144   4.106   2.740
  118TYR     CG 1888   3.153   4.085   2.944
  118TYR    CD1 1889   3.111   4.214   2.981
  118TYR    HD1 1890   3.062   4.282   2.913
  118TYR    CD2 1891   3.241   4.020   3.033
  118TYR    HD2 1892   3.283   3.926   3.000
  118TYR    CE1 1893   3.142   4.276   3.104
  118TYR    HE1 1894   3.120   4.381   3.114
  118TYR    CE2 1895   3.278   4.083   3.157
  118TYR    HE2 1896   3.344   4.027   3.221
  118TYR     CZ 1897   3.226   4.211   3.196
  118TYR     OH 1898   3.275   4.274   3.310
  118TYR     HH 1899   3.353   4.235   3.348
  118TYR      C 1900   2.868   4.061   2.841
  118TYR      O 1901   2.800   4.029   2.936
  119ARG      N 1902   2.863   4.183   2.784
  119ARG      H 1903   2.942   4.197   2.723
  119ARG     CA 1904   2.750   4.273   2.792
  119ARG     HA 1905   2.769   4.328   2.884
  119ARG     CB 1906   2.768   4.377   2.681
  119ARG    HB1 1907   2.870   4.414   2.692
  119ARG    HB2 1908   2.763   4.326   2.585
  119ARG     CG 1909   2.675   4.510   2.694
  119ARG    HG1 1910   2.570   4.482   2.688
  119ARG    HG2 1911   2.689   4.559   2.790
  119ARG     CD 1912   2.705   4.609   2.579
  119ARG    HD1 1913   2.654   4.703   2.600
  119ARG    HD2 1914   2.810   4.635   2.574
  119ARG     NE 1915   2.654   4.558   2.448
  119ARG     HE 1916   2.583   4.487   2.460
  119ARG     CZ 1917   2.671   4.612   2.334
  119ARG    NH1 1918   2.749   4.717   2.317
  119ARG   HH11 1919   2.774   4.770   2.399
  119ARG   HH12 1920   2.763   4.763   2.228
  119ARG    NH2 1921   2.607   4.556   2.227
  119ARG   HH21 1922   2.564   4.467   2.247
  119ARG   HH22 1923   2.612   4.593   2.133
  119ARG      C 1924   2.605   4.219   2.811
  119ARG      O 1925   2.539   4.260   2.903
  120THR      N 1926   2.571   4.109   2.740
  120THR      H 1927   2.627   4.079   2.662
  120THR     CA 1928   2.448   4.033   2.758
  120THR     HA 1929   2.365   4.101   2.776
  120THR     CB 1930   2.421   3.950   2.630
  120THR     HB 1931   2.492   3.868   2.615
  120THR    OG1 1932   2.436   4.026   2.515
  120THR    HG1 1933   2.519   4.071   2.514
  120THR    CG2 1934   2.272   3.892   2.630
  120THR   HG21 1935   2.272   3.810   2.702
  120THR   HG22 1936   2.202   3.971   2.659
  120THR   HG23 1937   2.243   3.848   2.535
  120THR      C 1938   2.459   3.939   2.876
  120THR      O 1939   2.365   3.928   2.957
  121CYS      N 1940   2.566   3.865   2.884
  121CYS      H 1941   2.650   3.880   2.829
  121CYS     CA 1942   2.573   3.757   2.989
  121CYS     HA 1943   2.488   3.694   2.964
  121CYS     CB 1944   2.692   3.670   2.960
  121CYS    HB1 1945   2.689   3.631   2.859
  121CYS    HB2 1946   2.790   3.717   2.968
  121CYS     SG 1947   2.684   3.520   3.065
  121CYS     HG 1948   2.579   3.464   3.005
  121CYS      C 1949   2.581   3.810   3.135
  121CYS      O 1950   2.513   3.761   3.225
  122ARG      N 1951   2.658   3.915   3.156
  122ARG      H 1952   2.686   3.959   3.069
  122ARG     CA 1953   2.660   4.000   3.276
  122ARG     HA 1954   2.676   3.934   3.361
  122ARG     CB 1955   2.774   4.103   3.268
  122ARG    HB1 1956   2.861   4.049   3.228
  122ARG    HB2 1957   2.754   4.176   3.190
  122ARG     CG 1958   2.801   4.181   3.404
  122ARG    HG1 1959   2.718   4.252   3.405
  122ARG    HG2 1960   2.793   4.114   3.489
  122ARG     CD 1961   2.928   4.274   3.406
  122ARG    HD1 1962   3.003   4.216   3.461
  122ARG    HD2 1963   2.957   4.299   3.305
  122ARG     NE 1964   2.901   4.403   3.476
  122ARG     HE 1965   2.817   4.409   3.532
  122ARG     CZ 1966   2.969   4.513   3.460
  122ARG    NH1 1967   3.085   4.515   3.394
  122ARG   HH11 1968   3.131   4.438   3.347
  122ARG   HH12 1969   3.136   4.601   3.385
  122ARG    NH2 1970   2.918   4.624   3.518
  122ARG   HH21 1971   2.838   4.634   3.578
  122ARG   HH22 1972   2.977   4.705   3.507
  122ARG      C 1973   2.518   4.058   3.301
  122ARG      O 1974   2.483   4.082   3.418
  123ASP      N 1975   2.443   4.089   3.194
  123ASP      H 1976   2.469   4.040   3.110
  123ASP     CA 1977   2.303   4.139   3.206
  123ASP     HA 1978   2.308   4.218   3.281
  123ASP     CB 1979   2.253   4.208   3.077
  123ASP    HB1 1980   2.288   4.311   3.078
  123ASP    HB2 1981   2.304   4.162   2.992
  123ASP     CG 1982   2.104   4.195   3.045
  123ASP    OD1 1983   2.074   4.141   2.937
  123ASP    OD2 1984   2.021   4.251   3.114
  123ASP      C 1985   2.213   4.034   3.264
  123ASP      O 1986   2.153   4.054   3.375
  124HIS      N 1987   2.217   3.914   3.200
  124HIS      H 1988   2.274   3.922   3.117
  124HIS     CA 1989   2.152   3.787   3.231
  124HIS     HA 1990   2.046   3.803   3.212
  124HIS     CB 1991   2.202   3.674   3.146
  124HIS    HB1 1992   2.192   3.712   3.044
  124HIS    HB2 1993   2.307   3.653   3.165
  124HIS     CG 1994   2.125   3.538   3.150
  124HIS    ND1 1995   2.147   3.449   3.252
  124HIS    CD2 1996   2.050   3.479   3.048
  124HIS    HD2 1997   2.026   3.521   2.952
  124HIS    CE1 1998   2.088   3.340   3.211
  124HIS    HE1 1999   2.088   3.247   3.266
  124HIS    NE2 2000   2.010   3.358   3.102
  124HIS    HE2 2001   1.940   3.294   3.067
  124HIS      C 2002   2.175   3.758   3.382
  124HIS      O 2003   2.080   3.742   3.460
  125ALA      N 2004   2.304   3.763   3.437
  125ALA      H 2005   2.372   3.792   3.369
  125ALA     CA 2006   2.346   3.727   3.570
  125ALA     HA 2007   2.305   3.632   3.604
  125ALA     CB 2008   2.497   3.727   3.563
  125ALA    HB1 2009   2.530   3.823   3.522
  125ALA    HB2 2010   2.550   3.705   3.656
  125ALA    HB3 2011   2.528   3.653   3.489
  125ALA      C 2012   2.309   3.839   3.671
  125ALA      O 2013   2.296   3.809   3.793
  126THR      N 2014   2.277   3.966   3.630
  126THR      H 2015   2.288   3.983   3.531
  126THR     CA 2016   2.213   4.065   3.711
  126THR     HA 2017   2.259   4.070   3.810
  126THR     CB 2018   2.222   4.200   3.643
  126THR     HB 2019   2.185   4.211   3.541
  126THR    OG1 2020   2.366   4.220   3.642
  126THR    HG1 2021   2.398   4.175   3.566
  126THR    CG2 2022   2.183   4.320   3.730
  126THR   HG21 2023   2.223   4.414   3.694
  126THR   HG22 2024   2.078   4.326   3.761
  126THR   HG23 2025   2.223   4.310   3.831
  126THR      C 2026   2.062   4.015   3.725
  126THR      O 2027   2.003   4.017   3.839
  127ARG      N 2028   2.003   3.977   3.614
  127ARG      H 2029   2.058   3.946   3.535
  127ARG     CA 2030   1.864   3.947   3.611
  127ARG     HA 2031   1.807   4.022   3.666
  127ARG     CB 2032   1.812   3.942   3.463
  127ARG    HB1 2033   1.876   3.878   3.402
  127ARG    HB2 2034   1.712   3.899   3.471
  127ARG     CG 2035   1.782   4.078   3.394
  127ARG    HG1 2036   1.707   4.129   3.455
  127ARG    HG2 2037   1.873   4.138   3.394
  127ARG     CD 2038   1.738   4.065   3.246
  127ARG    HD1 2039   1.665   3.985   3.240
  127ARG    HD2 2040   1.705   4.165   3.216
  127ARG     NE 2041   1.851   4.032   3.155
  127ARG     HE 2042   1.918   4.108   3.158
  127ARG     CZ 2043   1.857   3.926   3.078
  127ARG    NH1 2044   1.772   3.824   3.088
  127ARG   HH11 2045   1.703   3.821   3.161
  127ARG   HH12 2046   1.784   3.737   3.038
  127ARG    NH2 2047   1.951   3.920   2.986
  127ARG   HH21 2048   2.015   3.997   2.970
  127ARG   HH22 2049   1.955   3.850   2.913
  127ARG      C 2050   1.839   3.807   3.683
  127ARG      O 2051   1.736   3.788   3.750
  128VAL      N 2052   1.930   3.707   3.678
  128VAL      H 2053   2.006   3.714   3.611
  128VAL     CA 2054   1.928   3.590   3.772
  128VAL     HA 2055   1.827   3.552   3.759
  128VAL     CB 2056   2.048   3.496   3.730
  128VAL     HB 2057   2.145   3.544   3.727
  128VAL    CG1 2058   2.056   3.376   3.829
  128VAL   HG11 2059   2.113   3.299   3.778
  128VAL   HG12 2060   2.104   3.391   3.926
  128VAL   HG13 2061   1.954   3.346   3.853
  128VAL    CG2 2062   2.021   3.437   3.588
  128VAL   HG21 2063   2.089   3.359   3.554
  128VAL   HG22 2064   1.931   3.376   3.587
  128VAL   HG23 2065   2.008   3.511   3.508
  128VAL      C 2066   1.933   3.632   3.921
  128VAL      O 2067   1.845   3.604   4.007
  129ARG      N 2068   2.020   3.733   3.955
  129ARG      H 2069   2.095   3.749   3.889
  129ARG     CA 2070   2.032   3.787   4.095
  129ARG     HA 2071   2.060   3.709   4.166
  129ARG     CB 2072   2.141   3.891   4.103
  129ARG    HB1 2073   2.130   3.951   4.013
  129ARG    HB2 2074   2.119   3.956   4.188
  129ARG     CG 2075   2.277   3.836   4.114
  129ARG    HG1 2076   2.283   3.790   4.212
  129ARG    HG2 2077   2.283   3.751   4.045
  129ARG     CD 2078   2.383   3.953   4.091
  129ARG    HD1 2079   2.458   3.913   4.023
  129ARG    HD2 2080   2.341   4.029   4.025
  129ARG     NE 2081   2.437   4.010   4.220
  129ARG     HE 2082   2.494   3.943   4.269
  129ARG     CZ 2083   2.395   4.123   4.285
  129ARG    NH1 2084   2.285   4.187   4.257
  129ARG   HH11 2085   2.236   4.147   4.178
  129ARG   HH12 2086   2.233   4.256   4.309
  129ARG    NH2 2087   2.460   4.159   4.394
  129ARG   HH21 2088   2.534   4.103   4.434
  129ARG   HH22 2089   2.430   4.227   4.462
  129ARG      C 2090   1.902   3.860   4.152
  129ARG      O 2091   1.881   3.867   4.276
  130ALA      N 2092   1.819   3.913   4.060
  130ALA      H 2093   1.842   3.891   3.964
  130ALA     CA 2094   1.678   3.945   4.088
  130ALA     HA 2095   1.689   4.022   4.164
  130ALA     CB 2096   1.624   4.017   3.968
  130ALA    HB1 2097   1.592   3.950   3.889
  130ALA    HB2 2098   1.537   4.079   3.991
  130ALA    HB3 2099   1.690   4.088   3.918
  130ALA      C 2100   1.578   3.839   4.140
  130ALA      O 2101   1.462   3.877   4.152
  131THR      N 2102   1.614   3.717   4.147
  131THR      H 2103   1.701   3.687   4.104
  131THR     CA 2104   1.535   3.615   4.209
  131THR     HA 2105   1.432   3.645   4.227
  131THR     CB 2106   1.537   3.489   4.117
  131THR     HB 2107   1.473   3.408   4.152
  131THR    OG1 2108   1.664   3.429   4.087
  131THR    HG1 2109   1.725   3.483   4.039
  131THR    CG2 2110   1.488   3.529   3.976
  131THR   HG21 2111   1.387   3.571   3.972
  131THR   HG22 2112   1.554   3.600   3.926
  131THR   HG23 2113   1.485   3.447   3.904
  131THR      C 2114   1.600   3.578   4.341
  131THR      O 2115   1.531   3.510   4.415
  132GLY      N 2116   1.722   3.626   4.373
  132GLY      H 2117   1.766   3.695   4.314
  132GLY     CA 2118   1.795   3.589   4.492
  132GLY    HA1 2119   1.856   3.675   4.520
  132GLY    HA2 2120   1.731   3.554   4.573
  132GLY      C 2121   1.905   3.488   4.461
  132GLY      O 2122   1.998   3.464   4.540
  133ASN      N 2123   1.903   3.421   4.344
  133ASN      H 2124   1.835   3.451   4.276
  133ASN     CA 2125   1.997   3.320   4.292
  133ASN     HA 2126   2.021   3.255   4.376
  133ASN     CB 2127   1.933   3.235   4.179
  133ASN    HB1 2128   1.909   3.299   4.094
  133ASN    HB2 2129   2.002   3.165   4.133
  133ASN     CG 2130   1.816   3.145   4.229
  133ASN    OD1 2131   1.839   3.059   4.316
  133ASN    ND2 2132   1.698   3.179   4.184
  133ASN   HD21 2133   1.692   3.267   4.135
  133ASN   HD22 2134   1.629   3.105   4.192
  133ASN      C 2135   2.133   3.374   4.240
  133ASN     O1 2136   2.151   3.498   4.226
  133ASN     O2 2137   2.228   3.296   4.220
  134UNK    C00 2138   1.455   3.198   3.533
  134UNK    C01 2139   1.554   3.289   3.487
  134UNK    C02 2140   1.402   3.093   3.453
  134UNK    C03 2141   1.592   3.293   3.352
  134UNK    C04 2142   1.451   3.081   3.318
  134UNK    C05 2143   1.302   3.003   3.489
  134UNK    C06 2144   1.544   3.185   3.271
  134UNK    C07 2145   1.404   2.983   3.232
  134UNK    C08 2146   1.248   2.908   3.398
  134UNK    C09 2147   1.297   2.898   3.269
  134UNK    C0A 2148   1.477   2.945   3.121
  134UNK    C0B 2149   1.254   2.808   3.173
  134UNK    C0C 2150   1.441   2.847   3.029
  134UNK    C0D 2151   1.326   2.779   3.058
  134UNK    O0E 2152   1.394   3.207   3.658
  134UNK    C0F 2153   1.452   3.152   3.769
  134UNK    C0G 2154   1.583   3.109   3.774
  134UNK    C0H 2155   1.625   3.037   3.885
  134UNK    C0I 2156   1.527   3.003   3.989
  134UNK    C0J 2157   1.566   2.917   4.098
  134UNK    C0K 2158   1.406   3.062   3.986
  134UNK    C0M 2159   1.489   2.910   4.211
  134UNK    C0N 2160   1.678   2.836   4.092
  134UNK    C0O 2161   1.539   2.833   4.319
  134UNK    C0P 2162   1.366   2.984   4.210
  134UNK    C0Q 2163   1.656   2.761   4.316
  134UNK    C0R 2164   1.728   2.755   4.195
  134UNK    C0S 2165   1.328   3.059   4.098
  134UNK    C0T 2166   1.362   3.130   3.872
  134UNK    O0U 2167   1.760   3.018   3.911
  134UNK    C0V 2168   1.853   3.066   3.817
  134UNK    O0W 2169   1.692   2.682   4.422
  134UNK    H0X 2170   1.765   2.631   4.393
  134UNK    O0Y 2171   1.604   3.375   3.580
  134UNK    H0Z 2172   1.545   3.360   3.653
  134UNK    O10 2173   1.580   3.195   3.141
  134UNK    C11 2174   1.488   3.274   3.069
  134UNK    O12 2175   1.277   2.689   2.968
  134UNK    H13 2176   1.341   2.658   2.905
  134UNK    H14 2177   1.659   3.374   3.327
  134UNK    H15 2178   1.253   2.988   3.584
  134UNK    H16 2179   1.168   2.842   3.429
  134UNK    H17 2180   1.573   2.983   3.090
  134UNK    H18 2181   1.168   2.750   3.203
  134UNK    H19 2182   1.506   2.829   2.945
  134UNK    H1A 2183   1.648   3.141   3.694
  134UNK    H1B 2184   1.735   2.823   4.001
  134UNK    H1C 2185   1.481   2.823   4.410
  134UNK    H1D 2186   1.300   2.971   4.295
  134UNK    H1E 2187   1.826   2.711   4.179
  134UNK    H1F 2188   1.229   3.102   4.104
  134UNK    H1G 2189   1.264   3.171   3.852
  134UNK    H1H 2190   1.842   3.006   3.727
  134UNK    H1I 2191   1.956   3.063   3.854
  134UNK    H1J 2192   1.828   3.170   3.799
  134UNK    H1K 2193   1.505   3.268   2.962
  134UNK    H1M 2194   1.506   3.378   3.098
  134UNK    H1N 2195   1.382   3.256   3.084
  135SOL     OW 2196   1.468   4.440   1.168
  135SOL    HW1 2197   1.489   4.510   1.230
  135SOL    HW2 2198   1.536   4.446   1.101
  135SOL     MW 2199   1.479   4.449   1.167
  136SOL     OW 2200   1.784   1.145   5.349
  136SOL    HW1 2201   1.841   1.081   5.391
  136SOL    HW2 2202   1.769   1.111   5.261
  136SOL     MW 2203   1.789   1.133   5.343
  137SOL     OW 2204   3.710   5.263   3.637
  137SOL    HW1 2205   3.687   5.347   3.597
  137SOL    HW2 2206   3.629   5.232   3.677
  137SOL     MW 2207   3.697   5.270   3.637
  138SOL     OW 2208   5.963   3.539   5.319
  138SOL    HW1 2209   5.990   3.513   5.407
  138SOL    HW2 2210   5.911   3.619   5.333
  138SOL     MW 2211   5.960   3.546   5.332
  139SOL     OW 2212   1.865   3.431   2.589
  139SOL    HW1 2213   1.796   3.457   2.528
  139SOL    HW2 2214   1.824   3.366   2.645
  139SOL     MW 2215   1.851   3.426   2.588
  140SOL     OW 2216   3.551   0.574   1.510
  140SOL    HW1 2217   3.614   0.506   1.484
  140SOL    HW2 2218   3.604   0.641   1.553
  140SOL     MW 2219   3.566   0.574   1.513
  141SOL     OW 2220   5.803   1.507   1.139
  141SOL    HW1 2221   5.848   1.490   1.057
  141SOL    HW2 2222   5.847   1.451   1.203
  141SOL     MW 2223   5.814   1.498   1.137
  142SOL     OW 2224   2.696   5.242   3.587
  142SOL    HW1 2225   2.635   5.316   3.580
  142SOL    HW2 2226   2.650   5.179   3.643
  142SOL     MW 2227   2.682   5.244   3.593
  143SOL     OW 2228   3.954   5.932   5.097
  143SOL    HW1 2229   3.872   5.886   5.116
  143SOL    HW2 2230   3.977   5.977   5.178
  143SOL     MW 2231   3.947   5.932   5.110
  144SOL     OW 2232   3.837   1.663   5.728
  144SOL    HW1 2233   3.851   1.569   5.735
  144SOL    HW2 2234   3.834   1.679   5.634
  144SOL     MW 2235   3.838   1.653   5.717
  145SOL     OW 2236   1.979   1.431   1.058
  145SOL    HW1 2237   2.001   1.417   1.150
  145SOL    HW2 2238   1.929   1.512   1.058
  145SOL     MW 2239   1.975   1.440   1.070
  146SOL     OW 2240   1.728   0.509   5.526
  146SOL    HW1 2241   1.689   0.448   5.464
  146SOL    HW2 2242   1.715   0.468   5.611
  146SOL     MW 2243   1.721   0.496   5.529
  147SOL     OW 2244   1.807   5.980   4.414
  147SOL    HW1 2245   1.873   5.925   4.456
  147SOL    HW2 2246   1.778   5.929   4.339
  147SOL     MW 2247   1.812   5.966   4.410
  148SOL     OW 2248   1.529   3.636   5.648
  148SOL    HW1 2249   1.442   3.657   5.616
  148SOL    HW2 2250   1.525   3.544   5.671
  148SOL     MW 2251   1.518   3.627   5.647
  149SOL     OW 2252   3.310   3.785   1.183
  149SOL    HW1 2253   3.297   3.833   1.265
  149SOL    HW2 2254   3.388   3.733   1.198
  149SOL     MW 2255   3.318   3.785   1.196
  150SOL     OW 2256   1.950   4.381   3.409
  150SOL    HW1 2257   1.928   4.416   3.323
  150SOL    HW2 2258   1.973   4.289   3.393
  150SOL     MW 2259   1.950   4.374   3.396
  151SOL     OW 2260   5.674   1.281   3.761
  151SOL    HW1 2261   5.600   1.329   3.724
  151SOL    HW2 2262   5.722   1.249   3.684
  151SOL     MW 2263   5.671   1.283   3.746
  152SOL     OW 2264   4.562   0.176   2.667
  152SOL    HW1 2265   4.495   0.145   2.728
  152SOL    HW2 2266   4.613   0.240   2.718
  152SOL     MW 2267   4.560   0.180   2.682
  153SOL     OW 2268   4.726   5.768   3.747
  153SOL    HW1 2269   4.814   5.806   3.752
  153SOL    HW2 2270   4.700   5.780   3.656
  153SOL     MW 2271   4.734   5.775   3.736
  154SOL     OW 2272   2.584   1.573   0.329
  154SOL    HW1 2273   2.559   1.565   0.421
  154SOL    HW2 2274   2.506   1.547   0.280
  154SOL     MW 2275   2.571   1.569   0.334
  155SOL     OW 2276   5.381   0.144   1.808
  155SOL    HW1 2277   5.472   0.171   1.801
  155SOL    HW2 2278   5.372   0.112   1.897
  155SOL     MW 2279   5.391   0.144   1.818
  156SOL     OW 2280   5.428   4.993   5.663
  156SOL    HW1 2281   5.385   4.915   5.698
  156SOL    HW2 2282   5.468   4.964   5.582
  156SOL     MW 2283   5.428   4.979   5.657
  157SOL     OW 2284   4.592   0.576   5.980
  157SOL    HW1 2285   4.581   0.627   5.899
  157SOL    HW2 2286   4.505   0.575   6.020
  157SOL     MW 2287   4.580   0.583   5.975
  158SOL     OW 2288   0.541   5.114   0.739
  158SOL    HW1 2289   0.611   5.176   0.759
  158SOL    HW2 2290   0.579   5.028   0.759
  158SOL     MW 2291   0.555   5.111   0.744
  159SOL     OW 2292   2.169   0.612   1.915
  159SOL    HW1 2293   2.260   0.627   1.889
  159SOL    HW2 2294   2.139   0.540   1.859
  159SOL     MW 2295   2.176   0.605   1.905
  160SOL     OW 2296   3.574   0.247   3.710
  160SOL    HW1 2297   3.606   0.307   3.777
  160SOL    HW2 2298   3.504   0.198   3.754
  160SOL     MW 2299   3.569   0.248   3.724
  161SOL     OW 2300   5.796   0.738   0.076
  161SOL    HW1 2301   5.832   0.750  -0.012
  161SOL    HW2 2302   5.728   0.804   0.083
  161SOL     MW 2303   5.792   0.748   0.066
  162SOL     OW 2304   0.625   5.832   0.454
  162SOL    HW1 2305   0.554   5.877   0.500
  162SOL    HW2 2306   0.607   5.739   0.466
  162SOL     MW 2307   0.613   5.826   0.461
  163SOL     OW 2308   1.315   1.168   0.633
  163SOL    HW1 2309   1.404   1.149   0.603
  163SOL    HW2 2310   1.326   1.217   0.715
  163SOL     MW 2311   1.328   1.172   0.639
  164SOL     OW 2312   5.153   5.884   1.699
  164SOL    HW1 2313   5.215   5.816   1.674
  164SOL    HW2 2314   5.198   5.966   1.679
  164SOL     MW 2315   5.166   5.886   1.694
  165SOL     OW 2316   5.969   0.900   0.884
  165SOL    HW1 2317   6.008   0.976   0.926
  165SOL    HW2 2318   5.910   0.936   0.818
  165SOL     MW 2319   5.967   0.914   0.881
  166SOL     OW 2320   3.951   3.747   0.626
  166SOL    HW1 2321   3.873   3.802   0.618
  166SOL    HW2 2322   4.018   3.792   0.574
  166SOL     MW 2323   3.950   3.760   0.618
  167SOL     OW 2324   5.148   3.578   0.848
  167SOL    HW1 2325   5.216   3.578   0.915
  167SOL    HW2 2326   5.169   3.653   0.792
  167SOL     MW 2327   5.160   3.587   0.849
  168SOL     OW 2328   5.068   5.192   5.545
  168SOL    HW1 2329   5.043   5.099   5.545
  168SOL    HW2 2330   5.164   5.191   5.545
  168SOL     MW 2331   5.077   5.180   5.545
  169SOL     OW 2332   4.980   5.852   3.648
  169SOL    HW1 2333   4.969   5.941   3.682
  169SOL    HW2 2334   5.063   5.822   3.685
  169SOL     MW 2335   4.989   5.860   3.657
  170SOL     OW 2336   5.861   2.227   3.579
  170SOL    HW1 2337   5.914   2.165   3.528
  170SOL    HW2 2338   5.844   2.182   3.661
  170SOL     MW 2339   5.866   2.214   3.583
  171SOL     OW 2340   5.549   2.424   0.283
  171SOL    HW1 2341   5.506   2.409   0.367
  171SOL    HW2 2342   5.481   2.461   0.227
  171SOL     MW 2343   5.535   2.427   0.287
  172SOL     OW 2344   3.399   5.718   1.222
  172SOL    HW1 2345   3.334   5.688   1.284
  172SOL    HW2 2346   3.483   5.707   1.267
  172SOL     MW 2347   3.402   5.713   1.235
  173SOL     OW 2348   2.860   5.231   6.110
  173SOL    HW1 2349   2.943   5.209   6.069
  173SOL    HW2 2350   2.817   5.290   6.048
  173SOL     MW 2351   2.865   5.235   6.097
  174SOL     OW 2352   5.411   4.699   2.562
  174SOL    HW1 2353   5.413   4.770   2.497
  174SOL    HW2 2354   5.463   4.629   2.522
  174SOL     MW 2355   5.418   4.699   2.548
  175SOL     OW 2356   0.679   1.108   2.351
  175SOL    HW1 2357   0.669   1.184   2.294
  175SOL    HW2 2358   0.674   1.033   2.291
  175SOL     MW 2359   0.677   1.108   2.336
  176SOL     OW 2360   5.972   3.390   1.798
  176SOL    HW1 2361   5.968   3.294   1.807
  176SOL    HW2 2362   5.952   3.406   1.705
  176SOL     MW 2363   5.969   3.379   1.787
  177SOL     OW 2364   5.229   3.547   3.249
  177SOL    HW1 2365   5.304   3.570   3.194
  177SOL    HW2 2366   5.242   3.597   3.330
  177SOL     MW 2367   5.240   3.557   3.252
  178SOL     OW 2368   4.217   1.409   4.678
  178SOL    HW1 2369   4.182   1.319   4.673
  178SOL    HW2 2370   4.309   1.400   4.655
  178SOL     MW 2371   4.224   1.396   4.675
  179SOL     OW 2372   1.877   5.635   0.080
  179SOL    HW1 2373   1.805   5.664   0.136
  179SOL    HW2 2374   1.862   5.680  -0.003
  179SOL     MW 2375   1.866   5.644   0.077
  180SOL     OW 2376   4.324   0.837   1.859
  180SOL    HW1 2377   4.368   0.818   1.776
  180SOL    HW2 2378   4.360   0.921   1.886
  180SOL     MW 2379   4.334   0.845   1.852
  181SOL     OW 2380   0.306   1.072   2.890
  181SOL    HW1 2381   0.266   1.144   2.842
  181SOL    HW2 2382   0.268   0.993   2.851
  181SOL     MW 2383   0.296   1.071   2.879
  182SOL     OW 2384   5.247   5.282   2.232
  182SOL    HW1 2385   5.256   5.278   2.327
  182SOL    HW2 2386   5.318   5.340   2.204
  182SOL     MW 2387   5.257   5.289   2.240
  183SOL     OW 2388   4.924   0.657   1.677
  183SOL    HW1 2389   4.921   0.740   1.723
  183SOL    HW2 2390   4.893   0.678   1.588
  183SOL     MW 2391   4.920   0.670   1.671
  184SOL     OW 2392   4.758   5.533   1.180
  184SOL    HW1 2393   4.819   5.603   1.205
  184SOL    HW2 2394   4.697   5.576   1.119
  184SOL     MW 2395   4.758   5.548   1.175
  185SOL     OW 2396   1.494   0.581   2.074
  185SOL    HW1 2397   1.569   0.545   2.122
  185SOL    HW2 2398   1.462   0.508   2.021
  185SOL     MW 2399   1.500   0.567   2.074
  186SOL     OW 2400   3.186   0.413   3.528
  186SOL    HW1 2401   3.096   0.437   3.505
  186SOL    HW2 2402   3.191   0.427   3.623
  186SOL     MW 2403   3.175   0.418   3.537
  187SOL     OW 2404   5.572   4.220   2.958
  187SOL    HW1 2405   5.531   4.267   2.886
  187SOL    HW2 2406   5.512   4.232   3.032
  187SOL     MW 2407   5.559   4.227   2.959
  188SOL     OW 2408   0.452   2.713   5.403
  188SOL    HW1 2409   0.435   2.637   5.348
  188SOL    HW2 2410   0.547   2.715   5.413
  188SOL     MW 2411   0.462   2.704   5.397
  189SOL     OW 2412   0.627   1.714   5.017
  189SOL    HW1 2413   0.642   1.677   4.930
  189SOL    HW2 2414   0.715   1.735   5.050
  189SOL     MW 2415   0.640   1.712   5.010
  190SOL     OW 2416   4.421   5.546   4.710
  190SOL    HW1 2417   4.446   5.462   4.672
  190SOL    HW2 2418   4.500   5.576   4.756
  190SOL     MW 2419   4.434   5.539   4.711
  191SOL     OW 2420   4.929   1.418   0.656
  191SOL    HW1 2421   4.948   1.371   0.575
  191SOL    HW2 2422   5.009   1.469   0.673
  191SOL     MW 2423   4.942   1.418   0.647
  192SOL     OW 2424   4.434   2.534   4.659
  192SOL    HW1 2425   4.457   2.454   4.611
  192SOL    HW2 2426   4.519   2.570   4.686
  192SOL     MW 2427   4.448   2.528   4.657
  193SOL     OW 2428   4.064   0.909   3.707
  193SOL    HW1 2429   4.107   0.828   3.736
  193SOL    HW2 2430   3.972   0.897   3.731
  193SOL     MW 2431   4.057   0.897   3.714
  194SOL     OW 2432   4.402   2.970   5.162
  194SOL    HW1 2433   4.313   2.964   5.128
  194SOL    HW2 2434   4.443   3.038   5.108
  194SOL     MW 2435   4.396   2.978   5.150
  195SOL     OW 2436   2.608   4.087   1.299
  195SOL    HW1 2437   2.618   4.136   1.218
  195SOL    HW2 2438   2.575   4.151   1.363
  195SOL     MW 2439   2.605   4.101   1.297
  196SOL     OW 2440   5.143   4.255   1.929
  196SOL    HW1 2441   5.132   4.210   2.012
  196SOL    HW2 2442   5.187   4.338   1.951
  196SOL     MW 2443   5.147   4.260   1.942
  197SOL     OW 2444   5.487   0.257   0.257
  197SOL    HW1 2445   5.555   0.309   0.215
  197SOL    HW2 2446   5.528   0.224   0.338
  197SOL     MW 2447   5.501   0.259   0.262
  198SOL     OW 2448   2.134   1.236   5.207
  198SOL    HW1 2449   2.066   1.295   5.175
  198SOL    HW2 2450   2.194   1.293   5.255
  198SOL     MW 2451   2.133   1.251   5.209
  199SOL     OW 2452   2.233   2.036   0.937
  199SOL    HW1 2453   2.314   2.035   0.886
  199SOL    HW2 2454   2.192   2.119   0.914
  199SOL     MW 2455   2.238   2.047   0.928
  200SOL     OW 2456   3.009   0.044   2.883
  200SOL    HW1 2457   3.033   0.045   2.790
  200SOL    HW2 2458   3.025   0.134   2.912
  200SOL     MW 2459   3.014   0.055   2.875
  201SOL     OW 2460   0.745   5.282   0.801
  201SOL    HW1 2461   0.773   5.329   0.723
  201SOL    HW2 2462   0.819   5.226   0.824
  201SOL     MW 2463   0.758   5.281   0.794
  202SOL     OW 2464   3.375   4.628   0.153
  202SOL    HW1 2465   3.453   4.574   0.142
  202SOL    HW2 2466   3.401   4.715   0.125
  202SOL     MW 2467   3.388   4.632   0.148
  203SOL     OW 2468   3.476   4.849   0.685
  203SOL    HW1 2469   3.519   4.924   0.642
  203SOL    HW2 2470   3.530   4.774   0.661
  203SOL     MW 2471   3.489   4.849   0.677
  204SOL     OW 2472   1.647   1.804   2.190
  204SOL    HW1 2473   1.684   1.881   2.147
  204SOL    HW2 2474   1.699   1.731   2.158
  204SOL     MW 2475   1.658   1.805   2.180
  205SOL     OW 2476   2.107   5.066   4.726
  205SOL    HW1 2477   2.122   5.157   4.701
  205SOL    HW2 2478   2.150   5.015   4.657
  205SOL     MW 2479   2.115   5.071   4.714
  206SOL     OW 2480   5.723   3.371   5.606
  206SOL    HW1 2481   5.721   3.310   5.533
  206SOL    HW2 2482   5.737   3.457   5.565
  206SOL     MW 2483   5.725   3.374   5.592
  207SOL     OW 2484   1.439   5.281   0.728
  207SOL    HW1 2485   1.416   5.193   0.756
  207SOL    HW2 2486   1.495   5.268   0.651
  207SOL     MW 2487   1.443   5.268   0.721
  208SOL     OW 2488   5.594   2.923   3.123
  208SOL    HW1 2489   5.599   2.973   3.205
  208SOL    HW2 2490   5.662   2.856   3.133
  208SOL     MW 2491   5.604   2.921   3.135
  209SOL     OW 2492   0.420   3.144   0.158
  209SOL    HW1 2493   0.422   3.135   0.254
  209SOL    HW2 2494   0.331   3.173   0.139
  209SOL     MW 2495   0.409   3.147   0.168
  210SOL     OW 2496   3.602   4.724   2.754
  210SOL    HW1 2497   3.624   4.631   2.753
  210SOL    HW2 2498   3.581   4.743   2.845
  210SOL     MW 2499   3.602   4.714   2.765
  211SOL     OW 2500   2.983   1.751   4.781
  211SOL    HW1 2501   2.897   1.733   4.742
  211SOL    HW2 2502   3.032   1.793   4.710
  211SOL     MW 2503   2.978   1.754   4.767
  212SOL     OW 2504   5.941   3.529   2.880
  212SOL    HW1 2505   5.972   3.610   2.838
  212SOL    HW2 2506   5.847   3.544   2.893
  212SOL     MW 2507   5.933   3.541   2.876
  213SOL     OW 2508   4.623   1.065   1.329
  213SOL    HW1 2509   4.702   1.011   1.328
  213SOL    HW2 2510   4.552   1.003   1.344
  213SOL     MW 2511   4.624   1.050   1.331
  214SOL     OW 2512   0.737   0.783   5.420
  214SOL    HW1 2513   0.667   0.830   5.374
  214SOL    HW2 2514   0.692   0.738   5.491
  214SOL     MW 2515   0.722   0.784   5.423
  215SOL     OW 2516   5.586   3.143   5.164
  215SOL    HW1 2517   5.654   3.191   5.211
  215SOL    HW2 2518   5.557   3.075   5.225
  215SOL     MW 2519   5.591   3.140   5.178
  216SOL     OW 2520   4.595   3.102   1.339
  216SOL    HW1 2521   4.574   3.176   1.281
  216SOL    HW2 2522   4.620   3.143   1.422
  216SOL     MW 2523   4.596   3.117   1.342
  217SOL     OW 2524   3.487   4.830   2.516
  217SOL    HW1 2525   3.542   4.833   2.437
  217SOL    HW2 2526   3.543   4.790   2.583
  217SOL     MW 2527   3.501   4.825   2.514
  218SOL     OW 2528   1.846   1.791   0.284
  218SOL    HW1 2529   1.867   1.878   0.248
  218SOL    HW2 2530   1.932   1.754   0.308
  218SOL     MW 2531   1.860   1.798   0.283
  219SOL     OW 2532   1.704   4.957   2.956
  219SOL    HW1 2533   1.640   4.889   2.978
  219SOL    HW2 2534   1.712   5.008   3.037
  219SOL     MW 2535   1.696   4.955   2.969
  220SOL     OW 2536   2.968   1.574   4.448
  220SOL    HW1 2537   3.026   1.645   4.475
  220SOL    HW2 2538   2.891   1.584   4.505
  220SOL     MW 2539   2.965   1.584   4.459
  221SOL     OW 2540   0.380   3.334   5.848
  221SOL    HW1 2541   0.405   3.378   5.929
  221SOL    HW2 2542   0.446   3.361   5.785
  221SOL     MW 2543   0.392   3.343   5.850
  222SOL     OW 2544   2.491   1.011   3.678
  222SOL    HW1 2545   2.458   1.053   3.757
  222SOL    HW2 2546   2.582   0.990   3.698
  222SOL     MW 2547   2.498   1.014   3.691
  223SOL     OW 2548   2.030   2.875   4.377
  223SOL    HW1 2549   2.090   2.950   4.369
  223SOL    HW2 2550   1.947   2.907   4.340
  223SOL     MW 2551   2.027   2.889   4.371
  224SOL     OW 2552   0.975   2.456   0.095
  224SOL    HW1 2553   1.030   2.474   0.172
  224SOL    HW2 2554   1.037   2.429   0.028
  224SOL     MW 2555   0.990   2.455   0.096
  225SOL     OW 2556   4.343   2.256   1.428
  225SOL    HW1 2557   4.333   2.238   1.335
  225SOL    HW2 2558   4.338   2.351   1.436
  225SOL     MW 2559   4.341   2.266   1.417
  226SOL     OW 2560   5.591   1.707   3.476
  226SOL    HW1 2561   5.606   1.726   3.384
  226SOL    HW2 2562   5.496   1.700   3.484
  226SOL     MW 2563   5.581   1.709   3.465
  227SOL     OW 2564   2.862   1.820   5.388
  227SOL    HW1 2565   2.863   1.739   5.336
  227SOL    HW2 2566   2.781   1.815   5.439
  227SOL     MW 2567   2.852   1.809   5.388
  228SOL     OW 2568   0.846   1.308   5.902
  228SOL    HW1 2569   0.837   1.300   5.807
  228SOL    HW2 2570   0.879   1.222   5.930
  228SOL     MW 2571   0.849   1.296   5.893
  229SOL     OW 2572   4.229   4.954   5.418
  229SOL    HW1 2573   4.163   5.002   5.469
  229SOL    HW2 2574   4.311   4.970   5.464
  229SOL     MW 2575   4.231   4.962   5.431
  230SOL     OW 2576   0.705   3.614   3.933
  230SOL    HW1 2577   0.648   3.602   4.008
  230SOL    HW2 2578   0.771   3.677   3.962
  230SOL     MW 2579   0.707   3.621   3.946
  231SOL     OW 2580   4.766   1.508   1.955
  231SOL    HW1 2581   4.694   1.467   2.004
  231SOL    HW2 2582   4.825   1.541   2.023
  231SOL     MW 2583   4.764   1.507   1.970
  232SOL     OW 2584   5.854   2.905   5.044
  232SOL    HW1 2585   5.908   2.842   4.997
  232SOL    HW2 2586   5.768   2.898   5.003
  232SOL     MW 2587   5.850   2.896   5.033
  233SOL     OW 2588   3.004   4.063   4.810
  233SOL    HW1 2589   3.080   4.117   4.791
  233SOL    HW2 2590   2.977   4.029   4.724
  233SOL     MW 2591   3.010   4.065   4.796
  234SOL     OW 2592   5.845   6.087   2.446
  234SOL    HW1 2593   5.766   6.059   2.491
  234SOL    HW2 2594   5.909   6.102   2.515
  234SOL     MW 2595   5.843   6.086   2.460
  235SOL     OW 2596   0.849   1.022   2.109
  235SOL    HW1 2597   0.849   1.118   2.098
  235SOL    HW2 2598   0.898   0.990   2.033
  235SOL     MW 2599   0.855   1.030   2.098
  236SOL     OW 2600   0.695   2.654   3.425
  236SOL    HW1 2601   0.651   2.569   3.424
  236SOL    HW2 2602   0.640   2.710   3.370
  236SOL     MW 2603   0.682   2.650   3.418
  237SOL     OW 2604   4.648   2.874   5.313
  237SOL    HW1 2605   4.688   2.934   5.250
  237SOL    HW2 2606   4.559   2.907   5.324
  237SOL     MW 2607   4.642   2.886   5.306
  238SOL     OW 2608   0.758   0.317   2.031
  238SOL    HW1 2609   0.779   0.281   2.117
  238SOL    HW2 2610   0.807   0.399   2.027
  238SOL     MW 2611   0.767   0.323   2.042
  239SOL     OW 2612   1.664   4.794   4.325
  239SOL    HW1 2613   1.651   4.847   4.404
  239SOL    HW2 2614   1.757   4.768   4.330
  239SOL     MW 2615   1.674   4.797   4.336
  240SOL     OW 2616   4.833   3.117   1.000
  240SOL    HW1 2617   4.843   3.023   1.014
  240SOL    HW2 2618   4.826   3.154   1.088
  240SOL     MW 2619   4.833   3.110   1.013
  241SOL     OW 2620   5.705   1.894   0.688
  241SOL    HW1 2621   5.695   1.880   0.783
  241SOL    HW2 2622   5.682   1.809   0.650
  241SOL     MW 2623   5.700   1.881   0.696
  242SOL     OW 2624   5.400   2.002   0.313
  242SOL    HW1 2625   5.398   1.970   0.223
  242SOL    HW2 2626   5.473   2.064   0.315
  242SOL     MW 2627   5.409   2.006   0.302
  243SOL     OW 2628   2.992   5.574   0.884
  243SOL    HW1 2629   3.068   5.565   0.941
  243SOL    HW2 2630   2.942   5.493   0.896
  243SOL     MW 2631   2.995   5.563   0.893
  244SOL     OW 2632   1.331   5.442   1.121
  244SOL    HW1 2633   1.247   5.483   1.143
  244SOL    HW2 2634   1.319   5.350   1.145
  244SOL     MW 2635   1.319   5.435   1.127
  245SOL     OW 2636   0.745   3.502   2.834
  245SOL    HW1 2637   0.780   3.536   2.916
  245SOL    HW2 2638   0.656   3.538   2.829
  245SOL     MW 2639   0.738   3.511   2.844
  246SOL     OW 2640   2.739   1.028   3.830
  246SOL    HW1 2641   2.678   1.078   3.883
  246SOL    HW2 2642   2.789   0.976   3.893
  246SOL     MW 2643   2.738   1.027   3.845
  247SOL     OW 2644   2.568   4.165   1.837
  247SOL    HW1 2645   2.594   4.080   1.802
  247SOL    HW2 2646   2.605   4.166   1.925
  247SOL     MW 2647   2.576   4.154   1.844
  248SOL     OW 2648   0.793   0.574   2.917
  248SOL    HW1 2649   0.796   0.482   2.943
  248SOL    HW2 2650   0.716   0.581   2.860
  248SOL     MW 2651   0.784   0.563   2.913
  249SOL     OW 2652   4.101   5.928   5.966
  249SOL    HW1 2653   4.134   5.949   5.878
  249SOL    HW2 2654   4.029   5.989   5.980
  249SOL     MW 2655   4.096   5.939   5.957
  250SOL     OW 2656   2.917   5.477   0.116
  250SOL    HW1 2657   2.988   5.501   0.057
  250SOL    HW2 2658   2.909   5.382   0.107
  250SOL     MW 2659   2.925   5.468   0.107
  251SOL     OW 2660   0.183   2.572   0.779
  251SOL    HW1 2661   0.249   2.612   0.836
  251SOL    HW2 2662   0.223   2.489   0.752
  251SOL     MW 2663   0.197   2.566   0.783
  252SOL     OW 2664   3.290   2.609   1.928
  252SOL    HW1 2665   3.295   2.703   1.910
  252SOL    HW2 2666   3.202   2.596   1.965
  252SOL     MW 2667   3.279   2.620   1.930
  253SOL     OW 2668   3.780   0.535   3.327
  253SOL    HW1 2669   3.751   0.448   3.356
  253SOL    HW2 2670   3.872   0.540   3.353
  253SOL     MW 2671   3.788   0.525   3.334
  254SOL     OW 2672   3.213   5.040   1.168
  254SOL    HW1 2673   3.298   4.996   1.173
  254SOL    HW2 2674   3.223   5.117   1.224
  254SOL     MW 2675   3.226   5.044   1.176
  255SOL     OW 2676   4.896   1.711   1.109
  255SOL    HW1 2677   4.984   1.734   1.138
  255SOL    HW2 2678   4.885   1.620   1.136
  255SOL     MW 2679   4.906   1.702   1.116
  256SOL     OW 2680   4.307   1.388   3.532
  256SOL    HW1 2681   4.263   1.317   3.486
  256SOL    HW2 2682   4.235   1.444   3.564
  256SOL     MW 2683   4.292   1.386   3.530
  257SOL     OW 2684   0.273   1.077   4.581
  257SOL    HW1 2685   0.348   1.126   4.616
  257SOL    HW2 2686   0.206   1.145   4.564
  257SOL     MW 2687   0.274   1.092   4.583
  258SOL     OW 2688   2.801   5.946   4.506
  258SOL    HW1 2689   2.809   5.853   4.524
  258SOL    HW2 2690   2.718   5.972   4.546
  258SOL     MW 2691   2.792   5.938   4.513
  259SOL     OW 2692   5.217   5.660   2.086
  259SOL    HW1 2693   5.144   5.617   2.042
  259SOL    HW2 2694   5.202   5.644   2.179
  259SOL     MW 2695   5.206   5.653   2.092
  260SOL     OW 2696   4.744   4.110   1.856
  260SOL    HW1 2697   4.670   4.154   1.898
  260SOL    HW2 2698   4.796   4.181   1.818
  260SOL     MW 2699   4.741   4.125   1.856
  261SOL     OW 2700   4.824   0.776   2.472
  261SOL    HW1 2701   4.737   0.741   2.451
  261SOL    HW2 2702   4.807   0.851   2.528
  261SOL     MW 2703   4.811   0.781   2.477
  262SOL     OW 2704   5.793   4.072   5.340
  262SOL    HW1 2705   5.862   4.108   5.285
  262SOL    HW2 2706   5.714   4.078   5.286
  262SOL     MW 2707   5.792   4.077   5.326
  263SOL     OW 2708   0.782   3.380   2.150
  263SOL    HW1 2709   0.696   3.396   2.111
  263SOL    HW2 2710   0.773   3.406   2.241
  263SOL     MW 2711   0.770   3.385   2.157
  264SOL     OW 2712   4.935   3.305   4.436
  264SOL    HW1 2713   4.895   3.290   4.350
  264SOL    HW2 2714   4.902   3.234   4.490
  264SOL     MW 2715   4.925   3.294   4.432
  265SOL     OW 2716   1.132   2.811   0.333
  265SOL    HW1 2717   1.193   2.839   0.265
  265SOL    HW2 2718   1.089   2.892   0.362
  265SOL     MW 2719   1.135   2.825   0.328
  266SOL     OW 2720   2.707   6.012   4.266
  266SOL    HW1 2721   2.751   5.981   4.345
  266SOL    HW2 2722   2.628   5.958   4.260
  266SOL     MW 2723   2.702   6.001   4.275
  267SOL     OW 2724   4.982   1.791   2.468
  267SOL    HW1 2725   4.967   1.699   2.493
  267SOL    HW2 2726   5.041   1.826   2.535
  267SOL     MW 2727   4.987   1.783   2.480
  268SOL     OW 2728   4.530   2.533   2.400
  268SOL    HW1 2729   4.601   2.485   2.357
  268SOL    HW2 2730   4.506   2.602   2.337
  268SOL     MW 2731   4.536   2.536   2.386
  269SOL     OW 2732   2.281   5.406   3.827
  269SOL    HW1 2733   2.197   5.424   3.868
  269SOL    HW2 2734   2.286   5.468   3.754
  269SOL     MW 2735   2.271   5.417   3.823
  270SOL     OW 2736   1.450   4.019   0.452
  270SOL    HW1 2737   1.397   4.006   0.374
  270SOL    HW2 2738   1.499   4.100   0.436
  270SOL     MW 2739   1.450   4.027   0.440
  271SOL     OW 2740   5.698   5.827   4.667
  271SOL    HW1 2741   5.687   5.834   4.762
  271SOL    HW2 2742   5.662   5.742   4.644
  271SOL     MW 2743   5.692   5.817   4.676
  272SOL     OW 2744   0.582   1.060   5.716
  272SOL    HW1 2745   0.566   1.092   5.627
  272SOL    HW2 2746   0.677   1.049   5.721
  272SOL     MW 2747   0.592   1.063   5.705
  273SOL     OW 2748   0.094   5.276   3.000
  273SOL    HW1 2749   0.158   5.213   2.968
  273SOL    HW2 2750   0.106   5.353   2.945
  273SOL     MW 2751   0.104   5.278   2.989
  274SOL     OW 2752   0.262   5.972   1.963
  274SOL    HW1 2753   0.291   5.972   1.872
  274SOL    HW2 2754   0.253   6.064   1.986
  274SOL     MW 2755   0.264   5.984   1.954
  275SOL     OW 2756   1.174   1.801   2.902
  275SOL    HW1 2757   1.238   1.803   2.831
  275SOL    HW2 2758   1.152   1.893   2.916
  275SOL     MW 2759   1.180   1.813   2.894
  276SOL     OW 2760   4.099   4.689   0.597
  276SOL    HW1 2761   4.149   4.655   0.671
  276SOL    HW2 2762   4.164   4.732   0.541
  276SOL     MW 2763   4.114   4.690   0.599
  277SOL     OW 2764   0.311   2.552   1.820
  277SOL    HW1 2765   0.309   2.514   1.908
  277SOL    HW2 2766   0.262   2.634   1.828
  277SOL     MW 2767   0.304   2.557   1.833
  278SOL     OW 2768   4.759   3.813   5.192
  278SOL    HW1 2769   4.749   3.721   5.218
  278SOL    HW2 2770   4.816   3.810   5.115
  278SOL     MW 2771   4.765   3.801   5.186
  279SOL     OW 2772   2.104   5.809   2.064
  279SOL    HW1 2773   2.197   5.817   2.086
  279SOL    HW2 2774   2.072   5.900   2.064
  279SOL     MW 2775   2.112   5.822   2.066
  280SOL     OW 2776   1.292   2.944   2.390
  280SOL    HW1 2777   1.224   2.895   2.436
  280SOL    HW2 2778   1.372   2.927   2.440
  280SOL     MW 2779   1.294   2.936   2.403
  281SOL     OW 2780   3.063   5.242   1.562
  281SOL    HW1 2781   3.022   5.198   1.487
  281SOL    HW2 2782   3.115   5.312   1.523
  281SOL     MW 2783   3.064   5.245   1.548
  282SOL     OW 2784   4.518   5.815   1.891
  282SOL    HW1 2785   4.461   5.886   1.860
  282SOL    HW2 2786   4.511   5.748   1.823
  282SOL     MW 2787   4.509   5.815   1.878
  283SOL     OW 2788   4.285   4.545   2.793
  283SOL    HW1 2789   4.377   4.560   2.817
  283SOL    HW2 2790   4.289   4.513   2.703
  283SOL     MW 2791   4.298   4.543   2.785
  284SOL     OW 2792   5.362   6.023   2.037
  284SOL    HW1 2793   5.305   6.015   2.114
  284SOL    HW2 2794   5.334   5.953   1.979
  284SOL     MW 2795   5.351   6.013   2.040
  285SOL     OW 2796   1.791   4.439   2.257
  285SOL    HW1 2797   1.778   4.362   2.313
  285SOL    HW2 2798   1.880   4.428   2.222
  285SOL     MW 2799   1.801   4.428   2.260
  286SOL     OW 2800   1.744   2.183   1.579
  286SOL    HW1 2801   1.802   2.218   1.647
  286SOL    HW2 2802   1.656   2.201   1.612
  286SOL     MW 2803   1.740   2.190   1.592
  287SOL     OW 2804   3.328   0.121   4.834
  287SOL    HW1 2805   3.301   0.189   4.895
  287SOL    HW2 2806   3.400   0.160   4.784
  287SOL     MW 2807   3.334   0.134   4.836
  288SOL     OW 2808   4.997   5.388   2.150
  288SOL    HW1 2809   5.088   5.368   2.171
  288SOL    HW2 2810   4.968   5.315   2.095
  288SOL     MW 2811   5.005   5.376   2.146
  289SOL     OW 2812   1.377   2.080   0.606
  289SOL    HW1 2813   1.467   2.112   0.613
  289SOL    HW2 2814   1.349   2.065   0.697
  289SOL     MW 2815   1.385   2.082   0.618
  290SOL     OW 2816   4.875   2.893   5.915
  290SOL    HW1 2817   4.874   2.989   5.920
  290SOL    HW2 2818   4.863   2.864   6.005
  290SOL     MW 2819   4.873   2.902   5.927
  291SOL     OW 2820   0.914   4.389   4.446
  291SOL    HW1 2821   0.940   4.420   4.359
  291SOL    HW2 2822   0.986   4.413   4.503
  291SOL     MW 2823   0.926   4.396   4.442
  292SOL     OW 2824   3.974   0.207   2.226
  292SOL    HW1 2825   3.994   0.209   2.320
  292SOL    HW2 2826   3.887   0.247   2.219
  292SOL     MW 2827   3.965   0.212   2.237
  293SOL     OW 2828   0.763   5.047   2.019
  293SOL    HW1 2829   0.689   5.078   2.071
  293SOL    HW2 2830   0.749   4.953   2.011
  293SOL     MW 2831   0.752   5.039   2.025
  294SOL     OW 2832   3.067   5.978   5.616
  294SOL    HW1 2833   3.050   6.071   5.597
  294SOL    HW2 2834   3.019   5.961   5.697
  294SOL     MW 2835   3.059   5.988   5.624
  295SOL     OW 2836   1.335   1.441   1.383
  295SOL    HW1 2837   1.367   1.390   1.308
  295SOL    HW2 2838   1.240   1.445   1.370
  295SOL     MW 2839   1.327   1.435   1.371
  296SOL     OW 2840   5.753   4.896   4.536
  296SOL    HW1 2841   5.808   4.854   4.602
  296SOL    HW2 2842   5.664   4.892   4.573
  296SOL     MW 2843   5.748   4.890   4.549
  297SOL     OW 2844   4.562   6.087   4.664
  297SOL    HW1 2845   4.525   6.161   4.616
  297SOL    HW2 2846   4.622   6.046   4.601
  297SOL     MW 2847   4.565   6.091   4.650
  298SOL     OW 2848   4.558   2.686   3.807
  298SOL    HW1 2849   4.591   2.706   3.720
  298SOL    HW2 2850   4.469   2.655   3.793
  298SOL     MW 2851   4.551   2.685   3.794
  299SOL     OW 2852   2.650   4.738   3.277
  299SOL    HW1 2853   2.608   4.653   3.269
  299SOL    HW2 2854   2.594   4.797   3.225
  299SOL     MW 2855   2.637   4.735   3.269
  300SOL     OW 2856   4.803   2.503   3.690
  300SOL    HW1 2857   4.799   2.592   3.654
  300SOL    HW2 2858   4.859   2.456   3.628
  300SOL     MW 2859   4.810   2.509   3.677
  301SOL     OW 2860   4.635   4.962   2.994
  301SOL    HW1 2861   4.714   5.004   2.960
  301SOL    HW2 2862   4.572   5.033   3.001
  301SOL     MW 2863   4.637   4.976   2.991
  302SOL     OW 2864   4.484   5.453   3.387
  302SOL    HW1 2865   4.476   5.528   3.328
  302SOL    HW2 2866   4.434   5.383   3.344
  302SOL     MW 2867   4.476   5.454   3.374
  303SOL     OW 2868   3.153   4.671   3.133
  303SOL    HW1 2869   3.176   4.756   3.171
  303SOL    HW2 2870   3.063   4.682   3.102
  303SOL     MW 2871   3.145   4.683   3.134
  304SOL     OW 2872   3.736   2.183   0.127
  304SOL    HW1 2873   3.722   2.148   0.039
  304SOL    HW2 2874   3.830   2.175   0.142
  304SOL     MW 2875   3.746   2.177   0.118
  305SOL     OW 2876   1.067   5.433   3.681
  305SOL    HW1 2877   1.019   5.507   3.719
  305SOL    HW2 2878   1.044   5.359   3.736
  305SOL     MW 2879   1.058   5.433   3.693
  306SOL     OW 2880   1.620   0.176   1.303
  306SOL    HW1 2881   1.676   0.229   1.246
  306SOL    HW2 2882   1.531   0.193   1.272
  306SOL     MW 2883   1.616   0.185   1.291
  307SOL     OW 2884   4.755   0.160   3.124
  307SOL    HW1 2885   4.818   0.186   3.192
  307SOL    HW2 2886   4.792   0.078   3.089
  307SOL     MW 2887   4.768   0.153   3.128
  308SOL     OW 2888   1.206   4.716   1.160
  308SOL    HW1 2889   1.132   4.661   1.184
  308SOL    HW2 2890   1.268   4.706   1.232
  308SOL     MW 2891   1.205   4.708   1.172
  309SOL     OW 2892   0.775   5.074   1.380
  309SOL    HW1 2893   0.735   4.997   1.341
  309SOL    HW2 2894   0.734   5.148   1.335
  309SOL     MW 2895   0.764   5.074   1.370
  310SOL     OW 2896   0.317   2.184   5.830
  310SOL    HW1 2897   0.321   2.263   5.776
  310SOL    HW2 2898   0.316   2.216   5.920
  310SOL     MW 2899   0.317   2.199   5.834
  311SOL     OW 2900   6.003   3.102   4.927
  311SOL    HW1 2901   5.955   3.048   4.989
  311SOL    HW2 2902   5.982   3.066   4.841
  311SOL     MW 2903   5.994   3.091   4.924
  312SOL     OW 2904   5.961   4.817   4.752
  312SOL    HW1 2905   5.949   4.808   4.847
  312SOL    HW2 2906   6.056   4.827   4.741
  312SOL     MW 2907   5.972   4.817   4.763
  313SOL     OW 2908   0.277   1.212   1.532
  313SOL    HW1 2909   0.233   1.224   1.449
  313SOL    HW2 2910   0.335   1.287   1.541
  313SOL     MW 2911   0.279   1.223   1.523
  314SOL     OW 2912   2.056   0.224   4.930
  314SOL    HW1 2913   2.136   0.223   4.983
  314SOL    HW2 2914   2.021   0.313   4.941
  314SOL     MW 2915   2.061   0.235   4.938
  315SOL     OW 2916   0.766   5.038   5.794
  315SOL    HW1 2917   0.712   5.117   5.789
  315SOL    HW2 2918   0.776   5.022   5.888
  315SOL     MW 2919   0.760   5.046   5.806
  316SOL     OW 2920   0.054   4.530   3.132
  316SOL    HW1 2921  -0.039   4.524   3.108
  316SOL    HW2 2922   0.091   4.446   3.104
  316SOL     MW 2923   0.047   4.518   3.125
  317SOL     OW 2924   0.939   0.443   4.566
  317SOL    HW1 2925   1.021   0.399   4.545
  317SOL    HW2 2926   0.944   0.460   4.660
  317SOL     MW 2927   0.950   0.439   4.575
  318SOL     OW 2928   3.023   1.849   1.717
  318SOL    HW1 2929   2.989   1.822   1.632
  318SOL    HW2 2930   3.081   1.923   1.698
  318SOL     MW 2931   3.026   1.855   1.704
  319SOL     OW 2932   1.963   1.216   3.706
  319SOL    HW1 2933   1.895   1.244   3.768
  319SOL    HW2 2934   1.952   1.121   3.700
  319SOL     MW 2935   1.953   1.208   3.713
  320SOL     OW 2936   0.394   3.330   4.068
  320SOL    HW1 2937   0.320   3.277   4.038
  320SOL    HW2 2938   0.375   3.349   4.160
  320SOL     MW 2939   0.382   3.326   4.076
  321SOL     OW 2940   0.399   0.025   4.666
  321SOL    HW1 2941   0.427   0.104   4.712
  321SOL    HW2 2942   0.370   0.055   4.580
  321SOL     MW 2943   0.399   0.039   4.661
  322SOL     OW 2944   4.959   0.596   5.313
  322SOL    HW1 2945   4.892   0.537   5.279
  322SOL    HW2 2946   5.039   0.572   5.266
  322SOL     MW 2947   4.961   0.586   5.302
  323SOL     OW 2948   2.567   2.479   5.175
  323SOL    HW1 2949   2.661   2.501   5.173
  323SOL    HW2 2950   2.530   2.541   5.239
  323SOL     MW 2951   2.575   2.490   5.183
  324SOL     OW 2952   4.455   0.768   3.306
  324SOL    HW1 2953   4.417   0.770   3.393
  324SOL    HW2 2954   4.546   0.794   3.319
  324SOL     MW 2955   4.462   0.772   3.319
  325SOL     OW 2956   4.116   0.311   2.816
  325SOL    HW1 2957   4.156   0.390   2.780
  325SOL    HW2 2958   4.185   0.272   2.869
  325SOL     MW 2959   4.130   0.316   2.818
  326SOL     OW 2960   5.302   0.539   2.939
  326SOL    HW1 2961   5.282   0.576   2.853
  326SOL    HW2 2962   5.229   0.567   2.995
  326SOL     MW 2963   5.290   0.547   2.935
  327SOL     OW 2964   1.119   4.877   4.195
  327SOL    HW1 2965   1.028   4.848   4.195
  327SOL    HW2 2966   1.113   4.973   4.189
  327SOL     MW 2967   1.106   4.886   4.194
  328SOL     OW 2968   0.355   4.090   2.284
  328SOL    HW1 2969   0.272   4.123   2.320
  328SOL    HW2 2970   0.337   3.999   2.263
  328SOL     MW 2971   0.342   4.083   2.286
  329SOL     OW 2972   1.359   5.659   3.698
  329SOL    HW1 2973   1.287   5.686   3.755
  329SOL    HW2 2974   1.316   5.631   3.617
  329SOL     MW 2975   1.344   5.659   3.695
  330SOL     OW 2976   5.235   2.013   1.759
  330SOL    HW1 2977   5.203   1.923   1.767
  330SOL    HW2 2978   5.305   2.019   1.824
  330SOL     MW 2979   5.240   2.002   1.768
  331SOL     OW 2980   2.558   0.247   2.715
  331SOL    HW1 2981   2.625   0.315   2.713
  331SOL    HW2 2982   2.565   0.203   2.631
  331SOL     MW 2983   2.567   0.250   2.704
  332SOL     OW 2984   4.208   3.958   0.712
  332SOL    HW1 2985   4.177   3.948   0.621
  332SOL    HW2 2986   4.262   3.880   0.727
  332SOL     MW 2987   4.211   3.947   0.702
  333SOL     OW 2988   5.760   1.762   5.387
  333SOL    HW1 2989   5.803   1.848   5.382
  333SOL    HW2 2990   5.764   1.740   5.480
  333SOL     MW 2991   5.766   1.770   5.398
  334SOL     OW 2992   5.135   0.049   3.386
  334SOL    HW1 2993   5.184   0.126   3.357
  334SOL    HW2 2994   5.069   0.083   3.446
  334SOL     MW 2995   5.132   0.063   3.390
  335SOL     OW 2996   5.124   2.365   0.398
  335SOL    HW1 2997   5.110   2.310   0.475
  335SOL    HW2 2998   5.213   2.400   0.409
  335SOL     MW 2999   5.134   2.362   0.409
  336SOL     OW 3000   0.614   5.596   1.658
  336SOL    HW1 3001   0.706   5.600   1.633
  336SOL    HW2 3002   0.608   5.518   1.714
  336SOL     MW 3003   0.625   5.587   1.662
  337SOL     OW 3004   0.581   0.769   0.967
  337SOL    HW1 3005   0.531   0.838   0.924
  337SOL    HW2 3006   0.672   0.785   0.942
  337SOL     MW 3007   0.586   0.780   0.958
  338SOL     OW 3008   0.147   0.804   3.033
  338SOL    HW1 3009   0.194   0.736   3.081
  338SOL    HW2 3010   0.172   0.789   2.941
  338SOL     MW 3011   0.156   0.793   3.027
  339SOL     OW 3012   2.844   2.290   1.086
  339SOL    HW1 3013   2.890   2.212   1.055
  339SOL    HW2 3014   2.773   2.303   1.024
  339SOL     MW 3015   2.841   2.282   1.074
  340SOL     OW 3016   5.930   4.052   3.167
  340SOL    HW1 3017   5.958   4.065   3.077
  340SOL    HW2 3018   6.003   4.007   3.209
  340SOL     MW 3019   5.943   4.048   3.161
  341SOL     OW 3020   4.892   3.806   2.657
  341SOL    HW1 3021   4.977   3.792   2.616
  341SOL    HW2 3022   4.907   3.790   2.750
  341SOL     MW 3023   4.905   3.802   2.664
  342SOL     OW 3024   1.503   3.907   0.046
  342SOL    HW1 3025   1.496   3.993   0.005
  342SOL    HW2 3026   1.447   3.912   0.123
  342SOL     MW 3027   1.495   3.918   0.051
  343SOL     OW 3028   3.927   2.273   4.576
  343SOL    HW1 3029   3.968   2.322   4.647
  343SOL    HW2 3030   4.001   2.238   4.526
  343SOL     MW 3031   3.942   2.275   4.579
  344SOL     OW 3032   4.042   0.388   1.590
  344SOL    HW1 3033   4.126   0.346   1.577
  344SOL    HW2 3034   4.045   0.468   1.537
  344SOL     MW 3035   4.053   0.393   1.582
  345SOL     OW 3036   3.982   5.558   1.641
  345SOL    HW1 3037   4.074   5.584   1.638
  345SOL    HW2 3038   3.958   5.569   1.733
  345SOL     MW 3039   3.991   5.563   1.653
  346SOL     OW 3040   4.994   5.561   3.877
  346SOL    HW1 3041   4.969   5.497   3.810
  346SOL    HW2 3042   5.037   5.508   3.945
  346SOL     MW 3043   4.996   5.546   3.877
  347SOL     OW 3044   2.675   0.939   1.901
  347SOL    HW1 3045   2.712   1.008   1.846
  347SOL    HW2 3046   2.749   0.880   1.918
  347SOL     MW 3047   2.690   0.940   1.896
  348SOL     OW 3048   5.423   2.510   5.581
  348SOL    HW1 3049   5.384   2.494   5.667
  348SOL    HW2 3050   5.358   2.477   5.519
  348SOL     MW 3051   5.410   2.504   5.584
  349SOL     OW 3052   1.923   5.669   5.344
  349SOL    HW1 3053   1.955   5.583   5.320
  349SOL    HW2 3054   1.978   5.697   5.417
  349SOL     MW 3055   1.934   5.662   5.350
  350SOL     OW 3056   1.452   5.124   6.101
  350SOL    HW1 3057   1.405   5.084   6.028
  350SOL    HW2 3058   1.484   5.208   6.065
  350SOL     MW 3059   1.450   5.130   6.087
  351SOL     OW 3060   5.998   1.960   0.620
  351SOL    HW1 3061   6.061   1.888   0.623
  351SOL    HW2 3062   5.913   1.917   0.629
  351SOL     MW 3063   5.995   1.945   0.622
  352SOL     OW 3064   1.625   0.948   4.975
  352SOL    HW1 3065   1.594   1.020   4.920
  352SOL    HW2 3066   1.590   0.968   5.062
  352SOL     MW 3067   1.616   0.959   4.979
  353SOL     OW 3068   4.051   1.527   5.537
  353SOL    HW1 3069   3.971   1.496   5.494
  353SOL    HW2 3070   4.027   1.539   5.628
  353SOL     MW 3071   4.038   1.524   5.543
  354SOL     OW 3072   5.575   2.875   5.308
  354SOL    HW1 3073   5.571   2.794   5.257
  354SOL    HW2 3074   5.596   2.846   5.397
  354SOL     MW 3075   5.577   2.861   5.313
  355SOL     OW 3076   1.860   2.597   0.502
  355SOL    HW1 3077   1.842   2.651   0.579
  355SOL    HW2 3078   1.794   2.527   0.505
  355SOL     MW 3079   1.849   2.595   0.512
  356SOL     OW 3080   4.388   4.471   1.080
  356SOL    HW1 3081   4.354   4.524   1.152
  356SOL    HW2 3082   4.438   4.533   1.026
  356SOL     MW 3083   4.390   4.486   1.082
  357SOL     OW 3084   4.503   1.758   2.739
  357SOL    HW1 3085   4.546   1.723   2.661
  357SOL    HW2 3086   4.465   1.842   2.712
  357SOL     MW 3087   4.504   1.764   2.726
  358SOL     OW 3088   0.825   1.691   4.230
  358SOL    HW1 3089   0.874   1.768   4.200
  358SOL    HW2 3090   0.788   1.717   4.314
  358SOL     MW 3091   0.826   1.704   4.237
  359SOL     OW 3092   0.211   2.845   4.435
  359SOL    HW1 3093   0.153   2.806   4.500
  359SOL    HW2 3094   0.288   2.789   4.435
  359SOL     MW 3095   0.213   2.833   4.443
  360SOL     OW 3096   2.447   5.236   4.090
  360SOL    HW1 3097   2.469   5.308   4.031
  360SOL    HW2 3098   2.370   5.266   4.137
  360SOL     MW 3099   2.440   5.249   4.088
  361SOL     OW 3100   0.401   1.201   3.359
  361SOL    HW1 3101   0.484   1.154   3.350
  361SOL    HW2 3102   0.425   1.293   3.346
  361SOL     MW 3103   0.415   1.207   3.356
  362SOL     OW 3104   0.785   5.597   5.199
  362SOL    HW1 3105   0.728   5.647   5.142
  362SOL    HW2 3106   0.850   5.660   5.230
  362SOL     MW 3107   0.786   5.611   5.196
  363SOL     OW 3108   2.377   5.748   4.165
  363SOL    HW1 3109   2.301   5.719   4.115
  363SOL    HW2 3110   2.351   5.834   4.200
  363SOL     MW 3111   2.364   5.756   4.163
  364SOL     OW 3112   0.866   0.293   0.127
  364SOL    HW1 3113   0.892   0.376   0.167
  364SOL    HW2 3114   0.946   0.259   0.087
  364SOL     MW 3115   0.880   0.299   0.127
  365SOL     OW 3116   5.490   0.802   2.857
  365SOL    HW1 3117   5.544   0.730   2.825
  365SOL    HW2 3118   5.458   0.846   2.778
  365SOL     MW 3119   5.493   0.799   2.843
  366SOL     OW 3120   4.426   4.236   2.914
  366SOL    HW1 3121   4.451   4.325   2.937
  366SOL    HW2 3122   4.383   4.201   2.993
  366SOL     MW 3123   4.423   4.243   2.927
  367SOL     OW 3124   3.128   5.539   6.038
  367SOL    HW1 3125   3.160   5.583   5.960
  367SOL    HW2 3126   3.193   5.472   6.057
  367SOL     MW 3127   3.140   5.536   6.031
  368SOL     OW 3128   5.668   2.243   1.779
  368SOL    HW1 3129   5.653   2.148   1.774
  368SOL    HW2 3130   5.624   2.279   1.703
  368SOL     MW 3131   5.661   2.235   1.769
  369SOL     OW 3132   0.948   2.483   3.215
  369SOL    HW1 3133   0.870   2.533   3.187
  369SOL    HW2 3134   1.002   2.477   3.136
  369SOL     MW 3135   0.945   2.489   3.201
  370SOL     OW 3136   5.583   3.595   5.190
  370SOL    HW1 3137   5.548   3.682   5.207
  370SOL    HW2 3138   5.656   3.610   5.130
  370SOL     MW 3139   5.588   3.608   5.184
  371SOL     OW 3140   4.039   0.337   3.652
  371SOL    HW1 3141   4.035   0.242   3.658
  371SOL    HW2 3142   3.948   0.366   3.661
  371SOL     MW 3143   4.027   0.329   3.654
  372SOL     OW 3144   1.852   1.894   2.768
  372SOL    HW1 3145   1.888   1.826   2.711
  372SOL    HW2 3146   1.841   1.970   2.711
  372SOL     MW 3147   1.855   1.895   2.753
  373SOL     OW 3148   2.244   5.176   0.175
  373SOL    HW1 3149   2.297   5.110   0.131
  373SOL    HW2 3150   2.155   5.159   0.144
  373SOL     MW 3151   2.239   5.165   0.166
  374SOL     OW 3152   2.443   5.207   2.587
  374SOL    HW1 3153   2.423   5.173   2.675
  374SOL    HW2 3154   2.388   5.157   2.528
  374SOL     MW 3155   2.434   5.197   2.591
  375SOL     OW 3156   4.029   0.487   3.428
  375SOL    HW1 3157   4.040   0.452   3.517
  375SOL    HW2 3158   4.076   0.570   3.429
  375SOL     MW 3159   4.036   0.493   3.440
  376SOL     OW 3160   2.467   1.709   0.070
  376SOL    HW1 3161   2.562   1.716   0.072
  376SOL    HW2 3162   2.436   1.791   0.110
  376SOL     MW 3163   2.475   1.720   0.076
  377SOL     OW 3164   1.907   1.279   0.246
  377SOL    HW1 3165   1.951   1.261   0.164
  377SOL    HW2 3166   1.974   1.319   0.301
  377SOL     MW 3167   1.921   1.282   0.243
  378SOL     OW 3168   0.106   3.703   1.489
  378SOL    HW1 3169   0.158   3.783   1.493
  378SOL    HW2 3170   0.016   3.734   1.480
  378SOL     MW 3171   0.101   3.717   1.488
  379SOL     OW 3172   3.056   5.950   1.878
  379SOL    HW1 3173   3.051   6.044   1.859
  379SOL    HW2 3174   2.965   5.920   1.878
  379SOL     MW 3175   3.044   5.958   1.876
  380SOL     OW 3176   5.390   2.071   4.089
  380SOL    HW1 3177   5.342   1.995   4.057
  380SOL    HW2 3178   5.331   2.112   4.153
  380SOL     MW 3179   5.376   2.067   4.093
  381SOL     OW 3180   4.638   5.070   4.811
  381SOL    HW1 3181   4.557   5.027   4.782
  381SOL    HW2 3182   4.671   5.012   4.880
  381SOL     MW 3183   4.632   5.057   4.816
  382SOL     OW 3184   4.693   3.822   1.808
  382SOL    HW1 3185   4.699   3.917   1.795
  382SOL    HW2 3186   4.774   3.799   1.854
  382SOL     MW 3187   4.704   3.831   1.812
  383SOL     OW 3188   5.344   3.825   2.690
  383SOL    HW1 3189   5.356   3.731   2.703
  383SOL    HW2 3190   5.424   3.853   2.644
  383SOL     MW 3191   5.356   3.817   2.686
  384SOL     OW 3192   0.575   4.408   5.330
  384SOL    HW1 3193   0.491   4.381   5.292
  384SOL    HW2 3194   0.640   4.372   5.271
  384SOL     MW 3195   0.572   4.400   5.318
  385SOL     OW 3196   5.275   5.647   1.631
  385SOL    HW1 3197   5.251   5.589   1.704
  385SOL    HW2 3198   5.231   5.609   1.555
  385SOL     MW 3199   5.266   5.635   1.630
  386SOL     OW 3200   4.882   1.297   1.850
  386SOL    HW1 3201   4.828   1.218   1.855
  386SOL    HW2 3202   4.832   1.363   1.898
  386SOL     MW 3203   4.869   1.295   1.857
  387SOL     OW 3204   5.494   5.250   4.990
  387SOL    HW1 3205   5.451   5.205   5.063
  387SOL    HW2 3206   5.475   5.195   4.914
  387SOL     MW 3207   5.486   5.237   4.990
  388SOL     OW 3208   3.177   0.112   1.002
  388SOL    HW1 3209   3.128   0.124   1.083
  388SOL    HW2 3210   3.111   0.122   0.933
  388SOL     MW 3211   3.162   0.115   1.003
  389SOL     OW 3212   5.023   4.855   5.999
  389SOL    HW1 3213   5.117   4.840   5.998
  389SOL    HW2 3214   4.998   4.864   5.906
  389SOL     MW 3215   5.032   4.854   5.987
  390SOL     OW 3216   2.813   0.152   3.098
  390SOL    HW1 3217   2.877   0.086   3.123
  390SOL    HW2 3218   2.758   0.109   3.033
  390SOL     MW 3219   2.814   0.138   3.093
  391SOL     OW 3220   5.848   4.561   5.206
  391SOL    HW1 3221   5.897   4.480   5.192
  391SOL    HW2 3222   5.836   4.567   5.300
  391SOL     MW 3223   5.853   4.552   5.216
  392SOL     OW 3224   2.379   0.694   2.982
  392SOL    HW1 3225   2.349   0.605   2.965
  392SOL    HW2 3226   2.425   0.688   3.065
  392SOL     MW 3227   2.381   0.682   2.990
  393SOL     OW 3228   0.905   2.359   3.803
  393SOL    HW1 3229   0.862   2.436   3.841
  393SOL    HW2 3230   0.854   2.285   3.836
  393SOL     MW 3231   0.893   2.360   3.812
  394SOL     OW 3232   3.424   2.128   1.366
  394SOL    HW1 3233   3.344   2.094   1.327
  394SOL    HW2 3234   3.438   2.073   1.444
  394SOL     MW 3235   3.415   2.116   1.371
  395SOL     OW 3236   3.090   2.749   1.181
  395SOL    HW1 3237   3.070   2.842   1.179
  395SOL    HW2 3238   3.176   2.741   1.139
  395SOL     MW 3239   3.098   2.760   1.176
  396SOL     OW 3240   0.107   2.004   0.338
  396SOL    HW1 3241   0.174   1.983   0.273
  396SOL    HW2 3242   0.155   2.041   0.411
  396SOL     MW 3243   0.122   2.006   0.339
  397SOL     OW 3244   3.656   4.157   5.077
  397SOL    HW1 3245   3.563   4.160   5.056
  397SOL    HW2 3246   3.698   4.209   5.009
  397SOL     MW 3247   3.649   4.164   5.066
  398SOL     OW 3248   5.818   1.311   1.664
  398SOL    HW1 3249   5.847   1.372   1.595
  398SOL    HW2 3250   5.900   1.281   1.704
  398SOL     MW 3251   5.833   1.315   1.660
  399SOL     OW 3252   4.060   0.269   4.100
  399SOL    HW1 3253   4.120   0.278   4.174
  399SOL    HW2 3254   3.997   0.202   4.128
  399SOL     MW 3255   4.060   0.261   4.113
  400SOL     OW 3256   1.876   1.009   1.568
  400SOL    HW1 3257   1.900   0.981   1.657
  400SOL    HW2 3258   1.780   1.009   1.569
  400SOL     MW 3259   1.867   1.005   1.580
  401SOL     OW 3260   5.746   0.599   2.327
  401SOL    HW1 3261   5.658   0.636   2.321
  401SOL    HW2 3262   5.768   0.603   2.421
  401SOL     MW 3263   5.738   0.604   2.338
  402SOL     OW 3264   4.445   4.502   3.469
  402SOL    HW1 3265   4.365   4.453   3.484
  402SOL    HW2 3266   4.485   4.511   3.556
  402SOL     MW 3267   4.440   4.497   3.482
  403SOL     OW 3268   1.428   1.887   0.117
  403SOL    HW1 3269   1.466   1.963   0.161
  403SOL    HW2 3270   1.363   1.854   0.180
  403SOL     MW 3271   1.425   1.892   0.131
  404SOL     OW 3272   3.129   0.642   0.039
  404SOL    HW1 3273   3.216   0.639   0.080
  404SOL    HW2 3274   3.096   0.553   0.045
  404SOL     MW 3275   3.136   0.630   0.045
  405SOL     OW 3276   4.516   3.549   0.512
  405SOL    HW1 3277   4.450   3.613   0.539
  405SOL    HW2 3278   4.497   3.532   0.420
  405SOL     MW 3279   4.505   3.555   0.503
  406SOL     OW 3280   0.088   3.510   0.408
  406SOL    HW1 3281   0.009   3.530   0.357
  406SOL    HW2 3282   0.154   3.568   0.371
  406SOL     MW 3283   0.086   3.520   0.396
  407SOL     OW 3284   0.889   5.746   0.354
  407SOL    HW1 3285   0.931   5.695   0.285
  407SOL    HW2 3286   0.796   5.722   0.349
  407SOL     MW 3287   0.882   5.736   0.345
  408SOL     OW 3288   5.727   2.393   2.010
  408SOL    HW1 3289   5.709   2.338   1.934
  408SOL    HW2 3290   5.823   2.397   2.014
  408SOL     MW 3291   5.737   2.387   2.001
  409SOL     OW 3292   6.018   2.389   2.496
  409SOL    HW1 3293   6.075   2.379   2.420
  409SOL    HW2 3294   6.076   2.376   2.571
  409SOL     MW 3295   6.033   2.386   2.496
  410SOL     OW 3296   5.020   5.961   0.631
  410SOL    HW1 3297   5.048   6.011   0.554
  410SOL    HW2 3298   4.999   5.874   0.596
  410SOL     MW 3299   5.021   5.956   0.616
  411SOL     OW 3300   2.824   5.816   1.498
  411SOL    HW1 3301   2.828   5.868   1.418
  411SOL    HW2 3302   2.805   5.727   1.469
  411SOL     MW 3303   2.822   5.811   1.484
  412SOL     OW 3304   4.905   4.924   0.336
  412SOL    HW1 3305   4.875   4.947   0.249
  412SOL    HW2 3306   4.993   4.888   0.323
  412SOL     MW 3307   4.913   4.922   0.323
  413SOL     OW 3308   5.114   1.284   1.041
  413SOL    HW1 3309   5.046   1.348   1.063
  413SOL    HW2 3310   5.107   1.217   1.109
  413SOL     MW 3311   5.104   1.284   1.053
  414SOL     OW 3312   4.668   4.676   0.488
  414SOL    HW1 3313   4.690   4.628   0.408
  414SOL    HW2 3314   4.647   4.764   0.458
  414SOL     MW 3315   4.668   4.681   0.474
  415SOL     OW 3316   5.710   2.745   2.603
  415SOL    HW1 3317   5.794   2.714   2.571
  415SOL    HW2 3318   5.719   2.841   2.606
  415SOL     MW 3319   5.722   2.753   2.599
  416SOL     OW 3320   5.512   2.190   2.504
  416SOL    HW1 3321   5.555   2.137   2.436
  416SOL    HW2 3322   5.581   2.249   2.535
  416SOL     MW 3323   5.526   2.191   2.499
  417SOL     OW 3324   6.063   5.001   3.530
  417SOL    HW1 3325   6.082   5.020   3.439
  417SOL    HW2 3326   6.068   5.086   3.574
  417SOL     MW 3327   6.066   5.014   3.524
  418SOL     OW 3328   5.671   2.411   3.989
  418SOL    HW1 3329   5.766   2.401   4.003
  418SOL    HW2 3330   5.632   2.378   4.070
  418SOL     MW 3331   5.678   2.405   4.001
  419SOL     OW 3332   1.267   0.224   5.939
  419SOL    HW1 3333   1.184   0.201   5.899
  419SOL    HW2 3334   1.270   0.319   5.937
  419SOL     MW 3335   1.257   0.233   5.934
  420SOL     OW 3336   6.001   2.435   1.092
  420SOL    HW1 3337   5.921   2.481   1.119
  420SOL    HW2 3338   5.972   2.375   1.024
  420SOL     MW 3339   5.987   2.433   1.087
  421SOL     OW 3340   5.605   5.405   3.686
  421SOL    HW1 3341   5.567   5.326   3.723
  421SOL    HW2 3342   5.655   5.375   3.610
  421SOL     MW 3343   5.606   5.391   3.681
  422SOL     OW 3344   3.060   5.048   0.507
  422SOL    HW1 3345   3.121   5.094   0.565
  422SOL    HW2 3346   3.089   5.071   0.419
  422SOL     MW 3347   3.072   5.057   0.503
  423SOL     OW 3348   4.121   2.440   1.099
  423SOL    HW1 3349   4.172   2.466   1.023
  423SOL    HW2 3350   4.082   2.356   1.075
  423SOL     MW 3351   4.122   2.433   1.086
  424SOL     OW 3352   0.373   5.755   4.257
  424SOL    HW1 3353   0.294   5.733   4.207
  424SOL    HW2 3354   0.438   5.691   4.228
  424SOL     MW 3355   0.371   5.744   4.247
  425SOL     OW 3356   5.691   0.378   0.066
  425SOL    HW1 3357   5.670   0.297   0.020
  425SOL    HW2 3358   5.779   0.364   0.101
  425SOL     MW 3359   5.699   0.366   0.065
  426SOL     OW 3360   2.232   1.299   1.866
  426SOL    HW1 3361   2.222   1.210   1.900
  426SOL    HW2 3362   2.145   1.338   1.875
  426SOL     MW 3363   2.220   1.292   1.871
  427SOL     OW 3364   3.217   4.478   1.681
  427SOL    HW1 3365   3.143   4.498   1.623
  427SOL    HW2 3366   3.268   4.414   1.633
  427SOL     MW 3367   3.214   4.473   1.667
  428SOL     OW 3368   2.395   5.681   1.011
  428SOL    HW1 3369   2.364   5.760   0.966
  428SOL    HW2 3370   2.450   5.714   1.081
  428SOL     MW 3371   2.398   5.695   1.014
  429SOL     OW 3372   3.965   1.267   5.083
  429SOL    HW1 3373   3.909   1.204   5.038
  429SOL    HW2 3374   3.991   1.329   5.015
  429SOL     MW 3375   3.961   1.267   5.069
  430SOL     OW 3376   5.807   5.142   1.065
  430SOL    HW1 3377   5.890   5.106   1.097
  430SOL    HW2 3378   5.827   5.233   1.044
  430SOL     MW 3379   5.820   5.149   1.067
  431SOL     OW 3380   5.977   2.523   5.692
  431SOL    HW1 3381   5.985   2.617   5.707
  431SOL    HW2 3382   5.956   2.486   5.778
  431SOL     MW 3383   5.975   2.530   5.705
  432SOL     OW 3384   4.105   0.613   1.440
  432SOL    HW1 3385   4.170   0.633   1.507
  432SOL    HW2 3386   4.156   0.579   1.366
  432SOL     MW 3387   4.120   0.611   1.439
  433SOL     OW 3388   5.996   0.061   1.120
  433SOL    HW1 3389   5.943   0.123   1.170
  433SOL    HW2 3390   6.086   0.088   1.135
  433SOL     MW 3391   6.001   0.072   1.128
  434SOL     OW 3392   4.716   1.823   4.767
  434SOL    HW1 3393   4.703   1.890   4.699
  434SOL    HW2 3394   4.727   1.873   4.848
  434SOL     MW 3395   4.716   1.838   4.768
  435SOL     OW 3396   5.171   0.616   3.197
  435SOL    HW1 3397   5.246   0.589   3.249
  435SOL    HW2 3398   5.124   0.534   3.179
  435SOL     MW 3399   5.174   0.602   3.201
  436SOL     OW 3400   5.165   2.199   4.253
  436SOL    HW1 3401   5.103   2.194   4.326
  436SOL    HW2 3402   5.111   2.185   4.175
  436SOL     MW 3403   5.150   2.197   4.252
  437SOL     OW 3404   5.311   3.038   3.247
  437SOL    HW1 3405   5.318   2.946   3.222
  437SOL    HW2 3406   5.257   3.078   3.178
  437SOL     MW 3407   5.305   3.032   3.235
  438SOL     OW 3408   5.785   2.443   6.089
  438SOL    HW1 3409   5.773   2.501   6.164
  438SOL    HW2 3410   5.839   2.494   6.028
  438SOL     MW 3411   5.791   2.457   6.090
  439SOL     OW 3412   4.818   3.613   0.808
  439SOL    HW1 3413   4.828   3.595   0.714
  439SOL    HW2 3414   4.850   3.533   0.851
  439SOL     MW 3415   4.823   3.600   0.801
  440SOL     OW 3416   2.667   4.832   0.716
  440SOL    HW1 3417   2.635   4.873   0.635
  440SOL    HW2 3418   2.615   4.752   0.725
  440SOL     MW 3419   2.657   4.827   0.707
  441SOL     OW 3420   3.956   2.322   0.407
  441SOL    HW1 3421   3.896   2.396   0.402
  441SOL    HW2 3422   4.030   2.346   0.352
  441SOL     MW 3423   3.958   2.334   0.399
  442SOL     OW 3424   2.023   5.337   0.283
  442SOL    HW1 3425   2.056   5.350   0.194
  442SOL    HW2 3426   2.093   5.290   0.328
  442SOL     MW 3427   2.036   5.332   0.278
  443SOL     OW 3428   2.580   4.606   4.344
  443SOL    HW1 3429   2.648   4.542   4.324
  443SOL    HW2 3430   2.625   4.691   4.343
  443SOL     MW 3431   2.595   4.609   4.341
  444SOL     OW 3432   1.694   3.915   0.821
  444SOL    HW1 3433   1.670   4.003   0.851
  444SOL    HW2 3434   1.612   3.877   0.791
  444SOL     MW 3435   1.680   3.922   0.821
  445SOL     OW 3436   0.344   4.032   2.742
  445SOL    HW1 3437   0.290   3.953   2.731
  445SOL    HW2 3438   0.289   4.103   2.710
  445SOL     MW 3439   0.330   4.031   2.736
  446SOL     OW 3440   4.216   2.268   3.985
  446SOL    HW1 3441   4.272   2.255   4.062
  446SOL    HW2 3442   4.272   2.314   3.923
  446SOL     MW 3443   4.230   2.272   3.987
  447SOL     OW 3444   2.210   1.623   4.097
  447SOL    HW1 3445   2.119   1.591   4.097
  447SOL    HW2 3446   2.233   1.628   4.004
  447SOL     MW 3447   2.201   1.620   4.085
  448SOL     OW 3448   1.541   1.510   0.885
  448SOL    HW1 3449   1.461   1.469   0.853
  448SOL    HW2 3450   1.511   1.585   0.935
  448SOL     MW 3451   1.527   1.514   0.887
  449SOL     OW 3452   3.912   0.076   0.878
  449SOL    HW1 3453   3.904   0.156   0.929
  449SOL    HW2 3454   3.885   0.101   0.789
  449SOL     MW 3455   3.908   0.089   0.873
  450SOL     OW 3456   3.328   2.395   6.006
  450SOL    HW1 3457   3.355   2.332   6.073
  450SOL    HW2 3458   3.252   2.354   5.965
  450SOL     MW 3459   3.322   2.381   6.009
  451SOL     OW 3460   3.996   1.161   2.133
  451SOL    HW1 3461   3.912   1.147   2.091
  451SOL    HW2 3462   4.025   1.246   2.101
  451SOL     MW 3463   3.989   1.170   2.123
  452SOL     OW 3464   4.818   3.561   0.520
  452SOL    HW1 3465   4.896   3.524   0.480
  452SOL    HW2 3466   4.751   3.557   0.452
  452SOL     MW 3467   4.819   3.556   0.506
  453SOL     OW 3468   0.974   3.208   0.146
  453SOL    HW1 3469   0.912   3.149   0.188
  453SOL    HW2 3470   1.016   3.254   0.219
  453SOL     MW 3471   0.972   3.206   0.161
  454SOL     OW 3472   4.922   0.107   1.511
  454SOL    HW1 3473   4.872   0.041   1.559
  454SOL    HW2 3474   4.922   0.077   1.420
  454SOL     MW 3475   4.916   0.095   1.506
  455SOL     OW 3476   0.706   0.271   2.675
  455SOL    HW1 3477   0.750   0.205   2.621
  455SOL    HW2 3478   0.733   0.355   2.636
  455SOL     MW 3479   0.715   0.274   2.663
  456SOL     OW 3480   3.899   1.425   4.026
  456SOL    HW1 3481   3.879   1.398   4.115
  456SOL    HW2 3482   3.988   1.393   4.011
  456SOL     MW 3483   3.908   1.417   4.035
  457SOL     OW 3484   0.296   5.599   3.620
  457SOL    HW1 3485   0.369   5.599   3.559
  457SOL    HW2 3486   0.221   5.627   3.568
  457SOL     MW 3487   0.295   5.602   3.605
  458SOL     OW 3488   0.855   1.016   5.726
  458SOL    HW1 3489   0.915   1.072   5.677
  458SOL    HW2 3490   0.889   1.017   5.815
  458SOL     MW 3491   0.867   1.023   5.731
  459SOL     OW 3492   1.177   2.010   1.694
  459SOL    HW1 3493   1.254   2.050   1.735
  459SOL    HW2 3494   1.205   1.990   1.605
  459SOL     MW 3495   1.190   2.012   1.688
  460SOL     OW 3496   3.419   0.124   5.733
  460SOL    HW1 3497   3.509   0.095   5.750
  460SOL    HW2 3498   3.404   0.103   5.641
  460SOL     MW 3499   3.428   0.118   5.723
  461SOL     OW 3500   5.165   1.213   2.613
  461SOL    HW1 3501   5.107   1.149   2.655
  461SOL    HW2 3502   5.161   1.290   2.669
  461SOL     MW 3503   5.157   1.215   2.625
  462SOL     OW 3504   1.687   6.098   5.244
  462SOL    HW1 3505   1.746   6.140   5.307
  462SOL    HW2 3506   1.728   6.113   5.159
  462SOL     MW 3507   1.700   6.106   5.241
  463SOL     OW 3508   5.914   0.317   2.789
  463SOL    HW1 3509   5.877   0.228   2.785
  463SOL    HW2 3510   5.841   0.374   2.766
  463SOL     MW 3511   5.900   0.313   2.785
  464SOL     OW 3512   3.945   0.208   3.371
  464SOL    HW1 3513   3.889   0.147   3.418
  464SOL    HW2 3514   3.947   0.287   3.426
  464SOL     MW 3515   3.938   0.210   3.384
  465SOL     OW 3516   0.042   0.490   4.844
  465SOL    HW1 3517   0.073   0.511   4.756
  465SOL    HW2 3518  -0.044   0.530   4.849
  465SOL     MW 3519   0.035   0.498   4.833
  466SOL     OW 3520   1.661   3.149   1.978
  466SOL    HW1 3521   1.697   3.095   2.049
  466SOL    HW2 3522   1.566   3.138   1.985
  466SOL     MW 3523   1.654   3.141   1.988
  467SOL     OW 3524   0.362   1.883   5.097
  467SOL    HW1 3525   0.311   1.852   5.022
  467SOL    HW2 3526   0.297   1.918   5.158
  467SOL     MW 3527   0.347   1.884   5.095
  468SOL     OW 3528   5.067   0.746   1.389
  468SOL    HW1 3529   5.096   0.693   1.314
  468SOL    HW2 3530   5.137   0.739   1.453
  468SOL     MW 3531   5.079   0.738   1.387
  469SOL     OW 3532   5.242   2.028   2.968
  469SOL    HW1 3533   5.232   1.933   2.975
  469SOL    HW2 3534   5.329   2.041   2.931
  469SOL     MW 3535   5.252   2.018   2.964
  470SOL     OW 3536   0.230   5.925   3.203
  470SOL    HW1 3537   0.223   6.019   3.184
  470SOL    HW2 3538   0.259   5.921   3.294
  470SOL     MW 3539   0.233   5.937   3.212
  471SOL     OW 3540   2.813   4.512   1.895
  471SOL    HW1 3541   2.758   4.501   1.817
  471SOL    HW2 3542   2.896   4.472   1.871
  471SOL     MW 3543   2.816   4.506   1.882
  472SOL     OW 3544   3.322   3.780   0.776
  472SOL    HW1 3545   3.347   3.841   0.707
  472SOL    HW2 3546   3.273   3.833   0.839
  472SOL     MW 3547   3.319   3.794   0.775
  473SOL     OW 3548   0.798   0.583   0.338
  473SOL    HW1 3549   0.816   0.602   0.246
  473SOL    HW2 3550   0.703   0.589   0.347
  473SOL     MW 3551   0.789   0.586   0.327
  474SOL     OW 3552   3.409   2.609   4.741
  474SOL    HW1 3553   3.326   2.616   4.694
  474SOL    HW2 3554   3.448   2.696   4.734
  474SOL     MW 3555   3.403   2.621   4.734
  475SOL     OW 3556   2.304   0.797   5.754
  475SOL    HW1 3557   2.342   0.781   5.840
  475SOL    HW2 3558   2.355   0.742   5.695
  475SOL     MW 3559   2.315   0.788   5.758
  476SOL     OW 3560   3.004   0.375   0.032
  476SOL    HW1 3561   3.030   0.283   0.030
  476SOL    HW2 3562   2.950   0.386  -0.046
  476SOL     MW 3563   3.000   0.365   0.022
  477SOL     OW 3564   2.065   4.355   4.353
  477SOL    HW1 3565   2.047   4.424   4.289
  477SOL    HW2 3566   1.986   4.350   4.406
  477SOL     MW 3567   2.053   4.363   4.352
  478SOL     OW 3568   0.160   2.989   0.363
  478SOL    HW1 3569   0.243   2.967   0.321
  478SOL    HW2 3570   0.158   3.085   0.364
  478SOL     MW 3571   0.170   2.999   0.358
  479SOL     OW 3572   4.575   4.817   0.072
  479SOL    HW1 3573   4.656   4.865   0.053
  479SOL    HW2 3574   4.540   4.860   0.150
  479SOL     MW 3575   4.581   4.829   0.080
  480SOL     OW 3576   3.730   2.131   5.961
  480SOL    HW1 3577   3.758   2.041   5.947
  480SOL    HW2 3578   3.670   2.149   5.889
  480SOL     MW 3579   3.726   2.122   5.950
  481SOL     OW 3580   4.780   1.524   5.557
  481SOL    HW1 3581   4.863   1.525   5.509
  481SOL    HW2 3582   4.715   1.504   5.490
  481SOL     MW 3583   4.783   1.522   5.542
  482SOL     OW 3584   5.063   0.339   2.158
  482SOL    HW1 3585   5.068   0.295   2.074
  482SOL    HW2 3586   5.149   0.324   2.198
  482SOL     MW 3587   5.075   0.332   2.153
  483SOL     OW 3588   5.346   1.367   0.287
  483SOL    HW1 3589   5.282   1.344   0.220
  483SOL    HW2 3590   5.308   1.334   0.369
  483SOL     MW 3591   5.333   1.360   0.289
  484SOL     OW 3592   1.039   1.978   2.190
  484SOL    HW1 3593   1.115   2.007   2.139
  484SOL    HW2 3594   1.029   1.886   2.167
  484SOL     MW 3595   1.048   1.970   2.181
  485SOL     OW 3596   2.496   4.268   5.786
  485SOL    HW1 3597   2.444   4.190   5.766
  485SOL    HW2 3598   2.444   4.341   5.754
  485SOL     MW 3599   2.483   4.267   5.779
  486SOL     OW 3600   3.235   2.896   5.443
  486SOL    HW1 3601   3.294   2.856   5.507
  486SOL    HW2 3602   3.158   2.922   5.494
  486SOL     MW 3603   3.232   2.894   5.458
  487SOL     OW 3604   2.500   0.994   4.425
  487SOL    HW1 3605   2.410   1.007   4.396
  487SOL    HW2 3606   2.508   1.047   4.505
  487SOL     MW 3607   2.490   1.003   4.432
  488SOL     OW 3608   1.651   1.791   1.447
  488SOL    HW1 3609   1.665   1.880   1.416
  488SOL    HW2 3610   1.613   1.801   1.534
  488SOL     MW 3611   1.648   1.804   1.454
  489SOL     OW 3612   6.006   4.177   5.226
  489SOL    HW1 3613   6.056   4.156   5.305
  489SOL    HW2 3614   6.024   4.103   5.167
  489SOL     MW 3615   6.015   4.165   5.228
  490SOL     OW 3616   3.081   0.833   1.624
  490SOL    HW1 3617   2.999   0.798   1.590
  490SOL    HW2 3618   3.105   0.773   1.695
  490SOL     MW 3619   3.074   0.821   1.629
  491SOL     OW 3620   3.768   4.759   2.460
  491SOL    HW1 3621   3.759   4.757   2.365
  491SOL    HW2 3622   3.850   4.712   2.478
  491SOL     MW 3623   3.778   4.753   2.450
  492SOL     OW 3624   5.926   6.047   3.312
  492SOL    HW1 3625   5.930   6.133   3.353
  492SOL    HW2 3626   5.976   5.990   3.369
  492SOL     MW 3627   5.933   6.051   3.324
  493SOL     OW 3628   3.403   2.917   5.689
  493SOL    HW1 3629   3.370   2.903   5.777
  493SOL    HW2 3630   3.492   2.883   5.691
  493SOL     MW 3631   3.410   2.911   5.700
  494SOL     OW 3632   4.481   3.624   0.873
  494SOL    HW1 3633   4.563   3.581   0.849
  494SOL    HW2 3634   4.416   3.553   0.873
  494SOL     MW 3635   4.483   3.609   0.870
  495SOL     OW 3636   4.115   0.834   0.344
  495SOL    HW1 3637   4.187   0.868   0.289
  495SOL    HW2 3638   4.038   0.839   0.287
  495SOL     MW 3639   4.114   0.839   0.330
  496SOL     OW 3640   5.917   1.672   3.927
  496SOL    HW1 3641   5.869   1.619   3.990
  496SOL    HW2 3642   5.852   1.697   3.862
  496SOL     MW 3643   5.903   1.669   3.927
  497SOL     OW 3644   1.956   0.866   5.202
  497SOL    HW1 3645   1.950   0.879   5.297
  497SOL    HW2 3646   1.909   0.784   5.186
  497SOL     MW 3647   1.950   0.857   5.212
  498SOL     OW 3648   1.959   4.879   1.467
  498SOL    HW1 3649   1.952   4.793   1.510
  498SOL    HW2 3650   1.996   4.936   1.534
  498SOL     MW 3651   1.963   4.875   1.481
  499SOL     OW 3652   2.032   5.092   1.819
  499SOL    HW1 3653   1.996   5.139   1.744
  499SOL    HW2 3654   2.076   5.016   1.781
  499SOL     MW 3655   2.033   5.088   1.805
  500SOL     OW 3656   4.981   3.263   0.385
  500SOL    HW1 3657   5.076   3.259   0.369
  500SOL    HW2 3658   4.949   3.327   0.321
  500SOL     MW 3659   4.989   3.271   0.375
  501SOL     OW 3660   3.184   1.667   0.011
  501SOL    HW1 3661   3.274   1.646  -0.012
  501SOL    HW2 3662   3.142   1.686  -0.073
  501SOL     MW 3663   3.190   1.667  -0.003
  502SOL     OW 3664   1.078   3.226   1.286
  502SOL    HW1 3665   1.002   3.250   1.340
  502SOL    HW2 3666   1.151   3.272   1.326
  502SOL     MW 3667   1.077   3.235   1.298
  503SOL     OW 3668   1.281   4.312   2.802
  503SOL    HW1 3669   1.283   4.397   2.758
  503SOL    HW2 3670   1.192   4.279   2.788
  503SOL     MW 3671   1.270   4.319   2.795
  504SOL     OW 3672   3.742   3.980   4.024
  504SOL    HW1 3673   3.826   4.012   4.055
  504SOL    HW2 3674   3.758   3.889   4.001
  504SOL     MW 3675   3.755   3.972   4.025
  505SOL     OW 3676   5.465   2.563   1.905
  505SOL    HW1 3677   5.536   2.509   1.938
  505SOL    HW2 3678   5.407   2.576   1.979
  505SOL     MW 3679   5.467   2.558   1.918
  506SOL     OW 3680   2.825   0.337   0.222
  506SOL    HW1 3681   2.807   0.429   0.240
  506SOL    HW2 3682   2.890   0.340   0.151
  506SOL     MW 3683   2.831   0.349   0.215
  507SOL     OW 3684   5.933   5.007   2.807
  507SOL    HW1 3685   5.884   4.948   2.749
  507SOL    HW2 3686   5.867   5.044   2.865
  507SOL     MW 3687   5.918   5.004   2.807
  508SOL     OW 3688   5.798   3.998   4.530
  508SOL    HW1 3689   5.823   3.914   4.568
  508SOL    HW2 3690   5.703   3.991   4.517
  508SOL     MW 3691   5.789   3.986   4.534
  509SOL     OW 3692   2.213   4.391   5.385
  509SOL    HW1 3693   2.291   4.382   5.330
  509SOL    HW2 3694   2.197   4.486   5.387
  509SOL     MW 3695   2.221   4.402   5.378
  510SOL     OW 3696   1.935   0.549   6.024
  510SOL    HW1 3697   1.981   0.575   5.944
  510SOL    HW2 3698   1.894   0.466   6.003
  510SOL     MW 3699   1.936   0.542   6.011
  511SOL     OW 3700   4.148   5.387   3.571
  511SOL    HW1 3701   4.114   5.427   3.651
  511SOL    HW2 3702   4.236   5.357   3.595
  511SOL     MW 3703   4.155   5.388   3.584
  512SOL     OW 3704   4.801   4.343   0.100
  512SOL    HW1 3705   4.754   4.426   0.100
  512SOL    HW2 3706   4.887   4.365   0.063
  512SOL     MW 3707   4.806   4.357   0.095
  513SOL     OW 3708   5.066   3.495   2.673
  513SOL    HW1 3709   5.045   3.494   2.766
  513SOL    HW2 3710   5.162   3.489   2.670
  513SOL     MW 3711   5.076   3.494   2.684
  514SOL     OW 3712   3.251   4.846   2.618
  514SOL    HW1 3713   3.216   4.888   2.539
  514SOL    HW2 3714   3.337   4.813   2.592
  514SOL     MW 3715   3.258   4.848   2.605
  515SOL     OW 3716   2.183   0.572   5.371
  515SOL    HW1 3717   2.232   0.534   5.299
  515SOL    HW2 3718   2.205   0.665   5.368
  515SOL     MW 3719   2.192   0.579   5.361
  516SOL     OW 3720   3.809   0.218   5.920
  516SOL    HW1 3721   3.784   0.187   5.833
  516SOL    HW2 3722   3.765   0.303   5.929
  516SOL     MW 3723   3.800   0.225   5.910
  517SOL     OW 3724   5.146   3.771   4.750
  517SOL    HW1 3725   5.075   3.734   4.698
  517SOL    HW2 3726   5.117   3.762   4.841
  517SOL     MW 3727   5.133   3.765   4.755
  518SOL     OW 3728   0.936   2.591   4.126
  518SOL    HW1 3729   0.900   2.590   4.214
  518SOL    HW2 3730   1.011   2.651   4.131
  518SOL     MW 3731   0.941   2.599   4.138
  519SOL     OW 3732   5.684   3.272   3.256
  519SOL    HW1 3733   5.666   3.269   3.162
  519SOL    HW2 3734   5.777   3.251   3.263
  519SOL     MW 3735   5.694   3.269   3.245
  520SOL     OW 3736   1.177   1.325   3.753
  520SOL    HW1 3737   1.138   1.277   3.826
  520SOL    HW2 3738   1.103   1.366   3.708
  520SOL     MW 3739   1.163   1.324   3.757
  521SOL     OW 3740   3.291   3.905   1.403
  521SOL    HW1 3741   3.361   3.970   1.408
  521SOL    HW2 3742   3.278   3.877   1.494
  521SOL     MW 3743   3.298   3.909   1.415
  522SOL     OW 3744   5.660   1.503   2.751
  522SOL    HW1 3745   5.737   1.463   2.790
  522SOL    HW2 3746   5.617   1.432   2.703
  522SOL     MW 3747   5.664   1.489   2.750
  523SOL     OW 3748   1.202   4.687   4.785
  523SOL    HW1 3749   1.292   4.697   4.753
  523SOL    HW2 3750   1.212   4.650   4.873
  523SOL     MW 3751   1.215   4.683   4.792
  524SOL     OW 3752   5.365   4.385   0.331
  524SOL    HW1 3753   5.341   4.478   0.325
  524SOL    HW2 3754   5.393   4.362   0.242
  524SOL     MW 3755   5.365   4.394   0.319
  525SOL     OW 3756   0.838   5.677   3.067
  525SOL    HW1 3757   0.790   5.682   2.984
  525SOL    HW2 3758   0.893   5.599   3.059
  525SOL     MW 3759   0.839   5.668   3.056
  526SOL     OW 3760   3.347   5.862   1.814
  526SOL    HW1 3761   3.252   5.863   1.809
  526SOL    HW2 3762   3.374   5.924   1.746
  526SOL     MW 3763   3.339   5.870   1.804
  527SOL     OW 3764   4.368   4.899   4.310
  527SOL    HW1 3765   4.305   4.927   4.244
  527SOL    HW2 3766   4.442   4.957   4.299
  527SOL     MW 3767   4.369   4.910   4.300
  528SOL     OW 3768   2.833   3.159   0.159
  528SOL    HW1 3769   2.808   3.189   0.246
  528SOL    HW2 3770   2.918   3.200   0.143
  528SOL     MW 3771   2.841   3.168   0.168
  529SOL     OW 3772   3.969   2.679   5.156
  529SOL    HW1 3773   4.062   2.684   5.135
  529SOL    HW2 3774   3.946   2.767   5.185
  529SOL     MW 3775   3.978   2.691   5.157
  530SOL     OW 3776   1.896   3.947   4.703
  530SOL    HW1 3777   1.960   3.879   4.725
  530SOL    HW2 3778   1.919   3.973   4.614
  530SOL     MW 3779   1.907   3.941   4.694
  531SOL     OW 3780   0.968   2.657   0.639
  531SOL    HW1 3781   0.969   2.747   0.670
  531SOL    HW2 3782   0.922   2.660   0.555
  531SOL     MW 3783   0.962   2.669   0.632
  532SOL     OW 3784   2.468   5.962   2.345
  532SOL    HW1 3785   2.445   5.962   2.438
  532SOL    HW2 3786   2.553   6.006   2.341
  532SOL     MW 3787   2.476   5.968   2.357
  533SOL     OW 3788   0.830   1.470   5.143
  533SOL    HW1 3789   0.749   1.439   5.102
  533SOL    HW2 3790   0.812   1.561   5.166
  533SOL     MW 3791   0.817   1.478   5.140
  534SOL     OW 3792   5.721   3.412   3.512
  534SOL    HW1 3793   5.666   3.480   3.551
  534SOL    HW2 3794   5.664   3.371   3.447
  534SOL     MW 3795   5.707   3.416   3.508
  535SOL     OW 3796   5.236   3.246   1.470
  535SOL    HW1 3797   5.145   3.246   1.502
  535SOL    HW2 3798   5.244   3.163   1.422
  535SOL     MW 3799   5.225   3.235   1.468
  536SOL     OW 3800   2.914   5.371   3.453
  536SOL    HW1 3801   2.880   5.284   3.475
  536SOL    HW2 3802   2.861   5.399   3.378
  536SOL     MW 3803   2.903   5.364   3.446
  537SOL     OW 3804   0.807   4.130   3.736
  537SOL    HW1 3805   0.850   4.085   3.808
  537SOL    HW2 3806   0.811   4.069   3.663
  537SOL     MW 3807   0.813   4.116   3.736
  538SOL     OW 3808   5.993   5.519   4.707
  538SOL    HW1 3809   6.032   5.454   4.765
  538SOL    HW2 3810   5.904   5.486   4.690
  538SOL     MW 3811   5.986   5.506   4.712
  539SOL     OW 3812   6.018   1.950   2.022
  539SOL    HW1 3813   6.014   1.908   1.936
  539SOL    HW2 3814   5.932   1.934   2.061
  539SOL     MW 3815   6.006   1.942   2.016
  540SOL     OW 3816   1.727   5.140   3.442
  540SOL    HW1 3817   1.691   5.111   3.358
  540SOL    HW2 3818   1.698   5.230   3.451
  540SOL     MW 3819   1.719   5.147   3.433
  541SOL     OW 3820   3.244   1.519   3.758
  541SOL    HW1 3821   3.195   1.594   3.724
  541SOL    HW2 3822   3.232   1.451   3.692
  541SOL     MW 3823   3.236   1.520   3.745
  542SOL     OW 3824   3.924   3.036   0.807
  542SOL    HW1 3825   3.967   3.043   0.892
  542SOL    HW2 3826   3.910   3.126   0.779
  542SOL     MW 3827   3.928   3.048   0.815
  543SOL     OW 3828   4.725   3.088   2.515
  543SOL    HW1 3829   4.810   3.078   2.471
  543SOL    HW2 3830   4.684   3.163   2.472
  543SOL     MW 3831   4.731   3.097   2.504
  544SOL     OW 3832   0.208   1.440   4.213
  544SOL    HW1 3833   0.298   1.433   4.182
  544SOL    HW2 3834   0.211   1.402   4.301
  544SOL     MW 3835   0.220   1.434   4.220
  545SOL     OW 3836   4.924   2.999   0.341
  545SOL    HW1 3837   4.966   2.981   0.425
  545SOL    HW2 3838   4.901   3.092   0.344
  545SOL     MW 3839   4.927   3.009   0.352
  546SOL     OW 3840   0.894   3.373   0.684
  546SOL    HW1 3841   0.862   3.284   0.669
  546SOL    HW2 3842   0.986   3.362   0.707
  546SOL     MW 3843   0.902   3.360   0.685
  547SOL     OW 3844   1.092   2.538   5.178
  547SOL    HW1 3845   0.997   2.523   5.174
  547SOL    HW2 3846   1.103   2.626   5.141
  547SOL     MW 3847   1.081   2.548   5.172
  548SOL     OW 3848   4.087   1.222   5.870
  548SOL    HW1 3849   4.089   1.193   5.961
  548SOL    HW2 3850   4.123   1.148   5.821
  548SOL     MW 3851   4.092   1.209   5.875
  549SOL     OW 3852   3.851   0.152   3.118
  549SOL    HW1 3853   3.897   0.185   3.196
  549SOL    HW2 3854   3.764   0.127   3.150
  549SOL     MW 3855   3.846   0.153   3.132
  550SOL     OW 3856   2.041   5.313   5.757
  550SOL    HW1 3857   2.021   5.370   5.832
  550SOL    HW2 3858   1.956   5.282   5.727
  550SOL     MW 3859   2.028   5.317   5.763
  551SOL     OW 3860   5.268   3.928   2.242
  551SOL    HW1 3861   5.356   3.919   2.278
  551SOL    HW2 3862   5.275   3.895   2.152
  551SOL     MW 3863   5.280   3.923   2.235
  552SOL     OW 3864   4.225   3.698   4.795
  552SOL    HW1 3865   4.262   3.690   4.883
  552SOL    HW2 3866   4.130   3.700   4.809
  552SOL     MW 3867   4.217   3.697   4.808
  553SOL     OW 3868   0.746   3.962   5.004
  553SOL    HW1 3869   0.712   3.899   4.940
  553SOL    HW2 3870   0.770   4.039   4.952
  553SOL     MW 3871   0.745   3.964   4.989
  554SOL     OW 3872   5.029   4.233   5.432
  554SOL    HW1 3873   4.987   4.155   5.469
  554SOL    HW2 3874   5.121   4.208   5.421
  554SOL     MW 3875   5.035   4.220   5.436
  555SOL     OW 3876   0.264   3.087   4.327
  555SOL    HW1 3877   0.351   3.107   4.363
  555SOL    HW2 3878   0.236   3.009   4.374
  555SOL     MW 3879   0.272   3.080   4.337
  556SOL     OW 3880   4.747   3.097   3.512
  556SOL    HW1 3881   4.822   3.086   3.571
  556SOL    HW2 3882   4.674   3.121   3.570
  556SOL     MW 3883   4.747   3.099   3.527
  557SOL     OW 3884   4.426   0.130   2.288
  557SOL    HW1 3885   4.500   0.104   2.342
  557SOL    HW2 3886   4.351   0.082   2.324
  557SOL     MW 3887   4.426   0.121   2.299
  558SOL     OW 3888   3.073   0.461   5.299
  558SOL    HW1 3889   3.090   0.555   5.304
  558SOL    HW2 3890   3.158   0.421   5.283
  558SOL     MW 3891   3.086   0.468   5.297
  559SOL     OW 3892   4.110   5.423   3.841
  559SOL    HW1 3893   4.026   5.378   3.835
  559SOL    HW2 3894   4.172   5.355   3.866
  559SOL     MW 3895   4.107   5.408   3.843
  560SOL     OW 3896   5.656   2.028   4.019
  560SOL    HW1 3897   5.574   2.037   4.069
  560SOL    HW2 3898   5.719   1.994   4.082
  560SOL     MW 3899   5.653   2.025   4.033
  561SOL     OW 3900   5.048   1.890   5.129
  561SOL    HW1 3901   5.071   1.903   5.037
  561SOL    HW2 3902   5.013   1.801   5.132
  561SOL     MW 3903   5.046   1.880   5.117
  562SOL     OW 3904   5.239   3.444   6.101
  562SOL    HW1 3905   5.243   3.537   6.079
  562SOL    HW2 3906   5.306   3.432   6.168
  562SOL     MW 3907   5.248   3.454   6.107
  563SOL     OW 3908   0.039   4.183   1.021
  563SOL    HW1 3909   0.069   4.141   0.941
  563SOL    HW2 3910   0.119   4.215   1.063
  563SOL     MW 3911   0.053   4.182   1.016
  564SOL     OW 3912   5.854   1.584   2.139
  564SOL    HW1 3913   5.871   1.594   2.232
  564SOL    HW2 3914   5.939   1.596   2.098
  564SOL     MW 3915   5.867   1.587   2.146
  565SOL     OW 3916   2.598   0.860   1.469
  565SOL    HW1 3917   2.608   0.953   1.490
  565SOL    HW2 3918   2.603   0.856   1.373
  565SOL     MW 3919   2.600   0.871   1.459
  566SOL     OW 3920   1.542   2.463   4.304
  566SOL    HW1 3921   1.555   2.544   4.353
  566SOL    HW2 3922   1.453   2.470   4.270
  566SOL     MW 3923   1.533   2.474   4.306
  567SOL     OW 3924   2.065   0.839   2.654
  567SOL    HW1 3925   2.071   0.825   2.749
  567SOL    HW2 3926   2.124   0.912   2.637
  567SOL     MW 3927   2.073   0.847   2.664
  568SOL     OW 3928   0.221   3.111   4.058
  568SOL    HW1 3929   0.232   3.132   4.151
  568SOL    HW2 3930   0.266   3.027   4.047
  568SOL     MW 3931   0.228   3.103   4.068
  569SOL     OW 3932   2.893   0.963   1.320
  569SOL    HW1 3933   2.901   1.037   1.380
  569SOL    HW2 3934   2.975   0.963   1.271
  569SOL     MW 3935   2.905   0.973   1.322
  570SOL     OW 3936   0.947   3.649   5.074
  570SOL    HW1 3937   1.025   3.651   5.018
  570SOL    HW2 3938   0.940   3.737   5.110
  570SOL     MW 3939   0.956   3.661   5.071
  571SOL     OW 3940   2.130   3.053   0.101
  571SOL    HW1 3941   2.136   3.018   0.189
  571SOL    HW2 3942   2.052   3.108   0.102
  571SOL     MW 3943   2.121   3.056   0.112
  572SOL     OW 3944   5.538   2.285   4.198
  572SOL    HW1 3945   5.551   2.198   4.158
  572SOL    HW2 3946   5.561   2.272   4.290
  572SOL     MW 3947   5.543   2.272   4.205
  573SOL     OW 3948   4.911   1.750   3.256
  573SOL    HW1 3949   4.949   1.835   3.280
  573SOL    HW2 3950   4.861   1.723   3.333
  573SOL     MW 3951   4.909   1.758   3.269
  574SOL     OW 3952   4.416   3.334   2.132
  574SOL    HW1 3953   4.349   3.285   2.180
  574SOL    HW2 3954   4.487   3.347   2.194
  574SOL     MW 3955   4.416   3.329   2.146
  575SOL     OW 3956   1.331   4.069   2.200
  575SOL    HW1 3957   1.362   4.021   2.276
  575SOL    HW2 3958   1.252   4.024   2.173
  575SOL     MW 3959   1.325   4.057   2.206
  576SOL     OW 3960   1.269   1.922   1.459
  576SOL    HW1 3961   1.271   1.961   1.371
  576SOL    HW2 3962   1.288   1.829   1.444
  576SOL     MW 3963   1.272   1.915   1.445
  577SOL     OW 3964   5.462   5.339   0.528
  577SOL    HW1 3965   5.504   5.344   0.613
  577SOL    HW2 3966   5.413   5.257   0.529
  577SOL     MW 3967   5.461   5.329   0.539
  578SOL     OW 3968   1.703   2.173   6.082
  578SOL    HW1 3969   1.665   2.261   6.084
  578SOL    HW2 3970   1.644   2.123   6.024
  578SOL     MW 3971   1.690   2.178   6.075
  579SOL     OW 3972   2.035   3.152   5.256
  579SOL    HW1 3973   1.969   3.101   5.304
  579SOL    HW2 3974   1.998   3.240   5.251
  579SOL     MW 3975   2.022   3.157   5.262
  580SOL     OW 3976   0.230   3.525   5.452
  580SOL    HW1 3977   0.200   3.528   5.361
  580SOL    HW2 3978   0.167   3.467   5.495
  580SOL     MW 3979   0.218   3.518   5.446
  581SOL     OW 3980   5.712   3.028   2.670
  581SOL    HW1 3981   5.699   3.099   2.606
  581SOL    HW2 3982   5.624   3.008   2.702
  581SOL     MW 3983   5.699   3.035   2.666
  582SOL     OW 3984   0.576   2.248   2.724
  582SOL    HW1 3985   0.493   2.295   2.732
  582SOL    HW2 3986   0.553   2.156   2.740
  582SOL     MW 3987   0.562   2.242   2.727
  583SOL     OW 3988   6.066   1.554   0.725
  583SOL    HW1 3989   6.110   1.560   0.639
  583SOL    HW2 3990   6.047   1.645   0.748
  583SOL     MW 3991   6.069   1.567   0.717
  584SOL     OW 3992   2.972   5.235   5.682
  584SOL    HW1 3993   3.033   5.286   5.628
  584SOL    HW2 3994   3.023   5.160   5.711
  584SOL     MW 3995   2.987   5.232   5.679
  585SOL     OW 3996   4.327   1.542   0.456
  585SOL    HW1 3997   4.379   1.622   0.464
  585SOL    HW2 3998   4.387   1.473   0.484
  585SOL     MW 3999   4.342   1.543   0.460
  586SOL     OW 4000   1.472   3.407   5.977
  586SOL    HW1 4001   1.460   3.486   6.030
  586SOL    HW2 4002   1.522   3.348   6.034
  586SOL     MW 4003   1.477   3.410   5.991
  587SOL     OW 4004   4.440   0.129   4.235
  587SOL    HW1 4005   4.362   0.172   4.271
  587SOL    HW2 4006   4.420   0.036   4.240
  587SOL     MW 4007   4.428   0.123   4.241
  588SOL     OW 4008   1.093   4.186   0.031
  588SOL    HW1 4009   1.087   4.253  -0.037
  588SOL    HW2 4010   1.167   4.214   0.086
  588SOL     MW 4011   1.102   4.198   0.030
  589SOL     OW 4012   2.323   0.188   2.868
  589SOL    HW1 4013   2.400   0.187   2.811
  589SOL    HW2 4014   2.265   0.122   2.831
  589SOL     MW 4015   2.326   0.180   2.856
  590SOL     OW 4016   1.944   5.953   0.900
  590SOL    HW1 4017   1.906   5.869   0.876
  590SOL    HW2 4018   1.956   5.998   0.816
  590SOL     MW 4019   1.941   5.948   0.886
  591SOL     OW 4020   2.701   2.765   0.070
  591SOL    HW1 4021   2.743   2.705   0.131
  591SOL    HW2 4022   2.619   2.790   0.112
  591SOL     MW 4023   2.696   2.761   0.083
  592SOL     OW 4024   4.431   0.865   1.008
  592SOL    HW1 4025   4.496   0.935   0.997
  592SOL    HW2 4026   4.347   0.911   1.010
  592SOL     MW 4027   4.429   0.880   1.007
  593SOL     OW 4028   3.780   1.266   0.578
  593SOL    HW1 4029   3.737   1.181   0.571
  593SOL    HW2 4030   3.812   1.270   0.669
  593SOL     MW 4031   3.779   1.256   0.589
  594SOL     OW 4032   1.851   0.799   4.767
  594SOL    HW1 4033   1.846   0.893   4.751
  594SOL    HW2 4034   1.773   0.780   4.818
  594SOL     MW 4035   1.841   0.809   4.772
  595SOL     OW 4036   5.104   1.073   1.222
  595SOL    HW1 4037   5.030   1.037   1.271
  595SOL    HW2 4038   5.176   1.011   1.239
  595SOL     MW 4039   5.104   1.060   1.230
  596SOL     OW 4040   5.190   3.260   4.168
  596SOL    HW1 4041   5.176   3.291   4.258
  596SOL    HW2 4042   5.183   3.165   4.175
  596SOL     MW 4043   5.187   3.252   4.180
  597SOL     OW 4044   1.953   4.595   2.755
  597SOL    HW1 4045   1.928   4.610   2.663
  597SOL    HW2 4046   1.947   4.682   2.795
  597SOL     MW 4047   1.949   4.608   2.748
  598SOL     OW 4048   4.226   3.360   0.608
  598SOL    HW1 4049   4.258   3.405   0.687
  598SOL    HW2 4050   4.296   3.299   0.585
  598SOL     MW 4051   4.239   3.358   0.615
  599SOL     OW 4052   3.523   2.855   4.832
  599SOL    HW1 4053   3.590   2.853   4.900
  599SOL    HW2 4054   3.479   2.939   4.844
  599SOL     MW 4055   3.526   2.866   4.842
  600SOL     OW 4056   0.742   0.539   4.930
  600SOL    HW1 4057   0.832   0.530   4.897
  600SOL    HW2 4058   0.688   0.500   4.861
  600SOL     MW 4059   0.747   0.533   4.917
  601SOL     OW 4060   3.027   2.883   5.615
  601SOL    HW1 4061   3.066   2.916   5.697
  601SOL    HW2 4062   2.945   2.931   5.607
  601SOL     MW 4063   3.022   2.894   5.625
  602SOL     OW 4064   0.850   3.760   5.421
  602SOL    HW1 4065   0.919   3.775   5.485
  602SOL    HW2 4066   0.868   3.673   5.386
  602SOL     MW 4067   0.861   3.751   5.424
  603SOL     OW 4068   2.856   3.220   5.097
  603SOL    HW1 4069   2.834   3.187   5.184
  603SOL    HW2 4070   2.952   3.219   5.095
  603SOL     MW 4071   2.866   3.216   5.108
  604SOL     OW 4072   2.866   1.363   4.308
  604SOL    HW1 4073   2.818   1.410   4.240
  604SOL    HW2 4074   2.904   1.432   4.363
  604SOL     MW 4075   2.865   1.378   4.306
  605SOL     OW 4076   0.711   5.177   2.777
  605SOL    HW1 4077   0.660   5.167   2.697
  605SOL    HW2 4078   0.651   5.218   2.839
  605SOL     MW 4079   0.697   5.181   2.775
  606SOL     OW 4080   1.063   4.240   0.789
  606SOL    HW1 4081   1.081   4.149   0.813
  606SOL    HW2 4082   1.004   4.271   0.858
  606SOL     MW 4083   1.058   4.232   0.801
  607SOL     OW 4084   4.776   4.688   3.799
  607SOL    HW1 4085   4.771   4.783   3.811
  607SOL    HW2 4086   4.820   4.677   3.714
  607SOL     MW 4087   4.781   4.699   3.789
  608SOL     OW 4088   4.517   0.337   5.564
  608SOL    HW1 4089   4.457   0.262   5.564
  608SOL    HW2 4090   4.545   0.345   5.473
  608SOL     MW 4091   4.513   0.328   5.552
  609SOL     OW 4092   1.559   5.448   4.807
  609SOL    HW1 4093   1.607   5.393   4.870
  609SOL    HW2 4094   1.475   5.465   4.850
  609SOL     MW 4095   1.555   5.443   4.821
  610SOL     OW 4096   0.952   4.793   5.022
  610SOL    HW1 4097   0.945   4.879   4.983
  610SOL    HW2 4098   0.865   4.774   5.056
  610SOL     MW 4099   0.940   4.801   5.021
  611SOL     OW 4100   2.434   4.695   0.124
  611SOL    HW1 4101   2.368   4.650   0.072
  611SOL    HW2 4102   2.517   4.674   0.080
  611SOL     MW 4103   2.436   4.687   0.111
  612SOL     OW 4104   3.241   6.078   3.637
  612SOL    HW1 4105   3.148   6.102   3.644
  612SOL    HW2 4106   3.282   6.122   3.711
  612SOL     MW 4107   3.234   6.087   3.648
  613SOL     OW 4108   0.111   3.169   0.825
  613SOL    HW1 4109   0.116   3.099   0.761
  613SOL    HW2 4110   0.046   3.140   0.889
  613SOL     MW 4111   0.103   3.157   0.825
  614SOL     OW 4112   0.194   2.741   3.872
  614SOL    HW1 4113   0.125   2.799   3.905
  614SOL    HW2 4114   0.148   2.663   3.842
  614SOL     MW 4115   0.179   2.739   3.872
  615SOL     OW 4116   2.585   1.100   0.704
  615SOL    HW1 4117   2.604   1.151   0.625
  615SOL    HW2 4118   2.586   1.009   0.674
  615SOL     MW 4119   2.587   1.094   0.690
  616SOL     OW 4120   0.638   5.624   2.252
  616SOL    HW1 4121   0.646   5.709   2.295
  616SOL    HW2 4122   0.707   5.624   2.186
  616SOL     MW 4123   0.648   5.635   2.249
  617SOL     OW 4124   5.557   0.257   3.915
  617SOL    HW1 4125   5.569   0.330   3.976
  617SOL    HW2 4126   5.609   0.186   3.953
  617SOL     MW 4127   5.566   0.257   3.928
  618SOL     OW 4128   2.390   1.374   5.832
  618SOL    HW1 4129   2.345   1.415   5.758
  618SOL    HW2 4130   2.399   1.282   5.806
  618SOL     MW 4131   2.385   1.367   5.819
  619SOL     OW 4132   3.373   0.658   4.921
  619SOL    HW1 4133   3.319   0.639   4.998
  619SOL    HW2 4134   3.440   0.718   4.954
  619SOL     MW 4135   3.375   0.663   4.935
  620SOL     OW 4136   4.639   5.315   2.851
  620SOL    HW1 4137   4.692   5.342   2.926
  620SOL    HW2 4138   4.683   5.354   2.775
  620SOL     MW 4139   4.652   5.323   2.851
  621SOL     OW 4140   0.160   5.547   2.138
  621SOL    HW1 4141   0.202   5.631   2.159
  621SOL    HW2 4142   0.105   5.566   2.061
  621SOL     MW 4143   0.158   5.560   2.131
  622SOL     OW 4144   0.429   5.246   1.431
  622SOL    HW1 4145   0.355   5.186   1.426
  622SOL    HW2 4146   0.472   5.224   1.514
  622SOL     MW 4147   0.425   5.235   1.441
  623SOL     OW 4148   2.966   1.266   3.805
  623SOL    HW1 4149   3.017   1.293   3.729
  623SOL    HW2 4150   2.876   1.258   3.773
  623SOL     MW 4151   2.961   1.268   3.792
  624SOL     OW 4152   0.145   3.454   0.870
  624SOL    HW1 4153   0.108   3.505   0.798
  624SOL    HW2 4154   0.106   3.367   0.861
  624SOL     MW 4155   0.135   3.449   0.860
  625SOL     OW 4156   0.232   1.750   2.965
  625SOL    HW1 4157   0.307   1.756   3.023
  625SOL    HW2 4158   0.197   1.662   2.980
  625SOL     MW 4159   0.237   1.739   2.974
  626SOL     OW 4160   1.319   0.761   3.639
  626SOL    HW1 4161   1.363   0.748   3.724
  626SOL    HW2 4162   1.377   0.720   3.576
  626SOL     MW 4163   1.332   0.754   3.642
  627SOL     OW 4164   4.452   3.590   5.430
  627SOL    HW1 4165   4.518   3.656   5.452
  627SOL    HW2 4166   4.474   3.564   5.340
  627SOL     MW 4167   4.463   3.595   5.421
  628SOL     OW 4168   1.152   0.736   4.910
  628SOL    HW1 4169   1.225   0.695   4.865
  628SOL    HW2 4170   1.113   0.795   4.845
  628SOL     MW 4171   1.156   0.738   4.896
  629SOL     OW 4172   4.220   0.694   3.776
  629SOL    HW1 4173   4.215   0.609   3.731
  629SOL    HW2 4174   4.274   0.677   3.853
  629SOL     MW 4175   4.226   0.681   3.780
  630SOL     OW 4176   1.643   2.419   0.436
  630SOL    HW1 4177   1.582   2.468   0.381
  630SOL    HW2 4178   1.656   2.336   0.390
  630SOL     MW 4179   1.637   2.414   0.423
  631SOL     OW 4180   4.080   5.631   4.732
  631SOL    HW1 4181   4.092   5.664   4.821
  631SOL    HW2 4182   4.107   5.703   4.675
  631SOL     MW 4183   4.085   5.644   4.736
  632SOL     OW 4184   1.895   2.947   5.056
  632SOL    HW1 4185   1.962   3.005   5.093
  632SOL    HW2 4186   1.842   3.005   5.001
  632SOL     MW 4187   1.897   2.962   5.054
  633SOL     OW 4188   3.038   4.856   1.770
  633SOL    HW1 4189   3.034   4.839   1.865
  633SOL    HW2 4190   2.946   4.871   1.746
  633SOL     MW 4191   3.026   4.856   1.779
  634SOL     OW 4192   3.447   5.034   3.322
  634SOL    HW1 4193   3.523   5.025   3.381
  634SOL    HW2 4194   3.478   5.093   3.253
  634SOL     MW 4195   3.461   5.040   3.321
  635SOL     OW 4196   3.098   1.053   4.885
  635SOL    HW1 4197   3.017   1.069   4.839
  635SOL    HW2 4198   3.071   1.035   4.975
  635SOL     MW 4199   3.085   1.052   4.891
  636SOL     OW 4200   1.838   3.807   2.438
  636SOL    HW1 4201   1.776   3.864   2.393
  636SOL    HW2 4202   1.812   3.810   2.530
  636SOL     MW 4203   1.827   3.815   2.444
  637SOL     OW 4204   4.311   4.298   2.212
  637SOL    HW1 4205   4.368   4.235   2.256
  637SOL    HW2 4206   4.279   4.353   2.283
  637SOL     MW 4207   4.315   4.297   2.227
  638SOL     OW 4208   2.734   3.625   5.580
  638SOL    HW1 4209   2.641   3.648   5.582
  638SOL    HW2 4210   2.754   3.616   5.487
  638SOL     MW 4211   2.725   3.627   5.568
  639SOL     OW 4212   3.725   4.406   5.578
  639SOL    HW1 4213   3.761   4.372   5.497
  639SOL    HW2 4214   3.726   4.502   5.567
  639SOL     MW 4215   3.730   4.414   5.567
  640SOL     OW 4216   3.796   0.236   4.762
  640SOL    HW1 4217   3.827   0.228   4.672
  640SOL    HW2 4218   3.867   0.197   4.815
  640SOL     MW 4219   3.809   0.230   4.757
  641SOL     OW 4220   4.890   0.093   4.935
  641SOL    HW1 4221   4.949   0.026   4.900
  641SOL    HW2 4222   4.932   0.176   4.912
  641SOL     MW 4223   4.903   0.095   4.928
  642SOL     OW 4224   5.118   0.603   0.373
  642SOL    HW1 4225   5.157   0.524   0.337
  642SOL    HW2 4226   5.107   0.584   0.466
  642SOL     MW 4227   5.122   0.591   0.380
  643SOL     OW 4228   3.120   5.652   2.995
  643SOL    HW1 4229   3.138   5.599   3.073
  643SOL    HW2 4230   3.032   5.687   3.010
  643SOL     MW 4231   3.111   5.649   3.007
  644SOL     OW 4232   1.392   4.899   4.627
  644SOL    HW1 4233   1.338   4.893   4.548
  644SOL    HW2 4234   1.331   4.928   4.695
  644SOL     MW 4235   1.377   4.902   4.626
  645SOL     OW 4236   3.034   5.971   5.074
  645SOL    HW1 4237   2.988   5.977   5.158
  645SOL    HW2 4238   3.059   5.879   5.067
  645SOL     MW 4239   3.032   5.960   5.084
  646SOL     OW 4240   5.723   1.931   3.555
  646SOL    HW1 4241   5.800   1.925   3.499
  646SOL    HW2 4242   5.671   1.854   3.534
  646SOL     MW 4243   5.726   1.921   3.545
  647SOL     OW 4244   5.553   5.089   5.405
  647SOL    HW1 4245   5.587   5.014   5.356
  647SOL    HW2 4246   5.630   5.127   5.447
  647SOL     MW 4247   5.568   5.084   5.404
  648SOL     OW 4248   3.305   5.019   3.858
  648SOL    HW1 4249   3.216   5.025   3.822
  648SOL    HW2 4250   3.345   4.946   3.810
  648SOL     MW 4251   3.299   5.010   3.847
  649SOL     OW 4252   4.323   4.754   3.648
  649SOL    HW1 4253   4.336   4.661   3.631
  649SOL    HW2 4254   4.284   4.788   3.567
  649SOL     MW 4255   4.320   4.746   3.635
  650SOL     OW 4256   3.259   0.318   2.823
  650SOL    HW1 4257   3.239   0.334   2.915
  650SOL    HW2 4258   3.303   0.398   2.794
  650SOL     MW 4259   3.262   0.330   2.831
  651SOL     OW 4260   0.112   0.868   0.463
  651SOL    HW1 4261   0.093   0.936   0.528
  651SOL    HW2 4262   0.032   0.816   0.460
  651SOL     MW 4263   0.099   0.870   0.471
  652SOL     OW 4264   3.515   4.223   3.381
  652SOL    HW1 4265   3.502   4.185   3.468
  652SOL    HW2 4266   3.553   4.309   3.397
  652SOL     MW 4267   3.518   4.229   3.394
  653SOL     OW 4268   0.608   4.424   4.696
  653SOL    HW1 4269   0.658   4.357   4.650
  653SOL    HW2 4270   0.635   4.506   4.656
  653SOL     MW 4271   0.618   4.426   4.685
  654SOL     OW 4272   6.036   2.426   1.597
  654SOL    HW1 4273   6.018   2.519   1.607
  654SOL    HW2 4274   6.132   2.420   1.599
  654SOL     MW 4275   6.046   2.437   1.598
  655SOL     OW 4276   2.452   0.025   2.074
  655SOL    HW1 4277   2.429  -0.037   2.143
  655SOL    HW2 4278   2.402  -0.004   1.998
  655SOL     MW 4279   2.442   0.013   2.073
  656SOL     OW 4280   5.310   3.963   1.211
  656SOL    HW1 4281   5.242   3.976   1.145
  656SOL    HW2 4282   5.389   3.998   1.171
  656SOL     MW 4283   5.311   3.969   1.198
  657SOL     OW 4284   0.587   3.112   2.668
  657SOL    HW1 4285   0.553   3.151   2.588
  657SOL    HW2 4286   0.598   3.019   2.647
  657SOL     MW 4287   0.584   3.105   2.655
  658SOL     OW 4288   2.610   1.672   3.323
  658SOL    HW1 4289   2.699   1.655   3.294
  658SOL    HW2 4290   2.573   1.730   3.256
  658SOL     MW 4291   2.617   1.677   3.311
  659SOL     OW 4292   2.997   5.608   1.858
  659SOL    HW1 4293   3.040   5.525   1.882
  659SOL    HW2 4294   3.010   5.664   1.934
  659SOL     MW 4295   3.004   5.604   1.871
  660SOL     OW 4296   1.486   5.050   0.403
  660SOL    HW1 4297   1.471   5.021   0.313
  660SOL    HW2 4298   1.571   5.093   0.401
  660SOL     MW 4299   1.495   5.052   0.391
  661SOL     OW 4300   3.646   4.409   1.065
  661SOL    HW1 4301   3.599   4.347   1.009
  661SOL    HW2 4302   3.584   4.431   1.134
  661SOL     MW 4303   3.632   4.404   1.066
  662SOL     OW 4304   3.083   4.953   2.415
  662SOL    HW1 4305   3.097   5.039   2.454
  662SOL    HW2 4306   2.997   4.925   2.446
  662SOL     MW 4307   3.074   4.960   2.424
  663SOL     OW 4308   5.128   2.196   4.575
  663SOL    HW1 4309   5.158   2.247   4.650
  663SOL    HW2 4310   5.208   2.162   4.534
  663SOL     MW 4311   5.142   2.198   4.579
  664SOL     OW 4312   2.357   2.988   5.319
  664SOL    HW1 4313   2.350   2.934   5.240
  664SOL    HW2 4314   2.347   3.078   5.288
  664SOL     MW 4315   2.355   2.992   5.305
  665SOL     OW 4316   1.576   0.591   0.287
  665SOL    HW1 4317   1.537   0.527   0.227
  665SOL    HW2 4318   1.534   0.573   0.371
  665SOL     MW 4319   1.566   0.580   0.290
  666SOL     OW 4320   2.741   2.314   0.303
  666SOL    HW1 4321   2.797   2.345   0.232
  666SOL    HW2 4322   2.764   2.222   0.314
  666SOL     MW 4323   2.751   2.306   0.296
  667SOL     OW 4324   1.937   0.073   4.310
  667SOL    HW1 4325   1.871   0.123   4.263
  667SOL    HW2 4326   1.895  -0.010   4.330
  667SOL     MW 4327   1.924   0.069   4.306
  668SOL     OW 4328   4.482   2.598   5.419
  668SOL    HW1 4329   4.524   2.532   5.474
  668SOL    HW2 4330   4.448   2.549   5.344
  668SOL     MW 4331   4.483   2.583   5.417
  669SOL     OW 4332   3.187   2.224   5.220
  669SOL    HW1 4333   3.158   2.313   5.203
  669SOL    HW2 4334   3.270   2.234   5.267
  669SOL     MW 4335   3.194   2.237   5.224
  670SOL     OW 4336   1.394   4.481   1.657
  670SOL    HW1 4337   1.335   4.490   1.731
  670SOL    HW2 4338   1.386   4.389   1.632
  670SOL     MW 4339   1.385   4.470   1.663
  671SOL     OW 4340   2.813   2.469   5.567
  671SOL    HW1 4341   2.899   2.507   5.545
  671SOL    HW2 4342   2.821   2.445   5.660
  671SOL     MW 4343   2.825   2.471   5.576
  672SOL     OW 4344   1.407   2.697   2.583
  672SOL    HW1 4345   1.312   2.707   2.590
  672SOL    HW2 4346   1.439   2.785   2.561
  672SOL     MW 4347   1.399   2.710   2.581
  673SOL     OW 4348   5.728   1.935   4.931
  673SOL    HW1 4349   5.643   1.925   4.975
  673SOL    HW2 4350   5.764   1.847   4.929
  673SOL     MW 4351   5.721   1.923   4.936
  674SOL     OW 4352   4.256   4.965   2.828
  674SOL    HW1 4353   4.258   4.902   2.757
  674SOL    HW2 4354   4.182   5.023   2.807
  674SOL     MW 4355   4.247   4.964   2.816
  675SOL     OW 4356   3.478   2.977   5.195
  675SOL    HW1 4357   3.390   2.965   5.158
  675SOL    HW2 4358   3.463   2.993   5.288
  675SOL     MW 4359   3.465   2.978   5.202
  676SOL     OW 4360   5.980   3.110   3.850
  676SOL    HW1 4361   5.994   3.041   3.785
  676SOL    HW2 4362   5.902   3.082   3.898
  676SOL     MW 4363   5.972   3.098   3.848
  677SOL     OW 4364   4.919   4.867   5.179
  677SOL    HW1 4365   4.965   4.799   5.131
  677SOL    HW2 4366   4.843   4.888   5.124
  677SOL     MW 4367   4.915   4.861   5.166
  678SOL     OW 4368   3.198   4.807   5.409
  678SOL    HW1 4369   3.150   4.762   5.340
  678SOL    HW2 4370   3.138   4.809   5.483
  678SOL     MW 4371   3.184   4.801   5.410
  679SOL     OW 4372   4.901   5.521   2.405
  679SOL    HW1 4373   4.903   5.450   2.340
  679SOL    HW2 4374   4.878   5.599   2.355
  679SOL     MW 4375   4.899   5.522   2.390
  680SOL     OW 4376   0.934   0.696   2.709
  680SOL    HW1 4377   0.902   0.642   2.781
  680SOL    HW2 4378   0.901   0.654   2.630
  680SOL     MW 4379   0.926   0.684   2.708
  681SOL     OW 4380   0.181   3.726   1.749
  681SOL    HW1 4381   0.179   3.701   1.657
  681SOL    HW2 4382   0.262   3.778   1.758
  681SOL     MW 4383   0.191   3.729   1.738
  682SOL     OW 4384   4.152   2.717   4.691
  682SOL    HW1 4385   4.163   2.631   4.731
  682SOL    HW2 4386   4.241   2.745   4.670
  682SOL     MW 4387   4.165   2.710   4.694
  683SOL     OW 4388   1.410   0.050   0.067
  683SOL    HW1 4389   1.391  -0.030   0.117
  683SOL    HW2 4390   1.374   0.121   0.121
  683SOL     MW 4391   1.403   0.049   0.081
  684SOL     OW 4392   4.572   4.426   1.725
  684SOL    HW1 4393   4.568   4.356   1.790
  684SOL    HW2 4394   4.586   4.505   1.776
  684SOL     MW 4395   4.573   4.427   1.740
  685SOL     OW 4396   0.415   0.221   2.634
  685SOL    HW1 4397   0.421   0.246   2.542
  685SOL    HW2 4398   0.503   0.190   2.656
  685SOL     MW 4399   0.427   0.220   2.625
  686SOL     OW 4400   1.971   5.196   0.638
  686SOL    HW1 4401   2.002   5.283   0.616
  686SOL    HW2 4402   1.997   5.141   0.564
  686SOL     MW 4403   1.978   5.200   0.626
  687SOL     OW 4404   5.757   4.224   3.523
  687SOL    HW1 4405   5.745   4.186   3.436
  687SOL    HW2 4406   5.825   4.290   3.511
  687SOL     MW 4407   5.764   4.227   3.510
  688SOL     OW 4408   3.793   2.568   4.895
  688SOL    HW1 4409   3.744   2.493   4.928
  688SOL    HW2 4410   3.831   2.608   4.973
  688SOL     MW 4411   3.792   2.563   4.909
  689SOL     OW 4412   5.972   3.305   4.057
  689SOL    HW1 4413   5.977   3.241   3.986
  689SOL    HW2 4414   5.923   3.260   4.126
  689SOL     MW 4415   5.966   3.291   4.057
  690SOL     OW 4416   0.776   1.611   2.241
  690SOL    HW1 4417   0.807   1.543   2.300
  690SOL    HW2 4418   0.848   1.622   2.178
  690SOL     MW 4419   0.790   1.604   2.240
  691SOL     OW 4420   4.603   1.486   3.113
  691SOL    HW1 4421   4.577   1.559   3.057
  691SOL    HW2 4422   4.532   1.422   3.104
  691SOL     MW 4423   4.591   1.487   3.105
  692SOL     OW 4424   5.920   4.765   5.028
  692SOL    HW1 4425   5.865   4.706   5.080
  692SOL    HW2 4426   6.008   4.752   5.062
  692SOL     MW 4427   5.924   4.756   5.039
  693SOL     OW 4428   2.689   3.435   0.583
  693SOL    HW1 4429   2.749   3.453   0.657
  693SOL    HW2 4430   2.620   3.501   0.593
  693SOL     MW 4431   2.688   3.446   0.594
  694SOL     OW 4432   0.733   1.225   4.843
  694SOL    HW1 4433   0.692   1.282   4.908
  694SOL    HW2 4434   0.797   1.174   4.893
  694SOL     MW 4435   0.736   1.226   4.857
  695SOL     OW 4436   2.484   5.817   2.883
  695SOL    HW1 4437   2.540   5.741   2.867
  695SOL    HW2 4438   2.458   5.847   2.796
  695SOL     MW 4439   2.488   5.811   2.870
  696SOL     OW 4440   4.433   4.935   4.641
  696SOL    HW1 4441   4.341   4.956   4.659
  696SOL    HW2 4442   4.441   4.942   4.546
  696SOL     MW 4443   4.422   4.938   4.631
  697SOL     OW 4444   1.283   0.091   2.692
  697SOL    HW1 4445   1.368   0.106   2.649
  697SOL    HW2 4446   1.221   0.079   2.620
  697SOL     MW 4447   1.286   0.091   2.678
  698SOL     OW 4448   1.729   2.371   1.128
  698SOL    HW1 4449   1.717   2.429   1.053
  698SOL    HW2 4450   1.782   2.422   1.189
  698SOL     MW 4451   1.734   2.385   1.126
  699SOL     OW 4452   0.549   1.452   5.349
  699SOL    HW1 4453   0.510   1.459   5.436
  699SOL    HW2 4454   0.482   1.488   5.291
  699SOL     MW 4455   0.535   1.458   5.353
  700SOL     OW 4456   3.805   4.305   5.340
  700SOL    HW1 4457   3.771   4.219   5.316
  700SOL    HW2 4458   3.842   4.341   5.259
  700SOL     MW 4459   3.805   4.299   5.327
  701SOL     OW 4460   4.898   2.343   5.886
  701SOL    HW1 4461   4.986   2.306   5.893
  701SOL    HW2 4462   4.841   2.266   5.880
  701SOL     MW 4463   4.902   2.328   5.886
  702SOL     OW 4464   1.096   0.009   2.479
  702SOL    HW1 4465   1.005   0.036   2.492
  702SOL    HW2 4466   1.121   0.048   2.395
  702SOL     MW 4467   1.088   0.018   2.470
  703SOL     OW 4468   1.334   0.888   5.116
  703SOL    HW1 4469   1.274   0.815   5.098
  703SOL    HW2 4470   1.288   0.965   5.081
  703SOL     MW 4471   1.320   0.888   5.109
  704SOL     OW 4472   2.302   5.906   0.889
  704SOL    HW1 4473   2.335   5.994   0.870
  704SOL    HW2 4474   2.241   5.888   0.817
  704SOL     MW 4475   2.298   5.915   0.877
  705SOL     OW 4476   1.076   3.787   3.312
  705SOL    HW1 4477   1.041   3.698   3.301
  705SOL    HW2 4478   1.076   3.802   3.406
  705SOL     MW 4479   1.071   3.777   3.322
  706SOL     OW 4480   2.726   3.638   4.606
  706SOL    HW1 4481   2.780   3.653   4.684
  706SOL    HW2 4482   2.653   3.699   4.615
  706SOL     MW 4483   2.723   3.647   4.618
  707SOL     OW 4484   5.360   2.784   3.157
  707SOL    HW1 4485   5.440   2.824   3.121
  707SOL    HW2 4486   5.366   2.692   3.132
  707SOL     MW 4487   5.371   2.777   3.149
  708SOL     OW 4488   3.387   5.106   1.631
  708SOL    HW1 4489   3.344   5.165   1.693
  708SOL    HW2 4490   3.316   5.052   1.597
  708SOL     MW 4491   3.373   5.107   1.634
  709SOL     OW 4492   3.988   4.888   4.126
  709SOL    HW1 4493   3.994   4.821   4.195
  709SOL    HW2 4494   4.076   4.924   4.120
  709SOL     MW 4495   4.000   4.884   4.134
  710SOL     OW 4496   2.637   1.612   4.930
  710SOL    HW1 4497   2.547   1.639   4.910
  710SOL    HW2 4498   2.679   1.603   4.845
  710SOL     MW 4499   2.631   1.614   4.917
  711SOL     OW 4500   1.182   6.086   1.912
  711SOL    HW1 4501   1.209   6.113   1.824
  711SOL    HW2 4502   1.202   5.993   1.917
  711SOL     MW 4503   1.188   6.078   1.902
  712SOL     OW 4504   5.043   3.375   1.134
  712SOL    HW1 4505   5.030   3.333   1.220
  712SOL    HW2 4506   5.016   3.465   1.147
  712SOL     MW 4507   5.038   3.381   1.147
  713SOL     OW 4508   6.054   1.887   2.609
  713SOL    HW1 4509   6.044   1.959   2.547
  713SOL    HW2 4510   6.117   1.920   2.674
  713SOL     MW 4511   6.061   1.900   2.610
  714SOL     OW 4512   1.848   0.755   2.526
  714SOL    HW1 4513   1.922   0.784   2.579
  714SOL    HW2 4514   1.779   0.819   2.545
  714SOL     MW 4515   1.849   0.767   2.535
  715SOL     OW 4516   1.930   5.592   2.110
  715SOL    HW1 4517   1.973   5.677   2.099
  715SOL    HW2 4518   1.980   5.532   2.053
  715SOL     MW 4519   1.942   5.595   2.101
  716SOL     OW 4520   0.030   0.755   4.454
  716SOL    HW1 4521  -0.015   0.831   4.492
  716SOL    HW2 4522   0.007   0.682   4.511
  716SOL     MW 4523   0.021   0.755   4.466
  717SOL     OW 4524   3.795   0.181   1.279
  717SOL    HW1 4525   3.855   0.137   1.340
  717SOL    HW2 4526   3.749   0.110   1.236
  717SOL     MW 4527   3.797   0.166   1.282
  718SOL     OW 4528   3.174   3.905   0.990
  718SOL    HW1 4529   3.125   3.827   0.961
  718SOL    HW2 4530   3.233   3.872   1.058
  718SOL     MW 4531   3.175   3.890   0.995
  719SOL     OW 4532   1.064   4.362   5.211
  719SOL    HW1 4533   1.096   4.272   5.201
  719SOL    HW2 4534   0.977   4.360   5.171
  719SOL     MW 4535   1.057   4.350   5.205
  720SOL     OW 4536   0.239   1.844   2.375
  720SOL    HW1 4537   0.328   1.867   2.350
  720SOL    HW2 4538   0.247   1.813   2.466
  720SOL     MW 4539   0.252   1.843   2.384
  721SOL     OW 4540   3.300   6.053   4.536
  721SOL    HW1 4541   3.248   6.113   4.590
  721SOL    HW2 4542   3.239   6.021   4.470
  721SOL     MW 4543   3.286   6.057   4.535
  722SOL     OW 4544   0.402   1.421   6.023
  722SOL    HW1 4545   0.436   1.372   5.948
  722SOL    HW2 4546   0.452   1.502   6.023
  722SOL     MW 4547   0.413   1.425   6.014
  723SOL     OW 4548   5.797   5.534   3.868
  723SOL    HW1 4549   5.749   5.493   3.796
  723SOL    HW2 4550   5.871   5.477   3.883
  723SOL     MW 4551   5.800   5.522   3.861
  724SOL     OW 4552   2.837   5.032   2.148
  724SOL    HW1 4553   2.922   5.067   2.175
  724SOL    HW2 4554   2.845   5.018   2.054
  724SOL     MW 4555   2.849   5.035   2.139
  725SOL     OW 4556   1.792   5.587   4.938
  725SOL    HW1 4557   1.833   5.674   4.942
  725SOL    HW2 4558   1.716   5.594   4.995
  725SOL     MW 4559   1.787   5.599   4.946
  726SOL     OW 4560   1.664   4.861   0.835
  726SOL    HW1 4561   1.666   4.940   0.782
  726SOL    HW2 4562   1.585   4.814   0.805
  726SOL     MW 4563   1.654   4.865   0.824
  727SOL     OW 4564   3.309   2.450   1.380
  727SOL    HW1 4565   3.306   2.546   1.381
  727SOL    HW2 4566   3.338   2.428   1.291
  727SOL     MW 4567   3.312   2.460   1.369
  728SOL     OW 4568   3.117   5.317   5.259
  728SOL    HW1 4569   3.203   5.354   5.239
  728SOL    HW2 4570   3.093   5.358   5.342
  728SOL     MW 4571   3.125   5.327   5.267
  729SOL     OW 4572   1.020   0.629   4.063
  729SOL    HW1 4573   0.966   0.590   3.994
  729SOL    HW2 4574   0.976   0.604   4.145
  729SOL     MW 4575   1.007   0.621   4.065
  730SOL     OW 4576   1.795   0.353   3.165
  730SOL    HW1 4577   1.863   0.345   3.098
  730SOL    HW2 4578   1.748   0.433   3.141
  730SOL     MW 4579   1.798   0.363   3.153
  731SOL     OW 4580   4.855   4.848   2.290
  731SOL    HW1 4581   4.932   4.841   2.347
  731SOL    HW2 4582   4.805   4.769   2.308
  731SOL     MW 4583   4.859   4.837   2.300
  732SOL     OW 4584   4.047   2.169   1.053
  732SOL    HW1 4585   4.088   2.133   0.974
  732SOL    HW2 4586   4.044   2.095   1.114
  732SOL     MW 4587   4.052   2.155   1.051
  733SOL     OW 4588   5.139   3.806   5.263
  733SOL    HW1 4589   5.232   3.799   5.241
  733SOL    HW2 4590   5.125   3.899   5.279
  733SOL     MW 4591   5.149   3.817   5.262
  734SOL     OW 4592   2.227   2.026   5.588
  734SOL    HW1 4593   2.258   1.935   5.588
  734SOL    HW2 4594   2.271   2.066   5.513
  734SOL     MW 4595   2.236   2.019   5.578
  735SOL     OW 4596   4.906   0.351   4.451
  735SOL    HW1 4597   4.824   0.310   4.424
  735SOL    HW2 4598   4.891   0.378   4.542
  735SOL     MW 4599   4.894   0.349   4.459
  736SOL     OW 4600   3.512   4.790   0.361
  736SOL    HW1 4601   3.474   4.745   0.286
  736SOL    HW2 4602   3.603   4.760   0.363
  736SOL     MW 4603   3.519   4.780   0.351
  737SOL     OW 4604   3.300   4.645   1.423
  737SOL    HW1 4605   3.266   4.594   1.497
  737SOL    HW2 4606   3.392   4.659   1.444
  737SOL     MW 4607   3.307   4.640   1.435
  738SOL     OW 4608   4.763   5.092   1.440
  738SOL    HW1 4609   4.821   5.068   1.368
  738SOL    HW2 4610   4.701   5.019   1.447
  738SOL     MW 4611   4.763   5.079   1.432
  739SOL     OW 4612   5.949   2.854   1.937
  739SOL    HW1 4613   6.035   2.811   1.941
  739SOL    HW2 4614   5.888   2.787   1.966
  739SOL     MW 4615   5.952   2.840   1.941
  740SOL     OW 4616   5.458   3.186   5.493
  740SOL    HW1 4617   5.380   3.135   5.471
  740SOL    HW2 4618   5.435   3.276   5.469
  740SOL     MW 4619   5.445   3.191   5.487
  741SOL     OW 4620   5.901   3.549   5.020
  741SOL    HW1 4621   5.920   3.548   5.114
  741SOL    HW2 4622   5.846   3.472   5.006
  741SOL     MW 4623   5.896   3.539   5.031
  742SOL     OW 4624   5.674   2.966   4.359
  742SOL    HW1 4625   5.758   2.997   4.324
  742SOL    HW2 4626   5.628   2.932   4.282
  742SOL     MW 4627   5.679   2.966   4.344
  743SOL     OW 4628   3.752   4.924   4.289
  743SOL    HW1 4629   3.814   4.953   4.356
  743SOL    HW2 4630   3.805   4.907   4.212
  743SOL     MW 4631   3.766   4.925   4.288
  744SOL     OW 4632   0.273   2.092   0.824
  744SOL    HW1 4633   0.204   2.134   0.874
  744SOL    HW2 4634   0.244   2.095   0.733
  744SOL     MW 4635   0.261   2.098   0.819
  745SOL     OW 4636   0.603   4.763   4.871
  745SOL    HW1 4637   0.664   4.728   4.806
  745SOL    HW2 4638   0.656   4.777   4.949
  745SOL     MW 4639   0.617   4.760   4.872
  746SOL     OW 4640   4.124   5.603   5.237
  746SOL    HW1 4641   4.204   5.645   5.204
  746SOL    HW2 4642   4.155   5.522   5.278
  746SOL     MW 4643   4.138   5.598   5.238
  747SOL     OW 4644   4.614   1.040   5.408
  747SOL    HW1 4645   4.679   1.097   5.367
  747SOL    HW2 4646   4.596   1.081   5.493
  747SOL     MW 4647   4.620   1.052   5.414
  748SOL     OW 4648   3.038   2.588   5.969
  748SOL    HW1 4649   2.949   2.623   5.961
  748SOL    HW2 4650   3.031   2.522   6.038
  748SOL     MW 4651   3.026   2.584   5.977
  749SOL     OW 4652   1.657   3.291   4.781
  749SOL    HW1 4653   1.603   3.258   4.709
  749SOL    HW2 4654   1.747   3.277   4.753
  749SOL     MW 4655   1.662   3.285   4.769
  750SOL     OW 4656   2.963   1.811   3.415
  750SOL    HW1 4657   2.997   1.753   3.483
  750SOL    HW2 4658   2.877   1.838   3.448
  750SOL     MW 4659   2.956   1.807   3.428
  751SOL     OW 4660   4.536   6.057   0.390
  751SOL    HW1 4661   4.470   6.061   0.320
  751SOL    HW2 4662   4.498   6.109   0.461
  751SOL     MW 4663   4.522   6.064   0.390
  752SOL     OW 4664   0.596   4.970   5.426
  752SOL    HW1 4665   0.646   4.907   5.477
  752SOL    HW2 4666   0.565   4.921   5.350
  752SOL     MW 4667   0.598   4.956   5.422
  753SOL     OW 4668   4.807   1.745   2.835
  753SOL    HW1 4669   4.897   1.722   2.856
  753SOL    HW2 4670   4.762   1.661   2.827
  753SOL     MW 4671   4.813   1.731   2.837
  754SOL     OW 4672   3.375   5.440   5.228
  754SOL    HW1 4673   3.427   5.396   5.296
  754SOL    HW2 4674   3.404   5.399   5.146
  754SOL     MW 4675   3.386   5.429   5.226
  755SOL     OW 4676   1.857   3.849   5.888
  755SOL    HW1 4677   1.788   3.901   5.847
  755SOL    HW2 4678   1.926   3.913   5.907
  755SOL     MW 4679   1.857   3.864   5.885
  756SOL     OW 4680   3.543   5.432   1.622
  756SOL    HW1 4681   3.556   5.517   1.664
  756SOL    HW2 4682   3.612   5.377   1.659
  756SOL     MW 4683   3.553   5.436   1.632
  757SOL     OW 4684   0.823   0.092   1.370
  757SOL    HW1 4685   0.730   0.109   1.386
  757SOL    HW2 4686   0.838   0.125   1.281
  757SOL     MW 4687   0.813   0.099   1.361
  758SOL     OW 4688   3.751   5.236   1.689
  758SOL    HW1 4689   3.711   5.149   1.686
  758SOL    HW2 4690   3.807   5.239   1.611
  758SOL     MW 4691   3.753   5.225   1.679
  759SOL     OW 4692   4.954   5.801   5.921
  759SOL    HW1 4693   5.009   5.847   5.858
  759SOL    HW2 4694   4.903   5.870   5.963
  759SOL     MW 4695   4.955   5.816   5.918
  760SOL     OW 4696   4.843   0.516   2.200
  760SOL    HW1 4697   4.895   0.439   2.179
  760SOL    HW2 4698   4.802   0.540   2.116
  760SOL     MW 4699   4.844   0.509   2.186
  761SOL     OW 4700   5.462   5.723   0.331
  761SOL    HW1 4701   5.383   5.670   0.319
  761SOL    HW2 4702   5.438   5.788   0.396
  761SOL     MW 4703   5.448   5.725   0.338
  762SOL     OW 4704   5.158   1.374   3.821
  762SOL    HW1 4705   5.187   1.325   3.898
  762SOL    HW2 4706   5.219   1.447   3.814
  762SOL     MW 4707   5.169   1.377   3.830
  763SOL     OW 4708   3.195   1.246   3.212
  763SOL    HW1 4709   3.118   1.297   3.236
  763SOL    HW2 4710   3.256   1.257   3.285
  763SOL     MW 4711   3.193   1.254   3.224
  764SOL     OW 4712   5.971   0.772   1.553
  764SOL    HW1 4713   5.923   0.827   1.615
  764SOL    HW2 4714   5.907   0.706   1.525
  764SOL     MW 4715   5.956   0.770   1.557
  765SOL     OW 4716   2.824   3.738   0.474
  765SOL    HW1 4717   2.779   3.741   0.559
  765SOL    HW2 4718   2.857   3.648   0.468
  765SOL     MW 4719   2.822   3.727   0.484
  766SOL     OW 4720   2.175   5.894   0.507
  766SOL    HW1 4721   2.212   5.982   0.500
  766SOL    HW2 4722   2.192   5.855   0.421
  766SOL     MW 4723   2.182   5.900   0.495
  767SOL     OW 4724   3.763   3.349   5.197
  767SOL    HW1 4725   3.724   3.423   5.244
  767SOL    HW2 4726   3.853   3.377   5.178
  767SOL     MW 4727   3.769   3.362   5.201
  768SOL     OW 4728   0.651   4.815   2.219
  768SOL    HW1 4729   0.636   4.891   2.275
  768SOL    HW2 4730   0.650   4.741   2.280
  768SOL     MW 4731   0.649   4.815   2.234
  769SOL     OW 4732   4.257   5.801   3.334
  769SOL    HW1 4733   4.304   5.873   3.376
  769SOL    HW2 4734   4.202   5.765   3.403
  769SOL     MW 4735   4.256   5.805   3.348
  770SOL     OW 4736   1.494   0.526   3.742
  770SOL    HW1 4737   1.492   0.576   3.823
  770SOL    HW2 4738   1.432   0.454   3.757
  770SOL     MW 4739   1.485   0.523   3.754
  771SOL     OW 4740   4.492   5.278   5.608
  771SOL    HW1 4741   4.488   5.321   5.523
  771SOL    HW2 4742   4.486   5.184   5.588
  771SOL     MW 4743   4.490   5.271   5.595
  772SOL     OW 4744   3.644   4.039   0.096
  772SOL    HW1 4745   3.562   3.995   0.121
  772SOL    HW2 4746   3.704   4.019   0.168
  772SOL     MW 4747   3.641   4.030   0.109
  773SOL     OW 4748   0.493   5.498   2.974
  773SOL    HW1 4749   0.523   5.573   2.923
  773SOL    HW2 4750   0.399   5.514   2.986
  773SOL     MW 4751   0.485   5.510   2.969
  774SOL     OW 4752   1.881   1.650   1.704
  774SOL    HW1 4753   1.888   1.648   1.608
  774SOL    HW2 4754   1.856   1.740   1.724
  774SOL     MW 4755   1.878   1.661   1.694
  775SOL     OW 4756   1.857   1.598   1.418
  775SOL    HW1 4757   1.797   1.672   1.409
  775SOL    HW2 4758   1.929   1.617   1.358
  775SOL     MW 4759   1.859   1.610   1.409
  776SOL     OW 4760   2.130   1.193   0.483
  776SOL    HW1 4761   2.140   1.169   0.390
  776SOL    HW2 4762   2.037   1.212   0.493
  776SOL     MW 4763   2.119   1.192   0.472
  777SOL     OW 4764   5.891   1.306   1.314
  777SOL    HW1 4765   5.914   1.369   1.382
  777SOL    HW2 4766   5.823   1.251   1.354
  777SOL     MW 4767   5.886   1.307   1.328
  778SOL     OW 4768   2.941   3.932   1.215
  778SOL    HW1 4769   3.003   3.907   1.146
  778SOL    HW2 4770   2.942   3.857   1.275
  778SOL     MW 4771   2.949   3.919   1.214
  779SOL     OW 4772   2.617   0.369   4.799
  779SOL    HW1 4773   2.666   0.387   4.880
  779SOL    HW2 4774   2.565   0.448   4.784
  779SOL     MW 4775   2.616   0.381   4.808
  780SOL     OW 4776   2.224   2.590   5.025
  780SOL    HW1 4777   2.137   2.618   4.995
  780SOL    HW2 4778   2.243   2.512   4.973
  780SOL     MW 4779   2.215   2.584   5.015
  781SOL     OW 4780   2.389   1.848   4.099
  781SOL    HW1 4781   2.340   1.826   4.178
  781SOL    HW2 4782   2.372   1.775   4.039
  781SOL     MW 4783   2.381   1.836   4.101
  782SOL     OW 4784   5.612   2.705   5.540
  782SOL    HW1 4785   5.685   2.649   5.512
  782SOL    HW2 4786   5.542   2.644   5.560
  782SOL     MW 4787   5.613   2.690   5.539
  783SOL     OW 4788   2.732   1.036   2.909
  783SOL    HW1 4789   2.718   0.956   2.859
  783SOL    HW2 4790   2.827   1.049   2.906
  783SOL     MW 4791   2.742   1.027   2.902
  784SOL     OW 4792   0.163   4.123   5.382
  784SOL    HW1 4793   0.223   4.049   5.374
  784SOL    HW2 4794   0.130   4.119   5.472
  784SOL     MW 4795   0.166   4.113   5.393
  785SOL     OW 4796   0.453   2.170   4.001
  785SOL    HW1 4797   0.430   2.133   3.916
  785SOL    HW2 4798   0.483   2.095   4.053
  785SOL     MW 4799   0.454   2.155   3.997
  786SOL     OW 4800   5.554   1.256   2.060
  786SOL    HW1 4801   5.637   1.234   2.018
  786SOL    HW2 4802   5.493   1.269   1.987
  786SOL     MW 4803   5.557   1.255   2.045
  787SOL     OW 4804   5.230   3.189   0.672
  787SOL    HW1 4805   5.178   3.160   0.748
  787SOL    HW2 4806   5.321   3.184   0.703
  787SOL     MW 4807   5.235   3.185   0.686
  788SOL     OW 4808   1.099   1.245   0.515
  788SOL    HW1 4809   1.185   1.223   0.550
  788SOL    HW2 4810   1.084   1.181   0.446
  788SOL     MW 4811   1.108   1.234   0.510
  789SOL     OW 4812   1.072   5.371   0.378
  789SOL    HW1 4813   0.984   5.337   0.367
  789SOL    HW2 4814   1.123   5.328   0.309
  789SOL     MW 4815   1.068   5.361   0.368
  790SOL     OW 4816   2.669   5.683   0.377
  790SOL    HW1 4817   2.729   5.673   0.451
  790SOL    HW2 4818   2.709   5.631   0.307
  790SOL     MW 4819   2.682   5.675   0.378
  791SOL     OW 4820   2.463   2.080   1.665
  791SOL    HW1 4821   2.503   2.057   1.581
  791SOL    HW2 4822   2.508   2.160   1.691
  791SOL     MW 4823   2.474   2.088   1.657
  792SOL     OW 4824   4.783   5.356   5.429
  792SOL    HW1 4825   4.782   5.362   5.525
  792SOL    HW2 4826   4.742   5.437   5.400
  792SOL     MW 4827   4.778   5.367   5.438
  793SOL     OW 4828   2.050   0.284   5.261
  793SOL    HW1 4829   1.978   0.346   5.251
  793SOL    HW2 4830   2.066   0.281   5.355
  793SOL     MW 4831   2.043   0.291   5.272
  794SOL     OW 4832   2.791   1.182   5.263
  794SOL    HW1 4833   2.759   1.142   5.344
  794SOL    HW2 4834   2.762   1.273   5.269
  794SOL     MW 4835   2.783   1.189   5.274
  795SOL     OW 4836   5.328   3.424   3.552
  795SOL    HW1 4837   5.343   3.386   3.465
  795SOL    HW2 4838   5.332   3.518   3.538
  795SOL     MW 4839   5.330   3.431   3.539
  796SOL     OW 4840   4.965   6.007   0.325
  796SOL    HW1 4841   4.886   6.052   0.296
  796SOL    HW2 4842   4.999   5.964   0.246
  796SOL     MW 4843   4.960   6.007   0.311
  797SOL     OW 4844   5.605   3.038   1.581
  797SOL    HW1 4845   5.656   3.098   1.527
  797SOL    HW2 4846   5.657   2.957   1.580
  797SOL     MW 4847   5.618   3.035   1.574
  798SOL     OW 4848   2.256   1.438   0.891
  798SOL    HW1 4849   2.166   1.442   0.924
  798SOL    HW2 4850   2.251   1.381   0.814
  798SOL     MW 4851   2.244   1.431   0.886
  799SOL     OW 4852   1.553   5.326   1.895
  799SOL    HW1 4853   1.468   5.360   1.868
  799SOL    HW2 4854   1.543   5.231   1.893
  799SOL     MW 4855   1.541   5.318   1.891
  800SOL     OW 4856   2.515   0.428   6.040
  800SOL    HW1 4857   2.606   0.446   6.017
  800SOL    HW2 4858   2.471   0.513   6.028
  800SOL     MW 4859   2.521   0.441   6.036
  801SOL     OW 4860   3.588   5.460   3.459
  801SOL    HW1 4861   3.652   5.442   3.390
  801SOL    HW2 4862   3.506   5.424   3.425
  801SOL     MW 4863   3.585   5.453   3.446
  802SOL     OW 4864   1.867   4.849   5.873
  802SOL    HW1 4865   1.885   4.758   5.897
  802SOL    HW2 4866   1.783   4.868   5.914
  802SOL     MW 4867   1.859   4.840   5.882
  803SOL     OW 4868   2.012   3.787   2.220
  803SOL    HW1 4869   1.967   3.804   2.303
  803SOL    HW2 4870   2.032   3.873   2.185
  803SOL     MW 4871   2.009   3.800   2.226
  804SOL     OW 4872   1.222   3.181   2.766
  804SOL    HW1 4873   1.289   3.186   2.697
  804SOL    HW2 4874   1.220   3.269   2.803
  804SOL     MW 4875   1.231   3.193   2.762
  805SOL     OW 4876   3.794   4.897   3.131
  805SOL    HW1 4877   3.858   4.828   3.146
  805SOL    HW2 4878   3.797   4.950   3.211
  805SOL     MW 4879   3.803   4.895   3.144
  806SOL     OW 4880   1.522   3.736   1.428
  806SOL    HW1 4881   1.428   3.757   1.427
  806SOL    HW2 4882   1.562   3.807   1.479
  806SOL     MW 4883   1.515   3.748   1.434
  807SOL     OW 4884   5.296   3.309   4.879
  807SOL    HW1 4885   5.289   3.402   4.860
  807SOL    HW2 4886   5.325   3.304   4.970
  807SOL     MW 4887   5.299   3.320   4.888
  808SOL     OW 4888   0.200   4.886   0.737
  808SOL    HW1 4889   0.259   4.930   0.798
  808SOL    HW2 4890   0.250   4.880   0.655
  808SOL     MW 4891   0.214   4.891   0.734
  809SOL     OW 4892   4.991   4.048   3.097
  809SOL    HW1 4893   4.924   3.986   3.122
  809SOL    HW2 4894   5.052   3.998   3.042
  809SOL     MW 4895   4.991   4.034   3.093
  810SOL     OW 4896   1.482   4.874   2.332
  810SOL    HW1 4897   1.467   4.946   2.270
  810SOL    HW2 4898   1.398   4.829   2.336
  810SOL     MW 4899   1.469   4.878   2.325
  811SOL     OW 4900   4.788   5.148   5.260
  811SOL    HW1 4901   4.783   5.182   5.170
  811SOL    HW2 4902   4.798   5.226   5.314
  811SOL     MW 4903   4.789   5.162   5.255
  812SOL     OW 4904   5.790   2.944   3.350
  812SOL    HW1 4905   5.810   3.018   3.408
  812SOL    HW2 4906   5.740   2.884   3.405
  812SOL     MW 4907   5.786   2.946   3.365
  813SOL     OW 4908   4.613   0.728   5.728
  813SOL    HW1 4909   4.608   0.693   5.639
  813SOL    HW2 4910   4.692   0.781   5.729
  813SOL     MW 4911   4.622   0.731   5.716
  814SOL     OW 4912   3.973   6.100   1.383
  814SOL    HW1 4913   3.915   6.027   1.361
  814SOL    HW2 4914   4.054   6.081   1.336
  814SOL     MW 4915   3.976   6.088   1.374
  815SOL     OW 4916   5.801   3.150   0.701
  815SOL    HW1 4917   5.800   3.245   0.699
  815SOL    HW2 4918   5.708   3.125   0.708
  815SOL     MW 4919   5.789   3.159   0.701
  816SOL     OW 4920   3.450   2.288   5.304
  816SOL    HW1 4921   3.447   2.320   5.214
  816SOL    HW2 4922   3.515   2.218   5.302
  816SOL     MW 4923   3.458   2.283   5.292
  817SOL     OW 4924   1.402   2.995   2.073
  817SOL    HW1 4925   1.334   3.034   2.129
  817SOL    HW2 4926   1.476   2.982   2.131
  817SOL     MW 4927   1.403   2.998   2.087
  818SOL     OW 4928   0.063   4.570   3.463
  818SOL    HW1 4929   0.026   4.612   3.541
  818SOL    HW2 4930   0.104   4.642   3.414
  818SOL     MW 4931   0.064   4.585   3.467
  819SOL     OW 4932   5.840   4.343   1.711
  819SOL    HW1 4933   5.800   4.276   1.656
  819SOL    HW2 4934   5.810   4.426   1.675
  819SOL     MW 4935   5.831   4.345   1.700
  820SOL     OW 4936   3.477   0.033   0.065
  820SOL    HW1 4937   3.564   0.020   0.104
  820SOL    HW2 4938   3.483   0.117   0.020
  820SOL     MW 4939   3.489   0.042   0.065
  821SOL     OW 4940   5.048   3.359   3.188
  821SOL    HW1 4941   5.017   3.306   3.260
  821SOL    HW2 4942   5.122   3.409   3.224
  821SOL     MW 4943   5.054   3.359   3.202
  822SOL     OW 4944   3.902   0.209   0.104
  822SOL    HW1 4945   3.914   0.292   0.150
  822SOL    HW2 4946   3.896   0.234   0.012
  822SOL     MW 4947   3.902   0.223   0.098
  823SOL     OW 4948   3.522   4.554   3.265
  823SOL    HW1 4949   3.486   4.630   3.309
  823SOL    HW2 4950   3.588   4.520   3.325
  823SOL     MW 4951   3.525   4.559   3.278
  824SOL     OW 4952   0.097   2.351   3.853
  824SOL    HW1 4953   0.120   2.271   3.804
  824SOL    HW2 4954   0.143   2.342   3.936
  824SOL     MW 4955   0.106   2.339   3.857
  825SOL     OW 4956   3.900   4.789   0.135
  825SOL    HW1 4957   3.947   4.730   0.076
  825SOL    HW2 4958   3.847   4.731   0.190
  825SOL     MW 4959   3.899   4.774   0.135
  826SOL     OW 4960   3.533   1.783   3.413
  826SOL    HW1 4961   3.540   1.876   3.438
  826SOL    HW2 4962   3.617   1.764   3.370
  826SOL     MW 4963   3.545   1.793   3.411
  827SOL     OW 4964   1.729   3.346   2.160
  827SOL    HW1 4965   1.674   3.300   2.096
  827SOL    HW2 4966   1.767   3.277   2.214
  827SOL     MW 4967   1.727   3.331   2.159
  828SOL     OW 4968   5.703   5.475   0.971
  828SOL    HW1 4969   5.631   5.423   0.934
  828SOL    HW2 4970   5.660   5.547   1.017
  828SOL     MW 4971   5.689   5.478   0.972
  829SOL     OW 4972   1.443   0.537   0.778
  829SOL    HW1 4973   1.519   0.509   0.830
  829SOL    HW2 4974   1.385   0.579   0.841
  829SOL     MW 4975   1.446   0.539   0.793
  830SOL     OW 4976   0.103   5.981   4.264
  830SOL    HW1 4977   0.139   6.011   4.180
  830SOL    HW2 4978   0.181   5.957   4.315
  830SOL     MW 4979   0.118   5.982   4.259
  831SOL     OW 4980   2.988   0.753   3.427
  831SOL    HW1 4981   2.895   0.775   3.423
  831SOL    HW2 4982   2.990   0.659   3.446
  831SOL     MW 4983   2.977   0.743   3.429
  832SOL     OW 4984   4.931   1.586   3.597
  832SOL    HW1 4985   4.896   1.592   3.685
  832SOL    HW2 4986   5.025   1.608   3.607
  832SOL     MW 4987   4.939   1.589   3.609
  833SOL     OW 4988   0.896   1.264   3.562
  833SOL    HW1 4989   0.845   1.207   3.504
  833SOL    HW2 4990   0.872   1.353   3.537
  833SOL     MW 4991   0.887   1.268   3.551
  834SOL     OW 4992   5.046   1.698   1.430
  834SOL    HW1 4993   5.024   1.782   1.389
  834SOL    HW2 4994   4.970   1.678   1.485
  834SOL     MW 4995   5.033   1.706   1.432
  835SOL     OW 4996   5.278   4.017   4.851
  835SOL    HW1 4997   5.242   4.022   4.763
  835SOL    HW2 4998   5.296   4.108   4.875
  835SOL     MW 4999   5.276   4.029   4.843
  836SOL     OW 5000   1.519   0.135   4.281
  836SOL    HW1 5001   1.472   0.110   4.361
  836SOL    HW2 5002   1.492   0.225   4.265
  836SOL     MW 5003   1.509   0.143   4.289
  837SOL     OW 5004   0.388   2.750   2.360
  837SOL    HW1 5005   0.343   2.704   2.290
  837SOL    HW2 5006   0.388   2.688   2.433
  837SOL     MW 5007   0.383   2.736   2.360
  838SOL     OW 5008   5.276   5.390   3.809
  838SOL    HW1 5009   5.288   5.463   3.869
  838SOL    HW2 5010   5.304   5.313   3.858
  838SOL     MW 5011   5.281   5.389   3.823
  839SOL     OW 5012   5.736   0.894   1.045
  839SOL    HW1 5013   5.809   0.913   0.986
  839SOL    HW2 5014   5.756   0.808   1.080
  839SOL     MW 5015   5.748   0.886   1.042
  840SOL     OW 5016   2.722   5.652   2.304
  840SOL    HW1 5017   2.725   5.579   2.366
  840SOL    HW2 5018   2.805   5.698   2.317
  840SOL     MW 5019   2.733   5.648   2.314
  841SOL     OW 5020   2.554   5.205   3.309
  841SOL    HW1 5021   2.526   5.259   3.383
  841SOL    HW2 5022   2.627   5.154   3.342
  841SOL     MW 5023   2.560   5.206   3.323
  842SOL     OW 5024   0.352   2.267   6.081
  842SOL    HW1 5025   0.443   2.293   6.093
  842SOL    HW2 5026   0.301   2.344   6.105
  842SOL     MW 5027   0.357   2.280   6.086
  843SOL     OW 5028   2.962   5.721   2.635
  843SOL    HW1 5029   2.914   5.768   2.567
  843SOL    HW2 5030   3.052   5.715   2.602
  843SOL     MW 5031   2.968   5.726   2.622
  844SOL     OW 5032   3.909   1.774   3.635
  844SOL    HW1 5033   4.003   1.786   3.630
  844SOL    HW2 5034   3.898   1.692   3.683
  844SOL     MW 5035   3.919   1.765   3.641
  845SOL     OW 5036   2.492   4.417   4.812
  845SOL    HW1 5037   2.404   4.447   4.833
  845SOL    HW2 5038   2.539   4.420   4.896
  845SOL     MW 5039   2.487   4.421   4.825
  846SOL     OW 5040   5.721   2.864   0.131
  846SOL    HW1 5041   5.733   2.777   0.169
  846SOL    HW2 5042   5.808   2.890   0.102
  846SOL     MW 5043   5.734   2.856   0.132
  847SOL     OW 5044   4.849   0.467   3.637
  847SOL    HW1 5045   4.800   0.413   3.575
  847SOL    HW2 5046   4.781   0.514   3.685
  847SOL     MW 5047   4.834   0.466   3.635
  848SOL     OW 5048   3.100   0.011   2.622
  848SOL    HW1 5049   3.056  -0.044   2.557
  848SOL    HW2 5050   3.123   0.091   2.574
  848SOL     MW 5051   3.098   0.014   2.607
  849SOL     OW 5052   0.302   0.572   3.197
  849SOL    HW1 5053   0.224   0.529   3.232
  849SOL    HW2 5054   0.333   0.627   3.270
  849SOL     MW 5055   0.296   0.573   3.211
  850SOL     OW 5056   4.780   1.027   4.903
  850SOL    HW1 5057   4.695   1.035   4.861
  850SOL    HW2 5058   4.761   1.021   4.997
  850SOL     MW 5059   4.767   1.027   4.910
  851SOL     OW 5060   4.951   4.966   1.695
  851SOL    HW1 5061   4.960   5.057   1.665
  851SOL    HW2 5062   4.862   4.962   1.730
  851SOL     MW 5063   4.941   4.977   1.696
  852SOL     OW 5064   1.761   0.514   0.660
  852SOL    HW1 5065   1.831   0.484   0.602
  852SOL    HW2 5066   1.684   0.464   0.633
  852SOL     MW 5067   1.760   0.504   0.649
  853SOL     OW 5068   1.567   4.860   4.083
  853SOL    HW1 5069   1.658   4.836   4.067
  853SOL    HW2 5070   1.556   4.850   4.178
  853SOL     MW 5071   1.577   4.856   4.093
  854SOL     OW 5072   1.297   2.740   5.426
  854SOL    HW1 5073   1.272   2.831   5.413
  854SOL    HW2 5074   1.383   2.732   5.383
  854SOL     MW 5075   1.305   2.750   5.419
  855SOL     OW 5076   5.818   4.197   1.304
  855SOL    HW1 5077   5.846   4.246   1.226
  855SOL    HW2 5078   5.793   4.265   1.366
  855SOL     MW 5079   5.818   4.212   1.302
  856SOL     OW 5080   0.306   0.953   1.687
  856SOL    HW1 5081   0.318   1.028   1.627
  856SOL    HW2 5082   0.232   0.978   1.742
  856SOL     MW 5083   0.298   0.966   1.686
  857SOL     OW 5084   1.911   1.600   1.972
  857SOL    HW1 5085   1.910   1.620   1.878
  857SOL    HW2 5086   1.819   1.584   1.994
  857SOL     MW 5087   1.899   1.600   1.962
  858SOL     OW 5088   0.861   5.647   1.599
  858SOL    HW1 5089   0.876   5.702   1.676
  858SOL    HW2 5090   0.939   5.591   1.594
  858SOL     MW 5091   0.873   5.647   1.608
  859SOL     OW 5092   1.641   5.078   1.528
  859SOL    HW1 5093   1.678   4.996   1.497
  859SOL    HW2 5094   1.546   5.062   1.531
  859SOL     MW 5095   1.633   5.066   1.524
  860SOL     OW 5096   5.986   1.116   1.129
  860SOL    HW1 5097   5.960   1.048   1.191
  860SOL    HW2 5098   5.933   1.192   1.154
  860SOL     MW 5099   5.976   1.117   1.140
  861SOL     OW 5100   2.532   6.025   6.035
  861SOL    HW1 5101   2.552   6.076   5.957
  861SOL    HW2 5102   2.552   5.934   6.010
  861SOL     MW 5103   2.537   6.020   6.022
  862SOL     OW 5104   0.455   0.887   4.783
  862SOL    HW1 5105   0.472   0.971   4.741
  862SOL    HW2 5106   0.418   0.909   4.868
  862SOL     MW 5107   0.452   0.900   4.788
  863SOL     OW 5108   3.778   5.443   5.758
  863SOL    HW1 5109   3.752   5.362   5.713
  863SOL    HW2 5110   3.845   5.415   5.820
  863SOL     MW 5111   3.783   5.429   5.760
  864SOL     OW 5112   4.364   1.314   3.116
  864SOL    HW1 5113   4.282   1.297   3.162
  864SOL    HW2 5114   4.337   1.350   3.032
  864SOL     MW 5115   4.350   1.316   3.111
  865SOL     OW 5116   0.633   3.837   0.670
  865SOL    HW1 5117   0.595   3.751   0.689
  865SOL    HW2 5118   0.711   3.841   0.727
  865SOL     MW 5119   0.638   3.827   0.680
  866SOL     OW 5120   1.449   0.757   3.917
  866SOL    HW1 5121   1.358   0.773   3.942
  866SOL    HW2 5122   1.491   0.728   3.998
  866SOL     MW 5123   1.443   0.755   3.931
  867SOL     OW 5124   1.286   4.590   4.355
  867SOL    HW1 5125   1.234   4.553   4.283
  867SOL    HW2 5126   1.253   4.679   4.365
  867SOL     MW 5127   1.275   4.597   4.347
  868SOL     OW 5128   5.018   5.762   0.432
  868SOL    HW1 5129   4.961   5.702   0.481
  868SOL    HW2 5130   4.957   5.816   0.381
  868SOL     MW 5131   5.003   5.761   0.432
  869SOL     OW 5132   1.567   2.697   5.336
  869SOL    HW1 5133   1.557   2.603   5.323
  869SOL    HW2 5134   1.629   2.725   5.269
  869SOL     MW 5135   1.573   2.689   5.326
  870SOL     OW 5136   4.847   0.925   2.099
  870SOL    HW1 5137   4.795   0.868   2.043
  870SOL    HW2 5138   4.906   0.865   2.146
  870SOL     MW 5139   4.848   0.910   2.098
  871SOL     OW 5140   4.237   2.323   1.832
  871SOL    HW1 5141   4.199   2.260   1.772
  871SOL    HW2 5142   4.306   2.366   1.781
  871SOL     MW 5143   4.241   2.320   1.818
  872SOL     OW 5144   3.383   0.721   5.930
  872SOL    HW1 5145   3.370   0.690   6.020
  872SOL    HW2 5146   3.304   0.693   5.884
  872SOL     MW 5147   3.371   0.713   5.936
  873SOL     OW 5148   2.338   1.684   5.163
  873SOL    HW1 5149   2.426   1.719   5.176
  873SOL    HW2 5150   2.331   1.672   5.068
  873SOL     MW 5151   2.349   1.687   5.152
  874SOL     OW 5152   1.015   2.915   1.690
  874SOL    HW1 5153   1.100   2.920   1.732
  874SOL    HW2 5154   1.032   2.868   1.608
  874SOL     MW 5155   1.028   2.909   1.685
  875SOL     OW 5156   3.432   2.358   0.685
  875SOL    HW1 5157   3.500   2.341   0.620
  875SOL    HW2 5158   3.350   2.352   0.636
  875SOL     MW 5159   3.430   2.355   0.670
  876SOL     OW 5160   1.435   2.860   1.477
  876SOL    HW1 5161   1.421   2.922   1.549
  876SOL    HW2 5162   1.512   2.810   1.504
  876SOL     MW 5163   1.443   2.861   1.490
  877SOL     OW 5164   1.892   4.629   4.341
  877SOL    HW1 5165   1.945   4.700   4.304
  877SOL    HW2 5166   1.885   4.565   4.270
  877SOL     MW 5167   1.898   4.630   4.327
  878SOL     OW 5168   3.977   1.815   1.007
  878SOL    HW1 5169   3.948   1.733   1.047
  878SOL    HW2 5170   3.897   1.859   0.979
  878SOL     MW 5171   3.963   1.810   1.008
  879SOL     OW 5172   0.799   3.276   5.689
  879SOL    HW1 5173   0.891   3.268   5.717
  879SOL    HW2 5174   0.768   3.356   5.732
  879SOL     MW 5175   0.807   3.285   5.698
  880SOL     OW 5176   3.878   5.325   2.260
  880SOL    HW1 5177   3.805   5.330   2.198
  880SOL    HW2 5178   3.857   5.249   2.315
  880SOL     MW 5179   3.866   5.316   2.259
  881SOL     OW 5180   2.475   2.902   0.157
  881SOL    HW1 5181   2.452   2.859   0.239
  881SOL    HW2 5182   2.527   2.978   0.183
  881SOL     MW 5183   2.479   2.906   0.170
  882SOL     OW 5184   1.533   3.931   5.076
  882SOL    HW1 5185   1.546   4.017   5.117
  882SOL    HW2 5186   1.598   3.928   5.006
  882SOL     MW 5187   1.543   3.942   5.073
  883SOL     OW 5188   4.432   3.362   1.606
  883SOL    HW1 5189   4.390   3.295   1.552
  883SOL    HW2 5190   4.416   3.334   1.696
  883SOL     MW 5191   4.425   3.350   1.610
  884SOL     OW 5192   0.314   5.739   2.225
  884SOL    HW1 5193   0.354   5.701   2.303
  884SOL    HW2 5194   0.356   5.825   2.216
  884SOL     MW 5195   0.324   5.746   2.234
  885SOL     OW 5196   5.680   1.331   0.777
  885SOL    HW1 5197   5.627   1.322   0.698
  885SOL    HW2 5198   5.618   1.350   0.846
  885SOL     MW 5199   5.666   1.332   0.776
  886SOL     OW 5200   1.568   3.766   3.250
  886SOL    HW1 5201   1.576   3.707   3.325
  886SOL    HW2 5202   1.490   3.819   3.270
  886SOL     MW 5203   1.559   3.765   3.262
  887SOL     OW 5204   4.063   3.120   1.051
  887SOL    HW1 5205   4.107   3.074   1.122
  887SOL    HW2 5206   3.974   3.136   1.084
  887SOL     MW 5207   4.057   3.116   1.064
  888SOL     OW 5208   2.776   5.383   4.429
  888SOL    HW1 5209   2.711   5.403   4.362
  888SOL    HW2 5210   2.811   5.298   4.404
  888SOL     MW 5211   2.772   5.375   4.417
  889SOL     OW 5212   3.866   5.671   0.502
  889SOL    HW1 5213   3.897   5.622   0.426
  889SOL    HW2 5214   3.945   5.707   0.541
  889SOL     MW 5215   3.880   5.669   0.497
  890SOL     OW 5216   4.175   0.178   1.924
  890SOL    HW1 5217   4.125   0.104   1.956
  890SOL    HW2 5218   4.203   0.225   2.003
  890SOL     MW 5219   4.173   0.175   1.938
  891SOL     OW 5220   0.574   0.198   2.880
  891SOL    HW1 5221   0.621   0.244   2.950
  891SOL    HW2 5222   0.602   0.243   2.800
  891SOL     MW 5223   0.584   0.210   2.878
  892SOL     OW 5224   1.328   4.318   0.798
  892SOL    HW1 5225   1.337   4.410   0.825
  892SOL    HW2 5226   1.234   4.307   0.784
  892SOL     MW 5227   1.317   4.328   0.799
  893SOL     OW 5228   1.646   2.163   0.344
  893SOL    HW1 5229   1.574   2.159   0.282
  893SOL    HW2 5230   1.721   2.129   0.296
  893SOL     MW 5231   1.646   2.158   0.330
  894SOL     OW 5232   4.453   0.760   2.985
  894SOL    HW1 5233   4.433   0.693   2.920
  894SOL    HW2 5234   4.417   0.725   3.067
  894SOL     MW 5235   4.446   0.747   2.987
  895SOL     OW 5236   1.197   0.886   3.130
  895SOL    HW1 5237   1.260   0.902   3.059
  895SOL    HW2 5238   1.166   0.973   3.154
  895SOL     MW 5239   1.201   0.899   3.124
  896SOL     OW 5240   4.134   1.222   3.218
  896SOL    HW1 5241   4.141   1.172   3.300
  896SOL    HW2 5242   4.141   1.156   3.150
  896SOL     MW 5243   4.136   1.207   3.220
  897SOL     OW 5244   2.479   4.208   5.417
  897SOL    HW1 5245   2.491   4.145   5.346
  897SOL    HW2 5246   2.546   4.184   5.481
  897SOL     MW 5247   2.489   4.197   5.416
  898SOL     OW 5248   2.471   2.510   6.079
  898SOL    HW1 5249   2.408   2.438   6.084
  898SOL    HW2 5250   2.417   2.589   6.078
  898SOL     MW 5251   2.456   2.511   6.079
  899SOL     OW 5252   3.426   0.322   1.283
  899SOL    HW1 5253   3.344   0.372   1.294
  899SOL    HW2 5254   3.482   0.379   1.231
  899SOL     MW 5255   3.422   0.336   1.278
  900SOL     OW 5256   3.609   4.495   4.675
  900SOL    HW1 5257   3.581   4.409   4.643
  900SOL    HW2 5258   3.570   4.501   4.762
  900SOL     MW 5259   3.600   4.484   4.682
  901SOL     OW 5260   5.338   5.699   0.694
  901SOL    HW1 5261   5.333   5.772   0.633
  901SOL    HW2 5262   5.422   5.657   0.676
  901SOL     MW 5263   5.348   5.703   0.684
  902SOL     OW 5264   4.374   0.419   1.074
  902SOL    HW1 5265   4.450   0.364   1.091
  902SOL    HW2 5266   4.406   0.485   1.012
  902SOL     MW 5267   4.388   0.421   1.068
  903SOL     OW 5268   1.519   5.054   1.846
  903SOL    HW1 5269   1.586   4.998   1.807
  903SOL    HW2 5270   1.459   4.993   1.891
  903SOL     MW 5271   1.520   5.039   1.847
  904SOL     OW 5272   2.273   3.047   0.897
  904SOL    HW1 5273   2.241   2.974   0.950
  904SOL    HW2 5274   2.291   3.116   0.960
  904SOL     MW 5275   2.272   3.046   0.912
  905SOL     OW 5276   2.230   5.824   1.342
  905SOL    HW1 5277   2.153   5.826   1.399
  905SOL    HW2 5278   2.236   5.913   1.307
  905SOL     MW 5279   2.221   5.836   1.344
  906SOL     OW 5280   0.718   1.477   3.497
  906SOL    HW1 5281   0.786   1.531   3.456
  906SOL    HW2 5282   0.684   1.531   3.568
  906SOL     MW 5283   0.722   1.491   3.501
  907SOL     OW 5284   0.977   0.356   0.498
  907SOL    HW1 5285   1.040   0.326   0.563
  907SOL    HW2 5286   0.947   0.276   0.454
  907SOL     MW 5287   0.981   0.342   0.500
  908SOL     OW 5288   4.428   5.394   5.359
  908SOL    HW1 5289   4.445   5.315   5.308
  908SOL    HW2 5290   4.499   5.453   5.337
  908SOL     MW 5291   4.439   5.391   5.350
  909SOL     OW 5292   0.429   3.230   5.068
  909SOL    HW1 5293   0.504   3.185   5.109
  909SOL    HW2 5294   0.354   3.175   5.090
  909SOL     MW 5295   0.429   3.217   5.076
  910SOL     OW 5296   5.491   1.744   2.050
  910SOL    HW1 5297   5.451   1.775   1.969
  910SOL    HW2 5298   5.424   1.689   2.090
  910SOL     MW 5299   5.478   1.741   2.045
  911SOL     OW 5300   0.748   0.450   5.962
  911SOL    HW1 5301   0.771   0.383   5.897
  911SOL    HW2 5302   0.797   0.424   6.040
  911SOL     MW 5303   0.757   0.438   5.964
  912SOL     OW 5304   5.163   2.120   5.967
  912SOL    HW1 5305   5.157   2.200   6.020
  912SOL    HW2 5306   5.096   2.062   6.003
  912SOL     MW 5307   5.154   2.123   5.979
  913SOL     OW 5308   2.853   5.625   3.582
  913SOL    HW1 5309   2.863   5.535   3.552
  913SOL    HW2 5310   2.918   5.634   3.652
  913SOL     MW 5311   2.862   5.615   3.587
  914SOL     OW 5312   5.588   4.052   5.131
  914SOL    HW1 5313   5.621   4.027   5.045
  914SOL    HW2 5314   5.537   4.132   5.115
  914SOL     MW 5315   5.586   4.059   5.118
  915SOL     OW 5316   5.674   3.591   2.939
  915SOL    HW1 5317   5.678   3.662   2.875
  915SOL    HW2 5318   5.703   3.631   3.021
  915SOL     MW 5319   5.678   3.605   2.941
  916SOL     OW 5320   5.217   0.365   0.241
  916SOL    HW1 5321   5.310   0.343   0.243
  916SOL    HW2 5322   5.172   0.281   0.254
  916SOL     MW 5323   5.223   0.352   0.243
  917SOL     OW 5324   0.901   1.615   0.051
  917SOL    HW1 5325   0.870   1.527   0.029
  917SOL    HW2 5326   0.889   1.621   0.146
  917SOL     MW 5327   0.895   1.604   0.060
  918SOL     OW 5328   4.100   4.751   1.738
  918SOL    HW1 5329   4.098   4.661   1.773
  918SOL    HW2 5330   4.025   4.794   1.778
  918SOL     MW 5331   4.090   4.745   1.748
  919SOL     OW 5332   3.411   0.033   4.063
  919SOL    HW1 5333   3.413   0.048   4.158
  919SOL    HW2 5334   3.463  -0.047   4.051
  919SOL     MW 5335   3.418   0.025   4.074
  920SOL     OW 5336   4.035   0.348   5.703
  920SOL    HW1 5337   4.058   0.420   5.645
  920SOL    HW2 5338   4.006   0.390   5.784
  920SOL     MW 5339   4.034   0.363   5.706
  921SOL     OW 5340   4.779   1.842   5.634
  921SOL    HW1 5341   4.807   1.750   5.638
  921SOL    HW2 5342   4.834   1.880   5.566
  921SOL     MW 5343   4.790   1.835   5.626
  922SOL     OW 5344   6.035   1.446   4.698
  922SOL    HW1 5345   6.051   1.366   4.648
  922SOL    HW2 5346   6.094   1.511   4.659
  922SOL     MW 5347   6.044   1.444   4.687
  923SOL     OW 5348   2.582   3.143   0.282
  923SOL    HW1 5349   2.601   3.235   0.266
  923SOL    HW2 5350   2.623   3.124   0.367
  923SOL     MW 5351   2.590   3.152   0.291
  924SOL     OW 5352   0.552   5.457   2.606
  924SOL    HW1 5353   0.616   5.499   2.664
  924SOL    HW2 5354   0.601   5.390   2.560
  924SOL     MW 5355   0.566   5.454   2.607
  925SOL     OW 5356   2.776   4.932   6.084
  925SOL    HW1 5357   2.859   4.903   6.122
  925SOL    HW2 5358   2.785   5.027   6.078
  925SOL     MW 5359   2.788   4.941   6.088
  926SOL     OW 5360   4.595   2.384   5.579
  926SOL    HW1 5361   4.544   2.304   5.567
  926SOL    HW2 5362   4.651   2.365   5.654
  926SOL     MW 5363   4.595   2.372   5.587
  927SOL     OW 5364   5.509   2.245   4.786
  927SOL    HW1 5365   5.456   2.199   4.851
  927SOL    HW2 5366   5.577   2.182   4.762
  927SOL     MW 5367   5.511   2.231   4.791
  928SOL     OW 5368   4.398   0.819   3.574
  928SOL    HW1 5369   4.446   0.893   3.610
  928SOL    HW2 5370   4.320   0.812   3.629
  928SOL     MW 5371   4.394   0.827   3.585
  929SOL     OW 5372   3.870   5.962   4.820
  929SOL    HW1 5373   3.783   6.002   4.822
  929SOL    HW2 5374   3.876   5.913   4.902
  929SOL     MW 5375   3.860   5.961   4.831
  930SOL     OW 5376   2.023   5.476   2.575
  930SOL    HW1 5377   2.042   5.385   2.555
  930SOL    HW2 5378   2.035   5.522   2.492
  930SOL     MW 5379   2.027   5.470   2.562
  931SOL     OW 5380   6.039   6.061   0.877
  931SOL    HW1 5381   6.134   6.068   0.864
  931SOL    HW2 5382   6.024   6.096   0.964
  931SOL     MW 5383   6.050   6.067   0.886
  932SOL     OW 5384   2.426   5.254   5.134
  932SOL    HW1 5385   2.500   5.268   5.194
  932SOL    HW2 5386   2.418   5.159   5.127
  932SOL     MW 5387   2.435   5.244   5.141
  933SOL     OW 5388   5.190   1.315   3.353
  933SOL    HW1 5389   5.225   1.393   3.311
  933SOL    HW2 5390   5.224   1.318   3.443
  933SOL     MW 5391   5.199   1.325   3.359
  934SOL     OW 5392   1.847   1.136   0.455
  934SOL    HW1 5393   1.856   1.042   0.439
  934SOL    HW2 5394   1.861   1.177   0.370
  934SOL     MW 5395   1.850   1.129   0.442
  935SOL     OW 5396   0.319   4.246   1.067
  935SOL    HW1 5397   0.309   4.334   1.031
  935SOL    HW2 5398   0.319   4.188   0.991
  935SOL     MW 5399   0.318   4.250   1.053
  936SOL     OW 5400   2.768   0.520   5.920
  936SOL    HW1 5401   2.827   0.595   5.921
  936SOL    HW2 5402   2.760   0.497   5.828
  936SOL     MW 5403   2.774   0.527   5.909
  937SOL     OW 5404   5.593   5.490   4.042
  937SOL    HW1 5405   5.636   5.526   4.119
  937SOL    HW2 5406   5.654   5.507   3.970
  937SOL     MW 5407   5.606   5.497   4.042
  938SOL     OW 5408   2.087   1.450   5.738
  938SOL    HW1 5409   2.018   1.510   5.711
  938SOL    HW2 5410   2.065   1.368   5.693
  938SOL     MW 5411   2.075   1.447   5.729
  939SOL     OW 5412   0.564   4.826   0.864
  939SOL    HW1 5413   0.625   4.793   0.798
  939SOL    HW2 5414   0.615   4.890   0.915
  939SOL     MW 5415   0.578   4.830   0.862
  940SOL     OW 5416   4.860   5.969   2.742
  940SOL    HW1 5417   4.849   6.046   2.686
  940SOL    HW2 5418   4.894   6.004   2.825
  940SOL     MW 5419   4.863   5.983   2.746
  941SOL     OW 5420   2.292   4.713   0.633
  941SOL    HW1 5421   2.274   4.638   0.575
  941SOL    HW2 5422   2.316   4.784   0.573
  941SOL     MW 5423   2.293   4.712   0.618
  942SOL     OW 5424   0.665   5.185   3.923
  942SOL    HW1 5425   0.607   5.133   3.867
  942SOL    HW2 5426   0.616   5.198   4.004
  942SOL     MW 5427   0.651   5.180   3.926
  943SOL     OW 5428   4.115   2.992   0.027
  943SOL    HW1 5429   4.196   3.043   0.033
  943SOL    HW2 5430   4.052   3.050  -0.014
  943SOL     MW 5431   4.117   3.006   0.023
  944SOL     OW 5432   0.898   1.469   1.952
  944SOL    HW1 5433   0.960   1.485   1.880
  944SOL    HW2 5434   0.910   1.376   1.972
  944SOL     MW 5435   0.908   1.459   1.945
  945SOL     OW 5436   1.047   3.192   3.424
  945SOL    HW1 5437   0.986   3.219   3.356
  945SOL    HW2 5438   1.116   3.144   3.377
  945SOL     MW 5439   1.048   3.189   3.409
  946SOL     OW 5440   4.962   1.624   2.110
  946SOL    HW1 5441   4.950   1.707   2.064
  946SOL    HW2 5442   4.987   1.648   2.199
  946SOL     MW 5443   4.964   1.638   2.115
  947SOL     OW 5444   3.850   1.109   5.325
  947SOL    HW1 5445   3.854   1.188   5.379
  947SOL    HW2 5446   3.891   1.135   5.242
  947SOL     MW 5447   3.856   1.123   5.321
  948SOL     OW 5448   3.615   0.353   3.434
  948SOL    HW1 5449   3.602   0.320   3.524
  948SOL    HW2 5450   3.537   0.405   3.417
  948SOL     MW 5451   3.603   0.355   3.444
  949SOL     OW 5452   0.135   3.487   1.928
  949SOL    HW1 5453   0.045   3.462   1.908
  949SOL    HW2 5454   0.157   3.553   1.863
  949SOL     MW 5455   0.127   3.492   1.917
  950SOL     OW 5456   3.246   2.475   4.269
  950SOL    HW1 5457   3.320   2.426   4.235
  950SOL    HW2 5458   3.240   2.553   4.213
  950SOL     MW 5459   3.255   2.479   4.258
  951SOL     OW 5460   0.031   0.389   5.430
  951SOL    HW1 5461   0.052   0.313   5.375
  951SOL    HW2 5462  -0.036   0.356   5.491
  951SOL     MW 5463   0.025   0.375   5.431
  952SOL     OW 5464   5.547   5.022   0.328
  952SOL    HW1 5465   5.491   5.027   0.405
  952SOL    HW2 5466   5.615   4.959   0.352
  952SOL     MW 5467   5.549   5.014   0.341
  953SOL     OW 5468   2.720   4.916   0.970
  953SOL    HW1 5469   2.718   4.919   0.875
  953SOL    HW2 5470   2.761   4.999   0.996
  953SOL     MW 5471   2.725   4.927   0.961
  954SOL     OW 5472   0.443   4.839   1.987
  954SOL    HW1 5473   0.471   4.802   1.903
  954SOL    HW2 5474   0.520   4.832   2.044
  954SOL     MW 5475   0.456   4.834   1.984
  955SOL     OW 5476   4.183   2.354   0.272
  955SOL    HW1 5477   4.222   2.277   0.312
  955SOL    HW2 5478   4.149   2.324   0.188
  955SOL     MW 5479   4.184   2.340   0.266
  956SOL     OW 5480   3.872   4.689   5.370
  956SOL    HW1 5481   3.959   4.648   5.372
  956SOL    HW2 5482   3.890   4.783   5.377
  956SOL     MW 5483   3.886   4.696   5.371
  957SOL     OW 5484   2.124   2.035   1.189
  957SOL    HW1 5485   2.029   2.031   1.180
  957SOL    HW2 5486   2.157   2.015   1.102
  957SOL     MW 5487   2.116   2.032   1.177
  958SOL     OW 5488   2.346   0.976   3.242
  958SOL    HW1 5489   2.411   0.909   3.222
  958SOL    HW2 5490   2.378   1.054   3.196
  958SOL     MW 5491   2.358   0.978   3.234
  959SOL     OW 5492   1.124   0.137   4.698
  959SOL    HW1 5493   1.155   0.191   4.625
  959SOL    HW2 5494   1.034   0.164   4.712
  959SOL     MW 5495   1.117   0.147   4.691
  960SOL     OW 5496   1.433   6.087   4.032
  960SOL    HW1 5497   1.468   6.137   3.958
  960SOL    HW2 5498   1.475   6.126   4.109
  960SOL     MW 5499   1.443   6.099   4.033
  961SOL     OW 5500   5.915   1.056   5.087
  961SOL    HW1 5501   5.879   1.130   5.135
  961SOL    HW2 5502   5.975   1.015   5.149
  961SOL     MW 5503   5.918   1.060   5.101
  962SOL     OW 5504   5.141   3.728   2.011
  962SOL    HW1 5505   5.179   3.645   2.040
  962SOL    HW2 5506   5.067   3.703   1.955
  962SOL     MW 5507   5.136   3.714   2.007
  963SOL     OW 5508   1.227   4.016   0.847
  963SOL    HW1 5509   1.296   4.083   0.849
  963SOL    HW2 5510   1.229   3.984   0.757
  963SOL     MW 5511   1.236   4.021   0.836
  964SOL     OW 5512   5.647   3.584   4.147
  964SOL    HW1 5513   5.742   3.578   4.148
  964SOL    HW2 5514   5.617   3.505   4.192
  964SOL     MW 5515   5.655   3.573   4.153
  965SOL     OW 5516   2.123   2.702   0.745
  965SOL    HW1 5517   2.109   2.790   0.711
  965SOL    HW2 5518   2.140   2.648   0.667
  965SOL     MW 5519   2.123   2.706   0.731
  966SOL     OW 5520   0.753   2.788   5.519
  966SOL    HW1 5521   0.778   2.833   5.438
  966SOL    HW2 5522   0.746   2.857   5.584
  966SOL     MW 5523   0.756   2.802   5.517
  967SOL     OW 5524   5.598   0.443   5.929
  967SOL    HW1 5525   5.647   0.452   6.011
  967SOL    HW2 5526   5.532   0.513   5.934
  967SOL     MW 5527   5.596   0.453   5.940
  968SOL     OW 5528   3.728   6.052   4.388
  968SOL    HW1 5529   3.793   6.024   4.324
  968SOL    HW2 5530   3.703   5.971   4.433
  968SOL     MW 5531   3.733   6.038   4.385
  969SOL     OW 5532   5.793   0.073   2.757
  969SOL    HW1 5533   5.717   0.029   2.720
  969SOL    HW2 5534   5.866   0.014   2.741
  969SOL     MW 5535   5.793   0.060   2.751
  970SOL     OW 5536   3.112   4.308   5.351
  970SOL    HW1 5537   3.109   4.212   5.358
  970SOL    HW2 5538   3.086   4.339   5.438
  970SOL     MW 5539   3.108   4.299   5.363
  971SOL     OW 5540   2.669   4.942   4.893
  971SOL    HW1 5541   2.745   4.938   4.835
  971SOL    HW2 5542   2.684   5.019   4.947
  971SOL     MW 5543   2.681   4.951   4.893
  972SOL     OW 5544   5.445   5.396   2.789
  972SOL    HW1 5545   5.535   5.413   2.761
  972SOL    HW2 5546   5.406   5.483   2.798
  972SOL     MW 5547   5.451   5.410   2.787
  973SOL     OW 5548   0.172   4.631   4.398
  973SOL    HW1 5549   0.114   4.560   4.424
  973SOL    HW2 5550   0.225   4.595   4.328
  973SOL     MW 5551   0.171   4.617   4.392
  974SOL     OW 5552   0.379   0.756   3.403
  974SOL    HW1 5553   0.468   0.791   3.394
  974SOL    HW2 5554   0.375   0.724   3.494
  974SOL     MW 5555   0.390   0.757   3.414
  975SOL     OW 5556   1.155   3.442   1.459
  975SOL    HW1 5557   1.244   3.463   1.487
  975SOL    HW2 5558   1.144   3.489   1.377
  975SOL     MW 5559   1.165   3.451   1.452
  976SOL     OW 5560   5.513   5.858   4.422
  976SOL    HW1 5561   5.470   5.772   4.421
  976SOL    HW2 5562   5.491   5.895   4.507
  976SOL     MW 5563   5.504   5.851   4.433
  977SOL     OW 5564   4.833   4.648   6.041
  977SOL    HW1 5565   4.896   4.701   5.991
  977SOL    HW2 5566   4.804   4.581   5.979
  977SOL     MW 5567   4.837   4.647   6.027
  978SOL     OW 5568   0.770   4.798   1.141
  978SOL    HW1 5569   0.723   4.732   1.089
  978SOL    HW2 5570   0.858   4.763   1.151
  978SOL     MW 5571   0.775   4.785   1.136
  979SOL     OW 5572   5.365   5.596   3.505
  979SOL    HW1 5573   5.457   5.613   3.484
  979SOL    HW2 5574   5.368   5.530   3.574
  979SOL     MW 5575   5.377   5.590   3.511
  980SOL     OW 5576   0.330   2.323   0.348
  980SOL    HW1 5577   0.406   2.334   0.291
  980SOL    HW2 5578   0.254   2.333   0.289
  980SOL     MW 5579   0.330   2.325   0.333
  981SOL     OW 5580   5.737   2.387   2.534
  981SOL    HW1 5581   5.725   2.407   2.627
  981SOL    HW2 5582   5.822   2.344   2.529
  981SOL     MW 5583   5.746   2.384   2.545
  982SOL     OW 5584   0.349   1.831   1.177
  982SOL    HW1 5585   0.307   1.812   1.094
  982SOL    HW2 5586   0.278   1.829   1.241
  982SOL     MW 5587   0.334   1.828   1.175
  983SOL     OW 5588   5.908   0.903   1.303
  983SOL    HW1 5589   5.850   0.972   1.334
  983SOL    HW2 5590   5.961   0.880   1.379
  983SOL     MW 5591   5.908   0.909   1.317
  984SOL     OW 5592   4.989   5.584   4.321
  984SOL    HW1 5593   4.907   5.554   4.360
  984SOL    HW2 5594   5.055   5.575   4.390
  984SOL     MW 5595   4.987   5.579   4.335
  985SOL     OW 5596   0.488   2.030   3.587
  985SOL    HW1 5597   0.417   2.068   3.639
  985SOL    HW2 5598   0.449   2.013   3.501
  985SOL     MW 5599   0.474   2.033   3.583
  986SOL     OW 5600   1.603   1.131   4.495
  986SOL    HW1 5601   1.650   1.049   4.479
  986SOL    HW2 5602   1.667   1.188   4.538
  986SOL     MW 5603   1.617   1.128   4.498
  987SOL     OW 5604   3.248   0.611   2.720
  987SOL    HW1 5605   3.188   0.677   2.753
  987SOL    HW2 5606   3.325   0.660   2.693
  987SOL     MW 5607   3.250   0.626   2.721
  988SOL     OW 5608   0.534   3.692   4.157
  988SOL    HW1 5609   0.528   3.663   4.248
  988SOL    HW2 5610   0.455   3.656   4.116
  988SOL     MW 5611   0.523   3.684   4.163
  989SOL     OW 5612   0.439   1.484   5.598
  989SOL    HW1 5613   0.481   1.414   5.649
  989SOL    HW2 5614   0.453   1.563   5.650
  989SOL     MW 5615   0.446   1.485   5.612
  990SOL     OW 5616   4.936   5.934   4.437
  990SOL    HW1 5617   5.006   5.995   4.462
  990SOL    HW2 5618   4.931   5.942   4.341
  990SOL     MW 5619   4.944   5.943   4.428
  991SOL     OW 5620   5.128   2.753   1.658
  991SOL    HW1 5621   5.109   2.822   1.595
  991SOL    HW2 5622   5.198   2.789   1.713
  991SOL     MW 5623   5.135   2.766   1.657
  992SOL     OW 5624   3.440   4.650   1.795
  992SOL    HW1 5625   3.365   4.598   1.764
  992SOL    HW2 5626   3.508   4.635   1.729
  992SOL     MW 5627   3.439   4.641   1.782
  993SOL     OW 5628   3.518   3.782   2.516
  993SOL    HW1 5629   3.554   3.866   2.546
  993SOL    HW2 5630   3.585   3.718   2.536
  993SOL     MW 5631   3.531   3.785   2.522
  994SOL     OW 5632   5.299   2.647   2.127
  994SOL    HW1 5633   5.293   2.567   2.179
  994SOL    HW2 5634   5.226   2.642   2.065
  994SOL     MW 5635   5.289   2.636   2.126
  995SOL     OW 5636   5.602   4.574   0.306
  995SOL    HW1 5637   5.546   4.542   0.377
  995SOL    HW2 5638   5.540   4.609   0.241
  995SOL     MW 5639   5.587   4.574   0.307
  996SOL     OW 5640   4.870   2.824   0.965
  996SOL    HW1 5641   4.805   2.795   1.029
  996SOL    HW2 5642   4.925   2.747   0.950
  996SOL     MW 5643   4.869   2.811   0.971
  997SOL     OW 5644   1.672   4.648   4.901
  997SOL    HW1 5645   1.598   4.665   4.843
  997SOL    HW2 5646   1.670   4.553   4.915
  997SOL     MW 5647   1.662   4.638   4.896
  998SOL     OW 5648   3.883   5.998   4.183
  998SOL    HW1 5649   3.962   5.944   4.184
  998SOL    HW2 5650   3.876   6.030   4.093
  998SOL     MW 5651   3.892   5.995   4.171
  999SOL     OW 5652   2.344   0.251   5.363
  999SOL    HW1 5653   2.285   0.308   5.413
  999SOL    HW2 5654   2.331   0.164   5.401
  999SOL     MW 5655   2.335   0.247   5.374
 1000SOL     OW 5656   0.531   2.804   3.259
 1000SOL    HW1 5657   0.533   2.862   3.335
 1000SOL    HW2 5658   0.576   2.853   3.190
 1000SOL     MW 5659   0.537   2.818   3.260
 1001SOL     OW 5660   3.878   2.478   5.589
 1001SOL    HW1 5661   3.790   2.502   5.559
 1001SOL    HW2 5662   3.862   2.433   5.672
 1001SOL     MW 5663   3.864   2.475   5.596
 1002SOL     OW 5664   5.291   5.601   2.846
 1002SOL    HW1 5665   5.285   5.687   2.804
 1002SOL    HW2 5666   5.200   5.578   2.865
 1002SOL     MW 5667   5.278   5.609   2.843
 1003SOL     OW 5668   0.576   1.214   5.490
 1003SOL    HW1 5669   0.555   1.137   5.437
 1003SOL    HW2 5670   0.604   1.280   5.426
 1003SOL     MW 5671   0.577   1.213   5.475
 1004SOL     OW 5672   4.491   4.602   3.217
 1004SOL    HW1 5673   4.407   4.595   3.172
 1004SOL    HW2 5674   4.474   4.567   3.305
 1004SOL     MW 5675   4.478   4.597   3.223
 1005SOL     OW 5676   1.313   3.685   3.090
 1005SOL    HW1 5677   1.333   3.768   3.133
 1005SOL    HW2 5678   1.388   3.668   3.033
 1005SOL     MW 5679   1.325   3.693   3.088
 1006SOL     OW 5680   5.887   0.370   0.498
 1006SOL    HW1 5681   5.898   0.368   0.593
 1006SOL    HW2 5682   5.957   0.428   0.467
 1006SOL     MW 5683   5.897   0.378   0.506
 1007SOL     OW 5684   5.275   1.024   4.910
 1007SOL    HW1 5685   5.184   0.995   4.904
 1007SOL    HW2 5686   5.326   0.943   4.908
 1007SOL     MW 5687   5.270   1.010   4.909
 1008SOL     OW 5688   3.816   0.645   0.025
 1008SOL    HW1 5689   3.770   0.665   0.106
 1008SOL    HW2 5690   3.879   0.576   0.050
 1008SOL     MW 5691   3.818   0.638   0.038
 1009SOL     OW 5692   0.008   4.958   3.021
 1009SOL    HW1 5693  -0.072   4.976   2.972
 1009SOL    HW2 5694   0.030   4.867   3.000
 1009SOL     MW 5695   0.001   4.949   3.012
 1010SOL     OW 5696   3.980   1.271   3.603
 1010SOL    HW1 5697   3.903   1.219   3.626
 1010SOL    HW2 5698   4.054   1.212   3.619
 1010SOL     MW 5699   3.979   1.256   3.608
 1011SOL     OW 5700   1.536   3.071   5.831
 1011SOL    HW1 5701   1.583   3.124   5.895
 1011SOL    HW2 5702   1.590   3.075   5.752
 1011SOL     MW 5703   1.549   3.078   5.829
 1012SOL     OW 5704   2.589   0.761   4.566
 1012SOL    HW1 5705   2.662   0.792   4.621
 1012SOL    HW2 5706   2.561   0.838   4.518
 1012SOL     MW 5707   2.595   0.775   4.567
 1013SOL     OW 5708   1.474   3.693   2.143
 1013SOL    HW1 5709   1.457   3.615   2.196
 1013SOL    HW2 5710   1.507   3.758   2.204
 1013SOL     MW 5711   1.476   3.691   2.157
 1014SOL     OW 5712   3.521   2.505   2.026
 1014SOL    HW1 5713   3.462   2.548   1.964
 1014SOL    HW2 5714   3.465   2.444   2.073
 1014SOL     MW 5715   3.506   2.503   2.024
 1015SOL     OW 5716   3.810   1.041   3.403
 1015SOL    HW1 5717   3.810   1.048   3.498
 1015SOL    HW2 5718   3.790   1.130   3.372
 1015SOL     MW 5719   3.807   1.053   3.411
 1016SOL     OW 5720   3.552   5.449   3.033
 1016SOL    HW1 5721   3.525   5.385   3.098
 1016SOL    HW2 5722   3.574   5.397   2.955
 1016SOL     MW 5723   3.552   5.434   3.031
 1017SOL     OW 5724   1.124   3.409   2.446
 1017SOL    HW1 5725   1.180   3.332   2.439
 1017SOL    HW2 5726   1.054   3.383   2.506
 1017SOL     MW 5727   1.122   3.396   2.453
 1018SOL     OW 5728   1.073   0.175   0.026
 1018SOL    HW1 5729   1.159   0.195  -0.011
 1018SOL    HW2 5730   1.066   0.080   0.020
 1018SOL     MW 5731   1.083   0.165   0.020
 1019SOL     OW 5732   2.148   4.847   1.750
 1019SOL    HW1 5733   2.134   4.773   1.692
 1019SOL    HW2 5734   2.187   4.809   1.829
 1019SOL     MW 5735   2.151   4.833   1.753
 1020SOL     OW 5736   3.337   5.930   5.839
 1020SOL    HW1 5737   3.402   5.982   5.887
 1020SOL    HW2 5738   3.344   5.960   5.749
 1020SOL     MW 5739   3.347   5.940   5.834
 1021SOL     OW 5740   3.423   1.391   2.279
 1021SOL    HW1 5741   3.393   1.314   2.230
 1021SOL    HW2 5742   3.443   1.357   2.366
 1021SOL     MW 5743   3.422   1.377   2.284
 1022SOL     OW 5744   2.800   5.371   2.394
 1022SOL    HW1 5745   2.769   5.363   2.304
 1022SOL    HW2 5746   2.775   5.289   2.436
 1022SOL     MW 5747   2.793   5.360   2.388
 1023SOL     OW 5748   4.456   4.564   2.536
 1023SOL    HW1 5749   4.475   4.612   2.456
 1023SOL    HW2 5750   4.542   4.543   2.573
 1023SOL     MW 5751   4.469   4.567   2.531
 1024SOL     OW 5752   0.267   4.902   0.382
 1024SOL    HW1 5753   0.174   4.890   0.399
 1024SOL    HW2 5754   0.271   4.982   0.329
 1024SOL     MW 5755   0.256   4.911   0.377
 1025SOL     OW 5756   5.910   4.021   5.748
 1025SOL    HW1 5757   5.862   3.939   5.753
 1025SOL    HW2 5758   5.846   4.085   5.717
 1025SOL     MW 5759   5.896   4.019   5.745
 1026SOL     OW 5760   4.443   3.491   4.739
 1026SOL    HW1 5761   4.448   3.574   4.787
 1026SOL    HW2 5762   4.357   3.492   4.697
 1026SOL     MW 5763   4.433   3.502   4.740
 1027SOL     OW 5764   0.085   5.083   2.240
 1027SOL    HW1 5765   0.149   5.129   2.295
 1027SOL    HW2 5766   0.137   5.021   2.189
 1027SOL     MW 5767   0.100   5.081   2.241
 1028SOL     OW 5768   3.353   5.038   5.414
 1028SOL    HW1 5769   3.436   5.013   5.372
 1028SOL    HW2 5770   3.298   4.960   5.407
 1028SOL     MW 5771   3.357   5.025   5.407
 1029SOL     OW 5772   5.707   3.667   5.493
 1029SOL    HW1 5773   5.752   3.706   5.569
 1029SOL    HW2 5774   5.614   3.673   5.515
 1029SOL     MW 5775   5.701   3.673   5.506
 1030SOL     OW 5776   0.171   2.505   4.982
 1030SOL    HW1 5777   0.191   2.597   4.963
 1030SOL    HW2 5778   0.078   2.496   4.961
 1030SOL     MW 5779   0.161   2.516   4.977
 1031SOL     OW 5780   1.757   0.568   3.947
 1031SOL    HW1 5781   1.805   0.651   3.948
 1031SOL    HW2 5782   1.708   0.570   3.865
 1031SOL     MW 5783   1.757   0.579   3.936
 1032SOL     OW 5784   1.793   4.598   2.496
 1032SOL    HW1 5785   1.709   4.636   2.521
 1032SOL    HW2 5786   1.785   4.579   2.403
 1032SOL     MW 5787   1.781   4.601   2.488
 1033SOL     OW 5788   1.771   3.576   1.816
 1033SOL    HW1 5789   1.741   3.562   1.727
 1033SOL    HW2 5790   1.702   3.629   1.857
 1033SOL     MW 5791   1.758   3.581   1.810
 1034SOL     OW 5792   4.492   1.303   5.970
 1034SOL    HW1 5793   4.465   1.212   5.972
 1034SOL    HW2 5794   4.588   1.300   5.969
 1034SOL     MW 5795   4.501   1.291   5.970
 1035SOL     OW 5796   1.726   2.714   1.087
 1035SOL    HW1 5797   1.767   2.734   1.171
 1035SOL    HW2 5798   1.793   2.735   1.022
 1035SOL     MW 5799   1.740   2.719   1.089
 1036SOL     OW 5800   4.198   5.027   4.710
 1036SOL    HW1 5801   4.129   5.000   4.649
 1036SOL    HW2 5802   4.159   5.015   4.796
 1036SOL     MW 5803   4.184   5.022   4.713
 1037SOL     OW 5804   0.373   0.017   2.931
 1037SOL    HW1 5805   0.412  -0.054   2.982
 1037SOL    HW2 5806   0.441   0.085   2.929
 1037SOL     MW 5807   0.387   0.017   2.938
 1038SOL     OW 5808   0.493   3.001   2.399
 1038SOL    HW1 5809   0.571   3.002   2.343
 1038SOL    HW2 5810   0.454   2.915   2.382
 1038SOL     MW 5811   0.498   2.990   2.389
 1039SOL     OW 5812   2.485   4.502   0.312
 1039SOL    HW1 5813   2.460   4.549   0.232
 1039SOL    HW2 5814   2.569   4.540   0.337
 1039SOL     MW 5815   2.492   4.513   0.305
 1040SOL     OW 5816   5.751   1.862   2.054
 1040SOL    HW1 5817   5.663   1.872   2.091
 1040SOL    HW2 5818   5.771   1.768   2.066
 1040SOL     MW 5819   5.742   1.851   2.061
 1041SOL     OW 5820   3.581   5.620   5.210
 1041SOL    HW1 5821   3.498   5.575   5.220
 1041SOL    HW2 5822   3.635   5.589   5.283
 1041SOL     MW 5823   3.577   5.610   5.221
 1042SOL     OW 5824   0.030   0.462   0.439
 1042SOL    HW1 5825   0.091   0.495   0.373
 1042SOL    HW2 5826   0.084   0.450   0.518
 1042SOL     MW 5827   0.045   0.465   0.441
 1043SOL     OW 5828   1.589   5.747   1.126
 1043SOL    HW1 5829   1.558   5.680   1.186
 1043SOL    HW2 5830   1.677   5.719   1.102
 1043SOL     MW 5831   1.597   5.735   1.131
 1044SOL     OW 5832   0.263   0.450   0.105
 1044SOL    HW1 5833   0.261   0.479   0.197
 1044SOL    HW2 5834   0.253   0.355   0.110
 1044SOL     MW 5835   0.262   0.442   0.118
 1045SOL     OW 5836   2.256   4.484   0.491
 1045SOL    HW1 5837   2.336   4.459   0.445
 1045SOL    HW2 5838   2.188   4.483   0.423
 1045SOL     MW 5839   2.257   4.481   0.476
 1046SOL     OW 5840   4.442   1.204   0.309
 1046SOL    HW1 5841   4.493   1.260   0.368
 1046SOL    HW2 5842   4.478   1.117   0.322
 1046SOL     MW 5843   4.453   1.200   0.318
 1047SOL     OW 5844   0.152   3.839   2.795
 1047SOL    HW1 5845   0.194   3.756   2.776
 1047SOL    HW2 5846   0.160   3.849   2.890
 1047SOL     MW 5847   0.158   3.830   2.805
 1048SOL     OW 5848   4.183   5.324   1.398
 1048SOL    HW1 5849   4.094   5.349   1.423
 1048SOL    HW2 5850   4.220   5.403   1.358
 1048SOL     MW 5851   4.176   5.337   1.396
 1049SOL     OW 5852   1.745   3.516   3.022
 1049SOL    HW1 5853   1.807   3.480   2.957
 1049SOL    HW2 5854   1.683   3.567   2.970
 1049SOL     MW 5855   1.745   3.518   3.007
 1050SOL     OW 5856   3.553   1.097   5.294
 1050SOL    HW1 5857   3.537   1.095   5.200
 1050SOL    HW2 5858   3.648   1.112   5.302
 1050SOL     MW 5859   3.563   1.099   5.283
 1051SOL     OW 5860   2.125   5.650   1.168
 1051SOL    HW1 5861   2.168   5.716   1.222
 1051SOL    HW2 5862   2.196   5.610   1.119
 1051SOL     MW 5863   2.140   5.653   1.169
 1052SOL     OW 5864   0.183   5.058   2.814
 1052SOL    HW1 5865   0.128   5.105   2.751
 1052SOL    HW2 5866   0.122   5.025   2.880
 1052SOL     MW 5867   0.168   5.060   2.814
 1053SOL     OW 5868   4.826   1.324   2.612
 1053SOL    HW1 5869   4.900   1.340   2.671
 1053SOL    HW2 5870   4.758   1.384   2.643
 1053SOL     MW 5871   4.827   1.334   2.624
 1054SOL     OW 5872   4.565   3.576   1.732
 1054SOL    HW1 5873   4.617   3.654   1.752
 1054SOL    HW2 5874   4.625   3.519   1.684
 1054SOL     MW 5875   4.579   3.579   1.728
 1055SOL     OW 5876   0.108   2.011   5.840
 1055SOL    HW1 5877   0.124   1.919   5.861
 1055SOL    HW2 5878   0.196   2.049   5.832
 1055SOL     MW 5879   0.121   2.004   5.842
 1056SOL     OW 5880   3.108   2.758   0.082
 1056SOL    HW1 5881   3.195   2.720   0.094
 1056SOL    HW2 5882   3.088   2.743  -0.011
 1056SOL     MW 5883   3.116   2.751   0.072
 1057SOL     OW 5884   4.662   4.126   0.479
 1057SOL    HW1 5885   4.704   4.199   0.434
 1057SOL    HW2 5886   4.625   4.072   0.408
 1057SOL     MW 5887   4.662   4.128   0.464
 1058SOL     OW 5888   0.647   1.588   4.026
 1058SOL    HW1 5889   0.679   1.630   4.106
 1058SOL    HW2 5890   0.719   1.596   3.964
 1058SOL     MW 5891   0.660   1.595   4.029
 1059SOL     OW 5892   1.459   1.797   5.462
 1059SOL    HW1 5893   1.413   1.713   5.464
 1059SOL    HW2 5894   1.396   1.858   5.423
 1059SOL     MW 5895   1.445   1.795   5.458
 1060SOL     OW 5896   0.459   4.463   0.840
 1060SOL    HW1 5897   0.418   4.495   0.759
 1060SOL    HW2 5898   0.397   4.487   0.909
 1060SOL     MW 5899   0.446   4.470   0.838
 1061SOL     OW 5900   3.744   5.754   5.031
 1061SOL    HW1 5901   3.764   5.704   4.952
 1061SOL    HW2 5902   3.693   5.693   5.085
 1061SOL     MW 5903   3.740   5.740   5.028
 1062SOL     OW 5904   2.148   3.737   0.735
 1062SOL    HW1 5905   2.057   3.737   0.765
 1062SOL    HW2 5906   2.164   3.828   0.711
 1062SOL     MW 5907   2.138   3.749   0.736
 1063SOL     OW 5908   2.499   2.759   1.020
 1063SOL    HW1 5909   2.405   2.743   1.023
 1063SOL    HW2 5910   2.519   2.762   0.926
 1063SOL     MW 5911   2.489   2.758   1.008
 1064SOL     OW 5912   3.496   5.610   0.682
 1064SOL    HW1 5913   3.469   5.681   0.622
 1064SOL    HW2 5914   3.548   5.551   0.627
 1064SOL     MW 5915   3.499   5.612   0.667
 1065SOL     OW 5916   4.902   1.343   3.448
 1065SOL    HW1 5917   4.967   1.332   3.379
 1065SOL    HW2 5918   4.917   1.431   3.482
 1065SOL     MW 5919   4.912   1.353   3.443
 1066SOL     OW 5920   0.870   5.796   2.638
 1066SOL    HW1 5921   0.965   5.785   2.640
 1066SOL    HW2 5922   0.853   5.877   2.687
 1066SOL     MW 5923   0.880   5.805   2.644
 1067SOL     OW 5924   5.657   0.627   4.481
 1067SOL    HW1 5925   5.656   0.667   4.568
 1067SOL    HW2 5926   5.714   0.551   4.491
 1067SOL     MW 5927   5.664   0.622   4.494
 1068SOL     OW 5928   1.991   3.516   0.136
 1068SOL    HW1 5929   1.986   3.571   0.215
 1068SOL    HW2 5930   1.935   3.561   0.072
 1068SOL     MW 5931   1.983   3.529   0.138
 1069SOL     OW 5932   2.181   2.046   4.095
 1069SOL    HW1 5933   2.100   2.032   4.047
 1069SOL    HW2 5934   2.241   1.979   4.062
 1069SOL     MW 5935   2.179   2.036   4.084
 1070SOL     OW 5936   3.950   2.101   4.909
 1070SOL    HW1 5937   3.992   2.178   4.871
 1070SOL    HW2 5938   4.021   2.051   4.949
 1070SOL     MW 5939   3.964   2.104   4.909
 1071SOL     OW 5940   5.392   1.966   2.654
 1071SOL    HW1 5941   5.404   1.884   2.606
 1071SOL    HW2 5942   5.408   2.035   2.589
 1071SOL     MW 5943   5.395   1.965   2.639
 1072SOL     OW 5944   4.357   1.500   3.900
 1072SOL    HW1 5945   4.448   1.514   3.872
 1072SOL    HW2 5946   4.357   1.518   3.994
 1072SOL     MW 5947   4.369   1.504   3.908
 1073SOL     OW 5948   0.922   2.058   0.028
 1073SOL    HW1 5949   0.910   1.963   0.030
 1073SOL    HW2 5950   0.922   2.081  -0.065
 1073SOL     MW 5951   0.920   2.049   0.016
 1074SOL     OW 5952   4.917   0.098   4.228
 1074SOL    HW1 5953   4.994   0.075   4.279
 1074SOL    HW2 5954   4.859   0.143   4.289
 1074SOL     MW 5955   4.919   0.101   4.242
 1075SOL     OW 5956   2.192   4.108   1.297
 1075SOL    HW1 5957   2.112   4.146   1.335
 1075SOL    HW2 5958   2.169   4.088   1.207
 1075SOL     MW 5959   2.179   4.111   1.291
 1076SOL     OW 5960   4.890   2.366   5.065
 1076SOL    HW1 5961   4.819   2.406   5.114
 1076SOL    HW2 5962   4.927   2.300   5.124
 1076SOL     MW 5963   4.886   2.362   5.078
 1077SOL     OW 5964   5.809   2.156   0.979
 1077SOL    HW1 5965   5.717   2.163   0.953
 1077SOL    HW2 5966   5.858   2.166   0.898
 1077SOL     MW 5967   5.803   2.158   0.966
 1078SOL     OW 5968   0.536   1.325   0.140
 1078SOL    HW1 5969   0.625   1.323   0.105
 1078SOL    HW2 5970   0.484   1.366   0.072
 1078SOL     MW 5971   0.541   1.330   0.127
 1079SOL     OW 5972   1.199   1.354   2.531
 1079SOL    HW1 5973   1.117   1.350   2.580
 1079SOL    HW2 5974   1.234   1.265   2.535
 1079SOL     MW 5975   1.193   1.342   2.538
 1080SOL     OW 5976   5.399   5.773   1.900
 1080SOL    HW1 5977   5.347   5.796   1.823
 1080SOL    HW2 5978   5.335   5.737   1.962
 1080SOL     MW 5979   5.384   5.771   1.898
 1081SOL     OW 5980   1.990   4.178   0.068
 1081SOL    HW1 5981   2.059   4.244   0.076
 1081SOL    HW2 5982   2.022   4.103   0.117
 1081SOL     MW 5983   2.003   4.177   0.075
 1082SOL     OW 5984   0.228   3.248   1.795
 1082SOL    HW1 5985   0.234   3.343   1.803
 1082SOL    HW2 5986   0.281   3.227   1.717
 1082SOL     MW 5987   0.236   3.257   1.786
 1083SOL     OW 5988   4.181   1.869   3.662
 1083SOL    HW1 5989   4.152   1.960   3.653
 1083SOL    HW2 5990   4.276   1.873   3.652
 1083SOL     MW 5991   4.189   1.881   3.660
 1084SOL     OW 5992   3.287   6.072   1.294
 1084SOL    HW1 5993   3.291   6.155   1.247
 1084SOL    HW2 5994   3.257   6.009   1.229
 1084SOL     MW 5995   3.284   6.075   1.280
 1085SOL     OW 5996   2.926   0.999   5.846
 1085SOL    HW1 5997   2.887   1.071   5.797
 1085SOL    HW2 5998   3.020   1.018   5.848
 1085SOL     MW 5999   2.933   1.010   5.840
 1086SOL     OW 6000   2.461   1.842   1.184
 1086SOL    HW1 6001   2.373   1.849   1.220
 1086SOL    HW2 6002   2.481   1.748   1.189
 1086SOL     MW 6003   2.452   1.831   1.190
 1087SOL     OW 6004   0.979   5.425   3.055
 1087SOL    HW1 6005   1.061   5.464   3.085
 1087SOL    HW2 6006   0.932   5.404   3.135
 1087SOL     MW 6007   0.984   5.428   3.069
 1088SOL     OW 6008   2.292   1.933   4.676
 1088SOL    HW1 6009   2.309   1.852   4.724
 1088SOL    HW2 6010   2.347   1.926   4.598
 1088SOL     MW 6011   2.301   1.922   4.672
 1089SOL     OW 6012   4.554   4.910   1.393
 1089SOL    HW1 6013   4.608   4.834   1.371
 1089SOL    HW2 6014   4.498   4.922   1.316
 1089SOL     MW 6015   4.554   4.901   1.380
 1090SOL     OW 6016   1.123   6.033   3.720
 1090SOL    HW1 6017   1.202   6.063   3.676
 1090SOL    HW2 6018   1.131   6.068   3.809
 1090SOL     MW 6019   1.134   6.042   3.726
 1091SOL     OW 6020   2.108   0.815   0.366
 1091SOL    HW1 6021   2.111   0.859   0.281
 1091SOL    HW2 6022   2.021   0.836   0.401
 1091SOL     MW 6023   2.097   0.823   0.360
 1092SOL     OW 6024   5.964   4.762   0.868
 1092SOL    HW1 6025   5.995   4.849   0.845
 1092SOL    HW2 6026   5.987   4.708   0.793
 1092SOL     MW 6027   5.971   4.766   0.855
 1093SOL     OW 6028   0.771   4.309   5.161
 1093SOL    HW1 6029   0.758   4.368   5.087
 1093SOL    HW2 6030   0.720   4.231   5.139
 1093SOL     MW 6031   0.763   4.307   5.149
 1094SOL     OW 6032   1.666   1.063   5.937
 1094SOL    HW1 6033   1.601   1.055   6.006
 1094SOL    HW2 6034   1.708   1.148   5.954
 1094SOL     MW 6035   1.663   1.073   5.948
 1095SOL     OW 6036   3.056   5.778   1.632
 1095SOL    HW1 6037   3.035   5.714   1.701
 1095SOL    HW2 6038   2.975   5.787   1.582
 1095SOL     MW 6039   3.043   5.771   1.635
 1096SOL     OW 6040   5.366   3.783   4.598
 1096SOL    HW1 6041   5.285   3.788   4.649
 1096SOL    HW2 6042   5.429   3.743   4.658
 1096SOL     MW 6043   5.364   3.779   4.612
 1097SOL     OW 6044   0.134   1.202   1.301
 1097SOL    HW1 6045   0.052   1.250   1.288
 1097SOL    HW2 6046   0.143   1.148   1.223
 1097SOL     MW 6047   0.125   1.201   1.290
 1098SOL     OW 6048   1.026   5.798   3.566
 1098SOL    HW1 6049   1.097   5.745   3.530
 1098SOL    HW2 6050   1.066   5.884   3.583
 1098SOL     MW 6051   1.040   5.802   3.564
 1099SOL     OW 6052   3.760   0.071   3.560
 1099SOL    HW1 6053   3.728  -0.011   3.523
 1099SOL    HW2 6054   3.704   0.087   3.636
 1099SOL     MW 6055   3.749   0.063   3.565
 1100SOL     OW 6056   4.416   2.991   6.073
 1100SOL    HW1 6057   4.365   3.058   6.029
 1100SOL    HW2 6058   4.420   2.919   6.010
 1100SOL     MW 6059   4.410   2.990   6.059
 1101SOL     OW 6060   1.858   5.732   0.747
 1101SOL    HW1 6061   1.867   5.651   0.797
 1101SOL    HW2 6062   1.945   5.749   0.711
 1101SOL     MW 6063   1.870   5.724   0.749
 1102SOL     OW 6064   1.397   4.775   3.900
 1102SOL    HW1 6065   1.306   4.783   3.928
 1102SOL    HW2 6066   1.447   4.819   3.969
 1102SOL     MW 6067   1.392   4.782   3.912
 1103SOL     OW 6068   2.082   1.061   5.394
 1103SOL    HW1 6069   2.086   1.124   5.322
 1103SOL    HW2 6070   2.153   0.999   5.376
 1103SOL     MW 6071   2.091   1.061   5.382
 1104SOL     OW 6072   1.813   6.033   3.876
 1104SOL    HW1 6073   1.830   5.991   3.792
 1104SOL    HW2 6074   1.900   6.049   3.914
 1104SOL     MW 6075   1.826   6.030   3.870
 1105SOL     OW 6076   5.239   5.881   3.466
 1105SOL    HW1 6077   5.200   5.831   3.394
 1105SOL    HW2 6078   5.212   5.971   3.450
 1105SOL     MW 6079   5.230   5.886   3.454
 1106SOL     OW 6080   2.126   5.548   2.331
 1106SOL    HW1 6081   2.166   5.632   2.352
 1106SOL    HW2 6082   2.064   5.568   2.261
 1106SOL     MW 6083   2.123   5.561   2.325
 1107SOL     OW 6084   4.197   4.791   3.041
 1107SOL    HW1 6085   4.125   4.748   2.994
 1107SOL    HW2 6086   4.235   4.851   2.976
 1107SOL     MW 6087   4.193   4.793   3.026
 1108SOL     OW 6088   4.810   3.501   4.662
 1108SOL    HW1 6089   4.741   3.435   4.657
 1108SOL    HW2 6090   4.891   3.450   4.667
 1108SOL     MW 6091   4.812   3.486   4.662
 1109SOL     OW 6092   0.238   2.663   6.061
 1109SOL    HW1 6093   0.177   2.594   6.033
 1109SOL    HW2 6094   0.222   2.735   6.001
 1109SOL     MW 6095   0.228   2.663   6.050
 1110SOL     OW 6096   1.541   4.197   1.290
 1110SOL    HW1 6097   1.471   4.138   1.263
 1110SOL    HW2 6098   1.523   4.279   1.245
 1110SOL     MW 6099   1.530   4.200   1.281
 1111SOL     OW 6100   0.928   2.253   0.461
 1111SOL    HW1 6101   0.949   2.207   0.543
 1111SOL    HW2 6102   0.953   2.191   0.392
 1111SOL     MW 6103   0.934   2.239   0.462
 1112SOL     OW 6104   2.266   0.439   2.247
 1112SOL    HW1 6105   2.278   0.533   2.238
 1112SOL    HW2 6106   2.179   0.422   2.213
 1112SOL     MW 6107   2.256   0.449   2.242
 1113SOL     OW 6108   2.422   1.507   4.250
 1113SOL    HW1 6109   2.354   1.550   4.197
 1113SOL    HW2 6110   2.415   1.548   4.336
 1113SOL     MW 6111   2.412   1.518   4.254
 1114SOL     OW 6112   4.892   3.435   0.191
 1114SOL    HW1 6113   4.893   3.450   0.097
 1114SOL    HW2 6114   4.937   3.511   0.228
 1114SOL     MW 6115   4.898   3.447   0.184
 1115SOL     OW 6116   2.941   1.112   3.450
 1115SOL    HW1 6117   2.848   1.108   3.472
 1115SOL    HW2 6118   2.952   1.048   3.379
 1115SOL     MW 6119   2.931   1.103   3.444
 1116SOL     OW 6120   4.804   0.919   1.034
 1116SOL    HW1 6121   4.738   0.980   1.002
 1116SOL    HW2 6122   4.800   0.845   0.973
 1116SOL     MW 6123   4.795   0.918   1.022
 1117SOL     OW 6124   3.100   5.935   0.753
 1117SOL    HW1 6125   3.011   5.901   0.746
 1117SOL    HW2 6126   3.156   5.857   0.744
 1117SOL     MW 6127   3.096   5.920   0.751
 1118SOL     OW 6128   4.135   5.579   1.984
 1118SOL    HW1 6129   4.195   5.654   1.979
 1118SOL    HW2 6130   4.049   5.617   2.001
 1118SOL     MW 6131   4.132   5.593   1.986
 1119SOL     OW 6132   4.364   4.393   1.458
 1119SOL    HW1 6133   4.368   4.476   1.409
 1119SOL    HW2 6134   4.455   4.378   1.485
 1119SOL     MW 6135   4.376   4.402   1.455
 1120SOL     OW 6136   2.189   4.473   1.731
 1120SOL    HW1 6137   2.279   4.481   1.762
 1120SOL    HW2 6138   2.181   4.381   1.705
 1120SOL     MW 6139   2.199   4.462   1.731
 1121SOL     OW 6140   4.268   4.070   1.612
 1121SOL    HW1 6141   4.357   4.040   1.594
 1121SOL    HW2 6142   4.266   4.160   1.580
 1121SOL     MW 6143   4.279   4.077   1.606
 1122SOL     OW 6144   5.980   2.668   2.208
 1122SOL    HW1 6145   5.965   2.598   2.145
 1122SOL    HW2 6146   5.947   2.747   2.164
 1122SOL     MW 6147   5.974   2.669   2.194
 1123SOL     OW 6148   2.442   5.578   4.970
 1123SOL    HW1 6149   2.374   5.516   4.943
 1123SOL    HW2 6150   2.433   5.586   5.065
 1123SOL     MW 6151   2.432   5.571   4.978
 1124SOL     OW 6152   2.406   5.434   4.564
 1124SOL    HW1 6153   2.457   5.396   4.492
 1124SOL    HW2 6154   2.425   5.379   4.639
 1124SOL     MW 6155   2.415   5.422   4.564
 1125SOL     OW 6156   3.170   4.493   0.039
 1125SOL    HW1 6157   3.242   4.527   0.092
 1125SOL    HW2 6158   3.182   4.398   0.041
 1125SOL     MW 6159   3.181   4.485   0.046
 1126SOL     OW 6160   4.538   0.120   5.781
 1126SOL    HW1 6161   4.520   0.047   5.840
 1126SOL    HW2 6162   4.569   0.190   5.838
 1126SOL     MW 6163   4.539   0.120   5.796
 1127SOL     OW 6164   3.272   4.975   1.963
 1127SOL    HW1 6165   3.217   5.036   2.013
 1127SOL    HW2 6166   3.343   5.030   1.928
 1127SOL     MW 6167   3.274   4.990   1.965
 1128SOL     OW 6168   5.319   1.855   3.921
 1128SOL    HW1 6169   5.263   1.889   3.851
 1128SOL    HW2 6170   5.355   1.773   3.885
 1128SOL     MW 6171   5.317   1.849   3.907
 1129SOL     OW 6172   1.026   5.096   4.530
 1129SOL    HW1 6173   0.989   5.179   4.558
 1129SOL    HW2 6174   1.117   5.099   4.561
 1129SOL     MW 6175   1.033   5.107   4.538
 1130SOL     OW 6176   0.449   2.507   5.238
 1130SOL    HW1 6177   0.418   2.443   5.174
 1130SOL    HW2 6178   0.489   2.455   5.308
 1130SOL     MW 6179   0.450   2.492   5.239
 1131SOL     OW 6180   1.352   5.100   5.034
 1131SOL    HW1 6181   1.366   5.054   5.117
 1131SOL    HW2 6182   1.429   5.078   4.982
 1131SOL     MW 6183   1.364   5.091   5.038
 1132SOL     OW 6184   0.621   1.862   1.095
 1132SOL    HW1 6185   0.534   1.838   1.124
 1132SOL    HW2 6186   0.641   1.800   1.024
 1132SOL     MW 6187   0.613   1.851   1.089
 1133SOL     OW 6188   0.190   4.909   2.064
 1133SOL    HW1 6189   0.140   4.833   2.093
 1133SOL    HW2 6190   0.279   4.876   2.052
 1133SOL     MW 6191   0.195   4.895   2.066
 1134SOL     OW 6192   2.569   2.630   5.557
 1134SOL    HW1 6193   2.647   2.577   5.541
 1134SOL    HW2 6194   2.529   2.591   5.635
 1134SOL     MW 6195   2.574   2.618   5.565
 1135SOL     OW 6196   3.785   1.968   2.624
 1135SOL    HW1 6197   3.846   2.042   2.622
 1135SOL    HW2 6198   3.699   2.009   2.628
 1135SOL     MW 6199   3.782   1.983   2.624
 1136SOL     OW 6200   0.652   4.370   4.157
 1136SOL    HW1 6201   0.643   4.282   4.123
 1136SOL    HW2 6202   0.586   4.421   4.110
 1136SOL     MW 6203   0.642   4.365   4.147
 1137SOL     OW 6204   2.664   1.774   5.574
 1137SOL    HW1 6205   2.713   1.746   5.651
 1137SOL    HW2 6206   2.660   1.870   5.582
 1137SOL     MW 6207   2.670   1.783   5.585
 1138SOL     OW 6208   0.726   0.335   3.072
 1138SOL    HW1 6209   0.716   0.274   3.146
 1138SOL    HW2 6210   0.679   0.414   3.100
 1138SOL     MW 6211   0.719   0.337   3.085
 1139SOL     OW 6212   3.315   0.990   2.448
 1139SOL    HW1 6213   3.368   0.927   2.398
 1139SOL    HW2 6214   3.227   0.981   2.411
 1139SOL     MW 6215   3.310   0.981   2.437
 1140SOL     OW 6216   0.603   4.617   2.531
 1140SOL    HW1 6217   0.694   4.596   2.508
 1140SOL    HW2 6218   0.610   4.690   2.592
 1140SOL     MW 6219   0.616   4.624   2.536
 1141SOL     OW 6220   4.584   5.291   4.343
 1141SOL    HW1 6221   4.590   5.196   4.350
 1141SOL    HW2 6222   4.522   5.307   4.273
 1141SOL     MW 6223   4.577   5.281   4.335
 1142SOL     OW 6224   4.338   4.848   5.828
 1142SOL    HW1 6225   4.270   4.868   5.893
 1142SOL    HW2 6226   4.302   4.776   5.778
 1142SOL     MW 6227   4.325   4.842   5.830
 1143SOL     OW 6228   1.296   5.263   3.175
 1143SOL    HW1 6229   1.349   5.336   3.143
 1143SOL    HW2 6230   1.219   5.305   3.214
 1143SOL     MW 6231   1.293   5.278   3.176
 1144SOL     OW 6232   5.821   4.398   2.625
 1144SOL    HW1 6233   5.854   4.483   2.596
 1144SOL    HW2 6234   5.874   4.376   2.701
 1144SOL     MW 6235   5.832   4.406   2.631
 1145SOL     OW 6236   0.748   0.234   4.586
 1145SOL    HW1 6237   0.793   0.318   4.576
 1145SOL    HW2 6238   0.716   0.234   4.676
 1145SOL     MW 6239   0.749   0.245   4.596
 1146SOL     OW 6240   0.567   2.180   2.252
 1146SOL    HW1 6241   0.645   2.154   2.202
 1146SOL    HW2 6242   0.528   2.097   2.281
 1146SOL     MW 6243   0.572   2.166   2.249
 1147SOL     OW 6244   5.385   0.871   5.631
 1147SOL    HW1 6245   5.312   0.933   5.629
 1147SOL    HW2 6246   5.459   0.919   5.596
 1147SOL     MW 6247   5.385   0.885   5.626
 1148SOL     OW 6248   2.603   0.897   5.873
 1148SOL    HW1 6249   2.590   0.974   5.818
 1148SOL    HW2 6250   2.619   0.826   5.811
 1148SOL     MW 6251   2.603   0.898   5.858
 1149SOL     OW 6252   5.022   3.710   4.981
 1149SOL    HW1 6253   5.058   3.728   5.068
 1149SOL    HW2 6254   5.040   3.617   4.967
 1149SOL     MW 6255   5.029   3.700   4.990
 1150SOL     OW 6256   2.295   2.718   0.336
 1150SOL    HW1 6257   2.350   2.755   0.406
 1150SOL    HW2 6258   2.356   2.673   0.279
 1150SOL     MW 6259   2.310   2.717   0.338
 1151SOL     OW 6260   1.957   3.391   5.178
 1151SOL    HW1 6261   1.888   3.350   5.126
 1151SOL    HW2 6262   1.910   3.435   5.250
 1151SOL     MW 6263   1.942   3.391   5.181
 1152SOL     OW 6264   3.736   0.038   5.271
 1152SOL    HW1 6265   3.693   0.122   5.288
 1152SOL    HW2 6266   3.666  -0.027   5.280
 1152SOL     MW 6267   3.721   0.040   5.274
 1153SOL     OW 6268   6.106   5.174   2.631
 1153SOL    HW1 6269   6.069   5.258   2.607
 1153SOL    HW2 6270   6.036   5.129   2.677
 1153SOL     MW 6271   6.092   5.179   2.633
 1154SOL     OW 6272   3.016   0.982   5.136
 1154SOL    HW1 6273   2.922   1.001   5.146
 1154SOL    HW2 6274   3.052   0.993   5.224
 1154SOL     MW 6275   3.008   0.985   5.149
 1155SOL     OW 6276   5.951   0.976   3.882
 1155SOL    HW1 6277   5.995   1.053   3.918
 1155SOL    HW2 6278   5.964   0.982   3.788
 1155SOL     MW 6279   5.959   0.986   3.875
 1156SOL     OW 6280   2.790   5.475   3.248
 1156SOL    HW1 6281   2.793   5.412   3.177
 1156SOL    HW2 6282   2.700   5.509   3.247
 1156SOL     MW 6283   2.779   5.472   3.239
 1157SOL     OW 6284   0.323   0.329   2.076
 1157SOL    HW1 6285   0.288   0.241   2.063
 1157SOL    HW2 6286   0.380   0.320   2.153
 1157SOL     MW 6287   0.326   0.316   2.084
 1158SOL     OW 6288   3.691   2.048   5.478
 1158SOL    HW1 6289   3.774   2.078   5.514
 1158SOL    HW2 6290   3.632   2.042   5.554
 1158SOL     MW 6291   3.694   2.051   5.492
 1159SOL     OW 6292   5.321   1.718   3.031
 1159SOL    HW1 6293   5.378   1.656   2.984
 1159SOL    HW2 6294   5.378   1.758   3.096
 1159SOL     MW 6295   5.336   1.715   3.033
 1160SOL     OW 6296   2.691   1.816   1.685
 1160SOL    HW1 6297   2.718   1.729   1.653
 1160SOL    HW2 6298   2.626   1.845   1.621
 1160SOL     MW 6299   2.686   1.808   1.673
 1161SOL     OW 6300   3.363   4.182   5.854
 1161SOL    HW1 6301   3.360   4.248   5.785
 1161SOL    HW2 6302   3.320   4.225   5.929
 1161SOL     MW 6303   3.357   4.196   5.855
 1162SOL     OW 6304   3.680   5.083   2.279
 1162SOL    HW1 6305   3.721   5.059   2.362
 1162SOL    HW2 6306   3.605   5.136   2.304
 1162SOL     MW 6307   3.676   5.087   2.293
 1163SOL     OW 6308   0.145   4.475   3.962
 1163SOL    HW1 6309   0.100   4.411   4.017
 1163SOL    HW2 6310   0.102   4.558   3.982
 1163SOL     MW 6311   0.134   4.477   3.971
 1164SOL     OW 6312   1.229   3.500   0.114
 1164SOL    HW1 6313   1.289   3.426   0.122
 1164SOL    HW2 6314   1.285   3.577   0.112
 1164SOL     MW 6315   1.244   3.500   0.115
 1165SOL     OW 6316   4.742   5.674   0.593
 1165SOL    HW1 6317   4.684   5.612   0.551
 1165SOL    HW2 6318   4.710   5.681   0.683
 1165SOL     MW 6319   4.731   5.667   0.599
 1166SOL     OW 6320   3.923   0.592   2.551
 1166SOL    HW1 6321   3.985   0.560   2.617
 1166SOL    HW2 6322   3.870   0.657   2.596
 1166SOL     MW 6323   3.924   0.596   2.565
 1167SOL     OW 6324   0.360   2.411   5.653
 1167SOL    HW1 6325   0.430   2.389   5.591
 1167SOL    HW2 6326   0.362   2.507   5.657
 1167SOL     MW 6327   0.369   2.421   5.645
 1168SOL     OW 6328   1.038   0.308   2.804
 1168SOL    HW1 6329   1.131   0.326   2.815
 1168SOL    HW2 6330   0.999   0.393   2.784
 1168SOL     MW 6331   1.045   0.321   2.803
 1169SOL     OW 6332   2.510   4.018   5.217
 1169SOL    HW1 6333   2.429   3.968   5.220
 1169SOL    HW2 6334   2.509   4.059   5.131
 1169SOL     MW 6335   2.500   4.017   5.206
 1170SOL     OW 6336   5.694   2.768   2.035
 1170SOL    HW1 6337   5.642   2.793   1.958
 1170SOL    HW2 6338   5.642   2.701   2.078
 1170SOL     MW 6339   5.681   2.763   2.030
 1171SOL     OW 6340   2.638   1.680   2.185
 1171SOL    HW1 6341   2.550   1.713   2.165
 1171SOL    HW2 6342   2.624   1.610   2.249
 1171SOL     MW 6343   2.625   1.675   2.191
 1172SOL     OW 6344   4.914   0.825   6.071
 1172SOL    HW1 6345   4.942   0.792   5.986
 1172SOL    HW2 6346   4.984   0.886   6.097
 1172SOL     MW 6347   4.927   0.828   6.064
 1173SOL     OW 6348   5.821   1.898   4.420
 1173SOL    HW1 6349   5.795   1.843   4.346
 1173SOL    HW2 6350   5.880   1.843   4.471
 1173SOL     MW 6351   5.825   1.884   4.417
 1174SOL     OW 6352   0.443   0.106   1.229
 1174SOL    HW1 6353   0.489   0.154   1.298
 1174SOL    HW2 6354   0.411   0.026   1.271
 1174SOL     MW 6355   0.445   0.102   1.243
 1175SOL     OW 6356   5.678   5.262   2.506
 1175SOL    HW1 6357   5.700   5.337   2.451
 1175SOL    HW2 6358   5.642   5.198   2.446
 1175SOL     MW 6359   5.676   5.263   2.491
 1176SOL     OW 6360   3.333   1.780   4.683
 1176SOL    HW1 6361   3.350   1.865   4.726
 1176SOL    HW2 6362   3.419   1.749   4.655
 1176SOL     MW 6363   3.346   1.788   4.685
 1177SOL     OW 6364   1.784   4.222   4.241
 1177SOL    HW1 6365   1.769   4.309   4.204
 1177SOL    HW2 6366   1.709   4.207   4.299
 1177SOL     MW 6367   1.772   4.232   4.244
 1178SOL     OW 6368   4.341   4.857   0.282
 1178SOL    HW1 6369   4.312   4.813   0.362
 1178SOL    HW2 6370   4.324   4.794   0.212
 1178SOL     MW 6371   4.335   4.843   0.283
 1179SOL     OW 6372   5.900   3.117   1.809
 1179SOL    HW1 6373   5.878   3.042   1.866
 1179SOL    HW2 6374   5.931   3.077   1.728
 1179SOL     MW 6375   5.901   3.102   1.806
 1180SOL     OW 6376   0.784   1.851   2.756
 1180SOL    HW1 6377   0.806   1.790   2.686
 1180SOL    HW2 6378   0.846   1.923   2.746
 1180SOL     MW 6379   0.795   1.853   2.746
 1181SOL     OW 6380   4.355   0.628   0.692
 1181SOL    HW1 6381   4.350   0.705   0.635
 1181SOL    HW2 6382   4.265   0.595   0.695
 1181SOL     MW 6383   4.343   0.634   0.685
 1182SOL     OW 6384   1.865   1.737   3.839
 1182SOL    HW1 6385   1.772   1.717   3.830
 1182SOL    HW2 6386   1.895   1.753   3.750
 1182SOL     MW 6387   1.857   1.737   3.827
 1183SOL     OW 6388   4.782   3.594   6.052
 1183SOL    HW1 6389   4.709   3.582   5.990
 1183SOL    HW2 6390   4.860   3.567   6.003
 1183SOL     MW 6391   4.783   3.589   6.038
 1184SOL     OW 6392   5.700   2.677   3.148
 1184SOL    HW1 6393   5.794   2.664   3.164
 1184SOL    HW2 6394   5.691   2.674   3.053
 1184SOL     MW 6395   5.711   2.675   3.138
 1185SOL     OW 6396   1.243   3.223   5.184
 1185SOL    HW1 6397   1.164   3.272   5.162
 1185SOL    HW2 6398   1.307   3.251   5.119
 1185SOL     MW 6399   1.241   3.233   5.173
 1186SOL     OW 6400   0.638   3.040   3.781
 1186SOL    HW1 6401   0.599   3.093   3.851
 1186SOL    HW2 6402   0.673   3.104   3.720
 1186SOL     MW 6403   0.637   3.055   3.782
 1187SOL     OW 6404   5.771   4.619   0.974
 1187SOL    HW1 6405   5.830   4.680   0.931
 1187SOL    HW2 6406   5.689   4.667   0.985
 1187SOL     MW 6407   5.768   4.633   0.970
 1188SOL     OW 6408   5.297   3.898   1.886
 1188SOL    HW1 6409   5.238   3.836   1.928
 1188SOL    HW2 6410   5.378   3.894   1.937
 1188SOL     MW 6411   5.300   3.890   1.898
 1189SOL     OW 6412   4.059   5.163   5.530
 1189SOL    HW1 6413   3.965   5.155   5.545
 1189SOL    HW2 6414   4.067   5.227   5.460
 1189SOL     MW 6415   4.048   5.170   5.523
 1190SOL     OW 6416   1.079   1.791   2.413
 1190SOL    HW1 6417   1.039   1.803   2.499
 1190SOL    HW2 6418   1.111   1.878   2.389
 1190SOL     MW 6419   1.078   1.803   2.421
 1191SOL     OW 6420   1.964   4.583   6.012
 1191SOL    HW1 6421   1.941   4.597   6.104
 1191SOL    HW2 6422   1.905   4.514   5.983
 1191SOL     MW 6423   1.954   4.576   6.020
 1192SOL     OW 6424   4.956   0.800   3.207
 1192SOL    HW1 6425   4.885   0.743   3.177
 1192SOL    HW2 6426   5.028   0.741   3.228
 1192SOL     MW 6427   4.956   0.785   3.206
 1193SOL     OW 6428   6.036   2.301   1.350
 1193SOL    HW1 6429   6.027   2.344   1.435
 1193SOL    HW2 6430   6.026   2.372   1.286
 1193SOL     MW 6431   6.034   2.316   1.352
 1194SOL     OW 6432   5.722   2.687   2.883
 1194SOL    HW1 6433   5.813   2.718   2.886
 1194SOL    HW2 6434   5.688   2.722   2.800
 1194SOL     MW 6435   5.729   2.696   2.872
 1195SOL     OW 6436   1.823   4.916   0.502
 1195SOL    HW1 6437   1.903   4.958   0.471
 1195SOL    HW2 6438   1.783   4.880   0.422
 1195SOL     MW 6439   1.828   4.917   0.487
 1196SOL     OW 6440   0.396   0.712   1.682
 1196SOL    HW1 6441   0.379   0.800   1.649
 1196SOL    HW2 6442   0.324   0.695   1.743
 1196SOL     MW 6443   0.384   0.721   1.686
 1197SOL     OW 6444   1.317   0.331   2.813
 1197SOL    HW1 6445   1.364   0.387   2.751
 1197SOL    HW2 6446   1.309   0.247   2.767
 1197SOL     MW 6447   1.322   0.327   2.799
 1198SOL     OW 6448   2.555   1.463   0.606
 1198SOL    HW1 6449   2.509   1.386   0.639
 1198SOL    HW2 6450   2.644   1.456   0.641
 1198SOL     MW 6451   2.560   1.452   0.614
 1199SOL     OW 6452   2.418   0.640   1.798
 1199SOL    HW1 6453   2.434   0.732   1.821
 1199SOL    HW2 6454   2.413   0.640   1.702
 1199SOL     MW 6455   2.420   0.652   1.788
 1200SOL     OW 6456   5.163   1.940   4.888
 1200SOL    HW1 6457   5.158   1.954   4.793
 1200SOL    HW2 6458   5.219   2.011   4.919
 1200SOL     MW 6459   5.169   1.951   4.880
 1201SOL     OW 6460   4.368   1.818   0.416
 1201SOL    HW1 6461   4.290   1.837   0.467
 1201SOL    HW2 6462   4.441   1.826   0.477
 1201SOL     MW 6463   4.367   1.821   0.430
 1202SOL     OW 6464   4.735   0.744   5.459
 1202SOL    HW1 6465   4.719   0.837   5.441
 1202SOL    HW2 6466   4.829   0.738   5.476
 1202SOL     MW 6467   4.745   0.755   5.459
 1203SOL     OW 6468   3.017   1.765   5.069
 1203SOL    HW1 6469   3.026   1.856   5.100
 1203SOL    HW2 6470   3.015   1.772   4.974
 1203SOL     MW 6471   3.018   1.778   5.061
 1204SOL     OW 6472   3.320   1.200   2.111
 1204SOL    HW1 6473   3.345   1.107   2.114
 1204SOL    HW2 6474   3.247   1.203   2.050
 1204SOL     MW 6475   3.314   1.188   2.104
 1205SOL     OW 6476   1.812   0.418   5.235
 1205SOL    HW1 6477   1.719   0.398   5.223
 1205SOL    HW2 6478   1.821   0.508   5.203
 1205SOL     MW 6479   1.801   0.427   5.229
 1206SOL     OW 6480   5.466   3.273   3.736
 1206SOL    HW1 6481   5.416   3.318   3.668
 1206SOL    HW2 6482   5.431   3.305   3.818
 1206SOL     MW 6483   5.455   3.283   3.738
 1207SOL     OW 6484   2.746   4.349   0.327
 1207SOL    HW1 6485   2.671   4.348   0.267
 1207SOL    HW2 6486   2.794   4.269   0.306
 1207SOL     MW 6487   2.743   4.339   0.317
 1208SOL     OW 6488   5.846   1.140   5.375
 1208SOL    HW1 6489   5.867   1.098   5.459
 1208SOL    HW2 6490   5.751   1.143   5.373
 1208SOL     MW 6491   5.837   1.135   5.386
 1209SOL     OW 6492   4.044   1.615   4.166
 1209SOL    HW1 6493   4.029   1.704   4.133
 1209SOL    HW2 6494   3.991   1.559   4.109
 1209SOL     MW 6495   4.035   1.619   4.155
 1210SOL     OW 6496   5.714   4.356   4.472
 1210SOL    HW1 6497   5.732   4.449   4.457
 1210SOL    HW2 6498   5.760   4.335   4.553
 1210SOL     MW 6499   5.722   4.365   4.480
 1211SOL     OW 6500   4.640   2.755   0.663
 1211SOL    HW1 6501   4.598   2.794   0.586
 1211SOL    HW2 6502   4.713   2.813   0.683
 1211SOL     MW 6503   4.644   2.767   0.656
 1212SOL     OW 6504   1.600   3.215   6.101
 1212SOL    HW1 6505   1.679   3.260   6.130
 1212SOL    HW2 6506   1.606   3.128   6.140
 1212SOL     MW 6507   1.611   3.210   6.110
 1213SOL     OW 6508   1.432   1.615   0.299
 1213SOL    HW1 6509   1.481   1.688   0.337
 1213SOL    HW2 6510   1.462   1.611   0.209
 1213SOL     MW 6511   1.442   1.624   0.293
 1214SOL     OW 6512   4.767   5.381   3.109
 1214SOL    HW1 6513   4.770   5.390   3.204
 1214SOL    HW2 6514   4.859   5.370   3.083
 1214SOL     MW 6515   4.779   5.380   3.118
 1215SOL     OW 6516   4.044   4.502   3.309
 1215SOL    HW1 6517   4.121   4.517   3.255
 1215SOL    HW2 6518   4.076   4.511   3.399
 1215SOL     MW 6519   4.058   4.505   3.314
 1216SOL     OW 6520   0.910   2.773   2.351
 1216SOL    HW1 6521   0.862   2.706   2.399
 1216SOL    HW2 6522   0.908   2.744   2.260
 1216SOL     MW 6523   0.903   2.761   2.345
 1217SOL     OW 6524   0.230   3.067   5.149
 1217SOL    HW1 6525   0.160   3.124   5.181
 1217SOL    HW2 6526   0.240   3.001   5.217
 1217SOL     MW 6527   0.222   3.066   5.162
 1218SOL     OW 6528   0.580   3.412   5.313
 1218SOL    HW1 6529   0.650   3.450   5.260
 1218SOL    HW2 6530   0.499   3.438   5.269
 1218SOL     MW 6531   0.578   3.420   5.301
 1219SOL     OW 6532   4.446   0.955   4.877
 1219SOL    HW1 6533   4.394   0.996   4.946
 1219SOL    HW2 6534   4.410   0.991   4.796
 1219SOL     MW 6535   4.434   0.964   4.875
 1220SOL     OW 6536   0.858   2.602   4.380
 1220SOL    HW1 6537   0.867   2.536   4.448
 1220SOL    HW2 6538   0.766   2.628   4.385
 1220SOL     MW 6539   0.847   2.597   4.390
 1221SOL     OW 6540   4.621   5.048   1.113
 1221SOL    HW1 6541   4.561   4.974   1.121
 1221SOL    HW2 6542   4.687   5.018   1.051
 1221SOL     MW 6543   4.622   5.034   1.106
 1222SOL     OW 6544   1.508   3.720   1.873
 1222SOL    HW1 6545   1.446   3.658   1.834
 1222SOL    HW2 6546   1.505   3.701   1.967
 1222SOL     MW 6547   1.499   3.709   1.880
 1223SOL     OW 6548   5.103   5.603   4.714
 1223SOL    HW1 6549   5.150   5.555   4.646
 1223SOL    HW2 6550   5.019   5.557   4.721
 1223SOL     MW 6551   5.098   5.591   4.706
 1224SOL     OW 6552   3.739   0.898   5.741
 1224SOL    HW1 6553   3.803   0.894   5.670
 1224SOL    HW2 6554   3.792   0.908   5.820
 1224SOL     MW 6555   3.754   0.899   5.742
 1225SOL     OW 6556   4.384   0.331   2.505
 1225SOL    HW1 6557   4.347   0.290   2.427
 1225SOL    HW2 6558   4.419   0.258   2.557
 1225SOL     MW 6559   4.384   0.317   2.502
 1226SOL     OW 6560   1.844   4.077   5.134
 1226SOL    HW1 6561   1.923   4.131   5.130
 1226SOL    HW2 6562   1.849   4.022   5.057
 1226SOL     MW 6563   1.854   4.077   5.124
 1227SOL     OW 6564   3.644   2.332   4.968
 1227SOL    HW1 6565   3.548   2.330   4.974
 1227SOL    HW2 6566   3.673   2.260   5.023
 1227SOL     MW 6567   3.635   2.323   4.976
 1228SOL     OW 6568   0.376   1.244   5.141
 1228SOL    HW1 6569   0.332   1.324   5.113
 1228SOL    HW2 6570   0.353   1.234   5.233
 1228SOL     MW 6571   0.368   1.253   5.149
 1229SOL     OW 6572   1.030   6.053   3.218
 1229SOL    HW1 6573   1.005   5.961   3.232
 1229SOL    HW2 6574   1.032   6.062   3.123
 1229SOL     MW 6575   1.027   6.042   3.208
 1230SOL     OW 6576   4.832   2.744   5.469
 1230SOL    HW1 6577   4.799   2.744   5.559
 1230SOL    HW2 6578   4.757   2.771   5.416
 1230SOL     MW 6579   4.818   2.748   5.474
 1231SOL     OW 6580   4.114   3.512   5.794
 1231SOL    HW1 6581   4.173   3.556   5.733
 1231SOL    HW2 6582   4.030   3.510   5.750
 1231SOL     MW 6583   4.111   3.517   5.781
 1232SOL     OW 6584   3.307   0.160   1.857
 1232SOL    HW1 6585   3.397   0.140   1.828
 1232SOL    HW2 6586   3.308   0.253   1.875
 1232SOL     MW 6587   3.319   0.169   1.855
 1233SOL     OW 6588   2.111   2.701   5.622
 1233SOL    HW1 6589   2.197   2.742   5.608
 1233SOL    HW2 6590   2.130   2.620   5.669
 1233SOL     MW 6591   2.124   2.696   5.627
 1234SOL     OW 6592   1.161   1.745   0.554
 1234SOL    HW1 6593   1.165   1.651   0.536
 1234SOL    HW2 6594   1.238   1.781   0.509
 1234SOL     MW 6595   1.171   1.738   0.546
 1235SOL     OW 6596   5.984   2.877   0.044
 1235SOL    HW1 6597   6.029   2.957   0.015
 1235SOL    HW2 6598   6.043   2.841   0.110
 1235SOL     MW 6599   5.998   2.883   0.048
 1236SOL     OW 6600   5.341   5.178   5.196
 1236SOL    HW1 6601   5.351   5.223   5.280
 1236SOL    HW2 6602   5.261   5.127   5.205
 1236SOL     MW 6603   5.332   5.178   5.208
 1237SOL     OW 6604   4.038   5.076   1.352
 1237SOL    HW1 6605   4.103   5.132   1.397
 1237SOL    HW2 6606   3.976   5.138   1.314
 1237SOL     MW 6607   4.039   5.091   1.353
 1238SOL     OW 6608   5.619   1.616   4.456
 1238SOL    HW1 6609   5.606   1.524   4.476
 1238SOL    HW2 6610   5.543   1.660   4.495
 1238SOL     MW 6611   5.607   1.610   4.464
 1239SOL     OW 6612   2.120   5.529   1.915
 1239SOL    HW1 6613   2.143   5.610   1.962
 1239SOL    HW2 6614   2.203   5.498   1.878
 1239SOL     MW 6615   2.134   5.535   1.917
 1240SOL     OW 6616   0.898   4.046   5.785
 1240SOL    HW1 6617   0.863   4.023   5.699
 1240SOL    HW2 6618   0.859   3.981   5.844
 1240SOL     MW 6619   0.889   4.034   5.781
 1241SOL     OW 6620   5.679   2.139   3.126
 1241SOL    HW1 6621   5.727   2.206   3.175
 1241SOL    HW2 6622   5.610   2.111   3.186
 1241SOL     MW 6623   5.677   2.144   3.140
 1242SOL     OW 6624   4.981   2.615   6.029
 1242SOL    HW1 6625   4.977   2.682   6.097
 1242SOL    HW2 6626   5.044   2.649   5.965
 1242SOL     MW 6627   4.988   2.628   6.029
 1243SOL     OW 6628   1.395   4.632   5.262
 1243SOL    HW1 6629   1.360   4.587   5.185
 1243SOL    HW2 6630   1.341   4.600   5.335
 1243SOL     MW 6631   1.384   4.622   5.262
 1244SOL     OW 6632   0.350   5.696   5.424
 1244SOL    HW1 6633   0.404   5.757   5.373
 1244SOL    HW2 6634   0.412   5.630   5.454
 1244SOL     MW 6635   0.365   5.696   5.421
 1245SOL     OW 6636   0.278   4.444   2.090
 1245SOL    HW1 6637   0.357   4.441   2.144
 1245SOL    HW2 6638   0.241   4.531   2.107
 1245SOL     MW 6639   0.284   4.455   2.099
 1246SOL     OW 6640   0.904   1.849   3.064
 1246SOL    HW1 6641   0.809   1.842   3.055
 1246SOL    HW2 6642   0.934   1.757   3.066
 1246SOL     MW 6643   0.896   1.836   3.063
 1247SOL     OW 6644   5.385   1.254   0.982
 1247SOL    HW1 6645   5.292   1.266   1.004
 1247SOL    HW2 6646   5.386   1.177   0.925
 1247SOL     MW 6647   5.373   1.246   0.977
 1248SOL     OW 6648   4.989   0.620   0.622
 1248SOL    HW1 6649   4.896   0.624   0.600
 1248SOL    HW2 6650   4.997   0.543   0.679
 1248SOL     MW 6651   4.979   0.610   0.626
 1249SOL     OW 6652   1.020   3.260   5.823
 1249SOL    HW1 6653   1.009   3.281   5.916
 1249SOL    HW2 6654   1.070   3.179   5.822
 1249SOL     MW 6655   1.025   3.253   5.835
 1250SOL     OW 6656   0.709   5.538   4.785
 1250SOL    HW1 6657   0.778   5.505   4.843
 1250SOL    HW2 6658   0.735   5.628   4.765
 1250SOL     MW 6659   0.721   5.545   4.790
 1251SOL     OW 6660   4.414   5.054   1.805
 1251SOL    HW1 6661   4.387   5.033   1.716
 1251SOL    HW2 6662   4.332   5.073   1.851
 1251SOL     MW 6663   4.400   5.054   1.800
 1252SOL     OW 6664   4.438   4.687   2.293
 1252SOL    HW1 6665   4.343   4.696   2.286
 1252SOL    HW2 6666   4.472   4.766   2.252
 1252SOL     MW 6667   4.430   4.698   2.287
 1253SOL     OW 6668   1.395   1.810   2.734
 1253SOL    HW1 6669   1.387   1.789   2.641
 1253SOL    HW2 6670   1.417   1.903   2.736
 1253SOL     MW 6671   1.397   1.819   2.722
 1254SOL     OW 6672   2.822   6.074   0.011
 1254SOL    HW1 6673   2.782   6.008   0.067
 1254SOL    HW2 6674   2.750   6.105  -0.045
 1254SOL     MW 6675   2.807   6.069   0.011
 1255SOL     OW 6676   2.301   0.443   2.915
 1255SOL    HW1 6677   2.260   0.463   2.831
 1255SOL    HW2 6678   2.316   0.349   2.912
 1255SOL     MW 6679   2.298   0.434   2.904
 1256SOL     OW 6680   5.805   4.389   3.942
 1256SOL    HW1 6681   5.881   4.419   3.891
 1256SOL    HW2 6682   5.844   4.336   4.012
 1256SOL     MW 6683   5.820   4.386   3.945
 1257SOL     OW 6684   0.276   0.079   0.587
 1257SOL    HW1 6685   0.335   0.141   0.630
 1257SOL    HW2 6686   0.192   0.125   0.581
 1257SOL     MW 6687   0.273   0.093   0.592
 1258SOL     OW 6688   1.151   5.769   3.904
 1258SOL    HW1 6689   1.105   5.809   3.829
 1258SOL    HW2 6690   1.158   5.840   3.968
 1258SOL     MW 6691   1.146   5.783   3.902
 1259SOL     OW 6692   5.733   5.382   4.661
 1259SOL    HW1 6693   5.739   5.298   4.705
 1259SOL    HW2 6694   5.661   5.371   4.598
 1259SOL     MW 6695   5.724   5.370   4.658
 1260SOL     OW 6696   3.239   4.750   0.566
 1260SOL    HW1 6697   3.237   4.726   0.659
 1260SOL    HW2 6698   3.322   4.798   0.556
 1260SOL     MW 6699   3.250   4.753   0.576
 1261SOL     OW 6700   0.444   2.094   5.408
 1261SOL    HW1 6701   0.362   2.139   5.389
 1261SOL    HW2 6702   0.416   2.007   5.438
 1261SOL     MW 6703   0.430   2.088   5.409
 1262SOL     OW 6704   5.598   3.002   1.845
 1262SOL    HW1 6705   5.572   3.092   1.866
 1262SOL    HW2 6706   5.617   3.003   1.751
 1262SOL     MW 6707   5.597   3.014   1.836
 1263SOL     OW 6708   2.042   1.668   4.907
 1263SOL    HW1 6709   2.131   1.634   4.901
 1263SOL    HW2 6710   2.001   1.616   4.977
 1263SOL     MW 6711   2.048   1.657   4.915
 1264SOL     OW 6712   4.125   1.644   3.854
 1264SOL    HW1 6713   4.136   1.734   3.821
 1264SOL    HW2 6714   4.215   1.613   3.866
 1264SOL     MW 6715   4.138   1.652   3.851
 1265SOL     OW 6716   4.506   3.917   5.716
 1265SOL    HW1 6717   4.415   3.893   5.736
 1265SOL    HW2 6718   4.527   3.984   5.782
 1265SOL     MW 6719   4.497   3.922   5.727
 1266SOL     OW 6720   0.218   5.027   3.951
 1266SOL    HW1 6721   0.311   5.007   3.946
 1266SOL    HW2 6722   0.176   4.962   3.894
 1266SOL     MW 6723   0.225   5.016   3.943
 1267SOL     OW 6724   3.507   4.139   1.472
 1267SOL    HW1 6725   3.571   4.171   1.409
 1267SOL    HW2 6726   3.551   4.143   1.556
 1267SOL     MW 6727   3.521   4.143   1.475
 1268SOL     OW 6728   3.049   0.725   5.212
 1268SOL    HW1 6729   3.035   0.791   5.144
 1268SOL    HW2 6730   3.055   0.775   5.294
 1268SOL     MW 6731   3.048   0.739   5.214
 1269SOL     OW 6732   5.080   5.473   5.761
 1269SOL    HW1 6733   5.142   5.463   5.689
 1269SOL    HW2 6734   5.128   5.522   5.828
 1269SOL     MW 6735   5.094   5.478   5.760
 1270SOL     OW 6736   5.419   1.290   1.843
 1270SOL    HW1 6737   5.406   1.209   1.794
 1270SOL    HW2 6738   5.401   1.359   1.778
 1270SOL     MW 6739   5.415   1.289   1.828
 1271SOL     OW 6740   1.428   4.788   1.295
 1271SOL    HW1 6741   1.500   4.727   1.312
 1271SOL    HW2 6742   1.455   4.833   1.214
 1271SOL     MW 6743   1.441   4.786   1.287
 1272SOL     OW 6744   3.851   2.282   3.193
 1272SOL    HW1 6745   3.854   2.329   3.276
 1272SOL    HW2 6746   3.805   2.200   3.213
 1272SOL     MW 6747   3.845   2.277   3.206
 1273SOL     OW 6748   4.616   3.759   5.555
 1273SOL    HW1 6749   4.705   3.734   5.582
 1273SOL    HW2 6750   4.593   3.831   5.614
 1273SOL     MW 6751   4.625   3.765   5.566
 1274SOL     OW 6752   1.436   1.002   6.088
 1274SOL    HW1 6753   1.355   0.958   6.114
 1274SOL    HW2 6754   1.476   1.030   6.170
 1274SOL     MW 6755   1.431   1.000   6.102
 1275SOL     OW 6756   0.165   2.182   3.056
 1275SOL    HW1 6757   0.230   2.123   3.018
 1275SOL    HW2 6758   0.127   2.227   2.981
 1275SOL     MW 6759   0.169   2.180   3.042
 1276SOL     OW 6760   0.908   3.088   5.178
 1276SOL    HW1 6761   0.824   3.134   5.177
 1276SOL    HW2 6762   0.884   2.995   5.181
 1276SOL     MW 6763   0.894   3.082   5.178
 1277SOL     OW 6764   0.819   1.497   4.507
 1277SOL    HW1 6765   0.841   1.432   4.574
 1277SOL    HW2 6766   0.772   1.447   4.440
 1277SOL     MW 6767   0.816   1.482   4.507
 1278SOL     OW 6768   2.515   4.736   4.975
 1278SOL    HW1 6769   2.551   4.650   4.953
 1278SOL    HW2 6770   2.575   4.798   4.935
 1278SOL     MW 6771   2.527   4.733   4.967
 1279SOL     OW 6772   4.744   2.382   5.314
 1279SOL    HW1 6773   4.685   2.418   5.380
 1279SOL    HW2 6774   4.727   2.288   5.314
 1279SOL     MW 6775   4.734   2.375   5.322
 1280SOL     OW 6776   2.911   1.218   1.417
 1280SOL    HW1 6777   2.978   1.209   1.349
 1280SOL    HW2 6778   2.952   1.272   1.484
 1280SOL     MW 6779   2.925   1.224   1.417
 1281SOL     OW 6780   3.333   0.295   5.318
 1281SOL    HW1 6781   3.395   0.368   5.312
 1281SOL    HW2 6782   3.369   0.238   5.385
 1281SOL     MW 6783   3.345   0.297   5.326
 1282SOL     OW 6784   3.077   5.896   5.895
 1282SOL    HW1 6785   3.083   5.876   5.989
 1282SOL    HW2 6786   3.165   5.925   5.871
 1282SOL     MW 6787   3.089   5.897   5.904
 1283SOL     OW 6788   3.208   5.673   5.328
 1283SOL    HW1 6789   3.242   5.584   5.327
 1283SOL    HW2 6790   3.175   5.688   5.240
 1283SOL     MW 6791   3.208   5.664   5.317
 1284SOL     OW 6792   1.603   2.224   4.459
 1284SOL    HW1 6793   1.570   2.309   4.428
 1284SOL    HW2 6794   1.640   2.183   4.381
 1284SOL     MW 6795   1.603   2.230   4.445
 1285SOL     OW 6796   4.542   5.315   4.965
 1285SOL    HW1 6797   4.561   5.280   4.877
 1285SOL    HW2 6798   4.628   5.332   5.003
 1285SOL     MW 6799   4.555   5.312   4.958
 1286SOL     OW 6800   4.781   5.649   5.798
 1286SOL    HW1 6801   4.828   5.565   5.795
 1286SOL    HW2 6802   4.842   5.709   5.840
 1286SOL     MW 6803   4.795   5.646   5.803
 1287SOL     OW 6804   1.635   5.550   1.750
 1287SOL    HW1 6805   1.607   5.459   1.759
 1287SOL    HW2 6806   1.699   5.548   1.679
 1287SOL     MW 6807   1.640   5.538   1.742
 1288SOL     OW 6808   5.762   1.029   4.333
 1288SOL    HW1 6809   5.737   1.111   4.291
 1288SOL    HW2 6810   5.739   0.961   4.268
 1288SOL     MW 6811   5.756   1.031   4.319
 1289SOL     OW 6812   1.014   4.710   3.564
 1289SOL    HW1 6813   0.942   4.710   3.501
 1289SOL    HW2 6814   0.984   4.651   3.634
 1289SOL     MW 6815   1.001   4.702   3.565
 1290SOL     OW 6816   0.743   5.611   2.802
 1290SOL    HW1 6817   0.752   5.680   2.736
 1290SOL    HW2 6818   0.832   5.585   2.823
 1290SOL     MW 6819   0.755   5.617   2.796
 1291SOL     OW 6820   0.233   3.570   1.254
 1291SOL    HW1 6821   0.204   3.480   1.240
 1291SOL    HW2 6822   0.193   3.595   1.338
 1291SOL     MW 6823   0.224   3.562   1.263
 1292SOL     OW 6824   0.327   0.132   1.718
 1292SOL    HW1 6825   0.296   0.054   1.673
 1292SOL    HW2 6826   0.255   0.195   1.708
 1292SOL     MW 6827   0.313   0.130   1.711
 1293SOL     OW 6828   1.130   2.124   4.949
 1293SOL    HW1 6829   1.146   2.031   4.965
 1293SOL    HW2 6830   1.125   2.132   4.854
 1293SOL     MW 6831   1.131   2.113   4.939
 1294SOL     OW 6832   0.097   2.525   3.394
 1294SOL    HW1 6833   0.046   2.498   3.470
 1294SOL    HW2 6834   0.171   2.464   3.392
 1294SOL     MW 6835   0.100   2.514   3.404
 1295SOL     OW 6836   1.084   0.314   1.858
 1295SOL    HW1 6837   1.120   0.303   1.770
 1295SOL    HW2 6838   1.003   0.263   1.859
 1295SOL     MW 6839   1.078   0.306   1.847
 1296SOL     OW 6840   4.610   0.259   1.131
 1296SOL    HW1 6841   4.616   0.237   1.038
 1296SOL    HW2 6842   4.560   0.186   1.169
 1296SOL     MW 6843   4.604   0.247   1.124
 1297SOL     OW 6844   4.128   4.202   5.189
 1297SOL    HW1 6845   4.214   4.244   5.197
 1297SOL    HW2 6846   4.127   4.166   5.100
 1297SOL     MW 6847   4.139   4.203   5.179
 1298SOL     OW 6848   3.254   0.233   5.905
 1298SOL    HW1 6849   3.299   0.187   5.834
 1298SOL    HW2 6850   3.173   0.184   5.918
 1298SOL     MW 6851   3.249   0.221   5.897
 1299SOL     OW 6852   5.791   1.525   3.499
 1299SOL    HW1 6853   5.777   1.432   3.515
 1299SOL    HW2 6854   5.702   1.562   3.499
 1299SOL     MW 6855   5.778   1.518   3.501
 1300SOL     OW 6856   4.290   0.821   2.203
 1300SOL    HW1 6857   4.257   0.747   2.254
 1300SOL    HW2 6858   4.324   0.781   2.123
 1300SOL     MW 6859   4.290   0.807   2.199
 1301SOL     OW 6860   1.478   5.338   5.898
 1301SOL    HW1 6861   1.562   5.347   5.853
 1301SOL    HW2 6862   1.474   5.415   5.955
 1301SOL     MW 6863   1.489   5.349   5.899
 1302SOL     OW 6864   3.629   4.996   5.803
 1302SOL    HW1 6865   3.670   4.936   5.866
 1302SOL    HW2 6866   3.577   4.939   5.746
 1302SOL     MW 6867   3.628   4.981   5.804
 1303SOL     OW 6868   5.830   4.003   4.151
 1303SOL    HW1 6869   5.861   3.987   4.062
 1303SOL    HW2 6870   5.739   3.974   4.150
 1303SOL     MW 6871   5.822   3.997   4.139
 1304SOL     OW 6872   5.060   0.749   4.210
 1304SOL    HW1 6873   5.125   0.687   4.177
 1304SOL    HW2 6874   4.989   0.747   4.146
 1304SOL     MW 6875   5.060   0.740   4.198
 1305SOL     OW 6876   5.867   0.429   3.365
 1305SOL    HW1 6877   5.913   0.486   3.427
 1305SOL    HW2 6878   5.881   0.470   3.280
 1305SOL     MW 6879   5.875   0.441   3.362
 1306SOL     OW 6880   5.630   3.463   2.334
 1306SOL    HW1 6881   5.637   3.542   2.281
 1306SOL    HW2 6882   5.589   3.399   2.276
 1306SOL     MW 6883   5.625   3.465   2.320
 1307SOL     OW 6884   4.949   1.570   1.762
 1307SOL    HW1 6885   4.954   1.486   1.717
 1307SOL    HW2 6886   4.899   1.551   1.842
 1307SOL     MW 6887   4.943   1.556   1.767
 1308SOL     OW 6888   0.013   5.205   1.959
 1308SOL    HW1 6889   0.097   5.202   1.913
 1308SOL    HW2 6890   0.035   5.184   2.050
 1308SOL     MW 6891   0.026   5.202   1.965
 1309SOL     OW 6892   2.806   0.182   4.373
 1309SOL    HW1 6893   2.766   0.160   4.457
 1309SOL    HW2 6894   2.736   0.168   4.309
 1309SOL     MW 6895   2.792   0.177   4.376
 1310SOL     OW 6896   2.152   0.710   4.873
 1310SOL    HW1 6897   2.069   0.754   4.887
 1310SOL    HW2 6898   2.158   0.646   4.944
 1310SOL     MW 6899   2.142   0.707   4.884
 1311SOL     OW 6900   0.212   4.989   3.277
 1311SOL    HW1 6901   0.216   4.987   3.372
 1311SOL    HW2 6902   0.286   5.043   3.250
 1311SOL     MW 6903   0.222   4.996   3.285
 1312SOL     OW 6904   2.448   3.915   0.113
 1312SOL    HW1 6905   2.478   3.978   0.047
 1312SOL    HW2 6906   2.524   3.861   0.131
 1312SOL     MW 6907   2.461   3.917   0.107
 1313SOL     OW 6908   0.538   2.710   0.267
 1313SOL    HW1 6909   0.609   2.706   0.331
 1313SOL    HW2 6910   0.577   2.753   0.191
 1313SOL     MW 6911   0.552   2.715   0.265
 1314SOL     OW 6912   0.558   0.916   2.750
 1314SOL    HW1 6913   0.543   0.954   2.836
 1314SOL    HW2 6914   0.650   0.935   2.731
 1314SOL     MW 6915   0.568   0.923   2.758
 1315SOL     OW 6916   0.717   0.060   5.569
 1315SOL    HW1 6917   0.622   0.070   5.583
 1315SOL    HW2 6918   0.736  -0.028   5.602
 1315SOL     MW 6919   0.707   0.050   5.575
 1316SOL     OW 6920   0.589   2.020   5.179
 1316SOL    HW1 6921   0.528   2.047   5.249
 1316SOL    HW2 6922   0.534   2.013   5.101
 1316SOL     MW 6923   0.574   2.022   5.178
 1317SOL     OW 6924   4.544   1.079   5.694
 1317SOL    HW1 6925   4.515   1.167   5.671
 1317SOL    HW2 6926   4.465   1.034   5.723
 1317SOL     MW 6927   4.530   1.085   5.695
 1318SOL     OW 6928   5.430   5.485   2.109
 1318SOL    HW1 6929   5.429   5.535   2.191
 1318SOL    HW2 6930   5.390   5.545   2.045
 1318SOL     MW 6931   5.424   5.499   2.112
 1319SOL     OW 6932   5.314   1.101   3.192
 1319SOL    HW1 6933   5.251   1.131   3.258
 1319SOL    HW2 6934   5.307   1.005   3.195
 1319SOL     MW 6935   5.305   1.092   3.201
 1320SOL     OW 6936   4.739   2.763   5.729
 1320SOL    HW1 6937   4.768   2.672   5.740
 1320SOL    HW2 6938   4.783   2.810   5.799
 1320SOL     MW 6939   4.749   2.757   5.739
 1321SOL     OW 6940   5.357   5.167   3.933
 1321SOL    HW1 6941   5.425   5.152   3.867
 1321SOL    HW2 6942   5.307   5.085   3.935
 1321SOL     MW 6943   5.359   5.155   3.924
 1322SOL     OW 6944   5.110   1.512   2.480
 1322SOL    HW1 6945   5.163   1.515   2.400
 1322SOL    HW2 6946   5.171   1.481   2.547
 1322SOL     MW 6947   5.125   1.508   2.478
 1323SOL     OW 6948   2.404   4.977   4.381
 1323SOL    HW1 6949   2.438   4.934   4.303
 1323SOL    HW2 6950   2.417   5.070   4.365
 1323SOL     MW 6951   2.410   4.984   4.369
 1324SOL     OW 6952   0.088   3.017   1.866
 1324SOL    HW1 6953  -0.005   3.038   1.863
 1324SOL    HW2 6954   0.130   3.089   1.820
 1324SOL     MW 6955   0.081   3.029   1.860
 1325SOL     OW 6956   5.426   4.126   5.661
 1325SOL    HW1 6957   5.386   4.141   5.575
 1325SOL    HW2 6958   5.520   4.121   5.643
 1325SOL     MW 6959   5.433   4.127   5.648
 1326SOL     OW 6960   4.932   4.617   4.275
 1326SOL    HW1 6961   5.014   4.577   4.243
 1326SOL    HW2 6962   4.881   4.633   4.195
 1326SOL     MW 6963   4.936   4.614   4.260
 1327SOL     OW 6964   3.037   0.722   3.162
 1327SOL    HW1 6965   3.022   0.813   3.135
 1327SOL    HW2 6966   3.033   0.723   3.257
 1327SOL     MW 6967   3.034   0.734   3.171
 1328SOL     OW 6968   3.707   3.149   5.543
 1328SOL    HW1 6969   3.706   3.193   5.628
 1328SOL    HW2 6970   3.713   3.220   5.479
 1328SOL     MW 6971   3.708   3.164   5.545
 1329SOL     OW 6972   1.393   4.221   4.311
 1329SOL    HW1 6973   1.326   4.160   4.278
 1329SOL    HW2 6974   1.437   4.252   4.232
 1329SOL     MW 6975   1.390   4.217   4.297
 1330SOL     OW 6976   0.441   1.895   1.648
 1330SOL    HW1 6977   0.448   1.915   1.555
 1330SOL    HW2 6978   0.435   1.800   1.652
 1330SOL     MW 6979   0.441   1.886   1.637
 1331SOL     OW 6980   1.508   4.449   2.611
 1331SOL    HW1 6981   1.565   4.474   2.683
 1331SOL    HW2 6982   1.481   4.359   2.632
 1331SOL     MW 6983   1.512   4.440   2.623
 1332SOL     OW 6984   3.069   5.351   2.956
 1332SOL    HW1 6985   2.981   5.388   2.950
 1332SOL    HW2 6986   3.117   5.391   2.883
 1332SOL     MW 6987   3.064   5.361   2.946
 1333SOL     OW 6988   0.717   4.390   2.133
 1333SOL    HW1 6989   0.810   4.375   2.116
 1333SOL    HW2 6990   0.688   4.443   2.059
 1333SOL     MW 6991   0.725   4.395   2.121
 1334SOL     OW 6992   1.683   6.040   1.239
 1334SOL    HW1 6993   1.672   6.129   1.273
 1334SOL    HW2 6994   1.594   6.009   1.225
 1334SOL     MW 6995   1.670   6.048   1.242
 1335SOL     OW 6996   1.477   0.409   0.079
 1335SOL    HW1 6997   1.417   0.352   0.127
 1335SOL    HW2 6998   1.543   0.350   0.041
 1335SOL     MW 6999   1.478   0.394   0.080
 1336SOL     OW 7000   5.095   0.294   4.852
 1336SOL    HW1 7001   5.154   0.259   4.786
 1336SOL    HW2 7002   5.141   0.370   4.888
 1336SOL     MW 7003   5.108   0.299   4.848
 1337SOL     OW 7004   5.118   1.160   2.355
 1337SOL    HW1 7005   5.133   1.172   2.449
 1337SOL    HW2 7006   5.105   1.249   2.321
 1337SOL     MW 7007   5.118   1.173   2.363
 1338SOL     OW 7008   1.017   1.212   1.983
 1338SOL    HW1 7009   1.096   1.264   1.987
 1338SOL    HW2 7010   1.047   1.123   1.968
 1338SOL     MW 7011   1.031   1.207   1.982
 1339SOL     OW 7012   5.255   4.254   4.133
 1339SOL    HW1 7013   5.305   4.202   4.196
 1339SOL    HW2 7014   5.317   4.271   4.062
 1339SOL     MW 7015   5.270   4.250   4.132
 1340SOL     OW 7016   2.072   0.690   1.504
 1340SOL    HW1 7017   2.134   0.662   1.436
 1340SOL    HW2 7018   2.125   0.744   1.564
 1340SOL     MW 7019   2.087   0.693   1.503
 1341SOL     OW 7020   0.123   0.404   5.113
 1341SOL    HW1 7021   0.129   0.429   5.021
 1341SOL    HW2 7022   0.168   0.475   5.160
 1341SOL     MW 7023   0.129   0.416   5.107
 1342SOL     OW 7024   5.428   3.642   3.074
 1342SOL    HW1 7025   5.512   3.626   3.033
 1342SOL    HW2 7026   5.363   3.620   3.007
 1342SOL     MW 7027   5.430   3.637   3.060
 1343SOL     OW 7028   5.161   5.740   2.383
 1343SOL    HW1 7029   5.092   5.759   2.447
 1343SOL    HW2 7030   5.240   5.729   2.435
 1343SOL     MW 7031   5.162   5.741   2.398
 1344SOL     OW 7032   5.434   1.501   2.908
 1344SOL    HW1 7033   5.447   1.433   2.975
 1344SOL    HW2 7034   5.513   1.495   2.853
 1344SOL     MW 7035   5.446   1.492   2.910
 1345SOL     OW 7036   0.359   4.473   5.901
 1345SOL    HW1 7037   0.308   4.534   5.956
 1345SOL    HW2 7038   0.398   4.529   5.833
 1345SOL     MW 7039   0.357   4.488   5.900
 1346SOL     OW 7040   1.220   1.482   0.472
 1346SOL    HW1 7041   1.299   1.451   0.429
 1346SOL    HW2 7042   1.158   1.409   0.463
 1346SOL     MW 7043   1.222   1.469   0.465
 1347SOL     OW 7044   1.564   2.178   2.332
 1347SOL    HW1 7045   1.613   2.172   2.414
 1347SOL    HW2 7046   1.489   2.120   2.344
 1347SOL     MW 7047   1.561   2.170   2.344
 1348SOL     OW 7048   0.295   2.642   0.219
 1348SOL    HW1 7049   0.386   2.657   0.244
 1348SOL    HW2 7050   0.289   2.674   0.129
 1348SOL     MW 7051   0.305   2.648   0.211
 1349SOL     OW 7052   5.655   6.048   3.712
 1349SOL    HW1 7053   5.592   6.036   3.640
 1349SOL    HW2 7054   5.602   6.043   3.791
 1349SOL     MW 7055   5.640   6.046   3.713
 1350SOL     OW 7056   2.205   5.490   0.904
 1350SOL    HW1 7057   2.263   5.556   0.940
 1350SOL    HW2 7058   2.260   5.439   0.845
 1350SOL     MW 7059   2.219   5.492   0.901
 1351SOL     OW 7060   1.397   0.138   1.984
 1351SOL    HW1 7061   1.451   0.115   1.908
 1351SOL    HW2 7062   1.330   0.069   1.987
 1351SOL     MW 7063   1.395   0.126   1.975
 1352SOL     OW 7064   4.994   1.051   5.586
 1352SOL    HW1 7065   5.063   1.055   5.653
 1352SOL    HW2 7066   4.938   1.126   5.604
 1352SOL     MW 7067   4.996   1.061   5.597
 1353SOL     OW 7068   4.661   0.134   5.088
 1353SOL    HW1 7069   4.739   0.121   5.035
 1353SOL    HW2 7070   4.634   0.046   5.113
 1353SOL     MW 7071   4.668   0.121   5.085
 1354SOL     OW 7072   5.003   3.514   5.910
 1354SOL    HW1 7073   5.080   3.461   5.886
 1354SOL    HW2 7074   4.951   3.518   5.830
 1354SOL     MW 7075   5.007   3.508   5.897
 1355SOL     OW 7076   4.249   4.563   3.952
 1355SOL    HW1 7077   4.180   4.624   3.923
 1355SOL    HW2 7078   4.274   4.594   4.038
 1355SOL     MW 7079   4.243   4.575   3.959
 1356SOL     OW 7080   2.189   3.705   1.756
 1356SOL    HW1 7081   2.276   3.739   1.779
 1356SOL    HW2 7082   2.158   3.662   1.836
 1356SOL     MW 7083   2.196   3.704   1.769
 1357SOL     OW 7084   2.305   0.924   2.876
 1357SOL    HW1 7085   2.322   0.853   2.939
 1357SOL    HW2 7086   2.223   0.963   2.906
 1357SOL     MW 7087   2.296   0.920   2.888
 1358SOL     OW 7088   0.492   6.109   2.431
 1358SOL    HW1 7089   0.491   6.030   2.485
 1358SOL    HW2 7090   0.457   6.081   2.346
 1358SOL     MW 7091   0.487   6.096   2.427
 1359SOL     OW 7092   0.498   0.505   1.001
 1359SOL    HW1 7093   0.553   0.584   1.008
 1359SOL    HW2 7094   0.409   0.538   1.002
 1359SOL     MW 7095   0.494   0.520   1.002
 1360SOL     OW 7096   5.950   1.536   5.654
 1360SOL    HW1 7097   5.995   1.461   5.694
 1360SOL    HW2 7098   6.019   1.600   5.639
 1360SOL     MW 7099   5.965   1.534   5.657
 1361SOL     OW 7100   1.384   5.917   0.230
 1361SOL    HW1 7101   1.458   5.946   0.284
 1361SOL    HW2 7102   1.321   5.882   0.293
 1361SOL     MW 7103   1.386   5.916   0.245
 1362SOL     OW 7104   1.158   2.146   5.527
 1362SOL    HW1 7105   1.186   2.237   5.512
 1362SOL    HW2 7106   1.177   2.130   5.619
 1362SOL     MW 7107   1.164   2.156   5.537
 1363SOL     OW 7108   0.194   3.308   0.127
 1363SOL    HW1 7109   0.156   3.357   0.055
 1363SOL    HW2 7110   0.123   3.299   0.191
 1363SOL     MW 7111   0.180   3.313   0.126
 1364SOL     OW 7112   3.838   1.417   5.404
 1364SOL    HW1 7113   3.837   1.400   5.310
 1364SOL    HW2 7114   3.747   1.431   5.428
 1364SOL     MW 7115   3.826   1.417   5.395
 1365SOL     OW 7116   4.129   4.643   0.033
 1365SOL    HW1 7117   4.151   4.728  -0.006
 1365SOL    HW2 7118   4.198   4.629   0.098
 1365SOL     MW 7119   4.141   4.652   0.037
 1366SOL     OW 7120   1.286   0.679   0.939
 1366SOL    HW1 7121   1.330   0.723   1.011
 1366SOL    HW2 7122   1.261   0.749   0.879
 1366SOL     MW 7123   1.288   0.693   0.941
 1367SOL     OW 7124   1.258   2.122   1.250
 1367SOL    HW1 7125   1.167   2.146   1.268
 1367SOL    HW2 7126   1.252   2.057   1.180
 1367SOL     MW 7127   1.245   2.117   1.243
 1368SOL     OW 7128   5.106   5.916   5.364
 1368SOL    HW1 7129   5.138   6.006   5.371
 1368SOL    HW2 7130   5.029   5.913   5.421
 1368SOL     MW 7131   5.100   5.927   5.372
 1369SOL     OW 7132   1.470   1.127   2.857
 1369SOL    HW1 7133   1.443   1.042   2.891
 1369SOL    HW2 7134   1.401   1.151   2.795
 1369SOL     MW 7135   1.458   1.119   2.853
 1370SOL     OW 7136   4.181   5.722   3.607
 1370SOL    HW1 7137   4.165   5.816   3.617
 1370SOL    HW2 7138   4.159   5.685   3.692
 1370SOL     MW 7139   4.176   5.729   3.619
 1371SOL     OW 7140   4.710   3.197   3.819
 1371SOL    HW1 7141   4.711   3.127   3.884
 1371SOL    HW2 7142   4.796   3.194   3.778
 1371SOL     MW 7143   4.721   3.188   3.822
 1372SOL     OW 7144   3.324   1.720   0.375
 1372SOL    HW1 7145   3.257   1.752   0.316
 1372SOL    HW2 7146   3.404   1.764   0.347
 1372SOL     MW 7147   3.326   1.729   0.364
 1373SOL     OW 7148   0.236   1.357   1.873
 1373SOL    HW1 7149   0.201   1.275   1.908
 1373SOL    HW2 7150   0.316   1.333   1.828
 1373SOL     MW 7151   0.242   1.344   1.872
 1374SOL     OW 7152   0.020   3.438   6.068
 1374SOL    HW1 7153   0.059   3.525   6.061
 1374SOL    HW2 7154  -0.035   3.443   6.146
 1374SOL     MW 7155   0.018   3.450   6.077
 1375SOL     OW 7156   5.863   4.376   1.085
 1375SOL    HW1 7157   5.844   4.458   1.039
 1375SOL    HW2 7158   5.839   4.307   1.023
 1375SOL     MW 7159   5.858   4.377   1.071
 1376SOL     OW 7160   0.321   0.574   2.822
 1376SOL    HW1 7161   0.237   0.530   2.808
 1376SOL    HW2 7162   0.371   0.513   2.876
 1376SOL     MW 7163   0.316   0.560   2.827
 1377SOL     OW 7164   1.198   0.858   4.051
 1377SOL    HW1 7165   1.210   0.876   4.144
 1377SOL    HW2 7166   1.170   0.766   4.048
 1377SOL     MW 7167   1.196   0.849   4.063
 1378SOL     OW 7168   1.465   0.413   4.277
 1378SOL    HW1 7169   1.375   0.430   4.247
 1378SOL    HW2 7170   1.468   0.448   4.366
 1378SOL     MW 7171   1.454   0.419   4.285
 1379SOL     OW 7172   0.523   2.174   0.754
 1379SOL    HW1 7173   0.491   2.246   0.700
 1379SOL    HW2 7174   0.444   2.133   0.789
 1379SOL     MW 7175   0.509   2.178   0.751
 1380SOL     OW 7176   4.606   4.510   3.700
 1380SOL    HW1 7177   4.643   4.571   3.764
 1380SOL    HW2 7178   4.578   4.435   3.752
 1380SOL     MW 7179   4.607   4.508   3.715
 1381SOL     OW 7180   0.810   3.983   1.369
 1381SOL    HW1 7181   0.812   3.977   1.274
 1381SOL    HW2 7182   0.758   4.061   1.387
 1381SOL     MW 7183   0.804   3.992   1.359
 1382SOL     OW 7184   4.500   2.763   1.093
 1382SOL    HW1 7185   4.449   2.829   1.139
 1382SOL    HW2 7186   4.581   2.756   1.143
 1382SOL     MW 7187   4.504   2.771   1.105
 1383SOL     OW 7188   1.909   4.698   3.313
 1383SOL    HW1 7189   1.911   4.641   3.235
 1383SOL    HW2 7190   1.832   4.753   3.300
 1383SOL     MW 7191   1.900   4.698   3.301
 1384SOL     OW 7192   2.412   5.807   3.340
 1384SOL    HW1 7193   2.496   5.763   3.323
 1384SOL    HW2 7194   2.422   5.893   3.300
 1384SOL     MW 7195   2.424   5.812   3.333
 1385SOL     OW 7196   0.956   3.035   5.475
 1385SOL    HW1 7197   0.920   3.110   5.428
 1385SOL    HW2 7198   1.051   3.049   5.474
 1385SOL     MW 7199   0.963   3.047   5.469
 1386SOL     OW 7200   3.861   0.515   4.021
 1386SOL    HW1 7201   3.944   0.476   4.050
 1386SOL    HW2 7202   3.883   0.606   4.003
 1386SOL     MW 7203   3.875   0.521   4.022
 1387SOL     OW 7204   1.783   5.283   2.462
 1387SOL    HW1 7205   1.861   5.250   2.507
 1387SOL    HW2 7206   1.762   5.364   2.508
 1387SOL     MW 7207   1.790   5.289   2.474
 1388SOL     OW 7208   1.357   5.177   1.217
 1388SOL    HW1 7209   1.367   5.164   1.123
 1388SOL    HW2 7210   1.264   5.157   1.233
 1388SOL     MW 7211   1.346   5.172   1.207
 1389SOL     OW 7212   0.186   4.285   3.055
 1389SOL    HW1 7213   0.114   4.265   2.995
 1389SOL    HW2 7214   0.175   4.221   3.126
 1389SOL     MW 7215   0.175   4.274   3.057
 1390SOL     OW 7216   4.371   2.477   0.425
 1390SOL    HW1 7217   4.297   2.437   0.379
 1390SOL    HW2 7218   4.335   2.557   0.464
 1390SOL     MW 7219   4.357   2.482   0.424
 1391SOL     OW 7220   5.506   1.414   3.573
 1391SOL    HW1 7221   5.481   1.503   3.596
 1391SOL    HW2 7222   5.426   1.362   3.583
 1391SOL     MW 7223   5.493   1.418   3.577
 1392SOL     OW 7224   0.242   0.978   3.299
 1392SOL    HW1 7225   0.302   0.910   3.329
 1392SOL    HW2 7226   0.294   1.058   3.299
 1392SOL     MW 7227   0.256   0.979   3.303
 1393SOL     OW 7228   5.425   0.176   3.450
 1393SOL    HW1 7229   5.400   0.179   3.543
 1393SOL    HW2 7230   5.451   0.085   3.436
 1393SOL     MW 7231   5.425   0.164   3.460
 1394SOL     OW 7232   0.927   1.631   0.886
 1394SOL    HW1 7233   0.957   1.717   0.855
 1394SOL    HW2 7234   0.833   1.641   0.895
 1394SOL     MW 7235   0.919   1.644   0.883
 1395SOL     OW 7236   4.274   0.577   3.142
 1395SOL    HW1 7237   4.312   0.546   3.224
 1395SOL    HW2 7238   4.192   0.619   3.168
 1395SOL     MW 7239   4.268   0.578   3.156
 1396SOL     OW 7240   5.636   1.618   0.645
 1396SOL    HW1 7241   5.662   1.532   0.677
 1396SOL    HW2 7242   5.572   1.649   0.709
 1396SOL     MW 7243   5.631   1.611   0.657
 1397SOL     OW 7244   1.610   4.594   1.352
 1397SOL    HW1 7245   1.631   4.574   1.444
 1397SOL    HW2 7246   1.696   4.602   1.310
 1397SOL     MW 7247   1.624   4.593   1.359
 1398SOL     OW 7248   3.348   1.902   0.878
 1398SOL    HW1 7249   3.302   1.848   0.814
 1398SOL    HW2 7250   3.373   1.981   0.829
 1398SOL     MW 7251   3.346   1.905   0.864
 1399SOL     OW 7252   5.936   2.117   2.459
 1399SOL    HW1 7253   5.996   2.088   2.390
 1399SOL    HW2 7254   5.969   2.202   2.486
 1399SOL     MW 7255   5.948   2.124   2.454
 1400SOL     OW 7256   0.697   2.747   3.703
 1400SOL    HW1 7257   0.716   2.663   3.747
 1400SOL    HW2 7258   0.695   2.725   3.610
 1400SOL     MW 7259   0.699   2.733   3.697
 1401SOL     OW 7260   1.645   1.822   2.914
 1401SOL    HW1 7261   1.574   1.810   2.851
 1401SOL    HW2 7262   1.717   1.860   2.863
 1401SOL     MW 7263   1.645   1.825   2.899
 1402SOL     OW 7264   5.154   4.447   4.529
 1402SOL    HW1 7265   5.138   4.392   4.453
 1402SOL    HW2 7266   5.118   4.398   4.603
 1402SOL     MW 7267   5.147   4.434   4.529
 1403SOL     OW 7268   2.718   4.175   1.031
 1403SOL    HW1 7269   2.782   4.243   1.052
 1403SOL    HW2 7270   2.659   4.216   0.969
 1403SOL     MW 7271   2.719   4.189   1.026
 1404SOL     OW 7272   3.145   4.573   1.190
 1404SOL    HW1 7273   3.057   4.561   1.226
 1404SOL    HW2 7274   3.196   4.608   1.263
 1404SOL     MW 7275   3.140   4.576   1.204
 1405SOL     OW 7276   3.327   2.615   4.990
 1405SOL    HW1 7277   3.398   2.642   5.047
 1405SOL    HW2 7278   3.366   2.613   4.902
 1405SOL     MW 7279   3.341   2.618   4.986
 1406SOL     OW 7280   3.124   4.824   0.822
 1406SOL    HW1 7281   3.107   4.913   0.853
 1406SOL    HW2 7282   3.044   4.799   0.776
 1406SOL     MW 7283   3.111   4.832   0.820
 1407SOL     OW 7284   2.241   4.700   1.949
 1407SOL    HW1 7285   2.171   4.635   1.953
 1407SOL    HW2 7286   2.236   4.746   2.033
 1407SOL     MW 7287   2.232   4.698   1.961
 1408SOL     OW 7288   4.812   3.655   5.704
 1408SOL    HW1 7289   4.742   3.656   5.769
 1408SOL    HW2 7290   4.807   3.568   5.664
 1408SOL     MW 7291   4.803   3.644   5.708
 1409SOL     OW 7292   1.713   5.877   4.742
 1409SOL    HW1 7293   1.698   5.948   4.679
 1409SOL    HW2 7294   1.808   5.873   4.751
 1409SOL     MW 7295   1.723   5.885   4.735
 1410SOL     OW 7296   5.362   3.341   2.669
 1410SOL    HW1 7297   5.370   3.261   2.616
 1410SOL    HW2 7298   5.427   3.401   2.632
 1410SOL     MW 7299   5.371   3.338   2.657
 1411SOL     OW 7300   1.940   5.183   4.956
 1411SOL    HW1 7301   2.014   5.177   4.897
 1411SOL    HW2 7302   1.967   5.136   5.035
 1411SOL     MW 7303   1.953   5.177   4.959
 1412SOL     OW 7304   0.816   3.701   4.597
 1412SOL    HW1 7305   0.884   3.712   4.531
 1412SOL    HW2 7306   0.751   3.644   4.556
 1412SOL     MW 7307   0.816   3.695   4.584
 1413SOL     OW 7308   3.756   1.766   0.154
 1413SOL    HW1 7309   3.820   1.697   0.140
 1413SOL    HW2 7310   3.687   1.749   0.089
 1413SOL     MW 7311   3.755   1.755   0.144
 1414SOL     OW 7312   5.056   3.150   1.820
 1414SOL    HW1 7313   5.133   3.137   1.875
 1414SOL    HW2 7314   5.000   3.074   1.839
 1414SOL     MW 7315   5.058   3.138   1.830
 1415SOL     OW 7316   5.325   2.506   3.119
 1415SOL    HW1 7317   5.246   2.458   3.144
 1415SOL    HW2 7318   5.375   2.445   3.065
 1415SOL     MW 7319   5.321   2.492   3.116
 1416SOL     OW 7320   0.857   5.778   4.434
 1416SOL    HW1 7321   0.781   5.727   4.404
 1416SOL    HW2 7322   0.932   5.733   4.396
 1416SOL     MW 7323   0.857   5.766   4.426
 1417SOL     OW 7324   3.527   0.932   3.785
 1417SOL    HW1 7325   3.565   1.007   3.829
 1417SOL    HW2 7326   3.473   0.889   3.852
 1417SOL     MW 7327   3.525   0.936   3.799
 1418SOL     OW 7328   0.283   0.570   1.338
 1418SOL    HW1 7329   0.264   0.656   1.375
 1418SOL    HW2 7330   0.374   0.577   1.307
 1418SOL     MW 7331   0.293   0.582   1.339
 1419SOL     OW 7332   2.436   3.720   0.788
 1419SOL    HW1 7333   2.363   3.778   0.807
 1419SOL    HW2 7334   2.509   3.779   0.768
 1419SOL     MW 7335   2.436   3.735   0.788
 1420SOL     OW 7336   0.744   4.791   1.866
 1420SOL    HW1 7337   0.805   4.771   1.938
 1420SOL    HW2 7338   0.797   4.780   1.787
 1420SOL     MW 7339   0.759   4.787   1.865
 1421SOL     OW 7340   3.972   3.289   0.707
 1421SOL    HW1 7341   3.920   3.316   0.631
 1421SOL    HW2 7342   4.063   3.305   0.680
 1421SOL     MW 7343   3.977   3.294   0.694
 1422SOL     OW 7344   4.009   4.728   3.923
 1422SOL    HW1 7345   3.988   4.804   3.977
 1422SOL    HW2 7346   3.994   4.757   3.833
 1422SOL     MW 7347   4.004   4.741   3.918
 1423SOL     OW 7348   2.381   4.952   0.056
 1423SOL    HW1 7349   2.391   4.974  -0.037
 1423SOL    HW2 7350   2.397   4.858   0.060
 1423SOL     MW 7351   2.385   4.943   0.044
 1424SOL     OW 7352   5.841   2.108   3.829
 1424SOL    HW1 7353   5.893   2.027   3.827
 1424SOL    HW2 7354   5.772   2.091   3.893
 1424SOL     MW 7355   5.839   2.095   3.837
 1425SOL     OW 7356   3.840   0.153   4.514
 1425SOL    HW1 7357   3.803   0.087   4.457
 1425SOL    HW2 7358   3.800   0.235   4.486
 1425SOL     MW 7359   3.830   0.155   4.503
 1426SOL     OW 7360   5.008   3.196   5.535
 1426SOL    HW1 7361   4.948   3.219   5.606
 1426SOL    HW2 7362   4.951   3.181   5.460
 1426SOL     MW 7363   4.993   3.197   5.534
 1427SOL     OW 7364   6.097   4.207   5.664
 1427SOL    HW1 7365   6.039   4.131   5.670
 1427SOL    HW2 7366   6.180   4.177   5.701
 1427SOL     MW 7367   6.100   4.193   5.670
 1428SOL     OW 7368   0.855   4.290   0.956
 1428SOL    HW1 7369   0.807   4.368   0.928
 1428SOL    HW2 7370   0.814   4.219   0.907
 1428SOL     MW 7371   0.843   4.291   0.946
 1429SOL     OW 7372   2.144   0.163   1.453
 1429SOL    HW1 7373   2.224   0.195   1.494
 1429SOL    HW2 7374   2.168   0.079   1.416
 1429SOL     MW 7375   2.157   0.157   1.454
 1430SOL     OW 7376   0.603   0.398   3.767
 1430SOL    HW1 7377   0.537   0.467   3.756
 1430SOL    HW2 7378   0.603   0.351   3.683
 1430SOL     MW 7379   0.594   0.401   3.755
 1431SOL     OW 7380   3.378   1.348   1.366
 1431SOL    HW1 7381   3.386   1.422   1.307
 1431SOL    HW2 7382   3.430   1.373   1.443
 1431SOL     MW 7383   3.386   1.360   1.369
 1432SOL     OW 7384   5.188   0.922   6.087
 1432SOL    HW1 7385   5.204   0.890   6.176
 1432SOL    HW2 7386   5.274   0.918   6.044
 1432SOL     MW 7387   5.201   0.918   6.093
 1433SOL     OW 7388   3.200   2.174   4.949
 1433SOL    HW1 7389   3.176   2.157   5.040
 1433SOL    HW2 7390   3.130   2.231   4.916
 1433SOL     MW 7391   3.188   2.179   4.956
 1434SOL     OW 7392   4.102   2.041   0.778
 1434SOL    HW1 7393   4.096   1.946   0.787
 1434SOL    HW2 7394   4.073   2.059   0.688
 1434SOL     MW 7395   4.098   2.031   0.768
 1435SOL     OW 7396   4.612   3.214   5.785
 1435SOL    HW1 7397   4.624   3.134   5.733
 1435SOL    HW2 7398   4.567   3.274   5.726
 1435SOL     MW 7399   4.608   3.211   5.771
 1436SOL     OW 7400   2.052   0.049   1.951
 1436SOL    HW1 7401   1.968   0.093   1.935
 1436SOL    HW2 7402   2.112   0.119   1.978
 1436SOL     MW 7403   2.049   0.064   1.952
 1437SOL     OW 7404   4.735   5.705   5.128
 1437SOL    HW1 7405   4.821   5.730   5.095
 1437SOL    HW2 7406   4.687   5.788   5.134
 1437SOL     MW 7407   4.740   5.719   5.125
 1438SOL     OW 7408   2.311   4.768   1.105
 1438SOL    HW1 7409   2.373   4.834   1.074
 1438SOL    HW2 7410   2.258   4.748   1.028
 1438SOL     MW 7411   2.312   4.774   1.091
 1439SOL     OW 7412   2.671   3.794   0.225
 1439SOL    HW1 7413   2.709   3.730   0.166
 1439SOL    HW2 7414   2.683   3.756   0.312
 1439SOL     MW 7415   2.678   3.781   0.229
 1440SOL     OW 7416   4.325   1.756   5.179
 1440SOL    HW1 7417   4.276   1.675   5.167
 1440SOL    HW2 7418   4.261   1.826   5.165
 1440SOL     MW 7419   4.311   1.755   5.176
 1441SOL     OW 7420   4.013   4.936   2.290
 1441SOL    HW1 7421   3.935   4.976   2.328
 1441SOL    HW2 7422   4.008   4.955   2.197
 1441SOL     MW 7423   4.003   4.943   2.283
 1442SOL     OW 7424   3.622   0.032   4.838
 1442SOL    HW1 7425   3.680   0.098   4.802
 1442SOL    HW2 7426   3.602   0.063   4.927
 1442SOL     MW 7427   3.627   0.044   4.845
 1443SOL     OW 7428   5.004   4.256   4.372
 1443SOL    HW1 7429   4.994   4.259   4.277
 1443SOL    HW2 7430   5.073   4.191   4.387
 1443SOL     MW 7431   5.012   4.248   4.362
 1444SOL     OW 7432   4.232   4.511   3.105
 1444SOL    HW1 7433   4.194   4.432   3.068
 1444SOL    HW2 7434   4.211   4.580   3.042
 1444SOL     MW 7435   4.224   4.510   3.092
 1445SOL     OW 7436   3.337   5.818   4.199
 1445SOL    HW1 7437   3.243   5.804   4.189
 1445SOL    HW2 7438   3.349   5.834   4.293
 1445SOL     MW 7439   3.327   5.818   4.210
 1446SOL     OW 7440   5.277   2.309   5.203
 1446SOL    HW1 7441   5.372   2.315   5.199
 1446SOL    HW2 7442   5.252   2.370   5.272
 1446SOL     MW 7443   5.286   2.318   5.211
 1447SOL     OW 7444   1.290   3.897   5.337
 1447SOL    HW1 7445   1.268   3.851   5.256
 1447SOL    HW2 7446   1.266   3.988   5.319
 1447SOL     MW 7447   1.284   3.903   5.324
 1448SOL     OW 7448   1.291   5.871   6.035
 1448SOL    HW1 7449   1.316   5.859   6.126
 1448SOL    HW2 7450   1.347   5.942   6.004
 1448SOL     MW 7451   1.301   5.878   6.043
 1449SOL     OW 7452   4.044   0.749   0.813
 1449SOL    HW1 7453   4.026   0.826   0.759
 1449SOL    HW2 7454   4.080   0.785   0.894
 1449SOL     MW 7455   4.046   0.764   0.816
 1450SOL     OW 7456   2.380   0.043   3.100
 1450SOL    HW1 7457   2.463   0.018   3.059
 1450SOL    HW2 7458   2.341   0.105   3.039
 1450SOL     MW 7459   2.386   0.047   3.087
 1451SOL     OW 7460   6.043   1.841   5.630
 1451SOL    HW1 7461   6.046   1.906   5.560
 1451SOL    HW2 7462   6.135   1.826   5.652
 1451SOL     MW 7463   6.055   1.847   5.624
 1452SOL     OW 7464   2.649   0.248   2.289
 1452SOL    HW1 7465   2.600   0.263   2.208
 1452SOL    HW2 7466   2.710   0.322   2.294
 1452SOL     MW 7467   2.650   0.260   2.279
 1453SOL     OW 7468   0.479   3.374   5.579
 1453SOL    HW1 7469   0.431   3.456   5.589
 1453SOL    HW2 7470   0.533   3.388   5.501
 1453SOL     MW 7471   0.480   3.386   5.570
 1454SOL     OW 7472   5.007   0.529   3.436
 1454SOL    HW1 7473   5.049   0.614   3.452
 1454SOL    HW2 7474   4.951   0.515   3.512
 1454SOL     MW 7475   5.006   0.538   3.448
 1455SOL     OW 7476   3.558   1.192   3.938
 1455SOL    HW1 7477   3.464   1.175   3.946
 1455SOL    HW2 7478   3.564   1.277   3.895
 1455SOL     MW 7479   3.547   1.201   3.933
 1456SOL     OW 7480   5.065   2.144   2.798
 1456SOL    HW1 7481   5.130   2.110   2.859
 1456SOL    HW2 7482   5.006   2.197   2.852
 1456SOL     MW 7483   5.065   2.146   2.812
 1457SOL     OW 7484   3.063   1.323   5.037
 1457SOL    HW1 7485   3.090   1.238   5.002
 1457SOL    HW2 7486   3.073   1.384   4.963
 1457SOL     MW 7487   3.068   1.320   5.023
 1458SOL     OW 7488   0.691   3.396   1.754
 1458SOL    HW1 7489   0.783   3.424   1.749
 1458SOL    HW2 7490   0.693   3.303   1.731
 1458SOL     MW 7491   0.703   3.388   1.751
 1459SOL     OW 7492   0.450   3.798   6.073
 1459SOL    HW1 7493   0.416   3.833   6.155
 1459SOL    HW2 7494   0.542   3.778   6.092
 1459SOL     MW 7495   0.458   3.800   6.086
 1460SOL     OW 7496   3.830   5.562   2.404
 1460SOL    HW1 7497   3.883   5.499   2.354
 1460SOL    HW2 7498   3.894   5.619   2.447
 1460SOL     MW 7499   3.845   5.561   2.403
 1461SOL     OW 7500   3.556   3.478   1.455
 1461SOL    HW1 7501   3.492   3.534   1.499
 1461SOL    HW2 7502   3.611   3.444   1.526
 1461SOL     MW 7503   3.555   3.481   1.470
 1462SOL     OW 7504   1.480   4.900   0.150
 1462SOL    HW1 7505   1.409   4.836   0.144
 1462SOL    HW2 7506   1.453   4.971   0.092
 1462SOL     MW 7507   1.467   4.900   0.141
 1463SOL     OW 7508   2.230   3.693   0.045
 1463SOL    HW1 7509   2.211   3.781   0.077
 1463SOL    HW2 7510   2.155   3.640   0.073
 1463SOL     MW 7511   2.218   3.697   0.053
 1464SOL     OW 7512   0.855   4.171   4.857
 1464SOL    HW1 7513   0.835   4.262   4.877
 1464SOL    HW2 7514   0.819   4.157   4.770
 1464SOL     MW 7515   0.848   4.181   4.849
 1465SOL     OW 7516   4.062   1.805   6.040
 1465SOL    HW1 7517   4.081   1.763   6.124
 1465SOL    HW2 7518   4.147   1.812   5.996
 1465SOL     MW 7519   4.075   1.801   6.045
 1466SOL     OW 7520   2.443   0.534   5.550
 1466SOL    HW1 7521   2.490   0.468   5.499
 1466SOL    HW2 7522   2.393   0.584   5.486
 1466SOL     MW 7523   2.443   0.532   5.536
 1467SOL     OW 7524   3.930   3.749   1.316
 1467SOL    HW1 7525   3.849   3.778   1.358
 1467SOL    HW2 7526   3.918   3.655   1.303
 1467SOL     MW 7527   3.918   3.740   1.320
 1468SOL     OW 7528   1.232   4.022   5.816
 1468SOL    HW1 7529   1.198   4.090   5.758
 1468SOL    HW2 7530   1.192   3.941   5.785
 1468SOL     MW 7531   1.223   4.021   5.805
 1469SOL     OW 7532   1.504   3.491   5.237
 1469SOL    HW1 7533   1.534   3.416   5.288
 1469SOL    HW2 7534   1.562   3.562   5.263
 1469SOL     MW 7535   1.515   3.490   5.247
 1470SOL     OW 7536   0.571   3.321   1.100
 1470SOL    HW1 7537   0.497   3.338   1.157
 1470SOL    HW2 7538   0.541   3.345   1.013
 1470SOL     MW 7539   0.558   3.326   1.096
 1471SOL     OW 7540   0.650   3.356   0.062
 1471SOL    HW1 7541   0.662   3.265   0.087
 1471SOL    HW2 7542   0.706   3.405   0.122
 1471SOL     MW 7543   0.659   3.351   0.073
 1472SOL     OW 7544   4.890   2.285   3.849
 1472SOL    HW1 7545   4.817   2.262   3.906
 1472SOL    HW2 7546   4.865   2.369   3.811
 1472SOL     MW 7547   4.878   2.293   3.851
 1473SOL     OW 7548   3.320   1.100   3.994
 1473SOL    HW1 7549   3.268   1.149   4.058
 1473SOL    HW2 7550   3.254   1.060   3.936
 1473SOL     MW 7551   3.305   1.101   3.995
 1474SOL     OW 7552   2.478   2.212   5.697
 1474SOL    HW1 7553   2.461   2.143   5.761
 1474SOL    HW2 7554   2.406   2.205   5.635
 1474SOL     MW 7555   2.467   2.202   5.697
 1475SOL     OW 7556   0.610   2.394   4.040
 1475SOL    HW1 7557   0.532   2.342   4.024
 1475SOL    HW2 7558   0.677   2.330   4.065
 1475SOL     MW 7559   0.609   2.379   4.041
 1476SOL     OW 7560   5.151   5.333   1.242
 1476SOL    HW1 7561   5.215   5.296   1.303
 1476SOL    HW2 7562   5.067   5.293   1.268
 1476SOL     MW 7563   5.148   5.323   1.253
 1477SOL     OW 7564   5.355   2.834   2.515
 1477SOL    HW1 7565   5.400   2.779   2.579
 1477SOL    HW2 7566   5.419   2.848   2.446
 1477SOL     MW 7567   5.369   2.829   2.514
 1478SOL     OW 7568   4.723   3.710   0.227
 1478SOL    HW1 7569   4.665   3.640   0.256
 1478SOL    HW2 7570   4.778   3.669   0.160
 1478SOL     MW 7571   4.723   3.696   0.222
 1479SOL     OW 7572   5.073   1.612   5.444
 1479SOL    HW1 7573   5.089   1.543   5.380
 1479SOL    HW2 7574   5.096   1.573   5.528
 1479SOL     MW 7575   5.078   1.598   5.446
 1480SOL     OW 7576   1.396   2.356   2.620
 1480SOL    HW1 7577   1.422   2.440   2.659
 1480SOL    HW2 7578   1.477   2.304   2.619
 1480SOL     MW 7579   1.410   2.360   2.625
 1481SOL     OW 7580   0.539   0.647   0.259
 1481SOL    HW1 7581   0.545   0.733   0.299
 1481SOL    HW2 7582   0.468   0.603   0.307
 1481SOL     MW 7583   0.531   0.652   0.270
 1482SOL     OW 7584   0.216   1.683   4.328
 1482SOL    HW1 7585   0.251   1.608   4.280
 1482SOL    HW2 7586   0.134   1.704   4.285
 1482SOL     MW 7587   0.210   1.677   4.317
 1483SOL     OW 7588   4.963   5.055   4.546
 1483SOL    HW1 7589   5.054   5.030   4.566
 1483SOL    HW2 7590   4.933   5.100   4.625
 1483SOL     MW 7591   4.971   5.058   4.559
 1484SOL     OW 7592   2.351   4.900   4.778
 1484SOL    HW1 7593   2.341   4.981   4.830
 1484SOL    HW2 7594   2.305   4.834   4.830
 1484SOL     MW 7595   2.343   4.902   4.792
 1485SOL     OW 7596   1.625   2.770   0.300
 1485SOL    HW1 7597   1.689   2.721   0.352
 1485SOL    HW2 7598   1.561   2.705   0.272
 1485SOL     MW 7599   1.625   2.755   0.303
 1486SOL     OW 7600   0.205   3.029   3.328
 1486SOL    HW1 7601   0.110   3.024   3.321
 1486SOL    HW2 7602   0.238   2.980   3.252
 1486SOL     MW 7603   0.197   3.022   3.317
 1487SOL     OW 7604   3.078   1.444   5.740
 1487SOL    HW1 7605   3.170   1.458   5.761
 1487SOL    HW2 7606   3.054   1.364   5.788
 1487SOL     MW 7607   3.086   1.435   5.749
 1488SOL     OW 7608   2.102   4.950   5.973
 1488SOL    HW1 7609   2.095   5.039   6.007
 1488SOL    HW2 7610   2.014   4.928   5.944
 1488SOL     MW 7611   2.090   4.959   5.974
 1489SOL     OW 7612   5.356   4.879   5.055
 1489SOL    HW1 7613   5.331   4.833   5.135
 1489SOL    HW2 7614   5.438   4.923   5.077
 1489SOL     MW 7615   5.363   4.879   5.068
 1490SOL     OW 7616   5.906   5.936   2.927
 1490SOL    HW1 7617   5.892   5.923   2.833
 1490SOL    HW2 7618   5.911   6.031   2.937
 1490SOL     MW 7619   5.905   5.946   2.916
 1491SOL     OW 7620   1.728   5.940   3.011
 1491SOL    HW1 7621   1.815   5.902   3.028
 1491SOL    HW2 7622   1.674   5.866   2.983
 1491SOL     MW 7623   1.732   5.925   3.010
 1492SOL     OW 7624   3.780   3.144   0.367
 1492SOL    HW1 7625   3.764   3.120   0.275
 1492SOL    HW2 7626   3.869   3.179   0.367
 1492SOL     MW 7627   3.789   3.145   0.355
 1493SOL     OW 7628   3.901   5.353   4.798
 1493SOL    HW1 7629   3.995   5.349   4.780
 1493SOL    HW2 7630   3.895   5.346   4.894
 1493SOL     MW 7631   3.912   5.351   4.808
 1494SOL     OW 7632   0.098   1.783   0.589
 1494SOL    HW1 7633   0.185   1.824   0.589
 1494SOL    HW2 7634   0.113   1.692   0.563
 1494SOL     MW 7635   0.111   1.777   0.586
 1495SOL     OW 7636   5.371   4.782   4.153
 1495SOL    HW1 7637   5.381   4.697   4.195
 1495SOL    HW2 7638   5.360   4.844   4.225
 1495SOL     MW 7639   5.371   4.779   4.167
 1496SOL     OW 7640   1.654   0.162   3.856
 1496SOL    HW1 7641   1.694   0.080   3.887
 1496SOL    HW2 7642   1.725   0.226   3.857
 1496SOL     MW 7643   1.668   0.159   3.860
 1497SOL     OW 7644   3.391   4.374   5.083
 1497SOL    HW1 7645   3.313   4.355   5.032
 1497SOL    HW2 7646   3.446   4.426   5.025
 1497SOL     MW 7647   3.388   4.378   5.069
 1498SOL     OW 7648   2.489   1.118   4.930
 1498SOL    HW1 7649   2.445   1.190   4.975
 1498SOL    HW2 7650   2.433   1.042   4.946
 1498SOL     MW 7651   2.476   1.118   4.938
 1499SOL     OW 7652   3.010   0.394   4.904
 1499SOL    HW1 7653   2.991   0.301   4.887
 1499SOL    HW2 7654   3.101   0.394   4.935
 1499SOL     MW 7655   3.019   0.382   4.906
 1500SOL     OW 7656   4.478   3.722   6.099
 1500SOL    HW1 7657   4.524   3.687   6.022
 1500SOL    HW2 7658   4.545   3.726   6.167
 1500SOL     MW 7659   4.493   3.718   6.098
 1501SOL     OW 7660   6.071   3.876   2.431
 1501SOL    HW1 7661   5.990   3.874   2.380
 1501SOL    HW2 7662   6.128   3.813   2.387
 1501SOL     MW 7663   6.068   3.868   2.419
 1502SOL     OW 7664   4.431   4.292   5.833
 1502SOL    HW1 7665   4.448   4.210   5.880
 1502SOL    HW2 7666   4.340   4.284   5.804
 1502SOL     MW 7667   4.422   4.280   5.836
 1503SOL     OW 7668   0.433   5.686   4.609
 1503SOL    HW1 7669   0.389   5.604   4.632
 1503SOL    HW2 7670   0.437   5.685   4.513
 1503SOL     MW 7671   0.428   5.675   4.600
 1504SOL     OW 7672   0.898   1.027   4.904
 1504SOL    HW1 7673   0.827   0.963   4.903
 1504SOL    HW2 7674   0.960   0.995   4.837
 1504SOL     MW 7675   0.897   1.015   4.895
 1505SOL     OW 7676   5.137   5.995   0.914
 1505SOL    HW1 7677   5.095   5.990   0.828
 1505SOL    HW2 7678   5.214   5.940   0.907
 1505SOL     MW 7679   5.141   5.987   0.902
 1506SOL     OW 7680   0.684   1.702   5.396
 1506SOL    HW1 7681   0.669   1.610   5.372
 1506SOL    HW2 7682   0.725   1.740   5.318
 1506SOL     MW 7683   0.688   1.695   5.383
 1507SOL     OW 7684   4.139   4.269   5.846
 1507SOL    HW1 7685   4.086   4.344   5.874
 1507SOL    HW2 7686   4.168   4.228   5.928
 1507SOL     MW 7687   4.136   4.273   5.860
 1508SOL     OW 7688   4.430   4.497   5.362
 1508SOL    HW1 7689   4.415   4.448   5.442
 1508SOL    HW2 7690   4.523   4.520   5.364
 1508SOL     MW 7691   4.440   4.494   5.372
 1509SOL     OW 7692   1.319   2.476   4.139
 1509SOL    HW1 7693   1.245   2.536   4.148
 1509SOL    HW2 7694   1.363   2.505   4.060
 1509SOL     MW 7695   1.315   2.488   4.130
 1510SOL     OW 7696   3.938   4.738   5.744
 1510SOL    HW1 7697   4.017   4.705   5.700
 1510SOL    HW2 7698   3.866   4.694   5.699
 1510SOL     MW 7699   3.939   4.728   5.732
 1511SOL     OW 7700   3.246   1.554   1.895
 1511SOL    HW1 7701   3.155   1.565   1.868
 1511SOL    HW2 7702   3.247   1.575   1.989
 1511SOL     MW 7703   3.235   1.558   1.904
 1512SOL     OW 7704   3.652   5.935   0.285
 1512SOL    HW1 7705   3.679   6.016   0.241
 1512SOL    HW2 7706   3.684   5.945   0.375
 1512SOL     MW 7707   3.660   5.947   0.291
 1513SOL     OW 7708   3.504   5.280   5.403
 1513SOL    HW1 7709   3.437   5.214   5.383
 1513SOL    HW2 7710   3.466   5.332   5.474
 1513SOL     MW 7711   3.490   5.279   5.409
 1514SOL     OW 7712   5.536   0.699   1.449
 1514SOL    HW1 7713   5.445   0.709   1.474
 1514SOL    HW2 7714   5.544   0.749   1.367
 1514SOL     MW 7715   5.526   0.707   1.442
 1515SOL     OW 7716   0.867   2.551   0.900
 1515SOL    HW1 7717   0.886   2.630   0.951
 1515SOL    HW2 7718   0.895   2.572   0.811
 1515SOL     MW 7719   0.873   2.564   0.895
 1516SOL     OW 7720   4.716   1.927   3.038
 1516SOL    HW1 7721   4.783   1.927   3.107
 1516SOL    HW2 7722   4.753   1.874   2.968
 1516SOL     MW 7723   4.729   1.920   3.038
 1517SOL     OW 7724   1.425   5.375   3.391
 1517SOL    HW1 7725   1.360   5.362   3.460
 1517SOL    HW2 7726   1.384   5.339   3.312
 1517SOL     MW 7727   1.412   5.369   3.390
 1518SOL     OW 7728   2.229   4.589   1.310
 1518SOL    HW1 7729   2.278   4.653   1.259
 1518SOL    HW2 7730   2.158   4.561   1.252
 1518SOL     MW 7731   2.226   4.593   1.296
 1519SOL     OW 7732   5.729   4.856   0.606
 1519SOL    HW1 7733   5.668   4.859   0.680
 1519SOL    HW2 7734   5.799   4.917   0.630
 1519SOL     MW 7735   5.730   4.864   0.619
 1520SOL     OW 7736   3.091   2.186   1.951
 1520SOL    HW1 7737   3.033   2.213   1.880
 1520SOL    HW2 7738   3.064   2.239   2.026
 1520SOL     MW 7739   3.080   2.196   1.951
 1521SOL     OW 7740   1.062   5.331   3.342
 1521SOL    HW1 7741   1.057   5.238   3.362
 1521SOL    HW2 7742   0.979   5.367   3.373
 1521SOL     MW 7743   1.051   5.324   3.348
 1522SOL     OW 7744   4.824   2.592   2.115
 1522SOL    HW1 7745   4.794   2.624   2.200
 1522SOL    HW2 7746   4.744   2.564   2.070
 1522SOL     MW 7747   4.810   2.592   2.120
 1523SOL     OW 7748   5.500   0.322   4.611
 1523SOL    HW1 7749   5.558   0.249   4.632
 1523SOL    HW2 7750   5.509   0.334   4.517
 1523SOL     MW 7751   5.508   0.314   4.602
 1524SOL     OW 7752   3.126   1.063   0.781
 1524SOL    HW1 7753   3.221   1.071   0.792
 1524SOL    HW2 7754   3.116   1.021   0.696
 1524SOL     MW 7755   3.137   1.059   0.771
 1525SOL     OW 7756   3.718   3.214   1.548
 1525SOL    HW1 7757   3.681   3.138   1.504
 1525SOL    HW2 7758   3.785   3.247   1.488
 1525SOL     MW 7759   3.722   3.209   1.535
 1526SOL     OW 7760   0.838   2.644   4.933
 1526SOL    HW1 7761   0.905   2.710   4.915
 1526SOL    HW2 7762   0.865   2.568   4.882
 1526SOL     MW 7763   0.850   2.643   4.924
 1527SOL     OW 7764   0.275   1.991   2.893
 1527SOL    HW1 7765   0.240   1.905   2.917
 1527SOL    HW2 7766   0.200   2.038   2.855
 1527SOL     MW 7767   0.261   1.986   2.891
 1528SOL     OW 7768   5.402   0.917   5.930
 1528SOL    HW1 7769   5.467   0.972   5.973
 1528SOL    HW2 7770   5.417   0.929   5.836
 1528SOL     MW 7771   5.412   0.925   5.924
 1529SOL     OW 7772   5.629   2.167   0.239
 1529SOL    HW1 7773   5.604   2.257   0.263
 1529SOL    HW2 7774   5.693   2.178   0.168
 1529SOL     MW 7775   5.634   2.180   0.233
 1530SOL     OW 7776   3.717   2.490   5.991
 1530SOL    HW1 7777   3.729   2.581   5.963
 1530SOL    HW2 7778   3.658   2.452   5.926
 1530SOL     MW 7779   3.711   2.497   5.979
 1531SOL     OW 7780   2.254   5.361   2.199
 1531SOL    HW1 7781   2.340   5.404   2.199
 1531SOL    HW2 7782   2.197   5.420   2.248
 1531SOL     MW 7783   2.258   5.374   2.205
 1532SOL     OW 7784   3.833   1.126   4.392
 1532SOL    HW1 7785   3.748   1.101   4.428
 1532SOL    HW2 7786   3.859   1.051   4.337
 1532SOL     MW 7787   3.826   1.113   4.389
 1533SOL     OW 7788   2.537   5.638   5.783
 1533SOL    HW1 7789   2.447   5.631   5.752
 1533SOL    HW2 7790   2.573   5.551   5.772
 1533SOL     MW 7791   2.530   5.626   5.778
 1534SOL     OW 7792   4.600   2.190   2.992
 1534SOL    HW1 7793   4.507   2.210   3.006
 1534SOL    HW2 7794   4.607   2.097   3.015
 1534SOL     MW 7795   4.589   2.181   2.997
 1535SOL     OW 7796   4.557   4.625   1.930
 1535SOL    HW1 7797   4.498   4.700   1.924
 1535SOL    HW2 7798   4.532   4.582   2.012
 1535SOL     MW 7799   4.546   4.629   1.940
 1536SOL     OW 7800   3.017   4.874   1.336
 1536SOL    HW1 7801   3.087   4.859   1.399
 1536SOL    HW2 7802   3.061   4.904   1.257
 1536SOL     MW 7803   3.031   4.876   1.334
 1537SOL     OW 7804   1.220   2.234   0.371
 1537SOL    HW1 7805   1.135   2.192   0.380
 1537SOL    HW2 7806   1.261   2.223   0.457
 1537SOL     MW 7807   1.214   2.228   0.383
 1538SOL     OW 7808   1.137   1.354   3.093
 1538SOL    HW1 7809   1.063   1.294   3.095
 1538SOL    HW2 7810   1.157   1.366   3.001
 1538SOL     MW 7811   1.130   1.348   3.082
 1539SOL     OW 7812   0.953   3.511   5.318
 1539SOL    HW1 7813   0.912   3.426   5.334
 1539SOL    HW2 7814   0.933   3.530   5.227
 1539SOL     MW 7815   0.945   3.502   5.309
 1540SOL     OW 7816   1.410   2.515   4.881
 1540SOL    HW1 7817   1.333   2.462   4.859
 1540SOL    HW2 7818   1.447   2.539   4.796
 1540SOL     MW 7819   1.405   2.511   4.867
 1541SOL     OW 7820   0.316   1.782   0.898
 1541SOL    HW1 7821   0.230   1.795   0.938
 1541SOL    HW2 7822   0.335   1.867   0.856
 1541SOL     MW 7823   0.307   1.795   0.898
 1542SOL     OW 7824   2.980   5.774   5.462
 1542SOL    HW1 7825   3.064   5.737   5.436
 1542SOL    HW2 7826   3.003   5.839   5.529
 1542SOL     MW 7827   2.994   5.777   5.467
 1543SOL     OW 7828   3.035   0.113   0.760
 1543SOL    HW1 7829   2.944   0.097   0.735
 1543SOL    HW2 7830   3.082   0.034   0.733
 1543SOL     MW 7831   3.030   0.101   0.754
 1544SOL     OW 7832   0.230   0.300   1.432
 1544SOL    HW1 7833   0.248   0.393   1.420
 1544SOL    HW2 7834   0.316   0.258   1.429
 1544SOL     MW 7835   0.243   0.306   1.430
 1545SOL     OW 7836   3.877   3.289   1.360
 1545SOL    HW1 7837   3.873   3.372   1.312
 1545SOL    HW2 7838   3.828   3.227   1.307
 1545SOL     MW 7839   3.870   3.292   1.347
 1546SOL     OW 7840   0.369   1.855   0.575
 1546SOL    HW1 7841   0.424   1.933   0.565
 1546SOL    HW2 7842   0.431   1.785   0.598
 1546SOL     MW 7843   0.384   1.856   0.577
 1547SOL     OW 7844   2.758   5.932   1.887
 1547SOL    HW1 7845   2.711   6.012   1.911
 1547SOL    HW2 7846   2.718   5.863   1.941
 1547SOL     MW 7847   2.747   5.933   1.897
 1548SOL     OW 7848   5.981   1.724   3.536
 1548SOL    HW1 7849   5.914   1.657   3.547
 1548SOL    HW2 7850   5.955   1.771   3.456
 1548SOL     MW 7851   5.969   1.722   3.527
 1549SOL     OW 7852   2.157   4.865   5.277
 1549SOL    HW1 7853   2.091   4.804   5.242
 1549SOL    HW2 7854   2.233   4.810   5.296
 1549SOL     MW 7855   2.158   4.850   5.275
 1550SOL     OW 7856   3.498   4.678   1.016
 1550SOL    HW1 7857   3.562   4.691   0.945
 1550SOL    HW2 7858   3.423   4.636   0.973
 1550SOL     MW 7859   3.497   4.674   1.001
 1551SOL     OW 7860   4.711   1.096   3.131
 1551SOL    HW1 7861   4.643   1.107   3.197
 1551SOL    HW2 7862   4.793   1.104   3.179
 1551SOL     MW 7863   4.713   1.099   3.146
 1552SOL     OW 7864   1.735   0.148   4.709
 1552SOL    HW1 7865   1.721   0.102   4.792
 1552SOL    HW2 7866   1.828   0.137   4.691
 1552SOL     MW 7867   1.745   0.140   4.718
 1553SOL     OW 7868   4.202   1.147   3.715
 1553SOL    HW1 7869   4.164   1.061   3.732
 1553SOL    HW2 7870   4.282   1.148   3.766
 1553SOL     MW 7871   4.207   1.136   3.723
 1554SOL     OW 7872   0.324   2.038   1.917
 1554SOL    HW1 7873   0.406   2.082   1.896
 1554SOL    HW2 7874   0.256   2.094   1.880
 1554SOL     MW 7875   0.326   2.050   1.910
 1555SOL     OW 7876   1.816   4.272   5.961
 1555SOL    HW1 7877   1.822   4.236   5.873
 1555SOL    HW2 7878   1.892   4.236   6.007
 1555SOL     MW 7879   1.827   4.263   5.956
 1556SOL     OW 7880   5.708   3.891   3.582
 1556SOL    HW1 7881   5.632   3.944   3.556
 1556SOL    HW2 7882   5.783   3.939   3.548
 1556SOL     MW 7883   5.707   3.904   3.575
 1557SOL     OW 7884   3.096   4.114   1.468
 1557SOL    HW1 7885   3.135   4.037   1.428
 1557SOL    HW2 7886   3.038   4.150   1.401
 1557SOL     MW 7887   3.094   4.109   1.455
 1558SOL     OW 7888   5.434   5.122   4.767
 1558SOL    HW1 7889   5.343   5.127   4.740
 1558SOL    HW2 7890   5.482   5.172   4.701
 1558SOL     MW 7891   5.429   5.129   4.755
 1559SOL     OW 7892   1.633   5.447   3.773
 1559SOL    HW1 7893   1.667   5.366   3.811
 1559SOL    HW2 7894   1.595   5.495   3.847
 1559SOL     MW 7895   1.632   5.443   3.787
 1560SOL     OW 7896   0.063   0.690   2.117
 1560SOL    HW1 7897   0.016   0.728   2.191
 1560SOL    HW2 7898   0.023   0.730   2.040
 1560SOL     MW 7899   0.052   0.700   2.116
 1561SOL     OW 7900   1.642   3.001   0.734
 1561SOL    HW1 7901   1.581   2.931   0.713
 1561SOL    HW2 7902   1.656   3.047   0.651
 1561SOL     MW 7903   1.636   2.998   0.721
 1562SOL     OW 7904   2.765   3.660   1.099
 1562SOL    HW1 7905   2.717   3.588   1.057
 1562SOL    HW2 7906   2.739   3.655   1.191
 1562SOL     MW 7907   2.755   3.650   1.105
 1563SOL     OW 7908   2.091   1.107   6.017
 1563SOL    HW1 7909   2.097   1.021   6.058
 1563SOL    HW2 7910   2.035   1.094   5.941
 1563SOL     MW 7911   2.085   1.094   6.012
 1564SOL     OW 7912   2.851   4.606   4.810
 1564SOL    HW1 7913   2.931   4.554   4.817
 1564SOL    HW2 7914   2.803   4.566   4.738
 1564SOL     MW 7915   2.855   4.595   4.801
 1565SOL     OW 7916   5.507   4.243   1.744
 1565SOL    HW1 7917   5.416   4.213   1.743
 1565SOL    HW2 7918   5.538   4.223   1.832
 1565SOL     MW 7919   5.500   4.237   1.755
 1566SOL     OW 7920   5.478   5.228   4.152
 1566SOL    HW1 7921   5.544   5.297   4.139
 1566SOL    HW2 7922   5.439   5.216   4.065
 1566SOL     MW 7923   5.482   5.235   4.139
 1567SOL     OW 7924   1.463   5.817   2.769
 1567SOL    HW1 7925   1.514   5.898   2.767
 1567SOL    HW2 7926   1.505   5.764   2.838
 1567SOL     MW 7927   1.475   5.821   2.778
 1568SOL     OW 7928   0.673   1.482   3.096
 1568SOL    HW1 7929   0.760   1.448   3.115
 1568SOL    HW2 7930   0.689   1.565   3.052
 1568SOL     MW 7931   0.686   1.488   3.093
 1569SOL     OW 7932   3.165   2.080   1.205
 1569SOL    HW1 7933   3.155   2.130   1.286
 1569SOL    HW2 7934   3.209   2.139   1.145
 1569SOL     MW 7935   3.169   2.094   1.208
 1570SOL     OW 7936   3.641   0.296   5.383
 1570SOL    HW1 7937   3.662   0.371   5.439
 1570SOL    HW2 7938   3.661   0.325   5.295
 1570SOL     MW 7939   3.646   0.309   5.379
 1571SOL     OW 7940   2.802   0.075   0.631
 1571SOL    HW1 7941   2.772   0.164   0.652
 1571SOL    HW2 7942   2.728   0.019   0.653
 1571SOL     MW 7943   2.789   0.080   0.637
 1572SOL     OW 7944   0.489   5.817   1.565
 1572SOL    HW1 7945   0.535   5.736   1.589
 1572SOL    HW2 7946   0.542   5.855   1.495
 1572SOL     MW 7947   0.501   5.811   1.559
 1573SOL     OW 7948   4.605   1.475   1.164
 1573SOL    HW1 7949   4.596   1.557   1.213
 1573SOL    HW2 7950   4.535   1.419   1.198
 1573SOL     MW 7951   4.595   1.478   1.175
 1574SOL     OW 7952   0.533   1.914   1.375
 1574SOL    HW1 7953   0.496   1.985   1.323
 1574SOL    HW2 7954   0.499   1.834   1.334
 1574SOL     MW 7955   0.524   1.913   1.363
 1575SOL     OW 7956   0.611   5.148   1.643
 1575SOL    HW1 7957   0.559   5.160   1.722
 1575SOL    HW2 7958   0.606   5.054   1.624
 1575SOL     MW 7959   0.604   5.137   1.650
 1576SOL     OW 7960   4.474   2.296   4.530
 1576SOL    HW1 7961   4.553   2.293   4.476
 1576SOL    HW2 7962   4.402   2.305   4.468
 1576SOL     MW 7963   4.475   2.297   4.515
 1577SOL     OW 7964   4.820   1.275   5.641
 1577SOL    HW1 7965   4.741   1.259   5.693
 1577SOL    HW2 7966   4.808   1.363   5.606
 1577SOL     MW 7967   4.808   1.284   5.643
 1578SOL     OW 7968   2.212   0.941   1.352
 1578SOL    HW1 7969   2.302   0.974   1.349
 1578SOL    HW2 7970   2.174   0.981   1.430
 1578SOL     MW 7971   2.219   0.950   1.362
 1579SOL     OW 7972   1.100   5.163   5.547
 1579SOL    HW1 7973   1.028   5.225   5.561
 1579SOL    HW2 7974   1.085   5.094   5.612
 1579SOL     MW 7975   1.088   5.162   5.557
 1580SOL     OW 7976   2.426   4.725   2.951
 1580SOL    HW1 7977   2.397   4.712   2.861
 1580SOL    HW2 7978   2.465   4.640   2.976
 1580SOL     MW 7979   2.428   4.712   2.943
 1581SOL     OW 7980   2.434   4.566   1.485
 1581SOL    HW1 7981   2.355   4.550   1.433
 1581SOL    HW2 7982   2.410   4.639   1.543
 1581SOL     MW 7983   2.421   4.573   1.486
 1582SOL     OW 7984   4.490   5.650   6.007
 1582SOL    HW1 7985   4.510   5.694   6.090
 1582SOL    HW2 7986   4.530   5.704   5.940
 1582SOL     MW 7987   4.498   5.662   6.009
 1583SOL     OW 7988   4.750   2.576   3.979
 1583SOL    HW1 7989   4.695   2.585   3.902
 1583SOL    HW2 7990   4.828   2.628   3.958
 1583SOL     MW 7991   4.753   2.584   3.966
 1584SOL     OW 7992   3.519   1.221   5.940
 1584SOL    HW1 7993   3.547   1.131   5.956
 1584SOL    HW2 7994   3.440   1.231   5.994
 1584SOL     MW 7995   3.512   1.211   5.949
 1585SOL     OW 7996   0.804   1.977   5.888
 1585SOL    HW1 7997   0.875   1.934   5.838
 1585SOL    HW2 7998   0.791   2.060   5.844
 1585SOL     MW 7999   0.812   1.982   5.876
 1586SOL     OW 8000   3.641   4.456   3.485
 1586SOL    HW1 8001   3.704   4.527   3.497
 1586SOL    HW2 8002   3.586   4.460   3.563
 1586SOL     MW 8003   3.642   4.466   3.496
 1587SOL     OW 8004   3.163   2.266   2.313
 1587SOL    HW1 8005   3.205   2.297   2.232
 1587SOL    HW2 8006   3.081   2.315   2.318
 1587SOL     MW 8007   3.158   2.276   2.303
 1588SOL     OW 8008   3.769   1.530   4.568
 1588SOL    HW1 8009   3.802   1.487   4.646
 1588SOL    HW2 8010   3.700   1.471   4.536
 1588SOL     MW 8011   3.764   1.517   4.574
 1589SOL     OW 8012   1.215   1.026   2.661
 1589SOL    HW1 8013   1.175   0.940   2.677
 1589SOL    HW2 8014   1.290   1.007   2.606
 1589SOL     MW 8015   1.219   1.012   2.656
 1590SOL     OW 8016   3.581   5.033   0.908
 1590SOL    HW1 8017   3.639   5.068   0.840
 1590SOL    HW2 8018   3.531   4.964   0.863
 1590SOL     MW 8019   3.582   5.029   0.893
 1591SOL     OW 8020   2.484   2.263   0.657
 1591SOL    HW1 8021   2.577   2.276   0.639
 1591SOL    HW2 8022   2.475   2.169   0.670
 1591SOL     MW 8023   2.495   2.253   0.656
 1592SOL     OW 8024   5.700   5.711   2.728
 1592SOL    HW1 8025   5.713   5.617   2.717
 1592SOL    HW2 8026   5.699   5.723   2.823
 1592SOL     MW 8027   5.702   5.700   2.739
 1593SOL     OW 8028   0.641   0.025   5.986
 1593SOL    HW1 8029   0.635   0.075   6.068
 1593SOL    HW2 8030   0.556   0.038   5.943
 1593SOL     MW 8031   0.629   0.033   5.991
 1594SOL     OW 8032   0.342   5.906   3.444
 1594SOL    HW1 8033   0.280   5.896   3.517
 1594SOL    HW2 8034   0.408   5.839   3.459
 1594SOL     MW 8035   0.342   5.896   3.455
 1595SOL     OW 8036   4.961   1.102   3.296
 1595SOL    HW1 8037   4.999   1.019   3.269
 1595SOL    HW2 8038   4.940   1.091   3.388
 1595SOL     MW 8039   4.963   1.090   3.304
 1596SOL     OW 8040   4.524   1.967   0.794
 1596SOL    HW1 8041   4.549   1.938   0.706
 1596SOL    HW2 8042   4.606   1.969   0.843
 1596SOL     MW 8043   4.538   1.963   0.789
 1597SOL     OW 8044   2.705   1.047   5.054
 1597SOL    HW1 8045   2.622   1.080   5.018
 1597SOL    HW2 8046   2.715   1.094   5.137
 1597SOL     MW 8047   2.695   1.057   5.060
 1598SOL     OW 8048   4.035   2.485   1.517
 1598SOL    HW1 8049   4.001   2.396   1.514
 1598SOL    HW2 8050   4.104   2.487   1.450
 1598SOL     MW 8051   4.040   2.474   1.508
 1599SOL     OW 8052   5.320   0.874   2.357
 1599SOL    HW1 8053   5.236   0.835   2.332
 1599SOL    HW2 8054   5.328   0.951   2.300
 1599SOL     MW 8055   5.310   0.879   2.346
 1600SOL     OW 8056   0.666   4.940   0.224
 1600SOL    HW1 8057   0.629   4.861   0.263
 1600SOL    HW2 8058   0.749   4.953   0.272
 1600SOL     MW 8059   0.672   4.931   0.235
 1601SOL     OW 8060   2.950   6.041   2.401
 1601SOL    HW1 8061   3.007   6.100   2.353
 1601SOL    HW2 8062   2.862   6.065   2.372
 1601SOL     MW 8063   2.946   6.051   2.391
 1602SOL     OW 8064   3.974   4.420   0.014
 1602SOL    HW1 8065   4.030   4.496   0.029
 1602SOL    HW2 8066   3.895   4.456  -0.027
 1602SOL     MW 8067   3.971   4.434   0.010
 1603SOL     OW 8068   3.778   0.485   3.647
 1603SOL    HW1 8069   3.817   0.568   3.620
 1603SOL    HW2 8070   3.726   0.458   3.571
 1603SOL     MW 8071   3.776   0.492   3.634
 1604SOL     OW 8072   0.909   3.015   4.191
 1604SOL    HW1 8073   0.938   3.106   4.191
 1604SOL    HW2 8074   0.892   2.996   4.098
 1604SOL     MW 8075   0.910   3.024   4.179
 1605SOL     OW 8076   0.748   1.898   4.733
 1605SOL    HW1 8077   0.788   1.958   4.670
 1605SOL    HW2 8078   0.758   1.942   4.817
 1605SOL     MW 8079   0.754   1.911   4.735
 1606SOL     OW 8080   4.215   0.039   2.435
 1606SOL    HW1 8081   4.205  -0.055   2.422
 1606SOL    HW2 8082   4.210   0.051   2.530
 1606SOL     MW 8083   4.213   0.028   2.446
 1607SOL     OW 8084   2.038   5.189   2.535
 1607SOL    HW1 8085   2.072   5.106   2.569
 1607SOL    HW2 8086   2.075   5.195   2.447
 1607SOL     MW 8087   2.047   5.179   2.528
 1608SOL     OW 8088   5.602   1.141   1.632
 1608SOL    HW1 8089   5.605   1.086   1.710
 1608SOL    HW2 8090   5.682   1.193   1.637
 1608SOL     MW 8091   5.613   1.141   1.643
 1609SOL     OW 8092   4.768   1.344   5.971
 1609SOL    HW1 8093   4.842   1.298   5.932
 1609SOL    HW2 8094   4.755   1.420   5.916
 1609SOL     MW 8095   4.776   1.348   5.959
 1610SOL     OW 8096   4.889   5.297   1.300
 1610SOL    HW1 8097   4.813   5.253   1.336
 1610SOL    HW2 8098   4.856   5.383   1.271
 1610SOL     MW 8099   4.875   5.303   1.301
 1611SOL     OW 8100   0.121   3.248   5.528
 1611SOL    HW1 8101   0.114   3.282   5.617
 1611SOL    HW2 8102   0.202   3.197   5.528
 1611SOL     MW 8103   0.130   3.246   5.539
 1612SOL     OW 8104   2.534   5.602   3.178
 1612SOL    HW1 8105   2.525   5.548   3.098
 1612SOL    HW2 8106   2.538   5.692   3.146
 1612SOL     MW 8107   2.534   5.606   3.163
 1613SOL     OW 8108   5.666   1.041   4.592
 1613SOL    HW1 8109   5.691   1.038   4.499
 1613SOL    HW2 8110   5.608   0.966   4.604
 1613SOL     MW 8111   5.662   1.031   4.581
 1614SOL     OW 8112   5.976   3.413   0.190
 1614SOL    HW1 8113   5.935   3.327   0.199
 1614SOL    HW2 8114   5.903   3.475   0.191
 1614SOL     MW 8115   5.962   3.410   0.192
 1615SOL     OW 8116   0.842   2.904   0.782
 1615SOL    HW1 8117   0.901   2.934   0.851
 1615SOL    HW2 8118   0.754   2.916   0.819
 1615SOL     MW 8119   0.838   2.910   0.796
 1616SOL     OW 8120   0.333   1.551   0.706
 1616SOL    HW1 8121   0.341   1.606   0.784
 1616SOL    HW2 8122   0.419   1.557   0.664
 1616SOL     MW 8123   0.345   1.559   0.711
 1617SOL     OW 8124   5.044   4.493   5.719
 1617SOL    HW1 8125   5.138   4.505   5.731
 1617SOL    HW2 8126   5.034   4.478   5.625
 1617SOL     MW 8127   5.055   4.493   5.708
 1618SOL     OW 8128   3.408   1.587   4.289
 1618SOL    HW1 8129   3.402   1.556   4.198
 1618SOL    HW2 8130   3.407   1.682   4.282
 1618SOL     MW 8131   3.407   1.595   4.276
 1619SOL     OW 8132   0.555   1.635   0.581
 1619SOL    HW1 8133   0.564   1.581   0.503
 1619SOL    HW2 8134   0.643   1.671   0.595
 1619SOL     MW 8135   0.567   1.633   0.573
 1620SOL     OW 8136   4.160   3.065   1.307
 1620SOL    HW1 8137   4.170   3.158   1.331
 1620SOL    HW2 8138   4.248   3.039   1.280
 1620SOL     MW 8139   4.173   3.074   1.306
 1621SOL     OW 8140   1.342   0.865   1.917
 1621SOL    HW1 8141   1.374   0.921   1.989
 1621SOL    HW2 8142   1.287   0.799   1.960
 1621SOL     MW 8143   1.339   0.864   1.932
 1622SOL     OW 8144   1.056   5.656   0.131
 1622SOL    HW1 8145   1.115   5.614   0.069
 1622SOL    HW2 8146   0.982   5.686   0.078
 1622SOL     MW 8147   1.054   5.654   0.117
 1623SOL     OW 8148   1.505   2.373   5.103
 1623SOL    HW1 8149   1.473   2.418   5.025
 1623SOL    HW2 8150   1.599   2.362   5.087
 1623SOL     MW 8151   1.513   2.377   5.091
 1624SOL     OW 8152   0.470   4.748   0.301
 1624SOL    HW1 8153   0.401   4.811   0.320
 1624SOL    HW2 8154   0.424   4.669   0.275
 1624SOL     MW 8155   0.455   4.746   0.300
 1625SOL     OW 8156   0.624   3.225   4.041
 1625SOL    HW1 8157   0.632   3.172   4.121
 1625SOL    HW2 8158   0.539   3.267   4.049
 1625SOL     MW 8159   0.614   3.224   4.052
 1626SOL     OW 8160   5.680   2.018   2.314
 1626SOL    HW1 8161   5.768   2.033   2.349
 1626SOL    HW2 8162   5.671   2.080   2.242
 1626SOL     MW 8163   5.690   2.028   2.309
 1627SOL     OW 8164   2.351   2.743   6.031
 1627SOL    HW1 8165   2.357   2.798   6.110
 1627SOL    HW2 8166   2.380   2.799   5.960
 1627SOL     MW 8167   2.355   2.757   6.032
 1628SOL     OW 8168   1.629   6.020   2.746
 1628SOL    HW1 8169   1.667   6.020   2.834
 1628SOL    HW2 8170   1.698   5.986   2.690
 1628SOL     MW 8171   1.643   6.015   2.750
 1629SOL     OW 8172   0.894   1.521   1.164
 1629SOL    HW1 8173   0.846   1.600   1.189
 1629SOL    HW2 8174   0.947   1.500   1.241
 1629SOL     MW 8175   0.894   1.528   1.177
 1630SOL     OW 8176   6.002   3.965   1.072
 1630SOL    HW1 8177   5.989   3.954   1.166
 1630SOL    HW2 8178   6.045   4.050   1.063
 1630SOL     MW 8179   6.006   3.974   1.082
 1631SOL     OW 8180   5.627   5.286   2.020
 1631SOL    HW1 8181   5.586   5.365   2.055
 1631SOL    HW2 8182   5.644   5.307   1.928
 1631SOL     MW 8183   5.624   5.299   2.012
 1632SOL     OW 8184   5.308   3.935   0.008
 1632SOL    HW1 8185   5.222   3.898   0.031
 1632SOL    HW2 8186   5.292   3.982  -0.074
 1632SOL     MW 8187   5.295   3.936   0.001
 1633SOL     OW 8188   4.554   1.299   3.619
 1633SOL    HW1 8189   4.464   1.333   3.624
 1633SOL    HW2 8190   4.587   1.332   3.536
 1633SOL     MW 8191   4.547   1.308   3.609
 1634SOL     OW 8192   2.994   2.699   1.453
 1634SOL    HW1 8193   2.924   2.764   1.446
 1634SOL    HW2 8194   3.036   2.699   1.368
 1634SOL     MW 8195   2.990   2.707   1.441
 1635SOL     OW 8196   3.141   4.994   5.791
 1635SOL    HW1 8197   3.227   5.017   5.827
 1635SOL    HW2 8198   3.150   4.902   5.765
 1635SOL     MW 8199   3.153   4.985   5.792
 1636SOL     OW 8200   3.089   2.457   5.123
 1636SOL    HW1 8201   3.053   2.543   5.145
 1636SOL    HW2 8202   3.083   2.453   5.027
 1636SOL     MW 8203   3.084   2.468   5.113
 1637SOL     OW 8204   3.677   1.868   4.235
 1637SOL    HW1 8205   3.590   1.858   4.275
 1637SOL    HW2 8206   3.733   1.810   4.285
 1637SOL     MW 8207   3.673   1.859   4.246
 1638SOL     OW 8208   2.079   5.087   3.856
 1638SOL    HW1 8209   2.165   5.098   3.816
 1638SOL    HW2 8210   2.019   5.074   3.782
 1638SOL     MW 8211   2.082   5.087   3.841
 1639SOL     OW 8212   4.636   1.480   3.816
 1639SOL    HW1 8213   4.712   1.529   3.785
 1639SOL    HW2 8214   4.621   1.413   3.749
 1639SOL     MW 8215   4.644   1.478   3.804
 1640SOL     OW 8216   1.112   1.106   3.251
 1640SOL    HW1 8217   1.122   1.089   3.345
 1640SOL    HW2 8218   1.162   1.186   3.236
 1640SOL     MW 8219   1.120   1.114   3.261
 1641SOL     OW 8220   2.150   4.622   3.873
 1641SOL    HW1 8221   2.177   4.705   3.913
 1641SOL    HW2 8222   2.135   4.564   3.947
 1641SOL     MW 8223   2.152   4.625   3.887
 1642SOL     OW 8224   0.727   0.190   5.820
 1642SOL    HW1 8225   0.709   0.159   5.731
 1642SOL    HW2 8226   0.720   0.111   5.874
 1642SOL     MW 8227   0.724   0.176   5.816
 1643SOL     OW 8228   1.076   1.480   1.367
 1643SOL    HW1 8229   1.076   1.572   1.393
 1643SOL    HW2 8230   1.020   1.437   1.431
 1643SOL     MW 8231   1.069   1.487   1.379
 1644SOL     OW 8232   0.909   1.065   5.992
 1644SOL    HW1 8233   0.816   1.046   6.000
 1644SOL    HW2 8234   0.947   1.034   6.074
 1644SOL     MW 8235   0.902   1.058   6.004
 1645SOL     OW 8236   0.249   1.079   5.427
 1645SOL    HW1 8237   0.194   1.139   5.378
 1645SOL    HW2 8238   0.228   1.095   5.519
 1645SOL     MW 8239   0.240   1.088   5.433
 1646SOL     OW 8240   3.591   5.432   3.948
 1646SOL    HW1 8241   3.628   5.348   3.975
 1646SOL    HW2 8242   3.550   5.414   3.863
 1646SOL     MW 8243   3.590   5.419   3.940
 1647SOL     OW 8244   1.209   1.140   5.099
 1647SOL    HW1 8245   1.133   1.197   5.088
 1647SOL    HW2 8246   1.284   1.195   5.077
 1647SOL     MW 8247   1.209   1.154   5.095
 1648SOL     OW 8248   2.039   4.483   1.136
 1648SOL    HW1 8249   2.044   4.501   1.042
 1648SOL    HW2 8250   2.006   4.394   1.142
 1648SOL     MW 8251   2.035   4.474   1.124
 1649SOL     OW 8252   1.681   5.289   5.006
 1649SOL    HW1 8253   1.770   5.258   5.022
 1649SOL    HW2 8254   1.650   5.320   5.091
 1649SOL     MW 8255   1.688   5.289   5.019
 1650SOL     OW 8256   2.190   5.876   5.894
 1650SOL    HW1 8257   2.222   5.887   5.983
 1650SOL    HW2 8258   2.233   5.796   5.862
 1650SOL     MW 8259   2.200   5.867   5.901
 1651SOL     OW 8260   3.190   4.900   1.549
 1651SOL    HW1 8261   3.224   4.814   1.524
 1651SOL    HW2 8262   3.152   4.886   1.636
 1651SOL     MW 8263   3.190   4.888   1.557
 1652SOL     OW 8264   4.341   5.423   6.005
 1652SOL    HW1 8265   4.299   5.398   5.922
 1652SOL    HW2 8266   4.383   5.507   5.986
 1652SOL     MW 8267   4.341   5.431   5.992
 1653SOL     OW 8268   4.292   5.248   2.144
 1653SOL    HW1 8269   4.223   5.313   2.162
 1653SOL    HW2 8270   4.287   5.187   2.217
 1653SOL     MW 8271   4.282   5.248   2.155
 1654SOL     OW 8272   4.523   0.474   1.524
 1654SOL    HW1 8273   4.591   0.424   1.568
 1654SOL    HW2 8274   4.569   0.526   1.459
 1654SOL     MW 8275   4.537   0.474   1.522
 1655SOL     OW 8276   0.993   2.933   2.017
 1655SOL    HW1 8277   0.966   2.937   1.925
 1655SOL    HW2 8278   0.981   3.022   2.049
 1655SOL     MW 8279   0.988   2.945   2.009
 1656SOL     OW 8280   3.765   2.856   4.973
 1656SOL    HW1 8281   3.807   2.872   4.888
 1656SOL    HW2 8282   3.804   2.921   5.031
 1656SOL     MW 8283   3.776   2.866   4.970
 1657SOL     OW 8284   4.999   1.862   3.759
 1657SOL    HW1 8285   4.940   1.929   3.724
 1657SOL    HW2 8286   5.027   1.896   3.843
 1657SOL     MW 8287   4.995   1.875   3.765
 1658SOL     OW 8288   0.500   3.660   2.349
 1658SOL    HW1 8289   0.488   3.682   2.441
 1658SOL    HW2 8290   0.571   3.596   2.348
 1658SOL     MW 8291   0.507   3.655   2.361
 1659SOL     OW 8292   2.567   5.433   4.282
 1659SOL    HW1 8293   2.566   5.527   4.264
 1659SOL    HW2 8294   2.513   5.395   4.213
 1659SOL     MW 8295   2.560   5.441   4.271
 1660SOL     OW 8296   2.806   2.421   5.836
 1660SOL    HW1 8297   2.797   2.516   5.846
 1660SOL    HW2 8298   2.716   2.388   5.834
 1660SOL     MW 8299   2.793   2.429   5.837
 1661SOL     OW 8300   1.391   2.845   4.660
 1661SOL    HW1 8301   1.416   2.852   4.752
 1661SOL    HW2 8302   1.438   2.768   4.627
 1661SOL     MW 8303   1.400   2.836   4.667
 1662SOL     OW 8304   4.489   5.525   2.823
 1662SOL    HW1 8305   4.399   5.513   2.794
 1662SOL    HW2 8306   4.522   5.436   2.835
 1662SOL     MW 8307   4.482   5.512   2.821
 1663SOL     OW 8308   1.098   1.171   1.582
 1663SOL    HW1 8309   1.169   1.128   1.630
 1663SOL    HW2 8310   1.125   1.164   1.490
 1663SOL     MW 8311   1.110   1.164   1.576
 1664SOL     OW 8312   0.091   1.490   2.965
 1664SOL    HW1 8313   0.020   1.426   2.972
 1664SOL    HW2 8314   0.120   1.484   2.874
 1664SOL     MW 8315   0.085   1.481   2.954
 1665SOL     OW 8316   5.220   0.153   0.880
 1665SOL    HW1 8317   5.187   0.190   0.962
 1665SOL    HW2 8318   5.211   0.058   0.891
 1665SOL     MW 8319   5.215   0.145   0.892
 1666SOL     OW 8320   1.193   5.472   1.970
 1666SOL    HW1 8321   1.209   5.543   2.033
 1666SOL    HW2 8322   1.100   5.453   1.978
 1666SOL     MW 8323   1.183   5.479   1.979
 1667SOL     OW 8324   2.183   0.306   2.471
 1667SOL    HW1 8325   2.210   0.349   2.389
 1667SOL    HW2 8326   2.196   0.373   2.538
 1667SOL     MW 8327   2.188   0.320   2.469
 1668SOL     OW 8328   1.031   4.969   3.682
 1668SOL    HW1 8329   1.031   4.875   3.662
 1668SOL    HW2 8330   1.120   4.997   3.658
 1668SOL     MW 8331   1.043   4.960   3.676
 1669SOL     OW 8332   5.776   2.554   1.136
 1669SOL    HW1 8333   5.704   2.506   1.177
 1669SOL    HW2 8334   5.782   2.635   1.187
 1669SOL     MW 8335   5.767   2.559   1.148
 1670SOL     OW 8336   2.354   4.486   4.102
 1670SOL    HW1 8337   2.394   4.511   4.185
 1670SOL    HW2 8338   2.412   4.420   4.065
 1670SOL     MW 8339   2.366   4.481   4.108
 1671SOL     OW 8340   3.667   2.265   1.757
 1671SOL    HW1 8341   3.736   2.328   1.779
 1671SOL    HW2 8342   3.604   2.317   1.706
 1671SOL     MW 8343   3.668   2.280   1.753
 1672SOL     OW 8344   3.062   5.440   5.514
 1672SOL    HW1 8345   3.093   5.487   5.591
 1672SOL    HW2 8346   2.977   5.479   5.494
 1672SOL     MW 8347   3.055   5.451   5.521
 1673SOL     OW 8348   0.349   4.440   1.837
 1673SOL    HW1 8349   0.308   4.517   1.797
 1673SOL    HW2 8350   0.326   4.446   1.929
 1673SOL     MW 8351   0.341   4.451   1.844
 1674SOL     OW 8352   2.395   5.550   0.526
 1674SOL    HW1 8353   2.455   5.522   0.458
 1674SOL    HW2 8354   2.433   5.632   0.559
 1674SOL     MW 8355   2.407   5.557   0.522
 1675SOL     OW 8356   3.328   2.192   0.125
 1675SOL    HW1 8357   3.390   2.196   0.198
 1675SOL    HW2 8358   3.355   2.114   0.077
 1675SOL     MW 8359   3.340   2.182   0.128
 1676SOL     OW 8360   0.807   3.135   1.722
 1676SOL    HW1 8361   0.858   3.064   1.683
 1676SOL    HW2 8362   0.866   3.172   1.789
 1676SOL     MW 8363   0.821   3.130   1.726
 1677SOL     OW 8364   3.711   5.793   6.107
 1677SOL    HW1 8365   3.677   5.825   6.023
 1677SOL    HW2 8366   3.636   5.752   6.150
 1677SOL     MW 8367   3.697   5.792   6.101
 1678SOL     OW 8368   2.498   3.657   1.670
 1678SOL    HW1 8369   2.448   3.679   1.591
 1678SOL    HW2 8370   2.483   3.563   1.682
 1678SOL     MW 8371   2.489   3.648   1.661
 1679SOL     OW 8372   2.639   1.491   5.853
 1679SOL    HW1 8373   2.554   1.448   5.843
 1679SOL    HW2 8374   2.683   1.442   5.922
 1679SOL     MW 8375   2.634   1.479   5.860
 1680SOL     OW 8376   0.662   5.119   5.039
 1680SOL    HW1 8377   0.734   5.087   4.984
 1680SOL    HW2 8378   0.704   5.144   5.121
 1680SOL     MW 8379   0.677   5.118   5.042
 1681SOL     OW 8380   0.015   0.749   1.212
 1681SOL    HW1 8381   0.063   0.766   1.293
 1681SOL    HW2 8382  -0.059   0.810   1.215
 1681SOL     MW 8383   0.011   0.759   1.222
 1682SOL     OW 8384   0.262   5.035   5.323
 1682SOL    HW1 8385   0.261   5.094   5.248
 1682SOL    HW2 8386   0.304   5.085   5.392
 1682SOL     MW 8387   0.267   5.049   5.322
 1683SOL     OW 8388   4.152   0.585   2.307
 1683SOL    HW1 8389   4.146   0.520   2.238
 1683SOL    HW2 8390   4.101   0.548   2.380
 1683SOL     MW 8391   4.144   0.572   2.308
 1684SOL     OW 8392   0.096   3.805   0.951
 1684SOL    HW1 8393   0.169   3.758   0.992
 1684SOL    HW2 8394   0.069   3.868   1.018
 1684SOL     MW 8395   0.102   3.807   0.965
 1685SOL     OW 8396   4.142   1.072   4.148
 1685SOL    HW1 8397   4.159   1.146   4.205
 1685SOL    HW2 8398   4.109   1.110   4.067
 1685SOL     MW 8399   4.140   1.086   4.145
 1686SOL     OW 8400   1.573   3.280   5.412
 1686SOL    HW1 8401   1.649   3.303   5.465
 1686SOL    HW2 8402   1.500   3.276   5.475
 1686SOL     MW 8403   1.573   3.283   5.427
 1687SOL     OW 8404   5.131   4.957   4.914
 1687SOL    HW1 8405   5.111   5.004   4.995
 1687SOL    HW2 8406   5.193   4.889   4.940
 1687SOL     MW 8407   5.136   4.954   4.928
 1688SOL     OW 8408   0.813   4.465   3.094
 1688SOL    HW1 8409   0.842   4.397   3.156
 1688SOL    HW2 8410   0.772   4.416   3.023
 1688SOL     MW 8411   0.812   4.450   3.093
 1689SOL     OW 8412   2.756   1.372   0.929
 1689SOL    HW1 8413   2.804   1.386   0.847
 1689SOL    HW2 8414   2.750   1.277   0.938
 1689SOL     MW 8415   2.761   1.362   0.920
 1690SOL     OW 8416   2.261   3.416   0.410
 1690SOL    HW1 8417   2.256   3.371   0.325
 1690SOL    HW2 8418   2.173   3.454   0.422
 1690SOL     MW 8419   2.249   3.415   0.400
 1691SOL     OW 8420   1.980   0.814   2.981
 1691SOL    HW1 8421   1.893   0.830   3.017
 1691SOL    HW2 8422   2.021   0.900   2.979
 1691SOL     MW 8423   1.974   0.827   2.986
 1692SOL     OW 8424   4.628   2.500   1.542
 1692SOL    HW1 8425   4.663   2.415   1.517
 1692SOL    HW2 8426   4.589   2.535   1.462
 1692SOL     MW 8427   4.628   2.494   1.528
 1693SOL     OW 8428   3.300   0.329   5.047
 1693SOL    HW1 8429   3.292   0.281   5.129
 1693SOL    HW2 8430   3.339   0.413   5.071
 1693SOL     MW 8431   3.304   0.333   5.060
 1694SOL     OW 8432   2.703   1.365   3.669
 1694SOL    HW1 8433   2.651   1.291   3.700
 1694SOL    HW2 8434   2.640   1.424   3.628
 1694SOL     MW 8435   2.688   1.363   3.668
 1695SOL     OW 8436   0.330   3.959   4.018
 1695SOL    HW1 8437   0.367   3.917   3.940
 1695SOL    HW2 8438   0.319   4.051   3.993
 1695SOL     MW 8439   0.333   3.966   4.005
 1696SOL     OW 8440   4.956   3.096   3.690
 1696SOL    HW1 8441   5.010   3.171   3.715
 1696SOL    HW2 8442   5.015   3.042   3.637
 1696SOL     MW 8443   4.971   3.099   3.686
 1697SOL     OW 8444   4.180   4.140   4.668
 1697SOL    HW1 8445   4.096   4.184   4.679
 1697SOL    HW2 8446   4.234   4.202   4.620
 1697SOL     MW 8447   4.177   4.154   4.664
 1698SOL     OW 8448   2.520   3.927   1.077
 1698SOL    HW1 8449   2.599   3.885   1.043
 1698SOL    HW2 8450   2.545   3.959   1.164
 1698SOL     MW 8451   2.534   3.925   1.084
 1699SOL     OW 8452   5.406   0.739   3.818
 1699SOL    HW1 8453   5.484   0.701   3.779
 1699SOL    HW2 8454   5.349   0.664   3.835
 1699SOL     MW 8455   5.408   0.724   3.816
 1700SOL     OW 8456   3.067   5.614   1.237
 1700SOL    HW1 8457   3.119   5.604   1.157
 1700SOL    HW2 8458   3.017   5.695   1.222
 1700SOL     MW 8459   3.067   5.623   1.225
 1701SOL     OW 8460   2.857   5.045   5.493
 1701SOL    HW1 8461   2.875   5.117   5.554
 1701SOL    HW2 8462   2.926   5.052   5.427
 1701SOL     MW 8463   2.868   5.055   5.493
 1702SOL     OW 8464   2.622   6.092   2.598
 1702SOL    HW1 8465   2.683   6.018   2.587
 1702SOL    HW2 8466   2.541   6.052   2.631
 1702SOL     MW 8467   2.620   6.077   2.601
 1703SOL     OW 8468   1.996   3.601   4.967
 1703SOL    HW1 8469   1.967   3.682   5.009
 1703SOL    HW2 8470   2.001   3.538   5.039
 1703SOL     MW 8471   1.993   3.603   4.982
 1704SOL     OW 8472   0.838   0.679   1.709
 1704SOL    HW1 8473   0.766   0.697   1.771
 1704SOL    HW2 8474   0.872   0.766   1.687
 1704SOL     MW 8475   0.833   0.693   1.714
 1705SOL     OW 8476   5.626   1.511   4.036
 1705SOL    HW1 8477   5.600   1.418   4.035
 1705SOL    HW2 8478   5.686   1.518   4.110
 1705SOL     MW 8479   5.630   1.500   4.045
 1706SOL     OW 8480   4.487   4.665   4.697
 1706SOL    HW1 8481   4.457   4.756   4.694
 1706SOL    HW2 8482   4.442   4.623   4.624
 1706SOL     MW 8483   4.477   4.672   4.687
 1707SOL     OW 8484   1.899   2.108   5.911
 1707SOL    HW1 8485   1.873   2.034   5.855
 1707SOL    HW2 8486   1.825   2.120   5.970
 1707SOL     MW 8487   1.886   2.100   5.911
 1708SOL     OW 8488   3.688   5.176   5.621
 1708SOL    HW1 8489   3.660   5.107   5.681
 1708SOL    HW2 8490   3.621   5.177   5.553
 1708SOL     MW 8491   3.676   5.167   5.620
 1709SOL     OW 8492   3.420   2.742   0.581
 1709SOL    HW1 8493   3.475   2.809   0.622
 1709SOL    HW2 8494   3.353   2.723   0.647
 1709SOL     MW 8495   3.419   2.748   0.595
 1710SOL     OW 8496   3.526   0.542   5.781
 1710SOL    HW1 8497   3.478   0.610   5.829
 1710SOL    HW2 8498   3.458   0.484   5.746
 1710SOL     MW 8499   3.511   0.543   5.783
 1711SOL     OW 8500   4.415   0.840   4.349
 1711SOL    HW1 8501   4.460   0.925   4.347
 1711SOL    HW2 8502   4.484   0.778   4.372
 1711SOL     MW 8503   4.430   0.843   4.352
 1712SOL     OW 8504   0.185   0.098   3.236
 1712SOL    HW1 8505   0.171   0.170   3.298
 1712SOL    HW2 8506   0.210   0.142   3.155
 1712SOL     MW 8507   0.187   0.113   3.234
 1713SOL     OW 8508   2.576   3.415   0.269
 1713SOL    HW1 8509   2.495   3.427   0.220
 1713SOL    HW2 8510   2.549   3.417   0.361
 1713SOL     MW 8511   2.562   3.416   0.275
 1714SOL     OW 8512   4.850   3.446   1.555
 1714SOL    HW1 8513   4.795   3.370   1.574
 1714SOL    HW2 8514   4.909   3.451   1.630
 1714SOL     MW 8515   4.850   3.437   1.567
 1715SOL     OW 8516   1.409   2.139   6.000
 1715SOL    HW1 8517   1.444   2.203   5.938
 1715SOL    HW2 8518   1.457   2.059   5.980
 1715SOL     MW 8519   1.420   2.137   5.990
 1716SOL     OW 8520   2.866   5.797   0.792
 1716SOL    HW1 8521   2.917   5.724   0.827
 1716SOL    HW2 8522   2.826   5.761   0.713
 1716SOL     MW 8523   2.868   5.783   0.786
 1717SOL     OW 8524   1.755   4.100   2.245
 1717SOL    HW1 8525   1.685   4.127   2.306
 1717SOL    HW2 8526   1.709   4.079   2.164
 1717SOL     MW 8527   1.740   4.101   2.243
 1718SOL     OW 8528   4.750   1.876   2.589
 1718SOL    HW1 8529   4.834   1.858   2.548
 1718SOL    HW2 8530   4.747   1.817   2.665
 1718SOL     MW 8531   4.760   1.866   2.594
 1719SOL     OW 8532   1.457   1.039   1.413
 1719SOL    HW1 8533   1.389   1.046   1.481
 1719SOL    HW2 8534   1.472   0.944   1.404
 1719SOL     MW 8535   1.450   1.028   1.421
 1720SOL     OW 8536   5.988   2.044   2.984
 1720SOL    HW1 8537   5.916   1.987   2.958
 1720SOL    HW2 8538   6.044   1.989   3.039
 1720SOL     MW 8539   5.986   2.030   2.988
 1721SOL     OW 8540   4.471   4.205   0.101
 1721SOL    HW1 8541   4.536   4.171   0.163
 1721SOL    HW2 8542   4.517   4.274   0.054
 1721SOL     MW 8543   4.485   4.209   0.103
 1722SOL     OW 8544   2.174   1.076   4.348
 1722SOL    HW1 8545   2.136   1.148   4.400
 1722SOL    HW2 8546   2.133   1.085   4.262
 1722SOL     MW 8547   2.164   1.087   4.344
 1723SOL     OW 8548   3.731   1.150   2.041
 1723SOL    HW1 8549   3.738   1.165   1.947
 1723SOL    HW2 8550   3.727   1.238   2.079
 1723SOL     MW 8551   3.731   1.164   2.034
 1724SOL     OW 8552   2.891   5.125   4.554
 1724SOL    HW1 8553   2.969   5.114   4.500
 1724SOL    HW2 8554   2.889   5.047   4.610
 1724SOL     MW 8555   2.901   5.113   4.554
 1725SOL     OW 8556   1.077   1.543   4.458
 1725SOL    HW1 8557   0.983   1.532   4.472
 1725SOL    HW2 8558   1.116   1.523   4.543
 1725SOL     MW 8559   1.070   1.539   4.471
 1726SOL     OW 8560   0.566   5.917   4.718
 1726SOL    HW1 8561   0.519   5.835   4.701
 1726SOL    HW2 8562   0.511   5.984   4.679
 1726SOL     MW 8563   0.553   5.915   4.711
 1727SOL     OW 8564   3.680   0.869   1.872
 1727SOL    HW1 8565   3.685   0.820   1.954
 1727SOL    HW2 8566   3.760   0.921   1.870
 1727SOL     MW 8567   3.691   0.870   1.882
 1728SOL     OW 8568   1.986   0.406   2.169
 1728SOL    HW1 8569   2.021   0.330   2.123
 1728SOL    HW2 8570   2.004   0.480   2.112
 1728SOL     MW 8571   1.993   0.406   2.156
 1729SOL     OW 8572   1.225   0.760   1.536
 1729SOL    HW1 8573   1.138   0.788   1.509
 1729SOL    HW2 8574   1.249   0.691   1.474
 1729SOL     MW 8575   1.217   0.755   1.525
 1730SOL     OW 8576   1.624   5.360   5.252
 1730SOL    HW1 8577   1.587   5.355   5.340
 1730SOL    HW2 8578   1.640   5.454   5.239
 1730SOL     MW 8579   1.621   5.372   5.262
 1731SOL     OW 8580   5.024   4.079   5.193
 1731SOL    HW1 8581   4.937   4.048   5.167
 1731SOL    HW2 8582   5.008   4.136   5.268
 1731SOL     MW 8583   5.011   4.082   5.199
 1732SOL     OW 8584   5.083   1.485   6.022
 1732SOL    HW1 8585   5.173   1.515   6.015
 1732SOL    HW2 8586   5.032   1.565   6.032
 1732SOL     MW 8587   5.088   1.499   6.022
 1733SOL     OW 8588   5.154   4.221   0.268
 1733SOL    HW1 8589   5.155   4.262   0.182
 1733SOL    HW2 8590   5.243   4.237   0.302
 1733SOL     MW 8591   5.166   4.228   0.262
 1734SOL     OW 8592   6.090   1.237   3.582
 1734SOL    HW1 8593   6.048   1.285   3.654
 1734SOL    HW2 8594   6.153   1.180   3.626
 1734SOL     MW 8595   6.093   1.236   3.597
 1735SOL     OW 8596   0.578   6.093   4.303
 1735SOL    HW1 8597   0.595   6.182   4.270
 1735SOL    HW2 8598   0.660   6.069   4.347
 1735SOL     MW 8599   0.591   6.101   4.304
 1736SOL     OW 8600   5.633   1.280   2.479
 1736SOL    HW1 8601   5.610   1.340   2.409
 1736SOL    HW2 8602   5.728   1.285   2.486
 1736SOL     MW 8603   5.642   1.288   2.471
 1737SOL     OW 8604   1.889   1.271   1.643
 1737SOL    HW1 8605   1.968   1.312   1.608
 1737SOL    HW2 8606   1.916   1.183   1.668
 1737SOL     MW 8607   1.902   1.265   1.642
 1738SOL     OW 8608   4.464   5.273   4.626
 1738SOL    HW1 8609   4.471   5.183   4.657
 1738SOL    HW2 8610   4.493   5.269   4.535
 1738SOL     MW 8611   4.468   5.261   4.618
 1739SOL     OW 8612   1.190   3.626   0.618
 1739SOL    HW1 8613   1.167   3.583   0.536
 1739SOL    HW2 8614   1.114   3.613   0.675
 1739SOL     MW 8615   1.178   3.619   0.615
 1740SOL     OW 8616   2.128   1.766   6.014
 1740SOL    HW1 8617   2.069   1.696   6.042
 1740SOL    HW2 8618   2.098   1.843   6.062
 1740SOL     MW 8619   2.117   1.767   6.023
 1741SOL     OW 8620   3.853   5.706   4.456
 1741SOL    HW1 8621   3.803   5.664   4.526
 1741SOL    HW2 8622   3.832   5.655   4.378
 1741SOL     MW 8623   3.844   5.694   4.455
 1742SOL     OW 8624   5.372   4.428   2.241
 1742SOL    HW1 8625   5.347   4.450   2.151
 1742SOL    HW2 8626   5.293   4.392   2.281
 1742SOL     MW 8627   5.359   4.426   2.235
 1743SOL     OW 8628   0.249   4.496   0.995
 1743SOL    HW1 8629   0.224   4.544   0.916
 1743SOL    HW2 8630   0.166   4.470   1.035
 1743SOL     MW 8631   0.236   4.499   0.990
 1744SOL     OW 8632   4.683   0.451   2.405
 1744SOL    HW1 8633   4.731   0.489   2.332
 1744SOL    HW2 8634   4.594   0.439   2.373
 1744SOL     MW 8635   4.678   0.454   2.392
 1745SOL     OW 8636   3.296   0.480   2.263
 1745SOL    HW1 8637   3.321   0.548   2.200
 1745SOL    HW2 8638   3.379   0.451   2.301
 1745SOL     MW 8639   3.310   0.485   2.259
 1746SOL     OW 8640   5.515   5.884   5.391
 1746SOL    HW1 8641   5.479   5.929   5.314
 1746SOL    HW2 8642   5.504   5.791   5.371
 1746SOL     MW 8643   5.509   5.878   5.378
 1747SOL     OW 8644   4.217   5.846   5.713
 1747SOL    HW1 8645   4.210   5.828   5.619
 1747SOL    HW2 8646   4.190   5.765   5.755
 1747SOL     MW 8647   4.212   5.834   5.706
 1748SOL     OW 8648   0.764   5.388   3.236
 1748SOL    HW1 8649   0.706   5.311   3.239
 1748SOL    HW2 8650   0.704   5.462   3.235
 1748SOL     MW 8651   0.749   5.387   3.236
 1749SOL     OW 8652   5.403   1.757   2.466
 1749SOL    HW1 8653   5.491   1.745   2.431
 1749SOL    HW2 8654   5.347   1.708   2.405
 1749SOL     MW 8655   5.407   1.749   2.453
 1750SOL     OW 8656   2.181   0.579   0.026
 1750SOL    HW1 8657   2.190   0.483   0.024
 1750SOL    HW2 8658   2.089   0.594   0.002
 1750SOL     MW 8659   2.170   0.568   0.022
 1751SOL     OW 8660   3.131   5.271   0.729
 1751SOL    HW1 8661   3.178   5.273   0.645
 1751SOL    HW2 8662   3.154   5.187   0.768
 1751SOL     MW 8663   3.140   5.261   0.723
 1752SOL     OW 8664   5.220   4.209   2.784
 1752SOL    HW1 8665   5.190   4.129   2.828
 1752SOL    HW2 8666   5.207   4.191   2.691
 1752SOL     MW 8667   5.214   4.196   2.778
 1753SOL     OW 8668   0.313   2.460   1.387
 1753SOL    HW1 8669   0.280   2.474   1.298
 1753SOL    HW2 8670   0.382   2.395   1.377
 1753SOL     MW 8671   0.317   2.453   1.374
 1754SOL     OW 8672   0.085   1.234   5.297
 1754SOL    HW1 8673   0.012   1.290   5.322
 1754SOL    HW2 8674   0.105   1.258   5.207
 1754SOL     MW 8675   0.078   1.244   5.289
 1755SOL     OW 8676   5.386   4.729   2.006
 1755SOL    HW1 8677   5.359   4.771   1.924
 1755SOL    HW2 8678   5.478   4.706   1.992
 1755SOL     MW 8679   5.395   4.732   1.994
 1756SOL     OW 8680   1.486   3.844   0.639
 1756SOL    HW1 8681   1.399   3.851   0.679
 1756SOL    HW2 8682   1.481   3.901   0.562
 1756SOL     MW 8683   1.474   3.853   0.634
 1757SOL     OW 8684   5.894   4.946   3.808
 1757SOL    HW1 8685   5.968   5.003   3.826
 1757SOL    HW2 8686   5.899   4.927   3.714
 1757SOL     MW 8687   5.904   4.951   3.798
 1758SOL     OW 8688   3.537   5.711   1.630
 1758SOL    HW1 8689   3.453   5.755   1.646
 1758SOL    HW2 8690   3.601   5.763   1.679
 1758SOL     MW 8691   3.534   5.723   1.638
 1759SOL     OW 8692   1.782   5.270   1.707
 1759SOL    HW1 8693   1.738   5.290   1.790
 1759SOL    HW2 8694   1.728   5.201   1.668
 1759SOL     MW 8695   1.769   5.264   1.712
 1760SOL     OW 8696   4.929   3.568   4.300
 1760SOL    HW1 8697   4.930   3.624   4.377
 1760SOL    HW2 8698   4.931   3.479   4.334
 1760SOL     MW 8699   4.930   3.564   4.314
 1761SOL     OW 8700   1.314   0.538   5.581
 1761SOL    HW1 8701   1.384   0.602   5.567
 1761SOL    HW2 8702   1.304   0.493   5.497
 1761SOL     MW 8703   1.321   0.541   5.568
 1762SOL     OW 8704   2.559   4.573   0.671
 1762SOL    HW1 8705   2.604   4.561   0.588
 1762SOL    HW2 8706   2.483   4.628   0.650
 1762SOL     MW 8707   2.555   4.579   0.658
 1763SOL     OW 8708   6.082   5.881   5.665
 1763SOL    HW1 8709   6.176   5.894   5.655
 1763SOL    HW2 8710   6.071   5.854   5.756
 1763SOL     MW 8711   6.092   5.879   5.675
 1764SOL     OW 8712   5.437   2.843   3.879
 1764SOL    HW1 8713   5.432   2.768   3.820
 1764SOL    HW2 8714   5.464   2.916   3.823
 1764SOL     MW 8715   5.440   2.843   3.864
 1765SOL     OW 8716   1.704   4.491   2.818
 1765SOL    HW1 8717   1.690   4.505   2.911
 1765SOL    HW2 8718   1.786   4.537   2.799
 1765SOL     MW 8719   1.713   4.499   2.827
 1766SOL     OW 8720   5.195   5.483   3.221
 1766SOL    HW1 8721   5.274   5.464   3.171
 1766SOL    HW2 8722   5.153   5.554   3.174
 1766SOL     MW 8723   5.200   5.490   3.209
 1767SOL     OW 8724   0.008   0.791   3.421
 1767SOL    HW1 8725   0.077   0.766   3.484
 1767SOL    HW2 8726   0.055   0.835   3.350
 1767SOL     MW 8727   0.023   0.794   3.420
 1768SOL     OW 8728   3.790   1.109   3.692
 1768SOL    HW1 8729   3.787   1.140   3.783
 1768SOL    HW2 8730   3.769   1.015   3.698
 1768SOL     MW 8731   3.787   1.101   3.705
 1769SOL     OW 8732   3.804   2.829   1.197
 1769SOL    HW1 8733   3.813   2.783   1.114
 1769SOL    HW2 8734   3.775   2.762   1.259
 1769SOL     MW 8735   3.801   2.815   1.194
 1770SOL     OW 8736   6.091   3.217   5.178
 1770SOL    HW1 8737   6.083   3.189   5.087
 1770SOL    HW2 8738   6.118   3.309   5.173
 1770SOL     MW 8739   6.094   3.225   5.166
 1771SOL     OW 8740   3.221   6.015   2.997
 1771SOL    HW1 8741   3.294   5.980   2.945
 1771SOL    HW2 8742   3.169   6.065   2.935
 1771SOL     MW 8743   3.224   6.017   2.983
 1772SOL     OW 8744   4.560   2.338   3.733
 1772SOL    HW1 8745   4.477   2.375   3.761
 1772SOL    HW2 8746   4.617   2.414   3.721
 1772SOL     MW 8747   4.557   2.352   3.735
 1773SOL     OW 8748   0.877   5.288   5.591
 1773SOL    HW1 8749   0.822   5.322   5.520
 1773SOL    HW2 8750   0.814   5.261   5.658
 1773SOL     MW 8751   0.862   5.289   5.590
 1774SOL     OW 8752   1.697   4.185   4.728
 1774SOL    HW1 8753   1.686   4.164   4.636
 1774SOL    HW2 8754   1.692   4.101   4.773
 1774SOL     MW 8755   1.695   4.172   4.722
 1775SOL     OW 8756   1.508   5.633   3.946
 1775SOL    HW1 8757   1.554   5.717   3.954
 1775SOL    HW2 8758   1.460   5.640   3.863
 1775SOL     MW 8759   1.508   5.645   3.936
 1776SOL     OW 8760   2.910   5.613   4.738
 1776SOL    HW1 8761   2.901   5.643   4.648
 1776SOL    HW2 8762   2.924   5.518   4.731
 1776SOL     MW 8763   2.911   5.604   4.726
 1777SOL     OW 8764   0.872   5.934   1.266
 1777SOL    HW1 8765   0.905   5.976   1.346
 1777SOL    HW2 8766   0.935   5.958   1.199
 1777SOL     MW 8767   0.884   5.943   1.268
 1778SOL     OW 8768   0.631   3.070   0.012
 1778SOL    HW1 8769   0.541   3.080   0.045
 1778SOL    HW2 8770   0.643   2.975   0.004
 1778SOL     MW 8771   0.621   3.059   0.016
 1779SOL     OW 8772   3.881   5.045   2.513
 1779SOL    HW1 8773   3.866   5.125   2.563
 1779SOL    HW2 8774   3.876   4.975   2.579
 1779SOL     MW 8775   3.878   5.046   2.528
 1780SOL     OW 8776   0.320   0.657   4.667
 1780SOL    HW1 8777   0.361   0.715   4.731
 1780SOL    HW2 8778   0.326   0.706   4.584
 1780SOL     MW 8779   0.326   0.671   4.665
 1781SOL     OW 8780   4.037   2.964   4.807
 1781SOL    HW1 8781   4.070   2.879   4.777
 1781SOL    HW2 8782   4.041   3.020   4.730
 1781SOL     MW 8783   4.042   2.960   4.793
 1782SOL     OW 8784   4.294   2.546   0.874
 1782SOL    HW1 8785   4.334   2.631   0.853
 1782SOL    HW2 8786   4.365   2.483   0.864
 1782SOL     MW 8787   4.308   2.549   0.870
 1783SOL     OW 8788   4.664   5.757   3.485
 1783SOL    HW1 8789   4.751   5.756   3.447
 1783SOL    HW2 8790   4.607   5.725   3.416
 1783SOL     MW 8791   4.668   5.753   3.471
 1784SOL     OW 8792   4.187   0.585   0.187
 1784SOL    HW1 8793   4.213   0.665   0.233
 1784SOL    HW2 8794   4.260   0.566   0.128
 1784SOL     MW 8795   4.199   0.593   0.185
 1785SOL     OW 8796   1.834   2.351   3.892
 1785SOL    HW1 8797   1.891   2.319   3.962
 1785SOL    HW2 8798   1.769   2.406   3.936
 1785SOL     MW 8799   1.833   2.354   3.906
 1786SOL     OW 8800   4.415   1.990   2.664
 1786SOL    HW1 8801   4.486   2.036   2.619
 1786SOL    HW2 8802   4.394   2.045   2.740
 1786SOL     MW 8803   4.421   2.003   2.668
 1787SOL     OW 8804   5.587   1.565   4.765
 1787SOL    HW1 8805   5.538   1.535   4.842
 1787SOL    HW2 8806   5.586   1.491   4.705
 1787SOL     MW 8807   5.580   1.552   4.767
 1788SOL     OW 8808   3.933   5.034   4.460
 1788SOL    HW1 8809   3.918   5.007   4.551
 1788SOL    HW2 8810   3.938   5.129   4.463
 1788SOL     MW 8811   3.931   5.043   4.472
 1789SOL     OW 8812   5.198   1.946   3.450
 1789SOL    HW1 8813   5.171   2.031   3.416
 1789SOL    HW2 8814   5.198   1.956   3.545
 1789SOL     MW 8815   5.194   1.958   3.458
 1790SOL     OW 8816   3.743   3.261   5.801
 1790SOL    HW1 8817   3.796   3.334   5.769
 1790SOL    HW2 8818   3.691   3.298   5.873
 1790SOL     MW 8819   3.743   3.275   5.806
 1791SOL     OW 8820   4.593   0.634   3.669
 1791SOL    HW1 8821   4.520   0.683   3.631
 1791SOL    HW2 8822   4.664   0.698   3.676
 1791SOL     MW 8823   4.593   0.649   3.665
 1792SOL     OW 8824   1.373   1.886   0.418
 1792SOL    HW1 8825   1.373   1.955   0.484
 1792SOL    HW2 8826   1.462   1.851   0.420
 1792SOL     MW 8827   1.385   1.890   0.427
 1793SOL     OW 8828   4.725   0.486   2.687
 1793SOL    HW1 8829   4.709   0.496   2.593
 1793SOL    HW2 8830   4.745   0.575   2.717
 1793SOL     MW 8831   4.725   0.499   2.679
 1794SOL     OW 8832   4.501   1.322   5.580
 1794SOL    HW1 8833   4.488   1.412   5.611
 1794SOL    HW2 8834   4.490   1.328   5.485
 1794SOL     MW 8835   4.498   1.335   5.572
 1795SOL     OW 8836   2.764   5.414   5.023
 1795SOL    HW1 8837   2.709   5.467   4.965
 1795SOL    HW2 8838   2.847   5.462   5.027
 1795SOL     MW 8839   2.767   5.427   5.016
 1796SOL     OW 8840   3.890   0.819   4.547
 1796SOL    HW1 8841   3.904   0.909   4.515
 1796SOL    HW2 8842   3.819   0.827   4.610
 1796SOL     MW 8843   3.883   0.832   4.551
 1797SOL     OW 8844   1.923   1.902   4.937
 1797SOL    HW1 8845   1.970   1.925   5.018
 1797SOL    HW2 8846   1.958   1.815   4.914
 1797SOL     MW 8847   1.934   1.894   4.944
 1798SOL     OW 8848   2.099   6.026   4.145
 1798SOL    HW1 8849   2.046   6.091   4.191
 1798SOL    HW2 8850   2.089   6.049   4.052
 1798SOL     MW 8851   2.091   6.037   4.139
 1799SOL     OW 8852   5.442   1.200   2.671
 1799SOL    HW1 8853   5.350   1.210   2.646
 1799SOL    HW2 8854   5.491   1.220   2.591
 1799SOL     MW 8855   5.437   1.204   2.657
 1800SOL     OW 8856   4.127   5.084   3.472
 1800SOL    HW1 8857   4.073   5.105   3.548
 1800SOL    HW2 8858   4.187   5.159   3.464
 1800SOL     MW 8859   4.128   5.097   3.481
 1801SOL     OW 8860   1.624   3.570   1.009
 1801SOL    HW1 8861   1.671   3.498   1.051
 1801SOL    HW2 8862   1.627   3.549   0.916
 1801SOL     MW 8863   1.630   3.558   1.002
 1802SOL     OW 8864   5.953   5.567   0.349
 1802SOL    HW1 8865   5.928   5.523   0.430
 1802SOL    HW2 8866   5.897   5.528   0.282
 1802SOL     MW 8867   5.942   5.556   0.350
 1803SOL     OW 8868   0.811   5.375   3.587
 1803SOL    HW1 8869   0.752   5.392   3.661
 1803SOL    HW2 8870   0.898   5.391   3.622
 1803SOL     MW 8871   0.814   5.379   3.601
 1804SOL     OW 8872   0.527   3.149   4.452
 1804SOL    HW1 8873   0.621   3.165   4.443
 1804SOL    HW2 8874   0.517   3.115   4.541
 1804SOL     MW 8875   0.538   3.147   4.462
 1805SOL     OW 8876   0.823   2.500   5.214
 1805SOL    HW1 8877   0.798   2.408   5.206
 1805SOL    HW2 8878   0.795   2.525   5.303
 1805SOL     MW 8879   0.816   2.492   5.225
 1806SOL     OW 8880   4.252   5.039   2.348
 1806SOL    HW1 8881   4.316   4.967   2.349
 1806SOL    HW2 8882   4.168   4.995   2.335
 1806SOL     MW 8883   4.249   5.024   2.346
 1807SOL     OW 8884   3.389   0.906   4.202
 1807SOL    HW1 8885   3.478   0.871   4.198
 1807SOL    HW2 8886   3.387   0.972   4.133
 1807SOL     MW 8887   3.400   0.910   4.192
[truncated: 939,317 more chars]
