# Supplementary material for: Identifying potential monkeypox virus inhibitors: an in silico study targeting the A42R protein
Source: Front Cell Infect Microbiol. 2024 Mar 4;14:1351737. doi: 10.3389/fcimb.2024.1351737 (PMC10945028; doi:10.3389/fcimb.2024.1351737)
Supplement: Supplementary file 2 [file DataSheet_2.zip › Supplementary_Files/ZINC000013378519/frame#04.gro]

Generated by trjconv : Protein in water t= 100000.00000
29760
    1MET      N    1   1.659   1.938   1.745
    1MET     H1    2   1.595   1.874   1.791
    1MET     H2    3   1.659   2.031   1.784
    1MET     H3    4   1.627   1.950   1.650
    1MET     CA    5   1.795   1.878   1.739
    1MET     HA    6   1.807   1.845   1.842
    1MET     CB    7   1.803   1.761   1.636
    1MET    HB1    8   1.705   1.720   1.612
    1MET    HB2    9   1.855   1.801   1.548
    1MET     CG   10   1.887   1.636   1.671
    1MET    HG1   11   1.992   1.665   1.673
    1MET    HG2   12   1.859   1.586   1.764
    1MET     SD   13   1.889   1.502   1.547
    1MET     CE   14   1.713   1.463   1.516
    1MET    HE1   15   1.665   1.537   1.451
    1MET    HE2   16   1.717   1.369   1.462
    1MET    HE3   17   1.654   1.448   1.606
    1MET      C   18   1.905   1.988   1.721
    1MET      O   19   1.885   2.073   1.633
    2ALA      N   20   2.022   1.974   1.786
    2ALA      H   21   2.029   1.903   1.858
    2ALA     CA   22   2.137   2.068   1.775
    2ALA     HA   23   2.211   2.018   1.836
    2ALA     CB   24   2.187   2.094   1.632
    2ALA    HB1   25   2.213   2.003   1.576
    2ALA    HB2   26   2.117   2.147   1.567
    2ALA    HB3   27   2.283   2.146   1.635
    2ALA      C   28   2.116   2.197   1.854
    2ALA      O   29   2.180   2.300   1.828
    3GLU      N   30   2.005   2.202   1.937
    3GLU      H   31   1.944   2.121   1.941
    3GLU     CA   32   1.963   2.328   2.006
    3GLU     HA   33   1.925   2.397   1.930
    3GLU     CB   34   1.839   2.306   2.099
    3GLU    HB1   35   1.858   2.217   2.160
    3GLU    HB2   36   1.831   2.390   2.169
    3GLU     CG   37   1.698   2.310   2.031
    3GLU    HG1   38   1.622   2.302   2.109
    3GLU    HG2   39   1.692   2.410   1.987
    3GLU     CD   40   1.672   2.196   1.929
    3GLU    OE1   41   1.687   2.075   1.961
    3GLU    OE2   42   1.634   2.222   1.816
    3GLU      C   43   2.069   2.410   2.084
    3GLU      O   44   2.061   2.536   2.083
    4TRP      N   45   2.173   2.339   2.137
    4TRP      H   46   2.170   2.239   2.124
    4TRP     CA   47   2.294   2.398   2.186
    4TRP     HA   48   2.264   2.461   2.269
    4TRP     CB   49   2.391   2.303   2.250
    4TRP    HB1   50   2.409   2.223   2.178
    4TRP    HB2   51   2.492   2.344   2.250
    4TRP     CG   52   2.359   2.251   2.393
    4TRP    CD1   53   2.350   2.117   2.432
    4TRP    HD1   54   2.350   2.030   2.370
    4TRP    CD2   55   2.338   2.321   2.518
    4TRP    NE1   56   2.309   2.108   2.560
    4TRP    HE1   57   2.287   2.022   2.608
    4TRP    CE2   58   2.323   2.226   2.624
    4TRP    CE3   59   2.350   2.459   2.552
    4TRP    HE3   60   2.343   2.533   2.475
    4TRP    CZ2   61   2.320   2.264   2.756
    4TRP    HZ2   62   2.321   2.178   2.821
    4TRP    CZ3   63   2.341   2.493   2.691
    4TRP    HZ3   64   2.344   2.595   2.723
    4TRP    CH2   65   2.327   2.400   2.792
    4TRP    HH2   66   2.335   2.427   2.897
    4TRP      C   67   2.369   2.488   2.082
    4TRP      O   68   2.410   2.600   2.113
    5HIS      N   69   2.383   2.435   1.958
    5HIS      H   70   2.335   2.352   1.927
    5HIS     CA   71   2.442   2.510   1.854
    5HIS     HA   72   2.532   2.552   1.899
    5HIS     CB   73   2.469   2.415   1.736
    5HIS    HB1   74   2.495   2.313   1.764
    5HIS    HB2   75   2.376   2.400   1.681
    5HIS     CG   76   2.585   2.469   1.648
    5HIS    ND1   77   2.567   2.579   1.560
    5HIS    CD2   78   2.720   2.434   1.645
    5HIS    HD2   79   2.778   2.365   1.705
    5HIS    CE1   80   2.688   2.592   1.494
    5HIS    HE1   81   2.703   2.668   1.419
    5HIS    NE2   82   2.776   2.505   1.537
    5HIS    HE2   83   2.872   2.500   1.506
    5HIS      C   84   2.354   2.634   1.813
    5HIS      O   85   2.409   2.736   1.778
    6LYS      N   86   2.220   2.624   1.820
    6LYS      H   87   2.180   2.534   1.845
    6LYS     CA   88   2.135   2.731   1.788
    6LYS     HA   89   2.174   2.790   1.705
    6LYS     CB   90   1.981   2.680   1.766
    6LYS    HB1   91   1.937   2.647   1.861
    6LYS    HB2   92   1.920   2.766   1.741
    6LYS     CG   93   1.969   2.562   1.673
    6LYS    HG1   94   2.009   2.596   1.577
    6LYS    HG2   95   2.033   2.478   1.702
    6LYS     CD   96   1.831   2.500   1.658
    6LYS    HD1   97   1.792   2.484   1.759
    6LYS    HD2   98   1.766   2.576   1.614
    6LYS     CE   99   1.819   2.383   1.558
    6LYS    HE1  100   1.835   2.415   1.455
    6LYS    HE2  101   1.896   2.309   1.581
    6LYS     NZ  102   1.683   2.325   1.569
    6LYS    HZ1  103   1.653   2.292   1.659
    6LYS    HZ2  104   1.625   2.399   1.531
    6LYS    HZ3  105   1.676   2.247   1.506
    6LYS      C  106   2.143   2.842   1.897
    6LYS      O  107   2.125   2.964   1.865
    7ILE      N  108   2.173   2.807   2.023
    7ILE      H  109   2.189   2.710   2.043
    7ILE     CA  110   2.197   2.899   2.143
    7ILE     HA  111   2.120   2.976   2.142
    7ILE     CB  112   2.187   2.829   2.281
    7ILE     HB  113   2.249   2.741   2.261
    7ILE    CG1  114   2.036   2.795   2.305
    7ILE   HG11  115   1.978   2.885   2.327
    7ILE   HG12  116   1.986   2.749   2.220
    7ILE    CG2  117   2.269   2.902   2.398
    7ILE   HG21  118   2.223   2.866   2.490
    7ILE   HG22  119   2.377   2.885   2.396
    7ILE   HG23  120   2.247   3.008   2.383
    7ILE     CD  121   2.010   2.691   2.414
    7ILE    HD1  122   1.903   2.693   2.435
    7ILE    HD2  123   2.035   2.590   2.381
    7ILE    HD3  124   2.065   2.714   2.505
    7ILE      C  125   2.321   2.991   2.121
    7ILE      O  126   2.322   3.112   2.120
    8ILE      N  127   2.436   2.933   2.081
    8ILE      H  128   2.451   2.834   2.081
    8ILE     CA  129   2.563   3.007   2.066
    8ILE     HA  130   2.580   3.076   2.148
    8ILE     CB  131   2.684   2.910   2.073
    8ILE     HB  132   2.775   2.970   2.075
    8ILE    CG1  133   2.699   2.810   1.950
    8ILE   HG11  134   2.616   2.740   1.952
    8ILE   HG12  135   2.682   2.865   1.857
    8ILE    CG2  136   2.681   2.832   2.205
    8ILE   HG21  137   2.639   2.885   2.291
    8ILE   HG22  138   2.632   2.735   2.199
    8ILE   HG23  139   2.785   2.809   2.228
    8ILE     CD  140   2.832   2.744   1.950
    8ILE    HD1  141   2.838   2.684   1.860
    8ILE    HD2  142   2.904   2.826   1.949
    8ILE    HD3  143   2.850   2.678   2.035
    8ILE      C  144   2.570   3.088   1.937
    8ILE      O  145   2.622   3.201   1.936
    9GLU      N  146   2.491   3.047   1.839
    9GLU      H  147   2.442   2.960   1.852
    9GLU     CA  148   2.460   3.124   1.718
    9GLU     HA  149   2.552   3.174   1.687
    9GLU     CB  150   2.419   3.020   1.611
    9GLU    HB1  151   2.485   2.933   1.613
    9GLU    HB2  152   2.317   2.985   1.629
    9GLU     CG  153   2.436   3.068   1.461
    9GLU    HG1  154   2.535   3.114   1.459
    9GLU    HG2  155   2.443   2.980   1.398
    9GLU     CD  156   2.329   3.159   1.398
    9GLU    OE1  157   2.362   3.217   1.293
    9GLU    OE2  158   2.219   3.177   1.457
    9GLU      C  159   2.358   3.235   1.743
    9GLU      O  160   2.373   3.332   1.673
   10ASP      N  161   2.258   3.224   1.835
   10ASP      H  162   2.246   3.140   1.890
   10ASP     CA  163   2.164   3.332   1.862
   10ASP     HA  164   2.127   3.373   1.768
   10ASP     CB  165   2.048   3.268   1.937
   10ASP    HB1  166   1.992   3.222   1.856
   10ASP    HB2  167   2.083   3.187   2.000
   10ASP     CG  168   1.953   3.357   2.011
   10ASP    OD1  169   1.968   3.375   2.134
   10ASP    OD2  170   1.849   3.394   1.955
   10ASP      C  171   2.234   3.442   1.948
   10ASP      O  172   2.208   3.563   1.934
   11ILE      N  173   2.340   3.405   2.026
   11ILE      H  174   2.351   3.304   2.031
   11ILE     CA  175   2.430   3.491   2.104
   11ILE     HA  176   2.388   3.569   2.168
   11ILE     CB  177   2.517   3.397   2.196
   11ILE     HB  178   2.540   3.304   2.144
   11ILE    CG1  179   2.430   3.361   2.324
   11ILE   HG11  180   2.438   3.443   2.395
   11ILE   HG12  181   2.325   3.342   2.297
   11ILE    CG2  182   2.646   3.464   2.240
   11ILE   HG21  183   2.629   3.567   2.269
   11ILE   HG22  184   2.688   3.412   2.326
   11ILE   HG23  185   2.720   3.460   2.160
   11ILE     CD  186   2.477   3.237   2.400
   11ILE    HD1  187   2.409   3.221   2.484
   11ILE    HD2  188   2.474   3.153   2.331
   11ILE    HD3  189   2.579   3.244   2.439
   11ILE      C  190   2.515   3.573   2.004
   11ILE      O  191   2.535   3.691   2.029
   12SER      N  192   2.564   3.513   1.889
   12SER      H  193   2.559   3.413   1.883
   12SER     CA  194   2.650   3.586   1.793
   12SER     HA  195   2.734   3.620   1.853
   12SER     CB  196   2.696   3.496   1.679
   12SER    HB1  197   2.770   3.550   1.619
   12SER    HB2  198   2.756   3.413   1.716
   12SER     OG  199   2.595   3.457   1.590
   12SER     HG  200   2.531   3.401   1.632
   12SER      C  201   2.579   3.714   1.735
   12SER      O  202   2.648   3.803   1.691
   13LYS      N  203   2.449   3.718   1.741
   13LYS      H  204   2.400   3.640   1.781
   13LYS     CA  205   2.355   3.827   1.691
   13LYS     HA  206   2.405   3.886   1.615
   13LYS     CB  207   2.235   3.758   1.621
   13LYS    HB1  208   2.192   3.698   1.701
   13LYS    HB2  209   2.155   3.828   1.597
   13LYS     CG  210   2.276   3.680   1.494
   13LYS    HG1  211   2.291   3.751   1.412
   13LYS    HG2  212   2.367   3.625   1.515
   13LYS     CD  213   2.159   3.582   1.464
   13LYS    HD1  214   2.149   3.523   1.555
   13LYS    HD2  215   2.058   3.623   1.465
   13LYS     CE  216   2.186   3.492   1.339
   13LYS    HE1  217   2.169   3.541   1.243
   13LYS    HE2  218   2.294   3.476   1.342
   13LYS     NZ  219   2.107   3.375   1.345
   13LYS    HZ1  220   2.023   3.383   1.401
   13LYS    HZ2  221   2.101   3.320   1.261
   13LYS    HZ3  222   2.147   3.305   1.406
   13LYS      C  223   2.299   3.924   1.801
   13LYS      O  224   2.223   4.012   1.763
   14ASN      N  225   2.341   3.901   1.924
   14ASN      H  226   2.403   3.822   1.931
   14ASN     CA  227   2.303   3.978   2.042
   14ASN     HA  228   2.195   3.992   2.032
   14ASN     CB  229   2.323   3.888   2.171
   14ASN    HB1  230   2.282   3.788   2.150
   14ASN    HB2  231   2.430   3.883   2.190
   14ASN     CG  232   2.239   3.947   2.291
   14ASN    OD1  233   2.285   4.025   2.369
   14ASN    ND2  234   2.115   3.902   2.297
   14ASN   HD21  235   2.085   3.824   2.240
   14ASN   HD22  236   2.051   3.942   2.365
   14ASN      C  237   2.371   4.117   2.051
   14ASN      O  238   2.474   4.137   1.991
   15ASN      N  239   2.308   4.217   2.117
   15ASN      H  240   2.212   4.202   2.146
   15ASN     CA  241   2.370   4.348   2.130
   15ASN     HA  242   2.436   4.369   2.045
   15ASN     CB  243   2.261   4.454   2.126
   15ASN    HB1  244   2.185   4.437   2.049
   15ASN    HB2  245   2.209   4.443   2.221
   15ASN     CG  246   2.315   4.590   2.117
   15ASN    OD1  247   2.369   4.624   2.013
   15ASN    ND2  248   2.296   4.672   2.216
   15ASN   HD21  249   2.235   4.637   2.289
   15ASN   HD22  250   2.353   4.753   2.234
   15ASN      C  251   2.444   4.359   2.261
   15ASN      O  252   2.520   4.455   2.282
   16LYS      N  253   2.435   4.259   2.350
   16LYS      H  254   2.378   4.178   2.328
   16LYS     CA  255   2.489   4.263   2.483
   16LYS     HA  256   2.538   4.360   2.497
   16LYS     CB  257   2.387   4.230   2.591
   16LYS    HB1  258   2.295   4.286   2.576
   16LYS    HB2  259   2.362   4.125   2.581
   16LYS     CG  260   2.426   4.261   2.736
   16LYS    HG1  261   2.521   4.214   2.760
   16LYS    HG2  262   2.454   4.366   2.743
   16LYS     CD  263   2.310   4.224   2.832
   16LYS    HD1  264   2.218   4.261   2.787
   16LYS    HD2  265   2.311   4.115   2.836
   16LYS     CE  266   2.339   4.304   2.955
   16LYS    HE1  267   2.434   4.268   2.992
   16LYS    HE2  268   2.334   4.410   2.932
   16LYS     NZ  269   2.227   4.294   3.049
   16LYS    HZ1  270   2.144   4.342   3.015
   16LYS    HZ2  271   2.205   4.197   3.066
   16LYS    HZ3  272   2.251   4.344   3.134
   16LYS      C  273   2.601   4.164   2.478
   16LYS      O  274   2.716   4.196   2.490
   17PHE      N  275   2.565   4.037   2.459
   17PHE      H  276   2.465   4.021   2.457
   17PHE     CA  277   2.657   3.927   2.445
   17PHE     HA  278   2.727   3.915   2.527
   17PHE     CB  279   2.575   3.799   2.444
   17PHE    HB1  280   2.501   3.804   2.363
   17PHE    HB2  281   2.641   3.718   2.416
   17PHE     CG  282   2.506   3.767   2.576
   17PHE    CD1  283   2.566   3.799   2.705
   17PHE    HD1  284   2.658   3.855   2.714
   17PHE    CD2  285   2.377   3.709   2.576
   17PHE    HD2  286   2.332   3.693   2.479
   17PHE    CE1  287   2.496   3.778   2.824
   17PHE    HE1  288   2.540   3.815   2.915
   17PHE    CE2  289   2.309   3.678   2.696
   17PHE    HE2  290   2.209   3.635   2.692
   17PHE     CZ  291   2.381   3.697   2.820
   17PHE     HZ  292   2.340   3.663   2.914
   17PHE      C  293   2.737   3.926   2.314
   17PHE      O  294   2.678   3.970   2.215
   18GLU      N  295   2.861   3.885   2.318
   18GLU      H  296   2.899   3.857   2.408
   18GLU     CA  297   2.946   3.873   2.202
   18GLU     HA  298   2.906   3.941   2.126
   18GLU     CB  299   3.083   3.920   2.253
   18GLU    HB1  300   3.077   4.016   2.304
   18GLU    HB2  301   3.121   3.864   2.338
   18GLU     CG  302   3.206   3.933   2.159
   18GLU    HG1  303   3.292   3.948   2.225
   18GLU    HG2  304   3.230   3.841   2.105
   18GLU     CD  305   3.201   4.048   2.055
   18GLU    OE1  306   3.308   4.105   2.020
   18GLU    OE2  307   3.093   4.092   2.009
   18GLU      C  308   2.967   3.731   2.151
   18GLU      O  309   2.948   3.706   2.030
   19ASP      N  310   3.024   3.638   2.235
   19ASP      H  311   3.013   3.640   2.335
   19ASP     CA  312   3.090   3.515   2.191
   19ASP     HA  313   3.044   3.495   2.094
   19ASP     CB  314   3.246   3.528   2.175
   19ASP    HB1  315   3.302   3.595   2.240
   19ASP    HB2  316   3.289   3.429   2.192
   19ASP     CG  317   3.292   3.557   2.035
   19ASP    OD1  318   3.371   3.653   2.014
   19ASP    OD2  319   3.251   3.483   1.943
   19ASP      C  320   3.058   3.409   2.297
   19ASP      O  321   3.033   3.452   2.410
   20ALA      N  322   3.051   3.285   2.251
   20ALA      H  323   3.079   3.262   2.157
   20ALA     CA  324   2.995   3.177   2.336
   20ALA     HA  325   3.035   3.189   2.437
   20ALA     CB  326   2.840   3.189   2.350
   20ALA    HB1  327   2.793   3.229   2.260
   20ALA    HB2  328   2.793   3.092   2.367
   20ALA    HB3  329   2.820   3.262   2.428
   20ALA      C  330   3.037   3.034   2.301
   20ALA      O  331   3.070   3.000   2.182
   21ALA      N  332   3.028   2.944   2.399
   21ALA      H  333   2.996   2.971   2.492
   21ALA     CA  334   3.078   2.806   2.390
   21ALA     HA  335   3.047   2.769   2.292
   21ALA     CB  336   3.229   2.799   2.356
   21ALA    HB1  337   3.258   2.694   2.354
   21ALA    HB2  338   3.257   2.845   2.262
   21ALA    HB3  339   3.289   2.839   2.438
   21ALA      C  340   3.027   2.721   2.501
   21ALA      O  341   3.037   2.764   2.614
   22ILE      N  342   2.985   2.607   2.461
   22ILE      H  343   2.998   2.578   2.365
   22ILE     CA  344   2.920   2.502   2.543
   22ILE     HA  345   2.899   2.550   2.639
   22ILE     CB  346   2.784   2.455   2.480
   22ILE     HB  347   2.817   2.390   2.398
   22ILE    CG1  348   2.689   2.564   2.419
   22ILE   HG11  349   2.755   2.600   2.340
   22ILE   HG12  350   2.606   2.535   2.356
   22ILE    CG2  351   2.697   2.366   2.576
   22ILE   HG21  352   2.647   2.285   2.521
   22ILE   HG22  353   2.771   2.329   2.646
   22ILE   HG23  354   2.622   2.426   2.627
   22ILE     CD  355   2.636   2.668   2.516
   22ILE    HD1  356   2.540   2.637   2.556
   22ILE    HD2  357   2.710   2.695   2.591
   22ILE    HD3  358   2.614   2.761   2.464
   22ILE      C  359   3.026   2.382   2.559
   22ILE      O  360   3.065   2.311   2.462
   23VAL      N  361   3.075   2.358   2.681
   23VAL      H  362   3.051   2.417   2.759
   23VAL     CA  363   3.177   2.252   2.716
   23VAL     HA  364   3.184   2.188   2.628
   23VAL     CB  365   3.320   2.316   2.718
   23VAL     HB  366   3.320   2.375   2.810
   23VAL    CG1  367   3.434   2.213   2.716
   23VAL   HG11  368   3.535   2.251   2.700
   23VAL   HG12  369   3.427   2.167   2.815
   23VAL   HG13  370   3.421   2.128   2.649
   23VAL    CG2  371   3.347   2.424   2.615
   23VAL   HG21  372   3.447   2.466   2.626
   23VAL   HG22  373   3.350   2.372   2.519
   23VAL   HG23  374   3.282   2.511   2.623
   23VAL      C  375   3.131   2.167   2.837
   23VAL      O  376   3.057   2.222   2.915
   24ASP      N  377   3.163   2.040   2.838
   24ASP      H  378   3.226   1.999   2.771
   24ASP     CA  379   3.127   1.943   2.944
   24ASP     HA  380   3.021   1.944   2.970
   24ASP     CB  381   3.162   1.800   2.890
   24ASP    HB1  382   3.112   1.775   2.797
   24ASP    HB2  383   3.266   1.790   2.860
   24ASP     CG  384   3.121   1.688   2.981
   24ASP    OD1  385   3.207   1.615   3.032
   24ASP    OD2  386   2.998   1.665   2.997
   24ASP      C  387   3.214   1.965   3.069
   24ASP      O  388   3.320   2.025   3.072
   25TYR      N  389   3.165   1.907   3.183
   25TYR      H  390   3.077   1.859   3.171
   25TYR     CA  391   3.233   1.896   3.314
   25TYR     HA  392   3.337   1.894   3.284
   25TYR     CB  393   3.204   2.026   3.399
   25TYR    HB1  394   3.279   2.015   3.477
   25TYR    HB2  395   3.224   2.116   3.341
   25TYR     CG  396   3.062   2.025   3.461
   25TYR    CD1  397   2.952   2.074   3.388
   25TYR    HD1  398   2.955   2.105   3.284
   25TYR    CD2  399   3.043   1.968   3.586
   25TYR    HD2  400   3.123   1.921   3.642
   25TYR    CE1  401   2.827   2.080   3.449
   25TYR    HE1  402   2.741   2.119   3.396
   25TYR    CE2  403   2.920   1.989   3.654
   25TYR    HE2  404   2.914   1.964   3.759
   25TYR     CZ  405   2.811   2.044   3.581
   25TYR     OH  406   2.690   2.068   3.639
   25TYR     HH  407   2.625   2.089   3.573
   25TYR      C  408   3.223   1.766   3.389
   25TYR      O  409   3.296   1.745   3.486
   26LYS      N  410   3.131   1.679   3.351
   26LYS      H  411   3.071   1.696   3.272
   26LYS     CA  412   3.115   1.547   3.427
   26LYS     HA  413   3.218   1.518   3.449
   26LYS     CB  414   3.038   1.564   3.556
   26LYS    HB1  415   3.036   1.473   3.616
   26LYS    HB2  416   3.092   1.629   3.624
   26LYS     CG  417   2.894   1.616   3.539
   26LYS    HG1  418   2.879   1.669   3.633
   26LYS    HG2  419   2.900   1.702   3.473
   26LYS     CD  420   2.774   1.527   3.520
   26LYS    HD1  421   2.787   1.433   3.465
   26LYS    HD2  422   2.753   1.474   3.613
   26LYS     CE  423   2.659   1.609   3.480
   26LYS    HE1  424   2.654   1.695   3.546
   26LYS    HE2  425   2.673   1.642   3.377
   26LYS     NZ  426   2.526   1.541   3.498
   26LYS    HZ1  427   2.493   1.524   3.592
   26LYS    HZ2  428   2.450   1.590   3.453
   26LYS    HZ3  429   2.530   1.449   3.457
   26LYS      C  430   3.068   1.429   3.341
   26LYS      O  431   3.035   1.326   3.401
   27THR      N  432   3.066   1.435   3.205
   27THR      H  433   3.101   1.517   3.156
   27THR     CA  434   3.016   1.322   3.128
   27THR     HA  435   3.023   1.232   3.189
   27THR     CB  436   2.866   1.330   3.088
   27THR     HB  437   2.840   1.240   3.033
   27THR    OG1  438   2.847   1.437   2.993
   27THR    HG1  439   2.888   1.517   3.022
   27THR    CG2  440   2.768   1.344   3.208
   27THR   HG21  441   2.801   1.279   3.288
   27THR   HG22  442   2.758   1.451   3.225
   27THR   HG23  443   2.670   1.315   3.167
   27THR      C  444   3.119   1.294   3.017
   27THR      O  445   3.228   1.244   3.044
   28THR      N  446   3.086   1.318   2.892
   28THR      H  447   3.005   1.376   2.874
   28THR     CA  448   3.155   1.263   2.776
   28THR     HA  449   3.166   1.155   2.786
   28THR     CB  450   3.062   1.283   2.654
   28THR     HB  451   3.121   1.279   2.563
   28THR    OG1  452   2.997   1.412   2.656
   28THR    HG1  453   3.043   1.461   2.589
   28THR    CG2  454   2.951   1.177   2.645
   28THR   HG21  455   2.875   1.179   2.567
   28THR   HG22  456   2.991   1.076   2.656
   28THR   HG23  457   2.886   1.188   2.732
   28THR      C  458   3.293   1.319   2.748
   28THR      O  459   3.367   1.262   2.668
   29LYS      N  460   3.326   1.435   2.801
   29LYS      H  461   3.250   1.466   2.859
   29LYS     CA  462   3.447   1.510   2.806
   29LYS     HA  463   3.415   1.591   2.871
   29LYS     CB  464   3.564   1.418   2.856
   29LYS    HB1  465   3.536   1.359   2.943
   29LYS    HB2  466   3.593   1.352   2.775
   29LYS     CG  467   3.682   1.494   2.906
   29LYS    HG1  468   3.720   1.569   2.837
   29LYS    HG2  469   3.655   1.548   2.997
   29LYS     CD  470   3.802   1.407   2.945
   29LYS    HD1  471   3.766   1.345   3.027
   29LYS    HD2  472   3.824   1.340   2.861
   29LYS     CE  473   3.930   1.485   2.985
   29LYS    HE1  474   3.948   1.568   2.918
   29LYS    HE2  475   3.917   1.532   3.083
   29LYS     NZ  476   4.055   1.407   2.974
   29LYS    HZ1  477   4.134   1.468   2.987
   29LYS    HZ2  478   4.058   1.324   3.031
   29LYS    HZ3  479   4.069   1.385   2.877
   29LYS      C  480   3.467   1.565   2.667
   29LYS      O  481   3.550   1.513   2.587
   30ASN      N  482   3.378   1.656   2.628
   30ASN      H  483   3.341   1.710   2.705
   30ASN     CA  484   3.391   1.729   2.497
   30ASN     HA  485   3.496   1.751   2.481
   30ASN     CB  486   3.326   1.655   2.376
   30ASN    HB1  487   3.338   1.702   2.279
   30ASN    HB2  488   3.364   1.554   2.358
   30ASN     CG  489   3.174   1.616   2.390
   30ASN    OD1  490   3.131   1.535   2.474
   30ASN    ND2  491   3.103   1.662   2.293
   30ASN   HD21  492   3.142   1.723   2.222
   30ASN   HD22  493   3.003   1.657   2.308
   30ASN      C  494   3.340   1.869   2.507
   30ASN      O  495   3.260   1.897   2.598
   31VAL      N  496   3.377   1.950   2.405
   31VAL      H  497   3.433   1.913   2.329
   31VAL     CA  498   3.318   2.075   2.360
   31VAL     HA  499   3.283   2.130   2.448
   31VAL     CB  500   3.414   2.161   2.275
   31VAL     HB  501   3.426   2.113   2.178
   31VAL    CG1  502   3.349   2.293   2.231
   31VAL   HG11  503   3.415   2.336   2.155
   31VAL   HG12  504   3.262   2.276   2.167
   31VAL   HG13  505   3.333   2.369   2.307
   31VAL    CG2  506   3.545   2.187   2.347
   31VAL   HG21  507   3.601   2.094   2.355
   31VAL   HG22  508   3.600   2.254   2.280
   31VAL   HG23  509   3.532   2.226   2.447
   31VAL      C  510   3.194   2.023   2.277
   31VAL      O  511   3.205   1.955   2.178
   32LEU      N  512   3.075   2.070   2.318
   32LEU      H  513   3.082   2.144   2.386
   32LEU     CA  514   2.945   2.026   2.278
   32LEU     HA  515   2.947   1.920   2.253
   32LEU     CB  516   2.857   2.036   2.400
   32LEU    HB1  517   2.833   2.140   2.423
   32LEU    HB2  518   2.769   1.987   2.359
   32LEU     CG  519   2.907   1.968   2.530
   32LEU     HG  520   3.009   1.992   2.559
   32LEU    CD1  521   2.830   2.009   2.652
   32LEU   HD11  522   2.728   1.972   2.655
   32LEU   HD12  523   2.882   1.963   2.737
   32LEU   HD13  524   2.836   2.117   2.668
   32LEU    CD2  525   2.887   1.816   2.509
   32LEU   HD21  526   2.937   1.776   2.421
   32LEU   HD22  527   2.933   1.756   2.587
   32LEU   HD23  528   2.783   1.786   2.521
   32LEU      C  529   2.887   2.115   2.158
   32LEU      O  530   2.808   2.073   2.074
   33ALA      N  531   2.933   2.238   2.150
   33ALA      H  532   2.990   2.265   2.230
   33ALA     CA  533   2.905   2.338   2.050
   33ALA     HA  534   2.912   2.299   1.948
   33ALA     CB  535   2.761   2.388   2.072
   33ALA    HB1  536   2.735   2.421   2.172
   33ALA    HB2  537   2.756   2.471   2.002
   33ALA    HB3  538   2.694   2.308   2.040
   33ALA      C  539   3.009   2.445   2.060
   33ALA      O  540   3.037   2.492   2.167
   34ALA      N  541   3.055   2.493   1.943
   34ALA      H  542   3.015   2.452   1.860
   34ALA     CA  543   3.141   2.614   1.914
   34ALA     HA  544   3.096   2.696   1.971
   34ALA     CB  545   3.284   2.592   1.960
   34ALA    HB1  546   3.337   2.684   1.934
   34ALA    HB2  547   3.300   2.586   2.068
   34ALA    HB3  548   3.327   2.506   1.910
   34ALA      C  549   3.145   2.642   1.766
   34ALA      O  550   3.162   2.547   1.689
   35ILE      N  551   3.111   2.763   1.726
   35ILE      H  552   3.115   2.831   1.800
   35ILE     CA  553   3.101   2.810   1.589
   35ILE     HA  554   3.063   2.730   1.524
   35ILE     CB  555   3.003   2.925   1.573
   35ILE     HB  556   3.002   2.953   1.468
   35ILE    CG1  557   3.025   3.045   1.671
   35ILE   HG11  558   3.013   3.006   1.772
   35ILE   HG12  559   3.128   3.080   1.670
   35ILE    CG2  560   2.862   2.873   1.600
   35ILE   HG21  561   2.850   2.777   1.549
   35ILE   HG22  562   2.825   2.869   1.703
   35ILE   HG23  563   2.788   2.936   1.553
   35ILE     CD  564   2.939   3.164   1.629
   35ILE    HD1  565   2.830   3.153   1.620
   35ILE    HD2  566   2.972   3.252   1.684
   35ILE    HD3  567   2.973   3.197   1.531
   35ILE      C  568   3.243   2.855   1.542
   35ILE      O  569   3.332   2.895   1.620
   36PRO      N  570   3.282   2.836   1.410
   36PRO     CA  571   3.419   2.872   1.360
   36PRO     HA  572   3.485   2.801   1.411
   36PRO     CB  573   3.414   2.846   1.209
   36PRO    HB1  574   3.389   2.936   1.154
   36PRO    HB2  575   3.514   2.816   1.177
   36PRO     CG  576   3.312   2.732   1.189
   36PRO    HG1  577   3.281   2.725   1.085
   36PRO    HG2  578   3.354   2.638   1.225
   36PRO     CD  579   3.208   2.770   1.300
   36PRO    HD1  580   3.143   2.842   1.249
   36PRO    HD2  581   3.155   2.682   1.337
   36PRO      C  582   3.464   3.017   1.384
   36PRO      O  583   3.383   3.102   1.413
   37ASN      N  584   3.596   3.043   1.366
   37ASN      H  585   3.648   2.959   1.345
   37ASN     CA  586   3.661   3.179   1.347
   37ASN     HA  587   3.759   3.149   1.308
   37ASN     CB  588   3.599   3.274   1.235
   37ASN    HB1  589   3.570   3.220   1.145
   37ASN    HB2  590   3.512   3.315   1.286
   37ASN     CG  591   3.693   3.383   1.184
   37ASN    OD1  592   3.804   3.349   1.135
   37ASN    ND2  593   3.666   3.505   1.207
   37ASN   HD21  594   3.571   3.532   1.225
   37ASN   HD22  595   3.735   3.571   1.173
   37ASN      C  596   3.683   3.255   1.482
   37ASN      O  597   3.767   3.346   1.484
   38ARG      N  598   3.618   3.216   1.589
   38ARG      H  599   3.544   3.146   1.587
   38ARG     CA  600   3.622   3.278   1.718
   38ARG     HA  601   3.632   3.386   1.709
   38ARG     CB  602   3.495   3.240   1.789
   38ARG    HB1  603   3.486   3.138   1.827
   38ARG    HB2  604   3.481   3.317   1.865
   38ARG     CG  605   3.370   3.259   1.704
   38ARG    HG1  606   3.370   3.172   1.638
   38ARG    HG2  607   3.281   3.251   1.765
   38ARG     CD  608   3.349   3.387   1.625
   38ARG    HD1  609   3.434   3.402   1.559
   38ARG    HD2  610   3.251   3.387   1.578
   38ARG     NE  611   3.349   3.508   1.710
   38ARG     HE  612   3.308   3.494   1.801
   38ARG     CZ  613   3.370   3.638   1.678
   38ARG    NH1  614   3.411   3.670   1.562
   38ARG   HH11  615   3.406   3.618   1.476
   38ARG   HH12  616   3.441   3.765   1.543
   38ARG    NH2  617   3.358   3.734   1.771
   38ARG   HH21  618   3.345   3.705   1.867
   38ARG   HH22  619   3.389   3.829   1.760
   38ARG      C  620   3.742   3.217   1.803
   38ARG      O  621   3.791   3.107   1.779
   39THR      N  622   3.780   3.282   1.915
   39THR      H  623   3.724   3.364   1.934
   39THR     CA  624   3.879   3.235   2.020
   39THR     HA  625   3.959   3.177   1.974
   39THR     CB  626   3.934   3.346   2.095
   39THR     HB  627   4.008   3.301   2.161
   39THR    OG1  628   3.840   3.418   2.170
   39THR    HG1  629   3.874   3.418   2.258
   39THR    CG2  630   4.016   3.443   2.006
   39THR   HG21  631   4.082   3.393   1.935
   39THR   HG22  632   3.951   3.506   1.945
   39THR   HG23  633   4.071   3.504   2.077
   39THR      C  634   3.807   3.136   2.115
   39THR      O  635   3.865   3.041   2.166
   40PHE      N  636   3.672   3.162   2.134
   40PHE      H  637   3.637   3.245   2.089
   40PHE     CA  638   3.588   3.076   2.204
   40PHE     HA  639   3.636   3.056   2.300
   40PHE     CB  640   3.450   3.138   2.236
   40PHE    HB1  641   3.420   3.201   2.152
   40PHE    HB2  642   3.385   3.052   2.248
   40PHE     CG  643   3.446   3.218   2.363
   40PHE    CD1  644   3.342   3.191   2.457
   40PHE    HD1  645   3.268   3.114   2.441
   40PHE    CD2  646   3.541   3.317   2.383
   40PHE    HD2  647   3.621   3.336   2.312
   40PHE    CE1  648   3.332   3.256   2.575
   40PHE    HE1  649   3.253   3.250   2.649
   40PHE    CE2  650   3.538   3.379   2.507
   40PHE    HE2  651   3.614   3.451   2.537
   40PHE     CZ  652   3.435   3.351   2.606
   40PHE     HZ  653   3.427   3.408   2.697
   40PHE      C  654   3.567   2.933   2.143
   40PHE      O  655   3.503   2.848   2.203
   41ALA      N  656   3.632   2.899   2.023
   41ALA      H  657   3.663   2.975   1.965
   41ALA     CA  658   3.622   2.763   1.972
   41ALA     HA  659   3.541   2.705   2.015
   41ALA     CB  660   3.599   2.771   1.820
   41ALA    HB1  661   3.684   2.813   1.767
   41ALA    HB2  662   3.600   2.669   1.781
   41ALA    HB3  663   3.515   2.823   1.774
   41ALA      C  664   3.745   2.684   2.004
   41ALA      O  665   3.760   2.573   1.957
   42LYS      N  666   3.836   2.742   2.082
   42LYS      H  667   3.803   2.830   2.117
   42LYS     CA  668   3.962   2.694   2.134
   42LYS     HA  669   3.974   2.590   2.104
   42LYS     CB  670   4.079   2.776   2.075
   42LYS    HB1  671   4.062   2.880   2.103
   42LYS    HB2  672   4.166   2.730   2.120
   42LYS     CG  673   4.093   2.765   1.920
   42LYS    HG1  674   4.102   2.664   1.879
   42LYS    HG2  675   4.001   2.801   1.876
   42LYS     CD  676   4.203   2.846   1.851
   42LYS    HD1  677   4.191   2.842   1.743
   42LYS    HD2  678   4.179   2.946   1.885
   42LYS     CE  679   4.352   2.808   1.884
   42LYS    HE1  680   4.373   2.831   1.988
   42LYS    HE2  681   4.377   2.702   1.876
   42LYS     NZ  682   4.440   2.892   1.794
   42LYS    HZ1  683   4.530   2.898   1.839
   42LYS    HZ2  684   4.453   2.843   1.706
   42LYS    HZ3  685   4.410   2.987   1.779
   42LYS      C  686   3.964   2.685   2.285
   42LYS      O  687   4.062   2.713   2.348
   43ILE      N  688   3.867   2.621   2.347
   43ILE      H  689   3.808   2.574   2.280
   43ILE     CA  690   3.864   2.586   2.494
   43ILE     HA  691   3.944   2.639   2.546
   43ILE     CB  692   3.733   2.637   2.560
   43ILE     HB  693   3.651   2.582   2.514
   43ILE    CG1  694   3.698   2.786   2.525
   43ILE   HG11  695   3.764   2.852   2.581
   43ILE   HG12  696   3.706   2.816   2.420
   43ILE    CG2  697   3.727   2.620   2.710
   43ILE   HG21  698   3.793   2.683   2.770
   43ILE   HG22  699   3.621   2.628   2.735
   43ILE   HG23  700   3.757   2.521   2.745
   43ILE     CD  701   3.555   2.821   2.563
   43ILE    HD1  702   3.544   2.827   2.672
   43ILE    HD2  703   3.531   2.916   2.516
   43ILE    HD3  704   3.488   2.739   2.537
   43ILE      C  705   3.889   2.436   2.494
   43ILE      O  706   3.815   2.367   2.424
   44ASN      N  707   3.979   2.382   2.582
   44ASN      H  708   4.023   2.440   2.652
   44ASN     CA  709   4.008   2.239   2.595
   44ASN     HA  710   4.001   2.200   2.494
   44ASN     CB  711   4.153   2.230   2.654
   44ASN    HB1  712   4.218   2.281   2.583
   44ASN    HB2  713   4.152   2.288   2.746
   44ASN     CG  714   4.217   2.094   2.682
   44ASN    OD1  715   4.153   2.010   2.742
   44ASN    ND2  716   4.343   2.076   2.640
   44ASN   HD21  717   4.400   2.148   2.597
   44ASN   HD22  718   4.387   1.986   2.630
   44ASN      C  719   3.908   2.180   2.697
   44ASN      O  720   3.900   2.227   2.814
   45PRO      N  721   3.839   2.069   2.655
   45PRO     CA  722   3.747   1.991   2.737
   45PRO     HA  723   3.675   2.066   2.771
   45PRO     CB  724   3.677   1.886   2.652
   45PRO    HB1  725   3.664   1.793   2.708
   45PRO    HB2  726   3.578   1.919   2.622
   45PRO     CG  727   3.778   1.875   2.537
   45PRO    HG1  728   3.835   1.794   2.582
   45PRO    HG2  729   3.727   1.838   2.448
   45PRO     CD  730   3.857   2.005   2.527
   45PRO    HD1  731   3.959   1.982   2.495
   45PRO    HD2  732   3.815   2.064   2.446
   45PRO      C  733   3.797   1.929   2.868
   45PRO      O  734   3.715   1.866   2.942
   46GLY      N  735   3.926   1.931   2.901
   46GLY      H  736   3.994   1.980   2.844
   46GLY     CA  737   3.986   1.864   3.010
   46GLY    HA1  738   3.913   1.810   3.070
   46GLY    HA2  739   4.056   1.788   2.976
   46GLY      C  740   4.054   1.959   3.101
   46GLY      O  741   4.077   1.921   3.209
   47GLU      N  742   4.079   2.088   3.063
   47GLU      H  743   4.054   2.126   2.973
   47GLU     CA  744   4.141   2.176   3.157
   47GLU     HA  745   4.221   2.125   3.210
   47GLU     CB  746   4.198   2.299   3.079
   47GLU    HB1  747   4.267   2.252   3.009
   47GLU    HB2  748   4.126   2.363   3.028
   47GLU     CG  749   4.290   2.395   3.157
   47GLU    HG1  750   4.313   2.481   3.093
   47GLU    HG2  751   4.245   2.432   3.249
   47GLU     CD  752   4.416   2.335   3.213
   47GLU    OE1  753   4.449   2.356   3.339
   47GLU    OE2  754   4.485   2.269   3.131
   47GLU      C  755   4.030   2.231   3.243
   47GLU      O  756   4.055   2.279   3.353
   48VAL      N  757   3.906   2.238   3.186
   48VAL      H  758   3.893   2.204   3.092
   48VAL     CA  759   3.787   2.302   3.253
   48VAL     HA  760   3.815   2.400   3.290
   48VAL     CB  761   3.671   2.305   3.155
   48VAL     HB  762   3.585   2.342   3.212
   48VAL    CG1  763   3.692   2.402   3.035
   48VAL   HG11  764   3.703   2.508   3.054
   48VAL   HG12  765   3.772   2.360   2.974
   48VAL   HG13  766   3.598   2.403   2.980
   48VAL    CG2  767   3.635   2.164   3.107
   48VAL   HG21  768   3.551   2.165   3.038
   48VAL   HG22  769   3.709   2.118   3.041
   48VAL   HG23  770   3.607   2.096   3.188
   48VAL      C  771   3.750   2.233   3.387
   48VAL      O  772   3.714   2.298   3.483
   49ILE      N  773   3.766   2.099   3.404
   49ILE      H  774   3.777   2.057   3.313
   49ILE     CA  775   3.714   2.018   3.515
   49ILE     HA  776   3.607   2.035   3.506
   49ILE     CB  777   3.747   1.868   3.487
   49ILE     HB  778   3.855   1.859   3.472
   49ILE    CG1  779   3.674   1.810   3.362
   49ILE   HG11  780   3.566   1.797   3.360
   49ILE   HG12  781   3.679   1.878   3.277
   49ILE    CG2  782   3.723   1.771   3.602
   49ILE   HG21  783   3.619   1.741   3.616
   49ILE   HG22  784   3.784   1.682   3.585
   49ILE   HG23  785   3.774   1.808   3.691
   49ILE     CD  786   3.739   1.684   3.307
   49ILE    HD1  787   3.844   1.691   3.281
   49ILE    HD2  788   3.726   1.609   3.385
   49ILE    HD3  789   3.681   1.638   3.227
   49ILE      C  790   3.762   2.064   3.663
   49ILE      O  791   3.676   2.075   3.750
   50PRO      N  792   3.883   2.107   3.683
   50PRO     CA  793   3.934   2.183   3.801
   50PRO     HA  794   3.944   2.098   3.868
   50PRO     CB  795   4.085   2.220   3.775
   50PRO    HB1  796   4.093   2.322   3.737
   50PRO    HB2  797   4.144   2.214   3.866
   50PRO     CG  798   4.130   2.111   3.666
   50PRO    HG1  799   4.220   2.135   3.609
   50PRO    HG2  800   4.170   2.026   3.721
   50PRO     CD  801   3.997   2.065   3.604
   50PRO    HD1  802   3.989   2.103   3.502
   50PRO    HD2  803   3.998   1.957   3.600
   50PRO      C  804   3.857   2.305   3.847
   50PRO      O  805   3.854   2.331   3.961
   51LEU      N  806   3.791   2.373   3.756
   51LEU      H  807   3.796   2.343   3.660
   51LEU     CA  808   3.703   2.486   3.787
   51LEU     HA  809   3.749   2.556   3.857
   51LEU     CB  810   3.675   2.569   3.659
   51LEU    HB1  811   3.639   2.507   3.577
   51LEU    HB2  812   3.586   2.632   3.667
   51LEU     CG  813   3.788   2.662   3.606
   51LEU     HG  814   3.825   2.723   3.688
   51LEU    CD1  815   3.910   2.584   3.553
   51LEU   HD11  816   3.879   2.513   3.477
   51LEU   HD12  817   3.990   2.648   3.518
   51LEU   HD13  818   3.957   2.537   3.639
   51LEU    CD2  819   3.735   2.751   3.494
   51LEU   HD21  820   3.657   2.816   3.534
   51LEU   HD22  821   3.813   2.817   3.456
   51LEU   HD23  822   3.692   2.697   3.409
   51LEU      C  823   3.573   2.446   3.856
   51LEU      O  824   3.489   2.532   3.898
   52ILE      N  825   3.547   2.317   3.879
   52ILE      H  826   3.588   2.251   3.814
   52ILE     CA  827   3.428   2.270   3.943
   52ILE     HA  828   3.395   2.337   4.022
   52ILE     CB  829   3.313   2.252   3.842
   52ILE     HB  830   3.307   2.347   3.790
   52ILE    CG1  831   3.174   2.222   3.894
   52ILE   HG11  832   3.090   2.219   3.824
   52ILE   HG12  833   3.188   2.117   3.918
   52ILE    CG2  834   3.355   2.151   3.727
   52ILE   HG21  835   3.437   2.187   3.665
   52ILE   HG22  836   3.371   2.056   3.777
   52ILE   HG23  837   3.272   2.138   3.658
   52ILE     CD  838   3.128   2.304   4.017
   52ILE    HD1  839   3.186   2.295   4.109
   52ILE    HD2  840   3.115   2.409   3.994
   52ILE    HD3  841   3.023   2.276   4.029
   52ILE      C  842   3.466   2.147   4.031
   52ILE      O  843   3.379   2.075   4.079
   53THR      N  844   3.593   2.126   4.066
   53THR      H  845   3.657   2.202   4.047
   53THR     CA  846   3.638   2.028   4.163
   53THR     HA  847   3.557   1.995   4.228
   53THR     CB  848   3.690   1.910   4.083
   53THR     HB  849   3.725   1.830   4.149
   53THR    OG1  850   3.790   1.945   3.991
   53THR    HG1  851   3.746   1.958   3.908
   53THR    CG2  852   3.579   1.828   4.010
   53THR   HG21  853   3.506   1.789   4.081
   53THR   HG22  854   3.515   1.882   3.939
   53THR   HG23  855   3.629   1.742   3.967
   53THR      C  856   3.745   2.098   4.254
   53THR      O  857   3.741   2.067   4.376
   54ASN      N  858   3.825   2.195   4.205
   54ASN      H  859   3.835   2.216   4.107
   54ASN     CA  860   3.896   2.284   4.296
   54ASN     HA  861   3.912   2.234   4.392
   54ASN     CB  862   4.038   2.325   4.233
   54ASN    HB1  863   4.087   2.237   4.193
   54ASN    HB2  864   4.036   2.393   4.148
   54ASN     CG  865   4.127   2.400   4.332
   54ASN    OD1  866   4.136   2.521   4.320
   54ASN    ND2  867   4.184   2.329   4.429
   54ASN   HD21  868   4.176   2.228   4.436
   54ASN   HD22  869   4.250   2.376   4.490
   54ASN      C  870   3.811   2.412   4.312
   54ASN      O  871   3.727   2.447   4.226
   55HIS      N  872   3.823   2.480   4.426
   55HIS      H  873   3.878   2.426   4.492
   55HIS     CA  874   3.747   2.601   4.470
   55HIS     HA  875   3.696   2.631   4.379
   55HIS     CB  876   3.638   2.562   4.576
   55HIS    HB1  877   3.558   2.636   4.569
   55HIS    HB2  878   3.606   2.463   4.543
   55HIS     CG  879   3.682   2.536   4.713
   55HIS    ND1  880   3.759   2.424   4.744
   55HIS    CD2  881   3.657   2.601   4.830
   55HIS    HD2  882   3.608   2.697   4.841
   55HIS    CE1  883   3.773   2.430   4.880
   55HIS    HE1  884   3.829   2.358   4.937
   55HIS    NE2  885   3.706   2.531   4.937
   55HIS    HE2  886   3.715   2.561   5.033
   55HIS      C  887   3.834   2.716   4.519
   55HIS      O  888   3.803   2.800   4.606
   56ASN      N  889   3.955   2.732   4.456
   56ASN      H  890   3.985   2.661   4.391
   56ASN     CA  891   4.045   2.842   4.458
   56ASN     HA  892   4.005   2.932   4.505
   56ASN     CB  893   4.163   2.798   4.554
   56ASN    HB1  894   4.130   2.719   4.621
   56ASN    HB2  895   4.248   2.750   4.505
   56ASN     CG  896   4.203   2.912   4.642
   56ASN    OD1  897   4.141   2.957   4.742
   56ASN    ND2  898   4.318   2.970   4.619
   56ASN   HD21  899   4.376   2.936   4.544
   56ASN   HD22  900   4.342   3.050   4.676
   56ASN      C  901   4.093   2.898   4.320
   56ASN      O  902   4.219   2.914   4.306
   57ILE      N  903   4.009   2.919   4.219
   57ILE      H  904   3.908   2.925   4.222
   57ILE     CA  905   4.054   2.947   4.083
   57ILE     HA  906   4.131   2.876   4.057
   57ILE     CB  907   3.937   2.923   3.988
   57ILE     HB  908   3.868   3.007   3.995
   57ILE    CG1  909   3.861   2.793   4.011
   57ILE   HG11  910   3.813   2.796   4.109
   57ILE   HG12  911   3.770   2.797   3.951
   57ILE    CG2  912   3.964   2.944   3.835
   57ILE   HG21  913   4.031   2.873   3.786
   57ILE   HG22  914   3.876   2.953   3.772
   57ILE   HG23  915   4.004   3.046   3.831
   57ILE     CD  916   3.939   2.659   4.012
   57ILE    HD1  917   3.870   2.576   4.025
   57ILE    HD2  918   3.979   2.634   3.914
   57ILE    HD3  919   4.029   2.659   4.073
   57ILE      C  920   4.092   3.100   4.079
   57ILE      O  921   4.020   3.181   4.140
   58LEU      N  922   4.198   3.140   4.008
   58LEU      H  923   4.250   3.071   3.955
   58LEU     CA  924   4.240   3.276   3.991
   58LEU     HA  925   4.192   3.351   4.055
   58LEU     CB  926   4.386   3.284   4.053
   58LEU    HB1  927   4.446   3.210   4.000
   58LEU    HB2  928   4.428   3.381   4.026
   58LEU     CG  929   4.396   3.271   4.208
   58LEU     HG  930   4.312   3.217   4.252
   58LEU    CD1  931   4.524   3.199   4.250
   58LEU   HD11  932   4.544   3.201   4.358
   58LEU   HD12  933   4.514   3.096   4.218
   58LEU   HD13  934   4.612   3.257   4.221
   58LEU    CD2  935   4.385   3.411   4.273
   58LEU   HD21  936   4.370   3.391   4.379
   58LEU   HD22  937   4.479   3.466   4.270
   58LEU   HD23  938   4.309   3.479   4.234
   58LEU      C  939   4.237   3.320   3.843
   58LEU      O  940   4.178   3.424   3.803
   59LYS      N  941   4.313   3.241   3.755
   59LYS      H  942   4.372   3.166   3.790
   59LYS     CA  943   4.334   3.297   3.618
   59LYS     HA  944   4.246   3.351   3.583
   59LYS     CB  945   4.444   3.405   3.595
   59LYS    HB1  946   4.462   3.398   3.488
   59LYS    HB2  947   4.414   3.506   3.623
   59LYS     CG  948   4.578   3.362   3.655
   59LYS    HG1  949   4.567   3.379   3.762
   59LYS    HG2  950   4.595   3.256   3.634
   59LYS     CD  951   4.677   3.463   3.618
   59LYS    HD1  952   4.637   3.562   3.601
   59LYS    HD2  953   4.750   3.470   3.699
   59LYS     CE  954   4.740   3.413   3.486
   59LYS    HE1  955   4.777   3.312   3.472
   59LYS    HE2  956   4.664   3.419   3.407
   59LYS     NZ  957   4.845   3.509   3.452
   59LYS    HZ1  958   4.897   3.522   3.537
   59LYS    HZ2  959   4.914   3.477   3.385
   59LYS    HZ3  960   4.813   3.598   3.415
   59LYS      C  961   4.332   3.182   3.506
   59LYS      O  962   4.435   3.154   3.446
   60PRO      N  963   4.214   3.117   3.472
   60PRO     CA  964   4.196   3.019   3.360
   60PRO     HA  965   4.269   2.944   3.390
   60PRO     CB  966   4.054   2.972   3.380
   60PRO    HB1  967   4.002   2.950   3.287
   60PRO    HB2  968   4.070   2.880   3.435
   60PRO     CG  969   3.979   3.071   3.470
   60PRO    HG1  970   3.916   3.132   3.405
   60PRO    HG2  971   3.910   3.013   3.531
   60PRO     CD  972   4.092   3.146   3.544
   60PRO    HD1  973   4.070   3.253   3.547
   60PRO    HD2  974   4.107   3.113   3.647
   60PRO      C  975   4.221   3.085   3.224
   60PRO      O  976   4.190   3.203   3.194
   61LEU      N  977   4.275   3.007   3.131
   61LEU      H  978   4.306   2.913   3.154
   61LEU     CA  979   4.261   3.036   2.987
   61LEU     HA  980   4.288   3.138   2.963
   61LEU     CB  981   4.354   2.948   2.900
   61LEU    HB1  982   4.333   2.842   2.919
   61LEU    HB2  983   4.333   2.972   2.796
   61LEU     CG  984   4.506   2.965   2.915
   61LEU     HG  985   4.531   2.972   3.020
   61LEU    CD1  986   4.580   2.840   2.862
   61LEU   HD11  987   4.574   2.833   2.754
   61LEU   HD12  988   4.687   2.830   2.882
   61LEU   HD13  989   4.529   2.747   2.886
   61LEU    CD2  990   4.563   3.094   2.847
   61LEU   HD21  991   4.544   3.099   2.740
   61LEU   HD22  992   4.509   3.175   2.896
   61LEU   HD23  993   4.671   3.100   2.859
   61LEU      C  994   4.112   3.001   2.950
   61LEU      O  995   4.061   2.894   2.979
   62ILE      N  996   4.052   3.085   2.867
   62ILE      H  997   4.116   3.153   2.830
   62ILE     CA  998   3.915   3.072   2.814
   62ILE     HA  999   3.893   2.966   2.801
   62ILE     CB 1000   3.800   3.148   2.890
   62ILE     HB 1001   3.810   3.255   2.877
   62ILE    CG1 1002   3.806   3.109   3.040
   62ILE   HG11 1003   3.804   3.001   3.052
   62ILE   HG12 1004   3.901   3.143   3.082
   62ILE    CG2 1005   3.661   3.124   2.829
   62ILE   HG21 1006   3.662   3.159   2.726
   62ILE   HG22 1007   3.649   3.015   2.832
   62ILE   HG23 1008   3.578   3.166   2.886
   62ILE     CD 1009   3.694   3.165   3.123
   62ILE    HD1 1010   3.709   3.184   3.229
   62ILE    HD2 1011   3.681   3.261   3.073
   62ILE    HD3 1012   3.607   3.100   3.117
   62ILE      C 1013   3.920   3.126   2.669
   62ILE      O 1014   3.918   3.245   2.636
   63GLY      N 1015   3.967   3.033   2.584
   63GLY      H 1016   3.982   2.943   2.628
   63GLY     CA 1017   3.980   3.050   2.440
   63GLY    HA1 1018   3.930   2.970   2.385
   63GLY    HA2 1019   3.928   3.140   2.408
   63GLY      C 1020   4.122   3.039   2.384
   63GLY      O 1021   4.146   3.090   2.270
   64GLN      N 1022   4.214   2.995   2.474
   64GLN      H 1023   4.188   2.952   2.561
   64GLN     CA 1024   4.363   3.007   2.451
   64GLN     HA 1025   4.400   2.943   2.531
   64GLN     CB 1026   4.417   2.930   2.326
   64GLN    HB1 1027   4.368   2.835   2.305
   64GLN    HB2 1028   4.395   2.995   2.241
   64GLN     CG 1029   4.573   2.910   2.327
   64GLN    HG1 1030   4.616   2.880   2.231
   64GLN    HG2 1031   4.617   3.010   2.329
   64GLN     CD 1032   4.641   2.821   2.433
   64GLN    OE1 1033   4.762   2.819   2.456
   64GLN    NE2 1034   4.569   2.728   2.491
   64GLN   HE21 1035   4.468   2.730   2.480
   64GLN   HE22 1036   4.614   2.658   2.549
   64GLN      C 1037   4.426   3.143   2.494
   64GLN      O 1038   4.547   3.166   2.488
   65LYS      N 1039   4.347   3.233   2.553
   65LYS      H 1040   4.251   3.206   2.561
   65LYS     CA 1041   4.373   3.365   2.609
   65LYS     HA 1042   4.481   3.366   2.620
   65LYS     CB 1043   4.329   3.469   2.507
   65LYS    HB1 1044   4.225   3.500   2.517
   65LYS    HB2 1045   4.380   3.557   2.545
   65LYS     CG 1046   4.378   3.458   2.364
   65LYS    HG1 1047   4.479   3.415   2.370
   65LYS    HG2 1048   4.306   3.399   2.308
   65LYS     CD 1049   4.410   3.587   2.293
   65LYS    HD1 1050   4.324   3.653   2.301
   65LYS    HD2 1051   4.492   3.638   2.344
   65LYS     CE 1052   4.446   3.577   2.142
   65LYS    HE1 1053   4.534   3.514   2.132
   65LYS    HE2 1054   4.363   3.520   2.099
   65LYS     NZ 1055   4.455   3.702   2.073
   65LYS    HZ1 1056   4.365   3.748   2.085
   65LYS    HZ2 1057   4.540   3.749   2.101
   65LYS    HZ3 1058   4.466   3.685   1.974
   65LYS      C 1059   4.312   3.361   2.755
   65LYS      O 1060   4.219   3.287   2.790
   66PHE      N 1061   4.384   3.435   2.834
   66PHE      H 1062   4.443   3.509   2.799
   66PHE     CA 1063   4.369   3.433   2.984
   66PHE     HA 1064   4.345   3.330   3.012
   66PHE     CB 1065   4.492   3.487   3.055
   66PHE    HB1 1066   4.526   3.584   3.020
   66PHE    HB2 1067   4.470   3.501   3.161
   66PHE     CG 1068   4.608   3.396   3.073
   66PHE    CD1 1069   4.585   3.280   3.151
   66PHE    HD1 1070   4.496   3.244   3.200
   66PHE    CD2 1071   4.741   3.423   3.013
   66PHE    HD2 1072   4.769   3.516   2.966
   66PHE    CE1 1073   4.690   3.190   3.156
   66PHE    HE1 1074   4.675   3.094   3.203
   66PHE    CE2 1075   4.845   3.332   3.029
   66PHE    HE2 1076   4.946   3.361   3.006
   66PHE     CZ 1077   4.817   3.215   3.100
   66PHE     HZ 1078   4.893   3.140   3.116
   66PHE      C 1079   4.253   3.527   3.022
   66PHE      O 1080   4.258   3.641   2.980
   67CYS      N 1081   4.163   3.475   3.107
   67CYS      H 1082   4.176   3.385   3.150
   67CYS     CA 1083   4.054   3.549   3.168
   67CYS     HA 1084   4.050   3.657   3.153
   67CYS     CB 1085   3.924   3.481   3.129
   67CYS    HB1 1086   3.940   3.456   3.024
   67CYS    HB2 1087   3.909   3.386   3.180
   67CYS     SG 1088   3.793   3.610   3.144
   67CYS     HG 1089   3.794   3.622   3.277
   67CYS      C 1090   4.081   3.536   3.314
   67CYS      O 1091   4.107   3.422   3.360
   68ILE      N 1092   4.073   3.648   3.390
   68ILE      H 1093   4.053   3.739   3.350
   68ILE     CA 1094   4.102   3.660   3.530
   68ILE     HA 1095   4.169   3.579   3.560
   68ILE     CB 1096   4.182   3.791   3.546
   68ILE     HB 1097   4.124   3.873   3.505
   68ILE    CG1 1098   4.312   3.789   3.467
   68ILE   HG11 1099   4.378   3.715   3.513
   68ILE   HG12 1100   4.303   3.755   3.364
   68ILE    CG2 1101   4.200   3.831   3.693
   68ILE   HG21 1102   4.278   3.902   3.724
   68ILE   HG22 1103   4.109   3.881   3.727
   68ILE   HG23 1104   4.206   3.742   3.755
   68ILE     CD 1105   4.396   3.923   3.458
   68ILE    HD1 1106   4.460   3.940   3.544
   68ILE    HD2 1107   4.451   3.938   3.364
   68ILE    HD3 1108   4.325   4.006   3.456
   68ILE      C 1109   3.976   3.670   3.621
   68ILE      O 1110   3.898   3.759   3.588
   69VAL      N 1111   3.964   3.585   3.726
   69VAL      H 1112   4.034   3.513   3.734
   69VAL     CA 1113   3.840   3.567   3.802
   69VAL     HA 1114   3.760   3.573   3.727
   69VAL     CB 1115   3.848   3.429   3.885
   69VAL     HB 1116   3.931   3.440   3.955
   69VAL    CG1 1117   3.721   3.397   3.969
   69VAL   HG11 1118   3.686   3.475   4.037
   69VAL   HG12 1119   3.645   3.369   3.896
   69VAL   HG13 1120   3.736   3.325   4.049
   69VAL    CG2 1121   3.881   3.307   3.805
   69VAL   HG21 1122   3.799   3.272   3.743
   69VAL   HG22 1123   3.966   3.327   3.740
   69VAL   HG23 1124   3.915   3.244   3.887
   69VAL      C 1125   3.820   3.683   3.901
   69VAL      O 1126   3.915   3.727   3.967
   70TYR      N 1127   3.700   3.740   3.919
   70TYR      H 1128   3.628   3.694   3.866
   70TYR     CA 1129   3.656   3.847   4.008
   70TYR     HA 1130   3.740   3.899   4.055
   70TYR     CB 1131   3.563   3.951   3.950
   70TYR    HB1 1132   3.517   3.907   3.861
   70TYR    HB2 1133   3.485   3.975   4.023
   70TYR     CG 1134   3.631   4.072   3.897
   70TYR    CD1 1135   3.611   4.201   3.960
   70TYR    HD1 1136   3.546   4.215   4.045
   70TYR    CD2 1137   3.714   4.059   3.784
   70TYR    HD2 1138   3.748   3.963   3.749
   70TYR    CE1 1139   3.691   4.308   3.917
   70TYR    HE1 1140   3.675   4.407   3.958
   70TYR    CE2 1141   3.789   4.168   3.743
   70TYR    HE2 1142   3.854   4.138   3.662
   70TYR     CZ 1143   3.777   4.293   3.803
   70TYR     OH 1144   3.861   4.392   3.760
   70TYR     HH 1145   3.918   4.366   3.689
   70TYR      C 1146   3.578   3.774   4.119
   70TYR      O 1147   3.596   3.806   4.239
   71THR      N 1148   3.490   3.681   4.089
   71THR      H 1149   3.479   3.663   3.991
   71THR     CA 1150   3.415   3.592   4.182
   71THR     HA 1151   3.489   3.573   4.260
   71THR     CB 1152   3.278   3.655   4.245
   71THR     HB 1153   3.248   3.583   4.321
   71THR    OG1 1154   3.171   3.668   4.152
   71THR    HG1 1155   3.182   3.745   4.099
   71THR    CG2 1156   3.307   3.786   4.322
   71THR   HG21 1157   3.392   3.762   4.385
   71THR   HG22 1158   3.330   3.864   4.250
   71THR   HG23 1159   3.224   3.807   4.390
   71THR      C 1160   3.396   3.452   4.123
   71THR      O 1161   3.409   3.436   4.004
   72ASN      N 1162   3.374   3.354   4.207
   72ASN      H 1163   3.364   3.381   4.304
   72ASN     CA 1164   3.352   3.216   4.174
   72ASN     HA 1165   3.303   3.214   4.077
   72ASN     CB 1166   3.485   3.144   4.171
   72ASN    HB1 1167   3.559   3.188   4.104
   72ASN    HB2 1168   3.539   3.147   4.266
   72ASN     CG 1169   3.461   2.995   4.137
   72ASN    OD1 1170   3.376   2.959   4.056
   72ASN    ND2 1171   3.546   2.909   4.195
   72ASN   HD21 1172   3.621   2.940   4.255
   72ASN   HD22 1173   3.531   2.810   4.184
   72ASN      C 1174   3.243   3.169   4.278
   72ASN      O 1175   3.270   3.162   4.396
   73SER      N 1176   3.129   3.113   4.230
   73SER      H 1177   3.118   3.146   4.135
   73SER     CA 1178   3.029   3.037   4.297
   73SER     HA 1179   3.072   2.976   4.376
   73SER     CB 1180   2.921   3.132   4.364
   73SER    HB1 1181   2.845   3.069   4.410
   73SER    HB2 1182   2.968   3.184   4.448
   73SER     OG 1183   2.867   3.234   4.279
   73SER     HG 1184   2.831   3.199   4.199
   73SER      C 1185   2.971   2.931   4.203
   73SER      O 1186   2.848   2.906   4.215
   74LEU      N 1187   3.045   2.872   4.113
   74LEU      H 1188   3.144   2.891   4.113
   74LEU     CA 1189   3.001   2.775   4.014
   74LEU     HA 1190   2.920   2.814   3.954
   74LEU     CB 1191   3.121   2.749   3.923
   74LEU    HB1 1192   3.173   2.844   3.911
   74LEU    HB2 1193   3.181   2.682   3.983
   74LEU     CG 1194   3.100   2.700   3.773
   74LEU     HG 1195   3.027   2.619   3.764
   74LEU    CD1 1196   3.043   2.814   3.694
   74LEU   HD11 1197   3.040   2.794   3.587
   74LEU   HD12 1198   2.942   2.840   3.726
   74LEU   HD13 1199   3.107   2.902   3.702
   74LEU    CD2 1200   3.232   2.650   3.711
   74LEU   HD21 1201   3.319   2.714   3.727
   74LEU   HD22 1202   3.259   2.559   3.765
   74LEU   HD23 1203   3.227   2.623   3.606
   74LEU      C 1204   2.960   2.641   4.089
   74LEU      O 1205   2.890   2.563   4.025
   75MET      N 1206   3.004   2.614   4.213
   75MET      H 1207   3.044   2.690   4.267
   75MET     CA 1208   2.970   2.501   4.301
   75MET     HA 1209   2.961   2.412   4.239
   75MET     CB 1210   3.075   2.486   4.413
   75MET    HB1 1211   3.110   2.577   4.462
   75MET    HB2 1212   3.043   2.426   4.498
   75MET     CG 1213   3.202   2.415   4.377
   75MET    HG1 1214   3.169   2.327   4.322
   75MET    HG2 1215   3.265   2.476   4.312
   75MET     SD 1216   3.304   2.379   4.523
   75MET     CE 1217   3.421   2.264   4.436
   75MET    HE1 1218   3.480   2.204   4.504
   75MET    HE2 1219   3.365   2.196   4.371
   75MET    HE3 1220   3.482   2.313   4.360
   75MET      C 1221   2.834   2.517   4.371
   75MET      O 1222   2.782   2.421   4.432
   76ASP      N 1223   2.771   2.638   4.361
   76ASP      H 1224   2.791   2.702   4.285
   76ASP     CA 1225   2.642   2.669   4.427
   76ASP     HA 1226   2.631   2.629   4.528
   76ASP     CB 1227   2.633   2.821   4.446
   76ASP    HB1 1228   2.723   2.862   4.492
   76ASP    HB2 1229   2.614   2.863   4.347
   76ASP     CG 1230   2.517   2.855   4.536
   76ASP    OD1 1231   2.411   2.908   4.493
   76ASP    OD2 1232   2.529   2.832   4.658
   76ASP      C 1233   2.534   2.617   4.335
   76ASP      O 1234   2.551   2.609   4.213
   77GLU      N 1235   2.411   2.594   4.386
   77GLU      H 1236   2.394   2.640   4.474
   77GLU     CA 1237   2.291   2.536   4.316
   77GLU     HA 1238   2.322   2.508   4.216
   77GLU     CB 1239   2.235   2.419   4.394
   77GLU    HB1 1240   2.324   2.368   4.428
   77GLU    HB2 1241   2.186   2.457   4.484
   77GLU     CG 1242   2.159   2.303   4.323
   77GLU    HG1 1243   2.138   2.214   4.382
   77GLU    HG2 1244   2.060   2.332   4.287
   77GLU     CD 1245   2.244   2.265   4.201
   77GLU    OE1 1246   2.178   2.276   4.094
   77GLU    OE2 1247   2.369   2.228   4.201
   77GLU      C 1248   2.181   2.643   4.302
   77GLU      O 1249   2.061   2.623   4.302
   78ASN      N 1250   2.228   2.767   4.295
   78ASN      H 1251   2.327   2.787   4.295
   78ASN     CA 1252   2.140   2.883   4.281
   78ASN     HA 1253   2.052   2.861   4.219
   78ASN     CB 1254   2.074   2.915   4.415
   78ASN    HB1 1255   2.014   2.837   4.460
   78ASN    HB2 1256   2.157   2.919   4.486
   78ASN     CG 1257   1.990   3.050   4.413
   78ASN    OD1 1258   1.906   3.069   4.324
   78ASN    ND2 1259   2.010   3.139   4.512
   78ASN   HD21 1260   2.081   3.113   4.579
   78ASN   HD22 1261   1.964   3.228   4.527
   78ASN      C 1262   2.219   2.996   4.215
   78ASN      O 1263   2.165   3.060   4.127
   79THR      N 1264   2.341   3.031   4.260
   79THR      H 1265   2.360   2.987   4.349
   79THR     CA 1266   2.426   3.141   4.214
   79THR     HA 1267   2.374   3.220   4.158
   79THR     CB 1268   2.466   3.220   4.343
   79THR     HB 1269   2.514   3.310   4.304
   79THR    OG1 1270   2.558   3.137   4.423
   79THR    HG1 1271   2.493   3.084   4.468
   79THR    CG2 1272   2.346   3.258   4.426
   79THR   HG21 1273   2.326   3.174   4.492
   79THR   HG22 1274   2.364   3.349   4.483
   79THR   HG23 1275   2.255   3.272   4.367
   79THR      C 1276   2.535   3.092   4.121
   79THR      O 1277   2.630   3.164   4.098
   80TYR      N 1278   2.514   2.968   4.076
   80TYR      H 1279   2.432   2.932   4.123
   80TYR     CA 1280   2.574   2.879   3.967
   80TYR     HA 1281   2.641   2.829   4.037
   80TYR     CB 1282   2.482   2.764   3.928
   80TYR    HB1 1283   2.525   2.701   3.850
   80TYR    HB2 1284   2.467   2.700   4.015
   80TYR     CG 1285   2.343   2.805   3.878
   80TYR    CD1 1286   2.313   2.911   3.790
   80TYR    HD1 1287   2.397   2.959   3.741
   80TYR    CD2 1288   2.236   2.732   3.926
   80TYR    HD2 1289   2.267   2.652   3.991
   80TYR    CE1 1290   2.181   2.955   3.773
   80TYR    HE1 1291   2.157   3.046   3.720
   80TYR    CE2 1292   2.104   2.770   3.907
   80TYR    HE2 1293   2.026   2.710   3.951
   80TYR     CZ 1294   2.076   2.878   3.825
   80TYR     OH 1295   1.943   2.915   3.808
   80TYR     HH 1296   1.909   2.999   3.779
   80TYR      C 1297   2.663   2.937   3.860
   80TYR      O 1298   2.648   2.901   3.742
   81ALA      N 1299   2.754   3.029   3.891
   81ALA      H 1300   2.768   3.071   3.982
   81ALA     CA 1301   2.826   3.112   3.789
   81ALA     HA 1302   2.841   3.056   3.697
   81ALA     CB 1303   2.738   3.227   3.742
   81ALA    HB1 1304   2.668   3.178   3.674
   81ALA    HB2 1305   2.684   3.279   3.820
   81ALA    HB3 1306   2.784   3.307   3.684
   81ALA      C 1307   2.967   3.151   3.842
   81ALA      O 1308   3.006   3.134   3.957
   82MET      N 1309   3.058   3.194   3.754
   82MET      H 1310   3.030   3.228   3.663
   82MET     CA 1311   3.191   3.249   3.789
   82MET     HA 1312   3.195   3.279   3.893
   82MET     CB 1313   3.298   3.154   3.735
   82MET    HB1 1314   3.280   3.051   3.765
   82MET    HB2 1315   3.286   3.137   3.628
   82MET     CG 1316   3.445   3.181   3.773
   82MET    HG1 1317   3.463   3.286   3.751
   82MET    HG2 1318   3.453   3.173   3.881
   82MET     SD 1319   3.567   3.081   3.697
   82MET     CE 1320   3.544   2.934   3.800
   82MET    HE1 1321   3.443   2.895   3.790
   82MET    HE2 1322   3.615   2.861   3.759
   82MET    HE3 1323   3.586   2.953   3.898
   82MET      C 1324   3.194   3.378   3.703
   82MET      O 1325   3.152   3.374   3.586
   83GLU      N 1326   3.243   3.491   3.762
   83GLU      H 1327   3.286   3.476   3.852
   83GLU     CA 1328   3.255   3.620   3.701
   83GLU     HA 1329   3.201   3.628   3.607
   83GLU     CB 1330   3.191   3.716   3.804
   83GLU    HB1 1331   3.097   3.685   3.848
   83GLU    HB2 1332   3.261   3.712   3.888
   83GLU     CG 1333   3.185   3.871   3.781
   83GLU    HG1 1334   3.270   3.908   3.723
   83GLU    HG2 1335   3.101   3.889   3.713
   83GLU     CD 1336   3.180   3.955   3.904
   83GLU    OE1 1337   3.178   4.078   3.902
   83GLU    OE2 1338   3.172   3.905   4.020
   83GLU      C 1339   3.406   3.651   3.686
   83GLU      O 1340   3.480   3.640   3.786
   84LEU      N 1341   3.444   3.697   3.567
   84LEU      H 1342   3.382   3.748   3.506
   84LEU     CA 1343   3.587   3.713   3.528
   84LEU     HA 1344   3.656   3.742   3.608
   84LEU     CB 1345   3.635   3.591   3.454
   84LEU    HB1 1346   3.589   3.603   3.356
   84LEU    HB2 1347   3.743   3.608   3.452
   84LEU     CG 1348   3.615   3.446   3.501
   84LEU     HG 1349   3.601   3.447   3.609
   84LEU    CD1 1350   3.497   3.387   3.434
   84LEU   HD11 1351   3.492   3.279   3.444
   84LEU   HD12 1352   3.410   3.440   3.474
   84LEU   HD13 1353   3.506   3.402   3.327
   84LEU    CD2 1354   3.737   3.358   3.476
   84LEU   HD21 1355   3.727   3.258   3.519
   84LEU   HD22 1356   3.759   3.347   3.370
   84LEU   HD23 1357   3.819   3.408   3.526
   84LEU      C 1358   3.590   3.840   3.442
   84LEU      O 1359   3.480   3.890   3.409
   85LEU      N 1360   3.707   3.890   3.406
   85LEU      H 1361   3.792   3.837   3.422
   85LEU     CA 1362   3.721   4.001   3.313
   85LEU     HA 1363   3.632   3.996   3.249
   85LEU     CB 1364   3.724   4.141   3.383
   85LEU    HB1 1365   3.643   4.144   3.457
   85LEU    HB2 1366   3.811   4.149   3.449
   85LEU     CG 1367   3.721   4.267   3.292
   85LEU     HG 1368   3.669   4.235   3.201
   85LEU    CD1 1369   3.647   4.376   3.367
   85LEU   HD11 1370   3.629   4.458   3.298
   85LEU   HD12 1371   3.563   4.335   3.423
   85LEU   HD13 1372   3.702   4.409   3.456
   85LEU    CD2 1373   3.862   4.318   3.254
   85LEU   HD21 1374   3.851   4.413   3.202
   85LEU   HD22 1375   3.922   4.333   3.345
   85LEU   HD23 1376   3.913   4.258   3.179
   85LEU      C 1377   3.845   3.956   3.236
   85LEU      O 1378   3.932   3.895   3.301
   86THR      N 1379   3.848   3.975   3.107
   86THR      H 1380   3.768   4.026   3.074
   86THR     CA 1381   3.965   3.943   3.015
   86THR     HA 1382   3.974   3.835   3.001
   86THR     CB 1383   3.938   3.991   2.878
   86THR     HB 1384   4.024   3.990   2.811
   86THR    OG1 1385   3.874   4.118   2.883
   86THR    HG1 1386   3.939   4.183   2.905
   86THR    CG2 1387   3.834   3.909   2.800
   86THR   HG21 1388   3.827   3.949   2.699
   86THR   HG22 1389   3.872   3.807   2.797
   86THR   HG23 1390   3.733   3.900   2.840
   86THR      C 1391   4.104   4.001   3.052
   86THR      O 1392   4.108   4.119   3.097
   87GLY      N 1393   4.210   3.918   3.023
   87GLY      H 1394   4.195   3.819   3.010
   87GLY     CA 1395   4.351   3.950   3.049
   87GLY    HA1 1396   4.359   4.033   3.119
   87GLY    HA2 1397   4.401   3.859   3.082
   87GLY      C 1398   4.421   3.996   2.919
   87GLY      O 1399   4.504   4.084   2.919
   88TYR      N 1400   4.382   3.935   2.802
   88TYR      H 1401   4.316   3.858   2.804
   88TYR     CA 1402   4.427   3.979   2.671
   88TYR     HA 1403   4.536   3.986   2.678
   88TYR     CB 1404   4.394   3.866   2.578
   88TYR    HB1 1405   4.439   3.870   2.478
   88TYR    HB2 1406   4.447   3.780   2.620
   88TYR     CG 1407   4.247   3.831   2.568
   88TYR    CD1 1408   4.193   3.742   2.660
   88TYR    HD1 1409   4.252   3.687   2.730
   88TYR    CD2 1410   4.169   3.879   2.462
   88TYR    HD2 1411   4.206   3.935   2.378
   88TYR    CE1 1412   4.058   3.698   2.645
   88TYR    HE1 1413   4.016   3.630   2.718
   88TYR    CE2 1414   4.041   3.831   2.443
   88TYR    HE2 1415   3.991   3.835   2.347
   88TYR     CZ 1416   3.982   3.743   2.535
   88TYR     OH 1417   3.855   3.692   2.521
   88TYR     HH 1418   3.803   3.714   2.445
   88TYR      C 1419   4.372   4.111   2.617
   88TYR      O 1420   4.426   4.155   2.516
   89ALA      N 1421   4.269   4.176   2.683
   89ALA      H 1422   4.250   4.154   2.780
   89ALA     CA 1423   4.216   4.304   2.639
   89ALA     HA 1424   4.302   4.364   2.609
   89ALA     CB 1425   4.128   4.275   2.519
   89ALA    HB1 1426   4.112   4.368   2.465
   89ALA    HB2 1427   4.167   4.213   2.438
   89ALA    HB3 1428   4.034   4.231   2.550
   89ALA      C 1429   4.124   4.373   2.747
   89ALA      O 1430   4.091   4.309   2.844
   90PRO      N 1431   4.110   4.506   2.741
   90PRO     CA 1432   4.040   4.576   2.848
   90PRO     HA 1433   4.061   4.535   2.947
   90PRO     CB 1434   4.085   4.727   2.832
   90PRO    HB1 1435   4.019   4.812   2.853
   90PRO    HB2 1436   4.169   4.728   2.900
   90PRO     CG 1437   4.128   4.738   2.691
   90PRO    HG1 1438   4.044   4.766   2.629
   90PRO    HG2 1439   4.211   4.805   2.668
   90PRO     CD 1440   4.181   4.594   2.646
   90PRO    HD1 1441   4.173   4.585   2.538
   90PRO    HD2 1442   4.288   4.595   2.668
   90PRO      C 1443   3.888   4.558   2.846
   90PRO      O 1444   3.830   4.533   2.741
   91VAL      N 1445   3.831   4.563   2.964
   91VAL      H 1446   3.899   4.570   3.038
   91VAL     CA 1447   3.689   4.582   2.992
   91VAL     HA 1448   3.692   4.578   3.101
   91VAL     CB 1449   3.633   4.725   2.939
   91VAL     HB 1450   3.658   4.725   2.833
   91VAL    CG1 1451   3.488   4.751   2.954
   91VAL   HG11 1452   3.458   4.772   3.057
   91VAL   HG12 1453   3.469   4.843   2.899
   91VAL   HG13 1454   3.428   4.668   2.916
   91VAL    CG2 1455   3.715   4.842   2.995
   91VAL   HG21 1456   3.709   4.845   3.104
   91VAL   HG22 1457   3.816   4.814   2.965
   91VAL   HG23 1458   3.694   4.940   2.953
   91VAL      C 1459   3.597   4.463   2.969
   91VAL      O 1460   3.503   4.450   3.051
   92SER      N 1461   3.609   4.391   2.851
   92SER      H 1462   3.692   4.410   2.796
   92SER     CA 1463   3.512   4.289   2.807
   92SER     HA 1464   3.415   4.337   2.797
   92SER     CB 1465   3.546   4.253   2.660
   92SER    HB1 1466   3.491   4.162   2.638
   92SER    HB2 1467   3.511   4.339   2.603
   92SER     OG 1468   3.681   4.215   2.638
   92SER     HG 1469   3.712   4.160   2.708
   92SER      C 1470   3.488   4.169   2.903
   92SER      O 1471   3.580   4.093   2.932
   93PRO      N 1472   3.367   4.160   2.965
   93PRO     CA 1473   3.346   4.050   3.064
   93PRO     HA 1474   3.435   4.035   3.125
   93PRO     CB 1475   3.216   4.108   3.138
   93PRO    HB1 1476   3.147   4.030   3.170
   93PRO    HB2 1477   3.252   4.158   3.228
   93PRO     CG 1478   3.138   4.191   3.036
   93PRO    HG1 1479   3.090   4.116   2.973
   93PRO    HG2 1480   3.070   4.265   3.077
   93PRO     CD 1481   3.247   4.244   2.946
   93PRO    HD1 1482   3.221   4.250   2.841
   93PRO    HD2 1483   3.264   4.350   2.966
   93PRO      C 1484   3.318   3.908   3.007
   93PRO      O 1485   3.238   3.895   2.913
   94ILE      N 1486   3.385   3.806   3.054
   94ILE      H 1487   3.462   3.819   3.118
   94ILE     CA 1488   3.336   3.670   3.037
   94ILE     HA 1489   3.257   3.662   2.962
   94ILE     CB 1490   3.448   3.568   2.992
   94ILE     HB 1491   3.526   3.563   3.068
   94ILE    CG1 1492   3.535   3.627   2.877
   94ILE   HG11 1493   3.474   3.655   2.791
   94ILE   HG12 1494   3.573   3.719   2.921
   94ILE    CG2 1495   3.396   3.429   2.960
   94ILE   HG21 1496   3.484   3.377   2.924
   94ILE   HG22 1497   3.353   3.382   3.049
   94ILE   HG23 1498   3.317   3.430   2.886
   94ILE     CD 1499   3.650   3.538   2.830
   94ILE    HD1 1500   3.726   3.590   2.773
   94ILE    HD2 1501   3.704   3.487   2.911
   94ILE    HD3 1502   3.604   3.459   2.771
   94ILE      C 1503   3.275   3.621   3.171
   94ILE      O 1504   3.323   3.655   3.278
   95VAL      N 1505   3.171   3.543   3.161
   95VAL      H 1506   3.138   3.519   3.069
   95VAL     CA 1507   3.098   3.472   3.258
   95VAL     HA 1508   3.155   3.469   3.351
   95VAL     CB 1509   2.964   3.536   3.297
   95VAL     HB 1510   2.986   3.629   3.350
   95VAL    CG1 1511   2.886   3.588   3.180
   95VAL   HG11 1512   2.937   3.663   3.119
   95VAL   HG12 1513   2.846   3.506   3.120
   95VAL   HG13 1514   2.796   3.638   3.217
   95VAL    CG2 1515   2.869   3.452   3.385
   95VAL   HG21 1516   2.779   3.504   3.418
   95VAL   HG22 1517   2.838   3.359   3.337
   95VAL   HG23 1518   2.920   3.423   3.477
   95VAL      C 1519   3.109   3.321   3.217
   95VAL      O 1520   3.089   3.291   3.099
   96ILE      N 1521   3.132   3.229   3.311
   96ILE      H 1522   3.146   3.273   3.402
   96ILE     CA 1523   3.100   3.089   3.299
   96ILE     HA 1524   3.085   3.051   3.198
   96ILE     CB 1525   3.206   2.992   3.362
   96ILE     HB 1526   3.199   2.998   3.470
   96ILE    CG1 1527   3.347   3.030   3.333
   96ILE   HG11 1528   3.353   3.040   3.225
   96ILE   HG12 1529   3.373   3.128   3.373
   96ILE    CG2 1530   3.172   2.848   3.320
   96ILE   HG21 1531   3.153   2.848   3.212
   96ILE   HG22 1532   3.245   2.773   3.350
   96ILE   HG23 1533   3.088   2.806   3.375
   96ILE     CD 1534   3.455   2.931   3.386
   96ILE    HD1 1535   3.554   2.976   3.392
   96ILE    HD2 1536   3.428   2.894   3.485
   96ILE    HD3 1537   3.467   2.847   3.317
   96ILE      C 1538   2.971   3.068   3.386
   96ILE      O 1539   2.956   3.133   3.490
   97ALA      N 1540   2.880   2.978   3.349
   97ALA      H 1541   2.889   2.927   3.262
   97ALA     CA 1542   2.749   2.949   3.409
   97ALA     HA 1543   2.754   2.976   3.515
   97ALA     CB 1544   2.635   3.020   3.338
   97ALA    HB1 1545   2.654   3.119   3.295
   97ALA    HB2 1546   2.604   2.955   3.256
   97ALA    HB3 1547   2.548   3.030   3.402
   97ALA      C 1548   2.730   2.797   3.396
   97ALA      O 1549   2.764   2.745   3.292
   98ARG      N 1550   2.676   2.732   3.498
   98ARG      H 1551   2.642   2.782   3.579
   98ARG     CA 1552   2.684   2.583   3.499
   98ARG     HA 1553   2.745   2.537   3.422
   98ARG     CB 1554   2.759   2.540   3.625
   98ARG    HB1 1555   2.858   2.584   3.620
   98ARG    HB2 1556   2.720   2.582   3.718
   98ARG     CG 1557   2.769   2.392   3.642
   98ARG    HG1 1558   2.670   2.347   3.655
   98ARG    HG2 1559   2.801   2.340   3.553
   98ARG     CD 1560   2.836   2.344   3.764
   98ARG    HD1 1561   2.855   2.236   3.758
   98ARG    HD2 1562   2.938   2.381   3.770
   98ARG     NE 1563   2.755   2.366   3.892
   98ARG     HE 1564   2.802   2.442   3.939
   98ARG     CZ 1565   2.650   2.304   3.942
   98ARG    NH1 1566   2.595   2.198   3.878
   98ARG   HH11 1567   2.654   2.137   3.823
   98ARG   HH12 1568   2.509   2.166   3.921
   98ARG    NH2 1569   2.588   2.354   4.051
   98ARG   HH21 1570   2.614   2.440   4.098
   98ARG   HH22 1571   2.510   2.308   4.095
   98ARG      C 1572   2.534   2.534   3.504
   98ARG      O 1573   2.442   2.574   3.583
   99THR      N 1574   2.501   2.451   3.404
   99THR      H 1575   2.575   2.424   3.341
   99THR     CA 1576   2.373   2.384   3.385
   99THR     HA 1577   2.296   2.429   3.448
   99THR     CB 1578   2.330   2.399   3.236
   99THR     HB 1579   2.226   2.365   3.238
   99THR    OG1 1580   2.395   2.318   3.144
   99THR    HG1 1581   2.327   2.265   3.105
   99THR    CG2 1582   2.319   2.539   3.177
   99THR   HG21 1583   2.274   2.612   3.245
   99THR   HG22 1584   2.419   2.577   3.154
   99THR   HG23 1585   2.242   2.547   3.101
   99THR      C 1586   2.393   2.234   3.427
   99THR      O 1587   2.498   2.200   3.482
  100HIS      N 1588   2.290   2.150   3.413
  100HIS      H 1589   2.205   2.173   3.364
  100HIS     CA 1590   2.298   2.010   3.452
  100HIS     HA 1591   2.335   2.003   3.554
  100HIS     CB 1592   2.150   1.951   3.465
  100HIS    HB1 1593   2.109   1.943   3.364
  100HIS    HB2 1594   2.161   1.847   3.497
  100HIS     CG 1595   2.049   2.014   3.553
  100HIS    ND1 1596   2.021   1.977   3.683
  100HIS    CD2 1597   1.951   2.103   3.509
  100HIS    HD2 1598   1.938   2.143   3.409
  100HIS    CE1 1599   1.904   2.037   3.708
  100HIS    HE1 1600   1.871   2.033   3.811
  100HIS    NE2 1601   1.858   2.105   3.611
  100HIS    HE2 1602   1.766   2.147   3.616
  100HIS      C 1603   2.381   1.920   3.353
  100HIS      O 1604   2.413   1.806   3.391
  101THR      N 1605   2.412   1.970   3.231
  101THR      H 1606   2.380   2.061   3.200
  101THR     CA 1607   2.488   1.898   3.136
  101THR     HA 1608   2.529   1.807   3.180
  101THR     CB 1609   2.394   1.840   3.029
  101THR     HB 1610   2.452   1.793   2.949
  101THR    OG1 1611   2.324   1.932   2.951
  101THR    HG1 1612   2.279   1.997   3.002
  101THR    CG2 1613   2.294   1.751   3.089
  101THR   HG21 1614   2.218   1.805   3.146
  101THR   HG22 1615   2.234   1.697   3.016
  101THR   HG23 1616   2.337   1.671   3.150
  101THR      C 1617   2.612   1.977   3.090
  101THR      O 1618   2.709   1.913   3.048
  102ALA      N 1619   2.610   2.113   3.086
  102ALA      H 1620   2.525   2.159   3.116
  102ALA     CA 1621   2.719   2.198   3.022
  102ALA     HA 1622   2.801   2.147   2.973
  102ALA     CB 1623   2.649   2.285   2.919
  102ALA    HB1 1624   2.719   2.354   2.871
  102ALA    HB2 1625   2.599   2.232   2.838
  102ALA    HB3 1626   2.581   2.349   2.975
  102ALA      C 1627   2.779   2.293   3.131
  102ALA      O 1628   2.715   2.327   3.231
  103LEU      N 1629   2.899   2.335   3.108
  103LEU      H 1630   2.948   2.299   3.026
  103LEU     CA 1631   2.921   2.477   3.145
  103LEU     HA 1632   2.848   2.514   3.218
  103LEU     CB 1633   3.070   2.500   3.176
  103LEU    HB1 1634   3.128   2.476   3.087
  103LEU    HB2 1635   3.089   2.601   3.212
  103LEU     CG 1636   3.127   2.424   3.297
  103LEU     HG 1637   3.118   2.318   3.277
  103LEU    CD1 1638   3.280   2.455   3.308
  103LEU   HD11 1639   3.339   2.414   3.226
  103LEU   HD12 1640   3.298   2.562   3.316
  103LEU   HD13 1641   3.326   2.410   3.396
  103LEU    CD2 1642   3.046   2.467   3.421
  103LEU   HD21 1643   2.940   2.440   3.418
  103LEU   HD22 1644   3.093   2.425   3.510
  103LEU   HD23 1645   3.050   2.572   3.449
  103LEU      C 1646   2.894   2.560   3.018
  103LEU      O 1647   2.922   2.514   2.902
  104ILE      N 1648   2.822   2.675   3.030
  104ILE      H 1649   2.796   2.716   3.118
  104ILE     CA 1650   2.816   2.775   2.918
  104ILE     HA 1651   2.840   2.719   2.827
  104ILE     CB 1652   2.673   2.838   2.912
  104ILE     HB 1653   2.676   2.914   2.990
  104ILE    CG1 1654   2.549   2.738   2.938
  104ILE   HG11 1655   2.543   2.672   2.851
  104ILE   HG12 1656   2.563   2.674   3.025
  104ILE    CG2 1657   2.645   2.909   2.777
  104ILE   HG21 1658   2.601   2.839   2.705
  104ILE   HG22 1659   2.577   2.991   2.797
  104ILE   HG23 1660   2.727   2.943   2.714
  104ILE     CD 1661   2.421   2.816   2.969
  104ILE    HD1 1662   2.425   2.876   3.060
  104ILE    HD2 1663   2.379   2.869   2.883
  104ILE    HD3 1664   2.346   2.738   2.981
  104ILE      C 1665   2.913   2.887   2.947
  104ILE      O 1666   2.922   2.939   3.060
  105PHE      N 1667   2.997   2.918   2.853
  105PHE      H 1668   2.994   2.880   2.760
  105PHE     CA 1669   3.096   3.024   2.851
  105PHE     HA 1670   3.124   3.058   2.951
  105PHE     CB 1671   3.227   2.972   2.794
  105PHE    HB1 1672   3.209   2.942   2.690
  105PHE    HB2 1673   3.298   3.055   2.789
  105PHE     CG 1674   3.303   2.859   2.866
  105PHE    CD1 1675   3.259   2.723   2.867
  105PHE    HD1 1676   3.185   2.691   2.796
  105PHE    CD2 1677   3.405   2.896   2.951
  105PHE    HD2 1678   3.439   2.998   2.950
  105PHE    CE1 1679   3.317   2.631   2.953
  105PHE    HE1 1680   3.281   2.529   2.957
  105PHE    CE2 1681   3.461   2.806   3.042
  105PHE    HE2 1682   3.534   2.842   3.113
  105PHE     CZ 1683   3.422   2.672   3.041
  105PHE     HZ 1684   3.449   2.594   3.111
  105PHE      C 1685   3.033   3.128   2.764
  105PHE      O 1686   2.996   3.093   2.652
  106LEU      N 1687   3.023   3.252   2.807
  106LEU      H 1688   3.056   3.268   2.901
  106LEU     CA 1689   2.951   3.361   2.746
  106LEU     HA 1690   2.953   3.348   2.638
  106LEU     CB 1691   2.802   3.362   2.797
  106LEU    HB1 1692   2.775   3.258   2.817
  106LEU    HB2 1693   2.788   3.419   2.888
  106LEU     CG 1694   2.702   3.394   2.690
  106LEU     HG 1695   2.704   3.316   2.613
  106LEU    CD1 1696   2.564   3.381   2.760
  106LEU   HD11 1697   2.482   3.409   2.693
  106LEU   HD12 1698   2.545   3.281   2.799
  106LEU   HD13 1699   2.560   3.450   2.844
  106LEU    CD2 1700   2.723   3.526   2.618
  106LEU   HD21 1701   2.819   3.532   2.568
  106LEU   HD22 1702   2.649   3.531   2.538
  106LEU   HD23 1703   2.716   3.608   2.690
  106LEU      C 1704   3.031   3.487   2.765
  106LEU      O 1705   3.034   3.540   2.877
  107MET      N 1706   3.080   3.546   2.659
  107MET      H 1707   3.072   3.504   2.567
  107MET     CA 1708   3.142   3.682   2.668
  107MET     HA 1709   3.190   3.694   2.765
  107MET     CB 1710   3.260   3.683   2.566
  107MET    HB1 1711   3.319   3.592   2.569
  107MET    HB2 1712   3.216   3.681   2.466
  107MET     CG 1713   3.364   3.796   2.570
  107MET    HG1 1714   3.308   3.878   2.525
  107MET    HG2 1715   3.403   3.835   2.664
  107MET     SD 1716   3.509   3.755   2.468
  107MET     CE 1717   3.612   3.903   2.478
  107MET    HE1 1718   3.679   3.922   2.562
  107MET    HE2 1719   3.674   3.897   2.388
  107MET    HE3 1720   3.545   3.988   2.473
  107MET      C 1721   3.046   3.794   2.642
  107MET      O 1722   2.954   3.775   2.558
  108GLY      N 1723   3.066   3.911   2.700
  108GLY      H 1724   3.148   3.912   2.760
  108GLY     CA 1725   2.995   4.030   2.659
  108GLY    HA1 1726   2.919   4.007   2.585
  108GLY    HA2 1727   2.946   4.077   2.744
  108GLY      C 1728   3.090   4.131   2.595
  108GLY      O 1729   3.209   4.127   2.607
  109LYS      N 1730   3.024   4.235   2.540
  109LYS      H 1731   2.924   4.239   2.554
  109LYS     CA 1732   3.088   4.340   2.466
  109LYS     HA 1733   3.170   4.307   2.403
  109LYS     CB 1734   2.981   4.407   2.377
  109LYS    HB1 1735   2.886   4.439   2.419
  109LYS    HB2 1736   3.018   4.506   2.349
  109LYS     CG 1737   2.964   4.326   2.247
  109LYS    HG1 1738   3.052   4.305   2.187
  109LYS    HG2 1739   2.942   4.227   2.287
  109LYS     CD 1740   2.853   4.373   2.146
  109LYS    HD1 1741   2.784   4.435   2.202
  109LYS    HD2 1742   2.893   4.447   2.077
  109LYS     CE 1743   2.774   4.253   2.083
  109LYS    HE1 1744   2.757   4.176   2.159
  109LYS    HE2 1745   2.678   4.297   2.056
  109LYS     NZ 1746   2.848   4.203   1.962
  109LYS    HZ1 1747   2.943   4.177   1.983
  109LYS    HZ2 1748   2.781   4.137   1.925
  109LYS    HZ3 1749   2.855   4.280   1.897
  109LYS      C 1750   3.136   4.449   2.571
  109LYS      O 1751   3.064   4.459   2.676
  110PRO      N 1752   3.238   4.536   2.547
  110PRO     CA 1753   3.281   4.636   2.645
  110PRO     HA 1754   3.286   4.605   2.749
  110PRO     CB 1755   3.421   4.674   2.607
  110PRO    HB1 1756   3.452   4.771   2.647
  110PRO    HB2 1757   3.497   4.602   2.638
  110PRO     CG 1758   3.419   4.672   2.457
  110PRO    HG1 1759   3.371   4.766   2.431
  110PRO    HG2 1760   3.519   4.654   2.418
  110PRO     CD 1761   3.323   4.551   2.428
  110PRO    HD1 1762   3.260   4.558   2.339
  110PRO    HD2 1763   3.384   4.461   2.414
  110PRO      C 1764   3.181   4.758   2.644
  110PRO      O 1765   3.202   4.850   2.727
  111THR      N 1766   3.078   4.765   2.556
  111THR      H 1767   3.064   4.696   2.483
  111THR     CA 1768   2.968   4.859   2.561
  111THR     HA 1769   3.004   4.958   2.591
  111THR     CB 1770   2.913   4.865   2.417
  111THR     HB 1771   2.816   4.915   2.425
  111THR    OG1 1772   2.890   4.729   2.374
  111THR    HG1 1773   2.802   4.720   2.342
  111THR    CG2 1774   3.010   4.936   2.322
  111THR   HG21 1775   2.965   4.931   2.222
  111THR   HG22 1776   3.029   5.041   2.346
  111THR   HG23 1777   3.100   4.875   2.318
  111THR      C 1778   2.866   4.825   2.672
  111THR      O 1779   2.774   4.906   2.697
  112THR      N 1780   2.884   4.709   2.744
  112THR      H 1781   2.949   4.639   2.712
  112THR     CA 1782   2.810   4.660   2.863
  112THR     HA 1783   2.739   4.738   2.890
  112THR     CB 1784   2.710   4.550   2.813
  112THR     HB 1785   2.633   4.592   2.748
  112THR    OG1 1786   2.634   4.500   2.925
  112THR    HG1 1787   2.590   4.573   2.965
  112THR    CG2 1788   2.761   4.442   2.723
  112THR   HG21 1789   2.689   4.362   2.706
  112THR   HG22 1790   2.798   4.475   2.626
  112THR   HG23 1791   2.844   4.405   2.784
  112THR      C 1792   2.904   4.627   2.980
  112THR      O 1793   3.024   4.614   2.952
  113SER      N 1794   2.849   4.624   3.102
  113SER      H 1795   2.748   4.619   3.104
  113SER     CA 1796   2.921   4.629   3.229
  113SER     HA 1797   3.022   4.667   3.220
  113SER     CB 1798   2.845   4.724   3.320
  113SER    HB1 1799   2.895   4.740   3.416
  113SER    HB2 1800   2.849   4.817   3.264
  113SER     OG 1801   2.716   4.693   3.352
  113SER     HG 1802   2.670   4.687   3.270
  113SER      C 1803   2.923   4.492   3.293
  113SER      O 1804   2.832   4.413   3.288
  114ARG      N 1805   3.033   4.457   3.364
  114ARG      H 1806   3.072   4.542   3.403
  114ARG     CA 1807   3.071   4.322   3.417
  114ARG     HA 1808   3.102   4.274   3.324
  114ARG     CB 1809   3.196   4.341   3.506
  114ARG    HB1 1810   3.261   4.419   3.465
  114ARG    HB2 1811   3.161   4.373   3.604
  114ARG     CG 1812   3.277   4.210   3.530
  114ARG    HG1 1813   3.212   4.125   3.550
  114ARG    HG2 1814   3.321   4.189   3.432
  114ARG     CD 1815   3.389   4.229   3.629
  114ARG    HD1 1816   3.462   4.148   3.633
  114ARG    HD2 1817   3.454   4.313   3.602
  114ARG     NE 1818   3.336   4.239   3.764
  114ARG     HE 1819   3.292   4.153   3.792
  114ARG     CZ 1820   3.327   4.337   3.855
  114ARG    NH1 1821   3.377   4.462   3.828
  114ARG   HH11 1822   3.431   4.475   3.743
  114ARG   HH12 1823   3.395   4.532   3.898
  114ARG    NH2 1824   3.259   4.317   3.965
  114ARG   HH21 1825   3.216   4.226   3.977
  114ARG   HH22 1826   3.229   4.393   4.023
  114ARG      C 1827   2.954   4.247   3.489
  114ARG      O 1828   2.927   4.134   3.454
  115ARG      N 1829   2.895   4.309   3.590
  115ARG      H 1830   2.919   4.405   3.609
  115ARG     CA 1831   2.796   4.240   3.680
  115ARG     HA 1832   2.840   4.146   3.713
  115ARG     CB 1833   2.764   4.319   3.801
  115ARG    HB1 1834   2.737   4.423   3.781
  115ARG    HB2 1835   2.678   4.278   3.854
  115ARG     CG 1836   2.879   4.327   3.901
  115ARG    HG1 1837   2.973   4.307   3.849
  115ARG    HG2 1838   2.909   4.430   3.920
  115ARG     CD 1839   2.852   4.257   4.037
  115ARG    HD1 1840   2.895   4.315   4.119
  115ARG    HD2 1841   2.747   4.239   4.061
  115ARG     NE 1842   2.916   4.129   4.048
  115ARG     HE 1843   2.991   4.102   3.987
  115ARG     CZ 1844   2.877   4.028   4.131
  115ARG    NH1 1845   2.790   4.038   4.230
  115ARG   HH11 1846   2.743   4.127   4.234
  115ARG   HH12 1847   2.776   3.969   4.302
  115ARG    NH2 1848   2.935   3.910   4.121
  115ARG   HH21 1849   3.029   3.907   4.084
  115ARG   HH22 1850   2.900   3.831   4.173
  115ARG      C 1851   2.660   4.218   3.603
  115ARG      O 1852   2.586   4.118   3.614
  116ASP      N 1853   2.625   4.313   3.518
  116ASP      H 1854   2.680   4.397   3.515
  116ASP     CA 1855   2.502   4.302   3.431
  116ASP     HA 1856   2.415   4.280   3.493
  116ASP     CB 1857   2.484   4.443   3.371
  116ASP    HB1 1858   2.502   4.517   3.449
  116ASP    HB2 1859   2.566   4.467   3.303
  116ASP     CG 1860   2.354   4.471   3.291
  116ASP    OD1 1861   2.249   4.400   3.311
  116ASP    OD2 1862   2.362   4.546   3.189
  116ASP      C 1863   2.508   4.191   3.323
  116ASP      O 1864   2.415   4.116   3.305
  117VAL      N 1865   2.622   4.165   3.260
  117VAL      H 1866   2.697   4.231   3.274
  117VAL     CA 1867   2.654   4.042   3.173
  117VAL     HA 1868   2.576   4.043   3.097
  117VAL     CB 1869   2.784   4.065   3.095
  117VAL     HB 1870   2.861   4.068   3.172
  117VAL    CG1 1871   2.810   3.946   2.999
  117VAL   HG11 1872   2.734   3.941   2.921
  117VAL   HG12 1873   2.910   3.951   2.957
  117VAL   HG13 1874   2.804   3.847   3.044
  117VAL    CG2 1875   2.801   4.195   3.018
  117VAL   HG21 1876   2.891   4.183   2.957
  117VAL   HG22 1877   2.719   4.196   2.947
  117VAL   HG23 1878   2.809   4.287   3.074
  117VAL      C 1879   2.649   3.920   3.262
  117VAL      O 1880   2.596   3.815   3.218
  118TYR      N 1881   2.694   3.928   3.389
  118TYR      H 1882   2.737   4.017   3.414
  118TYR     CA 1883   2.695   3.817   3.486
  118TYR     HA 1884   2.736   3.728   3.438
  118TYR     CB 1885   2.782   3.852   3.610
  118TYR    HB1 1886   2.884   3.848   3.570
  118TYR    HB2 1887   2.767   3.951   3.655
  118TYR     CG 1888   2.772   3.758   3.732
  118TYR    CD1 1889   2.694   3.798   3.843
  118TYR    HD1 1890   2.640   3.891   3.848
  118TYR    CD2 1891   2.849   3.637   3.728
  118TYR    HD2 1892   2.906   3.609   3.641
  118TYR    CE1 1893   2.689   3.710   3.950
  118TYR    HE1 1894   2.612   3.724   4.024
  118TYR    CE2 1895   2.857   3.564   3.853
  118TYR    HE2 1896   2.919   3.476   3.863
  118TYR     CZ 1897   2.768   3.594   3.959
  118TYR     OH 1898   2.761   3.511   4.065
  118TYR     HH 1899   2.827   3.445   4.048
  118TYR      C 1900   2.549   3.779   3.522
  118TYR      O 1901   2.510   3.662   3.518
  119ARG      N 1902   2.465   3.878   3.549
  119ARG      H 1903   2.511   3.967   3.568
  119ARG     CA 1904   2.318   3.879   3.566
  119ARG     HA 1905   2.296   3.818   3.654
  119ARG     CB 1906   2.256   4.022   3.590
  119ARG    HB1 1907   2.299   4.088   3.515
  119ARG    HB2 1908   2.149   4.016   3.571
  119ARG     CG 1909   2.273   4.061   3.733
  119ARG    HG1 1910   2.261   3.978   3.803
  119ARG    HG2 1911   2.379   4.085   3.740
  119ARG     CD 1912   2.181   4.174   3.780
  119ARG    HD1 1913   2.074   4.165   3.758
  119ARG    HD2 1914   2.193   4.187   3.887
  119ARG     NE 1915   2.216   4.304   3.718
  119ARG     HE 1916   2.166   4.314   3.631
  119ARG     CZ 1917   2.314   4.394   3.750
  119ARG    NH1 1918   2.400   4.363   3.849
  119ARG   HH11 1919   2.402   4.282   3.909
  119ARG   HH12 1920   2.457   4.440   3.880
  119ARG    NH2 1921   2.326   4.505   3.681
  119ARG   HH21 1922   2.262   4.515   3.604
  119ARG   HH22 1923   2.386   4.582   3.707
  119ARG      C 1924   2.250   3.806   3.450
  119ARG      O 1925   2.173   3.714   3.471
  120THR      N 1926   2.264   3.852   3.323
  120THR      H 1927   2.324   3.927   3.293
  120THR     CA 1928   2.188   3.805   3.210
  120THR     HA 1929   2.083   3.802   3.237
  120THR     CB 1930   2.215   3.897   3.087
  120THR     HB 1931   2.320   3.894   3.057
  120THR    OG1 1932   2.173   4.030   3.118
  120THR    HG1 1933   2.081   4.029   3.140
  120THR    CG2 1934   2.136   3.845   2.961
  120THR   HG21 1935   2.032   3.876   2.967
  120THR   HG22 1936   2.172   3.898   2.873
  120THR   HG23 1937   2.131   3.738   2.944
  120THR      C 1938   2.223   3.658   3.174
  120THR      O 1939   2.133   3.586   3.125
  121CYS      N 1940   2.347   3.611   3.198
  121CYS      H 1941   2.414   3.683   3.221
  121CYS     CA 1942   2.389   3.472   3.174
  121CYS     HA 1943   2.360   3.432   3.077
  121CYS     CB 1944   2.542   3.482   3.166
  121CYS    HB1 1945   2.565   3.559   3.092
  121CYS    HB2 1946   2.595   3.510   3.257
  121CYS     SG 1947   2.606   3.316   3.109
  121CYS     HG 1948   2.545   3.232   3.194
  121CYS      C 1949   2.345   3.376   3.293
  121CYS      O 1950   2.325   3.257   3.267
  122ARG      N 1951   2.323   3.431   3.412
  122ARG      H 1952   2.357   3.525   3.425
  122ARG     CA 1953   2.258   3.358   3.525
  122ARG     HA 1954   2.299   3.257   3.529
  122ARG     CB 1955   2.284   3.446   3.649
  122ARG    HB1 1956   2.393   3.456   3.655
  122ARG    HB2 1957   2.249   3.548   3.633
  122ARG     CG 1958   2.239   3.377   3.780
  122ARG    HG1 1959   2.138   3.339   3.771
  122ARG    HG2 1960   2.299   3.288   3.796
  122ARG     CD 1961   2.253   3.475   3.900
  122ARG    HD1 1962   2.358   3.487   3.925
  122ARG    HD2 1963   2.206   3.570   3.874
  122ARG     NE 1964   2.182   3.418   4.017
  122ARG     HE 1965   2.108   3.353   3.992
  122ARG     CZ 1966   2.169   3.466   4.139
  122ARG    NH1 1967   2.240   3.570   4.182
  122ARG   HH11 1968   2.298   3.626   4.120
  122ARG   HH12 1969   2.223   3.596   4.278
  122ARG    NH2 1970   2.098   3.396   4.223
  122ARG   HH21 1971   2.042   3.320   4.187
  122ARG   HH22 1972   2.058   3.423   4.311
  122ARG      C 1973   2.108   3.349   3.498
  122ARG      O 1974   2.041   3.251   3.526
  123ASP      N 1975   2.041   3.452   3.437
  123ASP      H 1976   2.084   3.543   3.438
  123ASP     CA 1977   1.903   3.439   3.379
  123ASP     HA 1978   1.836   3.394   3.452
  123ASP     CB 1979   1.851   3.583   3.368
  123ASP    HB1 1980   1.835   3.629   3.466
  123ASP    HB2 1981   1.928   3.644   3.321
  123ASP     CG 1982   1.721   3.599   3.295
  123ASP    OD1 1983   1.725   3.623   3.174
  123ASP    OD2 1984   1.615   3.586   3.358
  123ASP      C 1985   1.895   3.341   3.257
  123ASP      O 1986   1.793   3.277   3.242
  124HIS      N 1987   2.013   3.320   3.194
  124HIS      H 1988   2.096   3.365   3.228
  124HIS     CA 1989   2.018   3.228   3.079
  124HIS     HA 1990   1.932   3.238   3.012
  124HIS     CB 1991   2.144   3.248   2.990
  124HIS    HB1 1992   2.167   3.355   2.983
  124HIS    HB2 1993   2.238   3.204   3.023
  124HIS     CG 1994   2.130   3.203   2.848
  124HIS    ND1 1995   2.120   3.073   2.804
  124HIS    CD2 1996   2.103   3.288   2.745
  124HIS    HD2 1997   2.101   3.395   2.731
  124HIS    CE1 1998   2.094   3.079   2.673
  124HIS    HE1 1999   2.076   2.991   2.614
  124HIS    NE2 2000   2.091   3.209   2.634
  124HIS    HE2 2001   2.061   3.244   2.544
  124HIS      C 2002   2.019   3.088   3.132
  124HIS      O 2003   1.927   3.008   3.096
  125ALA      N 2004   2.116   3.059   3.218
  125ALA      H 2005   2.200   3.114   3.229
  125ALA     CA 2006   2.120   2.934   3.292
  125ALA     HA 2007   2.155   2.864   3.216
  125ALA     CB 2008   2.221   2.957   3.404
  125ALA    HB1 2009   2.311   3.010   3.375
  125ALA    HB2 2010   2.174   3.023   3.478
  125ALA    HB3 2011   2.253   2.867   3.456
  125ALA      C 2012   1.993   2.881   3.350
  125ALA      O 2013   1.961   2.768   3.330
  126THR      N 2014   1.917   2.973   3.411
  126THR      H 2015   1.964   3.060   3.431
  126THR     CA 2016   1.788   2.948   3.480
  126THR     HA 2017   1.805   2.857   3.537
  126THR     CB 2018   1.747   3.070   3.569
  126THR     HB 2019   1.728   3.161   3.512
  126THR    OG1 2020   1.858   3.106   3.645
  126THR    HG1 2021   1.919   3.158   3.594
  126THR    CG2 2022   1.627   3.044   3.661
  126THR   HG21 2023   1.543   3.034   3.592
  126THR   HG22 2024   1.632   2.953   3.721
  126THR   HG23 2025   1.610   3.127   3.729
  126THR      C 2026   1.672   2.908   3.382
  126THR      O 2027   1.582   2.834   3.422
  127ARG      N 2028   1.683   2.938   3.250
  127ARG      H 2029   1.765   2.983   3.212
  127ARG     CA 2030   1.580   2.901   3.147
  127ARG     HA 2031   1.480   2.877   3.186
  127ARG     CB 2032   1.562   3.014   3.050
  127ARG    HB1 2033   1.658   3.046   3.009
  127ARG    HB2 2034   1.505   2.986   2.962
  127ARG     CG 2035   1.508   3.147   3.124
  127ARG    HG1 2036   1.410   3.132   3.168
  127ARG    HG2 2037   1.565   3.157   3.216
  127ARG     CD 2038   1.513   3.268   3.035
  127ARG    HD1 2039   1.608   3.286   2.986
  127ARG    HD2 2040   1.433   3.264   2.960
  127ARG     NE 2041   1.491   3.391   3.116
  127ARG     HE 2042   1.577   3.435   3.144
  127ARG     CZ 2043   1.377   3.451   3.154
  127ARG    NH1 2044   1.261   3.416   3.106
  127ARG   HH11 2045   1.256   3.351   3.028
  127ARG   HH12 2046   1.172   3.458   3.129
  127ARG    NH2 2047   1.387   3.555   3.232
  127ARG   HH21 2048   1.478   3.576   3.272
  127ARG   HH22 2049   1.313   3.621   3.249
  127ARG      C 2050   1.622   2.776   3.067
  127ARG      O 2051   1.538   2.701   3.016
  128VAL      N 2052   1.747   2.741   3.060
  128VAL      H 2053   1.808   2.809   3.103
  128VAL     CA 2054   1.796   2.617   3.005
  128VAL     HA 2055   1.744   2.594   2.912
  128VAL     CB 2056   1.936   2.655   2.941
  128VAL     HB 2057   1.997   2.680   3.028
  128VAL    CG1 2058   2.009   2.535   2.878
  128VAL   HG11 2059   2.035   2.461   2.954
  128VAL   HG12 2060   1.941   2.486   2.808
  128VAL   HG13 2061   2.094   2.563   2.817
  128VAL    CG2 2062   1.937   2.774   2.837
  128VAL   HG21 2063   1.884   2.762   2.742
  128VAL   HG22 2064   1.904   2.863   2.890
  128VAL   HG23 2065   2.042   2.798   2.821
  128VAL      C 2066   1.800   2.501   3.105
  128VAL      O 2067   1.752   2.390   3.067
  129ARG      N 2068   1.821   2.536   3.233
  129ARG      H 2069   1.846   2.631   3.254
  129ARG     CA 2070   1.807   2.437   3.346
  129ARG     HA 2071   1.859   2.341   3.342
  129ARG     CB 2072   1.862   2.494   3.479
  129ARG    HB1 2073   1.818   2.591   3.502
  129ARG    HB2 2074   1.823   2.424   3.553
  129ARG     CG 2075   2.015   2.493   3.500
  129ARG    HG1 2076   2.059   2.395   3.516
  129ARG    HG2 2077   2.060   2.538   3.412
  129ARG     CD 2078   2.055   2.567   3.627
  129ARG    HD1 2079   2.084   2.669   3.603
  129ARG    HD2 2080   1.975   2.578   3.701
  129ARG     NE 2081   2.188   2.528   3.678
  129ARG     HE 2082   2.273   2.571   3.643
  129ARG     CZ 2083   2.214   2.442   3.777
  129ARG    NH1 2084   2.114   2.382   3.848
  129ARG   HH11 2085   2.019   2.416   3.845
  129ARG   HH12 2086   2.125   2.334   3.936
  129ARG    NH2 2087   2.340   2.405   3.800
  129ARG   HH21 2088   2.423   2.440   3.755
  129ARG   HH22 2089   2.347   2.309   3.833
  129ARG      C 2090   1.662   2.397   3.360
  129ARG      O 2091   1.647   2.282   3.403
  130ALA      N 2092   1.563   2.476   3.312
  130ALA      H 2093   1.601   2.567   3.288
  130ALA     CA 2094   1.419   2.442   3.314
  130ALA     HA 2095   1.375   2.397   3.403
  130ALA     CB 2096   1.349   2.575   3.282
  130ALA    HB1 2097   1.246   2.568   3.245
  130ALA    HB2 2098   1.348   2.646   3.364
  130ALA    HB3 2099   1.396   2.633   3.202
  130ALA      C 2100   1.380   2.346   3.203
  130ALA      O 2101   1.272   2.283   3.214
  131THR      N 2102   1.465   2.329   3.099
  131THR      H 2103   1.559   2.366   3.104
  131THR     CA 2104   1.451   2.222   3.001
  131THR     HA 2105   1.345   2.205   2.984
  131THR     CB 2106   1.516   2.270   2.861
  131THR     HB 2107   1.473   2.209   2.781
  131THR    OG1 2108   1.655   2.255   2.857
  131THR    HG1 2109   1.688   2.312   2.925
  131THR    CG2 2110   1.498   2.418   2.818
  131THR   HG21 2111   1.538   2.490   2.890
  131THR   HG22 2112   1.546   2.428   2.721
  131THR   HG23 2113   1.391   2.435   2.817
  131THR      C 2114   1.519   2.093   3.050
  131THR      O 2115   1.480   1.990   2.991
  132GLY      N 2116   1.609   2.091   3.150
  132GLY      H 2117   1.639   2.181   3.187
  132GLY     CA 2118   1.665   1.966   3.205
  132GLY    HA1 2119   1.677   1.982   3.312
  132GLY    HA2 2120   1.596   1.885   3.180
  132GLY      C 2121   1.802   1.937   3.152
  132GLY      O 2122   1.836   1.822   3.134
  133ASN      N 2123   1.878   2.045   3.125
  133ASN      H 2124   1.838   2.137   3.136
  133ASN     CA 2125   2.000   2.052   3.045
  133ASN     HA 2126   2.044   1.952   3.044
  133ASN     CB 2127   1.964   2.108   2.905
  133ASN    HB1 2128   1.903   2.198   2.908
  133ASN    HB2 2129   2.058   2.148   2.866
  133ASN     CG 2130   1.912   2.005   2.806
  133ASN    OD1 2131   1.974   1.907   2.771
  133ASN    ND2 2132   1.787   2.021   2.765
  133ASN   HD21 2133   1.734   2.100   2.799
  133ASN   HD22 2134   1.740   1.968   2.694
  133ASN      C 2135   2.097   2.141   3.121
  133ASN     O1 2136   2.049   2.229   3.194
  133ASN     O2 2137   2.223   2.120   3.114
  134UNK    C00 2138   1.491   2.635   2.352
  134UNK    C01 2139   1.515   2.710   2.460
  134UNK    C02 2140   1.532   2.679   2.226
  134UNK    C03 2141   1.581   2.833   2.459
  134UNK    C04 2142   1.612   2.801   2.212
  134UNK    C05 2143   1.510   2.599   2.111
  134UNK    C06 2144   1.630   2.882   2.333
  134UNK    C07 2145   1.658   2.838   2.081
  134UNK    C08 2146   1.557   2.639   1.988
  134UNK    C09 2147   1.623   2.764   1.967
  134UNK    C0A 2148   1.727   2.963   2.055
  134UNK    C0B 2149   1.675   2.805   1.840
  134UNK    C0C 2150   1.768   3.005   1.933
  134UNK    C0D 2151   1.747   2.925   1.819
  134UNK    O0E 2152   1.448   2.501   2.361
  134UNK    C0F 2153   1.538   2.398   2.382
  134UNK    C0G 2154   1.678   2.414   2.392
  134UNK    C0H 2155   1.757   2.307   2.423
  134UNK    C0I 2156   1.705   2.175   2.439
  134UNK    C0J 2157   1.787   2.058   2.441
  134UNK    C0K 2158   1.565   2.164   2.453
  134UNK    C0M 2159   1.733   1.928   2.464
  134UNK    C0N 2160   1.927   2.064   2.392
  134UNK    C0O 2161   1.823   1.816   2.452
  134UNK    C0P 2162   1.602   1.923   2.506
  134UNK    C0Q 2163   1.960   1.830   2.422
  134UNK    C0R 2164   2.010   1.954   2.392
  134UNK    C0S 2165   1.523   2.034   2.493
  134UNK    C0T 2166   1.485   2.277   2.423
  134UNK    O0U 2167   1.890   2.342   2.441
  134UNK    C0V 2168   1.920   2.346   2.578
  134UNK    O0W 2169   2.045   1.720   2.424
  134UNK    H0X 2170   1.999   1.640   2.443
  134UNK    O0Y 2171   1.460   2.660   2.576
  134UNK    H0Z 2172   1.437   2.573   2.546
  134UNK    O10 2173   1.697   2.998   2.334
  134UNK    C11 2174   1.761   3.042   2.457
  134UNK    O12 2175   1.780   2.960   1.691
  134UNK    H13 2176   1.753   2.890   1.634
  134UNK    H14 2177   1.585   2.887   2.553
  134UNK    H15 2178   1.468   2.500   2.104
  134UNK    H16 2179   1.546   2.570   1.906
  134UNK    H17 2180   1.754   3.037   2.129
  134UNK    H18 2181   1.663   2.739   1.755
  134UNK    H19 2182   1.820   3.098   1.920
  134UNK    H1A 2183   1.728   2.510   2.381
  134UNK    H1B 2184   1.973   2.160   2.371
  134UNK    H1C 2185   1.798   1.713   2.471
  134UNK    H1D 2186   1.564   1.825   2.533
  134UNK    H1E 2187   2.115   1.966   2.369
  134UNK    H1F 2188   1.417   2.024   2.510
  134UNK    H1G 2189   1.378   2.271   2.435
  134UNK    H1H 2190   2.017   2.395   2.582
  134UNK    H1I 2191   1.911   2.254   2.635
  134UNK    H1J 2192   1.847   2.414   2.622
  134UNK    H1K 2193   1.685   3.090   2.520
  134UNK    H1M 2194   1.845   3.111   2.443
  134UNK    H1N 2195   1.807   2.959   2.510
  135SOL     OW 2196   2.762   5.775   4.326
  135SOL    HW1 2197   2.789   5.687   4.353
  135SOL    HW2 2198   2.756   5.825   4.407
  135SOL     MW 2199   2.765   5.770   4.339
  136SOL     OW 2200   5.378   3.836   1.120
  136SOL    HW1 2201   5.384   3.770   1.188
  136SOL    HW2 2202   5.338   3.911   1.163
  136SOL     MW 2203   5.374   3.837   1.134
  137SOL     OW 2204   1.865   3.408   1.481
  137SOL    HW1 2205   1.884   3.441   1.569
  137SOL    HW2 2206   1.803   3.336   1.495
  137SOL     MW 2207   1.859   3.403   1.494
  138SOL     OW 2208   0.245   0.456   3.339
  138SOL    HW1 2209   0.231   0.516   3.412
  138SOL    HW2 2210   0.338   0.435   3.344
  138SOL     MW 2211   0.255   0.461   3.349
  139SOL     OW 2212   2.818   0.782   2.803
  139SOL    HW1 2213   2.774   0.864   2.827
  139SOL    HW2 2214   2.911   0.803   2.803
  139SOL     MW 2215   2.824   0.795   2.806
  140SOL     OW 2216   1.479   1.633   5.498
  140SOL    HW1 2217   1.468   1.588   5.582
  140SOL    HW2 2218   1.393   1.670   5.479
  140SOL     MW 2219   1.466   1.632   5.507
  141SOL     OW 2220   2.177   4.797   1.161
  141SOL    HW1 2221   2.152   4.878   1.204
  141SOL    HW2 2222   2.272   4.795   1.166
  141SOL     MW 2223   2.186   4.807   1.167
  142SOL     OW 2224   4.947   3.717   0.989
  142SOL    HW1 2225   4.885   3.692   0.920
  142SOL    HW2 2226   4.969   3.808   0.969
  142SOL     MW 2227   4.942   3.725   0.977
  143SOL     OW 2228   3.158   1.490   5.349
  143SOL    HW1 2229   3.092   1.556   5.371
  143SOL    HW2 2230   3.241   1.538   5.351
  143SOL     MW 2231   3.160   1.505   5.352
  144SOL     OW 2232   5.548   5.811   4.151
  144SOL    HW1 2233   5.626   5.774   4.191
  144SOL    HW2 2234   5.580   5.885   4.100
  144SOL     MW 2235   5.562   5.816   4.150
  145SOL     OW 2236   0.651   5.135   1.336
  145SOL    HW1 2237   0.722   5.189   1.300
  145SOL    HW2 2238   0.577   5.150   1.277
  145SOL     MW 2239   0.651   5.144   1.324
  146SOL     OW 2240   1.216   5.416   1.750
  146SOL    HW1 2241   1.166   5.411   1.668
  146SOL    HW2 2242   1.266   5.498   1.742
  146SOL     MW 2243   1.216   5.426   1.738
  147SOL     OW 2244   2.750   4.039   0.053
  147SOL    HW1 2245   2.794   4.074  -0.025
  147SOL    HW2 2246   2.728   4.117   0.104
  147SOL     MW 2247   2.753   4.054   0.049
  148SOL     OW 2248   1.539   3.021   0.608
  148SOL    HW1 2249   1.458   3.024   0.556
  148SOL    HW2 2250   1.571   3.112   0.606
  148SOL     MW 2251   1.533   3.033   0.601
  149SOL     OW 2252   2.267   4.908   5.553
  149SOL    HW1 2253   2.234   4.886   5.640
  149SOL    HW2 2254   2.314   4.829   5.525
  149SOL     MW 2255   2.268   4.895   5.561
  150SOL     OW 2256   3.531   0.640   4.586
  150SOL    HW1 2257   3.454   0.634   4.530
  150SOL    HW2 2258   3.590   0.699   4.540
  150SOL     MW 2259   3.529   0.647   4.573
  151SOL     OW 2260   2.648   2.441   0.947
  151SOL    HW1 2261   2.600   2.470   1.024
  151SOL    HW2 2262   2.716   2.507   0.934
  151SOL     MW 2263   2.651   2.453   0.955
  152SOL     OW 2264   4.726   2.186   4.186
  152SOL    HW1 2265   4.641   2.230   4.184
  152SOL    HW2 2266   4.788   2.254   4.162
  152SOL     MW 2267   4.723   2.201   4.183
  153SOL     OW 2268   4.409   6.087   3.383
  153SOL    HW1 2269   4.431   6.120   3.296
  153SOL    HW2 2270   4.491   6.051   3.416
  153SOL     MW 2271   4.423   6.086   3.376
  154SOL     OW 2272   4.407   1.370   4.489
  154SOL    HW1 2273   4.406   1.276   4.506
  154SOL    HW2 2274   4.485   1.402   4.534
  154SOL     MW 2275   4.417   1.362   4.497
  155SOL     OW 2276   3.622   0.877   0.765
  155SOL    HW1 2277   3.562   0.919   0.703
  155SOL    HW2 2278   3.593   0.908   0.850
  155SOL     MW 2279   3.610   0.886   0.768
  156SOL     OW 2280   5.629   3.113   5.652
  156SOL    HW1 2281   5.595   3.199   5.680
  156SOL    HW2 2282   5.566   3.083   5.586
  156SOL     MW 2283   5.617   3.120   5.647
  157SOL     OW 2284   0.311   4.133   0.494
  157SOL    HW1 2285   0.348   4.147   0.581
  157SOL    HW2 2286   0.330   4.041   0.474
  157SOL     MW 2287   0.318   4.123   0.502
  158SOL     OW 2288   5.317   4.385   1.396
  158SOL    HW1 2289   5.371   4.314   1.430
  158SOL    HW2 2290   5.230   4.368   1.432
  158SOL     MW 2291   5.312   4.373   1.405
  159SOL     OW 2292   2.746   2.714   0.866
  159SOL    HW1 2293   2.684   2.786   0.883
  159SOL    HW2 2294   2.821   2.734   0.922
  159SOL     MW 2295   2.747   2.726   0.875
  160SOL     OW 2296   0.521   4.182   0.308
  160SOL    HW1 2297   0.458   4.204   0.376
  160SOL    HW2 2298   0.598   4.152   0.357
  160SOL     MW 2299   0.523   4.181   0.323
  161SOL     OW 2300   5.840   0.159   3.223
  161SOL    HW1 2301   5.934   0.173   3.236
  161SOL    HW2 2302   5.835   0.114   3.138
  161SOL     MW 2303   5.852   0.155   3.214
  162SOL     OW 2304   5.327   4.526   3.194
  162SOL    HW1 2305   5.309   4.590   3.264
  162SOL    HW2 2306   5.344   4.444   3.241
  162SOL     MW 2307   5.327   4.524   3.209
  163SOL     OW 2308   5.460   4.076   3.693
  163SOL    HW1 2309   5.366   4.080   3.711
  163SOL    HW2 2310   5.502   4.088   3.778
  163SOL     MW 2311   5.454   4.078   3.706
  164SOL     OW 2312   5.638   4.828   3.100
  164SOL    HW1 2313   5.661   4.918   3.124
  164SOL    HW2 2314   5.695   4.808   3.025
  164SOL     MW 2315   5.648   4.837   3.093
  165SOL     OW 2316   1.394   4.615   3.233
  165SOL    HW1 2317   1.344   4.672   3.292
  165SOL    HW2 2318   1.339   4.608   3.155
  165SOL     MW 2319   1.380   4.622   3.230
  166SOL     OW 2320   2.894   3.367   6.036
  166SOL    HW1 2321   2.874   3.447   6.085
  166SOL    HW2 2322   2.808   3.329   6.015
  166SOL     MW 2323   2.880   3.372   6.040
  167SOL     OW 2324   5.144   1.053   2.399
  167SOL    HW1 2325   5.146   0.958   2.389
  167SOL    HW2 2326   5.178   1.069   2.487
  167SOL     MW 2327   5.149   1.043   2.409
  168SOL     OW 2328   3.313   4.116   4.938
  168SOL    HW1 2329   3.339   4.202   4.905
  168SOL    HW2 2330   3.332   4.120   5.031
  168SOL     MW 2331   3.318   4.127   4.946
  169SOL     OW 2332   3.268   5.418   5.787
  169SOL    HW1 2333   3.221   5.427   5.704
  169SOL    HW2 2334   3.206   5.373   5.844
  169SOL     MW 2335   3.254   5.413   5.784
  170SOL     OW 2336   2.669   4.787   5.771
  170SOL    HW1 2337   2.659   4.877   5.739
  170SOL    HW2 2338   2.614   4.735   5.713
  170SOL     MW 2339   2.661   4.792   5.760
  171SOL     OW 2340   5.648   0.124   1.805
  171SOL    HW1 2341   5.595   0.078   1.871
  171SOL    HW2 2342   5.585   0.146   1.735
  171SOL     MW 2343   5.633   0.121   1.804
  172SOL     OW 2344   2.377   1.630   5.018
  172SOL    HW1 2345   2.319   1.644   4.944
  172SOL    HW2 2346   2.348   1.547   5.056
  172SOL     MW 2347   2.366   1.621   5.013
  173SOL     OW 2348   4.852   4.781   6.060
  173SOL    HW1 2349   4.809   4.723   6.122
  173SOL    HW2 2350   4.781   4.829   6.018
  173SOL     MW 2351   4.838   4.780   6.062
  174SOL     OW 2352   1.031   2.746   1.860
  174SOL    HW1 2353   1.080   2.780   1.935
  174SOL    HW2 2354   0.961   2.811   1.847
  174SOL     MW 2355   1.028   2.759   1.868
  175SOL     OW 2356   4.613   5.284   3.517
  175SOL    HW1 2357   4.617   5.334   3.436
  175SOL    HW2 2358   4.519   5.280   3.538
  175SOL     MW 2359   4.601   5.290   3.509
  176SOL     OW 2360   1.414   4.246   0.543
  176SOL    HW1 2361   1.349   4.265   0.611
  176SOL    HW2 2362   1.496   4.282   0.577
  176SOL     MW 2363   1.416   4.253   0.556
  177SOL     OW 2364   0.351   0.326   3.915
  177SOL    HW1 2365   0.440   0.328   3.880
  177SOL    HW2 2366   0.362   0.324   4.010
  177SOL     MW 2367   0.364   0.326   3.923
  178SOL     OW 2368   4.004   4.546   4.326
  178SOL    HW1 2369   4.035   4.456   4.317
  178SOL    HW2 2370   3.908   4.539   4.320
  178SOL     MW 2371   3.995   4.533   4.324
  179SOL     OW 2372   2.271   1.539   3.367
  179SOL    HW1 2373   2.217   1.606   3.325
  179SOL    HW2 2374   2.276   1.469   3.302
  179SOL     MW 2375   2.265   1.539   3.353
  180SOL     OW 2376   0.759   4.208   3.749
  180SOL    HW1 2377   0.816   4.210   3.672
  180SOL    HW2 2378   0.703   4.132   3.735
  180SOL     MW 2379   0.759   4.198   3.737
  181SOL     OW 2380   0.473   3.524   5.501
  181SOL    HW1 2381   0.431   3.438   5.496
  181SOL    HW2 2382   0.562   3.509   5.468
  181SOL     MW 2383   0.479   3.511   5.496
  182SOL     OW 2384   2.395   0.426   1.475
  182SOL    HW1 2385   2.321   0.436   1.415
  182SOL    HW2 2386   2.471   0.455   1.425
  182SOL     MW 2387   2.395   0.431   1.461
  183SOL     OW 2388   6.098   2.525   1.565
  183SOL    HW1 2389   6.063   2.569   1.642
  183SOL    HW2 2390   6.036   2.544   1.495
  183SOL     MW 2391   6.086   2.533   1.566
  184SOL     OW 2392   3.702   5.060   3.428
  184SOL    HW1 2393   3.750   5.125   3.376
  184SOL    HW2 2394   3.615   5.057   3.388
  184SOL     MW 2395   3.697   5.068   3.416
  185SOL     OW 2396   1.508   4.934   3.226
  185SOL    HW1 2397   1.426   4.892   3.251
  185SOL    HW2 2398   1.481   5.008   3.173
  185SOL     MW 2399   1.494   4.938   3.222
  186SOL     OW 2400   5.790   5.460   2.697
  186SOL    HW1 2401   5.738   5.461   2.777
  186SOL    HW2 2402   5.727   5.449   2.627
  186SOL     MW 2403   5.776   5.459   2.699
  187SOL     OW 2404   3.435   1.414   3.469
  187SOL    HW1 2405   3.443   1.474   3.395
  187SOL    HW2 2406   3.505   1.350   3.455
  187SOL     MW 2407   3.445   1.414   3.458
  188SOL     OW 2408   5.567   2.751   5.603
  188SOL    HW1 2409   5.537   2.670   5.644
  188SOL    HW2 2410   5.554   2.737   5.509
  188SOL     MW 2411   5.562   2.739   5.596
  189SOL     OW 2412   0.015   2.620   2.992
  189SOL    HW1 2413   0.031   2.713   3.008
  189SOL    HW2 2414   0.094   2.576   3.026
  189SOL     MW 2415   0.028   2.626   2.999
  190SOL     OW 2416   5.839   6.039   4.584
  190SOL    HW1 2417   5.865   6.081   4.501
  190SOL    HW2 2418   5.845   6.109   4.649
  190SOL     MW 2419   5.843   6.054   4.581
  191SOL     OW 2420   0.702   1.013   0.294
  191SOL    HW1 2421   0.699   1.108   0.310
  191SOL    HW2 2422   0.771   0.981   0.352
  191SOL     MW 2423   0.710   1.021   0.304
  192SOL     OW 2424   2.296   1.216   3.892
  192SOL    HW1 2425   2.374   1.219   3.837
  192SOL    HW2 2426   2.327   1.240   3.980
  192SOL     MW 2427   2.310   1.219   3.897
  193SOL     OW 2428   3.858   0.933   3.891
  193SOL    HW1 2429   3.764   0.948   3.875
  193SOL    HW2 2430   3.901   0.964   3.812
  193SOL     MW 2431   3.851   0.939   3.879
  194SOL     OW 2432   4.476   5.901   1.867
  194SOL    HW1 2433   4.560   5.868   1.900
  194SOL    HW2 2434   4.419   5.904   1.944
  194SOL     MW 2435   4.479   5.897   1.881
  195SOL     OW 2436   1.498   5.876   5.333
  195SOL    HW1 2437   1.508   5.803   5.394
  195SOL    HW2 2438   1.505   5.836   5.246
  195SOL     MW 2439   1.500   5.861   5.330
  196SOL     OW 2440   4.688   3.766   2.203
  196SOL    HW1 2441   4.777   3.774   2.169
  196SOL    HW2 2442   4.668   3.853   2.238
  196SOL     MW 2443   4.697   3.778   2.203
  197SOL     OW 2444   0.419   5.228   1.221
  197SOL    HW1 2445   0.369   5.288   1.277
  197SOL    HW2 2446   0.476   5.286   1.170
  197SOL     MW 2447   0.420   5.243   1.222
  198SOL     OW 2448   0.566   3.711   0.208
  198SOL    HW1 2449   0.560   3.805   0.195
  198SOL    HW2 2450   0.550   3.674   0.121
  198SOL     MW 2451   0.563   3.718   0.195
  199SOL     OW 2452   3.817   0.170   0.545
  199SOL    HW1 2453   3.873   0.095   0.527
  199SOL    HW2 2454   3.738   0.132   0.584
  199SOL     MW 2455   3.814   0.155   0.548
  200SOL     OW 2456   2.920   5.912   2.938
  200SOL    HW1 2457   2.855   5.877   2.999
  200SOL    HW2 2458   3.000   5.864   2.960
  200SOL     MW 2459   2.922   5.901   2.949
  201SOL     OW 2460   4.072   0.710   3.585
  201SOL    HW1 2461   4.125   0.760   3.646
  201SOL    HW2 2462   4.061   0.768   3.510
  201SOL     MW 2463   4.078   0.724   3.583
  202SOL     OW 2464   1.695   4.583   1.564
  202SOL    HW1 2465   1.709   4.636   1.485
  202SOL    HW2 2466   1.776   4.531   1.572
  202SOL     MW 2467   1.707   4.583   1.555
  203SOL     OW 2468   3.546   3.887   1.497
  203SOL    HW1 2469   3.636   3.894   1.465
  203SOL    HW2 2470   3.515   3.977   1.501
  203SOL     MW 2471   3.554   3.899   1.493
  204SOL     OW 2472   4.205   2.812   0.747
  204SOL    HW1 2473   4.264   2.807   0.672
  204SOL    HW2 2474   4.119   2.791   0.711
  204SOL     MW 2475   4.201   2.808   0.733
  205SOL     OW 2476   5.058   5.067   2.941
  205SOL    HW1 2477   5.123   5.135   2.954
  205SOL    HW2 2478   5.106   4.985   2.948
  205SOL     MW 2479   5.072   5.065   2.943
  206SOL     OW 2480   4.898   3.590   0.304
  206SOL    HW1 2481   4.943   3.595   0.220
  206SOL    HW2 2482   4.963   3.617   0.369
  206SOL     MW 2483   4.912   3.594   0.302
  207SOL     OW 2484   1.316   5.614   0.938
  207SOL    HW1 2485   1.263   5.536   0.953
  207SOL    HW2 2486   1.276   5.682   0.993
  207SOL     MW 2487   1.304   5.613   0.947
  208SOL     OW 2488   1.325   0.460   0.803
  208SOL    HW1 2489   1.255   0.526   0.809
  208SOL    HW2 2490   1.366   0.475   0.719
  208SOL     MW 2491   1.321   0.470   0.793
  209SOL     OW 2492   5.712   5.511   5.050
  209SOL    HW1 2493   5.784   5.529   4.990
  209SOL    HW2 2494   5.730   5.567   5.125
  209SOL     MW 2495   5.724   5.520   5.051
  210SOL     OW 2496   1.202   2.756   0.917
  210SOL    HW1 2497   1.213   2.733   0.825
  210SOL    HW2 2498   1.211   2.851   0.919
  210SOL     MW 2499   1.205   2.765   0.906
  211SOL     OW 2500   6.108   3.728   2.732
  211SOL    HW1 2501   6.135   3.721   2.641
  211SOL    HW2 2502   6.121   3.820   2.755
  211SOL     MW 2503   6.113   3.739   2.724
  212SOL     OW 2504   5.084   4.355   3.588
  212SOL    HW1 2505   5.097   4.396   3.673
  212SOL    HW2 2506   5.150   4.395   3.531
  212SOL     MW 2507   5.094   4.365   3.592
  213SOL     OW 2508   2.613   0.276   1.922
  213SOL    HW1 2509   2.554   0.210   1.884
  213SOL    HW2 2510   2.555   0.344   1.954
  213SOL     MW 2511   2.598   0.276   1.921
  214SOL     OW 2512   2.875   4.868   0.432
  214SOL    HW1 2513   2.848   4.883   0.341
  214SOL    HW2 2514   2.838   4.782   0.454
  214SOL     MW 2515   2.867   4.859   0.423
  215SOL     OW 2516   2.091   1.802   0.482
  215SOL    HW1 2517   2.042   1.840   0.555
  215SOL    HW2 2518   2.172   1.770   0.522
  215SOL     MW 2519   2.095   1.803   0.496
  216SOL     OW 2520   0.254   3.941   1.830
  216SOL    HW1 2521   0.233   4.017   1.776
  216SOL    HW2 2522   0.237   3.969   1.919
  216SOL     MW 2523   0.249   3.954   1.834
  217SOL     OW 2524   0.688   4.057   1.420
  217SOL    HW1 2525   0.599   4.089   1.408
  217SOL    HW2 2526   0.726   4.114   1.487
  217SOL     MW 2527   0.682   4.069   1.427
  218SOL     OW 2528   2.740   0.139   0.214
  218SOL    HW1 2529   2.651   0.103   0.219
  218SOL    HW2 2530   2.729   0.233   0.229
  218SOL     MW 2531   2.727   0.146   0.217
  219SOL     OW 2532   0.431   1.928   1.100
  219SOL    HW1 2533   0.420   1.970   1.186
  219SOL    HW2 2534   0.370   1.974   1.043
  219SOL     MW 2535   0.422   1.939   1.104
  220SOL     OW 2536   5.544   0.308   5.160
  220SOL    HW1 2537   5.544   0.276   5.251
  220SOL    HW2 2538   5.452   0.311   5.136
  220SOL     MW 2539   5.532   0.304   5.169
  221SOL     OW 2540   4.547   1.402   4.918
  221SOL    HW1 2541   4.598   1.458   4.860
  221SOL    HW2 2542   4.607   1.333   4.944
  221SOL     MW 2543   4.561   1.400   4.914
  222SOL     OW 2544   0.947   0.257   1.914
  222SOL    HW1 2545   1.033   0.236   1.950
  222SOL    HW2 2546   0.892   0.272   1.991
  222SOL     MW 2547   0.951   0.256   1.928
  223SOL     OW 2548   3.254   5.480   4.707
  223SOL    HW1 2549   3.283   5.563   4.742
  223SOL    HW2 2550   3.331   5.444   4.663
  223SOL     MW 2551   3.267   5.486   4.705
  224SOL     OW 2552   4.568   2.570   0.956
  224SOL    HW1 2553   4.577   2.561   0.861
  224SOL    HW2 2554   4.480   2.604   0.969
  224SOL     MW 2555   4.558   2.573   0.946
  225SOL     OW 2556   4.745   2.834   1.588
  225SOL    HW1 2557   4.745   2.790   1.502
  225SOL    HW2 2558   4.809   2.786   1.639
  225SOL     MW 2559   4.753   2.822   1.583
  226SOL     OW 2560   0.968   5.702   0.050
  226SOL    HW1 2561   1.037   5.668   0.107
  226SOL    HW2 2562   1.014   5.752  -0.017
  226SOL     MW 2563   0.982   5.704   0.049
  227SOL     OW 2564   4.692   1.744   4.500
  227SOL    HW1 2565   4.761   1.677   4.493
  227SOL    HW2 2566   4.718   1.811   4.437
  227SOL     MW 2567   4.704   1.744   4.491
  228SOL     OW 2568   3.204   5.724   4.840
  228SOL    HW1 2569   3.157   5.703   4.920
  228SOL    HW2 2570   3.275   5.782   4.869
  228SOL     MW 2571   3.207   5.729   4.854
  229SOL     OW 2572   5.862   1.384   0.386
  229SOL    HW1 2573   5.858   1.443   0.311
  229SOL    HW2 2574   5.898   1.303   0.350
  229SOL     MW 2575   5.866   1.381   0.372
  230SOL     OW 2576   5.739   0.191   4.532
  230SOL    HW1 2577   5.708   0.211   4.620
  230SOL    HW2 2578   5.834   0.198   4.537
  230SOL     MW 2579   5.747   0.194   4.544
  231SOL     OW 2580   5.341   1.225   3.228
  231SOL    HW1 2581   5.333   1.288   3.299
  231SOL    HW2 2582   5.436   1.216   3.215
  231SOL     MW 2583   5.352   1.232   3.235
  232SOL     OW 2584   1.722   4.465   6.105
  232SOL    HW1 2585   1.690   4.505   6.024
  232SOL    HW2 2586   1.667   4.387   6.116
  232SOL     MW 2587   1.711   4.460   6.096
  233SOL     OW 2588   5.636   3.095   4.210
  233SOL    HW1 2589   5.631   3.116   4.117
  233SOL    HW2 2590   5.716   3.041   4.218
  233SOL     MW 2591   5.646   3.091   4.199
  234SOL     OW 2592   5.225   4.845   1.182
  234SOL    HW1 2593   5.259   4.772   1.130
  234SOL    HW2 2594   5.131   4.826   1.190
  234SOL     MW 2595   5.217   4.833   1.176
  235SOL     OW 2596   0.198   2.277   3.214
  235SOL    HW1 2597   0.113   2.262   3.255
  235SOL    HW2 2598   0.259   2.229   3.269
  235SOL     MW 2599   0.195   2.269   3.226
  236SOL     OW 2600   0.273   0.790   1.198
  236SOL    HW1 2601   0.197   0.731   1.197
  236SOL    HW2 2602   0.294   0.800   1.291
  236SOL     MW 2603   0.266   0.784   1.210
  237SOL     OW 2604   0.660   3.534   0.617
  237SOL    HW1 2605   0.593   3.549   0.684
  237SOL    HW2 2606   0.659   3.614   0.564
  237SOL     MW 2607   0.651   3.546   0.619
  238SOL     OW 2608   1.194   3.091   0.253
  238SOL    HW1 2609   1.202   3.077   0.159
  238SOL    HW2 2610   1.166   3.182   0.262
  238SOL     MW 2611   1.192   3.100   0.242
  239SOL     OW 2612   0.697   5.848   5.620
  239SOL    HW1 2613   0.704   5.904   5.543
  239SOL    HW2 2614   0.788   5.835   5.648
  239SOL     MW 2615   0.710   5.853   5.614
  240SOL     OW 2616   2.208   5.869   2.367
  240SOL    HW1 2617   2.284   5.908   2.411
  240SOL    HW2 2618   2.176   5.937   2.309
  240SOL     MW 2619   2.214   5.882   2.366
  241SOL     OW 2620   3.290   5.690   0.940
  241SOL    HW1 2621   3.351   5.630   0.984
  241SOL    HW2 2622   3.249   5.637   0.872
  241SOL     MW 2623   3.293   5.676   0.937
  242SOL     OW 2624   4.629   2.990   2.003
  242SOL    HW1 2625   4.620   3.075   2.047
  242SOL    HW2 2626   4.708   2.953   2.041
  242SOL     MW 2627   4.638   2.996   2.014
  243SOL     OW 2628   3.591   1.990   4.769
  243SOL    HW1 2629   3.593   2.056   4.839
  243SOL    HW2 2630   3.673   2.001   4.722
  243SOL     MW 2631   3.601   2.000   4.772
  244SOL     OW 2632   5.866   3.335   4.181
  244SOL    HW1 2633   5.940   3.389   4.206
  244SOL    HW2 2634   5.888   3.304   4.093
  244SOL     MW 2635   5.878   3.338   4.173
  245SOL     OW 2636   6.064   0.638   2.062
  245SOL    HW1 2637   6.151   0.663   2.095
  245SOL    HW2 2638   6.051   0.692   1.984
  245SOL     MW 2639   6.074   0.648   2.056
  246SOL     OW 2640   1.297   5.510   4.875
  246SOL    HW1 2641   1.362   5.521   4.944
  246SOL    HW2 2642   1.328   5.564   4.802
  246SOL     MW 2643   1.309   5.518   4.875
  247SOL     OW 2644   3.428   1.152   3.999
  247SOL    HW1 2645   3.454   1.237   4.035
  247SOL    HW2 2646   3.342   1.136   4.038
  247SOL     MW 2647   3.420   1.161   4.009
  248SOL     OW 2648   2.447   0.793   0.014
  248SOL    HW1 2649   2.383   0.864   0.022
  248SOL    HW2 2650   2.397   0.720  -0.022
  248SOL     MW 2651   2.433   0.793   0.010
  249SOL     OW 2652   5.659   3.262   5.142
  249SOL    HW1 2653   5.664   3.261   5.237
  249SOL    HW2 2654   5.610   3.183   5.119
  249SOL     MW 2655   5.654   3.252   5.151
  250SOL     OW 2656   4.151   2.267   2.177
  250SOL    HW1 2657   4.066   2.226   2.191
  250SOL    HW2 2658   4.212   2.193   2.175
  250SOL     MW 2659   4.148   2.252   2.178
  251SOL     OW 2660   3.822   0.216   3.702
  251SOL    HW1 2661   3.902   0.254   3.665
  251SOL    HW2 2662   3.814   0.257   3.788
  251SOL     MW 2663   3.831   0.226   3.709
  252SOL     OW 2664   3.456   5.610   2.335
  252SOL    HW1 2665   3.543   5.585   2.365
  252SOL    HW2 2666   3.396   5.565   2.394
  252SOL     MW 2667   3.460   5.601   2.346
  253SOL     OW 2668   5.744   3.955   3.734
  253SOL    HW1 2669   5.682   3.997   3.793
  253SOL    HW2 2670   5.780   3.882   3.785
  253SOL     MW 2671   5.741   3.951   3.748
  254SOL     OW 2672   1.901   4.971   2.528
  254SOL    HW1 2673   1.880   4.881   2.552
  254SOL    HW2 2674   1.920   5.014   2.611
  254SOL     MW 2675   1.901   4.965   2.541
  255SOL     OW 2676   2.861   5.984   4.185
  255SOL    HW1 2677   2.835   5.897   4.213
  255SOL    HW2 2678   2.955   5.979   4.172
  255SOL     MW 2679   2.870   5.973   4.187
  256SOL     OW 2680   5.223   4.390   5.076
  256SOL    HW1 2681   5.196   4.475   5.111
  256SOL    HW2 2682   5.142   4.350   5.045
  256SOL     MW 2683   5.209   4.396   5.077
  257SOL     OW 2684   2.758   0.450   3.664
  257SOL    HW1 2685   2.789   0.426   3.577
  257SOL    HW2 2686   2.825   0.416   3.724
  257SOL     MW 2687   2.771   0.442   3.661
  258SOL     OW 2688   1.061   0.968   4.851
  258SOL    HW1 2689   1.143   1.017   4.844
  258SOL    HW2 2690   1.088   0.880   4.878
  258SOL     MW 2691   1.075   0.963   4.854
  259SOL     OW 2692   5.367   2.650   2.094
  259SOL    HW1 2693   5.372   2.663   2.000
  259SOL    HW2 2694   5.446   2.690   2.129
  259SOL     MW 2695   5.377   2.657   2.087
  260SOL     OW 2696   2.383   2.946   5.576
  260SOL    HW1 2697   2.319   2.980   5.514
  260SOL    HW2 2698   2.359   2.987   5.659
  260SOL     MW 2699   2.372   2.956   5.579
  261SOL     OW 2700   4.296   2.136   4.098
  261SOL    HW1 2701   4.344   2.073   4.152
  261SOL    HW2 2702   4.218   2.089   4.069
  261SOL     MW 2703   4.292   2.122   4.101
  262SOL     OW 2704   1.460   1.713   1.181
  262SOL    HW1 2705   1.382   1.744   1.136
  262SOL    HW2 2706   1.435   1.712   1.274
  262SOL     MW 2707   1.447   1.717   1.187
  263SOL     OW 2708   4.721   6.060   5.697
  263SOL    HW1 2709   4.745   5.969   5.716
  263SOL    HW2 2710   4.804   6.108   5.700
  263SOL     MW 2711   4.735   6.054   5.700
  264SOL     OW 2712   3.646   0.109   1.336
  264SOL    HW1 2713   3.702   0.070   1.270
  264SOL    HW2 2714   3.601   0.180   1.291
  264SOL     MW 2715   3.647   0.113   1.322
  265SOL     OW 2716   1.120   3.469   0.551
  265SOL    HW1 2717   1.194   3.415   0.578
  265SOL    HW2 2718   1.157   3.557   0.539
  265SOL     MW 2719   1.134   3.474   0.553
  266SOL     OW 2720   3.111   4.297   1.824
  266SOL    HW1 2721   3.105   4.244   1.744
  266SOL    HW2 2722   3.132   4.234   1.893
  266SOL     MW 2723   3.113   4.282   1.822
  267SOL     OW 2724   0.575   1.217   1.350
  267SOL    HW1 2725   0.641   1.173   1.403
  267SOL    HW2 2726   0.542   1.150   1.290
  267SOL     MW 2727   0.579   1.203   1.349
  268SOL     OW 2728   4.397   5.072   1.926
  268SOL    HW1 2729   4.447   5.090   1.846
  268SOL    HW2 2730   4.328   5.013   1.898
  268SOL     MW 2731   4.395   5.067   1.912
  269SOL     OW 2732   3.732   3.848   1.922
  269SOL    HW1 2733   3.746   3.800   1.840
  269SOL    HW2 2734   3.820   3.862   1.956
  269SOL     MW 2735   3.745   3.844   1.916
  270SOL     OW 2736   3.664   4.670   4.985
  270SOL    HW1 2737   3.597   4.618   5.027
  270SOL    HW2 2738   3.713   4.711   5.056
  270SOL     MW 2739   3.662   4.669   4.999
  271SOL     OW 2740   0.364   1.128   0.406
  271SOL    HW1 2741   0.325   1.088   0.483
  271SOL    HW2 2742   0.348   1.066   0.335
  271SOL     MW 2743   0.357   1.115   0.407
  272SOL     OW 2744   3.609   2.078   1.894
  272SOL    HW1 2745   3.666   2.146   1.930
  272SOL    HW2 2746   3.624   2.081   1.800
  272SOL     MW 2747   3.618   2.087   1.887
  273SOL     OW 2748   1.077   5.949   1.665
  273SOL    HW1 2749   1.008   6.014   1.679
  273SOL    HW2 2750   1.097   5.916   1.752
  273SOL     MW 2751   1.071   5.953   1.678
  274SOL     OW 2752   3.754   5.074   5.545
  274SOL    HW1 2753   3.796   4.990   5.526
  274SOL    HW2 2754   3.704   5.058   5.625
  274SOL     MW 2755   3.753   5.061   5.553
  275SOL     OW 2756   0.619   0.094   4.280
  275SOL    HW1 2757   0.646   0.033   4.348
  275SOL    HW2 2758   0.686   0.163   4.282
  275SOL     MW 2759   0.631   0.095   4.289
  276SOL     OW 2760   4.179   3.138   5.647
  276SOL    HW1 2761   4.245   3.207   5.640
  276SOL    HW2 2762   4.212   3.080   5.716
  276SOL     MW 2763   4.192   3.139   5.655
  277SOL     OW 2764   2.967   1.435   0.523
  277SOL    HW1 2765   3.021   1.416   0.599
  277SOL    HW2 2766   3.008   1.387   0.451
  277SOL     MW 2767   2.979   1.427   0.523
  278SOL     OW 2768   1.579   0.776   3.407
  278SOL    HW1 2769   1.613   0.799   3.320
  278SOL    HW2 2770   1.647   0.803   3.468
  278SOL     MW 2771   1.592   0.782   3.403
  279SOL     OW 2772   5.401   3.248   1.018
  279SOL    HW1 2773   5.345   3.302   0.962
  279SOL    HW2 2774   5.473   3.307   1.043
  279SOL     MW 2775   5.403   3.263   1.014
  280SOL     OW 2776   0.249   3.014   3.441
  280SOL    HW1 2777   0.170   3.067   3.427
  280SOL    HW2 2778   0.318   3.062   3.396
  280SOL     MW 2779   0.246   3.027   3.433
  281SOL     OW 2780   5.929   0.216   4.194
  281SOL    HW1 2781   5.901   0.264   4.272
  281SOL    HW2 2782   5.853   0.163   4.169
  281SOL     MW 2783   5.916   0.215   4.201
  282SOL     OW 2784   2.669   1.971   4.398
  282SOL    HW1 2785   2.649   1.930   4.481
  282SOL    HW2 2786   2.626   2.057   4.402
  282SOL     MW 2787   2.661   1.977   4.409
  283SOL     OW 2788   5.632   3.343   5.432
  283SOL    HW1 2789   5.624   3.365   5.524
  283SOL    HW2 2790   5.544   3.350   5.397
  283SOL     MW 2791   5.620   3.347   5.439
  284SOL     OW 2792   2.027   5.233   4.305
  284SOL    HW1 2793   1.975   5.158   4.337
  284SOL    HW2 2794   2.054   5.278   4.384
  284SOL     MW 2795   2.024   5.229   4.319
  285SOL     OW 2796   2.596   5.059   5.686
  285SOL    HW1 2797   2.501   5.059   5.698
  285SOL    HW2 2798   2.627   5.128   5.744
  285SOL     MW 2799   2.587   5.068   5.695
  286SOL     OW 2800   0.768   6.033   4.833
  286SOL    HW1 2801   0.739   6.073   4.751
  286SOL    HW2 2802   0.807   5.950   4.807
  286SOL     MW 2803   0.769   6.028   4.819
  287SOL     OW 2804   6.117   0.336   2.011
  287SOL    HW1 2805   6.118   0.431   2.014
  287SOL    HW2 2806   6.094   0.316   1.920
  287SOL     MW 2807   6.114   0.346   2.000
  288SOL     OW 2808   2.454   5.568   0.243
  288SOL    HW1 2809   2.426   5.608   0.326
  288SOL    HW2 2810   2.392   5.497   0.229
  288SOL     MW 2811   2.442   5.564   0.252
  289SOL     OW 2812   3.745   5.548   1.736
  289SOL    HW1 2813   3.828   5.595   1.724
  289SOL    HW2 2814   3.771   5.459   1.759
  289SOL     MW 2815   3.759   5.543   1.737
  290SOL     OW 2816   5.886   5.464   0.284
  290SOL    HW1 2817   5.809   5.425   0.242
  290SOL    HW2 2818   5.913   5.534   0.224
  290SOL     MW 2819   5.880   5.468   0.271
  291SOL     OW 2820   3.651   2.991   5.229
  291SOL    HW1 2821   3.566   3.030   5.251
  291SOL    HW2 2822   3.708   3.015   5.302
  291SOL     MW 2823   3.647   2.999   5.241
  292SOL     OW 2824   5.088   4.115   2.480
  292SOL    HW1 2825   4.996   4.091   2.476
  292SOL    HW2 2826   5.090   4.209   2.464
  292SOL     MW 2827   5.077   4.124   2.478
  293SOL     OW 2828   4.212   2.766   5.767
  293SOL    HW1 2829   4.137   2.731   5.814
  293SOL    HW2 2830   4.184   2.769   5.675
  293SOL     MW 2831   4.199   2.762   5.761
  294SOL     OW 2832   0.578   4.972   3.396
  294SOL    HW1 2833   0.527   4.975   3.478
  294SOL    HW2 2834   0.666   4.950   3.424
  294SOL     MW 2835   0.582   4.970   3.410
  295SOL     OW 2836   3.437   5.076   4.219
  295SOL    HW1 2837   3.526   5.099   4.193
  295SOL    HW2 2838   3.426   5.117   4.304
  295SOL     MW 2839   3.447   5.084   4.226
  296SOL     OW 2840   4.706   2.428   2.317
  296SOL    HW1 2841   4.706   2.499   2.252
  296SOL    HW2 2842   4.617   2.428   2.351
  296SOL     MW 2843   4.695   2.437   2.313
  297SOL     OW 2844   5.719   1.713   1.297
  297SOL    HW1 2845   5.781   1.744   1.231
  297SOL    HW2 2846   5.673   1.793   1.326
  297SOL     MW 2847   5.721   1.727   1.293
  298SOL     OW 2848   5.411   1.897   2.216
  298SOL    HW1 2849   5.472   1.897   2.290
  298SOL    HW2 2850   5.429   1.815   2.170
  298SOL     MW 2851   5.421   1.886   2.220
  299SOL     OW 2852   2.879   2.961   0.030
  299SOL    HW1 2853   2.836   2.980  -0.054
  299SOL    HW2 2854   2.811   2.974   0.096
  299SOL     MW 2855   2.865   2.965   0.027
  300SOL     OW 2856   1.693   2.696   5.010
  300SOL    HW1 2857   1.671   2.612   4.970
  300SOL    HW2 2858   1.626   2.756   4.979
  300SOL     MW 2859   1.682   2.693   5.001
  301SOL     OW 2860   6.061   4.948   4.682
  301SOL    HW1 2861   6.024   4.860   4.676
  301SOL    HW2 2862   5.990   5.001   4.719
  301SOL     MW 2863   6.047   4.944   4.686
  302SOL     OW 2864   5.269   0.341   3.850
  302SOL    HW1 2865   5.242   0.251   3.869
  302SOL    HW2 2866   5.362   0.344   3.869
  302SOL     MW 2867   5.277   0.330   3.855
  303SOL     OW 2868   2.369   1.103   6.107
  303SOL    HW1 2869   2.320   1.095   6.025
  303SOL    HW2 2870   2.453   1.142   6.082
  303SOL     MW 2871   2.373   1.107   6.094
  304SOL     OW 2872   3.932   1.353   0.646
  304SOL    HW1 2873   3.882   1.336   0.566
  304SOL    HW2 2874   3.865   1.362   0.714
  304SOL     MW 2875   3.917   1.352   0.644
  305SOL     OW 2876   0.264   1.566   2.943
  305SOL    HW1 2877   0.196   1.540   3.006
  305SOL    HW2 2878   0.308   1.641   2.984
  305SOL     MW 2879   0.261   1.572   2.957
  306SOL     OW 2880   1.658   0.629   5.231
  306SOL    HW1 2881   1.734   0.584   5.195
  306SOL    HW2 2882   1.660   0.716   5.192
  306SOL     MW 2883   1.668   0.634   5.222
  307SOL     OW 2884   4.720   4.614   5.114
  307SOL    HW1 2885   4.703   4.681   5.181
  307SOL    HW2 2886   4.792   4.650   5.062
  307SOL     MW 2887   4.727   4.627   5.116
  308SOL     OW 2888   1.386   3.889   4.325
  308SOL    HW1 2889   1.458   3.856   4.271
  308SOL    HW2 2890   1.382   3.982   4.306
  308SOL     MW 2891   1.395   3.897   4.316
  309SOL     OW 2892   0.157   3.669   0.150
  309SOL    HW1 2893   0.077   3.668   0.202
  309SOL    HW2 2894   0.188   3.760   0.155
  309SOL     MW 2895   0.151   3.681   0.157
  310SOL     OW 2896   4.309   2.408   2.360
  310SOL    HW1 2897   4.240   2.352   2.325
  310SOL    HW2 2898   4.334   2.464   2.287
  310SOL     MW 2899   4.304   2.408   2.346
  311SOL     OW 2900   4.590   5.029   5.116
  311SOL    HW1 2901   4.553   4.961   5.172
  311SOL    HW2 2902   4.543   5.021   5.033
  311SOL     MW 2903   4.580   5.020   5.112
  312SOL     OW 2904   3.087   1.870   5.074
  312SOL    HW1 2905   3.040   1.901   4.997
  312SOL    HW2 2906   3.167   1.830   5.040
  312SOL     MW 2907   3.091   1.869   5.060
  313SOL     OW 2908   4.472   1.710   4.693
  313SOL    HW1 2909   4.391   1.678   4.653
  313SOL    HW2 2910   4.533   1.720   4.620
  313SOL     MW 2911   4.469   1.707   4.678
  314SOL     OW 2912   3.223   5.090   1.640
  314SOL    HW1 2913   3.287   5.049   1.699
  314SOL    HW2 2914   3.167   5.141   1.698
  314SOL     MW 2915   3.224   5.091   1.655
  315SOL     OW 2916   2.540   5.472   3.323
  315SOL    HW1 2917   2.527   5.523   3.243
  315SOL    HW2 2918   2.453   5.469   3.364
  315SOL     MW 2919   2.527   5.478   3.318
  316SOL     OW 2920   6.104   2.230   5.316
  316SOL    HW1 2921   6.012   2.204   5.315
  316SOL    HW2 2922   6.151   2.151   5.291
  316SOL     MW 2923   6.098   2.217   5.312
  317SOL     OW 2924   0.868   0.661   4.720
  317SOL    HW1 2925   0.786   0.616   4.704
  317SOL    HW2 2926   0.872   0.729   4.653
  317SOL     MW 2927   0.858   0.664   4.709
  318SOL     OW 2928   3.540   2.275   0.114
  318SOL    HW1 2929   3.557   2.369   0.109
  318SOL    HW2 2930   3.469   2.260   0.052
  318SOL     MW 2931   3.533   2.285   0.105
  319SOL     OW 2932   3.862   4.850   3.374
  319SOL    HW1 2933   3.818   4.933   3.394
  319SOL    HW2 2934   3.857   4.800   3.455
  319SOL     MW 2935   3.856   4.854   3.387
  320SOL     OW 2936   3.053   5.227   5.095
  320SOL    HW1 2937   3.092   5.237   5.008
  320SOL    HW2 2938   2.965   5.195   5.078
  320SOL     MW 2939   3.047   5.224   5.082
  321SOL     OW 2940   0.065   1.538   1.593
  321SOL    HW1 2941  -0.018   1.560   1.551
  321SOL    HW2 2942   0.101   1.623   1.622
  321SOL     MW 2943   0.060   1.552   1.591
  322SOL     OW 2944   1.018   3.447   5.527
  322SOL    HW1 2945   1.076   3.523   5.521
  322SOL    HW2 2946   1.038   3.395   5.449
  322SOL     MW 2947   1.028   3.450   5.516
  323SOL     OW 2948   4.181   5.129   0.337
  323SOL    HW1 2949   4.260   5.139   0.390
  323SOL    HW2 2950   4.136   5.213   0.344
  323SOL     MW 2951   4.185   5.141   0.345
  324SOL     OW 2952   1.711   2.779   4.269
  324SOL    HW1 2953   1.748   2.829   4.196
  324SOL    HW2 2954   1.720   2.836   4.345
  324SOL     MW 2955   1.717   2.792   4.269
  325SOL     OW 2956   3.629   2.738   6.016
  325SOL    HW1 2957   3.537   2.762   6.016
  325SOL    HW2 2958   3.638   2.676   6.088
  325SOL     MW 2959   3.619   2.733   6.025
  326SOL     OW 2960   5.639   3.349   1.841
  326SOL    HW1 2961   5.662   3.359   1.933
  326SOL    HW2 2962   5.546   3.324   1.842
  326SOL     MW 2963   5.630   3.347   1.853
  327SOL     OW 2964   1.550   4.536   5.581
  327SOL    HW1 2965   1.609   4.559   5.653
  327SOL    HW2 2966   1.527   4.444   5.598
  327SOL     MW 2967   1.555   4.527   5.593
  328SOL     OW 2968   0.301   5.392   3.850
  328SOL    HW1 2969   0.244   5.374   3.775
  328SOL    HW2 2970   0.387   5.364   3.821
  328SOL     MW 2971   0.305   5.386   3.837
  329SOL     OW 2972   4.880   5.107   5.021
  329SOL    HW1 2973   4.835   5.173   4.969
  329SOL    HW2 2974   4.818   5.035   5.029
  329SOL     MW 2975   4.866   5.106   5.015
  330SOL     OW 2976   0.685   1.739   2.424
  330SOL    HW1 2977   0.668   1.729   2.518
  330SOL    HW2 2978   0.736   1.661   2.401
  330SOL     MW 2979   0.689   1.728   2.433
  331SOL     OW 2980   0.832   3.781   5.301
  331SOL    HW1 2981   0.885   3.721   5.249
  331SOL    HW2 2982   0.824   3.737   5.386
  331SOL     MW 2983   0.838   3.767   5.306
  332SOL     OW 2984   1.615   1.982   0.545
  332SOL    HW1 2985   1.684   2.038   0.508
  332SOL    HW2 2986   1.606   1.911   0.482
  332SOL     MW 2987   1.622   1.980   0.532
  333SOL     OW 2988   0.653   0.775   1.073
  333SOL    HW1 2989   0.615   0.856   1.109
  333SOL    HW2 2990   0.595   0.752   1.001
  333SOL     MW 2991   0.640   0.783   1.069
  334SOL     OW 2992   0.627   0.699   3.717
  334SOL    HW1 2993   0.557   0.715   3.654
  334SOL    HW2 2994   0.707   0.693   3.664
  334SOL     MW 2995   0.628   0.700   3.702
  335SOL     OW 2996   2.574   1.444   2.910
  335SOL    HW1 2997   2.664   1.441   2.942
  335SOL    HW2 2998   2.570   1.375   2.843
  335SOL     MW 2999   2.585   1.435   2.905
  336SOL     OW 3000   2.859   0.932   4.195
  336SOL    HW1 3001   2.806   0.996   4.242
  336SOL    HW2 3002   2.800   0.896   4.129
  336SOL     MW 3003   2.844   0.936   4.193
  337SOL     OW 3004   3.336   3.986   4.555
  337SOL    HW1 3005   3.242   3.990   4.572
  337SOL    HW2 3006   3.352   4.057   4.493
  337SOL     MW 3007   3.326   3.995   4.550
  338SOL     OW 3008   4.803   0.395   0.244
  338SOL    HW1 3009   4.838   0.318   0.288
  338SOL    HW2 3010   4.772   0.451   0.316
  338SOL     MW 3011   4.803   0.393   0.259
  339SOL     OW 3012   5.150   4.253   5.940
  339SOL    HW1 3013   5.237   4.220   5.958
  339SOL    HW2 3014   5.153   4.282   5.849
  339SOL     MW 3015   5.161   4.252   5.931
  340SOL     OW 3016   1.215   1.787   4.531
  340SOL    HW1 3017   1.259   1.826   4.607
  340SOL    HW2 3018   1.287   1.768   4.470
  340SOL     MW 3019   1.230   1.790   4.533
  341SOL     OW 3020   1.136   5.258   4.516
  341SOL    HW1 3021   1.054   5.302   4.494
  341SOL    HW2 3022   1.149   5.278   4.609
  341SOL     MW 3023   1.127   5.266   4.525
  342SOL     OW 3024   3.975   5.109   4.139
  342SOL    HW1 3025   3.970   5.135   4.231
  342SOL    HW2 3026   4.069   5.112   4.119
  342SOL     MW 3027   3.987   5.113   4.149
  343SOL     OW 3028   2.866   0.069   3.040
  343SOL    HW1 3029   2.786   0.084   3.090
  343SOL    HW2 3030   2.864  -0.025   3.020
  343SOL     MW 3031   2.855   0.059   3.044
  344SOL     OW 3032   0.045   0.457   3.689
  344SOL    HW1 3033   0.119   0.509   3.721
  344SOL    HW2 3034   0.072   0.367   3.704
  344SOL     MW 3035   0.058   0.452   3.695
  345SOL     OW 3036   1.458   5.370   5.990
  345SOL    HW1 3037   1.500   5.286   5.972
  345SOL    HW2 3038   1.528   5.434   5.984
  345SOL     MW 3039   1.472   5.367   5.987
  346SOL     OW 3040   2.804   1.095   5.449
  346SOL    HW1 3041   2.779   1.069   5.537
  346SOL    HW2 3042   2.871   1.162   5.462
  346SOL     MW 3043   2.809   1.101   5.462
  347SOL     OW 3044   1.247   4.543   3.015
  347SOL    HW1 3045   1.247   4.455   2.979
  347SOL    HW2 3046   1.156   4.573   3.006
  347SOL     MW 3047   1.235   4.536   3.009
  348SOL     OW 3048   5.246   0.586   5.895
  348SOL    HW1 3049   5.275   0.597   5.804
  348SOL    HW2 3050   5.210   0.671   5.918
  348SOL     MW 3051   5.245   0.598   5.886
  349SOL     OW 3052   4.369   4.831   1.448
  349SOL    HW1 3053   4.308   4.762   1.474
  349SOL    HW2 3054   4.327   4.912   1.475
  349SOL     MW 3055   4.356   4.832   1.455
  350SOL     OW 3056   3.162   1.464   1.029
  350SOL    HW1 3057   3.244   1.513   1.020
  350SOL    HW2 3058   3.098   1.517   0.981
  350SOL     MW 3059   3.165   1.477   1.021
  351SOL     OW 3060   0.161   0.824   2.192
  351SOL    HW1 3061   0.201   0.891   2.247
  351SOL    HW2 3062   0.203   0.835   2.106
  351SOL     MW 3063   0.171   0.834   2.188
  352SOL     OW 3064   1.190   0.490   2.727
  352SOL    HW1 3065   1.098   0.479   2.754
  352SOL    HW2 3066   1.240   0.442   2.792
  352SOL     MW 3067   1.184   0.482   2.739
  353SOL     OW 3068   2.900   4.212   5.034
  353SOL    HW1 3069   2.810   4.245   5.027
  353SOL    HW2 3070   2.922   4.222   5.126
  353SOL     MW 3071   2.891   4.217   5.045
  354SOL     OW 3072   1.703   0.494   5.470
  354SOL    HW1 3073   1.692   0.532   5.384
  354SOL    HW2 3074   1.628   0.435   5.480
  354SOL     MW 3075   1.692   0.491   5.461
  355SOL     OW 3076   2.001   3.080   1.543
  355SOL    HW1 3077   2.085   3.109   1.510
  355SOL    HW2 3078   2.017   3.058   1.635
  355SOL     MW 3079   2.013   3.081   1.551
  356SOL     OW 3080   0.864   5.333   4.589
  356SOL    HW1 3081   0.891   5.420   4.619
  356SOL    HW2 3082   0.812   5.298   4.662
  356SOL     MW 3083   0.861   5.340   4.602
  357SOL     OW 3084   2.845   0.128   3.949
  357SOL    HW1 3085   2.871   0.119   4.041
  357SOL    HW2 3086   2.897   0.201   3.916
  357SOL     MW 3087   2.855   0.137   3.957
  358SOL     OW 3088   5.690   3.210   4.443
  358SOL    HW1 3089   5.666   3.171   4.359
  358SOL    HW2 3090   5.684   3.304   4.428
  358SOL     MW 3091   5.686   3.217   4.430
  359SOL     OW 3092   2.750   1.758   3.825
  359SOL    HW1 3093   2.826   1.714   3.864
  359SOL    HW2 3094   2.743   1.841   3.872
  359SOL     MW 3095   2.758   1.763   3.836
  360SOL     OW 3096   1.970   0.116   2.942
  360SOL    HW1 3097   1.901   0.165   2.987
  360SOL    HW2 3098   2.013   0.182   2.886
  360SOL     MW 3099   1.967   0.131   2.940
  361SOL     OW 3100   5.612   4.186   0.919
  361SOL    HW1 3101   5.702   4.168   0.890
  361SOL    HW2 3102   5.569   4.101   0.921
  361SOL     MW 3103   5.618   4.173   0.916
  362SOL     OW 3104   4.263   1.370   5.305
  362SOL    HW1 3105   4.311   1.419   5.239
  362SOL    HW2 3106   4.180   1.347   5.263
  362SOL     MW 3107   4.259   1.374   5.291
  363SOL     OW 3108   0.787   1.581   5.404
  363SOL    HW1 3109   0.851   1.528   5.357
  363SOL    HW2 3110   0.749   1.639   5.337
  363SOL     MW 3111   0.790   1.582   5.389
  364SOL     OW 3112   4.975   5.042   1.922
  364SOL    HW1 3113   4.882   5.021   1.934
  364SOL    HW2 3114   4.987   5.125   1.967
  364SOL     MW 3115   4.964   5.050   1.929
  365SOL     OW 3116   2.724   1.410   4.790
  365SOL    HW1 3117   2.694   1.489   4.746
  365SOL    HW2 3118   2.788   1.441   4.854
  365SOL     MW 3119   2.728   1.424   4.792
  366SOL     OW 3120   2.443   5.164   0.373
  366SOL    HW1 3121   2.368   5.198   0.421
  366SOL    HW2 3122   2.450   5.222   0.297
  366SOL     MW 3123   2.435   5.176   0.369
  367SOL     OW 3124   0.458   3.111   3.279
  367SOL    HW1 3125   0.421   3.134   3.193
  367SOL    HW2 3126   0.552   3.099   3.262
  367SOL     MW 3127   0.465   3.113   3.266
  368SOL     OW 3128   4.015   2.744   0.367
  368SOL    HW1 3129   4.056   2.713   0.287
  368SOL    HW2 3130   4.005   2.839   0.355
  368SOL     MW 3131   4.019   2.753   0.355
  369SOL     OW 3132   5.548   5.117   0.981
  369SOL    HW1 3133   5.536   5.182   0.913
  369SOL    HW2 3134   5.519   5.161   1.061
  369SOL     MW 3135   5.543   5.131   0.983
  370SOL     OW 3136   4.801   5.428   1.268
  370SOL    HW1 3137   4.800   5.353   1.327
  370SOL    HW2 3138   4.730   5.484   1.298
  370SOL     MW 3139   4.792   5.425   1.279
  371SOL     OW 3140   0.069   0.567   0.157
  371SOL    HW1 3141   0.160   0.570   0.125
  371SOL    HW2 3142   0.062   0.480   0.198
  371SOL     MW 3143   0.080   0.556   0.158
  372SOL     OW 3144   3.597   5.939   0.539
  372SOL    HW1 3145   3.667   5.947   0.604
  372SOL    HW2 3146   3.600   6.021   0.490
  372SOL     MW 3147   3.606   5.950   0.541
  373SOL     OW 3148   1.702   0.790   3.155
  373SOL    HW1 3149   1.720   0.871   3.106
  373SOL    HW2 3150   1.634   0.746   3.104
  373SOL     MW 3151   1.696   0.795   3.142
  374SOL     OW 3152   2.924   5.968   2.383
  374SOL    HW1 3153   2.942   6.041   2.443
  374SOL    HW2 3154   2.843   5.930   2.416
  374SOL     MW 3155   2.916   5.973   2.395
  375SOL     OW 3156   1.437   0.612   4.032
  375SOL    HW1 3157   1.424   0.623   4.126
  375SOL    HW2 3158   1.531   0.627   4.019
  375SOL     MW 3159   1.447   0.615   4.043
  376SOL     OW 3160   1.893   4.228   3.321
  376SOL    HW1 3161   1.878   4.304   3.264
  376SOL    HW2 3162   1.818   4.228   3.381
  376SOL     MW 3163   1.881   4.238   3.321
  377SOL     OW 3164   2.536   5.138   3.678
  377SOL    HW1 3165   2.443   5.142   3.699
  377SOL    HW2 3166   2.573   5.080   3.744
  377SOL     MW 3167   2.529   5.131   3.689
  378SOL     OW 3168   2.679   2.209   4.927
  378SOL    HW1 3169   2.641   2.170   4.849
  378SOL    HW2 3170   2.642   2.297   4.931
  378SOL     MW 3171   2.669   2.215   4.918
  379SOL     OW 3172   5.087   3.428   3.340
  379SOL    HW1 3173   5.134   3.374   3.276
  379SOL    HW2 3174   5.154   3.454   3.403
  379SOL     MW 3175   5.102   3.425   3.340
  380SOL     OW 3176   4.393   5.870   4.161
  380SOL    HW1 3177   4.360   5.955   4.133
  380SOL    HW2 3178   4.330   5.807   4.127
  380SOL     MW 3179   4.381   5.872   4.153
  381SOL     OW 3180   0.235   2.215   2.201
  381SOL    HW1 3181   0.307   2.156   2.178
  381SOL    HW2 3182   0.278   2.292   2.238
  381SOL     MW 3183   0.249   2.217   2.203
  382SOL     OW 3184   2.546   1.283   0.202
  382SOL    HW1 3185   2.517   1.325   0.121
  382SOL    HW2 3186   2.474   1.297   0.264
  382SOL     MW 3187   2.533   1.290   0.200
  383SOL     OW 3188   5.157   1.819   5.692
  383SOL    HW1 3189   5.127   1.866   5.614
  383SOL    HW2 3190   5.250   1.839   5.698
  383SOL     MW 3191   5.165   1.827   5.683
  384SOL     OW 3192   5.910   4.109   4.953
  384SOL    HW1 3193   5.960   4.094   5.033
  384SOL    HW2 3194   5.820   4.120   4.982
  384SOL     MW 3195   5.905   4.108   4.967
  385SOL     OW 3196   3.075   1.126   1.812
  385SOL    HW1 3197   3.008   1.192   1.794
  385SOL    HW2 3198   3.037   1.070   1.879
  385SOL     MW 3199   3.062   1.127   1.818
  386SOL     OW 3200   3.091   0.799   0.062
  386SOL    HW1 3201   3.109   0.819   0.153
  386SOL    HW2 3202   2.996   0.786   0.058
  386SOL     MW 3203   3.081   0.800   0.073
  387SOL     OW 3204   5.061   1.794   3.123
  387SOL    HW1 3205   4.985   1.735   3.128
  387SOL    HW2 3206   5.087   1.792   3.031
  387SOL     MW 3207   5.054   1.786   3.112
  388SOL     OW 3208   4.505   3.123   6.001
  388SOL    HW1 3209   4.545   3.163   5.923
  388SOL    HW2 3210   4.427   3.079   5.968
  388SOL     MW 3211   4.500   3.122   5.987
  389SOL     OW 3212   4.789   3.403   1.984
  389SOL    HW1 3213   4.795   3.475   1.921
  389SOL    HW2 3214   4.855   3.424   2.051
  389SOL     MW 3215   4.798   3.415   1.985
  390SOL     OW 3216   3.965   2.036   5.001
  390SOL    HW1 3217   3.964   1.978   4.926
  390SOL    HW2 3218   3.889   2.093   4.990
  390SOL     MW 3219   3.955   2.036   4.990
  391SOL     OW 3220   4.177   0.597   1.266
  391SOL    HW1 3221   4.115   0.618   1.197
  391SOL    HW2 3222   4.230   0.526   1.231
  391SOL     MW 3223   4.176   0.591   1.253
  392SOL     OW 3224   0.860   2.174   5.529
  392SOL    HW1 3225   0.814   2.159   5.612
  392SOL    HW2 3226   0.953   2.172   5.553
  392SOL     MW 3227   0.866   2.172   5.543
  393SOL     OW 3228   4.448   5.630   0.060
  393SOL    HW1 3229   4.415   5.712   0.022
  393SOL    HW2 3230   4.461   5.573  -0.015
  393SOL     MW 3231   4.445   5.633   0.046
  394SOL     OW 3232   5.021   5.960   2.769
  394SOL    HW1 3233   5.068   6.035   2.804
  394SOL    HW2 3234   4.943   5.951   2.825
  394SOL     MW 3235   5.017   5.968   2.781
  395SOL     OW 3236   3.238   5.133   3.594
  395SOL    HW1 3237   3.157   5.163   3.554
  395SOL    HW2 3238   3.236   5.038   3.583
  395SOL     MW 3239   3.227   5.124   3.587
  396SOL     OW 3240   2.197   0.677   0.527
  396SOL    HW1 3241   2.264   0.625   0.571
  396SOL    HW2 3242   2.199   0.761   0.572
  396SOL     MW 3243   2.206   0.681   0.539
  397SOL     OW 3244   4.298   5.310   0.110
  397SOL    HW1 3245   4.206   5.323   0.088
  397SOL    HW2 3246   4.342   5.386   0.071
  397SOL     MW 3247   4.292   5.321   0.102
  398SOL     OW 3248   2.241   4.447   4.368
  398SOL    HW1 3249   2.200   4.454   4.282
  398SOL    HW2 3250   2.323   4.495   4.360
  398SOL     MW 3251   2.246   4.454   4.356
  399SOL     OW 3252   0.644   2.645   4.103
  399SOL    HW1 3253   0.708   2.617   4.037
  399SOL    HW2 3254   0.575   2.579   4.098
  399SOL     MW 3255   0.644   2.633   4.094
  400SOL     OW 3256   3.165   0.132   3.743
  400SOL    HW1 3257   3.246   0.161   3.703
  400SOL    HW2 3258   3.191   0.098   3.829
  400SOL     MW 3259   3.179   0.132   3.749
  401SOL     OW 3260   0.012   5.909   1.542
  401SOL    HW1 3261  -0.043   5.842   1.584
  401SOL    HW2 3262   0.077   5.933   1.609
  401SOL     MW 3263   0.014   5.904   1.556
  402SOL     OW 3264   1.903   2.040   4.915
  402SOL    HW1 3265   1.985   2.016   4.872
  402SOL    HW2 3266   1.834   2.004   4.858
  402SOL     MW 3267   1.904   2.032   4.902
  403SOL     OW 3268   4.456   4.129   0.208
  403SOL    HW1 3269   4.439   4.121   0.114
  403SOL    HW2 3270   4.390   4.190   0.239
  403SOL     MW 3271   4.445   4.136   0.200
  404SOL     OW 3272   2.282   4.241   4.830
  404SOL    HW1 3273   2.215   4.213   4.767
  404SOL    HW2 3274   2.272   4.336   4.834
  404SOL     MW 3275   2.272   4.250   4.822
  405SOL     OW 3276   4.945   1.268   0.761
  405SOL    HW1 3277   5.011   1.223   0.813
  405SOL    HW2 3278   4.994   1.307   0.688
  405SOL     MW 3279   4.960   1.267   0.758
  406SOL     OW 3280   4.705   3.810   3.094
  406SOL    HW1 3281   4.737   3.890   3.136
  406SOL    HW2 3282   4.715   3.826   3.000
  406SOL     MW 3283   4.710   3.822   3.087
  407SOL     OW 3284   1.060   0.769   3.420
  407SOL    HW1 3285   1.059   0.709   3.345
  407SOL    HW2 3286   1.146   0.756   3.460
  407SOL     MW 3287   1.070   0.759   3.416
  408SOL     OW 3288   2.640   0.476   1.336
  408SOL    HW1 3289   2.622   0.466   1.243
  408SOL    HW2 3290   2.678   0.393   1.363
  408SOL     MW 3291   2.642   0.464   1.328
  409SOL     OW 3292   2.617   0.609   2.920
  409SOL    HW1 3293   2.702   0.624   2.878
  409SOL    HW2 3294   2.635   0.612   3.014
  409SOL     MW 3295   2.630   0.611   2.926
  410SOL     OW 3296   2.922   4.681   5.663
  410SOL    HW1 3297   2.968   4.707   5.584
  410SOL    HW2 3298   2.834   4.717   5.653
  410SOL     MW 3299   2.917   4.689   5.652
  411SOL     OW 3300   0.232   2.159   5.097
  411SOL    HW1 3301   0.284   2.101   5.042
  411SOL    HW2 3302   0.279   2.163   5.180
  411SOL     MW 3303   0.244   2.152   5.100
  412SOL     OW 3304   2.774   0.922   0.849
  412SOL    HW1 3305   2.849   0.898   0.903
  412SOL    HW2 3306   2.720   0.842   0.845
  412SOL     MW 3307   2.777   0.909   0.855
  413SOL     OW 3308   1.538   2.376   1.161
  413SOL    HW1 3309   1.601   2.427   1.212
  413SOL    HW2 3310   1.560   2.397   1.070
  413SOL     MW 3311   1.549   2.385   1.156
  414SOL     OW 3312   2.765   4.563   4.891
  414SOL    HW1 3313   2.753   4.537   4.982
  414SOL    HW2 3314   2.676   4.578   4.858
  414SOL     MW 3315   2.752   4.562   4.899
  415SOL     OW 3316   2.999   2.974   0.380
  415SOL    HW1 3317   2.905   2.990   0.370
  415SOL    HW2 3318   3.007   2.878   0.380
  415SOL     MW 3319   2.988   2.964   0.378
  416SOL     OW 3320   4.560   1.918   1.464
  416SOL    HW1 3321   4.548   1.999   1.415
  416SOL    HW2 3322   4.472   1.887   1.482
  416SOL     MW 3323   4.547   1.925   1.460
  417SOL     OW 3324   6.017   0.512   3.317
  417SOL    HW1 3325   6.080   0.440   3.327
  417SOL    HW2 3326   6.007   0.547   3.406
  417SOL     MW 3327   6.024   0.508   3.330
  418SOL     OW 3328   0.805   2.564   5.756
  418SOL    HW1 3329   0.781   2.553   5.849
  418SOL    HW2 3330   0.738   2.624   5.722
  418SOL     MW 3331   0.793   2.571   5.764
  419SOL     OW 3332   3.821   5.635   5.354
  419SOL    HW1 3333   3.813   5.725   5.320
  419SOL    HW2 3334   3.815   5.645   5.449
  419SOL     MW 3335   3.819   5.648   5.361
  420SOL     OW 3336   1.607   5.247   4.162
  420SOL    HW1 3337   1.514   5.249   4.140
  420SOL    HW2 3338   1.610   5.207   4.249
  420SOL     MW 3339   1.595   5.242   4.170
  421SOL     OW 3340   5.003   4.337   4.015
  421SOL    HW1 3341   4.975   4.382   4.094
  421SOL    HW2 3342   5.026   4.408   3.955
  421SOL     MW 3343   5.002   4.352   4.017
  422SOL     OW 3344   4.628   0.447   5.902
  422SOL    HW1 3345   4.612   0.438   5.996
  422SOL    HW2 3346   4.555   0.401   5.862
  422SOL     MW 3347   4.616   0.440   5.909
  423SOL     OW 3348   2.669   4.753   4.603
  423SOL    HW1 3349   2.608   4.780   4.535
  423SOL    HW2 3350   2.729   4.692   4.560
  423SOL     MW 3351   2.669   4.749   4.589
  424SOL     OW 3352   0.275   3.181   2.446
  424SOL    HW1 3353   0.340   3.206   2.380
  424SOL    HW2 3354   0.207   3.247   2.438
  424SOL     MW 3355   0.275   3.193   2.437
  425SOL     OW 3356   2.679   5.584   0.092
  425SOL    HW1 3357   2.591   5.581   0.129
  425SOL    HW2 3358   2.671   5.639   0.014
  425SOL     MW 3359   2.667   5.590   0.087
  426SOL     OW 3360   5.930   4.494   3.881
  426SOL    HW1 3361   5.886   4.409   3.880
  426SOL    HW2 3362   5.886   4.543   3.951
  426SOL     MW 3363   5.919   4.490   3.890
  427SOL     OW 3364   0.409   3.960   5.506
  427SOL    HW1 3365   0.419   3.874   5.465
  427SOL    HW2 3366   0.417   4.022   5.434
  427SOL     MW 3367   0.411   3.957   5.492
  428SOL     OW 3368   5.373   1.368   1.850
  428SOL    HW1 3369   5.462   1.403   1.844
  428SOL    HW2 3370   5.324   1.416   1.785
  428SOL     MW 3371   5.378   1.379   1.841
  429SOL     OW 3372   5.702   4.097   3.277
  429SOL    HW1 3373   5.729   4.113   3.187
  429SOL    HW2 3374   5.784   4.090   3.326
  429SOL     MW 3375   5.716   4.098   3.272
  430SOL     OW 3376   0.583   5.968   3.913
  430SOL    HW1 3377   0.604   5.875   3.911
  430SOL    HW2 3378   0.520   5.978   3.984
  430SOL     MW 3379   0.578   5.958   3.922
  431SOL     OW 3380   1.094   5.556   5.605
  431SOL    HW1 3381   1.139   5.490   5.552
  431SOL    HW2 3382   1.006   5.521   5.618
  431SOL     MW 3383   1.089   5.543   5.600
  432SOL     OW 3384   0.535   5.327   1.943
  432SOL    HW1 3385   0.553   5.401   1.884
  432SOL    HW2 3386   0.450   5.347   1.981
  432SOL     MW 3387   0.526   5.339   1.940
  433SOL     OW 3388   1.800   5.759   5.569
  433SOL    HW1 3389   1.835   5.695   5.507
  433SOL    HW2 3390   1.877   5.790   5.617
  433SOL     MW 3391   1.814   5.755   5.567
  434SOL     OW 3392   3.170   3.409   4.464
  434SOL    HW1 3393   3.174   3.457   4.546
  434SOL    HW2 3394   3.223   3.331   4.480
  434SOL     MW 3395   3.177   3.405   4.477
  435SOL     OW 3396   5.556   5.784   2.978
  435SOL    HW1 3397   5.634   5.797   3.033
  435SOL    HW2 3398   5.589   5.791   2.889
  435SOL     MW 3399   5.570   5.787   2.974
  436SOL     OW 3400   5.463   1.332   2.539
  436SOL    HW1 3401   5.401   1.390   2.496
  436SOL    HW2 3402   5.475   1.260   2.477
  436SOL     MW 3403   5.457   1.330   2.526
  437SOL     OW 3404   0.928   5.856   3.459
  437SOL    HW1 3405   0.917   5.767   3.493
  437SOL    HW2 3406   0.839   5.885   3.439
  437SOL     MW 3407   0.915   5.848   3.461
  438SOL     OW 3408   2.150   0.233   4.880
  438SOL    HW1 3409   2.148   0.250   4.786
  438SOL    HW2 3410   2.238   0.198   4.895
  438SOL     MW 3411   2.161   0.231   4.870
  439SOL     OW 3412   1.213   4.313   0.032
  439SOL    HW1 3413   1.238   4.331   0.122
  439SOL    HW2 3414   1.118   4.298   0.036
  439SOL     MW 3415   1.204   4.313   0.044
  440SOL     OW 3416   2.441   2.684   5.721
  440SOL    HW1 3417   2.415   2.633   5.645
  440SOL    HW2 3418   2.436   2.776   5.692
  440SOL     MW 3419   2.437   2.690   5.708
  441SOL     OW 3420   3.635   5.649   3.706
  441SOL    HW1 3421   3.540   5.640   3.703
  441SOL    HW2 3422   3.650   5.730   3.754
  441SOL     MW 3423   3.625   5.658   3.711
  442SOL     OW 3424   0.348   3.285   4.975
  442SOL    HW1 3425   0.390   3.336   5.044
  442SOL    HW2 3426   0.331   3.349   4.906
  442SOL     MW 3427   0.351   3.300   4.975
  443SOL     OW 3428   1.694   0.062   3.639
  443SOL    HW1 3429   1.681   0.035   3.548
  443SOL    HW2 3430   1.775   0.113   3.638
  443SOL     MW 3431   1.702   0.065   3.627
  444SOL     OW 3432   4.946   3.841   2.037
  444SOL    HW1 3433   5.006   3.767   2.042
  444SOL    HW2 3434   5.002   3.918   2.030
  444SOL     MW 3435   4.961   3.841   2.036
  445SOL     OW 3436   2.721   5.844   3.103
  445SOL    HW1 3437   2.668   5.884   3.173
  445SOL    HW2 3438   2.728   5.752   3.128
  445SOL     MW 3439   2.715   5.837   3.115
  446SOL     OW 3440   2.580   3.771   1.373
  446SOL    HW1 3441   2.526   3.850   1.368
  446SOL    HW2 3442   2.668   3.802   1.351
  446SOL     MW 3443   2.585   3.785   1.370
  447SOL     OW 3444   0.080   5.671   0.459
  447SOL    HW1 3445   0.078   5.764   0.437
  447SOL    HW2 3446  -0.007   5.655   0.499
  447SOL     MW 3447   0.068   5.681   0.461
  448SOL     OW 3448   2.266   1.082   4.420
  448SOL    HW1 3449   2.184   1.101   4.374
  448SOL    HW2 3450   2.299   1.003   4.377
  448SOL     MW 3451   2.260   1.074   4.409
  449SOL     OW 3452   6.096   3.973   2.258
  449SOL    HW1 3453   6.131   3.933   2.337
  449SOL    HW2 3454   6.087   3.901   2.196
  449SOL     MW 3455   6.100   3.959   2.260
  450SOL     OW 3456   5.619   0.244   0.250
  450SOL    HW1 3457   5.647   0.301   0.322
  450SOL    HW2 3458   5.524   0.251   0.249
  450SOL     MW 3459   5.610   0.252   0.259
  451SOL     OW 3460   0.043   3.590   2.266
  451SOL    HW1 3461   0.017   3.498   2.277
  451SOL    HW2 3462  -0.008   3.620   2.190
  451SOL     MW 3463   0.033   3.582   2.257
  452SOL     OW 3464   4.614   2.327   1.813
  452SOL    HW1 3465   4.618   2.390   1.742
  452SOL    HW2 3466   4.697   2.338   1.860
  452SOL     MW 3467   4.625   2.336   1.810
  453SOL     OW 3468   4.026   5.836   4.792
  453SOL    HW1 3469   4.080   5.903   4.836
  453SOL    HW2 3470   3.982   5.790   4.864
  453SOL     MW 3471   4.028   5.839   4.807
  454SOL     OW 3472   0.771   1.033   3.710
  454SOL    HW1 3473   0.807   0.992   3.631
  454SOL    HW2 3474   0.676   1.026   3.698
  454SOL     MW 3475   0.763   1.027   3.698
  455SOL     OW 3476   5.396   0.084   1.617
  455SOL    HW1 3477   5.332   0.114   1.553
  455SOL    HW2 3478   5.434   0.006   1.578
  455SOL     MW 3479   5.393   0.078   1.604
  456SOL     OW 3480   1.765   0.401   4.645
  456SOL    HW1 3481   1.740   0.456   4.718
  456SOL    HW2 3482   1.694   0.337   4.638
  456SOL     MW 3483   1.753   0.400   4.654
  457SOL     OW 3484   5.223   3.581   3.831
  457SOL    HW1 3485   5.262   3.668   3.839
  457SOL    HW2 3486   5.146   3.583   3.887
  457SOL     MW 3487   5.219   3.592   3.839
  458SOL     OW 3488   4.704   3.502   5.834
  458SOL    HW1 3489   4.662   3.418   5.820
  458SOL    HW2 3490   4.748   3.522   5.751
  458SOL     MW 3491   4.704   3.494   5.821
  459SOL     OW 3492   2.142   4.851   4.238
  459SOL    HW1 3493   2.195   4.799   4.178
  459SOL    HW2 3494   2.200   4.923   4.264
  459SOL     MW 3495   2.156   4.854   4.234
  460SOL     OW 3496   5.026   1.965   5.130
  460SOL    HW1 3497   5.034   1.891   5.190
  460SOL    HW2 3498   4.956   2.019   5.166
  460SOL     MW 3499   5.018   1.962   5.142
  461SOL     OW 3500   4.087   3.854   5.000
  461SOL    HW1 3501   4.167   3.813   4.970
  461SOL    HW2 3502   4.028   3.781   5.018
  461SOL     MW 3503   4.090   3.839   4.998
  462SOL     OW 3504   4.257   4.800   4.131
  462SOL    HW1 3505   4.256   4.758   4.217
  462SOL    HW2 3506   4.240   4.729   4.069
  462SOL     MW 3507   4.255   4.785   4.134
  463SOL     OW 3508   5.468   2.197   5.962
  463SOL    HW1 3509   5.432   2.260   6.024
  463SOL    HW2 3510   5.444   2.112   5.998
  463SOL     MW 3511   5.460   2.194   5.974
  464SOL     OW 3512   2.421   4.613   0.439
  464SOL    HW1 3513   2.383   4.550   0.377
  464SOL    HW2 3514   2.349   4.671   0.462
  464SOL     MW 3515   2.407   4.612   0.434
  465SOL     OW 3516   4.904   5.566   3.043
  465SOL    HW1 3517   4.990   5.559   3.001
  465SOL    HW2 3518   4.876   5.656   3.025
  465SOL     MW 3519   4.911   5.577   3.036
  466SOL     OW 3520   5.143   2.418   4.294
  466SOL    HW1 3521   5.159   2.507   4.263
  466SOL    HW2 3522   5.224   2.371   4.275
  466SOL     MW 3523   5.155   2.423   4.288
  467SOL     OW 3524   2.682   1.658   5.721
  467SOL    HW1 3525   2.666   1.629   5.811
  467SOL    HW2 3526   2.754   1.603   5.691
  467SOL     MW 3527   2.689   1.648   5.729
  468SOL     OW 3528   4.382   4.481   5.905
  468SOL    HW1 3529   4.293   4.464   5.937
  468SOL    HW2 3530   4.410   4.398   5.867
  468SOL     MW 3531   4.374   4.468   5.905
  469SOL     OW 3532   3.114   1.545   0.171
  469SOL    HW1 3533   3.021   1.565   0.175
  469SOL    HW2 3534   3.143   1.578   0.086
  469SOL     MW 3535   3.106   1.552   0.161
  470SOL     OW 3536   1.157   5.705   0.546
  470SOL    HW1 3537   1.063   5.718   0.548
  470SOL    HW2 3538   1.181   5.716   0.454
  470SOL     MW 3539   1.148   5.708   0.534
  471SOL     OW 3540   5.424   2.958   0.425
  471SOL    HW1 3541   5.360   2.912   0.480
  471SOL    HW2 3542   5.373   3.026   0.381
  471SOL     MW 3543   5.409   2.961   0.427
  472SOL     OW 3544   4.291   2.639   2.496
  472SOL    HW1 3545   4.232   2.695   2.446
  472SOL    HW2 3546   4.301   2.560   2.443
  472SOL     MW 3547   4.285   2.636   2.483
  473SOL     OW 3548   2.105   2.093   5.915
  473SOL    HW1 3549   2.094   2.187   5.930
  473SOL    HW2 3550   2.044   2.073   5.844
  473SOL     MW 3551   2.096   2.102   5.908
  474SOL     OW 3552   5.329   4.099   5.703
  474SOL    HW1 3553   5.413   4.076   5.663
  474SOL    HW2 3554   5.263   4.065   5.642
  474SOL     MW 3555   5.331   4.092   5.690
  475SOL     OW 3556   4.050   2.515   5.727
  475SOL    HW1 3557   4.001   2.437   5.701
  475SOL    HW2 3558   4.049   2.571   5.649
  475SOL     MW 3559   4.043   2.512   5.714
  476SOL     OW 3560   5.848   5.178   1.957
  476SOL    HW1 3561   5.817   5.215   1.874
  476SOL    HW2 3562   5.920   5.119   1.932
  476SOL     MW 3563   5.853   5.175   1.943
  477SOL     OW 3564   5.393   5.289   1.165
  477SOL    HW1 3565   5.412   5.312   1.256
  477SOL    HW2 3566   5.320   5.227   1.171
  477SOL     MW 3567   5.386   5.284   1.178
  478SOL     OW 3568   0.676   1.002   5.906
  478SOL    HW1 3569   0.603   0.940   5.898
  478SOL    HW2 3570   0.725   0.971   5.982
  478SOL     MW 3571   0.673   0.990   5.914
  479SOL     OW 3572   5.777   4.464   1.894
  479SOL    HW1 3573   5.872   4.475   1.894
  479SOL    HW2 3574   5.754   4.447   1.803
  479SOL     MW 3575   5.786   4.463   1.883
  480SOL     OW 3576   0.723   2.044   1.561
  480SOL    HW1 3577   0.673   2.123   1.583
  480SOL    HW2 3578   0.811   2.061   1.595
  480SOL     MW 3579   0.728   2.057   1.568
  481SOL     OW 3580   1.892   2.501   5.783
  481SOL    HW1 3581   1.901   2.464   5.695
  481SOL    HW2 3582   1.799   2.494   5.804
  481SOL     MW 3583   1.881   2.496   5.775
  482SOL     OW 3584   3.739   2.590   0.371
  482SOL    HW1 3585   3.817   2.638   0.343
  482SOL    HW2 3586   3.772   2.504   0.397
  482SOL     MW 3587   3.753   2.585   0.371
  483SOL     OW 3588   4.071   4.707   1.711
  483SOL    HW1 3589   4.003   4.775   1.707
  483SOL    HW2 3590   4.150   4.755   1.733
  483SOL     MW 3591   4.073   4.722   1.713
  484SOL     OW 3592   1.550   3.413   5.616
  484SOL    HW1 3593   1.525   3.347   5.680
  484SOL    HW2 3594   1.627   3.456   5.655
  484SOL     MW 3595   1.557   3.410   5.630
  485SOL     OW 3596   0.683   0.821   2.476
  485SOL    HW1 3597   0.711   0.912   2.462
  485SOL    HW2 3598   0.765   0.774   2.492
  485SOL     MW 3599   0.697   0.827   2.476
  486SOL     OW 3600   3.419   0.418   5.573
  486SOL    HW1 3601   3.453   0.422   5.484
  486SOL    HW2 3602   3.403   0.509   5.597
  486SOL     MW 3603   3.421   0.430   5.565
  487SOL     OW 3604   0.422   4.203   1.332
  487SOL    HW1 3605   0.391   4.263   1.400
  487SOL    HW2 3606   0.354   4.137   1.324
  487SOL     MW 3607   0.410   4.203   1.339
  488SOL     OW 3608   1.548   0.104   0.741
  488SOL    HW1 3609   1.625   0.052   0.719
  488SOL    HW2 3610   1.492   0.044   0.791
  488SOL     MW 3611   1.551   0.090   0.745
  489SOL     OW 3612   5.267   1.409   2.352
  489SOL    HW1 3613   5.239   1.340   2.292
  489SOL    HW2 3614   5.209   1.483   2.332
  489SOL     MW 3615   5.256   1.410   2.342
  490SOL     OW 3616   3.927   1.477   2.523
  490SOL    HW1 3617   3.846   1.439   2.487
  490SOL    HW2 3618   3.974   1.510   2.446
  490SOL     MW 3619   3.922   1.477   2.508
  491SOL     OW 3620   5.463   1.874   2.688
  491SOL    HW1 3621   5.536   1.885   2.628
  491SOL    HW2 3622   5.386   1.869   2.631
  491SOL     MW 3623   5.462   1.875   2.673
  492SOL     OW 3624   0.130   5.770   3.584
  492SOL    HW1 3625   0.197   5.823   3.626
  492SOL    HW2 3626   0.177   5.714   3.524
  492SOL     MW 3627   0.144   5.770   3.582
  493SOL     OW 3628   4.158   1.016   4.202
  493SOL    HW1 3629   4.091   1.039   4.266
  493SOL    HW2 3630   4.114   0.957   4.141
  493SOL     MW 3631   4.143   1.012   4.202
  494SOL     OW 3632   0.938   0.412   2.874
  494SOL    HW1 3633   0.935   0.373   2.961
  494SOL    HW2 3634   0.850   0.448   2.861
  494SOL     MW 3635   0.926   0.412   2.883
  495SOL     OW 3636   1.738   0.794   4.206
  495SOL    HW1 3637   1.749   0.715   4.260
  495SOL    HW2 3638   1.693   0.855   4.264
  495SOL     MW 3639   1.734   0.792   4.220
  496SOL     OW 3640   2.919   5.150   0.177
  496SOL    HW1 3641   2.959   5.148   0.264
  496SOL    HW2 3642   2.973   5.091   0.124
  496SOL     MW 3643   2.931   5.142   0.181
  497SOL     OW 3644   2.286   4.420   0.273
  497SOL    HW1 3645   2.345   4.387   0.204
  497SOL    HW2 3646   2.203   4.375   0.256
  497SOL     MW 3647   2.283   4.410   0.262
  498SOL     OW 3648   3.924   0.485   4.960
  498SOL    HW1 3649   3.860   0.524   5.020
  498SOL    HW2 3650   4.007   0.489   5.006
  498SOL     MW 3651   3.926   0.491   4.974
  499SOL     OW 3652   4.052   0.809   5.622
  499SOL    HW1 3653   4.104   0.884   5.650
  499SOL    HW2 3654   4.105   0.733   5.646
  499SOL     MW 3655   4.066   0.809   5.629
  500SOL     OW 3656   3.882   2.005   0.411
  500SOL    HW1 3657   3.878   2.051   0.495
  500SOL    HW2 3658   3.935   1.927   0.429
  500SOL     MW 3659   3.888   2.001   0.424
  501SOL     OW 3660   0.123   0.832   4.312
  501SOL    HW1 3661   0.048   0.864   4.261
  501SOL    HW2 3662   0.107   0.863   4.401
  501SOL     MW 3663   0.111   0.840   4.317
  502SOL     OW 3664   4.642   2.487   3.422
  502SOL    HW1 3665   4.605   2.529   3.499
  502SOL    HW2 3666   4.572   2.432   3.388
  502SOL     MW 3667   4.629   2.485   3.427
  503SOL     OW 3668   3.829   1.934   1.047
  503SOL    HW1 3669   3.882   2.011   1.066
  503SOL    HW2 3670   3.743   1.968   1.023
  503SOL     MW 3671   3.825   1.948   1.046
  504SOL     OW 3672   2.392   1.548   5.970
  504SOL    HW1 3673   2.368   1.492   5.896
  504SOL    HW2 3674   2.379   1.492   6.047
  504SOL     MW 3675   2.387   1.534   5.971
  505SOL     OW 3676   5.873   3.179   2.216
  505SOL    HW1 3677   5.873   3.247   2.283
  505SOL    HW2 3678   5.780   3.164   2.198
  505SOL     MW 3679   5.861   3.185   2.223
  506SOL     OW 3680   3.509   5.403   2.056
  506SOL    HW1 3681   3.448   5.365   1.994
  506SOL    HW2 3682   3.489   5.497   2.055
  506SOL     MW 3683   3.499   5.410   2.048
  507SOL     OW 3684   5.625   1.452   3.123
  507SOL    HW1 3685   5.647   1.495   3.041
  507SOL    HW2 3686   5.637   1.519   3.190
  507SOL     MW 3687   5.629   1.466   3.121
  508SOL     OW 3688   1.274   2.670   0.660
  508SOL    HW1 3689   1.221   2.641   0.586
  508SOL    HW2 3690   1.313   2.589   0.695
  508SOL     MW 3691   1.272   2.656   0.655
  509SOL     OW 3692   2.491   2.017   0.386
  509SOL    HW1 3693   2.423   1.964   0.343
  509SOL    HW2 3694   2.525   2.073   0.316
  509SOL     MW 3695   2.486   2.017   0.372
  510SOL     OW 3696   1.641   4.232   4.487
  510SOL    HW1 3697   1.601   4.146   4.502
  510SOL    HW2 3698   1.610   4.258   4.400
  510SOL     MW 3699   1.632   4.224   4.478
  511SOL     OW 3700   6.007   4.568   0.822
  511SOL    HW1 3701   5.912   4.554   0.819
  511SOL    HW2 3702   6.017   4.662   0.838
  511SOL     MW 3703   5.996   4.579   0.824
  512SOL     OW 3704   1.240   1.054   4.142
  512SOL    HW1 3705   1.309   1.113   4.171
  512SOL    HW2 3706   1.163   1.081   4.193
  512SOL     MW 3707   1.239   1.065   4.153
  513SOL     OW 3708   1.036   4.997   1.642
  513SOL    HW1 3709   1.114   4.960   1.684
  513SOL    HW2 3710   1.033   4.955   1.556
  513SOL     MW 3711   1.046   4.987   1.637
  514SOL     OW 3712   2.689   4.769   0.927
  514SOL    HW1 3713   2.703   4.864   0.933
  514SOL    HW2 3714   2.640   4.756   0.846
  514SOL     MW 3715   2.685   4.780   0.918
  515SOL     OW 3716   4.634   4.761   2.800
  515SOL    HW1 3717   4.708   4.772   2.740
  515SOL    HW2 3718   4.622   4.667   2.807
  515SOL     MW 3719   4.642   4.751   2.793
  516SOL     OW 3720   4.573   2.341   2.908
  516SOL    HW1 3721   4.533   2.318   2.991
  516SOL    HW2 3722   4.650   2.393   2.932
  516SOL     MW 3723   4.578   2.345   2.922
  517SOL     OW 3724   3.540   4.365   5.991
  517SOL    HW1 3725   3.484   4.426   5.943
  517SOL    HW2 3726   3.615   4.351   5.935
  517SOL     MW 3727   3.542   4.371   5.978
  518SOL     OW 3728   3.518   5.195   0.081
  518SOL    HW1 3729   3.453   5.237   0.024
  518SOL    HW2 3730   3.570   5.268   0.115
  518SOL     MW 3731   3.516   5.210   0.078
  519SOL     OW 3732   0.248   5.302   1.467
  519SOL    HW1 3733   0.275   5.343   1.549
  519SOL    HW2 3734   0.227   5.212   1.492
  519SOL     MW 3735   0.248   5.296   1.481
  520SOL     OW 3736   2.596   1.534   5.456
  520SOL    HW1 3737   2.678   1.511   5.500
  520SOL    HW2 3738   2.565   1.612   5.503
  520SOL     MW 3739   2.603   1.541   5.468
  521SOL     OW 3740   4.567   3.998   2.279
  521SOL    HW1 3741   4.540   3.999   2.187
  521SOL    HW2 3742   4.575   4.090   2.303
  521SOL     MW 3743   4.565   4.010   2.270
  522SOL     OW 3744   2.521   1.313   5.299
  522SOL    HW1 3745   2.453   1.356   5.247
  522SOL    HW2 3746   2.528   1.366   5.378
  522SOL     MW 3747   2.513   1.325   5.302
  523SOL     OW 3748   1.396   3.158   2.200
  523SOL    HW1 3749   1.491   3.157   2.183
  523SOL    HW2 3750   1.359   3.104   2.130
  523SOL     MW 3751   1.404   3.151   2.189
  524SOL     OW 3752   4.148   4.407   0.802
  524SOL    HW1 3753   4.202   4.481   0.775
  524SOL    HW2 3754   4.073   4.410   0.744
  524SOL     MW 3755   4.145   4.417   0.792
  525SOL     OW 3756   2.465   4.820   5.071
  525SOL    HW1 3757   2.453   4.912   5.048
  525SOL    HW2 3758   2.477   4.776   4.988
  525SOL     MW 3759   2.465   4.826   5.058
  526SOL     OW 3760   3.049   5.946   5.431
  526SOL    HW1 3761   3.091   5.859   5.431
  526SOL    HW2 3762   3.113   6.003   5.388
  526SOL     MW 3763   3.063   5.942   5.426
  527SOL     OW 3764   3.796   3.899   1.409
  527SOL    HW1 3765   3.776   3.913   1.316
  527SOL    HW2 3766   3.811   3.804   1.415
  527SOL     MW 3767   3.795   3.888   1.398
  528SOL     OW 3768   3.235   6.088   3.418
  528SOL    HW1 3769   3.147   6.051   3.408
  528SOL    HW2 3770   3.291   6.029   3.368
  528SOL     MW 3771   3.231   6.076   3.410
  529SOL     OW 3772   5.005   4.575   0.986
  529SOL    HW1 3773   4.912   4.593   0.973
  529SOL    HW2 3774   5.049   4.626   0.917
  529SOL     MW 3775   4.999   4.584   0.975
  530SOL     OW 3776   4.732   0.431   1.826
  530SOL    HW1 3777   4.683   0.513   1.825
  530SOL    HW2 3778   4.664   0.364   1.823
  530SOL     MW 3779   4.717   0.433   1.826
  531SOL     OW 3780   0.793   5.269   4.295
  531SOL    HW1 3781   0.781   5.279   4.390
  531SOL    HW2 3782   0.815   5.176   4.283
  531SOL     MW 3783   0.794   5.258   4.306
  532SOL     OW 3784   4.916   5.926   1.948
  532SOL    HW1 3785   4.848   5.868   1.915
  532SOL    HW2 3786   4.981   5.868   1.987
  532SOL     MW 3787   4.916   5.911   1.949
  533SOL     OW 3788   0.559   0.406   2.716
  533SOL    HW1 3789   0.463   0.410   2.718
  533SOL    HW2 3790   0.581   0.388   2.625
  533SOL     MW 3791   0.550   0.405   2.705
  534SOL     OW 3792   4.288   1.902   0.168
  534SOL    HW1 3793   4.207   1.953   0.177
  534SOL    HW2 3794   4.285   1.870   0.078
  534SOL     MW 3795   4.277   1.905   0.157
  535SOL     OW 3796   1.763   0.207   4.959
  535SOL    HW1 3797   1.692   0.212   4.895
  535SOL    HW2 3798   1.829   0.151   4.918
  535SOL     MW 3799   1.762   0.200   4.946
  536SOL     OW 3800   4.740   3.806   5.140
  536SOL    HW1 3801   4.806   3.834   5.204
  536SOL    HW2 3802   4.682   3.882   5.131
  536SOL     MW 3803   4.741   3.820   5.147
  537SOL     OW 3804   0.821   6.009   2.326
  537SOL    HW1 3805   0.889   6.076   2.335
  537SOL    HW2 3806   0.792   6.015   2.235
  537SOL     MW 3807   0.826   6.019   2.316
  538SOL     OW 3808   5.762   3.812   1.497
  538SOL    HW1 3809   5.733   3.725   1.523
  538SOL    HW2 3810   5.834   3.832   1.557
  538SOL     MW 3811   5.768   3.803   1.508
  539SOL     OW 3812   1.707   0.724   3.953
  539SOL    HW1 3813   1.792   0.705   3.915
  539SOL    HW2 3814   1.725   0.749   4.044
  539SOL     MW 3815   1.720   0.725   3.960
  540SOL     OW 3816   3.253   4.377   4.777
  540SOL    HW1 3817   3.293   4.379   4.690
  540SOL    HW2 3818   3.159   4.386   4.761
  540SOL     MW 3819   3.246   4.379   4.764
  541SOL     OW 3820   1.046   4.935   2.274
  541SOL    HW1 3821   1.063   5.029   2.272
  541SOL    HW2 3822   1.043   4.909   2.182
  541SOL     MW 3823   1.047   4.944   2.262
  542SOL     OW 3824   2.970   5.868   5.176
  542SOL    HW1 3825   2.992   5.900   5.264
  542SOL    HW2 3826   2.890   5.818   5.188
  542SOL     MW 3827   2.963   5.866   5.189
  543SOL     OW 3828   3.364   5.976   2.715
  543SOL    HW1 3829   3.386   5.951   2.805
  543SOL    HW2 3830   3.425   6.046   2.693
  543SOL     MW 3831   3.374   5.981   2.724
  544SOL     OW 3832   1.140   5.123   3.480
  544SOL    HW1 3833   1.163   5.133   3.573
  544SOL    HW2 3834   1.200   5.182   3.435
  544SOL     MW 3835   1.151   5.132   3.486
  545SOL     OW 3836   0.450   4.442   1.516
  545SOL    HW1 3837   0.458   4.367   1.575
  545SOL    HW2 3838   0.408   4.510   1.570
  545SOL     MW 3839   0.445   4.441   1.531
  546SOL     OW 3840   4.109   3.682   5.487
  546SOL    HW1 3841   4.061   3.718   5.413
  546SOL    HW2 3842   4.066   3.600   5.508
  546SOL     MW 3843   4.097   3.676   5.480
  547SOL     OW 3844   0.454   5.012   0.057
  547SOL    HW1 3845   0.399   4.986  -0.016
  547SOL    HW2 3846   0.427   4.956   0.130
  547SOL     MW 3847   0.444   5.001   0.057
  548SOL     OW 3848   4.109   5.009   2.463
  548SOL    HW1 3849   4.072   4.927   2.432
  548SOL    HW2 3850   4.050   5.077   2.431
  548SOL     MW 3851   4.096   5.007   2.455
  549SOL     OW 3852   0.793   2.531   3.903
  549SOL    HW1 3853   0.873   2.581   3.884
  549SOL    HW2 3854   0.824   2.443   3.922
  549SOL     MW 3855   0.807   2.526   3.903
  550SOL     OW 3856   4.951   0.410   3.502
  550SOL    HW1 3857   4.985   0.429   3.590
  550SOL    HW2 3858   4.927   0.494   3.466
  550SOL     MW 3859   4.953   0.422   3.509
  551SOL     OW 3860   0.481   0.972   4.758
  551SOL    HW1 3861   0.546   1.031   4.720
  551SOL    HW2 3862   0.448   1.019   4.835
  551SOL     MW 3863   0.485   0.986   4.763
  552SOL     OW 3864   4.026   5.590   2.033
  552SOL    HW1 3865   4.064   5.671   2.067
  552SOL    HW2 3866   3.937   5.589   2.068
  552SOL     MW 3867   4.019   5.600   2.042
  553SOL     OW 3868   1.374   5.490   3.469
  553SOL    HW1 3869   1.419   5.508   3.386
  553SOL    HW2 3870   1.442   5.453   3.525
  553SOL     MW 3871   1.388   5.487   3.465
  554SOL     OW 3872   1.064   5.342   0.341
  554SOL    HW1 3873   1.115   5.264   0.320
  554SOL    HW2 3874   1.098   5.371   0.426
  554SOL     MW 3875   1.075   5.335   0.349
  555SOL     OW 3876   0.322   1.572   5.189
  555SOL    HW1 3877   0.243   1.599   5.236
  555SOL    HW2 3878   0.379   1.649   5.192
  555SOL     MW 3879   0.319   1.586   5.195
  556SOL     OW 3880   3.645   2.518   5.441
  556SOL    HW1 3881   3.601   2.598   5.469
  556SOL    HW2 3882   3.728   2.518   5.488
  556SOL     MW 3883   3.650   2.529   5.450
  557SOL     OW 3884   5.103   5.352   3.441
  557SOL    HW1 3885   5.072   5.280   3.495
  557SOL    HW2 3886   5.121   5.423   3.503
  557SOL     MW 3887   5.101   5.352   3.456
  558SOL     OW 3888   0.993   4.996   4.551
  558SOL    HW1 3889   0.900   4.975   4.563
  558SOL    HW2 3890   0.997   5.092   4.554
  558SOL     MW 3891   0.982   5.006   4.553
  559SOL     OW 3892   5.848   2.263   2.962
  559SOL    HW1 3893   5.824   2.176   2.931
  559SOL    HW2 3894   5.768   2.297   3.004
  559SOL     MW 3895   5.835   2.256   2.964
  560SOL     OW 3896   1.165   3.525   2.143
  560SOL    HW1 3897   1.164   3.592   2.211
  560SOL    HW2 3898   1.224   3.560   2.076
  560SOL     MW 3899   1.172   3.538   2.143
  561SOL     OW 3900   3.227   1.623   6.027
  561SOL    HW1 3901   3.283   1.546   6.030
  561SOL    HW2 3902   3.289   1.697   6.024
  561SOL     MW 3903   3.242   1.623   6.027
  562SOL     OW 3904   2.480   4.224   5.502
  562SOL    HW1 3905   2.516   4.286   5.565
  562SOL    HW2 3906   2.443   4.154   5.555
  562SOL     MW 3907   2.480   4.223   5.517
  563SOL     OW 3908   1.854   1.471   4.768
  563SOL    HW1 3909   1.925   1.413   4.795
  563SOL    HW2 3910   1.774   1.420   4.781
  563SOL     MW 3911   1.853   1.457   4.773
  564SOL     OW 3912   0.128   3.372   3.957
  564SOL    HW1 3913   0.084   3.456   3.974
  564SOL    HW2 3914   0.120   3.324   4.040
  564SOL     MW 3915   0.121   3.377   3.970
  565SOL     OW 3916   3.857   4.306   0.233
  565SOL    HW1 3917   3.848   4.244   0.160
  565SOL    HW2 3918   3.911   4.259   0.297
  565SOL     MW 3919   3.863   4.292   0.232
  566SOL     OW 3920   4.656   5.868   4.273
  566SOL    HW1 3921   4.565   5.876   4.245
  566SOL    HW2 3922   4.653   5.801   4.342
  566SOL     MW 3923   4.644   5.860   4.279
  567SOL     OW 3924   1.324   2.362   4.730
  567SOL    HW1 3925   1.415   2.390   4.744
  567SOL    HW2 3926   1.289   2.425   4.667
  567SOL     MW 3927   1.331   2.374   4.724
  568SOL     OW 3928   3.743   5.725   5.800
  568SOL    HW1 3929   3.660   5.763   5.771
  568SOL    HW2 3930   3.783   5.794   5.853
  568SOL     MW 3931   3.737   5.739   5.803
  569SOL     OW 3932   1.031   1.099   1.563
  569SOL    HW1 3933   1.085   1.046   1.504
  569SOL    HW2 3934   1.026   1.185   1.521
  569SOL     MW 3935   1.037   1.103   1.550
  570SOL     OW 3936   4.622   4.891   1.353
  570SOL    HW1 3937   4.595   4.911   1.263
  570SOL    HW2 3938   4.541   4.866   1.398
  570SOL     MW 3939   4.608   4.891   1.347
  571SOL     OW 3940   5.806   2.753   0.398
  571SOL    HW1 3941   5.711   2.745   0.400
  571SOL    HW2 3942   5.823   2.846   0.413
  571SOL     MW 3943   5.796   2.764   0.400
  572SOL     OW 3944   2.809   0.825   3.103
  572SOL    HW1 3945   2.824   0.807   3.010
  572SOL    HW2 3946   2.759   0.750   3.134
  572SOL     MW 3947   2.805   0.813   3.095
  573SOL     OW 3948   4.017   0.188   0.113
  573SOL    HW1 3949   4.079   0.154   0.049
  573SOL    HW2 3950   4.003   0.279   0.088
  573SOL     MW 3951   4.023   0.195   0.102
  574SOL     OW 3952   3.359   0.981   2.505
  574SOL    HW1 3953   3.280   0.996   2.453
  574SOL    HW2 3954   3.411   0.921   2.453
  574SOL     MW 3955   3.356   0.975   2.492
  575SOL     OW 3956   2.884   5.320   2.016
  575SOL    HW1 3957   2.814   5.290   2.073
  575SOL    HW2 3958   2.842   5.387   1.961
  575SOL     MW 3959   2.870   5.325   2.016
  576SOL     OW 3960   3.373   1.262   0.453
  576SOL    HW1 3961   3.302   1.257   0.517
  576SOL    HW2 3962   3.335   1.229   0.372
  576SOL     MW 3963   3.359   1.257   0.451
  577SOL     OW 3964   4.326   1.264   5.648
  577SOL    HW1 3965   4.249   1.294   5.600
  577SOL    HW2 3966   4.400   1.284   5.591
  577SOL     MW 3967   4.326   1.271   5.635
  578SOL     OW 3968   5.470   5.163   2.405
  578SOL    HW1 3969   5.429   5.214   2.475
  578SOL    HW2 3970   5.397   5.112   2.368
  578SOL     MW 3971   5.455   5.163   2.409
  579SOL     OW 3972   3.875   2.910   1.620
  579SOL    HW1 3973   3.827   2.917   1.537
  579SOL    HW2 3974   3.837   2.980   1.674
  579SOL     MW 3975   3.864   2.920   1.616
  580SOL     OW 3976   2.817   5.324   3.252
  580SOL    HW1 3977   2.865   5.295   3.329
  580SOL    HW2 3978   2.726   5.329   3.282
  580SOL     MW 3979   2.811   5.321   3.266
  581SOL     OW 3980   5.762   2.330   1.115
  581SOL    HW1 3981   5.764   2.334   1.210
  581SOL    HW2 3982   5.829   2.266   1.092
  581SOL     MW 3983   5.770   2.322   1.124
  582SOL     OW 3984   2.422   5.674   0.479
  582SOL    HW1 3985   2.517   5.671   0.482
  582SOL    HW2 3986   2.401   5.761   0.447
  582SOL     MW 3987   2.431   5.685   0.475
  583SOL     OW 3988   5.538   5.133   5.469
  583SOL    HW1 3989   5.469   5.139   5.535
  583SOL    HW2 3990   5.580   5.219   5.472
  583SOL     MW 3991   5.535   5.145   5.478
  584SOL     OW 3992   5.640   1.465   1.566
  584SOL    HW1 3993   5.599   1.394   1.517
  584SOL    HW2 3994   5.699   1.508   1.504
  584SOL     MW 3995   5.643   1.462   1.552
  585SOL     OW 3996   5.004   0.569   0.189
  585SOL    HW1 3997   4.931   0.508   0.172
  585SOL    HW2 3998   4.962   0.655   0.196
  585SOL     MW 3999   4.989   0.572   0.188
  586SOL     OW 4000   5.198   0.133   3.606
  586SOL    HW1 4001   5.159   0.074   3.541
  586SOL    HW2 4002   5.204   0.218   3.562
  586SOL     MW 4003   5.194   0.136   3.592
  587SOL     OW 4004   1.410   2.381   1.775
  587SOL    HW1 4005   1.472   2.323   1.819
  587SOL    HW2 4006   1.343   2.399   1.841
  587SOL     MW 4007   1.409   2.376   1.789
  588SOL     OW 4008   4.077   0.934   4.867
  588SOL    HW1 4009   4.050   1.019   4.831
  588SOL    HW2 4010   4.110   0.886   4.792
  588SOL     MW 4011   4.077   0.939   4.853
  589SOL     OW 4012   5.567   5.278   3.544
  589SOL    HW1 4013   5.649   5.308   3.584
  589SOL    HW2 4014   5.576   5.182   3.541
  589SOL     MW 4015   5.579   5.269   3.549
  590SOL     OW 4016   0.815   4.717   1.408
  590SOL    HW1 4017   0.749   4.739   1.342
  590SOL    HW2 4018   0.769   4.727   1.491
  590SOL     MW 4019   0.801   4.721   1.410
  591SOL     OW 4020   4.875   1.095   2.444
  591SOL    HW1 4021   4.952   1.064   2.395
  591SOL    HW2 4022   4.800   1.066   2.392
  591SOL     MW 4023   4.876   1.087   2.431
  592SOL     OW 4024   0.106   2.612   3.980
  592SOL    HW1 4025   0.193   2.620   3.943
  592SOL    HW2 4026   0.050   2.590   3.906
  592SOL     MW 4027   0.110   2.610   3.966
  593SOL     OW 4028   0.564   3.255   4.638
  593SOL    HW1 4029   0.508   3.244   4.562
  593SOL    HW2 4030   0.574   3.350   4.646
  593SOL     MW 4031   0.558   3.266   4.629
  594SOL     OW 4032   0.088   4.442   5.775
  594SOL    HW1 4033  -0.004   4.418   5.783
  594SOL    HW2 4034   0.114   4.472   5.862
  594SOL     MW 4035   0.080   4.443   5.787
  595SOL     OW 4036   1.154   5.424   1.040
  595SOL    HW1 4037   1.224   5.360   1.027
  595SOL    HW2 4038   1.126   5.411   1.131
  595SOL     MW 4039   1.159   5.414   1.050
  596SOL     OW 4040   0.849   2.163   0.903
  596SOL    HW1 4041   0.921   2.134   0.959
  596SOL    HW2 4042   0.782   2.096   0.913
  596SOL     MW 4043   0.850   2.151   0.912
  597SOL     OW 4044   1.333   0.005   2.700
  597SOL    HW1 4045   1.347   0.038   2.788
  597SOL    HW2 4046   1.419  -0.024   2.671
  597SOL     MW 4047   1.346   0.006   2.707
  598SOL     OW 4048   0.776   2.659   4.353
  598SOL    HW1 4049   0.697   2.653   4.300
  598SOL    HW2 4050   0.811   2.746   4.334
  598SOL     MW 4051   0.770   2.670   4.344
  599SOL     OW 4052   0.762   2.388   5.442
  599SOL    HW1 4053   0.722   2.415   5.524
  599SOL    HW2 4054   0.804   2.305   5.462
  599SOL     MW 4055   0.762   2.381   5.455
  600SOL     OW 4056   2.452   2.333   0.431
  600SOL    HW1 4057   2.492   2.386   0.499
  600SOL    HW2 4058   2.366   2.309   0.466
  600SOL     MW 4059   2.446   2.337   0.444
  601SOL     OW 4060   0.795   6.039   0.976
  601SOL    HW1 4061   0.714   6.090   0.971
  601SOL    HW2 4062   0.788   5.976   0.904
  601SOL     MW 4063   0.784   6.038   0.966
  602SOL     OW 4064   6.083   2.278   3.358
  602SOL    HW1 4065   6.022   2.222   3.309
  602SOL    HW2 4066   6.082   2.361   3.311
  602SOL     MW 4067   6.075   2.282   3.346
  603SOL     OW 4068   4.038   2.631   3.049
  603SOL    HW1 4069   4.102   2.612   3.117
  603SOL    HW2 4070   4.044   2.725   3.036
  603SOL     MW 4071   4.047   2.640   3.056
  604SOL     OW 4072   5.288   3.231   4.036
  604SOL    HW1 4073   5.297   3.300   4.102
  604SOL    HW2 4074   5.302   3.150   4.084
  604SOL     MW 4075   5.291   3.230   4.050
  605SOL     OW 4076   5.927   1.291   1.106
  605SOL    HW1 4077   5.918   1.244   1.024
  605SOL    HW2 4078   5.883   1.375   1.091
  605SOL     MW 4079   5.920   1.296   1.094
  606SOL     OW 4080   5.155   2.236   2.335
  606SOL    HW1 4081   5.232   2.264   2.286
  606SOL    HW2 4082   5.164   2.141   2.342
  606SOL     MW 4083   5.166   2.227   2.330
  607SOL     OW 4084   5.785   2.865   1.787
  607SOL    HW1 4085   5.803   2.953   1.822
  607SOL    HW2 4086   5.705   2.837   1.831
  607SOL     MW 4087   5.777   2.873   1.797
  608SOL     OW 4088   0.676   4.402   2.903
  608SOL    HW1 4089   0.707   4.317   2.871
  608SOL    HW2 4090   0.588   4.385   2.935
  608SOL     MW 4091   0.669   4.389   2.903
  609SOL     OW 4092   4.117   5.757   4.163
  609SOL    HW1 4093   4.131   5.664   4.178
  609SOL    HW2 4094   4.071   5.761   4.079
  609SOL     MW 4095   4.113   5.745   4.154
  610SOL     OW 4096   3.868   3.474   4.761
  610SOL    HW1 4097   3.955   3.473   4.801
  610SOL    HW2 4098   3.808   3.462   4.834
  610SOL     MW 4099   3.871   3.472   4.775
  611SOL     OW 4100   3.342   0.321   1.591
  611SOL    HW1 4101   3.312   0.231   1.575
  611SOL    HW2 4102   3.393   0.315   1.672
  611SOL     MW 4103   3.345   0.309   1.600
  612SOL     OW 4104   2.820   2.036   0.764
  612SOL    HW1 4105   2.731   2.009   0.742
  612SOL    HW2 4106   2.875   1.961   0.740
  612SOL     MW 4107   2.816   2.023   0.758
  613SOL     OW 4108   5.358   3.082   2.652
  613SOL    HW1 4109   5.351   3.142   2.726
  613SOL    HW2 4110   5.396   3.003   2.688
  613SOL     MW 4111   5.362   3.080   2.666
  614SOL     OW 4112   3.970   3.653   0.921
  614SOL    HW1 4113   3.879   3.678   0.938
  614SOL    HW2 4114   3.967   3.559   0.906
  614SOL     MW 4115   3.958   3.644   0.921
  615SOL     OW 4116   0.909   5.569   2.883
  615SOL    HW1 4117   0.823   5.579   2.842
  615SOL    HW2 4118   0.905   5.623   2.961
  615SOL     MW 4119   0.898   5.577   2.888
  616SOL     OW 4120   5.575   1.939   1.387
  616SOL    HW1 4121   5.604   1.981   1.305
  616SOL    HW2 4122   5.491   1.899   1.365
  616SOL     MW 4123   5.568   1.940   1.374
  617SOL     OW 4124   2.409   0.663   3.663
  617SOL    HW1 4125   2.491   0.654   3.712
  617SOL    HW2 4126   2.361   0.582   3.681
  617SOL     MW 4127   2.413   0.651   3.672
  618SOL     OW 4128   0.933   6.119   5.897
  618SOL    HW1 4129   0.850   6.108   5.853
  618SOL    HW2 4130   0.971   6.031   5.901
  618SOL     MW 4131   0.928   6.107   5.892
  619SOL     OW 4132   5.508   3.042   5.009
  619SOL    HW1 4133   5.547   2.967   4.965
  619SOL    HW2 4134   5.454   3.084   4.944
  619SOL     MW 4135   5.506   3.038   4.995
  620SOL     OW 4136   5.012   4.861   2.310
  620SOL    HW1 4137   4.992   4.839   2.218
  620SOL    HW2 4138   4.932   4.902   2.342
  620SOL     MW 4139   4.999   4.863   2.302
  621SOL     OW 4140   1.699   2.248   4.519
  621SOL    HW1 4141   1.637   2.317   4.498
  621SOL    HW2 4142   1.746   2.280   4.595
  621SOL     MW 4143   1.697   2.261   4.526
  622SOL     OW 4144   1.388   5.195   1.797
  622SOL    HW1 4145   1.335   5.257   1.746
  622SOL    HW2 4146   1.399   5.238   1.882
  622SOL     MW 4147   1.383   5.209   1.801
  623SOL     OW 4148   0.070   3.799   2.445
  623SOL    HW1 4149   0.154   3.818   2.484
  623SOL    HW2 4150   0.084   3.719   2.394
  623SOL     MW 4151   0.081   3.791   2.444
  624SOL     OW 4152   0.953   1.344   5.717
  624SOL    HW1 4153   0.961   1.257   5.756
  624SOL    HW2 4154   0.982   1.332   5.626
  624SOL     MW 4155   0.958   1.331   5.710
  625SOL     OW 4156   5.569   0.709   5.602
  625SOL    HW1 4157   5.494   0.651   5.604
  625SOL    HW2 4158   5.561   0.757   5.520
  625SOL     MW 4159   5.558   0.708   5.592
  626SOL     OW 4160   2.851   5.900   2.677
  626SOL    HW1 4161   2.891   5.933   2.757
  626SOL    HW2 4162   2.809   5.977   2.638
  626SOL     MW 4163   2.851   5.914   2.682
  627SOL     OW 4164   0.354   2.265   5.337
  627SOL    HW1 4165   0.354   2.335   5.271
  627SOL    HW2 4166   0.344   2.312   5.420
  627SOL     MW 4167   0.353   2.280   5.339
  628SOL     OW 4168   1.061   5.358   0.768
  628SOL    HW1 4169   1.068   5.361   0.863
  628SOL    HW2 4170   0.969   5.374   0.750
  628SOL     MW 4171   1.050   5.360   0.778
  629SOL     OW 4172   2.940   2.261   4.838
  629SOL    HW1 4173   2.854   2.221   4.837
  629SOL    HW2 4174   2.973   2.251   4.748
  629SOL     MW 4175   2.933   2.255   4.826
  630SOL     OW 4176   1.710   1.336   1.094
  630SOL    HW1 4177   1.693   1.254   1.139
  630SOL    HW2 4178   1.727   1.311   1.003
  630SOL     MW 4179   1.710   1.323   1.088
  631SOL     OW 4180   0.940   4.472   2.325
  631SOL    HW1 4181   0.949   4.566   2.337
  631SOL    HW2 4182   0.890   4.462   2.244
  631SOL     MW 4183   0.935   4.483   2.316
  632SOL     OW 4184   4.105   1.659   5.669
  632SOL    HW1 4185   4.124   1.580   5.618
  632SOL    HW2 4186   4.189   1.684   5.707
  632SOL     MW 4187   4.118   1.652   5.667
  633SOL     OW 4188   2.330   0.526   2.973
  633SOL    HW1 4189   2.407   0.574   2.943
  633SOL    HW2 4190   2.267   0.534   2.903
  633SOL     MW 4191   2.332   0.533   2.960
  634SOL     OW 4192   4.687   2.106   2.328
  634SOL    HW1 4193   4.674   2.072   2.239
  634SOL    HW2 4194   4.737   2.187   2.316
  634SOL     MW 4195   4.691   2.112   2.315
  635SOL     OW 4196   1.572   5.398   2.842
  635SOL    HW1 4197   1.636   5.469   2.848
  635SOL    HW2 4198   1.603   5.343   2.770
  635SOL     MW 4199   1.584   5.400   2.833
  636SOL     OW 4200   3.005   2.477   0.743
  636SOL    HW1 4201   3.067   2.409   0.716
  636SOL    HW2 4202   2.950   2.491   0.665
  636SOL     MW 4203   3.006   2.470   0.729
  637SOL     OW 4204   0.158   3.675   1.093
  637SOL    HW1 4205   0.175   3.734   1.019
  637SOL    HW2 4206   0.101   3.725   1.151
  637SOL     MW 4207   0.153   3.689   1.091
  638SOL     OW 4208   0.331   0.126   0.843
  638SOL    HW1 4209   0.310   0.190   0.912
  638SOL    HW2 4210   0.261   0.061   0.849
  638SOL     MW 4211   0.318   0.126   0.853
  639SOL     OW 4212   0.183   5.172   3.964
  639SOL    HW1 4213   0.232   5.150   4.043
  639SOL    HW2 4214   0.229   5.245   3.926
  639SOL     MW 4215   0.195   5.178   3.970
  640SOL     OW 4216   2.078   5.862   1.020
  640SOL    HW1 4217   2.069   5.880   1.113
  640SOL    HW2 4218   2.021   5.786   1.005
  640SOL     MW 4219   2.069   5.854   1.030
  641SOL     OW 4220   2.097   2.651   0.444
  641SOL    HW1 4221   2.176   2.616   0.402
  641SOL    HW2 4222   2.122   2.739   0.471
  641SOL     MW 4223   2.110   2.658   0.442
  642SOL     OW 4224   5.282   3.624   4.422
  642SOL    HW1 4225   5.299   3.621   4.516
  642SOL    HW2 4226   5.200   3.672   4.414
  642SOL     MW 4227   5.274   3.630   4.433
  643SOL     OW 4228   3.783   0.191   5.185
  643SOL    HW1 4229   3.859   0.188   5.127
  643SOL    HW2 4230   3.708   0.177   5.127
  643SOL     MW 4231   3.783   0.189   5.170
  644SOL     OW 4232   4.658   1.068   1.682
  644SOL    HW1 4233   4.732   1.121   1.653
  644SOL    HW2 4234   4.586   1.130   1.692
  644SOL     MW 4235   4.658   1.082   1.679
  645SOL     OW 4236   5.111   1.433   1.030
  645SOL    HW1 4237   5.198   1.448   1.066
  645SOL    HW2 4238   5.106   1.338   1.018
  645SOL     MW 4239   5.121   1.423   1.033
  646SOL     OW 4240   2.223   0.786   1.727
  646SOL    HW1 4241   2.309   0.820   1.699
  646SOL    HW2 4242   2.223   0.695   1.698
  646SOL     MW 4243   2.234   0.779   1.720
  647SOL     OW 4244   2.017   4.400   2.877
  647SOL    HW1 4245   1.994   4.413   2.785
  647SOL    HW2 4246   1.934   4.379   2.920
  647SOL     MW 4247   2.004   4.399   2.871
  648SOL     OW 4248   4.122   5.877   5.105
  648SOL    HW1 4249   4.046   5.924   5.074
  648SOL    HW2 4250   4.183   5.945   5.131
  648SOL     MW 4251   4.120   5.892   5.105
  649SOL     OW 4252   5.187   3.337   3.600
  649SOL    HW1 4253   5.216   3.343   3.691
  649SOL    HW2 4254   5.224   3.414   3.558
  649SOL     MW 4255   5.195   3.347   3.606
  650SOL     OW 4256   0.041   3.636   3.907
  650SOL    HW1 4257   0.106   3.664   3.842
  650SOL    HW2 4258  -0.033   3.604   3.855
  650SOL     MW 4259   0.040   3.636   3.892
  651SOL     OW 4260   3.485   4.875   5.472
  651SOL    HW1 4261   3.525   4.959   5.451
  651SOL    HW2 4262   3.512   4.856   5.562
  651SOL     MW 4263   3.493   4.883   5.481
  652SOL     OW 4264   3.440   5.389   0.410
  652SOL    HW1 4265   3.382   5.343   0.350
  652SOL    HW2 4266   3.428   5.482   0.390
  652SOL     MW 4267   3.431   5.395   0.400
  653SOL     OW 4268   3.398   2.864   0.106
  653SOL    HW1 4269   3.398   2.909   0.022
  653SOL    HW2 4270   3.460   2.912   0.160
  653SOL     MW 4271   3.406   2.876   0.102
  654SOL     OW 4272   5.669   3.494   4.420
  654SOL    HW1 4273   5.659   3.580   4.459
  654SOL    HW2 4274   5.641   3.505   4.329
  654SOL     MW 4275   5.664   3.506   4.413
  655SOL     OW 4276   5.330   5.557   1.102
  655SOL    HW1 4277   5.347   5.464   1.113
  655SOL    HW2 4278   5.235   5.565   1.103
  655SOL     MW 4279   5.320   5.546   1.103
  656SOL     OW 4280   3.831   1.404   3.619
  656SOL    HW1 4281   3.751   1.402   3.568
  656SOL    HW2 4282   3.896   1.361   3.563
  656SOL     MW 4283   3.829   1.398   3.606
  657SOL     OW 4284   3.605   1.490   2.038
  657SOL    HW1 4285   3.570   1.520   1.954
  657SOL    HW2 4286   3.538   1.430   2.072
  657SOL     MW 4287   3.592   1.486   2.032
  658SOL     OW 4288   5.121   0.143   3.202
  658SOL    HW1 4289   5.065   0.082   3.250
  658SOL    HW2 4290   5.061   0.210   3.168
  658SOL     MW 4291   5.106   0.144   3.204
  659SOL     OW 4292   1.018   5.114   2.951
  659SOL    HW1 4293   0.991   5.160   3.030
  659SOL    HW2 4294   1.044   5.182   2.890
  659SOL     MW 4295   1.018   5.128   2.953
  660SOL     OW 4296   3.120   0.146   2.218
  660SOL    HW1 4297   3.215   0.151   2.214
  660SOL    HW2 4298   3.102   0.062   2.262
  660SOL     MW 4299   3.130   0.136   2.223
  661SOL     OW 4300   0.844   1.864   0.775
  661SOL    HW1 4301   0.934   1.838   0.793
  661SOL    HW2 4302   0.808   1.888   0.860
  661SOL     MW 4303   0.851   1.864   0.788
  662SOL     OW 4304   4.302   2.852   0.055
  662SOL    HW1 4305   4.364   2.871   0.125
  662SOL    HW2 4306   4.350   2.793  -0.003
  662SOL     MW 4307   4.316   2.847   0.057
  663SOL     OW 4308   5.229   1.252   2.965
  663SOL    HW1 4309   5.262   1.248   3.055
  663SOL    HW2 4310   5.274   1.180   2.920
  663SOL     MW 4311   5.239   1.242   2.971
  664SOL     OW 4312   3.867   3.192   4.714
  664SOL    HW1 4313   3.844   3.274   4.757
  664SOL    HW2 4314   3.796   3.132   4.737
  664SOL     MW 4315   3.855   3.195   4.723
  665SOL     OW 4316   0.818   1.822   2.892
  665SOL    HW1 4317   0.764   1.783   2.823
  665SOL    HW2 4318   0.762   1.823   2.969
  665SOL     MW 4319   0.804   1.817   2.893
  666SOL     OW 4320   3.299   3.339   5.208
  666SOL    HW1 4321   3.241   3.358   5.134
  666SOL    HW2 4322   3.361   3.412   5.209
  666SOL     MW 4323   3.300   3.351   5.199
  667SOL     OW 4324   5.758   5.371   2.141
  667SOL    HW1 4325   5.791   5.290   2.102
  667SOL    HW2 4326   5.826   5.397   2.202
  667SOL     MW 4327   5.771   5.364   2.144
  668SOL     OW 4328   2.297   4.513   1.640
  668SOL    HW1 4329   2.233   4.558   1.696
  668SOL    HW2 4330   2.379   4.516   1.690
  668SOL     MW 4331   2.299   4.519   1.654
  669SOL     OW 4332   0.449   4.131   5.861
  669SOL    HW1 4333   0.515   4.170   5.918
  669SOL    HW2 4334   0.368   4.131   5.913
  669SOL     MW 4335   0.447   4.136   5.875
  670SOL     OW 4336   1.582   1.644   4.698
  670SOL    HW1 4337   1.591   1.622   4.791
  670SOL    HW2 4338   1.625   1.729   4.690
  670SOL     MW 4339   1.588   1.652   4.709
  671SOL     OW 4340   1.032   1.211   3.474
  671SOL    HW1 4341   0.946   1.177   3.499
  671SOL    HW2 4342   1.016   1.256   3.391
  671SOL     MW 4343   1.019   1.213   3.467
  672SOL     OW 4344   2.665   5.786   0.857
  672SOL    HW1 4345   2.735   5.828   0.907
  672SOL    HW2 4346   2.592   5.779   0.919
  672SOL     MW 4347   2.664   5.790   0.872
  673SOL     OW 4348   4.564   2.028   5.022
  673SOL    HW1 4349   4.604   1.943   5.039
  673SOL    HW2 4350   4.606   2.059   4.943
  673SOL     MW 4351   4.575   2.021   5.014
  674SOL     OW 4352   5.446   3.949   4.429
  674SOL    HW1 4353   5.361   3.954   4.472
  674SOL    HW2 4354   5.491   3.876   4.472
  674SOL     MW 4355   5.441   3.940   4.440
  675SOL     OW 4356   3.390   5.241   4.480
  675SOL    HW1 4357   3.455   5.207   4.541
  675SOL    HW2 4358   3.428   5.323   4.448
  675SOL     MW 4359   3.403   5.247   4.484
  676SOL     OW 4360   1.622   3.746   4.713
  676SOL    HW1 4361   1.551   3.752   4.777
  676SOL    HW2 4362   1.701   3.769   4.762
  676SOL     MW 4363   1.623   3.750   4.727
  677SOL     OW 4364   0.555   0.453   3.104
  677SOL    HW1 4365   0.595   0.367   3.102
  677SOL    HW2 4366   0.597   0.497   3.178
  677SOL     MW 4367   0.566   0.447   3.113
  678SOL     OW 4368   5.981   5.638   4.498
  678SOL    HW1 4369   5.992   5.628   4.403
  678SOL    HW2 4370   5.964   5.549   4.530
  678SOL     MW 4371   5.980   5.625   4.490
  679SOL     OW 4372   4.670   0.089   2.316
  679SOL    HW1 4373   4.681   0.002   2.353
  679SOL    HW2 4374   4.625   0.075   2.233
  679SOL     MW 4375   4.665   0.076   2.310
  680SOL     OW 4376   0.679   5.410   3.405
  680SOL    HW1 4377   0.765   5.421   3.366
  680SOL    HW2 4378   0.634   5.348   3.347
  680SOL     MW 4379   0.684   5.403   3.393
  681SOL     OW 4380   5.880   3.315   0.190
  681SOL    HW1 4381   5.964   3.270   0.178
  681SOL    HW2 4382   5.873   3.329   0.284
  681SOL     MW 4383   5.890   3.311   0.200
  682SOL     OW 4384   3.839   6.041   2.342
  682SOL    HW1 4385   3.873   6.015   2.427
  682SOL    HW2 4386   3.833   6.137   2.346
  682SOL     MW 4387   3.842   6.050   2.353
  683SOL     OW 4388   1.205   0.960   0.310
  683SOL    HW1 4389   1.137   0.940   0.375
  683SOL    HW2 4390   1.230   0.874   0.275
  683SOL     MW 4391   1.200   0.946   0.314
  684SOL     OW 4392   4.260   2.165   1.766
  684SOL    HW1 4393   4.227   2.248   1.798
  684SOL    HW2 4394   4.290   2.183   1.677
  684SOL     MW 4395   4.260   2.178   1.758
  685SOL     OW 4396   3.397   4.046   1.743
  685SOL    HW1 4397   3.371   4.055   1.835
  685SOL    HW2 4398   3.493   4.040   1.746
  685SOL     MW 4399   3.406   4.046   1.755
  686SOL     OW 4400   1.536   2.036   4.373
  686SOL    HW1 4401   1.601   2.047   4.443
  686SOL    HW2 4402   1.576   1.973   4.313
  686SOL     MW 4403   1.550   2.030   4.375
  687SOL     OW 4404   1.489   5.529   5.066
  687SOL    HW1 4405   1.487   5.479   5.147
  687SOL    HW2 4406   1.582   5.530   5.041
  687SOL     MW 4407   1.501   5.523   5.073
  688SOL     OW 4408   0.048   2.544   3.376
  688SOL    HW1 4409   0.120   2.521   3.434
  688SOL    HW2 4410   0.078   2.622   3.329
  688SOL     MW 4411   0.061   2.551   3.377
  689SOL     OW 4412   0.626   3.375   1.692
  689SOL    HW1 4413   0.712   3.339   1.712
  689SOL    HW2 4414   0.566   3.327   1.749
  689SOL     MW 4415   0.629   3.364   1.702
  690SOL     OW 4416   1.167   2.123   1.992
  690SOL    HW1 4417   1.248   2.075   1.977
  690SOL    HW2 4418   1.191   2.215   1.978
  690SOL     MW 4419   1.180   2.129   1.988
  691SOL     OW 4420   5.891   1.506   4.368
  691SOL    HW1 4421   5.930   1.454   4.437
  691SOL    HW2 4422   5.803   1.527   4.401
  691SOL     MW 4423   5.885   1.502   4.381
  692SOL     OW 4424   1.043   0.506   5.087
  692SOL    HW1 4425   1.006   0.425   5.052
  692SOL    HW2 4426   1.004   0.513   5.174
  692SOL     MW 4427   1.033   0.496   5.094
  693SOL     OW 4428   1.059   3.217   3.796
  693SOL    HW1 4429   1.022   3.175   3.874
  693SOL    HW2 4430   0.991   3.207   3.729
  693SOL     MW 4431   1.045   3.211   3.798
  694SOL     OW 4432   3.505   0.563   1.947
  694SOL    HW1 4433   3.598   0.569   1.928
  694SOL    HW2 4434   3.482   0.472   1.928
  694SOL     MW 4435   3.514   0.552   1.942
  695SOL     OW 4436   4.736   4.693   5.665
  695SOL    HW1 4437   4.781   4.650   5.738
  695SOL    HW2 4438   4.763   4.644   5.588
  695SOL     MW 4439   4.746   4.682   5.665
  696SOL     OW 4440   5.527   4.923   0.430
  696SOL    HW1 4441   5.553   4.867   0.503
  696SOL    HW2 4442   5.585   4.897   0.358
  696SOL     MW 4443   5.538   4.913   0.430
  697SOL     OW 4444   3.724   4.706   2.259
  697SOL    HW1 4445   3.777   4.667   2.328
  697SOL    HW2 4446   3.777   4.699   2.180
  697SOL     MW 4447   3.737   4.700   2.258
  698SOL     OW 4448   3.708   5.436   3.224
  698SOL    HW1 4449   3.639   5.472   3.168
  698SOL    HW2 4450   3.686   5.465   3.312
  698SOL     MW 4451   3.696   5.444   3.228
  699SOL     OW 4452   6.044   0.748   5.544
  699SOL    HW1 4453   6.033   0.758   5.449
  699SOL    HW2 4454   6.086   0.663   5.555
  699SOL     MW 4455   6.048   0.738   5.534
  700SOL     OW 4456   4.105   0.054   3.430
  700SOL    HW1 4457   4.040  -0.016   3.426
  700SOL    HW2 4458   4.098   0.096   3.344
  700SOL     MW 4459   4.095   0.050   3.418
  701SOL     OW 4460   5.200   1.843   2.828
  701SOL    HW1 4461   5.273   1.795   2.867
  701SOL    HW2 4462   5.224   1.935   2.838
  701SOL     MW 4463   5.212   1.848   2.834
  702SOL     OW 4464   5.640   4.830   4.883
  702SOL    HW1 4465   5.659   4.789   4.967
  702SOL    HW2 4466   5.621   4.922   4.905
  702SOL     MW 4467   5.640   4.837   4.897
  703SOL     OW 4468   5.892   3.521   4.595
  703SOL    HW1 4469   5.863   3.612   4.601
  703SOL    HW2 4470   5.863   3.492   4.508
  703SOL     MW 4471   5.884   3.529   4.584
  704SOL     OW 4472   5.503   5.336   4.187
  704SOL    HW1 4473   5.446   5.412   4.200
  704SOL    HW2 4474   5.564   5.363   4.118
  704SOL     MW 4475   5.503   5.349   4.180
  705SOL     OW 4476   1.356   4.219   3.626
  705SOL    HW1 4477   1.310   4.303   3.619
  705SOL    HW2 4478   1.356   4.184   3.537
  705SOL     MW 4479   1.350   4.225   3.614
  706SOL     OW 4480   1.938   0.508   1.941
  706SOL    HW1 4481   1.853   0.521   1.899
  706SOL    HW2 4482   1.982   0.593   1.933
  706SOL     MW 4483   1.933   0.521   1.935
  707SOL     OW 4484   0.796   3.302   0.196
  707SOL    HW1 4485   0.819   3.377   0.140
  707SOL    HW2 4486   0.752   3.341   0.271
  707SOL     MW 4487   0.793   3.317   0.198
  708SOL     OW 4488   4.133   1.345   4.140
  708SOL    HW1 4489   4.051   1.296   4.134
  708SOL    HW2 4490   4.147   1.380   4.052
  708SOL     MW 4491   4.124   1.343   4.128
  709SOL     OW 4492   4.928   5.821   4.180
  709SOL    HW1 4493   4.842   5.854   4.207
  709SOL    HW2 4494   4.959   5.885   4.116
  709SOL     MW 4495   4.921   5.833   4.175
  710SOL     OW 4496   5.938   1.628   0.717
  710SOL    HW1 4497   5.954   1.650   0.808
  710SOL    HW2 4498   6.025   1.607   0.682
  710SOL     MW 4499   5.951   1.628   0.724
  711SOL     OW 4500   0.713   6.047   0.212
  711SOL    HW1 4501   0.760   6.099   0.146
  711SOL    HW2 4502   0.661   6.111   0.260
  711SOL     MW 4503   0.713   6.062   0.210
  712SOL     OW 4504   0.607   3.988   2.960
  712SOL    HW1 4505   0.629   4.072   3.000
  712SOL    HW2 4506   0.578   4.010   2.871
  712SOL     MW 4507   0.606   4.001   2.954
  713SOL     OW 4508   4.941   4.052   0.232
  713SOL    HW1 4509   4.967   3.985   0.169
  713SOL    HW2 4510   4.881   4.006   0.292
  713SOL     MW 4511   4.936   4.038   0.232
  714SOL     OW 4512   2.726   5.657   5.024
  714SOL    HW1 4513   2.791   5.603   4.980
  714SOL    HW2 4514   2.642   5.618   5.000
  714SOL     MW 4515   2.724   5.645   5.015
  715SOL     OW 4516   2.485   1.892   5.790
  715SOL    HW1 4517   2.533   1.812   5.768
  715SOL    HW2 4518   2.514   1.914   5.879
  715SOL     MW 4519   2.495   1.885   5.799
  716SOL     OW 4520   5.993   4.756   6.000
  716SOL    HW1 4521   6.078   4.788   6.030
  716SOL    HW2 4522   5.929   4.815   6.039
  716SOL     MW 4523   5.996   4.768   6.009
  717SOL     OW 4524   0.620   4.475   1.309
  717SOL    HW1 4525   0.576   4.459   1.392
  717SOL    HW2 4526   0.613   4.569   1.295
  717SOL     MW 4527   0.614   4.485   1.318
  718SOL     OW 4528   2.108   5.283   5.645
  718SOL    HW1 4529   2.074   5.368   5.673
  718SOL    HW2 4530   2.039   5.246   5.591
  718SOL     MW 4531   2.095   5.289   5.642
  719SOL     OW 4532   0.260   3.743   4.660
  719SOL    HW1 4533   0.200   3.792   4.604
  719SOL    HW2 4534   0.345   3.786   4.648
  719SOL     MW 4535   0.263   3.755   4.651
  720SOL     OW 4536   2.285   1.449   4.426
  720SOL    HW1 4537   2.359   1.500   4.395
  720SOL    HW2 4538   2.325   1.382   4.482
  720SOL     MW 4539   2.300   1.447   4.430
  721SOL     OW 4540   0.920   5.808   3.813
  721SOL    HW1 4541   0.933   5.751   3.889
  721SOL    HW2 4542   1.009   5.834   3.788
  721SOL     MW 4543   0.933   5.804   3.819
  722SOL     OW 4544   5.578   5.773   1.788
  722SOL    HW1 4545   5.621   5.777   1.874
  722SOL    HW2 4546   5.544   5.684   1.783
  722SOL     MW 4547   5.579   5.762   1.799
  723SOL     OW 4548   4.300   1.235   3.083
  723SOL    HW1 4549   4.350   1.248   3.003
  723SOL    HW2 4550   4.363   1.197   3.144
  723SOL     MW 4551   4.315   1.232   3.081
  724SOL     OW 4552   1.452   2.194   0.534
  724SOL    HW1 4553   1.369   2.165   0.496
  724SOL    HW2 4554   1.503   2.114   0.545
  724SOL     MW 4555   1.448   2.180   0.531
  725SOL     OW 4556   4.180   5.115   3.336
  725SOL    HW1 4557   4.239   5.181   3.299
  725SOL    HW2 4558   4.189   5.127   3.431
  725SOL     MW 4559   4.189   5.125   3.344
  726SOL     OW 4560   3.824   1.451   5.491
  726SOL    HW1 4561   3.767   1.376   5.505
  726SOL    HW2 4562   3.764   1.525   5.480
  726SOL     MW 4563   3.809   1.451   5.491
  727SOL     OW 4564   1.881   1.574   3.943
  727SOL    HW1 4565   1.961   1.538   3.903
  727SOL    HW2 4566   1.875   1.531   4.028
  727SOL     MW 4567   1.891   1.564   3.949
  728SOL     OW 4568   2.123   1.476   3.577
  728SOL    HW1 4569   2.192   1.502   3.516
  728SOL    HW2 4570   2.095   1.390   3.546
  728SOL     MW 4571   2.128   1.469   3.565
  729SOL     OW 4572   5.409   3.354   5.112
  729SOL    HW1 4573   5.411   3.440   5.071
  729SOL    HW2 4574   5.497   3.319   5.100
  729SOL     MW 4575   5.420   3.361   5.105
  730SOL     OW 4576   4.606   3.032   5.250
  730SOL    HW1 4577   4.545   2.978   5.199
  730SOL    HW2 4578   4.684   2.979   5.259
  730SOL     MW 4579   4.608   3.018   5.245
  731SOL     OW 4580   1.291   4.083   2.839
  731SOL    HW1 4581   1.360   4.093   2.904
  731SOL    HW2 4582   1.231   4.019   2.877
  731SOL     MW 4583   1.292   4.076   2.852
  732SOL     OW 4584   0.902   3.440   4.799
  732SOL    HW1 4585   0.895   3.365   4.740
  732SOL    HW2 4586   0.978   3.421   4.854
  732SOL     MW 4587   0.911   3.428   4.798
  733SOL     OW 4588   0.245   0.572   5.569
  733SOL    HW1 4589   0.242   0.569   5.664
  733SOL    HW2 4590   0.164   0.529   5.541
  733SOL     MW 4591   0.234   0.566   5.577
  734SOL     OW 4592   6.096   0.145   0.431
  734SOL    HW1 4593   6.119   0.237   0.421
  734SOL    HW2 4594   6.159   0.098   0.376
  734SOL     MW 4595   6.107   0.151   0.423
  735SOL     OW 4596   5.154   4.025   1.987
  735SOL    HW1 4597   5.215   4.045   2.058
  735SOL    HW2 4598   5.093   4.099   1.987
  735SOL     MW 4599   5.154   4.037   1.996
  736SOL     OW 4600   1.562   0.167   4.750
  736SOL    HW1 4601   1.545   0.080   4.713
  736SOL    HW2 4602   1.479   0.214   4.739
  736SOL     MW 4603   1.549   0.162   4.744
  737SOL     OW 4604   5.951   2.683   1.380
  737SOL    HW1 4605   5.947   2.699   1.286
  737SOL    HW2 4606   5.884   2.740   1.417
  737SOL     MW 4607   5.942   2.692   1.373
  738SOL     OW 4608   4.797   4.812   4.710
  738SOL    HW1 4609   4.882   4.850   4.686
  738SOL    HW2 4610   4.735   4.884   4.701
  738SOL     MW 4611   4.800   4.826   4.705
  739SOL     OW 4612   0.655   0.410   2.151
  739SOL    HW1 4613   0.734   0.358   2.165
  739SOL    HW2 4614   0.654   0.471   2.224
  739SOL     MW 4615   0.665   0.411   2.162
  740SOL     OW 4616   4.700   0.799   4.667
  740SOL    HW1 4617   4.771   0.843   4.619
  740SOL    HW2 4618   4.742   0.723   4.707
  740SOL     MW 4619   4.715   0.795   4.666
  741SOL     OW 4620   5.252   4.611   2.759
  741SOL    HW1 4621   5.311   4.626   2.832
  741SOL    HW2 4622   5.167   4.595   2.800
  741SOL     MW 4623   5.248   4.611   2.773
  742SOL     OW 4624   6.025   2.424   1.832
  742SOL    HW1 4625   6.015   2.518   1.845
  742SOL    HW2 4626   5.950   2.399   1.778
  742SOL     MW 4627   6.014   2.433   1.827
  743SOL     OW 4628   4.862   5.039   3.121
  743SOL    HW1 4629   4.804   5.103   3.081
  743SOL    HW2 4630   4.948   5.058   3.085
  743SOL     MW 4631   4.865   5.049   3.112
  744SOL     OW 4632   5.737   4.163   2.493
  744SOL    HW1 4633   5.712   4.084   2.542
  744SOL    HW2 4634   5.832   4.154   2.482
  744SOL     MW 4635   5.746   4.152   2.498
  745SOL     OW 4636   1.368   0.445   1.114
  745SOL    HW1 4637   1.314   0.372   1.141
  745SOL    HW2 4638   1.361   0.446   1.018
  745SOL     MW 4639   1.360   0.436   1.105
  746SOL     OW 4640   1.503   3.244   0.803
  746SOL    HW1 4641   1.444   3.237   0.728
  746SOL    HW2 4642   1.521   3.154   0.828
  746SOL     MW 4643   1.498   3.232   0.796
  747SOL     OW 4644   4.464   1.140   5.011
  747SOL    HW1 4645   4.431   1.187   4.936
  747SOL    HW2 4646   4.534   1.085   4.978
  747SOL     MW 4647   4.469   1.139   4.997
  748SOL     OW 4648   2.695   0.020   2.637
  748SOL    HW1 4649   2.636   0.074   2.584
  748SOL    HW2 4650   2.734   0.082   2.699
  748SOL     MW 4651   2.692   0.035   2.638
  749SOL     OW 4652   5.738   4.261   5.214
  749SOL    HW1 4653   5.664   4.322   5.209
  749SOL    HW2 4654   5.701   4.177   5.188
  749SOL     MW 4655   5.723   4.258   5.210
  750SOL     OW 4656   5.883   0.407   4.442
  750SOL    HW1 4657   5.795   0.375   4.461
  750SOL    HW2 4658   5.935   0.377   4.517
  750SOL     MW 4659   5.879   0.399   4.454
  751SOL     OW 4660   0.542   1.777   1.474
  751SOL    HW1 4661   0.505   1.863   1.455
  751SOL    HW2 4662   0.515   1.757   1.563
  751SOL     MW 4663   0.535   1.786   1.483
  752SOL     OW 4664   5.846   0.706   1.683
  752SOL    HW1 4665   5.868   0.757   1.761
  752SOL    HW2 4666   5.812   0.771   1.621
  752SOL     MW 4667   5.845   0.721   1.685
  753SOL     OW 4668   5.375   0.437   4.661
  753SOL    HW1 4669   5.440   0.474   4.721
  753SOL    HW2 4670   5.425   0.411   4.585
  753SOL     MW 4671   5.390   0.438   4.659
  754SOL     OW 4672   0.506   0.164   5.266
  754SOL    HW1 4673   0.433   0.112   5.300
  754SOL    HW2 4674   0.486   0.173   5.173
  754SOL     MW 4675   0.494   0.158   5.258
  755SOL     OW 4676   1.920   4.395   1.663
  755SOL    HW1 4677   2.007   4.433   1.646
  755SOL    HW2 4678   1.926   4.362   1.752
  755SOL     MW 4679   1.932   4.396   1.672
  756SOL     OW 4680   3.107   1.167   5.141
  756SOL    HW1 4681   3.103   1.083   5.095
  756SOL    HW2 4682   3.108   1.232   5.072
  756SOL     MW 4683   3.106   1.164   5.126
  757SOL     OW 4684   2.087   5.613   1.547
  757SOL    HW1 4685   2.114   5.523   1.565
  757SOL    HW2 4686   2.074   5.652   1.634
  757SOL     MW 4687   2.089   5.607   1.561
  758SOL     OW 4688   0.565   2.281   4.434
  758SOL    HW1 4689   0.657   2.303   4.439
  758SOL    HW2 4690   0.556   2.203   4.490
  758SOL     MW 4691   0.576   2.274   4.442
  759SOL     OW 4692   2.614   2.016   5.582
  759SOL    HW1 4693   2.589   1.934   5.538
  759SOL    HW2 4694   2.574   2.009   5.668
  759SOL     MW 4695   2.606   2.004   5.587
  760SOL     OW 4696   4.270   4.108   5.184
  760SOL    HW1 4697   4.198   4.123   5.245
  760SOL    HW2 4698   4.262   4.179   5.119
  760SOL     MW 4699   4.260   4.119   5.183
  761SOL     OW 4700   6.072   1.318   0.793
  761SOL    HW1 4701   6.145   1.357   0.745
  761SOL    HW2 4702   6.006   1.300   0.726
  761SOL     MW 4703   6.073   1.321   0.778
  762SOL     OW 4704   2.877   0.824   5.410
  762SOL    HW1 4705   2.871   0.918   5.427
  762SOL    HW2 4706   2.861   0.784   5.496
  762SOL     MW 4707   2.874   0.831   5.423
  763SOL     OW 4708   3.592   0.062   0.403
  763SOL    HW1 4709   3.521   0.125   0.388
  763SOL    HW2 4710   3.603   0.018   0.318
  763SOL     MW 4711   3.584   0.064   0.390
  764SOL     OW 4712   5.938   1.813   5.033
  764SOL    HW1 4713   5.925   1.870   5.108
  764SOL    HW2 4714   5.967   1.871   4.964
  764SOL     MW 4715   5.940   1.828   5.034
  765SOL     OW 4716   2.647   1.792   0.463
  765SOL    HW1 4717   2.612   1.712   0.423
  765SOL    HW2 4718   2.591   1.862   0.428
  765SOL     MW 4719   2.635   1.791   0.453
  766SOL     OW 4720   3.457   2.286   5.363
  766SOL    HW1 4721   3.504   2.364   5.394
  766SOL    HW2 4722   3.366   2.316   5.354
  766SOL     MW 4723   3.451   2.300   5.366
  767SOL     OW 4724   3.677   1.335   5.937
  767SOL    HW1 4725   3.598   1.353   5.886
  767SOL    HW2 4726   3.749   1.362   5.881
  767SOL     MW 4727   3.676   1.341   5.923
  768SOL     OW 4728   3.596   0.004   5.841
  768SOL    HW1 4729   3.624   0.042   5.924
  768SOL    HW2 4730   3.576   0.080   5.786
  768SOL     MW 4731   3.597   0.019   5.844
  769SOL     OW 4732   0.010   4.948   3.840
  769SOL    HW1 4733   0.065   4.889   3.788
  769SOL    HW2 4734   0.072   5.006   3.884
  769SOL     MW 4735   0.025   4.948   3.839
  770SOL     OW 4736   0.795   3.891   4.780
  770SOL    HW1 4737   0.759   3.929   4.701
  770SOL    HW2 4738   0.749   3.935   4.852
  770SOL     MW 4739   0.784   3.901   4.779
  771SOL     OW 4740   2.736   5.085   1.724
  771SOL    HW1 4741   2.747   5.059   1.633
  771SOL    HW2 4742   2.687   5.167   1.720
  771SOL     MW 4743   2.731   5.092   1.712
  772SOL     OW 4744   0.154   5.363   6.105
  772SOL    HW1 4745   0.149   5.388   6.197
  772SOL    HW2 4746   0.077   5.307   6.092
  772SOL     MW 4747   0.143   5.359   6.115
  773SOL     OW 4748   5.789   2.652   0.786
  773SOL    HW1 4749   5.718   2.710   0.760
  773SOL    HW2 4750   5.867   2.690   0.746
  773SOL     MW 4751   5.790   2.664   0.778
  774SOL     OW 4752   4.867   1.088   5.433
  774SOL    HW1 4753   4.903   1.110   5.347
  774SOL    HW2 4754   4.776   1.065   5.416
  774SOL     MW 4755   4.860   1.088   5.420
  775SOL     OW 4756   0.830   3.102   2.268
  775SOL    HW1 4757   0.889   3.075   2.198
  775SOL    HW2 4758   0.886   3.110   2.345
  775SOL     MW 4759   0.845   3.100   2.268
  776SOL     OW 4760   4.700   0.998   4.889
  776SOL    HW1 4761   4.682   0.910   4.855
  776SOL    HW2 4762   4.793   1.012   4.872
  776SOL     MW 4763   4.709   0.989   4.883
  777SOL     OW 4764   6.053   1.824   5.912
  777SOL    HW1 4765   6.125   1.859   5.860
  777SOL    HW2 4766   6.084   1.830   6.002
  777SOL     MW 4767   6.067   1.829   5.917
  778SOL     OW 4768   5.323   2.628   4.961
  778SOL    HW1 4769   5.228   2.626   4.975
  778SOL    HW2 4770   5.355   2.690   5.026
  778SOL     MW 4771   5.315   2.636   4.971
  779SOL     OW 4772   4.286   2.772   5.431
  779SOL    HW1 4773   4.370   2.741   5.397
  779SOL    HW2 4774   4.227   2.699   5.419
  779SOL     MW 4775   4.289   2.759   5.425
  780SOL     OW 4776   3.235   4.511   1.223
  780SOL    HW1 4777   3.232   4.455   1.301
  780SOL    HW2 4778   3.147   4.547   1.217
  780SOL     MW 4779   3.223   4.508   1.232
  781SOL     OW 4780   5.146   5.528   4.490
  781SOL    HW1 4781   5.146   5.448   4.542
  781SOL    HW2 4782   5.211   5.513   4.422
  781SOL     MW 4783   5.154   5.516   4.488
  782SOL     OW 4784   4.830   2.163   4.445
  782SOL    HW1 4785   4.776   2.196   4.373
  782SOL    HW2 4786   4.823   2.230   4.512
  782SOL     MW 4787   4.823   2.176   4.444
  783SOL     OW 4788   2.357   1.354   5.760
  783SOL    HW1 4789   2.301   1.380   5.687
  783SOL    HW2 4790   2.383   1.265   5.739
  783SOL     MW 4791   2.353   1.346   5.748
  784SOL     OW 4792   2.366   2.349   0.779
  784SOL    HW1 4793   2.346   2.299   0.858
  784SOL    HW2 4794   2.321   2.433   0.791
  784SOL     MW 4795   2.358   2.354   0.790
  785SOL     OW 4796   1.850   5.846   0.405
  785SOL    HW1 4797   1.755   5.861   0.408
  785SOL    HW2 4798   1.871   5.807   0.489
  785SOL     MW 4799   1.840   5.843   0.416
  786SOL     OW 4800   1.670   5.138   5.998
  786SOL    HW1 4801   1.684   5.044   5.989
  786SOL    HW2 4802   1.655   5.151   6.092
  786SOL     MW 4803   1.670   5.128   6.009
  787SOL     OW 4804   0.633   3.382   0.404
  787SOL    HW1 4805   0.652   3.430   0.484
  787SOL    HW2 4806   0.558   3.427   0.366
  787SOL     MW 4807   0.626   3.394   0.409
  788SOL     OW 4808   5.856   3.740   2.395
  788SOL    HW1 4809   5.936   3.767   2.440
  788SOL    HW2 4810   5.792   3.730   2.465
  788SOL     MW 4811   5.858   3.742   2.410
  789SOL     OW 4812   1.318   3.939   4.009
  789SOL    HW1 4813   1.262   3.995   4.063
  789SOL    HW2 4814   1.406   3.957   4.041
  789SOL     MW 4815   1.322   3.949   4.020
  790SOL     OW 4816   1.353   4.235   1.458
  790SOL    HW1 4817   1.336   4.273   1.372
  790SOL    HW2 4818   1.400   4.303   1.505
  790SOL     MW 4819   1.357   4.248   1.453
  791SOL     OW 4820   5.690   5.711   3.726
  791SOL    HW1 4821   5.761   5.763   3.763
  791SOL    HW2 4822   5.726   5.624   3.715
  791SOL     MW 4823   5.703   5.707   3.729
  792SOL     OW 4824   4.290   4.541   3.687
  792SOL    HW1 4825   4.383   4.524   3.674
  792SOL    HW2 4826   4.248   4.456   3.675
  792SOL     MW 4827   4.297   4.528   3.684
  793SOL     OW 4828   1.678   2.868   5.708
  793SOL    HW1 4829   1.647   2.931   5.644
  793SOL    HW2 4830   1.599   2.821   5.736
  793SOL     MW 4831   1.664   2.870   5.703
  794SOL     OW 4832   2.895   1.039   0.637
  794SOL    HW1 4833   2.847   0.999   0.709
  794SOL    HW2 4834   2.984   1.007   0.646
  794SOL     MW 4835   2.900   1.030   0.647
  795SOL     OW 4836   0.159   3.252   4.192
  795SOL    HW1 4837   0.213   3.174   4.196
  795SOL    HW2 4838   0.206   3.318   4.242
  795SOL     MW 4839   0.172   3.250   4.199
  796SOL     OW 4840   5.989   2.337   0.711
  796SOL    HW1 4841   6.058   2.349   0.646
  796SOL    HW2 4842   5.966   2.426   0.739
  796SOL     MW 4843   5.995   2.350   0.707
  797SOL     OW 4844   4.085   1.459   3.867
  797SOL    HW1 4845   3.990   1.452   3.873
  797SOL    HW2 4846   4.104   1.451   3.774
  797SOL     MW 4847   4.076   1.457   3.856
  798SOL     OW 4848   5.897   2.378   5.652
  798SOL    HW1 4849   5.892   2.441   5.580
  798SOL    HW2 4850   5.937   2.427   5.724
  798SOL     MW 4851   5.902   2.392   5.652
  799SOL     OW 4852   4.590   3.087   0.698
  799SOL    HW1 4853   4.494   3.089   0.696
  799SOL    HW2 4854   4.616   3.115   0.610
  799SOL     MW 4855   4.581   3.091   0.687
  800SOL     OW 4856   5.657   0.941   3.114
  800SOL    HW1 4857   5.625   1.029   3.092
  800SOL    HW2 4858   5.577   0.891   3.129
  800SOL     MW 4859   5.642   0.946   3.113
  801SOL     OW 4860   4.656   5.163   0.204
  801SOL    HW1 4861   4.589   5.101   0.234
  801SOL    HW2 4862   4.711   5.177   0.280
  801SOL     MW 4863   4.654   5.156   0.217
  802SOL     OW 4864   3.176   2.050   4.275
  802SOL    HW1 4865   3.243   2.044   4.208
  802SOL    HW2 4866   3.097   2.016   4.233
  802SOL     MW 4867   3.174   2.045   4.261
  803SOL     OW 4868   5.238   2.664   0.926
  803SOL    HW1 4869   5.318   2.678   0.976
  803SOL    HW2 4870   5.167   2.668   0.991
  803SOL     MW 4871   5.239   2.666   0.940
  804SOL     OW 4872   1.142   2.611   3.570
  804SOL    HW1 4873   1.114   2.592   3.660
  804SOL    HW2 4874   1.229   2.650   3.580
  804SOL     MW 4875   1.150   2.613   3.583
  805SOL     OW 4876   1.509   5.359   1.397
  805SOL    HW1 4877   1.597   5.385   1.426
  805SOL    HW2 4878   1.497   5.405   1.314
  805SOL     MW 4879   1.519   5.369   1.390
  806SOL     OW 4880   2.935   5.534   1.629
  806SOL    HW1 4881   2.998   5.592   1.671
  806SOL    HW2 4882   2.988   5.465   1.589
  806SOL     MW 4883   2.950   5.533   1.629
  807SOL     OW 4884   0.477   4.181   3.524
  807SOL    HW1 4885   0.516   4.095   3.511
  807SOL    HW2 4886   0.446   4.207   3.438
  807SOL     MW 4887   0.478   4.174   3.512
  808SOL     OW 4888   0.208   0.639   5.837
  808SOL    HW1 4889   0.246   0.580   5.902
  808SOL    HW2 4890   0.114   0.622   5.842
  808SOL     MW 4891   0.200   0.629   5.846
  809SOL     OW 4892   5.261   1.958   1.804
  809SOL    HW1 4893   5.261   2.002   1.889
  809SOL    HW2 4894   5.353   1.933   1.791
  809SOL     MW 4895   5.273   1.961   1.813
  810SOL     OW 4896   2.308   5.895   3.305
  810SOL    HW1 4897   2.255   5.816   3.301
  810SOL    HW2 4898   2.246   5.964   3.331
  810SOL     MW 4899   2.293   5.894   3.308
  811SOL     OW 4900   4.368   1.744   1.130
  811SOL    HW1 4901   4.336   1.718   1.216
  811SOL    HW2 4902   4.320   1.825   1.110
  811SOL     MW 4903   4.358   1.751   1.139
  812SOL     OW 4904   0.616   3.797   1.324
  812SOL    HW1 4905   0.707   3.801   1.355
  812SOL    HW2 4906   0.567   3.851   1.387
  812SOL     MW 4907   0.622   3.804   1.336
  813SOL     OW 4908   5.095   4.824   5.499
  813SOL    HW1 4909   5.112   4.740   5.542
  813SOL    HW2 4910   5.179   4.847   5.459
  813SOL     MW 4911   5.108   4.816   5.499
  814SOL     OW 4912   5.823   2.158   4.492
  814SOL    HW1 4913   5.873   2.120   4.420
  814SOL    HW2 4914   5.738   2.181   4.454
  814SOL     MW 4915   5.818   2.156   4.478
  815SOL     OW 4916   0.899   3.860   1.042
  815SOL    HW1 4917   0.867   3.945   1.073
  815SOL    HW2 4918   0.963   3.881   0.975
  815SOL     MW 4919   0.903   3.873   1.038
  816SOL     OW 4920   5.587   4.205   4.556
  816SOL    HW1 4921   5.574   4.281   4.499
  816SOL    HW2 4922   5.517   4.144   4.532
  816SOL     MW 4923   5.576   4.207   4.546
  817SOL     OW 4924   1.785   3.619   5.422
  817SOL    HW1 4925   1.702   3.656   5.392
  817SOL    HW2 4926   1.787   3.531   5.383
  817SOL     MW 4927   1.775   3.612   5.413
  818SOL     OW 4928   4.283   4.669   1.132
  818SOL    HW1 4929   4.229   4.654   1.210
  818SOL    HW2 4930   4.290   4.764   1.126
  818SOL     MW 4931   4.277   4.679   1.141
  819SOL     OW 4932   4.655   3.772   5.498
  819SOL    HW1 4933   4.639   3.849   5.444
  819SOL    HW2 4934   4.568   3.738   5.517
  819SOL     MW 4935   4.642   3.778   5.493
  820SOL     OW 4936   0.443   2.772   3.173
  820SOL    HW1 4937   0.348   2.785   3.177
  820SOL    HW2 4938   0.472   2.774   3.264
  820SOL     MW 4939   0.434   2.774   3.185
  821SOL     OW 4940   2.539   4.527   1.800
  821SOL    HW1 4941   2.511   4.553   1.887
  821SOL    HW2 4942   2.563   4.609   1.756
  821SOL     MW 4943   2.538   4.540   1.805
  822SOL     OW 4944   5.294   0.371   5.365
  822SOL    HW1 4945   5.378   0.352   5.407
  822SOL    HW2 4946   5.278   0.298   5.307
  822SOL     MW 4947   5.303   0.360   5.363
  823SOL     OW 4948   2.958   5.626   3.995
  823SOL    HW1 4949   2.934   5.715   3.971
  823SOL    HW2 4950   3.030   5.636   4.057
  823SOL     MW 4951   2.964   5.639   4.000
  824SOL     OW 4952   2.811   5.395   1.180
  824SOL    HW1 4953   2.766   5.340   1.115
  824SOL    HW2 4954   2.898   5.410   1.142
  824SOL     MW 4955   2.816   5.390   1.166
  825SOL     OW 4956   1.535   1.375   4.027
  825SOL    HW1 4957   1.513   1.464   4.000
  825SOL    HW2 4958   1.527   1.324   3.947
  825SOL     MW 4959   1.532   1.380   4.013
  826SOL     OW 4960   5.224   5.365   5.051
  826SOL    HW1 4961   5.253   5.274   5.054
  826SOL    HW2 4962   5.304   5.416   5.066
  826SOL     MW 4963   5.238   5.360   5.054
  827SOL     OW 4964   4.281   0.470   2.059
  827SOL    HW1 4965   4.331   0.549   2.042
  827SOL    HW2 4966   4.348   0.403   2.075
  827SOL     MW 4967   4.296   0.471   2.059
  828SOL     OW 4968   3.202   5.666   4.134
  828SOL    HW1 4969   3.232   5.632   4.218
  828SOL    HW2 4970   3.282   5.687   4.086
  828SOL     MW 4971   3.216   5.664   4.139
  829SOL     OW 4972   2.526   3.590   0.695
  829SOL    HW1 4973   2.491   3.608   0.782
  829SOL    HW2 4974   2.501   3.499   0.677
  829SOL     MW 4975   2.518   3.580   0.704
  830SOL     OW 4976   5.334   0.764   4.518
  830SOL    HW1 4977   5.310   0.848   4.556
  830SOL    HW2 4978   5.326   0.777   4.423
  830SOL     MW 4979   5.330   0.776   4.511
  831SOL     OW 4980   3.002   3.513   1.843
  831SOL    HW1 4981   2.969   3.586   1.895
  831SOL    HW2 4982   3.093   3.502   1.874
  831SOL     MW 4983   3.010   3.521   1.854
  832SOL     OW 4984   1.417   5.953   1.938
  832SOL    HW1 4985   1.333   5.908   1.937
  832SOL    HW2 4986   1.421   5.998   1.853
  832SOL     MW 4987   1.407   5.953   1.927
  833SOL     OW 4988   2.276   3.299   5.127
  833SOL    HW1 4989   2.253   3.211   5.157
  833SOL    HW2 4990   2.351   3.286   5.069
  833SOL     MW 4991   2.282   3.286   5.124
  834SOL     OW 4992   3.682   2.202   0.651
  834SOL    HW1 4993   3.645   2.270   0.708
  834SOL    HW2 4994   3.608   2.168   0.603
  834SOL     MW 4995   3.668   2.207   0.652
  835SOL     OW 4996   2.718   3.963   1.899
  835SOL    HW1 4997   2.676   3.906   1.834
  835SOL    HW2 4998   2.680   3.935   1.983
  835SOL     MW 4999   2.707   3.952   1.902
  836SOL     OW 5000   4.569   4.648   6.036
  836SOL    HW1 5001   4.476   4.662   6.017
  836SOL    HW2 5002   4.590   4.566   5.990
  836SOL     MW 5003   4.560   4.639   6.027
  837SOL     OW 5004   3.487   4.358   0.863
  837SOL    HW1 5005   3.409   4.349   0.917
  837SOL    HW2 5006   3.514   4.449   0.875
  837SOL     MW 5007   3.481   4.368   0.872
  838SOL     OW 5008   1.436   3.676   5.922
  838SOL    HW1 5009   1.420   3.766   5.949
  838SOL    HW2 5010   1.442   3.680   5.827
  838SOL     MW 5011   1.435   3.688   5.914
  839SOL     OW 5012   2.865   4.811   1.730
  839SOL    HW1 5013   2.906   4.785   1.647
  839SOL    HW2 5014   2.857   4.906   1.724
  839SOL     MW 5015   2.870   4.820   1.719
  840SOL     OW 5016   1.236   3.620   1.639
  840SOL    HW1 5017   1.318   3.591   1.599
  840SOL    HW2 5018   1.218   3.705   1.598
  840SOL     MW 5019   1.244   3.627   1.628
  841SOL     OW 5020   5.473   3.748   0.471
  841SOL    HW1 5021   5.491   3.712   0.385
  841SOL    HW2 5022   5.508   3.683   0.532
  841SOL     MW 5023   5.480   3.735   0.468
  842SOL     OW 5024   0.694   0.567   1.849
  842SOL    HW1 5025   0.700   0.514   1.929
  842SOL    HW2 5026   0.727   0.653   1.875
  842SOL     MW 5027   0.699   0.571   1.863
  843SOL     OW 5028   4.067   1.261   5.143
  843SOL    HW1 5029   3.980   1.301   5.138
  843SOL    HW2 5030   4.053   1.170   5.118
  843SOL     MW 5031   4.054   1.255   5.140
  844SOL     OW 5032   1.924   4.125   0.316
  844SOL    HW1 5033   1.894   4.043   0.354
  844SOL    HW2 5034   1.938   4.183   0.391
  844SOL     MW 5035   1.922   4.122   0.331
  845SOL     OW 5036   5.242   5.923   1.136
  845SOL    HW1 5037   5.156   5.959   1.113
  845SOL    HW2 5038   5.264   5.865   1.062
  845SOL     MW 5039   5.233   5.920   1.123
  846SOL     OW 5040   1.975   3.299   5.498
  846SOL    HW1 5041   1.987   3.334   5.410
  846SOL    HW2 5042   2.008   3.367   5.556
  846SOL     MW 5043   1.980   3.312   5.494
  847SOL     OW 5044   2.290   5.357   2.214
  847SOL    HW1 5045   2.345   5.381   2.139
  847SOL    HW2 5046   2.211   5.320   2.175
  847SOL     MW 5047   2.287   5.355   2.199
  848SOL     OW 5048   4.538   5.702   3.296
  848SOL    HW1 5049   4.522   5.656   3.214
  848SOL    HW2 5050   4.462   5.681   3.351
  848SOL     MW 5051   4.526   5.693   3.293
  849SOL     OW 5052   2.506   3.959   4.169
  849SOL    HW1 5053   2.422   3.983   4.208
  849SOL    HW2 5054   2.557   3.925   4.242
  849SOL     MW 5055   2.502   3.958   4.183
  850SOL     OW 5056   5.920   5.620   5.713
  850SOL    HW1 5057   5.884   5.602   5.800
  850SOL    HW2 5058   5.847   5.660   5.665
  850SOL     MW 5059   5.906   5.623   5.718
  851SOL     OW 5060   3.491   1.491   3.903
  851SOL    HW1 5061   3.420   1.439   3.865
  851SOL    HW2 5062   3.452   1.533   3.979
  851SOL     MW 5063   3.477   1.490   3.908
  852SOL     OW 5064   5.316   2.537   1.685
  852SOL    HW1 5065   5.392   2.529   1.628
  852SOL    HW2 5066   5.250   2.580   1.632
  852SOL     MW 5067   5.318   2.541   1.671
  853SOL     OW 5068   5.338   3.519   4.686
  853SOL    HW1 5069   5.404   3.452   4.670
  853SOL    HW2 5070   5.350   3.543   4.778
  853SOL     MW 5071   5.348   3.514   4.696
  854SOL     OW 5072   2.123   0.882   5.802
  854SOL    HW1 5073   2.179   0.807   5.781
  854SOL    HW2 5074   2.055   0.880   5.735
  854SOL     MW 5075   2.121   0.872   5.791
  855SOL     OW 5076   2.812   4.995   1.476
  855SOL    HW1 5077   2.905   4.971   1.474
  855SOL    HW2 5078   2.812   5.090   1.459
  855SOL     MW 5079   2.824   5.004   1.473
  856SOL     OW 5080   5.559   3.400   4.789
  856SOL    HW1 5081   5.618   3.330   4.761
  856SOL    HW2 5082   5.617   3.474   4.808
  856SOL     MW 5083   5.574   3.401   4.787
  857SOL     OW 5084   0.612   0.826   3.384
  857SOL    HW1 5085   0.559   0.848   3.307
  857SOL    HW2 5086   0.602   0.731   3.393
  857SOL     MW 5087   0.604   0.816   3.375
  858SOL     OW 5088   5.347   3.625   4.921
  858SOL    HW1 5089   5.275   3.616   4.983
  858SOL    HW2 5090   5.426   3.631   4.976
  858SOL     MW 5091   5.348   3.625   4.936
  859SOL     OW 5092   4.812   4.218   1.128
  859SOL    HW1 5093   4.728   4.211   1.083
  859SOL    HW2 5094   4.864   4.276   1.072
  859SOL     MW 5095   4.808   4.225   1.115
  860SOL     OW 5096   4.859   0.402   3.867
  860SOL    HW1 5097   4.795   0.469   3.844
  860SOL    HW2 5098   4.832   0.373   3.954
  860SOL     MW 5099   4.847   0.407   3.876
  861SOL     OW 5100   1.217   2.113   0.445
  861SOL    HW1 5101   1.168   2.031   0.435
  861SOL    HW2 5102   1.161   2.168   0.500
  861SOL     MW 5103   1.203   2.109   0.451
  862SOL     OW 5104   4.218   1.123   2.631
  862SOL    HW1 5105   4.208   1.039   2.586
  862SOL    HW2 5106   4.289   1.167   2.584
  862SOL     MW 5107   4.226   1.118   2.619
  863SOL     OW 5108   3.249   1.029   1.637
  863SOL    HW1 5109   3.189   1.051   1.708
  863SOL    HW2 5110   3.274   0.939   1.654
  863SOL     MW 5111   3.244   1.021   1.648
  864SOL     OW 5112   2.645   5.359   0.524
  864SOL    HW1 5113   2.645   5.342   0.430
  864SOL    HW2 5114   2.664   5.452   0.532
  864SOL     MW 5115   2.648   5.369   0.513
  865SOL     OW 5116   2.035   1.226   1.643
  865SOL    HW1 5117   2.061   1.287   1.712
  865SOL    HW2 5118   2.105   1.233   1.578
  865SOL     MW 5119   2.047   1.235   1.643
  866SOL     OW 5120   4.796   1.806   2.176
  866SOL    HW1 5121   4.864   1.800   2.109
  866SOL    HW2 5122   4.842   1.790   2.258
  866SOL     MW 5123   4.811   1.803   2.178
  867SOL     OW 5124   2.289   4.631   5.562
  867SOL    HW1 5125   2.217   4.640   5.499
  867SOL    HW2 5126   2.288   4.538   5.586
  867SOL     MW 5127   2.279   4.620   5.557
  868SOL     OW 5128   4.427   4.965   4.905
  868SOL    HW1 5129   4.401   4.894   4.846
  868SOL    HW2 5130   4.346   5.010   4.926
  868SOL     MW 5131   4.414   4.962   4.900
  869SOL     OW 5132   1.019   1.267   0.410
  869SOL    HW1 5133   0.980   1.267   0.322
  869SOL    HW2 5134   0.957   1.317   0.463
  869SOL     MW 5135   1.006   1.273   0.405
  870SOL     OW 5136   3.447   1.386   5.173
  870SOL    HW1 5137   3.409   1.344   5.250
  870SOL    HW2 5138   3.540   1.364   5.176
  870SOL     MW 5139   3.454   1.378   5.183
  871SOL     OW 5140   5.939   4.686   4.703
  871SOL    HW1 5141   5.950   4.638   4.785
  871SOL    HW2 5142   5.857   4.652   4.667
  871SOL     MW 5143   5.930   4.676   4.709
  872SOL     OW 5144   1.913   4.136   5.461
  872SOL    HW1 5145   1.935   4.045   5.444
  872SOL    HW2 5146   1.881   4.170   5.377
  872SOL     MW 5147   1.912   4.129   5.448
  873SOL     OW 5148   0.127   0.132   2.302
  873SOL    HW1 5149   0.097   0.089   2.222
  873SOL    HW2 5150   0.079   0.215   2.304
  873SOL     MW 5151   0.117   0.137   2.292
  874SOL     OW 5152   3.534   1.875   2.200
  874SOL    HW1 5153   3.517   1.846   2.110
  874SOL    HW2 5154   3.618   1.922   2.195
  874SOL     MW 5155   3.543   1.878   2.188
  875SOL     OW 5156   1.547   3.379   3.531
  875SOL    HW1 5157   1.478   3.430   3.573
  875SOL    HW2 5158   1.589   3.440   3.471
  875SOL     MW 5159   1.543   3.393   3.528
  876SOL     OW 5160   0.879   2.276   3.947
  876SOL    HW1 5161   0.858   2.184   3.966
  876SOL    HW2 5162   0.973   2.283   3.965
  876SOL     MW 5163   0.888   2.265   3.952
  877SOL     OW 5164   3.475   2.395   0.675
  877SOL    HW1 5165   3.393   2.370   0.719
  877SOL    HW2 5166   3.477   2.341   0.596
  877SOL     MW 5167   3.465   2.385   0.671
  878SOL     OW 5168   1.668   1.042   2.561
  878SOL    HW1 5169   1.617   1.066   2.639
  878SOL    HW2 5170   1.619   1.081   2.488
  878SOL     MW 5171   1.655   1.050   2.562
  879SOL     OW 5172   0.618   5.714   0.470
  879SOL    HW1 5173   0.605   5.629   0.429
  879SOL    HW2 5174   0.551   5.770   0.431
  879SOL     MW 5175   0.608   5.711   0.460
  880SOL     OW 5176   0.989   2.393   3.510
  880SOL    HW1 5177   1.056   2.461   3.504
  880SOL    HW2 5178   1.037   2.312   3.527
  880SOL     MW 5179   1.003   2.391   3.512
  881SOL     OW 5180   0.351   0.942   4.227
  881SOL    HW1 5181   0.371   0.920   4.136
  881SOL    HW2 5182   0.278   0.885   4.249
  881SOL     MW 5183   0.344   0.932   4.218
  882SOL     OW 5184   0.499   3.879   4.728
  882SOL    HW1 5185   0.528   3.799   4.773
  882SOL    HW2 5186   0.557   3.886   4.653
  882SOL     MW 5187   0.510   3.869   4.724
  883SOL     OW 5188   2.550   0.345   0.039
  883SOL    HW1 5189   2.493   0.290  -0.015
  883SOL    HW2 5190   2.498   0.364   0.117
  883SOL     MW 5191   2.536   0.340   0.042
  884SOL     OW 5192   3.458   5.679   0.314
  884SOL    HW1 5193   3.431   5.761   0.274
  884SOL    HW2 5194   3.441   5.613   0.247
  884SOL     MW 5195   3.452   5.681   0.300
  885SOL     OW 5196   2.052   1.381   5.755
  885SOL    HW1 5197   2.010   1.319   5.814
  885SOL    HW2 5198   2.052   1.464   5.804
  885SOL     MW 5199   2.046   1.384   5.769
  886SOL     OW 5200   0.078   4.898   2.592
  886SOL    HW1 5201   0.153   4.910   2.533
  886SOL    HW2 5202   0.031   4.824   2.554
  886SOL     MW 5203   0.083   4.890   2.579
  887SOL     OW 5204   1.657   0.464   3.018
  887SOL    HW1 5205   1.720   0.480   3.087
  887SOL    HW2 5206   1.612   0.547   3.006
  887SOL     MW 5207   1.659   0.476   3.025
  888SOL     OW 5208   2.303   0.293   5.217
  888SOL    HW1 5209   2.307   0.197   5.216
  888SOL    HW2 5210   2.372   0.320   5.157
  888SOL     MW 5211   2.312   0.284   5.209
  889SOL     OW 5212   0.538   0.719   5.903
  889SOL    HW1 5213   0.522   0.716   5.809
  889SOL    HW2 5214   0.581   0.635   5.923
  889SOL     MW 5215   0.542   0.708   5.894
  890SOL     OW 5216   5.701   3.949   2.230
  890SOL    HW1 5217   5.777   3.968   2.175
  890SOL    HW2 5218   5.726   3.871   2.280
  890SOL     MW 5219   5.714   3.941   2.229
  891SOL     OW 5220   5.429   2.366   2.190
  891SOL    HW1 5221   5.511   2.321   2.208
  891SOL    HW2 5222   5.435   2.391   2.098
  891SOL     MW 5223   5.440   2.364   2.181
  892SOL     OW 5224   2.481   4.603   2.541
  892SOL    HW1 5225   2.508   4.549   2.467
  892SOL    HW2 5226   2.392   4.574   2.561
  892SOL     MW 5227   2.473   4.592   2.534
  893SOL     OW 5228   0.624   2.123   1.255
  893SOL    HW1 5229   0.643   2.162   1.169
  893SOL    HW2 5230   0.678   2.043   1.256
  893SOL     MW 5231   0.634   2.118   1.244
  894SOL     OW 5232   3.814   4.110   2.258
  894SOL    HW1 5233   3.838   4.147   2.173
  894SOL    HW2 5234   3.724   4.079   2.246
  894SOL     MW 5235   3.806   4.111   2.246
  895SOL     OW 5236   0.290   0.336   0.626
  895SOL    HW1 5237   0.219   0.385   0.668
  895SOL    HW2 5238   0.294   0.254   0.676
  895SOL     MW 5239   0.281   0.332   0.638
  896SOL     OW 5240   2.085   0.906   2.193
  896SOL    HW1 5241   2.146   0.842   2.230
  896SOL    HW2 5242   2.011   0.907   2.255
  896SOL     MW 5243   2.083   0.898   2.206
  897SOL     OW 5244   6.006   4.046   1.356
  897SOL    HW1 5245   6.037   3.956   1.366
  897SOL    HW2 5246   6.002   4.060   1.262
  897SOL     MW 5247   6.009   4.036   1.345
  898SOL     OW 5248   0.450   1.337   5.553
  898SOL    HW1 5249   0.358   1.320   5.572
  898SOL    HW2 5250   0.496   1.267   5.597
  898SOL     MW 5251   0.443   1.326   5.561
  899SOL     OW 5252   5.535   5.481   4.857
  899SOL    HW1 5253   5.600   5.499   4.925
  899SOL    HW2 5254   5.537   5.559   4.801
  899SOL     MW 5255   5.544   5.493   4.858
  900SOL     OW 5256   3.042   1.075   3.525
  900SOL    HW1 5257   3.047   1.009   3.456
  900SOL    HW2 5258   3.058   1.158   3.479
  900SOL     MW 5259   3.045   1.077   3.510
  901SOL     OW 5260   5.300   5.779   3.526
  901SOL    HW1 5261   5.302   5.789   3.621
  901SOL    HW2 5262   5.390   5.756   3.503
  901SOL     MW 5263   5.312   5.777   3.535
  902SOL     OW 5264   4.033   5.567   1.394
  902SOL    HW1 5265   4.050   5.582   1.487
  902SOL    HW2 5266   3.955   5.512   1.392
  902SOL     MW 5267   4.025   5.562   1.406
  903SOL     OW 5268   4.378   2.862   1.527
  903SOL    HW1 5269   4.406   2.888   1.440
  903SOL    HW2 5270   4.283   2.868   1.525
  903SOL     MW 5271   4.369   2.866   1.516
  904SOL     OW 5272   0.036   3.650   3.268
  904SOL    HW1 5273   0.069   3.649   3.357
  904SOL    HW2 5274  -0.047   3.699   3.273
  904SOL     MW 5275   0.029   3.656   3.280
  905SOL     OW 5276   2.812   0.774   5.139
  905SOL    HW1 5277   2.841   0.777   5.230
  905SOL    HW2 5278   2.741   0.709   5.138
  905SOL     MW 5279   2.807   0.766   5.150
  906SOL     OW 5280   1.697   2.223   3.871
  906SOL    HW1 5281   1.612   2.189   3.898
  906SOL    HW2 5282   1.753   2.210   3.948
  906SOL     MW 5283   1.693   2.217   3.885
  907SOL     OW 5284   4.889   0.683   3.464
  907SOL    HW1 5285   4.970   0.721   3.430
  907SOL    HW2 5286   4.887   0.711   3.556
  907SOL     MW 5287   4.899   0.692   3.471
  908SOL     OW 5288   2.044   5.150   0.736
  908SOL    HW1 5289   2.105   5.166   0.664
  908SOL    HW2 5290   2.066   5.216   0.802
  908SOL     MW 5291   2.054   5.160   0.735
  909SOL     OW 5292   5.424   5.538   5.126
  909SOL    HW1 5293   5.403   5.619   5.079
  909SOL    HW2 5294   5.511   5.513   5.093
  909SOL     MW 5295   5.433   5.545   5.115
  910SOL     OW 5296   3.242   3.444   4.720
  910SOL    HW1 5297   3.164   3.447   4.775
  910SOL    HW2 5298   3.278   3.533   4.725
  910SOL     MW 5299   3.237   3.456   4.728
  911SOL     OW 5300   5.768   4.770   1.078
  911SOL    HW1 5301   5.740   4.820   1.002
  911SOL    HW2 5302   5.697   4.708   1.094
  911SOL     MW 5303   5.755   4.768   1.071
  912SOL     OW 5304   4.552   4.184   4.897
  912SOL    HW1 5305   4.469   4.144   4.868
  912SOL    HW2 5306   4.525   4.258   4.952
  912SOL     MW 5307   4.538   4.188   4.900
  913SOL     OW 5308   2.003   3.833   5.507
  913SOL    HW1 5309   1.989   3.806   5.598
  913SOL    HW2 5310   1.966   3.761   5.455
  913SOL     MW 5311   1.997   3.820   5.512
  914SOL     OW 5312   1.360   1.086   5.183
  914SOL    HW1 5313   1.399   1.174   5.183
  914SOL    HW2 5314   1.411   1.038   5.118
  914SOL     MW 5315   1.372   1.091   5.174
  915SOL     OW 5316   2.885   3.605   1.229
  915SOL    HW1 5317   2.865   3.685   1.277
  915SOL    HW2 5318   2.868   3.535   1.291
  915SOL     MW 5319   2.881   3.606   1.243
  916SOL     OW 5320   2.037   1.694   3.283
  916SOL    HW1 5321   1.978   1.711   3.210
  916SOL    HW2 5322   1.990   1.726   3.360
  916SOL     MW 5323   2.023   1.701   3.284
  917SOL     OW 5324   1.517   5.626   0.280
  917SOL    HW1 5325   1.466   5.551   0.308
  917SOL    HW2 5326   1.470   5.659   0.203
  917SOL     MW 5327   1.504   5.621   0.274
  918SOL     OW 5328   5.442   2.672   2.631
  918SOL    HW1 5329   5.482   2.649   2.547
  918SOL    HW2 5330   5.370   2.730   2.608
  918SOL     MW 5331   5.438   2.676   2.618
  919SOL     OW 5332   1.985   6.013   0.063
  919SOL    HW1 5333   2.014   6.052  -0.019
  919SOL    HW2 5334   1.893   5.989   0.048
  919SOL     MW 5335   1.977   6.015   0.051
  920SOL     OW 5336   3.383   3.801   0.376
  920SOL    HW1 5337   3.298   3.840   0.396
  920SOL    HW2 5338   3.434   3.873   0.338
  920SOL     MW 5339   3.379   3.815   0.374
  921SOL     OW 5340   3.508   1.733   5.068
  921SOL    HW1 5341   3.504   1.825   5.093
  921SOL    HW2 5342   3.422   1.716   5.028
  921SOL     MW 5343   3.496   1.742   5.066
  922SOL     OW 5344   2.095   6.000   5.604
  922SOL    HW1 5345   2.121   6.007   5.512
  922SOL    HW2 5346   2.165   6.043   5.653
  922SOL     MW 5347   2.107   6.006   5.599
  923SOL     OW 5348   0.514   2.719   0.008
  923SOL    HW1 5349   0.430   2.713   0.055
  923SOL    HW2 5350   0.508   2.800  -0.042
  923SOL     MW 5351   0.502   2.729   0.008
  924SOL     OW 5352   2.950   1.517   4.975
  924SOL    HW1 5353   2.892   1.456   5.020
  924SOL    HW2 5354   3.037   1.495   5.006
  924SOL     MW 5355   2.954   1.506   4.985
  925SOL     OW 5356   4.739   5.572   5.691
  925SOL    HW1 5357   4.806   5.600   5.629
  925SOL    HW2 5358   4.669   5.537   5.636
  925SOL     MW 5359   4.738   5.571   5.676
  926SOL     OW 5360   4.757   5.299   3.051
  926SOL    HW1 5361   4.806   5.378   3.069
  926SOL    HW2 5362   4.718   5.313   2.964
  926SOL     MW 5363   4.758   5.311   3.042
  927SOL     OW 5364   5.760   0.266   5.911
  927SOL    HW1 5365   5.675   0.292   5.876
  927SOL    HW2 5366   5.740   0.226   5.995
  927SOL     MW 5367   5.747   0.264   5.917
  928SOL     OW 5368   0.296   5.930   4.316
  928SOL    HW1 5369   0.320   5.987   4.390
  928SOL    HW2 5370   0.310   5.841   4.349
  928SOL     MW 5371   0.301   5.926   4.330
  929SOL     OW 5372   2.081   2.130   0.363
  929SOL    HW1 5373   2.155   2.170   0.408
  929SOL    HW2 5374   2.004   2.171   0.401
  929SOL     MW 5375   2.081   2.140   0.373
  930SOL     OW 5376   3.597   3.319   5.400
  930SOL    HW1 5377   3.690   3.317   5.379
  930SOL    HW2 5378   3.559   3.380   5.337
  930SOL     MW 5379   3.604   3.326   5.389
  931SOL     OW 5380   1.180   5.679   5.349
  931SOL    HW1 5381   1.158   5.703   5.439
  931SOL    HW2 5382   1.170   5.584   5.346
  931SOL     MW 5383   1.176   5.670   5.360
  932SOL     OW 5384   0.439   3.559   0.778
  932SOL    HW1 5385   0.405   3.639   0.819
  932SOL    HW2 5386   0.391   3.488   0.820
  932SOL     MW 5387   0.428   3.560   0.788
  933SOL     OW 5388   1.108   0.003   2.511
  933SOL    HW1 5389   1.175  -0.005   2.579
  933SOL    HW2 5390   1.045   0.066   2.546
  933SOL     MW 5391   1.108   0.010   2.524
  934SOL     OW 5392   2.849   3.991   0.611
  934SOL    HW1 5393   2.870   4.085   0.612
  934SOL    HW2 5394   2.785   3.981   0.681
  934SOL     MW 5395   2.844   4.002   0.620
  935SOL     OW 5396   3.194   2.051   0.542
  935SOL    HW1 5397   3.122   1.990   0.558
  935SOL    HW2 5398   3.154   2.122   0.491
  935SOL     MW 5399   3.180   2.053   0.537
  936SOL     OW 5400   1.239   0.069   5.851
  936SOL    HW1 5401   1.154   0.068   5.894
  936SOL    HW2 5402   1.247   0.156   5.813
  936SOL     MW 5403   1.229   0.080   5.852
  937SOL     OW 5404   6.070   0.590   5.888
  937SOL    HW1 5405   5.987   0.611   5.845
  937SOL    HW2 5406   6.061   0.499   5.914
  937SOL     MW 5407   6.059   0.581   5.886
  938SOL     OW 5408   6.016   3.786   4.297
  938SOL    HW1 5409   6.027   3.859   4.236
  938SOL    HW2 5410   5.921   3.771   4.301
  938SOL     MW 5411   6.005   3.793   4.290
  939SOL     OW 5412   4.448   5.180   2.492
  939SOL    HW1 5413   4.411   5.111   2.436
  939SOL    HW2 5414   4.439   5.260   2.440
  939SOL     MW 5415   4.442   5.181   2.478
  940SOL     OW 5416   5.891   1.216   4.004
  940SOL    HW1 5417   5.956   1.272   3.961
  940SOL    HW2 5418   5.845   1.273   4.065
  940SOL     MW 5419   5.894   1.230   4.006
  941SOL     OW 5420   3.381   1.730   3.745
  941SOL    HW1 5421   3.467   1.689   3.758
  941SOL    HW2 5422   3.367   1.727   3.650
  941SOL     MW 5423   3.390   1.725   3.735
  942SOL     OW 5424   1.919   5.485   5.799
  942SOL    HW1 5425   1.933   5.412   5.860
  942SOL    HW2 5426   1.952   5.562   5.846
  942SOL     MW 5427   1.925   5.486   5.813
  943SOL     OW 5428   0.383   0.787   0.903
  943SOL    HW1 5429   0.318   0.720   0.927
  943SOL    HW2 5430   0.417   0.758   0.819
  943SOL     MW 5431   0.379   0.775   0.896
  944SOL     OW 5432   1.842   5.305   3.600
  944SOL    HW1 5433   1.853   5.226   3.653
  944SOL    HW2 5434   1.901   5.292   3.526
  944SOL     MW 5435   1.851   5.293   3.597
  945SOL     OW 5436   5.863   5.326   3.356
  945SOL    HW1 5437   5.942   5.377   3.372
  945SOL    HW2 5438   5.840   5.345   3.265
  945SOL     MW 5439   5.870   5.335   3.346
  946SOL     OW 5440   0.432   1.768   0.508
  946SOL    HW1 5441   0.504   1.830   0.519
  946SOL    HW2 5442   0.366   1.796   0.572
  946SOL     MW 5443   0.433   1.780   0.517
  947SOL     OW 5444   0.321   3.617   1.525
  947SOL    HW1 5445   0.407   3.596   1.562
  947SOL    HW2 5446   0.338   3.630   1.432
  947SOL     MW 5447   0.335   3.616   1.518
  948SOL     OW 5448   5.336   2.845   4.690
  948SOL    HW1 5449   5.415   2.877   4.734
  948SOL    HW2 5450   5.334   2.893   4.607
  948SOL     MW 5451   5.346   2.855   4.685
  949SOL     OW 5452   4.591   3.257   5.782
  949SOL    HW1 5453   4.665   3.211   5.744
  949SOL    HW2 5454   4.523   3.254   5.714
  949SOL     MW 5455   4.592   3.251   5.768
  950SOL     OW 5456   5.550   2.131   1.159
  950SOL    HW1 5457   5.616   2.199   1.174
  950SOL    HW2 5458   5.488   2.171   1.099
  950SOL     MW 5459   5.551   2.145   1.153
  951SOL     OW 5460   1.561   6.068   3.069
  951SOL    HW1 5461   1.577   5.994   3.009
  951SOL    HW2 5462   1.632   6.130   3.049
  951SOL     MW 5463   1.573   6.066   3.058
  952SOL     OW 5464   2.299   5.733   4.077
  952SOL    HW1 5465   2.387   5.726   4.112
  952SOL    HW2 5466   2.265   5.643   4.078
  952SOL     MW 5467   2.306   5.720   4.081
  953SOL     OW 5468   2.687   5.635   0.503
  953SOL    HW1 5469   2.725   5.665   0.585
  953SOL    HW2 5470   2.751   5.661   0.436
  953SOL     MW 5471   2.700   5.642   0.505
  954SOL     OW 5472   4.736   4.592   2.202
  954SOL    HW1 5473   4.727   4.667   2.260
  954SOL    HW2 5474   4.831   4.579   2.194
  954SOL     MW 5475   4.747   4.600   2.209
  955SOL     OW 5476   2.442   0.279   4.686
  955SOL    HW1 5477   2.491   0.211   4.733
  955SOL    HW2 5478   2.506   0.316   4.625
  955SOL     MW 5479   2.457   0.275   4.684
  956SOL     OW 5480   2.429   5.698   5.637
  956SOL    HW1 5481   2.471   5.643   5.703
  956SOL    HW2 5482   2.336   5.693   5.656
  956SOL     MW 5483   2.423   5.690   5.648
  957SOL     OW 5484   0.182   2.374   1.942
  957SOL    HW1 5485   0.218   2.340   2.024
  957SOL    HW2 5486   0.087   2.374   1.956
  957SOL     MW 5487   0.174   2.370   1.955
  958SOL     OW 5488   1.212   2.420   1.596
  958SOL    HW1 5489   1.220   2.436   1.502
  958SOL    HW2 5490   1.301   2.425   1.629
  958SOL     MW 5491   1.224   2.423   1.588
  959SOL     OW 5492   4.358   2.587   1.534
  959SOL    HW1 5493   4.265   2.563   1.537
  959SOL    HW2 5494   4.359   2.674   1.495
  959SOL     MW 5495   4.346   2.595   1.529
  960SOL     OW 5496   4.181   3.202   1.572
  960SOL    HW1 5497   4.166   3.294   1.549
  960SOL    HW2 5498   4.161   3.154   1.492
  960SOL     MW 5499   4.176   3.208   1.559
  961SOL     OW 5500   2.624   5.345   4.854
  961SOL    HW1 5501   2.695   5.375   4.798
  961SOL    HW2 5502   2.569   5.291   4.797
  961SOL     MW 5503   2.626   5.342   4.840
  962SOL     OW 5504   2.182   0.384   1.299
  962SOL    HW1 5505   2.130   0.308   1.271
  962SOL    HW2 5506   2.146   0.456   1.248
  962SOL     MW 5507   2.171   0.384   1.289
  963SOL     OW 5508   2.497   1.075   5.032
  963SOL    HW1 5509   2.579   1.084   5.081
  963SOL    HW2 5510   2.512   1.122   4.951
  963SOL     MW 5511   2.509   1.083   5.028
  964SOL     OW 5512   2.038   0.653   3.380
  964SOL    HW1 5513   2.094   0.685   3.309
  964SOL    HW2 5514   2.050   0.716   3.451
  964SOL     MW 5515   2.047   0.665   3.380
  965SOL     OW 5516   1.408   1.126   1.398
  965SOL    HW1 5517   1.354   1.056   1.361
  965SOL    HW2 5518   1.353   1.166   1.465
  965SOL     MW 5519   1.394   1.122   1.402
  966SOL     OW 5520   3.122   4.224   5.982
  966SOL    HW1 5521   3.107   4.243   6.074
  966SOL    HW2 5522   3.035   4.202   5.947
  966SOL     MW 5523   3.109   4.223   5.989
  967SOL     OW 5524   0.409   4.015   2.736
  967SOL    HW1 5525   0.406   4.111   2.740
  967SOL    HW2 5526   0.481   3.996   2.676
  967SOL     MW 5527   0.418   4.025   2.729
  968SOL     OW 5528   2.210   0.508   2.569
  968SOL    HW1 5529   2.278   0.575   2.576
  968SOL    HW2 5530   2.164   0.530   2.488
  968SOL     MW 5531   2.213   0.520   2.559
  969SOL     OW 5532   0.244   0.859   3.374
  969SOL    HW1 5533   0.294   0.872   3.293
  969SOL    HW2 5534   0.209   0.945   3.394
  969SOL     MW 5535   0.246   0.872   3.366
  970SOL     OW 5536   1.014   0.254   0.291
  970SOL    HW1 5537   1.025   0.195   0.366
  970SOL    HW2 5538   1.102   0.287   0.274
  970SOL     MW 5539   1.027   0.250   0.299
  971SOL     OW 5540   0.494   0.221   0.052
  971SOL    HW1 5541   0.509   0.172   0.133
  971SOL    HW2 5542   0.569   0.280   0.046
  971SOL     MW 5543   0.505   0.222   0.062
  972SOL     OW 5544   5.506   3.226   1.338
  972SOL    HW1 5545   5.434   3.268   1.385
  972SOL    HW2 5546   5.525   3.285   1.265
  972SOL     MW 5547   5.499   3.239   1.335
  973SOL     OW 5548   6.037   4.204   2.401
  973SOL    HW1 5549   6.043   4.117   2.362
  973SOL    HW2 5550   6.051   4.264   2.329
  973SOL     MW 5551   6.040   4.201   2.387
  974SOL     OW 5552   2.407   4.342   0.019
  974SOL    HW1 5553   2.472   4.403  -0.014
  974SOL    HW2 5554   2.342   4.337  -0.051
  974SOL     MW 5555   2.407   4.349   0.006
  975SOL     OW 5556   4.549   4.834   5.330
  975SOL    HW1 5557   4.462   4.795   5.323
  975SOL    HW2 5558   4.539   4.905   5.394
  975SOL     MW 5559   4.537   4.838   5.337
  976SOL     OW 5560   2.716   0.827   0.274
  976SOL    HW1 5561   2.656   0.902   0.275
  976SOL    HW2 5562   2.666   0.756   0.313
  976SOL     MW 5563   2.702   0.828   0.279
  977SOL     OW 5564   2.485   4.596   4.279
  977SOL    HW1 5565   2.523   4.599   4.191
  977SOL    HW2 5566   2.461   4.686   4.298
  977SOL     MW 5567   2.487   4.608   4.270
  978SOL     OW 5568   4.296   2.631   0.920
  978SOL    HW1 5569   4.262   2.542   0.931
  978SOL    HW2 5570   4.254   2.663   0.839
  978SOL     MW 5571   4.286   2.624   0.911
  979SOL     OW 5572   4.626   1.134   4.325
  979SOL    HW1 5573   4.677   1.101   4.251
  979SOL    HW2 5574   4.635   1.229   4.319
  979SOL     MW 5575   4.634   1.142   4.315
  980SOL     OW 5576   0.319   5.642   0.113
  980SOL    HW1 5577   0.310   5.637   0.018
  980SOL    HW2 5578   0.404   5.603   0.131
  980SOL     MW 5579   0.328   5.636   0.103
  981SOL     OW 5580   5.045   0.110   4.571
  981SOL    HW1 5581   5.045   0.039   4.507
  981SOL    HW2 5582   5.136   0.115   4.601
  981SOL     MW 5583   5.057   0.101   4.566
  982SOL     OW 5584   2.836   5.100   5.430
  982SOL    HW1 5585   2.887   5.172   5.394
  982SOL    HW2 5586   2.749   5.138   5.447
  982SOL     MW 5587   2.831   5.114   5.428
  983SOL     OW 5588   5.602   1.295   0.619
  983SOL    HW1 5589   5.543   1.298   0.694
  983SOL    HW2 5590   5.631   1.386   0.609
  983SOL     MW 5591   5.598   1.307   0.627
  984SOL     OW 5592   3.059   5.626   2.491
  984SOL    HW1 5593   3.000   5.583   2.553
  984SOL    HW2 5594   3.103   5.694   2.543
  984SOL     MW 5595   3.057   5.629   2.505
  985SOL     OW 5596   4.826   4.007   2.433
  985SOL    HW1 5597   4.833   4.009   2.338
  985SOL    HW2 5598   4.766   4.079   2.454
  985SOL     MW 5599   4.819   4.017   2.423
  986SOL     OW 5600   5.657   3.400   0.799
  986SOL    HW1 5601   5.582   3.445   0.761
  986SOL    HW2 5602   5.635   3.307   0.793
  986SOL     MW 5603   5.645   3.394   0.794
  987SOL     OW 5604   0.590   2.682   2.063
  987SOL    HW1 5605   0.678   2.684   2.102
  987SOL    HW2 5606   0.595   2.615   1.995
  987SOL     MW 5607   0.602   2.674   2.059
  988SOL     OW 5608   1.613   1.323   4.817
  988SOL    HW1 5609   1.578   1.250   4.767
  988SOL    HW2 5610   1.563   1.399   4.787
  988SOL     MW 5611   1.602   1.323   4.807
  989SOL     OW 5612   0.687   1.282   0.015
  989SOL    HW1 5613   0.700   1.217  -0.054
  989SOL    HW2 5614   0.592   1.291   0.023
  989SOL     MW 5615   0.677   1.275   0.007
  990SOL     OW 5616   2.892   1.027   3.753
  990SOL    HW1 5617   2.872   1.090   3.821
  990SOL    HW2 5618   2.957   1.071   3.697
  990SOL     MW 5619   2.898   1.041   3.754
  991SOL     OW 5620   3.788   2.805   1.352
  991SOL    HW1 5621   3.727   2.740   1.388
  991SOL    HW2 5622   3.801   2.778   1.261
  991SOL     MW 5623   3.782   2.793   1.345
  992SOL     OW 5624   4.507   3.575   4.810
  992SOL    HW1 5625   4.512   3.480   4.821
  992SOL    HW2 5626   4.417   3.597   4.836
  992SOL     MW 5627   4.496   3.566   4.815
  993SOL     OW 5628   3.156   3.832   3.430
  993SOL    HW1 5629   3.220   3.896   3.400
  993SOL    HW2 5630   3.180   3.751   3.385
  993SOL     MW 5631   3.167   3.830   3.420
  994SOL     OW 5632   0.575   4.252   4.729
  994SOL    HW1 5633   0.654   4.223   4.776
  994SOL    HW2 5634   0.518   4.286   4.798
  994SOL     MW 5635   0.578   4.253   4.744
  995SOL     OW 5636   4.825   0.614   4.446
  995SOL    HW1 5637   4.787   0.578   4.526
  995SOL    HW2 5638   4.878   0.542   4.411
  995SOL     MW 5639   4.827   0.600   4.452
  996SOL     OW 5640   2.926   1.441   1.473
  996SOL    HW1 5641   2.848   1.464   1.422
  996SOL    HW2 5642   2.923   1.500   1.549
  996SOL     MW 5643   2.916   1.451   1.476
  997SOL     OW 5644   0.956   2.372   1.618
  997SOL    HW1 5645   0.912   2.443   1.572
  997SOL    HW2 5646   1.047   2.401   1.625
  997SOL     MW 5647   0.962   2.385   1.613
  998SOL     OW 5648   3.104   0.881   4.080
  998SOL    HW1 5649   3.012   0.890   4.102
  998SOL    HW2 5650   3.105   0.861   3.986
  998SOL     MW 5651   3.093   0.880   4.071
  999SOL     OW 5652   1.032   5.599   3.506
  999SOL    HW1 5653   1.058   5.578   3.596
  999SOL    HW2 5654   1.101   5.656   3.473
  999SOL     MW 5655   1.044   5.603   3.513
 1000SOL     OW 5656   3.447   0.638   3.893
 1000SOL    HW1 5657   3.454   0.611   3.984
 1000SOL    HW2 5658   3.353   0.629   3.873
 1000SOL     MW 5659   3.436   0.633   3.902
 1001SOL     OW 5660   4.010   2.994   1.111
 1001SOL    HW1 5661   4.097   2.959   1.096
 1001SOL    HW2 5662   3.976   3.012   1.023
 1001SOL     MW 5663   4.017   2.992   1.098
 1002SOL     OW 5664   1.958   5.076   2.778
 1002SOL    HW1 5665   2.034   5.056   2.833
 1002SOL    HW2 5666   1.952   5.171   2.778
 1002SOL     MW 5667   1.967   5.085   2.785
 1003SOL     OW 5668   2.383   0.996   1.879
 1003SOL    HW1 5669   2.384   0.918   1.934
 1003SOL    HW2 5670   2.293   1.027   1.882
 1003SOL     MW 5671   2.372   0.990   1.887
 1004SOL     OW 5672   4.182   1.682   4.664
 1004SOL    HW1 5673   4.194   1.671   4.569
 1004SOL    HW2 5674   4.166   1.594   4.696
 1004SOL     MW 5675   4.181   1.669   4.656
 1005SOL     OW 5676   2.893   0.342   3.419
 1005SOL    HW1 5677   2.979   0.366   3.384
 1005SOL    HW2 5678   2.900   0.247   3.435
 1005SOL     MW 5679   2.905   0.333   3.417
 1006SOL     OW 5680   0.997   1.955   4.494
 1006SOL    HW1 5681   1.079   1.912   4.518
 1006SOL    HW2 5682   0.942   1.947   4.572
 1006SOL     MW 5683   1.001   1.949   4.507
 1007SOL     OW 5684   1.505   4.775   1.685
 1007SOL    HW1 5685   1.561   4.717   1.632
 1007SOL    HW2 5686   1.420   4.772   1.642
 1007SOL     MW 5687   1.502   4.768   1.672
 1008SOL     OW 5688   2.226   1.963   5.514
 1008SOL    HW1 5689   2.140   2.002   5.497
 1008SOL    HW2 5690   2.217   1.921   5.599
 1008SOL     MW 5691   2.214   1.962   5.523
 1009SOL     OW 5692   2.813   5.864   3.950
 1009SOL    HW1 5693   2.852   5.901   3.870
 1009SOL    HW2 5694   2.830   5.929   4.018
 1009SOL     MW 5695   2.820   5.877   3.948
 1010SOL     OW 5696   5.604   0.527   2.127
 1010SOL    HW1 5697   5.654   0.608   2.117
 1010SOL    HW2 5698   5.642   0.468   2.061
 1010SOL     MW 5699   5.615   0.530   2.117
 1011SOL     OW 5700   1.234   4.588   4.782
 1011SOL    HW1 5701   1.261   4.525   4.716
 1011SOL    HW2 5702   1.313   4.602   4.835
 1011SOL     MW 5703   1.248   4.582   4.781
 1012SOL     OW 5704   1.075   3.392   3.449
 1012SOL    HW1 5705   1.038   3.310   3.481
 1012SOL    HW2 5706   1.004   3.431   3.398
 1012SOL     MW 5707   1.061   3.386   3.446
 1013SOL     OW 5708   3.277   6.100   1.262
 1013SOL    HW1 5709   3.188   6.065   1.272
 1013SOL    HW2 5710   3.271   6.159   1.186
 1013SOL     MW 5711   3.265   6.103   1.254
 1014SOL     OW 5712   5.670   0.579   1.414
 1014SOL    HW1 5713   5.601   0.529   1.370
 1014SOL    HW2 5714   5.625   0.628   1.482
 1014SOL     MW 5715   5.655   0.579   1.417
 1015SOL     OW 5716   4.760   2.648   4.236
 1015SOL    HW1 5717   4.794   2.647   4.146
 1015SOL    HW2 5718   4.666   2.659   4.225
 1015SOL     MW 5719   4.753   2.649   4.223
 1016SOL     OW 5720   1.624   3.906   0.676
 1016SOL    HW1 5721   1.602   3.941   0.762
 1016SOL    HW2 5722   1.590   3.817   0.676
 1016SOL     MW 5723   1.617   3.899   0.687
 1017SOL     OW 5724   3.708   1.607   1.268
 1017SOL    HW1 5725   3.791   1.655   1.271
 1017SOL    HW2 5726   3.733   1.515   1.278
 1017SOL     MW 5727   3.722   1.601   1.270
 1018SOL     OW 5728   0.899   1.396   2.994
 1018SOL    HW1 5729   0.805   1.408   2.976
 1018SOL    HW2 5730   0.940   1.476   2.960
 1018SOL     MW 5731   0.892   1.408   2.987
 1019SOL     OW 5732   0.701   1.977   1.939
 1019SOL    HW1 5733   0.780   2.021   1.970
 1019SOL    HW2 5734   0.729   1.888   1.920
 1019SOL     MW 5735   0.715   1.972   1.940
 1020SOL     OW 5736   1.804   2.781   0.028
 1020SOL    HW1 5737   1.883   2.738   0.059
 1020SOL    HW2 5738   1.835   2.848  -0.033
 1020SOL     MW 5739   1.818   2.784   0.024
 1021SOL     OW 5740   1.352   0.686   2.770
 1021SOL    HW1 5741   1.413   0.680   2.697
 1021SOL    HW2 5742   1.297   0.608   2.762
 1021SOL     MW 5743   1.352   0.675   2.760
 1022SOL     OW 5744   0.656   5.716   4.595
 1022SOL    HW1 5745   0.733   5.736   4.649
 1022SOL    HW2 5746   0.673   5.629   4.559
 1022SOL     MW 5747   0.668   5.708   4.597
 1023SOL     OW 5748   2.202   1.914   3.896
 1023SOL    HW1 5749   2.224   1.821   3.903
 1023SOL    HW2 5750   2.140   1.918   3.823
 1023SOL     MW 5751   2.197   1.902   3.887
 1024SOL     OW 5752   5.260   0.408   0.136
 1024SOL    HW1 5753   5.276   0.354   0.213
 1024SOL    HW2 5754   5.193   0.470   0.163
 1024SOL     MW 5755   5.254   0.409   0.149
 1025SOL     OW 5756   1.299   3.903   2.145
 1025SOL    HW1 5757   1.276   3.995   2.152
 1025SOL    HW2 5758   1.390   3.903   2.115
 1025SOL     MW 5759   1.308   3.915   2.142
 1026SOL     OW 5760   2.358   0.472   5.836
 1026SOL    HW1 5761   2.324   0.515   5.914
 1026SOL    HW2 5762   2.289   0.411   5.811
 1026SOL     MW 5763   2.345   0.469   5.842
 1027SOL     OW 5764   6.065   1.699   1.242
 1027SOL    HW1 5765   6.018   1.667   1.320
 1027SOL    HW2 5766   6.151   1.658   1.248
 1027SOL     MW 5767   6.070   1.689   1.253
 1028SOL     OW 5768   1.541   4.094   0.327
 1028SOL    HW1 5769   1.504   4.156   0.390
 1028SOL    HW2 5770   1.608   4.047   0.377
 1028SOL     MW 5771   1.545   4.096   0.341
 1029SOL     OW 5772   0.951   3.624   3.964
 1029SOL    HW1 5773   0.872   3.590   4.004
 1029SOL    HW2 5774   0.973   3.560   3.897
 1029SOL     MW 5775   0.944   3.612   3.960
 1030SOL     OW 5776   4.265   2.720   3.239
 1030SOL    HW1 5777   4.261   2.735   3.334
 1030SOL    HW2 5778   4.357   2.699   3.222
 1030SOL     MW 5779   4.276   2.719   3.249
 1031SOL     OW 5780   5.531   2.566   2.392
 1031SOL    HW1 5781   5.533   2.657   2.361
 1031SOL    HW2 5782   5.478   2.520   2.327
 1031SOL     MW 5783   5.524   2.572   2.380
 1032SOL     OW 5784   3.140   0.901   3.127
 1032SOL    HW1 5785   3.157   0.839   3.198
 1032SOL    HW2 5786   3.214   0.962   3.129
 1032SOL     MW 5787   3.152   0.901   3.136
 1033SOL     OW 5788   4.461   3.896   5.107
 1033SOL    HW1 5789   4.406   3.968   5.077
 1033SOL    HW2 5790   4.498   3.925   5.190
 1033SOL     MW 5791   4.459   3.909   5.114
 1034SOL     OW 5792   3.320   1.348   4.492
 1034SOL    HW1 5793   3.246   1.328   4.549
 1034SOL    HW2 5794   3.297   1.432   4.451
 1034SOL     MW 5795   3.308   1.356   4.494
 1035SOL     OW 5796   4.518   4.472   5.665
 1035SOL    HW1 5797   4.577   4.543   5.687
 1035SOL    HW2 5798   4.552   4.396   5.713
 1035SOL     MW 5799   4.530   4.471   5.674
 1036SOL     OW 5800   2.249   2.341   5.397
 1036SOL    HW1 5801   2.318   2.320   5.335
 1036SOL    HW2 5802   2.176   2.372   5.343
 1036SOL     MW 5803   2.249   2.342   5.383
 1037SOL     OW 5804   0.430   4.796   0.279
 1037SOL    HW1 5805   0.490   4.750   0.338
 1037SOL    HW2 5806   0.343   4.760   0.300
 1037SOL     MW 5807   0.426   4.785   0.290
 1038SOL     OW 5808   0.660   3.250   5.654
 1038SOL    HW1 5809   0.591   3.244   5.721
 1038SOL    HW2 5810   0.676   3.159   5.629
 1038SOL     MW 5811   0.653   3.237   5.660
 1039SOL     OW 5812   3.263   4.560   3.126
 1039SOL    HW1 5813   3.335   4.525   3.074
 1039SOL    HW2 5814   3.196   4.583   3.063
 1039SOL     MW 5815   3.264   4.558   3.112
 1040SOL     OW 5816   3.132   4.816   0.532
 1040SOL    HW1 5817   3.202   4.875   0.504
 1040SOL    HW2 5818   3.054   4.846   0.485
 1040SOL     MW 5819   3.131   4.827   0.522
 1041SOL     OW 5820   3.776   1.339   1.337
 1041SOL    HW1 5821   3.846   1.342   1.402
 1041SOL    HW2 5822   3.733   1.255   1.352
 1041SOL     MW 5823   3.779   1.328   1.347
 1042SOL     OW 5824   1.236   5.330   5.735
 1042SOL    HW1 5825   1.231   5.310   5.829
 1042SOL    HW2 5826   1.165   5.391   5.720
 1042SOL     MW 5827   1.227   5.335   5.745
 1043SOL     OW 5828   1.409   1.205   3.394
 1043SOL    HW1 5829   1.413   1.136   3.460
 1043SOL    HW2 5830   1.497   1.207   3.355
 1043SOL     MW 5831   1.421   1.196   3.397
 1044SOL     OW 5832   0.675   1.162   3.170
 1044SOL    HW1 5833   0.756   1.126   3.207
 1044SOL    HW2 5834   0.614   1.163   3.244
 1044SOL     MW 5835   0.677   1.157   3.184
 1045SOL     OW 5836   5.082   5.650   3.895
 1045SOL    HW1 5837   5.153   5.700   3.854
 1045SOL    HW2 5838   5.005   5.706   3.887
 1045SOL     MW 5839   5.081   5.663   3.889
 1046SOL     OW 5840   3.484   5.060   1.014
 1046SOL    HW1 5841   3.400   5.084   0.973
 1046SOL    HW2 5842   3.548   5.068   0.943
 1046SOL     MW 5843   3.481   5.064   0.999
 1047SOL     OW 5844   5.120   4.021   5.581
 1047SOL    HW1 5845   5.140   3.995   5.492
 1047SOL    HW2 5846   5.049   4.085   5.572
 1047SOL     MW 5847   5.113   4.026   5.569
 1048SOL     OW 5848   2.771   4.455   0.444
 1048SOL    HW1 5849   2.795   4.499   0.525
 1048SOL    HW2 5850   2.725   4.376   0.473
 1048SOL     MW 5851   2.768   4.450   0.458
 1049SOL     OW 5852   1.144   5.602   0.227
 1049SOL    HW1 5853   1.088   5.529   0.255
 1049SOL    HW2 5854   1.225   5.560   0.198
 1049SOL     MW 5855   1.147   5.587   0.227
 1050SOL     OW 5856   1.371   4.521   2.582
 1050SOL    HW1 5857   1.275   4.519   2.575
 1050SOL    HW2 5858   1.388   4.578   2.657
 1050SOL     MW 5859   1.361   4.528   2.591
 1051SOL     OW 5860   0.515   0.323   4.554
 1051SOL    HW1 5861   0.423   0.306   4.576
 1051SOL    HW2 5862   0.545   0.385   4.620
 1051SOL     MW 5863   0.507   0.328   4.565
 1052SOL     OW 5864   4.528   1.364   5.461
 1052SOL    HW1 5865   4.605   1.335   5.511
 1052SOL    HW2 5866   4.501   1.286   5.413
 1052SOL     MW 5867   4.534   1.350   5.461
 1053SOL     OW 5868   2.764   3.839   4.702
 1053SOL    HW1 5869   2.828   3.787   4.653
 1053SOL    HW2 5870   2.788   3.826   4.794
 1053SOL     MW 5871   2.775   3.831   4.707
 1054SOL     OW 5872   5.639   2.461   3.689
 1054SOL    HW1 5873   5.720   2.503   3.718
 1054SOL    HW2 5874   5.644   2.372   3.723
 1054SOL     MW 5875   5.650   2.455   3.697
 1055SOL     OW 5876   5.030   0.509   1.431
 1055SOL    HW1 5877   4.991   0.501   1.344
 1055SOL    HW2 5878   4.955   0.508   1.491
 1055SOL     MW 5879   5.015   0.507   1.428
 1056SOL     OW 5880   4.740   1.256   5.611
 1056SOL    HW1 5881   4.806   1.216   5.555
 1056SOL    HW2 5882   4.735   1.198   5.688
 1056SOL     MW 5883   4.748   1.243   5.614
 1057SOL     OW 5884   1.497   5.547   4.055
 1057SOL    HW1 5885   1.538   5.625   4.018
 1057SOL    HW2 5886   1.524   5.547   4.147
 1057SOL     MW 5887   1.506   5.557   4.062
 1058SOL     OW 5888   0.009   4.012   2.751
 1058SOL    HW1 5889  -0.073   4.061   2.746
 1058SOL    HW2 5890   0.063   4.049   2.681
 1058SOL     MW 5891   0.006   4.023   2.741
 1059SOL     OW 5892   1.313   0.781   3.540
 1059SOL    HW1 5893   1.316   0.745   3.629
 1059SOL    HW2 5894   1.400   0.763   3.504
 1059SOL     MW 5895   1.325   0.774   3.547
 1060SOL     OW 5896   4.536   3.968   0.396
 1060SOL    HW1 5897   4.481   4.001   0.325
 1060SOL    HW2 5898   4.490   3.891   0.428
 1060SOL     MW 5899   4.523   3.963   0.391
 1061SOL     OW 5900   3.087   1.567   4.739
 1061SOL    HW1 5901   3.114   1.479   4.710
 1061SOL    HW2 5902   3.031   1.551   4.815
 1061SOL     MW 5903   3.083   1.553   4.745
 1062SOL     OW 5904   3.767   5.856   3.326
 1062SOL    HW1 5905   3.680   5.823   3.346
 1062SOL    HW2 5906   3.816   5.780   3.297
 1062SOL     MW 5907   3.762   5.842   3.325
 1063SOL     OW 5908   4.629   2.055   6.094
 1063SOL    HW1 5909   4.609   2.020   6.181
 1063SOL    HW2 5910   4.620   1.980   6.035
 1063SOL     MW 5911   4.625   2.041   6.097
 1064SOL     OW 5912   1.883   3.838   4.810
 1064SOL    HW1 5913   1.892   3.891   4.731
 1064SOL    HW2 5914   1.845   3.897   4.875
 1064SOL     MW 5915   1.879   3.852   4.808
 1065SOL     OW 5916   5.465   4.541   5.384
 1065SOL    HW1 5917   5.457   4.478   5.456
 1065SOL    HW2 5918   5.548   4.585   5.400
 1065SOL     MW 5919   5.475   4.538   5.396
 1066SOL     OW 5920   0.960   2.509   5.253
 1066SOL    HW1 5921   0.875   2.474   5.280
 1066SOL    HW2 5922   0.942   2.562   5.176
 1066SOL     MW 5923   0.947   2.511   5.246
 1067SOL     OW 5924   5.737   4.736   5.405
 1067SOL    HW1 5925   5.822   4.697   5.426
 1067SOL    HW2 5926   5.738   4.821   5.451
 1067SOL     MW 5927   5.748   4.742   5.414
 1068SOL     OW 5928   3.185   3.223   2.004
 1068SOL    HW1 5929   3.096   3.227   1.970
 1068SOL    HW2 5930   3.225   3.306   1.978
 1068SOL     MW 5931   3.178   3.234   1.997
 1069SOL     OW 5932   4.858   0.763   5.680
 1069SOL    HW1 5933   4.900   0.686   5.718
 1069SOL    HW2 5934   4.776   0.772   5.728
 1069SOL     MW 5935   4.853   0.754   5.691
 1070SOL     OW 5936   2.004   5.421   4.501
 1070SOL    HW1 5937   2.008   5.514   4.478
 1070SOL    HW2 5938   1.912   5.405   4.521
 1070SOL     MW 5939   1.993   5.431   4.501
 1071SOL     OW 5940   2.336   3.685   0.928
 1071SOL    HW1 5941   2.378   3.679   1.014
 1071SOL    HW2 5942   2.364   3.770   0.894
 1071SOL     MW 5943   2.345   3.695   0.934
 1072SOL     OW 5944   0.471   0.385   5.868
 1072SOL    HW1 5945   0.381   0.368   5.896
 1072SOL    HW2 5946   0.467   0.382   5.772
 1072SOL     MW 5947   0.459   0.382   5.859
 1073SOL     OW 5948   1.297   4.065   0.138
 1073SOL    HW1 5949   1.376   4.074   0.191
 1073SOL    HW2 5950   1.274   4.155   0.114
 1073SOL     MW 5951   1.304   4.078   0.142
 1074SOL     OW 5952   1.678   3.188   1.553
 1074SOL    HW1 5953   1.736   3.116   1.578
 1074SOL    HW2 5954   1.674   3.244   1.631
 1074SOL     MW 5955   1.685   3.186   1.566
 1075SOL     OW 5956   4.971   4.701   1.233
 1075SOL    HW1 5957   4.985   4.645   1.157
 1075SOL    HW2 5958   5.021   4.659   1.303
 1075SOL     MW 5959   4.979   4.688   1.232
 1076SOL     OW 5960   4.877   0.333   1.196
 1076SOL    HW1 5961   4.866   0.288   1.279
 1076SOL    HW2 5962   4.931   0.273   1.143
 1076SOL     MW 5963   4.883   0.320   1.200
 1077SOL     OW 5964   5.002   3.833   2.810
 1077SOL    HW1 5965   4.916   3.858   2.845
 1077SOL    HW2 5966   5.049   3.916   2.800
 1077SOL     MW 5967   4.997   3.847   2.813
 1078SOL     OW 5968   1.599   1.154   3.851
 1078SOL    HW1 5969   1.577   1.062   3.838
 1078SOL    HW2 5970   1.688   1.153   3.886
 1078SOL     MW 5971   1.607   1.142   3.854
 1079SOL     OW 5972   5.646   1.600   4.420
 1079SOL    HW1 5973   5.663   1.533   4.487
 1079SOL    HW2 5974   5.665   1.683   4.463
 1079SOL     MW 5975   5.650   1.602   4.434
 1080SOL     OW 5976   2.665   0.414   0.322
 1080SOL    HW1 5977   2.630   0.503   0.322
 1080SOL    HW2 5978   2.672   0.391   0.415
 1080SOL     MW 5979   2.662   0.423   0.334
 1081SOL     OW 5980   1.726   5.855   0.950
 1081SOL    HW1 5981   1.712   5.779   1.005
 1081SOL    HW2 5982   1.759   5.819   0.867
 1081SOL     MW 5983   1.728   5.841   0.946
 1082SOL     OW 5984   2.166   6.035   2.617
 1082SOL    HW1 5985   2.082   6.071   2.587
 1082SOL    HW2 5986   2.223   6.111   2.628
 1082SOL     MW 5987   2.162   6.049   2.614
 1083SOL     OW 5988   2.109   5.061   1.313
 1083SOL    HW1 5989   2.141   5.144   1.277
 1083SOL    HW2 5990   2.015   5.062   1.294
 1083SOL     MW 5991   2.101   5.072   1.306
 1084SOL     OW 5992   5.564   0.602   1.686
 1084SOL    HW1 5993   5.539   0.565   1.771
 1084SOL    HW2 5994   5.660   0.593   1.683
 1084SOL     MW 5995   5.573   0.596   1.696
 1085SOL     OW 5996   5.184   0.770   0.736
 1085SOL    HW1 5997   5.216   0.754   0.647
 1085SOL    HW2 5998   5.090   0.752   0.731
 1085SOL     MW 5999   5.176   0.765   0.724
 1086SOL     OW 6000   1.793   3.936   3.434
 1086SOL    HW1 6001   1.742   3.925   3.354
 1086SOL    HW2 6002   1.767   4.022   3.468
 1086SOL     MW 6003   1.783   3.946   3.428
 1087SOL     OW 6004   3.485   2.019   5.149
 1087SOL    HW1 6005   3.535   2.014   5.230
 1087SOL    HW2 6006   3.397   2.044   5.175
 1087SOL     MW 6007   3.480   2.022   5.162
 1088SOL     OW 6008   1.775   2.718   1.368
 1088SOL    HW1 6009   1.806   2.644   1.316
 1088SOL    HW2 6010   1.854   2.768   1.389
 1088SOL     MW 6011   1.789   2.715   1.364
 1089SOL     OW 6012   1.250   3.359   2.601
 1089SOL    HW1 6013   1.223   3.340   2.511
 1089SOL    HW2 6014   1.299   3.442   2.595
 1089SOL     MW 6015   1.253   3.368   2.589
 1090SOL     OW 6016   0.064   6.006   3.466
 1090SOL    HW1 6017  -0.015   5.995   3.413
 1090SOL    HW2 6018   0.085   5.918   3.497
 1090SOL     MW 6019   0.057   5.994   3.463
 1091SOL     OW 6020   1.048   0.515   3.731
 1091SOL    HW1 6021   1.058   0.422   3.754
 1091SOL    HW2 6022   1.138   0.545   3.717
 1091SOL     MW 6023   1.061   0.507   3.732
 1092SOL     OW 6024   3.866   0.983   0.668
 1092SOL    HW1 6025   3.938   0.919   0.666
 1092SOL    HW2 6026   3.788   0.931   0.682
 1092SOL     MW 6027   3.866   0.968   0.669
 1093SOL     OW 6028   4.654   2.954   5.836
 1093SOL    HW1 6029   4.598   2.987   5.906
 1093SOL    HW2 6030   4.594   2.912   5.775
 1093SOL     MW 6031   4.640   2.953   5.837
 1094SOL     OW 6032   3.825   2.894   0.045
 1094SOL    HW1 6033   3.901   2.837   0.034
 1094SOL    HW2 6034   3.757   2.853  -0.009
 1094SOL     MW 6035   3.826   2.881   0.037
 1095SOL     OW 6036   1.183   5.088   0.327
 1095SOL    HW1 6037   1.168   5.029   0.253
 1095SOL    HW2 6038   1.109   5.071   0.386
 1095SOL     MW 6039   1.171   5.078   0.325
 1096SOL     OW 6040   1.153   3.998   5.678
 1096SOL    HW1 6041   1.237   3.997   5.632
 1096SOL    HW2 6042   1.094   4.044   5.619
 1096SOL     MW 6043   1.156   4.004   5.664
 1097SOL     OW 6044   1.408   1.512   0.145
 1097SOL    HW1 6045   1.428   1.550   0.059
 1097SOL    HW2 6046   1.348   1.440   0.126
 1097SOL     MW 6047   1.403   1.508   0.131
 1098SOL     OW 6048   2.765   4.598   4.385
 1098SOL    HW1 6049   2.671   4.608   4.374
 1098SOL    HW2 6050   2.786   4.514   4.343
 1098SOL     MW 6051   2.756   4.588   4.379
 1099SOL     OW 6052   3.086   2.408   0.120
 1099SOL    HW1 6053   3.064   2.327   0.166
 1099SOL    HW2 6054   3.140   2.457   0.182
 1099SOL     MW 6055   3.090   2.404   0.134
 1100SOL     OW 6056   5.199   4.272   3.056
 1100SOL    HW1 6057   5.181   4.343   3.118
 1100SOL    HW2 6058   5.184   4.192   3.107
 1100SOL     MW 6059   5.195   4.271   3.071
 1101SOL     OW 6060   1.315   3.950   3.721
 1101SOL    HW1 6061   1.306   4.042   3.696
 1101SOL    HW2 6062   1.295   3.948   3.815
 1101SOL     MW 6063   1.312   3.961   3.730
 1102SOL     OW 6064   4.440   4.416   3.965
 1102SOL    HW1 6065   4.501   4.484   3.995
 1102SOL    HW2 6066   4.468   4.398   3.875
 1102SOL     MW 6067   4.452   4.423   3.958
 1103SOL     OW 6068   0.097   3.267   2.704
 1103SOL    HW1 6069   0.140   3.325   2.641
 1103SOL    HW2 6070   0.004   3.270   2.680
 1103SOL     MW 6071   0.091   3.275   2.693
 1104SOL     OW 6072   3.454   1.489   5.745
 1104SOL    HW1 6073   3.414   1.426   5.685
 1104SOL    HW2 6074   3.412   1.572   5.725
 1104SOL     MW 6075   3.444   1.491   5.735
 1105SOL     OW 6076   3.065   1.721   5.475
 1105SOL    HW1 6077   3.143   1.776   5.475
 1105SOL    HW2 6078   2.998   1.774   5.431
 1105SOL     MW 6079   3.066   1.735   5.469
 1106SOL     OW 6080   5.893   0.181   1.216
 1106SOL    HW1 6081   5.829   0.182   1.287
 1106SOL    HW2 6082   5.843   0.152   1.140
 1106SOL     MW 6083   5.878   0.178   1.215
 1107SOL     OW 6084   0.020   4.181   4.149
 1107SOL    HW1 6085   0.099   4.137   4.117
 1107SOL    HW2 6086   0.035   4.274   4.132
 1107SOL     MW 6087   0.032   4.187   4.143
 1108SOL     OW 6088   3.740   0.248   1.571
 1108SOL    HW1 6089   3.828   0.215   1.557
 1108SOL    HW2 6090   3.692   0.224   1.491
 1108SOL     MW 6091   3.745   0.241   1.559
 1109SOL     OW 6092   1.274   5.087   4.342
 1109SOL    HW1 6093   1.213   5.099   4.414
 1109SOL    HW2 6094   1.352   5.049   4.382
 1109SOL     MW 6095   1.276   5.083   4.356
 1110SOL     OW 6096   4.894   5.866   0.057
 1110SOL    HW1 6097   4.812   5.860   0.008
 1110SOL    HW2 6098   4.888   5.796   0.123
 1110SOL     MW 6099   4.883   5.856   0.059
 1111SOL     OW 6100   2.340   5.041   0.965
 1111SOL    HW1 6101   2.285   5.105   1.010
 1111SOL    HW2 6102   2.390   5.093   0.902
 1111SOL     MW 6103   2.339   5.056   0.963
 1112SOL     OW 6104   0.564   4.031   5.024
 1112SOL    HW1 6105   0.546   4.095   5.093
 1112SOL    HW2 6106   0.481   4.023   4.976
 1112SOL     MW 6107   0.551   4.038   5.027
 1113SOL     OW 6108   5.303   4.473   3.463
 1113SOL    HW1 6109   5.357   4.534   3.514
 1113SOL    HW2 6110   5.357   4.395   3.453
 1113SOL     MW 6111   5.316   4.471   3.468
 1114SOL     OW 6112   2.143   0.295   4.612
 1114SOL    HW1 6113   2.205   0.326   4.546
 1114SOL    HW2 6114   2.057   0.308   4.572
 1114SOL     MW 6115   2.140   0.301   4.599
 1115SOL     OW 6116   3.196   0.063   1.514
 1115SOL    HW1 6117   3.232   0.058   1.425
 1115SOL    HW2 6118   3.161  -0.024   1.530
 1115SOL     MW 6119   3.196   0.052   1.504
 1116SOL     OW 6120   1.456   3.170   0.329
 1116SOL    HW1 6121   1.521   3.152   0.260
 1116SOL    HW2 6122   1.378   3.122   0.302
 1116SOL     MW 6123   1.455   3.162   0.317
 1117SOL     OW 6124   0.300   0.276   2.148
 1117SOL    HW1 6125   0.239   0.269   2.074
 1117SOL    HW2 6126   0.271   0.209   2.210
 1117SOL     MW 6127   0.289   0.267   2.146
 1118SOL     OW 6128   0.292   2.059   0.909
 1118SOL    HW1 6129   0.204   2.022   0.913
 1118SOL    HW2 6130   0.280   2.151   0.932
 1118SOL     MW 6131   0.279   2.066   0.913
 1119SOL     OW 6132   2.044   4.570   2.382
 1119SOL    HW1 6133   1.969   4.538   2.332
 1119SOL    HW2 6134   2.039   4.665   2.375
 1119SOL     MW 6135   2.034   4.578   2.375
 1120SOL     OW 6136   4.317   3.277   0.963
 1120SOL    HW1 6137   4.320   3.208   0.897
 1120SOL    HW2 6138   4.408   3.305   0.973
 1120SOL     MW 6139   4.329   3.272   0.956
 1121SOL     OW 6140   4.504   1.940   2.433
 1121SOL    HW1 6141   4.538   1.870   2.488
 1121SOL    HW2 6142   4.582   1.987   2.403
 1121SOL     MW 6143   4.518   1.937   2.436
 1122SOL     OW 6144   1.484   0.118   3.816
 1122SOL    HW1 6145   1.507   0.207   3.841
 1122SOL    HW2 6146   1.543   0.098   3.743
 1122SOL     MW 6147   1.495   0.127   3.810
 1123SOL     OW 6148   3.029   6.020   0.331
 1123SOL    HW1 6149   3.012   6.029   0.237
 1123SOL    HW2 6150   3.114   5.976   0.335
 1123SOL     MW 6151   3.038   6.016   0.320
 1124SOL     OW 6152   3.141   6.002   4.415
 1124SOL    HW1 6153   3.197   5.948   4.470
 1124SOL    HW2 6154   3.186   6.087   4.410
 1124SOL     MW 6155   3.154   6.006   4.421
 1125SOL     OW 6156   1.719   3.424   4.289
 1125SOL    HW1 6157   1.694   3.331   4.293
 1125SOL    HW2 6158   1.761   3.433   4.203
 1125SOL     MW 6159   1.722   3.413   4.279
 1126SOL     OW 6160   1.059   4.312   4.354
 1126SOL    HW1 6161   1.050   4.348   4.265
 1126SOL    HW2 6162   0.974   4.272   4.372
 1126SOL     MW 6163   1.047   4.312   4.345
 1127SOL     OW 6164   2.988   3.488   1.556
 1127SOL    HW1 6165   2.978   3.580   1.532
 1127SOL    HW2 6166   3.006   3.490   1.651
 1127SOL     MW 6167   2.989   3.500   1.565
 1128SOL     OW 6168   3.685   4.994   1.826
 1128SOL    HW1 6169   3.599   4.960   1.802
 1128SOL    HW2 6170   3.746   4.946   1.770
 1128SOL     MW 6171   3.682   4.983   1.816
 1129SOL     OW 6172   4.527   4.400   0.518
 1129SOL    HW1 6173   4.487   4.317   0.545
 1129SOL    HW2 6174   4.588   4.376   0.448
 1129SOL     MW 6175   4.530   4.387   0.513
 1130SOL     OW 6176   2.644   1.265   4.406
 1130SOL    HW1 6177   2.691   1.190   4.441
 1130SOL    HW2 6178   2.579   1.227   4.347
 1130SOL     MW 6179   2.641   1.251   4.402
 1131SOL     OW 6180   1.992   0.402   3.005
 1131SOL    HW1 6181   2.060   0.345   3.042
 1131SOL    HW2 6182   2.013   0.407   2.912
 1131SOL     MW 6183   2.003   0.395   2.998
 1132SOL     OW 6184   4.383   4.036   0.963
 1132SOL    HW1 6185   4.325   4.073   0.897
 1132SOL    HW2 6186   4.338   3.957   0.994
 1132SOL     MW 6187   4.370   4.031   0.959
 1133SOL     OW 6188   0.407   0.720   2.792
 1133SOL    HW1 6189   0.334   0.767   2.753
 1133SOL    HW2 6190   0.384   0.709   2.884
 1133SOL     MW 6191   0.396   0.725   2.799
 1134SOL     OW 6192   0.319   3.856   4.358
 1134SOL    HW1 6193   0.246   3.832   4.414
 1134SOL    HW2 6194   0.373   3.777   4.353
 1134SOL     MW 6195   0.317   3.843   4.364
 1135SOL     OW 6196   2.498   4.917   0.233
 1135SOL    HW1 6197   2.446   4.892   0.157
 1135SOL    HW2 6198   2.467   5.004   0.256
 1135SOL     MW 6199   2.487   4.925   0.226
 1136SOL     OW 6200   0.851   3.162   4.651
 1136SOL    HW1 6201   0.928   3.186   4.599
 1136SOL    HW2 6202   0.775   3.185   4.596
 1136SOL     MW 6203   0.851   3.168   4.637
 1137SOL     OW 6204   5.921   5.636   0.074
 1137SOL    HW1 6205   5.879   5.626  -0.012
 1137SOL    HW2 6206   5.997   5.692   0.058
 1137SOL     MW 6207   5.925   5.642   0.061
 1138SOL     OW 6208   5.549   1.937   1.816
 1138SOL    HW1 6209   5.608   1.862   1.806
 1138SOL    HW2 6210   5.577   1.999   1.750
 1138SOL     MW 6211   5.560   1.935   1.806
 1139SOL     OW 6212   6.109   1.844   3.324
 1139SOL    HW1 6213   6.114   1.753   3.355
 1139SOL    HW2 6214   6.043   1.884   3.381
 1139SOL     MW 6215   6.101   1.837   3.335
 1140SOL     OW 6216   5.580   2.356   4.610
 1140SOL    HW1 6217   5.537   2.435   4.642
 1140SOL    HW2 6218   5.612   2.311   4.688
 1140SOL     MW 6219   5.578   2.360   4.624
 1141SOL     OW 6220   5.067   5.738   4.905
 1141SOL    HW1 6221   5.094   5.749   4.813
 1141SOL    HW2 6222   5.059   5.644   4.916
 1141SOL     MW 6223   5.069   5.728   4.895
 1142SOL     OW 6224   0.531   3.724   2.814
 1142SOL    HW1 6225   0.440   3.702   2.795
 1142SOL    HW2 6226   0.528   3.767   2.899
 1142SOL     MW 6227   0.519   3.726   2.822
 1143SOL     OW 6228   5.381   3.558   5.872
 1143SOL    HW1 6229   5.310   3.562   5.936
 1143SOL    HW2 6230   5.348   3.606   5.796
 1143SOL     MW 6231   5.368   3.565   5.870
 1144SOL     OW 6232   0.154   4.721   0.294
 1144SOL    HW1 6233   0.077   4.752   0.340
 1144SOL    HW2 6234   0.134   4.631   0.270
 1144SOL     MW 6235   0.142   4.714   0.296
 1145SOL     OW 6236   5.349   3.207   4.830
 1145SOL    HW1 6237   5.389   3.285   4.867
 1145SOL    HW2 6238   5.256   3.226   4.828
 1145SOL     MW 6239   5.342   3.219   4.834
 1146SOL     OW 6240   4.216   5.681   5.620
 1146SOL    HW1 6241   4.207   5.750   5.554
 1146SOL    HW2 6242   4.181   5.602   5.577
 1146SOL     MW 6243   4.210   5.679   5.606
 1147SOL     OW 6244   4.107   0.798   4.004
 1147SOL    HW1 6245   4.171   0.834   3.942
 1147SOL    HW2 6246   4.024   0.800   3.957
 1147SOL     MW 6247   4.104   0.803   3.990
 1148SOL     OW 6248   1.597   1.102   0.600
 1148SOL    HW1 6249   1.516   1.125   0.554
 1148SOL    HW2 6250   1.622   1.017   0.565
 1148SOL     MW 6251   1.590   1.094   0.590
 1149SOL     OW 6252   2.996   1.898   4.091
 1149SOL    HW1 6253   3.061   1.876   4.024
 1149SOL    HW2 6254   3.002   1.826   4.154
 1149SOL     MW 6255   3.005   1.886   4.091
 1150SOL     OW 6256   5.413   2.322   1.866
 1150SOL    HW1 6257   5.358   2.264   1.920
 1150SOL    HW2 6258   5.361   2.402   1.857
 1150SOL     MW 6259   5.399   2.325   1.872
 1151SOL     OW 6260   2.864   1.485   5.591
 1151SOL    HW1 6261   2.953   1.517   5.576
 1151SOL    HW2 6262   2.875   1.394   5.618
 1151SOL     MW 6263   2.877   1.477   5.592
 1152SOL     OW 6264   5.468   5.208   1.656
 1152SOL    HW1 6265   5.514   5.155   1.591
 1152SOL    HW2 6266   5.420   5.144   1.709
 1152SOL     MW 6267   5.468   5.193   1.654
 1153SOL     OW 6268   5.743   4.803   2.369
 1153SOL    HW1 6269   5.723   4.736   2.303
 1153SOL    HW2 6270   5.814   4.854   2.331
 1153SOL     MW 6271   5.749   4.801   2.355
 1154SOL     OW 6272   4.176   5.283   4.842
 1154SOL    HW1 6273   4.135   5.347   4.900
 1154SOL    HW2 6274   4.269   5.307   4.841
 1154SOL     MW 6275   4.183   5.294   4.849
 1155SOL     OW 6276   4.010   4.768   5.811
 1155SOL    HW1 6277   4.038   4.680   5.789
 1155SOL    HW2 6278   3.976   4.804   5.729
 1155SOL     MW 6279   4.009   4.762   5.798
 1156SOL     OW 6280   2.225   5.032   2.912
 1156SOL    HW1 6281   2.249   5.123   2.923
 1156SOL    HW2 6282   2.302   4.983   2.939
 1156SOL     MW 6283   2.238   5.037   2.917
 1157SOL     OW 6284   3.895   3.563   0.504
 1157SOL    HW1 6285   3.816   3.576   0.451
 1157SOL    HW2 6286   3.871   3.493   0.565
 1157SOL     MW 6287   3.881   3.555   0.505
 1158SOL     OW 6288   0.926   4.587   2.786
 1158SOL    HW1 6289   0.841   4.550   2.812
 1158SOL    HW2 6290   0.904   4.670   2.744
 1158SOL     MW 6291   0.912   4.593   2.784
 1159SOL     OW 6292   3.809   5.322   5.793
 1159SOL    HW1 6293   3.897   5.319   5.830
 1159SOL    HW2 6294   3.822   5.329   5.699
 1159SOL     MW 6295   3.822   5.322   5.786
 1160SOL     OW 6296   5.313   0.733   2.575
 1160SOL    HW1 6297   5.371   0.695   2.641
 1160SOL    HW2 6298   5.354   0.816   2.552
 1160SOL     MW 6299   5.326   0.739   2.580
 1161SOL     OW 6300   3.078   4.917   1.485
 1161SOL    HW1 6301   3.118   4.941   1.401
 1161SOL    HW2 6302   3.126   4.969   1.550
 1161SOL     MW 6303   3.089   4.927   1.483
 1162SOL     OW 6304   0.389   2.272   1.198
 1162SOL    HW1 6305   0.360   2.339   1.137
 1162SOL    HW2 6306   0.477   2.249   1.168
 1162SOL     MW 6307   0.397   2.278   1.186
 1163SOL     OW 6308   4.358   5.485   0.786
 1163SOL    HW1 6309   4.364   5.545   0.711
 1163SOL    HW2 6310   4.410   5.527   0.854
 1163SOL     MW 6311   4.365   5.498   0.785
 1164SOL     OW 6312   0.383   3.832   5.915
 1164SOL    HW1 6313   0.421   3.909   5.873
 1164SOL    HW2 6314   0.405   3.759   5.857
 1164SOL     MW 6315   0.391   3.833   5.902
 1165SOL     OW 6316   4.893   5.852   3.493
 1165SOL    HW1 6317   4.807   5.893   3.489
 1165SOL    HW2 6318   4.881   5.766   3.452
 1165SOL     MW 6319   4.880   5.846   3.488
 1166SOL     OW 6320   1.113   4.889   3.093
 1166SOL    HW1 6321   1.068   4.824   3.039
 1166SOL    HW2 6322   1.093   4.973   3.051
 1166SOL     MW 6323   1.104   4.892   3.081
 1167SOL     OW 6324   2.040   3.738   0.166
 1167SOL    HW1 6325   1.947   3.734   0.143
 1167SOL    HW2 6326   2.084   3.693   0.094
 1167SOL     MW 6327   2.034   3.731   0.154
 1168SOL     OW 6328   0.429   5.300   0.039
 1168SOL    HW1 6329   0.432   5.210   0.070
 1168SOL    HW2 6330   0.338   5.315   0.013
 1168SOL     MW 6331   0.418   5.290   0.039
 1169SOL     OW 6332   2.057   0.019   5.957
 1169SOL    HW1 6333   2.142   0.031   5.915
 1169SOL    HW2 6334   1.993   0.045   5.890
 1169SOL     MW 6335   2.060   0.024   5.943
 1170SOL     OW 6336   4.575   4.375   4.399
 1170SOL    HW1 6337   4.592   4.389   4.492
 1170SOL    HW2 6338   4.593   4.282   4.385
 1170SOL     MW 6339   4.580   4.365   4.409
 1171SOL     OW 6340   1.659   4.754   5.441
 1171SOL    HW1 6341   1.734   4.709   5.403
 1171SOL    HW2 6342   1.621   4.691   5.502
 1171SOL     MW 6343   1.664   4.740   5.444
 1172SOL     OW 6344   0.245   5.659   2.884
 1172SOL    HW1 6345   0.281   5.593   2.825
 1172SOL    HW2 6346   0.221   5.610   2.962
 1172SOL     MW 6347   0.246   5.645   2.886
 1173SOL     OW 6348   4.892   5.009   0.785
 1173SOL    HW1 6349   4.835   4.932   0.796
 1173SOL    HW2 6350   4.933   4.996   0.700
 1173SOL     MW 6351   4.890   4.997   0.776
 1174SOL     OW 6352   5.897   1.921   2.260
 1174SOL    HW1 6353   5.973   1.921   2.202
 1174SOL    HW2 6354   5.916   1.852   2.324
 1174SOL     MW 6355   5.909   1.912   2.261
 1175SOL     OW 6356   1.438   0.475   0.531
 1175SOL    HW1 6357   1.473   0.397   0.491
 1175SOL    HW2 6358   1.497   0.545   0.503
 1175SOL     MW 6359   1.450   0.474   0.523
 1176SOL     OW 6360   4.225   3.750   4.344
 1176SOL    HW1 6361   4.155   3.703   4.300
 1176SOL    HW2 6362   4.305   3.724   4.297
 1176SOL     MW 6363   4.227   3.741   4.332
 1177SOL     OW 6364   4.982   5.116   3.540
 1177SOL    HW1 6365   5.003   5.053   3.471
 1177SOL    HW2 6366   4.910   5.076   3.589
 1177SOL     MW 6367   4.975   5.103   3.538
 1178SOL     OW 6368   0.475   4.726   3.353
 1178SOL    HW1 6369   0.525   4.804   3.377
 1178SOL    HW2 6370   0.466   4.678   3.436
 1178SOL     MW 6371   0.480   4.730   3.367
 1179SOL     OW 6372   0.173   2.251   2.941
 1179SOL    HW1 6373   0.203   2.285   3.026
 1179SOL    HW2 6374   0.098   2.306   2.918
 1179SOL     MW 6375   0.167   2.263   2.949
 1180SOL     OW 6376   5.543   3.396   3.585
 1180SOL    HW1 6377   5.589   3.460   3.638
 1180SOL    HW2 6378   5.500   3.339   3.648
 1180SOL     MW 6379   5.544   3.397   3.600
 1181SOL     OW 6380   4.474   3.374   1.339
 1181SOL    HW1 6381   4.483   3.384   1.433
 1181SOL    HW2 6382   4.456   3.281   1.326
 1181SOL     MW 6383   4.473   3.363   1.349
 1182SOL     OW 6384   4.500   1.889   3.434
 1182SOL    HW1 6385   4.558   1.897   3.357
 1182SOL    HW2 6386   4.501   1.975   3.474
 1182SOL     MW 6387   4.508   1.901   3.429
 1183SOL     OW 6388   5.755   3.570   4.820
 1183SOL    HW1 6389   5.809   3.510   4.768
 1183SOL    HW2 6390   5.704   3.618   4.755
 1183SOL     MW 6391   5.755   3.568   4.805
 1184SOL     OW 6392   3.825   3.004   5.441
 1184SOL    HW1 6393   3.910   2.961   5.431
 1184SOL    HW2 6394   3.784   2.960   5.516
 1184SOL     MW 6395   3.830   2.992   5.449
 1185SOL     OW 6396   2.177   5.323   2.724
 1185SOL    HW1 6397   2.253   5.364   2.767
 1185SOL    HW2 6398   2.103   5.380   2.748
 1185SOL     MW 6399   2.177   5.336   2.733
 1186SOL     OW 6400   5.754   1.099   0.527
 1186SOL    HW1 6401   5.715   1.186   0.524
 1186SOL    HW2 6402   5.683   1.042   0.557
 1186SOL     MW 6403   5.740   1.103   0.531
 1187SOL     OW 6404   1.292   3.894   2.643
 1187SOL    HW1 6405   1.296   3.818   2.702
 1187SOL    HW2 6406   1.279   3.968   2.702
 1187SOL     MW 6407   1.291   3.894   2.658
 1188SOL     OW 6408   1.453   0.359   1.443
 1188SOL    HW1 6409   1.488   0.421   1.380
 1188SOL    HW2 6410   1.359   0.374   1.441
 1188SOL     MW 6411   1.446   0.369   1.434
 1189SOL     OW 6412   4.766   0.107   0.010
 1189SOL    HW1 6413   4.812   0.135  -0.069
 1189SOL    HW2 6414   4.684   0.156   0.009
 1189SOL     MW 6415   4.762   0.117   0.000
 1190SOL     OW 6416   4.825   3.315   4.397
 1190SOL    HW1 6417   4.918   3.335   4.398
 1190SOL    HW2 6418   4.811   3.270   4.314
 1190SOL     MW 6419   4.835   3.312   4.387
 1191SOL     OW 6420   5.943   1.853   2.732
 1191SOL    HW1 6421   6.034   1.825   2.742
 1191SOL    HW2 6422   5.926   1.908   2.809
 1191SOL     MW 6423   5.953   1.857   2.743
 1192SOL     OW 6424   3.655   4.937   0.050
 1192SOL    HW1 6425   3.613   5.021   0.035
 1192SOL    HW2 6426   3.747   4.951   0.028
 1192SOL     MW 6427   3.662   4.949   0.046
 1193SOL     OW 6428   2.653   4.929   4.121
 1193SOL    HW1 6429   2.671   5.007   4.068
 1193SOL    HW2 6430   2.634   4.861   4.057
 1193SOL     MW 6431   2.653   4.930   4.106
 1194SOL     OW 6432   3.790   1.378   4.972
 1194SOL    HW1 6433   3.768   1.390   5.064
 1194SOL    HW2 6434   3.744   1.298   4.947
 1194SOL     MW 6435   3.781   1.369   4.981
 1195SOL     OW 6436   0.878   0.147   2.737
 1195SOL    HW1 6437   0.861   0.135   2.643
 1195SOL    HW2 6438   0.922   0.231   2.743
 1195SOL     MW 6439   0.882   0.156   2.726
 1196SOL     OW 6440   3.971   1.073   5.452
 1196SOL    HW1 6441   4.056   1.075   5.407
 1196SOL    HW2 6442   3.917   1.016   5.397
 1196SOL     MW 6443   3.975   1.066   5.439
 1197SOL     OW 6444   0.445   4.960   3.639
 1197SOL    HW1 6445   0.453   4.909   3.720
 1197SOL    HW2 6446   0.443   5.051   3.668
 1197SOL     MW 6447   0.446   4.965   3.653
 1198SOL     OW 6448   5.459   5.085   4.328
 1198SOL    HW1 6449   5.461   5.170   4.284
 1198SOL    HW2 6450   5.368   5.056   4.321
 1198SOL     MW 6451   5.448   5.092   4.322
 1199SOL     OW 6452   0.288   2.711   0.142
 1199SOL    HW1 6453   0.262   2.790   0.095
 1199SOL    HW2 6454   0.245   2.718   0.227
 1199SOL     MW 6455   0.279   2.722   0.147
 1200SOL     OW 6456   2.800   4.646   6.040
 1200SOL    HW1 6457   2.752   4.713   6.088
 1200SOL    HW2 6458   2.812   4.575   6.102
 1200SOL     MW 6459   2.795   4.645   6.054
 1201SOL     OW 6460   5.005   1.955   6.121
 1201SOL    HW1 6461   4.977   2.013   6.050
 1201SOL    HW2 6462   5.088   1.918   6.090
 1201SOL     MW 6463   5.012   1.958   6.108
 1202SOL     OW 6464   0.601   2.207   1.815
 1202SOL    HW1 6465   0.521   2.186   1.766
 1202SOL    HW2 6466   0.645   2.123   1.828
 1202SOL     MW 6467   0.596   2.194   1.810
 1203SOL     OW 6468   5.668   2.481   2.730
 1203SOL    HW1 6469   5.669   2.496   2.824
 1203SOL    HW2 6470   5.589   2.526   2.699
 1203SOL     MW 6471   5.658   2.489   2.738
 1204SOL     OW 6472   5.221   5.008   4.273
 1204SOL    HW1 6473   5.176   5.064   4.337
 1204SOL    HW2 6474   5.226   5.061   4.194
 1204SOL     MW 6475   5.216   5.022   4.271
 1205SOL     OW 6476   1.823   0.209   3.347
 1205SOL    HW1 6477   1.774   0.272   3.400
 1205SOL    HW2 6478   1.793   0.124   3.377
 1205SOL     MW 6479   1.813   0.207   3.357
 1206SOL     OW 6480   0.567   2.156   4.195
 1206SOL    HW1 6481   0.504   2.087   4.178
 1206SOL    HW2 6482   0.549   2.184   4.285
 1206SOL     MW 6483   0.557   2.151   4.205
 1207SOL     OW 6484   4.651   1.211   4.691
 1207SOL    HW1 6485   4.556   1.205   4.696
 1207SOL    HW2 6486   4.682   1.169   4.772
 1207SOL     MW 6487   4.643   1.205   4.702
 1208SOL     OW 6488   2.998   1.974   4.838
 1208SOL    HW1 6489   2.936   1.921   4.787
 1208SOL    HW2 6490   2.959   2.061   4.839
 1208SOL     MW 6491   2.985   1.978   4.832
 1209SOL     OW 6492   0.123   5.461   0.710
 1209SOL    HW1 6493   0.180   5.386   0.729
 1209SOL    HW2 6494   0.177   5.520   0.658
 1209SOL     MW 6495   0.138   5.459   0.706
 1210SOL     OW 6496   1.120   4.113   5.918
 1210SOL    HW1 6497   1.144   4.079   5.832
 1210SOL    HW2 6498   1.073   4.195   5.899
 1210SOL     MW 6499   1.117   4.119   5.904
 1211SOL     OW 6500   2.585   1.180   5.993
 1211SOL    HW1 6501   2.592   1.268   5.954
 1211SOL    HW2 6502   2.668   1.169   6.040
 1211SOL     MW 6503   2.597   1.190   5.994
 1212SOL     OW 6504   5.633   3.060   0.168
 1212SOL    HW1 6505   5.724   3.048   0.143
 1212SOL    HW2 6506   5.636   3.083   0.261
 1212SOL     MW 6507   5.645   3.061   0.177
 1213SOL     OW 6508   1.102   0.638   5.667
 1213SOL    HW1 6509   1.126   0.699   5.598
 1213SOL    HW2 6510   1.007   0.630   5.660
 1213SOL     MW 6511   1.093   0.645   5.657
 1214SOL     OW 6512   4.505   3.382   1.631
 1214SOL    HW1 6513   4.451   3.305   1.644
 1214SOL    HW2 6514   4.593   3.355   1.656
 1214SOL     MW 6515   4.510   3.369   1.636
 1215SOL     OW 6516   3.031   3.535   1.013
 1215SOL    HW1 6517   2.991   3.574   1.091
 1215SOL    HW2 6518   2.981   3.455   0.998
 1215SOL     MW 6519   3.019   3.530   1.021
 1216SOL     OW 6520   4.795   4.290   2.541
 1216SOL    HW1 6521   4.745   4.285   2.623
 1216SOL    HW2 6522   4.882   4.319   2.568
 1216SOL     MW 6523   4.800   4.293   2.555
 1217SOL     OW 6524   2.318   4.561   4.628
 1217SOL    HW1 6525   2.306   4.508   4.549
 1217SOL    HW2 6526   2.231   4.592   4.650
 1217SOL     MW 6527   2.306   4.558   4.621
 1218SOL     OW 6528   1.802   2.165   1.314
 1218SOL    HW1 6529   1.884   2.205   1.287
 1218SOL    HW2 6530   1.823   2.073   1.327
 1218SOL     MW 6531   1.815   2.158   1.312
 1219SOL     OW 6532   1.665   1.140   1.310
 1219SOL    HW1 6533   1.582   1.148   1.358
 1219SOL    HW2 6534   1.732   1.141   1.378
 1219SOL     MW 6535   1.663   1.141   1.325
 1220SOL     OW 6536   4.693   1.760   5.628
 1220SOL    HW1 6537   4.753   1.828   5.657
 1220SOL    HW2 6538   4.687   1.774   5.533
 1220SOL     MW 6539   4.700   1.771   5.619
 1221SOL     OW 6540   5.227   3.245   1.377
 1221SOL    HW1 6541   5.198   3.225   1.288
 1221SOL    HW2 6542   5.147   3.264   1.425
 1221SOL     MW 6543   5.213   3.245   1.372
 1222SOL     OW 6544   5.621   2.110   1.613
 1222SOL    HW1 6545   5.611   2.051   1.539
 1222SOL    HW2 6546   5.708   2.089   1.648
 1222SOL     MW 6547   5.631   2.099   1.608
 1223SOL     OW 6548   1.514   2.125   4.762
 1223SOL    HW1 6549   1.431   2.172   4.751
 1223SOL    HW2 6550   1.580   2.184   4.724
 1223SOL     MW 6551   1.512   2.139   4.755
 1224SOL     OW 6552   5.966   3.194   2.588
 1224SOL    HW1 6553   5.885   3.183   2.638
 1224SOL    HW2 6554   5.997   3.105   2.572
 1224SOL     MW 6555   5.959   3.181   2.592
 1225SOL     OW 6556   4.695   1.373   1.114
 1225SOL    HW1 6557   4.719   1.293   1.160
 1225SOL    HW2 6558   4.776   1.424   1.110
 1225SOL     MW 6559   4.709   1.369   1.120
 1226SOL     OW 6560   5.173   5.843   1.407
 1226SOL    HW1 6561   5.209   5.860   1.320
 1226SOL    HW2 6562   5.167   5.748   1.412
 1226SOL     MW 6563   5.177   5.833   1.396
 1227SOL     OW 6564   3.499   4.649   1.767
 1227SOL    HW1 6565   3.524   4.626   1.856
 1227SOL    HW2 6566   3.453   4.572   1.734
 1227SOL     MW 6567   3.497   4.636   1.774
 1228SOL     OW 6568   4.105   0.342   4.217
 1228SOL    HW1 6569   4.107   0.317   4.125
 1228SOL    HW2 6570   4.016   0.319   4.246
 1228SOL     MW 6571   4.094   0.336   4.209
 1229SOL     OW 6572   0.931   0.965   2.794
 1229SOL    HW1 6573   0.924   0.903   2.866
 1229SOL    HW2 6574   0.988   0.922   2.731
 1229SOL     MW 6575   0.937   0.952   2.795
 1230SOL     OW 6576   5.626   1.352   4.566
 1230SOL    HW1 6577   5.638   1.274   4.620
 1230SOL    HW2 6578   5.586   1.416   4.625
 1230SOL     MW 6579   5.622   1.350   4.581
 1231SOL     OW 6580   5.517   2.872   6.118
 1231SOL    HW1 6581   5.534   2.890   6.026
 1231SOL    HW2 6582   5.577   2.930   6.165
 1231SOL     MW 6583   5.527   2.882   6.112
 1232SOL     OW 6584   3.219   2.300   0.719
 1232SOL    HW1 6585   3.222   2.272   0.810
 1232SOL    HW2 6586   3.208   2.219   0.669
 1232SOL     MW 6587   3.218   2.286   0.724
 1233SOL     OW 6588   2.734   1.026   4.504
 1233SOL    HW1 6589   2.712   1.054   4.593
 1233SOL    HW2 6590   2.722   0.931   4.505
 1233SOL     MW 6591   2.730   1.018   4.516
 1234SOL     OW 6592   5.961   1.112   1.715
 1234SOL    HW1 6593   6.003   1.070   1.639
 1234SOL    HW2 6594   6.008   1.194   1.725
 1234SOL     MW 6595   5.973   1.117   1.706
 1235SOL     OW 6596   4.562   0.078   4.788
 1235SOL    HW1 6597   4.581   0.062   4.881
 1235SOL    HW2 6598   4.540  -0.008   4.753
 1235SOL     MW 6599   4.561   0.065   4.796
 1236SOL     OW 6600   5.821   3.379   3.385
 1236SOL    HW1 6601   5.857   3.449   3.332
 1236SOL    HW2 6602   5.880   3.305   3.370
 1236SOL     MW 6603   5.833   3.378   3.376
 1237SOL     OW 6604   1.418   1.668   6.002
 1237SOL    HW1 6605   1.350   1.729   6.033
 1237SOL    HW2 6606   1.501   1.714   6.020
 1237SOL     MW 6607   1.420   1.682   6.009
 1238SOL     OW 6608   0.237   1.765   0.697
 1238SOL    HW1 6609   0.307   1.739   0.757
 1238SOL    HW2 6610   0.181   1.823   0.749
 1238SOL     MW 6611   0.239   1.769   0.712
 1239SOL     OW 6612   5.340   2.963   1.259
 1239SOL    HW1 6613   5.354   3.022   1.333
 1239SOL    HW2 6614   5.276   2.899   1.290
 1239SOL     MW 6615   5.334   2.963   1.272
 1240SOL     OW 6616   2.396   4.765   5.919
 1240SOL    HW1 6617   2.375   4.778   6.011
 1240SOL    HW2 6618   2.330   4.814   5.871
 1240SOL     MW 6619   2.385   4.773   5.925
 1241SOL     OW 6620   2.614   3.576   4.612
 1241SOL    HW1 6621   2.616   3.506   4.547
 1241SOL    HW2 6622   2.700   3.571   4.655
 1241SOL     MW 6623   2.625   3.567   4.609
 1242SOL     OW 6624   2.491   5.478   2.450
 1242SOL    HW1 6625   2.443   5.396   2.463
 1242SOL    HW2 6626   2.428   5.547   2.474
 1242SOL     MW 6627   2.477   5.476   2.455
 1243SOL     OW 6628   0.364   1.197   1.937
 1243SOL    HW1 6629   0.409   1.164   1.858
 1243SOL    HW2 6630   0.429   1.258   1.976
 1243SOL     MW 6631   0.379   1.201   1.932
 1244SOL     OW 6632   0.438   1.648   1.111
 1244SOL    HW1 6633   0.435   1.741   1.087
 1244SOL    HW2 6634   0.524   1.637   1.151
 1244SOL     MW 6635   0.449   1.659   1.113
 1245SOL     OW 6636   1.081   1.706   0.633
 1245SOL    HW1 6637   1.175   1.695   0.626
 1245SOL    HW2 6638   1.062   1.703   0.727
 1245SOL     MW 6639   1.090   1.704   0.644
 1246SOL     OW 6640   2.157   3.087   5.435
 1246SOL    HW1 6641   2.116   3.160   5.482
 1246SOL    HW2 6642   2.091   3.018   5.436
 1246SOL     MW 6643   2.144   3.087   5.441
 1247SOL     OW 6644   6.061   3.731   3.620
 1247SOL    HW1 6645   5.988   3.671   3.636
 1247SOL    HW2 6646   6.133   3.675   3.592
 1247SOL     MW 6647   6.061   3.716   3.619
 1248SOL     OW 6648   0.679   0.686   0.050
 1248SOL    HW1 6649   0.686   0.640  -0.034
 1248SOL    HW2 6650   0.700   0.777   0.029
 1248SOL     MW 6651   0.683   0.691   0.036
 1249SOL     OW 6652   3.442   1.439   4.899
 1249SOL    HW1 6653   3.463   1.434   4.991
 1249SOL    HW2 6654   3.429   1.533   4.882
 1249SOL     MW 6655   3.443   1.451   4.908
 1250SOL     OW 6656   4.763   3.913   4.022
 1250SOL    HW1 6657   4.843   3.899   4.073
 1250SOL    HW2 6658   4.730   3.997   4.052
 1250SOL     MW 6659   4.769   3.922   4.032
 1251SOL     OW 6660   1.814   1.218   4.312
 1251SOL    HW1 6661   1.821   1.278   4.386
 1251SOL    HW2 6662   1.806   1.275   4.236
 1251SOL     MW 6663   1.814   1.233   4.312
 1252SOL     OW 6664   1.929   4.497   0.269
 1252SOL    HW1 6665   1.866   4.563   0.238
 1252SOL    HW2 6666   1.940   4.517   0.362
 1252SOL     MW 6667   1.922   4.508   0.277
 1253SOL     OW 6668   0.519   4.291   5.228
 1253SOL    HW1 6669   0.448   4.282   5.291
 1253SOL    HW2 6670   0.519   4.384   5.204
 1253SOL     MW 6671   0.509   4.302   5.233
 1254SOL     OW 6672   2.527   0.636   0.330
 1254SOL    HW1 6673   2.447   0.678   0.298
 1254SOL    HW2 6674   2.525   0.647   0.425
 1254SOL     MW 6675   2.517   0.643   0.338
 1255SOL     OW 6676   0.038   4.130   5.778
 1255SOL    HW1 6677   0.035   4.226   5.778
 1255SOL    HW2 6678   0.084   4.106   5.858
 1255SOL     MW 6679   0.042   4.139   5.788
 1256SOL     OW 6680   1.796   1.165   5.719
 1256SOL    HW1 6681   1.724   1.207   5.766
 1256SOL    HW2 6682   1.789   1.199   5.629
 1256SOL     MW 6683   1.786   1.175   5.713
 1257SOL     OW 6684   1.172   2.769   4.668
 1257SOL    HW1 6685   1.127   2.731   4.593
 1257SOL    HW2 6686   1.161   2.864   4.658
 1257SOL     MW 6687   1.165   2.776   4.657
 1258SOL     OW 6688   5.854   3.046   1.327
 1258SOL    HW1 6689   5.788   3.016   1.264
 1258SOL    HW2 6690   5.852   3.142   1.319
 1258SOL     MW 6691   5.845   3.054   1.318
 1259SOL     OW 6692   2.508   4.323   4.335
 1259SOL    HW1 6693   2.550   4.303   4.418
 1259SOL    HW2 6694   2.481   4.414   4.343
 1259SOL     MW 6695   2.510   4.332   4.346
 1260SOL     OW 6696   0.086   0.547   4.405
 1260SOL    HW1 6697   0.082   0.642   4.394
 1260SOL    HW2 6698   0.004   0.524   4.447
 1260SOL     MW 6699   0.075   0.557   4.409
 1261SOL     OW 6700   1.041   0.516   1.858
 1261SOL    HW1 6701   0.982   0.580   1.898
 1261SOL    HW2 6702   0.998   0.432   1.871
 1261SOL     MW 6703   1.028   0.514   1.865
 1262SOL     OW 6704   3.079   3.957   0.897
 1262SOL    HW1 6705   3.159   3.989   0.937
 1262SOL    HW2 6706   3.075   4.001   0.812
 1262SOL     MW 6707   3.088   3.967   0.891
 1263SOL     OW 6708   4.575   4.419   3.720
 1263SOL    HW1 6709   4.564   4.353   3.651
 1263SOL    HW2 6710   4.669   4.418   3.739
 1263SOL     MW 6711   4.586   4.410   3.714
 1264SOL     OW 6712   3.775   4.321   4.449
 1264SOL    HW1 6713   3.745   4.232   4.428
 1264SOL    HW2 6714   3.848   4.309   4.509
 1264SOL     MW 6715   3.780   4.308   4.454
 1265SOL     OW 6716   2.225   0.328   3.129
 1265SOL    HW1 6717   2.273   0.245   3.130
 1265SOL    HW2 6718   2.272   0.382   3.064
 1265SOL     MW 6719   2.237   0.325   3.121
 1266SOL     OW 6720   0.575   4.665   4.801
 1266SOL    HW1 6721   0.482   4.687   4.809
 1266SOL    HW2 6722   0.621   4.746   4.820
 1266SOL     MW 6723   0.569   4.678   4.805
 1267SOL     OW 6724   1.793   1.203   5.443
 1267SOL    HW1 6725   1.884   1.232   5.437
 1267SOL    HW2 6726   1.742   1.280   5.418
 1267SOL     MW 6727   1.798   1.216   5.439
 1268SOL     OW 6728   1.564   0.971   5.735
 1268SOL    HW1 6729   1.658   0.968   5.719
 1268SOL    HW2 6730   1.526   0.916   5.666
 1268SOL     MW 6731   1.571   0.963   5.724
 1269SOL     OW 6732   5.692   2.176   3.739
 1269SOL    HW1 6733   5.720   2.175   3.647
 1269SOL    HW2 6734   5.772   2.189   3.788
 1269SOL     MW 6735   5.706   2.178   3.733
 1270SOL     OW 6736   3.976   5.417   3.507
 1270SOL    HW1 6737   4.028   5.402   3.586
 1270SOL    HW2 6738   4.040   5.419   3.436
 1270SOL     MW 6739   3.991   5.415   3.508
 1271SOL     OW 6740   2.881   1.312   0.104
 1271SOL    HW1 6741   2.830   1.384   0.142
 1271SOL    HW2 6742   2.940   1.285   0.174
 1271SOL     MW 6743   2.882   1.318   0.118
 1272SOL     OW 6744   3.805   5.672   1.294
 1272SOL    HW1 6745   3.794   5.764   1.315
 1272SOL    HW2 6746   3.895   5.652   1.320
 1272SOL     MW 6747   3.815   5.681   1.300
 1273SOL     OW 6748   3.371   3.566   1.299
 1273SOL    HW1 6749   3.375   3.638   1.236
 1273SOL    HW2 6750   3.319   3.499   1.254
 1273SOL     MW 6751   3.365   3.566   1.285
 1274SOL     OW 6752   1.903   0.664   0.389
 1274SOL    HW1 6753   1.967   0.615   0.336
 1274SOL    HW2 6754   1.944   0.672   0.475
 1274SOL     MW 6755   1.917   0.659   0.393
 1275SOL     OW 6756   0.450   3.073   4.377
 1275SOL    HW1 6757   0.483   3.160   4.354
 1275SOL    HW2 6758   0.488   3.015   4.311
 1275SOL     MW 6759   0.459   3.077   4.366
 1276SOL     OW 6760   1.497   5.356   3.676
 1276SOL    HW1 6761   1.403   5.339   3.668
 1276SOL    HW2 6762   1.532   5.277   3.718
 1276SOL     MW 6763   1.490   5.344   3.680
 1277SOL     OW 6764   5.488   1.255   4.337
 1277SOL    HW1 6765   5.397   1.229   4.348
 1277SOL    HW2 6766   5.512   1.296   4.421
 1277SOL     MW 6767   5.480   1.257   4.349
 1278SOL     OW 6768   0.216   3.709   4.136
 1278SOL    HW1 6769   0.150   3.685   4.071
 1278SOL    HW2 6770   0.206   3.804   4.145
 1278SOL     MW 6771   0.206   3.718   4.129
 1279SOL     OW 6772   2.405   0.772   1.251
 1279SOL    HW1 6773   2.460   0.830   1.199
 1279SOL    HW2 6774   2.344   0.831   1.297
 1279SOL     MW 6775   2.404   0.787   1.251
 1280SOL     OW 6776   4.944   3.463   1.295
 1280SOL    HW1 6777   4.898   3.423   1.221
 1280SOL    HW2 6778   4.887   3.535   1.322
 1280SOL     MW 6779   4.931   3.467   1.289
 1281SOL     OW 6780   4.541   0.223   1.801
 1281SOL    HW1 6781   4.507   0.144   1.842
 1281SOL    HW2 6782   4.470   0.254   1.745
 1281SOL     MW 6783   4.528   0.217   1.799
 1282SOL     OW 6784   5.274   1.155   2.188
 1282SOL    HW1 6785   5.368   1.167   2.204
 1282SOL    HW2 6786   5.240   1.124   2.272
 1282SOL     MW 6787   5.282   1.153   2.201
 1283SOL     OW 6788   1.987   5.278   5.289
 1283SOL    HW1 6789   1.919   5.266   5.355
 1283SOL    HW2 6790   1.944   5.258   5.206
 1283SOL     MW 6791   1.973   5.274   5.287
 1284SOL     OW 6792   0.866   4.909   5.978
 1284SOL    HW1 6793   0.815   4.868   5.908
 1284SOL    HW2 6794   0.930   4.843   6.004
 1284SOL     MW 6795   0.868   4.896   5.973
 1285SOL     OW 6796   0.839   0.625   3.557
 1285SOL    HW1 6797   0.886   0.588   3.631
 1285SOL    HW2 6798   0.890   0.702   3.532
 1285SOL     MW 6799   0.851   0.630   3.563
 1286SOL     OW 6800   2.049   2.840   1.434
 1286SOL    HW1 6801   2.138   2.808   1.448
 1286SOL    HW2 6802   2.045   2.922   1.483
 1286SOL     MW 6803   2.060   2.846   1.442
 1287SOL     OW 6804   0.424   1.703   1.703
 1287SOL    HW1 6805   0.445   1.611   1.688
 1287SOL    HW2 6806   0.435   1.715   1.797
 1287SOL     MW 6807   0.428   1.693   1.713
 1288SOL     OW 6808   3.529   3.314   0.826
 1288SOL    HW1 6809   3.620   3.330   0.801
 1288SOL    HW2 6810   3.485   3.396   0.807
 1288SOL     MW 6811   3.535   3.326   0.820
 1289SOL     OW 6812   0.577   3.852   3.181
 1289SOL    HW1 6813   0.486   3.827   3.165
 1289SOL    HW2 6814   0.597   3.917   3.114
 1289SOL     MW 6815   0.568   3.857   3.171
 1290SOL     OW 6816   3.745   0.588   5.175
 1290SOL    HW1 6817   3.694   0.646   5.119
 1290SOL    HW2 6818   3.751   0.633   5.259
 1290SOL     MW 6819   3.739   0.601   5.178
 1291SOL     OW 6820   4.800   1.243   4.998
 1291SOL    HW1 6821   4.878   1.266   4.947
 1291SOL    HW2 6822   4.799   1.307   5.069
 1291SOL     MW 6823   4.810   1.254   5.000
 1292SOL     OW 6824   1.612   3.825   4.191
 1292SOL    HW1 6825   1.672   3.795   4.260
 1292SOL    HW2 6826   1.635   3.917   4.179
 1292SOL     MW 6827   1.623   3.833   4.198
 1293SOL     OW 6828   2.382   0.449   5.428
 1293SOL    HW1 6829   2.472   0.480   5.437
 1293SOL    HW2 6830   2.382   0.397   5.348
 1293SOL     MW 6831   2.393   0.446   5.419
 1294SOL     OW 6832   2.228   3.922   4.490
 1294SOL    HW1 6833   2.238   3.983   4.417
 1294SOL    HW2 6834   2.317   3.900   4.516
 1294SOL     MW 6835   2.240   3.927   4.484
 1295SOL     OW 6836   1.516   1.317   5.119
 1295SOL    HW1 6837   1.577   1.308   5.045
 1295SOL    HW2 6838   1.569   1.358   5.188
 1295SOL     MW 6839   1.531   1.321   5.119
 1296SOL     OW 6840   5.241   3.980   2.283
 1296SOL    HW1 6841   5.189   4.036   2.341
 1296SOL    HW2 6842   5.179   3.913   2.254
 1296SOL     MW 6843   5.226   3.979   2.287
 1297SOL     OW 6844   0.714   3.143   4.140
 1297SOL    HW1 6845   0.734   3.070   4.200
 1297SOL    HW2 6846   0.771   3.214   4.169
 1297SOL     MW 6847   0.724   3.143   4.152
 1298SOL     OW 6848   0.023   2.265   3.625
 1298SOL    HW1 6849  -0.016   2.288   3.541
 1298SOL    HW2 6850  -0.044   2.284   3.690
 1298SOL     MW 6851   0.010   2.270   3.623
 1299SOL     OW 6852   3.277   4.634   4.534
 1299SOL    HW1 6853   3.334   4.648   4.609
 1299SOL    HW2 6854   3.193   4.673   4.561
 1299SOL     MW 6855   3.273   4.641   4.547
 1300SOL     OW 6856   1.788   4.718   2.573
 1300SOL    HW1 6857   1.766   4.700   2.482
 1300SOL    HW2 6858   1.721   4.672   2.623
 1300SOL     MW 6859   1.777   4.710   2.568
 1301SOL     OW 6860   1.978   3.578   2.495
 1301SOL    HW1 6861   1.955   3.553   2.585
 1301SOL    HW2 6862   1.930   3.659   2.481
 1301SOL     MW 6863   1.969   3.585   2.505
 1302SOL     OW 6864   3.554   2.641   4.150
 1302SOL    HW1 6865   3.531   2.601   4.066
 1302SOL    HW2 6866   3.622   2.584   4.186
 1302SOL     MW 6867   3.560   2.629   4.144
 1303SOL     OW 6868   2.823   1.305   0.765
 1303SOL    HW1 6869   2.790   1.333   0.679
 1303SOL    HW2 6870   2.869   1.223   0.747
 1303SOL     MW 6871   2.824   1.298   0.751
 1304SOL     OW 6872   2.397   0.877   4.280
 1304SOL    HW1 6873   2.411   0.895   4.187
 1304SOL    HW2 6874   2.335   0.804   4.281
 1304SOL     MW 6875   2.391   0.870   4.268
 1305SOL     OW 6876   2.745   0.870   3.560
 1305SOL    HW1 6877   2.793   0.903   3.636
 1305SOL    HW2 6878   2.812   0.833   3.503
 1305SOL     MW 6879   2.760   0.870   3.562
 1306SOL     OW 6880   4.357   0.729   1.423
 1306SOL    HW1 6881   4.299   0.666   1.380
 1306SOL    HW2 6882   4.328   0.814   1.390
 1306SOL     MW 6883   4.346   0.732   1.413
 1307SOL     OW 6884   3.561   5.354   0.785
 1307SOL    HW1 6885   3.473   5.320   0.768
 1307SOL    HW2 6886   3.620   5.281   0.763
 1307SOL     MW 6887   3.558   5.340   0.780
 1308SOL     OW 6888   5.064   0.717   4.591
 1308SOL    HW1 6889   5.051   0.625   4.616
 1308SOL    HW2 6890   5.158   0.723   4.574
 1308SOL     MW 6891   5.075   0.706   4.592
 1309SOL     OW 6892   3.544   0.448   5.314
 1309SOL    HW1 6893   3.535   0.361   5.276
 1309SOL    HW2 6894   3.599   0.495   5.252
 1309SOL     MW 6895   3.550   0.442   5.301
 1310SOL     OW 6896   2.809   4.796   1.282
 1310SOL    HW1 6897   2.830   4.857   1.352
 1310SOL    HW2 6898   2.727   4.755   1.309
 1310SOL     MW 6899   2.801   4.798   1.294
 1311SOL     OW 6900   2.939   1.650   4.216
 1311SOL    HW1 6901   3.021   1.618   4.254
 1311SOL    HW2 6902   2.871   1.613   4.272
 1311SOL     MW 6903   2.941   1.641   4.228
 1312SOL     OW 6904   0.639   0.839   1.518
 1312SOL    HW1 6905   0.554   0.860   1.479
 1312SOL    HW2 6906   0.691   0.919   1.509
 1312SOL     MW 6907   0.634   0.852   1.512
 1313SOL     OW 6908   2.462   6.089   4.714
 1313SOL    HW1 6909   2.410   6.013   4.743
 1313SOL    HW2 6910   2.401   6.138   4.659
 1313SOL     MW 6911   2.447   6.085   4.710
 1314SOL     OW 6912   0.578   3.275   2.833
 1314SOL    HW1 6913   0.505   3.245   2.887
 1314SOL    HW2 6914   0.608   3.356   2.875
 1314SOL     MW 6915   0.573   3.281   2.846
 1315SOL     OW 6916   3.760   5.899   1.528
 1315SOL    HW1 6917   3.716   5.982   1.546
 1315SOL    HW2 6918   3.695   5.832   1.547
 1315SOL     MW 6919   3.746   5.901   1.533
 1316SOL     OW 6920   4.575   2.494   2.677
 1316SOL    HW1 6921   4.590   2.454   2.763
 1316SOL    HW2 6922   4.572   2.420   2.617
 1316SOL     MW 6923   4.577   2.480   2.681
 1317SOL     OW 6924   5.057   0.622   3.125
 1317SOL    HW1 6925   5.078   0.656   3.211
 1317SOL    HW2 6926   5.141   0.623   3.078
 1317SOL     MW 6927   5.071   0.627   3.130
 1318SOL     OW 6928   2.335   4.250   1.461
 1318SOL    HW1 6929   2.326   4.330   1.514
 1318SOL    HW2 6930   2.339   4.281   1.371
 1318SOL     MW 6931   2.334   4.264   1.456
 1319SOL     OW 6932   2.810   5.787   1.942
 1319SOL    HW1 6933   2.886   5.839   1.915
 1319SOL    HW2 6934   2.784   5.825   2.026
 1319SOL     MW 6935   2.816   5.798   1.949
 1320SOL     OW 6936   4.678   3.077   3.928
 1320SOL    HW1 6937   4.715   3.164   3.944
 1320SOL    HW2 6938   4.697   3.059   3.836
 1320SOL     MW 6939   4.685   3.086   3.918
 1321SOL     OW 6940   3.928   5.144   3.088
 1321SOL    HW1 6941   3.944   5.190   3.171
 1321SOL    HW2 6942   3.834   5.150   3.075
 1321SOL     MW 6943   3.918   5.151   3.097
 1322SOL     OW 6944   4.620   2.134   2.735
 1322SOL    HW1 6945   4.644   2.068   2.799
 1322SOL    HW2 6946   4.587   2.208   2.787
 1322SOL     MW 6947   4.619   2.135   2.750
 1323SOL     OW 6948   0.088   0.673   3.123
 1323SOL    HW1 6949   0.040   0.754   3.140
 1323SOL    HW2 6950   0.100   0.633   3.209
 1323SOL     MW 6951   0.084   0.678   3.136
 1324SOL     OW 6952   2.910   0.831   0.451
 1324SOL    HW1 6953   2.895   0.914   0.498
 1324SOL    HW2 6954   2.846   0.833   0.380
 1324SOL     MW 6955   2.900   0.842   0.448
 1325SOL     OW 6956   3.936   6.004   2.630
 1325SOL    HW1 6957   3.865   6.010   2.695
 1325SOL    HW2 6958   3.968   6.094   2.622
 1325SOL     MW 6959   3.931   6.016   2.638
 1326SOL     OW 6960   4.747   0.796   4.106
 1326SOL    HW1 6961   4.662   0.754   4.100
 1326SOL    HW2 6962   4.808   0.732   4.069
 1326SOL     MW 6963   4.744   0.782   4.101
 1327SOL     OW 6964   1.227   3.812   3.500
 1327SOL    HW1 6965   1.304   3.788   3.552
 1327SOL    HW2 6966   1.175   3.867   3.559
 1327SOL     MW 6967   1.230   3.816   3.514
 1328SOL     OW 6968   1.681   0.005   4.155
 1328SOL    HW1 6969   1.657   0.061   4.230
 1328SOL    HW2 6970   1.730  -0.067   4.194
 1328SOL     MW 6971   1.685   0.003   4.170
 1329SOL     OW 6972   2.225   5.211   0.533
 1329SOL    HW1 6973   2.270   5.291   0.562
 1329SOL    HW2 6974   2.168   5.240   0.462
 1329SOL     MW 6975   2.224   5.225   0.528
 1330SOL     OW 6976   1.885   1.111   0.401
 1330SOL    HW1 6977   1.865   1.161   0.480
 1330SOL    HW2 6978   1.801   1.075   0.373
 1330SOL     MW 6979   1.872   1.112   0.407
 1331SOL     OW 6980   5.267   5.257   3.216
 1331SOL    HW1 6981   5.347   5.300   3.248
 1331SOL    HW2 6982   5.199   5.284   3.278
 1331SOL     MW 6983   5.269   5.266   3.228
 1332SOL     OW 6984   6.061   1.599   0.020
 1332SOL    HW1 6985   5.968   1.620   0.034
 1332SOL    HW2 6986   6.108   1.677   0.051
 1332SOL     MW 6987   6.055   1.612   0.026
 1333SOL     OW 6988   1.217   2.454   5.569
 1333SOL    HW1 6989   1.302   2.482   5.602
 1333SOL    HW2 6990   1.184   2.529   5.519
 1333SOL     MW 6991   1.223   2.467   5.567
 1334SOL     OW 6992   0.683   2.483   1.873
 1334SOL    HW1 6993   0.776   2.494   1.891
 1334SOL    HW2 6994   0.675   2.391   1.846
 1334SOL     MW 6995   0.694   2.472   1.872
 1335SOL     OW 6996   0.246   3.997   2.115
 1335SOL    HW1 6997   0.281   3.910   2.130
 1335SOL    HW2 6998   0.158   3.995   2.152
 1335SOL     MW 6999   0.240   3.986   2.122
 1336SOL     OW 7000   0.583   6.089   2.424
 1336SOL    HW1 7001   0.532   6.110   2.345
 1336SOL    HW2 7002   0.670   6.066   2.392
 1336SOL     MW 7003   0.588   6.088   2.409
 1337SOL     OW 7004   2.353   5.840   5.085
 1337SOL    HW1 7005   2.415   5.877   5.147
 1337SOL    HW2 7006   2.321   5.760   5.128
 1337SOL     MW 7007   2.357   5.835   5.099
 1338SOL     OW 7008   0.893   6.113   3.629
 1338SOL    HW1 7009   0.938   6.030   3.619
 1338SOL    HW2 7010   0.805   6.098   3.593
 1338SOL     MW 7011   0.887   6.100   3.623
 1339SOL     OW 7012   1.308   5.171   2.145
 1339SOL    HW1 7013   1.368   5.097   2.157
 1339SOL    HW2 7014   1.353   5.228   2.083
 1339SOL     MW 7015   1.321   5.169   2.139
 1340SOL     OW 7016   4.189   6.078   4.128
 1340SOL    HW1 7017   4.116   6.033   4.169
 1340SOL    HW2 7018   4.163   6.089   4.037
 1340SOL     MW 7019   4.176   6.074   4.122
 1341SOL     OW 7020   1.479   3.715   3.537
 1341SOL    HW1 7021   1.527   3.678   3.462
 1341SOL    HW2 7022   1.548   3.736   3.601
 1341SOL     MW 7023   1.494   3.713   3.535
 1342SOL     OW 7024   1.738   4.497   4.165
 1342SOL    HW1 7025   1.681   4.451   4.226
 1342SOL    HW2 7026   1.821   4.507   4.213
 1342SOL     MW 7027   1.742   4.493   4.179
 1343SOL     OW 7028   0.399   3.330   3.661
 1343SOL    HW1 7029   0.384   3.317   3.755
 1343SOL    HW2 7030   0.420   3.423   3.652
 1343SOL     MW 7031   0.400   3.340   3.672
 1344SOL     OW 7032   2.846   5.693   0.279
 1344SOL    HW1 7033   2.788   5.647   0.217
 1344SOL    HW2 7034   2.832   5.786   0.260
 1344SOL     MW 7035   2.837   5.699   0.268
 1345SOL     OW 7036   3.550   6.082   1.553
 1345SOL    HW1 7037   3.605   6.125   1.487
 1345SOL    HW2 7038   3.483   6.037   1.503
 1345SOL     MW 7039   3.549   6.082   1.538
 1346SOL     OW 7040   3.473   4.310   2.245
 1346SOL    HW1 7041   3.560   4.324   2.280
 1346SOL    HW2 7042   3.477   4.224   2.203
 1346SOL     MW 7043   3.484   4.301   2.244
 1347SOL     OW 7044   5.435   5.899   5.890
 1347SOL    HW1 7045   5.443   5.811   5.925
 1347SOL    HW2 7046   5.480   5.897   5.806
 1347SOL     MW 7047   5.441   5.888   5.884
 1348SOL     OW 7048   4.947   1.549   1.488
 1348SOL    HW1 7049   4.887   1.611   1.531
 1348SOL    HW2 7050   4.905   1.529   1.404
 1348SOL     MW 7051   4.934   1.555   1.483
 1349SOL     OW 7052   2.168   4.774   5.775
 1349SOL    HW1 7053   2.210   4.696   5.739
 1349SOL    HW2 7054   2.096   4.740   5.829
 1349SOL     MW 7055   2.164   4.760   5.777
 1350SOL     OW 7056   1.625   0.151   4.429
 1350SOL    HW1 7057   1.692   0.159   4.497
 1350SOL    HW2 7058   1.577   0.234   4.434
 1350SOL     MW 7059   1.628   0.163   4.438
 1351SOL     OW 7060   0.866   5.232   1.185
 1351SOL    HW1 7061   0.951   5.188   1.193
 1351SOL    HW2 7062   0.875   5.310   1.239
 1351SOL     MW 7063   0.878   5.236   1.193
 1352SOL     OW 7064   3.382   0.265   0.186
 1352SOL    HW1 7065   3.382   0.322   0.109
 1352SOL    HW2 7066   3.295   0.226   0.186
 1352SOL     MW 7067   3.371   0.267   0.176
 1353SOL     OW 7068   0.201   1.260   5.653
 1353SOL    HW1 7069   0.217   1.212   5.734
 1353SOL    HW2 7070   0.151   1.200   5.598
 1353SOL     MW 7071   0.197   1.246   5.656
 1354SOL     OW 7072   4.940   2.352   3.157
 1354SOL    HW1 7073   4.986   2.274   3.126
 1354SOL    HW2 7074   4.864   2.318   3.204
 1354SOL     MW 7075   4.936   2.338   3.159
 1355SOL     OW 7076   2.664   0.695   3.741
 1355SOL    HW1 7077   2.688   0.751   3.668
 1355SOL    HW2 7078   2.690   0.607   3.713
 1355SOL     MW 7079   2.671   0.691   3.728
 1356SOL     OW 7080   0.908   4.712   3.856
 1356SOL    HW1 7081   0.967   4.678   3.924
 1356SOL    HW2 7082   0.821   4.710   3.897
 1356SOL     MW 7083   0.905   4.707   3.870
 1357SOL     OW 7084   3.827   0.814   6.027
 1357SOL    HW1 7085   3.775   0.894   6.023
 1357SOL    HW2 7086   3.819   0.785   6.118
 1357SOL     MW 7087   3.819   0.820   6.038
 1358SOL     OW 7088   0.348   4.442   0.258
 1358SOL    HW1 7089   0.349   4.384   0.182
 1358SOL    HW2 7090   0.411   4.511   0.237
 1358SOL     MW 7091   0.356   4.444   0.245
 1359SOL     OW 7092   0.179   5.976   4.593
 1359SOL    HW1 7093   0.130   5.967   4.675
 1359SOL    HW2 7094   0.163   5.894   4.547
 1359SOL     MW 7095   0.171   5.964   4.598
 1360SOL     OW 7096   0.571   0.908   4.473
 1360SOL    HW1 7097   0.534   0.845   4.535
 1360SOL    HW2 7098   0.529   0.888   4.390
 1360SOL     MW 7099   0.561   0.897   4.470
 1361SOL     OW 7100   0.215   2.566   5.743
 1361SOL    HW1 7101   0.146   2.619   5.782
 1361SOL    HW2 7102   0.200   2.478   5.778
 1361SOL     MW 7103   0.204   2.561   5.752
 1362SOL     OW 7104   0.349   0.029   1.919
 1362SOL    HW1 7105   0.276   0.050   1.978
 1362SOL    HW2 7106   0.360   0.107   1.866
 1362SOL     MW 7107   0.341   0.042   1.920
 1363SOL     OW 7108   4.819   3.134   4.796
 1363SOL    HW1 7109   4.903   3.166   4.766
 1363SOL    HW2 7110   4.792   3.071   4.729
 1363SOL     MW 7111   4.826   3.130   4.784
 1364SOL     OW 7112   3.301   0.260   5.919
 1364SOL    HW1 7113   3.236   0.240   5.986
 1364SOL    HW2 7114   3.251   0.293   5.845
 1364SOL     MW 7115   3.287   0.261   5.918
 1365SOL     OW 7116   4.110   4.266   4.305
 1365SOL    HW1 7117   4.094   4.174   4.284
 1365SOL    HW2 7118   4.175   4.294   4.240
 1365SOL     MW 7119   4.116   4.258   4.294
 1366SOL     OW 7120   4.376   4.313   2.097
 1366SOL    HW1 7121   4.288   4.351   2.093
 1366SOL    HW2 7122   4.378   4.251   2.024
 1366SOL     MW 7123   4.365   4.310   2.087
 1367SOL     OW 7124   0.766   5.615   1.170
 1367SOL    HW1 7125   0.788   5.626   1.077
 1367SOL    HW2 7126   0.780   5.702   1.208
 1367SOL     MW 7127   0.771   5.628   1.163
 1368SOL     OW 7128   0.465   5.698   4.793
 1368SOL    HW1 7129   0.531   5.697   4.724
 1368SOL    HW2 7130   0.387   5.660   4.752
 1368SOL     MW 7131   0.464   5.693   4.779
 1369SOL     OW 7132   5.250   4.365   1.129
 1369SOL    HW1 7133   5.285   4.369   1.218
 1369SOL    HW2 7134   5.255   4.454   1.096
 1369SOL     MW 7135   5.255   4.377   1.136
 1370SOL     OW 7136   1.773   4.137   3.928
 1370SOL    HW1 7137   1.702   4.144   3.864
 1370SOL    HW2 7138   1.803   4.046   3.921
 1370SOL     MW 7139   1.768   4.126   3.919
 1371SOL     OW 7140   4.984   5.863   2.301
 1371SOL    HW1 7141   4.964   5.948   2.261
 1371SOL    HW2 7142   4.899   5.826   2.322
 1371SOL     MW 7143   4.971   5.869   2.299
 1372SOL     OW 7144   4.025   1.038   4.473
 1372SOL    HW1 7145   4.059   1.063   4.559
 1372SOL    HW2 7146   3.931   1.026   4.486
 1372SOL     MW 7147   4.018   1.040   4.486
 1373SOL     OW 7148   2.315   0.095   0.697
 1373SOL    HW1 7149   2.293   0.096   0.790
 1373SOL    HW2 7150   2.363   0.013   0.685
 1373SOL     MW 7151   2.319   0.085   0.707
 1374SOL     OW 7152   3.164   5.971   0.799
 1374SOL    HW1 7153   3.197   5.907   0.862
 1374SOL    HW2 7154   3.235   5.980   0.735
 1374SOL     MW 7155   3.177   5.964   0.799
 1375SOL     OW 7156   4.254   4.589   2.289
 1375SOL    HW1 7157   4.299   4.525   2.343
 1375SOL    HW2 7158   4.323   4.647   2.258
 1375SOL     MW 7159   4.268   4.588   2.292
 1376SOL     OW 7160   2.830   4.530   0.170
 1376SOL    HW1 7161   2.795   4.609   0.211
 1376SOL    HW2 7162   2.795   4.458   0.224
 1376SOL     MW 7163   2.821   4.531   0.182
 1377SOL     OW 7164   5.157   2.528   3.092
 1377SOL    HW1 7165   5.087   2.516   3.028
 1377SOL    HW2 7166   5.116   2.508   3.176
 1377SOL     MW 7167   5.143   2.524   3.095
 1378SOL     OW 7168   5.263   0.913   0.960
 1378SOL    HW1 7169   5.245   0.853   0.888
 1378SOL    HW2 7170   5.330   0.972   0.926
 1378SOL     MW 7171   5.269   0.913   0.947
 1379SOL     OW 7172   1.957   2.596   5.448
 1379SOL    HW1 7173   1.988   2.649   5.521
 1379SOL    HW2 7174   1.938   2.660   5.379
 1379SOL     MW 7175   1.959   2.611   5.448
 1380SOL     OW 7176   3.823   1.716   2.243
 1380SOL    HW1 7177   3.776   1.655   2.186
 1380SOL    HW2 7178   3.897   1.666   2.276
 1380SOL     MW 7179   3.826   1.702   2.240
 1381SOL     OW 7180   1.742   4.682   0.173
 1381SOL    HW1 7181   1.720   4.620   0.104
 1381SOL    HW2 7182   1.658   4.707   0.211
 1381SOL     MW 7183   1.728   4.677   0.169
 1382SOL     OW 7184   0.062   4.231   0.817
 1382SOL    HW1 7185  -0.027   4.203   0.839
 1382SOL    HW2 7186   0.117   4.155   0.838
 1382SOL     MW 7187   0.058   4.218   0.822
 1383SOL     OW 7188   4.598   1.012   0.699
 1383SOL    HW1 7189   4.554   1.021   0.614
 1383SOL    HW2 7190   4.573   1.091   0.746
 1383SOL     MW 7191   4.589   1.023   0.694
 1384SOL     OW 7192   5.505   3.634   4.211
 1384SOL    HW1 7193   5.478   3.588   4.131
 1384SOL    HW2 7194   5.433   3.618   4.273
 1384SOL     MW 7195   5.492   3.626   4.209
 1385SOL     OW 7196   1.573   3.189   5.262
 1385SOL    HW1 7197   1.566   3.154   5.351
 1385SOL    HW2 7198   1.625   3.123   5.215
 1385SOL     MW 7199   1.579   3.176   5.268
 1386SOL     OW 7200   4.493   0.529   3.554
 1386SOL    HW1 7201   4.417   0.506   3.607
 1386SOL    HW2 7202   4.503   0.455   3.493
 1386SOL     MW 7203   4.484   0.517   3.553
 1387SOL     OW 7204   0.921   3.319   1.244
 1387SOL    HW1 7205   0.829   3.290   1.246
 1387SOL    HW2 7206   0.926   3.388   1.309
 1387SOL     MW 7207   0.909   3.324   1.252
 1388SOL     OW 7208   2.194   1.163   5.547
 1388SOL    HW1 7209   2.188   1.154   5.642
 1388SOL    HW2 7210   2.153   1.084   5.512
 1388SOL     MW 7211   2.188   1.152   5.554
 1389SOL     OW 7212   2.743   0.295   0.557
 1389SOL    HW1 7213   2.824   0.277   0.508
 1389SOL    HW2 7214   2.739   0.227   0.624
 1389SOL     MW 7215   2.753   0.284   0.559
 1390SOL     OW 7216   1.400   2.770   5.397
 1390SOL    HW1 7217   1.333   2.771   5.329
 1390SOL    HW2 7218   1.474   2.724   5.357
 1390SOL     MW 7219   1.401   2.764   5.383
 1391SOL     OW 7220   4.553   4.637   1.566
 1391SOL    HW1 7221   4.512   4.690   1.498
 1391SOL    HW2 7222   4.567   4.697   1.639
 1391SOL     MW 7223   4.549   4.651   1.567
 1392SOL     OW 7224   3.932   2.702   5.881
 1392SOL    HW1 7225   3.971   2.703   5.969
 1392SOL    HW2 7226   3.973   2.627   5.838
 1392SOL     MW 7227   3.942   2.692   5.887
 1393SOL     OW 7228   5.811   3.824   4.637
 1393SOL    HW1 7229   5.834   3.913   4.611
 1393SOL    HW2 7230   5.849   3.815   4.724
 1393SOL     MW 7231   5.819   3.835   4.645
 1394SOL     OW 7232   1.612   1.629   4.953
 1394SOL    HW1 7233   1.678   1.685   4.992
 1394SOL    HW2 7234   1.546   1.617   5.021
 1394SOL     MW 7235   1.612   1.634   4.967
 1395SOL     OW 7236   4.196   4.416   0.503
 1395SOL    HW1 7237   4.234   4.498   0.536
 1395SOL    HW2 7238   4.270   4.366   0.470
 1395SOL     MW 7239   4.210   4.420   0.503
 1396SOL     OW 7240   1.100   4.273   5.357
 1396SOL    HW1 7241   1.188   4.245   5.381
 1396SOL    HW2 7242   1.108   4.368   5.342
 1396SOL     MW 7243   1.112   4.282   5.358
 1397SOL     OW 7244   3.590   5.558   1.444
 1397SOL    HW1 7245   3.536   5.636   1.457
 1397SOL    HW2 7246   3.662   5.587   1.389
 1397SOL     MW 7247   3.592   5.572   1.439
 1398SOL     OW 7248   1.671   0.933   5.418
 1398SOL    HW1 7249   1.715   1.011   5.453
 1398SOL    HW2 7250   1.689   0.935   5.324
 1398SOL     MW 7251   1.679   0.943   5.411
 1399SOL     OW 7252   5.210   6.088   0.245
 1399SOL    HW1 7253   5.153   6.163   0.231
 1399SOL    HW2 7254   5.198   6.033   0.168
 1399SOL     MW 7255   5.201   6.090   0.233
 1400SOL     OW 7256   3.552   0.561   0.828
 1400SOL    HW1 7257   3.461   0.532   0.829
 1400SOL    HW2 7258   3.565   0.595   0.740
 1400SOL     MW 7259   3.542   0.562   0.817
 1401SOL     OW 7260   1.947   3.262   0.110
 1401SOL    HW1 7261   1.869   3.317   0.118
 1401SOL    HW2 7262   2.017   3.324   0.087
 1401SOL     MW 7263   1.946   3.277   0.108
 1402SOL     OW 7264   4.854   5.798   1.608
 1402SOL    HW1 7265   4.938   5.811   1.651
 1402SOL    HW2 7266   4.869   5.828   1.518
 1402SOL     MW 7267   4.867   5.803   1.602
 1403SOL     OW 7268   0.970   2.051   1.135
 1403SOL    HW1 7269   1.004   1.985   1.195
 1403SOL    HW2 7270   0.974   2.133   1.185
 1403SOL     MW 7271   0.975   2.053   1.149
 1404SOL     OW 7272   3.750   0.176   1.835
 1404SOL    HW1 7273   3.718   0.085   1.831
 1404SOL    HW2 7274   3.758   0.202   1.743
 1404SOL     MW 7275   3.747   0.167   1.823
 1405SOL     OW 7276   5.765   4.038   1.844
 1405SOL    HW1 7277   5.743   4.081   1.926
 1405SOL    HW2 7278   5.799   3.952   1.870
 1405SOL     MW 7279   5.766   4.032   1.858
 1406SOL     OW 7280   4.836   4.249   5.599
 1406SOL    HW1 7281   4.850   4.200   5.680
 1406SOL    HW2 7282   4.743   4.273   5.601
 1406SOL     MW 7283   4.826   4.246   5.610
 1407SOL     OW 7284   0.396   2.501   4.336
 1407SOL    HW1 7285   0.421   2.483   4.245
 1407SOL    HW2 7286   0.446   2.438   4.388
 1407SOL     MW 7287   0.406   2.491   4.331
 1408SOL     OW 7288   1.831   4.067   2.835
 1408SOL    HW1 7289   1.819   3.975   2.813
 1408SOL    HW2 7290   1.855   4.067   2.928
 1408SOL     MW 7291   1.832   4.055   2.844
 1409SOL     OW 7292   4.104   3.381   0.079
 1409SOL    HW1 7293   4.140   3.361   0.166
 1409SOL    HW2 7294   4.011   3.397   0.095
 1409SOL     MW 7295   4.097   3.381   0.092
 1410SOL     OW 7296   3.172   5.404   2.139
 1410SOL    HW1 7297   3.234   5.388   2.068
 1410SOL    HW2 7298   3.086   5.387   2.100
 1410SOL     MW 7299   3.169   5.400   2.125
 1411SOL     OW 7300   1.701   5.406   0.839
 1411SOL    HW1 7301   1.614   5.429   0.808
 1411SOL    HW2 7302   1.758   5.420   0.763
 1411SOL     MW 7303   1.697   5.411   0.825
 1412SOL     OW 7304   3.431   2.034   5.789
 1412SOL    HW1 7305   3.441   2.054   5.696
 1412SOL    HW2 7306   3.349   2.077   5.814
 1412SOL     MW 7307   3.422   2.042   5.780
 1413SOL     OW 7308   0.575   1.576   4.844
 1413SOL    HW1 7309   0.578   1.516   4.919
 1413SOL    HW2 7310   0.554   1.519   4.770
 1413SOL     MW 7311   0.572   1.561   4.844
 1414SOL     OW 7312   3.999   5.657   0.348
 1414SOL    HW1 7313   4.021   5.750   0.344
 1414SOL    HW2 7314   4.069   5.614   0.300
 1414SOL     MW 7315   4.011   5.663   0.341
 1415SOL     OW 7316   2.415   1.078   5.379
 1415SOL    HW1 7317   2.395   1.134   5.454
 1415SOL    HW2 7318   2.453   1.137   5.314
 1415SOL     MW 7319   2.417   1.093   5.380
 1416SOL     OW 7320   5.593   1.627   3.331
 1416SOL    HW1 7321   5.658   1.691   3.300
 1416SOL    HW2 7322   5.510   1.658   3.294
 1416SOL     MW 7323   5.591   1.639   3.322
 1417SOL     OW 7324   3.438   4.275   0.121
 1417SOL    HW1 7325   3.499   4.285   0.194
 1417SOL    HW2 7326   3.493   4.281   0.042
 1417SOL     MW 7327   3.453   4.277   0.120
 1418SOL     OW 7328   3.108   5.238   6.010
 1418SOL    HW1 7329   3.129   5.166   6.069
 1418SOL    HW2 7330   3.042   5.290   6.057
 1418SOL     MW 7331   3.102   5.235   6.023
 1419SOL     OW 7332   2.745   1.706   0.004
 1419SOL    HW1 7333   2.708   1.794  -0.003
 1419SOL    HW2 7334   2.828   1.712  -0.044
 1419SOL     MW 7335   2.751   1.718  -0.003
 1420SOL     OW 7336   3.103   1.065   1.368
 1420SOL    HW1 7337   3.118   1.158   1.378
 1420SOL    HW2 7338   3.123   1.027   1.453
 1420SOL     MW 7339   3.107   1.072   1.380
 1421SOL     OW 7340   1.819   5.242   5.473
 1421SOL    HW1 7341   1.754   5.305   5.503
 1421SOL    HW2 7342   1.844   5.193   5.551
 1421SOL     MW 7343   1.814   5.244   5.487
 1422SOL     OW 7344   2.701   1.247   1.469
 1422SOL    HW1 7345   2.675   1.302   1.395
 1422SOL    HW2 7346   2.620   1.234   1.519
 1422SOL     MW 7347   2.688   1.253   1.466
 1423SOL     OW 7348   5.044   1.853   3.900
 1423SOL    HW1 7349   5.085   1.771   3.873
 1423SOL    HW2 7350   4.955   1.848   3.863
 1423SOL     MW 7351   5.038   1.842   3.892
 1424SOL     OW 7352   2.391   0.087   4.937
 1424SOL    HW1 7353   2.469   0.094   4.990
 1424SOL    HW2 7354   2.419   0.039   4.859
 1424SOL     MW 7355   2.404   0.082   4.933
 1425SOL     OW 7356   0.672   2.522   0.683
 1425SOL    HW1 7357   0.733   2.449   0.690
 1425SOL    HW2 7358   0.723   2.592   0.641
 1425SOL     MW 7359   0.686   2.522   0.678
 1426SOL     OW 7360   3.863   4.699   1.985
 1426SOL    HW1 7361   3.958   4.692   1.993
 1426SOL    HW2 7362   3.845   4.792   1.996
 1426SOL     MW 7363   3.873   4.710   1.988
 1427SOL     OW 7364   1.601   5.926   6.071
 1427SOL    HW1 7365   1.517   5.928   6.025
 1427SOL    HW2 7366   1.647   6.004   6.040
 1427SOL     MW 7367   1.596   5.937   6.061
 1428SOL     OW 7368   5.048   0.447   1.967
 1428SOL    HW1 7369   5.120   0.451   1.904
 1428SOL    HW2 7370   5.006   0.533   1.960
 1428SOL     MW 7371   5.052   0.458   1.958
 1429SOL     OW 7372   1.877   4.608   5.359
 1429SOL    HW1 7373   1.958   4.658   5.375
 1429SOL    HW2 7374   1.890   4.570   5.272
 1429SOL     MW 7375   1.889   4.610   5.350
 1430SOL     OW 7376   0.713   5.361   3.665
 1430SOL    HW1 7377   0.712   5.361   3.569
 1430SOL    HW2 7378   0.676   5.446   3.688
 1430SOL     MW 7379   0.708   5.372   3.655
 1431SOL     OW 7380   0.699   1.960   3.425
 1431SOL    HW1 7381   0.770   1.901   3.449
 1431SOL    HW2 7382   0.712   2.036   3.483
 1431SOL     MW 7383   0.709   1.962   3.436
 1432SOL     OW 7384   2.013   0.757   1.952
 1432SOL    HW1 7385   2.024   0.828   2.015
 1432SOL    HW2 7386   2.052   0.790   1.872
 1432SOL     MW 7387   2.019   0.770   1.950
 1433SOL     OW 7388   0.911   2.059   2.081
 1433SOL    HW1 7389   0.908   2.064   2.177
 1433SOL    HW2 7390   0.999   2.090   2.059
 1433SOL     MW 7391   0.922   2.063   2.091
 1434SOL     OW 7392   4.480   0.377   3.894
 1434SOL    HW1 7393   4.540   0.378   3.820
 1434SOL    HW2 7394   4.520   0.317   3.957
 1434SOL     MW 7395   4.493   0.369   3.893
 1435SOL     OW 7396   3.051   3.570   4.970
 1435SOL    HW1 7397   3.027   3.494   5.022
 1435SOL    HW2 7398   3.025   3.645   5.022
 1435SOL     MW 7399   3.045   3.570   4.984
 1436SOL     OW 7400   0.019   1.781   3.653
 1436SOL    HW1 7401   0.035   1.688   3.638
 1436SOL    HW2 7402   0.001   1.788   3.746
 1436SOL     MW 7403   0.019   1.770   3.663
 1437SOL     OW 7404   5.716   3.956   5.989
 1437SOL    HW1 7405   5.756   3.985   5.907
 1437SOL    HW2 7406   5.787   3.914   6.037
 1437SOL     MW 7407   5.730   3.955   5.985
 1438SOL     OW 7408   0.442   3.053   4.829
 1438SOL    HW1 7409   0.415   3.119   4.893
 1438SOL    HW2 7410   0.525   3.087   4.794
 1438SOL     MW 7411   0.450   3.066   4.833
 1439SOL     OW 7412   1.440   3.042   1.513
 1439SOL    HW1 7413   1.395   3.067   1.433
 1439SOL    HW2 7414   1.529   3.078   1.502
 1439SOL     MW 7415   1.446   3.050   1.501
 1440SOL     OW 7416   4.554   0.698   4.417
 1440SOL    HW1 7417   4.640   0.655   4.417
 1440SOL    HW2 7418   4.560   0.765   4.485
 1440SOL     MW 7419   4.566   0.701   4.425
 1441SOL     OW 7420   1.758   3.467   0.255
 1441SOL    HW1 7421   1.690   3.472   0.322
 1441SOL    HW2 7422   1.739   3.540   0.196
 1441SOL     MW 7423   1.747   3.477   0.256
 1442SOL     OW 7424   1.333   1.799   4.775
 1442SOL    HW1 7425   1.426   1.779   4.780
 1442SOL    HW2 7426   1.290   1.731   4.828
 1442SOL     MW 7427   1.339   1.788   4.782
 1443SOL     OW 7428   2.213   4.608   2.948
 1443SOL    HW1 7429   2.259   4.575   3.025
 1443SOL    HW2 7430   2.133   4.556   2.943
 1443SOL     MW 7431   2.209   4.597   2.957
 1444SOL     OW 7432   0.403   4.297   2.772
 1444SOL    HW1 7433   0.351   4.364   2.727
 1444SOL    HW2 7434   0.373   4.302   2.863
 1444SOL     MW 7435   0.393   4.306   2.778
 1445SOL     OW 7436   2.359   5.932   0.435
 1445SOL    HW1 7437   2.419   5.986   0.383
 1445SOL    HW2 7438   2.390   5.941   0.525
 1445SOL     MW 7439   2.371   5.940   0.440
 1446SOL     OW 7440   2.927   5.500   4.935
 1446SOL    HW1 7441   2.957   5.473   4.848
 1446SOL    HW2 7442   3.006   5.533   4.978
 1446SOL     MW 7443   2.941   5.501   4.929
 1447SOL     OW 7444   2.400   4.301   0.709
 1447SOL    HW1 7445   2.366   4.376   0.757
 1447SOL    HW2 7446   2.322   4.255   0.678
 1447SOL     MW 7447   2.386   4.304   0.711
 1448SOL     OW 7448   0.936   2.642   5.009
 1448SOL    HW1 7449   0.853   2.639   4.963
 1448SOL    HW2 7450   0.982   2.718   4.973
 1448SOL     MW 7451   0.932   2.651   4.999
 1449SOL     OW 7452   1.070   2.649   0.191
 1449SOL    HW1 7453   1.083   2.563   0.150
 1449SOL    HW2 7454   1.096   2.712   0.123
 1449SOL     MW 7455   1.075   2.646   0.177
 1450SOL     OW 7456   1.156   6.103   1.006
 1450SOL    HW1 7457   1.069   6.078   0.977
 1450SOL    HW2 7458   1.189   6.162   0.938
 1450SOL     MW 7459   1.149   6.107   0.994
 1451SOL     OW 7460   0.805   2.983   1.248
 1451SOL    HW1 7461   0.811   2.888   1.239
 1451SOL    HW2 7462   0.891   3.010   1.279
 1451SOL     MW 7463   0.817   2.974   1.251
 1452SOL     OW 7464   4.747   4.314   2.261
 1452SOL    HW1 7465   4.719   4.394   2.216
 1452SOL    HW2 7466   4.738   4.335   2.354
 1452SOL     MW 7467   4.742   4.327   2.267
 1453SOL     OW 7468   5.323   5.271   6.068
 1453SOL    HW1 7469   5.259   5.207   6.037
 1453SOL    HW2 7470   5.313   5.271   6.163
 1453SOL     MW 7471   5.313   5.263   6.076
 1454SOL     OW 7472   1.003   4.178   0.610
 1454SOL    HW1 7473   0.971   4.132   0.688
 1454SOL    HW2 7474   1.092   4.206   0.633
 1454SOL     MW 7475   1.011   4.176   0.623
 1455SOL     OW 7476   1.423   4.549   2.298
 1455SOL    HW1 7477   1.394   4.539   2.389
 1455SOL    HW2 7478   1.343   4.540   2.246
 1455SOL     MW 7479   1.409   4.547   2.303
 1456SOL     OW 7480   3.510   2.747   5.490
 1456SOL    HW1 7481   3.540   2.829   5.529
 1456SOL    HW2 7482   3.475   2.697   5.564
 1456SOL     MW 7483   3.509   2.751   5.505
 1457SOL     OW 7484   5.760   4.201   0.649
 1457SOL    HW1 7485   5.802   4.176   0.567
 1457SOL    HW2 7486   5.667   4.190   0.632
 1457SOL     MW 7487   5.754   4.197   0.636
 1458SOL     OW 7488   4.422   0.790   2.917
 1458SOL    HW1 7489   4.410   0.784   3.012
 1458SOL    HW2 7490   4.512   0.762   2.903
 1458SOL     MW 7491   4.432   0.786   2.928
 1459SOL     OW 7492   0.681   5.479   2.328
 1459SOL    HW1 7493   0.671   5.389   2.297
 1459SOL    HW2 7494   0.767   5.506   2.295
 1459SOL     MW 7495   0.690   5.471   2.319
 1460SOL     OW 7496   5.818   4.665   4.065
 1460SOL    HW1 7497   5.729   4.630   4.060
 1460SOL    HW2 7498   5.812   4.750   4.021
 1460SOL     MW 7499   5.805   4.671   4.058
 1461SOL     OW 7500   0.582   5.468   4.475
 1461SOL    HW1 7501   0.542   5.429   4.553
 1461SOL    HW2 7502   0.562   5.407   4.404
 1461SOL     MW 7503   0.575   5.455   4.476
 1462SOL     OW 7504   3.574   5.407   1.052
 1462SOL    HW1 7505   3.570   5.377   0.961
 1462SOL    HW2 7506   3.645   5.472   1.053
 1462SOL     MW 7507   3.583   5.412   1.040
 1463SOL     OW 7508   2.701   5.042   4.471
 1463SOL    HW1 7509   2.670   4.955   4.445
 1463SOL    HW2 7510   2.789   5.049   4.433
 1463SOL     MW 7511   2.709   5.032   4.462
 1464SOL     OW 7512   1.285   3.015   2.428
 1464SOL    HW1 7513   1.262   2.922   2.420
 1464SOL    HW2 7514   1.345   3.031   2.355
 1464SOL     MW 7515   1.289   3.005   2.417
 1465SOL     OW 7516   5.344   2.986   4.479
 1465SOL    HW1 7517   5.349   2.988   4.383
 1465SOL    HW2 7518   5.369   3.074   4.506
 1465SOL     MW 7519   5.348   2.998   4.470
 1466SOL     OW 7520   3.274   3.733   4.716
 1466SOL    HW1 7521   3.293   3.815   4.670
 1466SOL    HW2 7522   3.245   3.761   4.803
 1466SOL     MW 7523   3.273   3.747   4.721
 1467SOL     OW 7524   0.064   1.937   0.845
 1467SOL    HW1 7525   0.014   1.982   0.777
 1467SOL    HW2 7526  -0.001   1.906   0.908
 1467SOL     MW 7527   0.050   1.939   0.844
 1468SOL     OW 7528   0.659   6.085   5.766
 1468SOL    HW1 7529   0.656   5.999   5.724
 1468SOL    HW2 7530   0.627   6.069   5.855
 1468SOL     MW 7531   0.655   6.072   5.772
 1469SOL     OW 7532   3.453   1.682   0.469
 1469SOL    HW1 7533   3.390   1.727   0.413
 1469SOL    HW2 7534   3.459   1.594   0.432
 1469SOL     MW 7535   3.445   1.676   0.457
 1470SOL     OW 7536   4.016   2.066   1.721
 1470SOL    HW1 7537   3.951   2.136   1.714
 1470SOL    HW2 7538   4.100   2.112   1.722
 1470SOL     MW 7539   4.019   2.081   1.720
 1471SOL     OW 7540   5.870   5.552   5.287
 1471SOL    HW1 7541   5.890   5.646   5.287
 1471SOL    HW2 7542   5.925   5.516   5.217
 1471SOL     MW 7543   5.880   5.559   5.278
 1472SOL     OW 7544   2.607   3.242   5.110
 1472SOL    HW1 7545   2.567   3.155   5.111
 1472SOL    HW2 7546   2.686   3.232   5.164
 1472SOL     MW 7547   2.612   3.229   5.117
 1473SOL     OW 7548   3.427   2.002   0.654
 1473SOL    HW1 7549   3.347   2.013   0.603
 1473SOL    HW2 7550   3.480   1.941   0.603
 1473SOL     MW 7551   3.424   1.996   0.641
 1474SOL     OW 7552   3.991   2.253   5.197
 1474SOL    HW1 7553   3.994   2.161   5.172
 1474SOL    HW2 7554   4.022   2.254   5.288
 1474SOL     MW 7555   3.996   2.241   5.206
 1475SOL     OW 7556   6.100   0.949   3.013
 1475SOL    HW1 7557   6.075   1.036   2.984
 1475SOL    HW2 7558   6.017   0.900   3.016
 1475SOL     MW 7559   6.086   0.954   3.010
 1476SOL     OW 7560   0.732   5.548   0.058
 1476SOL    HW1 7561   0.672   5.567  -0.015
 1476SOL    HW2 7562   0.788   5.626   0.063
 1476SOL     MW 7563   0.732   5.561   0.049
 1477SOL     OW 7564   4.014   3.986   4.274
 1477SOL    HW1 7565   4.067   3.967   4.351
 1477SOL    HW2 7566   3.925   3.996   4.307
 1477SOL     MW 7567   4.009   3.985   4.288
 1478SOL     OW 7568   4.796   5.362   3.732
 1478SOL    HW1 7569   4.777   5.455   3.747
 1478SOL    HW2 7570   4.749   5.341   3.652
 1478SOL     MW 7571   4.788   5.372   3.724
 1479SOL     OW 7572   2.075   1.391   1.882
 1479SOL    HW1 7573   2.160   1.358   1.911
 1479SOL    HW2 7574   2.012   1.327   1.916
 1479SOL     MW 7575   2.078   1.378   1.890
 1480SOL     OW 7576   3.307   4.485   0.059
 1480SOL    HW1 7577   3.315   4.491  -0.036
 1480SOL    HW2 7578   3.365   4.413   0.084
 1480SOL     MW 7579   3.315   4.477   0.050
 1481SOL     OW 7580   4.881   5.469   0.757
 1481SOL    HW1 7581   4.832   5.429   0.829
 1481SOL    HW2 7582   4.963   5.498   0.797
 1481SOL     MW 7583   4.885   5.467   0.771
 1482SOL     OW 7584   5.937   2.877   3.332
 1482SOL    HW1 7585   5.891   2.829   3.263
 1482SOL    HW2 7586   5.882   2.868   3.409
 1482SOL     MW 7587   5.924   2.870   3.333
 1483SOL     OW 7588   1.349   3.224   4.407
 1483SOL    HW1 7589   1.350   3.307   4.359
 1483SOL    HW2 7590   1.359   3.158   4.339
 1483SOL     MW 7591   1.351   3.226   4.392
 1484SOL     OW 7592   3.465   1.090   3.732
 1484SOL    HW1 7593   3.387   1.034   3.734
 1484SOL    HW2 7594   3.467   1.131   3.818
 1484SOL     MW 7595   3.455   1.088   3.743
 1485SOL     OW 7596   4.846   2.311   4.964
 1485SOL    HW1 7597   4.873   2.395   5.001
 1485SOL    HW2 7598   4.784   2.275   5.027
 1485SOL     MW 7599   4.842   2.317   4.977
 1486SOL     OW 7600   5.806   3.750   3.891
 1486SOL    HW1 7601   5.806   3.717   3.981
 1486SOL    HW2 7602   5.737   3.700   3.848
 1486SOL     MW 7603   5.797   3.739   3.897
 1487SOL     OW 7604   1.921   3.383   1.104
 1487SOL    HW1 7605   2.009   3.400   1.070
 1487SOL    HW2 7606   1.877   3.333   1.035
 1487SOL     MW 7607   1.927   3.379   1.091
 1488SOL     OW 7608   2.713   2.411   0.169
 1488SOL    HW1 7609   2.694   2.497   0.205
 1488SOL    HW2 7610   2.750   2.362   0.242
 1488SOL     MW 7611   2.715   2.415   0.183
 1489SOL     OW 7612   5.068   0.817   3.856
 1489SOL    HW1 7613   5.074   0.912   3.850
 1489SOL    HW2 7614   5.143   0.790   3.908
 1489SOL     MW 7615   5.078   0.826   3.862
 1490SOL     OW 7616   5.692   0.186   1.396
 1490SOL    HW1 7617   5.606   0.226   1.408
 1490SOL    HW2 7618   5.681   0.096   1.428
 1490SOL     MW 7619   5.679   0.180   1.402
 1491SOL     OW 7620   1.375   4.181   5.861
 1491SOL    HW1 7621   1.286   4.167   5.893
 1491SOL    HW2 7622   1.428   4.117   5.908
 1491SOL     MW 7623   1.371   4.171   5.871
 1492SOL     OW 7624   2.012   1.529   0.434
 1492SOL    HW1 7625   2.052   1.615   0.447
 1492SOL    HW2 7626   2.070   1.469   0.481
 1492SOL     MW 7627   2.025   1.532   0.442
 1493SOL     OW 7628   5.740   4.780   5.125
 1493SOL    HW1 7629   5.835   4.790   5.126
 1493SOL    HW2 7630   5.715   4.784   5.217
 1493SOL     MW 7631   5.749   4.782   5.137
 1494SOL     OW 7632   3.411   4.118   1.478
 1494SOL    HW1 7633   3.461   4.200   1.471
 1494SOL    HW2 7634   3.402   4.103   1.572
 1494SOL     MW 7635   3.416   4.127   1.489
 1495SOL     OW 7636   3.484   5.555   5.667
 1495SOL    HW1 7637   3.413   5.548   5.731
 1495SOL    HW2 7638   3.563   5.569   5.721
 1495SOL     MW 7639   3.485   5.556   5.682
 1496SOL     OW 7640   4.678   1.912   2.869
 1496SOL    HW1 7641   4.748   1.892   2.807
 1496SOL    HW2 7642   4.652   1.827   2.905
 1496SOL     MW 7643   4.684   1.899   2.865
 1497SOL     OW 7644   3.834   6.028   1.173
 1497SOL    HW1 7645   3.909   6.024   1.232
 1497SOL    HW2 7646   3.856   6.096   1.110
 1497SOL     MW 7647   3.846   6.036   1.173
 1498SOL     OW 7648   0.641   3.739   2.122
 1498SOL    HW1 7649   0.624   3.649   2.092
 1498SOL    HW2 7650   0.568   3.759   2.179
 1498SOL     MW 7651   0.630   3.730   2.125
 1499SOL     OW 7652   5.939   2.575   3.504
 1499SOL    HW1 7653   5.918   2.668   3.502
 1499SOL    HW2 7654   6.018   2.568   3.450
 1499SOL     MW 7655   5.947   2.586   3.497
 1500SOL     OW 7656   4.462   5.584   4.505
 1500SOL    HW1 7657   4.553   5.612   4.496
 1500SOL    HW2 7658   4.420   5.613   4.424
 1500SOL     MW 7659   4.469   5.591   4.494
 1501SOL     OW 7660   4.836   1.346   2.384
 1501SOL    HW1 7661   4.770   1.340   2.315
 1501SOL    HW2 7662   4.844   1.256   2.418
 1501SOL     MW 7663   4.829   1.333   2.380
 1502SOL     OW 7664   6.028   3.203   4.358
 1502SOL    HW1 7665   6.095   3.231   4.295
 1502SOL    HW2 7666   5.954   3.261   4.340
 1502SOL     MW 7667   6.028   3.214   4.348
 1503SOL     OW 7668   3.529   3.390   5.656
 1503SOL    HW1 7669   3.523   3.346   5.570
 1503SOL    HW2 7670   3.563   3.322   5.715
 1503SOL     MW 7671   3.533   3.376   5.652
 1504SOL     OW 7672   1.454   4.520   3.863
 1504SOL    HW1 7673   1.475   4.579   3.935
 1504SOL    HW2 7674   1.492   4.562   3.786
 1504SOL     MW 7675   1.461   4.533   3.862
 1505SOL     OW 7676   3.944   5.319   3.964
 1505SOL    HW1 7677   3.858   5.347   3.933
 1505SOL    HW2 7678   3.928   5.239   4.014
 1505SOL     MW 7679   3.931   5.313   3.966
 1506SOL     OW 7680   0.342   5.916   5.059
 1506SOL    HW1 7681   0.252   5.883   5.062
 1506SOL    HW2 7682   0.357   5.937   4.968
 1506SOL     MW 7683   0.332   5.914   5.048
 1507SOL     OW 7684   5.302   2.063   0.282
 1507SOL    HW1 7685   5.391   2.059   0.318
 1507SOL    HW2 7686   5.287   1.975   0.247
 1507SOL     MW 7687   5.311   2.051   0.282
 1508SOL     OW 7688   1.529   5.954   1.663
 1508SOL    HW1 7689   1.462   6.011   1.625
 1508SOL    HW2 7690   1.604   6.012   1.676
 1508SOL     MW 7691   1.530   5.969   1.660
 1509SOL     OW 7692   5.405   0.580   1.963
 1509SOL    HW1 7693   5.367   0.665   1.985
 1509SOL    HW2 7694   5.489   0.578   2.009
 1509SOL     MW 7695   5.411   0.591   1.972
 1510SOL     OW 7696   4.550   3.438   0.756
 1510SOL    HW1 7697   4.460   3.465   0.740
 1510SOL    HW2 7698   4.549   3.342   0.746
 1510SOL     MW 7699   4.539   3.429   0.753
 1511SOL     OW 7700   1.032   1.359   1.444
 1511SOL    HW1 7701   1.114   1.368   1.395
 1511SOL    HW2 7702   0.963   1.371   1.378
 1511SOL     MW 7703   1.034   1.362   1.429
 1512SOL     OW 7704   0.150   3.522   5.997
 1512SOL    HW1 7705   0.128   3.605   6.041
 1512SOL    HW2 7706   0.195   3.549   5.917
 1512SOL     MW 7707   0.153   3.536   5.992
 1513SOL     OW 7708   1.808   5.700   1.541
 1513SOL    HW1 7709   1.853   5.782   1.564
 1513SOL    HW2 7710   1.878   5.638   1.522
 1513SOL     MW 7711   1.823   5.703   1.541
 1514SOL     OW 7712   1.460   3.182   2.567
 1514SOL    HW1 7713   1.405   3.112   2.533
 1514SOL    HW2 7714   1.399   3.249   2.597
 1514SOL     MW 7715   1.445   3.181   2.567
 1515SOL     OW 7716   0.015   1.467   5.682
 1515SOL    HW1 7717   0.071   1.529   5.636
 1515SOL    HW2 7718   0.064   1.384   5.679
 1515SOL     MW 7719   0.028   1.464   5.676
 1516SOL     OW 7720   5.528   0.273   5.449
 1516SOL    HW1 7721   5.618   0.305   5.459
 1516SOL    HW2 7722   5.512   0.222   5.528
 1516SOL     MW 7723   5.537   0.271   5.460
 1517SOL     OW 7724   2.020   2.346   5.575
 1517SOL    HW1 7725   2.096   2.302   5.535
 1517SOL    HW2 7726   2.013   2.429   5.528
 1517SOL     MW 7727   2.029   2.351   5.564
 1518SOL     OW 7728   0.294   6.036   0.534
 1518SOL    HW1 7729   0.385   6.030   0.563
 1518SOL    HW2 7730   0.287   5.973   0.462
 1518SOL     MW 7731   0.304   6.027   0.529
 1519SOL     OW 7732   2.366   2.404   1.099
 1519SOL    HW1 7733   2.367   2.440   1.187
 1519SOL    HW2 7734   2.283   2.434   1.062
 1519SOL     MW 7735   2.355   2.413   1.105
 1520SOL     OW 7736   3.164   0.413   5.512
 1520SOL    HW1 7737   3.115   0.396   5.593
 1520SOL    HW2 7738   3.256   0.411   5.539
 1520SOL     MW 7739   3.169   0.410   5.526
 1521SOL     OW 7740   2.580   5.261   5.496
 1521SOL    HW1 7741   2.584   5.195   5.565
 1521SOL    HW2 7742   2.634   5.334   5.529
 1521SOL     MW 7743   2.588   5.262   5.509
 1522SOL     OW 7744   1.389   4.999   5.468
 1522SOL    HW1 7745   1.318   4.995   5.403
 1522SOL    HW2 7746   1.456   5.054   5.426
 1522SOL     MW 7747   1.388   5.006   5.454
 1523SOL     OW 7748   1.120   5.146   5.543
 1523SOL    HW1 7749   1.147   5.082   5.477
 1523SOL    HW2 7750   1.174   5.125   5.619
 1523SOL     MW 7751   1.130   5.135   5.544
 1524SOL     OW 7752   1.100   0.739   0.037
 1524SOL    HW1 7753   1.122   0.778  -0.047
 1524SOL    HW2 7754   1.040   0.667   0.015
 1524SOL     MW 7755   1.095   0.735   0.024
 1525SOL     OW 7756   4.992   1.306   4.077
 1525SOL    HW1 7757   4.949   1.244   4.135
 1525SOL    HW2 7758   4.930   1.321   4.006
 1525SOL     MW 7759   4.979   1.300   4.075
 1526SOL     OW 7760   4.401   2.014   4.750
 1526SOL    HW1 7761   4.414   1.920   4.736
 1526SOL    HW2 7762   4.485   2.045   4.785
 1526SOL     MW 7763   4.414   2.006   4.753
 1527SOL     OW 7764   2.413   0.463   1.925
 1527SOL    HW1 7765   2.466   0.516   1.866
 1527SOL    HW2 7766   2.327   0.461   1.884
 1527SOL     MW 7767   2.409   0.470   1.912
 1528SOL     OW 7768   2.609   5.828   1.744
 1528SOL    HW1 7769   2.525   5.825   1.789
 1528SOL    HW2 7770   2.672   5.795   1.809
 1528SOL     MW 7771   2.607   5.823   1.758
 1529SOL     OW 7772   2.520   5.955   4.425
 1529SOL    HW1 7773   2.487   5.967   4.514
 1529SOL    HW2 7774   2.601   6.006   4.422
 1529SOL     MW 7775   2.526   5.963   4.436
 1530SOL     OW 7776   4.596   5.921   2.876
 1530SOL    HW1 7777   4.668   5.970   2.836
 1530SOL    HW2 7778   4.592   5.840   2.826
 1530SOL     MW 7779   4.605   5.917   2.864
 1531SOL     OW 7780   5.524   0.795   0.903
 1531SOL    HW1 7781   5.586   0.722   0.911
 1531SOL    HW2 7782   5.453   0.772   0.963
 1531SOL     MW 7783   5.523   0.782   0.912
 1532SOL     OW 7784   2.805   5.417   4.076
 1532SOL    HW1 7785   2.842   5.495   4.033
 1532SOL    HW2 7786   2.714   5.414   4.046
 1532SOL     MW 7787   2.798   5.427   4.067
 1533SOL     OW 7788   5.315   2.080   4.578
 1533SOL    HW1 7789   5.267   2.137   4.518
 1533SOL    HW2 7790   5.341   2.137   4.650
 1533SOL     MW 7791   5.312   2.095   4.579
 1534SOL     OW 7792   4.937   0.337   3.114
 1534SOL    HW1 7793   4.980   0.419   3.136
 1534SOL    HW2 7794   4.864   0.362   3.057
 1534SOL     MW 7795   4.933   0.351   3.109
 1535SOL     OW 7796   6.030   2.696   1.784
 1535SOL    HW1 7797   6.102   2.757   1.802
 1535SOL    HW2 7798   5.954   2.751   1.767
 1535SOL     MW 7799   6.030   2.711   1.784
 1536SOL     OW 7800   3.939   3.849   2.105
 1536SOL    HW1 7801   3.878   3.791   2.150
 1536SOL    HW2 7802   3.960   3.916   2.170
 1536SOL     MW 7803   3.934   3.850   2.119
 1537SOL     OW 7804   1.333   3.262   0.582
 1537SOL    HW1 7805   1.377   3.277   0.499
 1537SOL    HW2 7806   1.305   3.171   0.578
 1537SOL     MW 7807   1.335   3.252   0.571
 1538SOL     OW 7808   1.159   2.514   6.053
 1538SOL    HW1 7809   1.125   2.512   5.964
 1538SOL    HW2 7810   1.238   2.568   6.047
 1538SOL     MW 7811   1.165   2.521   6.041
 1539SOL     OW 7812   4.550   5.633   2.817
 1539SOL    HW1 7813   4.538   5.622   2.911
 1539SOL    HW2 7814   4.504   5.559   2.778
 1539SOL     MW 7815   4.543   5.622   2.824
 1540SOL     OW 7816   1.279   3.000   0.570
 1540SOL    HW1 7817   1.233   2.997   0.486
 1540SOL    HW2 7818   1.218   2.962   0.632
 1540SOL     MW 7819   1.265   2.995   0.567
 1541SOL     OW 7820   2.097   4.959   5.087
 1541SOL    HW1 7821   2.167   5.011   5.126
 1541SOL    HW2 7822   2.143   4.895   5.032
 1541SOL     MW 7823   2.112   4.958   5.085
 1542SOL     OW 7824   1.223   4.939   5.698
 1542SOL    HW1 7825   1.277   4.948   5.777
 1542SOL    HW2 7826   1.285   4.913   5.630
 1542SOL     MW 7827   1.238   4.937   5.699
 1543SOL     OW 7828   1.370   5.966   5.914
 1543SOL    HW1 7829   1.328   6.052   5.910
 1543SOL    HW2 7830   1.428   5.964   5.837
 1543SOL     MW 7831   1.372   5.977   5.903
 1544SOL     OW 7832   0.101   5.616   1.414
 1544SOL    HW1 7833   0.149   5.596   1.495
 1544SOL    HW2 7834   0.071   5.531   1.383
 1544SOL     MW 7835   0.103   5.602   1.421
 1545SOL     OW 7836   0.539   5.364   1.588
 1545SOL    HW1 7837   0.564   5.438   1.532
 1545SOL    HW2 7838   0.573   5.287   1.543
 1545SOL     MW 7839   0.546   5.364   1.575
 1546SOL     OW 7840   2.368   2.239   6.083
 1546SOL    HW1 7841   2.413   2.207   6.161
 1546SOL    HW2 7842   2.283   2.269   6.115
 1546SOL     MW 7843   2.363   2.239   6.097
 1547SOL     OW 7844   0.406   3.227   2.226
 1547SOL    HW1 7845   0.371   3.204   2.139
 1547SOL    HW2 7846   0.494   3.188   2.227
 1547SOL     MW 7847   0.413   3.219   2.215
 1548SOL     OW 7848   0.287   3.629   0.510
 1548SOL    HW1 7849   0.203   3.583   0.506
 1548SOL    HW2 7850   0.330   3.592   0.588
 1548SOL     MW 7851   0.282   3.618   0.520
 1549SOL     OW 7852   3.300   1.009   5.254
 1549SOL    HW1 7853   3.288   0.924   5.212
 1549SOL    HW2 7854   3.219   1.056   5.239
 1549SOL     MW 7855   3.288   1.004   5.247
 1550SOL     OW 7856   4.982   3.994   0.910
 1550SOL    HW1 7857   5.045   3.959   0.848
 1550SOL    HW2 7858   5.011   4.083   0.927
 1550SOL     MW 7859   4.994   4.001   0.904
 1551SOL     OW 7860   2.561   4.528   5.940
 1551SOL    HW1 7861   2.647   4.569   5.934
 1551SOL    HW2 7862   2.499   4.600   5.932
 1551SOL     MW 7863   2.564   4.542   5.938
 1552SOL     OW 7864   2.739   3.816   4.984
 1552SOL    HW1 7865   2.666   3.872   4.958
 1552SOL    HW2 7866   2.705   3.727   4.976
 1552SOL     MW 7867   2.725   3.812   4.979
 1553SOL     OW 7868   2.133   2.501   0.865
 1553SOL    HW1 7869   2.097   2.494   0.776
 1553SOL    HW2 7870   2.097   2.584   0.898
 1553SOL     MW 7871   2.124   2.511   0.858
 1554SOL     OW 7872   4.614   1.727   3.623
 1554SOL    HW1 7873   4.584   1.773   3.545
 1554SOL    HW2 7874   4.663   1.793   3.672
 1554SOL     MW 7875   4.616   1.741   3.619
 1555SOL     OW 7876   0.214   2.897   6.064
 1555SOL    HW1 7877   0.135   2.867   6.019
 1555SOL    HW2 7878   0.279   2.904   5.995
 1555SOL     MW 7879   0.212   2.894   6.049
 1556SOL     OW 7880   5.002   1.054   1.892
 1556SOL    HW1 7881   4.914   1.089   1.904
 1556SOL    HW2 7882   5.058   1.132   1.889
 1556SOL     MW 7883   4.998   1.069   1.893
 1557SOL     OW 7884   2.130   4.778   3.781
 1557SOL    HW1 7885   2.106   4.709   3.719
 1557SOL    HW2 7886   2.216   4.808   3.752
 1557SOL     MW 7887   2.138   4.773   3.770
 1558SOL     OW 7888   1.501   0.693   3.001
 1558SOL    HW1 7889   1.470   0.717   2.913
 1558SOL    HW2 7890   1.431   0.718   3.060
 1558SOL     MW 7891   1.488   0.699   2.997
 1559SOL     OW 7892   0.359   4.973   4.717
 1559SOL    HW1 7893   0.432   4.983   4.657
 1559SOL    HW2 7894   0.301   5.047   4.698
 1559SOL     MW 7895   0.361   4.984   4.707
 1560SOL     OW 7896   1.079   2.603   2.875
 1560SOL    HW1 7897   1.167   2.633   2.855
 1560SOL    HW2 7898   1.091   2.532   2.938
 1560SOL     MW 7899   1.091   2.597   2.880
 1561SOL     OW 7900   3.773   4.221   1.556
 1561SOL    HW1 7901   3.861   4.219   1.592
 1561SOL    HW2 7902   3.731   4.141   1.589
 1561SOL     MW 7903   3.779   4.210   1.565
 1562SOL     OW 7904   1.399   4.029   3.399
 1562SOL    HW1 7905   1.343   3.956   3.425
 1562SOL    HW2 7906   1.346   4.080   3.338
 1562SOL     MW 7907   1.385   4.026   3.395
 1563SOL     OW 7908   0.148   3.251   0.424
 1563SOL    HW1 7909   0.100   3.241   0.342
 1563SOL    HW2 7910   0.240   3.239   0.400
 1563SOL     MW 7911   0.153   3.248   0.410
 1564SOL     OW 7912   4.066   5.025   0.084
 1564SOL    HW1 7913   4.040   4.952   0.140
 1564SOL    HW2 7914   4.132   5.071   0.135
 1564SOL     MW 7915   4.072   5.021   0.098
 1565SOL     OW 7916   1.849   1.132   3.968
 1565SOL    HW1 7917   1.914   1.108   3.901
 1565SOL    HW2 7918   1.895   1.193   4.025
 1565SOL     MW 7919   1.863   1.137   3.966
 1566SOL     OW 7920   1.472   4.334   1.035
 1566SOL    HW1 7921   1.554   4.339   1.083
 1566SOL    HW2 7922   1.473   4.248   0.993
 1566SOL     MW 7923   1.482   4.324   1.035
 1567SOL     OW 7924   1.684   0.464   5.802
 1567SOL    HW1 7925   1.671   0.427   5.715
 1567SOL    HW2 7926   1.763   0.517   5.794
 1567SOL     MW 7927   1.692   0.466   5.790
 1568SOL     OW 7928   2.802   3.794   0.944
 1568SOL    HW1 7929   2.767   3.707   0.927
 1568SOL    HW2 7930   2.897   3.783   0.939
 1568SOL     MW 7931   2.810   3.782   0.941
 1569SOL     OW 7932   4.814   0.782   5.202
 1569SOL    HW1 7933   4.769   0.704   5.235
 1569SOL    HW2 7934   4.880   0.801   5.268
 1569SOL     MW 7935   4.817   0.774   5.215
 1570SOL     OW 7936   4.836   0.771   3.712
 1570SOL    HW1 7937   4.922   0.747   3.745
 1570SOL    HW2 7938   4.778   0.701   3.743
 1570SOL     MW 7939   4.839   0.759   3.720
 1571SOL     OW 7940   2.736   1.286   2.312
 1571SOL    HW1 7941   2.724   1.352   2.380
 1571SOL    HW2 7942   2.824   1.302   2.278
 1571SOL     MW 7943   2.746   1.297   2.317
 1572SOL     OW 7944   1.081   1.345   5.455
 1572SOL    HW1 7945   1.128   1.276   5.503
 1572SOL    HW2 7946   1.075   1.311   5.366
 1572SOL     MW 7947   1.087   1.331   5.450
 1573SOL     OW 7948   3.403   5.161   1.429
 1573SOL    HW1 7949   3.397   5.249   1.392
 1573SOL    HW2 7950   3.336   5.159   1.497
 1573SOL     MW 7951   3.394   5.172   1.433
 1574SOL     OW 7952   6.101   5.269   2.382
 1574SOL    HW1 7953   6.099   5.228   2.295
 1574SOL    HW2 7954   6.066   5.202   2.441
 1574SOL     MW 7955   6.096   5.255   2.378
 1575SOL     OW 7956   0.657   4.651   3.986
 1575SOL    HW1 7957   0.673   4.562   4.017
 1575SOL    HW2 7958   0.646   4.703   4.065
 1575SOL     MW 7959   0.657   4.646   4.000
 1576SOL     OW 7960   0.787   6.001   1.610
 1576SOL    HW1 7961   0.776   5.907   1.595
 1576SOL    HW2 7962   0.781   6.040   1.523
 1576SOL     MW 7963   0.785   5.994   1.597
 1577SOL     OW 7964   4.286   0.811   0.423
 1577SOL    HW1 7965   4.246   0.874   0.364
 1577SOL    HW2 7966   4.283   0.728   0.376
 1577SOL     MW 7967   4.281   0.808   0.410
 1578SOL     OW 7968   2.847   5.886   4.585
 1578SOL    HW1 7969   2.779   5.904   4.649
 1578SOL    HW2 7970   2.865   5.971   4.544
 1578SOL     MW 7971   2.841   5.899   4.588
 1579SOL     OW 7972   1.604   3.466   4.794
 1579SOL    HW1 7973   1.593   3.463   4.889
 1579SOL    HW2 7974   1.607   3.560   4.773
 1579SOL     MW 7975   1.603   3.478   4.803
 1580SOL     OW 7976   4.931   1.092   3.683
 1580SOL    HW1 7977   4.910   0.999   3.696
 1580SOL    HW2 7978   4.853   1.128   3.641
 1580SOL     MW 7979   4.918   1.085   3.680
 1581SOL     OW 7980   0.999   3.042   2.056
 1581SOL    HW1 7981   1.052   3.121   2.048
 1581SOL    HW2 7982   0.960   3.030   1.970
 1581SOL     MW 7983   1.001   3.050   2.044
 1582SOL     OW 7984   2.202   0.979   0.676
 1582SOL    HW1 7985   2.204   0.980   0.581
 1582SOL    HW2 7986   2.288   1.010   0.703
 1582SOL     MW 7987   2.213   0.983   0.667
 1583SOL     OW 7988   0.400   5.069   0.360
 1583SOL    HW1 7989   0.338   5.113   0.303
 1583SOL    HW2 7990   0.417   4.985   0.317
 1583SOL     MW 7991   0.394   5.064   0.347
 1584SOL     OW 7992   6.078   5.867   2.421
 1584SOL    HW1 7993   6.166   5.829   2.422
 1584SOL    HW2 7994   6.089   5.954   2.458
 1584SOL     MW 7995   6.091   5.873   2.426
 1585SOL     OW 7996   1.289   0.680   2.401
 1585SOL    HW1 7997   1.337   0.597   2.397
 1585SOL    HW2 7998   1.356   0.746   2.416
 1585SOL     MW 7999   1.304   0.677   2.402
 1586SOL     OW 8000   4.477   5.802   0.774
 1586SOL    HW1 8001   4.543   5.737   0.752
 1586SOL    HW2 8002   4.501   5.880   0.724
 1586SOL     MW 8003   4.488   5.804   0.765
 1587SOL     OW 8004   5.324   3.397   0.508
 1587SOL    HW1 8005   5.377   3.322   0.532
 1587SOL    HW2 8006   5.316   3.391   0.413
 1587SOL     MW 8007   5.329   3.387   0.499
 1588SOL     OW 8008   1.522   2.085   3.530
 1588SOL    HW1 8009   1.458   2.068   3.461
 1588SOL    HW2 8010   1.576   2.156   3.495
 1588SOL     MW 8011   1.521   2.092   3.517
 1589SOL     OW 8012   3.755   2.293   1.979
 1589SOL    HW1 8013   3.818   2.292   2.051
 1589SOL    HW2 8014   3.684   2.350   2.009
 1589SOL     MW 8015   3.754   2.300   1.992
 1590SOL     OW 8016   4.259   0.431   3.306
 1590SOL    HW1 8017   4.234   0.356   3.254
 1590SOL    HW2 8018   4.323   0.398   3.369
 1590SOL     MW 8019   4.264   0.417   3.308
 1591SOL     OW 8020   6.042   3.663   0.284
 1591SOL    HW1 8021   6.010   3.741   0.330
 1591SOL    HW2 8022   6.066   3.603   0.355
 1591SOL     MW 8023   6.041   3.665   0.299
 1592SOL     OW 8024   3.537   1.294   4.644
 1592SOL    HW1 8025   3.461   1.319   4.592
 1592SOL    HW2 8026   3.611   1.301   4.584
 1592SOL     MW 8027   3.537   1.298   4.630
 1593SOL     OW 8028   2.128   3.179   1.145
 1593SOL    HW1 8029   2.074   3.112   1.188
 1593SOL    HW2 8030   2.214   3.171   1.188
 1593SOL     MW 8031   2.132   3.169   1.156
 1594SOL     OW 8032   2.058   1.122   2.587
 1594SOL    HW1 8033   1.976   1.169   2.597
 1594SOL    HW2 8034   2.109   1.146   2.664
 1594SOL     MW 8035   2.054   1.131   2.598
 1595SOL     OW 8036   2.817   0.715   1.311
 1595SOL    HW1 8037   2.778   0.800   1.330
 1595SOL    HW2 8038   2.746   0.652   1.327
 1595SOL     MW 8039   2.803   0.718   1.316
 1596SOL     OW 8040   5.076   5.225   1.356
 1596SOL    HW1 8041   5.129   5.180   1.290
 1596SOL    HW2 8042   5.078   5.317   1.329
 1596SOL     MW 8043   5.083   5.231   1.344
 1597SOL     OW 8044   0.198   5.560   4.313
 1597SOL    HW1 8045   0.155   5.555   4.227
 1597SOL    HW2 8046   0.286   5.592   4.294
 1597SOL     MW 8047   0.204   5.563   4.299
 1598SOL     OW 8048   2.586   0.672   4.318
 1598SOL    HW1 8049   2.525   0.745   4.326
 1598SOL    HW2 8050   2.666   0.703   4.359
 1598SOL     MW 8051   2.588   0.685   4.324
 1599SOL     OW 8052   3.290   1.374   3.719
 1599SOL    HW1 8053   3.311   1.289   3.678
 1599SOL    HW2 8054   3.311   1.438   3.651
 1599SOL     MW 8055   3.296   1.371   3.705
 1600SOL     OW 8056   1.307   0.352   3.499
 1600SOL    HW1 8057   1.390   0.399   3.505
 1600SOL    HW2 8058   1.297   0.310   3.585
 1600SOL     MW 8059   1.316   0.352   3.511
 1601SOL     OW 8060   3.915   2.420   1.792
 1601SOL    HW1 8061   3.849   2.398   1.858
 1601SOL    HW2 8062   3.883   2.502   1.753
 1601SOL     MW 8063   3.903   2.428   1.795
 1602SOL     OW 8064   3.965   4.208   2.036
 1602SOL    HW1 8065   4.005   4.279   2.086
 1602SOL    HW2 8066   3.884   4.246   2.002
 1602SOL     MW 8067   3.960   4.222   2.038
 1603SOL     OW 8068   4.854   2.340   3.534
 1603SOL    HW1 8069   4.809   2.297   3.607
 1603SOL    HW2 8070   4.785   2.387   3.488
 1603SOL     MW 8071   4.839   2.340   3.538
 1604SOL     OW 8072   2.124   0.576   5.434
 1604SOL    HW1 8073   2.208   0.531   5.436
 1604SOL    HW2 8074   2.059   0.509   5.453
 1604SOL     MW 8075   2.126   0.562   5.437
 1605SOL     OW 8076   5.849   3.177   1.706
 1605SOL    HW1 8077   5.818   3.262   1.737
 1605SOL    HW2 8078   5.776   3.142   1.654
 1605SOL     MW 8079   5.835   3.183   1.703
 1606SOL     OW 8080   3.705   4.684   4.070
 1606SOL    HW1 8081   3.784   4.737   4.079
 1606SOL    HW2 8082   3.718   4.611   4.131
 1606SOL     MW 8083   3.717   4.681   4.079
 1607SOL     OW 8084   0.159   0.184   3.758
 1607SOL    HW1 8085   0.223   0.239   3.804
 1607SOL    HW2 8086   0.212   0.131   3.698
 1607SOL     MW 8087   0.174   0.184   3.756
 1608SOL     OW 8088   2.851   0.220   2.233
 1608SOL    HW1 8089   2.850   0.292   2.170
 1608SOL    HW2 8090   2.942   0.188   2.231
 1608SOL     MW 8091   2.863   0.225   2.225
 1609SOL     OW 8092   1.299   4.213   4.399
 1609SOL    HW1 8093   1.355   4.268   4.344
 1609SOL    HW2 8094   1.211   4.248   4.387
 1609SOL     MW 8095   1.295   4.224   4.391
 1610SOL     OW 8096   1.247   0.043   0.625
 1610SOL    HW1 8097   1.257   0.082   0.712
 1610SOL    HW2 8098   1.155   0.059   0.603
 1610SOL     MW 8099   1.237   0.050   0.633
 1611SOL     OW 8100   2.118   3.646   4.907
 1611SOL    HW1 8101   2.204   3.685   4.924
 1611SOL    HW2 8102   2.065   3.718   4.874
 1611SOL     MW 8103   2.122   3.660   4.905
 1612SOL     OW 8104   0.386   1.538   4.302
 1612SOL    HW1 8105   0.385   1.449   4.268
 1612SOL    HW2 8106   0.368   1.530   4.395
 1612SOL     MW 8107   0.384   1.526   4.309
 1613SOL     OW 8108   1.142   5.932   3.678
 1613SOL    HW1 8109   1.220   5.889   3.645
 1613SOL    HW2 8110   1.171   6.021   3.698
 1613SOL     MW 8111   1.155   5.938   3.676
 1614SOL     OW 8112   4.972   4.692   3.492
 1614SOL    HW1 8113   4.999   4.760   3.431
 1614SOL    HW2 8114   4.984   4.731   3.578
 1614SOL     MW 8115   4.977   4.706   3.495
 1615SOL     OW 8116   5.581   5.535   3.106
 1615SOL    HW1 8117   5.562   5.614   3.056
 1615SOL    HW2 8118   5.676   5.523   3.096
 1615SOL     MW 8119   5.591   5.543   3.098
 1616SOL     OW 8120   5.408   0.095   5.620
 1616SOL    HW1 8121   5.313   0.081   5.623
 1616SOL    HW2 8122   5.426   0.151   5.696
 1616SOL     MW 8123   5.398   0.101   5.630
 1617SOL     OW 8124   5.661   1.802   4.950
 1617SOL    HW1 8125   5.618   1.856   4.883
 1617SOL    HW2 8126   5.750   1.836   4.954
 1617SOL     MW 8127   5.667   1.813   4.942
 1618SOL     OW 8128   5.301   5.779   5.527
 1618SOL    HW1 8129   5.318   5.706   5.467
 1618SOL    HW2 8130   5.341   5.855   5.486
 1618SOL     MW 8131   5.308   5.779   5.514
 1619SOL     OW 8132   3.236   0.038   2.942
 1619SOL    HW1 8133   3.156  -0.015   2.940
 1619SOL    HW2 8134   3.232   0.090   2.862
 1619SOL     MW 8135   3.225   0.038   2.932
 1620SOL     OW 8136   5.674   3.950   0.425
 1620SOL    HW1 8137   5.637   4.004   0.355
 1620SOL    HW2 8138   5.614   3.876   0.433
 1620SOL     MW 8139   5.662   3.947   0.417
 1621SOL     OW 8140   2.771   4.348   1.148
 1621SOL    HW1 8141   2.760   4.414   1.080
 1621SOL    HW2 8142   2.838   4.289   1.113
 1621SOL     MW 8143   2.778   4.349   1.135
 1622SOL     OW 8144   5.931   5.699   1.609
 1622SOL    HW1 8145   5.848   5.736   1.641
 1622SOL    HW2 8146   5.912   5.671   1.519
 1622SOL     MW 8147   5.918   5.700   1.602
 1623SOL     OW 8148   0.898   2.651   1.544
 1623SOL    HW1 8149   0.876   2.600   1.466
 1623SOL    HW2 8150   0.814   2.674   1.583
 1623SOL     MW 8151   0.885   2.647   1.539
 1624SOL     OW 8152   5.403   2.553   4.722
 1624SOL    HW1 8153   5.410   2.637   4.676
 1624SOL    HW2 8154   5.345   2.572   4.797
 1624SOL     MW 8155   5.396   2.566   4.726
 1625SOL     OW 8156   0.082   0.156   4.234
 1625SOL    HW1 8157   0.102   0.090   4.168
 1625SOL    HW2 8158  -0.013   0.168   4.229
 1625SOL     MW 8159   0.073   0.149   4.225
 1626SOL     OW 8160   5.105   5.528   5.566
 1626SOL    HW1 8161   5.168   5.493   5.503
 1626SOL    HW2 8162   5.030   5.553   5.513
 1626SOL     MW 8163   5.103   5.526   5.551
 1627SOL     OW 8164   5.760   5.198   0.776
 1627SOL    HW1 8165   5.676   5.232   0.744
 1627SOL    HW2 8166   5.757   5.214   0.870
 1627SOL     MW 8167   5.749   5.205   0.783
 1628SOL     OW 8168   3.054   1.319   0.295
 1628SOL    HW1 8169   3.128   1.262   0.278
 1628SOL    HW2 8170   3.078   1.403   0.255
 1628SOL     MW 8171   3.066   1.323   0.288
 1629SOL     OW 8172   5.107   1.281   5.421
 1629SOL    HW1 8173   5.166   1.238   5.483
 1629SOL    HW2 8174   5.163   1.305   5.347
 1629SOL     MW 8175   5.122   1.279   5.419
 1630SOL     OW 8176   4.652   4.832   3.416
 1630SOL    HW1 8177   4.736   4.874   3.436
 1630SOL    HW2 8178   4.676   4.752   3.369
 1630SOL     MW 8179   4.666   4.827   3.412
 1631SOL     OW 8180   3.750   1.354   2.269
 1631SOL    HW1 8181   3.715   1.409   2.198
 1631SOL    HW2 8182   3.673   1.332   2.322
 1631SOL     MW 8183   3.736   1.358   2.267
 1632SOL     OW 8184   4.160   3.036   0.206
 1632SOL    HW1 8185   4.115   3.016   0.123
 1632SOL    HW2 8186   4.090   3.043   0.270
 1632SOL     MW 8187   4.145   3.034   0.203
 1633SOL     OW 8188   0.888   3.405   2.122
 1633SOL    HW1 8189   0.892   3.356   2.205
 1633SOL    HW2 8190   0.976   3.399   2.087
 1633SOL     MW 8191   0.900   3.398   2.128
 1634SOL     OW 8192   5.032   3.073   4.471
 1634SOL    HW1 8193   5.092   3.005   4.440
 1634SOL    HW2 8194   4.951   3.058   4.422
 1634SOL     MW 8195   5.029   3.062   4.460
 1635SOL     OW 8196   3.289   4.692   5.531
 1635SOL    HW1 8197   3.334   4.608   5.528
 1635SOL    HW2 8198   3.355   4.755   5.502
 1635SOL     MW 8199   3.303   4.690   5.527
 1636SOL     OW 8200   4.451   4.758   3.838
 1636SOL    HW1 8201   4.512   4.762   3.911
 1636SOL    HW2 8202   4.500   4.713   3.769
 1636SOL     MW 8203   4.465   4.753   3.838
 1637SOL     OW 8204   5.238   0.790   5.436
 1637SOL    HW1 8205   5.148   0.795   5.406
 1637SOL    HW2 8206   5.286   0.751   5.362
 1637SOL     MW 8207   5.233   0.786   5.423
 1638SOL     OW 8208   5.154   6.022   0.709
 1638SOL    HW1 8209   5.116   6.107   0.732
 1638SOL    HW2 8210   5.144   6.016   0.614
 1638SOL     MW 8211   5.148   6.032   0.700
 1639SOL     OW 8212   5.243   1.223   0.691
 1639SOL    HW1 8213   5.307   1.161   0.727
 1639SOL    HW2 8214   5.265   1.227   0.597
 1639SOL     MW 8215   5.254   1.215   0.683
 1640SOL     OW 8216   1.029   4.436   1.930
 1640SOL    HW1 8217   1.064   4.494   1.862
 1640SOL    HW2 8218   1.019   4.351   1.888
 1640SOL     MW 8219   1.032   4.433   1.916
 1641SOL     OW 8220   0.337   0.591   0.065
 1641SOL    HW1 8221   0.387   0.600   0.146
 1641SOL    HW2 8222   0.343   0.676   0.023
 1641SOL     MW 8223   0.344   0.603   0.070
 1642SOL     OW 8224   1.035   3.606   1.051
 1642SOL    HW1 8225   1.062   3.613   1.143
 1642SOL    HW2 8226   0.989   3.687   1.033
 1642SOL     MW 8227   1.033   3.617   1.061
 1643SOL     OW 8228   1.601   5.127   3.769
 1643SOL    HW1 8229   1.686   5.133   3.814
 1643SOL    HW2 8230   1.544   5.084   3.832
 1643SOL     MW 8231   1.605   5.122   3.783
 1644SOL     OW 8232   3.498   1.793   3.078
 1644SOL    HW1 8233   3.448   1.874   3.068
 1644SOL    HW2 8234   3.581   1.810   3.033
 1644SOL     MW 8235   3.502   1.805   3.071
 1645SOL     OW 8236   4.434   0.663   3.919
 1645SOL    HW1 8237   4.439   0.568   3.933
 1645SOL    HW2 8238   4.442   0.700   4.007
 1645SOL     MW 8239   4.435   0.655   3.932
 1646SOL     OW 8240   4.002   1.935   0.147
 1646SOL    HW1 8241   4.029   1.851   0.185
 1646SOL    HW2 8242   3.933   1.966   0.206
 1646SOL     MW 8243   3.997   1.928   0.160
 1647SOL     OW 8244   6.110   4.078   3.234
 1647SOL    HW1 8245   6.067   4.132   3.300
 1647SOL    HW2 8246   6.147   4.005   3.283
 1647SOL     MW 8247   6.109   4.075   3.249
 1648SOL     OW 8248   1.556   4.849   5.201
 1648SOL    HW1 8249   1.584   4.806   5.282
 1648SOL    HW2 8250   1.606   4.805   5.132
 1648SOL     MW 8251   1.566   4.838   5.203
 1649SOL     OW 8252   2.674   1.438   3.965
 1649SOL    HW1 8253   2.763   1.466   3.947
 1649SOL    HW2 8254   2.627   1.452   3.883
 1649SOL     MW 8255   2.679   1.443   3.952
 1650SOL     OW 8256   4.570   4.188   5.757
 1650SOL    HW1 8257   4.502   4.177   5.823
 1650SOL    HW2 8258   4.631   4.116   5.773
 1650SOL     MW 8259   4.569   4.177   5.767
 1651SOL     OW 8260   0.782   5.438   4.061
 1651SOL    HW1 8261   0.817   5.406   4.144
 1651SOL    HW2 8262   0.692   5.406   4.059
 1651SOL     MW 8263   0.775   5.430   4.071
 1652SOL     OW 8264   1.495   0.358   3.931
 1652SOL    HW1 8265   1.460   0.432   3.980
 1652SOL    HW2 8266   1.590   0.365   3.942
 1652SOL     MW 8267   1.502   0.369   3.939
 1653SOL     OW 8268   0.068   1.348   2.542
 1653SOL    HW1 8269   0.108   1.368   2.458
 1653SOL    HW2 8270   0.129   1.382   2.607
 1653SOL     MW 8271   0.081   1.355   2.539
 1654SOL     OW 8272   5.494   2.913   5.844
 1654SOL    HW1 8273   5.408   2.900   5.804
 1654SOL    HW2 8274   5.556   2.889   5.776
 1654SOL     MW 8275   5.491   2.908   5.830
 1655SOL     OW 8276   0.506   5.559   3.694
 1655SOL    HW1 8277   0.431   5.595   3.742
 1655SOL    HW2 8278   0.482   5.566   3.602
 1655SOL     MW 8279   0.494   5.564   3.689
 1656SOL     OW 8280   5.107   0.367   5.976
 1656SOL    HW1 8281   5.169   0.426   5.935
 1656SOL    HW2 8282   5.123   0.376   6.070
 1656SOL     MW 8283   5.117   0.376   5.983
 1657SOL     OW 8284   1.793   3.566   5.698
 1657SOL    HW1 8285   1.783   3.652   5.739
 1657SOL    HW2 8286   1.796   3.585   5.604
 1657SOL     MW 8287   1.792   3.579   5.691
 1658SOL     OW 8288   3.441   5.071   2.979
 1658SOL    HW1 8289   3.448   5.073   2.883
 1658SOL    HW2 8290   3.505   5.136   3.008
 1658SOL     MW 8291   3.450   5.080   2.970
 1659SOL     OW 8292   2.289   5.490   3.434
 1659SOL    HW1 8293   2.292   5.556   3.503
 1659SOL    HW2 8294   2.265   5.538   3.355
 1659SOL     MW 8295   2.286   5.504   3.433
 1660SOL     OW 8296   4.753   4.973   1.581
 1660SOL    HW1 8297   4.715   4.932   1.503
 1660SOL    HW2 8298   4.788   4.900   1.632
 1660SOL     MW 8299   4.752   4.959   1.577
 1661SOL     OW 8300   1.226   0.172   4.044
 1661SOL    HW1 8301   1.319   0.159   4.026
 1661SOL    HW2 8302   1.224   0.240   4.111
 1661SOL     MW 8303   1.237   0.179   4.050
 1662SOL     OW 8304   4.886   1.661   0.705
 1662SOL    HW1 8305   4.948   1.592   0.678
 1662SOL    HW2 8306   4.820   1.661   0.636
 1662SOL     MW 8307   4.886   1.652   0.693
 1663SOL     OW 8308   1.816   0.439   5.104
 1663SOL    HW1 8309   1.780   0.357   5.072
 1663SOL    HW2 8310   1.911   0.427   5.099
 1663SOL     MW 8311   1.824   0.427   5.099
 1664SOL     OW 8312   4.630   1.607   3.014
 1664SOL    HW1 8313   4.713   1.608   2.968
 1664SOL    HW2 8314   4.569   1.563   2.955
 1664SOL     MW 8315   4.633   1.602   3.001
 1665SOL     OW 8316   5.635   1.023   4.357
 1665SOL    HW1 8317   5.578   1.099   4.344
 1665SOL    HW2 8318   5.602   0.957   4.296
 1665SOL     MW 8319   5.623   1.025   4.348
 1666SOL     OW 8320   1.404   5.547   3.181
 1666SOL    HW1 8321   1.319   5.577   3.214
 1666SOL    HW2 8322   1.383   5.501   3.099
 1666SOL     MW 8323   1.391   5.545   3.175
 1667SOL     OW 8324   2.157   4.380   1.005
 1667SOL    HW1 8325   2.163   4.305   0.945
 1667SOL    HW2 8326   2.066   4.409   0.998
 1667SOL     MW 8327   2.146   4.374   0.996
 1668SOL     OW 8328   0.199   5.003   3.181
 1668SOL    HW1 8329   0.248   4.952   3.117
 1668SOL    HW2 8330   0.198   4.948   3.260
 1668SOL     MW 8331   0.206   4.989   3.183
 1669SOL     OW 8332   2.151   5.852   0.239
 1669SOL    HW1 8333   2.190   5.881   0.321
 1669SOL    HW2 8334   2.103   5.928   0.207
 1669SOL     MW 8335   2.150   5.865   0.245
 1670SOL     OW 8336   1.557   2.136   0.165
 1670SOL    HW1 8337   1.470   2.171   0.184
 1670SOL    HW2 8338   1.549   2.041   0.179
 1670SOL     MW 8339   1.545   2.128   0.169
 1671SOL     OW 8340   4.395   2.237   0.828
 1671SOL    HW1 8341   4.458   2.252   0.757
 1671SOL    HW2 8342   4.449   2.217   0.904
 1671SOL     MW 8343   4.410   2.236   0.828
 1672SOL     OW 8344   1.982   2.902   0.523
 1672SOL    HW1 8345   1.913   2.840   0.499
 1672SOL    HW2 8346   1.946   2.988   0.502
 1672SOL     MW 8347   1.969   2.905   0.517
 1673SOL     OW 8348   4.707   4.187   3.500
 1673SOL    HW1 8349   4.745   4.205   3.586
 1673SOL    HW2 8350   4.757   4.113   3.467
 1673SOL     MW 8351   4.719   4.180   3.507
 1674SOL     OW 8352   2.644   1.360   1.832
 1674SOL    HW1 8353   2.601   1.417   1.768
 1674SOL    HW2 8354   2.681   1.421   1.896
 1674SOL     MW 8355   2.643   1.375   1.832
 1675SOL     OW 8356   4.801   1.886   4.758
 1675SOL    HW1 8357   4.760   1.858   4.676
 1675SOL    HW2 8358   4.895   1.869   4.745
 1675SOL     MW 8359   4.808   1.881   4.746
 1676SOL     OW 8360   4.125   0.975   0.281
 1676SOL    HW1 8361   4.043   0.958   0.324
 1676SOL    HW2 8362   4.158   1.055   0.323
 1676SOL     MW 8363   4.119   0.983   0.292
 1677SOL     OW 8364   1.530   3.702   3.015
 1677SOL    HW1 8365   1.591   3.666   3.080
 1677SOL    HW2 8366   1.483   3.771   3.061
 1677SOL     MW 8367   1.532   3.706   3.029
 1678SOL     OW 8368   1.467   5.385   5.291
 1678SOL    HW1 8369   1.489   5.293   5.308
 1678SOL    HW2 8370   1.373   5.391   5.309
 1678SOL     MW 8371   1.458   5.374   5.295
 1679SOL     OW 8372   1.612   5.135   4.402
 1679SOL    HW1 8373   1.577   5.046   4.397
 1679SOL    HW2 8374   1.547   5.184   4.452
 1679SOL     MW 8375   1.600   5.130   4.408
 1680SOL     OW 8376   1.102   4.676   1.782
 1680SOL    HW1 8377   1.146   4.752   1.743
 1680SOL    HW2 8378   1.056   4.635   1.709
 1680SOL     MW 8379   1.102   4.680   1.768
 1681SOL     OW 8380   5.304   2.409   5.334
 1681SOL    HW1 8381   5.331   2.408   5.242
 1681SOL    HW2 8382   5.363   2.349   5.378
 1681SOL     MW 8383   5.315   2.401   5.328
 1682SOL     OW 8384   4.126   5.422   2.245
 1682SOL    HW1 8385   4.192   5.378   2.190
 1682SOL    HW2 8386   4.077   5.477   2.184
 1682SOL     MW 8387   4.128   5.423   2.230
 1683SOL     OW 8388   2.938   0.466   5.076
 1683SOL    HW1 8389   2.969   0.489   5.163
 1683SOL    HW2 8390   2.857   0.418   5.091
 1683SOL     MW 8391   2.931   0.463   5.089
 1684SOL     OW 8392   3.724   2.645   5.191
 1684SOL    HW1 8393   3.702   2.612   5.278
 1684SOL    HW2 8394   3.677   2.729   5.185
 1684SOL     MW 8395   3.715   2.652   5.201
 1685SOL     OW 8396   3.599   4.154   0.670
 1685SOL    HW1 8397   3.517   4.199   0.653
 1685SOL    HW2 8398   3.579   4.061   0.654
 1685SOL     MW 8399   3.586   4.148   0.666
 1686SOL     OW 8400   0.809   0.172   3.863
 1686SOL    HW1 8401   0.872   0.197   3.796
 1686SOL    HW2 8402   0.840   0.088   3.895
 1686SOL     MW 8403   0.821   0.165   3.858
 1687SOL     OW 8404   5.922   6.045   3.337
 1687SOL    HW1 8405   5.873   5.967   3.311
 1687SOL    HW2 8406   5.870   6.118   3.303
 1687SOL     MW 8407   5.909   6.044   3.329
 1688SOL     OW 8408   4.064   3.123   5.177
 1688SOL    HW1 8409   3.987   3.094   5.130
 1688SOL    HW2 8410   4.076   3.060   5.248
 1688SOL     MW 8411   4.056   3.111   5.180
 1689SOL     OW 8412   4.766   4.194   1.574
 1689SOL    HW1 8413   4.784   4.127   1.509
 1689SOL    HW2 8414   4.793   4.276   1.533
 1689SOL     MW 8415   4.772   4.196   1.561
 1690SOL     OW 8416   2.110   1.189   4.805
 1690SOL    HW1 8417   2.023   1.151   4.790
 1690SOL    HW2 8418   2.095   1.263   4.863
 1690SOL     MW 8419   2.097   1.194   4.810
 1691SOL     OW 8420   1.678   1.878   1.269
 1691SOL    HW1 8421   1.629   1.960   1.277
 1691SOL    HW2 8422   1.614   1.815   1.238
 1691SOL     MW 8423   1.664   1.881   1.266
 1692SOL     OW 8424   4.148   4.965   5.447
 1692SOL    HW1 8425   4.199   4.956   5.528
 1692SOL    HW2 8426   4.194   5.032   5.397
 1692SOL     MW 8427   4.160   4.972   5.451
 1693SOL     OW 8428   0.334   0.907   1.975
 1693SOL    HW1 8429   0.281   0.893   1.897
 1693SOL    HW2 8430   0.338   1.003   1.983
 1693SOL     MW 8431   0.328   0.918   1.966
 1694SOL     OW 8432   1.959   0.927   2.836
 1694SOL    HW1 8433   2.021   0.976   2.782
 1694SOL    HW2 8434   1.878   0.978   2.831
 1694SOL     MW 8435   1.956   0.940   2.828
 1695SOL     OW 8436   1.654   1.667   3.799
 1695SOL    HW1 8437   1.740   1.659   3.840
 1695SOL    HW2 8438   1.640   1.582   3.756
 1695SOL     MW 8439   1.663   1.655   3.799
 1696SOL     OW 8440   5.163   1.528   4.048
 1696SOL    HW1 8441   5.146   1.570   3.964
 1696SOL    HW2 8442   5.112   1.447   4.045
 1696SOL     MW 8443   5.155   1.523   4.037
 1697SOL     OW 8444   2.090   3.110   0.288
 1697SOL    HW1 8445   2.137   3.044   0.236
 1697SOL    HW2 8446   2.059   3.174   0.223
 1697SOL     MW 8447   2.092   3.110   0.273
 1698SOL     OW 8448   4.600   3.602   0.203
 1698SOL    HW1 8449   4.687   3.603   0.242
 1698SOL    HW2 8450   4.606   3.538   0.132
 1698SOL     MW 8451   4.612   3.594   0.199
 1699SOL     OW 8452   4.466   2.285   0.283
 1699SOL    HW1 8453   4.496   2.285   0.374
 1699SOL    HW2 8454   4.542   2.258   0.232
 1699SOL     MW 8455   4.479   2.282   0.289
 1700SOL     OW 8456   0.210   1.756   2.328
 1700SOL    HW1 8457   0.285   1.695   2.332
 1700SOL    HW2 8458   0.233   1.823   2.393
 1700SOL     MW 8459   0.223   1.757   2.337
 1701SOL     OW 8460   3.682   0.404   4.602
 1701SOL    HW1 8461   3.667   0.496   4.581
 1701SOL    HW2 8462   3.777   0.393   4.591
 1701SOL     MW 8463   3.693   0.414   4.598
 1702SOL     OW 8464   0.945   3.071   0.980
 1702SOL    HW1 8465   0.894   3.052   1.059
 1702SOL    HW2 8466   0.963   3.164   0.985
 1702SOL     MW 8467   0.941   3.080   0.990
 1703SOL     OW 8468   5.577   5.338   6.007
 1703SOL    HW1 8469   5.567   5.433   6.001
 1703SOL    HW2 8470   5.488   5.305   6.024
 1703SOL     MW 8471   5.564   5.346   6.009
 1704SOL     OW 8472   3.432   1.042   3.029
 1704SOL    HW1 8473   3.423   1.014   2.938
 1704SOL    HW2 8474   3.386   1.126   3.032
 1704SOL     MW 8475   3.425   1.049   3.018
 1705SOL     OW 8476   2.785   0.486   6.114
 1705SOL    HW1 8477   2.701   0.442   6.127
 1705SOL    HW2 8478   2.769   0.577   6.139
 1705SOL     MW 8479   2.772   0.492   6.119
 1706SOL     OW 8480   4.238   5.067   4.065
 1706SOL    HW1 8481   4.252   4.980   4.103
 1706SOL    HW2 8482   4.301   5.073   3.994
 1706SOL     MW 8483   4.248   5.056   4.061
 1707SOL     OW 8484   0.122   3.164   5.146
 1707SOL    HW1 8485   0.212   3.194   5.133
 1707SOL    HW2 8486   0.099   3.122   5.063
 1707SOL     MW 8487   0.131   3.162   5.134
 1708SOL     OW 8488   0.264   1.225   3.672
 1708SOL    HW1 8489   0.251   1.319   3.662
 1708SOL    HW2 8490   0.324   1.201   3.601
 1708SOL     MW 8491   0.270   1.234   3.661
 1709SOL     OW 8492   4.323   4.277   4.542
 1709SOL    HW1 8493   4.299   4.213   4.475
 1709SOL    HW2 8494   4.363   4.349   4.494
 1709SOL     MW 8495   4.325   4.278   4.528
 1710SOL     OW 8496   4.413   5.972   5.905
 1710SOL    HW1 8497   4.342   5.947   5.964
 1710SOL    HW2 8498   4.416   5.902   5.840
 1710SOL     MW 8499   4.404   5.960   5.905
 1711SOL     OW 8500   0.603   4.594   2.233
 1711SOL    HW1 8501   0.681   4.557   2.192
 1711SOL    HW2 8502   0.554   4.518   2.264
 1711SOL     MW 8503   0.607   4.579   2.232
 1712SOL     OW 8504   3.700   0.023   4.503
 1712SOL    HW1 8505   3.695  -0.071   4.520
 1712SOL    HW2 8506   3.656   0.063   4.579
 1712SOL     MW 8507   3.693   0.016   4.515
 1713SOL     OW 8508   2.809   4.639   0.687
 1713SOL    HW1 8509   2.834   4.695   0.760
 1713SOL    HW2 8510   2.714   4.640   0.687
 1713SOL     MW 8511   2.800   4.647   0.696
 1714SOL     OW 8512   0.915   3.038   5.397
 1714SOL    HW1 8513   0.940   3.131   5.395
 1714SOL    HW2 8514   0.821   3.039   5.415
 1714SOL     MW 8515   0.906   3.050   5.399
 1715SOL     OW 8516   2.910   0.175   1.772
 1715SOL    HW1 8517   2.899   0.259   1.817
 1715SOL    HW2 8518   2.898   0.196   1.679
 1715SOL     MW 8519   2.907   0.188   1.766
 1716SOL     OW 8520   3.019   3.762   1.542
 1716SOL    HW1 8521   3.053   3.792   1.627
 1716SOL    HW2 8522   2.965   3.835   1.511
 1716SOL     MW 8523   3.017   3.775   1.549
 1717SOL     OW 8524   5.613   3.122   1.573
 1717SOL    HW1 8525   5.570   3.162   1.498
 1717SOL    HW2 8526   5.555   3.140   1.647
 1717SOL     MW 8527   5.600   3.130   1.573
 1718SOL     OW 8528   1.012   2.867   3.534
 1718SOL    HW1 8529   1.018   2.772   3.524
 1718SOL    HW2 8530   1.093   2.901   3.495
 1718SOL     MW 8531   1.023   2.860   3.528
 1719SOL     OW 8532   4.151   0.453   2.305
 1719SOL    HW1 8533   4.062   0.473   2.278
 1719SOL    HW2 8534   4.194   0.424   2.225
 1719SOL     MW 8535   4.145   0.452   2.291
 1720SOL     OW 8536   3.487   4.941   3.675
 1720SOL    HW1 8537   3.533   5.024   3.682
 1720SOL    HW2 8538   3.544   4.878   3.719
 1720SOL     MW 8539   3.500   4.944   3.681
 1721SOL     OW 8540   1.002   3.053   2.482
 1721SOL    HW1 8541   1.091   3.090   2.473
 1721SOL    HW2 8542   0.972   3.081   2.568
 1721SOL     MW 8543   1.010   3.061   2.492
 1722SOL     OW 8544   4.548   3.976   2.004
 1722SOL    HW1 8545   4.507   4.058   1.976
 1722SOL    HW2 8546   4.624   3.966   1.946
 1722SOL     MW 8547   4.553   3.985   1.993
 1723SOL     OW 8548   5.771   1.781   1.784
 1723SOL    HW1 8549   5.772   1.768   1.879
 1723SOL    HW2 8550   5.808   1.701   1.748
 1723SOL     MW 8551   5.776   1.769   1.792
 1724SOL     OW 8552   3.301   6.051   4.793
 1724SOL    HW1 8553   3.206   6.042   4.785
 1724SOL    HW2 8554   3.337   5.976   4.744
 1724SOL     MW 8555   3.294   6.040   4.786
 1725SOL     OW 8556   1.372   3.142   5.658
 1725SOL    HW1 8557   1.396   3.120   5.748
 1725SOL    HW2 8558   1.306   3.210   5.667
 1725SOL     MW 8559   1.367   3.148   5.671
 1726SOL     OW 8560   4.072   0.232   2.880
 1726SOL    HW1 8561   4.051   0.190   2.797
 1726SOL    HW2 8562   4.162   0.261   2.870
 1726SOL     MW 8563   4.081   0.230   2.868
 1727SOL     OW 8564   1.052   2.294   4.271
 1727SOL    HW1 8565   0.958   2.293   4.287
 1727SOL    HW2 8566   1.075   2.202   4.256
 1727SOL     MW 8567   1.043   2.282   4.271
 1728SOL     OW 8568   5.174   3.113   0.582
 1728SOL    HW1 8569   5.180   3.208   0.589
 1728SOL    HW2 8570   5.084   3.092   0.607
 1728SOL     MW 8571   5.163   3.123   0.586
 1729SOL     OW 8572   5.145   2.787   1.324
 1729SOL    HW1 8573   5.088   2.862   1.340
 1729SOL    HW2 8574   5.099   2.735   1.258
 1729SOL     MW 8575   5.132   2.790   1.318
 1730SOL     OW 8576   0.209   4.658   5.643
 1730SOL    HW1 8577   0.170   4.593   5.701
 1730SOL    HW2 8578   0.204   4.740   5.692
 1730SOL     MW 8579   0.204   4.660   5.656
 1731SOL     OW 8580   3.371   1.152   1.075
 1731SOL    HW1 8581   3.421   1.230   1.100
 1731SOL    HW2 8582   3.310   1.183   1.008
 1731SOL     MW 8583   3.370   1.166   1.070
 1732SOL     OW 8584   1.590   4.811   2.986
 1732SOL    HW1 8585   1.555   4.851   3.065
 1732SOL    HW2 8586   1.515   4.768   2.945
 1732SOL     MW 8587   1.576   4.810   2.991
 1733SOL     OW 8588   5.827   4.371   2.632
 1733SOL    HW1 8589   5.772   4.448   2.648
 1733SOL    HW2 8590   5.771   4.311   2.583
 1733SOL     MW 8591   5.813   4.373   2.628
 1734SOL     OW 8592   1.112   0.152   0.010
 1734SOL    HW1 8593   1.157   0.073   0.040
 1734SOL    HW2 8594   1.176   0.222   0.025
 1734SOL     MW 8595   1.126   0.151   0.016
 1735SOL     OW 8596   0.606   2.935   0.750
 1735SOL    HW1 8597   0.578   2.871   0.685
 1735SOL    HW2 8598   0.690   2.967   0.718
 1735SOL     MW 8599   0.613   2.931   0.738
 1736SOL     OW 8600   4.606   2.541   1.653
 1736SOL    HW1 8601   4.529   2.570   1.605
 1736SOL    HW2 8602   4.617   2.606   1.722
 1736SOL     MW 8603   4.598   2.553   1.656
 1737SOL     OW 8604   1.758   3.786   2.884
 1737SOL    HW1 8605   1.673   3.770   2.925
 1737SOL    HW2 8606   1.805   3.703   2.893
 1737SOL     MW 8607   1.753   3.773   2.890
 1738SOL     OW 8608   2.009   0.853   4.726
 1738SOL    HW1 8609   2.000   0.880   4.818
 1738SOL    HW2 8610   2.089   0.800   4.724
 1738SOL     MW 8611   2.018   0.849   4.738
 1739SOL     OW 8612   5.185   4.319   2.306
 1739SOL    HW1 8613   5.261   4.357   2.262
 1739SOL    HW2 8614   5.151   4.389   2.361
 1739SOL     MW 8615   5.191   4.333   2.307
 1740SOL     OW 8616   5.234   1.111   4.862
 1740SOL    HW1 8617   5.260   1.203   4.857
 1740SOL    HW2 8618   5.139   1.112   4.851
 1740SOL     MW 8619   5.225   1.123   4.860
 1741SOL     OW 8620   1.904   1.731   1.269
 1741SOL    HW1 8621   1.896   1.637   1.253
 1741SOL    HW2 8622   1.817   1.759   1.298
 1741SOL     MW 8623   1.892   1.723   1.271
 1742SOL     OW 8624   4.321   1.782   0.403
 1742SOL    HW1 8625   4.355   1.693   0.412
 1742SOL    HW2 8626   4.316   1.796   0.308
 1742SOL     MW 8627   4.325   1.772   0.392
 1743SOL     OW 8628   1.165   3.408   4.919
 1743SOL    HW1 8629   1.138   3.343   4.984
 1743SOL    HW2 8630   1.202   3.479   4.971
 1743SOL     MW 8631   1.166   3.409   4.934
 1744SOL     OW 8632   4.035   0.319   3.558
 1744SOL    HW1 8633   4.015   0.387   3.494
 1744SOL    HW2 8634   4.062   0.244   3.506
 1744SOL     MW 8635   4.036   0.318   3.543
 1745SOL     OW 8636   1.873   3.893   3.871
 1745SOL    HW1 8637   1.955   3.909   3.917
 1745SOL    HW2 8638   1.898   3.839   3.796
 1745SOL     MW 8639   1.887   3.888   3.867
 1746SOL     OW 8640   1.569   1.416   3.676
 1746SOL    HW1 8641   1.575   1.331   3.721
 1746SOL    HW2 8642   1.482   1.417   3.638
 1746SOL     MW 8643   1.559   1.405   3.677
 1747SOL     OW 8644   5.557   2.062   3.371
 1747SOL    HW1 8645   5.615   2.131   3.404
 1747SOL    HW2 8646   5.471   2.086   3.404
 1747SOL     MW 8647   5.554   2.074   3.379
 1748SOL     OW 8648   0.130   3.971   5.540
 1748SOL    HW1 8649   0.096   4.042   5.594
 1748SOL    HW2 8650   0.225   3.975   5.552
 1748SOL     MW 8651   0.138   3.981   5.548
 1749SOL     OW 8652   5.067   3.285   4.312
 1749SOL    HW1 8653   5.045   3.209   4.366
 1749SOL    HW2 8654   5.160   3.299   4.329
 1749SOL     MW 8655   5.076   3.277   4.321
 1750SOL     OW 8656   1.122   0.618   1.608
 1750SOL    HW1 8657   1.112   0.613   1.703
 1750SOL    HW2 8658   1.033   0.632   1.575
 1750SOL     MW 8659   1.109   0.619   1.616
 1751SOL     OW 8660   0.823   2.938   1.799
 1751SOL    HW1 8661   0.728   2.945   1.808
 1751SOL    HW2 8662   0.837   2.928   1.705
 1751SOL     MW 8663   0.812   2.938   1.788
 1752SOL     OW 8664   5.899   0.959   0.327
 1752SOL    HW1 8665   5.852   1.025   0.377
 1752SOL    HW2 8666   5.984   0.999   0.306
 1752SOL     MW 8667   5.904   0.972   0.331
 1753SOL     OW 8668   1.687   1.824   5.548
 1753SOL    HW1 8669   1.647   1.870   5.622
 1753SOL    HW2 8670   1.630   1.748   5.534
 1753SOL     MW 8671   1.674   1.820   5.556
 1754SOL     OW 8672   1.144   6.020   5.623
 1754SOL    HW1 8673   1.166   6.088   5.687
 1754SOL    HW2 8674   1.189   6.047   5.543
 1754SOL     MW 8675   1.153   6.032   5.621
 1755SOL     OW 8676   2.912   2.816   1.253
 1755SOL    HW1 8677   2.886   2.908   1.255
 1755SOL    HW2 8678   2.952   2.804   1.167
 1755SOL     MW 8679   2.914   2.826   1.242
 1756SOL     OW 8680   1.168   5.001   5.296
 1756SOL    HW1 8681   1.181   5.068   5.229
 1756SOL    HW2 8682   1.192   4.919   5.253
 1756SOL     MW 8683   1.173   4.999   5.282
 1757SOL     OW 8684   2.269   1.017   4.681
 1757SOL    HW1 8685   2.224   1.009   4.597
 1757SOL    HW2 8686   2.216   1.079   4.731
 1757SOL     MW 8687   2.256   1.024   4.676
 1758SOL     OW 8688   4.734   0.644   2.928
 1758SOL    HW1 8689   4.716   0.632   3.022
 1758SOL    HW2 8690   4.797   0.715   2.925
 1758SOL     MW 8691   4.739   0.651   2.940
 1759SOL     OW 8692   4.673   2.867   0.435
 1759SOL    HW1 8693   4.689   2.938   0.372
 1759SOL    HW2 8694   4.687   2.907   0.520
 1759SOL     MW 8695   4.677   2.881   0.438
 1760SOL     OW 8696   5.550   4.629   1.668
 1760SOL    HW1 8697   5.492   4.596   1.737
 1760SOL    HW2 8698   5.615   4.560   1.656
 1760SOL     MW 8699   5.551   4.616   1.676
 1761SOL     OW 8700   4.155   0.205   3.166
 1761SOL    HW1 8701   4.205   0.142   3.114
 1761SOL    HW2 8702   4.080   0.226   3.112
 1761SOL     MW 8703   4.152   0.200   3.152
 1762SOL     OW 8704   5.992   5.575   1.851
 1762SOL    HW1 8705   5.905   5.583   1.891
 1762SOL    HW2 8706   5.984   5.620   1.767
 1762SOL     MW 8707   5.980   5.582   1.845
 1763SOL     OW 8708   2.797   5.870   5.748
 1763SOL    HW1 8709   2.825   5.873   5.840
 1763SOL    HW2 8710   2.802   5.961   5.719
 1763SOL     MW 8711   2.801   5.882   5.756
 1764SOL     OW 8712   0.703   1.817   5.256
 1764SOL    HW1 8713   0.738   1.906   5.264
 1764SOL    HW2 8714   0.717   1.794   5.164
 1764SOL     MW 8715   0.710   1.826   5.245
 1765SOL     OW 8716   5.595   3.177   2.211
 1765SOL    HW1 8717   5.568   3.145   2.297
 1765SOL    HW2 8718   5.532   3.245   2.190
 1765SOL     MW 8719   5.584   3.181   2.219
 1766SOL     OW 8720   5.298   2.093   2.037
 1766SOL    HW1 8721   5.247   2.020   2.072
 1766SOL    HW2 8722   5.385   2.081   2.075
 1766SOL     MW 8723   5.302   2.082   2.047
 1767SOL     OW 8724   2.069   6.066   0.626
 1767SOL    HW1 8725   2.087   6.157   0.650
 1767SOL    HW2 8726   2.054   6.068   0.532
 1767SOL     MW 8727   2.069   6.078   0.617
 1768SOL     OW 8728   5.526   2.759   5.114
 1768SOL    HW1 8729   5.609   2.757   5.065
 1768SOL    HW2 8730   5.541   2.698   5.187
 1768SOL     MW 8731   5.539   2.751   5.117
 1769SOL     OW 8732   1.372   1.171   0.416
 1769SOL    HW1 8733   1.311   1.109   0.375
 1769SOL    HW2 8734   1.330   1.256   0.405
 1769SOL     MW 8735   1.359   1.174   0.410
 1770SOL     OW 8736   3.160   0.917   5.029
 1770SOL    HW1 8737   3.119   0.833   5.007
 1770SOL    HW2 8738   3.156   0.967   4.949
 1770SOL     MW 8739   3.154   0.912   5.016
 1771SOL     OW 8740   0.398   5.843   0.337
 1771SOL    HW1 8741   0.415   5.906   0.267
 1771SOL    HW2 8742   0.351   5.771   0.294
 1771SOL     MW 8743   0.394   5.842   0.322
 1772SOL     OW 8744   0.576   0.844   1.783
 1772SOL    HW1 8745   0.615   0.820   1.699
 1772SOL    HW2 8746   0.548   0.761   1.822
 1772SOL     MW 8747   0.577   0.830   1.778
 1773SOL     OW 8748   4.906   2.384   1.133
 1773SOL    HW1 8749   4.911   2.346   1.045
 1773SOL    HW2 8750   4.991   2.364   1.172
 1773SOL     MW 8751   4.918   2.377   1.127
 1774SOL     OW 8752   5.728   4.526   4.982
 1774SOL    HW1 8753   5.732   4.622   4.978
 1774SOL    HW2 8754   5.681   4.508   5.063
 1774SOL     MW 8755   5.722   4.536   4.991
 1775SOL     OW 8756   1.362   3.492   3.696
 1775SOL    HW1 8757   1.378   3.577   3.736
 1775SOL    HW2 8758   1.269   3.475   3.710
 1775SOL     MW 8759   1.352   3.500   3.703
 1776SOL     OW 8760   3.702   0.973   2.444
 1776SOL    HW1 8761   3.754   1.048   2.415
 1776SOL    HW2 8762   3.657   1.004   2.523
 1776SOL     MW 8763   3.703   0.986   2.451
 1777SOL     OW 8764   1.952   0.889   2.517
 1777SOL    HW1 8765   1.861   0.917   2.527
 1777SOL    HW2 8766   2.001   0.970   2.511
 1777SOL     MW 8767   1.946   0.903   2.517
 1778SOL     OW 8768   3.546   1.306   4.200
 1778SOL    HW1 8769   3.494   1.247   4.254
 1778SOL    HW2 8770   3.611   1.342   4.260
 1778SOL     MW 8771   3.547   1.303   4.215
 1779SOL     OW 8772   0.718   3.786   0.832
 1779SOL    HW1 8773   0.788   3.817   0.888
 1779SOL    HW2 8774   0.703   3.695   0.860
 1779SOL     MW 8775   0.725   3.778   0.842
 1780SOL     OW 8776   4.897   0.349   5.563
 1780SOL    HW1 8777   4.880   0.411   5.634
 1780SOL    HW2 8778   4.810   0.331   5.526
 1780SOL     MW 8779   4.884   0.355   5.567
 1781SOL     OW 8780   4.699   4.672   1.232
 1781SOL    HW1 8781   4.793   4.682   1.251
 1781SOL    HW2 8782   4.657   4.743   1.281
 1781SOL     MW 8783   4.706   4.683   1.241
 1782SOL     OW 8784   1.900   0.673   2.645
 1782SOL    HW1 8785   1.897   0.700   2.736
 1782SOL    HW2 8786   1.933   0.749   2.598
 1782SOL     MW 8787   1.904   0.686   2.650
 1783SOL     OW 8788   0.848   1.689   0.405
 1783SOL    HW1 8789   0.837   1.662   0.313
 1783SOL    HW2 8790   0.896   1.772   0.400
 1783SOL     MW 8791   0.853   1.696   0.392
 1784SOL     OW 8792   2.565   0.831   5.384
 1784SOL    HW1 8793   2.564   0.926   5.392
 1784SOL    HW2 8794   2.474   0.807   5.368
 1784SOL     MW 8795   2.554   0.840   5.383
 1785SOL     OW 8796   0.676   4.170   0.809
 1785SOL    HW1 8797   0.670   4.105   0.739
 1785SOL    HW2 8798   0.614   4.140   0.874
 1785SOL     MW 8799   0.668   4.158   0.808
 1786SOL     OW 8800   3.412   1.054   0.658
 1786SOL    HW1 8801   3.442   1.131   0.705
 1786SOL    HW2 8802   3.351   1.089   0.592
 1786SOL     MW 8803   3.408   1.068   0.655
 1787SOL     OW 8804   2.118   4.765   5.348
 1787SOL    HW1 8805   2.149   4.850   5.381
 1787SOL    HW2 8806   2.132   4.771   5.253
 1787SOL     MW 8807   2.124   4.777   5.340
 1788SOL     OW 8808   2.060   4.897   0.863
 1788SOL    HW1 8809   2.067   4.987   0.833
 1788SOL    HW2 8810   2.130   4.887   0.928
 1788SOL     MW 8811   2.069   4.907   0.868
 1789SOL     OW 8812   3.924   6.084   4.197
 1789SOL    HW1 8813   3.872   6.104   4.119
 1789SOL    HW2 8814   3.935   6.169   4.240
 1789SOL     MW 8815   3.919   6.097   4.193
 1790SOL     OW 8816   4.531   5.337   4.637
 1790SOL    HW1 8817   4.503   5.427   4.621
 1790SOL    HW2 8818   4.556   5.304   4.550
 1790SOL     MW 8819   4.531   5.345   4.624
 1791SOL     OW 8820   0.459   0.226   5.012
 1791SOL    HW1 8821   0.456   0.321   5.025
 1791SOL    HW2 8822   0.378   0.206   4.964
 1791SOL     MW 8823   0.448   0.236   5.007
 1792SOL     OW 8824   1.802   1.548   3.055
 1792SOL    HW1 8825   1.791   1.622   3.115
 1792SOL    HW2 8826   1.833   1.587   2.974
 1792SOL     MW 8827   1.804   1.562   3.052
 1793SOL     OW 8828   3.812   1.296   0.418
 1793SOL    HW1 8829   3.880   1.285   0.351
 1793SOL    HW2 8830   3.758   1.369   0.385
 1793SOL     MW 8831   3.813   1.304   0.405
 1794SOL     OW 8832   4.974   2.748   4.368
 1794SOL    HW1 8833   4.891   2.731   4.324
 1794SOL    HW2 8834   4.960   2.830   4.415
 1794SOL     MW 8835   4.962   2.757   4.368
 1795SOL     OW 8836   1.623   1.521   4.459
 1795SOL    HW1 8837   1.667   1.586   4.404
 1795SOL    HW2 8838   1.626   1.559   4.548
 1795SOL     MW 8839   1.629   1.534   4.464
 1796SOL     OW 8840   0.665   3.032   5.155
 1796SOL    HW1 8841   0.719   2.960   5.188
 1796SOL    HW2 8842   0.602   3.048   5.226
 1796SOL     MW 8843   0.664   3.025   5.168
 1797SOL     OW 8844   1.428   1.656   4.280
 1797SOL    HW1 8845   1.497   1.600   4.317
 1797SOL    HW2 8846   1.436   1.643   4.185
 1797SOL     MW 8847   1.438   1.647   4.273
 1798SOL     OW 8848   5.594   4.874   0.882
 1798SOL    HW1 8849   5.512   4.826   0.875
 1798SOL    HW2 8850   5.572   4.951   0.934
 1798SOL     MW 8851   5.581   4.878   0.888
 1799SOL     OW 8852   4.505   4.065   3.778
 1799SOL    HW1 8853   4.585   4.118   3.777
 1799SOL    HW2 8854   4.492   4.043   3.870
 1799SOL     MW 8855   4.514   4.069   3.790
 1800SOL     OW 8856   2.020   3.418   5.758
 1800SOL    HW1 8857   1.952   3.486   5.766
 1800SOL    HW2 8858   2.102   3.465   5.768
 1800SOL     MW 8859   2.021   3.433   5.760
 1801SOL     OW 8860   5.052   2.807   3.187
 1801SOL    HW1 8861   5.059   2.863   3.109
 1801SOL    HW2 8862   5.130   2.752   3.185
 1801SOL     MW 8863   5.063   2.807   3.177
 1802SOL     OW 8864   4.591   2.930   3.421
 1802SOL    HW1 8865   4.548   3.013   3.398
 1802SOL    HW2 8866   4.595   2.882   3.338
 1802SOL     MW 8867   4.586   2.935   3.407
 1803SOL     OW 8868   4.304   6.033   1.255
 1803SOL    HW1 8869   4.288   6.087   1.177
 1803SOL    HW2 8870   4.310   6.096   1.327
 1803SOL     MW 8871   4.303   6.048   1.254
 1804SOL     OW 8872   4.315   0.261   5.669
 1804SOL    HW1 8873   4.267   0.253   5.587
 1804SOL    HW2 8874   4.369   0.182   5.674
 1804SOL     MW 8875   4.316   0.250   5.659
 1805SOL     OW 8876   1.368   3.157   4.101
 1805SOL    HW1 8877   1.462   3.166   4.116
 1805SOL    HW2 8878   1.347   3.224   4.036
 1805SOL     MW 8879   1.377   3.166   4.095
 1806SOL     OW 8880   1.277   4.648   1.247
 1806SOL    HW1 8881   1.284   4.553   1.237
 1806SOL    HW2 8882   1.347   4.683   1.191
 1806SOL     MW 8883   1.287   4.640   1.239
 1807SOL     OW 8884   2.470   6.048   2.796
 1807SOL    HW1 8885   2.561   6.078   2.790
 1807SOL    HW2 8886   2.420   6.127   2.820
 1807SOL     MW 8887   2.475   6.062   2.798
[truncated: 939,317 more chars]
