# Supplementary material for: Identifying potential monkeypox virus inhibitors: an in silico study targeting the A42R protein
Source: Front Cell Infect Microbiol. 2024 Mar 4;14:1351737. doi: 10.3389/fcimb.2024.1351737 (PMC10945028; doi:10.3389/fcimb.2024.1351737)
Supplement: Supplementary file 2 [file DataSheet_2.zip › Supplementary_Files/ZINC000000086470/ZINC000000086470.pdb]

MODEL 1
REMARK VINA RESULT:      -7.6      0.000      0.000
REMARK  2 active torsions:
REMARK  status: ('A' for Active; 'I' for Inactive)
REMARK    1  A    between atoms: C_6  and  O_10 
REMARK    2  A    between atoms: C_7  and  C_12 
COMPND    /tmp/34HCBS0 
AUTHOR    GENERATED BY OPEN BABEL 2.3.2
HETATM    1  O   UNK N   1      38.383  19.549  22.752  1.00  0.00           O  
HETATM    2  C   UNK N   1      37.525  18.808  22.298  1.00  0.00           C  
HETATM    3  C   UNK N   1      37.873  17.492  21.718  1.00  0.00           C  
HETATM    4  C   UNK N   1      36.111  19.276  22.264  1.00  0.00           C  
HETATM    5  C   UNK N   1      36.820  16.673  21.253  1.00  0.00           C  
HETATM    6  C   UNK N   1      39.211  17.056  21.598  1.00  0.00           C  
HETATM    7  C   UNK N   1      35.112  18.118  22.193  1.00  0.00           C  
HETATM    8  O   UNK N   1      35.530  17.092  21.351  1.00  0.00           O  
HETATM    9  C   UNK N   1      37.114  15.420  20.687  1.00  0.00           C  
HETATM   10  C   UNK N   1      39.479  15.801  21.028  1.00  0.00           C  
HETATM   11  C   UNK N   1      38.441  14.985  20.583  1.00  0.00           C  
HETATM   12  C   UNK N   1      36.050  14.524  20.218  1.00  0.00           C  
HETATM   13  O   UNK N   1      38.731  13.765  20.065  1.00  0.00           O  
HETATM   14  C   UNK N   1      36.359  13.315  19.735  1.00  0.00           C  
HETATM   15  C   UNK N   1      37.792  12.832  19.636  1.00  0.00           C  
HETATM   16  C   UNK N   1      37.942  11.581  20.477  1.00  0.00           C  
HETATM   17  C   UNK N   1      38.081  12.477  18.192  1.00  0.00           C  
HETATM   18  C   UNK N   1      33.790  18.693  21.763  1.00  0.00           C  
HETATM   19  C   UNK N   1      32.838  17.857  21.162  1.00  0.00           C  
HETATM   20  C   UNK N   1      31.578  18.354  20.816  1.00  0.00           C  
HETATM   21  C   UNK N   1      31.260  19.689  21.073  1.00  0.00           C  
HETATM   22  C   UNK N   1      32.205  20.531  21.666  1.00  0.00           C  
HETATM   23  C   UNK N   1      33.467  20.037  22.011  1.00  0.00           C  
HETATM   24  O   UNK N   1      40.225  17.851  22.023  1.00  0.00           O  
HETATM   25  C   UNK N   1      41.361  17.374  22.636  1.00  0.00           C  
CONECT    1    2                                                      
CONECT    2    3    4    1                                            
CONECT    3    5    6    2                                            
CONECT    4    7    2                                                 
CONECT    5    9    8    3                                            
CONECT    6   10    3   24                                            
CONECT    7    8   18    4                                            
CONECT    8    5    7                                                 
CONECT    9   12   11    5                                            
CONECT   10   11    6                                                 
CONECT   11   13    9   10                                            
CONECT   12   14    9                                                 
CONECT   13   15   11                                                 
CONECT   14   15   12                                                 
CONECT   15   17   14   13   16                                       
CONECT   15                                                           
CONECT   16   15                                                      
CONECT   17   15                                                      
CONECT   18   19   23    7                                            
CONECT   19   20   18                                                 
CONECT   20   21   19                                                 
CONECT   21   20   22                                                 
CONECT   22   21   23                                                 
CONECT   23   22   18                                                 
CONECT   24    6   25                                                 
CONECT   25   24                                                      
MASTER        0    0    0    0    0    0    0    0   25    0   25    0
END
