# Supplementary material for: Identifying potential monkeypox virus inhibitors: an in silico study targeting the A42R protein
Source: Front Cell Infect Microbiol. 2024 Mar 4;14:1351737. doi: 10.3389/fcimb.2024.1351737 (PMC10945028; doi:10.3389/fcimb.2024.1351737)
Supplement: Supplementary file 2 [file DataSheet_2.zip › Supplementary_Files/ZINC000000086470/frame#00.gro]

Generated by trjconv : Protein in water t=   0.00000
32391
    1MET      N    1   4.244   2.096   2.061
    1MET     H1    2   4.308   2.078   1.985
    1MET     H2    3   4.272   2.030   2.132
    1MET     H3    4   4.157   2.065   2.023
    1MET     CA    5   4.257   2.224   2.121
    1MET     HA    6   4.215   2.232   2.222
    1MET     CB    7   4.408   2.248   2.142
    1MET    HB1    8   4.463   2.185   2.212
    1MET    HB2    9   4.466   2.233   2.050
    1MET     CG   10   4.450   2.389   2.176
    1MET    HG1   11   4.413   2.456   2.099
    1MET    HG2   12   4.408   2.419   2.272
    1MET     SD   13   4.629   2.418   2.189
    1MET     CE   14   4.656   2.346   2.351
    1MET    HE1   15   4.605   2.392   2.435
    1MET    HE2   16   4.635   2.239   2.345
    1MET    HE3   17   4.765   2.351   2.364
    1MET      C   18   4.192   2.324   2.028
    1MET      O   19   4.143   2.422   2.084
    2ALA      N   20   4.176   2.303   1.895
    2ALA      H   21   4.206   2.216   1.855
    2ALA     CA   22   4.110   2.389   1.793
    2ALA     HA   23   4.147   2.490   1.774
    2ALA     CB   24   4.137   2.319   1.662
    2ALA    HB1   25   4.242   2.299   1.643
    2ALA    HB2   26   4.104   2.215   1.665
    2ALA    HB3   27   4.091   2.366   1.575
    2ALA      C   28   3.952   2.401   1.824
    2ALA      O   29   3.886   2.498   1.780
    3GLU      N   30   3.888   2.305   1.891
    3GLU      H   31   3.934   2.222   1.926
    3GLU     CA   32   3.744   2.305   1.918
    3GLU     HA   33   3.680   2.323   1.832
    3GLU     CB   34   3.712   2.163   1.969
    3GLU    HB1   35   3.783   2.119   2.039
    3GLU    HB2   36   3.626   2.174   2.034
    3GLU     CG   37   3.697   2.063   1.854
    3GLU    HG1   38   3.773   2.079   1.778
    3GLU    HG2   39   3.707   1.960   1.888
    3GLU     CD   40   3.564   2.065   1.778
    3GLU    OE1   41   3.465   2.139   1.805
    3GLU    OE2   42   3.561   1.991   1.677
    3GLU      C   43   3.713   2.419   2.019
    3GLU      O   44   3.600   2.466   2.019
    4TRP      N   45   3.813   2.471   2.095
    4TRP      H   46   3.901   2.421   2.084
    4TRP     CA   47   3.806   2.585   2.185
    4TRP     HA   48   3.717   2.567   2.244
    4TRP     CB   49   3.938   2.599   2.271
    4TRP    HB1   50   4.026   2.629   2.213
    4TRP    HB2   51   3.927   2.682   2.340
    4TRP     CG   52   3.975   2.488   2.363
    4TRP    CD1   53   4.099   2.444   2.380
    4TRP    HD1   54   4.184   2.481   2.326
    4TRP    CD2   55   3.889   2.414   2.459
    4TRP    NE1   56   4.103   2.346   2.482
    4TRP    HE1   57   4.188   2.313   2.524
    4TRP    CE2   58   3.975   2.327   2.536
    4TRP    CE3   59   3.748   2.399   2.483
    4TRP    HE3   60   3.678   2.460   2.428
    4TRP    CZ2   61   3.927   2.250   2.637
    4TRP    HZ2   62   3.995   2.205   2.708
    4TRP    CZ3   63   3.707   2.324   2.590
    4TRP    HZ3   64   3.602   2.322   2.616
    4TRP    CH2   65   3.792   2.250   2.668
    4TRP    HH2   66   3.749   2.185   2.743
    4TRP      C   67   3.772   2.714   2.113
    4TRP      O   68   3.676   2.785   2.148
    5HIS      N   69   3.846   2.739   2.003
    5HIS      H   70   3.926   2.680   1.987
    5HIS     CA   71   3.818   2.849   1.906
    5HIS     HA   72   3.801   2.937   1.967
    5HIS     CB   73   3.938   2.863   1.799
    5HIS    HB1   74   3.942   2.778   1.731
    5HIS    HB2   75   3.914   2.942   1.728
    5HIS     CG   76   4.064   2.886   1.866
    5HIS    ND1   77   4.102   3.013   1.908
    5HIS    CD2   78   4.156   2.795   1.905
    5HIS    HD2   79   4.165   2.689   1.891
    5HIS    CE1   80   4.220   3.000   1.972
    5HIS    HE1   81   4.271   3.073   2.034
    5HIS    NE2   82   4.254   2.868   1.979
    5HIS    HE2   83   4.336   2.838   2.029
    5HIS      C   84   3.686   2.828   1.823
    5HIS      O   85   3.620   2.922   1.783
    6LYS      N   86   3.644   2.701   1.798
    6LYS      H   87   3.705   2.626   1.827
    6LYS     CA   88   3.518   2.666   1.725
    6LYS     HA   89   3.518   2.733   1.638
    6LYS     CB   90   3.528   2.521   1.675
    6LYS    HB1   91   3.627   2.510   1.629
    6LYS    HB2   92   3.541   2.458   1.763
    6LYS     CG   93   3.409   2.475   1.597
    6LYS    HG1   94   3.325   2.445   1.659
    6LYS    HG2   95   3.365   2.555   1.537
    6LYS     CD   96   3.443   2.359   1.508
    6LYS    HD1   97   3.528   2.382   1.444
    6LYS    HD2   98   3.480   2.276   1.568
    6LYS     CE   99   3.329   2.305   1.425
    6LYS    HE1  100   3.253   2.263   1.491
    6LYS    HE2  101   3.283   2.396   1.386
    6LYS     NZ  102   3.378   2.219   1.316
    6LYS    HZ1  103   3.309   2.157   1.275
    6LYS    HZ2  104   3.410   2.283   1.245
    6LYS    HZ3  105   3.457   2.162   1.341
    6LYS      C  106   3.392   2.710   1.805
    6LYS      O  107   3.292   2.741   1.739
    7ILE      N  108   3.402   2.708   1.944
    7ILE      H  109   3.484   2.673   1.991
    7ILE     CA  110   3.295   2.748   2.026
    7ILE     HA  111   3.203   2.700   1.991
    7ILE     CB  112   3.317   2.713   2.175
    7ILE     HB  113   3.414   2.755   2.201
    7ILE    CG1  114   3.336   2.565   2.212
    7ILE   HG11  115   3.241   2.516   2.238
    7ILE   HG12  116   3.395   2.503   2.144
    7ILE    CG2  117   3.214   2.781   2.276
    7ILE   HG21  118   3.262   2.869   2.318
    7ILE   HG22  119   3.125   2.826   2.231
    7ILE   HG23  120   3.176   2.719   2.357
    7ILE     CD  121   3.399   2.544   2.343
    7ILE    HD1  122   3.505   2.570   2.338
    7ILE    HD2  123   3.360   2.601   2.427
    7ILE    HD3  124   3.410   2.440   2.372
    7ILE      C  125   3.270   2.898   2.013
    7ILE      O  126   3.167   2.954   1.981
    8ILE      N  127   3.383   2.973   2.035
    8ILE      H  128   3.465   2.923   2.066
    8ILE     CA  129   3.392   3.112   2.001
    8ILE     HA  130   3.325   3.164   2.070
    8ILE     CB  131   3.538   3.156   2.031
    8ILE     HB  132   3.600   3.068   2.014
    8ILE    CG1  133   3.558   3.206   2.176
    8ILE   HG11  134   3.663   3.235   2.183
    8ILE   HG12  135   3.492   3.291   2.196
    8ILE    CG2  136   3.589   3.261   1.931
    8ILE   HG21  137   3.620   3.212   1.839
    8ILE   HG22  138   3.534   3.355   1.926
    8ILE   HG23  139   3.691   3.283   1.964
    8ILE     CD  140   3.541   3.100   2.291
    8ILE    HD1  141   3.439   3.068   2.313
    8ILE    HD2  142   3.604   3.013   2.271
    8ILE    HD3  143   3.572   3.140   2.388
    8ILE      C  144   3.338   3.160   1.858
    8ILE      O  145   3.270   3.259   1.853
    9GLU      N  146   3.376   3.087   1.752
    9GLU      H  147   3.423   3.002   1.779
    9GLU     CA  148   3.320   3.106   1.623
    9GLU     HA  149   3.337   3.211   1.602
    9GLU     CB  150   3.395   3.019   1.520
    9GLU    HB1  151   3.499   2.993   1.538
    9GLU    HB2  152   3.356   2.918   1.512
    9GLU     CG  153   3.394   3.088   1.384
    9GLU    HG1  154   3.309   3.157   1.382
    9GLU    HG2  155   3.470   3.166   1.380
    9GLU     CD  156   3.409   3.001   1.258
    9GLU    OE1  157   3.307   2.970   1.196
    9GLU    OE2  158   3.526   2.959   1.229
    9GLU      C  159   3.169   3.078   1.628
    9GLU      O  160   3.099   3.170   1.592
   10ASP      N  161   3.112   2.975   1.690
   10ASP      H  162   3.173   2.924   1.751
   10ASP     CA  163   2.971   2.941   1.704
   10ASP     HA  164   2.926   2.954   1.605
   10ASP     CB  165   2.955   2.800   1.767
   10ASP    HB1  166   3.053   2.754   1.783
   10ASP    HB2  167   2.909   2.791   1.866
   10ASP     CG  168   2.887   2.695   1.678
   10ASP    OD1  169   2.944   2.590   1.646
   10ASP    OD2  170   2.778   2.720   1.619
   10ASP      C  171   2.899   3.041   1.791
   10ASP      O  172   2.777   3.062   1.778
   11ILE      N  173   2.967   3.121   1.872
   11ILE      H  174   3.055   3.083   1.902
   11ILE     CA  175   2.898   3.227   1.952
   11ILE     HA  176   2.791   3.210   1.963
   11ILE     CB  177   2.970   3.250   2.090
   11ILE     HB  178   3.077   3.261   2.072
   11ILE    CG1  179   2.956   3.128   2.189
   11ILE   HG11  180   3.018   3.046   2.152
   11ILE   HG12  181   2.990   3.149   2.290
   11ILE    CG2  182   2.926   3.375   2.166
   11ILE   HG21  183   2.938   3.370   2.275
   11ILE   HG22  184   2.973   3.463   2.123
   11ILE   HG23  185   2.819   3.374   2.147
   11ILE     CD  186   2.809   3.075   2.207
   11ILE    HD1  187   2.757   3.158   2.255
   11ILE    HD2  188   2.750   3.056   2.118
   11ILE    HD3  189   2.804   2.984   2.267
   11ILE      C  190   2.914   3.362   1.875
   11ILE      O  191   2.822   3.439   1.864
   12SER      N  192   3.029   3.396   1.814
   12SER      H  193   3.113   3.343   1.833
   12SER     CA  194   3.054   3.515   1.736
   12SER     HA  195   3.037   3.606   1.794
   12SER     CB  196   3.197   3.502   1.689
   12SER    HB1  197   3.271   3.474   1.765
   12SER    HB2  198   3.206   3.416   1.622
   12SER     OG  199   3.247   3.623   1.625
   12SER     HG  200   3.199   3.637   1.545
   12SER      C  201   2.953   3.523   1.620
   12SER      O  202   2.934   3.628   1.564
   13LYS      N  203   2.886   3.415   1.580
   13LYS      H  204   2.901   3.332   1.635
   13LYS     CA  205   2.782   3.413   1.476
   13LYS     HA  206   2.809   3.485   1.398
   13LYS     CB  207   2.759   3.276   1.419
   13LYS    HB1  208   2.732   3.200   1.493
   13LYS    HB2  209   2.678   3.268   1.346
   13LYS     CG  210   2.885   3.220   1.350
   13LYS    HG1  211   2.887   3.280   1.259
   13LYS    HG2  212   2.979   3.263   1.385
   13LYS     CD  213   2.866   3.076   1.314
   13LYS    HD1  214   2.831   3.015   1.398
   13LYS    HD2  215   2.796   3.058   1.232
   13LYS     CE  216   3.001   3.008   1.280
   13LYS    HE1  217   3.081   3.029   1.351
   13LYS    HE2  218   2.985   2.900   1.277
   13LYS     NZ  219   3.038   3.032   1.144
   13LYS    HZ1  220   3.116   2.976   1.111
   13LYS    HZ2  221   2.964   3.023   1.076
   13LYS    HZ3  222   3.072   3.126   1.135
   13LYS      C  223   2.645   3.469   1.529
   13LYS      O  224   2.565   3.510   1.455
   14ASN      N  225   2.627   3.462   1.657
   14ASN      H  226   2.706   3.429   1.709
   14ASN     CA  227   2.498   3.481   1.725
   14ASN     HA  228   2.408   3.459   1.667
   14ASN     CB  229   2.501   3.392   1.845
   14ASN    HB1  230   2.542   3.291   1.839
   14ASN    HB2  231   2.566   3.431   1.922
   14ASN     CG  232   2.357   3.374   1.906
   14ASN    OD1  233   2.295   3.471   1.937
   14ASN    ND2  234   2.307   3.251   1.912
   14ASN   HD21  235   2.363   3.169   1.893
   14ASN   HD22  236   2.212   3.242   1.946
   14ASN      C  237   2.507   3.632   1.765
   14ASN      O  238   2.605   3.691   1.808
   15ASN      N  239   2.385   3.696   1.765
   15ASN      H  240   2.293   3.661   1.741
   15ASN     CA  241   2.367   3.830   1.814
   15ASN     HA  242   2.445   3.899   1.782
   15ASN     CB  243   2.249   3.901   1.739
   15ASN    HB1  244   2.259   4.007   1.763
   15ASN    HB2  245   2.251   3.912   1.630
   15ASN     CG  246   2.100   3.870   1.770
   15ASN    OD1  247   2.076   3.762   1.820
   15ASN    ND2  248   2.008   3.968   1.750
   15ASN   HD21  249   2.039   4.057   1.715
   15ASN   HD22  250   1.908   3.961   1.760
   15ASN      C  251   2.353   3.846   1.967
   15ASN      O  252   2.399   3.949   2.022
   16LYS      N  253   2.300   3.749   2.039
   16LYS      H  254   2.277   3.667   1.985
   16LYS     CA  255   2.252   3.759   2.176
   16LYS     HA  256   2.189   3.848   2.179
   16LYS     CB  257   2.174   3.635   2.211
   16LYS    HB1  258   2.246   3.556   2.231
   16LYS    HB2  259   2.130   3.654   2.309
   16LYS     CG  260   2.061   3.587   2.121
   16LYS    HG1  261   1.984   3.663   2.112
   16LYS    HG2  262   2.098   3.576   2.019
   16LYS     CD  263   2.010   3.451   2.167
   16LYS    HD1  264   2.098   3.388   2.155
   16LYS    HD2  265   1.992   3.443   2.274
   16LYS     CE  266   1.881   3.411   2.090
   16LYS    HE1  267   1.799   3.483   2.098
   16LYS    HE2  268   1.901   3.381   1.987
   16LYS     NZ  269   1.823   3.291   2.137
   16LYS    HZ1  270   1.732   3.282   2.095
   16LYS    HZ2  271   1.890   3.217   2.120
   16LYS    HZ3  272   1.810   3.301   2.237
   16LYS      C  273   2.367   3.760   2.284
   16LYS      O  274   2.344   3.771   2.402
   17PHE      N  275   2.493   3.754   2.238
   17PHE      H  276   2.505   3.752   2.137
   17PHE     CA  277   2.604   3.747   2.330
   17PHE     HA  278   2.575   3.778   2.430
   17PHE     CB  279   2.658   3.605   2.334
   17PHE    HB1  280   2.702   3.578   2.238
   17PHE    HB2  281   2.724   3.595   2.420
   17PHE     CG  282   2.559   3.493   2.358
   17PHE    CD1  283   2.486   3.484   2.478
   17PHE    HD1  284   2.514   3.549   2.560
   17PHE    CD2  285   2.520   3.413   2.250
   17PHE    HD2  286   2.567   3.419   2.153
   17PHE    CE1  287   2.370   3.406   2.491
   17PHE    HE1  288   2.306   3.401   2.578
   17PHE    CE2  289   2.413   3.324   2.259
   17PHE    HE2  290   2.384   3.260   2.177
   17PHE     CZ  291   2.337   3.323   2.383
   17PHE     HZ  292   2.254   3.254   2.382
   17PHE      C  293   2.700   3.859   2.282
   17PHE      O  294   2.727   3.891   2.165
   18GLU      N  295   2.759   3.920   2.388
   18GLU      H  296   2.752   3.871   2.475
   18GLU     CA  297   2.858   4.020   2.379
   18GLU     HA  298   2.837   4.080   2.290
   18GLU     CB  299   2.837   4.110   2.505
   18GLU    HB1  300   2.731   4.137   2.499
   18GLU    HB2  301   2.840   4.051   2.597
   18GLU     CG  302   2.925   4.244   2.520
   18GLU    HG1  303   2.923   4.274   2.625
   18GLU    HG2  304   3.030   4.219   2.502
   18GLU     CD  305   2.897   4.352   2.426
   18GLU    OE1  306   2.792   4.353   2.360
   18GLU    OE2  307   2.980   4.445   2.414
   18GLU      C  308   2.998   3.960   2.380
   18GLU      O  309   3.081   4.012   2.303
   19ASP      N  310   3.034   3.872   2.477
   19ASP      H  311   2.961   3.831   2.533
   19ASP     CA  312   3.171   3.828   2.503
   19ASP     HA  313   3.225   3.830   2.408
   19ASP     CB  314   3.235   3.938   2.595
   19ASP    HB1  315   3.225   4.026   2.530
   19ASP    HB2  316   3.173   3.958   2.682
   19ASP     CG  317   3.385   3.921   2.628
   19ASP    OD1  318   3.456   3.836   2.567
   19ASP    OD2  319   3.442   4.003   2.704
   19ASP      C  320   3.171   3.681   2.561
   19ASP      O  321   3.066   3.636   2.616
   20ALA      N  322   3.272   3.611   2.526
   20ALA      H  323   3.350   3.667   2.495
   20ALA     CA  324   3.297   3.473   2.557
   20ALA     HA  325   3.254   3.464   2.656
   20ALA     CB  326   3.218   3.390   2.455
   20ALA    HB1  327   3.205   3.292   2.498
   20ALA    HB2  328   3.118   3.424   2.429
   20ALA    HB3  329   3.274   3.373   2.363
   20ALA      C  330   3.447   3.442   2.564
   20ALA      O  331   3.528   3.503   2.496
   21ALA      N  332   3.476   3.338   2.641
   21ALA      H  333   3.393   3.299   2.684
   21ALA     CA  334   3.611   3.284   2.656
   21ALA     HA  335   3.642   3.277   2.552
   21ALA     CB  336   3.699   3.383   2.733
   21ALA    HB1  337   3.670   3.394   2.838
   21ALA    HB2  338   3.800   3.341   2.736
   21ALA    HB3  339   3.704   3.479   2.681
   21ALA      C  340   3.611   3.149   2.717
   21ALA      O  341   3.526   3.114   2.800
   22ILE      N  342   3.714   3.068   2.673
   22ILE      H  343   3.775   3.112   2.605
   22ILE     CA  344   3.747   2.941   2.720
   22ILE     HA  345   3.672   2.901   2.788
   22ILE     CB  346   3.781   2.833   2.610
   22ILE     HB  347   3.871   2.869   2.560
   22ILE    CG1  348   3.665   2.824   2.505
   22ILE   HG11  349   3.657   2.913   2.443
   22ILE   HG12  350   3.686   2.747   2.431
   22ILE    CG2  351   3.799   2.690   2.671
   22ILE   HG21  352   3.740   2.669   2.760
   22ILE   HG22  353   3.783   2.617   2.593
   22ILE   HG23  354   3.904   2.688   2.700
   22ILE     CD  355   3.526   2.796   2.581
   22ILE    HD1  356   3.484   2.887   2.623
   22ILE    HD2  357   3.453   2.767   2.505
   22ILE    HD3  358   3.527   2.715   2.654
   22ILE      C  359   3.875   2.970   2.797
   22ILE      O  360   3.978   2.997   2.729
   23VAL      N  361   3.881   2.964   2.935
   23VAL      H  362   3.800   2.922   2.979
   23VAL     CA  363   4.007   2.968   3.010
   23VAL     HA  364   4.092   2.987   2.944
   23VAL     CB  365   4.001   3.084   3.101
   23VAL     HB  366   3.935   3.069   3.186
   23VAL    CG1  367   4.133   3.105   3.173
   23VAL   HG11  368   4.178   3.019   3.221
   23VAL   HG12  369   4.210   3.147   3.107
   23VAL   HG13  370   4.128   3.192   3.239
   23VAL    CG2  371   3.959   3.215   3.036
   23VAL   HG21  372   3.953   3.304   3.098
   23VAL   HG22  373   4.024   3.241   2.953
   23VAL   HG23  374   3.861   3.199   2.992
   23VAL      C  375   4.024   2.834   3.082
   23VAL      O  376   3.925   2.780   3.131
   24ASP      N  377   4.149   2.787   3.081
   24ASP      H  378   4.220   2.844   3.036
   24ASP     CA  379   4.204   2.666   3.146
   24ASP     HA  380   4.139   2.581   3.126
   24ASP     CB  381   4.356   2.637   3.113
   24ASP    HB1  382   4.379   2.597   3.015
   24ASP    HB2  383   4.409   2.733   3.122
   24ASP     CG  384   4.433   2.539   3.193
   24ASP    OD1  385   4.368   2.443   3.247
   24ASP    OD2  386   4.561   2.536   3.189
   24ASP      C  387   4.181   2.684   3.295
   24ASP      O  388   4.224   2.789   3.341
   25TYR      N  389   4.121   2.587   3.371
   25TYR      H  390   4.100   2.493   3.339
   25TYR     CA  391   4.123   2.601   3.522
   25TYR     HA  392   4.151   2.704   3.545
   25TYR     CB  393   3.983   2.590   3.583
   25TYR    HB1  394   3.989   2.626   3.686
   25TYR    HB2  395   3.910   2.652   3.531
   25TYR     CG  396   3.918   2.455   3.597
   25TYR    CD1  397   3.814   2.426   3.502
   25TYR    HD1  398   3.776   2.497   3.430
   25TYR    CD2  399   3.947   2.358   3.696
   25TYR    HD2  400   4.005   2.377   3.785
   25TYR    CE1  401   3.744   2.304   3.510
   25TYR    HE1  402   3.670   2.274   3.437
   25TYR    CE2  403   3.878   2.239   3.705
   25TYR    HE2  404   3.899   2.165   3.781
   25TYR     CZ  405   3.777   2.209   3.610
   25TYR     OH  406   3.704   2.093   3.621
   25TYR     HH  407   3.662   2.074   3.539
   25TYR      C  408   4.222   2.510   3.594
   25TYR      O  409   4.240   2.518   3.715
   26LYS      N  410   4.281   2.412   3.528
   26LYS      H  411   4.281   2.415   3.427
   26LYS     CA  412   4.353   2.309   3.594
   26LYS     HA  413   4.318   2.299   3.697
   26LYS     CB  414   4.317   2.177   3.526
   26LYS    HB1  415   4.208   2.172   3.530
   26LYS    HB2  416   4.345   2.195   3.423
   26LYS     CG  417   4.390   2.048   3.577
   26LYS    HG1  418   4.373   1.979   3.495
   26LYS    HG2  419   4.499   2.046   3.587
   26LYS     CD  420   4.321   1.999   3.711
   26LYS    HD1  421   4.340   2.077   3.785
   26LYS    HD2  422   4.214   2.000   3.694
   26LYS     CE  423   4.369   1.859   3.751
   26LYS    HE1  424   4.344   1.792   3.669
   26LYS    HE2  425   4.478   1.852   3.760
   26LYS     NZ  426   4.305   1.815   3.874
   26LYS    HZ1  427   4.207   1.798   3.854
   26LYS    HZ2  428   4.345   1.729   3.909
   26LYS    HZ3  429   4.305   1.879   3.952
   26LYS      C  430   4.506   2.333   3.611
   26LYS      O  431   4.557   2.303   3.719
   27THR      N  432   4.581   2.376   3.508
   27THR      H  433   4.538   2.395   3.418
   27THR     CA  434   4.731   2.387   3.508
   27THR     HA  435   4.769   2.374   3.609
   27THR     CB  436   4.791   2.287   3.400
   27THR     HB  437   4.900   2.293   3.402
   27THR    OG1  438   4.758   2.335   3.268
   27THR    HG1  439   4.665   2.343   3.253
   27THR    CG2  440   4.741   2.141   3.418
   27THR   HG21  441   4.797   2.085   3.343
   27THR   HG22  442   4.756   2.099   3.517
   27THR   HG23  443   4.634   2.133   3.398
   27THR      C  444   4.767   2.532   3.492
   27THR      O  445   4.765   2.608   3.591
   28THR      N  446   4.799   2.573   3.372
   28THR      H  447   4.788   2.511   3.292
   28THR     CA  448   4.866   2.694   3.341
   28THR     HA  449   4.954   2.705   3.404
   28THR     CB  450   4.897   2.688   3.190
   28THR     HB  451   4.816   2.674   3.119
   28THR    OG1  452   4.981   2.572   3.170
   28THR    HG1  453   4.950   2.518   3.099
   28THR    CG2  454   4.986   2.797   3.127
   28THR   HG21  455   5.019   2.766   3.028
   28THR   HG22  456   4.940   2.893   3.102
   28THR   HG23  457   5.074   2.822   3.186
   28THR      C  458   4.778   2.817   3.367
   28THR      O  459   4.822   2.928   3.400
   29LYS      N  460   4.649   2.807   3.321
   29LYS      H  461   4.618   2.718   3.283
   29LYS     CA  462   4.544   2.906   3.340
   29LYS     HA  463   4.461   2.841   3.313
   29LYS     CB  464   4.510   2.951   3.487
   29LYS    HB1  465   4.595   3.017   3.508
   29LYS    HB2  466   4.425   3.019   3.488
   29LYS     CG  467   4.495   2.843   3.592
   29LYS    HG1  468   4.397   2.795   3.590
   29LYS    HG2  469   4.561   2.763   3.559
   29LYS     CD  470   4.524   2.880   3.733
   29LYS    HD1  471   4.620   2.930   3.745
   29LYS    HD2  472   4.455   2.958   3.766
   29LYS     CE  473   4.513   2.769   3.837
   29LYS    HE1  474   4.502   2.811   3.937
   29LYS    HE2  475   4.426   2.708   3.814
   29LYS     NZ  476   4.644   2.692   3.829
   29LYS    HZ1  477   4.650   2.610   3.888
   29LYS    HZ2  478   4.673   2.666   3.736
   29LYS    HZ3  479   4.711   2.760   3.864
   29LYS      C  480   4.545   3.012   3.238
   29LYS      O  481   4.517   3.130   3.270
   30ASN      N  482   4.575   2.976   3.113
   30ASN      H  483   4.571   2.876   3.098
   30ASN     CA  484   4.574   3.064   2.995
   30ASN     HA  485   4.611   3.163   3.024
   30ASN     CB  486   4.675   3.005   2.887
   30ASN    HB1  487   4.686   3.074   2.803
   30ASN    HB2  488   4.779   3.010   2.921
   30ASN     CG  489   4.665   2.858   2.850
   30ASN    OD1  490   4.696   2.778   2.937
   30ASN    ND2  491   4.641   2.829   2.721
   30ASN   HD21  492   4.654   2.891   2.642
   30ASN   HD22  493   4.653   2.732   2.697
   30ASN      C  494   4.432   3.067   2.933
   30ASN      O  495   4.342   2.987   2.967
   31VAL      N  496   4.411   3.172   2.850
   31VAL      H  497   4.495   3.219   2.819
   31VAL     CA  498   4.292   3.195   2.769
   31VAL     HA  499   4.204   3.151   2.816
   31VAL     CB  500   4.267   3.349   2.748
   31VAL     HB  501   4.355   3.380   2.691
   31VAL    CG1  502   4.133   3.384   2.674
   31VAL   HG11  503   4.047   3.373   2.739
   31VAL   HG12  504   4.140   3.490   2.648
   31VAL   HG13  505   4.130   3.321   2.585
   31VAL    CG2  506   4.272   3.434   2.877
   31VAL   HG21  507   4.186   3.413   2.941
   31VAL   HG22  508   4.358   3.414   2.941
   31VAL   HG23  509   4.264   3.537   2.845
   31VAL      C  510   4.313   3.121   2.640
   31VAL      O  511   4.396   3.157   2.558
   32LEU      N  512   4.256   2.999   2.637
   32LEU      H  513   4.195   2.971   2.712
   32LEU     CA  514   4.258   2.907   2.520
   32LEU     HA  515   4.365   2.892   2.507
   32LEU     CB  516   4.192   2.773   2.557
   32LEU    HB1  517   4.097   2.792   2.607
   32LEU    HB2  518   4.160   2.720   2.468
   32LEU     CG  519   4.276   2.690   2.660
   32LEU     HG  520   4.340   2.744   2.730
   32LEU    CD1  521   4.192   2.598   2.746
   32LEU   HD11  522   4.244   2.550   2.829
   32LEU   HD12  523   4.110   2.658   2.786
   32LEU   HD13  524   4.136   2.519   2.696
   32LEU    CD2  525   4.391   2.607   2.593
   32LEU   HD21  526   4.357   2.538   2.515
   32LEU   HD22  527   4.464   2.672   2.544
   32LEU   HD23  528   4.449   2.548   2.664
   32LEU      C  529   4.197   2.968   2.396
   32LEU      O  530   4.260   2.966   2.292
   33ALA      N  531   4.078   3.026   2.405
   33ALA      H  532   4.027   3.030   2.492
   33ALA     CA  533   4.016   3.111   2.303
   33ALA     HA  534   4.093   3.156   2.240
   33ALA     CB  535   3.934   3.024   2.210
   33ALA    HB1  536   3.894   3.074   2.121
   33ALA    HB2  537   3.998   2.952   2.160
   33ALA    HB3  538   3.851   2.984   2.268
   33ALA      C  539   3.939   3.225   2.375
   33ALA      O  540   3.903   3.207   2.489
   34ALA      N  541   3.917   3.333   2.302
   34ALA      H  542   3.953   3.331   2.207
   34ALA     CA  543   3.830   3.438   2.349
   34ALA     HA  544   3.744   3.387   2.391
   34ALA     CB  545   3.909   3.528   2.447
   34ALA    HB1  546   4.013   3.536   2.415
   34ALA    HB2  547   3.870   3.629   2.458
   34ALA    HB3  548   3.930   3.483   2.544
   34ALA      C  549   3.774   3.517   2.230
   34ALA      O  550   3.831   3.505   2.117
   35ILE      N  551   3.671   3.597   2.250
   35ILE      H  552   3.636   3.608   2.344
   35ILE     CA  553   3.622   3.696   2.153
   35ILE     HA  554   3.617   3.643   2.058
   35ILE     CB  555   3.475   3.736   2.198
   35ILE     HB  556   3.487   3.781   2.297
   35ILE    CG1  557   3.359   3.637   2.207
   35ILE   HG11  558   3.385   3.566   2.286
   35ILE   HG12  559   3.276   3.691   2.253
   35ILE    CG2  560   3.424   3.862   2.125
   35ILE   HG21  561   3.410   3.839   2.020
   35ILE   HG22  562   3.323   3.890   2.154
   35ILE   HG23  563   3.484   3.952   2.137
   35ILE     CD  564   3.315   3.565   2.076
   35ILE    HD1  565   3.250   3.479   2.092
   35ILE    HD2  566   3.261   3.635   2.013
   35ILE    HD3  567   3.401   3.513   2.034
   35ILE      C  568   3.719   3.819   2.163
   35ILE      O  569   3.749   3.865   2.274
   36PRO      N  570   3.773   3.865   2.047
   36PRO     CA  571   3.891   3.953   2.046
   36PRO     HA  572   3.970   3.904   2.103
   36PRO     CB  573   3.937   3.945   1.894
   36PRO    HB1  574   3.977   4.042   1.864
   36PRO    HB2  575   4.016   3.874   1.870
   36PRO     CG  576   3.814   3.903   1.814
   36PRO    HG1  577   3.758   3.989   1.776
   36PRO    HG2  578   3.841   3.839   1.730
   36PRO     CD  579   3.725   3.831   1.911
   36PRO    HD1  580   3.620   3.858   1.900
   36PRO    HD2  581   3.728   3.724   1.888
   36PRO      C  582   3.842   4.100   2.089
   36PRO      O  583   3.731   4.142   2.048
   37ASN      N  584   3.925   4.164   2.174
   37ASN      H  585   4.012   4.123   2.204
   37ASN     CA  586   3.921   4.310   2.208
   37ASN     HA  587   4.012   4.322   2.267
   37ASN     CB  588   3.934   4.408   2.090
   37ASN    HB1  589   3.843   4.413   2.030
   37ASN    HB2  590   3.952   4.510   2.125
   37ASN     CG  591   4.043   4.367   1.988
   37ASN    OD1  592   4.159   4.342   2.026
   37ASN    ND2  593   4.012   4.364   1.860
   37ASN   HD21  594   3.922   4.384   1.818
   37ASN   HD22  595   4.089   4.323   1.810
   37ASN      C  596   3.799   4.344   2.298
   37ASN      O  597   3.749   4.459   2.295
   38ARG      N  598   3.756   4.252   2.381
   38ARG      H  599   3.810   4.167   2.385
   38ARG     CA  600   3.654   4.268   2.488
   38ARG     HA  601   3.637   4.373   2.510
   38ARG     CB  602   3.516   4.196   2.458
   38ARG    HB1  603   3.534   4.091   2.437
   38ARG    HB2  604   3.453   4.192   2.547
   38ARG     CG  605   3.418   4.260   2.357
   38ARG    HG1  606   3.321   4.213   2.372
   38ARG    HG2  607   3.407   4.363   2.390
   38ARG     CD  608   3.465   4.252   2.210
   38ARG    HD1  609   3.532   4.333   2.185
   38ARG    HD2  610   3.510   4.154   2.190
   38ARG     NE  611   3.350   4.258   2.116
   38ARG     HE  612   3.264   4.296   2.152
   38ARG     CZ  613   3.361   4.233   1.983
   38ARG    NH1  614   3.475   4.183   1.934
   38ARG   HH11  615   3.554   4.158   1.991
   38ARG   HH12  616   3.479   4.163   1.835
   38ARG    NH2  617   3.257   4.265   1.905
   38ARG   HH21  618   3.175   4.320   1.925
   38ARG   HH22  619   3.264   4.254   1.805
   38ARG      C  620   3.726   4.235   2.619
   38ARG      O  621   3.842   4.266   2.639
   39THR      N  622   3.656   4.181   2.713
   39THR      H  623   3.568   4.141   2.684
   39THR     CA  624   3.686   4.174   2.854
   39THR     HA  625   3.767   4.243   2.879
   39THR     CB  626   3.554   4.212   2.933
   39THR     HB  627   3.469   4.153   2.898
   39THR    OG1  628   3.528   4.348   2.919
   39THR    HG1  629   3.532   4.369   2.827
   39THR    CG2  630   3.551   4.198   3.083
   39THR   HG21  631   3.455   4.232   3.121
   39THR   HG22  632   3.560   4.096   3.120
   39THR   HG23  633   3.630   4.260   3.125
   39THR      C  634   3.739   4.041   2.894
   39THR      O  635   3.844   4.023   2.965
   40PHE      N  636   3.670   3.927   2.857
   40PHE      H  637   3.579   3.934   2.814
   40PHE     CA  638   3.706   3.790   2.896
   40PHE     HA  639   3.720   3.785   3.004
   40PHE     CB  640   3.586   3.705   2.863
   40PHE    HB1  641   3.562   3.709   2.757
   40PHE    HB2  642   3.622   3.603   2.880
   40PHE     CG  643   3.456   3.726   2.942
   40PHE    CD1  644   3.444   3.805   3.061
   40PHE    HD1  645   3.525   3.862   3.102
   40PHE    CD2  646   3.341   3.653   2.893
   40PHE    HD2  647   3.354   3.591   2.805
   40PHE    CE1  648   3.319   3.800   3.132
   40PHE    HE1  649   3.312   3.853   3.226
   40PHE    CE2  650   3.218   3.658   2.957
   40PHE    HE2  651   3.134   3.595   2.932
   40PHE     CZ  652   3.211   3.721   3.082
   40PHE     HZ  653   3.122   3.730   3.143
   40PHE      C  654   3.837   3.738   2.833
   40PHE      O  655   3.887   3.633   2.873
   41ALA      N  656   3.879   3.809   2.726
   41ALA      H  657   3.821   3.876   2.678
   41ALA     CA  658   4.018   3.797   2.677
   41ALA     HA  659   4.030   3.695   2.639
   41ALA     CB  660   4.028   3.888   2.558
   41ALA    HB1  661   3.980   3.986   2.572
   41ALA    HB2  662   4.131   3.900   2.525
   41ALA    HB3  663   3.991   3.842   2.466
   41ALA      C  664   4.134   3.835   2.780
   41ALA      O  665   4.250   3.793   2.758
   42LYS      N  666   4.111   3.915   2.885
   42LYS      H  667   4.017   3.948   2.902
   42LYS     CA  668   4.211   3.981   2.968
   42LYS     HA  669   4.306   4.001   2.918
   42LYS     CB  670   4.151   4.122   3.013
   42LYS    HB1  671   4.060   4.115   3.072
   42LYS    HB2  672   4.220   4.161   3.087
   42LYS     CG  673   4.125   4.215   2.897
   42LYS    HG1  674   4.222   4.228   2.848
   42LYS    HG2  675   4.059   4.174   2.821
   42LYS     CD  676   4.070   4.353   2.943
   42LYS    HD1  677   3.983   4.342   3.007
   42LYS    HD2  678   4.143   4.404   3.005
   42LYS     CE  679   4.043   4.459   2.840
   42LYS    HE1  680   4.138   4.475   2.788
   42LYS    HE2  681   3.968   4.421   2.771
   42LYS     NZ  682   4.000   4.583   2.897
   42LYS    HZ1  683   3.972   4.640   2.819
   42LYS    HZ2  684   3.922   4.562   2.959
   42LYS    HZ3  685   4.080   4.624   2.942
   42LYS      C  686   4.233   3.906   3.100
   42LYS      O  687   4.289   3.961   3.196
   43ILE      N  688   4.178   3.787   3.107
   43ILE      H  689   4.139   3.746   3.023
   43ILE     CA  690   4.173   3.708   3.226
   43ILE     HA  691   4.132   3.763   3.310
   43ILE     CB  692   4.077   3.592   3.210
   43ILE     HB  693   4.089   3.551   3.109
   43ILE    CG1  694   3.936   3.637   3.217
   43ILE   HG11  695   3.913   3.703   3.134
   43ILE   HG12  696   3.874   3.551   3.190
   43ILE    CG2  697   4.097   3.474   3.303
   43ILE   HG21  698   4.014   3.405   3.289
   43ILE   HG22  699   4.185   3.418   3.272
   43ILE   HG23  700   4.099   3.500   3.409
   43ILE     CD  701   3.875   3.679   3.352
   43ILE    HD1  702   3.893   3.598   3.423
   43ILE    HD2  703   3.926   3.769   3.386
   43ILE    HD3  704   3.772   3.695   3.322
   43ILE      C  705   4.308   3.660   3.258
   43ILE      O  706   4.383   3.615   3.169
   44ASN      N  707   4.344   3.664   3.386
   44ASN      H  708   4.286   3.708   3.457
   44ASN     CA  709   4.476   3.627   3.442
   44ASN     HA  710   4.542   3.595   3.362
   44ASN     CB  711   4.544   3.746   3.510
   44ASN    HB1  712   4.638   3.717   3.557
   44ASN    HB2  713   4.581   3.810   3.429
   44ASN     CG  714   4.466   3.811   3.619
   44ASN    OD1  715   4.428   3.754   3.722
   44ASN    ND2  716   4.409   3.926   3.575
   44ASN   HD21  717   4.424   3.975   3.488
   44ASN   HD22  718   4.329   3.960   3.628
   44ASN      C  719   4.456   3.507   3.539
   44ASN      O  720   4.344   3.498   3.589
   45PRO      N  721   4.547   3.416   3.563
   45PRO     CA  722   4.547   3.300   3.654
   45PRO     HA  723   4.482   3.221   3.618
   45PRO     CB  724   4.696   3.252   3.655
   45PRO    HB1  725   4.758   3.299   3.731
   45PRO    HB2  726   4.713   3.146   3.674
   45PRO     CG  727   4.751   3.291   3.521
   45PRO    HG1  728   4.857   3.313   3.520
   45PRO    HG2  729   4.740   3.208   3.451
   45PRO     CD  730   4.671   3.413   3.482
   45PRO    HD1  731   4.735   3.492   3.522
   45PRO    HD2  732   4.668   3.418   3.373
   45PRO      C  733   4.496   3.327   3.791
   45PRO      O  734   4.449   3.236   3.859
   46GLY      N  735   4.506   3.448   3.841
   46GLY      H  736   4.574   3.503   3.792
   46GLY     CA  737   4.471   3.488   3.975
   46GLY    HA1  738   4.495   3.404   4.040
   46GLY    HA2  739   4.537   3.567   4.013
   46GLY      C  740   4.326   3.535   3.980
   46GLY      O  741   4.270   3.526   4.088
   47GLU      N  742   4.273   3.583   3.867
   47GLU      H  743   4.340   3.601   3.794
   47GLU     CA  744   4.131   3.616   3.848
   47GLU     HA  745   4.090   3.656   3.941
   47GLU     CB  746   4.112   3.714   3.728
   47GLU    HB1  747   4.193   3.708   3.655
   47GLU    HB2  748   4.017   3.689   3.682
   47GLU     CG  749   4.097   3.860   3.781
   47GLU    HG1  750   4.019   3.872   3.856
   47GLU    HG2  751   4.193   3.878   3.831
   47GLU     CD  752   4.085   3.958   3.665
   47GLU    OE1  753   3.971   3.968   3.607
   47GLU    OE2  754   4.187   4.032   3.640
   47GLU      C  755   4.046   3.486   3.829
   47GLU      O  756   3.928   3.487   3.859
   48VAL      N  757   4.109   3.371   3.795
   48VAL      H  758   4.207   3.382   3.775
   48VAL     CA  759   4.049   3.239   3.771
   48VAL     HA  760   3.947   3.260   3.738
   48VAL     CB  761   4.140   3.155   3.664
   48VAL     HB  762   4.242   3.143   3.700
   48VAL    CG1  763   4.091   3.017   3.630
   48VAL   HG11  764   4.148   2.966   3.553
   48VAL   HG12  765   4.089   2.945   3.712
   48VAL   HG13  766   3.985   3.020   3.609
   48VAL    CG2  767   4.151   3.227   3.526
   48VAL   HG21  768   4.229   3.189   3.460
   48VAL   HG22  769   4.056   3.219   3.474
   48VAL   HG23  770   4.172   3.334   3.534
   48VAL      C  771   4.055   3.146   3.897
   48VAL      O  772   3.955   3.086   3.935
   49ILE      N  773   4.172   3.130   3.963
   49ILE      H  774   4.250   3.185   3.932
   49ILE     CA  775   4.179   3.053   4.090
   49ILE     HA  776   4.148   2.956   4.054
   49ILE     CB  777   4.328   3.039   4.147
   49ILE     HB  778   4.373   2.985   4.063
   49ILE    CG1  779   4.349   2.942   4.271
   49ILE   HG11  780   4.456   2.944   4.291
   49ILE   HG12  781   4.287   2.980   4.353
   49ILE    CG2  782   4.391   3.171   4.181
   49ILE   HG21  783   4.490   3.161   4.227
   49ILE   HG22  784   4.412   3.228   4.090
   49ILE   HG23  785   4.339   3.244   4.243
   49ILE     CD  786   4.313   2.797   4.242
   49ILE    HD1  787   4.204   2.788   4.237
   49ILE    HD2  788   4.349   2.778   4.141
   49ILE    HD3  789   4.358   2.725   4.310
   49ILE      C  790   4.070   3.074   4.200
   49ILE      O  791   4.028   2.971   4.255
   50PRO      N  792   4.021   3.195   4.236
   50PRO     CA  793   3.919   3.199   4.338
   50PRO     HA  794   3.946   3.135   4.422
   50PRO     CB  795   3.918   3.352   4.379
   50PRO    HB1  796   3.824   3.380   4.426
   50PRO    HB2  797   3.998   3.375   4.449
   50PRO     CG  798   3.954   3.427   4.246
   50PRO    HG1  799   3.860   3.444   4.194
   50PRO    HG2  800   4.002   3.524   4.265
   50PRO     CD  801   4.044   3.328   4.178
   50PRO    HD1  802   4.016   3.324   4.073
   50PRO    HD2  803   4.147   3.356   4.203
   50PRO      C  804   3.775   3.150   4.307
   50PRO      O  805   3.692   3.130   4.398
   51LEU      N  806   3.734   3.113   4.187
   51LEU      H  807   3.798   3.142   4.114
   51LEU     CA  808   3.600   3.070   4.148
   51LEU     HA  809   3.530   3.134   4.201
   51LEU     CB  810   3.590   3.090   3.992
   51LEU    HB1  811   3.690   3.073   3.951
   51LEU    HB2  812   3.534   3.007   3.950
   51LEU     CG  813   3.532   3.217   3.948
   51LEU     HG  814   3.434   3.217   3.995
   51LEU    CD1  815   3.625   3.338   3.984
   51LEU   HD11  816   3.577   3.432   3.961
   51LEU   HD12  817   3.655   3.341   4.089
   51LEU   HD13  818   3.721   3.330   3.932
   51LEU    CD2  819   3.506   3.201   3.795
   51LEU   HD21  820   3.438   3.117   3.780
   51LEU   HD22  821   3.451   3.292   3.768
   51LEU   HD23  822   3.600   3.191   3.741
   51LEU      C  823   3.584   2.915   4.175
   51LEU      O  824   3.477   2.861   4.205
   52ILE      N  825   3.697   2.841   4.167
   52ILE      H  826   3.784   2.883   4.139
   52ILE     CA  827   3.709   2.696   4.192
   52ILE     HA  828   3.612   2.646   4.187
   52ILE     CB  829   3.814   2.641   4.087
   52ILE     HB  830   3.835   2.534   4.087
   52ILE    CG1  831   3.954   2.702   4.089
   52ILE   HG11  832   3.943   2.810   4.076
   52ILE   HG12  833   3.986   2.687   4.192
   52ILE    CG2  834   3.749   2.654   3.943
   52ILE   HG21  835   3.649   2.609   3.943
   52ILE   HG22  836   3.741   2.758   3.912
   52ILE   HG23  837   3.810   2.592   3.878
   52ILE     CD  838   4.055   2.649   3.984
   52ILE    HD1  839   4.026   2.549   3.951
   52ILE    HD2  840   4.076   2.710   3.897
   52ILE    HD3  841   4.151   2.628   4.032
   52ILE      C  842   3.760   2.673   4.337
   52ILE      O  843   3.777   2.553   4.372
   53THR      N  844   3.777   2.778   4.418
   53THR      H  845   3.770   2.866   4.368
   53THR     CA  846   3.825   2.755   4.555
   53THR     HA  847   3.844   2.650   4.579
   53THR     CB  848   3.958   2.829   4.570
   53THR     HB  849   3.948   2.937   4.557
   53THR    OG1  850   4.040   2.787   4.467
   53THR    HG1  851   4.017   2.841   4.393
   53THR    CG2  852   4.042   2.810   4.698
   53THR   HG21  853   4.107   2.724   4.683
   53THR   HG22  854   4.125   2.879   4.713
   53THR   HG23  855   3.977   2.801   4.785
   53THR      C  856   3.725   2.805   4.664
   53THR      O  857   3.700   2.731   4.761
   54ASN      N  858   3.673   2.926   4.644
   54ASN      H  859   3.701   2.970   4.557
   54ASN     CA  860   3.589   2.990   4.741
   54ASN     HA  861   3.621   2.958   4.840
   54ASN     CB  862   3.602   3.142   4.716
   54ASN    HB1  863   3.706   3.172   4.702
   54ASN    HB2  864   3.545   3.170   4.627
   54ASN     CG  865   3.551   3.230   4.828
   54ASN    OD1  866   3.464   3.194   4.901
   54ASN    ND2  867   3.617   3.341   4.854
   54ASN   HD21  868   3.704   3.358   4.806
   54ASN   HD22  869   3.582   3.416   4.911
   54ASN      C  870   3.442   2.957   4.709
   54ASN      O  871   3.389   2.979   4.602
   55HIS      N  872   3.373   2.917   4.818
   55HIS      H  873   3.429   2.906   4.901
   55HIS     CA  874   3.235   2.872   4.824
   55HIS     HA  875   3.206   2.811   4.738
   55HIS     CB  876   3.208   2.768   4.941
   55HIS    HB1  877   3.201   2.819   5.037
   55HIS    HB2  878   3.114   2.721   4.912
   55HIS     CG  879   3.296   2.648   4.943
   55HIS    ND1  880   3.427   2.650   4.989
   55HIS    CD2  881   3.266   2.529   4.884
   55HIS    HD2  882   3.179   2.493   4.832
   55HIS    CE1  883   3.477   2.529   4.956
   55HIS    HE1  884   3.581   2.501   4.964
   55HIS    NE2  885   3.381   2.455   4.901
   55HIS    HE2  886   3.387   2.359   4.872
   55HIS      C  887   3.145   3.000   4.841
   55HIS      O  888   3.022   2.983   4.829
   56ASN      N  889   3.202   3.113   4.876
   56ASN      H  890   3.302   3.124   4.884
   56ASN     CA  891   3.126   3.237   4.913
   56ASN     HA  892   3.026   3.238   4.869
   56ASN     CB  893   3.105   3.253   5.065
   56ASN    HB1  894   3.204   3.237   5.108
   56ASN    HB2  895   3.076   3.354   5.095
   56ASN     CG  896   3.006   3.154   5.117
   56ASN    OD1  897   3.039   3.037   5.146
   56ASN    ND2  898   2.888   3.197   5.154
   56ASN   HD21  899   2.880   3.295   5.175
   56ASN   HD22  900   2.829   3.133   5.205
   56ASN      C  901   3.196   3.352   4.849
   56ASN      O  902   3.235   3.442   4.923
   57ILE      N  903   3.226   3.343   4.719
   57ILE      H  904   3.181   3.268   4.669
   57ILE     CA  905   3.274   3.452   4.642
   57ILE     HA  906   3.321   3.524   4.710
   57ILE     CB  907   3.375   3.400   4.538
   57ILE     HB  908   3.456   3.355   4.596
   57ILE    CG1  909   3.433   3.510   4.447
   57ILE   HG11  910   3.363   3.542   4.370
   57ILE   HG12  911   3.461   3.600   4.501
   57ILE    CG2  912   3.323   3.277   4.452
   57ILE   HG21  913   3.243   3.310   4.386
   57ILE   HG22  914   3.408   3.237   4.396
   57ILE   HG23  915   3.282   3.203   4.521
   57ILE     CD  916   3.564   3.469   4.382
   57ILE    HD1  917   3.598   3.547   4.315
   57ILE    HD2  918   3.634   3.430   4.456
   57ILE    HD3  919   3.551   3.381   4.319
   57ILE      C  920   3.148   3.525   4.581
   57ILE      O  921   3.069   3.464   4.514
   58LEU      N  922   3.124   3.647   4.624
   58LEU      H  923   3.203   3.694   4.665
   58LEU     CA  924   3.009   3.729   4.589
   58LEU     HA  925   2.927   3.663   4.561
   58LEU     CB  926   2.950   3.798   4.706
   58LEU    HB1  927   3.031   3.847   4.760
   58LEU    HB2  928   2.892   3.882   4.668
   58LEU     CG  929   2.864   3.703   4.796
   58LEU     HG  930   2.790   3.645   4.742
   58LEU    CD1  931   2.941   3.588   4.869
   58LEU   HD11  932   2.939   3.508   4.796
   58LEU   HD12  933   3.048   3.609   4.870
   58LEU   HD13  934   2.898   3.554   4.963
   58LEU    CD2  935   2.793   3.783   4.898
   58LEU   HD21  936   2.863   3.838   4.961
   58LEU   HD22  937   2.722   3.855   4.855
   58LEU   HD23  938   2.736   3.717   4.963
   58LEU      C  939   3.042   3.829   4.479
   58LEU      O  940   2.961   3.850   4.384
   59LYS      N  941   3.162   3.885   4.483
   59LYS      H  942   3.218   3.866   4.564
   59LYS     CA  943   3.226   3.988   4.399
   59LYS     HA  944   3.160   4.003   4.314
   59LYS     CB  945   3.219   4.128   4.471
   59LYS    HB1  946   3.120   4.132   4.515
   59LYS    HB2  947   3.302   4.135   4.542
   59LYS     CG  948   3.236   4.247   4.381
   59LYS    HG1  949   3.327   4.234   4.322
   59LYS    HG2  950   3.159   4.242   4.303
   59LYS     CD  951   3.241   4.377   4.456
   59LYS    HD1  952   3.160   4.379   4.528
   59LYS    HD2  953   3.328   4.385   4.521
   59LYS     CE  954   3.220   4.501   4.372
   59LYS    HE1  955   3.300   4.517   4.299
   59LYS    HE2  956   3.144   4.488   4.295
   59LYS     NZ  957   3.189   4.618   4.462
   59LYS    HZ1  958   3.115   4.602   4.528
   59LYS    HZ2  959   3.276   4.646   4.505
   59LYS    HZ3  960   3.162   4.701   4.411
   59LYS      C  961   3.363   3.956   4.338
   59LYS      O  962   3.460   4.014   4.387
   60PRO      N  963   3.368   3.883   4.225
   60PRO     CA  964   3.484   3.841   4.147
   60PRO     HA  965   3.574   3.835   4.209
   60PRO     CB  966   3.447   3.709   4.080
   60PRO    HB1  967   3.489   3.688   3.982
   60PRO    HB2  968   3.474   3.627   4.146
   60PRO     CG  969   3.295   3.706   4.065
   60PRO    HG1  970   3.266   3.761   3.975
   60PRO    HG2  971   3.249   3.607   4.061
   60PRO     CD  972   3.252   3.795   4.184
   60PRO    HD1  973   3.164   3.852   4.157
   60PRO    HD2  974   3.227   3.723   4.263
   60PRO      C  975   3.516   3.949   4.046
   60PRO      O  976   3.437   4.018   3.986
   61LEU      N  977   3.649   3.962   4.020
   61LEU      H  978   3.705   3.893   4.067
   61LEU     CA  979   3.699   4.035   3.903
   61LEU     HA  980   3.637   4.120   3.873
   61LEU     CB  981   3.841   4.099   3.930
   61LEU    HB1  982   3.889   4.025   3.994
   61LEU    HB2  983   3.909   4.106   3.846
   61LEU     CG  984   3.845   4.227   4.022
   61LEU     HG  985   3.948   4.261   4.034
   61LEU    CD1  986   3.780   4.361   3.959
   61LEU   HD11  987   3.833   4.380   3.865
   61LEU   HD12  988   3.677   4.363   3.924
   61LEU   HD13  989   3.801   4.444   4.027
   61LEU    CD2  990   3.803   4.201   4.163
   61LEU   HD21  991   3.811   4.297   4.214
   61LEU   HD22  992   3.698   4.177   4.177
   61LEU   HD23  993   3.853   4.120   4.218
   61LEU      C  994   3.720   3.937   3.784
   61LEU      O  995   3.786   3.831   3.799
   62ILE      N  996   3.651   3.979   3.678
   62ILE      H  997   3.629   4.077   3.690
   62ILE     CA  998   3.641   3.898   3.558
   62ILE     HA  999   3.720   3.823   3.567
   62ILE     CB 1000   3.513   3.811   3.543
   62ILE     HB 1001   3.429   3.877   3.517
   62ILE    CG1 1002   3.475   3.747   3.671
   62ILE   HG11 1003   3.556   3.703   3.729
   62ILE   HG12 1004   3.443   3.829   3.736
   62ILE    CG2 1005   3.524   3.718   3.418
   62ILE   HG21 1006   3.601   3.641   3.419
   62ILE   HG22 1007   3.433   3.665   3.389
   62ILE   HG23 1008   3.553   3.770   3.327
   62ILE     CD 1009   3.370   3.637   3.665
   62ILE    HD1 1010   3.346   3.613   3.769
   62ILE    HD2 1011   3.284   3.689   3.623
   62ILE    HD3 1012   3.413   3.546   3.623
   62ILE      C 1013   3.670   3.994   3.442
   62ILE      O 1014   3.574   4.047   3.371
   63GLY      N 1015   3.801   4.018   3.418
   63GLY      H 1016   3.869   3.996   3.489
   63GLY     CA 1017   3.854   4.099   3.307
   63GLY    HA1 1018   3.934   4.042   3.259
   63GLY    HA2 1019   3.773   4.112   3.235
   63GLY      C 1020   3.914   4.231   3.363
   63GLY      O 1021   3.910   4.333   3.294
   64GLN      N 1022   3.944   4.230   3.493
   64GLN      H 1023   3.959   4.139   3.535
   64GLN     CA 1024   3.980   4.350   3.566
   64GLN     HA 1025   4.018   4.318   3.663
   64GLN     CB 1026   4.109   4.418   3.516
   64GLN    HB1 1027   4.091   4.476   3.426
   64GLN    HB2 1028   4.122   4.494   3.594
   64GLN     CG 1029   4.240   4.341   3.509
   64GLN    HG1 1030   4.319   4.415   3.523
   64GLN    HG2 1031   4.253   4.279   3.597
   64GLN     CD 1032   4.260   4.262   3.387
   64GLN    OE1 1033   4.292   4.315   3.283
   64GLN    NE2 1034   4.259   4.127   3.402
   64GLN   HE21 1035   4.232   4.083   3.489
   64GLN   HE22 1036   4.273   4.062   3.326
   64GLN      C 1037   3.865   4.450   3.590
   64GLN      O 1038   3.882   4.557   3.642
   65LYS      N 1039   3.743   4.408   3.550
   65LYS      H 1040   3.735   4.315   3.512
   65LYS     CA 1041   3.617   4.465   3.584
   65LYS     HA 1042   3.633   4.559   3.636
   65LYS     CB 1043   3.531   4.482   3.453
   65LYS    HB1 1044   3.490   4.387   3.420
   65LYS    HB2 1045   3.441   4.533   3.490
   65LYS     CG 1046   3.595   4.565   3.341
   65LYS    HG1 1047   3.649   4.651   3.379
   65LYS    HG2 1048   3.684   4.515   3.303
   65LYS     CD 1049   3.505   4.583   3.221
   65LYS    HD1 1050   3.446   4.494   3.199
   65LYS    HD2 1051   3.429   4.658   3.243
   65LYS     CE 1052   3.578   4.607   3.084
   65LYS    HE1 1053   3.639   4.695   3.107
   65LYS    HE2 1054   3.640   4.521   3.058
   65LYS     NZ 1055   3.481   4.655   2.984
   65LYS    HZ1 1056   3.540   4.660   2.902
   65LYS    HZ2 1057   3.402   4.595   2.965
   65LYS    HZ3 1058   3.455   4.750   3.007
   65LYS      C 1059   3.541   4.371   3.681
   65LYS      O 1060   3.542   4.250   3.662
   66PHE      N 1061   3.467   4.424   3.778
   66PHE      H 1062   3.466   4.525   3.777
   66PHE     CA 1063   3.394   4.345   3.877
   66PHE     HA 1064   3.467   4.277   3.922
   66PHE     CB 1065   3.352   4.441   3.996
   66PHE    HB1 1066   3.288   4.517   3.951
   66PHE    HB2 1067   3.292   4.382   4.065
   66PHE     CG 1068   3.465   4.502   4.085
   66PHE    CD1 1069   3.522   4.424   4.184
   66PHE    HD1 1070   3.482   4.324   4.197
   66PHE    CD2 1071   3.507   4.634   4.058
   66PHE    HD2 1072   3.456   4.676   3.972
   66PHE    CE1 1073   3.631   4.476   4.260
   66PHE    HE1 1074   3.676   4.433   4.348
   66PHE    CE2 1075   3.609   4.690   4.135
   66PHE    HE2 1076   3.645   4.789   4.115
   66PHE     CZ 1077   3.676   4.609   4.225
   66PHE     HZ 1078   3.754   4.664   4.276
   66PHE      C 1079   3.262   4.289   3.817
   66PHE      O 1080   3.187   4.352   3.741
   67CYS      N 1081   3.223   4.171   3.871
   67CYS      H 1082   3.278   4.116   3.936
   67CYS     CA 1083   3.093   4.111   3.854
   67CYS     HA 1084   3.027   4.179   3.800
   67CYS     CB 1085   3.096   3.980   3.763
   67CYS    HB1 1086   3.145   3.901   3.821
   67CYS    HB2 1087   2.995   3.943   3.746
   67CYS     SG 1088   3.162   4.011   3.598
   67CYS     HG 1089   3.288   4.028   3.638
   67CYS      C 1090   3.023   4.081   3.990
   67CYS      O 1091   3.089   4.087   4.095
   68ILE      N 1092   2.894   4.041   3.994
   68ILE      H 1093   2.846   4.039   3.905
   68ILE     CA 1094   2.810   4.016   4.110
   68ILE     HA 1095   2.867   3.996   4.200
   68ILE     CB 1096   2.716   4.130   4.140
   68ILE     HB 1097   2.668   4.156   4.046
   68ILE    CG1 1098   2.787   4.259   4.190
   68ILE   HG11 1099   2.851   4.308   4.116
   68ILE   HG12 1100   2.712   4.330   4.224
   68ILE    CG2 1101   2.587   4.103   4.223
   68ILE   HG21 1102   2.526   4.191   4.244
   68ILE   HG22 1103   2.535   4.019   4.176
   68ILE   HG23 1104   2.629   4.074   4.319
   68ILE     CD 1105   2.857   4.231   4.324
   68ILE    HD1 1106   2.909   4.320   4.359
   68ILE    HD2 1107   2.788   4.194   4.400
   68ILE    HD3 1108   2.939   4.159   4.326
   68ILE      C 1109   2.745   3.880   4.080
   68ILE      O 1110   2.648   3.871   4.013
   69VAL      N 1111   2.795   3.776   4.152
   69VAL      H 1112   2.875   3.803   4.207
   69VAL     CA 1113   2.739   3.646   4.169
   69VAL     HA 1114   2.732   3.594   4.073
   69VAL     CB 1115   2.827   3.554   4.259
   69VAL     HB 1116   2.852   3.602   4.353
   69VAL    CG1 1117   2.771   3.409   4.294
   69VAL   HG11 1118   2.748   3.371   4.195
   69VAL   HG12 1119   2.854   3.357   4.341
   69VAL   HG13 1120   2.684   3.411   4.360
   69VAL    CG2 1121   2.966   3.541   4.199
   69VAL   HG21 1122   3.030   3.474   4.256
   69VAL   HG22 1123   2.966   3.500   4.098
   69VAL   HG23 1124   3.007   3.642   4.194
   69VAL      C 1125   2.600   3.657   4.234
   69VAL      O 1126   2.570   3.735   4.326
   70TYR      N 1127   2.513   3.572   4.175
   70TYR      H 1128   2.538   3.532   4.086
   70TYR     CA 1129   2.382   3.540   4.225
   70TYR     HA 1130   2.386   3.568   4.331
   70TYR     CB 1131   2.271   3.629   4.174
   70TYR    HB1 1132   2.184   3.600   4.234
   70TYR    HB2 1133   2.301   3.733   4.192
   70TYR     CG 1134   2.232   3.609   4.033
   70TYR    CD1 1135   2.308   3.671   3.936
   70TYR    HD1 1136   2.390   3.733   3.970
   70TYR    CD2 1137   2.132   3.520   4.000
   70TYR    HD2 1138   2.082   3.459   4.074
   70TYR    CE1 1139   2.275   3.647   3.795
   70TYR    HE1 1140   2.343   3.683   3.720
   70TYR    CE2 1141   2.103   3.496   3.862
   70TYR    HE2 1142   2.034   3.419   3.829
   70TYR     CZ 1143   2.170   3.564   3.759
   70TYR     OH 1144   2.144   3.543   3.628
   70TYR     HH 1145   2.099   3.460   3.626
   70TYR      C 1146   2.347   3.395   4.234
   70TYR      O 1147   2.266   3.363   4.322
   71THR      N 1148   2.403   3.303   4.154
   71THR      H 1149   2.468   3.326   4.081
   71THR     CA 1150   2.407   3.162   4.193
   71THR     HA 1151   2.407   3.157   4.302
   71THR     CB 1152   2.287   3.074   4.135
   71THR     HB 1153   2.289   2.981   4.193
   71THR    OG1 1154   2.307   3.034   4.002
   71THR    HG1 1155   2.238   3.062   3.943
   71THR    CG2 1156   2.140   3.131   4.148
   71THR   HG21 1157   2.067   3.069   4.095
   71THR   HG22 1158   2.103   3.142   4.250
   71THR   HG23 1159   2.133   3.234   4.115
   71THR      C 1160   2.543   3.103   4.160
   71THR      O 1161   2.607   3.153   4.072
   72ASN      N 1162   2.587   3.001   4.235
   72ASN      H 1163   2.533   2.991   4.321
   72ASN     CA 1164   2.715   2.926   4.222
   72ASN     HA 1165   2.763   2.931   4.124
   72ASN     CB 1166   2.824   2.986   4.318
   72ASN    HB1 1167   2.849   3.081   4.271
   72ASN    HB2 1168   2.785   3.016   4.415
   72ASN     CG 1169   2.952   2.911   4.319
   72ASN    OD1 1170   2.985   2.823   4.238
   72ASN    ND2 1171   3.034   2.950   4.416
   72ASN   HD21 1172   3.007   3.025   4.478
   72ASN   HD22 1173   3.128   2.916   4.431
   72ASN      C 1174   2.678   2.780   4.257
   72ASN      O 1175   2.659   2.748   4.368
   73SER      N 1176   2.675   2.692   4.155
   73SER      H 1177   2.690   2.725   4.061
   73SER     CA 1178   2.687   2.549   4.166
   73SER     HA 1179   2.712   2.518   4.267
   73SER     CB 1180   2.551   2.489   4.115
   73SER    HB1 1181   2.509   2.522   4.020
   73SER    HB2 1182   2.561   2.381   4.111
   73SER     OG 1183   2.446   2.518   4.208
   73SER     HG 1184   2.424   2.609   4.194
   73SER      C 1185   2.805   2.514   4.066
   73SER      O 1186   2.798   2.417   3.992
   74LEU      N 1187   2.914   2.587   4.069
   74LEU      H 1188   2.916   2.659   4.140
   74LEU     CA 1189   3.026   2.567   3.985
   74LEU     HA 1190   2.999   2.559   3.879
   74LEU     CB 1191   3.123   2.691   3.987
   74LEU    HB1 1192   3.059   2.779   3.990
   74LEU    HB2 1193   3.168   2.679   4.085
   74LEU     CG 1194   3.230   2.704   3.868
   74LEU     HG 1195   3.218   2.610   3.813
   74LEU    CD1 1196   3.186   2.808   3.772
   74LEU   HD11 1197   3.089   2.782   3.728
   74LEU   HD12 1198   3.180   2.909   3.812
   74LEU   HD13 1199   3.252   2.807   3.685
   74LEU    CD2 1200   3.379   2.715   3.919
   74LEU   HD21 1201   3.383   2.802   3.985
   74LEU   HD22 1202   3.403   2.630   3.983
   74LEU   HD23 1203   3.450   2.728   3.837
   74LEU      C 1204   3.107   2.438   4.006
   74LEU      O 1205   3.133   2.367   3.915
   75MET      N 1206   3.132   2.402   4.134
   75MET      H 1207   3.095   2.455   4.212
   75MET     CA 1208   3.214   2.286   4.173
   75MET     HA 1209   3.289   2.268   4.096
   75MET     CB 1210   3.288   2.309   4.309
   75MET    HB1 1211   3.217   2.342   4.385
   75MET    HB2 1212   3.318   2.216   4.356
   75MET     CG 1213   3.395   2.417   4.298
   75MET    HG1 1214   3.346   2.514   4.296
   75MET    HG2 1215   3.449   2.423   4.393
   75MET     SD 1216   3.508   2.394   4.154
   75MET     CE 1217   3.609   2.254   4.215
   75MET    HE1 1218   3.687   2.231   4.143
   75MET    HE2 1219   3.646   2.277   4.315
   75MET    HE3 1220   3.541   2.172   4.236
   75MET      C 1221   3.132   2.157   4.184
   75MET      O 1222   3.189   2.046   4.192
   76ASP      N 1223   3.000   2.163   4.167
   76ASP      H 1224   2.960   2.255   4.168
   76ASP     CA 1225   2.907   2.055   4.162
   76ASP     HA 1226   2.922   2.000   4.255
   76ASP     CB 1227   2.768   2.120   4.161
   76ASP    HB1 1228   2.765   2.189   4.245
   76ASP    HB2 1229   2.758   2.182   4.072
   76ASP     CG 1230   2.646   2.023   4.140
   76ASP    OD1 1231   2.602   2.001   4.027
   76ASP    OD2 1232   2.617   1.963   4.243
   76ASP      C 1233   2.926   1.973   4.034
   76ASP      O 1234   2.968   2.028   3.931
   77GLU      N 1235   2.904   1.843   4.025
   77GLU      H 1236   2.872   1.792   4.107
   77GLU     CA 1237   2.922   1.769   3.901
   77GLU     HA 1238   2.993   1.816   3.833
   77GLU     CB 1239   2.985   1.632   3.948
   77GLU    HB1 1240   2.953   1.608   4.050
   77GLU    HB2 1241   2.946   1.551   3.887
   77GLU     CG 1242   3.137   1.631   3.938
   77GLU    HG1 1243   3.175   1.703   4.011
   77GLU    HG2 1244   3.171   1.533   3.970
   77GLU     CD 1245   3.187   1.667   3.800
   77GLU    OE1 1246   3.263   1.765   3.796
   77GLU    OE2 1247   3.151   1.593   3.702
   77GLU      C 1248   2.797   1.747   3.812
   77GLU      O 1249   2.819   1.689   3.706
   78ASN      N 1250   2.673   1.796   3.844
   78ASN      H 1251   2.676   1.849   3.930
   78ASN     CA 1252   2.556   1.776   3.758
   78ASN     HA 1253   2.580   1.711   3.675
   78ASN     CB 1254   2.449   1.697   3.826
   78ASN    HB1 1255   2.353   1.692   3.775
   78ASN    HB2 1256   2.490   1.595   3.831
   78ASN     CG 1257   2.423   1.736   3.972
   78ASN    OD1 1258   2.345   1.828   4.001
   78ASN    ND2 1259   2.467   1.656   4.069
   78ASN   HD21 1260   2.506   1.565   4.046
   78ASN   HD22 1261   2.444   1.680   4.164
   78ASN      C 1262   2.504   1.905   3.698
   78ASN      O 1263   2.467   1.906   3.584
   79THR      N 1264   2.533   2.009   3.771
   79THR      H 1265   2.577   1.989   3.860
   79THR     CA 1266   2.492   2.148   3.743
   79THR     HA 1267   2.417   2.147   3.664
   79THR     CB 1268   2.446   2.223   3.872
   79THR     HB 1269   2.529   2.244   3.939
   79THR    OG1 1270   2.365   2.139   3.947
   79THR    HG1 1271   2.418   2.069   3.980
   79THR    CG2 1272   2.367   2.346   3.833
   79THR   HG21 1273   2.269   2.317   3.795
   79THR   HG22 1274   2.334   2.383   3.930
   79THR   HG23 1275   2.420   2.421   3.775
   79THR      C 1276   2.609   2.225   3.677
   79THR      O 1277   2.596   2.285   3.574
   80TYR      N 1278   2.726   2.218   3.742
   80TYR      H 1279   2.736   2.169   3.830
   80TYR     CA 1280   2.861   2.263   3.700
   80TYR     HA 1281   2.925   2.266   3.787
   80TYR     CB 1282   2.935   2.161   3.599
   80TYR    HB1 1283   3.024   2.211   3.561
   80TYR    HB2 1284   2.968   2.088   3.673
   80TYR     CG 1285   2.857   2.095   3.485
   80TYR    CD1 1286   2.849   2.155   3.358
   80TYR    HD1 1287   2.884   2.253   3.330
   80TYR    CD2 1288   2.800   1.966   3.501
   80TYR    HD2 1289   2.803   1.923   3.600
   80TYR    CE1 1290   2.787   2.091   3.253
   80TYR    HE1 1291   2.778   2.140   3.157
   80TYR    CE2 1292   2.741   1.903   3.390
   80TYR    HE2 1293   2.689   1.811   3.410
   80TYR     CZ 1294   2.734   1.962   3.263
   80TYR     OH 1295   2.681   1.891   3.161
   80TYR     HH 1296   2.691   1.798   3.173
   80TYR      C 1297   2.861   2.411   3.644
   80TYR      O 1298   2.918   2.439   3.537
   81ALA      N 1299   2.805   2.513   3.713
   81ALA      H 1300   2.769   2.483   3.803
   81ALA     CA 1301   2.775   2.646   3.669
   81ALA     HA 1302   2.859   2.665   3.602
   81ALA     CB 1303   2.648   2.648   3.578
   81ALA    HB1 1304   2.565   2.582   3.605
   81ALA    HB2 1305   2.614   2.752   3.574
   81ALA    HB3 1306   2.683   2.618   3.479
   81ALA      C 1307   2.767   2.754   3.776
   81ALA      O 1308   2.715   2.724   3.885
   82MET      N 1309   2.782   2.881   3.734
   82MET      H 1310   2.833   2.887   3.647
   82MET     CA 1311   2.776   3.001   3.816
   82MET     HA 1312   2.719   2.981   3.907
   82MET     CB 1313   2.913   3.043   3.870
   82MET    HB1 1314   2.970   2.955   3.900
   82MET    HB2 1315   2.976   3.074   3.787
   82MET     CG 1316   2.916   3.162   3.970
   82MET    HG1 1317   2.862   3.249   3.934
   82MET    HG2 1318   2.873   3.130   4.065
   82MET     SD 1319   3.096   3.208   3.990
   82MET     CE 1320   3.161   3.080   4.103
   82MET    HE1 1321   3.130   3.091   4.207
   82MET    HE2 1322   3.142   2.975   4.081
   82MET    HE3 1323   3.269   3.090   4.108
   82MET      C 1324   2.711   3.109   3.735
   82MET      O 1325   2.749   3.138   3.624
   83GLU      N 1326   2.602   3.164   3.786
   83GLU      H 1327   2.572   3.137   3.878
   83GLU     CA 1328   2.532   3.279   3.730
   83GLU     HA 1329   2.561   3.294   3.626
   83GLU     CB 1330   2.379   3.261   3.732
   83GLU    HB1 1331   2.347   3.266   3.836
   83GLU    HB2 1332   2.324   3.344   3.688
   83GLU     CG 1333   2.327   3.132   3.678
   83GLU    HG1 1334   2.352   3.132   3.572
   83GLU    HG2 1335   2.370   3.046   3.730
   83GLU     CD 1336   2.174   3.110   3.689
   83GLU    OE1 1337   2.128   3.065   3.797
   83GLU    OE2 1338   2.097   3.143   3.593
   83GLU      C 1339   2.570   3.410   3.797
   83GLU      O 1340   2.572   3.414   3.926
   84LEU      N 1341   2.597   3.515   3.718
   84LEU      H 1342   2.588   3.502   3.618
   84LEU     CA 1343   2.652   3.645   3.758
   84LEU     HA 1344   2.612   3.671   3.856
   84LEU     CB 1345   2.808   3.661   3.755
   84LEU    HB1 1346   2.836   3.715   3.664
   84LEU    HB2 1347   2.823   3.733   3.836
   84LEU     CG 1348   2.898   3.538   3.782
   84LEU     HG 1349   2.849   3.490   3.867
   84LEU    CD1 1350   2.914   3.442   3.662
   84LEU   HD11 1351   2.952   3.497   3.575
   84LEU   HD12 1352   2.980   3.361   3.691
   84LEU   HD13 1353   2.815   3.403   3.639
   84LEU    CD2 1354   3.038   3.605   3.822
   84LEU   HD21 1355   3.107   3.522   3.842
   84LEU   HD22 1356   3.078   3.681   3.754
   84LEU   HD23 1357   3.025   3.658   3.915
   84LEU      C 1358   2.589   3.762   3.670
   84LEU      O 1359   2.545   3.743   3.556
   85LEU      N 1360   2.596   3.880   3.726
   85LEU      H 1361   2.628   3.897   3.821
   85LEU     CA 1362   2.571   4.001   3.655
   85LEU     HA 1363   2.541   3.981   3.552
   85LEU     CB 1364   2.454   4.074   3.728
   85LEU    HB1 1365   2.488   4.117   3.822
   85LEU    HB2 1366   2.429   4.156   3.660
   85LEU     CG 1367   2.331   3.986   3.742
   85LEU     HG 1368   2.353   3.893   3.794
   85LEU    CD1 1369   2.242   4.062   3.845
   85LEU   HD11 1370   2.288   4.097   3.937
   85LEU   HD12 1371   2.200   4.154   3.802
   85LEU   HD13 1372   2.161   3.993   3.871
   85LEU    CD2 1373   2.252   3.970   3.608
   85LEU   HD21 1374   2.225   4.061   3.554
   85LEU   HD22 1375   2.300   3.896   3.545
   85LEU   HD23 1376   2.149   3.938   3.623
   85LEU      C 1377   2.699   4.081   3.652
   85LEU      O 1378   2.790   4.063   3.734
   86THR      N 1379   2.710   4.186   3.565
   86THR      H 1380   2.638   4.204   3.496
   86THR     CA 1381   2.812   4.293   3.575
   86THR     HA 1382   2.907   4.246   3.603
   86THR     CB 1383   2.820   4.355   3.437
   86THR     HB 1384   2.882   4.444   3.445
   86THR    OG1 1385   2.700   4.415   3.392
   86THR    HG1 1386   2.710   4.509   3.397
   86THR    CG2 1387   2.878   4.265   3.322
   86THR   HG21 1388   2.914   4.322   3.236
   86THR   HG22 1389   2.962   4.214   3.369
   86THR   HG23 1390   2.810   4.189   3.285
   86THR      C 1391   2.768   4.388   3.689
   86THR      O 1392   2.651   4.417   3.705
   87GLY      N 1393   2.864   4.439   3.766
   87GLY      H 1394   2.963   4.424   3.749
   87GLY     CA 1395   2.848   4.550   3.861
   87GLY    HA1 1396   2.742   4.557   3.885
   87GLY    HA2 1397   2.894   4.502   3.948
   87GLY      C 1398   2.915   4.678   3.807
   87GLY      O 1399   2.998   4.740   3.869
   88TYR      N 1400   2.885   4.704   3.682
   88TYR      H 1401   2.824   4.639   3.634
   88TYR     CA 1402   2.928   4.807   3.587
   88TYR     HA 1403   2.900   4.903   3.630
   88TYR     CB 1404   3.081   4.798   3.569
   88TYR    HB1 1405   3.112   4.893   3.526
   88TYR    HB2 1406   3.137   4.796   3.663
   88TYR     CG 1407   3.124   4.688   3.477
   88TYR    CD1 1408   3.164   4.569   3.535
   88TYR    HD1 1409   3.161   4.557   3.642
   88TYR    CD2 1410   3.120   4.700   3.341
   88TYR    HD2 1411   3.080   4.789   3.295
   88TYR    CE1 1412   3.198   4.459   3.454
   88TYR    HE1 1413   3.238   4.365   3.489
   88TYR    CE2 1414   3.151   4.593   3.256
   88TYR    HE2 1415   3.142   4.605   3.149
   88TYR     CZ 1416   3.188   4.471   3.315
   88TYR     OH 1417   3.195   4.365   3.238
   88TYR     HH 1418   3.247   4.296   3.277
   88TYR      C 1419   2.842   4.789   3.462
   88TYR      O 1420   2.792   4.680   3.445
   89ALA      N 1421   2.831   4.889   3.374
   89ALA      H 1422   2.866   4.978   3.407
   89ALA     CA 1423   2.766   4.874   3.246
   89ALA     HA 1424   2.791   4.951   3.172
   89ALA     CB 1425   2.811   4.733   3.169
   89ALA    HB1 1426   2.747   4.645   3.181
   89ALA    HB2 1427   2.808   4.743   3.060
   89ALA    HB3 1428   2.912   4.705   3.197
   89ALA      C 1429   2.613   4.889   3.258
   89ALA      O 1430   2.555   4.882   3.369
   90PRO      N 1431   2.541   4.899   3.148
   90PRO     CA 1432   2.406   4.855   3.140
   90PRO     HA 1433   2.337   4.894   3.215
   90PRO     CB 1434   2.353   4.917   3.008
   90PRO    HB1 1435   2.279   4.866   2.946
   90PRO    HB2 1436   2.312   5.014   3.036
   90PRO     CG 1437   2.471   4.953   2.919
   90PRO    HG1 1438   2.484   4.872   2.847
   90PRO    HG2 1439   2.447   5.049   2.875
   90PRO     CD 1440   2.586   4.958   3.021
   90PRO    HD1 1441   2.673   4.902   2.986
   90PRO    HD2 1442   2.626   5.058   3.037
   90PRO      C 1443   2.403   4.705   3.163
   90PRO      O 1444   2.471   4.624   3.088
   91VAL      N 1445   2.359   4.668   3.282
   91VAL      H 1446   2.304   4.736   3.333
   91VAL     CA 1447   2.384   4.542   3.355
   91VAL     HA 1448   2.489   4.531   3.382
   91VAL     CB 1449   2.314   4.544   3.490
   91VAL     HB 1450   2.208   4.563   3.472
   91VAL    CG1 1451   2.319   4.411   3.568
   91VAL   HG11 1452   2.226   4.368   3.606
   91VAL   HG12 1453   2.383   4.332   3.528
   91VAL   HG13 1454   2.371   4.423   3.663
   91VAL    CG2 1455   2.370   4.657   3.578
   91VAL   HG21 1456   2.365   4.754   3.528
   91VAL   HG22 1457   2.309   4.657   3.668
   91VAL   HG23 1458   2.475   4.638   3.601
   91VAL      C 1459   2.345   4.421   3.267
   91VAL      O 1460   2.231   4.386   3.238
   92SER      N 1461   2.447   4.354   3.216
   92SER      H 1462   2.530   4.369   3.271
   92SER     CA 1463   2.445   4.239   3.127
   92SER     HA 1464   2.361   4.249   3.058
   92SER     CB 1465   2.579   4.251   3.054
   92SER    HB1 1466   2.667   4.243   3.118
   92SER    HB2 1467   2.588   4.172   2.980
   92SER     OG 1468   2.588   4.377   2.994
   92SER     HG 1469   2.548   4.437   3.055
   92SER      C 1470   2.448   4.107   3.212
   92SER      O 1471   2.521   4.098   3.312
   93PRO      N 1472   2.379   4.001   3.172
   93PRO     CA 1473   2.386   3.866   3.229
   93PRO     HA 1474   2.388   3.869   3.338
   93PRO     CB 1475   2.246   3.797   3.196
   93PRO    HB1 1476   2.245   3.688   3.191
   93PRO    HB2 1477   2.190   3.835   3.281
   93PRO     CG 1478   2.211   3.860   3.069
   93PRO    HG1 1479   2.259   3.834   2.975
   93PRO    HG2 1480   2.104   3.851   3.047
   93PRO     CD 1481   2.254   4.002   3.085
   93PRO    HD1 1482   2.282   4.061   2.998
   93PRO    HD2 1483   2.176   4.062   3.131
   93PRO      C 1484   2.508   3.790   3.180
   93PRO      O 1485   2.547   3.816   3.071
   94ILE      N 1486   2.565   3.694   3.261
   94ILE      H 1487   2.533   3.693   3.357
   94ILE     CA 1488   2.675   3.609   3.244
   94ILE     HA 1489   2.692   3.589   3.138
   94ILE     CB 1490   2.806   3.675   3.296
   94ILE     HB 1491   2.799   3.679   3.405
   94ILE    CG1 1492   2.833   3.820   3.253
   94ILE   HG11 1493   2.872   3.819   3.152
   94ILE   HG12 1494   2.747   3.886   3.244
   94ILE    CG2 1495   2.928   3.583   3.281
   94ILE   HG21 1496   2.901   3.485   3.321
   94ILE   HG22 1497   2.940   3.569   3.174
   94ILE   HG23 1498   3.019   3.625   3.324
   94ILE     CD 1499   2.939   3.893   3.344
   94ILE    HD1 1500   3.030   3.835   3.356
   94ILE    HD2 1501   2.967   3.984   3.292
   94ILE    HD3 1502   2.913   3.920   3.447
   94ILE      C 1503   2.644   3.473   3.308
   94ILE      O 1504   2.595   3.473   3.420
   95VAL      N 1505   2.689   3.371   3.245
   95VAL      H 1506   2.741   3.374   3.158
   95VAL     CA 1507   2.705   3.240   3.300
   95VAL     HA 1508   2.683   3.253   3.406
   95VAL     CB 1509   2.593   3.142   3.259
   95VAL     HB 1510   2.596   3.118   3.153
   95VAL    CG1 1511   2.594   3.005   3.324
   95VAL   HG11 1512   2.509   2.955   3.278
   95VAL   HG12 1513   2.693   2.960   3.315
   95VAL   HG13 1514   2.568   3.005   3.430
   95VAL    CG2 1515   2.458   3.198   3.301
   95VAL   HG21 1516   2.384   3.120   3.280
   95VAL   HG22 1517   2.447   3.223   3.406
   95VAL   HG23 1518   2.423   3.286   3.248
   95VAL      C 1519   2.853   3.208   3.286
   95VAL      O 1520   2.920   3.257   3.190
   96ILE      N 1521   2.904   3.115   3.372
   96ILE      H 1522   2.861   3.081   3.457
   96ILE     CA 1523   3.036   3.059   3.374
   96ILE     HA 1524   3.077   3.059   3.273
   96ILE     CB 1525   3.135   3.127   3.477
   96ILE     HB 1526   3.093   3.096   3.572
   96ILE    CG1 1527   3.143   3.280   3.478
   96ILE   HG11 1528   3.182   3.311   3.381
   96ILE   HG12 1529   3.042   3.318   3.469
   96ILE    CG2 1530   3.276   3.069   3.464
   96ILE   HG21 1531   3.277   2.960   3.454
   96ILE   HG22 1532   3.327   3.102   3.373
   96ILE   HG23 1533   3.335   3.095   3.552
   96ILE     CD 1534   3.221   3.338   3.593
   96ILE    HD1 1535   3.220   3.446   3.587
   96ILE    HD2 1536   3.188   3.289   3.685
   96ILE    HD3 1537   3.325   3.309   3.575
   96ILE      C 1538   3.019   2.917   3.411
   96ILE      O 1539   2.968   2.882   3.518
   97ALA      N 1540   3.043   2.828   3.313
   97ALA      H 1541   3.065   2.866   3.222
   97ALA     CA 1542   3.019   2.684   3.327
   97ALA     HA 1543   2.976   2.661   3.424
   97ALA     CB 1544   2.924   2.630   3.218
   97ALA    HB1 1545   2.821   2.655   3.240
   97ALA    HB2 1546   2.939   2.683   3.124
   97ALA    HB3 1547   2.931   2.522   3.206
   97ALA      C 1548   3.150   2.606   3.318
   97ALA      O 1549   3.247   2.660   3.261
   98ARG      N 1550   3.154   2.485   3.379
   98ARG      H 1551   3.074   2.440   3.420
   98ARG     CA 1552   3.283   2.414   3.409
   98ARG     HA 1553   3.363   2.477   3.372
   98ARG     CB 1554   3.293   2.393   3.560
   98ARG    HB1 1555   3.268   2.484   3.615
   98ARG    HB2 1556   3.209   2.335   3.598
   98ARG     CG 1557   3.425   2.342   3.610
   98ARG    HG1 1558   3.418   2.240   3.572
   98ARG    HG2 1559   3.497   2.406   3.558
   98ARG     CD 1560   3.443   2.334   3.758
   98ARG    HD1 1561   3.545   2.311   3.788
   98ARG    HD2 1562   3.434   2.434   3.801
   98ARG     NE 1563   3.352   2.245   3.815
   98ARG     HE 1564   3.272   2.292   3.856
   98ARG     CZ 1565   3.366   2.111   3.825
   98ARG    NH1 1566   3.475   2.047   3.783
   98ARG   HH11 1567   3.547   2.095   3.731
   98ARG   HH12 1568   3.477   1.947   3.775
   98ARG    NH2 1569   3.271   2.037   3.890
   98ARG   HH21 1570   3.192   2.083   3.932
   98ARG   HH22 1571   3.273   1.936   3.888
   98ARG      C 1572   3.291   2.270   3.350
   98ARG      O 1573   3.204   2.190   3.376
   99THR      N 1574   3.391   2.240   3.268
   99THR      H 1575   3.455   2.313   3.239
   99THR     CA 1576   3.420   2.111   3.204
   99THR     HA 1577   3.332   2.047   3.200
   99THR     CB 1578   3.470   2.134   3.060
   99THR     HB 1579   3.459   2.036   3.013
   99THR    OG1 1580   3.604   2.177   3.066
   99THR    HG1 1581   3.658   2.107   3.032
   99THR    CG2 1582   3.387   2.233   2.979
   99THR   HG21 1583   3.432   2.252   2.882
   99THR   HG22 1584   3.288   2.199   2.947
   99THR   HG23 1585   3.377   2.331   3.025
   99THR      C 1586   3.515   2.031   3.298
   99THR      O 1587   3.514   2.052   3.414
  100HIS      N 1588   3.591   1.937   3.247
  100HIS      H 1589   3.590   1.921   3.147
  100HIS     CA 1590   3.688   1.865   3.332
  100HIS     HA 1591   3.652   1.860   3.435
  100HIS     CB 1592   3.715   1.724   3.283
  100HIS    HB1 1593   3.756   1.725   3.182
  100HIS    HB2 1594   3.804   1.683   3.330
  100HIS     CG 1595   3.596   1.622   3.271
  100HIS    ND1 1596   3.595   1.512   3.186
  100HIS    CD2 1597   3.478   1.630   3.339
  100HIS    HD2 1598   3.445   1.697   3.417
  100HIS    CE1 1599   3.479   1.455   3.201
  100HIS    HE1 1600   3.443   1.368   3.149
  100HIS    NE2 1601   3.404   1.524   3.289
  100HIS    HE2 1602   3.309   1.500   3.312
  100HIS      C 1603   3.820   1.947   3.341
  100HIS      O 1604   3.885   1.927   3.441
  101THR      N 1605   3.856   2.036   3.246
  101THR      H 1606   3.805   2.032   3.159
  101THR     CA 1607   3.985   2.105   3.248
  101THR     HA 1608   4.033   2.093   3.345
  101THR     CB 1609   4.079   2.036   3.148
  101THR     HB 1610   4.176   2.085   3.157
  101THR    OG1 1611   4.032   2.057   3.012
  101THR    HG1 1612   3.941   2.032   3.008
  101THR    CG2 1613   4.110   1.881   3.147
  101THR   HG21 1614   4.159   1.843   3.058
  101THR   HG22 1615   4.176   1.857   3.231
  101THR   HG23 1616   4.025   1.816   3.169
  101THR      C 1617   3.974   2.254   3.234
  101THR      O 1618   4.076   2.320   3.259
  102ALA      N 1619   3.858   2.314   3.199
  102ALA      H 1620   3.775   2.258   3.188
  102ALA     CA 1621   3.841   2.452   3.153
  102ALA     HA 1622   3.917   2.510   3.206
  102ALA     CB 1623   3.866   2.462   3.004
  102ALA    HB1 1624   3.806   2.394   2.944
  102ALA    HB2 1625   3.839   2.560   2.965
  102ALA    HB3 1626   3.967   2.443   2.969
  102ALA      C 1627   3.711   2.506   3.199
  102ALA      O 1628   3.627   2.431   3.242
  103LEU      N 1629   3.703   2.643   3.207
  103LEU      H 1630   3.781   2.699   3.176
  103LEU     CA 1631   3.583   2.722   3.222
  103LEU     HA 1632   3.499   2.660   3.253
  103LEU     CB 1633   3.591   2.833   3.328
  103LEU    HB1 1634   3.678   2.891   3.295
  103LEU    HB2 1635   3.508   2.903   3.315
  103LEU     CG 1636   3.610   2.781   3.474
  103LEU     HG 1637   3.699   2.720   3.489
  103LEU    CD1 1638   3.620   2.910   3.565
  103LEU   HD11 1639   3.714   2.960   3.542
  103LEU   HD12 1640   3.538   2.974   3.532
  103LEU   HD13 1641   3.605   2.883   3.669
  103LEU    CD2 1642   3.483   2.709   3.520
  103LEU   HD21 1643   3.481   2.703   3.629
  103LEU   HD22 1644   3.392   2.763   3.493
  103LEU   HD23 1645   3.477   2.607   3.481
  103LEU      C 1646   3.555   2.792   3.090
  103LEU      O 1647   3.643   2.858   3.023
  104ILE      N 1648   3.428   2.781   3.056
  104ILE      H 1649   3.364   2.729   3.114
  104ILE     CA 1650   3.363   2.856   2.947
  104ILE     HA 1651   3.444   2.906   2.893
  104ILE     CB 1652   3.277   2.763   2.862
  104ILE     HB 1653   3.341   2.695   2.806
  104ILE    CG1 1654   3.183   2.838   2.752
  104ILE   HG11 1655   3.097   2.886   2.797
  104ILE   HG12 1656   3.244   2.914   2.703
  104ILE    CG2 1657   3.190   2.666   2.945
  104ILE   HG21 1658   3.249   2.596   3.006
  104ILE   HG22 1659   3.115   2.716   3.006
  104ILE   HG23 1660   3.146   2.595   2.875
  104ILE     CD 1661   3.145   2.739   2.643
  104ILE    HD1 1662   3.105   2.784   2.552
  104ILE    HD2 1663   3.230   2.679   2.612
  104ILE    HD3 1664   3.070   2.678   2.694
  104ILE      C 1665   3.278   2.964   3.021
  104ILE      O 1666   3.186   2.933   3.095
  105PHE      N 1667   3.307   3.094   2.990
  105PHE      H 1668   3.371   3.102   2.913
  105PHE     CA 1669   3.234   3.214   3.031
  105PHE     HA 1670   3.167   3.190   3.113
  105PHE     CB 1671   3.330   3.326   3.068
  105PHE    HB1 1672   3.376   3.362   2.976
  105PHE    HB2 1673   3.272   3.410   3.105
  105PHE     CG 1674   3.433   3.315   3.181
  105PHE    CD1 1675   3.547   3.229   3.170
  105PHE    HD1 1676   3.563   3.169   3.082
  105PHE    CD2 1677   3.423   3.389   3.304
  105PHE    HD2 1678   3.341   3.457   3.323
  105PHE    CE1 1679   3.633   3.211   3.276
  105PHE    HE1 1680   3.713   3.140   3.259
  105PHE    CE2 1681   3.520   3.375   3.408
  105PHE    HE2 1682   3.522   3.433   3.499
  105PHE     CZ 1683   3.627   3.293   3.386
  105PHE     HZ 1684   3.701   3.288   3.465
  105PHE      C 1685   3.156   3.252   2.910
  105PHE      O 1686   3.210   3.253   2.797
  106LEU      N 1687   3.033   3.296   2.921
  106LEU      H 1688   2.999   3.301   3.015
  106LEU     CA 1689   2.953   3.357   2.823
  106LEU     HA 1690   3.019   3.382   2.740
  106LEU     CB 1691   2.849   3.246   2.775
  106LEU    HB1 1692   2.896   3.148   2.767
  106LEU    HB2 1693   2.790   3.224   2.864
  106LEU     CG 1694   2.761   3.290   2.659
  106LEU     HG 1695   2.729   3.394   2.665
  106LEU    CD1 1696   2.843   3.272   2.538
  106LEU   HD11 1697   2.792   3.306   2.448
  106LEU   HD12 1698   2.933   3.334   2.540
  106LEU   HD13 1699   2.860   3.165   2.527
  106LEU    CD2 1700   2.643   3.195   2.657
  106LEU   HD21 1701   2.568   3.236   2.589
  106LEU   HD22 1702   2.668   3.090   2.640
  106LEU   HD23 1703   2.601   3.207   2.757
  106LEU      C 1704   2.880   3.481   2.882
  106LEU      O 1705   2.785   3.465   2.957
  107MET      N 1706   2.912   3.607   2.847
  107MET      H 1707   2.970   3.609   2.764
  107MET     CA 1708   2.833   3.725   2.869
  107MET     HA 1709   2.783   3.727   2.966
  107MET     CB 1710   2.924   3.854   2.856
  107MET    HB1 1711   3.007   3.836   2.923
  107MET    HB2 1712   2.962   3.863   2.754
  107MET     CG 1713   2.846   3.984   2.896
  107MET    HG1 1714   2.766   4.013   2.828
  107MET    HG2 1715   2.805   3.955   2.993
  107MET     SD 1716   2.935   4.139   2.909
  107MET     CE 1717   3.074   4.088   3.017
  107MET    HE1 1718   3.134   4.173   3.051
  107MET    HE2 1719   3.037   4.032   3.102
  107MET    HE3 1720   3.139   4.016   2.968
  107MET      C 1721   2.729   3.737   2.759
  107MET      O 1722   2.753   3.718   2.640
  108GLY      N 1723   2.616   3.796   2.788
  108GLY      H 1724   2.593   3.825   2.882
  108GLY     CA 1725   2.499   3.825   2.704
  108GLY    HA1 1726   2.500   3.757   2.619
  108GLY    HA2 1727   2.412   3.799   2.764
  108GLY      C 1728   2.494   3.976   2.673
  108GLY      O 1729   2.553   4.060   2.744
  109LYS      N 1730   2.421   4.003   2.562
  109LYS      H 1731   2.389   3.923   2.509
  109LYS     CA 1732   2.359   4.136   2.547
  109LYS     HA 1733   2.438   4.211   2.544
  109LYS     CB 1734   2.279   4.148   2.411
  109LYS    HB1 1735   2.200   4.073   2.401
  109LYS    HB2 1736   2.228   4.244   2.400
  109LYS     CG 1737   2.370   4.134   2.292
  109LYS    HG1 1738   2.421   4.038   2.290
  109LYS    HG2 1739   2.314   4.124   2.199
  109LYS     CD 1740   2.471   4.250   2.273
  109LYS    HD1 1741   2.414   4.340   2.249
  109LYS    HD2 1742   2.534   4.268   2.360
  109LYS     CE 1743   2.562   4.215   2.154
  109LYS    HE1 1744   2.608   4.120   2.180
  109LYS    HE2 1745   2.494   4.201   2.070
  109LYS     NZ 1746   2.669   4.315   2.127
  109LYS    HZ1 1747   2.733   4.279   2.058
  109LYS    HZ2 1748   2.632   4.407   2.105
  109LYS    HZ3 1749   2.721   4.336   2.211
  109LYS      C 1750   2.260   4.157   2.664
  109LYS      O 1751   2.180   4.071   2.690
  110PRO      N 1752   2.244   4.281   2.719
  110PRO     CA 1753   2.136   4.306   2.825
  110PRO     HA 1754   2.152   4.243   2.913
  110PRO     CB 1755   2.144   4.455   2.858
  110PRO    HB1 1756   2.045   4.501   2.859
  110PRO    HB2 1757   2.179   4.483   2.958
  110PRO     CG 1758   2.245   4.517   2.757
  110PRO    HG1 1759   2.178   4.559   2.682
  110PRO    HG2 1760   2.305   4.599   2.797
  110PRO     CD 1761   2.327   4.403   2.687
  110PRO    HD1 1762   2.352   4.411   2.582
  110PRO    HD2 1763   2.415   4.385   2.749
  110PRO      C 1764   1.986   4.276   2.789
  110PRO      O 1765   1.910   4.249   2.882
  111THR      N 1766   1.948   4.275   2.659
  111THR      H 1767   2.013   4.292   2.584
  111THR     CA 1768   1.819   4.233   2.613
  111THR     HA 1769   1.738   4.263   2.679
  111THR     CB 1770   1.805   4.290   2.471
  111THR     HB 1771   1.720   4.240   2.425
  111THR    OG1 1772   1.922   4.275   2.387
  111THR    HG1 1773   1.901   4.191   2.348
  111THR    CG2 1774   1.790   4.445   2.481
  111THR   HG21 1775   1.869   4.489   2.541
  111THR   HG22 1776   1.783   4.487   2.381
  111THR   HG23 1777   1.704   4.470   2.544
  111THR      C 1778   1.801   4.083   2.608
  111THR      O 1779   1.686   4.043   2.611
  112THR      N 1780   1.904   3.999   2.612
  112THR      H 1781   1.996   4.041   2.621
  112THR     CA 1782   1.894   3.853   2.619
  112THR     HA 1783   1.820   3.831   2.542
  112THR     CB 1784   2.024   3.785   2.567
  112THR     HB 1785   2.075   3.848   2.494
  112THR    OG1 1786   1.991   3.670   2.501
  112THR    HG1 1787   1.962   3.708   2.419
  112THR    CG2 1788   2.124   3.740   2.678
  112THR   HG21 1789   2.158   3.817   2.747
  112THR   HG22 1790   2.085   3.667   2.748
  112THR   HG23 1791   2.211   3.701   2.624
  112THR      C 1792   1.846   3.811   2.751
  112THR      O 1793   1.882   3.878   2.846
  113SER      N 1794   1.751   3.717   2.751
  113SER      H 1795   1.725   3.682   2.660
  113SER     CA 1796   1.695   3.645   2.865
  113SER     HA 1797   1.664   3.718   2.940
  113SER     CB 1798   1.571   3.564   2.822
  113SER    HB1 1799   1.524   3.523   2.911
  113SER    HB2 1800   1.498   3.630   2.775
  113SER     OG 1801   1.603   3.455   2.734
  113SER     HG 1802   1.657   3.484   2.662
  113SER      C 1803   1.803   3.558   2.929
  113SER      O 1804   1.878   3.486   2.859
  114ARG      N 1805   1.810   3.552   3.063
  114ARG      H 1806   1.743   3.610   3.110
  114ARG     CA 1807   1.900   3.477   3.155
  114ARG     HA 1808   2.004   3.506   3.141
  114ARG     CB 1809   1.866   3.502   3.299
  114ARG    HB1 1810   1.874   3.605   3.334
  114ARG    HB2 1811   1.760   3.481   3.309
  114ARG     CG 1812   1.937   3.418   3.403
  114ARG    HG1 1813   1.951   3.318   3.363
  114ARG    HG2 1814   2.040   3.452   3.412
  114ARG     CD 1815   1.855   3.416   3.535
  114ARG    HD1 1816   1.858   3.510   3.590
  114ARG    HD2 1817   1.750   3.395   3.513
  114ARG     NE 1818   1.890   3.306   3.617
  114ARG     HE 1819   1.974   3.256   3.594
  114ARG     CZ 1820   1.823   3.259   3.724
  114ARG    NH1 1821   1.704   3.302   3.760
  114ARG   HH11 1822   1.659   3.387   3.728
  114ARG   HH12 1823   1.657   3.256   3.837
  114ARG    NH2 1824   1.878   3.160   3.799
  114ARG   HH21 1825   1.973   3.128   3.789
  114ARG   HH22 1826   1.820   3.106   3.861
  114ARG      C 1827   1.905   3.330   3.112
  114ARG      O 1828   2.013   3.268   3.101
  115ARG      N 1829   1.786   3.273   3.083
  115ARG      H 1830   1.700   3.325   3.091
  115ARG     CA 1831   1.777   3.137   3.038
  115ARG     HA 1832   1.833   3.085   3.115
  115ARG     CB 1833   1.632   3.090   3.031
  115ARG    HB1 1834   1.630   2.982   3.017
  115ARG    HB2 1835   1.572   3.111   3.120
  115ARG     CG 1836   1.553   3.135   2.908
  115ARG    HG1 1837   1.449   3.115   2.934
  115ARG    HG2 1838   1.548   3.244   2.905
  115ARG     CD 1839   1.559   3.050   2.781
  115ARG    HD1 1840   1.632   3.091   2.710
  115ARG    HD2 1841   1.608   2.954   2.795
  115ARG     NE 1842   1.437   3.026   2.703
  115ARG     HE 1843   1.358   3.021   2.765
  115ARG     CZ 1844   1.414   3.038   2.568
  115ARG    NH1 1845   1.508   3.051   2.474
  115ARG   HH11 1846   1.607   3.066   2.489
  115ARG   HH12 1847   1.490   3.081   2.379
  115ARG    NH2 1848   1.283   3.036   2.536
  115ARG   HH21 1849   1.208   3.047   2.602
  115ARG   HH22 1850   1.254   3.037   2.439
  115ARG      C 1851   1.849   3.106   2.907
  115ARG      O 1852   1.893   2.992   2.897
  116ASP      N 1853   1.864   3.204   2.813
  116ASP      H 1854   1.855   3.298   2.846
  116ASP     CA 1855   1.936   3.181   2.691
  116ASP     HA 1856   1.907   3.082   2.656
  116ASP     CB 1857   1.908   3.290   2.584
  116ASP    HB1 1858   1.868   3.378   2.635
  116ASP    HB2 1859   1.997   3.324   2.533
  116ASP     CG 1860   1.802   3.248   2.487
  116ASP    OD1 1861   1.746   3.133   2.492
  116ASP    OD2 1862   1.780   3.328   2.395
  116ASP      C 1863   2.085   3.174   2.705
  116ASP      O 1864   2.154   3.097   2.637
  117VAL      N 1865   2.138   3.251   2.802
  117VAL      H 1866   2.078   3.325   2.835
  117VAL     CA 1867   2.280   3.245   2.844
  117VAL     HA 1868   2.337   3.245   2.751
  117VAL     CB 1869   2.318   3.366   2.934
  117VAL     HB 1870   2.266   3.364   3.030
  117VAL    CG1 1871   2.470   3.365   2.970
  117VAL   HG11 1872   2.533   3.397   2.887
  117VAL   HG12 1873   2.485   3.416   3.066
  117VAL   HG13 1874   2.505   3.263   2.988
  117VAL    CG2 1875   2.290   3.506   2.871
  117VAL   HG21 1876   2.185   3.514   2.845
  117VAL   HG22 1877   2.318   3.585   2.941
  117VAL   HG23 1878   2.351   3.535   2.785
  117VAL      C 1879   2.307   3.104   2.903
  117VAL      O 1880   2.403   3.034   2.869
  118TYR      N 1881   2.214   3.073   2.995
  118TYR      H 1882   2.149   3.143   3.026
  118TYR     CA 1883   2.235   2.950   3.082
  118TYR     HA 1884   2.335   2.954   3.124
  118TYR     CB 1885   2.143   2.946   3.204
  118TYR    HB1 1886   2.153   3.042   3.254
  118TYR    HB2 1887   2.040   2.942   3.168
  118TYR     CG 1888   2.165   2.843   3.309
  118TYR    CD1 1889   2.126   2.710   3.274
  118TYR    HD1 1890   2.083   2.683   3.179
  118TYR    CD2 1891   2.236   2.870   3.427
  118TYR    HD2 1892   2.261   2.972   3.447
  118TYR    CE1 1893   2.152   2.610   3.370
  118TYR    HE1 1894   2.106   2.516   3.344
  118TYR    CE2 1895   2.271   2.763   3.515
  118TYR    HE2 1896   2.324   2.778   3.608
  118TYR     CZ 1897   2.227   2.634   3.484
  118TYR     OH 1898   2.237   2.540   3.579
  118TYR     HH 1899   2.237   2.589   3.660
  118TYR      C 1900   2.228   2.823   2.998
  118TYR      O 1901   2.323   2.743   3.013
  119ARG      N 1902   2.134   2.808   2.905
  119ARG      H 1903   2.070   2.886   2.898
  119ARG     CA 1904   2.120   2.689   2.827
  119ARG     HA 1905   2.112   2.607   2.898
  119ARG     CB 1906   1.990   2.692   2.743
  119ARG    HB1 1907   1.950   2.592   2.728
  119ARG    HB2 1908   1.914   2.737   2.807
  119ARG     CG 1909   1.981   2.756   2.606
  119ARG    HG1 1910   2.004   2.861   2.625
  119ARG    HG2 1911   2.047   2.715   2.530
  119ARG     CD 1912   1.835   2.750   2.544
  119ARG    HD1 1913   1.796   2.834   2.488
  119ARG    HD2 1914   1.830   2.666   2.475
  119ARG     NE 1915   1.723   2.712   2.643
  119ARG     HE 1916   1.736   2.729   2.742
  119ARG     CZ 1917   1.595   2.676   2.604
  119ARG    NH1 1918   1.568   2.659   2.475
  119ARG   HH11 1919   1.633   2.661   2.398
  119ARG   HH12 1920   1.476   2.626   2.447
  119ARG    NH2 1921   1.499   2.650   2.695
  119ARG   HH21 1922   1.523   2.652   2.793
  119ARG   HH22 1923   1.405   2.623   2.670
  119ARG      C 1924   2.251   2.668   2.747
  119ARG      O 1925   2.308   2.559   2.736
  120THR      N 1926   2.290   2.779   2.681
  120THR      H 1927   2.229   2.859   2.690
  120THR     CA 1928   2.400   2.787   2.585
  120THR     HA 1929   2.396   2.704   2.515
  120THR     CB 1930   2.391   2.915   2.499
  120THR     HB 1931   2.422   2.999   2.562
  120THR    OG1 1932   2.266   2.942   2.444
  120THR    HG1 1933   2.214   2.991   2.506
  120THR    CG2 1934   2.488   2.924   2.378
  120THR   HG21 1935   2.470   2.850   2.300
  120THR   HG22 1936   2.474   3.015   2.320
  120THR   HG23 1937   2.594   2.920   2.402
  120THR      C 1938   2.539   2.780   2.652
  120THR      O 1939   2.630   2.727   2.593
  121CYS      N 1940   2.553   2.825   2.774
  121CYS      H 1941   2.464   2.854   2.813
  121CYS     CA 1942   2.674   2.813   2.847
  121CYS     HA 1943   2.756   2.827   2.776
  121CYS     CB 1944   2.681   2.924   2.958
  121CYS    HB1 1945   2.649   3.024   2.928
  121CYS    HB2 1946   2.615   2.881   3.033
  121CYS     SG 1947   2.850   2.930   3.002
  121CYS     HG 1948   2.890   2.988   2.888
  121CYS      C 1949   2.687   2.672   2.901
  121CYS      O 1950   2.800   2.623   2.912
  122ARG      N 1951   2.577   2.609   2.948
  122ARG      H 1952   2.484   2.648   2.945
  122ARG     CA 1953   2.582   2.462   2.988
  122ARG     HA 1954   2.664   2.449   3.058
  122ARG     CB 1955   2.454   2.432   3.055
  122ARG    HB1 1956   2.428   2.509   3.128
  122ARG    HB2 1957   2.375   2.451   2.982
  122ARG     CG 1958   2.455   2.291   3.118
  122ARG    HG1 1959   2.434   2.217   3.041
  122ARG    HG2 1960   2.558   2.261   3.141
  122ARG     CD 1961   2.382   2.283   3.253
  122ARG    HD1 1962   2.433   2.344   3.327
  122ARG    HD2 1963   2.278   2.309   3.232
  122ARG     NE 1964   2.396   2.152   3.310
  122ARG     HE 1965   2.472   2.146   3.376
  122ARG     CZ 1966   2.317   2.046   3.286
  122ARG    NH1 1967   2.220   2.056   3.188
  122ARG   HH11 1968   2.206   2.131   3.122
  122ARG   HH12 1969   2.143   1.992   3.187
  122ARG    NH2 1970   2.331   1.940   3.359
  122ARG   HH21 1971   2.389   1.934   3.442
  122ARG   HH22 1972   2.278   1.855   3.345
  122ARG      C 1973   2.603   2.372   2.860
  122ARG      O 1974   2.691   2.289   2.869
  123ASP      N 1975   2.526   2.378   2.749
  123ASP      H 1976   2.451   2.446   2.746
  123ASP     CA 1977   2.533   2.281   2.634
  123ASP     HA 1978   2.523   2.189   2.692
  123ASP     CB 1979   2.414   2.300   2.541
  123ASP    HB1 1980   2.402   2.205   2.489
  123ASP    HB2 1981   2.324   2.318   2.600
  123ASP     CG 1982   2.419   2.415   2.439
  123ASP    OD1 1983   2.522   2.429   2.371
  123ASP    OD2 1984   2.311   2.476   2.419
  123ASP      C 1985   2.675   2.272   2.569
  123ASP      O 1986   2.724   2.166   2.526
  124HIS      N 1987   2.743   2.387   2.571
  124HIS      H 1988   2.695   2.471   2.599
  124HIS     CA 1989   2.882   2.391   2.521
  124HIS     HA 1990   2.907   2.326   2.437
  124HIS     CB 1991   2.912   2.532   2.482
  124HIS    HB1 1992   2.873   2.608   2.550
  124HIS    HB2 1993   3.020   2.547   2.480
  124HIS     CG 1994   2.860   2.570   2.347
  124HIS    ND1 1995   2.952   2.557   2.244
  124HIS    CD2 1996   2.747   2.634   2.294
  124HIS    HD2 1997   2.661   2.663   2.353
  124HIS    CE1 1998   2.881   2.595   2.133
  124HIS    HE1 1999   2.926   2.604   2.035
  124HIS    NE2 2000   2.771   2.660   2.169
  124HIS    HE2 2001   2.701   2.711   2.116
  124HIS      C 2002   2.977   2.351   2.631
  124HIS      O 2003   3.098   2.340   2.606
  125ALA      N 2004   2.938   2.345   2.761
  125ALA      H 2005   2.840   2.355   2.783
  125ALA     CA 2006   3.013   2.271   2.866
  125ALA     HA 2007   3.116   2.288   2.835
  125ALA     CB 2008   3.000   2.331   3.006
  125ALA    HB1 2009   3.023   2.437   3.019
  125ALA    HB2 2010   2.902   2.312   3.048
  125ALA    HB3 2011   3.070   2.285   3.076
  125ALA      C 2012   2.977   2.117   2.882
  125ALA      O 2013   3.063   2.037   2.925
  126THR      N 2014   2.857   2.076   2.834
  126THR      H 2015   2.788   2.147   2.819
  126THR     CA 2016   2.816   1.937   2.856
  126THR     HA 2017   2.853   1.892   2.948
  126THR     CB 2018   2.660   1.928   2.842
  126THR     HB 2019   2.627   1.953   2.741
  126THR    OG1 2020   2.579   1.998   2.936
  126THR    HG1 2021   2.596   1.958   3.020
  126THR    CG2 2022   2.618   1.779   2.844
  126THR   HG21 2023   2.510   1.768   2.837
  126THR   HG22 2024   2.655   1.737   2.750
  126THR   HG23 2025   2.652   1.718   2.927
  126THR      C 2026   2.884   1.856   2.744
  126THR      O 2027   2.949   1.758   2.777
  127ARG      N 2028   2.889   1.901   2.619
  127ARG      H 2029   2.845   1.990   2.599
  127ARG     CA 2030   2.929   1.829   2.497
  127ARG     HA 2031   2.871   1.737   2.501
  127ARG     CB 2032   2.897   1.909   2.375
  127ARG    HB1 2033   2.910   1.855   2.281
  127ARG    HB2 2034   2.789   1.921   2.377
  127ARG     CG 2035   2.986   2.030   2.349
  127ARG    HG1 2036   2.994   2.093   2.438
  127ARG    HG2 2037   3.087   1.996   2.325
  127ARG     CD 2038   2.941   2.124   2.229
  127ARG    HD1 2039   3.011   2.206   2.216
  127ARG    HD2 2040   2.955   2.068   2.137
  127ARG     NE 2041   2.809   2.193   2.241
  127ARG     HE 2042   2.769   2.194   2.334
  127ARG     CZ 2043   2.760   2.256   2.142
  127ARG    NH1 2044   2.805   2.244   2.020
  127ARG   HH11 2045   2.890   2.199   1.989
  127ARG   HH12 2046   2.744   2.279   1.947
  127ARG    NH2 2047   2.647   2.336   2.160
  127ARG   HH21 2048   2.610   2.372   2.247
  127ARG   HH22 2049   2.584   2.369   2.089
  127ARG      C 2050   3.080   1.798   2.495
  127ARG      O 2051   3.123   1.700   2.438
  128VAL      N 2052   3.163   1.873   2.575
  128VAL      H 2053   3.130   1.958   2.618
  128VAL     CA 2054   3.306   1.862   2.582
  128VAL     HA 2055   3.354   1.804   2.503
  128VAL     CB 2056   3.366   2.004   2.596
  128VAL     HB 2057   3.358   2.038   2.492
  128VAL    CG1 2058   3.304   2.099   2.690
  128VAL   HG11 2059   3.356   2.195   2.686
  128VAL   HG12 2060   3.196   2.112   2.677
  128VAL   HG13 2061   3.322   2.058   2.789
  128VAL    CG2 2062   3.513   2.008   2.631
  128VAL   HG21 2063   3.558   2.094   2.581
  128VAL   HG22 2064   3.532   2.011   2.738
  128VAL   HG23 2065   3.570   1.927   2.584
  128VAL      C 2066   3.343   1.778   2.702
  128VAL      O 2067   3.447   1.711   2.701
  129ARG      N 2068   3.263   1.769   2.813
  129ARG      H 2069   3.168   1.803   2.806
  129ARG     CA 2070   3.292   1.674   2.924
  129ARG     HA 2071   3.395   1.689   2.957
  129ARG     CB 2072   3.184   1.688   3.036
  129ARG    HB1 2073   3.086   1.688   2.989
  129ARG    HB2 2074   3.176   1.599   3.097
  129ARG     CG 2075   3.191   1.805   3.135
  129ARG    HG1 2076   3.283   1.788   3.191
  129ARG    HG2 2077   3.207   1.897   3.080
  129ARG     CD 2078   3.066   1.844   3.221
  129ARG    HD1 2079   3.018   1.933   3.179
  129ARG    HD2 2080   3.003   1.756   3.229
  129ARG     NE 2081   3.108   1.902   3.349
  129ARG     HE 2082   3.127   2.001   3.343
  129ARG     CZ 2083   3.133   1.844   3.462
  129ARG    NH1 2084   3.120   1.711   3.475
  129ARG   HH11 2085   3.112   1.651   3.394
  129ARG   HH12 2086   3.126   1.666   3.565
  129ARG    NH2 2087   3.174   1.916   3.566
  129ARG   HH21 2088   3.180   2.014   3.544
  129ARG   HH22 2089   3.206   1.876   3.653
  129ARG      C 2090   3.282   1.530   2.869
  129ARG      O 2091   3.350   1.439   2.916
  130ALA      N 2092   3.196   1.512   2.771
  130ALA      H 2093   3.139   1.592   2.749
  130ALA     CA 2094   3.174   1.388   2.704
  130ALA     HA 2095   3.157   1.309   2.777
  130ALA     CB 2096   3.047   1.395   2.610
  130ALA    HB1 2097   3.073   1.396   2.504
  130ALA    HB2 2098   2.981   1.311   2.632
  130ALA    HB3 2099   2.987   1.483   2.635
  130ALA      C 2100   3.293   1.341   2.618
  130ALA      O 2101   3.298   1.224   2.585
  131THR      N 2102   3.384   1.430   2.579
  131THR      H 2103   3.383   1.525   2.612
  131THR     CA 2104   3.516   1.396   2.523
  131THR     HA 2105   3.518   1.307   2.461
  131THR     CB 2106   3.560   1.507   2.421
  131THR     HB 2107   3.656   1.476   2.379
  131THR    OG1 2108   3.601   1.628   2.492
  131THR    HG1 2109   3.541   1.641   2.564
  131THR    CG2 2110   3.454   1.536   2.317
  131THR   HG21 2111   3.437   1.447   2.257
  131THR   HG22 2112   3.355   1.551   2.359
  131THR   HG23 2113   3.496   1.615   2.254
  131THR      C 2114   3.629   1.368   2.635
  131THR      O 2115   3.726   1.298   2.604
  132GLY      N 2116   3.615   1.420   2.758
  132GLY      H 2117   3.528   1.466   2.783
  132GLY     CA 2118   3.713   1.409   2.868
  132GLY    HA1 2119   3.661   1.374   2.957
  132GLY    HA2 2120   3.789   1.336   2.840
  132GLY      C 2121   3.784   1.542   2.913
  132GLY      O 2122   3.877   1.536   2.986
  133ASN      N 2123   3.733   1.658   2.859
  133ASN      H 2124   3.645   1.651   2.809
  133ASN     CA 2125   3.794   1.787   2.867
  133ASN     HA 2126   3.891   1.767   2.911
  133ASN     CB 2127   3.825   1.847   2.726
  133ASN    HB1 2128   3.739   1.873   2.665
  133ASN    HB2 2129   3.880   1.942   2.727
  133ASN     CG 2130   3.923   1.755   2.651
  133ASN    OD1 2131   4.041   1.760   2.678
  133ASN    ND2 2132   3.886   1.689   2.541
  133ASN   HD21 2133   3.789   1.690   2.511
  133ASN   HD22 2134   3.951   1.639   2.483
  133ASN      C 2135   3.713   1.887   2.946
  133ASN     O1 2136   3.601   1.861   2.994
  133ASN     O2 2137   3.768   1.995   2.972
  134UNK    O00 2138   4.016   2.088   2.275
  134UNK    C01 2139   3.937   1.994   2.281
  134UNK    C02 2140   3.961   1.857   2.245
  134UNK    C03 2141   3.803   2.022   2.343
  134UNK    C04 2142   3.849   1.778   2.199
  134UNK    C05 2143   4.100   1.805   2.249
  134UNK    C06 2144   3.686   1.929   2.290
  134UNK    O07 2145   3.723   1.826   2.201
  134UNK    C08 2146   3.881   1.645   2.156
  134UNK    C09 2147   4.112   1.664   2.204
  134UNK    C0A 2148   4.007   1.588   2.157
  134UNK    C0B 2149   3.769   1.567   2.117
  134UNK    O0C 2150   4.036   1.462   2.118
  134UNK    C0D 2151   3.790   1.432   2.088
  134UNK    C0E 2152   3.932   1.368   2.100
  134UNK    C0F 2153   3.938   1.263   2.216
  134UNK    C0G 2154   3.963   1.304   1.969
  134UNK    C0H 2155   3.550   1.974   2.243
  134UNK    C0I 2156   3.469   1.894   2.162
  134UNK    C0J 2157   3.354   1.950   2.102
  134UNK    C0K 2158   3.314   2.078   2.133
  134UNK    C0M 2159   3.384   2.157   2.224
  134UNK    C0N 2160   3.500   2.103   2.280
  134UNK    O0O 2161   4.206   1.879   2.285
  134UNK    C0P 2162   4.260   1.829   2.406
  134UNK    H0Q 2163   3.786   2.126   2.317
  134UNK    H0R 2164   3.808   2.012   2.452
  134UNK    H0S 2165   3.667   1.877   2.384
  134UNK    H0T 2166   4.212   1.624   2.194
  134UNK    H0U 2167   3.665   1.605   2.101
  134UNK    H0V 2168   3.703   1.372   2.068
  134UNK    H0W 2169   3.898   1.287   2.315
  134UNK    H0X 2170   4.042   1.253   2.245
  134UNK    H0Y 2171   3.901   1.167   2.182
  134UNK    H0Z 2172   3.922   1.350   1.879
  134UNK    H10 2173   3.925   1.202   1.968
  134UNK    H11 2174   4.070   1.304   1.947
  134UNK    H12 2175   3.497   1.792   2.141
  134UNK    H13 2176   3.292   1.902   2.028
  134UNK    H14 2177   3.225   2.121   2.091
  134UNK    H15 2178   3.356   2.260   2.240
  134UNK    H16 2179   3.557   2.168   2.345
  134UNK    H17 2180   4.200   1.841   2.496
  134UNK    H18 2181   4.355   1.877   2.428
  134UNK    H19 2182   4.273   1.721   2.401
  135SOL     OW 2183   2.393   0.696   0.016
  135SOL    HW1 2184   2.470   0.678  -0.036
  135SOL    HW2 2185   2.324   0.716  -0.047
  135SOL     MW 2186   2.394   0.696   0.001
  136SOL     OW 2187   0.918   0.042   0.441
  136SOL    HW1 2188   0.970  -0.013   0.500
  136SOL    HW2 2189   0.836  -0.006   0.430
  136SOL     MW 2190   0.914   0.029   0.447
  137SOL     OW 2191   6.253   0.640   5.602
  137SOL    HW1 2192   6.341   0.609   5.579
  137SOL    HW2 2193   6.195   0.595   5.540
  137SOL     MW 2194   6.257   0.630   5.591
  138SOL     OW 2195   3.689   0.602   0.305
  138SOL    HW1 2196   3.606   0.582   0.262
  138SOL    HW2 2197   3.751   0.539   0.267
  138SOL     MW 2198   3.687   0.591   0.294
  139SOL     OW 2199   0.454   2.144   4.115
  139SOL    HW1 2200   0.405   2.221   4.146
  139SOL    HW2 2201   0.533   2.181   4.074
  139SOL     MW 2202   0.458   2.159   4.114
  140SOL     OW 2203   5.603   6.219   5.948
  140SOL    HW1 2204   5.665   6.160   5.991
  140SOL    HW2 2205   5.602   6.297   6.004
  140SOL     MW 2206   5.611   6.222   5.961
  141SOL     OW 2207   1.711   6.175   5.772
  141SOL    HW1 2208   1.694   6.115   5.844
  141SOL    HW2 2209   1.776   6.236   5.806
  141SOL     MW 2210   1.717   6.175   5.786
  142SOL     OW 2211   5.781   1.638   3.872
  142SOL    HW1 2212   5.694   1.669   3.846
  142SOL    HW2 2213   5.828   1.625   3.789
  142SOL     MW 2214   5.776   1.641   3.858
  143SOL     OW 2215   0.821   0.493   1.075
  143SOL    HW1 2216   0.827   0.540   1.158
  143SOL    HW2 2217   0.729   0.504   1.048
  143SOL     MW 2218   0.810   0.501   1.082
  144SOL     OW 2219   5.335   5.546   6.171
  144SOL    HW1 2220   5.268   5.608   6.200
  144SOL    HW2 2221   5.367   5.582   6.089
  144SOL     MW 2222   5.331   5.559   6.164
  145SOL     OW 2223   0.335   1.410   0.124
  145SOL    HW1 2224   0.398   1.378   0.059
  145SOL    HW2 2225   0.276   1.336   0.138
  145SOL     MW 2226   0.336   1.396   0.117
  146SOL     OW 2227   5.755   1.893   0.782
  146SOL    HW1 2228   5.824   1.895   0.848
  146SOL    HW2 2229   5.717   1.980   0.785
  146SOL     MW 2230   5.759   1.904   0.791
  147SOL     OW 2231   0.275   6.167   0.265
  147SOL    HW1 2232   0.361   6.153   0.304
  147SOL    HW2 2233   0.259   6.261   0.275
  147SOL     MW 2234   0.284   6.177   0.271
  148SOL     OW 2235   1.535   0.190   1.973
  148SOL    HW1 2236   1.466   0.161   1.914
  148SOL    HW2 2237   1.488   0.234   2.044
  148SOL     MW 2238   1.520   0.192   1.974
  149SOL     OW 2239   1.934   0.703   1.411
  149SOL    HW1 2240   1.995   0.724   1.482
  149SOL    HW2 2241   1.989   0.662   1.344
  149SOL     MW 2242   1.949   0.701   1.411
  150SOL     OW 2243   2.477   1.325   2.420
  150SOL    HW1 2244   2.405   1.301   2.362
  150SOL    HW2 2245   2.475   1.259   2.489
  150SOL     MW 2246   2.467   1.314   2.422
  151SOL     OW 2247   0.292   1.649   6.108
  151SOL    HW1 2248   0.270   1.629   6.199
  151SOL    HW2 2249   0.213   1.693   6.074
  151SOL     MW 2250   0.279   1.652   6.115
  152SOL     OW 2251   2.365   2.215   0.683
  152SOL    HW1 2252   2.353   2.303   0.649
  152SOL    HW2 2253   2.451   2.217   0.726
  152SOL     MW 2254   2.375   2.226   0.684
  153SOL     OW 2255   0.532   2.082   0.950
  153SOL    HW1 2256   0.527   2.101   0.857
  153SOL    HW2 2257   0.451   2.035   0.969
  153SOL     MW 2258   0.521   2.078   0.941
  154SOL     OW 2259   1.304   1.308   6.094
  154SOL    HW1 2260   1.281   1.334   6.183
  154SOL    HW2 2261   1.229   1.335   6.041
  154SOL     MW 2262   1.292   1.315   6.099
  155SOL     OW 2263   6.202   0.411   5.422
  155SOL    HW1 2264   6.263   0.443   5.356
  155SOL    HW2 2265   6.118   0.406   5.377
  155SOL     MW 2266   6.199   0.414   5.408
  156SOL     OW 2267   3.878   1.311   0.539
  156SOL    HW1 2268   3.847   1.382   0.483
  156SOL    HW2 2269   3.825   1.235   0.515
  156SOL     MW 2270   3.868   1.310   0.529
  157SOL     OW 2271   0.356   0.104   5.826
  157SOL    HW1 2272   0.366   0.102   5.921
  157SOL    HW2 2273   0.298   0.031   5.806
  157SOL     MW 2274   0.350   0.094   5.836
  158SOL     OW 2275   5.536   5.012   1.670
  158SOL    HW1 2276   5.560   5.093   1.626
  158SOL    HW2 2277   5.450   4.990   1.635
  158SOL     MW 2278   5.528   5.019   1.660
  159SOL     OW 2279   1.056   5.144   0.699
  159SOL    HW1 2280   1.029   5.056   0.726
  159SOL    HW2 2281   0.978   5.181   0.658
  159SOL     MW 2282   1.043   5.137   0.697
  160SOL     OW 2283   6.176   0.690   4.443
  160SOL    HW1 2284   6.234   0.699   4.367
  160SOL    HW2 2285   6.091   0.722   4.413
  160SOL     MW 2286   6.173   0.695   4.429
  161SOL     OW 2287   4.251   1.029   2.042
  161SOL    HW1 2288   4.282   1.081   2.116
  161SOL    HW2 2289   4.328   0.978   2.016
  161SOL     MW 2290   4.265   1.029   2.048
  162SOL     OW 2291   0.851   1.019   1.521
  162SOL    HW1 2292   0.809   0.934   1.529
  162SOL    HW2 2293   0.938   1.000   1.486
  162SOL     MW 2294   0.857   1.006   1.518
  163SOL     OW 2295   0.273   3.631   1.956
  163SOL    HW1 2296   0.307   3.577   1.886
  163SOL    HW2 2297   0.312   3.717   1.942
  163SOL     MW 2298   0.282   3.635   1.946
  164SOL     OW 2299   5.915   1.011   5.651
  164SOL    HW1 2300   5.968   1.080   5.611
  164SOL    HW2 2301   5.845   1.058   5.698
  164SOL     MW 2302   5.913   1.026   5.652
  165SOL     OW 2303   6.180   0.834   5.814
  165SOL    HW1 2304   6.199   0.795   5.728
  165SOL    HW2 2305   6.085   0.846   5.814
  165SOL     MW 2306   6.170   0.831   5.803
  166SOL     OW 2307   6.031   2.181   1.564
  166SOL    HW1 2308   5.965   2.121   1.599
  166SOL    HW2 2309   6.111   2.160   1.613
  166SOL     MW 2310   6.033   2.170   1.575
  167SOL     OW 2311   2.421   0.006   1.539
  167SOL    HW1 2312   2.447   0.025   1.630
  167SOL    HW2 2313   2.483  -0.060   1.510
  167SOL     MW 2314   2.432   0.000   1.547
  168SOL     OW 2315   1.305   3.762   0.088
  168SOL    HW1 2316   1.386   3.782   0.135
  168SOL    HW2 2317   1.244   3.734   0.157
  168SOL     MW 2318   1.308   3.761   0.103
  169SOL     OW 2319   0.041   2.244   5.483
  169SOL    HW1 2320   0.132   2.271   5.473
  169SOL    HW2 2321   0.000   2.313   5.535
  169SOL     MW 2322   0.047   2.256   5.488
  170SOL     OW 2323   2.497   0.928   3.772
  170SOL    HW1 2324   2.407   0.961   3.762
  170SOL    HW2 2325   2.495   0.841   3.731
  170SOL     MW 2326   2.485   0.921   3.766
  171SOL     OW 2327   0.134   1.446   1.902
  171SOL    HW1 2328   0.057   1.406   1.944
  171SOL    HW2 2329   0.108   1.536   1.886
  171SOL     MW 2330   0.121   1.452   1.905
  172SOL     OW 2331   1.737   0.573   0.452
  172SOL    HW1 2332   1.669   0.531   0.398
  172SOL    HW2 2333   1.690   0.641   0.499
  172SOL     MW 2334   1.722   0.576   0.451
  173SOL     OW 2335   6.202   2.998   0.613
  173SOL    HW1 2336   6.143   3.012   0.687
  173SOL    HW2 2337   6.281   3.047   0.635
  173SOL     MW 2338   6.205   3.006   0.625
  174SOL     OW 2339   0.680   6.048   0.784
  174SOL    HW1 2340   0.632   6.032   0.702
  174SOL    HW2 2341   0.611   6.060   0.850
  174SOL     MW 2342   0.665   6.047   0.782
  175SOL     OW 2343   1.325   0.886   1.177
  175SOL    HW1 2344   1.388   0.871   1.247
  175SOL    HW2 2345   1.355   0.965   1.133
  175SOL     MW 2346   1.337   0.894   1.180
  176SOL     OW 2347   0.647   0.992   0.799
  176SOL    HW1 2348   0.707   0.971   0.871
  176SOL    HW2 2349   0.704   1.023   0.728
  176SOL     MW 2350   0.662   0.993   0.799
  177SOL     OW 2351   0.965   6.174   5.159
  177SOL    HW1 2352   0.939   6.214   5.242
  177SOL    HW2 2353   0.894   6.112   5.139
  177SOL     MW 2354   0.952   6.171   5.167
  178SOL     OW 2355   1.983   5.637   2.824
  178SOL    HW1 2356   2.017   5.612   2.738
  178SOL    HW2 2357   1.912   5.698   2.805
  178SOL     MW 2358   1.978   5.641   2.810
  179SOL     OW 2359   1.779   6.094   2.681
  179SOL    HW1 2360   1.705   6.060   2.631
  179SOL    HW2 2361   1.742   6.163   2.735
  179SOL     MW 2362   1.765   6.098   2.681
  180SOL     OW 2363   0.897   0.981   4.961
  180SOL    HW1 2364   0.843   1.020   4.892
  180SOL    HW2 2365   0.969   0.939   4.915
  180SOL     MW 2366   0.899   0.980   4.947
  181SOL     OW 2367   0.848   0.893   2.114
  181SOL    HW1 2368   0.818   0.920   2.201
  181SOL    HW2 2369   0.820   0.964   2.056
  181SOL     MW 2370   0.840   0.906   2.118
  182SOL     OW 2371   2.456   2.152   2.000
  182SOL    HW1 2372   2.383   2.107   1.959
  182SOL    HW2 2373   2.457   2.239   1.960
  182SOL     MW 2374   2.447   2.157   1.990
  183SOL     OW 2375   1.244   5.856   2.235
  183SOL    HW1 2376   1.286   5.790   2.179
  183SOL    HW2 2377   1.246   5.817   2.322
  183SOL     MW 2378   1.250   5.842   2.239
  184SOL     OW 2379   1.567   0.593   2.990
  184SOL    HW1 2380   1.573   0.532   3.064
  184SOL    HW2 2381   1.506   0.550   2.929
  184SOL     MW 2382   1.560   0.579   2.992
  185SOL     OW 2383   3.618   5.416   6.284
  185SOL    HW1 2384   3.579   5.414   6.197
  185SOL    HW2 2385   3.624   5.325   6.310
  185SOL     MW 2386   3.613   5.404   6.276
  186SOL     OW 2387   4.325   0.239   1.247
  186SOL    HW1 2388   4.257   0.297   1.281
  186SOL    HW2 2389   4.407   0.284   1.268
  186SOL     MW 2390   4.327   0.252   1.254
  187SOL     OW 2391   0.914   0.738   0.039
  187SOL    HW1 2392   0.988   0.679   0.023
  187SOL    HW2 2393   0.914   0.797  -0.035
  187SOL     MW 2394   0.924   0.738   0.027
  188SOL     OW 2395   0.011   0.448   2.146
  188SOL    HW1 2396   0.005   0.367   2.096
  188SOL    HW2 2397   0.101   0.448   2.181
  188SOL     MW 2398   0.022   0.437   2.144
  189SOL     OW 2399   3.180   0.632   2.102
  189SOL    HW1 2400   3.265   0.659   2.066
  189SOL    HW2 2401   3.128   0.609   2.025
  189SOL     MW 2402   3.184   0.632   2.087
  190SOL     OW 2403   4.464   2.978   0.498
  190SOL    HW1 2404   4.540   3.017   0.455
  190SOL    HW2 2405   4.484   2.984   0.592
  190SOL     MW 2406   4.476   2.984   0.505
  191SOL     OW 2407   6.002   1.978   0.964
  191SOL    HW1 2408   5.993   2.034   0.887
  191SOL    HW2 2409   6.070   1.915   0.940
  191SOL     MW 2410   6.010   1.977   0.951
  192SOL     OW 2411   1.645   0.513   1.263
  192SOL    HW1 2412   1.656   0.461   1.343
  192SOL    HW2 2413   1.720   0.491   1.209
  192SOL     MW 2414   1.656   0.504   1.266
  193SOL     OW 2415   1.417   5.769   2.024
  193SOL    HW1 2416   1.470   5.703   2.070
  193SOL    HW2 2417   1.452   5.852   2.055
  193SOL     MW 2418   1.428   5.771   2.034
  194SOL     OW 2419   1.735   2.014   5.209
  194SOL    HW1 2420   1.799   2.084   5.205
  194SOL    HW2 2421   1.699   2.020   5.298
  194SOL     MW 2422   1.738   2.024   5.220
  195SOL     OW 2423   0.200   2.251   1.872
  195SOL    HW1 2424   0.135   2.277   1.938
  195SOL    HW2 2425   0.271   2.211   1.923
  195SOL     MW 2426   0.201   2.249   1.887
  196SOL     OW 2427   0.025   1.524   4.455
  196SOL    HW1 2428  -0.031   1.512   4.532
  196SOL    HW2 2429   0.106   1.562   4.489
  196SOL     MW 2430   0.028   1.528   4.469
  197SOL     OW 2431   0.218   1.397   0.562
  197SOL    HW1 2432   0.306   1.417   0.593
  197SOL    HW2 2433   0.170   1.372   0.641
  197SOL     MW 2434   0.223   1.396   0.576
  198SOL     OW 2435   0.589   6.160   2.081
  198SOL    HW1 2436   0.512   6.120   2.123
  198SOL    HW2 2437   0.658   6.094   2.089
  198SOL     MW 2438   0.588   6.146   2.088
  199SOL     OW 2439   1.732   2.069   1.543
  199SOL    HW1 2440   1.703   2.160   1.533
  199SOL    HW2 2441   1.733   2.055   1.638
  199SOL     MW 2442   1.728   2.079   1.554
  200SOL     OW 2443   2.151   2.938   2.098
  200SOL    HW1 2444   2.163   2.885   2.020
  200SOL    HW2 2445   2.234   2.985   2.109
  200SOL     MW 2446   2.163   2.937   2.090
  201SOL     OW 2447   0.304   0.071   1.136
  201SOL    HW1 2448   0.238   0.071   1.204
  201SOL    HW2 2449   0.279   0.000   1.077
  201SOL     MW 2450   0.292   0.062   1.137
  202SOL     OW 2451   0.424   1.014   0.145
  202SOL    HW1 2452   0.448   0.937   0.092
  202SOL    HW2 2453   0.435   1.088   0.085
  202SOL     MW 2454   0.429   1.013   0.130
  203SOL     OW 2455   2.648   4.779   2.575
  203SOL    HW1 2456   2.633   4.685   2.588
  203SOL    HW2 2457   2.723   4.798   2.631
  203SOL     MW 2458   2.656   4.769   2.584
  204SOL     OW 2459   1.020   1.654   1.634
  204SOL    HW1 2460   1.026   1.701   1.551
  204SOL    HW2 2461   0.938   1.606   1.629
  204SOL     MW 2462   1.011   1.654   1.623
  205SOL     OW 2463   0.715   1.966   0.495
  205SOL    HW1 2464   0.698   1.887   0.546
  205SOL    HW2 2465   0.634   2.016   0.501
  205SOL     MW 2466   0.703   1.962   0.502
  206SOL     OW 2467   1.450   0.835   2.933
  206SOL    HW1 2468   1.514   0.904   2.953
  206SOL    HW2 2469   1.478   0.760   2.985
  206SOL     MW 2470   1.461   0.835   2.942
  207SOL     OW 2471   5.057   2.635   1.608
  207SOL    HW1 2472   4.997   2.695   1.563
  207SOL    HW2 2473   5.039   2.549   1.568
  207SOL     MW 2474   5.047   2.632   1.597
  208SOL     OW 2475   0.589   5.228   0.092
  208SOL    HW1 2476   0.640   5.153   0.120
  208SOL    HW2 2477   0.560   5.270   0.173
  208SOL     MW 2478   0.592   5.224   0.106
  209SOL     OW 2479   2.064   0.341   2.653
  209SOL    HW1 2480   2.092   0.432   2.653
  209SOL    HW2 2481   2.072   0.313   2.562
  209SOL     MW 2482   2.069   0.349   2.641
  210SOL     OW 2483   1.274   2.208   4.476
  210SOL    HW1 2484   1.331   2.177   4.405
  210SOL    HW2 2485   1.219   2.133   4.497
  210SOL     MW 2486   1.274   2.195   4.470
  211SOL     OW 2487   6.153   3.001   5.345
  211SOL    HW1 2488   6.069   2.998   5.391
  211SOL    HW2 2489   6.130   3.021   5.254
  211SOL     MW 2490   6.139   3.003   5.339
  212SOL     OW 2491   0.516   1.298   0.354
  212SOL    HW1 2492   0.490   1.364   0.289
  212SOL    HW2 2493   0.507   1.342   0.438
  212SOL     MW 2494   0.512   1.312   0.356
  213SOL     OW 2495   6.183   0.646   0.420
  213SOL    HW1 2496   6.264   0.697   0.423
  213SOL    HW2 2497   6.166   0.635   0.326
  213SOL     MW 2498   6.191   0.651   0.408
  214SOL     OW 2499   2.093   5.934   1.151
  214SOL    HW1 2500   2.168   5.955   1.096
  214SOL    HW2 2501   2.077   6.014   1.201
  214SOL     MW 2502   2.101   5.947   1.150
  215SOL     OW 2503   1.092   2.971   5.185
  215SOL    HW1 2504   1.057   3.060   5.185
  215SOL    HW2 2505   1.185   2.982   5.165
  215SOL     MW 2506   1.100   2.984   5.182
  216SOL     OW 2507   6.139   0.175   5.700
  216SOL    HW1 2508   6.213   0.125   5.663
  216SOL    HW2 2509   6.178   0.229   5.768
  216SOL     MW 2510   6.154   0.175   5.704
  217SOL     OW 2511   5.990   1.642   0.169
  217SOL    HW1 2512   6.083   1.645   0.192
  217SOL    HW2 2513   5.956   1.568   0.218
  217SOL     MW 2514   5.997   1.633   0.178
  218SOL     OW 2515   1.075   0.819   0.976
  218SOL    HW1 2516   1.042   0.736   0.944
  218SOL    HW2 2517   1.105   0.801   1.065
  218SOL     MW 2518   1.075   0.806   0.983
  219SOL     OW 2519   5.574   1.959   0.458
  219SOL    HW1 2520   5.600   2.009   0.536
  219SOL    HW2 2521   5.654   1.914   0.431
  219SOL     MW 2522   5.587   1.960   0.465
  220SOL     OW 2523   4.918   0.971   0.336
  220SOL    HW1 2524   4.997   0.967   0.283
  220SOL    HW2 2525   4.925   1.053   0.384
  220SOL     MW 2526   4.929   0.981   0.335
  221SOL     OW 2527   0.393   2.825   0.780
  221SOL    HW1 2528   0.386   2.895   0.715
  221SOL    HW2 2529   0.486   2.801   0.779
  221SOL     MW 2530   0.404   2.831   0.772
  222SOL     OW 2531   0.213   1.645   0.095
  222SOL    HW1 2532   0.124   1.637   0.130
  222SOL    HW2 2533   0.251   1.558   0.105
  222SOL     MW 2534   0.206   1.633   0.101
  223SOL     OW 2535   1.376   4.439   5.180
  223SOL    HW1 2536   1.336   4.411   5.097
  223SOL    HW2 2537   1.345   4.376   5.244
  223SOL     MW 2538   1.367   4.428   5.177
  224SOL     OW 2539   1.823   2.430   0.940
  224SOL    HW1 2540   1.784   2.516   0.930
  224SOL    HW2 2541   1.894   2.443   1.002
  224SOL     MW 2542   1.827   2.443   0.947
  225SOL     OW 2543   2.088   1.277   2.444
  225SOL    HW1 2544   2.043   1.193   2.436
  225SOL    HW2 2545   2.090   1.294   2.538
  225SOL     MW 2546   2.082   1.269   2.455
  226SOL     OW 2547   0.508   2.210   0.696
  226SOL    HW1 2548   0.576   2.241   0.637
  226SOL    HW2 2549   0.483   2.288   0.747
  226SOL     MW 2550   0.513   2.224   0.695
  227SOL     OW 2551   1.121   0.993   0.552
  227SOL    HW1 2552   1.100   1.019   0.641
  227SOL    HW2 2553   1.041   1.011   0.502
  227SOL     MW 2554   1.108   0.998   0.557
  228SOL     OW 2555   2.186   1.530   0.886
  228SOL    HW1 2556   2.180   1.625   0.887
  228SOL    HW2 2557   2.144   1.503   0.968
  228SOL     MW 2558   2.180   1.538   0.897
  229SOL     OW 2559   1.231   3.228   4.393
  229SOL    HW1 2560   1.217   3.320   4.371
  229SOL    HW2 2561   1.208   3.222   4.486
  229SOL     MW 2562   1.226   3.239   4.402
  230SOL     OW 2563   1.124   1.349   2.367
  230SOL    HW1 2564   1.065   1.313   2.433
  230SOL    HW2 2565   1.142   1.275   2.309
  230SOL     MW 2566   1.119   1.335   2.368
  231SOL     OW 2567   1.430   1.123   4.173
  231SOL    HW1 2568   1.490   1.196   4.163
  231SOL    HW2 2569   1.485   1.045   4.160
  231SOL     MW 2570   1.445   1.122   4.170
  232SOL     OW 2571   1.511   2.815   1.989
  232SOL    HW1 2572   1.552   2.764   2.058
  232SOL    HW2 2573   1.451   2.754   1.946
  232SOL     MW 2574   1.508   2.801   1.992
  233SOL     OW 2575   1.515   1.480   2.149
  233SOL    HW1 2576   1.605   1.512   2.140
  233SOL    HW2 2577   1.472   1.546   2.204
  233SOL     MW 2578   1.521   1.493   2.155
  234SOL     OW 2579   1.579   3.744   2.477
  234SOL    HW1 2580   1.496   3.705   2.506
  234SOL    HW2 2581   1.641   3.671   2.478
  234SOL     MW 2582   1.576   3.730   2.481
  235SOL     OW 2583   2.407   3.539   0.470
  235SOL    HW1 2584   2.468   3.612   0.465
  235SOL    HW2 2585   2.457   3.468   0.509
  235SOL     MW 2586   2.421   3.539   0.474
  236SOL     OW 2587   1.196   5.544   1.414
  236SOL    HW1 2588   1.230   5.537   1.503
  236SOL    HW2 2589   1.260   5.495   1.361
  236SOL     MW 2590   1.209   5.537   1.418
  237SOL     OW 2591   5.308   0.929   1.017
  237SOL    HW1 2592   5.318   0.974   1.100
  237SOL    HW2 2593   5.386   0.873   1.009
  237SOL     MW 2594   5.319   0.927   1.026
  238SOL     OW 2595   2.400   1.128   0.907
  238SOL    HW1 2596   2.341   1.072   0.857
  238SOL    HW2 2597   2.487   1.108   0.873
  238SOL     MW 2598   2.404   1.119   0.896
  239SOL     OW 2599   2.315   6.154   1.914
  239SOL    HW1 2600   2.234   6.140   1.963
  239SOL    HW2 2601   2.380   6.176   1.980
  239SOL     MW 2602   2.313   6.155   1.929
  240SOL     OW 2603   5.441   6.143   1.473
  240SOL    HW1 2604   5.358   6.096   1.479
  240SOL    HW2 2605   5.502   6.079   1.437
  240SOL     MW 2606   5.438   6.129   1.469
  241SOL     OW 2607   6.052   4.872   5.677
  241SOL    HW1 2608   6.114   4.800   5.684
  241SOL    HW2 2609   6.062   4.904   5.587
  241SOL     MW 2610   6.061   4.867   5.666
  242SOL     OW 2611   4.325   1.649   0.389
  242SOL    HW1 2612   4.360   1.738   0.383
  242SOL    HW2 2613   4.341   1.611   0.303
  242SOL     MW 2614   4.332   1.655   0.377
  243SOL     OW 2615   0.115   1.775   2.138
  243SOL    HW1 2616   0.179   1.715   2.176
  243SOL    HW2 2617   0.145   1.862   2.162
  243SOL     MW 2618   0.127   1.778   2.146
  244SOL     OW 2619   1.387   0.915   5.464
  244SOL    HW1 2620   1.393   0.989   5.525
  244SOL    HW2 2621   1.461   0.928   5.404
  244SOL     MW 2622   1.397   0.926   5.464
  245SOL     OW 2623   5.535   2.277   6.089
  245SOL    HW1 2624   5.503   2.228   6.165
  245SOL    HW2 2625   5.466   2.269   6.024
  245SOL     MW 2626   5.522   2.270   6.091
  246SOL     OW 2627   1.276   5.333   1.097
  246SOL    HW1 2628   1.361   5.294   1.079
  246SOL    HW2 2629   1.236   5.344   1.011
  246SOL     MW 2630   1.282   5.330   1.084
  247SOL     OW 2631   1.290   1.490   2.790
  247SOL    HW1 2632   1.257   1.508   2.702
  247SOL    HW2 2633   1.355   1.421   2.778
  247SOL     MW 2634   1.294   1.484   2.777
  248SOL     OW 2635   1.578   0.803   1.250
  248SOL    HW1 2636   1.670   0.830   1.259
  248SOL    HW2 2637   1.582   0.723   1.198
  248SOL     MW 2638   1.591   0.796   1.245
  249SOL     OW 2639   5.813   4.183   5.468
  249SOL    HW1 2640   5.804   4.276   5.447
  249SOL    HW2 2641   5.870   4.182   5.546
  249SOL     MW 2642   5.819   4.195   5.475
  250SOL     OW 2643   2.311   0.946   0.456
  250SOL    HW1 2644   2.321   0.907   0.370
  250SOL    HW2 2645   2.359   1.028   0.452
  250SOL     MW 2646   2.319   0.951   0.445
  251SOL     OW 2647   1.958   5.733   1.038
  251SOL    HW1 2648   2.019   5.796   1.076
  251SOL    HW2 2649   1.895   5.715   1.107
  251SOL     MW 2650   1.958   5.739   1.052
  252SOL     OW 2651   0.180   1.166   0.204
  252SOL    HW1 2652   0.255   1.107   0.192
  252SOL    HW2 2653   0.146   1.144   0.290
  252SOL     MW 2654   0.185   1.155   0.213
  253SOL     OW 2655   1.998   5.553   6.069
  253SOL    HW1 2656   2.052   5.474   6.062
  253SOL    HW2 2657   2.012   5.599   5.986
  253SOL     MW 2658   2.007   5.548   6.057
  254SOL     OW 2659   1.376   1.881   0.885
  254SOL    HW1 2660   1.355   1.953   0.944
  254SOL    HW2 2661   1.332   1.805   0.923
  254SOL     MW 2662   1.368   1.881   0.897
  255SOL     OW 2663   0.762   0.622   1.930
  255SOL    HW1 2664   0.820   0.693   1.903
  255SOL    HW2 2665   0.755   0.631   2.025
  255SOL     MW 2666   0.769   0.632   1.939
  256SOL     OW 2667   0.491   1.083   0.529
  256SOL    HW1 2668   0.584   1.093   0.552
  256SOL    HW2 2669   0.478   1.143   0.457
  256SOL     MW 2670   0.502   1.092   0.523
  257SOL     OW 2671   4.768   2.040   6.028
  257SOL    HW1 2672   4.789   2.130   6.002
  257SOL    HW2 2673   4.696   2.048   6.090
  257SOL     MW 2674   4.762   2.052   6.032
  258SOL     OW 2675   1.512   0.103   5.274
  258SOL    HW1 2676   1.453   0.033   5.247
  258SOL    HW2 2677   1.493   0.115   5.367
  258SOL     MW 2678   1.502   0.096   5.283
  259SOL     OW 2679   1.710   1.311   1.351
  259SOL    HW1 2680   1.650   1.270   1.413
  259SOL    HW2 2681   1.661   1.386   1.317
  259SOL     MW 2682   1.696   1.315   1.355
  260SOL     OW 2683   3.101   1.311   1.320
  260SOL    HW1 2684   3.174   1.349   1.270
  260SOL    HW2 2685   3.025   1.364   1.296
  260SOL     MW 2686   3.101   1.323   1.311
  261SOL     OW 2687   1.582   3.010   1.786
  261SOL    HW1 2688   1.548   3.097   1.802
  261SOL    HW2 2689   1.550   2.957   1.860
  261SOL     MW 2690   1.573   3.014   1.798
  262SOL     OW 2691   5.643   2.836   0.132
  262SOL    HW1 2692   5.697   2.798   0.201
  262SOL    HW2 2693   5.598   2.909   0.174
  262SOL     MW 2694   5.644   2.841   0.146
  263SOL     OW 2695   3.488   0.238   1.134
  263SOL    HW1 2696   3.447   0.261   1.051
  263SOL    HW2 2697   3.418   0.198   1.185
  263SOL     MW 2698   3.474   0.236   1.130
  264SOL     OW 2699   2.156   1.629   1.566
  264SOL    HW1 2700   2.061   1.615   1.556
  264SOL    HW2 2701   2.194   1.593   1.486
  264SOL     MW 2702   2.148   1.623   1.555
  265SOL     OW 2703   0.717   5.418   2.171
  265SOL    HW1 2704   0.749   5.332   2.142
  265SOL    HW2 2705   0.678   5.457   2.093
  265SOL     MW 2706   0.716   5.412   2.158
  266SOL     OW 2707   1.857   4.949   1.545
  266SOL    HW1 2708   1.846   4.860   1.578
  266SOL    HW2 2709   1.941   4.978   1.581
  266SOL     MW 2710   1.867   4.941   1.553
  267SOL     OW 2711   2.725   0.453   3.834
  267SOL    HW1 2712   2.656   0.447   3.769
  267SOL    HW2 2713   2.797   0.497   3.789
  267SOL     MW 2714   2.725   0.458   3.820
  268SOL     OW 2715   1.236   1.547   2.518
  268SOL    HW1 2716   1.180   1.624   2.523
  268SOL    HW2 2717   1.194   1.491   2.452
  268SOL     MW 2718   1.223   1.550   2.510
  269SOL     OW 2719   2.889   0.469   2.837
  269SOL    HW1 2720   2.958   0.410   2.806
  269SOL    HW2 2721   2.810   0.415   2.837
  269SOL     MW 2722   2.888   0.455   2.833
  270SOL     OW 2723   5.458   6.051   3.728
  270SOL    HW1 2724   5.386   6.092   3.776
  270SOL    HW2 2725   5.507   6.003   3.795
  270SOL     MW 2726   5.455   6.050   3.743
  271SOL     OW 2727   0.974   4.836   2.228
  271SOL    HW1 2728   0.921   4.894   2.282
  271SOL    HW2 2729   0.982   4.756   2.279
  271SOL     MW 2730   0.968   4.833   2.241
  272SOL     OW 2731   2.182   5.761   2.605
  272SOL    HW1 2732   2.199   5.669   2.585
  272SOL    HW2 2733   2.097   5.779   2.565
  272SOL     MW 2734   2.174   5.752   2.597
  273SOL     OW 2735   5.791   0.817   0.962
  273SOL    HW1 2736   5.817   0.861   0.881
  273SOL    HW2 2737   5.836   0.733   0.960
  273SOL     MW 2738   5.800   0.812   0.952
  274SOL     OW 2739   0.990   0.302   0.445
  274SOL    HW1 2740   0.981   0.318   0.539
  274SOL    HW2 2741   0.974   0.208   0.435
  274SOL     MW 2742   0.987   0.292   0.455
  275SOL     OW 2743   3.087   1.583   0.754
  275SOL    HW1 2744   3.062   1.613   0.842
  275SOL    HW2 2745   3.049   1.648   0.695
  275SOL     MW 2746   3.079   1.595   0.758
  276SOL     OW 2747   4.835   0.027   5.818
  276SOL    HW1 2748   4.770   0.081   5.774
  276SOL    HW2 2749   4.882   0.087   5.876
  276SOL     MW 2750   4.833   0.041   5.820
  277SOL     OW 2751   5.760   2.328   5.737
  277SOL    HW1 2752   5.767   2.408   5.789
  277SOL    HW2 2753   5.771   2.257   5.801
  277SOL     MW 2754   5.762   2.329   5.752
  278SOL     OW 2755   0.306   5.312   2.318
  278SOL    HW1 2756   0.395   5.318   2.352
  278SOL    HW2 2757   0.251   5.294   2.394
  278SOL     MW 2758   0.310   5.311   2.332
  279SOL     OW 2759   3.141   0.611   0.817
  279SOL    HW1 2760   3.071   0.670   0.788
  279SOL    HW2 2761   3.098   0.548   0.874
  279SOL     MW 2762   3.127   0.611   0.820
  280SOL     OW 2763   0.004   0.944   1.121
  280SOL    HW1 2764   0.041   1.028   1.147
  280SOL    HW2 2765   0.053   0.880   1.173
  280SOL     MW 2766   0.015   0.946   1.131
  281SOL     OW 2767   1.294   6.192   1.486
  281SOL    HW1 2768   1.220   6.131   1.490
  281SOL    HW2 2769   1.331   6.191   1.574
  281SOL     MW 2770   1.289   6.184   1.498
  282SOL     OW 2771   0.048   2.485   0.927
  282SOL    HW1 2772   0.138   2.514   0.914
  282SOL    HW2 2773   0.011   2.550   0.987
  282SOL     MW 2774   0.055   2.497   0.933
  283SOL     OW 2775   2.083   0.082   6.237
  283SOL    HW1 2776   1.989   0.067   6.241
  283SOL    HW2 2777   2.115   0.060   6.325
  283SOL     MW 2778   2.075   0.077   6.249
  284SOL     OW 2779   0.876   0.575   1.334
  284SOL    HW1 2780   0.951   0.635   1.326
  284SOL    HW2 2781   0.897   0.520   1.409
  284SOL     MW 2782   0.888   0.576   1.342
  285SOL     OW 2783   1.293   0.135   1.337
  285SOL    HW1 2784   1.292   0.068   1.405
  285SOL    HW2 2785   1.296   0.218   1.384
  285SOL     MW 2786   1.293   0.138   1.351
  286SOL     OW 2787   0.605   0.550   4.961
  286SOL    HW1 2788   0.639   0.541   5.051
  286SOL    HW2 2789   0.683   0.566   4.908
  286SOL     MW 2790   0.619   0.551   4.966
  287SOL     OW 2791   2.543   3.037   1.903
  287SOL    HW1 2792   2.628   3.035   1.859
  287SOL    HW2 2793   2.531   2.948   1.936
  287SOL     MW 2794   2.553   3.026   1.902
  288SOL     OW 2795   6.144   5.691   4.061
  288SOL    HW1 2796   6.210   5.676   3.993
  288SOL    HW2 2797   6.192   5.684   4.143
  288SOL     MW 2798   6.159   5.688   4.062
  289SOL     OW 2799   5.479   0.785   5.719
  289SOL    HW1 2800   5.453   0.819   5.805
  289SOL    HW2 2801   5.401   0.741   5.687
  289SOL     MW 2802   5.466   0.784   5.726
  290SOL     OW 2803   1.175   0.231   5.768
  290SOL    HW1 2804   1.183   0.161   5.703
  290SOL    HW2 2805   1.124   0.192   5.839
  290SOL     MW 2806   1.169   0.217   5.769
  291SOL     OW 2807   2.605   1.283   1.155
  291SOL    HW1 2808   2.685   1.296   1.104
  291SOL    HW2 2809   2.610   1.192   1.184
  291SOL     MW 2810   2.616   1.273   1.152
  292SOL     OW 2811   5.878   3.156   5.255
  292SOL    HW1 2812   5.876   3.105   5.335
  292SOL    HW2 2813   5.935   3.107   5.196
  292SOL     MW 2814   5.885   3.143   5.257
  293SOL     OW 2815   6.181   2.006   0.384
  293SOL    HW1 2816   6.224   1.961   0.312
  293SOL    HW2 2817   6.248   2.013   0.452
  293SOL     MW 2818   6.195   2.001   0.384
  294SOL     OW 2819   4.797   0.816   1.284
  294SOL    HW1 2820   4.844   0.748   1.334
  294SOL    HW2 2821   4.725   0.843   1.342
  294SOL     MW 2822   4.794   0.810   1.298
  295SOL     OW 2823   5.004   5.809   0.513
  295SOL    HW1 2824   4.983   5.728   0.467
  295SOL    HW2 2825   4.922   5.836   0.554
  295SOL     MW 2826   4.991   5.802   0.512
  296SOL     OW 2827   0.890   0.400   3.002
  296SOL    HW1 2828   0.897   0.305   3.012
  296SOL    HW2 2829   0.917   0.417   2.912
  296SOL     MW 2830   0.894   0.390   2.992
  297SOL     OW 2831   4.982   4.137   1.809
  297SOL    HW1 2832   4.959   4.064   1.750
  297SOL    HW2 2833   4.921   4.207   1.785
  297SOL     MW 2834   4.971   4.136   1.798
  298SOL     OW 2835   0.557   0.472   0.751
  298SOL    HW1 2836   0.619   0.522   0.697
  298SOL    HW2 2837   0.561   0.514   0.837
  298SOL     MW 2838   0.566   0.484   0.755
  299SOL     OW 2839   0.746   0.362   2.205
  299SOL    HW1 2840   0.795   0.437   2.239
  299SOL    HW2 2841   0.656   0.393   2.198
  299SOL     MW 2842   0.741   0.375   2.209
  300SOL     OW 2843   3.059   1.104   0.670
  300SOL    HW1 2844   3.020   1.058   0.595
  300SOL    HW2 2845   2.992   1.099   0.738
  300SOL     MW 2846   3.045   1.097   0.669
  301SOL     OW 2847   1.719   1.995   1.810
  301SOL    HW1 2848   1.698   1.902   1.805
  301SOL    HW2 2849   1.635   2.038   1.828
  301SOL     MW 2850   1.705   1.989   1.812
  302SOL     OW 2851   4.625   2.822   0.136
  302SOL    HW1 2852   4.596   2.809   0.227
  302SOL    HW2 2853   4.597   2.743   0.090
  302SOL     MW 2854   4.618   2.811   0.142
  303SOL     OW 2855   1.647   4.795   0.759
  303SOL    HW1 2856   1.555   4.794   0.784
  303SOL    HW2 2857   1.690   4.845   0.828
  303SOL     MW 2858   1.641   4.802   0.771
  304SOL     OW 2859   0.761   3.090   0.180
  304SOL    HW1 2860   0.731   3.174   0.215
  304SOL    HW2 2861   0.850   3.106   0.151
  304SOL     MW 2862   0.768   3.103   0.181
  305SOL     OW 2863   5.310   5.547   0.590
  305SOL    HW1 2864   5.247   5.500   0.535
  305SOL    HW2 2865   5.352   5.610   0.531
  305SOL     MW 2866   5.307   5.549   0.576
  306SOL     OW 2867   3.394   1.568   1.030
  306SOL    HW1 2868   3.408   1.585   0.937
  306SOL    HW2 2869   3.367   1.476   1.034
  306SOL     MW 2870   3.393   1.558   1.019
  307SOL     OW 2871   1.521   2.165   1.879
  307SOL    HW1 2872   1.478   2.214   1.949
  307SOL    HW2 2873   1.517   2.222   1.803
  307SOL     MW 2874   1.515   2.178   1.878
  308SOL     OW 2875   1.703   4.513   6.142
  308SOL    HW1 2876   1.762   4.571   6.190
  308SOL    HW2 2877   1.729   4.425   6.167
  308SOL     MW 2878   1.714   4.509   6.151
  309SOL     OW 2879   2.886   1.097   0.893
  309SOL    HW1 2880   2.960   1.096   0.954
  309SOL    HW2 2881   2.883   1.187   0.861
  309SOL     MW 2882   2.895   1.108   0.897
  310SOL     OW 2883   6.243   5.136   1.058
  310SOL    HW1 2884   6.285   5.091   0.985
  310SOL    HW2 2885   6.195   5.067   1.104
  310SOL     MW 2886   6.242   5.122   1.054
  311SOL     OW 2887   1.757   0.578   1.566
  311SOL    HW1 2888   1.822   0.612   1.504
  311SOL    HW2 2889   1.689   0.646   1.569
  311SOL     MW 2890   1.756   0.591   1.558
  312SOL     OW 2891   4.500   1.826   1.463
  312SOL    HW1 2892   4.472   1.736   1.445
  312SOL    HW2 2893   4.595   1.824   1.454
  312SOL     MW 2894   4.509   1.814   1.459
  313SOL     OW 2895   5.794   5.993   1.702
  313SOL    HW1 2896   5.732   6.066   1.699
  313SOL    HW2 2897   5.839   6.003   1.785
  313SOL     MW 2898   5.792   6.003   1.712
  314SOL     OW 2899   5.473   1.094   0.635
  314SOL    HW1 2900   5.554   1.107   0.586
  314SOL    HW2 2901   5.468   0.999   0.646
  314SOL     MW 2902   5.483   1.083   0.630
  315SOL     OW 2903   0.254   4.175   0.415
  315SOL    HW1 2904   0.306   4.099   0.442
  315SOL    HW2 2905   0.318   4.246   0.407
  315SOL     MW 2906   0.269   4.175   0.418
  316SOL     OW 2907   5.919   5.182   0.693
  316SOL    HW1 2908   5.875   5.262   0.664
  316SOL    HW2 2909   5.946   5.138   0.613
  316SOL     MW 2910   5.917   5.187   0.679
  317SOL     OW 2911   1.416   2.863   0.276
  317SOL    HW1 2912   1.412   2.783   0.328
  317SOL    HW2 2913   1.324   2.885   0.258
  317SOL     MW 2914   1.404   2.856   0.280
  318SOL     OW 2915   1.181   0.246   0.286
  318SOL    HW1 2916   1.114   0.282   0.343
  318SOL    HW2 2917   1.134   0.184   0.230
  318SOL     MW 2918   1.167   0.243   0.286
  319SOL     OW 2919   2.083   2.920   1.439
  319SOL    HW1 2920   2.139   2.934   1.362
  319SOL    HW2 2921   2.145   2.903   1.510
  319SOL     MW 2922   2.098   2.920   1.438
  320SOL     OW 2923   1.335   1.945   2.613
  320SOL    HW1 2924   1.359   1.892   2.688
  320SOL    HW2 2925   1.305   2.028   2.651
  320SOL     MW 2926   1.334   1.949   2.627
  321SOL     OW 2927   5.254   1.102   0.401
  321SOL    HW1 2928   5.189   1.088   0.470
  321SOL    HW2 2929   5.289   1.189   0.418
  321SOL     MW 2930   5.250   1.111   0.412
  322SOL     OW 2931   1.994   5.868   2.428
  322SOL    HW1 2932   2.042   5.949   2.409
  322SOL    HW2 2933   1.944   5.850   2.348
  322SOL     MW 2934   1.993   5.876   2.415
  323SOL     OW 2935   2.274   2.139   2.260
  323SOL    HW1 2936   2.240   2.220   2.223
  323SOL    HW2 2937   2.368   2.155   2.272
  323SOL     MW 2938   2.282   2.151   2.257
  324SOL     OW 2939   1.402   6.067   5.535
  324SOL    HW1 2940   1.483   6.069   5.485
  324SOL    HW2 2941   1.375   5.975   5.535
  324SOL     MW 2942   1.409   6.055   5.529
  325SOL     OW 2943   2.327   0.035   3.242
  325SOL    HW1 2944   2.273   0.105   3.279
  325SOL    HW2 2945   2.267  -0.040   3.233
  325SOL     MW 2946   2.312   0.035   3.245
  326SOL     OW 2947   5.188   0.299   1.524
  326SOL    HW1 2948   5.170   0.309   1.618
  326SOL    HW2 2949   5.276   0.263   1.520
  326SOL     MW 2950   5.197   0.296   1.536
  327SOL     OW 2951   2.050   1.088   5.763
  327SOL    HW1 2952   1.991   1.026   5.806
  327SOL    HW2 2953   2.137   1.048   5.770
  327SOL     MW 2954   2.054   1.075   5.769
  328SOL     OW 2955   1.238   1.184   1.268
  328SOL    HW1 2956   1.314   1.194   1.326
  328SOL    HW2 2957   1.185   1.116   1.310
  328SOL     MW 2958   1.241   1.177   1.281
  329SOL     OW 2959   0.393   4.777   5.500
  329SOL    HW1 2960   0.309   4.751   5.464
  329SOL    HW2 2961   0.381   4.775   5.595
  329SOL     MW 2962   0.381   4.774   5.507
  330SOL     OW 2963   0.588   1.322   1.396
  330SOL    HW1 2964   0.548   1.309   1.482
  330SOL    HW2 2965   0.608   1.234   1.365
  330SOL     MW 2966   0.586   1.309   1.403
  331SOL     OW 2967   0.667   2.030   5.636
  331SOL    HW1 2968   0.583   2.058   5.600
  331SOL    HW2 2969   0.693   2.100   5.696
  331SOL     MW 2970   0.659   2.042   5.639
  332SOL     OW 2971   0.480   0.564   1.747
  332SOL    HW1 2972   0.488   0.491   1.809
  332SOL    HW2 2973   0.460   0.522   1.663
  332SOL     MW 2974   0.478   0.549   1.744
  333SOL     OW 2975   0.575   0.803   1.078
  333SOL    HW1 2976   0.637   0.876   1.083
  333SOL    HW2 2977   0.489   0.843   1.092
  333SOL     MW 2978   0.572   0.817   1.081
  334SOL     OW 2979   1.216   0.471   1.259
  334SOL    HW1 2980   1.304   0.482   1.223
  334SOL    HW2 2981   1.231   0.454   1.352
  334SOL     MW 2982   1.229   0.470   1.266
  335SOL     OW 2983   0.637   5.860   0.133
  335SOL    HW1 2984   0.691   5.815   0.067
  335SOL    HW2 2985   0.548   5.829   0.117
  335SOL     MW 2986   0.633   5.850   0.122
  336SOL     OW 2987   2.562   0.772   1.126
  336SOL    HW1 2988   2.473   0.753   1.094
  336SOL    HW2 2989   2.555   0.858   1.167
  336SOL     MW 2990   2.550   0.780   1.127
  337SOL     OW 2991   2.870   3.042   0.253
  337SOL    HW1 2992   2.880   3.124   0.205
  337SOL    HW2 2993   2.880   2.974   0.186
  337SOL     MW 2994   2.873   3.043   0.238
  338SOL     OW 2995   0.145   5.926   0.951
  338SOL    HW1 2996   0.124   5.854   1.012
  338SOL    HW2 2997   0.193   5.884   0.880
  338SOL     MW 2998   0.149   5.911   0.950
  339SOL     OW 2999   6.263   1.449   2.562
  339SOL    HW1 3000   6.275   1.430   2.468
  339SOL    HW2 3001   6.197   1.385   2.590
  339SOL     MW 3002   6.256   1.438   2.553
  340SOL     OW 3003   0.787   1.067   0.582
  340SOL    HW1 3004   0.826   1.018   0.511
  340SOL    HW2 3005   0.847   1.140   0.597
  340SOL     MW 3006   0.799   1.070   0.575
  341SOL     OW 3007   1.257   2.955   1.680
  341SOL    HW1 3008   1.165   2.952   1.652
  341SOL    HW2 3009   1.306   2.925   1.604
  341SOL     MW 3010   1.251   2.951   1.667
  342SOL     OW 3011   3.315   0.055   1.269
  342SOL    HW1 3012   3.336   0.079   1.359
  342SOL    HW2 3013   3.220   0.063   1.264
  342SOL     MW 3014   3.306   0.059   1.280
  343SOL     OW 3015   1.618   5.079   1.903
  343SOL    HW1 3016   1.619   5.071   1.998
  343SOL    HW2 3017   1.674   5.008   1.872
  343SOL     MW 3018   1.626   5.069   1.911
  344SOL     OW 3019   1.102   2.447   1.224
  344SOL    HW1 3020   1.029   2.504   1.199
  344SOL    HW2 3021   1.085   2.425   1.315
  344SOL     MW 3022   1.090   2.452   1.232
  345SOL     OW 3023   0.624   5.537   5.685
  345SOL    HW1 3024   0.687   5.493   5.628
  345SOL    HW2 3025   0.678   5.577   5.753
  345SOL     MW 3026   0.639   5.536   5.686
  346SOL     OW 3027   5.193   6.178   4.849
  346SOL    HW1 3028   5.255   6.198   4.919
  346SOL    HW2 3029   5.242   6.194   4.768
  346SOL     MW 3030   5.207   6.183   4.848
  347SOL     OW 3031   2.379   2.295   1.073
  347SOL    HW1 3032   2.413   2.261   0.990
  347SOL    HW2 3033   2.432   2.373   1.090
  347SOL     MW 3034   2.390   2.301   1.065
  348SOL     OW 3035   0.295   4.971   2.377
  348SOL    HW1 3036   0.366   5.027   2.409
  348SOL    HW2 3037   0.250   4.942   2.456
  348SOL     MW 3038   0.298   4.974   2.391
  349SOL     OW 3039   2.268   1.631   5.087
  349SOL    HW1 3040   2.207   1.701   5.063
  349SOL    HW2 3041   2.237   1.555   5.038
  349SOL     MW 3042   2.256   1.630   5.077
  350SOL     OW 3043   2.278   1.976   5.451
  350SOL    HW1 3044   2.337   2.025   5.393
  350SOL    HW2 3045   2.337   1.936   5.515
  350SOL     MW 3046   2.293   1.977   5.451
  351SOL     OW 3047   1.524   1.498   1.266
  351SOL    HW1 3048   1.470   1.489   1.187
  351SOL    HW2 3049   1.462   1.486   1.339
  351SOL     MW 3050   1.509   1.495   1.265
  352SOL     OW 3051   1.788   1.466   2.091
  352SOL    HW1 3052   1.733   1.441   2.016
  352SOL    HW2 3053   1.855   1.522   2.052
  352SOL     MW 3054   1.789   1.470   2.076
  353SOL     OW 3055   1.188   1.459   1.742
  353SOL    HW1 3056   1.258   1.446   1.678
  353SOL    HW2 3057   1.135   1.529   1.705
  353SOL     MW 3058   1.190   1.466   1.729
  354SOL     OW 3059   0.310   1.551   3.329
  354SOL    HW1 3060   0.393   1.542   3.281
  354SOL    HW2 3061   0.315   1.484   3.398
  354SOL     MW 3062   0.322   1.541   3.332
  355SOL     OW 3063   1.356   6.171   5.190
  355SOL    HW1 3064   1.334   6.097   5.246
  355SOL    HW2 3065   1.294   6.166   5.117
  355SOL     MW 3066   1.345   6.161   5.187
  356SOL     OW 3067   0.642   2.439   5.336
  356SOL    HW1 3068   0.607   2.351   5.322
  356SOL    HW2 3069   0.680   2.464   5.252
  356SOL     MW 3070   0.642   2.431   5.324
  357SOL     OW 3071   0.779   5.927   1.069
  357SOL    HW1 3072   0.710   5.923   1.003
  357SOL    HW2 3073   0.860   5.920   1.019
  357SOL     MW 3074   0.780   5.926   1.054
  358SOL     OW 3075   5.696   2.159   2.411
  358SOL    HW1 3076   5.772   2.101   2.423
  358SOL    HW2 3077   5.620   2.101   2.414
  358SOL     MW 3078   5.696   2.144   2.413
  359SOL     OW 3079   0.385   0.328   3.758
  359SOL    HW1 3080   0.405   0.417   3.727
  359SOL    HW2 3081   0.343   0.342   3.843
  359SOL     MW 3082   0.382   0.342   3.765
  360SOL     OW 3083   0.212   0.708   1.777
  360SOL    HW1 3084   0.160   0.699   1.856
  360SOL    HW2 3085   0.287   0.650   1.790
  360SOL     MW 3086   0.215   0.699   1.789
  361SOL     OW 3087   1.128   0.217   1.687
  361SOL    HW1 3088   1.076   0.228   1.766
  361SOL    HW2 3089   1.211   0.181   1.718
  361SOL     MW 3090   1.132   0.214   1.701
  362SOL     OW 3091   1.321   1.667   4.717
  362SOL    HW1 3092   1.265   1.690   4.791
  362SOL    HW2 3093   1.331   1.748   4.668
  362SOL     MW 3094   1.315   1.680   4.720
  363SOL     OW 3095   5.678   1.116   2.816
  363SOL    HW1 3096   5.629   1.071   2.886
  363SOL    HW2 3097   5.759   1.144   2.859
  363SOL     MW 3098   5.682   1.114   2.831
  364SOL     OW 3099   0.516   1.477   3.161
  364SOL    HW1 3100   0.584   1.541   3.183
  364SOL    HW2 3101   0.495   1.495   3.069
  364SOL     MW 3102   0.522   1.488   3.152
  365SOL     OW 3103   5.475   2.673   3.388
  365SOL    HW1 3104   5.462   2.587   3.430
  365SOL    HW2 3105   5.428   2.734   3.445
  365SOL     MW 3106   5.467   2.669   3.401
  366SOL     OW 3107   5.708   3.773   3.549
  366SOL    HW1 3108   5.634   3.717   3.527
  366SOL    HW2 3109   5.769   3.762   3.476
  366SOL     MW 3110   5.706   3.765   3.537
  367SOL     OW 3111   0.590   1.576   2.196
  367SOL    HW1 3112   0.676   1.565   2.155
  367SOL    HW2 3113   0.555   1.487   2.202
  367SOL     MW 3114   0.596   1.563   2.191
  368SOL     OW 3115   2.371   0.999   2.467
  368SOL    HW1 3116   2.386   0.905   2.461
  368SOL    HW2 3117   2.354   1.027   2.377
  368SOL     MW 3118   2.370   0.991   2.455
  369SOL     OW 3119   5.987   2.578   2.348
  369SOL    HW1 3120   6.002   2.487   2.323
  369SOL    HW2 3121   6.022   2.629   2.275
  369SOL     MW 3122   5.994   2.573   2.336
  370SOL     OW 3123   5.678   0.339   0.751
  370SOL    HW1 3124   5.751   0.339   0.813
  370SOL    HW2 3125   5.606   0.382   0.798
  370SOL     MW 3126   5.678   0.345   0.765
  371SOL     OW 3127   5.676   1.512   3.092
  371SOL    HW1 3128   5.747   1.517   3.027
  371SOL    HW2 3129   5.716   1.468   3.167
  371SOL     MW 3130   5.690   1.507   3.093
  372SOL     OW 3131   1.728   2.685   0.931
  372SOL    HW1 3132   1.775   2.751   0.880
  372SOL    HW2 3133   1.713   2.728   1.016
  372SOL     MW 3134   1.732   2.699   0.935
  373SOL     OW 3135   2.953   6.151   2.695
  373SOL    HW1 3136   2.876   6.095   2.710
  373SOL    HW2 3137   2.935   6.194   2.611
  373SOL     MW 3138   2.941   6.149   2.686
  374SOL     OW 3139   1.268   6.232   1.137
  374SOL    HW1 3140   1.283   6.305   1.197
  374SOL    HW2 3141   1.215   6.269   1.067
  374SOL     MW 3142   1.263   6.246   1.136
  375SOL     OW 3143   1.527   2.339   3.117
  375SOL    HW1 3144   1.561   2.395   3.186
  375SOL    HW2 3145   1.541   2.389   3.036
  375SOL     MW 3146   1.533   2.352   3.115
  376SOL     OW 3147   5.388   2.896   1.430
  376SOL    HW1 3148   5.335   2.884   1.351
  376SOL    HW2 3149   5.388   2.810   1.472
  376SOL     MW 3150   5.381   2.883   1.425
  377SOL     OW 3151   1.764   1.188   0.890
  377SOL    HW1 3152   1.723   1.169   0.974
  377SOL    HW2 3153   1.697   1.234   0.840
  377SOL     MW 3154   1.750   1.191   0.894
  378SOL     OW 3155   6.076   2.088   1.992
  378SOL    HW1 3156   6.131   2.099   2.069
  378SOL    HW2 3157   6.108   2.153   1.929
  378SOL     MW 3158   6.087   2.098   1.994
  379SOL     OW 3159   5.772   6.162   6.229
  379SOL    HW1 3160   5.721   6.181   6.307
  379SOL    HW2 3161   5.837   6.098   6.257
  379SOL     MW 3162   5.774   6.156   6.242
  380SOL     OW 3163   0.517   2.768   3.551
  380SOL    HW1 3164   0.575   2.786   3.625
  380SOL    HW2 3165   0.502   2.673   3.556
  380SOL     MW 3166   0.522   2.758   3.561
  381SOL     OW 3167   0.783   1.366   2.687
  381SOL    HW1 3168   0.694   1.357   2.652
  381SOL    HW2 3169   0.778   1.330   2.775
  381SOL     MW 3170   0.771   1.360   2.694
  382SOL     OW 3171   5.340   5.378   3.178
  382SOL    HW1 3172   5.281   5.453   3.171
  382SOL    HW2 3173   5.318   5.323   3.103
  382SOL     MW 3174   5.329   5.380   3.167
  383SOL     OW 3175   0.441   1.056   1.194
  383SOL    HW1 3176   0.527   1.044   1.235
  383SOL    HW2 3177   0.460   1.096   1.110
  383SOL     MW 3178   0.454   1.059   1.189
  384SOL     OW 3179   0.093   5.785   1.175
  384SOL    HW1 3180   0.168   5.791   1.234
  384SOL    HW2 3181   0.019   5.819   1.226
  384SOL     MW 3182   0.093   5.790   1.189
  385SOL     OW 3183   2.361   3.233   0.911
  385SOL    HW1 3184   2.343   3.160   0.851
  385SOL    HW2 3185   2.436   3.202   0.963
  385SOL     MW 3186   2.369   3.219   0.910
  386SOL     OW 3187   1.349   0.091   4.325
  386SOL    HW1 3188   1.435   0.058   4.348
  386SOL    HW2 3189   1.291   0.057   4.393
  386SOL     MW 3190   1.352   0.082   4.337
  387SOL     OW 3191   4.654   1.188   2.652
  387SOL    HW1 3192   4.666   1.274   2.611
  387SOL    HW2 3193   4.668   1.125   2.581
  387SOL     MW 3194   4.657   1.191   2.637
  388SOL     OW 3195   3.053   5.268   2.006
  388SOL    HW1 3196   2.985   5.209   2.039
  388SOL    HW2 3197   3.058   5.338   2.071
  388SOL     MW 3198   3.045   5.270   2.019
  389SOL     OW 3199   1.237   2.336   0.847
  389SOL    HW1 3200   1.166   2.306   0.903
  389SOL    HW2 3201   1.317   2.312   0.895
  389SOL     MW 3202   1.238   2.329   0.860
  390SOL     OW 3203   1.825   0.650   2.639
  390SOL    HW1 3204   1.753   0.602   2.597
  390SOL    HW2 3205   1.811   0.637   2.733
  390SOL     MW 3206   1.814   0.642   2.646
  391SOL     OW 3207   1.176   6.155   3.471
  391SOL    HW1 3208   1.184   6.118   3.559
  391SOL    HW2 3209   1.241   6.225   3.469
  391SOL     MW 3210   1.185   6.159   3.482
  392SOL     OW 3211   0.849   0.077   3.817
  392SOL    HW1 3212   0.881   0.157   3.775
  392SOL    HW2 3213   0.771   0.106   3.865
  392SOL     MW 3214   0.843   0.091   3.818
  393SOL     OW 3215   1.227   0.859   2.236
  393SOL    HW1 3216   1.306   0.876   2.184
  393SOL    HW2 3217   1.163   0.827   2.173
  393SOL     MW 3218   1.229   0.857   2.221
  394SOL     OW 3219   0.867   0.789   4.452
  394SOL    HW1 3220   0.935   0.724   4.466
  394SOL    HW2 3221   0.892   0.862   4.509
  394SOL     MW 3222   0.879   0.790   4.461
  395SOL     OW 3223   0.346   5.756   1.312
  395SOL    HW1 3224   0.392   5.703   1.246
  395SOL    HW2 3225   0.385   5.730   1.395
  395SOL     MW 3226   0.357   5.746   1.314
  396SOL     OW 3227   0.976   1.227   2.556
  396SOL    HW1 3228   1.040   1.183   2.613
  396SOL    HW2 3229   0.931   1.288   2.614
  396SOL     MW 3230   0.979   1.229   2.571
  397SOL     OW 3231   0.891   1.653   3.940
  397SOL    HW1 3232   0.840   1.630   4.018
  397SOL    HW2 3233   0.884   1.748   3.934
  397SOL     MW 3234   0.883   1.662   3.949
  398SOL     OW 3235   1.054   3.062   3.343
  398SOL    HW1 3236   1.044   3.010   3.423
  398SOL    HW2 3237   0.965   3.080   3.314
  398SOL     MW 3238   1.041   3.057   3.350
  399SOL     OW 3239   0.395   4.888   3.443
  399SOL    HW1 3240   0.315   4.841   3.421
  399SOL    HW2 3241   0.433   4.837   3.515
  399SOL     MW 3242   0.390   4.875   3.449
  400SOL     OW 3243   0.916   6.171   4.255
  400SOL    HW1 3244   0.829   6.197   4.284
  400SOL    HW2 3245   0.901   6.097   4.196
  400SOL     MW 3246   0.903   6.165   4.251
  401SOL     OW 3247   0.567   1.474   3.975
  401SOL    HW1 3248   0.534   1.401   4.027
  401SOL    HW2 3249   0.521   1.466   3.891
  401SOL     MW 3250   0.557   1.464   3.971
  402SOL     OW 3251   0.252   0.950   6.094
  402SOL    HW1 3252   0.316   0.970   6.025
  402SOL    HW2 3253   0.173   0.996   6.067
  402SOL     MW 3254   0.250   0.958   6.082
  403SOL     OW 3255   1.702   2.000   2.398
  403SOL    HW1 3256   1.737   2.054   2.328
  403SOL    HW2 3257   1.700   1.911   2.362
  403SOL     MW 3258   1.706   1.996   2.385
  404SOL     OW 3259   1.584   0.256   2.315
  404SOL    HW1 3260   1.507   0.298   2.277
  404SOL    HW2 3261   1.622   0.323   2.372
  404SOL     MW 3262   1.579   0.270   2.317
  405SOL     OW 3263   0.545   1.265   2.633
  405SOL    HW1 3264   0.502   1.210   2.568
  405SOL    HW2 3265   0.619   1.212   2.664
  405SOL     MW 3266   0.549   1.251   2.629
  406SOL     OW 3267   0.654   1.756   1.699
  406SOL    HW1 3268   0.614   1.762   1.785
  406SOL    HW2 3269   0.686   1.666   1.693
  406SOL     MW 3270   0.653   1.745   1.709
  407SOL     OW 3271   0.575   0.351   1.314
  407SOL    HW1 3272   0.597   0.317   1.401
  407SOL    HW2 3273   0.631   0.301   1.254
  407SOL     MW 3274   0.585   0.340   1.318
  408SOL     OW 3275   2.082   0.625   2.588
  408SOL    HW1 3276   2.085   0.678   2.508
  408SOL    HW2 3277   1.989   0.621   2.610
  408SOL     MW 3278   2.071   0.631   2.580
  409SOL     OW 3279   1.150   2.154   2.633
  409SOL    HW1 3280   1.109   2.236   2.660
  409SOL    HW2 3281   1.086   2.087   2.656
  409SOL     MW 3282   1.136   2.156   2.639
  410SOL     OW 3283   0.354   2.401   2.688
  410SOL    HW1 3284   0.382   2.322   2.642
  410SOL    HW2 3285   0.307   2.452   2.621
  410SOL     MW 3286   0.351   2.398   2.674
  411SOL     OW 3287   4.536   5.354   3.894
  411SOL    HW1 3288   4.590   5.300   3.952
  411SOL    HW2 3289   4.489   5.290   3.840
  411SOL     MW 3290   4.537   5.339   3.894
  412SOL     OW 3291   1.681   0.378   3.468
  412SOL    HW1 3292   1.745   0.368   3.538
  412SOL    HW2 3293   1.658   0.471   3.468
  412SOL     MW 3294   1.686   0.388   3.477
  413SOL     OW 3295   2.726   4.842   1.871
  413SOL    HW1 3296   2.790   4.776   1.898
  413SOL    HW2 3297   2.670   4.853   1.947
  413SOL     MW 3298   2.727   4.835   1.884
  414SOL     OW 3299   6.001   2.763   2.138
  414SOL    HW1 3300   5.940   2.693   2.113
  414SOL    HW2 3301   5.945   2.838   2.155
  414SOL     MW 3302   5.986   2.764   2.137
  415SOL     OW 3303   0.043   2.771   3.753
  415SOL    HW1 3304   0.131   2.793   3.784
  415SOL    HW2 3305   0.005   2.717   3.823
  415SOL     MW 3306   0.049   2.767   3.766
  416SOL     OW 3307   0.623   5.786   2.565
  416SOL    HW1 3308   0.631   5.803   2.471
  416SOL    HW2 3309   0.708   5.812   2.601
  416SOL     MW 3310   0.635   5.792   2.558
  417SOL     OW 3311   2.776   5.956   2.750
  417SOL    HW1 3312   2.684   5.934   2.768
  417SOL    HW2 3313   2.824   5.876   2.769
  417SOL     MW 3314   2.770   5.943   2.755
  418SOL     OW 3315   0.159   3.851   2.799
  418SOL    HW1 3316   0.159   3.946   2.785
  418SOL    HW2 3317   0.236   3.835   2.854
  418SOL     MW 3318   0.169   3.861   2.804
  419SOL     OW 3319   1.258   5.920   4.973
  419SOL    HW1 3320   1.272   5.872   5.055
  419SOL    HW2 3321   1.346   5.929   4.936
  419SOL     MW 3322   1.271   5.915   4.979
  420SOL     OW 3323   5.383   5.933   3.227
  420SOL    HW1 3324   5.410   5.869   3.161
  420SOL    HW2 3325   5.288   5.937   3.219
  420SOL     MW 3326   5.374   5.925   3.217
  421SOL     OW 3327   1.068   4.286   3.637
  421SOL    HW1 3328   1.023   4.313   3.718
  421SOL    HW2 3329   1.017   4.327   3.567
  421SOL     MW 3330   1.055   4.295   3.638
  422SOL     OW 3331   2.598   6.119   1.460
  422SOL    HW1 3332   2.693   6.125   1.466
  422SOL    HW2 3333   2.579   6.110   1.367
  422SOL     MW 3334   2.608   6.118   1.449
  423SOL     OW 3335   0.441   2.024   3.871
  423SOL    HW1 3336   0.463   2.035   3.963
  423SOL    HW2 3337   0.503   1.959   3.839
  423SOL     MW 3338   0.452   2.017   3.879
  424SOL     OW 3339   2.127   1.610   3.088
  424SOL    HW1 3340   2.132   1.680   3.023
  424SOL    HW2 3341   2.036   1.610   3.117
  424SOL     MW 3342   2.116   1.619   3.084
  425SOL     OW 3343   1.246   2.467   0.193
  425SOL    HW1 3344   1.282   2.380   0.206
  425SOL    HW2 3345   1.295   2.502   0.118
  425SOL     MW 3346   1.257   2.460   0.185
  426SOL     OW 3347   0.707   0.896   3.095
  426SOL    HW1 3348   0.612   0.906   3.099
  426SOL    HW2 3349   0.722   0.801   3.098
  426SOL     MW 3350   0.697   0.885   3.096
  427SOL     OW 3351   1.064   1.910   2.077
  427SOL    HW1 3352   1.076   1.816   2.093
  427SOL    HW2 3353   0.969   1.923   2.086
  427SOL     MW 3354   1.053   1.899   2.080
  428SOL     OW 3355   2.547   0.154   3.334
  428SOL    HW1 3356   2.609   0.111   3.275
  428SOL    HW2 3357   2.464   0.108   3.320
  428SOL     MW 3358   2.544   0.143   3.324
  429SOL     OW 3359   1.428   0.375   4.740
  429SOL    HW1 3360   1.438   0.439   4.669
  429SOL    HW2 3361   1.482   0.300   4.713
  429SOL     MW 3362   1.436   0.374   4.727
  430SOL     OW 3363   0.348   5.538   5.495
  430SOL    HW1 3364   0.256   5.535   5.468
  430SOL    HW2 3365   0.345   5.557   5.589
  430SOL     MW 3366   0.336   5.540   5.504
  431SOL     OW 3367   1.065   5.781   3.001
  431SOL    HW1 3368   1.000   5.734   2.949
  431SOL    HW2 3369   1.016   5.817   3.075
  431SOL     MW 3370   1.050   5.780   3.004
  432SOL     OW 3371   1.070   6.222   2.384
  432SOL    HW1 3372   1.044   6.227   2.292
  432SOL    HW2 3373   0.994   6.186   2.429
  432SOL     MW 3374   1.057   6.218   2.378
  433SOL     OW 3375   1.399   0.967   0.700
  433SOL    HW1 3376   1.304   0.968   0.687
  433SOL    HW2 3377   1.413   0.899   0.766
  433SOL     MW 3378   1.389   0.958   0.707
  434SOL     OW 3379   1.939   0.531   2.199
  434SOL    HW1 3380   1.941   0.435   2.195
  434SOL    HW2 3381   1.967   0.559   2.112
  434SOL     MW 3382   1.943   0.522   2.187
  435SOL     OW 3383   5.430   1.886   2.514
  435SOL    HW1 3384   5.374   1.828   2.565
  435SOL    HW2 3385   5.437   1.845   2.428
  435SOL     MW 3386   5.424   1.874   2.509
  436SOL     OW 3387   0.744   2.504   3.507
  436SOL    HW1 3388   0.782   2.435   3.453
  436SOL    HW2 3389   0.819   2.543   3.553
  436SOL     MW 3390   0.758   2.500   3.506
  437SOL     OW 3391   5.248   2.510   3.227
  437SOL    HW1 3392   5.160   2.539   3.252
  437SOL    HW2 3393   5.307   2.577   3.260
  437SOL     MW 3394   5.244   2.522   3.234
  438SOL     OW 3395   1.936   2.349   4.778
  438SOL    HW1 3396   1.868   2.287   4.805
  438SOL    HW2 3397   2.013   2.295   4.760
  438SOL     MW 3398   1.937   2.334   4.780
  439SOL     OW 3399   2.282   0.843   3.571
  439SOL    HW1 3400   2.341   0.907   3.530
  439SOL    HW2 3401   2.255   0.786   3.499
  439SOL     MW 3402   2.286   0.844   3.556
  440SOL     OW 3403   2.049   1.849   2.604
  440SOL    HW1 3404   2.127   1.905   2.599
  440SOL    HW2 3405   2.022   1.837   2.513
  440SOL     MW 3406   2.056   1.854   2.592
  441SOL     OW 3407   0.508   5.839   5.191
  441SOL    HW1 3408   0.501   5.921   5.239
  441SOL    HW2 3409   0.419   5.824   5.158
  441SOL     MW 3410   0.495   5.848   5.193
  442SOL     OW 3411   0.511   2.904   4.496
  442SOL    HW1 3412   0.589   2.900   4.552
  442SOL    HW2 3413   0.438   2.884   4.554
  442SOL     MW 3414   0.512   2.901   4.511
  443SOL     OW 3415   0.537   0.352   0.395
  443SOL    HW1 3416   0.565   0.309   0.475
  443SOL    HW2 3417   0.619   0.377   0.351
  443SOL     MW 3418   0.551   0.350   0.399
  444SOL     OW 3419   0.571   0.713   2.174
  444SOL    HW1 3420   0.583   0.751   2.261
  444SOL    HW2 3421   0.515   0.776   2.128
  444SOL     MW 3422   0.566   0.726   2.179
  445SOL     OW 3423   1.671   1.931   0.885
  445SOL    HW1 3424   1.576   1.937   0.894
  445SOL    HW2 3425   1.701   2.021   0.899
  445SOL     MW 3426   1.663   1.944   0.888
  446SOL     OW 3427   3.430   0.548   4.659
  446SOL    HW1 3428   3.507   0.556   4.716
  446SOL    HW2 3429   3.357   0.577   4.714
  446SOL     MW 3430   3.431   0.553   4.673
  447SOL     OW 3431   1.563   5.244   3.204
  447SOL    HW1 3432   1.483   5.295   3.213
  447SOL    HW2 3433   1.543   5.179   3.136
  447SOL     MW 3434   1.550   5.242   3.196
  448SOL     OW 3435   1.581   1.942   2.874
  448SOL    HW1 3436   1.542   2.015   2.825
  448SOL    HW2 3437   1.526   1.867   2.854
  448SOL     MW 3438   1.569   1.942   2.865
  449SOL     OW 3439   2.740   0.683   2.893
  449SOL    HW1 3440   2.788   0.766   2.886
  449SOL    HW2 3441   2.808   0.616   2.897
  449SOL     MW 3442   2.755   0.685   2.892
  450SOL     OW 3443   1.681   3.235   6.149
  450SOL    HW1 3444   1.705   3.179   6.222
  450SOL    HW2 3445   1.611   3.291   6.182
  450SOL     MW 3446   1.675   3.235   6.162
  451SOL     OW 3447   0.479   2.831   1.252
  451SOL    HW1 3448   0.417   2.880   1.197
  451SOL    HW2 3449   0.445   2.842   1.341
  451SOL     MW 3450   0.466   2.839   1.257
  452SOL     OW 3451   1.482   0.399   3.160
  452SOL    HW1 3452   1.553   0.365   3.214
  452SOL    HW2 3453   1.442   0.322   3.121
  452SOL     MW 3454   1.486   0.385   3.162
  453SOL     OW 3455   0.549   5.818   2.946
  453SOL    HW1 3456   0.554   5.851   3.036
  453SOL    HW2 3457   0.605   5.741   2.946
  453SOL     MW 3458   0.557   5.813   2.958
  454SOL     OW 3459   1.088   6.021   1.192
  454SOL    HW1 3460   1.078   6.030   1.287
  454SOL    HW2 3461   1.164   6.076   1.170
  454SOL     MW 3462   1.096   6.029   1.201
  455SOL     OW 3463   2.907   4.834   0.607
  455SOL    HW1 3464   2.904   4.831   0.511
  455SOL    HW2 3465   2.992   4.798   0.630
  455SOL     MW 3466   2.917   4.829   0.597
  456SOL     OW 3467   0.405   0.955   2.148
  456SOL    HW1 3468   0.485   0.984   2.192
  456SOL    HW2 3469   0.403   1.006   2.067
  456SOL     MW 3470   0.415   0.965   2.144
  457SOL     OW 3471   1.692   5.417   3.420
  457SOL    HW1 3472   1.637   5.461   3.485
  457SOL    HW2 3473   1.634   5.402   3.346
  457SOL     MW 3474   1.678   5.421   3.419
  458SOL     OW 3475   1.994   1.914   3.225
  458SOL    HW1 3476   1.942   1.853   3.173
  458SOL    HW2 3477   1.957   1.908   3.313
  458SOL     MW 3478   1.982   1.905   3.229
  459SOL     OW 3479   1.653   0.967   3.833
  459SOL    HW1 3480   1.575   0.927   3.796
  459SOL    HW2 3481   1.714   0.975   3.759
  459SOL     MW 3482   1.651   0.963   3.819
  460SOL     OW 3483   1.139   3.129   6.096
  460SOL    HW1 3484   1.210   3.073   6.064
  460SOL    HW2 3485   1.069   3.117   6.032
  460SOL     MW 3486   1.139   3.120   6.083
  461SOL     OW 3487   0.393   3.870   1.947
  461SOL    HW1 3488   0.442   3.894   1.868
  461SOL    HW2 3489   0.459   3.872   2.017
  461SOL     MW 3490   0.408   3.873   1.946
  462SOL     OW 3491   1.221   0.547   0.002
  462SOL    HW1 3492   1.275   0.509   0.072
  462SOL    HW2 3493   1.138   0.500   0.008
  462SOL     MW 3494   1.217   0.536   0.012
  463SOL     OW 3495   1.266   3.901   2.748
  463SOL    HW1 3496   1.350   3.902   2.702
  463SOL    HW2 3497   1.250   3.992   2.771
  463SOL     MW 3498   1.275   3.913   2.745
  464SOL     OW 3499   0.530   1.838   2.202
  464SOL    HW1 3500   0.443   1.864   2.232
  464SOL    HW2 3501   0.532   1.743   2.212
  464SOL     MW 3502   0.519   1.829   2.207
  465SOL     OW 3503   5.098   6.188   0.723
  465SOL    HW1 3504   5.089   6.094   0.740
  465SOL    HW2 3505   5.035   6.229   0.782
  465SOL     MW 3506   5.089   6.181   0.733
  466SOL     OW 3507   2.194   0.632   1.655
  466SOL    HW1 3508   2.243   0.597   1.729
  466SOL    HW2 3509   2.154   0.556   1.614
  466SOL     MW 3510   2.195   0.618   1.659
  467SOL     OW 3511   1.409   4.687   3.710
  467SOL    HW1 3512   1.371   4.707   3.795
  467SOL    HW2 3513   1.503   4.682   3.726
  467SOL     MW 3514   1.416   4.689   3.723
  468SOL     OW 3515   1.937   2.490   2.207
  468SOL    HW1 3516   1.936   2.584   2.223
  468SOL    HW2 3517   1.865   2.456   2.260
  468SOL     MW 3518   1.928   2.497   2.216
  469SOL     OW 3519   6.198   6.007   1.665
  469SOL    HW1 3520   6.139   6.020   1.591
  469SOL    HW2 3521   6.158   6.057   1.736
  469SOL     MW 3522   6.185   6.015   1.665
  470SOL     OW 3523   3.994   4.289   4.561
  470SOL    HW1 3524   4.034   4.222   4.506
  470SOL    HW2 3525   4.024   4.372   4.523
  470SOL     MW 3526   4.003   4.291   4.549
  471SOL     OW 3527   1.460   0.954   2.101
  471SOL    HW1 3528   1.525   0.940   2.171
  471SOL    HW2 3529   1.510   0.996   2.031
  471SOL     MW 3530   1.475   0.957   2.101
  472SOL     OW 3531   0.886   1.176   1.182
  472SOL    HW1 3532   0.813   1.204   1.127
  472SOL    HW2 3533   0.945   1.252   1.183
  472SOL     MW 3534   0.884   1.190   1.175
  473SOL     OW 3535   1.099   3.656   3.992
  473SOL    HW1 3536   1.117   3.727   4.053
  473SOL    HW2 3537   1.134   3.686   3.908
  473SOL     MW 3538   1.106   3.669   3.989
  474SOL     OW 3539   1.416   0.596   3.748
  474SOL    HW1 3540   1.337   0.583   3.696
  474SOL    HW2 3541   1.488   0.575   3.688
  474SOL     MW 3542   1.415   0.591   3.734
  475SOL     OW 3543   0.911   6.203   3.420
  475SOL    HW1 3544   0.942   6.216   3.330
  475SOL    HW2 3545   0.990   6.191   3.472
  475SOL     MW 3546   0.925   6.203   3.415
  476SOL     OW 3547   0.759   2.251   0.586
  476SOL    HW1 3548   0.809   2.189   0.639
  476SOL    HW2 3549   0.824   2.309   0.547
  476SOL     MW 3550   0.773   2.250   0.587
  477SOL     OW 3551   5.403   0.566   3.921
  477SOL    HW1 3552   5.421   0.582   3.828
  477SOL    HW2 3553   5.324   0.616   3.940
  477SOL     MW 3554   5.395   0.574   3.912
  478SOL     OW 3555   0.921   1.537   2.317
  478SOL    HW1 3556   0.983   1.465   2.331
  478SOL    HW2 3557   0.910   1.576   2.404
  478SOL     MW 3558   0.928   1.533   2.330
  479SOL     OW 3559   0.538   1.450   2.880
  479SOL    HW1 3560   0.476   1.443   2.808
  479SOL    HW2 3561   0.557   1.360   2.905
  479SOL     MW 3562   0.533   1.438   2.874
  480SOL     OW 3563   2.670   0.130   4.125
  480SOL    HW1 3564   2.737   0.197   4.117
  480SOL    HW2 3565   2.588   0.175   4.106
  480SOL     MW 3566   2.668   0.144   4.122
  481SOL     OW 3567   2.237   1.595   2.796
  481SOL    HW1 3568   2.259   1.602   2.703
  481SOL    HW2 3569   2.144   1.571   2.797
  481SOL     MW 3570   2.228   1.593   2.784
  482SOL     OW 3571   1.599   5.500   5.872
  482SOL    HW1 3572   1.660   5.451   5.927
  482SOL    HW2 3573   1.632   5.490   5.783
  482SOL     MW 3574   1.611   5.492   5.868
  483SOL     OW 3575   1.113   0.774   4.198
  483SOL    HW1 3576   1.027   0.816   4.203
  483SOL    HW2 3577   1.094   0.681   4.206
  483SOL     MW 3578   1.099   0.768   4.200
  484SOL     OW 3579   6.286   0.158   3.650
  484SOL    HW1 3580   6.240   0.130   3.728
  484SOL    HW2 3581   6.217   0.193   3.592
  484SOL     MW 3582   6.271   0.159   3.652
  485SOL     OW 3583   0.962   2.019   3.493
  485SOL    HW1 3584   0.901   1.970   3.437
  485SOL    HW2 3585   1.042   2.024   3.441
  485SOL     MW 3586   0.964   2.013   3.479
  486SOL     OW 3587   4.880   5.512   2.160
  486SOL    HW1 3588   4.925   5.433   2.132
  486SOL    HW2 3589   4.813   5.526   2.093
  486SOL     MW 3590   4.878   5.504   2.148
  487SOL     OW 3591   0.266   1.843   2.522
  487SOL    HW1 3592   0.178   1.812   2.544
  487SOL    HW2 3593   0.287   1.906   2.591
  487SOL     MW 3594   0.257   1.847   2.533
  488SOL     OW 3595   1.845   5.144   2.999
  488SOL    HW1 3596   1.841   5.240   2.998
  488SOL    HW2 3597   1.778   5.117   3.061
  488SOL     MW 3598   1.836   5.153   3.007
  489SOL     OW 3599   0.086   0.677   2.038
  489SOL    HW1 3600   0.054   0.587   2.052
  489SOL    HW2 3601   0.139   0.696   2.116
  489SOL     MW 3602   0.088   0.668   2.050
  490SOL     OW 3603   0.071   5.819   2.443
  490SOL    HW1 3604   0.019   5.800   2.365
  490SOL    HW2 3605   0.007   5.856   2.505
  490SOL     MW 3606   0.056   5.821   2.441
  491SOL     OW 3607   0.924   0.166   3.171
  491SOL    HW1 3608   0.976   0.098   3.128
  491SOL    HW2 3609   0.980   0.197   3.242
  491SOL     MW 3610   0.938   0.162   3.174
  492SOL     OW 3611   3.117   1.496   3.314
  492SOL    HW1 3612   3.096   1.450   3.396
  492SOL    HW2 3613   3.102   1.431   3.246
  492SOL     MW 3614   3.112   1.482   3.316
  493SOL     OW 3615   2.155   0.399   3.284
  493SOL    HW1 3616   2.248   0.401   3.262
  493SOL    HW2 3617   2.111   0.425   3.203
  493SOL     MW 3618   2.161   0.403   3.271
  494SOL     OW 3619   1.948   2.130   0.942
  494SOL    HW1 3620   1.876   2.149   0.882
  494SOL    HW2 3621   1.913   2.150   1.028
  494SOL     MW 3622   1.934   2.135   0.945
  495SOL     OW 3623   2.303   2.335   1.499
  495SOL    HW1 3624   2.367   2.391   1.454
  495SOL    HW2 3625   2.275   2.387   1.574
  495SOL     MW 3626   2.308   2.349   1.502
  496SOL     OW 3627   1.326   4.228   4.171
  496SOL    HW1 3628   1.392   4.296   4.162
  496SOL    HW2 3629   1.300   4.208   4.081
  496SOL     MW 3630   1.331   4.234   4.158
  497SOL     OW 3631   6.113   5.982   1.029
  497SOL    HW1 3632   6.163   5.965   0.949
  497SOL    HW2 3633   6.072   6.067   1.014
  497SOL     MW 3634   6.114   5.990   1.017
  498SOL     OW 3635   0.623   3.633   1.837
  498SOL    HW1 3636   0.703   3.643   1.888
  498SOL    HW2 3637   0.607   3.720   1.800
  498SOL     MW 3638   0.631   3.645   1.839
  499SOL     OW 3639   5.930   0.995   2.915
  499SOL    HW1 3640   5.962   0.913   2.878
  499SOL    HW2 3641   5.922   0.978   3.008
  499SOL     MW 3642   5.933   0.982   2.922
  500SOL     OW 3643   0.950   0.394   4.682
  500SOL    HW1 3644   1.011   0.370   4.752
  500SOL    HW2 3645   0.888   0.321   4.678
  500SOL     MW 3646   0.950   0.382   4.691
  501SOL     OW 3647   1.630   0.275   2.954
  501SOL    HW1 3648   1.696   0.279   2.884
  501SOL    HW2 3649   1.679   0.296   3.033
  501SOL     MW 3650   1.645   0.278   2.955
  502SOL     OW 3651   5.890   0.734   2.033
  502SOL    HW1 3652   5.933   0.721   2.118
  502SOL    HW2 3653   5.961   0.732   1.969
  502SOL     MW 3654   5.904   0.732   2.036
  503SOL     OW 3655   1.928   0.197   5.432
  503SOL    HW1 3656   1.955   0.182   5.341
  503SOL    HW2 3657   1.867   0.271   5.427
  503SOL     MW 3658   1.924   0.204   5.420
  504SOL     OW 3659   3.223   6.205   2.143
  504SOL    HW1 3660   3.141   6.159   2.161
  504SOL    HW2 3661   3.243   6.251   2.224
  504SOL     MW 3662   3.215   6.205   2.156
  505SOL     OW 3663   0.010   0.898   2.645
  505SOL    HW1 3664   0.030   0.940   2.728
  505SOL    HW2 3665  -0.038   0.965   2.596
  505SOL     MW 3666   0.006   0.912   2.649
  506SOL     OW 3667   2.586   5.958   2.342
  506SOL    HW1 3668   2.532   5.956   2.421
  506SOL    HW2 3669   2.594   6.051   2.320
  506SOL     MW 3670   2.580   5.970   2.349
  507SOL     OW 3671   1.158   4.441   1.811
  507SOL    HW1 3672   1.245   4.428   1.847
  507SOL    HW2 3673   1.173   4.484   1.727
  507SOL     MW 3674   1.171   4.445   1.805
  508SOL     OW 3675   5.949   3.010   0.787
  508SOL    HW1 3676   5.916   2.921   0.791
  508SOL    HW2 3677   5.889   3.056   0.728
  508SOL     MW 3678   5.937   3.005   0.780
  509SOL     OW 3679   1.227   0.704   5.644
  509SOL    HW1 3680   1.321   0.722   5.651
  509SOL    HW2 3681   1.195   0.769   5.580
  509SOL     MW 3682   1.235   0.715   5.636
  510SOL     OW 3683   5.260   1.719   2.664
  510SOL    HW1 3684   5.282   1.648   2.604
  510SOL    HW2 3685   5.264   1.679   2.751
  510SOL     MW 3686   5.264   1.705   2.668
  511SOL     OW 3687   1.427   0.406   2.824
  511SOL    HW1 3688   1.496   0.356   2.868
  511SOL    HW2 3689   1.346   0.381   2.869
  511SOL     MW 3690   1.426   0.397   2.835
  512SOL     OW 3691   5.624   2.232   4.219
  512SOL    HW1 3692   5.651   2.179   4.144
  512SOL    HW2 3693   5.632   2.173   4.294
  512SOL     MW 3694   5.629   2.218   4.219
  513SOL     OW 3695   4.693   0.453   4.736
  513SOL    HW1 3696   4.715   0.392   4.806
  513SOL    HW2 3697   4.773   0.502   4.720
  513SOL     MW 3698   4.706   0.451   4.743
  514SOL     OW 3699   1.237   1.633   3.160
  514SOL    HW1 3700   1.209   1.562   3.102
  514SOL    HW2 3701   1.319   1.665   3.122
  514SOL     MW 3702   1.244   1.628   3.147
  515SOL     OW 3703   0.294   0.370   0.913
  515SOL    HW1 3704   0.312   0.351   1.005
  515SOL    HW2 3705   0.380   0.385   0.874
  515SOL     MW 3706   0.307   0.370   0.920
  516SOL     OW 3707   5.792   3.151   3.945
  516SOL    HW1 3708   5.813   3.238   3.979
  516SOL    HW2 3709   5.786   3.163   3.850
  516SOL     MW 3710   5.794   3.164   3.937
  517SOL     OW 3711   2.789   1.703   2.000
  517SOL    HW1 3712   2.760   1.762   1.930
  517SOL    HW2 3713   2.784   1.616   1.962
  517SOL     MW 3714   2.785   1.700   1.986
  518SOL     OW 3715   1.627   5.860   1.152
  518SOL    HW1 3716   1.544   5.887   1.111
  518SOL    HW2 3717   1.601   5.820   1.235
  518SOL     MW 3718   1.613   5.858   1.157
  519SOL     OW 3719   5.471   1.673   4.083
  519SOL    HW1 3720   5.464   1.768   4.072
  519SOL    HW2 3721   5.516   1.662   4.167
  519SOL     MW 3722   5.475   1.684   4.093
  520SOL     OW 3723   5.196   1.554   3.620
  520SOL    HW1 3724   5.251   1.544   3.698
  520SOL    HW2 3725   5.107   1.543   3.651
  520SOL     MW 3726   5.192   1.552   3.634
  521SOL     OW 3727   0.873   1.950   3.965
  521SOL    HW1 3728   0.893   1.996   3.883
  521SOL    HW2 3729   0.948   1.971   4.022
  521SOL     MW 3730   0.885   1.959   3.962
  522SOL     OW 3731   0.082   2.587   3.523
  522SOL    HW1 3732   0.103   2.647   3.595
  522SOL    HW2 3733   0.163   2.583   3.472
  522SOL     MW 3734   0.095   2.594   3.526
  523SOL     OW 3735   6.096   5.293   4.176
  523SOL    HW1 3736   6.032   5.337   4.120
  523SOL    HW2 3737   6.046   5.259   4.249
  523SOL     MW 3738   6.082   5.294   4.178
  524SOL     OW 3739   2.252   1.889   2.141
  524SOL    HW1 3740   2.257   1.984   2.151
  524SOL    HW2 3741   2.341   1.858   2.160
  524SOL     MW 3742   2.264   1.897   2.145
  525SOL     OW 3743   5.783   2.125   4.028
  525SOL    HW1 3744   5.812   2.216   4.027
  525SOL    HW2 3745   5.787   2.098   3.936
  525SOL     MW 3746   5.787   2.133   4.016
  526SOL     OW 3747   0.077   2.125   2.264
  526SOL    HW1 3748   0.053   2.217   2.270
  526SOL    HW2 3749   0.011   2.079   2.317
  526SOL     MW 3750   0.065   2.131   2.271
  527SOL     OW 3751   1.195   1.776   3.864
  527SOL    HW1 3752   1.145   1.699   3.891
  527SOL    HW2 3753   1.227   1.754   3.776
  527SOL     MW 3754   1.193   1.763   3.856
  528SOL     OW 3755   0.109   5.649   2.184
  528SOL    HW1 3756   0.040   5.589   2.210
  528SOL    HW2 3757   0.181   5.631   2.244
  528SOL     MW 3758   0.110   5.639   2.195
  529SOL     OW 3759   1.157   0.133   2.790
  529SOL    HW1 3760   1.237   0.091   2.758
  529SOL    HW2 3761   1.120   0.175   2.712
  529SOL     MW 3762   1.163   0.133   2.776
  530SOL     OW 3763   0.635   0.072   3.627
  530SOL    HW1 3764   0.651   0.156   3.585
  530SOL    HW2 3765   0.722   0.039   3.650
  530SOL     MW 3766   0.648   0.078   3.624
  531SOL     OW 3767   1.712   6.129   1.509
  531SOL    HW1 3768   1.721   6.217   1.544
  531SOL    HW2 3769   1.659   6.140   1.429
  531SOL     MW 3770   1.706   6.141   1.503
  532SOL     OW 3771   0.294   2.240   3.393
  532SOL    HW1 3772   0.238   2.278   3.326
  532SOL    HW2 3773   0.237   2.228   3.469
  532SOL     MW 3774   0.280   2.244   3.394
  533SOL     OW 3775   0.570   0.655   2.799
  533SOL    HW1 3776   0.573   0.560   2.802
  533SOL    HW2 3777   0.512   0.679   2.872
  533SOL     MW 3778   0.563   0.646   2.809
  534SOL     OW 3779   6.255   1.117   3.409
  534SOL    HW1 3780   6.318   1.046   3.400
  534SOL    HW2 3781   6.302   1.195   3.381
  534SOL     MW 3782   6.269   1.118   3.404
  535SOL     OW 3783   1.255   5.510   3.496
  535SOL    HW1 3784   1.332   5.565   3.510
  535SOL    HW2 3785   1.191   5.568   3.455
  535SOL     MW 3786   1.257   5.524   3.493
  536SOL     OW 3787   0.237   0.778   2.510
  536SOL    HW1 3788   0.193   0.843   2.565
  536SOL    HW2 3789   0.330   0.796   2.522
  536SOL     MW 3790   0.243   0.789   2.519
  537SOL     OW 3791   1.213   1.173   2.721
  537SOL    HW1 3792   1.153   1.152   2.793
  537SOL    HW2 3793   1.224   1.090   2.674
  537SOL     MW 3794   1.207   1.159   2.724
  538SOL     OW 3795   1.308   6.041   2.424
  538SOL    HW1 3796   1.282   5.986   2.350
  538SOL    HW2 3797   1.241   6.110   2.429
  538SOL     MW 3798   1.296   6.043   2.415
  539SOL     OW 3799   0.785   0.545   2.409
  539SOL    HW1 3800   0.746   0.462   2.437
  539SOL    HW2 3801   0.870   0.520   2.372
  539SOL     MW 3802   0.790   0.531   2.408
  540SOL     OW 3803   4.487   4.237   0.721
  540SOL    HW1 3804   4.532   4.296   0.661
  540SOL    HW2 3805   4.538   4.241   0.802
  540SOL     MW 3806   4.499   4.245   0.724
  541SOL     OW 3807   0.198   1.257   3.888
  541SOL    HW1 3808   0.175   1.347   3.913
  541SOL    HW2 3809   0.126   1.229   3.831
  541SOL     MW 3810   0.186   1.265   3.884
  542SOL     OW 3811   2.297   0.505   1.863
  542SOL    HW1 3812   2.377   0.542   1.901
  542SOL    HW2 3813   2.328   0.441   1.799
  542SOL     MW 3814   2.311   0.502   1.860
  543SOL     OW 3815   5.814   1.727   2.571
  543SOL    HW1 3816   5.895   1.678   2.581
  543SOL    HW2 3817   5.745   1.665   2.595
  543SOL     MW 3818   5.816   1.713   2.575
  544SOL     OW 3819   2.402   5.231   1.870
  544SOL    HW1 3820   2.350   5.151   1.869
  544SOL    HW2 3821   2.343   5.299   1.838
  544SOL     MW 3822   2.388   5.230   1.866
  545SOL     OW 3823   2.473   0.176   2.190
  545SOL    HW1 3824   2.393   0.227   2.179
  545SOL    HW2 3825   2.530   0.206   2.120
  545SOL     MW 3826   2.470   0.187   2.180
  546SOL     OW 3827   2.560   5.712   5.252
  546SOL    HW1 3828   2.648   5.693   5.221
  546SOL    HW2 3829   2.539   5.798   5.216
  546SOL     MW 3830   2.569   5.720   5.243
  547SOL     OW 3831   1.307   1.594   0.291
  547SOL    HW1 3832   1.276   1.626   0.376
  547SOL    HW2 3833   1.313   1.499   0.303
  547SOL     MW 3834   1.304   1.586   0.303
  548SOL     OW 3835   1.412   1.225   1.799
  548SOL    HW1 3836   1.352   1.281   1.847
  548SOL    HW2 3837   1.499   1.263   1.817
  548SOL     MW 3838   1.416   1.237   1.808
  549SOL     OW 3839   5.925   2.859   3.052
  549SOL    HW1 3840   5.927   2.849   2.957
  549SOL    HW2 3841   5.862   2.793   3.082
  549SOL     MW 3842   5.917   2.849   3.043
  550SOL     OW 3843   1.883   0.837   2.106
  550SOL    HW1 3844   1.825   0.891   2.159
  550SOL    HW2 3845   1.971   0.861   2.135
  550SOL     MW 3846   1.887   0.847   2.116
  551SOL     OW 3847   0.548   2.315   3.328
  551SOL    HW1 3848   0.577   2.262   3.253
  551SOL    HW2 3849   0.460   2.283   3.347
  551SOL     MW 3850   0.540   2.304   3.321
  552SOL     OW 3851   1.088   6.010   2.030
  552SOL    HW1 3852   1.102   6.032   1.938
  552SOL    HW2 3853   1.174   5.978   2.059
  552SOL     MW 3854   1.101   6.009   2.022
  553SOL     OW 3855   0.664   2.546   1.695
  553SOL    HW1 3856   0.686   2.564   1.787
  553SOL    HW2 3857   0.580   2.589   1.681
  553SOL     MW 3858   0.656   2.553   1.705
  554SOL     OW 3859   5.260   1.451   4.430
  554SOL    HW1 3860   5.221   1.398   4.361
  554SOL    HW2 3861   5.339   1.403   4.456
  554SOL     MW 3862   5.265   1.438   4.424
  555SOL     OW 3863   1.341   1.810   1.467
  555SOL    HW1 3864   1.325   1.853   1.551
  555SOL    HW2 3865   1.436   1.796   1.465
  555SOL     MW 3866   1.351   1.813   1.478
  556SOL     OW 3867   1.222   2.979   2.878
  556SOL    HW1 3868   1.139   2.932   2.870
  556SOL    HW2 3869   1.240   2.982   2.972
  556SOL     MW 3870   1.214   2.974   2.889
  557SOL     OW 3871   1.899   1.908   3.473
  557SOL    HW1 3872   1.818   1.862   3.495
  557SOL    HW2 3873   1.965   1.871   3.532
  557SOL     MW 3874   1.897   1.898   3.484
  558SOL     OW 3875   5.469   0.359   2.809
  558SOL    HW1 3876   5.402   0.427   2.811
  558SOL    HW2 3877   5.459   0.314   2.893
  558SOL     MW 3878   5.459   0.362   2.820
  559SOL     OW 3879   3.012   0.797   2.238
  559SOL    HW1 3880   2.930   0.790   2.190
  559SOL    HW2 3881   3.074   0.744   2.187
  559SOL     MW 3882   3.010   0.789   2.225
  560SOL     OW 3883   5.110   3.103   2.938
  560SOL    HW1 3884   5.075   3.073   3.022
  560SOL    HW2 3885   5.058   3.056   2.872
  560SOL     MW 3886   5.098   3.093   2.940
  561SOL     OW 3887   0.992   5.352   2.356
  561SOL    HW1 3888   1.007   5.394   2.441
  561SOL    HW2 3889   0.923   5.288   2.373
  561SOL     MW 3890   0.985   5.349   2.369
  562SOL     OW 3891   1.973   1.332   1.464
  562SOL    HW1 3892   1.907   1.315   1.397
  562SOL    HW2 3893   2.056   1.307   1.423
  562SOL     MW 3894   1.976   1.326   1.450
  563SOL     OW 3895   5.775   0.686   2.459
  563SOL    HW1 3896   5.754   0.700   2.552
  563SOL    HW2 3897   5.695   0.707   2.413
  563SOL     MW 3898   5.762   0.690   2.465
  564SOL     OW 3899   0.501   1.712   1.933
  564SOL    HW1 3900   0.514   1.737   2.025
  564SOL    HW2 3901   0.525   1.620   1.930
  564SOL     MW 3902   0.506   1.704   1.944
  565SOL     OW 3903   0.837   2.229   4.297
  565SOL    HW1 3904   0.772   2.294   4.271
  565SOL    HW2 3905   0.912   2.248   4.241
  565SOL     MW 3906   0.838   2.240   4.286
  566SOL     OW 3907   6.223   2.132   4.609
  566SOL    HW1 3908   6.270   2.210   4.582
  566SOL    HW2 3909   6.144   2.131   4.555
  566SOL     MW 3910   6.219   2.142   4.599
  567SOL     OW 3911   1.110   4.665   6.187
  567SOL    HW1 3912   1.171   4.703   6.123
  567SOL    HW2 3913   1.028   4.657   6.139
  567SOL     MW 3914   1.107   4.669   6.172
  568SOL     OW 3915   6.278   2.103   3.409
  568SOL    HW1 3916   6.306   2.090   3.500
  568SOL    HW2 3917   6.284   2.197   3.395
  568SOL     MW 3918   6.283   2.113   3.419
  569SOL     OW 3919   1.906   2.092   4.370
  569SOL    HW1 3920   1.979   2.032   4.382
  569SOL    HW2 3921   1.895   2.098   4.275
  569SOL     MW 3922   1.914   2.085   4.360
  570SOL     OW 3923   1.218   2.580   2.970
  570SOL    HW1 3924   1.145   2.636   2.997
  570SOL    HW2 3925   1.194   2.493   3.001
  570SOL     MW 3926   1.206   2.576   2.978
  571SOL     OW 3927   2.463   2.415   4.458
  571SOL    HW1 3928   2.459   2.468   4.378
  571SOL    HW2 3929   2.383   2.361   4.455
  571SOL     MW 3930   2.452   2.415   4.447
  572SOL     OW 3931   0.253   5.838   5.110
  572SOL    HW1 3932   0.266   5.745   5.088
  572SOL    HW2 3933   0.196   5.837   5.187
  572SOL     MW 3934   0.247   5.826   5.117
  573SOL     OW 3935   2.274   1.296   4.205
  573SOL    HW1 3936   2.315   1.243   4.137
  573SOL    HW2 3937   2.221   1.234   4.256
  573SOL     MW 3938   2.272   1.281   4.203
  574SOL     OW 3939   6.191   0.551   6.156
  574SOL    HW1 3940   6.239   0.611   6.098
  574SOL    HW2 3941   6.099   0.570   6.140
  574SOL     MW 3942   6.186   0.561   6.147
  575SOL     OW 3943   0.478   0.917   3.784
  575SOL    HW1 3944   0.531   0.944   3.709
  575SOL    HW2 3945   0.528   0.947   3.860
  575SOL     MW 3946   0.491   0.924   3.784
  576SOL     OW 3947   1.502   0.121   4.870
  576SOL    HW1 3948   1.572   0.074   4.915
  576SOL    HW2 3949   1.485   0.197   4.927
  576SOL     MW 3950   1.509   0.125   4.883
  577SOL     OW 3951   0.272   1.628   4.553
  577SOL    HW1 3952   0.343   1.613   4.616
  577SOL    HW2 3953   0.220   1.699   4.593
  577SOL     MW 3954   0.275   1.635   4.567
  578SOL     OW 3955   3.632   6.130   5.547
  578SOL    HW1 3956   3.652   6.184   5.624
  578SOL    HW2 3957   3.599   6.193   5.483
  578SOL     MW 3958   3.631   6.145   5.549
  579SOL     OW 3959   3.843   1.515   4.928
  579SOL    HW1 3960   3.905   1.579   4.964
  579SOL    HW2 3961   3.893   1.434   4.920
  579SOL     MW 3962   3.857   1.513   4.931
  580SOL     OW 3963   5.946   0.222   3.891
  580SOL    HW1 3964   5.927   0.235   3.798
  580SOL    HW2 3965   5.958   0.128   3.900
  580SOL     MW 3966   5.945   0.212   3.880
  581SOL     OW 3967   5.720   1.074   5.137
  581SOL    HW1 3968   5.628   1.092   5.155
  581SOL    HW2 3969   5.755   1.158   5.106
  581SOL     MW 3970   5.713   1.087   5.135
  582SOL     OW 3971   6.214   1.598   5.662
  582SOL    HW1 3972   6.230   1.577   5.569
  582SOL    HW2 3973   6.123   1.575   5.676
  582SOL     MW 3974   6.205   1.592   5.652
  583SOL     OW 3975   1.870   0.373   3.652
  583SOL    HW1 3976   1.881   0.439   3.721
  583SOL    HW2 3977   1.933   0.304   3.676
  583SOL     MW 3978   1.880   0.373   3.664
  584SOL     OW 3979   6.026   0.113   6.023
  584SOL    HW1 3980   6.070   0.186   6.066
  584SOL    HW2 3981   5.980   0.068   6.094
  584SOL     MW 3982   6.025   0.116   6.038
  585SOL     OW 3983   1.520   1.534   4.575
  585SOL    HW1 3984   1.461   1.563   4.644
  585SOL    HW2 3985   1.547   1.446   4.602
  585SOL     MW 3986   1.516   1.526   4.587
  586SOL     OW 3987   6.000   1.167   4.600
  586SOL    HW1 3988   6.089   1.203   4.611
  586SOL    HW2 3989   6.002   1.084   4.647
  586SOL     MW 3990   6.012   1.161   4.607
  587SOL     OW 3991   0.586   2.194   3.654
  587SOL    HW1 3992   0.618   2.108   3.630
  587SOL    HW2 3993   0.566   2.188   3.748
  587SOL     MW 3994   0.587   2.182   3.663
  588SOL     OW 3995   2.027   5.714   5.838
  588SOL    HW1 3996   2.000   5.803   5.819
  588SOL    HW2 3997   2.122   5.714   5.828
  588SOL     MW 3998   2.036   5.725   5.834
  589SOL     OW 3999   3.210   1.384   6.011
  589SOL    HW1 4000   3.301   1.409   6.023
  589SOL    HW2 4001   3.204   1.361   5.918
  589SOL     MW 4002   3.221   1.384   6.000
  590SOL     OW 4003   0.477   2.763   2.899
  590SOL    HW1 4004   0.393   2.751   2.854
  590SOL    HW2 4005   0.454   2.767   2.992
  590SOL     MW 4006   0.463   2.762   2.905
  591SOL     OW 4007   2.548   0.923   3.121
  591SOL    HW1 4008   2.590   0.923   3.207
  591SOL    HW2 4009   2.516   0.834   3.109
  591SOL     MW 4010   2.550   0.912   3.130
  592SOL     OW 4011   2.854   1.171   3.299
  592SOL    HW1 4012   2.758   1.176   3.293
  592SOL    HW2 4013   2.876   1.090   3.253
  592SOL     MW 4014   2.844   1.161   3.292
  593SOL     OW 4015   1.301   5.522   2.624
  593SOL    HW1 4016   1.318   5.550   2.714
  593SOL    HW2 4017   1.352   5.441   2.614
  593SOL     MW 4018   1.310   5.515   2.634
  594SOL     OW 4019   1.054   0.313   4.360
  594SOL    HW1 4020   1.025   0.401   4.386
  594SOL    HW2 4021   1.150   0.319   4.360
  594SOL     MW 4022   1.063   0.325   4.363
  595SOL     OW 4023   0.543   2.571   4.445
  595SOL    HW1 4024   0.520   2.480   4.467
  595SOL    HW2 4025   0.502   2.623   4.514
  595SOL     MW 4026   0.535   2.566   4.456
  596SOL     OW 4027   1.633   0.778   0.641
  596SOL    HW1 4028   1.553   0.831   0.645
  596SOL    HW2 4029   1.700   0.839   0.612
  596SOL     MW 4030   1.631   0.793   0.638
  597SOL     OW 4031   1.543   6.023   4.521
  597SOL    HW1 4032   1.453   5.994   4.506
  597SOL    HW2 4033   1.560   6.001   4.613
  597SOL     MW 4034   1.533   6.016   4.531
  598SOL     OW 4035   1.342   5.789   5.609
  598SOL    HW1 4036   1.254   5.800   5.644
  598SOL    HW2 4037   1.399   5.799   5.685
  598SOL     MW 4038   1.338   5.792   5.623
  599SOL     OW 4039   2.320   5.447   3.773
  599SOL    HW1 4040   2.320   5.518   3.837
  599SOL    HW2 4041   2.390   5.470   3.711
  599SOL     MW 4042   2.329   5.459   3.774
  600SOL     OW 4043   1.807   0.825   3.251
  600SOL    HW1 4044   1.780   0.915   3.272
  600SOL    HW2 4045   1.849   0.832   3.165
  600SOL     MW 4046   1.809   0.838   3.243
  601SOL     OW 4047   5.739   1.893   4.613
  601SOL    HW1 4048   5.673   1.825   4.626
  601SOL    HW2 4049   5.690   1.967   4.577
  601SOL     MW 4050   5.724   1.894   4.610
  602SOL     OW 4051   1.173   2.451   4.334
  602SOL    HW1 4052   1.082   2.469   4.310
  602SOL    HW2 4053   1.167   2.377   4.395
  602SOL     MW 4054   1.160   2.444   4.339
  603SOL     OW 4055   2.029   5.325   5.747
  603SOL    HW1 4056   1.970   5.360   5.815
  603SOL    HW2 4057   2.047   5.400   5.690
  603SOL     MW 4058   2.023   5.339   5.749
  604SOL     OW 4059   0.779   1.954   4.247
  604SOL    HW1 4060   0.809   2.039   4.280
  604SOL    HW2 4061   0.789   1.961   4.152
  604SOL     MW 4062   0.784   1.966   4.239
  605SOL     OW 4063   0.562   1.212   0.960
  605SOL    HW1 4064   0.560   1.140   0.897
  605SOL    HW2 4065   0.492   1.271   0.932
  605SOL     MW 4066   0.553   1.210   0.948
  606SOL     OW 4067   4.021   0.860   4.360
  606SOL    HW1 4068   4.019   0.834   4.452
  606SOL    HW2 4069   4.092   0.924   4.355
  606SOL     MW 4070   4.030   0.865   4.371
  607SOL     OW 4071   1.009   0.911   3.111
  607SOL    HW1 4072   0.918   0.927   3.138
  607SOL    HW2 4073   1.014   0.816   3.098
  607SOL     MW 4074   0.998   0.901   3.113
  608SOL     OW 4075   0.338   0.713   3.951
  608SOL    HW1 4076   0.376   0.781   3.895
  608SOL    HW2 4077   0.263   0.754   3.992
  608SOL     MW 4078   0.334   0.727   3.949
  609SOL     OW 4079   1.364   0.318   0.083
  609SOL    HW1 4080   1.325   0.308  -0.004
  609SOL    HW2 4081   1.289   0.324   0.143
  609SOL     MW 4082   1.349   0.318   0.079
  610SOL     OW 4083   2.379   2.074   1.554
  610SOL    HW1 4084   2.330   2.140   1.506
  610SOL    HW2 4085   2.312   2.015   1.589
  610SOL     MW 4086   2.365   2.075   1.552
  611SOL     OW 4087   0.884   5.944   4.059
  611SOL    HW1 4088   0.852   6.010   3.997
  611SOL    HW2 4089   0.970   5.918   4.024
  611SOL     MW 4090   0.891   5.949   4.046
  612SOL     OW 4091   1.545   0.133   1.255
  612SOL    HW1 4092   1.582   0.056   1.211
  612SOL    HW2 4093   1.460   0.103   1.287
  612SOL     MW 4094   1.539   0.119   1.254
  613SOL     OW 4095   1.220   2.533   5.748
  613SOL    HW1 4096   1.167   2.573   5.679
  613SOL    HW2 4097   1.162   2.527   5.823
  613SOL     MW 4098   1.206   2.537   5.748
  614SOL     OW 4099   4.548   5.372   0.426
  614SOL    HW1 4100   4.490   5.385   0.351
  614SOL    HW2 4101   4.621   5.321   0.392
  614SOL     MW 4102   4.549   5.367   0.412
  615SOL     OW 4103   1.956   6.274   3.321
  615SOL    HW1 4104   1.961   6.308   3.231
  615SOL    HW2 4105   1.981   6.182   3.312
  615SOL     MW 4106   1.960   6.266   3.308
  616SOL     OW 4107   0.746   1.674   3.634
  616SOL    HW1 4108   0.723   1.582   3.650
  616SOL    HW2 4109   0.841   1.674   3.623
  616SOL     MW 4110   0.755   1.662   3.634
  617SOL     OW 4111   0.696   0.424   4.000
  617SOL    HW1 4112   0.677   0.514   3.974
  617SOL    HW2 4113   0.774   0.431   4.054
  617SOL     MW 4114   0.703   0.436   4.004
  618SOL     OW 4115   3.136   1.030   4.703
  618SOL    HW1 4116   3.129   1.117   4.663
  618SOL    HW2 4117   3.210   0.990   4.658
  618SOL     MW 4118   3.145   1.036   4.692
  619SOL     OW 4119   5.761   6.066   4.750
  619SOL    HW1 4120   5.686   6.100   4.798
  619SOL    HW2 4121   5.821   6.140   4.743
  619SOL     MW 4122   5.759   6.079   4.755
  620SOL     OW 4123   6.114   1.728   5.340
  620SOL    HW1 4124   6.169   1.650   5.347
  620SOL    HW2 4125   6.176   1.799   5.323
  620SOL     MW 4126   6.129   1.727   5.338
  621SOL     OW 4127   0.488   1.555   3.725
  621SOL    HW1 4128   0.398   1.532   3.704
  621SOL    HW2 4129   0.487   1.651   3.734
  621SOL     MW 4130   0.476   1.565   3.724
  622SOL     OW 4131   0.513   0.889   4.661
  622SOL    HW1 4132   0.555   0.808   4.631
  622SOL    HW2 4133   0.478   0.867   4.747
  622SOL     MW 4134   0.514   0.876   4.668
  623SOL     OW 4135   3.149   5.874   5.467
  623SOL    HW1 4136   3.194   5.923   5.398
  623SOL    HW2 4137   3.188   5.906   5.548
  623SOL     MW 4138   3.160   5.884   5.468
  624SOL     OW 4139   2.242   1.073   4.827
  624SOL    HW1 4140   2.256   1.120   4.745
  624SOL    HW2 4141   2.150   1.045   4.824
  624SOL     MW 4142   2.232   1.076   4.816
  625SOL     OW 4143   1.330   1.781   5.247
  625SOL    HW1 4144   1.333   1.686   5.259
  625SOL    HW2 4145   1.334   1.794   5.152
  625SOL     MW 4146   1.331   1.771   5.237
  626SOL     OW 4147   0.704   6.019   5.867
  626SOL    HW1 4148   0.747   6.103   5.882
  626SOL    HW2 4149   0.750   5.982   5.792
  626SOL     MW 4150   0.715   6.025   5.859
  627SOL     OW 4151   1.240   0.484   4.911
  627SOL    HW1 4152   1.282   0.554   4.960
  627SOL    HW2 4153   1.310   0.424   4.888
  627SOL     MW 4154   1.254   0.485   4.914
  628SOL     OW 4155   6.123   5.990   3.981
  628SOL    HW1 4156   6.202   5.991   3.927
  628SOL    HW2 4157   6.113   5.898   4.007
  628SOL     MW 4158   6.132   5.978   3.978
  629SOL     OW 4159   0.165   2.616   4.701
  629SOL    HW1 4160   0.120   2.623   4.785
  629SOL    HW2 4161   0.134   2.534   4.663
  629SOL     MW 4162   0.155   2.607   4.707
  630SOL     OW 4163   5.653   1.596   4.331
  630SOL    HW1 4164   5.640   1.540   4.408
  630SOL    HW2 4165   5.732   1.646   4.350
  630SOL     MW 4166   5.661   1.595   4.343
  631SOL     OW 4167   0.456   0.478   3.086
  631SOL    HW1 4168   0.498   0.451   3.167
  631SOL    HW2 4169   0.366   0.449   3.095
  631SOL     MW 4170   0.450   0.471   3.097
  632SOL     OW 4171   6.132   6.023   2.320
  632SOL    HW1 4172   6.189   6.050   2.248
  632SOL    HW2 4173   6.086   6.104   2.345
  632SOL     MW 4174   6.134   6.037   2.314
  633SOL     OW 4175   6.179   0.280   1.077
  633SOL    HW1 4176   6.225   0.219   1.020
  633SOL    HW2 4177   6.136   0.225   1.142
  633SOL     MW 4178   6.180   0.265   1.078
  634SOL     OW 4179   1.216   5.104   5.188
  634SOL    HW1 4180   1.257   5.135   5.108
  634SOL    HW2 4181   1.175   5.021   5.164
  634SOL     MW 4182   1.216   5.097   5.175
  635SOL     OW 4183   0.869   2.543   4.535
  635SOL    HW1 4184   0.774   2.533   4.529
  635SOL    HW2 4185   0.900   2.542   4.444
  635SOL     MW 4186   0.861   2.542   4.523
  636SOL     OW 4187   1.407   1.153   4.476
  636SOL    HW1 4188   1.477   1.185   4.532
  636SOL    HW2 4189   1.412   1.209   4.398
  636SOL     MW 4190   1.417   1.164   4.473
  637SOL     OW 4191   5.389   1.330   0.504
  637SOL    HW1 4192   5.390   1.405   0.563
  637SOL    HW2 4193   5.428   1.258   0.554
  637SOL     MW 4194   5.394   1.330   0.518
  638SOL     OW 4195   0.392   0.814   4.310
  638SOL    HW1 4196   0.364   0.873   4.379
  638SOL    HW2 4197   0.420   0.735   4.355
  638SOL     MW 4198   0.392   0.811   4.324
  639SOL     OW 4199   6.190   1.764   4.370
  639SOL    HW1 4200   6.250   1.689   4.372
  639SOL    HW2 4201   6.129   1.747   4.442
  639SOL     MW 4202   6.189   1.752   4.379
  640SOL     OW 4203   1.732   1.822   4.380
  640SOL    HW1 4204   1.730   1.803   4.474
  640SOL    HW2 4205   1.812   1.873   4.368
  640SOL     MW 4206   1.742   1.826   4.390
  641SOL     OW 4207   0.879   5.375   0.273
  641SOL    HW1 4208   0.876   5.280   0.287
  641SOL    HW2 4209   0.937   5.408   0.341
  641SOL     MW 4210   0.886   5.367   0.284
  642SOL     OW 4211   5.987   2.382   4.309
  642SOL    HW1 4212   6.039   2.415   4.382
  642SOL    HW2 4213   6.050   2.369   4.239
  642SOL     MW 4214   6.001   2.385   4.310
  643SOL     OW 4215   1.562   2.782   3.638
  643SOL    HW1 4216   1.622   2.749   3.704
  643SOL    HW2 4217   1.477   2.747   3.663
  643SOL     MW 4218   1.559   2.773   3.650
  644SOL     OW 4219   0.683   1.691   2.900
  644SOL    HW1 4220   0.701   1.683   2.994
  644SOL    HW2 4221   0.666   1.601   2.872
  644SOL     MW 4222   0.683   1.678   2.909
  645SOL     OW 4223   0.640   6.241   4.307
  645SOL    HW1 4224   0.595   6.319   4.273
  645SOL    HW2 4225   0.570   6.181   4.332
  645SOL     MW 4226   0.626   6.244   4.306
  646SOL     OW 4227   0.222   1.562   2.253
  646SOL    HW1 4228   0.258   1.546   2.341
  646SOL    HW2 4229   0.247   1.484   2.203
  646SOL     MW 4230   0.230   1.550   2.258
  647SOL     OW 4231   4.234   5.378   5.003
  647SOL    HW1 4232   4.287   5.377   4.924
  647SOL    HW2 4233   4.173   5.304   4.992
  647SOL     MW 4234   4.233   5.368   4.992
  648SOL     OW 4235   4.624   4.606   4.783
  648SOL    HW1 4236   4.549   4.589   4.839
  648SOL    HW2 4237   4.608   4.553   4.704
  648SOL     MW 4238   4.612   4.597   4.780
  649SOL     OW 4239   1.158   0.999   3.321
  649SOL    HW1 4240   1.116   0.942   3.256
  649SOL    HW2 4241   1.169   0.942   3.398
  649SOL     MW 4242   1.154   0.984   3.323
  650SOL     OW 4243   0.535   3.472   2.519
  650SOL    HW1 4244   0.605   3.460   2.455
  650SOL    HW2 4245   0.459   3.497   2.468
  650SOL     MW 4246   0.534   3.474   2.504
  651SOL     OW 4247   2.037   1.839   4.348
  651SOL    HW1 4248   2.104   1.866   4.284
  651SOL    HW2 4249   2.082   1.777   4.405
  651SOL     MW 4250   2.051   1.834   4.347
  652SOL     OW 4251   5.671   2.142   4.505
  652SOL    HW1 4252   5.764   2.154   4.484
  652SOL    HW2 4253   5.658   2.193   4.584
  652SOL     MW 4254   5.681   2.150   4.512
  653SOL     OW 4255   1.883   2.099   4.100
  653SOL    HW1 4256   1.879   2.039   4.026
  653SOL    HW2 4257   1.967   2.143   4.090
  653SOL     MW 4258   1.893   2.097   4.089
  654SOL     OW 4259   5.126   0.850   3.569
  654SOL    HW1 4260   5.087   0.930   3.535
  654SOL    HW2 4261   5.200   0.833   3.511
  654SOL     MW 4262   5.130   0.858   3.557
  655SOL     OW 4263   3.087   1.093   1.080
  655SOL    HW1 4264   3.107   1.183   1.105
  655SOL    HW2 4265   3.038   1.058   1.154
  655SOL     MW 4266   3.083   1.100   1.092
  656SOL     OW 4267   6.196   0.483   4.615
  656SOL    HW1 4268   6.148   0.529   4.685
  656SOL    HW2 4269   6.215   0.551   4.551
  656SOL     MW 4270   6.192   0.498   4.616
  657SOL     OW 4271   5.400   1.301   6.106
  657SOL    HW1 4272   5.442   1.292   6.192
  657SOL    HW2 4273   5.330   1.365   6.121
  657SOL     MW 4274   5.396   1.308   6.119
  658SOL     OW 4275   0.538   0.245   4.542
  658SOL    HW1 4276   0.613   0.215   4.593
  658SOL    HW2 4277   0.530   0.338   4.563
  658SOL     MW 4278   0.546   0.253   4.551
  659SOL     OW 4279   2.060   0.813   4.337
  659SOL    HW1 4280   2.082   0.731   4.382
  659SOL    HW2 4281   1.973   0.798   4.300
  659SOL     MW 4282   2.052   0.801   4.338
  660SOL     OW 4283   1.475   1.983   3.489
  660SOL    HW1 4284   1.519   2.041   3.427
  660SOL    HW2 4285   1.470   2.033   3.570
  660SOL     MW 4286   1.480   1.997   3.491
  661SOL     OW 4287   0.032   0.303   4.795
  661SOL    HW1 4288  -0.005   0.238   4.735
  661SOL    HW2 4289   0.025   0.386   4.748
  661SOL     MW 4290   0.026   0.306   4.781
  662SOL     OW 4291   1.346   5.413   6.108
  662SOL    HW1 4292   1.404   5.487   6.129
  662SOL    HW2 4293   1.340   5.413   6.013
  662SOL     MW 4294   1.353   5.423   6.099
  663SOL     OW 4295   4.762   3.300   4.343
  663SOL    HW1 4296   4.676   3.321   4.380
  663SOL    HW2 4297   4.823   3.360   4.387
  663SOL     MW 4298   4.759   3.311   4.353
  664SOL     OW 4299   0.555   0.736   5.318
  664SOL    HW1 4300   0.612   0.787   5.261
  664SOL    HW2 4301   0.615   0.678   5.366
  664SOL     MW 4302   0.570   0.735   5.317
  665SOL     OW 4303   0.432   2.215   2.513
  665SOL    HW1 4304   0.525   2.230   2.501
  665SOL    HW2 4305   0.391   2.253   2.435
  665SOL     MW 4306   0.438   2.222   2.501
  666SOL     OW 4307   5.944   5.492   4.059
  666SOL    HW1 4308   6.005   5.564   4.076
  666SOL    HW2 4309   5.962   5.466   3.969
  666SOL     MW 4310   5.954   5.498   4.050
  667SOL     OW 4311   1.297   0.585   2.648
  667SOL    HW1 4312   1.240   0.523   2.602
  667SOL    HW2 4313   1.339   0.532   2.716
  667SOL     MW 4314   1.295   0.570   2.651
  668SOL     OW 4315   1.952   5.667   3.732
  668SOL    HW1 4316   1.968   5.715   3.813
  668SOL    HW2 4317   1.870   5.702   3.698
  668SOL     MW 4318   1.944   5.677   3.738
  669SOL     OW 4319   0.300   0.291   3.463
  669SOL    HW1 4320   0.229   0.346   3.495
  669SOL    HW2 4321   0.333   0.246   3.541
  669SOL     MW 4322   0.295   0.292   3.477
  670SOL     OW 4323   3.220   5.308   3.034
  670SOL    HW1 4324   3.195   5.284   3.123
  670SOL    HW2 4325   3.231   5.403   3.037
  670SOL     MW 4326   3.218   5.317   3.046
  671SOL     OW 4327   0.831   1.966   5.373
  671SOL    HW1 4328   0.880   1.884   5.380
  671SOL    HW2 4329   0.792   1.977   5.460
  671SOL     MW 4330   0.833   1.957   5.385
  672SOL     OW 4331   2.159   0.055   0.243
  672SOL    HW1 4332   2.231   0.111   0.271
  672SOL    HW2 4333   2.178  -0.030   0.283
  672SOL     MW 4334   2.171   0.051   0.252
  673SOL     OW 4335   5.996   1.642   3.673
  673SOL    HW1 4336   5.959   1.563   3.633
  673SOL    HW2 4337   6.034   1.611   3.756
  673SOL     MW 4338   5.996   1.628   3.679
  674SOL     OW 4339   0.223   1.854   3.805
  674SOL    HW1 4340   0.159   1.901   3.751
  674SOL    HW2 4341   0.293   1.917   3.821
  674SOL     MW 4342   0.224   1.868   3.800
  675SOL     OW 4343   1.691   1.220   5.757
  675SOL    HW1 4344   1.731   1.288   5.703
  675SOL    HW2 4345   1.661   1.266   5.835
  675SOL     MW 4346   1.692   1.235   5.760
  676SOL     OW 4347   0.901   2.573   3.730
  676SOL    HW1 4348   0.898   2.495   3.785
  676SOL    HW2 4349   0.995   2.590   3.717
  676SOL     MW 4350   0.913   2.565   3.736
  677SOL     OW 4351   1.090   5.882   5.399
  677SOL    HW1 4352   1.022   5.923   5.451
  677SOL    HW2 4353   1.074   5.788   5.408
  677SOL     MW 4354   1.080   5.875   5.407
  678SOL     OW 4355   5.567   4.876   0.084
  678SOL    HW1 4356   5.590   4.872  -0.009
  678SOL    HW2 4357   5.508   4.951   0.091
  678SOL     MW 4358   5.562   4.885   0.073
  679SOL     OW 4359   0.174   1.168   5.553
  679SOL    HW1 4360   0.192   1.081   5.588
  679SOL    HW2 4361   0.210   1.165   5.464
  679SOL     MW 4362   0.181   1.156   5.546
  680SOL     OW 4363   1.989   0.479   3.091
  680SOL    HW1 4364   1.984   0.415   3.020
  680SOL    HW2 4365   1.942   0.555   3.057
  680SOL     MW 4366   1.982   0.480   3.078
  681SOL     OW 4367   0.256   3.169   3.821
  681SOL    HW1 4368   0.233   3.125   3.739
  681SOL    HW2 4369   0.231   3.108   3.890
  681SOL     MW 4370   0.250   3.156   3.819
  682SOL     OW 4371   1.007   5.942   4.389
  682SOL    HW1 4372   0.985   6.017   4.334
  682SOL    HW2 4373   0.923   5.910   4.421
  682SOL     MW 4374   0.994   5.947   4.386
  683SOL     OW 4375   2.252   1.680   3.334
  683SOL    HW1 4376   2.223   1.642   3.251
  683SOL    HW2 4377   2.187   1.652   3.398
  683SOL     MW 4378   2.240   1.672   3.331
  684SOL     OW 4379   5.804   6.115   0.282
  684SOL    HW1 4380   5.805   6.146   0.372
  684SOL    HW2 4381   5.893   6.084   0.266
  684SOL     MW 4382   5.816   6.115   0.291
  685SOL     OW 4383   3.466   0.686   4.400
  685SOL    HW1 4384   3.399   0.748   4.374
  685SOL    HW2 4385   3.421   0.627   4.461
  685SOL     MW 4386   3.452   0.686   4.405
  686SOL     OW 4387   0.452   0.827   4.914
  686SOL    HW1 4388   0.360   0.812   4.937
  686SOL    HW2 4389   0.501   0.771   4.974
  686SOL     MW 4390   0.447   0.818   4.925
  687SOL     OW 4391   0.696   0.800   2.410
  687SOL    HW1 4392   0.746   0.867   2.457
  687SOL    HW2 4393   0.749   0.720   2.418
  687SOL     MW 4394   0.709   0.798   2.417
  688SOL     OW 4395   5.238   1.245   4.238
  688SOL    HW1 4396   5.310   1.225   4.298
  688SOL    HW2 4397   5.254   1.191   4.161
  688SOL     MW 4398   5.249   1.236   4.236
  689SOL     OW 4399   1.549   6.015   5.066
  689SOL    HW1 4400   1.503   6.060   5.137
  689SOL    HW2 4401   1.548   5.922   5.092
  689SOL     MW 4402   1.543   6.009   5.078
  690SOL     OW 4403   1.498   0.710   5.688
  690SOL    HW1 4404   1.580   0.758   5.690
  690SOL    HW2 4405   1.517   0.634   5.633
  690SOL     MW 4406   1.511   0.706   5.681
  691SOL     OW 4407   1.892   1.326   5.300
  691SOL    HW1 4408   1.846   1.338   5.217
  691SOL    HW2 4409   1.826   1.347   5.366
  691SOL     MW 4410   1.878   1.330   5.298
  692SOL     OW 4411   2.138   0.146   3.412
  692SOL    HW1 4412   2.065   0.089   3.391
  692SOL    HW2 4413   2.111   0.232   3.379
  692SOL     MW 4414   2.125   0.150   3.405
  693SOL     OW 4415   0.124   0.869   4.072
  693SOL    HW1 4416   0.087   0.795   4.120
  693SOL    HW2 4417   0.050   0.904   4.021
  693SOL     MW 4418   0.110   0.864   4.072
  694SOL     OW 4419   0.373   0.898   0.893
  694SOL    HW1 4420   0.328   0.815   0.909
  694SOL    HW2 4421   0.462   0.872   0.869
  694SOL     MW 4422   0.378   0.884   0.892
  695SOL     OW 4423   0.130   1.613   5.087
  695SOL    HW1 4424   0.135   1.540   5.149
  695SOL    HW2 4425   0.207   1.666   5.107
  695SOL     MW 4426   0.140   1.611   5.098
  696SOL     OW 4427   1.661   0.400   0.847
  696SOL    HW1 4428   1.593   0.405   0.780
  696SOL    HW2 4429   1.624   0.341   0.914
  696SOL     MW 4430   1.647   0.393   0.847
  697SOL     OW 4431   0.969   2.507   0.064
  697SOL    HW1 4432   1.024   2.480  -0.010
  697SOL    HW2 4433   1.012   2.469   0.141
  697SOL     MW 4434   0.982   2.499   0.064
  698SOL     OW 4435   0.952   0.774   5.347
  698SOL    HW1 4436   0.991   0.688   5.336
  698SOL    HW2 4437   1.015   0.834   5.308
  698SOL     MW 4438   0.965   0.771   5.341
  699SOL     OW 4439   6.240   1.596   0.208
  699SOL    HW1 4440   6.242   1.503   0.187
  699SOL    HW2 4441   6.260   1.600   0.302
  699SOL     MW 4442   6.243   1.584   0.217
  700SOL     OW 4443   2.658   5.643   4.539
  700SOL    HW1 4444   2.680   5.719   4.486
  700SOL    HW2 4445   2.573   5.614   4.506
  700SOL     MW 4446   2.650   5.649   4.528
  701SOL     OW 4447   0.313   5.599   4.543
  701SOL    HW1 4448   0.278   5.688   4.545
  701SOL    HW2 4449   0.346   5.589   4.454
  701SOL     MW 4450   0.312   5.609   4.531
  702SOL     OW 4451   0.466   5.748   4.721
  702SOL    HW1 4452   0.532   5.817   4.723
  702SOL    HW2 4453   0.465   5.719   4.630
  702SOL     MW 4454   0.474   5.753   4.709
  703SOL     OW 4455   2.924   5.652   4.319
  703SOL    HW1 4456   2.862   5.724   4.331
  703SOL    HW2 4457   2.931   5.641   4.224
  703SOL     MW 4458   2.917   5.660   4.308
  704SOL     OW 4459   1.878   1.056   4.372
  704SOL    HW1 4460   1.916   1.006   4.300
  704SOL    HW2 4461   1.937   1.040   4.446
  704SOL     MW 4462   1.890   1.048   4.372
  705SOL     OW 4463   0.687   1.920   2.718
  705SOL    HW1 4464   0.639   1.905   2.637
  705SOL    HW2 4465   0.662   1.847   2.775
  705SOL     MW 4466   0.677   1.909   2.715
  706SOL     OW 4467   0.949   0.683   5.030
  706SOL    HW1 4468   0.918   0.665   4.941
  706SOL    HW2 4469   0.881   0.739   5.067
  706SOL     MW 4470   0.936   0.688   5.023
  707SOL     OW 4471   2.079   6.228   3.993
  707SOL    HW1 4472   2.058   6.206   4.084
  707SOL    HW2 4473   2.160   6.279   3.999
  707SOL     MW 4474   2.087   6.232   4.005
  708SOL     OW 4475   1.740   0.002   5.433
  708SOL    HW1 4476   1.794   0.078   5.455
  708SOL    HW2 4477   1.682   0.033   5.364
  708SOL     MW 4478   1.740   0.016   5.427
  709SOL     OW 4479   2.222   0.256   4.585
  709SOL    HW1 4480   2.151   0.192   4.590
  709SOL    HW2 4481   2.276   0.238   4.662
  709SOL     MW 4482   2.220   0.245   4.595
  710SOL     OW 4483   2.122   1.850   3.617
  710SOL    HW1 4484   2.156   1.914   3.680
  710SOL    HW2 4485   2.133   1.765   3.660
  710SOL     MW 4486   2.128   1.847   3.630
  711SOL     OW 4487   5.740   1.321   5.100
  711SOL    HW1 4488   5.816   1.339   5.155
  711SOL    HW2 4489   5.764   1.354   5.014
  711SOL     MW 4490   5.753   1.327   5.096
  712SOL     OW 4491   1.371   5.193   5.754
  712SOL    HW1 4492   1.467   5.190   5.755
  712SOL    HW2 4493   1.348   5.172   5.663
  712SOL     MW 4494   1.381   5.190   5.743
  713SOL     OW 4495   6.267   0.974   4.327
  713SOL    HW1 4496   6.288   0.917   4.254
  713SOL    HW2 4497   6.303   1.059   4.302
  713SOL     MW 4498   6.274   0.978   4.314
  714SOL     OW 4499   0.771   0.304   3.629
  714SOL    HW1 4500   0.845   0.330   3.575
  714SOL    HW2 4501   0.756   0.378   3.688
  714SOL     MW 4502   0.778   0.317   3.630
  715SOL     OW 4503   5.916   0.833   3.648
  715SOL    HW1 4504   5.906   0.744   3.682
  715SOL    HW2 4505   5.829   0.855   3.613
  715SOL     MW 4506   5.903   0.824   3.648
  716SOL     OW 4507   1.433   0.599   4.557
  716SOL    HW1 4508   1.344   0.589   4.591
  716SOL    HW2 4509   1.425   0.665   4.488
  716SOL     MW 4510   1.421   0.606   4.552
  717SOL     OW 4511   0.428   0.781   1.490
  717SOL    HW1 4512   0.393   0.722   1.556
  717SOL    HW2 4513   0.508   0.738   1.459
  717SOL     MW 4514   0.434   0.768   1.494
  718SOL     OW 4515   1.384   1.903   4.627
  718SOL    HW1 4516   1.424   1.913   4.540
  718SOL    HW2 4517   1.400   1.987   4.670
  718SOL     MW 4518   1.391   1.915   4.622
  719SOL     OW 4519   0.761   0.632   5.471
  719SOL    HW1 4520   0.772   0.678   5.555
  719SOL    HW2 4521   0.797   0.692   5.406
  719SOL     MW 4522   0.767   0.646   5.474
  720SOL     OW 4523   1.001   2.732   2.572
  720SOL    HW1 4524   1.061   2.664   2.601
  720SOL    HW2 4525   0.994   2.720   2.477
  720SOL     MW 4526   1.008   2.722   2.564
  721SOL     OW 4527   6.007   1.384   2.706
  721SOL    HW1 4528   6.026   1.294   2.731
  721SOL    HW2 4529   5.919   1.400   2.738
  721SOL     MW 4530   5.998   1.375   2.714
  722SOL     OW 4531   2.815   1.437   1.927
  722SOL    HW1 4532   2.735   1.386   1.915
  722SOL    HW2 4533   2.833   1.432   2.020
  722SOL     MW 4534   2.807   1.429   1.937
  723SOL     OW 4535   1.548   2.040   4.420
  723SOL    HW1 4536   1.597   2.111   4.461
  723SOL    HW2 4537   1.610   1.967   4.414
  723SOL     MW 4538   1.562   2.039   4.424
  724SOL     OW 4539   0.825   0.064   4.929
  724SOL    HW1 4540   0.860  -0.026   4.931
  724SOL    HW2 4541   0.902   0.120   4.933
  724SOL     MW 4542   0.839   0.059   4.930
  725SOL     OW 4543   0.044   1.130   1.330
  725SOL    HW1 4544  -0.006   1.136   1.412
  725SOL    HW2 4545   0.036   1.218   1.291
  725SOL     MW 4546   0.036   1.142   1.336
  726SOL     OW 4547   1.009   0.045   5.434
  726SOL    HW1 4548   0.928   0.013   5.473
  726SOL    HW2 4549   0.983   0.122   5.382
  726SOL     MW 4550   0.996   0.051   5.432
  727SOL     OW 4551   5.903   6.160   1.255
  727SOL    HW1 4552   5.885   6.119   1.170
  727SOL    HW2 4553   5.847   6.238   1.256
  727SOL     MW 4554   5.894   6.165   1.244
  728SOL     OW 4555   0.004   1.333   0.106
  728SOL    HW1 4556   0.012   1.333   0.011
  728SOL    HW2 4557   0.075   1.276   0.136
  728SOL     MW 4558   0.014   1.326   0.098
  729SOL     OW 4559   5.673   2.844   3.710
  729SOL    HW1 4560   5.750   2.841   3.767
  729SOL    HW2 4561   5.667   2.936   3.684
  729SOL     MW 4562   5.682   2.855   3.714
  730SOL     OW 4563   1.980   1.558   1.097
  730SOL    HW1 4564   1.895   1.598   1.080
  730SOL    HW2 4565   1.995   1.573   1.190
  730SOL     MW 4566   1.971   1.565   1.107
  731SOL     OW 4567   2.342   0.729   0.652
  731SOL    HW1 4568   2.330   0.790   0.579
  731SOL    HW2 4569   2.430   0.749   0.685
  731SOL     MW 4570   2.352   0.740   0.647
  732SOL     OW 4571   0.669   2.162   3.109
  732SOL    HW1 4572   0.622   2.081   3.093
  732SOL    HW2 4573   0.759   2.134   3.127
  732SOL     MW 4574   0.675   2.148   3.109
  733SOL     OW 4575   6.075   5.904   5.285
  733SOL    HW1 4576   6.049   5.986   5.244
  733SOL    HW2 4577   6.137   5.864   5.223
  733SOL     MW 4578   6.080   5.909   5.272
  734SOL     OW 4579   2.135   5.128   4.485
  734SOL    HW1 4580   2.142   5.059   4.551
  734SOL    HW2 4581   2.096   5.085   4.409
  734SOL     MW 4582   2.131   5.114   4.484
  735SOL     OW 4583   6.185   6.255   2.728
  735SOL    HW1 4584   6.243   6.256   2.652
  735SOL    HW2 4585   6.161   6.347   2.741
  735SOL     MW 4586   6.189   6.267   2.720
  736SOL     OW 4587   5.821   0.142   5.532
  736SOL    HW1 4588   5.892   0.121   5.593
  736SOL    HW2 4589   5.752   0.179   5.587
  736SOL     MW 4590   5.821   0.144   5.547
  737SOL     OW 4591   2.894   6.173   5.695
  737SOL    HW1 4592   2.981   6.135   5.695
  737SOL    HW2 4593   2.835   6.099   5.681
  737SOL     MW 4594   2.898   6.159   5.693
  738SOL     OW 4595   1.036   0.840   6.047
  738SOL    HW1 4596   0.950   0.807   6.020
  738SOL    HW2 4597   1.097   0.805   5.982
  738SOL     MW 4598   1.033   0.831   6.036
  739SOL     OW 4599   0.792   1.227   2.948
  739SOL    HW1 4600   0.862   1.162   2.940
  739SOL    HW2 4601   0.806   1.268   3.034
  739SOL     MW 4602   0.803   1.224   2.958
  740SOL     OW 4603   1.805   0.585   3.893
  740SOL    HW1 4604   1.863   0.514   3.919
  740SOL    HW2 4605   1.850   0.665   3.923
  740SOL     MW 4606   1.818   0.586   3.900
  741SOL     OW 4607   0.158   1.966   4.870
  741SOL    HW1 4608   0.230   1.904   4.857
  741SOL    HW2 4609   0.199   2.052   4.860
  741SOL     MW 4610   0.173   1.969   4.867
  742SOL     OW 4611   5.798   5.319   5.793
  742SOL    HW1 4612   5.705   5.334   5.806
  742SOL    HW2 4613   5.808   5.224   5.801
  742SOL     MW 4614   5.787   5.308   5.796
  743SOL     OW 4615   5.882   1.585   5.250
  743SOL    HW1 4616   5.977   1.593   5.237
  743SOL    HW2 4617   5.870   1.595   5.345
  743SOL     MW 4618   5.893   1.588   5.261
  744SOL     OW 4619   1.840   5.716   4.825
  744SOL    HW1 4620   1.931   5.738   4.805
  744SOL    HW2 4621   1.843   5.680   4.914
  744SOL     MW 4622   1.852   5.714   4.834
  745SOL     OW 4623   3.860   0.356   5.336
  745SOL    HW1 4624   3.901   0.279   5.297
  745SOL    HW2 4625   3.932   0.419   5.346
  745SOL     MW 4626   3.874   0.354   5.332
  746SOL     OW 4627   0.960   5.849   5.114
  746SOL    HW1 4628   1.006   5.878   5.192
  746SOL    HW2 4629   1.006   5.769   5.087
  746SOL     MW 4630   0.972   5.843   5.120
  747SOL     OW 4631   4.774   1.952   4.243
  747SOL    HW1 4632   4.758   1.877   4.300
  747SOL    HW2 4633   4.836   1.921   4.178
  747SOL     MW 4634   4.780   1.939   4.242
  748SOL     OW 4635   5.572   1.688   4.666
  748SOL    HW1 4636   5.489   1.729   4.641
  748SOL    HW2 4637   5.571   1.689   4.762
  748SOL     MW 4638   5.561   1.693   4.675
  749SOL     OW 4639   0.350   0.055   4.536
  749SOL    HW1 4640   0.434   0.096   4.519
  749SOL    HW2 4641   0.286   0.116   4.500
  749SOL     MW 4642   0.352   0.068   4.529
  750SOL     OW 4643   1.717   0.206   5.982
  750SOL    HW1 4644   1.735   0.155   6.060
  750SOL    HW2 4645   1.630   0.243   5.997
  750SOL     MW 4646   1.708   0.204   5.994
  751SOL     OW 4647   2.656   4.441   5.478
  751SOL    HW1 4648   2.639   4.349   5.457
  751SOL    HW2 4649   2.645   4.446   5.573
  751SOL     MW 4650   2.653   4.429   5.487
  752SOL     OW 4651   5.902   0.497   3.212
  752SOL    HW1 4652   5.853   0.549   3.148
  752SOL    HW2 4653   5.851   0.417   3.223
  752SOL     MW 4654   5.889   0.494   3.205
  753SOL     OW 4655   6.002   1.531   3.315
  753SOL    HW1 4656   6.040   1.614   3.286
  753SOL    HW2 4657   5.999   1.477   3.236
  753SOL     MW 4658   6.006   1.535   3.301
  754SOL     OW 4659   3.049   2.036   6.070
  754SOL    HW1 4660   3.078   2.005   5.984
  754SOL    HW2 4661   2.954   2.025   6.067
  754SOL     MW 4662   3.040   2.030   6.058
  755SOL     OW 4663   1.940   2.189   3.402
  755SOL    HW1 4664   1.964   2.251   3.472
  755SOL    HW2 4665   1.936   2.104   3.446
  755SOL     MW 4666   1.943   2.186   3.417
  756SOL     OW 4667   5.117   2.848   4.048
  756SOL    HW1 4668   5.175   2.908   4.001
  756SOL    HW2 4669   5.077   2.903   4.115
  756SOL     MW 4670   5.119   2.863   4.051
  757SOL     OW 4671   1.821   0.771   4.204
  757SOL    HW1 4672   1.851   0.785   4.114
  757SOL    HW2 4673   1.789   0.681   4.205
  757SOL     MW 4674   1.821   0.762   4.192
  758SOL     OW 4675   2.317   0.887   5.126
  758SOL    HW1 4676   2.283   0.865   5.039
  758SOL    HW2 4677   2.277   0.971   5.147
  758SOL     MW 4678   2.308   0.895   5.117
  759SOL     OW 4679   0.373   6.065   2.219
  759SOL    HW1 4680   0.333   5.991   2.172
  759SOL    HW2 4681   0.336   6.060   2.307
  759SOL     MW 4682   0.363   6.055   2.224
  760SOL     OW 4683   1.508   5.958   4.787
  760SOL    HW1 4684   1.529   5.993   4.874
  760SOL    HW2 4685   1.557   5.877   4.781
  760SOL     MW 4686   1.517   5.952   4.797
  761SOL     OW 4687   1.953   4.408   3.819
  761SOL    HW1 4688   1.945   4.435   3.727
  761SOL    HW2 4689   2.045   4.425   3.841
  761SOL     MW 4690   1.964   4.414   3.810
  762SOL     OW 4691   1.213   5.952   0.332
  762SOL    HW1 4692   1.235   6.045   0.320
  762SOL    HW2 4693   1.140   5.937   0.272
  762SOL     MW 4694   1.206   5.962   0.323
  763SOL     OW 4695   0.513   1.890   5.132
  763SOL    HW1 4696   0.601   1.894   5.093
  763SOL    HW2 4697   0.496   1.979   5.163
  763SOL     MW 4698   0.522   1.902   5.131
  764SOL     OW 4699   1.025   1.756   3.626
  764SOL    HW1 4700   1.008   1.846   3.597
  764SOL    HW2 4701   1.046   1.764   3.719
  764SOL     MW 4702   1.026   1.769   3.634
  765SOL     OW 4703   1.354   1.766   4.082
  765SOL    HW1 4704   1.443   1.788   4.055
  765SOL    HW2 4705   1.298   1.793   4.009
  765SOL     MW 4706   1.358   1.772   4.069
  766SOL     OW 4707   1.150   0.641   5.892
  766SOL    HW1 4708   1.148   0.668   5.801
  766SOL    HW2 4709   1.058   0.635   5.918
  766SOL     MW 4710   1.138   0.644   5.884
  767SOL     OW 4711   1.970   2.543   4.044
  767SOL    HW1 4712   1.899   2.538   4.108
  767SOL    HW2 4713   2.048   2.512   4.091
  767SOL     MW 4714   1.971   2.538   4.058
  768SOL     OW 4715   1.391   5.012   3.775
  768SOL    HW1 4716   1.445   4.934   3.769
  768SOL    HW2 4717   1.451   5.084   3.755
  768SOL     MW 4718   1.406   5.011   3.772
  769SOL     OW 4719   0.120   4.278   0.641
  769SOL    HW1 4720   0.184   4.257   0.574
  769SOL    HW2 4721   0.100   4.370   0.628
  769SOL     MW 4722   0.125   4.287   0.631
  770SOL     OW 4723   1.179   6.019   3.701
  770SOL    HW1 4724   1.258   5.974   3.672
  770SOL    HW2 4725   1.138   5.958   3.762
  770SOL     MW 4726   1.184   6.005   3.705
  771SOL     OW 4727   1.251   0.849   6.233
  771SOL    HW1 4728   1.175   0.855   6.175
  771SOL    HW2 4729   1.264   0.756   6.247
  771SOL     MW 4730   1.243   0.838   6.227
  772SOL     OW 4731   0.347   4.259   2.400
  772SOL    HW1 4732   0.315   4.349   2.394
  772SOL    HW2 4733   0.357   4.232   2.309
  772SOL     MW 4734   0.344   4.267   2.388
  773SOL     OW 4735   3.550   6.120   3.387
  773SOL    HW1 4736   3.645   6.106   3.387
  773SOL    HW2 4737   3.539   6.206   3.346
  773SOL     MW 4738   3.561   6.129   3.381
  774SOL     OW 4739   0.834   0.356   5.814
  774SOL    HW1 4740   0.836   0.363   5.719
  774SOL    HW2 4741   0.745   0.383   5.838
  774SOL     MW 4742   0.823   0.360   5.805
  775SOL     OW 4743   1.377   0.918   3.730
  775SOL    HW1 4744   1.322   0.955   3.799
  775SOL    HW2 4745   1.377   0.824   3.749
  775SOL     MW 4746   1.370   0.910   3.741
  776SOL     OW 4747   0.485   0.396   4.748
  776SOL    HW1 4748   0.541   0.446   4.807
  776SOL    HW2 4749   0.500   0.305   4.773
  776SOL     MW 4750   0.494   0.391   4.759
  777SOL     OW 4751   4.562   0.177   3.529
  777SOL    HW1 4752   4.539   0.084   3.528
  777SOL    HW2 4753   4.633   0.183   3.592
  777SOL     MW 4754   4.568   0.166   3.537
  778SOL     OW 4755   6.088   1.160   4.101
  778SOL    HW1 4756   6.111   1.080   4.054
  778SOL    HW2 4757   6.062   1.131   4.188
  778SOL     MW 4758   6.088   1.146   4.106
  779SOL     OW 4759   1.625   1.265   4.608
  779SOL    HW1 4760   1.643   1.178   4.643
  779SOL    HW2 4761   1.691   1.277   4.540
  779SOL     MW 4762   1.636   1.255   4.604
  780SOL     OW 4763   2.826   1.605   5.122
  780SOL    HW1 4764   2.895   1.539   5.128
  780SOL    HW2 4765   2.745   1.555   5.116
  780SOL     MW 4766   2.824   1.590   5.122
  781SOL     OW 4767   0.429   0.950   3.125
  781SOL    HW1 4768   0.377   0.923   3.049
  781SOL    HW2 4769   0.381   1.025   3.160
  781SOL     MW 4770   0.416   0.956   3.119
  782SOL     OW 4771   1.125   2.041   4.123
  782SOL    HW1 4772   1.206   2.084   4.147
  782SOL    HW2 4773   1.130   1.954   4.164
  782SOL     MW 4774   1.136   2.035   4.131
  783SOL     OW 4775   0.243   2.576   4.106
  783SOL    HW1 4776   0.150   2.580   4.087
  783SOL    HW2 4777   0.286   2.594   4.022
  783SOL     MW 4778   0.237   2.579   4.093
  784SOL     OW 4779   1.034   0.562   4.484
  784SOL    HW1 4780   0.986   0.502   4.540
  784SOL    HW2 4781   1.106   0.595   4.539
  784SOL     MW 4782   1.037   0.559   4.498
  785SOL     OW 4783   0.749   5.709   4.027
  785SOL    HW1 4784   0.670   5.704   4.081
  785SOL    HW2 4785   0.780   5.798   4.038
  785SOL     MW 4786   0.743   5.720   4.035
  786SOL     OW 4787   5.015   0.876   6.016
  786SOL    HW1 4788   4.937   0.873   6.071
  786SOL    HW2 4789   5.066   0.799   6.042
  786SOL     MW 4790   5.012   0.866   6.026
  787SOL     OW 4791   0.681   3.624   5.834
  787SOL    HW1 4792   0.602   3.608   5.783
  787SOL    HW2 4793   0.687   3.719   5.840
  787SOL     MW 4794   0.672   3.634   5.828
  788SOL     OW 4795   1.737   0.209   5.703
  788SOL    HW1 4796   1.831   0.195   5.697
  788SOL    HW2 4797   1.718   0.208   5.797
  788SOL     MW 4798   1.747   0.207   5.715
  789SOL     OW 4799   0.366   3.296   1.304
  789SOL    HW1 4800   0.367   3.345   1.386
  789SOL    HW2 4801   0.455   3.262   1.295
  789SOL     MW 4802   0.377   3.298   1.313
  790SOL     OW 4803   0.556   4.247   0.374
  790SOL    HW1 4804   0.518   4.312   0.315
  790SOL    HW2 4805   0.631   4.291   0.413
  790SOL     MW 4806   0.561   4.261   0.372
  791SOL     OW 4807   1.414   1.242   5.382
  791SOL    HW1 4808   1.501   1.213   5.354
  791SOL    HW2 4809   1.404   1.329   5.343
  791SOL     MW 4810   1.424   1.250   5.374
  792SOL     OW 4811   1.825   0.357   0.627
  792SOL    HW1 4812   1.762   0.342   0.698
  792SOL    HW2 4813   1.782   0.421   0.570
  792SOL     MW 4814   1.812   0.363   0.629
  793SOL     OW 4815   3.731   3.055   0.177
  793SOL    HW1 4816   3.638   3.035   0.189
  793SOL    HW2 4817   3.739   3.148   0.198
  793SOL     MW 4818   3.720   3.064   0.181
  794SOL     OW 4819   0.436   4.307   5.351
  794SOL    HW1 4820   0.381   4.308   5.429
  794SOL    HW2 4821   0.460   4.399   5.337
  794SOL     MW 4822   0.432   4.319   5.359
  795SOL     OW 4823   1.420   1.773   0.127
  795SOL    HW1 4824   1.370   1.855   0.121
  795SOL    HW2 4825   1.356   1.709   0.159
  795SOL     MW 4826   1.405   1.775   0.131
  796SOL     OW 4827   1.430   2.005   2.368
  796SOL    HW1 4828   1.524   2.018   2.376
  796SOL    HW2 4829   1.400   1.984   2.456
  796SOL     MW 4830   1.438   2.004   2.380
  797SOL     OW 4831   2.815   2.581   4.541
  797SOL    HW1 4832   2.769   2.643   4.484
  797SOL    HW2 4833   2.893   2.627   4.569
  797SOL     MW 4834   2.819   2.595   4.537
  798SOL     OW 4835   2.292   1.784   5.819
  798SOL    HW1 4836   2.248   1.703   5.791
  798SOL    HW2 4837   2.360   1.798   5.754
  798SOL     MW 4838   2.295   1.775   5.807
  799SOL     OW 4839   0.711   2.177   0.214
  799SOL    HW1 4840   0.696   2.090   0.178
  799SOL    HW2 4841   0.806   2.184   0.221
  799SOL     MW 4842   0.721   2.167   0.210
  800SOL     OW 4843   6.156   2.961   5.755
  800SOL    HW1 4844   6.090   2.898   5.727
  800SOL    HW2 4845   6.164   2.948   5.850
  800SOL     MW 4846   6.149   2.951   5.764
  801SOL     OW 4847   3.061   2.700   5.699
  801SOL    HW1 4848   3.113   2.676   5.776
  801SOL    HW2 4849   3.072   2.794   5.691
  801SOL     MW 4850   3.069   2.709   5.708
  802SOL     OW 4851   1.299   2.356   4.011
  802SOL    HW1 4852   1.271   2.446   3.995
  802SOL    HW2 4853   1.347   2.360   4.093
  802SOL     MW 4854   1.301   2.368   4.019
  803SOL     OW 4855   1.724   6.137   0.263
  803SOL    HW1 4856   1.732   6.231   0.244
  803SOL    HW2 4857   1.645   6.131   0.317
  803SOL     MW 4858   1.714   6.148   0.267
  804SOL     OW 4859   1.610   5.000   5.913
  804SOL    HW1 4860   1.561   5.041   5.984
  804SOL    HW2 4861   1.582   4.908   5.914
  804SOL     MW 4862   1.600   4.993   5.922
  805SOL     OW 4863   1.116   0.995   1.436
  805SOL    HW1 4864   1.150   1.015   1.523
  805SOL    HW2 4865   1.144   0.904   1.419
  805SOL     MW 4866   1.124   0.986   1.445
  806SOL     OW 4867   6.040   2.855   0.204
  806SOL    HW1 4868   5.999   2.848   0.117
  806SOL    HW2 4869   5.980   2.807   0.261
  806SOL     MW 4870   6.027   2.848   0.200
  807SOL     OW 4871   1.080   5.544   0.122
  807SOL    HW1 4872   1.044   5.465   0.162
  807SOL    HW2 4873   1.034   5.552   0.038
  807SOL     MW 4874   1.069   5.535   0.116
  808SOL     OW 4875   1.380   2.882   5.421
  808SOL    HW1 4876   1.295   2.911   5.454
  808SOL    HW2 4877   1.437   2.883   5.498
  808SOL     MW 4878   1.376   2.886   5.435
  809SOL     OW 4879   1.007   1.079   2.906
  809SOL    HW1 4880   1.014   1.018   2.979
  809SOL    HW2 4881   1.001   1.022   2.829
  809SOL     MW 4882   1.007   1.064   2.905
  810SOL     OW 4883   6.032   5.255   5.320
  810SOL    HW1 4884   6.080   5.219   5.395
  810SOL    HW2 4885   6.022   5.181   5.260
  810SOL     MW 4886   6.037   5.241   5.322
  811SOL     OW 4887   6.219   0.295   6.121
  811SOL    HW1 4888   6.179   0.378   6.145
  811SOL    HW2 4889   6.296   0.320   6.070
  811SOL     MW 4890   6.224   0.309   6.118
  812SOL     OW 4891   1.589   0.991   0.276
  812SOL    HW1 4892   1.662   1.006   0.215
  812SOL    HW2 4893   1.516   1.039   0.238
  812SOL     MW 4894   1.589   0.999   0.264
  813SOL     OW 4895   5.921   1.190   0.257
  813SOL    HW1 4896   5.930   1.280   0.286
  813SOL    HW2 4897   5.882   1.197   0.170
  813SOL     MW 4898   5.917   1.202   0.250
  814SOL     OW 4899   2.942   4.895   0.105
  814SOL    HW1 4900   2.987   4.850   0.177
  814SOL    HW2 4901   2.991   4.871   0.027
  814SOL     MW 4902   2.954   4.886   0.104
  815SOL     OW 4903   0.447   3.104   6.068
  815SOL    HW1 4904   0.468   3.184   6.019
  815SOL    HW2 4905   0.382   3.059   6.015
  815SOL     MW 4906   0.442   3.109   6.055
  816SOL     OW 4907   0.748   1.467   5.169
  816SOL    HW1 4908   0.782   1.552   5.143
  816SOL    HW2 4909   0.824   1.408   5.162
  816SOL     MW 4910   0.762   1.470   5.165
  817SOL     OW 4911   2.516   3.106   0.390
  817SOL    HW1 4912   2.578   3.043   0.428
  817SOL    HW2 4913   2.432   3.061   0.393
  817SOL     MW 4914   2.514   3.092   0.395
  818SOL     OW 4915   2.727   0.880   6.203
  818SOL    HW1 4916   2.704   0.787   6.201
  818SOL    HW2 4917   2.778   0.893   6.123
  818SOL     MW 4918   2.731   0.870   6.193
  819SOL     OW 4919   0.702   0.753   6.107
  819SOL    HW1 4920   0.708   0.716   6.195
  819SOL    HW2 4921   0.639   0.824   6.115
  819SOL     MW 4922   0.695   0.758   6.119
  820SOL     OW 4923   2.985   1.975   4.966
  820SOL    HW1 4924   2.929   1.901   4.942
  820SOL    HW2 4925   2.925   2.048   4.976
  820SOL     MW 4926   2.970   1.975   4.964
  821SOL     OW 4927   5.784   1.148   0.522
  821SOL    HW1 4928   5.815   1.144   0.431
  821SOL    HW2 4929   5.828   1.224   0.560
  821SOL     MW 4930   5.793   1.157   0.515
  822SOL     OW 4931   0.785   4.400   5.565
  822SOL    HW1 4932   0.744   4.402   5.652
  822SOL    HW2 4933   0.773   4.310   5.536
  822SOL     MW 4934   0.778   4.389   5.573
  823SOL     OW 4935   0.178   4.680   5.376
  823SOL    HW1 4936   0.195   4.685   5.282
  823SOL    HW2 4937   0.121   4.604   5.387
  823SOL     MW 4938   0.173   4.671   5.366
  824SOL     OW 4939   2.997   0.918   5.227
  824SOL    HW1 4940   3.005   0.835   5.275
  824SOL    HW2 4941   3.016   0.985   5.293
  824SOL     MW 4942   3.001   0.916   5.242
  825SOL     OW 4943   5.983   2.166   0.761
  825SOL    HW1 4944   6.062   2.220   0.763
  825SOL    HW2 4945   5.940   2.189   0.678
  825SOL     MW 4946   5.988   2.176   0.751
  826SOL     OW 4947   1.247   1.877   5.977
  826SOL    HW1 4948   1.177   1.942   5.970
  826SOL    HW2 4949   1.316   1.920   6.027
  826SOL     MW 4950   1.247   1.891   5.982
  827SOL     OW 4951   3.621   2.476   5.511
  827SOL    HW1 4952   3.673   2.461   5.590
  827SOL    HW2 4953   3.583   2.390   5.491
  827SOL     MW 4954   3.623   2.463   5.518
  828SOL     OW 4955   1.485   0.737   0.243
  828SOL    HW1 4956   1.513   0.690   0.165
  828SOL    HW2 4957   1.549   0.807   0.254
  828SOL     MW 4958   1.497   0.740   0.234
  829SOL     OW 4959   0.835   1.419   3.812
  829SOL    HW1 4960   0.793   1.357   3.872
  829SOL    HW2 4961   0.818   1.505   3.851
  829SOL     MW 4962   0.827   1.422   3.825
  830SOL     OW 4963   4.902   5.630   1.644
  830SOL    HW1 4964   4.872   5.721   1.645
  830SOL    HW2 4965   4.899   5.604   1.552
  830SOL     MW 4966   4.898   5.638   1.632
  831SOL     OW 4967   1.992   0.802   0.579
  831SOL    HW1 4968   2.046   0.766   0.509
  831SOL    HW2 4969   1.933   0.863   0.536
  831SOL     MW 4970   1.992   0.805   0.565
  832SOL     OW 4971   0.780   0.220   0.885
  832SOL    HW1 4972   0.737   0.233   0.800
  832SOL    HW2 4973   0.708   0.208   0.947
  832SOL     MW 4974   0.766   0.220   0.882
  833SOL     OW 4975   2.745   0.995   0.378
  833SOL    HW1 4976   2.682   0.961   0.315
  833SOL    HW2 4977   2.697   1.062   0.427
  833SOL     MW 4978   2.731   1.000   0.376
  834SOL     OW 4979   2.071   0.821   0.964
  834SOL    HW1 4980   1.977   0.827   0.978
  834SOL    HW2 4981   2.087   0.868   0.882
  834SOL     MW 4982   2.061   0.828   0.955
  835SOL     OW 4983   3.117   0.675   3.952
  835SOL    HW1 4984   3.149   0.625   4.027
  835SOL    HW2 4985   3.133   0.766   3.975
  835SOL     MW 4986   3.123   0.680   3.964
  836SOL     OW 4987   0.335   1.678   0.903
  836SOL    HW1 4988   0.395   1.675   0.829
  836SOL    HW2 4989   0.352   1.597   0.951
  836SOL     MW 4990   0.345   1.667   0.899
  837SOL     OW 4991   4.727   0.427   6.050
  837SOL    HW1 4992   4.779   0.395   5.976
  837SOL    HW2 4993   4.701   0.348   6.097
  837SOL     MW 4994   4.731   0.413   6.046
  838SOL     OW 4995   6.240   1.865   6.206
  838SOL    HW1 4996   6.266   1.894   6.293
  838SOL    HW2 4997   6.233   1.770   6.213
  838SOL     MW 4998   6.242   1.857   6.218
  839SOL     OW 4999   0.748   1.154   4.570
  839SOL    HW1 5000   0.658   1.152   4.537
  839SOL    HW2 5001   0.783   1.238   4.539
  839SOL     MW 5002   0.741   1.164   4.562
  840SOL     OW 5003   1.240   1.701   3.456
  840SOL    HW1 5004   1.226   1.696   3.361
  840SOL    HW2 5005   1.158   1.737   3.490
  840SOL     MW 5006   1.228   1.705   3.448
  841SOL     OW 5007   1.565   1.371   0.799
  841SOL    HW1 5008   1.656   1.400   0.795
  841SOL    HW2 5009   1.560   1.300   0.736
  841SOL     MW 5010   1.576   1.366   0.790
  842SOL     OW 5011   1.149   0.303   5.197
  842SOL    HW1 5012   1.204   0.297   5.274
  842SOL    HW2 5013   1.060   0.308   5.231
  842SOL     MW 5014   1.144   0.303   5.211
  843SOL     OW 5015   6.262   6.215   5.921
  843SOL    HW1 5016   6.300   6.188   6.005
  843SOL    HW2 5017   6.206   6.289   5.944
  843SOL     MW 5018   6.260   6.221   5.935
  844SOL     OW 5019   2.403   0.700   2.680
  844SOL    HW1 5020   2.396   0.703   2.585
  844SOL    HW2 5021   2.314   0.717   2.711
  844SOL     MW 5022   2.391   0.702   2.672
  845SOL     OW 5023   0.341   0.575   3.372
  845SOL    HW1 5024   0.250   0.549   3.362
  845SOL    HW2 5025   0.369   0.534   3.454
  845SOL     MW 5026   0.333   0.567   3.382
  846SOL     OW 5027   2.434   5.527   4.478
  846SOL    HW1 5028   2.410   5.451   4.530
  846SOL    HW2 5029   2.354   5.548   4.429
  846SOL     MW 5030   2.420   5.520   4.478
  847SOL     OW 5031   5.889   0.465   4.003
  847SOL    HW1 5032   5.904   0.377   3.968
  847SOL    HW2 5033   5.796   0.465   4.027
  847SOL     MW 5034   5.879   0.454   4.002
  848SOL     OW 5035   0.983   1.305   6.174
  848SOL    HW1 5036   0.997   1.304   6.269
  848SOL    HW2 5037   1.017   1.220   6.144
  848SOL     MW 5038   0.989   1.294   6.182
  849SOL     OW 5039   1.910   0.463   1.768
  849SOL    HW1 5040   1.997   0.472   1.730
  849SOL    HW2 5041   1.850   0.486   1.697
  849SOL     MW 5042   1.913   0.467   1.754
  850SOL     OW 5043   5.696   6.048   5.326
  850SOL    HW1 5044   5.684   6.080   5.415
  850SOL    HW2 5045   5.699   6.127   5.272
  850SOL     MW 5046   5.695   6.062   5.330
  851SOL     OW 5047   2.354   5.476   5.926
  851SOL    HW1 5048   2.403   5.400   5.895
  851SOL    HW2 5049   2.385   5.490   6.015
  851SOL     MW 5050   2.365   5.468   5.933
  852SOL     OW 5051   2.443   0.420   0.086
  852SOL    HW1 5052   2.421   0.508   0.055
  852SOL    HW2 5053   2.439   0.426   0.181
  852SOL     MW 5054   2.440   0.432   0.094
  853SOL     OW 5055   1.748   0.511   4.233
  853SOL    HW1 5056   1.819   0.481   4.291
  853SOL    HW2 5057   1.758   0.459   4.154
  853SOL     MW 5058   1.759   0.501   4.231
  854SOL     OW 5059   1.964   1.623   1.939
  854SOL    HW1 5060   1.903   1.611   1.866
  854SOL    HW2 5061   2.050   1.605   1.902
  854SOL     MW 5062   1.967   1.619   1.925
  855SOL     OW 5063   3.797   5.494   4.787
  855SOL    HW1 5064   3.861   5.565   4.787
  855SOL    HW2 5065   3.780   5.476   4.879
  855SOL     MW 5066   3.803   5.501   4.799
  856SOL     OW 5067   2.851   0.145   0.004
  856SOL    HW1 5068   2.914   0.146   0.076
  856SOL    HW2 5069   2.854   0.233  -0.031
  856SOL     MW 5070   2.859   0.156   0.009
  857SOL     OW 5071   1.174   0.159   2.484
  857SOL    HW1 5072   1.262   0.141   2.452
  857SOL    HW2 5073   1.120   0.092   2.444
  857SOL     MW 5074   1.178   0.148   2.475
  858SOL     OW 5075   2.368   2.256   4.819
  858SOL    HW1 5076   2.368   2.206   4.900
  858SOL    HW2 5077   2.402   2.342   4.843
  858SOL     MW 5078   2.372   2.260   4.832
  859SOL     OW 5079   6.164   5.458   1.706
  859SOL    HW1 5080   6.095   5.517   1.674
  859SOL    HW2 5081   6.211   5.509   1.771
  859SOL     MW 5082   6.161   5.472   1.710
  860SOL     OW 5083   5.930   0.666   6.082
  860SOL    HW1 5084   5.926   0.662   6.178
  860SOL    HW2 5085   5.911   0.758   6.061
  860SOL     MW 5086   5.927   0.677   6.092
  861SOL     OW 5087   5.967   0.493   5.334
  861SOL    HW1 5088   5.890   0.509   5.388
  861SOL    HW2 5089   5.966   0.563   5.269
  861SOL     MW 5090   5.957   0.504   5.332
  862SOL     OW 5091   2.318   2.045   5.001
  862SOL    HW1 5092   2.253   2.041   4.931
  862SOL    HW2 5093   2.279   2.103   5.067
  862SOL     MW 5094   2.304   2.052   5.001
  863SOL     OW 5095   0.947   2.105   3.748
  863SOL    HW1 5096   0.944   2.078   3.656
  863SOL    HW2 5097   1.039   2.127   3.763
  863SOL     MW 5098   0.958   2.105   3.738
  864SOL     OW 5099   2.850   5.090   0.683
  864SOL    HW1 5100   2.762   5.078   0.647
  864SOL    HW2 5101   2.891   5.004   0.676
  864SOL     MW 5102   2.844   5.077   0.677
  865SOL     OW 5103   1.084   3.746   0.942
  865SOL    HW1 5104   1.080   3.827   0.994
  865SOL    HW2 5105   1.083   3.776   0.851
  865SOL     MW 5106   1.083   3.760   0.937
  866SOL     OW 5107   0.630   3.175   5.156
  866SOL    HW1 5108   0.575   3.218   5.222
  866SOL    HW2 5109   0.659   3.094   5.198
  866SOL     MW 5110   0.627   3.170   5.170
  867SOL     OW 5111   2.123   2.111   0.303
  867SOL    HW1 5112   2.194   2.099   0.366
  867SOL    HW2 5113   2.053   2.054   0.334
  867SOL     MW 5114   2.123   2.102   0.315
  868SOL     OW 5115   2.476   4.826   5.595
  868SOL    HW1 5116   2.454   4.747   5.546
  868SOL    HW2 5117   2.564   4.850   5.565
  868SOL     MW 5118   2.484   4.819   5.585
  869SOL     OW 5119   2.644   2.534   5.377
  869SOL    HW1 5120   2.730   2.497   5.357
  869SOL    HW2 5121   2.657   2.628   5.378
  869SOL     MW 5122   2.657   2.541   5.375
  870SOL     OW 5123   1.058   2.891   1.307
  870SOL    HW1 5124   0.967   2.893   1.278
  870SOL    HW2 5125   1.094   2.810   1.268
  870SOL     MW 5126   1.051   2.881   1.298
  871SOL     OW 5127   0.290   1.970   0.991
  871SOL    HW1 5128   0.226   1.972   0.920
  871SOL    HW2 5129   0.332   1.885   0.984
  871SOL     MW 5130   0.287   1.960   0.981
  872SOL     OW 5131   1.879   0.342   4.026
  872SOL    HW1 5132   1.826   0.264   4.009
  872SOL    HW2 5133   1.955   0.309   4.074
  872SOL     MW 5134   1.882   0.328   4.030
  873SOL     OW 5135   1.803   4.146   2.014
  873SOL    HW1 5136   1.727   4.176   2.064
  873SOL    HW2 5137   1.773   4.067   1.970
  873SOL     MW 5138   1.789   4.140   2.015
  874SOL     OW 5139   5.079   3.917   5.857
  874SOL    HW1 5140   5.136   3.903   5.781
  874SOL    HW2 5141   5.008   3.971   5.825
  874SOL     MW 5142   5.077   3.922   5.843
  875SOL     OW 5143   0.664   1.423   0.786
  875SOL    HW1 5144   0.662   1.356   0.854
  875SOL    HW2 5145   0.720   1.492   0.821
  875SOL     MW 5146   0.671   1.423   0.799
  876SOL     OW 5147   2.213   1.582   2.237
  876SOL    HW1 5148   2.252   1.637   2.169
  876SOL    HW2 5149   2.228   1.493   2.207
  876SOL     MW 5150   2.220   1.578   2.224
  877SOL     OW 5151   0.780   1.620   4.540
  877SOL    HW1 5152   0.690   1.650   4.531
  877SOL    HW2 5153   0.827   1.662   4.468
  877SOL     MW 5154   0.775   1.629   4.530
  878SOL     OW 5155   0.367   3.034   0.610
  878SOL    HW1 5156   0.341   3.051   0.519
  878SOL    HW2 5157   0.460   3.057   0.612
  878SOL     MW 5158   0.375   3.039   0.599
  879SOL     OW 5159   5.926   3.086   2.708
  879SOL    HW1 5160   5.898   3.095   2.799
  879SOL    HW2 5161   5.865   3.143   2.659
  879SOL     MW 5162   5.914   3.095   2.713
  880SOL     OW 5163   2.077   0.196   1.710
  880SOL    HW1 5164   2.109   0.194   1.800
  880SOL    HW2 5165   2.112   0.278   1.674
  880SOL     MW 5166   2.086   0.206   1.717
  881SOL     OW 5167   0.872   2.042   6.072
  881SOL    HW1 5168   0.917   1.980   6.129
  881SOL    HW2 5169   0.794   2.068   6.121
  881SOL     MW 5170   0.868   2.037   6.085
  882SOL     OW 5171   0.160   2.041   6.138
  882SOL    HW1 5172   0.087   1.981   6.127
  882SOL    HW2 5173   0.122   2.119   6.178
  882SOL     MW 5174   0.146   2.043   6.142
  883SOL     OW 5175   0.956   4.004   1.309
  883SOL    HW1 5176   0.931   4.090   1.275
  883SOL    HW2 5177   0.876   3.968   1.346
  883SOL     MW 5178   0.943   4.010   1.309
  884SOL     OW 5179   0.586   4.978   5.533
  884SOL    HW1 5180   0.526   5.041   5.572
  884SOL    HW2 5181   0.533   4.900   5.519
  884SOL     MW 5182   0.572   4.976   5.536
  885SOL     OW 5183   3.283   0.965   2.567
  885SOL    HW1 5184   3.302   1.058   2.583
  885SOL    HW2 5185   3.188   0.958   2.576
  885SOL     MW 5186   3.274   0.976   2.570
  886SOL     OW 5187   5.777   2.041   1.194
  886SOL    HW1 5188   5.830   2.067   1.119
  886SOL    HW2 5189   5.757   1.948   1.178
  886SOL     MW 5190   5.781   2.032   1.182
  887SOL     OW 5191   2.951   6.084   1.867
  887SOL    HW1 5192   2.972   6.171   1.900
  887SOL    HW2 5193   2.863   6.092   1.832
  887SOL     MW 5194   2.942   6.096   1.867
  888SOL     OW 5195   0.622   4.333   4.798
  888SOL    HW1 5196   0.585   4.401   4.743
  888SOL    HW2 5197   0.569   4.255   4.779
  888SOL     MW 5198   0.611   4.332   4.788
  889SOL     OW 5199   3.860   1.242   0.222
  889SOL    HW1 5200   3.820   1.165   0.262
  889SOL    HW2 5201   3.787   1.303   0.208
  889SOL     MW 5202   3.846   1.240   0.225
  890SOL     OW 5203   1.393   0.751   1.952
  890SOL    HW1 5204   1.420   0.819   2.013
  890SOL    HW2 5205   1.469   0.738   1.896
  890SOL     MW 5206   1.406   0.758   1.952
  891SOL     OW 5207   2.928   1.510   1.294
  891SOL    HW1 5208   2.864   1.537   1.228
  891SOL    HW2 5209   3.000   1.572   1.284
  891SOL     MW 5210   2.929   1.522   1.285
  892SOL     OW 5211   5.247   2.167   2.231
  892SOL    HW1 5212   5.300   2.245   2.222
  892SOL    HW2 5213   5.301   2.097   2.194
  892SOL     MW 5214   5.261   2.168   2.225
  893SOL     OW 5215   1.339   2.559   2.391
  893SOL    HW1 5216   1.246   2.576   2.383
  893SOL    HW2 5217   1.360   2.503   2.316
  893SOL     MW 5218   1.330   2.554   2.380
  894SOL     OW 5219   0.933   2.415   0.451
  894SOL    HW1 5220   1.014   2.452   0.487
  894SOL    HW2 5221   0.962   2.334   0.408
  894SOL     MW 5222   0.947   2.409   0.450
  895SOL     OW 5223   2.373   2.685   1.545
  895SOL    HW1 5224   2.385   2.685   1.450
  895SOL    HW2 5225   2.379   2.778   1.570
  895SOL     MW 5226   2.375   2.697   1.536
  896SOL     OW 5227   0.559   2.816   5.707
  896SOL    HW1 5228   0.583   2.909   5.709
  896SOL    HW2 5229   0.643   2.770   5.715
  896SOL     MW 5230   0.573   2.822   5.708
  897SOL     OW 5231   3.579   3.591   5.703
  897SOL    HW1 5232   3.661   3.560   5.741
  897SOL    HW2 5233   3.606   3.645   5.628
  897SOL     MW 5234   3.593   3.594   5.698
  898SOL     OW 5235   2.657   0.497   3.092
  898SOL    HW1 5236   2.622   0.558   3.027
  898SOL    HW2 5237   2.673   0.416   3.043
  898SOL     MW 5238   2.655   0.495   3.077
  899SOL     OW 5239   3.010   4.199   0.085
  899SOL    HW1 5240   2.976   4.220   0.172
  899SOL    HW2 5241   3.071   4.127   0.100
  899SOL     MW 5242   3.014   4.192   0.098
  900SOL     OW 5243   4.639   0.550   6.275
  900SOL    HW1 5244   4.703   0.518   6.211
  900SOL    HW2 5245   4.684   0.543   6.359
  900SOL     MW 5246   4.653   0.545   6.277
  901SOL     OW 5247   6.085   6.276   0.208
  901SOL    HW1 5248   6.151   6.208   0.218
  901SOL    HW2 5249   6.113   6.346   0.267
  901SOL     MW 5250   6.097   6.277   0.217
  902SOL     OW 5251   3.638   0.260   0.232
  902SOL    HW1 5252   3.706   0.246   0.297
  902SOL    HW2 5253   3.619   0.173   0.197
  902SOL     MW 5254   3.644   0.247   0.236
  903SOL     OW 5255   3.162   1.293   1.579
  903SOL    HW1 5256   3.087   1.331   1.625
  903SOL    HW2 5257   3.152   1.323   1.489
  903SOL     MW 5258   3.151   1.302   1.573
  904SOL     OW 5259   1.196   0.827   3.544
  904SOL    HW1 5260   1.229   0.892   3.607
  904SOL    HW2 5261   1.146   0.766   3.597
  904SOL     MW 5262   1.194   0.828   3.559
  905SOL     OW 5263   2.724   2.935   5.826
  905SOL    HW1 5264   2.665   2.863   5.849
  905SOL    HW2 5265   2.710   2.949   5.732
  905SOL     MW 5266   2.715   2.928   5.817
  906SOL     OW 5267   1.292   4.122   1.060
  906SOL    HW1 5268   1.247   4.206   1.051
  906SOL    HW2 5269   1.374   4.133   1.012
  906SOL     MW 5270   1.297   4.134   1.053
  907SOL     OW 5271   1.396   1.117   1.043
  907SOL    HW1 5272   1.359   1.171   1.112
  907SOL    HW2 5273   1.490   1.113   1.063
  907SOL     MW 5274   1.404   1.124   1.054
  908SOL     OW 5275   0.843   2.761   1.487
  908SOL    HW1 5276   0.809   2.774   1.399
  908SOL    HW2 5277   0.765   2.760   1.543
  908SOL     MW 5278   0.829   2.762   1.483
  909SOL     OW 5279   0.211   3.001   5.979
  909SOL    HW1 5280   0.203   2.966   5.890
  909SOL    HW2 5281   0.215   2.923   6.034
  909SOL     MW 5282   0.210   2.987   5.974
  910SOL     OW 5283   2.389   2.570   0.821
  910SOL    HW1 5284   2.382   2.531   0.734
  910SOL    HW2 5285   2.306   2.551   0.863
  910SOL     MW 5286   2.378   2.563   0.815
  911SOL     OW 5287   1.305   2.199   1.297
  911SOL    HW1 5288   1.261   2.190   1.382
  911SOL    HW2 5289   1.267   2.278   1.259
  911SOL     MW 5290   1.295   2.208   1.303
  912SOL     OW 5291   1.035   2.573   1.628
  912SOL    HW1 5292   1.037   2.481   1.605
  912SOL    HW2 5293   0.945   2.601   1.614
  912SOL     MW 5294   1.024   2.565   1.624
  913SOL     OW 5295   2.854   1.778   1.570
  913SOL    HW1 5296   2.812   1.837   1.632
  913SOL    HW2 5297   2.883   1.835   1.498
  913SOL     MW 5298   2.852   1.793   1.569
  914SOL     OW 5299   0.525   6.071   0.315
  914SOL    HW1 5300   0.513   6.053   0.222
  914SOL    HW2 5301   0.620   6.076   0.327
  914SOL     MW 5302   0.535   6.069   0.305
  915SOL     OW 5303   0.830   2.592   5.483
  915SOL    HW1 5304   0.843   2.666   5.423
  915SOL    HW2 5305   0.760   2.541   5.442
  915SOL     MW 5306   0.823   2.595   5.470
  916SOL     OW 5307   5.218   3.563   0.645
  916SOL    HW1 5308   5.172   3.494   0.692
  916SOL    HW2 5309   5.227   3.530   0.556
  916SOL     MW 5310   5.213   3.550   0.640
  917SOL     OW 5311   1.566   3.809   0.177
  917SOL    HW1 5312   1.644   3.765   0.209
  917SOL    HW2 5313   1.599   3.876   0.117
  917SOL     MW 5314   1.580   3.812   0.173
  918SOL     OW 5315   3.308   1.506   1.952
  918SOL    HW1 5316   3.297   1.420   1.913
  918SOL    HW2 5317   3.292   1.493   2.046
  918SOL     MW 5318   3.305   1.494   1.959
  919SOL     OW 5319   6.234   2.676   6.214
  919SOL    HW1 5320   6.230   2.584   6.190
  919SOL    HW2 5321   6.292   2.678   6.291
  919SOL     MW 5322   6.241   2.665   6.221
  920SOL     OW 5323   0.073   3.547   0.502
  920SOL    HW1 5324   0.148   3.542   0.442
  920SOL    HW2 5325   0.049   3.639   0.503
  920SOL     MW 5326   0.079   3.558   0.494
  921SOL     OW 5327   0.058   3.021   0.956
  921SOL    HW1 5328   0.103   3.066   1.027
  921SOL    HW2 5329  -0.035   3.036   0.973
  921SOL     MW 5330   0.052   3.029   0.967
  922SOL     OW 5331   2.007   1.953   5.410
  922SOL    HW1 5332   1.991   1.873   5.459
  922SOL    HW2 5333   2.100   1.973   5.426
  922SOL     MW 5334   2.017   1.946   5.418
  923SOL     OW 5335   1.130   3.059   1.028
  923SOL    HW1 5336   1.201   2.994   1.034
  923SOL    HW2 5337   1.129   3.101   1.114
  923SOL     MW 5338   1.139   3.056   1.040
  924SOL     OW 5339   3.397   3.991   5.917
  924SOL    HW1 5340   3.436   4.027   5.837
  924SOL    HW2 5341   3.303   4.002   5.904
  924SOL     MW 5342   3.390   3.997   5.905
  925SOL     OW 5343   1.235   1.689   0.549
  925SOL    HW1 5344   1.298   1.655   0.612
  925SOL    HW2 5345   1.207   1.773   0.586
  925SOL     MW 5346   1.239   1.696   0.562
  926SOL     OW 5347   1.400   6.247   2.716
  926SOL    HW1 5348   1.375   6.155   2.707
  926SOL    HW2 5349   1.487   6.245   2.757
  926SOL     MW 5350   1.408   6.235   2.720
  927SOL     OW 5351   4.857   4.064   0.329
  927SOL    HW1 5352   4.856   4.009   0.251
  927SOL    HW2 5353   4.889   4.005   0.398
  927SOL     MW 5354   4.861   4.049   0.328
  928SOL     OW 5355   1.053   2.149   1.779
  928SOL    HW1 5356   1.143   2.118   1.767
  928SOL    HW2 5357   0.999   2.073   1.759
  928SOL     MW 5358   1.058   2.135   1.775
  929SOL     OW 5359   2.803   1.080   5.716
  929SOL    HW1 5360   2.747   1.119   5.783
  929SOL    HW2 5361   2.760   1.101   5.633
  929SOL     MW 5362   2.791   1.088   5.714
  930SOL     OW 5363   0.713   4.069   3.657
  930SOL    HW1 5364   0.690   4.040   3.745
  930SOL    HW2 5365   0.664   4.010   3.599
  930SOL     MW 5366   0.704   4.058   3.661
  931SOL     OW 5367   0.385   1.238   3.201
  931SOL    HW1 5368   0.458   1.300   3.202
  931SOL    HW2 5369   0.329   1.269   3.130
  931SOL     MW 5370   0.387   1.250   3.192
  932SOL     OW 5371   0.869   1.461   3.434
  932SOL    HW1 5372   0.800   1.437   3.497
  932SOL    HW2 5373   0.947   1.416   3.468
  932SOL     MW 5374   0.870   1.452   3.447
  933SOL     OW 5375   4.913   4.935   1.740
  933SOL    HW1 5376   4.841   4.997   1.755
  933SOL    HW2 5377   4.992   4.987   1.753
  933SOL     MW 5378   4.914   4.950   1.744
  934SOL     OW 5379   0.343   3.809   1.030
  934SOL    HW1 5380   0.322   3.716   1.025
  934SOL    HW2 5381   0.260   3.853   1.011
  934SOL     MW 5382   0.329   3.803   1.027
  935SOL     OW 5383   1.897   2.029   5.812
  935SOL    HW1 5384   1.929   2.071   5.733
  935SOL    HW2 5385   1.970   1.975   5.842
  935SOL     MW 5386   1.911   2.028   5.806
  936SOL     OW 5387   0.642   4.925   1.857
  936SOL    HW1 5388   0.569   4.878   1.817
  936SOL    HW2 5389   0.716   4.864   1.851
  936SOL     MW 5390   0.642   4.911   1.851
  937SOL     OW 5391   3.955   2.149   1.365
  937SOL    HW1 5392   3.876   2.165   1.417
  937SOL    HW2 5393   3.988   2.237   1.344
  937SOL     MW 5394   3.949   2.163   1.369
  938SOL     OW 5395   0.967   2.958   1.613
  938SOL    HW1 5396   0.963   2.881   1.556
  938SOL    HW2 5397   0.959   3.033   1.554
  938SOL     MW 5398   0.965   2.958   1.598
  939SOL     OW 5399   0.481   0.577   4.406
  939SOL    HW1 5400   0.416   0.527   4.456
  939SOL    HW2 5401   0.516   0.514   4.343
  939SOL     MW 5402   0.477   0.562   4.404
  940SOL     OW 5403   1.366   1.674   2.298
  940SOL    HW1 5404   1.331   1.662   2.386
  940SOL    HW2 5405   1.397   1.765   2.298
  940SOL     MW 5406   1.366   1.684   2.310
  941SOL     OW 5407   0.271   1.031   0.680
  941SOL    HW1 5408   0.346   1.037   0.620
  941SOL    HW2 5409   0.307   0.988   0.758
  941SOL     MW 5410   0.285   1.026   0.683
  942SOL     OW 5411   2.126   3.311   1.010
  942SOL    HW1 5412   2.128   3.395   0.964
  942SOL    HW2 5413   2.209   3.269   0.988
  942SOL     MW 5414   2.137   3.316   1.001
  943SOL     OW 5415   0.426   1.746   1.511
  943SOL    HW1 5416   0.488   1.771   1.580
  943SOL    HW2 5417   0.408   1.827   1.464
  943SOL     MW 5418   0.432   1.759   1.514
  944SOL     OW 5419   6.248   3.257   5.050
  944SOL    HW1 5420   6.268   3.264   5.143
  944SOL    HW2 5421   6.303   3.186   5.018
  944SOL     MW 5422   6.257   3.249   5.057
  945SOL     OW 5423   1.257   2.086   2.950
  945SOL    HW1 5424   1.180   2.129   2.913
  945SOL    HW2 5425   1.327   2.106   2.889
  945SOL     MW 5426   1.256   2.094   2.937
  946SOL     OW 5427   2.530   2.127   1.202
  946SOL    HW1 5428   2.464   2.175   1.152
  946SOL    HW2 5429   2.480   2.074   1.263
  946SOL     MW 5430   2.515   2.127   1.204
  947SOL     OW 5431   0.236   4.983   5.814
  947SOL    HW1 5432   0.268   4.896   5.793
  947SOL    HW2 5433   0.272   5.040   5.747
  947SOL     MW 5434   0.245   4.979   5.803
  948SOL     OW 5435   2.371   2.419   5.775
  948SOL    HW1 5436   2.418   2.387   5.852
  948SOL    HW2 5437   2.365   2.513   5.788
  948SOL     MW 5438   2.376   2.427   5.786
  949SOL     OW 5439   1.908   3.241   0.751
  949SOL    HW1 5440   1.828   3.288   0.774
  949SOL    HW2 5441   1.956   3.234   0.833
  949SOL     MW 5442   1.904   3.246   0.764
  950SOL     OW 5443   0.926   4.124   5.037
  950SOL    HW1 5444   1.012   4.089   5.059
  950SOL    HW2 5445   0.874   4.047   5.016
  950SOL     MW 5446   0.930   4.110   5.037
  951SOL     OW 5447   2.272   1.284   1.897
  951SOL    HW1 5448   2.222   1.364   1.884
  951SOL    HW2 5449   2.205   1.214   1.895
  951SOL     MW 5450   2.257   1.285   1.895
  952SOL     OW 5451   5.498   2.420   0.338
  952SOL    HW1 5452   5.565   2.380   0.282
  952SOL    HW2 5453   5.448   2.476   0.279
  952SOL     MW 5454   5.500   2.422   0.323
  953SOL     OW 5455   0.774   5.715   1.257
  953SOL    HW1 5456   0.851   5.659   1.245
  953SOL    HW2 5457   0.774   5.773   1.181
  953SOL     MW 5458   0.783   5.715   1.246
  954SOL     OW 5459   1.129   4.650   0.913
  954SOL    HW1 5460   1.138   4.559   0.942
  954SOL    HW2 5461   1.195   4.698   0.962
  954SOL     MW 5462   1.139   4.644   0.923
  955SOL     OW 5463   0.334   2.312   0.526
  955SOL    HW1 5464   0.394   2.282   0.594
  955SOL    HW2 5465   0.392   2.343   0.455
  955SOL     MW 5466   0.349   2.312   0.525
  956SOL     OW 5467   0.238   1.827   5.829
  956SOL    HW1 5468   0.228   1.860   5.740
  956SOL    HW2 5469   0.237   1.731   5.820
  956SOL     MW 5470   0.237   1.819   5.817
  957SOL     OW 5471   1.596   3.255   1.537
  957SOL    HW1 5472   1.685   3.262   1.505
  957SOL    HW2 5473   1.560   3.179   1.492
  957SOL     MW 5474   1.603   3.246   1.527
  958SOL     OW 5475   0.075   4.787   5.080
  958SOL    HW1 5476   0.079   4.883   5.072
  958SOL    HW2 5477   0.165   4.758   5.063
  958SOL     MW 5478   0.087   4.796   5.076
  959SOL     OW 5479   5.386   3.308   2.522
  959SOL    HW1 5480   5.407   3.399   2.501
  959SOL    HW2 5481   5.298   3.295   2.487
  959SOL     MW 5482   5.377   3.318   2.515
  960SOL     OW 5483   0.583   3.224   2.596
  960SOL    HW1 5484   0.563   3.316   2.581
  960SOL    HW2 5485   0.659   3.224   2.654
  960SOL     MW 5486   0.590   3.235   2.601
  961SOL     OW 5487   3.305   0.951   0.761
  961SOL    HW1 5488   3.360   0.949   0.682
  961SOL    HW2 5489   3.222   0.988   0.731
  961SOL     MW 5490   3.301   0.956   0.747
  962SOL     OW 5491   0.681   3.454   1.009
  962SOL    HW1 5492   0.719   3.542   1.006
  962SOL    HW2 5493   0.693   3.420   0.920
  962SOL     MW 5494   0.688   3.461   0.997
  963SOL     OW 5495   5.089   3.259   1.984
  963SOL    HW1 5496   5.108   3.196   1.915
  963SOL    HW2 5497   5.046   3.207   2.052
  963SOL     MW 5498   5.086   3.244   1.984
  964SOL     OW 5499   1.486   2.566   1.211
  964SOL    HW1 5500   1.442   2.553   1.127
  964SOL    HW2 5501   1.501   2.661   1.216
  964SOL     MW 5502   1.482   2.577   1.201
  965SOL     OW 5503   2.801   3.479   5.886
  965SOL    HW1 5504   2.877   3.523   5.849
  965SOL    HW2 5505   2.835   3.436   5.965
  965SOL     MW 5506   2.815   3.479   5.892
  966SOL     OW 5507   0.769   6.086   2.469
  966SOL    HW1 5508   0.813   6.034   2.401
  966SOL    HW2 5509   0.690   6.036   2.489
  966SOL     MW 5510   0.764   6.073   2.463
  967SOL     OW 5511   0.458   2.181   1.507
  967SOL    HW1 5512   0.367   2.184   1.536
  967SOL    HW2 5513   0.506   2.231   1.574
  967SOL     MW 5514   0.452   2.188   1.519
  968SOL     OW 5515   1.835   3.609   1.836
  968SOL    HW1 5516   1.910   3.559   1.802
  968SOL    HW2 5517   1.870   3.696   1.853
  968SOL     MW 5518   1.850   3.614   1.834
  969SOL     OW 5519   0.330   1.969   1.313
  969SOL    HW1 5520   0.333   2.064   1.300
  969SOL    HW2 5521   0.245   1.944   1.278
  969SOL     MW 5522   0.319   1.978   1.307
  970SOL     OW 5523   6.073   3.358   0.673
  970SOL    HW1 5524   6.160   3.375   0.708
  970SOL    HW2 5525   6.013   3.388   0.742
  970SOL     MW 5526   6.076   3.364   0.686
  971SOL     OW 5527   2.287   0.163   1.362
  971SOL    HW1 5528   2.206   0.132   1.402
  971SOL    HW2 5529   2.357   0.127   1.416
  971SOL     MW 5530   2.285   0.155   1.374
  972SOL     OW 5531   1.235   4.062   0.595
  972SOL    HW1 5532   1.195   3.984   0.635
  972SOL    HW2 5533   1.282   4.028   0.519
  972SOL     MW 5534   1.236   4.048   0.591
  973SOL     OW 5535   1.368   3.686   0.766
  973SOL    HW1 5536   1.441   3.721   0.714
  973SOL    HW2 5537   1.387   3.715   0.855
  973SOL     MW 5538   1.380   3.694   0.771
  974SOL     OW 5539   2.018   3.152   2.021
  974SOL    HW1 5540   1.982   3.140   1.934
  974SOL    HW2 5541   2.055   3.067   2.044
  974SOL     MW 5542   2.018   3.140   2.013
  975SOL     OW 5543   1.492   3.435   1.691
  975SOL    HW1 5544   1.526   3.381   1.620
  975SOL    HW2 5545   1.544   3.515   1.687
  975SOL     MW 5546   1.503   3.439   1.681
  976SOL     OW 5547   0.556   1.414   1.917
  976SOL    HW1 5548   0.527   1.356   1.847
  976SOL    HW2 5549   0.636   1.454   1.883
  976SOL     MW 5550   0.563   1.412   1.903
  977SOL     OW 5551   0.426   4.263   2.140
  977SOL    HW1 5552   0.378   4.262   2.057
  977SOL    HW2 5553   0.513   4.296   2.116
  977SOL     MW 5554   0.431   4.267   2.126
  978SOL     OW 5555   1.153   5.266   1.694
  978SOL    HW1 5556   1.110   5.296   1.774
  978SOL    HW2 5557   1.239   5.234   1.723
  978SOL     MW 5558   1.159   5.266   1.708
  979SOL     OW 5559   0.602   1.121   5.549
  979SOL    HW1 5560   0.601   1.027   5.567
  979SOL    HW2 5561   0.516   1.140   5.511
  979SOL     MW 5562   0.591   1.112   5.546
  980SOL     OW 5563   3.467   3.062   0.159
  980SOL    HW1 5564   3.458   3.124   0.231
  980SOL    HW2 5565   3.403   3.091   0.094
  980SOL     MW 5566   3.458   3.074   0.160
  981SOL     OW 5567   5.834   1.284   0.881
  981SOL    HW1 5568   5.768   1.341   0.842
  981SOL    HW2 5569   5.792   1.248   0.959
  981SOL     MW 5570   5.821   1.287   0.886
  982SOL     OW 5571   1.173   2.799   0.597
  982SOL    HW1 5572   1.140   2.883   0.564
  982SOL    HW2 5573   1.123   2.784   0.677
  982SOL     MW 5574   1.162   2.808   0.603
  983SOL     OW 5575   2.701   1.135   5.983
  983SOL    HW1 5576   2.678   1.227   5.970
  983SOL    HW2 5577   2.791   1.137   6.017
  983SOL     MW 5578   2.710   1.147   5.986
  984SOL     OW 5579   6.163   1.906   4.829
  984SOL    HW1 5580   6.119   1.968   4.772
  984SOL    HW2 5581   6.248   1.946   4.847
  984SOL     MW 5582   6.169   1.919   4.824
  985SOL     OW 5583   2.834   4.296   6.002
  985SOL    HW1 5584   2.764   4.299   6.067
  985SOL    HW2 5585   2.866   4.206   6.005
  985SOL     MW 5586   2.830   4.285   6.011
  986SOL     OW 5587   3.072   1.747   1.000
  986SOL    HW1 5588   3.154   1.726   1.045
  986SOL    HW2 5589   3.010   1.764   1.070
  986SOL     MW 5590   3.075   1.746   1.014
  987SOL     OW 5591   2.543   0.771   0.419
  987SOL    HW1 5592   2.500   0.796   0.337
  987SOL    HW2 5593   2.490   0.699   0.453
  987SOL     MW 5594   2.531   0.765   0.412
  988SOL     OW 5595   0.811   0.592   4.780
  988SOL    HW1 5596   0.861   0.519   4.742
  988SOL    HW2 5597   0.743   0.611   4.716
  988SOL     MW 5598   0.809   0.585   4.767
  989SOL     OW 5599   1.792   2.921   0.797
  989SOL    HW1 5600   1.853   2.929   0.723
  989SOL    HW2 5601   1.706   2.911   0.756
  989SOL     MW 5602   1.789   2.921   0.782
  990SOL     OW 5603   1.708   3.147   0.322
  990SOL    HW1 5604   1.688   3.240   0.331
  990SOL    HW2 5605   1.712   3.132   0.228
  990SOL     MW 5606   1.706   3.157   0.311
  991SOL     OW 5607   1.205   1.962   5.611
  991SOL    HW1 5608   1.222   1.873   5.641
  991SOL    HW2 5609   1.272   1.978   5.544
  991SOL     MW 5610   1.216   1.952   5.606
  992SOL     OW 5611   1.686   4.598   1.487
  992SOL    HW1 5612   1.710   4.508   1.464
  992SOL    HW2 5613   1.768   4.639   1.513
  992SOL     MW 5614   1.700   4.592   1.487
  993SOL     OW 5615   2.555   3.171   1.084
  993SOL    HW1 5616   2.585   3.086   1.116
  993SOL    HW2 5617   2.512   3.212   1.160
  993SOL     MW 5618   2.553   3.166   1.098
  994SOL     OW 5619   6.073   0.121   1.265
  994SOL    HW1 5620   5.991   0.170   1.257
  994SOL    HW2 5621   6.047   0.030   1.257
  994SOL     MW 5622   6.059   0.116   1.263
  995SOL     OW 5623   1.888   0.561   0.227
  995SOL    HW1 5624   1.832   0.569   0.304
  995SOL    HW2 5625   1.872   0.641   0.177
  995SOL     MW 5626   1.879   0.573   0.231
  996SOL     OW 5627   0.257   4.122   1.776
  996SOL    HW1 5628   0.199   4.197   1.786
  996SOL    HW2 5629   0.233   4.063   1.848
  996SOL     MW 5630   0.246   4.124   1.786
  997SOL     OW 5631   2.055   3.221   0.091
  997SOL    HW1 5632   2.013   3.301   0.059
  997SOL    HW2 5633   2.143   3.224   0.054
  997SOL     MW 5634   2.061   3.232   0.082
  998SOL     OW 5635   0.388   1.078   5.878
  998SOL    HW1 5636   0.337   1.035   5.809
  998SOL    HW2 5637   0.366   1.170   5.870
  998SOL     MW 5638   0.379   1.084   5.868
  999SOL     OW 5639   0.186   3.974   1.571
  999SOL    HW1 5640   0.094   3.952   1.584
  999SOL    HW2 5641   0.209   4.026   1.648
  999SOL     MW 5642   0.178   3.978   1.582
 1000SOL     OW 5643   1.789   1.507   0.791
 1000SOL    HW1 5644   1.784   1.546   0.879
 1000SOL    HW2 5645   1.796   1.582   0.732
 1000SOL     MW 5646   1.790   1.522   0.795
 1001SOL     OW 5647   2.273   3.438   0.261
 1001SOL    HW1 5648   2.317   3.472   0.339
 1001SOL    HW2 5649   2.219   3.366   0.292
 1001SOL     MW 5650   2.272   3.433   0.275
 1002SOL     OW 5651   2.303   2.752   0.298
 1002SOL    HW1 5652   2.259   2.669   0.318
 1002SOL    HW2 5653   2.237   2.804   0.252
 1002SOL     MW 5654   2.289   2.748   0.295
 1003SOL     OW 5655   0.892   1.628   2.598
 1003SOL    HW1 5656   0.926   1.664   2.680
 1003SOL    HW2 5657   0.829   1.561   2.625
 1003SOL     MW 5658   0.888   1.624   2.612
 1004SOL     OW 5659   2.099   3.313   1.553
 1004SOL    HW1 5660   2.011   3.332   1.520
 1004SOL    HW2 5661   2.148   3.285   1.476
 1004SOL     MW 5662   2.094   3.312   1.539
 1005SOL     OW 5663   0.713   3.077   2.973
 1005SOL    HW1 5664   0.629   3.065   2.930
 1005SOL    HW2 5665   0.692   3.100   3.063
 1005SOL     MW 5666   0.700   3.079   2.979
 1006SOL     OW 5667   2.010   5.966   5.484
 1006SOL    HW1 5668   1.943   5.898   5.481
 1006SOL    HW2 5669   1.992   6.022   5.409
 1006SOL     MW 5670   1.999   5.964   5.474
 1007SOL     OW 5671   1.616   1.648   0.517
 1007SOL    HW1 5672   1.577   1.736   0.523
 1007SOL    HW2 5673   1.571   1.598   0.586
 1007SOL     MW 5674   1.605   1.653   0.527
 1008SOL     OW 5675   1.450   3.884   1.408
 1008SOL    HW1 5676   1.541   3.859   1.422
 1008SOL    HW2 5677   1.414   3.814   1.353
 1008SOL     MW 5678   1.457   3.872   1.403
 1009SOL     OW 5679   0.917   1.276   0.682
 1009SOL    HW1 5680   0.862   1.336   0.732
 1009SOL    HW2 5681   0.947   1.328   0.607
 1009SOL     MW 5682   0.914   1.290   0.678
 1010SOL     OW 5683   1.065   2.151   5.736
 1010SOL    HW1 5684   1.097   2.070   5.697
 1010SOL    HW2 5685   1.098   2.220   5.679
 1010SOL     MW 5686   1.074   2.149   5.724
 1011SOL     OW 5687   1.954   2.364   1.546
 1011SOL    HW1 5688   1.922   2.275   1.563
 1011SOL    HW2 5689   1.970   2.400   1.634
 1011SOL     MW 5690   1.952   2.357   1.560
 1012SOL     OW 5691   0.520   1.030   1.570
 1012SOL    HW1 5692   0.509   0.943   1.532
 1012SOL    HW2 5693   0.464   1.086   1.516
 1012SOL     MW 5694   0.512   1.026   1.558
 1013SOL     OW 5695   0.875   3.185   1.488
 1013SOL    HW1 5696   0.793   3.186   1.537
 1013SOL    HW2 5697   0.906   3.275   1.490
 1013SOL     MW 5698   0.868   3.196   1.494
 1014SOL     OW 5699   5.718   1.055   6.076
 1014SOL    HW1 5700   5.650   1.088   6.018
 1014SOL    HW2 5701   5.740   1.129   6.132
 1014SOL     MW 5702   5.712   1.069   6.076
 1015SOL     OW 5703   1.044   3.620   1.232
 1015SOL    HW1 5704   0.984   3.647   1.301
 1015SOL    HW2 5705   1.020   3.675   1.157
 1015SOL     MW 5706   1.033   3.631   1.231
 1016SOL     OW 5707   4.951   5.940   0.845
 1016SOL    HW1 5708   5.016   5.871   0.853
 1016SOL    HW2 5709   4.884   5.904   0.787
 1016SOL     MW 5710   4.950   5.927   0.839
 1017SOL     OW 5711   2.038   0.257   5.684
 1017SOL    HW1 5712   2.026   0.251   5.589
 1017SOL    HW2 5713   2.128   0.229   5.699
 1017SOL     MW 5714   2.048   0.252   5.674
 1018SOL     OW 5715   1.940   2.707   5.345
 1018SOL    HW1 5716   1.898   2.776   5.293
 1018SOL    HW2 5717   2.004   2.753   5.400
 1018SOL     MW 5718   1.943   2.722   5.345
 1019SOL     OW 5719   1.430   3.946   5.086
 1019SOL    HW1 5720   1.507   3.902   5.050
 1019SOL    HW2 5721   1.373   3.959   5.009
 1019SOL     MW 5722   1.432   3.942   5.071
 1020SOL     OW 5723   2.294   1.413   0.640
 1020SOL    HW1 5724   2.223   1.419   0.576
 1020SOL    HW2 5725   2.251   1.422   0.725
 1020SOL     MW 5726   2.279   1.415   0.643
 1021SOL     OW 5727   2.051   3.035   1.098
 1021SOL    HW1 5728   2.103   3.113   1.080
 1021SOL    HW2 5729   2.079   2.972   1.032
 1021SOL     MW 5730   2.062   3.037   1.087
 1022SOL     OW 5731   0.224   2.729   6.092
 1022SOL    HW1 5732   0.159   2.663   6.113
 1022SOL    HW2 5733   0.289   2.684   6.038
 1022SOL     MW 5734   0.224   2.715   6.088
 1023SOL     OW 5735   6.041   3.740   1.536
 1023SOL    HW1 5736   6.050   3.681   1.610
 1023SOL    HW2 5737   6.122   3.731   1.487
 1023SOL     MW 5738   6.052   3.732   1.539
 1024SOL     OW 5739   1.815   2.980   1.450
 1024SOL    HW1 5740   1.777   2.924   1.382
 1024SOL    HW2 5741   1.904   2.947   1.460
 1024SOL     MW 5742   1.822   2.968   1.443
 1025SOL     OW 5743   5.176   5.480   3.947
 1025SOL    HW1 5744   5.107   5.503   4.009
 1025SOL    HW2 5745   5.141   5.507   3.862
 1025SOL     MW 5746   5.162   5.487   3.944
 1026SOL     OW 5747   0.381   2.209   5.074
 1026SOL    HW1 5748   0.306   2.161   5.110
 1026SOL    HW2 5749   0.366   2.299   5.101
 1026SOL     MW 5750   0.369   2.214   5.082
 1027SOL     OW 5751   0.049   2.666   0.371
 1027SOL    HW1 5752   0.019   2.757   0.367
 1027SOL    HW2 5753   0.108   2.658   0.296
 1027SOL     MW 5754   0.053   2.677   0.361
 1028SOL     OW 5755   0.341   2.387   0.149
 1028SOL    HW1 5756   0.398   2.398   0.225
 1028SOL    HW2 5757   0.396   2.408   0.074
 1028SOL     MW 5758   0.355   2.391   0.149
 1029SOL     OW 5759   0.211   3.083   1.195
 1029SOL    HW1 5760   0.270   3.041   1.133
 1029SOL    HW2 5761   0.263   3.155   1.233
 1029SOL     MW 5762   0.225   3.087   1.192
 1030SOL     OW 5763   0.576   4.349   1.528
 1030SOL    HW1 5764   0.667   4.364   1.500
 1030SOL    HW2 5765   0.537   4.437   1.528
 1030SOL     MW 5766   0.583   4.362   1.525
 1031SOL     OW 5767   2.642   2.998   5.566
 1031SOL    HW1 5768   2.547   2.998   5.552
 1031SOL    HW2 5769   2.665   3.090   5.574
 1031SOL     MW 5770   2.633   3.010   5.565
 1032SOL     OW 5771   3.956   0.464   1.888
 1032SOL    HW1 5772   3.933   0.408   1.962
 1032SOL    HW2 5773   4.029   0.517   1.920
 1032SOL     MW 5774   3.962   0.464   1.902
 1033SOL     OW 5775   0.434   2.703   2.366
 1033SOL    HW1 5776   0.359   2.650   2.393
 1033SOL    HW2 5777   0.452   2.760   2.442
 1033SOL     MW 5778   0.427   2.704   2.379
 1034SOL     OW 5779   1.339   4.115   1.330
 1034SOL    HW1 5780   1.392   4.037   1.350
 1034SOL    HW2 5781   1.321   4.109   1.236
 1034SOL     MW 5782   1.344   4.104   1.321
 1035SOL     OW 5783   2.734   3.252   5.639
 1035SOL    HW1 5784   2.690   3.207   5.710
 1035SOL    HW2 5785   2.809   3.294   5.681
 1035SOL     MW 5786   2.738   3.252   5.654
 1036SOL     OW 5787   2.263   1.816   0.899
 1036SOL    HW1 5788   2.216   1.819   0.982
 1036SOL    HW2 5789   2.224   1.886   0.847
 1036SOL     MW 5790   2.252   1.825   0.903
 1037SOL     OW 5791   1.517   1.802   1.193
 1037SOL    HW1 5792   1.518   1.893   1.222
 1037SOL    HW2 5793   1.428   1.788   1.161
 1037SOL     MW 5794   1.506   1.812   1.192
 1038SOL     OW 5795   6.120   2.813   1.649
 1038SOL    HW1 5796   6.033   2.798   1.687
 1038SOL    HW2 5797   6.180   2.771   1.711
 1038SOL     MW 5798   6.117   2.806   1.662
 1039SOL     OW 5799   2.242   2.838   5.957
 1039SOL    HW1 5800   2.203   2.762   5.999
 1039SOL    HW2 5801   2.169   2.884   5.916
 1039SOL     MW 5802   2.228   2.834   5.957
 1040SOL     OW 5803   1.877   2.197   2.270
 1040SOL    HW1 5804   1.812   2.262   2.298
 1040SOL    HW2 5805   1.930   2.182   2.348
 1040SOL     MW 5806   1.876   2.203   2.284
 1041SOL     OW 5807   0.575   3.183   1.003
 1041SOL    HW1 5808   0.587   3.275   0.978
 1041SOL    HW2 5809   0.645   3.136   0.957
 1041SOL     MW 5810   0.585   3.189   0.994
 1042SOL     OW 5811   5.499   2.170   1.835
 1042SOL    HW1 5812   5.427   2.138   1.781
 1042SOL    HW2 5813   5.515   2.099   1.898
 1042SOL     MW 5814   5.492   2.156   1.837
 1043SOL     OW 5815   2.074   2.395   2.554
 1043SOL    HW1 5816   2.139   2.452   2.512
 1043SOL    HW2 5817   2.084   2.310   2.511
 1043SOL     MW 5818   2.084   2.392   2.543
 1044SOL     OW 5819   1.456   1.681   3.628
 1044SOL    HW1 5820   1.391   1.682   3.557
 1044SOL    HW2 5821   1.462   1.772   3.657
 1044SOL     MW 5822   1.448   1.693   3.623
 1045SOL     OW 5823   1.803   4.006   5.629
 1045SOL    HW1 5824   1.833   4.030   5.716
 1045SOL    HW2 5825   1.881   3.971   5.585
 1045SOL     MW 5826   1.817   4.005   5.634
 1046SOL     OW 5827   0.881   0.110   1.278
 1046SOL    HW1 5828   0.959   0.152   1.241
 1046SOL    HW2 5829   0.883   0.132   1.371
 1046SOL     MW 5830   0.891   0.118   1.285
 1047SOL     OW 5831   2.634   4.298   0.751
 1047SOL    HW1 5832   2.699   4.367   0.736
 1047SOL    HW2 5833   2.561   4.322   0.693
 1047SOL     MW 5834   2.633   4.310   0.741
 1048SOL     OW 5835   0.063   2.052   0.828
 1048SOL    HW1 5836   0.043   1.984   0.891
 1048SOL    HW2 5837   0.056   2.134   0.877
 1048SOL     MW 5838   0.060   2.054   0.842
 1049SOL     OW 5839   0.220   1.316   2.126
 1049SOL    HW1 5840   0.194   1.358   2.044
 1049SOL    HW2 5841   0.172   1.234   2.128
 1049SOL     MW 5842   0.211   1.311   2.116
 1050SOL     OW 5843   0.603   2.838   1.646
 1050SOL    HW1 5844   0.523   2.814   1.693
 1050SOL    HW2 5845   0.579   2.915   1.595
 1050SOL     MW 5846   0.589   2.845   1.645
 1051SOL     OW 5847   0.589   1.382   5.956
 1051SOL    HW1 5848   0.673   1.388   6.001
 1051SOL    HW2 5849   0.561   1.473   5.944
 1051SOL     MW 5850   0.596   1.395   5.960
 1052SOL     OW 5851   0.550   2.455   5.858
 1052SOL    HW1 5852   0.569   2.437   5.766
 1052SOL    HW2 5853   0.603   2.392   5.907
 1052SOL     MW 5854   0.559   2.445   5.853
 1053SOL     OW 5855   0.743   2.350   0.948
 1053SOL    HW1 5856   0.674   2.296   0.987
 1053SOL    HW2 5857   0.818   2.290   0.940
 1053SOL     MW 5858   0.744   2.335   0.952
 1054SOL     OW 5859   4.579   3.234   1.733
 1054SOL    HW1 5860   4.609   3.323   1.749
 1054SOL    HW2 5861   4.600   3.217   1.641
 1054SOL     MW 5862   4.585   3.243   1.723
 1055SOL     OW 5863   1.361   2.567   0.949
 1055SOL    HW1 5864   1.362   2.638   0.884
 1055SOL    HW2 5865   1.293   2.507   0.918
 1055SOL     MW 5866   1.352   2.569   0.937
 1056SOL     OW 5867   6.200   3.065   1.686
 1056SOL    HW1 5868   6.181   3.125   1.614
 1056SOL    HW2 5869   6.169   2.980   1.656
 1056SOL     MW 5870   6.194   3.062   1.673
 1057SOL     OW 5871   0.525   0.541   1.022
 1057SOL    HW1 5872   0.435   0.511   1.039
 1057SOL    HW2 5873   0.524   0.634   1.042
 1057SOL     MW 5874   0.513   0.549   1.027
 1058SOL     OW 5875   1.394   1.414   1.016
 1058SOL    HW1 5876   1.314   1.369   0.989
 1058SOL    HW2 5877   1.452   1.407   0.940
 1058SOL     MW 5878   1.391   1.408   1.003
 1059SOL     OW 5879   0.672   2.868   0.021
 1059SOL    HW1 5880   0.668   2.901  -0.068
 1059SOL    HW2 5881   0.680   2.946   0.076
 1059SOL     MW 5882   0.673   2.882   0.017
 1060SOL     OW 5883   1.975   3.809   1.428
 1060SOL    HW1 5884   2.010   3.893   1.398
 1060SOL    HW2 5885   2.051   3.752   1.433
 1060SOL     MW 5886   1.989   3.813   1.425
 1061SOL     OW 5887   1.595   2.523   0.745
 1061SOL    HW1 5888   1.649   2.590   0.703
 1061SOL    HW2 5889   1.568   2.561   0.828
 1061SOL     MW 5890   1.598   2.536   0.750
 1062SOL     OW 5891   1.052   2.590   5.971
 1062SOL    HW1 5892   0.971   2.544   5.992
 1062SOL    HW2 5893   1.050   2.669   6.024
 1062SOL     MW 5894   1.042   2.594   5.980
 1063SOL     OW 5895   2.629   2.622   0.566
 1063SOL    HW1 5896   2.677   2.539   0.572
 1063SOL    HW2 5897   2.648   2.655   0.478
 1063SOL     MW 5898   2.637   2.615   0.555
 1064SOL     OW 5899   0.631   3.831   2.119
 1064SOL    HW1 5900   0.658   3.912   2.075
 1064SOL    HW2 5901   0.580   3.862   2.194
 1064SOL     MW 5902   0.628   3.846   2.123
 1065SOL     OW 5903   2.969   3.362   6.086
 1065SOL    HW1 5904   2.970   3.445   6.133
 1065SOL    HW2 5905   2.917   3.303   6.141
 1065SOL     MW 5906   2.962   3.365   6.099
 1066SOL     OW 5907   5.097   3.558   1.087
 1066SOL    HW1 5908   5.158   3.613   1.039
 1066SOL    HW2 5909   5.011   3.579   1.050
 1066SOL     MW 5910   5.094   3.568   1.076
 1067SOL     OW 5911   1.061   4.565   4.931
 1067SOL    HW1 5912   1.038   4.626   5.001
 1067SOL    HW2 5913   0.986   4.505   4.926
 1067SOL     MW 5914   1.048   4.565   4.939
 1068SOL     OW 5915   2.557   2.921   1.191
 1068SOL    HW1 5916   2.618   2.862   1.147
 1068SOL    HW2 5917   2.532   2.875   1.270
 1068SOL     MW 5918   2.562   2.908   1.195
 1069SOL     OW 5919   2.355   2.982   1.594
 1069SOL    HW1 5920   2.443   2.998   1.561
 1069SOL    HW2 5921   2.306   3.061   1.571
 1069SOL     MW 5922   2.360   2.994   1.587
 1070SOL     OW 5923   2.198   0.738   6.110
 1070SOL    HW1 5924   2.130   0.671   6.097
 1070SOL    HW2 5925   2.250   0.734   6.029
 1070SOL     MW 5926   2.196   0.729   6.098
 1071SOL     OW 5927   5.002   3.691   1.459
 1071SOL    HW1 5928   5.086   3.693   1.415
 1071SOL    HW2 5929   4.980   3.598   1.467
 1071SOL     MW 5930   5.010   3.680   1.455
 1072SOL     OW 5931   4.660   1.413   0.727
 1072SOL    HW1 5932   4.681   1.327   0.690
 1072SOL    HW2 5933   4.628   1.464   0.653
 1072SOL     MW 5934   4.659   1.409   0.713
 1073SOL     OW 5935   5.088   3.764   0.149
 1073SOL    HW1 5936   5.160   3.799   0.202
 1073SOL    HW2 5937   5.024   3.732   0.213
 1073SOL     MW 5938   5.089   3.765   0.164
 1074SOL     OW 5939   1.685   2.640   0.207
 1074SOL    HW1 5940   1.622   2.707   0.180
 1074SOL    HW2 5941   1.760   2.689   0.240
 1074SOL     MW 5942   1.686   2.655   0.208
 1075SOL     OW 5943   0.664   3.551   1.307
 1075SOL    HW1 5944   0.671   3.466   1.263
 1075SOL    HW2 5945   0.701   3.536   1.394
 1075SOL     MW 5946   0.670   3.538   1.312
 1076SOL     OW 5947   1.748   1.263   0.550
 1076SOL    HW1 5948   1.745   1.327   0.479
 1076SOL    HW2 5949   1.836   1.272   0.588
 1076SOL     MW 5950   1.759   1.272   0.546
 1077SOL     OW 5951   0.079   2.349   4.503
 1077SOL    HW1 5952   0.030   2.339   4.422
 1077SOL    HW2 5953   0.166   2.315   4.483
 1077SOL     MW 5954   0.084   2.343   4.490
 1078SOL     OW 5955   1.502   3.945   6.007
 1078SOL    HW1 5956   1.510   3.907   5.920
 1078SOL    HW2 5957   1.408   3.949   6.023
 1078SOL     MW 5958   1.491   3.941   5.998
 1079SOL     OW 5959   2.590   2.718   1.950
 1079SOL    HW1 5960   2.530   2.671   2.008
 1079SOL    HW2 5961   2.574   2.681   1.863
 1079SOL     MW 5962   2.580   2.707   1.946
 1080SOL     OW 5963   1.702   1.740   3.550
 1080SOL    HW1 5964   1.736   1.665   3.597
 1080SOL    HW2 5965   1.607   1.726   3.547
 1080SOL     MW 5966   1.694   1.729   3.555
 1081SOL     OW 5967   5.553   3.036   2.227
 1081SOL    HW1 5968   5.552   3.120   2.182
 1081SOL    HW2 5969   5.577   3.057   2.317
 1081SOL     MW 5970   5.556   3.049   2.233
 1082SOL     OW 5971   1.748   3.555   2.515
 1082SOL    HW1 5972   1.835   3.591   2.529
 1082SOL    HW2 5973   1.763   3.475   2.464
 1082SOL     MW 5974   1.761   3.549   2.510
 1083SOL     OW 5975   0.906   4.205   3.356
 1083SOL    HW1 5976   0.904   4.137   3.288
 1083SOL    HW2 5977   0.815   4.214   3.383
 1083SOL     MW 5978   0.894   4.198   3.351
 1084SOL     OW 5979   0.438   2.593   1.121
 1084SOL    HW1 5980   0.446   2.672   1.175
 1084SOL    HW2 5981   0.421   2.627   1.033
 1084SOL     MW 5982   0.437   2.608   1.117
 1085SOL     OW 5983   0.590   4.075   2.712
 1085SOL    HW1 5984   0.496   4.093   2.706
 1085SOL    HW2 5985   0.624   4.143   2.770
 1085SOL     MW 5986   0.582   4.086   2.719
 1086SOL     OW 5987   1.981   2.400   3.558
 1086SOL    HW1 5988   1.959   2.403   3.652
 1086SOL    HW2 5989   2.055   2.460   3.549
 1086SOL     MW 5990   1.988   2.408   3.569
 1087SOL     OW 5991   1.453   2.185   0.973
 1087SOL    HW1 5992   1.498   2.215   0.894
 1087SOL    HW2 5993   1.508   2.217   1.045
 1087SOL     MW 5994   1.466   2.193   0.972
 1088SOL     OW 5995   6.133   3.001   1.351
 1088SOL    HW1 5996   6.205   2.940   1.366
 1088SOL    HW2 5997   6.073   2.954   1.293
 1088SOL     MW 5998   6.135   2.987   1.346
 1089SOL     OW 5999   0.941   2.745   3.388
 1089SOL    HW1 6000   0.954   2.783   3.475
 1089SOL    HW2 6001   0.847   2.757   3.370
 1089SOL     MW 6002   0.930   2.752   3.397
 1090SOL     OW 6003   1.047   1.840   3.206
 1090SOL    HW1 6004   1.101   1.870   3.279
 1090SOL    HW2 6005   1.095   1.765   3.170
 1090SOL     MW 6006   1.060   1.834   3.210
 1091SOL     OW 6007   5.406   4.831   3.370
 1091SOL    HW1 6008   5.313   4.851   3.366
 1091SOL    HW2 6009   5.415   4.745   3.330
 1091SOL     MW 6010   5.395   4.822   3.364
 1092SOL     OW 6011   2.092   1.038   2.585
 1092SOL    HW1 6012   2.169   1.014   2.534
 1092SOL    HW2 6013   2.088   0.972   2.655
 1092SOL     MW 6014   2.101   1.026   2.587
 1093SOL     OW 6015   1.054   2.391   3.163
 1093SOL    HW1 6016   1.120   2.382   3.232
 1093SOL    HW2 6017   1.029   2.484   3.166
 1093SOL     MW 6018   1.059   2.402   3.172
 1094SOL     OW 6019   0.040   3.512   4.977
 1094SOL    HW1 6020   0.020   3.520   4.884
 1094SOL    HW2 6021   0.037   3.418   4.995
 1094SOL     MW 6022   0.037   3.501   4.967
 1095SOL     OW 6023   3.341   5.791   1.217
 1095SOL    HW1 6024   3.291   5.775   1.297
 1095SOL    HW2 6025   3.329   5.885   1.199
 1095SOL     MW 6026   3.333   5.801   1.225
 1096SOL     OW 6027   0.021   4.732   3.329
 1096SOL    HW1 6028   0.101   4.679   3.321
 1096SOL    HW2 6029  -0.025   4.719   3.246
 1096SOL     MW 6030   0.026   4.724   3.317
 1097SOL     OW 6031   0.542   4.508   2.529
 1097SOL    HW1 6032   0.451   4.514   2.500
 1097SOL    HW2 6033   0.539   4.531   2.622
 1097SOL     MW 6034   0.530   4.511   2.537
 1098SOL     OW 6035   5.268   5.164   2.975
 1098SOL    HW1 6036   5.303   5.104   3.040
 1098SOL    HW2 6037   5.256   5.111   2.897
 1098SOL     MW 6038   5.271   5.150   2.973
 1099SOL     OW 6039   0.798   3.089   0.840
 1099SOL    HW1 6040   0.879   3.128   0.805
 1099SOL    HW2 6041   0.827   3.008   0.881
 1099SOL     MW 6042   0.812   3.084   0.841
 1100SOL     OW 6043   1.576   0.505   2.520
 1100SOL    HW1 6044   1.515   0.567   2.558
 1100SOL    HW2 6045   1.621   0.554   2.451
 1100SOL     MW 6046   1.574   0.519   2.516
 1101SOL     OW 6047   5.266   0.575   1.531
 1101SOL    HW1 6048   5.216   0.584   1.450
 1101SOL    HW2 6049   5.230   0.496   1.573
 1101SOL     MW 6050   5.255   0.566   1.526
 1102SOL     OW 6051   0.480   3.141   1.950
 1102SOL    HW1 6052   0.558   3.087   1.939
 1102SOL    HW2 6053   0.448   3.156   1.862
 1102SOL     MW 6054   0.486   3.136   1.937
 1103SOL     OW 6055   0.853   4.041   2.137
 1103SOL    HW1 6056   0.879   3.960   2.182
 1103SOL    HW2 6057   0.870   4.110   2.200
 1103SOL     MW 6058   0.859   4.039   2.151
 1104SOL     OW 6059   5.333   2.138   2.497
 1104SOL    HW1 6060   5.377   2.054   2.492
 1104SOL    HW2 6061   5.299   2.154   2.409
 1104SOL     MW 6062   5.335   2.130   2.485
 1105SOL     OW 6063   3.339   1.332   5.743
 1105SOL    HW1 6064   3.319   1.247   5.705
 1105SOL    HW2 6065   3.373   1.383   5.669
 1105SOL     MW 6066   3.341   1.328   5.728
 1106SOL     OW 6067   1.994   3.909   4.603
 1106SOL    HW1 6068   2.055   3.835   4.594
 1106SOL    HW2 6069   2.043   3.984   4.570
 1106SOL     MW 6070   2.008   3.909   4.597
 1107SOL     OW 6071   1.359   1.529   5.023
 1107SOL    HW1 6072   1.350   1.437   5.000
 1107SOL    HW2 6073   1.287   1.572   4.975
 1107SOL     MW 6074   1.348   1.523   5.014
 1108SOL     OW 6075   5.798   2.838   4.365
 1108SOL    HW1 6076   5.712   2.854   4.325
 1108SOL    HW2 6077   5.830   2.759   4.321
 1108SOL     MW 6078   5.791   2.830   4.354
 1109SOL     OW 6079   6.101   3.317   2.768
 1109SOL    HW1 6080   6.024   3.269   2.736
 1109SOL    HW2 6081   6.087   3.323   2.863
 1109SOL     MW 6082   6.089   3.312   2.776
 1110SOL     OW 6083   1.216   2.227   3.758
 1110SOL    HW1 6084   1.210   2.253   3.850
 1110SOL    HW2 6085   1.297   2.176   3.753
 1110SOL     MW 6086   1.226   2.224   3.769
 1111SOL     OW 6087   0.709   2.188   2.413
 1111SOL    HW1 6088   0.709   2.264   2.355
 1111SOL    HW2 6089   0.800   2.157   2.412
 1111SOL     MW 6090   0.720   2.194   2.405
 1112SOL     OW 6091   3.190   0.673   3.545
 1112SOL    HW1 6092   3.134   0.628   3.482
 1112SOL    HW2 6093   3.178   0.766   3.527
 1112SOL     MW 6094   3.181   0.679   3.535
 1113SOL     OW 6095   6.151   2.318   2.645
 1113SOL    HW1 6096   6.212   2.391   2.654
 1113SOL    HW2 6097   6.151   2.275   2.730
 1113SOL     MW 6098   6.158   2.322   2.657
 1114SOL     OW 6099   2.316   1.464   4.669
 1114SOL    HW1 6100   2.240   1.511   4.702
 1114SOL    HW2 6101   2.343   1.513   4.591
 1114SOL     MW 6102   2.309   1.476   4.663
 1115SOL     OW 6103   2.660   4.394   1.761
 1115SOL    HW1 6104   2.740   4.394   1.709
 1115SOL    HW2 6105   2.616   4.313   1.738
 1115SOL     MW 6106   2.664   4.384   1.751
 1116SOL     OW 6107   2.915   3.897   0.186
 1116SOL    HW1 6108   2.934   3.967   0.249
 1116SOL    HW2 6109   2.859   3.938   0.120
 1116SOL     MW 6110   2.910   3.911   0.186
 1117SOL     OW 6111   6.236   2.682   3.249
 1117SOL    HW1 6112   6.243   2.663   3.343
 1117SOL    HW2 6113   6.325   2.670   3.216
 1117SOL     MW 6114   6.248   2.678   3.257
 1118SOL     OW 6115   6.079   4.536   3.741
 1118SOL    HW1 6116   6.127   4.601   3.793
 1118SOL    HW2 6117   5.995   4.578   3.723
 1118SOL     MW 6118   6.075   4.550   3.746
 1119SOL     OW 6119   1.006   1.713   2.824
 1119SOL    HW1 6120   0.991   1.629   2.868
 1119SOL    HW2 6121   0.952   1.775   2.872
 1119SOL     MW 6122   0.997   1.710   2.836
 1120SOL     OW 6123   5.663   3.711   2.637
 1120SOL    HW1 6124   5.690   3.751   2.720
 1120SOL    HW2 6125   5.645   3.785   2.580
 1120SOL     MW 6126   5.664   3.726   2.640
 1121SOL     OW 6127   1.927   0.653   4.585
 1121SOL    HW1 6128   1.865   0.721   4.559
 1121SOL    HW2 6129   1.923   0.653   4.681
 1121SOL     MW 6130   1.919   0.662   4.594
 1122SOL     OW 6131   0.579   0.801   1.830
 1122SOL    HW1 6132   0.548   0.723   1.784
 1122SOL    HW2 6133   0.634   0.767   1.901
 1122SOL     MW 6134   0.582   0.787   1.833
 1123SOL     OW 6135   1.915   2.994   3.448
 1123SOL    HW1 6136   1.910   2.915   3.501
 1123SOL    HW2 6137   1.967   3.055   3.500
 1123SOL     MW 6138   1.921   2.992   3.461
 1124SOL     OW 6139   1.718   1.737   5.283
 1124SOL    HW1 6140   1.733   1.818   5.234
 1124SOL    HW2 6141   1.805   1.701   5.296
 1124SOL     MW 6142   1.731   1.743   5.278
 1125SOL     OW 6143   4.220   4.973   3.576
 1125SOL    HW1 6144   4.274   4.919   3.518
 1125SOL    HW2 6145   4.283   5.017   3.633
 1125SOL     MW 6146   4.235   4.972   3.576
 1126SOL     OW 6147   2.115   2.822   0.621
 1126SOL    HW1 6148   2.120   2.825   0.717
 1126SOL    HW2 6149   2.159   2.902   0.593
 1126SOL     MW 6150   2.121   2.833   0.630
 1127SOL     OW 6151   5.964   1.181   2.113
 1127SOL    HW1 6152   5.940   1.089   2.124
 1127SOL    HW2 6153   5.910   1.228   2.176
 1127SOL     MW 6154   5.954   1.175   2.123
 1128SOL     OW 6155   4.907   4.356   3.859
 1128SOL    HW1 6156   4.895   4.385   3.768
 1128SOL    HW2 6157   4.982   4.297   3.855
 1128SOL     MW 6158   4.915   4.352   3.847
 1129SOL     OW 6159   1.752   2.889   5.871
 1129SOL    HW1 6160   1.782   2.801   5.847
 1129SOL    HW2 6161   1.744   2.887   5.966
 1129SOL     MW 6162   1.755   2.878   5.880
 1130SOL     OW 6163   5.482   3.893   3.168
 1130SOL    HW1 6164   5.493   3.971   3.114
 1130SOL    HW2 6165   5.387   3.888   3.183
 1130SOL     MW 6166   5.471   3.902   3.163
 1131SOL     OW 6167   0.785   2.862   2.378
 1131SOL    HW1 6168   0.762   2.858   2.471
 1131SOL    HW2 6169   0.777   2.955   2.355
 1131SOL     MW 6170   0.781   2.873   2.387
 1132SOL     OW 6171   6.230   1.399   1.435
 1132SOL    HW1 6172   6.276   1.481   1.455
 1132SOL    HW2 6173   6.195   1.370   1.519
 1132SOL     MW 6174   6.232   1.406   1.448
 1133SOL     OW 6175   2.829   5.605   1.212
 1133SOL    HW1 6176   2.842   5.697   1.238
 1133SOL    HW2 6177   2.846   5.605   1.118
 1133SOL     MW 6178   2.833   5.617   1.203
 1134SOL     OW 6179   0.754   2.794   2.985
 1134SOL    HW1 6180   0.763   2.888   2.967
 1134SOL    HW2 6181   0.669   2.770   2.948
 1134SOL     MW 6182   0.744   2.803   2.978
 1135SOL     OW 6183   0.477   3.834   4.379
 1135SOL    HW1 6184   0.537   3.874   4.317
 1135SOL    HW2 6185   0.533   3.791   4.443
 1135SOL     MW 6186   0.492   3.834   4.379
 1136SOL     OW 6187   0.574   4.547   4.639
 1136SOL    HW1 6188   0.592   4.625   4.586
 1136SOL    HW2 6189   0.481   4.553   4.660
 1136SOL     MW 6190   0.565   4.558   4.635
 1137SOL     OW 6191   0.959   2.350   3.413
 1137SOL    HW1 6192   0.942   2.261   3.445
 1137SOL    HW2 6193   0.979   2.338   3.320
 1137SOL     MW 6194   0.959   2.337   3.405
 1138SOL     OW 6195   0.490   1.246   1.714
 1138SOL    HW1 6196   0.488   1.162   1.669
 1138SOL    HW2 6197   0.400   1.280   1.707
 1138SOL     MW 6198   0.478   1.240   1.707
 1139SOL     OW 6199   4.703   3.102   4.891
 1139SOL    HW1 6200   4.718   3.148   4.973
 1139SOL    HW2 6201   4.619   3.057   4.904
 1139SOL     MW 6202   4.694   3.102   4.903
 1140SOL     OW 6203   4.653   3.316   2.717
 1140SOL    HW1 6204   4.649   3.374   2.793
 1140SOL    HW2 6205   4.600   3.359   2.650
 1140SOL     MW 6206   4.646   3.329   2.718
 1141SOL     OW 6207   6.246   3.417   3.185
 1141SOL    HW1 6208   6.208   3.332   3.208
 1141SOL    HW2 6209   6.284   3.403   3.098
 1141SOL     MW 6210   6.246   3.404   3.177
 1142SOL     OW 6211   6.146   2.959   4.035
 1142SOL    HW1 6212   6.221   2.991   3.984
 1142SOL    HW2 6213   6.165   2.866   4.047
 1142SOL     MW 6214   6.158   2.951   4.030
 1143SOL     OW 6215   1.760   2.873   3.218
 1143SOL    HW1 6216   1.822   2.915   3.278
 1143SOL    HW2 6217   1.814   2.813   3.166
 1143SOL     MW 6218   1.775   2.870   3.219
 1144SOL     OW 6219   6.233   4.717   3.872
 1144SOL    HW1 6220   6.234   4.647   3.936
 1144SOL    HW2 6221   6.235   4.797   3.924
 1144SOL     MW 6222   6.233   4.718   3.887
 1145SOL     OW 6223   0.927   1.899   1.747
 1145SOL    HW1 6224   0.832   1.890   1.742
 1145SOL    HW2 6225   0.960   1.812   1.723
 1145SOL     MW 6226   0.919   1.887   1.743
 1146SOL     OW 6227   1.335   0.622   5.366
 1146SOL    HW1 6228   1.305   0.637   5.455
 1146SOL    HW2 6229   1.255   0.615   5.314
 1146SOL     MW 6230   1.321   0.623   5.371
 1147SOL     OW 6231   5.466   4.230   1.876
 1147SOL    HW1 6232   5.520   4.164   1.834
 1147SOL    HW2 6233   5.380   4.221   1.834
 1147SOL     MW 6234   5.462   4.220   1.865
 1148SOL     OW 6235   3.262   1.249   2.303
 1148SOL    HW1 6236   3.296   1.220   2.388
 1148SOL    HW2 6237   3.223   1.170   2.265
 1148SOL     MW 6238   3.262   1.235   2.309
 1149SOL     OW 6239   1.853   1.521   3.695
 1149SOL    HW1 6240   1.821   1.575   3.767
 1149SOL    HW2 6241   1.781   1.462   3.674
 1149SOL     MW 6242   1.840   1.521   3.702
 1150SOL     OW 6243   1.232   1.575   1.320
 1150SOL    HW1 6244   1.218   1.642   1.387
 1150SOL    HW2 6245   1.158   1.515   1.331
 1150SOL     MW 6246   1.221   1.576   1.330
 1151SOL     OW 6247   1.015   5.928   0.934
 1151SOL    HW1 6248   1.052   5.985   1.001
 1151SOL    HW2 6249   1.056   5.958   0.852
 1151SOL     MW 6250   1.025   5.939   0.932
 1152SOL     OW 6251   0.606   3.551   2.986
 1152SOL    HW1 6252   0.688   3.503   2.996
 1152SOL    HW2 6253   0.602   3.572   2.893
 1152SOL     MW 6254   0.616   3.548   2.975
 1153SOL     OW 6255   0.723   1.652   3.175
 1153SOL    HW1 6256   0.788   1.582   3.181
 1153SOL    HW2 6257   0.754   1.719   3.236
 1153SOL     MW 6258   0.735   1.652   3.184
 1154SOL     OW 6259   1.388   2.283   2.541
 1154SOL    HW1 6260   1.303   2.247   2.565
 1154SOL    HW2 6261   1.375   2.378   2.544
 1154SOL     MW 6262   1.376   2.291   2.545
 1155SOL     OW 6263   2.180   3.587   5.647
 1155SOL    HW1 6264   2.115   3.599   5.716
 1155SOL    HW2 6265   2.259   3.630   5.679
 1155SOL     MW 6266   2.182   3.594   5.660
 1156SOL     OW 6267   0.953   4.123   2.725
 1156SOL    HW1 6268   0.968   4.190   2.791
 1156SOL    HW2 6269   0.955   4.040   2.774
 1156SOL     MW 6270   0.956   4.121   2.740
 1157SOL     OW 6271   1.249   2.643   3.315
 1157SOL    HW1 6272   1.185   2.669   3.248
 1157SOL    HW2 6273   1.325   2.699   3.298
 1157SOL     MW 6274   1.250   2.653   3.304
 1158SOL     OW 6275   2.925   4.334   1.702
 1158SOL    HW1 6276   2.925   4.240   1.684
 1158SOL    HW2 6277   3.015   4.353   1.729
 1158SOL     MW 6278   2.937   4.325   1.703
 1159SOL     OW 6279   1.755   2.648   3.438
 1159SOL    HW1 6280   1.806   2.680   3.513
 1159SOL    HW2 6281   1.700   2.722   3.413
 1159SOL     MW 6282   1.754   2.662   3.444
 1160SOL     OW 6283   0.748   3.311   5.443
 1160SOL    HW1 6284   0.835   3.345   5.423
 1160SOL    HW2 6285   0.694   3.389   5.455
 1160SOL     MW 6286   0.752   3.326   5.442
 1161SOL     OW 6287   0.819   4.908   3.217
 1161SOL    HW1 6288   0.826   4.870   3.130
 1161SOL    HW2 6289   0.831   5.002   3.203
 1161SOL     MW 6290   0.822   4.916   3.204
 1162SOL     OW 6291   5.629   3.372   1.282
 1162SOL    HW1 6292   5.564   3.357   1.351
 1162SOL    HW2 6293   5.616   3.464   1.257
 1162SOL     MW 6294   5.619   3.382   1.288
 1163SOL     OW 6295   0.325   2.213   1.112
 1163SOL    HW1 6296   0.403   2.213   1.057
 1163SOL    HW2 6297   0.268   2.147   1.073
 1163SOL     MW 6298   0.328   2.205   1.100
 1164SOL     OW 6299   5.941   3.487   1.775
 1164SOL    HW1 6300   5.947   3.392   1.782
 1164SOL    HW2 6301   6.032   3.516   1.765
 1164SOL     MW 6302   5.953   3.479   1.774
 1165SOL     OW 6303   1.666   2.046   2.112
 1165SOL    HW1 6304   1.746   2.089   2.084
 1165SOL    HW2 6305   1.601   2.070   2.046
 1165SOL     MW 6306   1.668   2.055   2.100
 1166SOL     OW 6307   1.137   3.800   2.505
 1166SOL    HW1 6308   1.121   3.828   2.595
 1166SOL    HW2 6309   1.061   3.747   2.482
 1166SOL     MW 6310   1.126   3.797   2.513
 1167SOL     OW 6311   0.792   2.911   1.824
 1167SOL    HW1 6312   0.738   2.904   1.746
 1167SOL    HW2 6313   0.882   2.916   1.791
 1167SOL     MW 6314   0.797   2.911   1.810
 1168SOL     OW 6315   0.373   2.383   4.255
 1168SOL    HW1 6316   0.297   2.428   4.219
 1168SOL    HW2 6317   0.357   2.381   4.349
 1168SOL     MW 6318   0.361   2.389   4.263
 1169SOL     OW 6319   0.809   3.250   5.786
 1169SOL    HW1 6320   0.869   3.248   5.711
 1169SOL    HW2 6321   0.731   3.203   5.755
 1169SOL     MW 6322   0.806   3.243   5.772
 1170SOL     OW 6323   0.737   3.872   4.242
 1170SOL    HW1 6324   0.814   3.878   4.299
 1170SOL    HW2 6325   0.768   3.906   4.158
 1170SOL     MW 6326   0.751   3.877   4.239
 1171SOL     OW 6327   1.092   4.078   2.482
 1171SOL    HW1 6328   1.020   4.101   2.542
 1171SOL    HW2 6329   1.082   3.984   2.469
 1171SOL     MW 6330   1.081   4.069   2.488
 1172SOL     OW 6331   1.843   3.254   1.442
 1172SOL    HW1 6332   1.849   3.292   1.355
 1172SOL    HW2 6333   1.821   3.162   1.428
 1172SOL     MW 6334   1.841   3.247   1.429
 1173SOL     OW 6335   0.142   2.823   2.254
 1173SOL    HW1 6336   0.194   2.897   2.223
 1173SOL    HW2 6337   0.085   2.860   2.321
 1173SOL     MW 6338   0.141   2.837   2.258
 1174SOL     OW 6339   1.859   2.450   3.814
 1174SOL    HW1 6340   1.918   2.477   3.885
 1174SOL    HW2 6341   1.774   2.440   3.856
 1174SOL     MW 6342   1.856   2.453   3.828
 1175SOL     OW 6343   0.672   1.934   1.440
 1175SOL    HW1 6344   0.677   1.871   1.512
 1175SOL    HW2 6345   0.624   2.009   1.477
 1175SOL     MW 6346   0.667   1.936   1.454
 1176SOL     OW 6347   0.383   3.426   4.572
 1176SOL    HW1 6348   0.434   3.368   4.515
 1176SOL    HW2 6349   0.299   3.435   4.527
 1176SOL     MW 6350   0.379   3.420   4.559
 1177SOL     OW 6351   1.720   1.015   1.951
 1177SOL    HW1 6352   1.745   1.051   2.036
 1177SOL    HW2 6353   1.800   0.973   1.918
 1177SOL     MW 6354   1.733   1.014   1.957
 1178SOL     OW 6355   1.154   1.913   0.654
 1178SOL    HW1 6356   1.200   1.996   0.667
 1178SOL    HW2 6357   1.152   1.872   0.741
 1178SOL     MW 6358   1.159   1.918   0.667
 1179SOL     OW 6359   0.568   3.645   2.733
 1179SOL    HW1 6360   0.602   3.718   2.682
 1179SOL    HW2 6361   0.542   3.580   2.667
 1179SOL     MW 6362   0.569   3.646   2.718
 1180SOL     OW 6363   0.662   5.002   2.120
 1180SOL    HW1 6364   0.566   5.004   2.124
 1180SOL    HW2 6365   0.681   4.966   2.033
 1180SOL     MW 6366   0.652   4.997   2.109
 1181SOL     OW 6367   0.674   4.535   3.444
 1181SOL    HW1 6368   0.625   4.568   3.519
 1181SOL    HW2 6369   0.764   4.531   3.475
 1181SOL     MW 6370   0.679   4.539   3.458
 1182SOL     OW 6371   0.686   4.228   4.350
 1182SOL    HW1 6372   0.610   4.277   4.381
 1182SOL    HW2 6373   0.650   4.168   4.284
 1182SOL     MW 6374   0.671   4.226   4.346
 1183SOL     OW 6375   1.659   1.250   3.931
 1183SOL    HW1 6376   1.676   1.316   3.864
 1183SOL    HW2 6377   1.656   1.167   3.883
 1183SOL     MW 6378   1.661   1.247   3.916
 1184SOL     OW 6379   4.929   4.986   3.126
 1184SOL    HW1 6380   4.900   4.911   3.075
 1184SOL    HW2 6381   4.929   5.059   3.064
 1184SOL     MW 6382   4.926   4.986   3.111
 1185SOL     OW 6383   5.639   1.575   2.327
 1185SOL    HW1 6384   5.696   1.614   2.393
 1185SOL    HW2 6385   5.561   1.548   2.376
 1185SOL     MW 6386   5.636   1.577   2.342
 1186SOL     OW 6387   1.410   3.107   1.349
 1186SOL    HW1 6388   1.314   3.106   1.352
 1186SOL    HW2 6389   1.434   3.017   1.330
 1186SOL     MW 6390   1.400   3.096   1.347
 1187SOL     OW 6391   5.584   1.497   2.068
 1187SOL    HW1 6392   5.659   1.471   2.015
 1187SOL    HW2 6393   5.616   1.496   2.158
 1187SOL     MW 6394   5.597   1.494   2.073
 1188SOL     OW 6395   6.225   4.524   4.063
 1188SOL    HW1 6396   6.239   4.430   4.048
 1188SOL    HW2 6397   6.137   4.530   4.100
 1188SOL     MW 6398   6.216   4.513   4.066
 1189SOL     OW 6399   1.056   4.003   3.477
 1189SOL    HW1 6400   1.026   4.003   3.568
 1189SOL    HW2 6401   1.017   4.081   3.439
 1189SOL     MW 6402   1.047   4.013   3.484
 1190SOL     OW 6403   5.045   4.707   2.571
 1190SOL    HW1 6404   5.062   4.768   2.500
 1190SOL    HW2 6405   5.077   4.752   2.649
 1190SOL     MW 6406   5.051   4.721   2.572
 1191SOL     OW 6407   0.460   2.364   2.968
 1191SOL    HW1 6408   0.422   2.395   2.886
 1191SOL    HW2 6409   0.427   2.274   2.977
 1191SOL     MW 6410   0.451   2.356   2.959
 1192SOL     OW 6411   0.106   3.640   2.339
 1192SOL    HW1 6412   0.096   3.671   2.430
 1192SOL    HW2 6413   0.157   3.560   2.347
 1192SOL     MW 6414   0.112   3.634   2.352
 1193SOL     OW 6415   2.211   1.655   2.535
 1193SOL    HW1 6416   2.174   1.595   2.470
 1193SOL    HW2 6417   2.145   1.724   2.545
 1193SOL     MW 6418   2.198   1.656   2.528
 1194SOL     OW 6419   5.559   2.861   1.820
 1194SOL    HW1 6420   5.570   2.778   1.867
 1194SOL    HW2 6421   5.643   2.905   1.829
 1194SOL     MW 6422   5.571   2.856   1.827
 1195SOL     OW 6423   1.252   3.272   3.139
 1195SOL    HW1 6424   1.236   3.180   3.158
 1195SOL    HW2 6425   1.339   3.273   3.099
 1195SOL     MW 6426   1.261   3.261   3.137
 1196SOL     OW 6427   0.878   2.324   1.915
 1196SOL    HW1 6428   0.937   2.264   1.869
 1196SOL    HW2 6429   0.793   2.310   1.874
 1196SOL     MW 6430   0.875   2.315   1.904
 1197SOL     OW 6431   0.083   2.078   3.664
 1197SOL    HW1 6432   0.021   2.083   3.737
 1197SOL    HW2 6433   0.153   2.138   3.689
 1197SOL     MW 6434   0.084   2.087   3.677
 1198SOL     OW 6435   0.932   3.959   4.458
 1198SOL    HW1 6436   1.008   4.016   4.470
 1198SOL    HW2 6437   0.860   4.004   4.501
 1198SOL     MW 6438   0.933   3.972   4.465
 1199SOL     OW 6439   0.616   3.580   3.342
 1199SOL    HW1 6440   0.691   3.574   3.283
 1199SOL    HW2 6441   0.648   3.548   3.426
 1199SOL     MW 6442   0.630   3.575   3.345
 1200SOL     OW 6443   1.165   1.038   0.832
 1200SOL    HW1 6444   1.247   1.071   0.868
 1200SOL    HW2 6445   1.138   0.970   0.894
 1200SOL     MW 6446   1.172   1.033   0.845
 1201SOL     OW 6447   4.979   5.499   2.439
 1201SOL    HW1 6448   4.929   5.490   2.358
 1201SOL    HW2 6449   5.016   5.587   2.434
 1201SOL     MW 6450   4.978   5.509   2.428
 1202SOL     OW 6451   0.654   3.827   3.826
 1202SOL    HW1 6452   0.586   3.777   3.780
 1202SOL    HW2 6453   0.613   3.854   3.908
 1202SOL     MW 6454   0.640   3.824   3.830
 1203SOL     OW 6455   6.245   2.368   3.403
 1203SOL    HW1 6456   6.259   2.452   3.447
 1203SOL    HW2 6457   6.167   2.382   3.349
 1203SOL     MW 6458   6.237   2.380   3.402
 1204SOL     OW 6459   6.092   1.239   0.771
 1204SOL    HW1 6460   5.997   1.252   0.769
 1204SOL    HW2 6461   6.116   1.227   0.679
 1204SOL     MW 6462   6.083   1.239   0.759
 1205SOL     OW 6463   5.183   4.842   4.139
 1205SOL    HW1 6464   5.146   4.860   4.052
 1205SOL    HW2 6465   5.177   4.926   4.185
 1205SOL     MW 6466   5.177   4.855   4.134
 1206SOL     OW 6467   2.110   1.452   4.044
 1206SOL    HW1 6468   2.115   1.544   4.070
 1206SOL    HW2 6469   2.174   1.408   4.100
 1206SOL     MW 6470   2.119   1.458   4.055
 1207SOL     OW 6471   0.448   3.072   2.849
 1207SOL    HW1 6472   0.442   3.004   2.782
 1207SOL    HW2 6473   0.450   3.154   2.800
 1207SOL     MW 6474   0.447   3.074   2.834
 1208SOL     OW 6475   1.647   2.399   2.880
 1208SOL    HW1 6476   1.736   2.422   2.905
 1208SOL    HW2 6477   1.644   2.412   2.785
 1208SOL     MW 6478   1.658   2.404   2.871
 1209SOL     OW 6479   1.884   2.804   3.652
 1209SOL    HW1 6480   1.967   2.810   3.699
 1209SOL    HW2 6481   1.822   2.771   3.717
 1209SOL     MW 6482   1.887   2.801   3.667
 1210SOL     OW 6483   1.865   2.500   3.013
 1210SOL    HW1 6484   1.929   2.437   2.980
 1210SOL    HW2 6485   1.851   2.474   3.104
 1210SOL     MW 6486   1.872   2.488   3.020
 1211SOL     OW 6487   5.498   2.863   5.186
 1211SOL    HW1 6488   5.523   2.862   5.093
 1211SOL    HW2 6489   5.454   2.779   5.200
 1211SOL     MW 6490   5.496   2.852   5.176
 1212SOL     OW 6491   0.021   4.450   3.610
 1212SOL    HW1 6492  -0.024   4.489   3.685
 1212SOL    HW2 6493   0.021   4.356   3.628
 1212SOL     MW 6494   0.016   4.443   3.622
 1213SOL     OW 6495   2.511   2.343   6.013
 1213SOL    HW1 6496   2.502   2.321   6.105
 1213SOL    HW2 6497   2.587   2.293   5.983
 1213SOL     MW 6498   2.520   2.334   6.021
 1214SOL     OW 6499   1.271   3.684   3.760
 1214SOL    HW1 6500   1.309   3.770   3.741
 1214SOL    HW2 6501   1.268   3.640   3.675
 1214SOL     MW 6502   1.275   3.690   3.747
 1215SOL     OW 6503   1.129   3.430   3.845
 1215SOL    HW1 6504   1.117   3.503   3.905
 1215SOL    HW2 6505   1.086   3.356   3.888
 1215SOL     MW 6506   1.122   3.430   3.858
 1216SOL     OW 6507   6.204   1.763   2.312
 1216SOL    HW1 6508   6.252   1.756   2.230
 1216SOL    HW2 6509   6.114   1.739   2.289
 1216SOL     MW 6510   6.198   1.759   2.299
 1217SOL     OW 6511   0.213   0.993   1.687
 1217SOL    HW1 6512   0.244   0.912   1.728
 1217SOL    HW2 6513   0.282   1.016   1.625
 1217SOL     MW 6514   0.226   0.985   1.685
 1218SOL     OW 6515   1.207   4.629   4.539
 1218SOL    HW1 6516   1.160   4.546   4.534
 1218SOL    HW2 6517   1.298   4.605   4.555
 1218SOL     MW 6518   1.213   4.615   4.540
 1219SOL     OW 6519   1.652   1.775   2.061
 1219SOL    HW1 6520   1.673   1.751   2.151
 1219SOL    HW2 6521   1.700   1.856   2.045
 1219SOL     MW 6522   1.661   1.782   2.070
 1220SOL     OW 6523   0.296   3.108   2.437
 1220SOL    HW1 6524   0.293   3.130   2.344
 1220SOL    HW2 6525   0.218   3.150   2.474
 1220SOL     MW 6526   0.285   3.116   2.430
 1221SOL     OW 6527   5.241   4.770   3.803
 1221SOL    HW1 6528   5.308   4.715   3.762
 1221SOL    HW2 6529   5.182   4.709   3.846
 1221SOL     MW 6530   5.242   4.756   3.803
 1222SOL     OW 6531   1.506   4.281   2.981
 1222SOL    HW1 6532   1.591   4.253   3.015
 1222SOL    HW2 6533   1.493   4.369   3.016
 1222SOL     MW 6534   1.515   4.288   2.990
 1223SOL     OW 6535   5.773   2.364   2.994
 1223SOL    HW1 6536   5.814   2.385   2.910
 1223SOL    HW2 6537   5.839   2.314   3.041
 1223SOL     MW 6538   5.787   2.361   2.989
 1224SOL     OW 6539   0.711   1.146   2.011
 1224SOL    HW1 6540   0.620   1.125   1.989
 1224SOL    HW2 6541   0.751   1.168   1.927
 1224SOL     MW 6542   0.704   1.147   1.997
 1225SOL     OW 6543   0.386   4.904   4.888
 1225SOL    HW1 6544   0.359   4.900   4.796
 1225SOL    HW2 6545   0.398   4.812   4.913
 1225SOL     MW 6546   0.384   4.891   4.879
 1226SOL     OW 6547   6.014   2.021   3.356
 1226SOL    HW1 6548   5.989   1.961   3.426
 1226SOL    HW2 6549   6.101   2.053   3.381
 1226SOL     MW 6550   6.022   2.018   3.368
 1227SOL     OW 6551   0.393   1.984   3.078
 1227SOL    HW1 6552   0.301   2.001   3.055
 1227SOL    HW2 6553   0.425   1.927   3.008
 1227SOL     MW 6554   0.385   1.979   3.067
 1228SOL     OW 6555   1.811   2.902   5.247
 1228SOL    HW1 6556   1.831   2.984   5.291
 1228SOL    HW2 6557   1.716   2.903   5.237
 1228SOL     MW 6558   1.802   2.913   5.251
 1229SOL     OW 6559   1.743   2.057   2.679
 1229SOL    HW1 6560   1.728   2.030   2.588
 1229SOL    HW2 6561   1.684   2.001   2.730
 1229SOL     MW 6562   1.734   2.046   2.674
 1230SOL     OW 6563   0.728   2.882   4.707
 1230SOL    HW1 6564   0.722   2.964   4.756
 1230SOL    HW2 6565   0.798   2.833   4.751
 1230SOL     MW 6566   0.736   2.886   4.719
 1231SOL     OW 6567   5.732   4.113   2.801
 1231SOL    HW1 6568   5.726   4.017   2.799
 1231SOL    HW2 6569   5.826   4.130   2.814
 1231SOL     MW 6570   5.744   4.103   2.802
 1232SOL     OW 6571   0.470   2.504   3.585
 1232SOL    HW1 6572   0.555   2.482   3.547
 1232SOL    HW2 6573   0.408   2.493   3.513
 1232SOL     MW 6574   0.473   2.500   3.571
 1233SOL     OW 6575   2.050   0.309   1.143
 1233SOL    HW1 6576   2.023   0.242   1.080
 1233SOL    HW2 6577   1.984   0.378   1.132
 1233SOL     MW 6578   2.038   0.310   1.134
 1234SOL     OW 6579   4.893   3.374   2.598
 1234SOL    HW1 6580   4.807   3.345   2.630
 1234SOL    HW2 6581   4.873   3.436   2.528
 1234SOL     MW 6582   4.879   3.378   2.593
 1235SOL     OW 6583   1.727   1.745   2.662
 1235SOL    HW1 6584   1.692   1.744   2.573
 1235SOL    HW2 6585   1.822   1.747   2.650
 1235SOL     MW 6586   1.735   1.745   2.649
 1236SOL     OW 6587   3.596   0.472   0.522
 1236SOL    HW1 6588   3.637   0.504   0.442
 1236SOL    HW2 6589   3.524   0.534   0.538
 1236SOL     MW 6590   3.592   0.484   0.514
 1237SOL     OW 6591   0.181   5.639   2.600
 1237SOL    HW1 6592   0.149   5.703   2.536
 1237SOL    HW2 6593   0.258   5.681   2.639
 1237SOL     MW 6594   0.187   5.653   2.597
 1238SOL     OW 6595   0.660   1.725   5.707
 1238SOL    HW1 6596   0.660   1.813   5.668
 1238SOL    HW2 6597   0.609   1.735   5.787
 1238SOL     MW 6598   0.653   1.738   5.712
 1239SOL     OW 6599   1.619   3.741   3.478
 1239SOL    HW1 6600   1.543   3.796   3.496
 1239SOL    HW2 6601   1.611   3.668   3.539
 1239SOL     MW 6602   1.608   3.739   3.488
 1240SOL     OW 6603   1.021   3.317   4.097
 1240SOL    HW1 6604   0.949   3.381   4.093
 1240SOL    HW2 6605   1.100   3.370   4.087
 1240SOL     MW 6606   1.022   3.332   4.095
 1241SOL     OW 6607   1.290   4.166   2.633
 1241SOL    HW1 6608   1.344   4.209   2.568
 1241SOL    HW2 6609   1.209   4.143   2.587
 1241SOL     MW 6610   1.286   4.168   2.619
 1242SOL     OW 6611   0.923   3.549   0.768
 1242SOL    HW1 6612   1.012   3.518   0.787
 1242SOL    HW2 6613   0.870   3.469   0.763
 1242SOL     MW 6614   0.928   3.535   0.770
 1243SOL     OW 6615   1.558   3.583   1.204
 1243SOL    HW1 6616   1.562   3.489   1.186
 1243SOL    HW2 6617   1.482   3.594   1.261
 1243SOL     MW 6618   1.549   3.573   1.209
 1244SOL     OW 6619   1.195   1.811   4.304
 1244SOL    HW1 6620   1.166   1.721   4.315
 1244SOL    HW2 6621   1.266   1.806   4.240
 1244SOL     MW 6622   1.200   1.799   4.297
 1245SOL     OW 6623   1.704   2.709   2.918
 1245SOL    HW1 6624   1.631   2.706   2.979
 1245SOL    HW2 6625   1.762   2.638   2.945
 1245SOL     MW 6626   1.702   2.700   2.929
 1246SOL     OW 6627   1.135   0.421   2.529
 1246SOL    HW1 6628   1.147   0.462   2.443
 1246SOL    HW2 6629   1.171   0.333   2.519
 1246SOL     MW 6630   1.141   0.415   2.517
 1247SOL     OW 6631   2.221   2.689   1.154
 1247SOL    HW1 6632   2.219   2.612   1.097
 1247SOL    HW2 6633   2.142   2.681   1.207
 1247SOL     MW 6634   2.211   2.678   1.153
 1248SOL     OW 6635   2.038   2.361   2.827
 1248SOL    HW1 6636   1.997   2.275   2.820
 1248SOL    HW2 6637   2.081   2.374   2.742
 1248SOL     MW 6638   2.038   2.352   2.815
 1249SOL     OW 6639   6.060   0.075   1.531
 1249SOL    HW1 6640   6.052  -0.020   1.541
 1249SOL    HW2 6641   6.078   0.088   1.438
 1249SOL     MW 6642   6.061   0.065   1.520
 1250SOL     OW 6643   6.108   1.541   3.910
 1250SOL    HW1 6644   6.204   1.540   3.912
 1250SOL    HW2 6645   6.082   1.483   3.982
 1250SOL     MW 6646   6.117   1.533   3.919
 1251SOL     OW 6647   1.274   3.044   3.590
 1251SOL    HW1 6648   1.197   2.988   3.600
 1251SOL    HW2 6649   1.335   3.012   3.656
 1251SOL     MW 6650   1.272   3.033   3.599
 1252SOL     OW 6651   0.656   2.288   1.689
 1252SOL    HW1 6652   0.731   2.271   1.633
 1252SOL    HW2 6653   0.652   2.384   1.695
 1252SOL     MW 6654   0.665   2.298   1.682
 1253SOL     OW 6655   1.038   2.363   2.341
 1253SOL    HW1 6656   0.953   2.372   2.299
 1253SOL    HW2 6657   1.080   2.289   2.297
 1253SOL     MW 6658   1.033   2.355   2.330
 1254SOL     OW 6659   4.912   2.787   3.850
 1254SOL    HW1 6660   4.956   2.854   3.799
 1254SOL    HW2 6661   4.960   2.783   3.932
 1254SOL     MW 6662   4.923   2.795   3.854
 1255SOL     OW 6663   1.458   1.252   2.747
 1255SOL    HW1 6664   1.366   1.233   2.729
 1255SOL    HW2 6665   1.497   1.167   2.767
 1255SOL     MW 6666   1.452   1.239   2.748
 1256SOL     OW 6667   0.277   4.105   3.529
 1256SOL    HW1 6668   0.254   4.012   3.539
 1256SOL    HW2 6669   0.334   4.123   3.604
 1256SOL     MW 6670   0.281   4.095   3.540
 1257SOL     OW 6671   1.620   3.768   2.028
 1257SOL    HW1 6672   1.656   3.682   2.005
 1257SOL    HW2 6673   1.530   3.750   2.055
 1257SOL     MW 6674   1.613   3.754   2.028
 1258SOL     OW 6675   2.248   0.651   3.788
 1258SOL    HW1 6676   2.259   0.707   3.712
 1258SOL    HW2 6677   2.193   0.702   3.848
 1258SOL     MW 6678   2.242   0.665   3.786
 1259SOL     OW 6679   4.480   0.886   2.020
 1259SOL    HW1 6680   4.532   0.852   2.092
 1259SOL    HW2 6681   4.480   0.815   1.955
 1259SOL     MW 6682   4.487   0.872   2.021
 1260SOL     OW 6683   2.619   4.505   5.757
 1260SOL    HW1 6684   2.605   4.436   5.821
 1260SOL    HW2 6685   2.534   4.550   5.751
 1260SOL     MW 6686   2.606   4.502   5.764
 1261SOL     OW 6687   1.865   1.165   1.714
 1261SOL    HW1 6688   1.915   1.187   1.636
 1261SOL    HW2 6689   1.790   1.115   1.681
 1261SOL     MW 6690   1.861   1.162   1.700
 1262SOL     OW 6691   0.898   0.187   1.547
 1262SOL    HW1 6692   0.834   0.145   1.603
 1262SOL    HW2 6693   0.977   0.194   1.601
 1262SOL     MW 6694   0.900   0.183   1.561
 1263SOL     OW 6695   6.255   1.192   3.030
 1263SOL    HW1 6696   6.308   1.271   3.043
 1263SOL    HW2 6697   6.206   1.183   3.112
 1263SOL     MW 6698   6.256   1.201   3.042
 1264SOL     OW 6699   1.634   3.078   4.855
 1264SOL    HW1 6700   1.715   3.113   4.893
 1264SOL    HW2 6701   1.585   3.155   4.826
 1264SOL     MW 6702   1.638   3.092   4.856
 1265SOL     OW 6703   1.124   5.990   0.661
 1265SOL    HW1 6704   1.218   5.979   0.648
 1265SOL    HW2 6705   1.084   5.946   0.586
 1265SOL     MW 6706   1.130   5.983   0.650
 1266SOL     OW 6707   1.922   1.577   3.287
 1266SOL    HW1 6708   1.980   1.542   3.354
 1266SOL    HW2 6709   1.902   1.502   3.231
 1266SOL     MW 6710   1.927   1.563   3.289
 1267SOL     OW 6711   5.171   2.444   2.702
 1267SOL    HW1 6712   5.253   2.489   2.685
 1267SOL    HW2 6713   5.110   2.514   2.728
 1267SOL     MW 6714   5.174   2.459   2.703
 1268SOL     OW 6715   0.889   3.294   3.566
 1268SOL    HW1 6716   0.963   3.336   3.609
 1268SOL    HW2 6717   0.853   3.235   3.633
 1268SOL     MW 6718   0.894   3.292   3.580
 1269SOL     OW 6719   0.356   1.412   0.942
 1269SOL    HW1 6720   0.304   1.356   0.884
 1269SOL    HW2 6721   0.322   1.393   1.029
 1269SOL     MW 6722   0.345   1.402   0.946
 1270SOL     OW 6723   1.425   2.906   4.390
 1270SOL    HW1 6724   1.332   2.910   4.367
 1270SOL    HW2 6725   1.432   2.829   4.447
 1270SOL     MW 6726   1.414   2.896   4.394
 1271SOL     OW 6727   5.543   3.104   2.929
 1271SOL    HW1 6728   5.546   3.175   2.865
 1271SOL    HW2 6729   5.635   3.091   2.954
 1271SOL     MW 6730   5.555   3.111   2.924
 1272SOL     OW 6731   5.924   4.620   2.162
 1272SOL    HW1 6732   5.942   4.698   2.214
 1272SOL    HW2 6733   5.835   4.633   2.128
 1272SOL     MW 6734   5.915   4.631   2.164
 1273SOL     OW 6735   1.404   3.339   2.583
 1273SOL    HW1 6736   1.345   3.411   2.560
 1273SOL    HW2 6737   1.473   3.381   2.634
 1273SOL     MW 6738   1.405   3.354   2.587
 1274SOL     OW 6739   2.148   1.644   4.477
 1274SOL    HW1 6740   2.206   1.685   4.542
 1274SOL    HW2 6741   2.207   1.599   4.418
 1274SOL     MW 6742   2.163   1.644   4.478
 1275SOL     OW 6743   3.230   2.380   5.141
 1275SOL    HW1 6744   3.263   2.404   5.055
 1275SOL    HW2 6745   3.235   2.461   5.192
 1275SOL     MW 6746   3.235   2.393   5.137
 1276SOL     OW 6747   1.973   1.766   5.613
 1276SOL    HW1 6748   2.008   1.691   5.661
 1276SOL    HW2 6749   1.878   1.758   5.621
 1276SOL     MW 6750   1.966   1.755   5.620
 1277SOL     OW 6751   2.548   5.104   5.502
 1277SOL    HW1 6752   2.571   5.071   5.416
 1277SOL    HW2 6753   2.454   5.087   5.509
 1277SOL     MW 6754   2.539   5.097   5.492
 1278SOL     OW 6755   0.391   3.143   4.374
 1278SOL    HW1 6756   0.450   3.078   4.411
 1278SOL    HW2 6757   0.318   3.147   4.436
 1278SOL     MW 6758   0.389   3.136   4.387
 1279SOL     OW 6759   2.062   2.831   3.868
 1279SOL    HW1 6760   2.000   2.834   3.942
 1279SOL    HW2 6761   2.093   2.920   3.859
 1279SOL     MW 6762   2.058   2.843   3.876
 1280SOL     OW 6763   1.343   1.250   3.603
 1280SOL    HW1 6764   1.302   1.324   3.558
 1280SOL    HW2 6765   1.314   1.258   3.694
 1280SOL     MW 6766   1.334   1.260   3.609
 1281SOL     OW 6767   5.829   3.564   2.482
 1281SOL    HW1 6768   5.919   3.591   2.497
 1281SOL    HW2 6769   5.776   3.632   2.524
 1281SOL     MW 6770   5.834   3.576   2.489
 1282SOL     OW 6771   1.050   4.202   4.198
 1282SOL    HW1 6772   1.144   4.219   4.187
 1282SOL    HW2 6773   1.042   4.173   4.288
 1282SOL     MW 6774   1.061   4.200   4.208
 1283SOL     OW 6775   5.821   3.415   4.713
 1283SOL    HW1 6776   5.913   3.394   4.727
 1283SOL    HW2 6777   5.795   3.358   4.640
 1283SOL     MW 6778   5.830   3.405   4.705
 1284SOL     OW 6779   1.371   3.817   2.997
 1284SOL    HW1 6780   1.320   3.867   3.061
 1284SOL    HW2 6781   1.329   3.837   2.913
 1284SOL     MW 6782   1.359   3.826   2.994
 1285SOL     OW 6783   1.110   2.210   4.793
 1285SOL    HW1 6784   1.059   2.290   4.808
 1285SOL    HW2 6785   1.067   2.169   4.718
 1285SOL     MW 6786   1.098   2.215   4.785
 1286SOL     OW 6787   0.290   5.353   0.113
 1286SOL    HW1 6788   0.327   5.424   0.059
 1286SOL    HW2 6789   0.274   5.282   0.051
 1286SOL     MW 6790   0.293   5.353   0.098
 1287SOL     OW 6791   5.934   1.544   5.788
 1287SOL    HW1 6792   5.918   1.627   5.833
 1287SOL    HW2 6793   5.847   1.504   5.779
 1287SOL     MW 6794   5.921   1.549   5.792
 1288SOL     OW 6795   5.912   2.088   5.458
 1288SOL    HW1 6796   5.879   2.012   5.507
 1288SOL    HW2 6797   5.944   2.148   5.525
 1288SOL     MW 6798   5.912   2.086   5.473
 1289SOL     OW 6799   0.462   4.044   5.253
 1289SOL    HW1 6800   0.441   4.135   5.274
 1289SOL    HW2 6801   0.406   4.022   5.179
 1289SOL     MW 6802   0.452   4.053   5.246
 1290SOL     OW 6803   0.193   1.456   4.859
 1290SOL    HW1 6804   0.165   1.510   4.933
 1290SOL    HW2 6805   0.242   1.384   4.899
 1290SOL     MW 6806   0.196   1.454   4.873
 1291SOL     OW 6807   1.487   3.358   3.970
 1291SOL    HW1 6808   1.440   3.354   3.887
 1291SOL    HW2 6809   1.491   3.451   3.992
 1291SOL     MW 6810   1.482   3.369   3.962
 1292SOL     OW 6811   0.616   2.305   3.942
 1292SOL    HW1 6812   0.700   2.313   3.895
 1292SOL    HW2 6813   0.571   2.388   3.924
 1292SOL     MW 6814   0.621   2.317   3.933
 1293SOL     OW 6815   1.554   3.160   5.850
 1293SOL    HW1 6816   1.564   3.225   5.920
 1293SOL    HW2 6817   1.642   3.148   5.816
 1293SOL     MW 6818   1.566   3.167   5.855
 1294SOL     OW 6819   0.390   2.803   0.088
 1294SOL    HW1 6820   0.485   2.795   0.079
 1294SOL    HW2 6821   0.358   2.822   0.000
 1294SOL     MW 6822   0.398   2.804   0.076
 1295SOL     OW 6823   1.258   2.516   2.698
 1295SOL    HW1 6824   1.182   2.485   2.649
 1295SOL    HW2 6825   1.223   2.544   2.782
 1295SOL     MW 6826   1.244   2.515   2.702
 1296SOL     OW 6827   0.160   2.033   4.262
 1296SOL    HW1 6828   0.092   2.100   4.267
 1296SOL    HW2 6829   0.123   1.966   4.204
 1296SOL     MW 6830   0.146   2.033   4.255
 1297SOL     OW 6831   0.301   2.248   3.717
 1297SOL    HW1 6832   0.367   2.311   3.686
 1297SOL    HW2 6833   0.351   2.180   3.762
 1297SOL     MW 6834   0.316   2.248   3.718
 1298SOL     OW 6835   0.613   4.175   2.461
 1298SOL    HW1 6836   0.525   4.212   2.451
 1298SOL    HW2 6837   0.616   4.144   2.551
 1298SOL     MW 6838   0.602   4.176   2.471
 1299SOL     OW 6839   3.022   2.654   6.109
 1299SOL    HW1 6840   3.084   2.680   6.178
 1299SOL    HW2 6841   2.949   2.615   6.156
 1299SOL     MW 6842   3.021   2.653   6.124
 1300SOL     OW 6843   2.125   2.938   4.518
 1300SOL    HW1 6844   2.051   2.898   4.564
 1300SOL    HW2 6845   2.190   2.867   4.512
 1300SOL     MW 6846   2.124   2.923   4.523
 1301SOL     OW 6847   2.176   2.258   0.093
 1301SOL    HW1 6848   2.157   2.201   0.167
 1301SOL    HW2 6849   2.268   2.241   0.072
 1301SOL     MW 6850   2.185   2.248   0.100
 1302SOL     OW 6851   2.555   2.623   4.634
 1302SOL    HW1 6852   2.543   2.549   4.575
 1302SOL    HW2 6853   2.643   2.655   4.616
 1302SOL     MW 6854   2.565   2.618   4.624
 1303SOL     OW 6855   5.503   3.925   4.429
 1303SOL    HW1 6856   5.559   3.866   4.480
 1303SOL    HW2 6857   5.474   3.991   4.493
 1303SOL     MW 6858   5.506   3.926   4.444
 1304SOL     OW 6859   5.394   1.913   0.256
 1304SOL    HW1 6860   5.462   1.926   0.322
 1304SOL    HW2 6861   5.357   2.001   0.241
 1304SOL     MW 6862   5.398   1.926   0.263
 1305SOL     OW 6863   1.421   1.625   0.753
 1305SOL    HW1 6864   1.469   1.551   0.791
 1305SOL    HW2 6865   1.467   1.702   0.784
 1305SOL     MW 6866   1.433   1.625   0.762
 1306SOL     OW 6867   1.511   2.008   6.060
 1306SOL    HW1 6868   1.475   2.096   6.052
 1306SOL    HW2 6869   1.580   2.005   5.993
 1306SOL     MW 6870   1.515   2.019   6.050
 1307SOL     OW 6871   2.094   1.097   0.373
 1307SOL    HW1 6872   2.095   1.187   0.405
 1307SOL    HW2 6873   2.154   1.050   0.431
 1307SOL     MW 6874   2.101   1.102   0.385
 1308SOL     OW 6875   5.010   3.599   3.115
 1308SOL    HW1 6876   4.979   3.545   3.043
 1308SOL    HW2 6877   5.097   3.629   3.089
 1308SOL     MW 6878   5.017   3.596   3.103
 1309SOL     OW 6879   0.245   0.676   5.531
 1309SOL    HW1 6880   0.257   0.712   5.444
 1309SOL    HW2 6881   0.328   0.632   5.550
 1309SOL     MW 6882   0.257   0.675   5.522
 1310SOL     OW 6883   2.646   3.863   4.532
 1310SOL    HW1 6884   2.621   3.821   4.450
 1310SOL    HW2 6885   2.594   3.819   4.599
 1310SOL     MW 6886   2.636   3.852   4.530
 1311SOL     OW 6887   2.151   4.996   2.696
 1311SOL    HW1 6888   2.153   5.083   2.737
 1311SOL    HW2 6889   2.092   4.945   2.751
 1311SOL     MW 6890   2.144   5.001   2.708
 1312SOL     OW 6891   2.514   5.965   4.297
 1312SOL    HW1 6892   2.507   6.054   4.263
 1312SOL    HW2 6893   2.513   5.910   4.219
 1312SOL     MW 6894   2.513   5.970   4.283
 1313SOL     OW 6895   5.087   2.413   4.063
 1313SOL    HW1 6896   5.077   2.444   3.973
 1313SOL    HW2 6897   5.127   2.487   4.109
 1313SOL     MW 6898   5.091   2.427   4.057
 1314SOL     OW 6899   6.223   2.896   6.055
 1314SOL    HW1 6900   6.217   2.820   6.113
 1314SOL    HW2 6901   6.313   2.927   6.066
 1314SOL     MW 6902   6.234   2.890   6.064
 1315SOL     OW 6903   0.893   0.970   0.363
 1315SOL    HW1 6904   0.907   0.876   0.347
 1315SOL    HW2 6905   0.818   0.992   0.309
 1315SOL     MW 6906   0.885   0.961   0.354
 1316SOL     OW 6907   0.982   3.822   2.214
 1316SOL    HW1 6908   0.921   3.751   2.232
 1316SOL    HW2 6909   1.048   3.782   2.157
 1316SOL     MW 6910   0.983   3.808   2.209
 1317SOL     OW 6911   2.497   0.955   5.914
 1317SOL    HW1 6912   2.557   1.026   5.938
 1317SOL    HW2 6913   2.432   0.953   5.985
 1317SOL     MW 6914   2.496   0.964   5.926
 1318SOL     OW 6915   0.832   3.293   3.306
 1318SOL    HW1 6916   0.833   3.290   3.401
 1318SOL    HW2 6917   0.772   3.224   3.279
 1318SOL     MW 6918   0.825   3.284   3.314
 1319SOL     OW 6919   4.337   1.920   6.247
 1319SOL    HW1 6920   4.268   1.975   6.282
 1319SOL    HW2 6921   4.351   1.953   6.158
 1319SOL     MW 6922   4.330   1.931   6.240
 1320SOL     OW 6923   2.009   1.284   0.713
 1320SOL    HW1 6924   1.995   1.250   0.802
 1320SOL    HW2 6925   1.971   1.372   0.715
 1320SOL     MW 6926   2.002   1.291   0.725
 1321SOL     OW 6927   0.592   3.095   3.978
 1321SOL    HW1 6928   0.519   3.035   3.993
 1321SOL    HW2 6929   0.566   3.176   4.022
 1321SOL     MW 6930   0.580   3.098   3.985
 1322SOL     OW 6931   2.415   1.961   4.434
 1322SOL    HW1 6932   2.469   2.018   4.488
 1322SOL    HW2 6933   2.468   1.943   4.357
 1322SOL     MW 6934   2.429   1.966   4.431
 1323SOL     OW 6935   0.776   2.658   5.727
 1323SOL    HW1 6936   0.804   2.637   5.638
 1323SOL    HW2 6937   0.747   2.574   5.764
 1323SOL     MW 6938   0.776   2.645   5.721
 1324SOL     OW 6939   0.236   2.613   5.518
 1324SOL    HW1 6940   0.174   2.673   5.560
 1324SOL    HW2 6941   0.318   2.662   5.514
 1324SOL     MW 6942   0.238   2.627   5.523
 1325SOL     OW 6943   1.480   0.794   4.764
 1325SOL    HW1 6944   1.565   0.761   4.734
 1325SOL    HW2 6945   1.416   0.738   4.719
 1325SOL     MW 6946   1.483   0.782   4.755
 1326SOL     OW 6947   6.008   2.063   4.190
 1326SOL    HW1 6948   5.953   2.099   4.121
 1326SOL    HW2 6949   5.975   1.974   4.203
 1326SOL     MW 6950   5.997   2.056   4.183
 1327SOL     OW 6951   1.552   5.313   5.009
 1327SOL    HW1 6952   1.465   5.326   4.972
 1327SOL    HW2 6953   1.537   5.267   5.091
 1327SOL     MW 6954   1.539   5.309   5.015
 1328SOL     OW 6955   1.284   0.968   5.054
 1328SOL    HW1 6956   1.244   0.967   5.140
 1328SOL    HW2 6957   1.314   0.878   5.040
 1328SOL     MW 6958   1.283   0.956   5.063
 1329SOL     OW 6959   6.077   3.049   5.095
 1329SOL    HW1 6960   6.126   3.125   5.063
 1329SOL    HW2 6961   6.087   2.983   5.026
 1329SOL     MW 6962   6.084   3.050   5.082
 1330SOL     OW 6963   0.430   1.589   4.779
 1330SOL    HW1 6964   0.429   1.676   4.820
 1330SOL    HW2 6965   0.346   1.551   4.801
 1330SOL     MW 6966   0.419   1.596   4.787
 1331SOL     OW 6967   1.433   0.836   4.362
 1331SOL    HW1 6968   1.413   0.929   4.378
 1331SOL    HW2 6969   1.459   0.833   4.269
 1331SOL     MW 6970   1.433   0.848   4.352
 1332SOL     OW 6971   1.135   4.575   4.229
 1332SOL    HW1 6972   1.121   4.481   4.242
 1332SOL    HW2 6973   1.163   4.583   4.138
 1332SOL     MW 6974   1.137   4.564   4.219
 1333SOL     OW 6975   1.126   2.850   4.517
 1333SOL    HW1 6976   1.123   2.755   4.506
 1333SOL    HW2 6977   1.123   2.884   4.427
 1333SOL     MW 6978   1.125   2.842   4.504
 1334SOL     OW 6979   0.539   1.209   4.124
 1334SOL    HW1 6980   0.468   1.167   4.076
 1334SOL    HW2 6981   0.522   1.188   4.216
 1334SOL     MW 6982   0.528   1.201   4.130
 1335SOL     OW 6983   2.302   3.863   5.885
 1335SOL    HW1 6984   2.331   3.779   5.849
 1335SOL    HW2 6985   2.358   3.876   5.962
 1335SOL     MW 6986   2.313   3.854   5.890
 1336SOL     OW 6987   2.168   2.799   5.449
 1336SOL    HW1 6988   2.187   2.722   5.397
 1336SOL    HW2 6989   2.145   2.866   5.385
 1336SOL     MW 6990   2.167   2.798   5.435
 1337SOL     OW 6991   3.357   2.682   5.258
 1337SOL    HW1 6992   3.331   2.772   5.279
 1337SOL    HW2 6993   3.388   2.687   5.167
 1337SOL     MW 6994   3.358   2.694   5.249
 1338SOL     OW 6995   1.432   1.291   2.413
 1338SOL    HW1 6996   1.339   1.283   2.432
 1338SOL    HW2 6997   1.440   1.265   2.321
 1338SOL     MW 6998   1.421   1.287   2.404
 1339SOL     OW 6999   0.909   1.693   5.129
 1339SOL    HW1 7000   0.867   1.779   5.140
 1339SOL    HW2 7001   0.971   1.688   5.202
 1339SOL     MW 7002   0.912   1.703   5.140
 1340SOL     OW 7003   5.521   2.762   3.124
 1340SOL    HW1 7004   5.558   2.848   3.144
 1340SOL    HW2 7005   5.497   2.725   3.209
 1340SOL     MW 7006   5.523   2.768   3.137
 1341SOL     OW 7007   5.561   3.130   4.095
 1341SOL    HW1 7008   5.495   3.184   4.050
 1341SOL    HW2 7009   5.642   3.148   4.047
 1341SOL     MW 7010   5.563   3.139   4.083
 1342SOL     OW 7011   1.726   3.424   5.924
 1342SOL    HW1 7012   1.723   3.486   5.997
 1342SOL    HW2 7013   1.679   3.468   5.853
 1342SOL     MW 7014   1.720   3.437   5.924
 1343SOL     OW 7015   2.721   2.017   4.470
 1343SOL    HW1 7016   2.667   2.086   4.508
 1343SOL    HW2 7017   2.684   2.002   4.383
 1343SOL     MW 7018   2.709   2.024   4.464
 1344SOL     OW 7019   5.422   2.369   5.135
 1344SOL    HW1 7020   5.372   2.301   5.090
 1344SOL    HW2 7021   5.506   2.371   5.090
 1344SOL     MW 7022   5.426   2.361   5.124
 1345SOL     OW 7023   5.775   2.408   5.471
 1345SOL    HW1 7024   5.757   2.378   5.560
 1345SOL    HW2 7025   5.715   2.358   5.416
 1345SOL     MW 7026   5.765   2.398   5.475
 1346SOL     OW 7027   2.801   1.774   4.260
 1346SOL    HW1 7028   2.776   1.690   4.298
 1346SOL    HW2 7029   2.722   1.828   4.267
 1346SOL     MW 7030   2.787   1.770   4.266
 1347SOL     OW 7031   0.052   1.301   6.109
 1347SOL    HW1 7032   0.141   1.300   6.072
 1347SOL    HW2 7033   0.018   1.212   6.093
 1347SOL     MW 7034   0.059   1.289   6.102
 1348SOL     OW 7035   0.355   4.185   2.697
 1348SOL    HW1 7036   0.360   4.220   2.608
 1348SOL    HW2 7037   0.271   4.139   2.700
 1348SOL     MW 7038   0.345   4.183   2.686
 1349SOL     OW 7039   0.804   3.890   4.998
 1349SOL    HW1 7040   0.878   3.860   4.946
 1349SOL    HW2 7041   0.741   3.923   4.935
 1349SOL     MW 7042   0.805   3.890   4.984
 1350SOL     OW 7043   1.055   2.829   3.854
 1350SOL    HW1 7044   0.972   2.836   3.901
 1350SOL    HW2 7045   1.117   2.879   3.908
 1350SOL     MW 7046   1.052   2.836   3.867
 1351SOL     OW 7047   1.146   0.888   4.793
 1351SOL    HW1 7048   1.088   0.940   4.737
 1351SOL    HW2 7049   1.179   0.951   4.857
 1351SOL     MW 7050   1.143   0.903   4.794
 1352SOL     OW 7051   1.597   2.688   5.143
 1352SOL    HW1 7052   1.501   2.696   5.149
 1352SOL    HW2 7053   1.615   2.596   5.162
 1352SOL     MW 7054   1.587   2.678   5.146
 1353SOL     OW 7055   6.137   2.932   3.212
 1353SOL    HW1 7056   6.064   2.908   3.154
 1353SOL    HW2 7057   6.179   2.848   3.232
 1353SOL     MW 7058   6.133   2.918   3.207
 1354SOL     OW 7059   1.638   1.923   5.790
 1354SOL    HW1 7060   1.732   1.937   5.793
 1354SOL    HW2 7061   1.622   1.854   5.854
 1354SOL     MW 7062   1.648   1.916   5.799
 1355SOL     OW 7063   0.755   4.143   0.173
 1355SOL    HW1 7064   0.824   4.076   0.175
 1355SOL    HW2 7065   0.707   4.131   0.254
 1355SOL     MW 7066   0.758   4.133   0.183
 1356SOL     OW 7067   5.608   4.188   5.713
 1356SOL    HW1 7068   5.514   4.202   5.721
 1356SOL    HW2 7069   5.619   4.146   5.628
 1356SOL     MW 7070   5.598   4.184   5.703
 1357SOL     OW 7071   1.402   4.008   5.640
 1357SOL    HW1 7072   1.443   4.092   5.658
 1357SOL    HW2 7073   1.467   3.959   5.590
 1357SOL     MW 7074   1.415   4.012   5.636
 1358SOL     OW 7075   0.776   3.051   5.374
 1358SOL    HW1 7076   0.779   3.146   5.386
 1358SOL    HW2 7077   0.857   3.019   5.414
 1358SOL     MW 7078   0.787   3.059   5.381
 1359SOL     OW 7079   2.324   2.747   4.539
 1359SOL    HW1 7080   2.412   2.711   4.543
 1359SOL    HW2 7081   2.293   2.747   4.629
 1359SOL     MW 7082   2.331   2.742   4.551
 1360SOL     OW 7083   0.009   1.200   3.716
 1360SOL    HW1 7084   0.009   1.166   3.626
 1360SOL    HW2 7085  -0.081   1.229   3.730
 1360SOL     MW 7086  -0.003   1.200   3.706
 1361SOL     OW 7087   0.375   3.670   0.754
 1361SOL    HW1 7088   0.382   3.628   0.840
 1361SOL    HW2 7089   0.465   3.693   0.731
 1361SOL     MW 7090   0.387   3.667   0.762
 1362SOL     OW 7091   5.639   6.212   5.585
 1362SOL    HW1 7092   5.723   6.227   5.543
 1362SOL    HW2 7093   5.658   6.147   5.653
 1362SOL     MW 7094   5.652   6.206   5.589
 1363SOL     OW 7095   0.692   0.154   6.122
 1363SOL    HW1 7096   0.673   0.076   6.174
 1363SOL    HW2 7097   0.710   0.120   6.034
 1363SOL     MW 7098   0.692   0.140   6.117
 1364SOL     OW 7099   5.680   0.833   4.318
 1364SOL    HW1 7100   5.765   0.814   4.357
 1364SOL    HW2 7101   5.621   0.842   4.394
 1364SOL     MW 7102   5.683   0.832   4.333
 1365SOL     OW 7103   0.598   1.240   3.399
 1365SOL    HW1 7104   0.617   1.303   3.468
 1365SOL    HW2 7105   0.636   1.279   3.320
 1365SOL     MW 7106   0.605   1.253   3.398
 1366SOL     OW 7107   3.341   1.329   4.002
 1366SOL    HW1 7108   3.384   1.243   4.000
 1366SOL    HW2 7109   3.259   1.314   4.048
 1366SOL     MW 7110   3.336   1.316   4.007
 1367SOL     OW 7111   5.083   1.428   0.647
 1367SOL    HW1 7112   5.017   1.481   0.690
 1367SOL    HW2 7113   5.034   1.352   0.615
 1367SOL     MW 7114   5.068   1.425   0.648
 1368SOL     OW 7115   0.224   2.909   4.725
 1368SOL    HW1 7116   0.187   2.826   4.698
 1368SOL    HW2 7117   0.306   2.886   4.769
 1368SOL     MW 7118   0.230   2.896   4.727
 1369SOL     OW 7119   0.149   3.486   4.423
 1369SOL    HW1 7120   0.149   3.471   4.329
 1369SOL    HW2 7121   0.120   3.577   4.433
 1369SOL     MW 7122   0.145   3.496   4.412
 1370SOL     OW 7123   1.786   0.457   5.912
 1370SOL    HW1 7124   1.767   0.375   5.957
 1370SOL    HW2 7125   1.730   0.521   5.954
 1370SOL     MW 7126   1.777   0.454   5.923
 1371SOL     OW 7127   0.573   2.176   5.249
 1371SOL    HW1 7128   0.521   2.177   5.168
 1371SOL    HW2 7129   0.629   2.098   5.240
 1371SOL     MW 7130   0.574   2.166   5.237
 1372SOL     OW 7131   1.316   3.329   2.843
 1372SOL    HW1 7132   1.335   3.335   2.749
 1372SOL    HW2 7133   1.237   3.276   2.848
 1372SOL     MW 7134   1.308   3.323   2.831
 1373SOL     OW 7135   3.138   5.695   4.467
 1373SOL    HW1 7136   3.069   5.707   4.403
 1373SOL    HW2 7137   3.210   5.750   4.435
 1373SOL     MW 7138   3.139   5.704   4.455
 1374SOL     OW 7139   1.287   4.336   5.439
 1374SOL    HW1 7140   1.195   4.364   5.438
 1374SOL    HW2 7141   1.283   4.241   5.428
 1374SOL     MW 7142   1.275   4.327   5.438
 1375SOL     OW 7143   1.132   2.868   4.784
 1375SOL    HW1 7144   1.141   2.869   4.688
 1375SOL    HW2 7145   1.051   2.819   4.800
 1375SOL     MW 7146   1.122   2.862   4.774
 1376SOL     OW 7147   1.599   3.544   5.726
 1376SOL    HW1 7148   1.507   3.520   5.738
 1376SOL    HW2 7149   1.598   3.639   5.711
 1376SOL     MW 7150   1.587   3.553   5.725
 1377SOL     OW 7151   2.321   1.653   1.325
 1377SOL    HW1 7152   2.379   1.728   1.309
 1377SOL    HW2 7153   2.357   1.583   1.270
 1377SOL     MW 7154   2.333   1.653   1.316
 1378SOL     OW 7155   0.838   2.808   4.222
 1378SOL    HW1 7156   0.840   2.878   4.287
 1378SOL    HW2 7157   0.759   2.759   4.241
 1378SOL     MW 7158   0.828   2.811   4.232
 1379SOL     OW 7159   5.129   1.779   2.968
 1379SOL    HW1 7160   5.118   1.871   2.945
 1379SOL    HW2 7161   5.144   1.780   3.063
 1379SOL     MW 7162   5.129   1.791   2.977
 1380SOL     OW 7163   3.896   2.042   1.071
 1380SOL    HW1 7164   3.881   2.013   1.161
 1380SOL    HW2 7165   3.949   2.121   1.079
 1380SOL     MW 7166   3.901   2.048   1.084
 1381SOL     OW 7167   2.191   3.215   5.223
 1381SOL    HW1 7168   2.248   3.232   5.297
 1381SOL    HW2 7169   2.139   3.295   5.213
 1381SOL     MW 7170   2.192   3.227   5.231
 1382SOL     OW 7171   1.233   0.322   6.112
 1382SOL    HW1 7172   1.282   0.313   6.031
 1382SOL    HW2 7173   1.237   0.416   6.133
 1382SOL     MW 7174   1.240   0.333   6.105
 1383SOL     OW 7175   5.624   2.516   5.927
 1383SOL    HW1 7176   5.657   2.599   5.961
 1383SOL    HW2 7177   5.582   2.474   6.002
 1383SOL     MW 7178   5.623   2.522   5.941
 1384SOL     OW 7179   2.865   2.763   4.748
 1384SOL    HW1 7180   2.821   2.742   4.831
 1384SOL    HW2 7181   2.918   2.840   4.768
 1384SOL     MW 7182   2.866   2.770   4.761
 1385SOL     OW 7183   1.211   2.996   3.987
 1385SOL    HW1 7184   1.289   3.048   4.007
 1385SOL    HW2 7185   1.151   3.058   3.945
 1385SOL     MW 7186   1.213   3.011   3.984
 1386SOL     OW 7187   0.764   3.635   5.095
 1386SOL    HW1 7188   0.684   3.621   5.146
 1386SOL    HW2 7189   0.779   3.729   5.100
 1386SOL     MW 7190   0.756   3.645   5.102
 1387SOL     OW 7191   1.632   4.713   5.650
 1387SOL    HW1 7192   1.611   4.622   5.630
 1387SOL    HW2 7193   1.566   4.764   5.602
 1387SOL     MW 7194   1.621   4.708   5.641
 1388SOL     OW 7195   2.308   4.119   0.281
 1388SOL    HW1 7196   2.229   4.066   0.287
 1388SOL    HW2 7197   2.356   4.098   0.361
 1388SOL     MW 7198   2.304   4.110   0.292
 1389SOL     OW 7199   2.632   0.551   4.345
 1389SOL    HW1 7200   2.651   0.617   4.278
 1389SOL    HW2 7201   2.676   0.472   4.314
 1389SOL     MW 7202   2.640   0.550   4.332
 1390SOL     OW 7203   6.209   3.902   4.623
 1390SOL    HW1 7204   6.138   3.875   4.681
 1390SOL    HW2 7205   6.188   3.992   4.598
 1390SOL     MW 7206   6.197   3.910   4.627
 1391SOL     OW 7207   0.147   2.395   3.201
 1391SOL    HW1 7208   0.122   2.405   3.110
 1391SOL    HW2 7209   0.064   2.385   3.248
 1391SOL     MW 7210   0.134   2.395   3.196
 1392SOL     OW 7211   0.062   0.376   3.819
 1392SOL    HW1 7212   0.041   0.306   3.758
 1392SOL    HW2 7213   0.011   0.356   3.898
 1392SOL     MW 7214   0.053   0.365   3.821
 1393SOL     OW 7215   1.509   4.473   5.556
 1393SOL    HW1 7216   1.430   4.434   5.519
 1393SOL    HW2 7217   1.562   4.398   5.583
 1393SOL     MW 7218   1.506   4.458   5.555
 1394SOL     OW 7219   1.763   3.852   4.468
 1394SOL    HW1 7220   1.722   3.768   4.489
 1394SOL    HW2 7221   1.836   3.858   4.529
 1394SOL     MW 7222   1.767   3.842   4.478
 1395SOL     OW 7223   1.094   1.449   2.989
 1395SOL    HW1 7224   1.106   1.370   3.041
 1395SOL    HW2 7225   1.167   1.447   2.926
 1395SOL     MW 7226   1.105   1.439   2.987
 1396SOL     OW 7227   0.836   1.811   4.823
 1396SOL    HW1 7228   0.831   1.721   4.854
 1396SOL    HW2 7229   0.920   1.816   4.778
 1396SOL     MW 7230   0.846   1.800   4.821
 1397SOL     OW 7231   0.021   3.876   5.913
 1397SOL    HW1 7232  -0.023   3.908   5.835
 1397SOL    HW2 7233   0.076   3.804   5.882
 1397SOL     MW 7234   0.022   3.871   5.899
 1398SOL     OW 7235   2.156   4.573   4.371
 1398SOL    HW1 7236   2.182   4.555   4.462
 1398SOL    HW2 7237   2.067   4.607   4.378
 1398SOL     MW 7238   2.148   4.575   4.384
 1399SOL     OW 7239   5.500   3.410   5.143
 1399SOL    HW1 7240   5.557   3.443   5.073
 1399SOL    HW2 7241   5.544   3.331   5.174
 1399SOL     MW 7242   5.513   3.404   5.138
 1400SOL     OW 7243   5.183   3.112   4.491
 1400SOL    HW1 7244   5.258   3.061   4.461
 1400SOL    HW2 7245   5.136   3.054   4.551
 1400SOL     MW 7246   5.186   3.098   4.495
 1401SOL     OW 7247   1.185   4.348   0.224
 1401SOL    HW1 7248   1.167   4.370   0.132
 1401SOL    HW2 7249   1.166   4.428   0.272
 1401SOL     MW 7250   1.181   4.361   0.218
 1402SOL     OW 7251   1.763   2.079   3.733
 1402SOL    HW1 7252   1.763   2.155   3.675
 1402SOL    HW2 7253   1.756   2.003   3.674
 1402SOL     MW 7254   1.762   2.079   3.718
 1403SOL     OW 7255   0.903   2.744   4.860
 1403SOL    HW1 7256   0.910   2.657   4.821
 1403SOL    HW2 7257   0.874   2.728   4.950
 1403SOL     MW 7258   0.900   2.731   4.867
 1404SOL     OW 7259   0.273   2.202   4.796
 1404SOL    HW1 7260   0.316   2.227   4.878
 1404SOL    HW2 7261   0.184   2.234   4.805
 1404SOL     MW 7262   0.267   2.209   4.808
 1405SOL     OW 7263   5.380   2.232   5.882
 1405SOL    HW1 7264   5.285   2.217   5.882
 1405SOL    HW2 7265   5.392   2.306   5.822
 1405SOL     MW 7266   5.369   2.240   5.874
 1406SOL     OW 7267   1.282   4.748   5.707
 1406SOL    HW1 7268   1.356   4.738   5.768
 1406SOL    HW2 7269   1.317   4.802   5.636
 1406SOL     MW 7270   1.296   4.754   5.706
 1407SOL     OW 7271   2.674   2.116   5.201
 1407SOL    HW1 7272   2.595   2.145   5.247
 1407SOL    HW2 7273   2.732   2.085   5.271
 1407SOL     MW 7274   2.671   2.116   5.216
 1408SOL     OW 7275   5.877   2.998   5.480
 1408SOL    HW1 7276   5.863   3.055   5.556
 1408SOL    HW2 7277   5.789   2.974   5.451
 1408SOL     MW 7278   5.864   3.002   5.486
 1409SOL     OW 7279   2.040   0.753   5.612
 1409SOL    HW1 7280   2.058   0.809   5.537
 1409SOL    HW2 7281   2.012   0.670   5.575
 1409SOL     MW 7282   2.039   0.750   5.598
 1410SOL     OW 7283   2.623   1.607   5.745
 1410SOL    HW1 7284   2.688   1.539   5.764
 1410SOL    HW2 7285   2.623   1.614   5.650
 1410SOL     MW 7286   2.632   1.599   5.735
 1411SOL     OW 7287   2.448   2.508   4.851
 1411SOL    HW1 7288   2.501   2.517   4.930
 1411SOL    HW2 7289   2.492   2.562   4.786
 1411SOL     MW 7290   2.461   2.516   4.853
 1412SOL     OW 7291   2.267   2.705   4.812
 1412SOL    HW1 7292   2.319   2.626   4.823
 1412SOL    HW2 7293   2.177   2.677   4.828
 1412SOL     MW 7294   2.262   2.691   4.816
 1413SOL     OW 7295   2.773   4.846   5.578
 1413SOL    HW1 7296   2.799   4.913   5.641
 1413SOL    HW2 7297   2.789   4.763   5.622
 1413SOL     MW 7298   2.779   4.844   5.592
 1414SOL     OW 7299   0.695   2.430   4.795
 1414SOL    HW1 7300   0.602   2.445   4.777
 1414SOL    HW2 7301   0.710   2.341   4.763
 1414SOL     MW 7302   0.685   2.420   4.788
 1415SOL     OW 7303   2.621   1.641   5.464
 1415SOL    HW1 7304   2.712   1.667   5.446
 1415SOL    HW2 7305   2.574   1.666   5.385
 1415SOL     MW 7306   2.627   1.648   5.452
 1416SOL     OW 7307   0.114   3.465   2.926
 1416SOL    HW1 7308   0.184   3.464   2.990
 1416SOL    HW2 7309   0.140   3.399   2.861
 1416SOL     MW 7310   0.126   3.456   2.926
 1417SOL     OW 7311   2.529   3.523   5.877
 1417SOL    HW1 7312   2.624   3.538   5.881
 1417SOL    HW2 7313   2.517   3.436   5.916
 1417SOL     MW 7314   2.540   3.514   5.883
 1418SOL     OW 7315   5.590   2.721   4.706
 1418SOL    HW1 7316   5.542   2.676   4.636
 1418SOL    HW2 7317   5.531   2.790   4.734
 1418SOL     MW 7318   5.576   2.724   4.701
 1419SOL     OW 7319   5.920   3.746   3.361
 1419SOL    HW1 7320   5.889   3.829   3.325
 1419SOL    HW2 7321   5.926   3.688   3.285
 1419SOL     MW 7322   5.917   3.749   3.346
 1420SOL     OW 7323   1.110   1.977   4.502
 1420SOL    HW1 7324   1.022   1.941   4.516
 1420SOL    HW2 7325   1.149   1.920   4.436
 1420SOL     MW 7326   1.103   1.965   4.495
 1421SOL     OW 7327   2.051   1.737   1.299
 1421SOL    HW1 7328   2.036   1.771   1.211
 1421SOL    HW2 7329   2.141   1.705   1.298
 1421SOL     MW 7330   2.061   1.737   1.288
 1422SOL     OW 7331   1.201   1.270   5.163
 1422SOL    HW1 7332   1.253   1.243   5.088
 1422SOL    HW2 7333   1.231   1.216   5.236
 1422SOL     MW 7334   1.211   1.260   5.163
 1423SOL     OW 7335   1.159   3.140   4.794
 1423SOL    HW1 7336   1.213   3.166   4.869
 1423SOL    HW2 7337   1.134   3.049   4.813
 1423SOL     MW 7338   1.162   3.132   4.806
 1424SOL     OW 7339   5.864   2.443   0.314
 1424SOL    HW1 7340   5.941   2.461   0.367
 1424SOL    HW2 7341   5.899   2.423   0.227
 1424SOL     MW 7342   5.878   2.443   0.309
 1425SOL     OW 7343   0.457   1.027   5.172
 1425SOL    HW1 7344   0.525   0.983   5.122
 1425SOL    HW2 7345   0.391   0.959   5.188
 1425SOL     MW 7346   0.457   1.013   5.168
 1426SOL     OW 7347   0.961   3.290   4.722
 1426SOL    HW1 7348   0.904   3.301   4.798
 1426SOL    HW2 7349   1.029   3.229   4.750
 1426SOL     MW 7350   0.963   3.284   4.735
 1427SOL     OW 7351   1.342   5.179   2.848
 1427SOL    HW1 7352   1.399   5.128   2.906
 1427SOL    HW2 7353   1.323   5.120   2.776
 1427SOL     MW 7354   1.347   5.165   2.846
 1428SOL     OW 7355   2.670   4.399   4.570
 1428SOL    HW1 7356   2.654   4.305   4.580
 1428SOL    HW2 7357   2.669   4.434   4.659
 1428SOL     MW 7358   2.668   4.391   4.583
 1429SOL     OW 7359   1.905   3.225   4.962
 1429SOL    HW1 7360   2.000   3.240   4.963
 1429SOL    HW2 7361   1.874   3.277   4.888
 1429SOL     MW 7362   1.913   3.233   4.952
 1430SOL     OW 7363   0.952   4.029   3.143
 1430SOL    HW1 7364   1.012   3.970   3.189
 1430SOL    HW2 7365   1.006   4.104   3.119
 1430SOL     MW 7366   0.966   4.031   3.145
 1431SOL     OW 7367   5.373   1.837   4.564
 1431SOL    HW1 7368   5.301   1.823   4.503
 1431SOL    HW2 7369   5.331   1.874   4.642
 1431SOL     MW 7370   5.358   1.840   4.566
 1432SOL     OW 7371   5.999   1.495   2.464
 1432SOL    HW1 7372   6.003   1.463   2.554
 1432SOL    HW2 7373   6.091   1.505   2.438
 1432SOL     MW 7374   6.012   1.492   2.472
 1433SOL     OW 7375   0.141   0.506   1.279
 1433SOL    HW1 7376   0.186   0.432   1.238
 1433SOL    HW2 7377   0.206   0.545   1.336
 1433SOL     MW 7378   0.155   0.501   1.281
 1434SOL     OW 7379   5.789   3.155   0.130
 1434SOL    HW1 7380   5.857   3.218   0.109
 1434SOL    HW2 7381   5.796   3.142   0.225
 1434SOL     MW 7382   5.799   3.161   0.140
 1435SOL     OW 7383   0.481   2.546   3.851
 1435SOL    HW1 7384   0.463   2.540   3.757
 1435SOL    HW2 7385   0.558   2.602   3.857
 1435SOL     MW 7386   0.489   2.552   3.840
 1436SOL     OW 7387   1.753   2.852   6.141
 1436SOL    HW1 7388   1.803   2.772   6.124
 1436SOL    HW2 7389   1.818   2.916   6.169
 1436SOL     MW 7390   1.767   2.850   6.143
 1437SOL     OW 7391   6.008   3.779   2.805
 1437SOL    HW1 7392   6.080   3.764   2.867
 1437SOL    HW2 7393   6.047   3.831   2.735
 1437SOL     MW 7394   6.022   3.783   2.804
 1438SOL     OW 7395   0.123   4.583   1.302
 1438SOL    HW1 7396   0.096   4.543   1.384
 1438SOL    HW2 7397   0.044   4.627   1.269
 1438SOL     MW 7398   0.110   4.584   1.308
 1439SOL     OW 7399   0.237   3.048   3.524
 1439SOL    HW1 7400   0.155   3.098   3.524
 1439SOL    HW2 7401   0.251   3.027   3.431
 1439SOL     MW 7402   0.228   3.052   3.512
 1440SOL     OW 7403   5.855   1.366   2.299
 1440SOL    HW1 7404   5.917   1.400   2.362
 1440SOL    HW2 7405   5.772   1.410   2.319
 1440SOL     MW 7406   5.852   1.376   2.309
 1441SOL     OW 7407   5.555   2.318   3.236
 1441SOL    HW1 7408   5.580   2.383   3.171
 1441SOL    HW2 7409   5.475   2.278   3.202
 1441SOL     MW 7410   5.548   2.321   3.223
 1442SOL     OW 7411   0.070   4.513   0.358
 1442SOL    HW1 7412   0.033   4.577   0.297
 1442SOL    HW2 7413   0.014   4.436   0.348
 1442SOL     MW 7414   0.058   4.512   0.349
 1443SOL     OW 7415   1.435   3.189   3.402
 1443SOL    HW1 7416   1.510   3.150   3.446
 1443SOL    HW2 7417   1.359   3.159   3.452
 1443SOL     MW 7418   1.435   3.180   3.414
 1444SOL     OW 7419   1.659   2.262   3.518
 1444SOL    HW1 7420   1.720   2.332   3.494
 1444SOL    HW2 7421   1.575   2.291   3.482
 1444SOL     MW 7422   1.656   2.275   3.510
 1445SOL     OW 7423   1.732   2.715   3.846
 1445SOL    HW1 7424   1.781   2.759   3.916
 1445SOL    HW2 7425   1.751   2.622   3.860
 1445SOL     MW 7426   1.741   2.709   3.857
 1446SOL     OW 7427   1.635   2.625   4.179
 1446SOL    HW1 7428   1.697   2.674   4.234
 1446SOL    HW2 7429   1.612   2.548   4.231
 1446SOL     MW 7430   1.640   2.622   4.193
 1447SOL     OW 7431   1.317   2.611   4.524
 1447SOL    HW1 7432   1.289   2.572   4.442
 1447SOL    HW2 7433   1.388   2.554   4.555
 1447SOL     MW 7434   1.323   2.599   4.517
 1448SOL     OW 7435   1.449   2.396   4.232
 1448SOL    HW1 7436   1.376   2.423   4.288
 1448SOL    HW2 7437   1.504   2.342   4.289
 1448SOL     MW 7438   1.447   2.393   4.247
 1449SOL     OW 7439   2.201   1.971   4.774
 1449SOL    HW1 7440   2.171   2.051   4.732
 1449SOL    HW2 7441   2.121   1.933   4.812
 1449SOL     MW 7442   2.187   1.976   4.773
 1450SOL     OW 7443   5.500   1.200   3.284
 1450SOL    HW1 7444   5.475   1.275   3.229
 1450SOL    HW2 7445   5.577   1.231   3.331
 1450SOL     MW 7446   5.507   1.214   3.283
 1451SOL     OW 7447   0.912   1.731   4.335
 1451SOL    HW1 7448   0.877   1.662   4.278
 1451SOL    HW2 7449   0.869   1.811   4.305
 1451SOL     MW 7450   0.902   1.733   4.324
 1452SOL     OW 7451   1.292   0.921   0.233
 1452SOL    HW1 7452   1.256   0.900   0.147
 1452SOL    HW2 7453   1.360   0.856   0.247
 1452SOL     MW 7454   1.296   0.910   0.224
 1453SOL     OW 7455   1.896   1.025   3.724
 1453SOL    HW1 7456   1.937   0.941   3.707
 1453SOL    HW2 7457   1.959   1.073   3.778
 1453SOL     MW 7458   1.909   1.021   3.729
 1454SOL     OW 7459   1.874   2.746   4.328
 1454SOL    HW1 7460   1.829   2.766   4.410
 1454SOL    HW2 7461   1.901   2.655   4.337
 1454SOL     MW 7462   1.871   2.737   4.340
 1455SOL     OW 7463   1.351   1.492   5.315
 1455SOL    HW1 7464   1.265   1.457   5.337
 1455SOL    HW2 7465   1.357   1.483   5.220
 1455SOL     MW 7466   1.341   1.486   5.306
 1456SOL     OW 7467   2.128   4.145   5.398
 1456SOL    HW1 7468   2.063   4.173   5.334
 1456SOL    HW2 7469   2.093   4.173   5.482
 1456SOL     MW 7470   2.115   4.152   5.400
 1457SOL     OW 7471   5.581   1.433   4.557
 1457SOL    HW1 7472   5.598   1.370   4.626
 1457SOL    HW2 7473   5.574   1.517   4.602
 1457SOL     MW 7474   5.582   1.436   4.572
 1458SOL     OW 7475   6.213   4.135   5.019
 1458SOL    HW1 7476   6.205   4.167   4.929
 1458SOL    HW2 7477   6.129   4.155   5.060
 1458SOL     MW 7478   6.201   4.141   5.012
 1459SOL     OW 7479   1.276   1.124   5.841
 1459SOL    HW1 7480   1.335   1.083   5.904
 1459SOL    HW2 7481   1.330   1.138   5.763
 1459SOL     MW 7482   1.291   1.121   5.839
 1460SOL     OW 7483   1.999   0.194   5.173
 1460SOL    HW1 7484   1.951   0.220   5.095
 1460SOL    HW2 7485   2.070   0.139   5.139
 1460SOL     MW 7486   2.002   0.190   5.158
 1461SOL     OW 7487   0.913   5.074   5.101
 1461SOL    HW1 7488   0.896   5.168   5.107
 1461SOL    HW2 7489   0.958   5.063   5.017
 1461SOL     MW 7490   0.917   5.085   5.091
 1462SOL     OW 7491   0.204   4.847   4.466
 1462SOL    HW1 7492   0.144   4.798   4.522
 1462SOL    HW2 7493   0.278   4.868   4.523
 1462SOL     MW 7494   0.206   4.843   4.480
 1463SOL     OW 7495   0.631   3.329   2.139
 1463SOL    HW1 7496   0.589   3.265   2.081
 1463SOL    HW2 7497   0.596   3.413   2.111
 1463SOL     MW 7498   0.621   3.331   2.128
 1464SOL     OW 7499   1.052   4.390   4.608
 1464SOL    HW1 7500   1.004   4.392   4.691
 1464SOL    HW2 7501   1.128   4.334   4.626
 1464SOL     MW 7502   1.055   4.383   4.621
 1465SOL     OW 7503   6.108   2.758   4.585
 1465SOL    HW1 7504   6.134   2.734   4.496
 1465SOL    HW2 7505   6.015   2.737   4.589
 1465SOL     MW 7506   6.099   2.753   4.574
 1466SOL     OW 7507   2.021   0.991   4.592
 1466SOL    HW1 7508   2.099   1.018   4.545
 1466SOL    HW2 7509   2.011   0.898   4.572
 1466SOL     MW 7510   2.030   0.982   4.584
 1467SOL     OW 7511   2.448   2.173   5.322
 1467SOL    HW1 7512   2.388   2.216   5.261
 1467SOL    HW2 7513   2.439   2.222   5.404
 1467SOL     MW 7514   2.439   2.185   5.325
 1468SOL     OW 7515   1.206   2.025   0.014
 1468SOL    HW1 7516   1.225   2.087  -0.055
 1468SOL    HW2 7517   1.141   1.966  -0.023
 1468SOL     MW 7518   1.200   2.025   0.000
 1469SOL     OW 7519   5.702   3.526   3.297
 1469SOL    HW1 7520   5.733   3.439   3.270
 1469SOL    HW2 7521   5.693   3.519   3.392
 1469SOL     MW 7522   5.705   3.514   3.306
 1470SOL     OW 7523   1.367   2.725   4.118
 1470SOL    HW1 7524   1.451   2.707   4.161
 1470SOL    HW2 7525   1.365   2.820   4.107
 1470SOL     MW 7526   1.377   2.735   4.122
 1471SOL     OW 7527   3.070   3.281   5.676
 1471SOL    HW1 7528   3.040   3.228   5.750
 1471SOL    HW2 7529   3.069   3.371   5.709
 1471SOL     MW 7530   3.066   3.286   5.690
 1472SOL     OW 7531   1.862   2.898   4.043
 1472SOL    HW1 7532   1.844   2.843   4.119
 1472SOL    HW2 7533   1.800   2.971   4.051
 1472SOL     MW 7534   1.851   2.900   4.053
 1473SOL     OW 7535   1.728   3.571   5.474
 1473SOL    HW1 7536   1.692   3.544   5.558
 1473SOL    HW2 7537   1.819   3.543   5.477
 1473SOL     MW 7538   1.735   3.564   5.485
 1474SOL     OW 7539   1.021   3.153   3.900
 1474SOL    HW1 7540   0.935   3.111   3.891
 1474SOL    HW2 7541   1.011   3.212   3.974
 1474SOL     MW 7542   1.008   3.155   3.908
 1475SOL     OW 7543   2.567   1.404   3.990
 1475SOL    HW1 7544   2.651   1.378   4.027
 1475SOL    HW2 7545   2.513   1.326   3.995
 1475SOL     MW 7546   2.571   1.391   3.995
 1476SOL     OW 7547   5.505   1.857   4.319
 1476SOL    HW1 7548   5.461   1.843   4.403
 1476SOL    HW2 7549   5.595   1.829   4.335
 1476SOL     MW 7550   5.511   1.852   4.332
 1477SOL     OW 7551   1.974   3.371   4.645
 1477SOL    HW1 7552   2.000   3.450   4.693
 1477SOL    HW2 7553   2.045   3.309   4.662
 1477SOL     MW 7554   1.986   3.373   4.653
 1478SOL     OW 7555   1.049   3.252   5.153
 1478SOL    HW1 7556   0.961   3.272   5.120
 1478SOL    HW2 7557   1.108   3.284   5.086
 1478SOL     MW 7558   1.045   3.258   5.140
 1479SOL     OW 7559   2.162   3.755   5.199
 1479SOL    HW1 7560   2.138   3.842   5.168
 1479SOL    HW2 7561   2.099   3.737   5.269
 1479SOL     MW 7562   2.151   3.764   5.204
 1480SOL     OW 7563   6.191   3.065   4.299
 1480SOL    HW1 7564   6.236   3.146   4.274
 1480SOL    HW2 7565   6.178   3.018   4.216
 1480SOL     MW 7566   6.195   3.069   4.285
 1481SOL     OW 7567   1.315   1.706   5.643
 1481SOL    HW1 7568   1.343   1.709   5.735
 1481SOL    HW2 7569   1.390   1.742   5.595
 1481SOL     MW 7570   1.328   1.711   5.649
 1482SOL     OW 7571   6.256   1.977   5.411
 1482SOL    HW1 7572   6.246   2.051   5.471
 1482SOL    HW2 7573   6.309   2.010   5.339
 1482SOL     MW 7574   6.261   1.991   5.410
 1483SOL     OW 7575   0.015   2.904   2.981
 1483SOL    HW1 7576  -0.040   2.931   3.054
 1483SOL    HW2 7577   0.058   2.985   2.952
 1483SOL     MW 7578   0.014   2.918   2.986
 1484SOL     OW 7579   1.622   2.052   0.032
 1484SOL    HW1 7580   1.594   2.038  -0.057
 1484SOL    HW2 7581   1.648   2.144   0.035
 1484SOL     MW 7582   1.622   2.062   0.021
 1485SOL     OW 7583   5.905   1.853   3.557
 1485SOL    HW1 7584   5.958   1.781   3.590
 1485SOL    HW2 7585   5.851   1.813   3.489
 1485SOL     MW 7586   5.905   1.839   3.552
 1486SOL     OW 7587   0.490   5.106   2.493
 1486SOL    HW1 7588   0.497   5.071   2.582
 1486SOL    HW2 7589   0.500   5.200   2.504
 1486SOL     MW 7590   0.493   5.113   2.506
 1487SOL     OW 7591   1.337   3.415   5.450
 1487SOL    HW1 7592   1.252   3.380   5.424
 1487SOL    HW2 7593   1.396   3.340   5.447
 1487SOL     MW 7594   1.334   3.401   5.447
 1488SOL     OW 7595   0.835   2.918   0.394
 1488SOL    HW1 7596   0.806   2.976   0.323
 1488SOL    HW2 7597   0.837   2.831   0.355
 1488SOL     MW 7598   0.831   2.914   0.380
 1489SOL     OW 7599   0.250   0.220   4.965
 1489SOL    HW1 7600   0.316   0.173   4.914
 1489SOL    HW2 7601   0.173   0.223   4.908
 1489SOL     MW 7602   0.248   0.214   4.952
 1490SOL     OW 7603   0.871   4.767   1.959
 1490SOL    HW1 7604   0.877   4.673   1.945
 1490SOL    HW2 7605   0.913   4.782   2.044
 1490SOL     MW 7606   0.877   4.757   1.968
 1491SOL     OW 7607   2.149   0.717   3.018
 1491SOL    HW1 7608   2.076   0.656   3.022
 1491SOL    HW2 7609   2.137   0.775   3.093
 1491SOL     MW 7610   2.138   0.717   3.028
 1492SOL     OW 7611   0.858   3.220   4.481
 1492SOL    HW1 7612   0.875   3.126   4.480
 1492SOL    HW2 7613   0.883   3.248   4.570
 1492SOL     MW 7614   0.863   3.212   4.492
 1493SOL     OW 7615   1.293   4.690   5.224
 1493SOL    HW1 7616   1.363   4.755   5.221
 1493SOL    HW2 7617   1.338   4.606   5.214
 1493SOL     MW 7618   1.308   4.687   5.223
 1494SOL     OW 7619   1.349   2.623   5.408
 1494SOL    HW1 7620   1.370   2.716   5.402
 1494SOL    HW2 7621   1.317   2.600   5.320
 1494SOL     MW 7622   1.347   2.632   5.396
 1495SOL     OW 7623   0.124   1.911   1.573
 1495SOL    HW1 7624   0.039   1.921   1.616
 1495SOL    HW2 7625   0.183   1.884   1.643
 1495SOL     MW 7626   0.120   1.909   1.588
 1496SOL     OW 7627   3.425   3.421   5.858
 1496SOL    HW1 7628   3.384   3.352   5.806
 1496SOL    HW2 7629   3.474   3.473   5.793
 1496SOL     MW 7630   3.426   3.419   5.843
 1497SOL     OW 7631   5.727   2.751   5.999
 1497SOL    HW1 7632   5.735   2.802   5.919
 1497SOL    HW2 7633   5.807   2.770   6.048
 1497SOL     MW 7634   5.738   2.760   5.995
 1498SOL     OW 7635   1.278   3.973   5.876
 1498SOL    HW1 7636   1.321   3.956   5.793
 1498SOL    HW2 7637   1.256   4.066   5.874
 1498SOL     MW 7638   1.280   3.983   5.865
 1499SOL     OW 7639   2.457   2.374   5.511
 1499SOL    HW1 7640   2.517   2.443   5.483
 1499SOL    HW2 7641   2.435   2.398   5.602
 1499SOL     MW 7642   2.462   2.386   5.519
 1500SOL     OW 7643   2.189   1.053   4.372
 1500SOL    HW1 7644   2.284   1.055   4.372
 1500SOL    HW2 7645   2.167   0.963   4.346
 1500SOL     MW 7646   2.198   1.041   4.369
 1501SOL     OW 7647   5.979   1.503   6.222
 1501SOL    HW1 7648   5.979   1.539   6.311
 1501SOL    HW2 7649   6.051   1.548   6.178
 1501SOL     MW 7650   5.988   1.513   6.228
 1502SOL     OW 7651   0.751   1.303   5.721
 1502SOL    HW1 7652   0.683   1.343   5.775
 1502SOL    HW2 7653   0.705   1.237   5.670
 1502SOL     MW 7654   0.737   1.300   5.721
 1503SOL     OW 7655   3.105   2.458   0.518
 1503SOL    HW1 7656   3.097   2.363   0.530
 1503SOL    HW2 7657   3.069   2.495   0.599
 1503SOL     MW 7658   3.099   2.450   0.530
 1504SOL     OW 7659   5.325   2.823   6.086
 1504SOL    HW1 7660   5.329   2.838   5.992
 1504SOL    HW2 7661   5.237   2.789   6.102
 1504SOL     MW 7662   5.314   2.821   6.076
 1505SOL     OW 7663   4.287   0.714   5.573
 1505SOL    HW1 7664   4.232   0.733   5.649
 1505SOL    HW2 7665   4.374   0.698   5.610
 1505SOL     MW 7666   4.291   0.714   5.587
 1506SOL     OW 7667   5.643   4.798   3.579
 1506SOL    HW1 7668   5.728   4.773   3.614
 1506SOL    HW2 7669   5.649   4.779   3.485
 1506SOL     MW 7670   5.654   4.792   3.572
 1507SOL     OW 7671   0.917   1.517   5.695
 1507SOL    HW1 7672   0.838   1.570   5.685
 1507SOL    HW2 7673   0.887   1.434   5.731
 1507SOL     MW 7674   0.903   1.513   5.698
 1508SOL     OW 7675   0.106   5.091   4.355
 1508SOL    HW1 7676   0.138   5.007   4.388
 1508SOL    HW2 7677   0.186   5.137   4.329
 1508SOL     MW 7678   0.121   5.086   4.356
 1509SOL     OW 7679   0.803   0.764   0.745
 1509SOL    HW1 7680   0.794   0.700   0.674
 1509SOL    HW2 7681   0.728   0.822   0.734
 1509SOL     MW 7682   0.792   0.763   0.735
 1510SOL     OW 7683   2.599   0.899   2.648
 1510SOL    HW1 7684   2.664   0.859   2.591
 1510SOL    HW2 7685   2.532   0.831   2.661
 1510SOL     MW 7686   2.599   0.885   2.642
 1511SOL     OW 7687   0.490   0.539   6.157
 1511SOL    HW1 7688   0.498   0.614   6.215
 1511SOL    HW2 7689   0.559   0.479   6.186
 1511SOL     MW 7690   0.500   0.541   6.168
 1512SOL     OW 7691   2.916   2.799   5.141
 1512SOL    HW1 7692   2.970   2.878   5.134
 1512SOL    HW2 7693   2.908   2.784   5.235
 1512SOL     MW 7694   2.922   2.807   5.152
 1513SOL     OW 7695   4.964   2.342   5.354
 1513SOL    HW1 7696   4.978   2.432   5.326
 1513SOL    HW2 7697   5.049   2.313   5.388
 1513SOL     MW 7698   4.977   2.350   5.355
 1514SOL     OW 7699   0.747   2.557   0.306
 1514SOL    HW1 7700   0.824   2.507   0.334
 1514SOL    HW2 7701   0.781   2.621   0.244
 1514SOL     MW 7702   0.761   2.559   0.302
 1515SOL     OW 7703   1.849   3.874   0.394
 1515SOL    HW1 7704   1.907   3.902   0.323
 1515SOL    HW2 7705   1.901   3.890   0.473
 1515SOL     MW 7706   1.863   3.880   0.395
 1516SOL     OW 7707   5.897   2.266   6.131
 1516SOL    HW1 7708   5.809   2.303   6.124
 1516SOL    HW2 7709   5.925   2.288   6.220
 1516SOL     MW 7710   5.890   2.273   6.141
 1517SOL     OW 7711   5.853   2.766   5.070
 1517SOL    HW1 7712   5.781   2.714   5.033
 1517SOL    HW2 7713   5.863   2.732   5.159
 1517SOL     MW 7714   5.845   2.755   5.077
 1518SOL     OW 7715   1.385   2.164   4.721
 1518SOL    HW1 7716   1.359   2.172   4.629
 1518SOL    HW2 7717   1.303   2.166   4.770
 1518SOL     MW 7718   1.371   2.165   4.715
 1519SOL     OW 7719   1.884   3.154   5.981
 1519SOL    HW1 7720   1.938   3.123   6.054
 1519SOL    HW2 7721   1.799   3.175   6.021
 1519SOL     MW 7722   1.880   3.153   5.996
 1520SOL     OW 7723   1.276   0.044   4.757
 1520SOL    HW1 7724   1.365   0.066   4.784
 1520SOL    HW2 7725   1.244  -0.015   4.826
 1520SOL     MW 7726   1.284   0.039   4.769
 1521SOL     OW 7727   1.237   3.687   5.863
 1521SOL    HW1 7728   1.161   3.673   5.919
 1521SOL    HW2 7729   1.260   3.779   5.876
 1521SOL     MW 7730   1.230   3.697   5.872
 1522SOL     OW 7731   5.416   3.757   5.931
 1522SOL    HW1 7732   5.390   3.685   5.988
 1522SOL    HW2 7733   5.394   3.836   5.979
 1522SOL     MW 7734   5.410   3.758   5.944
 1523SOL     OW 7735   4.858   3.884   1.017
 1523SOL    HW1 7736   4.838   3.906   1.109
 1523SOL    HW2 7737   4.945   3.922   1.003
 1523SOL     MW 7738   4.867   3.892   1.027
 1524SOL     OW 7739   1.859   2.417   3.264
 1524SOL    HW1 7740   1.854   2.490   3.326
 1524SOL    HW2 7741   1.912   2.351   3.309
 1524SOL     MW 7742   1.865   2.418   3.278
 1525SOL     OW 7743   1.460   2.327   5.033
 1525SOL    HW1 7744   1.542   2.343   5.080
 1525SOL    HW2 7745   1.485   2.273   4.958
 1525SOL     MW 7746   1.474   2.322   5.029
 1526SOL     OW 7747   2.145   2.217   4.660
 1526SOL    HW1 7748   2.172   2.220   4.568
 1526SOL    HW2 7749   2.224   2.239   4.709
 1526SOL     MW 7750   2.159   2.220   4.654
 1527SOL     OW 7751   0.056   1.824   4.596
 1527SOL    HW1 7752   0.030   1.914   4.613
 1527SOL    HW2 7753   0.031   1.809   4.505
 1527SOL     MW 7754   0.050   1.833   4.586
 1528SOL     OW 7755   0.929   3.862   5.640
 1528SOL    HW1 7756   0.984   3.783   5.641
 1528SOL    HW2 7757   0.990   3.933   5.621
 1528SOL     MW 7758   0.944   3.861   5.638
 1529SOL     OW 7759   0.078   2.386   0.528
 1529SOL    HW1 7760   0.173   2.373   0.525
 1529SOL    HW2 7761   0.066   2.479   0.511
 1529SOL     MW 7762   0.089   2.396   0.525
 1530SOL     OW 7763   5.622   4.048   1.772
 1530SOL    HW1 7764   5.703   4.072   1.818
 1530SOL    HW2 7765   5.622   3.953   1.771
 1530SOL     MW 7766   5.633   4.039   1.777
 1531SOL     OW 7767   1.298   1.915   4.987
 1531SOL    HW1 7768   1.247   1.986   5.027
 1531SOL    HW2 7769   1.388   1.946   4.990
 1531SOL     MW 7770   1.303   1.928   4.992
 1532SOL     OW 7771   3.112   3.698   0.210
 1532SOL    HW1 7772   3.075   3.787   0.213
 1532SOL    HW2 7773   3.188   3.705   0.153
 1532SOL     MW 7774   3.117   3.711   0.203
 1533SOL     OW 7775   1.540   3.943   5.357
 1533SOL    HW1 7776   1.492   3.937   5.275
 1533SOL    HW2 7777   1.568   4.035   5.361
 1533SOL     MW 7778   1.537   3.954   5.347
 1534SOL     OW 7779   0.485   0.839   2.587
 1534SOL    HW1 7780   0.483   0.774   2.657
 1534SOL    HW2 7781   0.571   0.829   2.548
 1534SOL     MW 7782   0.495   0.829   2.591
 1535SOL     OW 7783   1.870   2.236   6.001
 1535SOL    HW1 7784   1.930   2.208   6.070
 1535SOL    HW2 7785   1.862   2.160   5.944
 1535SOL     MW 7786   1.877   2.223   6.002
 1536SOL     OW 7787   2.515   3.263   4.545
 1536SOL    HW1 7788   2.469   3.339   4.582
 1536SOL    HW2 7789   2.597   3.258   4.595
 1536SOL     MW 7790   2.520   3.272   4.556
 1537SOL     OW 7791   0.669   3.143   4.815
 1537SOL    HW1 7792   0.632   3.193   4.742
 1537SOL    HW2 7793   0.706   3.209   4.873
 1537SOL     MW 7794   0.669   3.158   4.813
 1538SOL     OW 7795   0.055   2.568   5.828
 1538SOL    HW1 7796   0.088   2.478   5.835
 1538SOL    HW2 7797   0.128   2.622   5.860
 1538SOL     MW 7798   0.069   2.563   5.833
 1539SOL     OW 7799   1.428   2.890   3.322
 1539SOL    HW1 7800   1.519   2.912   3.304
 1539SOL    HW2 7801   1.399   2.959   3.383
 1539SOL     MW 7802   1.436   2.902   3.328
 1540SOL     OW 7803   1.591   2.049   1.292
 1540SOL    HW1 7804   1.575   2.012   1.379
 1540SOL    HW2 7805   1.544   2.133   1.293
 1540SOL     MW 7806   1.583   2.055   1.303
 1541SOL     OW 7807   1.583   2.885   0.645
 1541SOL    HW1 7808   1.626   2.831   0.579
 1541SOL    HW2 7809   1.532   2.949   0.595
 1541SOL     MW 7810   1.582   2.886   0.630
 1542SOL     OW 7811   1.608   1.623   0.245
 1542SOL    HW1 7812   1.550   1.683   0.199
 1542SOL    HW2 7813   1.588   1.636   0.338
 1542SOL     MW 7814   1.598   1.632   0.251
 1543SOL     OW 7815   1.324   0.355   4.336
 1543SOL    HW1 7816   1.340   0.261   4.352
 1543SOL    HW2 7817   1.411   0.395   4.342
 1543SOL     MW 7818   1.337   0.348   4.339
 1544SOL     OW 7819   5.926   1.736   4.498
 1544SOL    HW1 7820   5.979   1.693   4.565
 1544SOL    HW2 7821   5.863   1.788   4.547
 1544SOL     MW 7822   5.925   1.737   4.512
 1545SOL     OW 7823   3.101   1.898   5.462
 1545SOL    HW1 7824   3.075   1.981   5.500
 1545SOL    HW2 7825   3.111   1.916   5.369
 1545SOL     MW 7826   3.099   1.911   5.455
 1546SOL     OW 7827   2.800   3.470   5.200
 1546SOL    HW1 7828   2.885   3.512   5.208
 1546SOL    HW2 7829   2.770   3.460   5.291
 1546SOL     MW 7830   2.807   3.474   5.213
 1547SOL     OW 7831   0.495   3.945   1.260
 1547SOL    HW1 7832   0.496   4.039   1.241
 1547SOL    HW2 7833   0.457   3.905   1.181
 1547SOL     MW 7834   0.490   3.952   1.247
 1548SOL     OW 7835   5.351   2.066   1.236
 1548SOL    HW1 7836   5.324   2.069   1.328
 1548SOL    HW2 7837   5.270   2.068   1.186
 1548SOL     MW 7838   5.337   2.066   1.242
 1549SOL     OW 7839   0.014   1.541   5.407
 1549SOL    HW1 7840   0.008   1.445   5.406
 1549SOL    HW2 7841   0.094   1.560   5.456
 1549SOL     MW 7842   0.023   1.531   5.413
 1550SOL     OW 7843   1.688   1.456   5.491
 1550SOL    HW1 7844   1.729   1.527   5.540
 1550SOL    HW2 7845   1.594   1.468   5.505
 1550SOL     MW 7846   1.681   1.467   5.499
 1551SOL     OW 7847   1.727   3.406   5.231
 1551SOL    HW1 7848   1.723   3.448   5.317
 1551SOL    HW2 7849   1.805   3.442   5.190
 1551SOL     MW 7850   1.736   3.416   5.237
 1552SOL     OW 7851   4.252   4.161   0.104
 1552SOL    HW1 7852   4.168   4.125   0.132
 1552SOL    HW2 7853   4.235   4.255   0.093
 1552SOL     MW 7854   4.239   4.168   0.107
 1553SOL     OW 7855   1.005   1.917   0.431
 1553SOL    HW1 7856   0.929   1.927   0.487
 1553SOL    HW2 7857   1.079   1.912   0.491
 1553SOL     MW 7858   1.005   1.917   0.446
 1554SOL     OW 7859   2.372   2.846   0.799
 1554SOL    HW1 7860   2.401   2.755   0.802
 1554SOL    HW2 7861   2.389   2.874   0.709
 1554SOL     MW 7862   2.378   2.838   0.788
 1555SOL     OW 7863   4.178   1.107   6.015
 1555SOL    HW1 7864   4.256   1.068   5.974
 1555SOL    HW2 7865   4.116   1.035   6.025
 1555SOL     MW 7866   4.180   1.093   6.011
 1556SOL     OW 7867   0.539   3.439   4.975
 1556SOL    HW1 7868   0.602   3.490   4.923
 1556SOL    HW2 7869   0.476   3.406   4.912
 1556SOL     MW 7870   0.539   3.442   4.961
 1557SOL     OW 7871   2.041   2.536   4.556
 1557SOL    HW1 7872   2.026   2.611   4.614
 1557SOL    HW2 7873   2.045   2.461   4.615
 1557SOL     MW 7874   2.039   2.536   4.571
 1558SOL     OW 7875   2.845   4.504   0.339
 1558SOL    HW1 7876   2.863   4.534   0.250
 1558SOL    HW2 7877   2.750   4.502   0.345
 1558SOL     MW 7878   2.835   4.508   0.328
 1559SOL     OW 7879   5.772   0.886   5.417
 1559SOL    HW1 7880   5.754   0.792   5.410
 1559SOL    HW2 7881   5.811   0.897   5.504
 1559SOL     MW 7882   5.774   0.876   5.428
 1560SOL     OW 7883   0.958   5.641   2.796
 1560SOL    HW1 7884   0.979   5.709   2.732
 1560SOL    HW2 7885   0.956   5.560   2.746
 1560SOL     MW 7886   0.960   5.639   2.782
 1561SOL     OW 7887   5.002   2.166   4.662
 1561SOL    HW1 7888   4.987   2.159   4.567
 1561SOL    HW2 7889   4.960   2.087   4.698
 1561SOL     MW 7890   4.994   2.155   4.654
 1562SOL     OW 7891   0.706   3.350   0.255
 1562SOL    HW1 7892   0.642   3.385   0.193
 1562SOL    HW2 7893   0.666   3.360   0.341
 1562SOL     MW 7894   0.693   3.356   0.258
 1563SOL     OW 7895   0.983   3.663   0.541
 1563SOL    HW1 7896   0.960   3.612   0.619
 1563SOL    HW2 7897   0.918   3.637   0.475
 1563SOL     MW 7898   0.972   3.653   0.543
 1564SOL     OW 7899   0.386   3.719   4.856
 1564SOL    HW1 7900   0.312   3.772   4.827
 1564SOL    HW2 7901   0.354   3.672   4.933
 1564SOL     MW 7902   0.373   3.720   4.862
 1565SOL     OW 7903   0.771   3.121   3.718
 1565SOL    HW1 7904   0.697   3.076   3.676
 1565SOL    HW2 7905   0.730   3.174   3.787
 1565SOL     MW 7906   0.756   3.122   3.721
 1566SOL     OW 7907   5.418   2.430   0.631
 1566SOL    HW1 7908   5.480   2.497   0.604
 1566SOL    HW2 7909   5.447   2.404   0.718
 1566SOL     MW 7910   5.429   2.435   0.638
 1567SOL     OW 7911   0.142   3.376   5.634
 1567SOL    HW1 7912   0.140   3.435   5.709
 1567SOL    HW2 7913   0.062   3.324   5.641
 1567SOL     MW 7914   0.132   3.377   5.644
 1568SOL     OW 7915   2.653   3.761   0.535
 1568SOL    HW1 7916   2.625   3.816   0.462
 1568SOL    HW2 7917   2.589   3.779   0.604
 1568SOL     MW 7918   2.641   3.770   0.535
 1569SOL     OW 7919   2.469   1.154   0.442
 1569SOL    HW1 7920   2.499   1.209   0.514
 1569SOL    HW2 7921   2.443   1.215   0.373
 1569SOL     MW 7922   2.470   1.169   0.442
 1570SOL     OW 7923   2.463   2.821   0.533
 1570SOL    HW1 7924   2.521   2.748   0.554
 1570SOL    HW2 7925   2.409   2.788   0.461
 1570SOL     MW 7926   2.464   2.807   0.526
 1571SOL     OW 7927   0.463   0.045   0.530
 1571SOL    HW1 7928   0.493   0.044   0.440
 1571SOL    HW2 7929   0.368   0.053   0.524
 1571SOL     MW 7930   0.455   0.046   0.518
 1572SOL     OW 7931   2.073   4.824   0.979
 1572SOL    HW1 7932   2.144   4.883   1.006
 1572SOL    HW2 7933   2.075   4.753   1.043
 1572SOL     MW 7934   2.083   4.823   0.990
 1573SOL     OW 7935   0.240   4.454   1.980
 1573SOL    HW1 7936   0.312   4.503   1.939
 1573SOL    HW2 7937   0.175   4.445   1.910
 1573SOL     MW 7938   0.241   4.459   1.965
 1574SOL     OW 7939   1.843   0.281   1.953
 1574SOL    HW1 7940   1.869   0.348   1.890
 1574SOL    HW2 7941   1.796   0.216   1.902
 1574SOL     MW 7942   1.840   0.281   1.939
 1575SOL     OW 7943   1.288   2.242   2.051
 1575SOL    HW1 7944   1.229   2.312   2.024
 1575SOL    HW2 7945   1.230   2.174   2.085
 1575SOL     MW 7946   1.273   2.242   2.052
 1576SOL     OW 7947   0.965   3.713   6.063
 1576SOL    HW1 7948   0.953   3.659   5.985
 1576SOL    HW2 7949   0.978   3.650   6.134
 1576SOL     MW 7950   0.965   3.698   6.062
 1577SOL     OW 7951   4.865   5.508   5.643
 1577SOL    HW1 7952   4.947   5.461   5.631
 1577SOL    HW2 7953   4.823   5.466   5.719
 1577SOL     MW 7954   4.870   5.497   5.652
 1578SOL     OW 7955   0.061   5.536   0.106
 1578SOL    HW1 7956  -0.016   5.489   0.137
 1578SOL    HW2 7957   0.130   5.469   0.102
 1578SOL     MW 7958   0.060   5.522   0.110
 1579SOL     OW 7959   0.965   5.425   1.008
 1579SOL    HW1 7960   0.977   5.476   1.088
 1579SOL    HW2 7961   0.936   5.339   1.038
 1579SOL     MW 7962   0.963   5.421   1.022
 1580SOL     OW 7963   2.576   4.719   1.482
 1580SOL    HW1 7964   2.572   4.745   1.390
 1580SOL    HW2 7965   2.599   4.799   1.529
 1580SOL     MW 7966   2.579   4.732   1.476
 1581SOL     OW 7967   2.492   3.727   0.739
 1581SOL    HW1 7968   2.417   3.758   0.790
 1581SOL    HW2 7969   2.481   3.632   0.735
 1581SOL     MW 7970   2.481   3.719   0.745
 1582SOL     OW 7971   0.710   3.033   2.036
 1582SOL    HW1 7972   0.663   2.965   2.083
 1582SOL    HW2 7973   0.753   2.988   1.964
 1582SOL     MW 7974   0.710   3.019   2.033
 1583SOL     OW 7975   2.664   4.001   0.768
 1583SOL    HW1 7976   2.753   3.976   0.790
 1583SOL    HW2 7977   2.662   4.096   0.777
 1583SOL     MW 7978   2.675   4.010   0.772
 1584SOL     OW 7979   1.263   5.508   1.687
 1584SOL    HW1 7980   1.207   5.434   1.711
 1584SOL    HW2 7981   1.349   5.487   1.725
 1584SOL     MW 7982   1.267   5.496   1.695
 1585SOL     OW 7983   5.915   6.195   5.814
 1585SOL    HW1 7984   5.983   6.261   5.823
 1585SOL    HW2 7985   5.833   6.242   5.828
 1585SOL     MW 7986   5.913   6.209   5.817
 1586SOL     OW 7987   1.289   5.581   5.135
 1586SOL    HW1 7988   1.274   5.515   5.066
 1586SOL    HW2 7989   1.368   5.627   5.107
 1586SOL     MW 7990   1.297   5.578   5.123
 1587SOL     OW 7991   1.183   5.727   0.988
 1587SOL    HW1 7992   1.169   5.679   0.906
 1587SOL    HW2 7993   1.120   5.800   0.984
 1587SOL     MW 7994   1.173   5.731   0.977
 1588SOL     OW 7995   4.939   3.634   6.085
 1588SOL    HW1 7996   4.985   3.707   6.126
 1588SOL    HW2 7997   4.847   3.660   6.087
 1588SOL     MW 7998   4.933   3.646   6.090
 1589SOL     OW 7999   0.850   4.587   0.910
 1589SOL    HW1 8000   0.945   4.600   0.907
 1589SOL    HW2 8001   0.819   4.610   0.823
 1589SOL     MW 8002   0.858   4.592   0.899
 1590SOL     OW 8003   0.861   0.176   2.046
 1590SOL    HW1 8004   0.818   0.236   2.106
 1590SOL    HW2 8005   0.790   0.140   1.993
 1590SOL     MW 8006   0.846   0.179   2.047
 1591SOL     OW 8007   2.390   3.413   1.217
 1591SOL    HW1 8008   2.449   3.461   1.275
 1591SOL    HW2 8009   2.404   3.452   1.131
 1591SOL     MW 8010   2.399   3.424   1.214
 1592SOL     OW 8011   0.345   4.738   4.220
 1592SOL    HW1 8012   0.401   4.661   4.212
 1592SOL    HW2 8013   0.289   4.720   4.296
 1592SOL     MW 8014   0.345   4.726   4.229
 1593SOL     OW 8015   3.156   4.231   5.608
 1593SOL    HW1 8016   3.104   4.311   5.602
 1593SOL    HW2 8017   3.229   4.245   5.548
 1593SOL     MW 8018   3.159   4.243   5.599
 1594SOL     OW 8019   2.349   5.625   0.256
 1594SOL    HW1 8020   2.371   5.671   0.337
 1594SOL    HW2 8021   2.359   5.691   0.188
 1594SOL     MW 8022   2.353   5.640   0.258
 1595SOL     OW 8023   1.885   4.604   2.053
 1595SOL    HW1 8024   1.950   4.669   2.025
 1595SOL    HW2 8025   1.912   4.523   2.010
 1595SOL     MW 8026   1.897   4.602   2.044
 1596SOL     OW 8027   1.303   5.117   4.034
 1596SOL    HW1 8028   1.286   5.204   3.997
 1596SOL    HW2 8029   1.278   5.056   3.965
 1596SOL     MW 8030   1.298   5.120   4.020
 1597SOL     OW 8031   0.392   2.675   1.725
 1597SOL    HW1 8032   0.326   2.743   1.733
 1597SOL    HW2 8033   0.357   2.614   1.660
 1597SOL     MW 8034   0.379   2.676   1.718
 1598SOL     OW 8035   5.365   5.764   3.676
 1598SOL    HW1 8036   5.356   5.735   3.585
 1598SOL    HW2 8037   5.381   5.858   3.670
 1598SOL     MW 8038   5.366   5.772   3.664
 1599SOL     OW 8039   2.405   5.399   1.048
 1599SOL    HW1 8040   2.435   5.391   0.958
 1599SOL    HW2 8041   2.436   5.485   1.076
 1599SOL     MW 8042   2.413   5.409   1.040
 1600SOL     OW 8043   5.881   3.431   0.881
 1600SOL    HW1 8044   5.821   3.398   0.949
 1600SOL    HW2 8045   5.823   3.458   0.810
 1600SOL     MW 8046   5.866   3.430   0.881
 1601SOL     OW 8047   2.119   4.185   1.604
 1601SOL    HW1 8048   2.206   4.224   1.591
 1601SOL    HW2 8049   2.104   4.135   1.524
 1601SOL     MW 8050   2.128   4.184   1.592
 1602SOL     OW 8051   1.098   5.614   0.725
 1602SOL    HW1 8052   1.139   5.529   0.740
 1602SOL    HW2 8053   1.004   5.594   0.717
 1602SOL     MW 8054   1.091   5.601   0.726
 1603SOL     OW 8055   1.059   3.374   5.391
 1603SOL    HW1 8056   1.064   3.330   5.306
 1603SOL    HW2 8057   1.063   3.302   5.455
 1603SOL     MW 8058   1.060   3.359   5.388
 1604SOL     OW 8059   2.454   2.680   1.294
 1604SOL    HW1 8060   2.372   2.670   1.248
 1604SOL    HW2 8061   2.491   2.592   1.299
 1604SOL     MW 8062   2.448   2.668   1.289
 1605SOL     OW 8063   0.454   5.842   0.518
 1605SOL    HW1 8064   0.402   5.801   0.449
 1605SOL    HW2 8065   0.493   5.919   0.477
 1605SOL     MW 8066   0.452   5.846   0.504
 1606SOL     OW 8067   3.595   3.866   6.196
 1606SOL    HW1 8068   3.634   3.819   6.269
 1606SOL    HW2 8069   3.591   3.957   6.225
 1606SOL     MW 8070   3.599   3.872   6.209
 1607SOL     OW 8071   1.673   0.876   6.075
 1607SOL    HW1 8072   1.582   0.907   6.067
 1607SOL    HW2 8073   1.665   0.784   6.098
 1607SOL     MW 8074   1.660   0.868   6.077
 1608SOL     OW 8075   1.255   1.662   1.037
 1608SOL    HW1 8076   1.213   1.652   1.122
 1608SOL    HW2 8077   1.287   1.574   1.016
 1608SOL     MW 8078   1.254   1.649   1.045
 1609SOL     OW 8079   0.698   6.128   1.676
 1609SOL    HW1 8080   0.740   6.102   1.594
 1609SOL    HW2 8081   0.701   6.049   1.730
 1609SOL     MW 8082   0.704   6.114   1.672
 1610SOL     OW 8083   5.966   3.352   6.268
 1610SOL    HW1 8084   6.050   3.306   6.257
 1610SOL    HW2 8085   5.990   3.443   6.282
 1610SOL     MW 8086   5.980   3.357   6.268
 1611SOL     OW 8087   0.839   5.147   6.042
 1611SOL    HW1 8088   0.816   5.182   6.128
 1611SOL    HW2 8089   0.768   5.176   5.985
 1611SOL     MW 8090   0.827   5.155   6.046
 1612SOL     OW 8091   5.652   5.972   2.954
 1612SOL    HW1 8092   5.659   6.064   2.980
 1612SOL    HW2 8093   5.703   5.924   3.019
 1612SOL     MW 8094   5.659   5.977   2.966
 1613SOL     OW 8095   5.884   3.138   1.521
 1613SOL    HW1 8096   5.941   3.106   1.451
 1613SOL    HW2 8097   5.796   3.109   1.495
 1613SOL     MW 8098   5.880   3.130   1.508
 1614SOL     OW 8099   1.755   5.310   1.490
 1614SOL    HW1 8100   1.843   5.312   1.452
 1614SOL    HW2 8101   1.702   5.362   1.430
 1614SOL     MW 8102   1.760   5.317   1.477
 1615SOL     OW 8103   1.980   6.045   1.484
 1615SOL    HW1 8104   1.889   6.071   1.477
 1615SOL    HW2 8105   1.976   5.949   1.495
 1615SOL     MW 8106   1.968   6.036   1.485
 1616SOL     OW 8107   0.376   5.023   2.102
 1616SOL    HW1 8108   0.354   5.111   2.071
 1616SOL    HW2 8109   0.339   5.018   2.190
 1616SOL     MW 8110   0.369   5.034   2.109
 1617SOL     OW 8111   1.130   1.652   2.151
 1617SOL    HW1 8112   1.213   1.661   2.199
 1617SOL    HW2 8113   1.064   1.641   2.219
 1617SOL     MW 8114   1.132   1.652   2.166
 1618SOL     OW 8115   2.535   5.351   2.733
 1618SOL    HW1 8116   2.575   5.281   2.680
 1618SOL    HW2 8117   2.603   5.418   2.739
 1618SOL     MW 8118   2.549   5.350   2.727
 1619SOL     OW 8119   2.486   5.554   1.327
 1619SOL    HW1 8120   2.410   5.502   1.354
 1619SOL    HW2 8121   2.558   5.492   1.324
 1619SOL     MW 8122   2.486   5.540   1.330
 1620SOL     OW 8123   0.406   3.659   6.255
 1620SOL    HW1 8124   0.482   3.620   6.296
 1620SOL    HW2 8125   0.342   3.667   6.326
 1620SOL     MW 8126   0.407   3.655   6.269
 1621SOL     OW 8127   0.422   4.737   2.280
 1621SOL    HW1 8128   0.359   4.809   2.287
 1621SOL    HW2 8129   0.429   4.720   2.186
 1621SOL     MW 8130   0.415   4.744   2.269
 1622SOL     OW 8131   0.667   1.911   0.126
 1622SOL    HW1 8132   0.600   1.853   0.092
 1622SOL    HW2 8133   0.746   1.857   0.132
 1622SOL     MW 8134   0.669   1.897   0.122
 1623SOL     OW 8135   2.134   5.644   1.555
 1623SOL    HW1 8136   2.227   5.654   1.533
 1623SOL    HW2 8137   2.124   5.693   1.637
 1623SOL     MW 8138   2.145   5.652   1.563
 1624SOL     OW 8139   1.230   4.168   1.736
 1624SOL    HW1 8140   1.204   4.137   1.649
 1624SOL    HW2 8141   1.202   4.259   1.739
 1624SOL     MW 8142   1.223   4.175   1.726
 1625SOL     OW 8143   0.740   3.893   5.847
 1625SOL    HW1 8144   0.681   3.948   5.794
 1625SOL    HW2 8145   0.821   3.890   5.796
 1625SOL     MW 8146   0.742   3.900   5.833
 1626SOL     OW 8147   2.834   5.885   1.240
 1626SOL    HW1 8148   2.926   5.893   1.216
 1626SOL    HW2 8149   2.815   5.965   1.289
 1626SOL     MW 8150   2.844   5.896   1.243
 1627SOL     OW 8151   3.112   0.675   2.477
 1627SOL    HW1 8152   3.101   0.693   2.383
 1627SOL    HW2 8153   3.023   0.679   2.513
 1627SOL     MW 8154   3.099   0.678   2.469
 1628SOL     OW 8155   1.873   5.136   3.940
 1628SOL    HW1 8156   1.868   5.169   3.850
 1628SOL    HW2 8157   1.876   5.215   3.993
 1628SOL     MW 8158   1.873   5.151   3.935
 1629SOL     OW 8159   0.324   5.568   5.132
 1629SOL    HW1 8160   0.389   5.546   5.065
 1629SOL    HW2 8161   0.375   5.574   5.213
 1629SOL     MW 8162   0.339   5.566   5.134
 1630SOL     OW 8163   1.648   3.872   1.105
 1630SOL    HW1 8164   1.668   3.947   1.049
 1630SOL    HW2 8165   1.579   3.825   1.059
 1630SOL     MW 8166   1.641   3.876   1.092
 1631SOL     OW 8167   5.707   3.697   6.095
 1631SOL    HW1 8168   5.726   3.723   6.185
 1631SOL    HW2 8169   5.718   3.602   6.094
 1631SOL     MW 8170   5.711   3.688   6.106
 1632SOL     OW 8171   5.388   4.735   2.320
 1632SOL    HW1 8172   5.304   4.745   2.274
 1632SOL    HW2 8173   5.364   4.729   2.413
 1632SOL     MW 8174   5.374   4.735   2.326
 1633SOL     OW 8175   5.951   3.990   2.538
 1633SOL    HW1 8176   5.991   4.018   2.455
 1633SOL    HW2 8177   5.954   4.068   2.594
 1633SOL     MW 8178   5.957   4.004   2.534
 1634SOL     OW 8179   0.316   4.077   6.130
 1634SOL    HW1 8180   0.290   4.032   6.049
 1634SOL    HW2 8181   0.387   4.023   6.166
 1634SOL     MW 8182   0.322   4.064   6.124
 1635SOL     OW 8183   1.861   5.633   1.284
 1635SOL    HW1 8184   1.906   5.687   1.350
 1635SOL    HW2 8185   1.776   5.613   1.323
 1635SOL     MW 8186   1.856   5.637   1.298
 1636SOL     OW 8187   5.226   5.793   1.143
 1636SOL    HW1 8188   5.239   5.832   1.229
 1636SOL    HW2 8189   5.289   5.838   1.086
 1636SOL     MW 8190   5.235   5.804   1.146
 1637SOL     OW 8191   0.190   3.839   0.624
 1637SOL    HW1 8192   0.234   3.915   0.663
 1637SOL    HW2 8193   0.250   3.766   0.642
 1637SOL     MW 8194   0.203   3.840   0.632
 1638SOL     OW 8195   5.800   4.807   1.016
 1638SOL    HW1 8196   5.841   4.866   0.952
 1638SOL    HW2 8197   5.783   4.726   0.966
 1638SOL     MW 8198   5.803   4.804   1.001
 1639SOL     OW 8199   0.766   5.191   2.364
 1639SOL    HW1 8200   0.686   5.228   2.401
 1639SOL    HW2 8201   0.737   5.112   2.319
 1639SOL     MW 8202   0.752   5.186   2.363
 1640SOL     OW 8203   5.220   3.017   0.125
 1640SOL    HW1 8204   5.213   3.079   0.052
 1640SOL    HW2 8205   5.135   2.974   0.128
 1640SOL     MW 8206   5.208   3.020   0.116
 1641SOL     OW 8207   2.107   0.245   2.421
 1641SOL    HW1 8208   2.147   0.160   2.440
 1641SOL    HW2 8209   2.056   0.231   2.342
 1641SOL     MW 8210   2.106   0.232   2.413
 1642SOL     OW 8211   4.098   0.544   0.787
 1642SOL    HW1 8212   4.016   0.501   0.761
 1642SOL    HW2 8213   4.069   0.627   0.825
 1642SOL     MW 8214   4.084   0.549   0.789
 1643SOL     OW 8215   1.067   4.816   1.218
 1643SOL    HW1 8216   1.072   4.722   1.237
 1643SOL    HW2 8217   1.046   4.857   1.301
 1643SOL     MW 8218   1.065   4.809   1.231
 1644SOL     OW 8219   1.983   3.984   0.997
 1644SOL    HW1 8220   1.932   4.032   1.063
 1644SOL    HW2 8221   1.987   4.043   0.922
 1644SOL     MW 8222   1.977   3.998   0.996
 1645SOL     OW 8223   1.339   6.220   0.214
 1645SOL    HW1 8224   1.380   6.254   0.135
 1645SOL    HW2 8225   1.248   6.252   0.210
 1645SOL     MW 8226   1.332   6.228   0.203
 1646SOL     OW 8227   0.632   3.754   0.117
 1646SOL    HW1 8228   0.628   3.798   0.033
 1646SOL    HW2 8229   0.726   3.742   0.134
 1646SOL     MW 8230   0.643   3.758   0.109
 1647SOL     OW 8231   2.719   4.072   4.997
 1647SOL    HW1 8232   2.724   4.147   5.056
 1647SOL    HW2 8233   2.754   3.999   5.049
 1647SOL     MW 8234   2.724   4.072   5.011
 1648SOL     OW 8235   0.615   3.445   0.016
 1648SOL    HW1 8236   0.584   3.355   0.014
 1648SOL    HW2 8237   0.651   3.460  -0.071
 1648SOL     MW 8238   0.616   3.435   0.004
 1649SOL     OW 8239   0.942   5.827   6.007
 1649SOL    HW1 8240   0.932   5.922   6.003
 1649SOL    HW2 8241   1.036   5.813   6.000
 1649SOL     MW 8242   0.953   5.837   6.006
 1650SOL     OW 8243   2.172   0.795   2.759
 1650SOL    HW1 8244   2.162   0.757   2.846
 1650SOL    HW2 8245   2.131   0.732   2.700
 1650SOL     MW 8246   2.166   0.782   2.762
 1651SOL     OW 8247   6.219   5.966   0.750
 1651SOL    HW1 8248   6.219   6.049   0.702
 1651SOL    HW2 8249   6.299   5.969   0.802
 1651SOL     MW 8250   6.229   5.977   0.750
 1652SOL     OW 8251   1.415   4.179   0.261
 1652SOL    HW1 8252   1.342   4.238   0.240
 1652SOL    HW2 8253   1.485   4.237   0.290
 1652SOL     MW 8254   1.414   4.194   0.262
 1653SOL     OW 8255   6.154   5.317   5.890
 1653SOL    HW1 8256   6.192   5.352   5.971
 1653SOL    HW2 8257   6.165   5.222   5.897
 1653SOL     MW 8258   6.160   5.309   5.902
 1654SOL     OW 8259   1.282   4.160   6.168
 1654SOL    HW1 8260   1.240   4.074   6.171
 1654SOL    HW2 8261   1.231   4.214   6.228
 1654SOL     MW 8262   1.270   4.156   6.176
 1655SOL     OW 8263   2.074   5.291   2.684
 1655SOL    HW1 8264   2.155   5.309   2.637
 1655SOL    HW2 8265   2.100   5.280   2.776
 1655SOL     MW 8266   2.088   5.292   2.690
 1656SOL     OW 8267   2.666   1.702   1.400
 1656SOL    HW1 8268   2.714   1.704   1.317
 1656SOL    HW2 8269   2.731   1.730   1.466
 1656SOL     MW 8270   2.681   1.706   1.398
 1657SOL     OW 8271   0.428   3.780   0.286
 1657SOL    HW1 8272   0.501   3.757   0.229
 1657SOL    HW2 8273   0.468   3.825   0.360
 1657SOL     MW 8274   0.442   3.783   0.288
 1658SOL     OW 8275   1.548   3.315   1.178
 1658SOL    HW1 8276   1.521   3.240   1.231
 1658SOL    HW2 8277   1.585   3.276   1.099
 1658SOL     MW 8278   1.549   3.300   1.175
 1659SOL     OW 8279   1.465   2.187   2.781
 1659SOL    HW1 8280   1.439   2.257   2.721
 1659SOL    HW2 8281   1.521   2.230   2.845
 1659SOL     MW 8282   1.469   2.201   2.781
 1660SOL     OW 8283   3.034   5.265   0.576
 1660SOL    HW1 8284   2.990   5.328   0.519
 1660SOL    HW2 8285   2.964   5.210   0.609
 1660SOL     MW 8286   3.019   5.266   0.573
 1661SOL     OW 8287   0.694   3.438   6.035
 1661SOL    HW1 8288   0.778   3.396   6.017
 1661SOL    HW2 8289   0.680   3.497   5.961
 1661SOL     MW 8290   0.703   3.440   6.023
 1662SOL     OW 8291   2.689   4.059   0.375
 1662SOL    HW1 8292   2.736   4.142   0.377
 1662SOL    HW2 8293   2.613   4.073   0.431
 1662SOL     MW 8294   2.686   4.071   0.382
 1663SOL     OW 8295   0.730   2.735   5.126
 1663SOL    HW1 8296   0.698   2.662   5.073
 1663SOL    HW2 8297   0.651   2.779   5.156
 1663SOL     MW 8298   0.716   2.731   5.123
 1664SOL     OW 8299   0.025   4.860   2.014
 1664SOL    HW1 8300   0.092   4.891   1.953
 1664SOL    HW2 8301   0.012   4.933   2.074
 1664SOL     MW 8302   0.032   4.873   2.014
 1665SOL     OW 8303   0.097   5.391   3.758
 1665SOL    HW1 8304   0.081   5.324   3.824
 1665SOL    HW2 8305   0.054   5.357   3.679
 1665SOL     MW 8306   0.090   5.378   3.756
 1666SOL     OW 8307   1.699   6.266   2.062
 1666SOL    HW1 8308   1.713   6.311   2.146
 1666SOL    HW2 8309   1.651   6.330   2.009
 1666SOL     MW 8310   1.695   6.280   2.066
 1667SOL     OW 8311   1.666   4.517   1.163
 1667SOL    HW1 8312   1.759   4.540   1.166
 1667SOL    HW2 8313   1.665   4.422   1.178
 1667SOL     MW 8314   1.678   4.508   1.165
 1668SOL     OW 8315   1.062   1.363   1.146
 1668SOL    HW1 8316   1.064   1.340   1.053
 1668SOL    HW2 8317   1.133   1.313   1.185
 1668SOL     MW 8318   1.071   1.354   1.139
 1669SOL     OW 8319   1.744   4.980   0.908
 1669SOL    HW1 8320   1.821   4.986   0.850
 1669SOL    HW2 8321   1.680   5.038   0.868
 1669SOL     MW 8322   1.746   4.988   0.895
 1670SOL     OW 8323   1.344   3.940   0.393
 1670SOL    HW1 8324   1.433   3.907   0.403
 1670SOL    HW2 8325   1.351   4.009   0.327
 1670SOL     MW 8326   1.356   3.945   0.386
 1671SOL     OW 8327   0.210   4.074   5.855
 1671SOL    HW1 8328   0.163   4.150   5.890
 1671SOL    HW2 8329   0.147   4.002   5.860
 1671SOL     MW 8330   0.196   4.075   5.860
 1672SOL     OW 8331   1.429   4.430   0.545
 1672SOL    HW1 8332   1.410   4.523   0.545
 1672SOL    HW2 8333   1.471   4.413   0.461
 1672SOL     MW 8334   1.432   4.439   0.534
 1673SOL     OW 8335   0.828   0.940   1.022
 1673SOL    HW1 8336   0.860   1.015   1.073
 1673SOL    HW2 8337   0.905   0.884   1.011
 1673SOL     MW 8338   0.842   0.942   1.027
 1674SOL     OW 8339   5.593   6.178   1.728
 1674SOL    HW1 8340   5.607   6.270   1.749
 1674SOL    HW2 8341   5.530   6.180   1.656
 1674SOL     MW 8342   5.586   6.190   1.721
 1675SOL     OW 8343   4.685   2.306   0.483
 1675SOL    HW1 8344   4.713   2.397   0.474
 1675SOL    HW2 8345   4.706   2.283   0.573
 1675SOL     MW 8346   4.691   2.315   0.493
 1676SOL     OW 8347   0.952   5.722   0.402
 1676SOL    HW1 8348   1.039   5.687   0.421
 1676SOL    HW2 8349   0.923   5.761   0.485
 1676SOL     MW 8350   0.959   5.723   0.415
 1677SOL     OW 8351   6.287   5.257   0.630
 1677SOL    HW1 8352   6.272   5.348   0.656
 1677SOL    HW2 8353   6.202   5.215   0.638
 1677SOL     MW 8354   6.274   5.264   0.634
 1678SOL     OW 8355   0.209   4.735   3.790
 1678SOL    HW1 8356   0.127   4.702   3.826
 1678SOL    HW2 8357   0.248   4.787   3.860
 1678SOL     MW 8358   0.203   4.737   3.803
 1679SOL     OW 8359   1.398   5.736   0.365
 1679SOL    HW1 8360   1.476   5.725   0.420
 1679SOL    HW2 8361   1.362   5.820   0.391
 1679SOL     MW 8362   1.404   5.745   0.376
 1680SOL     OW 8363   2.010   4.141   0.773
 1680SOL    HW1 8364   2.002   4.077   0.702
 1680SOL    HW2 8365   1.949   4.211   0.748
 1680SOL     MW 8366   2.001   4.142   0.760
 1681SOL     OW 8367   6.070   0.519   0.664
 1681SOL    HW1 8368   6.077   0.589   0.599
 1681SOL    HW2 8369   6.041   0.563   0.744
 1681SOL     MW 8370   6.067   0.533   0.666
 1682SOL     OW 8371   0.890   0.695   0.294
 1682SOL    HW1 8372   0.978   0.712   0.327
 1682SOL    HW2 8373   0.898   0.702   0.199
 1682SOL     MW 8374   0.902   0.698   0.286
 1683SOL     OW 8375   0.501   4.072   5.734
 1683SOL    HW1 8376   0.466   4.024   5.809
 1683SOL    HW2 8377   0.484   4.164   5.755
 1683SOL     MW 8378   0.495   4.077   5.746
 1684SOL     OW 8379   0.059   5.061   3.152
 1684SOL    HW1 8380  -0.023   5.022   3.123
 1684SOL    HW2 8381   0.123   5.035   3.086
 1684SOL     MW 8382   0.057   5.053   3.140
 1685SOL     OW 8383   1.222   4.923   2.245
 1685SOL    HW1 8384   1.245   5.016   2.241
 1685SOL    HW2 8385   1.127   4.922   2.245
 1685SOL     MW 8386   1.213   4.934   2.244
 1686SOL     OW 8387   0.519   4.492   5.000
 1686SOL    HW1 8388   0.595   4.511   5.055
 1686SOL    HW2 8389   0.555   4.445   4.925
 1686SOL     MW 8390   0.533   4.489   4.997
 1687SOL     OW 8391   4.507   3.790   0.978
 1687SOL    HW1 8392   4.434   3.762   1.034
 1687SOL    HW2 8393   4.546   3.708   0.946
 1687SOL     MW 8394   4.502   3.776   0.981
 1688SOL     OW 8395   5.714   4.761   1.617
 1688SOL    HW1 8396   5.675   4.848   1.622
 1688SOL    HW2 8397   5.639   4.702   1.604
 1688SOL     MW 8398   5.699   4.764   1.616
 1689SOL     OW 8399   1.189   3.375   2.349
 1689SOL    HW1 8400   1.215   3.285   2.327
 1689SOL    HW2 8401   1.127   3.400   2.281
 1689SOL     MW 8402   1.185   3.366   2.338
 1690SOL     OW 8403   1.570   2.824   5.661
 1690SOL    HW1 8404   1.625   2.870   5.725
 1690SOL    HW2 8405   1.631   2.770   5.611
 1690SOL     MW 8406   1.585   2.823   5.663
 1691SOL     OW 8407   1.071   3.975   1.050
 1691SOL    HW1 8408   1.141   4.023   1.093
 1691SOL    HW2 8409   1.001   3.970   1.116
 1691SOL     MW 8410   1.071   3.980   1.064
 1692SOL     OW 8411   3.471   4.927   1.426
 1692SOL    HW1 8412   3.506   4.944   1.338
 1692SOL    HW2 8413   3.526   4.981   1.483
 1692SOL     MW 8414   3.483   4.936   1.422
 1693SOL     OW 8415   1.725   1.659   1.051
 1693SOL    HW1 8416   1.675   1.624   1.126
 1693SOL    HW2 8417   1.695   1.750   1.043
 1693SOL     MW 8418   1.715   1.667   1.060
 1694SOL     OW 8419   1.740   5.706   5.722
 1694SOL    HW1 8420   1.804   5.682   5.789
 1694SOL    HW2 8421   1.659   5.722   5.770
 1694SOL     MW 8422   1.738   5.705   5.737
 1695SOL     OW 8423   1.909   4.371   1.924
 1695SOL    HW1 8424   1.903   4.278   1.945
 1695SOL    HW2 8425   1.924   4.373   1.830
 1695SOL     MW 8426   1.910   4.359   1.915
 1696SOL     OW 8427   2.264   0.337   2.193
 1696SOL    HW1 8428   2.270   0.432   2.207
 1696SOL    HW2 8429   2.237   0.301   2.277
 1696SOL     MW 8430   2.261   0.345   2.205
 1697SOL     OW 8431   0.320   0.336   1.183
 1697SOL    HW1 8432   0.402   0.341   1.231
 1697SOL    HW2 8433   0.304   0.242   1.173
 1697SOL     MW 8434   0.328   0.324   1.188
 1698SOL     OW 8435   1.494   6.033   1.345
 1698SOL    HW1 8436   1.520   6.012   1.256
 1698SOL    HW2 8437   1.421   6.095   1.335
 1698SOL     MW 8438   1.488   6.039   1.332
 1699SOL     OW 8439   2.113   5.344   1.588
 1699SOL    HW1 8440   2.208   5.354   1.586
 1699SOL    HW2 8441   2.089   5.366   1.678
 1699SOL     MW 8442   2.122   5.348   1.600
 1700SOL     OW 8443   0.758   4.311   0.984
 1700SOL    HW1 8444   0.700   4.351   1.049
 1700SOL    HW2 8445   0.785   4.384   0.929
 1700SOL     MW 8446   0.754   4.326   0.986
 1701SOL     OW 8447   0.073   5.010   1.772
 1701SOL    HW1 8448   0.008   5.069   1.812
 1701SOL    HW2 8449   0.100   5.054   1.691
 1701SOL     MW 8450   0.068   5.023   1.767
 1702SOL     OW 8451   1.982   5.008   1.946
 1702SOL    HW1 8452   1.948   5.097   1.957
 1702SOL    HW2 8453   2.012   5.006   1.855
 1702SOL     MW 8454   1.982   5.019   1.936
 1703SOL     OW 8455   0.131   3.955   1.950
 1703SOL    HW1 8456   0.206   3.901   1.975
 1703SOL    HW2 8457   0.094   3.983   2.034
 1703SOL     MW 8458   0.136   3.952   1.964
 1704SOL     OW 8459   1.504   2.302   5.405
 1704SOL    HW1 8460   1.446   2.269   5.337
 1704SOL    HW2 8461   1.447   2.321   5.479
 1704SOL     MW 8462   1.490   2.301   5.406
 1705SOL     OW 8463   0.615   5.641   0.610
 1705SOL    HW1 8464   0.545   5.701   0.587
 1705SOL    HW2 8465   0.642   5.603   0.526
 1705SOL     MW 8466   0.610   5.643   0.596
 1706SOL     OW 8467   2.458   6.197   2.133
 1706SOL    HW1 8468   2.449   6.283   2.173
 1706SOL    HW2 8469   2.550   6.190   2.110
 1706SOL     MW 8470   2.468   6.207   2.135
 1707SOL     OW 8471   2.909   3.808   5.847
 1707SOL    HW1 8472   2.907   3.872   5.776
 1707SOL    HW2 8473   3.001   3.801   5.871
 1707SOL     MW 8474   2.920   3.815   5.841
 1708SOL     OW 8475   2.878   5.105   1.140
 1708SOL    HW1 8476   2.939   5.149   1.199
 1708SOL    HW2 8477   2.809   5.071   1.198
 1708SOL     MW 8478   2.877   5.106   1.155
 1709SOL     OW 8479   1.372   2.900   0.987
 1709SOL    HW1 8480   1.355   2.848   0.909
 1709SOL    HW2 8481   1.440   2.962   0.961
 1709SOL     MW 8482   1.378   2.902   0.974
 1710SOL     OW 8483   1.501   4.121   1.781
 1710SOL    HW1 8484   1.513   4.160   1.867
 1710SOL    HW2 8485   1.406   4.111   1.772
 1710SOL     MW 8486   1.490   4.125   1.791
 1711SOL     OW 8487   1.543   5.778   2.651
 1711SOL    HW1 8488   1.627   5.778   2.696
 1711SOL    HW2 8489   1.544   5.857   2.597
 1711SOL     MW 8490   1.554   5.788   2.650
 1712SOL     OW 8491   2.991   3.161   0.616
 1712SOL    HW1 8492   3.055   3.217   0.573
 1712SOL    HW2 8493   3.015   3.072   0.588
 1712SOL     MW 8494   3.003   3.157   0.607
 1713SOL     OW 8495   4.604   0.429   5.447
 1713SOL    HW1 8496   4.663   0.422   5.372
 1713SOL    HW2 8497   4.649   0.381   5.517
 1713SOL     MW 8498   4.617   0.422   5.446
 1714SOL     OW 8499   0.177   5.354   2.596
 1714SOL    HW1 8500   0.252   5.331   2.651
 1714SOL    HW2 8501   0.159   5.446   2.618
 1714SOL     MW 8502   0.185   5.363   2.606
 1715SOL     OW 8503   5.179   4.454   2.016
 1715SOL    HW1 8504   5.191   4.535   1.967
 1715SOL    HW2 8505   5.263   4.440   2.059
 1715SOL     MW 8506   5.191   4.463   2.015
 1716SOL     OW 8507   5.910   6.113   0.747
 1716SOL    HW1 8508   5.949   6.140   0.831
 1716SOL    HW2 8509   5.965   6.039   0.719
 1716SOL     MW 8510   5.922   6.107   0.754
 1717SOL     OW 8511   1.778   5.679   1.701
 1717SOL    HW1 8512   1.823   5.720   1.775
 1717SOL    HW2 8513   1.771   5.587   1.725
 1717SOL     MW 8514   1.783   5.672   1.713
 1718SOL     OW 8515   5.970   5.840   1.918
 1718SOL    HW1 8516   5.914   5.763   1.905
 1718SOL    HW2 8517   6.052   5.817   1.876
 1718SOL     MW 8518   5.973   5.827   1.911
 1719SOL     OW 8519   5.952   3.778   1.102
 1719SOL    HW1 8520   6.044   3.783   1.130
 1719SOL    HW2 8521   5.907   3.842   1.157
 1719SOL     MW 8522   5.958   3.787   1.113
 1720SOL     OW 8523   0.778   4.625   4.186
 1720SOL    HW1 8524   0.843   4.670   4.133
 1720SOL    HW2 8525   0.819   4.616   4.272
 1720SOL     MW 8526   0.792   4.629   4.190
 1721SOL     OW 8527   0.109   4.475   2.785
 1721SOL    HW1 8528   0.019   4.506   2.780
 1721SOL    HW2 8529   0.114   4.405   2.720
 1721SOL     MW 8530   0.098   4.470   2.776
 1722SOL     OW 8531   5.282   4.261   0.453
 1722SOL    HW1 8532   5.217   4.231   0.390
 1722SOL    HW2 8533   5.244   4.239   0.538
 1722SOL     MW 8534   5.269   4.254   0.456
 1723SOL     OW 8535   0.283   5.461   0.431
 1723SOL    HW1 8536   0.346   5.403   0.389
 1723SOL    HW2 8537   0.198   5.432   0.399
 1723SOL     MW 8538   0.280   5.450   0.422
 1724SOL     OW 8539   1.651   2.410   5.191
 1724SOL    HW1 8540   1.739   2.406   5.228
 1724SOL    HW2 8541   1.593   2.405   5.268
 1724SOL     MW 8542   1.654   2.408   5.206
 1725SOL     OW 8543   0.847   4.918   0.574
 1725SOL    HW1 8544   0.885   4.879   0.653
 1725SOL    HW2 8545   0.804   4.998   0.606
 1725SOL     MW 8546   0.846   4.923   0.589
 1726SOL     OW 8547   6.179   0.676   0.137
 1726SOL    HW1 8548   6.188   0.645   0.047
 1726SOL    HW2 8549   6.256   0.731   0.151
 1726SOL     MW 8550   6.190   0.679   0.128
 1727SOL     OW 8551   6.101   4.780   1.808
 1727SOL    HW1 8552   6.175   4.800   1.865
 1727SOL    HW2 8553   6.039   4.735   1.865
 1727SOL     MW 8554   6.103   4.777   1.823
 1728SOL     OW 8555   5.651   0.556   2.743
 1728SOL    HW1 8556   5.732   0.508   2.723
 1728SOL    HW2 8557   5.605   0.499   2.805
 1728SOL     MW 8558   5.656   0.542   2.748
 1729SOL     OW 8559   0.143   3.136   0.054
 1729SOL    HW1 8560   0.065   3.103   0.097
 1729SOL    HW2 8561   0.111   3.175  -0.027
 1729SOL     MW 8562   0.129   3.137   0.049
 1730SOL     OW 8563   5.880   3.928   2.125
 1730SOL    HW1 8564   5.788   3.940   2.150
 1730SOL    HW2 8565   5.884   3.839   2.091
 1730SOL     MW 8566   5.869   3.919   2.124
 1731SOL     OW 8567   0.231   5.498   1.632
 1731SOL    HW1 8568   0.173   5.505   1.708
 1731SOL    HW2 8569   0.178   5.454   1.566
 1731SOL     MW 8570   0.217   5.493   1.633
 1732SOL     OW 8571   0.493   4.858   0.771
 1732SOL    HW1 8572   0.530   4.897   0.691
 1732SOL    HW2 8573   0.482   4.932   0.830
 1732SOL     MW 8574   0.497   4.873   0.768
 1733SOL     OW 8575   3.208   0.432   1.463
 1733SOL    HW1 8576   3.158   0.488   1.403
 1733SOL    HW2 8577   3.292   0.420   1.420
 1733SOL     MW 8578   3.212   0.437   1.450
 1734SOL     OW 8579   5.886   3.965   1.290
 1734SOL    HW1 8580   5.802   3.989   1.253
 1734SOL    HW2 8581   5.867   3.943   1.381
 1734SOL     MW 8582   5.873   3.966   1.297
 1735SOL     OW 8583   0.215   5.889   2.083
 1735SOL    HW1 8584   0.294   5.860   2.038
 1735SOL    HW2 8585   0.178   5.810   2.122
 1735SOL     MW 8586   0.220   5.875   2.082
 1736SOL     OW 8587   2.196   5.342   0.575
 1736SOL    HW1 8588   2.286   5.311   0.569
 1736SOL    HW2 8589   2.151   5.276   0.628
 1736SOL     MW 8590   2.202   5.330   0.581
 1737SOL     OW 8591   1.098   2.653   5.531
 1737SOL    HW1 8592   1.179   2.633   5.483
 1737SOL    HW2 8593   1.049   2.571   5.531
 1737SOL     MW 8594   1.102   2.640   5.525
 1738SOL     OW 8595   5.649   3.739   0.753
 1738SOL    HW1 8596   5.592   3.800   0.800
 1738SOL    HW2 8597   5.738   3.765   0.778
 1738SOL     MW 8598   5.653   3.750   0.762
 1739SOL     OW 8599   4.523   4.534   5.187
 1739SOL    HW1 8600   4.446   4.526   5.243
 1739SOL    HW2 8601   4.492   4.512   5.099
 1739SOL     MW 8602   4.510   4.530   5.183
 1740SOL     OW 8603   2.954   5.587   1.704
 1740SOL    HW1 8604   2.996   5.623   1.782
 1740SOL    HW2 8605   2.991   5.499   1.695
 1740SOL     MW 8606   2.964   5.580   1.713
 1741SOL     OW 8607   3.750   4.050   0.358
 1741SOL    HW1 8608   3.822   4.057   0.295
 1741SOL    HW2 8609   3.769   4.119   0.423
 1741SOL     MW 8610   3.762   4.060   0.358
 1742SOL     OW 8611   1.010   2.838   5.766
 1742SOL    HW1 8612   0.924   2.801   5.744
 1742SOL    HW2 8613   1.063   2.762   5.790
 1742SOL     MW 8614   1.006   2.824   5.767
 1743SOL     OW 8615   1.660   5.063   2.159
 1743SOL    HW1 8616   1.623   5.147   2.187
 1743SOL    HW2 8617   1.750   5.064   2.190
 1743SOL     MW 8618   1.667   5.074   2.166
 1744SOL     OW 8619   5.264   3.800   0.514
 1744SOL    HW1 8620   5.359   3.811   0.524
 1744SOL    HW2 8621   5.237   3.751   0.591
 1744SOL     MW 8622   5.273   3.795   0.525
 1745SOL     OW 8623   1.920   0.591   0.744
 1745SOL    HW1 8624   1.913   0.512   0.689
 1745SOL    HW2 8625   1.908   0.663   0.683
 1745SOL     MW 8626   1.917   0.590   0.729
 1746SOL     OW 8627   1.132   4.954   1.758
 1746SOL    HW1 8628   1.084   4.926   1.836
 1746SOL    HW2 8629   1.166   5.041   1.781
 1746SOL     MW 8630   1.130   4.962   1.771
 1747SOL     OW 8631   4.888   2.830   1.491
 1747SOL    HW1 8632   4.909   2.919   1.519
 1747SOL    HW2 8633   4.911   2.828   1.398
 1747SOL     MW 8634   4.894   2.841   1.483
 1748SOL     OW 8635   1.465   4.745   5.919
 1748SOL    HW1 8636   1.491   4.658   5.950
 1748SOL    HW2 8637   1.408   4.779   5.988
 1748SOL     MW 8638   1.461   4.738   5.932
 1749SOL     OW 8639   2.097   4.487   0.604
 1749SOL    HW1 8640   2.149   4.561   0.637
 1749SOL    HW2 8641   2.145   4.457   0.527
 1749SOL     MW 8642   2.110   4.493   0.599
 1750SOL     OW 8643   0.251   0.346   5.741
 1750SOL    HW1 8644   0.198   0.315   5.668
 1750SOL    HW2 8645   0.297   0.269   5.773
 1750SOL     MW 8646   0.250   0.332   5.736
 1751SOL     OW 8647   2.821   5.931   6.094
 1751SOL    HW1 8648   2.769   5.864   6.050
 1751SOL    HW2 8649   2.818   6.006   6.034
 1751SOL     MW 8650   2.814   5.932   6.080
 1752SOL     OW 8651   0.481   4.242   1.760
 1752SOL    HW1 8652   0.416   4.174   1.743
 1752SOL    HW2 8653   0.518   4.262   1.674
 1752SOL     MW 8654   0.478   4.236   1.747
 1753SOL     OW 8655   1.360   1.888   3.099
 1753SOL    HW1 8656   1.313   1.966   3.069
 1753SOL    HW2 8657   1.436   1.923   3.146
 1753SOL     MW 8658   1.363   1.903   3.102
 1754SOL     OW 8659   1.927   4.588   0.829
 1754SOL    HW1 8660   2.011   4.556   0.864
 1754SOL    HW2 8661   1.948   4.616   0.740
 1754SOL     MW 8662   1.941   4.588   0.822
 1755SOL     OW 8663   0.620   5.207   5.900
 1755SOL    HW1 8664   0.602   5.187   5.808
 1755SOL    HW2 8665   0.577   5.137   5.949
 1755SOL     MW 8666   0.612   5.196   5.894
 1756SOL     OW 8667   2.534   4.401   1.084
 1756SOL    HW1 8668   2.476   4.473   1.057
 1756SOL    HW2 8669   2.559   4.359   1.002
 1756SOL     MW 8670   2.529   4.405   1.070
 1757SOL     OW 8671   2.493   5.648   3.004
 1757SOL    HW1 8672   2.421   5.585   3.003
 1757SOL    HW2 8673   2.556   5.612   3.066
 1757SOL     MW 8674   2.492   5.635   3.012
 1758SOL     OW 8675   5.957   0.329   0.414
 1758SOL    HW1 8676   5.942   0.406   0.468
 1758SOL    HW2 8677   5.872   0.285   0.409
 1758SOL     MW 8678   5.944   0.333   0.420
 1759SOL     OW 8679   5.982   4.157   5.700
 1759SOL    HW1 8680   5.932   4.159   5.781
 1759SOL    HW2 8681   6.043   4.085   5.711
 1759SOL     MW 8682   5.983   4.148   5.712
 1760SOL     OW 8683   1.092   3.546   3.043
 1760SOL    HW1 8684   1.087   3.451   3.049
 1760SOL    HW2 8685   1.002   3.574   3.028
 1760SOL     MW 8686   1.080   3.537   3.041
 1761SOL     OW 8687   5.489   2.439   5.717
 1761SOL    HW1 8688   5.549   2.378   5.675
 1761SOL    HW2 8689   5.537   2.471   5.793
 1761SOL     MW 8690   5.503   2.435   5.722
 1762SOL     OW 8691   4.286   5.634   1.179
 1762SOL    HW1 8692   4.205   5.591   1.208
 1762SOL    HW2 8693   4.337   5.646   1.259
 1762SOL     MW 8694   4.282   5.630   1.193
 1763SOL     OW 8695   5.966   5.012   1.719
 1763SOL    HW1 8696   6.003   4.934   1.761
 1763SOL    HW2 8697   5.953   4.987   1.628
 1763SOL     MW 8698   5.969   4.999   1.713
 1764SOL     OW 8699   0.752   3.806   1.180
 1764SOL    HW1 8700   0.670   3.853   1.194
 1764SOL    HW2 8701   0.746   3.730   1.238
 1764SOL     MW 8702   0.741   3.802   1.189
 1765SOL     OW 8703   5.941   5.204   0.979
 1765SOL    HW1 8704   6.035   5.218   0.994
 1765SOL    HW2 8705   5.931   5.210   0.884
 1765SOL     MW 8706   5.952   5.207   0.969
 1766SOL     OW 8707   5.431   5.899   6.226
 1766SOL    HW1 8708   5.474   5.870   6.307
 1766SOL    HW2 8709   5.339   5.880   6.239
 1766SOL     MW 8710   5.425   5.893   6.238
 1767SOL     OW 8711   0.916   4.953   2.757
 1767SOL    HW1 8712   0.895   4.972   2.666
 1767SOL    HW2 8713   0.854   5.006   2.807
 1767SOL     MW 8714   0.905   4.962   2.752
 1768SOL     OW 8715   2.004   3.743   1.135
 1768SOL    HW1 8716   1.985   3.827   1.094
 1768SOL    HW2 8717   2.008   3.762   1.229
 1768SOL     MW 8718   2.002   3.756   1.142
 1769SOL     OW 8719   0.619   5.448   6.034
 1769SOL    HW1 8720   0.672   5.509   5.983
 1769SOL    HW2 8721   0.639   5.362   5.999
 1769SOL     MW 8722   0.628   5.445   6.023
 1770SOL     OW 8723   2.310   5.922   1.321
 1770SOL    HW1 8724   2.232   5.919   1.265
 1770SOL    HW2 8725   2.285   5.980   1.393
 1770SOL     MW 8726   2.296   5.929   1.323
 1771SOL     OW 8727   3.300   4.852   0.212
 1771SOL    HW1 8728   3.292   4.935   0.165
 1771SOL    HW2 8729   3.215   4.840   0.254
 1771SOL     MW 8730   3.288   4.861   0.211
 1772SOL     OW 8731   1.378   0.115   0.838
 1772SOL    HW1 8732   1.382   0.195   0.786
 1772SOL    HW2 8733   1.287   0.110   0.867
 1772SOL     MW 8734   1.367   0.124   0.835
 1773SOL     OW 8735   1.035   2.405   2.601
 1773SOL    HW1 8736   1.028   2.381   2.509
 1773SOL    HW2 8737   0.950   2.443   2.623
 1773SOL     MW 8738   1.024   2.407   2.592
 1774SOL     OW 8739   1.648   4.107   0.945
 1774SOL    HW1 8740   1.568   4.153   0.920
 1774SOL    HW2 8741   1.694   4.092   0.862
 1774SOL     MW 8742   1.644   4.111   0.931
 1775SOL     OW 8743   2.035   1.001   1.139
 1775SOL    HW1 8744   2.013   1.086   1.102
 1775SOL    HW2 8745   2.041   0.943   1.063
 1775SOL     MW 8746   2.033   1.004   1.125
 1776SOL     OW 8747   3.536   3.784   1.476
 1776SOL    HW1 8748   3.444   3.795   1.456
 1776SOL    HW2 8749   3.568   3.873   1.490
 1776SOL     MW 8750   3.529   3.797   1.475
 1777SOL     OW 8751   0.682   2.242   6.238
 1777SOL    HW1 8752   0.708   2.215   6.326
 1777SOL    HW2 8753   0.624   2.171   6.208
 1777SOL     MW 8754   0.678   2.229   6.245
 1778SOL     OW 8755   1.613   3.827   5.787
 1778SOL    HW1 8756   1.669   3.885   5.736
 1778SOL    HW2 8757   1.660   3.814   5.870
 1778SOL     MW 8758   1.626   3.833   5.791
 1779SOL     OW 8759   5.679   6.256   2.985
 1779SOL    HW1 8760   5.764   6.279   2.949
 1779SOL    HW2 8761   5.616   6.292   2.922
 1779SOL     MW 8762   5.682   6.264   2.972
 1780SOL     OW 8763   2.288   6.245   3.739
 1780SOL    HW1 8764   2.214   6.189   3.761
 1780SOL    HW2 8765   2.249   6.333   3.729
 1780SOL     MW 8766   2.274   6.249   3.741
 1781SOL     OW 8767   2.273   4.262   0.872
 1781SOL    HW1 8768   2.297   4.228   0.958
 1781SOL    HW2 8769   2.193   4.214   0.849
 1781SOL     MW 8770   2.266   4.252   0.880
 1782SOL     OW 8771   5.531   2.684   6.230
 1782SOL    HW1 8772   5.469   2.720   6.167
 1782SOL    HW2 8773   5.558   2.759   6.283
 1782SOL     MW 8774   5.526   2.698   6.229
 1783SOL     OW 8775   5.880   0.385   2.752
 1783SOL    HW1 8776   5.896   0.311   2.811
 1783SOL    HW2 8777   5.835   0.346   2.677
 1783SOL     MW 8778   5.876   0.370   2.750
 1784SOL     OW 8779   2.576   5.693   1.772
 1784SOL    HW1 8780   2.497   5.710   1.823
 1784SOL    HW2 8781   2.616   5.617   1.815
 1784SOL     MW 8782   2.571   5.685   1.784
 1785SOL     OW 8783   2.936   6.091   0.462
 1785SOL    HW1 8784   2.986   6.010   0.458
 1785SOL    HW2 8785   2.922   6.106   0.556
 1785SOL     MW 8786   2.940   6.082   0.473
 1786SOL     OW 8787   0.980   4.713   4.701
 1786SOL    HW1 8788   0.987   4.646   4.769
 1786SOL    HW2 8789   1.052   4.694   4.641
 1786SOL     MW 8790   0.990   4.702   4.702
 1787SOL     OW 8791   0.051   3.146   2.791
 1787SOL    HW1 8792   0.071   3.087   2.718
 1787SOL    HW2 8793  -0.041   3.168   2.780
 1787SOL     MW 8794   0.042   3.141   2.780
 1788SOL     OW 8795   1.289   5.608   4.725
 1788SOL    HW1 8796   1.357   5.675   4.718
 1788SOL    HW2 8797   1.266   5.587   4.634
 1788SOL     MW 8798   1.295   5.614   4.713
 1789SOL     OW 8799   1.120   3.357   3.385
 1789SOL    HW1 8800   1.059   3.287   3.362
 1789SOL    HW2 8801   1.190   3.351   3.320
 1789SOL     MW 8802   1.121   3.347   3.374
 1790SOL     OW 8803   2.117   5.091   3.182
 1790SOL    HW1 8804   2.107   5.173   3.230
 1790SOL    HW2 8805   2.152   5.118   3.097
 1790SOL     MW 8806   2.120   5.105   3.177
 1791SOL     OW 8807   1.921   4.042   2.234
 1791SOL    HW1 8808   1.888   4.072   2.149
 1791SOL    HW2 8809   1.900   3.949   2.236
 1791SOL     MW 8810   1.914   4.034   2.224
 1792SOL     OW 8811   6.238   3.855   1.711
 1792SOL    HW1 8812   6.156   3.894   1.681
 1792SOL    HW2 8813   6.263   3.908   1.787
 1792SOL     MW 8814   6.231   3.867   1.717
 1793SOL     OW 8815   0.124   4.060   2.560
 1793SOL    HW1 8816   0.159   3.971   2.570
 1793SOL    HW2 8817   0.101   4.065   2.467
 1793SOL     MW 8818   0.125   4.049   2.549
 1794SOL     OW 8819   1.657   1.012   1.679
 1794SOL    HW1 8820   1.651   0.924   1.642
 1794SOL    HW2 8821   1.654   0.997   1.774
 1794SOL     MW 8822   1.656   0.998   1.687
 1795SOL     OW 8823   1.289   3.575   1.547
 1795SOL    HW1 8824   1.351   3.529   1.603
 1795SOL    HW2 8825   1.291   3.666   1.578
 1795SOL     MW 8826   1.297   3.581   1.558
 1796SOL     OW 8827   0.219   5.252   2.049
 1796SOL    HW1 8828   0.128   5.224   2.059
 1796SOL    HW2 8829   0.238   5.303   2.128
 1796SOL     MW 8830   0.210   5.255   2.060
 1797SOL     OW 8831   0.618   4.645   2.080
 1797SOL    HW1 8832   0.637   4.615   2.169
 1797SOL    HW2 8833   0.680   4.717   2.066
 1797SOL     MW 8834   0.628   4.650   2.090
 1798SOL     OW 8835   1.448   4.570   2.575
 1798SOL    HW1 8836   1.482   4.644   2.525
 1798SOL    HW2 8837   1.471   4.588   2.666
 1798SOL     MW 8838   1.455   4.582   2.580
 1799SOL     OW 8839   0.793   5.829   1.503
 1799SOL    HW1 8840   0.874   5.798   1.544
 1799SOL    HW2 8841   0.786   5.779   1.422
 1799SOL     MW 8842   0.802   5.819   1.498
 1800SOL     OW 8843   0.972   4.868   1.490
 1800SOL    HW1 8844   0.967   4.962   1.504
 1800SOL    HW2 8845   1.002   4.833   1.574
 1800SOL     MW 8846   0.975   4.875   1.503
 1801SOL     OW 8847   1.092   5.288   2.870
 1801SOL    HW1 8848   1.177   5.252   2.895
 1801SOL    HW2 8849   1.029   5.243   2.926
 1801SOL     MW 8850   1.095   5.277   2.880
 1802SOL     OW 8851   6.148   0.249   1.994
 1802SOL    HW1 8852   6.129   0.341   1.979
 1802SOL    HW2 8853   6.162   0.212   1.907
 1802SOL     MW 8854   6.147   0.256   1.981
 1803SOL     OW 8855   1.920   5.806   3.198
 1803SOL    HW1 8856   1.889   5.716   3.200
 1803SOL    HW2 8857   1.874   5.846   3.124
 1803SOL     MW 8858   1.910   5.800   3.189
 1804SOL     OW 8859   1.347   3.296   3.720
 1804SOL    HW1 8860   1.267   3.339   3.749
 1804SOL    HW2 8861   1.322   3.206   3.704
 1804SOL     MW 8862   1.334   3.290   3.722
 1805SOL     OW 8863   5.881   1.655   0.948
 1805SOL    HW1 8864   5.923   1.660   0.862
 1805SOL    HW2 8865   5.933   1.592   0.998
 1805SOL     MW 8866   5.893   1.648   0.944
 1806SOL     OW 8867   2.629   5.478   3.189
 1806SOL    HW1 8868   2.584   5.457   3.270
 1806SOL    HW2 8869   2.717   5.506   3.216
 1806SOL     MW 8870   2.635   5.479   3.203
 1807SOL     OW 8871   0.761   4.544   1.700
 1807SOL    HW1 8872   0.670   4.536   1.728
 1807SOL    HW2 8873   0.756   4.595   1.619
 1807SOL     MW 8874   0.749   4.550   1.693
 1808SOL     OW 8875   0.858   4.781   2.967
 1808SOL    HW1 8876   0.923   4.716   2.994
 1808SOL    HW2 8877   0.909   4.857   2.940
 1808SOL     MW 8878   0.873   4.783   2.967
 1809SOL     OW 8879   2.782   1.572   1.079
 1809SOL    HW1 8880   2.715   1.640   1.081
 1809SOL    HW2 8881   2.837   1.594   1.005
 1809SOL     MW 8882   2.780   1.583   1.070
 1810SOL     OW 8883   1.171   3.434   0.796
 1810SOL    HW1 8884   1.243   3.488   0.764
 1810SOL    HW2 8885   1.183   3.433   0.891
 1810SOL     MW 8886   1.182   3.440   0.804
 1811SOL     OW 8887   0.328   4.768   1.363
[truncated: 1,057,712 more chars]
