# Supplementary material for: Identifying potential monkeypox virus inhibitors: an in silico study targeting the A42R protein
Source: Front Cell Infect Microbiol. 2024 Mar 4;14:1351737. doi: 10.3389/fcimb.2024.1351737 (PMC10945028; doi:10.3389/fcimb.2024.1351737)
Supplement: Supplementary file 2 [file DataSheet_2.zip › Supplementary_Files/ZINC000000086470/frame#01.gro]

Generated by trjconv : Protein in water t= 25000.00000
32391
    1MET      N    1   3.378   4.578   2.468
    1MET     H1    2   3.446   4.609   2.536
    1MET     H2    3   3.353   4.481   2.486
    1MET     H3    4   3.430   4.586   2.381
    1MET     CA    5   3.259   4.665   2.443
    1MET     HA    6   3.292   4.753   2.386
    1MET     CB    7   3.157   4.603   2.355
    1MET    HB1    8   3.213   4.557   2.273
    1MET    HB2    9   3.113   4.526   2.418
    1MET     CG   10   3.049   4.703   2.299
    1MET    HG1   11   2.971   4.637   2.262
    1MET    HG2   12   3.007   4.761   2.381
    1MET     SD   13   3.107   4.805   2.161
    1MET     CE   14   2.945   4.842   2.095
    1MET    HE1   15   2.890   4.893   2.174
    1MET    HE2   16   2.958   4.907   2.008
    1MET    HE3   17   2.887   4.752   2.080
    1MET      C   18   3.194   4.703   2.575
    1MET      O   19   3.146   4.613   2.646
    2ALA      N   20   3.189   4.827   2.605
    2ALA      H   21   3.228   4.893   2.540
    2ALA     CA   22   3.130   4.878   2.739
    2ALA     HA   23   3.199   4.847   2.817
    2ALA     CB   24   3.127   5.035   2.736
    2ALA    HB1   25   3.075   5.068   2.827
    2ALA    HB2   26   3.229   5.073   2.730
    2ALA    HB3   27   3.072   5.074   2.651
    2ALA      C   28   2.989   4.827   2.773
    2ALA      O   29   2.964   4.778   2.884
    3GLU      N   30   2.897   4.837   2.680
    3GLU      H   31   2.934   4.890   2.603
    3GLU     CA   32   2.755   4.794   2.689
    3GLU     HA   33   2.703   4.835   2.776
    3GLU     CB   34   2.677   4.842   2.558
    3GLU    HB1   35   2.714   4.940   2.528
    3GLU    HB2   36   2.700   4.767   2.483
    3GLU     CG   37   2.526   4.851   2.579
    3GLU    HG1   38   2.472   4.856   2.485
    3GLU    HG2   39   2.500   4.750   2.615
    3GLU     CD   40   2.470   4.952   2.670
    3GLU    OE1   41   2.365   4.925   2.734
    3GLU    OE2   42   2.528   5.064   2.686
    3GLU      C   43   2.742   4.642   2.710
    3GLU      O   44   2.642   4.601   2.756
    4TRP      N   45   2.849   4.564   2.676
    4TRP      H   46   2.934   4.612   2.649
    4TRP     CA   47   2.853   4.426   2.714
    4TRP     HA   48   2.758   4.374   2.723
    4TRP     CB   49   2.925   4.349   2.597
    4TRP    HB1   50   3.007   4.408   2.554
    4TRP    HB2   51   2.975   4.259   2.633
    4TRP     CG   52   2.830   4.304   2.487
    4TRP    CD1   53   2.833   4.337   2.357
    4TRP    HD1   54   2.894   4.418   2.321
    4TRP    CD2   55   2.733   4.198   2.500
    4TRP    NE1   56   2.740   4.262   2.294
    4TRP    HE1   57   2.719   4.270   2.195
    4TRP    CE2   58   2.678   4.164   2.375
    4TRP    CE3   59   2.696   4.127   2.613
    4TRP    HE3   60   2.742   4.151   2.708
    4TRP    CZ2   61   2.573   4.070   2.361
    4TRP    HZ2   62   2.537   4.056   2.261
    4TRP    CZ3   63   2.605   4.023   2.603
    4TRP    HZ3   64   2.583   3.961   2.688
    4TRP    CH2   65   2.541   3.995   2.478
    4TRP    HH2   66   2.462   3.922   2.470
    4TRP      C   67   2.919   4.405   2.853
    4TRP      O   68   2.870   4.321   2.925
    5HIS      N   69   3.022   4.487   2.886
    5HIS      H   70   3.052   4.558   2.821
    5HIS     CA   71   3.101   4.480   3.004
    5HIS     HA   72   3.132   4.380   3.034
    5HIS     CB   73   3.227   4.569   2.967
    5HIS    HB1   74   3.275   4.551   2.871
    5HIS    HB2   75   3.191   4.672   2.975
    5HIS     CG   76   3.339   4.554   3.067
    5HIS    ND1   77   3.401   4.428   3.096
    5HIS    CD2   78   3.386   4.651   3.155
    5HIS    HD2   79   3.362   4.756   3.165
    5HIS    CE1   80   3.478   4.462   3.195
    5HIS    HE1   81   3.549   4.393   3.239
    5HIS    NE2   82   3.478   4.588   3.234
    5HIS    HE2   83   3.539   4.635   3.300
    5HIS      C   84   3.024   4.535   3.127
    5HIS      O   85   3.061   4.514   3.243
    6LYS      N   86   2.907   4.597   3.113
    6LYS      H   87   2.894   4.655   3.031
    6LYS     CA   88   2.821   4.642   3.223
    6LYS     HA   89   2.883   4.700   3.292
    6LYS     CB   90   2.699   4.724   3.160
    6LYS    HB1   91   2.648   4.783   3.237
    6LYS    HB2   92   2.738   4.808   3.100
    6LYS     CG   93   2.593   4.651   3.076
    6LYS    HG1   94   2.639   4.606   2.988
    6LYS    HG2   95   2.556   4.559   3.124
    6LYS     CD   96   2.472   4.737   3.047
    6LYS    HD1   97   2.414   4.763   3.135
    6LYS    HD2   98   2.520   4.830   3.014
    6LYS     CE   99   2.378   4.668   2.946
    6LYS    HE1  100   2.422   4.634   2.852
    6LYS    HE2  101   2.331   4.587   3.001
    6LYS     NZ  102   2.267   4.757   2.905
    6LYS    HZ1  103   2.241   4.805   2.990
    6LYS    HZ2  104   2.287   4.826   2.834
    6LYS    HZ3  105   2.204   4.684   2.876
    6LYS      C  106   2.762   4.528   3.306
    6LYS      O  107   2.721   4.549   3.424
    7ILE      N  108   2.760   4.410   3.250
    7ILE      H  109   2.799   4.415   3.157
    7ILE     CA  110   2.726   4.279   3.312
    7ILE     HA  111   2.637   4.287   3.376
    7ILE     CB  112   2.692   4.170   3.207
    7ILE     HB  113   2.784   4.135   3.161
    7ILE    CG1  114   2.585   4.220   3.098
    7ILE   HG11  115   2.491   4.231   3.153
    7ILE   HG12  116   2.609   4.320   3.063
    7ILE    CG2  117   2.632   4.049   3.278
    7ILE   HG21  118   2.701   4.003   3.348
    7ILE   HG22  119   2.533   4.058   3.323
    7ILE   HG23  120   2.615   3.975   3.199
    7ILE     CD  121   2.571   4.121   2.971
    7ILE    HD1  122   2.660   4.132   2.909
    7ILE    HD2  123   2.552   4.014   2.988
    7ILE    HD3  124   2.488   4.149   2.906
    7ILE      C  125   2.842   4.230   3.396
    7ILE      O  126   2.839   4.202   3.516
    8ILE      N  127   2.955   4.214   3.325
    8ILE      H  128   2.945   4.235   3.226
    8ILE     CA  129   3.089   4.195   3.383
    8ILE     HA  130   3.080   4.090   3.411
    8ILE     CB  131   3.201   4.184   3.280
    8ILE     HB  132   3.215   4.286   3.244
    8ILE    CG1  133   3.164   4.098   3.157
    8ILE   HG11  134   3.068   4.130   3.116
    8ILE   HG12  135   3.235   4.105   3.075
    8ILE    CG2  136   3.341   4.150   3.337
    8ILE   HG21  137   3.401   4.241   3.332
    8ILE   HG22  138   3.339   4.132   3.445
    8ILE   HG23  139   3.397   4.070   3.288
    8ILE     CD  140   3.147   3.950   3.176
    8ILE    HD1  141   3.116   3.912   3.079
    8ILE    HD2  142   3.233   3.896   3.216
    8ILE    HD3  143   3.069   3.929   3.250
    8ILE      C  144   3.136   4.274   3.502
    8ILE      O  145   3.170   4.217   3.601
    9GLU      N  146   3.110   4.407   3.507
    9GLU      H  147   3.094   4.441   3.414
    9GLU     CA  148   3.127   4.504   3.615
    9GLU     HA  149   3.232   4.499   3.645
    9GLU     CB  150   3.088   4.639   3.565
    9GLU    HB1  151   3.137   4.648   3.468
    9GLU    HB2  152   2.981   4.658   3.554
    9GLU     CG  153   3.145   4.755   3.638
    9GLU    HG1  154   3.249   4.745   3.670
    9GLU    HG2  155   3.145   4.842   3.572
    9GLU     CD  156   3.068   4.790   3.764
    9GLU    OE1  157   3.135   4.839   3.858
    9GLU    OE2  158   2.946   4.772   3.776
    9GLU      C  159   3.037   4.465   3.732
    9GLU      O  160   3.076   4.476   3.847
   10ASP      N  161   2.918   4.407   3.709
   10ASP      H  162   2.882   4.384   3.617
   10ASP     CA  163   2.838   4.356   3.822
   10ASP     HA  164   2.846   4.421   3.910
   10ASP     CB  165   2.683   4.346   3.772
   10ASP    HB1  166   2.650   4.450   3.762
   10ASP    HB2  167   2.685   4.301   3.672
   10ASP     CG  168   2.588   4.266   3.866
   10ASP    OD1  169   2.581   4.290   3.992
   10ASP    OD2  170   2.508   4.178   3.817
   10ASP      C  171   2.892   4.224   3.875
   10ASP      O  172   2.929   4.217   3.994
   11ILE      N  173   2.904   4.122   3.793
   11ILE      H  174   2.877   4.136   3.697
   11ILE     CA  175   2.974   3.998   3.821
   11ILE     HA  176   2.914   3.949   3.898
   11ILE     CB  177   2.973   3.904   3.699
   11ILE     HB  178   3.028   3.950   3.617
   11ILE    CG1  179   2.836   3.859   3.644
   11ILE   HG11  180   2.784   3.801   3.720
   11ILE   HG12  181   2.778   3.951   3.636
   11ILE    CG2  182   3.056   3.768   3.731
   11ILE   HG21  183   3.160   3.796   3.715
   11ILE   HG22  184   3.042   3.737   3.834
   11ILE   HG23  185   3.021   3.674   3.687
   11ILE     CD  186   2.845   3.791   3.506
   11ILE    HD1  187   2.905   3.701   3.507
   11ILE    HD2  188   2.753   3.756   3.461
   11ILE    HD3  189   2.888   3.861   3.433
   11ILE      C  190   3.107   4.007   3.897
   11ILE      O  191   3.125   3.940   4.002
   12SER      N  192   3.191   4.104   3.858
   12SER      H  193   3.159   4.161   3.781
   12SER     CA  194   3.326   4.122   3.916
   12SER     HA  195   3.350   4.025   3.959
   12SER     CB  196   3.427   4.171   3.804
   12SER    HB1  197   3.524   4.179   3.851
   12SER    HB2  198   3.451   4.101   3.725
   12SER     OG  199   3.377   4.290   3.759
   12SER     HG  200   3.313   4.260   3.697
   12SER      C  201   3.323   4.213   4.040
   12SER      O  202   3.431   4.240   4.090
   13LYS      N  203   3.209   4.271   4.084
   13LYS      H  204   3.122   4.262   4.033
   13LYS     CA  205   3.192   4.327   4.223
   13LYS     HA  206   3.281   4.321   4.286
   13LYS     CB  207   3.159   4.476   4.227
   13LYS    HB1  208   3.158   4.505   4.332
   13LYS    HB2  209   3.239   4.540   4.191
   13LYS     CG  210   3.020   4.513   4.161
   13LYS    HG1  211   3.005   4.455   4.070
   13LYS    HG2  212   2.939   4.480   4.227
   13LYS     CD  213   3.011   4.662   4.136
   13LYS    HD1  214   3.040   4.726   4.219
   13LYS    HD2  215   3.081   4.676   4.053
   13LYS     CE  216   2.872   4.705   4.093
   13LYS    HE1  217   2.847   4.641   4.008
   13LYS    HE2  218   2.792   4.710   4.167
   13LYS     NZ  219   2.879   4.839   4.032
   13LYS    HZ1  220   2.924   4.819   3.943
   13LYS    HZ2  221   2.782   4.856   4.009
   13LYS    HZ3  222   2.905   4.921   4.083
   13LYS      C  223   3.089   4.246   4.306
   13LYS      O  224   3.027   4.300   4.396
   14ASN      N  225   3.080   4.111   4.275
   14ASN      H  226   3.139   4.080   4.198
   14ASN     CA  227   3.021   4.005   4.349
   14ASN     HA  228   2.969   4.042   4.437
   14ASN     CB  229   2.946   3.907   4.256
   14ASN    HB1  230   2.922   3.957   4.162
   14ASN    HB2  231   3.024   3.837   4.227
   14ASN     CG  232   2.838   3.832   4.320
   14ASN    OD1  233   2.854   3.757   4.416
   14ASN    ND2  234   2.715   3.844   4.262
   14ASN   HD21  235   2.697   3.895   4.177
   14ASN   HD22  236   2.648   3.798   4.322
   14ASN      C  237   3.131   3.921   4.418
   14ASN      O  238   3.233   3.888   4.359
   15ASN      N  239   3.113   3.895   4.543
   15ASN      H  240   3.032   3.922   4.596
   15ASN     CA  241   3.205   3.817   4.623
   15ASN     HA  242   3.306   3.846   4.594
   15ASN     CB  243   3.180   3.856   4.771
   15ASN    HB1  244   3.151   3.961   4.781
   15ASN    HB2  245   3.088   3.814   4.811
   15ASN     CG  246   3.297   3.823   4.868
   15ASN    OD1  247   3.400   3.888   4.870
   15ASN    ND2  248   3.286   3.714   4.941
   15ASN   HD21  249   3.209   3.651   4.920
   15ASN   HD22  250   3.351   3.679   5.010
   15ASN      C  251   3.188   3.661   4.621
   15ASN      O  252   3.273   3.587   4.673
   16LYS      N  253   3.081   3.614   4.559
   16LYS      H  254   3.007   3.678   4.535
   16LYS     CA  255   3.054   3.473   4.547
   16LYS     HA  256   3.110   3.419   4.623
   16LYS     CB  257   2.901   3.465   4.580
   16LYS    HB1  258   2.887   3.504   4.681
   16LYS    HB2  259   2.847   3.535   4.517
   16LYS     CG  260   2.827   3.337   4.561
   16LYS    HG1  261   2.827   3.317   4.454
   16LYS    HG2  262   2.869   3.252   4.613
   16LYS     CD  263   2.680   3.344   4.604
   16LYS    HD1  264   2.673   3.361   4.712
   16LYS    HD2  265   2.632   3.414   4.536
   16LYS     CE  266   2.613   3.207   4.577
   16LYS    HE1  267   2.632   3.175   4.474
   16LYS    HE2  268   2.661   3.120   4.623
   16LYS     NZ  269   2.470   3.211   4.590
   16LYS    HZ1  270   2.420   3.286   4.544
   16LYS    HZ2  271   2.442   3.126   4.544
   16LYS    HZ3  272   2.441   3.216   4.687
   16LYS      C  273   3.087   3.403   4.412
   16LYS      O  274   3.073   3.283   4.394
   17PHE      N  275   3.122   3.482   4.311
   17PHE      H  276   3.142   3.578   4.339
   17PHE     CA  277   3.165   3.444   4.172
   17PHE     HA  278   3.172   3.335   4.176
   17PHE     CB  279   3.072   3.489   4.068
   17PHE    HB1  280   3.059   3.597   4.075
   17PHE    HB2  281   3.109   3.467   3.968
   17PHE     CG  282   2.934   3.425   4.087
   17PHE    CD1  283   2.917   3.286   4.087
   17PHE    HD1  284   2.992   3.227   4.038
   17PHE    CD2  285   2.833   3.505   4.142
   17PHE    HD2  286   2.859   3.610   4.149
   17PHE    CE1  287   2.815   3.219   4.157
   17PHE    HE1  288   2.809   3.116   4.188
   17PHE    CE2  289   2.727   3.440   4.208
   17PHE    HE2  290   2.647   3.499   4.251
   17PHE     CZ  291   2.718   3.300   4.211
   17PHE     HZ  292   2.633   3.252   4.257
   17PHE      C  293   3.301   3.500   4.146
   17PHE      O  294   3.339   3.598   4.211
   18GLU      N  295   3.380   3.427   4.071
   18GLU      H  296   3.339   3.344   4.029
   18GLU     CA  297   3.523   3.436   4.063
   18GLU     HA  298   3.560   3.485   4.154
   18GLU     CB  299   3.593   3.297   4.055
   18GLU    HB1  300   3.555   3.232   4.135
   18GLU    HB2  301   3.580   3.244   3.960
   18GLU     CG  302   3.742   3.303   4.092
   18GLU    HG1  303   3.787   3.208   4.065
   18GLU    HG2  304   3.789   3.383   4.035
   18GLU     CD  305   3.766   3.328   4.240
   18GLU    OE1  306   3.705   3.260   4.324
   18GLU    OE2  307   3.841   3.425   4.273
   18GLU      C  308   3.563   3.505   3.935
   18GLU      O  309   3.632   3.610   3.948
   19ASP      N  310   3.519   3.462   3.814
   19ASP      H  311   3.459   3.380   3.814
   19ASP     CA  312   3.550   3.532   3.683
   19ASP     HA  313   3.551   3.640   3.695
   19ASP     CB  314   3.684   3.484   3.630
   19ASP    HB1  315   3.703   3.382   3.662
   19ASP    HB2  316   3.679   3.470   3.522
   19ASP     CG  317   3.803   3.573   3.656
   19ASP    OD1  318   3.822   3.671   3.586
   19ASP    OD2  319   3.881   3.544   3.750
   19ASP      C  320   3.433   3.507   3.592
   19ASP      O  321   3.366   3.403   3.590
   20ALA      N  322   3.423   3.590   3.489
   20ALA      H  323   3.497   3.656   3.474
   20ALA     CA  324   3.324   3.589   3.379
   20ALA     HA  325   3.319   3.485   3.348
   20ALA     CB  326   3.198   3.652   3.436
   20ALA    HB1  327   3.128   3.657   3.352
   20ALA    HB2  328   3.164   3.577   3.508
   20ALA    HB3  329   3.224   3.745   3.485
   20ALA      C  330   3.377   3.659   3.254
   20ALA      O  331   3.473   3.725   3.265
   21ALA      N  332   3.321   3.628   3.135
   21ALA      H  333   3.252   3.556   3.124
   21ALA     CA  334   3.361   3.692   3.010
   21ALA     HA  335   3.370   3.801   3.022
   21ALA     CB  336   3.494   3.637   2.955
   21ALA    HB1  337   3.580   3.659   3.017
   21ALA    HB2  338   3.493   3.528   2.958
   21ALA    HB3  339   3.531   3.671   2.859
   21ALA      C  340   3.244   3.674   2.912
   21ALA      O  341   3.174   3.572   2.920
   22ILE      N  342   3.219   3.767   2.821
   22ILE      H  343   3.274   3.850   2.837
   22ILE     CA  344   3.120   3.768   2.704
   22ILE     HA  345   3.043   3.692   2.716
   22ILE     CB  346   3.053   3.911   2.697
   22ILE     HB  347   3.130   3.984   2.671
   22ILE    CG1  348   2.983   3.957   2.831
   22ILE   HG11  349   3.058   3.983   2.906
   22ILE   HG12  350   2.932   4.050   2.804
   22ILE    CG2  351   2.948   3.920   2.595
   22ILE   HG21  352   2.935   4.024   2.565
   22ILE   HG22  353   2.984   3.869   2.505
   22ILE   HG23  354   2.859   3.867   2.629
   22ILE     CD  355   2.889   3.865   2.902
   22ILE    HD1  356   2.940   3.779   2.944
   22ILE    HD2  357   2.840   3.923   2.980
   22ILE    HD3  358   2.808   3.835   2.835
   22ILE      C  359   3.207   3.744   2.581
   22ILE      O  360   3.293   3.825   2.557
   23VAL      N  361   3.179   3.642   2.503
   23VAL      H  362   3.105   3.580   2.534
   23VAL     CA  363   3.249   3.616   2.378
   23VAL     HA  364   3.312   3.698   2.343
   23VAL     CB  365   3.351   3.495   2.399
   23VAL     HB  366   3.285   3.409   2.402
   23VAL    CG1  367   3.457   3.478   2.293
   23VAL   HG11  368   3.516   3.387   2.285
   23VAL   HG12  369   3.410   3.484   2.195
   23VAL   HG13  370   3.522   3.565   2.302
   23VAL    CG2  371   3.418   3.498   2.538
   23VAL   HG21  372   3.498   3.425   2.547
   23VAL   HG22  373   3.461   3.597   2.551
   23VAL   HG23  374   3.354   3.471   2.622
   23VAL      C  375   3.148   3.584   2.265
   23VAL      O  376   3.048   3.514   2.279
   24ASP      N  377   3.171   3.643   2.150
   24ASP      H  378   3.259   3.692   2.139
   24ASP     CA  379   3.094   3.644   2.020
   24ASP     HA  380   2.998   3.679   2.056
   24ASP     CB  381   3.158   3.734   1.916
   24ASP    HB1  382   3.157   3.836   1.954
   24ASP    HB2  383   3.262   3.699   1.907
   24ASP     CG  384   3.091   3.730   1.784
   24ASP    OD1  385   2.976   3.771   1.770
   24ASP    OD2  386   3.154   3.672   1.690
   24ASP      C  387   3.088   3.498   1.970
   24ASP      O  388   3.173   3.412   1.998
   25TYR      N  389   2.983   3.475   1.892
   25TYR      H  390   2.916   3.550   1.880
   25TYR     CA  391   2.963   3.362   1.810
   25TYR     HA  392   3.065   3.347   1.773
   25TYR     CB  393   2.915   3.240   1.892
   25TYR    HB1  394   2.948   3.159   1.826
   25TYR    HB2  395   2.969   3.236   1.987
   25TYR     CG  396   2.767   3.221   1.922
   25TYR    CD1  397   2.705   3.286   2.031
   25TYR    HD1  398   2.758   3.339   2.109
   25TYR    CD2  399   2.688   3.144   1.840
   25TYR    HD2  400   2.724   3.093   1.751
   25TYR    CE1  401   2.568   3.269   2.058
   25TYR    HE1  402   2.531   3.317   2.147
   25TYR    CE2  403   2.547   3.133   1.858
   25TYR    HE2  404   2.490   3.065   1.797
   25TYR     CZ  405   2.486   3.204   1.964
   25TYR     OH  406   2.356   3.178   1.985
   25TYR     HH  407   2.324   3.227   2.060
   25TYR      C  408   2.897   3.385   1.674
   25TYR      O  409   2.875   3.286   1.596
   26LYS      N  410   2.869   3.511   1.635
   26LYS      H  411   2.897   3.586   1.696
   26LYS     CA  412   2.783   3.546   1.519
   26LYS     HA  413   2.759   3.454   1.464
   26LYS     CB  414   2.647   3.594   1.577
   26LYS    HB1  415   2.632   3.550   1.675
   26LYS    HB2  416   2.653   3.702   1.591
   26LYS     CG  417   2.533   3.556   1.480
   26LYS    HG1  418   2.544   3.616   1.390
   26LYS    HG2  419   2.536   3.448   1.465
   26LYS     CD  420   2.396   3.587   1.541
   26LYS    HD1  421   2.371   3.543   1.638
   26LYS    HD2  422   2.387   3.696   1.552
   26LYS     CE  423   2.269   3.559   1.453
   26LYS    HE1  424   2.172   3.587   1.491
   26LYS    HE2  425   2.280   3.624   1.366
   26LYS     NZ  426   2.252   3.416   1.421
   26LYS    HZ1  427   2.334   3.386   1.371
   26LYS    HZ2  428   2.241   3.364   1.506
   26LYS    HZ3  429   2.171   3.399   1.363
   26LYS      C  430   2.857   3.643   1.424
   26LYS      O  431   2.806   3.668   1.311
   27THR      N  432   2.970   3.704   1.462
   27THR      H  433   3.004   3.682   1.555
   27THR     CA  434   3.048   3.804   1.387
   27THR     HA  435   3.009   3.804   1.285
   27THR     CB  436   3.003   3.945   1.438
   27THR     HB  437   3.058   4.012   1.373
   27THR    OG1  438   3.037   3.966   1.577
   27THR    HG1  439   2.982   3.905   1.623
   27THR    CG2  440   2.857   3.981   1.413
   27THR   HG21  441   2.801   3.940   1.329
   27THR   HG22  442   2.793   3.978   1.502
   27THR   HG23  443   2.860   4.089   1.398
   27THR      C  444   3.198   3.781   1.364
   27THR      O  445   3.243   3.802   1.250
   28THR      N  446   3.268   3.737   1.466
   28THR      H  447   3.214   3.718   1.549
   28THR     CA  448   3.414   3.707   1.453
   28THR     HA  449   3.417   3.644   1.363
   28THR     CB  450   3.505   3.832   1.421
   28THR     HB  451   3.482   3.850   1.316
   28THR    OG1  452   3.645   3.814   1.423
   28THR    HG1  453   3.650   3.720   1.436
   28THR    CG2  454   3.489   3.949   1.526
   28THR   HG21  455   3.532   3.922   1.622
   28THR   HG22  456   3.533   4.040   1.488
   28THR   HG23  457   3.384   3.969   1.546
   28THR      C  458   3.481   3.619   1.562
   28THR      O  459   3.596   3.578   1.551
   29LYS      N  460   3.403   3.592   1.674
   29LYS      H  461   3.312   3.635   1.664
   29LYS     CA  462   3.427   3.508   1.790
   29LYS     HA  463   3.326   3.504   1.832
   29LYS     CB  464   3.478   3.366   1.756
   29LYS    HB1  465   3.573   3.376   1.704
   29LYS    HB2  466   3.495   3.316   1.851
   29LYS     CG  467   3.386   3.264   1.679
   29LYS    HG1  468   3.443   3.178   1.645
   29LYS    HG2  469   3.303   3.225   1.738
   29LYS     CD  470   3.325   3.304   1.542
   29LYS    HD1  471   3.253   3.383   1.566
   29LYS    HD2  472   3.404   3.348   1.479
   29LYS     CE  473   3.240   3.190   1.485
   29LYS    HE1  474   3.297   3.097   1.488
   29LYS    HE2  475   3.167   3.166   1.563
   29LYS     NZ  476   3.199   3.212   1.344
   29LYS    HZ1  477   3.147   3.297   1.328
   29LYS    HZ2  478   3.273   3.215   1.275
   29LYS    HZ3  479   3.138   3.139   1.310
   29LYS      C  480   3.503   3.573   1.905
   29LYS      O  481   3.557   3.502   1.989
   30ASN      N  482   3.514   3.709   1.904
   30ASN      H  483   3.469   3.766   1.834
   30ASN     CA  484   3.598   3.782   2.003
   30ASN     HA  485   3.693   3.736   2.033
   30ASN     CB  486   3.643   3.920   1.955
   30ASN    HB1  487   3.696   3.975   2.033
   30ASN    HB2  488   3.704   3.914   1.864
   30ASN     CG  489   3.527   4.018   1.922
   30ASN    OD1  490   3.425   3.990   1.850
   30ASN    ND2  491   3.532   4.132   1.988
   30ASN   HD21  492   3.597   4.157   2.062
   30ASN   HD22  493   3.462   4.197   1.951
   30ASN      C  494   3.529   3.799   2.137
   30ASN      O  495   3.413   3.803   2.145
   31VAL      N  496   3.609   3.826   2.234
   31VAL      H  497   3.706   3.817   2.208
   31VAL     CA  498   3.585   3.876   2.368
   31VAL     HA  499   3.502   3.817   2.407
   31VAL     CB  500   3.723   3.869   2.449
   31VAL     HB  501   3.786   3.936   2.391
   31VAL    CG1  502   3.719   3.937   2.585
   31VAL   HG11  503   3.690   4.042   2.581
   31VAL   HG12  504   3.651   3.899   2.661
   31VAL   HG13  505   3.822   3.939   2.623
   31VAL    CG2  506   3.771   3.719   2.475
   31VAL   HG21  507   3.803   3.673   2.381
   31VAL   HG22  508   3.854   3.718   2.545
   31VAL   HG23  509   3.700   3.658   2.531
   31VAL      C  510   3.523   4.018   2.360
   31VAL      O  511   3.600   4.113   2.344
   32LEU      N  512   3.391   4.033   2.371
   32LEU      H  513   3.334   3.955   2.399
   32LEU     CA  514   3.311   4.157   2.373
   32LEU     HA  515   3.352   4.227   2.300
   32LEU     CB  516   3.157   4.137   2.346
   32LEU    HB1  517   3.102   4.104   2.434
   32LEU    HB2  518   3.116   4.236   2.326
   32LEU     CG  519   3.120   4.051   2.224
   32LEU     HG  520   3.167   3.954   2.239
   32LEU    CD1  521   2.973   4.021   2.200
   32LEU   HD11  522   2.959   3.929   2.142
   32LEU   HD12  523   2.913   4.030   2.290
   32LEU   HD13  524   2.923   4.102   2.144
   32LEU    CD2  525   3.185   4.121   2.096
   32LEU   HD21  526   3.291   4.098   2.086
   32LEU   HD22  527   3.151   4.071   2.005
   32LEU   HD23  528   3.152   4.224   2.091
   32LEU      C  529   3.330   4.217   2.512
   32LEU      O  530   3.296   4.336   2.519
   33ALA      N  531   3.376   4.146   2.617
   33ALA      H  532   3.404   4.050   2.614
   33ALA     CA  533   3.399   4.203   2.746
   33ALA     HA  534   3.460   4.290   2.726
   33ALA     CB  535   3.267   4.247   2.816
   33ALA    HB1  536   3.225   4.332   2.763
   33ALA    HB2  537   3.185   4.176   2.823
   33ALA    HB3  538   3.290   4.274   2.919
   33ALA      C  539   3.486   4.102   2.830
   33ALA      O  540   3.439   3.985   2.844
   34ALA      N  541   3.598   4.151   2.878
   34ALA      H  542   3.634   4.240   2.846
   34ALA     CA  543   3.680   4.090   2.982
   34ALA     HA  544   3.605   4.057   3.054
   34ALA     CB  545   3.759   3.968   2.933
   34ALA    HB1  546   3.825   3.999   2.852
   34ALA    HB2  547   3.817   3.923   3.013
   34ALA    HB3  548   3.686   3.893   2.903
   34ALA      C  549   3.761   4.202   3.050
   34ALA      O  550   3.795   4.300   2.984
   35ILE      N  551   3.808   4.186   3.173
   35ILE      H  552   3.796   4.097   3.220
   35ILE     CA  553   3.901   4.278   3.236
   35ILE     HA  554   3.874   4.382   3.217
   35ILE     CB  555   3.879   4.268   3.395
   35ILE     HB  556   3.904   4.164   3.416
   35ILE    CG1  557   3.731   4.292   3.441
   35ILE   HG11  558   3.698   4.392   3.412
   35ILE   HG12  559   3.665   4.224   3.387
   35ILE    CG2  560   3.978   4.349   3.476
   35ILE   HG21  561   3.974   4.459   3.464
   35ILE   HG22  562   3.967   4.325   3.581
   35ILE   HG23  563   4.076   4.314   3.444
   35ILE     CD  564   3.706   4.257   3.587
   35ILE    HD1  565   3.602   4.278   3.611
   35ILE    HD2  566   3.733   4.153   3.604
   35ILE    HD3  567   3.771   4.312   3.656
   35ILE      C  568   4.047   4.238   3.194
   35ILE      O  569   4.085   4.132   3.230
   36PRO      N  570   4.133   4.323   3.140
   36PRO     CA  571   4.276   4.302   3.104
   36PRO     HA  572   4.272   4.238   3.015
   36PRO     CB  573   4.333   4.441   3.074
   36PRO    HB1  574   4.370   4.500   3.158
   36PRO    HB2  575   4.422   4.432   3.012
   36PRO     CG  576   4.207   4.513   3.021
   36PRO    HG1  577   4.216   4.622   3.023
   36PRO    HG2  578   4.192   4.494   2.915
   36PRO     CD  579   4.093   4.460   3.103
   36PRO    HD1  580   4.086   4.514   3.197
   36PRO    HD2  581   4.000   4.485   3.050
   36PRO      C  582   4.365   4.234   3.210
   36PRO      O  583   4.356   4.263   3.327
   37ASN      N  584   4.441   4.127   3.171
   37ASN      H  585   4.445   4.124   3.071
   37ASN     CA  586   4.531   4.044   3.257
   37ASN     HA  587   4.590   3.985   3.188
   37ASN     CB  588   4.614   4.134   3.350
   37ASN    HB1  589   4.643   4.216   3.283
   37ASN    HB2  590   4.563   4.181   3.435
   37ASN     CG  591   4.735   4.059   3.394
   37ASN    OD1  592   4.813   4.011   3.312
   37ASN    ND2  593   4.758   4.033   3.522
   37ASN   HD21  594   4.704   4.078   3.594
   37ASN   HD22  595   4.829   3.971   3.560
   37ASN      C  596   4.449   3.935   3.335
   37ASN      O  597   4.514   3.837   3.382
   38ARG      N  598   4.317   3.948   3.350
   38ARG      H  599   4.273   4.018   3.292
   38ARG     CA  600   4.230   3.844   3.412
   38ARG     HA  601   4.287   3.806   3.496
   38ARG     CB  602   4.096   3.898   3.451
   38ARG    HB1  603   4.043   3.935   3.364
   38ARG    HB2  604   4.040   3.811   3.486
   38ARG     CG  605   4.104   3.999   3.565
   38ARG    HG1  606   4.185   3.973   3.633
   38ARG    HG2  607   4.130   4.103   3.549
   38ARG     CD  608   3.973   3.996   3.644
   38ARG    HD1  609   3.955   4.073   3.718
   38ARG    HD2  610   3.890   4.018   3.576
   38ARG     NE  611   3.947   3.872   3.725
   38ARG     HE  612   3.913   3.790   3.676
   38ARG     CZ  613   3.969   3.856   3.855
   38ARG    NH1  614   4.018   3.948   3.937
   38ARG   HH11  615   4.043   4.033   3.889
   38ARG   HH12  616   4.062   3.936   4.028
   38ARG    NH2  617   3.938   3.738   3.911
   38ARG   HH21  618   3.888   3.664   3.862
   38ARG   HH22  619   3.956   3.716   4.008
   38ARG      C  620   4.225   3.725   3.312
   38ARG      O  621   4.222   3.739   3.189
   39THR      N  622   4.210   3.602   3.357
   39THR      H  623   4.204   3.584   3.456
   39THR     CA  624   4.247   3.487   3.278
   39THR     HA  625   4.345   3.505   3.233
   39THR     CB  626   4.261   3.375   3.382
   39THR     HB  627   4.277   3.278   3.334
   39THR    OG1  628   4.151   3.354   3.473
   39THR    HG1  629   4.128   3.432   3.521
   39THR    CG2  630   4.378   3.408   3.475
   39THR   HG21  631   4.469   3.427   3.418
   39THR   HG22  632   4.361   3.495   3.538
   39THR   HG23  633   4.395   3.321   3.539
   39THR      C  634   4.149   3.449   3.164
   39THR      O  635   4.179   3.360   3.084
   40PHE      N  636   4.030   3.512   3.160
   40PHE      H  637   4.011   3.582   3.231
   40PHE     CA  638   3.927   3.500   3.061
   40PHE     HA  639   3.942   3.407   3.006
   40PHE     CB  640   3.777   3.473   3.117
   40PHE    HB1  641   3.738   3.560   3.170
   40PHE    HB2  642   3.704   3.478   3.035
   40PHE     CG  643   3.749   3.348   3.203
   40PHE    CD1  644   3.816   3.227   3.181
   40PHE    HD1  645   3.903   3.225   3.117
   40PHE    CD2  646   3.633   3.346   3.285
   40PHE    HD2  647   3.578   3.438   3.294
   40PHE    CE1  648   3.778   3.107   3.243
   40PHE    HE1  649   3.821   3.011   3.217
   40PHE    CE2  650   3.598   3.227   3.347
   40PHE    HE2  651   3.510   3.215   3.409
   40PHE     CZ  652   3.675   3.107   3.338
   40PHE     HZ  653   3.647   3.011   3.376
   40PHE      C  654   3.927   3.619   2.959
   40PHE      O  655   3.835   3.633   2.881
   41ALA      N  656   4.027   3.704   2.963
   41ALA      H  657   4.077   3.706   3.051
   41ALA     CA  658   4.059   3.810   2.866
   41ALA     HA  659   3.967   3.837   2.814
   41ALA     CB  660   4.135   3.923   2.942
   41ALA    HB1  661   4.069   3.970   3.015
   41ALA    HB2  662   4.229   3.883   2.980
   41ALA    HB3  663   4.152   4.011   2.880
   41ALA      C  664   4.161   3.752   2.761
   41ALA      O  665   4.193   3.816   2.664
   42LYS      N  666   4.215   3.635   2.791
   42LYS      H  667   4.191   3.602   2.883
   42LYS     CA  668   4.329   3.573   2.723
   42LYS     HA  669   4.387   3.649   2.670
   42LYS     CB  670   4.418   3.497   2.831
   42LYS    HB1  671   4.355   3.435   2.895
   42LYS    HB2  672   4.483   3.428   2.776
   42LYS     CG  673   4.500   3.595   2.924
   42LYS    HG1  674   4.432   3.679   2.937
   42LYS    HG2  675   4.519   3.541   3.017
   42LYS     CD  676   4.629   3.659   2.877
   42LYS    HD1  677   4.708   3.585   2.863
   42LYS    HD2  678   4.612   3.711   2.783
   42LYS     CE  679   4.693   3.766   2.974
   42LYS    HE1  680   4.609   3.834   2.986
   42LYS    HE2  681   4.709   3.722   3.072
   42LYS     NZ  682   4.820   3.821   2.930
   42LYS    HZ1  683   4.809   3.890   2.857
   42LYS    HZ2  684   4.863   3.854   3.015
   42LYS    HZ3  685   4.885   3.754   2.892
   42LYS      C  686   4.273   3.469   2.617
   42LYS      O  687   4.355   3.396   2.557
   43ILE      N  688   4.139   3.453   2.609
   43ILE      H  689   4.081   3.510   2.669
   43ILE     CA  690   4.070   3.360   2.519
   43ILE     HA  691   4.121   3.265   2.535
   43ILE     CB  692   3.918   3.334   2.554
   43ILE     HB  693   3.868   3.429   2.559
   43ILE    CG1  694   3.909   3.286   2.695
   43ILE   HG11  695   3.951   3.186   2.699
   43ILE   HG12  696   3.971   3.336   2.769
   43ILE    CG2  697   3.837   3.236   2.463
   43ILE   HG21  698   3.835   3.258   2.356
   43ILE   HG22  699   3.863   3.131   2.481
   43ILE   HG23  700   3.731   3.243   2.486
   43ILE     CD  701   3.773   3.291   2.760
   43ILE    HD1  702   3.714   3.383   2.767
   43ILE    HD2  703   3.703   3.217   2.724
   43ILE    HD3  704   3.798   3.257   2.860
   43ILE      C  705   4.075   3.411   2.375
   43ILE      O  706   4.004   3.508   2.343
   44ASN      N  707   4.148   3.348   2.283
   44ASN      H  708   4.214   3.276   2.312
   44ASN     CA  709   4.172   3.398   2.149
   44ASN     HA  710   4.208   3.500   2.161
   44ASN     CB  711   4.287   3.313   2.087
   44ASN    HB1  712   4.319   3.357   1.993
   44ASN    HB2  713   4.373   3.307   2.153
   44ASN     CG  714   4.245   3.166   2.063
   44ASN    OD1  715   4.182   3.135   1.960
   44ASN    ND2  716   4.271   3.076   2.156
   44ASN   HD21  717   4.338   3.083   2.231
   44ASN   HD22  718   4.228   2.988   2.129
   44ASN      C  719   4.037   3.385   2.062
   44ASN      O  720   3.959   3.296   2.096
   45PRO      N  721   4.016   3.465   1.961
   45PRO     CA  722   3.892   3.467   1.886
   45PRO     HA  723   3.822   3.489   1.967
   45PRO     CB  724   3.892   3.592   1.798
   45PRO    HB1  725   3.847   3.574   1.701
   45PRO    HB2  726   3.827   3.664   1.847
   45PRO     CG  727   4.039   3.645   1.801
   45PRO    HG1  728   4.091   3.617   1.710
   45PRO    HG2  729   4.028   3.753   1.808
   45PRO     CD  730   4.104   3.572   1.920
   45PRO    HD1  731   4.198   3.523   1.897
   45PRO    HD2  732   4.128   3.644   1.999
   45PRO      C  733   3.882   3.339   1.797
   45PRO      O  734   3.956   3.330   1.696
   46GLY      N  735   3.788   3.251   1.835
   46GLY      H  736   3.753   3.263   1.929
   46GLY     CA  737   3.757   3.129   1.765
   46GLY    HA1  738   3.651   3.144   1.741
   46GLY    HA2  739   3.821   3.120   1.677
   46GLY      C  740   3.784   3.006   1.850
   46GLY      O  741   3.748   2.899   1.811
   47GLU      N  742   3.822   3.030   1.979
   47GLU      H  743   3.844   3.127   1.995
   47GLU     CA  744   3.847   2.929   2.078
   47GLU     HA  745   3.887   2.840   2.029
   47GLU     CB  746   3.935   2.994   2.187
   47GLU    HB1  747   4.019   3.044   2.140
   47GLU    HB2  748   3.880   3.074   2.236
   47GLU     CG  749   3.995   2.906   2.297
   47GLU    HG1  750   4.044   2.973   2.368
   47GLU    HG2  751   3.917   2.849   2.348
   47GLU     CD  752   4.092   2.800   2.245
   47GLU    OE1  753   4.109   2.699   2.320
   47GLU    OE2  754   4.148   2.808   2.136
   47GLU      C  755   3.713   2.873   2.133
   47GLU      O  756   3.721   2.769   2.202
   48VAL      N  757   3.597   2.928   2.098
   48VAL      H  758   3.607   3.021   2.061
   48VAL     CA  759   3.463   2.892   2.136
   48VAL     HA  760   3.473   2.843   2.233
   48VAL     CB  761   3.368   3.014   2.149
   48VAL     HB  762   3.268   2.982   2.180
   48VAL    CG1  763   3.416   3.104   2.267
   48VAL   HG11  764   3.345   3.186   2.265
   48VAL   HG12  765   3.404   3.037   2.353
   48VAL   HG13  766   3.519   3.140   2.264
   48VAL    CG2  767   3.351   3.091   2.015
   48VAL   HG21  768   3.450   3.119   1.980
   48VAL   HG22  769   3.296   3.031   1.942
   48VAL   HG23  770   3.297   3.181   2.043
   48VAL      C  771   3.403   2.784   2.046
   48VAL      O  772   3.335   2.695   2.100
   49ILE      N  773   3.438   2.789   1.917
   49ILE      H  774   3.522   2.843   1.898
   49ILE     CA  775   3.393   2.706   1.812
   49ILE     HA  776   3.292   2.742   1.789
   49ILE     CB  777   3.465   2.736   1.673
   49ILE     HB  778   3.571   2.722   1.695
   49ILE    CG1  779   3.454   2.885   1.634
   49ILE   HG11  780   3.354   2.909   1.596
   49ILE   HG12  781   3.469   2.945   1.724
   49ILE    CG2  782   3.419   2.646   1.561
   49ILE   HG21  783   3.316   2.649   1.526
   49ILE   HG22  784   3.480   2.652   1.471
   49ILE   HG23  785   3.430   2.545   1.600
   49ILE     CD  786   3.547   2.933   1.523
   49ILE    HD1  787   3.651   2.946   1.551
   49ILE    HD2  788   3.554   2.859   1.444
   49ILE    HD3  789   3.517   3.032   1.487
   49ILE      C  790   3.384   2.563   1.849
   49ILE      O  791   3.279   2.509   1.826
   50PRO      N  792   3.490   2.497   1.906
   50PRO     CA  793   3.487   2.353   1.931
   50PRO     HA  794   3.447   2.303   1.844
   50PRO     CB  795   3.629   2.314   1.959
   50PRO    HB1  796   3.648   2.249   2.045
   50PRO    HB2  797   3.674   2.250   1.883
   50PRO     CG  798   3.708   2.435   1.978
   50PRO    HG1  799   3.725   2.456   2.084
   50PRO    HG2  800   3.805   2.433   1.927
   50PRO     CD  801   3.617   2.553   1.917
   50PRO    HD1  802   3.631   2.639   1.982
   50PRO    HD2  803   3.652   2.566   1.815
   50PRO      C  804   3.392   2.317   2.044
   50PRO      O  805   3.345   2.203   2.053
   51LEU      N  806   3.358   2.415   2.135
   51LEU      H  807   3.395   2.508   2.136
   51LEU     CA  808   3.263   2.386   2.249
   51LEU     HA  809   3.270   2.284   2.288
   51LEU     CB  810   3.268   2.489   2.357
   51LEU    HB1  811   3.239   2.584   2.312
   51LEU    HB2  812   3.196   2.462   2.434
   51LEU     CG  813   3.402   2.527   2.424
   51LEU     HG  814   3.476   2.526   2.344
   51LEU    CD1  815   3.399   2.668   2.484
   51LEU   HD11  816   3.376   2.734   2.400
   51LEU   HD12  817   3.334   2.678   2.571
   51LEU   HD13  818   3.501   2.690   2.514
   51LEU    CD2  819   3.444   2.418   2.533
   51LEU   HD21  820   3.548   2.424   2.567
   51LEU   HD22  821   3.394   2.431   2.629
   51LEU   HD23  822   3.411   2.319   2.504
   51LEU      C  823   3.118   2.400   2.186
   51LEU      O  824   3.032   2.320   2.219
   52ILE      N  825   3.097   2.475   2.080
   52ILE      H  826   3.178   2.521   2.041
   52ILE     CA  827   2.979   2.483   1.989
   52ILE     HA  828   2.884   2.481   2.042
   52ILE     CB  829   2.981   2.613   1.902
   52ILE     HB  830   3.055   2.616   1.822
   52ILE    CG1  831   3.013   2.736   1.983
   52ILE   HG11  832   2.932   2.745   2.055
   52ILE   HG12  833   3.106   2.719   2.037
   52ILE    CG2  834   2.850   2.625   1.824
   52ILE   HG21  835   2.786   2.693   1.878
   52ILE   HG22  836   2.863   2.647   1.718
   52ILE   HG23  837   2.788   2.536   1.814
   52ILE     CD  838   3.017   2.869   1.909
   52ILE    HD1  839   3.082   2.868   1.821
   52ILE    HD2  840   2.918   2.893   1.872
   52ILE    HD3  841   3.033   2.955   1.974
   52ILE      C  842   2.974   2.352   1.904
   52ILE      O  843   2.874   2.282   1.910
   53THR      N  844   3.081   2.321   1.827
   53THR      H  845   3.164   2.379   1.829
   53THR     CA  846   3.072   2.208   1.727
   53THR     HA  847   3.011   2.125   1.764
   53THR     CB  848   3.000   2.256   1.600
   53THR     HB  849   2.901   2.296   1.625
   53THR    OG1  850   2.987   2.156   1.498
   53THR    HG1  851   2.923   2.093   1.528
   53THR    CG2  852   3.066   2.382   1.541
   53THR   HG21  853   3.165   2.366   1.497
   53THR   HG22  854   2.998   2.429   1.469
   53THR   HG23  855   3.080   2.462   1.613
   53THR      C  856   3.218   2.159   1.703
   53THR      O  857   3.308   2.230   1.656
   54ASN      N  858   3.250   2.037   1.736
   54ASN      H  859   3.174   1.977   1.764
   54ASN     CA  860   3.374   1.965   1.698
   54ASN     HA  861   3.387   1.965   1.590
   54ASN     CB  862   3.496   2.027   1.774
   54ASN    HB1  863   3.521   2.127   1.734
   54ASN    HB2  864   3.484   2.033   1.883
   54ASN     CG  865   3.632   1.961   1.750
   54ASN    OD1  866   3.668   1.859   1.807
   54ASN    ND2  867   3.717   2.017   1.662
   54ASN   HD21  868   3.688   2.098   1.610
   54ASN   HD22  869   3.782   1.952   1.621
   54ASN      C  870   3.350   1.822   1.739
   54ASN      O  871   3.257   1.792   1.811
   55HIS      N  872   3.430   1.725   1.690
   55HIS      H  873   3.520   1.744   1.648
   55HIS     CA  874   3.406   1.577   1.705
   55HIS     HA  875   3.300   1.559   1.683
   55HIS     CB  876   3.490   1.503   1.600
   55HIS    HB1  877   3.469   1.396   1.614
   55HIS    HB2  878   3.452   1.521   1.499
   55HIS     CG  879   3.637   1.530   1.608
   55HIS    ND1  880   3.691   1.645   1.545
   55HIS    CD2  881   3.736   1.464   1.676
   55HIS    HD2  882   3.730   1.378   1.742
   55HIS    CE1  883   3.819   1.635   1.551
   55HIS    HE1  884   3.893   1.702   1.513
   55HIS    NE2  885   3.853   1.526   1.628
   55HIS    HE2  886   3.948   1.501   1.650
   55HIS      C  887   3.426   1.530   1.848
   55HIS      O  888   3.360   1.432   1.886
   56ASN      N  889   3.520   1.586   1.927
   56ASN      H  890   3.578   1.659   1.891
   56ASN     CA  891   3.512   1.570   2.078
   56ASN     HA  892   3.410   1.596   2.109
   56ASN     CB  893   3.568   1.435   2.127
   56ASN    HB1  894   3.559   1.425   2.235
   56ASN    HB2  895   3.509   1.352   2.087
   56ASN     CG  896   3.716   1.405   2.096
   56ASN    OD1  897   3.812   1.439   2.169
   56ASN    ND2  898   3.744   1.313   2.001
   56ASN   HD21  899   3.665   1.264   1.960
   56ASN   HD22  900   3.835   1.280   1.970
   56ASN      C  901   3.596   1.682   2.146
   56ASN      O  902   3.691   1.731   2.083
   57ILE      N  903   3.562   1.720   2.270
   57ILE      H  904   3.483   1.668   2.306
   57ILE     CA  905   3.621   1.819   2.362
   57ILE     HA  906   3.729   1.817   2.345
   57ILE     CB  907   3.595   1.971   2.332
   57ILE     HB  908   3.638   1.986   2.233
   57ILE    CG1  909   3.669   2.065   2.430
   57ILE   HG11  910   3.629   2.069   2.531
   57ILE   HG12  911   3.770   2.027   2.442
   57ILE    CG2  912   3.447   2.011   2.326
   57ILE   HG21  913   3.438   2.105   2.270
   57ILE   HG22  914   3.407   1.941   2.255
   57ILE   HG23  915   3.382   2.020   2.413
   57ILE     CD  916   3.687   2.204   2.366
   57ILE    HD1  917   3.723   2.213   2.263
   57ILE    HD2  918   3.587   2.246   2.361
   57ILE    HD3  919   3.752   2.274   2.420
   57ILE      C  920   3.592   1.767   2.503
   57ILE      O  921   3.475   1.761   2.545
   58LEU      N  922   3.699   1.730   2.576
   58LEU      H  923   3.790   1.738   2.531
   58LEU     CA  924   3.696   1.662   2.710
   58LEU     HA  925   3.596   1.655   2.751
   58LEU     CB  926   3.752   1.514   2.705
   58LEU    HB1  927   3.850   1.520   2.657
   58LEU    HB2  928   3.765   1.471   2.805
   58LEU     CG  929   3.661   1.419   2.630
   58LEU     HG  930   3.639   1.460   2.531
   58LEU    CD1  931   3.739   1.290   2.599
   58LEU   HD11  932   3.780   1.244   2.689
   58LEU   HD12  933   3.670   1.221   2.552
   58LEU   HD13  934   3.816   1.312   2.525
   58LEU    CD2  935   3.533   1.392   2.704
   58LEU   HD21  936   3.461   1.337   2.643
   58LEU   HD22  937   3.543   1.333   2.794
   58LEU   HD23  938   3.480   1.481   2.741
   58LEU      C  939   3.772   1.743   2.815
   58LEU      O  940   3.726   1.761   2.929
   59LYS      N  941   3.894   1.783   2.783
   59LYS      H  942   3.941   1.757   2.697
   59LYS     CA  943   3.991   1.848   2.877
   59LYS     HA  944   3.932   1.889   2.958
   59LYS     CB  945   4.076   1.738   2.936
   59LYS    HB1  946   4.144   1.782   3.010
   59LYS    HB2  947   4.013   1.671   2.993
   59LYS     CG  948   4.163   1.659   2.838
   59LYS    HG1  949   4.106   1.623   2.752
   59LYS    HG2  950   4.235   1.728   2.795
   59LYS     CD  951   4.221   1.527   2.909
   59LYS    HD1  952   4.209   1.526   3.017
   59LYS    HD2  953   4.167   1.438   2.878
   59LYS     CE  954   4.372   1.494   2.873
   59LYS    HE1  955   4.384   1.471   2.767
   59LYS    HE2  956   4.433   1.583   2.892
   59LYS     NZ  957   4.413   1.373   2.953
   59LYS    HZ1  958   4.396   1.388   3.051
   59LYS    HZ2  959   4.371   1.290   2.911
   59LYS    HZ3  960   4.511   1.352   2.941
   59LYS      C  961   4.066   1.974   2.810
   59LYS      O  962   4.186   1.975   2.807
   60PRO      N  963   3.999   2.082   2.773
   60PRO     CA  964   4.057   2.199   2.709
   60PRO     HA  965   4.127   2.159   2.635
   60PRO     CB  966   3.941   2.266   2.641
   60PRO    HB1  967   3.963   2.373   2.637
   60PRO    HB2  968   3.932   2.238   2.536
   60PRO     CG  969   3.817   2.231   2.722
   60PRO    HG1  970   3.802   2.304   2.802
   60PRO    HG2  971   3.721   2.227   2.671
   60PRO     CD  972   3.852   2.094   2.772
   60PRO    HD1  973   3.804   2.075   2.868
   60PRO    HD2  974   3.820   2.017   2.700
   60PRO      C  975   4.131   2.291   2.816
   60PRO      O  976   4.116   2.260   2.936
   61LEU      N  977   4.179   2.411   2.770
   61LEU      H  978   4.163   2.437   2.674
   61LEU     CA  979   4.244   2.507   2.855
   61LEU     HA  980   4.192   2.493   2.949
   61LEU     CB  981   4.390   2.483   2.905
   61LEU    HB1  982   4.410   2.542   2.994
   61LEU    HB2  983   4.392   2.382   2.947
   61LEU     CG  984   4.502   2.498   2.802
   61LEU     HG  985   4.484   2.587   2.743
   61LEU    CD1  986   4.633   2.498   2.880
   61LEU   HD11  987   4.642   2.585   2.945
   61LEU   HD12  988   4.657   2.414   2.945
   61LEU   HD13  989   4.711   2.501   2.803
   61LEU    CD2  990   4.509   2.372   2.705
   61LEU   HD21  991   4.412   2.336   2.668
   61LEU   HD22  992   4.556   2.410   2.614
   61LEU   HD23  993   4.549   2.280   2.747
   61LEU      C  994   4.205   2.651   2.824
   61LEU      O  995   4.289   2.719   2.765
   62ILE      N  996   4.081   2.692   2.851
   62ILE      H  997   4.025   2.639   2.916
   62ILE     CA  998   4.025   2.800   2.771
   62ILE     HA  999   4.065   2.808   2.670
   62ILE     CB 1000   3.866   2.788   2.766
   62ILE     HB 1001   3.832   2.813   2.867
   62ILE    CG1 1002   3.808   2.647   2.737
   62ILE   HG11 1003   3.812   2.633   2.629
   62ILE   HG12 1004   3.870   2.567   2.778
   62ILE    CG2 1005   3.820   2.900   2.672
   62ILE   HG21 1006   3.714   2.888   2.650
   62ILE   HG22 1007   3.831   2.999   2.716
   62ILE   HG23 1008   3.883   2.899   2.582
   62ILE     CD 1009   3.670   2.631   2.797
   62ILE    HD1 1010   3.625   2.545   2.748
   62ILE    HD2 1011   3.667   2.635   2.906
   62ILE    HD3 1012   3.609   2.714   2.762
   62ILE      C 1013   4.067   2.939   2.833
   62ILE      O 1014   4.025   2.973   2.950
   63GLY      N 1015   4.166   3.007   2.775
   63GLY      H 1016   4.198   2.972   2.685
   63GLY     CA 1017   4.240   3.118   2.831
   63GLY    HA1 1018   4.286   3.178   2.752
   63GLY    HA2 1019   4.169   3.183   2.882
   63GLY      C 1020   4.372   3.078   2.910
   63GLY      O 1021   4.429   3.168   2.971
   64GLN      N 1022   4.407   2.948   2.913
   64GLN      H 1023   4.347   2.883   2.863
   64GLN     CA 1024   4.512   2.873   2.974
   64GLN     HA 1025   4.540   2.797   2.902
   64GLN     CB 1026   4.649   2.951   2.986
   64GLN    HB1 1027   4.645   3.028   3.062
   64GLN    HB2 1028   4.723   2.887   3.035
   64GLN     CG 1029   4.708   3.012   2.862
   64GLN    HG1 1030   4.637   3.091   2.838
   64GLN    HG2 1031   4.803   3.063   2.874
   64GLN     CD 1032   4.721   2.916   2.745
   64GLN    OE1 1033   4.714   2.972   2.635
   64GLN    NE2 1034   4.737   2.787   2.765
   64GLN   HE21 1035   4.772   2.758   2.855
   64GLN   HE22 1036   4.727   2.722   2.689
   64GLN      C 1037   4.481   2.803   3.108
   64GLN      O 1038   4.559   2.728   3.165
   65LYS      N 1039   4.363   2.824   3.162
   65LYS      H 1040   4.305   2.896   3.124
   65LYS     CA 1041   4.311   2.757   3.275
   65LYS     HA 1042   4.380   2.750   3.359
   65LYS     CB 1043   4.188   2.843   3.333
   65LYS    HB1 1044   4.215   2.948   3.326
   65LYS    HB2 1045   4.105   2.824   3.265
   65LYS     CG 1046   4.150   2.813   3.475
   65LYS    HG1 1047   4.149   2.706   3.498
   65LYS    HG2 1048   4.233   2.846   3.537
   65LYS     CD 1049   4.019   2.880   3.522
   65LYS    HD1 1050   3.940   2.824   3.471
   65LYS    HD2 1051   4.013   2.852   3.628
   65LYS     CE 1052   4.018   3.024   3.492
   65LYS    HE1 1053   4.013   3.048   3.385
   65LYS    HE2 1054   3.922   3.054   3.535
   65LYS     NZ 1055   4.120   3.103   3.573
   65LYS    HZ1 1056   4.125   3.202   3.555
   65LYS    HZ2 1057   4.118   3.094   3.674
   65LYS    HZ3 1058   4.214   3.066   3.566
   65LYS      C 1059   4.261   2.613   3.244
   65LYS      O 1060   4.172   2.590   3.164
   66PHE      N 1061   4.328   2.512   3.313
   66PHE      H 1062   4.408   2.547   3.362
   66PHE     CA 1063   4.316   2.366   3.291
   66PHE     HA 1064   4.316   2.334   3.186
   66PHE     CB 1065   4.423   2.286   3.365
   66PHE    HB1 1066   4.432   2.329   3.465
   66PHE    HB2 1067   4.379   2.189   3.384
   66PHE     CG 1068   4.556   2.262   3.295
   66PHE    CD1 1069   4.629   2.365   3.235
   66PHE    HD1 1070   4.586   2.462   3.215
   66PHE    CD2 1071   4.626   2.136   3.319
   66PHE    HD2 1072   4.589   2.054   3.379
   66PHE    CE1 1073   4.764   2.342   3.186
   66PHE    HE1 1074   4.819   2.419   3.134
   66PHE    CE2 1075   4.757   2.113   3.271
   66PHE    HE2 1076   4.804   2.019   3.295
   66PHE     CZ 1077   4.821   2.219   3.201
   66PHE     HZ 1078   4.925   2.206   3.174
   66PHE      C 1079   4.183   2.334   3.349
   66PHE      O 1080   4.156   2.347   3.470
   67CYS      N 1081   4.093   2.285   3.264
   67CYS      H 1082   4.127   2.266   3.171
   67CYS     CA 1083   3.954   2.264   3.297
   67CYS     HA 1084   3.944   2.253   3.405
   67CYS     CB 1085   3.868   2.389   3.270
   67CYS    HB1 1086   3.766   2.358   3.295
   67CYS    HB2 1087   3.892   2.481   3.322
   67CYS     SG 1088   3.870   2.419   3.092
   67CYS     HG 1089   4.002   2.400   3.082
   67CYS      C 1090   3.904   2.132   3.243
   67CYS      O 1091   3.959   2.086   3.145
   68ILE      N 1092   3.802   2.069   3.301
   68ILE      H 1093   3.770   2.116   3.385
   68ILE     CA 1094   3.750   1.935   3.265
   68ILE     HA 1095   3.781   1.931   3.160
   68ILE     CB 1096   3.811   1.823   3.359
   68ILE     HB 1097   3.745   1.736   3.357
   68ILE    CG1 1098   3.824   1.866   3.506
   68ILE   HG11 1099   3.912   1.925   3.529
   68ILE   HG12 1100   3.735   1.922   3.532
   68ILE    CG2 1101   3.945   1.777   3.308
   68ILE   HG21 1102   4.017   1.858   3.301
   68ILE   HG22 1103   3.990   1.697   3.367
   68ILE   HG23 1104   3.938   1.741   3.205
   68ILE     CD 1105   3.824   1.750   3.602
   68ILE    HD1 1106   3.744   1.677   3.586
   68ILE    HD2 1107   3.919   1.698   3.588
   68ILE    HD3 1108   3.829   1.771   3.709
   68ILE      C 1109   3.597   1.938   3.251
   68ILE      O 1110   3.518   1.978   3.339
   69VAL      N 1111   3.539   1.899   3.133
   69VAL      H 1112   3.598   1.851   3.067
   69VAL     CA 1113   3.392   1.892   3.108
   69VAL     HA 1114   3.347   1.981   3.151
   69VAL     CB 1115   3.373   1.889   2.954
   69VAL     HB 1116   3.410   1.794   2.914
   69VAL    CG1 1117   3.229   1.905   2.914
   69VAL   HG11 1118   3.215   1.925   2.808
   69VAL   HG12 1119   3.168   1.817   2.936
   69VAL   HG13 1120   3.187   1.986   2.974
   69VAL    CG2 1121   3.455   2.007   2.894
   69VAL   HG21 1122   3.564   1.994   2.892
   69VAL   HG22 1123   3.423   2.029   2.792
   69VAL   HG23 1124   3.421   2.100   2.940
   69VAL      C 1125   3.331   1.766   3.168
   69VAL      O 1126   3.388   1.656   3.172
   70TYR      N 1127   3.206   1.779   3.208
   70TYR      H 1128   3.166   1.872   3.201
   70TYR     CA 1129   3.121   1.667   3.245
   70TYR     HA 1130   3.150   1.570   3.203
   70TYR     CB 1131   3.119   1.654   3.397
   70TYR    HB1 1132   3.045   1.579   3.420
   70TYR    HB2 1133   3.221   1.642   3.436
   70TYR     CG 1134   3.072   1.777   3.468
   70TYR    CD1 1135   2.940   1.784   3.501
   70TYR    HD1 1136   2.871   1.708   3.467
   70TYR    CD2 1137   3.161   1.874   3.517
   70TYR    HD2 1138   3.266   1.863   3.493
   70TYR    CE1 1139   2.890   1.894   3.574
   70TYR    HE1 1140   2.783   1.891   3.586
   70TYR    CE2 1141   3.112   1.977   3.603
   70TYR    HE2 1142   3.194   2.040   3.635
   70TYR     CZ 1143   2.976   1.994   3.623
   70TYR     OH 1144   2.928   2.091   3.706
   70TYR     HH 1145   2.846   2.123   3.671
   70TYR      C 1146   2.982   1.672   3.189
   70TYR      O 1147   2.913   1.573   3.202
   71THR      N 1148   2.933   1.784   3.125
   71THR      H 1149   2.989   1.866   3.137
   71THR     CA 1150   2.817   1.789   3.033
   71THR     HA 1151   2.827   1.697   2.976
   71THR     CB 1152   2.687   1.806   3.124
   71THR     HB 1153   2.691   1.718   3.188
   71THR    OG1 1154   2.561   1.794   3.047
   71THR    HG1 1155   2.568   1.717   2.992
   71THR    CG2 1156   2.688   1.935   3.210
   71THR   HG21 1157   2.634   1.928   3.304
   71THR   HG22 1158   2.785   1.960   3.254
   71THR   HG23 1159   2.646   2.032   3.179
   71THR      C 1160   2.837   1.901   2.932
   71THR      O 1161   2.870   2.011   2.977
   72ASN      N 1162   2.813   1.876   2.804
   72ASN      H 1163   2.762   1.790   2.797
   72ASN     CA 1164   2.797   1.981   2.702
   72ASN     HA 1165   2.799   2.081   2.746
   72ASN     CB 1166   2.916   1.964   2.604
   72ASN    HB1 1167   3.012   1.967   2.656
   72ASN    HB2 1168   2.905   1.866   2.558
   72ASN     CG 1169   2.917   2.078   2.500
   72ASN    OD1 1170   2.842   2.177   2.496
   72ASN    ND2 1171   3.001   2.064   2.400
   72ASN   HD21 1172   3.060   1.983   2.396
   72ASN   HD22 1173   3.025   2.131   2.329
   72ASN      C 1174   2.663   1.973   2.628
   72ASN      O 1175   2.633   1.874   2.562
   73SER      N 1176   2.593   2.085   2.635
   73SER      H 1177   2.605   2.161   2.701
   73SER     CA 1178   2.465   2.102   2.569
   73SER     HA 1179   2.473   2.057   2.470
   73SER     CB 1180   2.358   2.026   2.643
   73SER    HB1 1181   2.265   2.029   2.586
   73SER    HB2 1182   2.381   1.920   2.648
   73SER     OG 1183   2.336   2.072   2.777
   73SER     HG 1184   2.292   2.155   2.774
   73SER      C 1185   2.445   2.253   2.538
   73SER      O 1186   2.334   2.309   2.546
   74LEU      N 1187   2.562   2.310   2.505
   74LEU      H 1188   2.643   2.251   2.494
   74LEU     CA 1189   2.576   2.451   2.469
   74LEU     HA 1190   2.525   2.512   2.543
   74LEU     CB 1191   2.727   2.477   2.471
   74LEU    HB1 1192   2.771   2.431   2.559
   74LEU    HB2 1193   2.780   2.428   2.390
   74LEU     CG 1194   2.767   2.631   2.482
   74LEU     HG 1195   2.726   2.691   2.401
   74LEU    CD1 1196   2.731   2.688   2.619
   74LEU   HD11 1197   2.752   2.795   2.625
   74LEU   HD12 1198   2.623   2.690   2.638
   74LEU   HD13 1199   2.777   2.642   2.707
   74LEU    CD2 1200   2.919   2.645   2.481
   74LEU   HD21 1201   2.960   2.572   2.551
   74LEU   HD22 1202   2.955   2.607   2.385
   74LEU   HD23 1203   2.975   2.732   2.513
   74LEU      C 1204   2.511   2.473   2.326
   74LEU      O 1205   2.471   2.580   2.285
   75MET      N 1206   2.520   2.364   2.248
   75MET      H 1207   2.579   2.287   2.277
   75MET     CA 1208   2.479   2.363   2.108
   75MET     HA 1209   2.529   2.448   2.061
   75MET     CB 1210   2.530   2.245   2.028
   75MET    HB1 1211   2.636   2.223   2.039
   75MET    HB2 1212   2.467   2.160   2.053
   75MET     CG 1213   2.507   2.257   1.875
   75MET    HG1 1214   2.401   2.280   1.867
   75MET    HG2 1215   2.556   2.350   1.845
   75MET     SD 1216   2.546   2.115   1.771
   75MET     CE 1217   2.559   2.205   1.614
   75MET    HE1 1218   2.504   2.299   1.619
   75MET    HE2 1219   2.661   2.217   1.577
   75MET    HE3 1220   2.514   2.142   1.538
   75MET      C 1221   2.323   2.375   2.098
   75MET      O 1222   2.270   2.447   2.011
   76ASP      N 1223   2.253   2.313   2.200
   76ASP      H 1224   2.305   2.275   2.279
   76ASP     CA 1225   2.109   2.305   2.220
   76ASP     HA 1226   2.072   2.287   2.119
   76ASP     CB 1227   2.081   2.188   2.318
   76ASP    HB1 1228   2.098   2.101   2.255
   76ASP    HB2 1229   2.155   2.183   2.397
   76ASP     CG 1230   1.936   2.182   2.373
   76ASP    OD1 1231   1.921   2.179   2.495
   76ASP    OD2 1232   1.837   2.200   2.298
   76ASP      C 1233   2.047   2.445   2.263
   76ASP      O 1234   2.119   2.543   2.295
   77GLU      N 1235   1.916   2.451   2.270
   77GLU      H 1236   1.870   2.367   2.239
   77GLU     CA 1237   1.832   2.566   2.303
   77GLU     HA 1238   1.905   2.644   2.324
   77GLU     CB 1239   1.762   2.597   2.169
   77GLU    HB1 1240   1.828   2.611   2.083
   77GLU    HB2 1241   1.685   2.523   2.148
   77GLU     CG 1242   1.678   2.725   2.172
   77GLU    HG1 1243   1.633   2.736   2.073
   77GLU    HG2 1244   1.591   2.716   2.238
   77GLU     CD 1245   1.753   2.854   2.210
   77GLU    OE1 1246   1.689   2.954   2.253
   77GLU    OE2 1247   1.874   2.853   2.186
   77GLU      C 1248   1.732   2.537   2.418
   77GLU      O 1249   1.682   2.631   2.475
   78ASN      N 1250   1.708   2.411   2.443
   78ASN      H 1251   1.753   2.344   2.383
   78ASN     CA 1252   1.630   2.365   2.559
   78ASN     HA 1253   1.542   2.430   2.550
   78ASN     CB 1254   1.602   2.218   2.542
   78ASN    HB1 1255   1.575   2.200   2.438
   78ASN    HB2 1256   1.678   2.151   2.582
   78ASN     CG 1257   1.484   2.170   2.628
   78ASN    OD1 1258   1.412   2.258   2.669
   78ASN    ND2 1259   1.465   2.042   2.639
   78ASN   HD21 1260   1.521   1.965   2.603
   78ASN   HD22 1261   1.371   2.013   2.663
   78ASN      C 1262   1.701   2.385   2.688
   78ASN      O 1263   1.650   2.459   2.773
   79THR      N 1264   1.822   2.330   2.706
   79THR      H 1265   1.859   2.288   2.621
   79THR     CA 1266   1.914   2.358   2.813
   79THR     HA 1267   1.851   2.356   2.902
   79THR     CB 1268   2.013   2.239   2.828
   79THR     HB 1269   2.086   2.242   2.908
   79THR    OG1 1270   2.075   2.218   2.705
   79THR    HG1 1271   2.016   2.181   2.640
   79THR    CG2 1272   1.938   2.105   2.856
   79THR   HG21 1273   2.025   2.040   2.868
   79THR   HG22 1274   1.892   2.102   2.954
   79THR   HG23 1275   1.873   2.059   2.781
   79THR      C 1276   1.996   2.487   2.787
   79THR      O 1277   1.991   2.576   2.868
   80TYR      N 1278   2.082   2.489   2.680
   80TYR      H 1279   2.093   2.401   2.632
   80TYR     CA 1280   2.170   2.594   2.628
   80TYR     HA 1281   2.229   2.553   2.546
   80TYR     CB 1282   2.093   2.719   2.581
   80TYR    HB1 1283   2.155   2.774   2.510
   80TYR    HB2 1284   2.010   2.670   2.529
   80TYR     CG 1285   2.035   2.827   2.681
   80TYR    CD1 1286   2.118   2.888   2.776
   80TYR    HD1 1287   2.223   2.870   2.793
   80TYR    CD2 1288   1.901   2.872   2.666
   80TYR    HD2 1289   1.832   2.833   2.593
   80TYR    CE1 1290   2.063   2.978   2.863
   80TYR    HE1 1291   2.133   3.007   2.940
   80TYR    CE2 1292   1.847   2.965   2.757
   80TYR    HE2 1293   1.745   2.999   2.751
   80TYR     CZ 1294   1.929   3.020   2.864
   80TYR     OH 1295   1.874   3.106   2.955
   80TYR     HH 1296   1.780   3.100   2.945
   80TYR      C 1297   2.302   2.625   2.709
   80TYR      O 1298   2.366   2.718   2.674
   81ALA      N 1299   2.354   2.537   2.796
   81ALA      H 1300   2.324   2.440   2.794
   81ALA     CA 1301   2.469   2.561   2.881
   81ALA     HA 1302   2.547   2.627   2.844
   81ALA     CB 1303   2.407   2.586   3.026
   81ALA    HB1 1304   2.334   2.665   3.039
   81ALA    HB2 1305   2.366   2.495   3.069
   81ALA    HB3 1306   2.484   2.622   3.094
   81ALA      C 1307   2.550   2.431   2.884
   81ALA      O 1308   2.499   2.321   2.853
   82MET      N 1309   2.669   2.443   2.931
   82MET      H 1310   2.698   2.534   2.965
   82MET     CA 1311   2.772   2.342   2.949
   82MET     HA 1312   2.721   2.246   2.952
   82MET     CB 1313   2.880   2.361   2.841
   82MET    HB1 1314   2.832   2.346   2.744
   82MET    HB2 1315   2.905   2.466   2.852
   82MET     CG 1316   3.015   2.277   2.839
   82MET    HG1 1317   3.067   2.294   2.933
   82MET    HG2 1318   3.001   2.170   2.822
   82MET     SD 1319   3.123   2.350   2.710
   82MET     CE 1320   3.260   2.235   2.743
   82MET    HE1 1321   3.340   2.229   2.670
   82MET    HE2 1322   3.308   2.274   2.833
   82MET    HE3 1323   3.212   2.137   2.742
   82MET      C 1324   2.832   2.363   3.085
   82MET      O 1325   2.856   2.478   3.122
   83GLU      N 1326   2.872   2.263   3.148
   83GLU      H 1327   2.879   2.173   3.103
   83GLU     CA 1328   2.938   2.276   3.281
   83GLU     HA 1329   2.949   2.380   3.312
   83GLU     CB 1330   2.858   2.211   3.402
   83GLU    HB1 1331   2.868   2.106   3.376
   83GLU    HB2 1332   2.905   2.227   3.500
   83GLU     CG 1333   2.709   2.246   3.408
   83GLU    HG1 1334   2.691   2.351   3.388
   83GLU    HG2 1335   2.669   2.200   3.318
   83GLU     CD 1336   2.632   2.188   3.524
   83GLU    OE1 1337   2.521   2.137   3.507
   83GLU    OE2 1338   2.689   2.172   3.633
   83GLU      C 1339   3.083   2.224   3.264
   83GLU      O 1340   3.099   2.124   3.197
   84LEU      N 1341   3.187   2.286   3.328
   84LEU      H 1342   3.177   2.374   3.377
   84LEU     CA 1343   3.319   2.233   3.359
   84LEU     HA 1344   3.311   2.125   3.344
   84LEU     CB 1345   3.431   2.296   3.272
   84LEU    HB1 1346   3.466   2.383   3.327
   84LEU    HB2 1347   3.517   2.230   3.278
   84LEU     CG 1348   3.401   2.327   3.123
   84LEU     HG 1349   3.341   2.243   3.089
   84LEU    CD1 1350   3.313   2.454   3.106
   84LEU   HD11 1351   3.214   2.441   3.150
   84LEU   HD12 1352   3.353   2.545   3.150
   84LEU   HD13 1353   3.305   2.461   2.998
   84LEU    CD2 1354   3.535   2.336   3.055
   84LEU   HD21 1355   3.603   2.259   3.092
   84LEU   HD22 1356   3.539   2.319   2.947
   84LEU   HD23 1357   3.580   2.430   3.086
   84LEU      C 1358   3.350   2.260   3.510
   84LEU      O 1359   3.279   2.327   3.579
   85LEU      N 1360   3.470   2.215   3.548
   85LEU      H 1361   3.520   2.157   3.483
   85LEU     CA 1362   3.550   2.250   3.665
   85LEU     HA 1363   3.528   2.356   3.676
   85LEU     CB 1364   3.496   2.187   3.794
   85LEU    HB1 1365   3.533   2.253   3.873
   85LEU    HB2 1366   3.389   2.205   3.803
   85LEU     CG 1367   3.535   2.042   3.830
   85LEU     HG 1368   3.644   2.037   3.824
   85LEU    CD1 1369   3.493   2.014   3.981
   85LEU   HD11 1370   3.386   2.003   3.998
   85LEU   HD12 1371   3.547   1.925   4.012
   85LEU   HD13 1372   3.523   2.105   4.035
   85LEU    CD2 1373   3.476   1.938   3.735
   85LEU   HD21 1374   3.511   1.961   3.634
   85LEU   HD22 1375   3.519   1.840   3.755
   85LEU   HD23 1376   3.368   1.928   3.743
   85LEU      C 1377   3.699   2.238   3.644
   85LEU      O 1378   3.739   2.193   3.538
   86THR      N 1379   3.777   2.300   3.732
   86THR      H 1380   3.736   2.327   3.820
   86THR     CA 1381   3.922   2.312   3.722
   86THR     HA 1382   3.942   2.332   3.616
   86THR     CB 1383   3.971   2.429   3.819
   86THR     HB 1384   4.078   2.416   3.836
   86THR    OG1 1385   3.907   2.413   3.946
   86THR    HG1 1386   3.944   2.337   3.988
   86THR    CG2 1387   3.953   2.566   3.764
   86THR   HG21 1388   4.033   2.605   3.702
   86THR   HG22 1389   3.861   2.570   3.704
   86THR   HG23 1390   3.936   2.645   3.838
   86THR      C 1391   3.978   2.178   3.765
   86THR      O 1392   3.922   2.113   3.855
   87GLY      N 1393   4.082   2.135   3.693
   87GLY      H 1394   4.078   2.179   3.602
   87GLY     CA 1395   4.151   2.009   3.700
   87GLY    HA1 1396   4.129   1.944   3.784
   87GLY    HA2 1397   4.122   1.954   3.610
   87GLY      C 1398   4.300   2.040   3.680
   87GLY      O 1399   4.364   2.022   3.577
   88TYR      N 1400   4.351   2.083   3.798
   88TYR      H 1401   4.297   2.065   3.881
   88TYR     CA 1402   4.499   2.096   3.815
   88TYR     HA 1403   4.549   2.004   3.780
   88TYR     CB 1404   4.552   2.214   3.724
   88TYR    HB1 1405   4.659   2.219   3.743
   88TYR    HB2 1406   4.537   2.201   3.617
   88TYR     CG 1407   4.491   2.354   3.751
   88TYR    CD1 1408   4.568   2.444   3.828
   88TYR    HD1 1409   4.663   2.424   3.874
   88TYR    CD2 1410   4.363   2.386   3.719
   88TYR    HD2 1411   4.308   2.327   3.647
   88TYR    CE1 1412   4.516   2.567   3.868
   88TYR    HE1 1413   4.569   2.632   3.937
   88TYR    CE2 1414   4.311   2.511   3.752
   88TYR    HE2 1415   4.208   2.519   3.722
   88TYR     CZ 1416   4.387   2.601   3.821
   88TYR     OH 1417   4.331   2.724   3.849
   88TYR     HH 1418   4.395   2.791   3.870
   88TYR      C 1419   4.533   2.111   3.962
   88TYR      O 1420   4.650   2.070   3.993
   89ALA      N 1421   4.443   2.171   4.042
   89ALA      H 1422   4.352   2.196   4.006
   89ALA     CA 1423   4.458   2.190   4.191
   89ALA     HA 1424   4.488   2.094   4.234
   89ALA     CB 1425   4.578   2.277   4.231
   89ALA    HB1 1426   4.586   2.304   4.336
   89ALA    HB2 1427   4.678   2.243   4.206
   89ALA    HB3 1428   4.577   2.371   4.176
   89ALA      C 1429   4.321   2.218   4.258
   89ALA      O 1430   4.265   2.132   4.317
   90PRO      N 1431   4.259   2.334   4.230
   90PRO     CA 1432   4.134   2.374   4.286
   90PRO     HA 1433   4.131   2.360   4.394
   90PRO     CB 1434   4.112   2.522   4.261
   90PRO    HB1 1435   4.010   2.558   4.257
   90PRO    HB2 1436   4.158   2.578   4.342
   90PRO     CG 1437   4.191   2.542   4.133
   90PRO    HG1 1438   4.129   2.533   4.043
   90PRO    HG2 1439   4.231   2.644   4.135
   90PRO     CD 1440   4.306   2.442   4.144
   90PRO    HD1 1441   4.343   2.400   4.050
   90PRO    HD2 1442   4.389   2.495   4.191
   90PRO      C 1443   4.013   2.304   4.223
   90PRO      O 1444   4.016   2.259   4.110
   91VAL      N 1445   3.907   2.285   4.294
   91VAL      H 1446   3.903   2.324   4.387
   91VAL     CA 1447   3.789   2.208   4.252
   91VAL     HA 1448   3.801   2.158   4.157
   91VAL     CB 1449   3.762   2.098   4.359
   91VAL     HB 1450   3.678   2.042   4.318
   91VAL    CG1 1451   3.866   1.978   4.361
   91VAL   HG11 1452   3.831   1.876   4.378
   91VAL   HG12 1453   3.926   1.971   4.270
   91VAL   HG13 1454   3.933   1.993   4.446
   91VAL    CG2 1455   3.735   2.149   4.497
   91VAL   HG21 1456   3.820   2.128   4.562
   91VAL   HG22 1457   3.718   2.257   4.502
   91VAL   HG23 1458   3.653   2.090   4.538
   91VAL      C 1459   3.675   2.311   4.226
   91VAL      O 1460   3.555   2.285   4.235
   92SER      N 1461   3.706   2.438   4.194
   92SER      H 1462   3.802   2.457   4.171
   92SER     CA 1463   3.613   2.540   4.155
   92SER     HA 1464   3.551   2.564   4.241
   92SER     CB 1465   3.703   2.663   4.157
   92SER    HB1 1466   3.652   2.745   4.107
   92SER    HB2 1467   3.727   2.688   4.260
   92SER     OG 1468   3.823   2.652   4.082
   92SER     HG 1469   3.813   2.593   4.009
   92SER      C 1470   3.548   2.517   4.010
   92SER      O 1471   3.618   2.481   3.916
   93PRO      N 1472   3.416   2.532   3.997
   93PRO     CA 1473   3.317   2.509   3.883
   93PRO     HA 1474   3.343   2.410   3.846
   93PRO     CB 1475   3.175   2.508   3.951
   93PRO    HB1 1476   3.093   2.545   3.890
   93PRO    HB2 1477   3.172   2.400   3.962
   93PRO     CG 1478   3.198   2.589   4.077
   93PRO    HG1 1479   3.170   2.693   4.063
   93PRO    HG2 1480   3.129   2.564   4.157
   93PRO     CD 1481   3.340   2.574   4.117
   93PRO    HD1 1482   3.370   2.673   4.149
   93PRO    HD2 1483   3.358   2.517   4.208
   93PRO      C 1484   3.324   2.619   3.774
   93PRO      O 1485   3.340   2.736   3.811
   94ILE      N 1486   3.308   2.587   3.648
   94ILE      H 1487   3.305   2.490   3.622
   94ILE     CA 1488   3.292   2.686   3.543
   94ILE     HA 1489   3.284   2.788   3.581
   94ILE     CB 1490   3.410   2.672   3.446
   94ILE     HB 1491   3.389   2.585   3.384
   94ILE    CG1 1492   3.541   2.644   3.509
   94ILE   HG11 1493   3.563   2.729   3.572
   94ILE   HG12 1494   3.534   2.548   3.560
   94ILE    CG2 1495   3.407   2.787   3.349
   94ILE   HG21 1496   3.471   2.765   3.263
   94ILE   HG22 1497   3.303   2.800   3.319
   94ILE   HG23 1498   3.438   2.883   3.387
   94ILE     CD 1499   3.666   2.638   3.416
   94ILE    HD1 1500   3.632   2.576   3.333
   94ILE    HD2 1501   3.684   2.739   3.380
   94ILE    HD3 1502   3.756   2.594   3.460
   94ILE      C 1503   3.160   2.643   3.473
   94ILE      O 1504   3.153   2.530   3.420
   95VAL      N 1505   3.067   2.736   3.460
   95VAL      H 1506   3.086   2.831   3.484
   95VAL     CA 1507   2.952   2.711   3.371
   95VAL     HA 1508   2.947   2.610   3.330
   95VAL     CB 1509   2.819   2.710   3.451
   95VAL     HB 1510   2.788   2.811   3.475
   95VAL    CG1 1511   2.702   2.664   3.366
   95VAL   HG11 1512   2.690   2.558   3.346
   95VAL   HG12 1513   2.600   2.691   3.393
   95VAL   HG13 1514   2.693   2.717   3.271
   95VAL    CG2 1515   2.824   2.627   3.574
   95VAL   HG21 1516   2.847   2.524   3.550
   95VAL   HG22 1517   2.899   2.646   3.650
   95VAL   HG23 1518   2.736   2.627   3.639
   95VAL      C 1519   2.955   2.817   3.258
   95VAL      O 1520   3.025   2.920   3.260
   96ILE      N 1521   2.883   2.789   3.152
   96ILE      H 1522   2.838   2.699   3.139
   96ILE     CA 1523   2.874   2.861   3.025
   96ILE     HA 1524   2.882   2.969   3.038
   96ILE     CB 1525   2.982   2.810   2.919
   96ILE     HB 1526   2.949   2.712   2.883
   96ILE    CG1 1527   3.123   2.788   2.977
   96ILE   HG11 1528   3.166   2.885   3.003
   96ILE   HG12 1529   3.124   2.729   3.069
   96ILE    CG2 1530   2.990   2.913   2.796
   96ILE   HG21 1531   3.059   2.870   2.724
   96ILE   HG22 1532   2.892   2.920   2.748
   96ILE   HG23 1533   3.038   3.007   2.822
   96ILE     CD 1534   3.214   2.717   2.880
   96ILE    HD1 1535   3.306   2.690   2.932
   96ILE    HD2 1536   3.173   2.619   2.858
   96ILE    HD3 1537   3.232   2.761   2.781
   96ILE      C 1538   2.733   2.850   2.979
   96ILE      O 1539   2.673   2.744   2.994
   97ALA      N 1540   2.679   2.958   2.921
   97ALA      H 1541   2.745   3.033   2.907
   97ALA     CA 1542   2.548   2.973   2.865
   97ALA     HA 1543   2.510   2.872   2.847
   97ALA     CB 1544   2.464   3.051   2.970
   97ALA    HB1 1545   2.506   3.152   2.970
   97ALA    HB2 1546   2.359   3.073   2.950
   97ALA    HB3 1547   2.480   3.010   3.070
   97ALA      C 1548   2.549   3.048   2.729
   97ALA      O 1549   2.599   3.166   2.723
   98ARG      N 1550   2.502   2.993   2.617
   98ARG      H 1551   2.452   2.907   2.633
   98ARG     CA 1552   2.480   3.060   2.491
   98ARG     HA 1553   2.570   3.110   2.458
   98ARG     CB 1554   2.454   2.939   2.392
   98ARG    HB1 1555   2.516   2.852   2.412
   98ARG    HB2 1556   2.352   2.903   2.395
   98ARG     CG 1557   2.502   2.977   2.243
   98ARG    HG1 1558   2.454   3.069   2.210
   98ARG    HG2 1559   2.607   3.005   2.239
   98ARG     CD 1560   2.473   2.873   2.130
   98ARG    HD1 1561   2.453   2.926   2.037
   98ARG    HD2 1562   2.558   2.804   2.121
   98ARG     NE 1563   2.345   2.803   2.150
   98ARG     HE 1564   2.362   2.718   2.202
   98ARG     CZ 1565   2.217   2.844   2.121
   98ARG    NH1 1566   2.204   2.962   2.065
   98ARG   HH11 1567   2.291   3.013   2.055
   98ARG   HH12 1568   2.112   3.001   2.045
   98ARG    NH2 1569   2.113   2.769   2.148
   98ARG   HH21 1570   2.123   2.673   2.181
   98ARG   HH22 1571   2.015   2.794   2.139
   98ARG      C 1572   2.357   3.161   2.490
   98ARG      O 1573   2.249   3.114   2.517
   99THR      N 1574   2.372   3.290   2.448
   99THR      H 1575   2.465   3.323   2.425
   99THR     CA 1576   2.259   3.378   2.420
   99THR     HA 1577   2.176   3.339   2.479
   99THR     CB 1578   2.286   3.520   2.468
   99THR     HB 1579   2.192   3.576   2.461
   99THR    OG1 1580   2.383   3.589   2.394
   99THR    HG1 1581   2.336   3.657   2.349
   99THR    CG2 1582   2.338   3.523   2.613
   99THR   HG21 1583   2.351   3.622   2.656
   99THR   HG22 1584   2.272   3.471   2.682
   99THR   HG23 1585   2.440   3.484   2.612
   99THR      C 1586   2.234   3.372   2.270
   99THR      O 1587   2.290   3.285   2.210
  100HIS      N 1588   2.148   3.449   2.210
  100HIS      H 1589   2.125   3.532   2.264
  100HIS     CA 1590   2.136   3.457   2.063
  100HIS     HA 1591   2.132   3.350   2.038
  100HIS     CB 1592   2.007   3.515   2.013
  100HIS    HB1 1593   2.011   3.623   2.019
  100HIS    HB2 1594   1.996   3.490   1.908
  100HIS     CG 1595   1.886   3.462   2.074
  100HIS    ND1 1596   1.858   3.328   2.076
  100HIS    CD2 1597   1.784   3.528   2.145
  100HIS    HD2 1598   1.776   3.633   2.172
  100HIS    CE1 1599   1.748   3.316   2.150
  100HIS    HE1 1600   1.698   3.222   2.162
  100HIS    NE2 1601   1.693   3.434   2.183
  100HIS    HE2 1602   1.605   3.457   2.228
  100HIS      C 1603   2.264   3.508   1.990
  100HIS      O 1604   2.277   3.487   1.869
  101THR      N 1605   2.356   3.584   2.059
  101THR      H 1606   2.354   3.594   2.159
  101THR     CA 1607   2.470   3.645   1.992
  101THR     HA 1608   2.497   3.596   1.898
  101THR     CB 1609   2.430   3.794   1.960
  101THR     HB 1610   2.515   3.832   1.903
  101THR    OG1 1611   2.418   3.870   2.079
  101THR    HG1 1612   2.368   3.825   2.146
  101THR    CG2 1613   2.314   3.809   1.862
  101THR   HG21 1614   2.282   3.912   1.847
  101THR   HG22 1615   2.335   3.769   1.763
  101THR   HG23 1616   2.225   3.750   1.880
  101THR      C 1617   2.602   3.630   2.074
  101THR      O 1618   2.713   3.649   2.021
  102ALA      N 1619   2.602   3.587   2.203
  102ALA      H 1620   2.514   3.556   2.241
  102ALA     CA 1621   2.723   3.581   2.290
  102ALA     HA 1622   2.810   3.587   2.225
  102ALA     CB 1623   2.721   3.711   2.374
  102ALA    HB1 1624   2.643   3.711   2.450
  102ALA    HB2 1625   2.806   3.711   2.444
  102ALA    HB3 1626   2.740   3.800   2.315
  102ALA      C 1627   2.721   3.446   2.366
  102ALA      O 1628   2.620   3.374   2.377
  103LEU      N 1629   2.829   3.408   2.427
  103LEU      H 1630   2.918   3.447   2.399
  103LEU     CA 1631   2.834   3.300   2.529
  103LEU     HA 1632   2.738   3.252   2.551
  103LEU     CB 1633   2.952   3.203   2.497
  103LEU    HB1 1634   3.052   3.245   2.508
  103LEU    HB2 1635   2.941   3.129   2.576
  103LEU     CG 1636   2.939   3.129   2.358
  103LEU     HG 1637   2.878   3.188   2.290
  103LEU    CD1 1638   3.066   3.120   2.279
  103LEU   HD11 1639   3.053   3.073   2.182
  103LEU   HD12 1640   3.097   3.223   2.262
  103LEU   HD13 1641   3.144   3.066   2.332
  103LEU    CD2 1642   2.879   2.982   2.375
  103LEU   HD21 1643   2.891   2.931   2.280
  103LEU   HD22 1644   2.935   2.933   2.454
  103LEU   HD23 1645   2.777   3.002   2.408
  103LEU      C 1646   2.870   3.383   2.651
  103LEU      O 1647   2.969   3.453   2.646
  104ILE      N 1648   2.801   3.368   2.764
  104ILE      H 1649   2.737   3.291   2.782
  104ILE     CA 1650   2.848   3.421   2.892
  104ILE     HA 1651   2.932   3.487   2.874
  104ILE     CB 1652   2.733   3.499   2.958
  104ILE     HB 1653   2.716   3.593   2.906
  104ILE    CG1 1654   2.753   3.547   3.102
  104ILE   HG11 1655   2.711   3.475   3.171
  104ILE   HG12 1656   2.860   3.564   3.118
  104ILE    CG2 1657   2.591   3.442   2.946
  104ILE   HG21 1658   2.580   3.367   3.023
  104ILE   HG22 1659   2.518   3.523   2.937
  104ILE   HG23 1660   2.572   3.386   2.855
  104ILE     CD 1661   2.688   3.683   3.126
  104ILE    HD1 1662   2.687   3.703   3.234
  104ILE    HD2 1663   2.746   3.763   3.081
  104ILE    HD3 1664   2.585   3.690   3.090
  104ILE      C 1665   2.904   3.298   2.966
  104ILE      O 1666   2.831   3.198   2.972
  105PHE      N 1667   3.027   3.315   3.015
  105PHE      H 1668   3.067   3.407   3.007
  105PHE     CA 1669   3.103   3.228   3.109
  105PHE     HA 1670   3.086   3.120   3.092
  105PHE     CB 1671   3.256   3.249   3.079
  105PHE    HB1 1672   3.283   3.354   3.074
  105PHE    HB2 1673   3.308   3.207   3.165
  105PHE     CG 1674   3.312   3.194   2.947
  105PHE    CD1 1675   3.416   3.092   2.955
  105PHE    HD1 1676   3.461   3.060   3.048
  105PHE    CD2 1677   3.266   3.229   2.815
  105PHE    HD2 1678   3.183   3.298   2.802
  105PHE    CE1 1679   3.469   3.025   2.837
  105PHE    HE1 1680   3.518   2.929   2.853
  105PHE    CE2 1681   3.323   3.165   2.701
  105PHE    HE2 1682   3.278   3.201   2.610
  105PHE     CZ 1683   3.414   3.061   2.710
  105PHE     HZ 1684   3.447   3.002   2.626
  105PHE      C 1685   3.078   3.277   3.253
  105PHE      O 1686   3.081   3.395   3.273
  106LEU      N 1687   3.073   3.191   3.357
  106LEU      H 1688   3.067   3.093   3.333
  106LEU     CA 1689   3.071   3.211   3.500
  106LEU     HA 1690   3.132   3.301   3.513
  106LEU     CB 1691   2.926   3.225   3.549
  106LEU    HB1 1692   2.860   3.275   3.476
  106LEU    HB2 1693   2.889   3.124   3.556
  106LEU     CG 1694   2.905   3.288   3.689
  106LEU     HG 1695   2.986   3.251   3.753
  106LEU    CD1 1696   2.911   3.438   3.681
  106LEU   HD11 1697   2.995   3.479   3.625
  106LEU   HD12 1698   2.826   3.479   3.628
  106LEU   HD13 1699   2.912   3.482   3.781
  106LEU    CD2 1700   2.771   3.243   3.751
  106LEU   HD21 1701   2.752   3.143   3.712
  106LEU   HD22 1702   2.766   3.252   3.860
  106LEU   HD23 1703   2.696   3.311   3.711
  106LEU      C 1704   3.148   3.106   3.577
  106LEU      O 1705   3.113   2.989   3.562
  107MET      N 1706   3.253   3.140   3.645
  107MET      H 1707   3.264   3.240   3.645
  107MET     CA 1708   3.324   3.058   3.735
  107MET     HA 1709   3.302   2.954   3.709
  107MET     CB 1710   3.474   3.092   3.728
  107MET    HB1 1711   3.509   3.080   3.625
  107MET    HB2 1712   3.497   3.196   3.754
  107MET     CG 1713   3.564   2.993   3.807
  107MET    HG1 1714   3.532   2.979   3.910
  107MET    HG2 1715   3.557   2.890   3.772
  107MET     SD 1716   3.742   3.032   3.790
  107MET     CE 1717   3.811   2.942   3.931
  107MET    HE1 1718   3.734   2.964   4.006
  107MET    HE2 1719   3.822   2.836   3.913
  107MET    HE3 1720   3.905   2.977   3.975
  107MET      C 1721   3.279   3.106   3.873
  107MET      O 1722   3.275   3.225   3.909
  108GLY      N 1723   3.255   3.008   3.962
  108GLY      H 1724   3.268   2.919   3.918
  108GLY     CA 1725   3.197   3.019   4.099
  108GLY    HA1 1726   3.161   3.119   4.121
  108GLY    HA2 1727   3.104   2.962   4.099
  108GLY      C 1728   3.297   2.973   4.203
  108GLY      O 1729   3.413   2.934   4.163
  109LYS      N 1730   3.257   2.979   4.331
  109LYS      H 1731   3.161   3.008   4.342
  109LYS     CA 1732   3.325   2.928   4.454
  109LYS     HA 1733   3.433   2.929   4.438
  109LYS     CB 1734   3.271   3.011   4.572
  109LYS    HB1 1735   3.163   3.004   4.583
  109LYS    HB2 1736   3.324   2.974   4.660
  109LYS     CG 1737   3.310   3.152   4.565
  109LYS    HG1 1738   3.277   3.192   4.469
  109LYS    HG2 1739   3.258   3.203   4.646
  109LYS     CD 1740   3.460   3.186   4.568
  109LYS    HD1 1741   3.501   3.140   4.658
  109LYS    HD2 1742   3.515   3.137   4.488
  109LYS     CE 1743   3.489   3.329   4.577
  109LYS    HE1 1744   3.433   3.396   4.512
  109LYS    HE2 1745   3.460   3.365   4.676
  109LYS     NZ 1746   3.629   3.350   4.554
  109LYS    HZ1 1747   3.694   3.311   4.620
  109LYS    HZ2 1748   3.656   3.304   4.469
  109LYS    HZ3 1749   3.668   3.444   4.545
  109LYS      C 1750   3.297   2.772   4.481
  109LYS      O 1751   3.185   2.725   4.460
  110PRO      N 1752   3.387   2.693   4.535
  110PRO     CA 1753   3.369   2.548   4.569
  110PRO     HA 1754   3.349   2.485   4.482
  110PRO     CB 1755   3.511   2.493   4.614
  110PRO    HB1 1756   3.501   2.415   4.689
  110PRO    HB2 1757   3.560   2.449   4.527
  110PRO     CG 1758   3.598   2.614   4.637
  110PRO    HG1 1759   3.601   2.639   4.743
  110PRO    HG2 1760   3.697   2.600   4.594
  110PRO     CD 1761   3.526   2.734   4.576
  110PRO    HD1 1762   3.510   2.807   4.656
  110PRO    HD2 1763   3.576   2.778   4.490
  110PRO      C 1764   3.262   2.517   4.676
  110PRO      O 1765   3.205   2.412   4.662
  111THR      N 1766   3.215   2.620   4.748
  111THR      H 1767   3.245   2.712   4.721
  111THR     CA 1768   3.137   2.611   4.873
  111THR     HA 1769   3.149   2.518   4.929
  111THR     CB 1770   3.199   2.730   4.948
  111THR     HB 1771   3.142   2.755   5.037
  111THR    OG1 1772   3.203   2.854   4.874
  111THR    HG1 1773   3.117   2.893   4.872
  111THR    CG2 1774   3.343   2.691   4.987
  111THR   HG21 1775   3.416   2.677   4.907
  111THR   HG22 1776   3.393   2.768   5.046
  111THR   HG23 1777   3.348   2.597   5.041
  111THR      C 1778   2.992   2.620   4.842
  111THR      O 1779   2.907   2.671   4.912
  112THR      N 1780   2.953   2.573   4.721
  112THR      H 1781   3.018   2.525   4.662
  112THR     CA 1782   2.822   2.581   4.670
  112THR     HA 1783   2.749   2.567   4.750
  112THR     CB 1784   2.793   2.724   4.599
  112THR     HB 1785   2.685   2.722   4.584
  112THR    OG1 1786   2.862   2.726   4.476
  112THR    HG1 1787   2.956   2.729   4.487
  112THR    CG2 1788   2.817   2.857   4.680
  112THR   HG21 1789   2.790   2.952   4.633
  112THR   HG22 1790   2.771   2.847   4.778
  112THR   HG23 1791   2.924   2.863   4.697
  112THR      C 1792   2.803   2.468   4.570
  112THR      O 1793   2.903   2.404   4.531
  113SER      N 1794   2.679   2.432   4.532
  113SER      H 1795   2.602   2.484   4.571
  113SER     CA 1796   2.629   2.333   4.434
  113SER     HA 1797   2.692   2.245   4.448
  113SER     CB 1798   2.482   2.298   4.451
  113SER    HB1 1799   2.470   2.238   4.541
  113SER    HB2 1800   2.417   2.386   4.443
  113SER     OG 1801   2.449   2.209   4.346
  113SER     HG 1802   2.472   2.118   4.357
  113SER      C 1803   2.658   2.399   4.296
  113SER      O 1804   2.631   2.518   4.268
  114ARG      N 1805   2.707   2.320   4.195
  114ARG      H 1806   2.731   2.226   4.225
  114ARG     CA 1807   2.710   2.354   4.051
  114ARG     HA 1808   2.799   2.415   4.036
  114ARG     CB 1809   2.729   2.226   3.969
  114ARG    HB1 1810   2.736   2.249   3.863
  114ARG    HB2 1811   2.825   2.181   3.992
  114ARG     CG 1812   2.630   2.115   3.986
  114ARG    HG1 1813   2.609   2.100   4.092
  114ARG    HG2 1814   2.536   2.146   3.941
  114ARG     CD 1815   2.663   1.980   3.925
  114ARG    HD1 1816   2.771   1.964   3.927
  114ARG    HD2 1817   2.629   1.895   3.985
  114ARG     NE 1818   2.611   1.968   3.790
  114ARG     HE 1819   2.625   2.054   3.737
  114ARG     CZ 1820   2.563   1.866   3.716
  114ARG    NH1 1821   2.570   1.740   3.765
  114ARG   HH11 1822   2.644   1.715   3.828
  114ARG   HH12 1823   2.506   1.668   3.735
  114ARG    NH2 1824   2.515   1.892   3.590
  114ARG   HH21 1825   2.529   1.988   3.560
  114ARG   HH22 1826   2.482   1.817   3.532
  114ARG      C 1827   2.580   2.413   4.001
  114ARG      O 1828   2.587   2.491   3.907
  115ARG      N 1829   2.465   2.365   4.060
  115ARG      H 1830   2.460   2.299   4.136
  115ARG     CA 1831   2.334   2.399   4.025
  115ARG     HA 1832   2.320   2.374   3.920
  115ARG     CB 1833   2.228   2.307   4.101
  115ARG    HB1 1834   2.224   2.337   4.206
  115ARG    HB2 1835   2.138   2.339   4.047
  115ARG     CG 1836   2.245   2.157   4.084
  115ARG    HG1 1837   2.343   2.125   4.121
  115ARG    HG2 1838   2.176   2.104   4.149
  115ARG     CD 1839   2.240   2.114   3.946
  115ARG    HD1 1840   2.144   2.145   3.905
  115ARG    HD2 1841   2.307   2.151   3.868
  115ARG     NE 1842   2.243   1.968   3.935
  115ARG     HE 1843   2.241   1.911   4.019
  115ARG     CZ 1844   2.223   1.902   3.821
  115ARG    NH1 1845   2.198   1.958   3.703
  115ARG   HH11 1846   2.202   2.059   3.689
  115ARG   HH12 1847   2.179   1.904   3.621
  115ARG    NH2 1848   2.235   1.766   3.827
  115ARG   HH21 1849   2.269   1.708   3.902
  115ARG   HH22 1850   2.232   1.724   3.736
  115ARG      C 1851   2.312   2.550   4.051
  115ARG      O 1852   2.225   2.611   3.994
  116ASP      N 1853   2.380   2.610   4.149
  116ASP      H 1854   2.458   2.557   4.187
  116ASP     CA 1855   2.364   2.752   4.197
  116ASP     HA 1856   2.260   2.784   4.195
  116ASP     CB 1857   2.419   2.780   4.337
  116ASP    HB1 1858   2.372   2.708   4.404
  116ASP    HB2 1859   2.520   2.742   4.326
  116ASP     CG 1860   2.395   2.921   4.400
  116ASP    OD1 1861   2.468   2.956   4.497
  116ASP    OD2 1862   2.297   2.989   4.359
  116ASP      C 1863   2.440   2.850   4.104
  116ASP      O 1864   2.392   2.955   4.068
  117VAL      N 1865   2.555   2.796   4.063
  117VAL      H 1866   2.585   2.712   4.113
  117VAL     CA 1867   2.638   2.854   3.959
  117VAL     HA 1868   2.656   2.958   3.986
  117VAL     CB 1869   2.781   2.785   3.953
  117VAL     HB 1870   2.765   2.686   3.915
  117VAL    CG1 1871   2.882   2.867   3.871
  117VAL   HG11 1872   2.955   2.808   3.815
  117VAL   HG12 1873   2.821   2.925   3.802
  117VAL   HG13 1874   2.937   2.942   3.927
  117VAL    CG2 1875   2.834   2.774   4.100
  117VAL   HG21 1876   2.852   2.873   4.143
  117VAL   HG22 1877   2.771   2.725   4.174
  117VAL   HG23 1878   2.927   2.718   4.094
  117VAL      C 1879   2.560   2.848   3.822
  117VAL      O 1880   2.542   2.951   3.755
  118TYR      N 1881   2.495   2.732   3.793
  118TYR      H 1882   2.513   2.653   3.853
  118TYR     CA 1883   2.410   2.712   3.678
  118TYR     HA 1884   2.476   2.729   3.593
  118TYR     CB 1885   2.373   2.561   3.682
  118TYR    HB1 1886   2.456   2.498   3.713
  118TYR    HB2 1887   2.301   2.541   3.761
  118TYR     CG 1888   2.311   2.512   3.550
  118TYR    CD1 1889   2.168   2.521   3.527
  118TYR    HD1 1890   2.107   2.580   3.593
  118TYR    CD2 1891   2.391   2.461   3.447
  118TYR    HD2 1892   2.498   2.446   3.451
  118TYR    CE1 1893   2.115   2.466   3.414
  118TYR    HE1 1894   2.008   2.465   3.397
  118TYR    CE2 1895   2.330   2.406   3.335
  118TYR    HE2 1896   2.397   2.357   3.266
  118TYR     CZ 1897   2.195   2.416   3.308
  118TYR     OH 1898   2.141   2.356   3.196
  118TYR     HH 1899   2.196   2.302   3.141
  118TYR      C 1900   2.282   2.804   3.666
  118TYR      O 1901   2.267   2.885   3.572
  119ARG      N 1902   2.215   2.811   3.779
  119ARG      H 1903   2.242   2.752   3.857
  119ARG     CA 1904   2.101   2.896   3.796
  119ARG     HA 1905   2.028   2.877   3.717
  119ARG     CB 1906   2.039   2.860   3.933
  119ARG    HB1 1907   2.008   2.756   3.936
  119ARG    HB2 1908   2.117   2.859   4.009
  119ARG     CG 1909   1.910   2.936   3.983
  119ARG    HG1 1910   1.922   3.045   3.999
  119ARG    HG2 1911   1.838   2.936   3.901
  119ARG     CD 1912   1.843   2.885   4.111
  119ARG    HD1 1913   1.757   2.951   4.124
  119ARG    HD2 1914   1.817   2.778   4.111
  119ARG     NE 1915   1.938   2.908   4.228
  119ARG     HE 1916   2.005   2.981   4.214
  119ARG     CZ 1917   1.955   2.834   4.341
  119ARG    NH1 1918   1.871   2.732   4.372
  119ARG   HH11 1919   1.783   2.726   4.323
  119ARG   HH12 1920   1.873   2.686   4.461
  119ARG    NH2 1921   2.060   2.859   4.418
  119ARG   HH21 1922   2.140   2.912   4.385
  119ARG   HH22 1923   2.071   2.811   4.507
  119ARG      C 1924   2.135   3.047   3.792
  119ARG      O 1925   2.069   3.113   3.715
  120THR      N 1926   2.253   3.090   3.845
  120THR      H 1927   2.304   3.033   3.911
  120THR     CA 1928   2.296   3.228   3.827
  120THR     HA 1929   2.208   3.291   3.845
  120THR     CB 1930   2.409   3.261   3.930
  120THR     HB 1931   2.497   3.211   3.889
  120THR    OG1 1932   2.367   3.225   4.068
  120THR    HG1 1933   2.407   3.140   4.071
  120THR    CG2 1934   2.438   3.412   3.922
  120THR   HG21 1935   2.523   3.444   3.982
  120THR   HG22 1936   2.442   3.453   3.821
  120THR   HG23 1937   2.352   3.462   3.967
  120THR      C 1938   2.343   3.258   3.684
  120THR      O 1939   2.324   3.363   3.631
  121CYS      N 1940   2.406   3.157   3.612
  121CYS      H 1941   2.426   3.071   3.661
  121CYS     CA 1942   2.468   3.176   3.481
  121CYS     HA 1943   2.528   3.265   3.479
  121CYS     CB 1944   2.563   3.063   3.450
  121CYS    HB1 1945   2.619   3.034   3.540
  121CYS    HB2 1946   2.508   2.974   3.421
  121CYS     SG 1947   2.681   3.117   3.320
  121CYS     HG 1948   2.595   3.125   3.218
  121CYS      C 1949   2.351   3.178   3.373
  121CYS      O 1950   2.357   3.248   3.272
  122ARG      N 1951   2.244   3.107   3.402
  122ARG      H 1952   2.252   3.048   3.485
  122ARG     CA 1953   2.114   3.092   3.332
  122ARG     HA 1954   2.136   3.079   3.226
  122ARG     CB 1955   2.033   2.969   3.382
  122ARG    HB1 1956   2.109   2.896   3.354
  122ARG    HB2 1957   2.014   2.972   3.489
  122ARG     CG 1958   1.907   2.931   3.297
  122ARG    HG1 1959   1.835   3.008   3.272
  122ARG    HG2 1960   1.947   2.892   3.203
  122ARG     CD 1961   1.842   2.804   3.364
  122ARG    HD1 1962   1.918   2.726   3.369
  122ARG    HD2 1963   1.811   2.827   3.466
  122ARG     NE 1964   1.728   2.756   3.288
  122ARG     HE 1965   1.761   2.725   3.198
  122ARG     CZ 1966   1.600   2.741   3.332
  122ARG    NH1 1967   1.561   2.768   3.449
  122ARG   HH11 1968   1.624   2.818   3.510
  122ARG   HH12 1969   1.469   2.771   3.492
  122ARG    NH2 1970   1.507   2.692   3.247
  122ARG   HH21 1971   1.536   2.631   3.172
  122ARG   HH22 1972   1.411   2.701   3.279
  122ARG      C 1973   2.035   3.216   3.354
  122ARG      O 1974   1.993   3.270   3.256
  123ASP      N 1975   2.036   3.271   3.478
  123ASP      H 1976   2.082   3.218   3.550
  123ASP     CA 1977   1.969   3.393   3.528
  123ASP     HA 1978   1.871   3.376   3.485
  123ASP     CB 1979   1.973   3.405   3.685
  123ASP    HB1 1980   1.893   3.349   3.733
  123ASP    HB2 1981   2.068   3.363   3.721
  123ASP     CG 1982   1.976   3.546   3.739
  123ASP    OD1 1983   2.067   3.589   3.806
  123ASP    OD2 1984   1.879   3.618   3.707
  123ASP      C 1985   2.035   3.515   3.451
  123ASP      O 1986   1.958   3.571   3.381
  124HIS      N 1987   2.170   3.527   3.439
  124HIS      H 1988   2.231   3.464   3.489
  124HIS     CA 1989   2.228   3.630   3.354
  124HIS     HA 1990   2.191   3.728   3.385
  124HIS     CB 1991   2.384   3.626   3.370
  124HIS    HB1 1992   2.419   3.523   3.382
  124HIS    HB2 1993   2.426   3.661   3.275
  124HIS     CG 1994   2.437   3.710   3.481
  124HIS    ND1 1995   2.417   3.846   3.483
  124HIS    CD2 1996   2.499   3.673   3.597
  124HIS    HD2 1997   2.528   3.580   3.645
  124HIS    CE1 1998   2.455   3.889   3.601
  124HIS    HE1 1999   2.441   3.990   3.635
  124HIS    NE2 2000   2.507   3.790   3.673
  124HIS    HE2 2001   2.548   3.791   3.765
  124HIS      C 2002   2.188   3.619   3.206
  124HIS      O 2003   2.164   3.722   3.136
  125ALA      N 2004   2.194   3.497   3.159
  125ALA      H 2005   2.226   3.412   3.204
  125ALA     CA 2006   2.183   3.479   3.015
  125ALA     HA 2007   2.243   3.553   2.962
  125ALA     CB 2008   2.224   3.337   2.976
  125ALA    HB1 2009   2.333   3.344   2.982
  125ALA    HB2 2010   2.203   3.254   3.041
  125ALA    HB3 2011   2.197   3.307   2.875
  125ALA      C 2012   2.035   3.497   2.975
  125ALA      O 2013   2.001   3.530   2.863
  126THR      N 2014   1.939   3.451   3.062
  126THR      H 2015   1.966   3.393   3.141
  126THR     CA 2016   1.801   3.473   3.041
  126THR     HA 2017   1.777   3.426   2.946
  126THR     CB 2018   1.724   3.407   3.162
  126THR     HB 2019   1.780   3.434   3.251
  126THR    OG1 2020   1.741   3.268   3.143
  126THR    HG1 2021   1.833   3.251   3.153
  126THR    CG2 2022   1.571   3.438   3.165
  126THR   HG21 2023   1.508   3.429   3.077
  126THR   HG22 2024   1.532   3.375   3.246
  126THR   HG23 2025   1.540   3.536   3.201
  126THR      C 2026   1.771   3.623   3.038
  126THR      O 2027   1.706   3.663   2.942
  127ARG      N 2028   1.831   3.707   3.125
  127ARG      H 2029   1.903   3.665   3.182
  127ARG     CA 2030   1.826   3.856   3.123
  127ARG     HA 2031   1.721   3.888   3.116
  127ARG     CB 2032   1.898   3.908   3.260
  127ARG    HB1 2033   1.990   3.850   3.273
  127ARG    HB2 2034   1.916   4.014   3.262
  127ARG     CG 2035   1.810   3.869   3.381
  127ARG    HG1 2036   1.712   3.911   3.356
  127ARG    HG2 2037   1.792   3.762   3.397
  127ARG     CD 2038   1.845   3.940   3.516
  127ARG    HD1 2039   1.868   4.045   3.506
  127ARG    HD2 2040   1.759   3.938   3.582
  127ARG     NE 2041   1.947   3.862   3.584
  127ARG     HE 2042   1.916   3.771   3.616
  127ARG     CZ 2043   2.067   3.916   3.610
  127ARG    NH1 2044   2.113   4.031   3.569
  127ARG   HH11 2045   2.059   4.091   3.508
  127ARG   HH12 2046   2.206   4.064   3.591
  127ARG    NH2 2047   2.136   3.858   3.702
  127ARG   HH21 2048   2.109   3.769   3.740
  127ARG   HH22 2049   2.219   3.903   3.739
  127ARG      C 2050   1.895   3.915   2.996
  127ARG      O 2051   1.880   4.037   2.978
  128VAL      N 2052   1.954   3.836   2.906
  128VAL      H 2053   1.971   3.739   2.926
  128VAL     CA 2054   2.023   3.895   2.786
  128VAL     HA 2055   2.003   4.002   2.791
  128VAL     CB 2056   2.174   3.859   2.797
  128VAL     HB 2057   2.185   3.753   2.820
  128VAL    CG1 2058   2.246   3.878   2.663
  128VAL   HG11 2059   2.219   3.979   2.631
  128VAL   HG12 2060   2.355   3.877   2.667
  128VAL   HG13 2061   2.209   3.810   2.586
  128VAL    CG2 2062   2.248   3.951   2.895
  128VAL   HG21 2063   2.234   4.052   2.858
  128VAL   HG22 2064   2.198   3.951   2.992
  128VAL   HG23 2065   2.353   3.924   2.909
  128VAL      C 2066   1.949   3.839   2.661
  128VAL      O 2067   1.919   3.915   2.564
  129ARG      N 2068   1.897   3.720   2.680
  129ARG      H 2069   1.926   3.666   2.761
  129ARG     CA 2070   1.804   3.665   2.583
  129ARG     HA 2071   1.853   3.669   2.486
  129ARG     CB 2072   1.778   3.518   2.618
  129ARG    HB1 2073   1.756   3.491   2.721
  129ARG    HB2 2074   1.698   3.482   2.553
  129ARG     CG 2075   1.909   3.434   2.576
  129ARG    HG1 2076   1.915   3.440   2.467
  129ARG    HG2 2077   1.998   3.482   2.618
  129ARG     CD 2078   1.908   3.285   2.622
  129ARG    HD1 2079   1.961   3.273   2.717
  129ARG    HD2 2080   1.810   3.247   2.653
  129ARG     NE 2081   1.967   3.194   2.525
  129ARG     HE 2082   2.064   3.173   2.546
  129ARG     CZ 2083   1.907   3.113   2.440
  129ARG    NH1 2084   1.774   3.115   2.422
  129ARG   HH11 2085   1.705   3.182   2.452
  129ARG   HH12 2086   1.740   3.050   2.353
  129ARG    NH2 2087   1.978   3.028   2.363
  129ARG   HH21 2088   2.078   3.026   2.379
  129ARG   HH22 2089   1.922   2.961   2.313
  129ARG      C 2090   1.671   3.743   2.578
  129ARG      O 2091   1.598   3.736   2.478
  130ALA      N 2092   1.636   3.817   2.684
  130ALA      H 2093   1.699   3.822   2.763
  130ALA     CA 2094   1.516   3.900   2.697
  130ALA     HA 2095   1.425   3.847   2.669
  130ALA     CB 2096   1.504   3.955   2.841
  130ALA    HB1 2097   1.496   3.873   2.912
  130ALA    HB2 2098   1.597   4.005   2.867
  130ALA    HB3 2099   1.419   4.019   2.865
  130ALA      C 2100   1.517   4.026   2.609
  130ALA      O 2101   1.413   4.094   2.595
  131THR      N 2102   1.634   4.063   2.551
  131THR      H 2103   1.711   4.005   2.580
  131THR     CA 2104   1.654   4.183   2.469
  131THR     HA 2105   1.574   4.254   2.490
  131THR     CB 2106   1.793   4.248   2.498
  131THR     HB 2107   1.803   4.332   2.428
  131THR    OG1 2108   1.911   4.169   2.472
  131THR    HG1 2109   1.900   4.085   2.514
  131THR    CG2 2110   1.819   4.302   2.641
  131THR   HG21 2111   1.754   4.380   2.680
  131THR   HG22 2112   1.824   4.217   2.709
  131THR   HG23 2113   1.919   4.346   2.639
  131THR      C 2114   1.655   4.132   2.320
  131THR      O 2115   1.603   4.203   2.238
  132GLY      N 2116   1.703   4.004   2.297
  132GLY      H 2117   1.705   3.936   2.371
  132GLY     CA 2118   1.704   3.957   2.161
  132GLY    HA1 2119   1.640   3.870   2.156
  132GLY    HA2 2120   1.676   4.031   2.086
  132GLY      C 2121   1.844   3.918   2.117
  132GLY      O 2122   1.865   3.889   2.000
  133ASN      N 2123   1.941   3.926   2.200
  133ASN      H 2124   1.917   3.937   2.298
  133ASN     CA 2125   2.090   3.915   2.184
  133ASN     HA 2126   2.116   3.908   2.079
  133ASN     CB 2127   2.153   4.033   2.256
  133ASN    HB1 2128   2.133   4.049   2.362
  133ASN    HB2 2129   2.261   4.023   2.248
  133ASN     CG 2130   2.138   4.175   2.193
  133ASN    OD1 2131   2.198   4.215   2.095
  133ASN    ND2 2132   2.035   4.245   2.240
  133ASN   HD21 2133   1.974   4.224   2.318
  133ASN   HD22 2134   2.019   4.328   2.185
  133ASN      C 2135   2.144   3.788   2.248
  133ASN     O1 2136   2.062   3.704   2.288
  133ASN     O2 2137   2.264   3.768   2.260
  134UNK    O00 2138   2.616   4.506   2.093
  134UNK    C01 2139   2.504   4.522   2.151
  134UNK    C02 2140   2.376   4.559   2.097
  134UNK    C03 2141   2.498   4.511   2.303
  134UNK    C04 2142   2.259   4.546   2.177
  134UNK    C05 2143   2.376   4.609   1.958
  134UNK    C06 2144   2.377   4.425   2.341
  134UNK    O07 2145   2.260   4.491   2.300
  134UNK    C08 2146   2.134   4.582   2.115
  134UNK    C09 2147   2.246   4.650   1.908
  134UNK    C0A 2148   2.121   4.632   1.983
  134UNK    C0B 2149   2.014   4.559   2.188
  134UNK    O0C 2150   2.001   4.667   1.920
  134UNK    C0D 2151   1.896   4.572   2.125
  134UNK    C0E 2152   1.881   4.612   1.974
  134UNK    C0F 2153   1.828   4.488   1.889
  134UNK    C0G 2154   1.777   4.721   1.980
  134UNK    C0H 2155   2.359   4.384   2.488
  134UNK    C0I 2156   2.238   4.319   2.526
  134UNK    C0J 2157   2.220   4.281   2.658
  134UNK    C0K 2158   2.317   4.315   2.749
  134UNK    C0M 2159   2.436   4.367   2.712
  134UNK    C0N 2160   2.456   4.408   2.580
  134UNK    O0O 2161   2.486   4.613   1.871
  134UNK    C0P 2162   2.502   4.503   1.790
  134UNK    H0Q 2163   2.491   4.609   2.351
  134UNK    H0R 2164   2.591   4.465   2.337
  134UNK    H0S 2165   2.386   4.328   2.292
  134UNK    H0T 2166   2.237   4.672   1.803
  134UNK    H0U 2167   2.024   4.525   2.294
  134UNK    H0V 2168   1.805   4.544   2.176
  134UNK    H0W 2169   1.783   4.514   1.793
  134UNK    H0X 2170   1.739   4.441   1.929
  134UNK    H0Y 2171   1.901   4.410   1.871
  134UNK    H0Z 2172   1.812   4.807   2.036
  134UNK    H10 2173   1.685   4.684   2.025
  134UNK    H11 2174   1.740   4.756   1.884
  134UNK    H12 2175   2.157   4.311   2.456
  134UNK    H13 2176   2.130   4.236   2.696
  134UNK    H14 2177   2.307   4.302   2.856
  134UNK    H15 2178   2.507   4.385   2.792
  134UNK    H16 2179   2.551   4.450   2.549
  134UNK    H17 2180   2.515   4.410   1.847
  134UNK    H18 2181   2.585   4.517   1.722
  134UNK    H19 2182   2.423   4.488   1.716
  135SOL     OW 2183   4.533   6.211   3.524
  135SOL    HW1 2184   4.605   6.148   3.527
  135SOL    HW2 2185   4.483   6.186   3.446
  135SOL     MW 2186   4.536   6.200   3.514
  136SOL     OW 2187   2.900   5.829   5.427
  136SOL    HW1 2188   2.923   5.896   5.491
  136SOL    HW2 2189   2.928   5.864   5.343
  136SOL     MW 2190   2.906   5.842   5.425
  137SOL     OW 2191   1.094   3.750   2.423
  137SOL    HW1 2192   1.167   3.708   2.468
  137SOL    HW2 2193   1.099   3.718   2.333
  137SOL     MW 2194   1.104   3.741   2.417
  138SOL     OW 2195   5.909   1.559   0.729
  138SOL    HW1 2196   5.930   1.603   0.647
  138SOL    HW2 2197   5.945   1.471   0.718
  138SOL     MW 2198   5.916   1.553   0.717
  139SOL     OW 2199   4.952   4.172   2.348
  139SOL    HW1 2200   4.896   4.247   2.371
  139SOL    HW2 2201   5.038   4.195   2.385
  139SOL     MW 2202   4.956   4.184   2.356
  140SOL     OW 2203   4.103   5.915   4.317
  140SOL    HW1 2204   4.011   5.891   4.330
  140SOL    HW2 2205   4.135   5.852   4.252
  140SOL     MW 2206   4.095   5.904   4.310
  141SOL     OW 2207   0.674   3.721   1.789
  141SOL    HW1 2208   0.635   3.633   1.780
  141SOL    HW2 2209   0.714   3.737   1.703
  141SOL     MW 2210   0.674   3.712   1.777
  142SOL     OW 2211   5.505   4.452   5.659
  142SOL    HW1 2212   5.471   4.373   5.618
  142SOL    HW2 2213   5.552   4.497   5.588
  142SOL     MW 2214   5.507   4.448   5.645
  143SOL     OW 2215   2.464   3.528   0.195
  143SOL    HW1 2216   2.423   3.610   0.165
  143SOL    HW2 2217   2.455   3.531   0.290
  143SOL     MW 2218   2.458   3.540   0.203
  144SOL     OW 2219   6.227   2.959   2.872
  144SOL    HW1 2220   6.242   3.025   2.804
  144SOL    HW2 2221   6.134   2.936   2.864
  144SOL     MW 2222   6.217   2.964   2.863
  145SOL     OW 2223   2.165   3.877   6.226
  145SOL    HW1 2224   2.079   3.860   6.264
  145SOL    HW2 2225   2.156   3.962   6.183
  145SOL     MW 2226   2.153   3.886   6.225
  146SOL     OW 2227   2.259   5.981   4.477
  146SOL    HW1 2228   2.295   5.915   4.537
  146SOL    HW2 2229   2.165   5.984   4.499
  146SOL     MW 2230   2.251   5.973   4.488
  147SOL     OW 2231   2.053   5.636   5.068
  147SOL    HW1 2232   2.026   5.717   5.112
  147SOL    HW2 2233   2.023   5.647   4.977
  147SOL     MW 2234   2.045   5.648   5.062
  148SOL     OW 2235   5.150   1.034   4.587
  148SOL    HW1 2236   5.158   0.942   4.558
  148SOL    HW2 2237   5.093   1.074   4.522
  148SOL     MW 2238   5.143   1.027   4.575
  149SOL     OW 2239   4.763   4.395   3.568
  149SOL    HW1 2240   4.836   4.365   3.622
  149SOL    HW2 2241   4.782   4.360   3.481
  149SOL     MW 2242   4.775   4.387   3.564
  150SOL     OW 2243   2.320   1.494   4.369
  150SOL    HW1 2244   2.327   1.498   4.273
  150SOL    HW2 2245   2.318   1.586   4.395
  150SOL     MW 2246   2.320   1.507   4.360
  151SOL     OW 2247   0.425   3.209   6.111
  151SOL    HW1 2248   0.438   3.273   6.041
  151SOL    HW2 2249   0.331   3.194   6.112
  151SOL     MW 2250   0.415   3.215   6.102
  152SOL     OW 2251   3.038   1.557   1.616
  152SOL    HW1 2252   3.053   1.464   1.630
  152SOL    HW2 2253   2.946   1.570   1.638
  152SOL     MW 2254   3.029   1.547   1.621
  153SOL     OW 2255   4.797   6.100   3.912
  153SOL    HW1 2256   4.793   6.029   3.976
  153SOL    HW2 2257   4.860   6.070   3.846
  153SOL     MW 2258   4.804   6.087   3.911
  154SOL     OW 2259   1.738   0.951   4.330
  154SOL    HW1 2260   1.767   1.036   4.297
  154SOL    HW2 2261   1.779   0.888   4.271
  154SOL     MW 2262   1.747   0.954   4.318
  155SOL     OW 2263   1.785   0.835   1.379
  155SOL    HW1 2264   1.842   0.813   1.305
  155SOL    HW2 2265   1.728   0.905   1.346
  155SOL     MW 2266   1.785   0.841   1.365
  156SOL     OW 2267   6.186   5.765   2.751
  156SOL    HW1 2268   6.213   5.673   2.761
  156SOL    HW2 2269   6.210   5.806   2.834
  156SOL     MW 2270   6.193   5.758   2.763
  157SOL     OW 2271   1.874   0.681   5.376
  157SOL    HW1 2272   1.919   0.702   5.458
  157SOL    HW2 2273   1.906   0.745   5.313
  157SOL     MW 2274   1.884   0.692   5.378
  158SOL     OW 2275   5.798   2.139   3.051
  158SOL    HW1 2276   5.837   2.156   3.137
  158SOL    HW2 2277   5.823   2.215   2.998
  158SOL     MW 2278   5.806   2.151   3.055
  159SOL     OW 2279   2.823   5.039   5.660
  159SOL    HW1 2280   2.900   5.088   5.688
  159SOL    HW2 2281   2.839   5.020   5.567
  159SOL     MW 2282   2.835   5.043   5.651
  160SOL     OW 2283   3.871   0.751   6.292
  160SOL    HW1 2284   3.953   0.775   6.251
  160SOL    HW2 2285   3.895   0.729   6.382
  160SOL     MW 2286   3.884   0.751   6.299
  161SOL     OW 2287   0.895   0.363   2.905
  161SOL    HW1 2288   0.934   0.314   2.977
  161SOL    HW2 2289   0.906   0.306   2.828
  161SOL     MW 2290   0.901   0.349   2.904
  162SOL     OW 2291   5.015   5.835   1.501
  162SOL    HW1 2292   5.025   5.890   1.423
  162SOL    HW2 2293   4.968   5.758   1.471
  162SOL     MW 2294   5.011   5.832   1.487
  163SOL     OW 2295   6.148   2.148   1.277
  163SOL    HW1 2296   6.176   2.059   1.254
  163SOL    HW2 2297   6.219   2.182   1.331
  163SOL     MW 2298   6.161   2.141   1.281
  164SOL     OW 2299   1.875   1.786   2.991
  164SOL    HW1 2300   1.779   1.797   2.994
  164SOL    HW2 2301   1.890   1.724   2.920
  164SOL     MW 2302   1.864   1.780   2.983
  165SOL     OW 2303   1.520   6.068   3.958
  165SOL    HW1 2304   1.519   6.119   3.877
  165SOL    HW2 2305   1.570   6.121   4.020
  165SOL     MW 2306   1.526   6.081   3.955
  166SOL     OW 2307   1.544   4.300   5.901
  166SOL    HW1 2308   1.513   4.246   5.828
  166SOL    HW2 2309   1.604   4.363   5.861
  166SOL     MW 2310   1.548   4.301   5.887
  167SOL     OW 2311   1.608   4.262   3.013
  167SOL    HW1 2312   1.559   4.312   3.079
  167SOL    HW2 2313   1.588   4.307   2.930
  167SOL     MW 2314   1.599   4.274   3.011
  168SOL     OW 2315   2.232   5.360   4.346
  168SOL    HW1 2316   2.141   5.332   4.356
  168SOL    HW2 2317   2.243   5.374   4.252
  168SOL     MW 2318   2.222   5.358   4.335
  169SOL     OW 2319   5.268   4.163   0.231
  169SOL    HW1 2320   5.259   4.085   0.286
  169SOL    HW2 2321   5.188   4.163   0.178
  169SOL     MW 2322   5.257   4.153   0.231
  170SOL     OW 2323   5.777   4.932   2.149
  170SOL    HW1 2324   5.721   4.917   2.225
  170SOL    HW2 2325   5.751   4.865   2.086
  170SOL     MW 2326   5.766   4.922   2.151
  171SOL     OW 2327   6.221   5.796   4.149
  171SOL    HW1 2328   6.147   5.824   4.096
  171SOL    HW2 2329   6.207   5.702   4.162
  171SOL     MW 2330   6.209   5.787   4.144
  172SOL     OW 2331   4.632   0.061   1.920
  172SOL    HW1 2332   4.585   0.073   1.838
  172SOL    HW2 2333   4.588   0.119   1.982
  172SOL     MW 2334   4.620   0.070   1.917
  173SOL     OW 2335   3.458   4.641   4.926
  173SOL    HW1 2336   3.519   4.669   4.858
  173SOL    HW2 2337   3.506   4.576   4.977
  173SOL     MW 2338   3.472   4.637   4.924
  174SOL     OW 2339   0.598   4.078   1.588
  174SOL    HW1 2340   0.525   4.120   1.635
  174SOL    HW2 2341   0.674   4.091   1.645
  174SOL     MW 2342   0.598   4.085   1.602
  175SOL     OW 2343   1.753   5.032   2.480
  175SOL    HW1 2344   1.696   5.009   2.553
  175SOL    HW2 2345   1.807   5.104   2.513
  175SOL     MW 2346   1.753   5.039   2.493
  176SOL     OW 2347   4.340   4.319   5.624
  176SOL    HW1 2348   4.366   4.354   5.538
  176SOL    HW2 2349   4.419   4.326   5.677
  176SOL     MW 2350   4.353   4.325   5.620
  177SOL     OW 2351   0.511   0.768   3.211
  177SOL    HW1 2352   0.425   0.800   3.184
  177SOL    HW2 2353   0.494   0.681   3.247
  177SOL     MW 2354   0.498   0.760   3.212
  178SOL     OW 2355   1.295   3.672   1.490
  178SOL    HW1 2356   1.311   3.684   1.397
  178SOL    HW2 2357   1.339   3.590   1.511
  178SOL     MW 2358   1.303   3.663   1.481
  179SOL     OW 2359   3.991   2.178   1.361
  179SOL    HW1 2360   3.919   2.204   1.302
  179SOL    HW2 2361   4.049   2.126   1.306
  179SOL     MW 2362   3.989   2.175   1.346
  180SOL     OW 2363   2.349   3.464   4.522
  180SOL    HW1 2364   2.414   3.530   4.496
  180SOL    HW2 2365   2.303   3.442   4.440
  180SOL     MW 2366   2.352   3.470   4.508
  181SOL     OW 2367   5.945   5.924   4.434
  181SOL    HW1 2368   5.950   5.829   4.438
  181SOL    HW2 2369   5.916   5.951   4.521
  181SOL     MW 2370   5.942   5.916   4.446
  182SOL     OW 2371   5.157   3.433   0.567
  182SOL    HW1 2372   5.071   3.448   0.526
  182SOL    HW2 2373   5.219   3.475   0.508
  182SOL     MW 2374   5.154   3.440   0.554
  183SOL     OW 2375   5.405   0.049   1.459
  183SOL    HW1 2376   5.428   0.038   1.367
  183SOL    HW2 2377   5.365  -0.035   1.484
  183SOL     MW 2378   5.403   0.037   1.450
  184SOL     OW 2379   5.099   1.876   5.333
  184SOL    HW1 2380   5.081   1.866   5.240
  184SOL    HW2 2381   5.180   1.829   5.347
  184SOL     MW 2382   5.107   1.869   5.323
  185SOL     OW 2383   4.995   0.021   3.934
  185SOL    HW1 2384   4.938  -0.056   3.931
  185SOL    HW2 2385   4.939   0.093   3.904
  185SOL     MW 2386   4.981   0.021   3.930
  186SOL     OW 2387   5.051   4.828   1.267
  186SOL    HW1 2388   4.969   4.792   1.302
  186SOL    HW2 2389   5.114   4.757   1.277
  186SOL     MW 2390   5.048   4.814   1.273
  187SOL     OW 2391   2.202   4.099   1.619
  187SOL    HW1 2392   2.239   4.183   1.588
  187SOL    HW2 2393   2.279   4.044   1.634
  187SOL     MW 2394   2.217   4.104   1.617
  188SOL     OW 2395   5.587   0.740   6.106
  188SOL    HW1 2396   5.629   0.661   6.073
  188SOL    HW2 2397   5.537   0.773   6.031
  188SOL     MW 2398   5.586   0.734   6.092
  189SOL     OW 2399   3.955   6.019   1.699
  189SOL    HW1 2400   3.876   6.058   1.662
  189SOL    HW2 2401   4.019   6.091   1.698
  189SOL     MW 2402   3.953   6.033   1.694
  190SOL     OW 2403   1.157   3.378   5.388
  190SOL    HW1 2404   1.232   3.366   5.446
  190SOL    HW2 2405   1.190   3.436   5.319
  190SOL     MW 2406   1.171   3.383   5.386
  191SOL     OW 2407   3.978   0.767   2.990
  191SOL    HW1 2408   3.926   0.688   3.002
  191SOL    HW2 2409   3.922   0.826   2.941
  191SOL     MW 2410   3.964   0.764   2.986
  192SOL     OW 2411   3.789   5.973   6.023
  192SOL    HW1 2412   3.838   5.905   6.068
  192SOL    HW2 2413   3.785   6.045   6.086
  192SOL     MW 2414   3.795   5.974   6.037
  193SOL     OW 2415   4.309   3.854   1.221
  193SOL    HW1 2416   4.218   3.867   1.196
  193SOL    HW2 2417   4.360   3.892   1.149
  193SOL     MW 2418   4.304   3.861   1.209
  194SOL     OW 2419   5.045   1.084   6.030
  194SOL    HW1 2420   5.034   1.165   5.980
  194SOL    HW2 2421   5.010   1.105   6.117
  194SOL     MW 2422   5.039   1.097   6.035
  195SOL     OW 2423   0.636   2.916   1.191
  195SOL    HW1 2424   0.627   2.948   1.101
  195SOL    HW2 2425   0.676   2.991   1.238
  195SOL     MW 2426   0.640   2.929   1.186
  196SOL     OW 2427   5.222   2.128   5.313
  196SOL    HW1 2428   5.206   2.044   5.357
  196SOL    HW2 2429   5.255   2.104   5.226
  196SOL     MW 2430   5.224   2.114   5.308
  197SOL     OW 2431   0.868   0.363   4.432
  197SOL    HW1 2432   0.840   0.327   4.516
  197SOL    HW2 2433   0.946   0.312   4.409
  197SOL     MW 2434   0.874   0.352   4.440
  198SOL     OW 2435   3.482   0.178   3.012
  198SOL    HW1 2436   3.413   0.198   2.948
  198SOL    HW2 2437   3.529   0.104   2.974
  198SOL     MW 2438   3.479   0.171   2.999
  199SOL     OW 2439   4.291   4.421   1.125
  199SOL    HW1 2440   4.358   4.432   1.193
  199SOL    HW2 2441   4.296   4.500   1.073
  199SOL     MW 2442   4.300   4.433   1.127
  200SOL     OW 2443   2.236   3.273   1.067
  200SOL    HW1 2444   2.184   3.203   1.027
  200SOL    HW2 2445   2.207   3.352   1.022
  200SOL     MW 2446   2.225   3.274   1.056
  201SOL     OW 2447   5.198   6.262   3.769
  201SOL    HW1 2448   5.134   6.281   3.838
  201SOL    HW2 2449   5.169   6.314   3.694
  201SOL     MW 2450   5.186   6.271   3.768
  202SOL     OW 2451   3.336   0.844   5.956
  202SOL    HW1 2452   3.395   0.894   6.011
  202SOL    HW2 2453   3.361   0.868   5.866
  202SOL     MW 2454   3.347   0.853   5.951
  203SOL     OW 2455   3.108   5.889   4.441
  203SOL    HW1 2456   3.189   5.909   4.488
  203SOL    HW2 2457   3.042   5.880   4.510
  203SOL     MW 2458   3.110   5.890   4.456
  204SOL     OW 2459   0.141   5.420   0.735
  204SOL    HW1 2460   0.181   5.377   0.660
  204SOL    HW2 2461   0.169   5.367   0.810
  204SOL     MW 2462   0.150   5.407   0.735
  205SOL     OW 2463   0.718   4.411   6.063
  205SOL    HW1 2464   0.761   4.486   6.021
  205SOL    HW2 2465   0.782   4.341   6.059
  205SOL     MW 2466   0.732   4.412   6.057
  206SOL     OW 2467   4.891   6.250   2.222
  206SOL    HW1 2468   4.869   6.297   2.141
  206SOL    HW2 2469   4.931   6.317   2.278
  206SOL     MW 2470   4.893   6.265   2.219
  207SOL     OW 2471   2.961   2.767   6.157
  207SOL    HW1 2472   2.935   2.848   6.202
  207SOL    HW2 2473   2.965   2.791   6.064
  207SOL     MW 2474   2.958   2.781   6.151
  208SOL     OW 2475   1.091   5.011   3.060
  208SOL    HW1 2476   1.020   4.998   3.123
  208SOL    HW2 2477   1.050   5.000   2.974
  208SOL     MW 2478   1.077   5.008   3.057
  209SOL     OW 2479   5.623   2.430   2.085
  209SOL    HW1 2480   5.534   2.433   2.051
  209SOL    HW2 2481   5.652   2.340   2.069
  209SOL     MW 2482   5.616   2.419   2.078
  210SOL     OW 2483   0.562   5.697   5.428
  210SOL    HW1 2484   0.631   5.715   5.491
  210SOL    HW2 2485   0.586   5.748   5.350
  210SOL     MW 2486   0.574   5.706   5.426
  211SOL     OW 2487   4.473   2.218   6.211
  211SOL    HW1 2488   4.464   2.149   6.146
  211SOL    HW2 2489   4.536   2.184   6.274
  211SOL     MW 2490   4.480   2.205   6.211
  212SOL     OW 2491   4.821   2.529   3.491
  212SOL    HW1 2492   4.908   2.566   3.509
  212SOL    HW2 2493   4.820   2.446   3.538
  212SOL     MW 2494   4.832   2.523   3.499
  213SOL     OW 2495   1.095   4.794   0.445
  213SOL    HW1 2496   1.109   4.855   0.518
  213SOL    HW2 2497   1.123   4.842   0.368
  213SOL     MW 2498   1.100   4.808   0.445
  214SOL     OW 2499   5.269   3.275   0.758
  214SOL    HW1 2500   5.232   3.324   0.685
  214SOL    HW2 2501   5.212   3.198   0.766
  214SOL     MW 2502   5.257   3.271   0.750
  215SOL     OW 2503   5.391   2.094   0.348
  215SOL    HW1 2504   5.351   2.144   0.419
  215SOL    HW2 2505   5.439   2.159   0.298
  215SOL     MW 2506   5.392   2.109   0.351
  216SOL     OW 2507   2.947   1.165   5.136
  216SOL    HW1 2508   3.015   1.149   5.070
  216SOL    HW2 2509   2.866   1.175   5.086
  216SOL     MW 2510   2.945   1.165   5.121
  217SOL     OW 2511   3.026   3.864   0.343
  217SOL    HW1 2512   3.079   3.942   0.355
  217SOL    HW2 2513   2.938   3.896   0.326
  217SOL     MW 2514   3.022   3.878   0.343
  218SOL     OW 2515   6.215   1.086   3.379
  218SOL    HW1 2516   6.218   0.991   3.388
  218SOL    HW2 2517   6.304   1.116   3.397
  218SOL     MW 2518   6.227   1.077   3.382
  219SOL     OW 2519   2.798   6.151   5.441
  219SOL    HW1 2520   2.818   6.097   5.517
  219SOL    HW2 2521   2.785   6.239   5.477
  219SOL     MW 2522   2.798   6.156   5.455
  220SOL     OW 2523   1.852   5.429   4.178
  220SOL    HW1 2524   1.788   5.468   4.237
  220SOL    HW2 2525   1.809   5.350   4.144
  220SOL     MW 2526   1.838   5.424   4.181
  221SOL     OW 2527   2.340   2.105   4.751
  221SOL    HW1 2528   2.281   2.180   4.754
  221SOL    HW2 2529   2.340   2.071   4.840
  221SOL     MW 2530   2.333   2.110   4.763
  222SOL     OW 2531   5.640   3.064   1.473
  222SOL    HW1 2532   5.723   3.089   1.432
  222SOL    HW2 2533   5.585   3.034   1.400
  222SOL     MW 2534   5.643   3.063   1.459
  223SOL     OW 2535   0.360   5.946   6.199
  223SOL    HW1 2536   0.389   6.013   6.136
  223SOL    HW2 2537   0.429   5.945   6.265
  223SOL     MW 2538   0.373   5.955   6.199
  224SOL     OW 2539   4.102   0.730   2.282
  224SOL    HW1 2540   4.127   0.821   2.272
  224SOL    HW2 2541   4.036   0.714   2.215
  224SOL     MW 2542   4.097   0.740   2.272
  225SOL     OW 2543   0.479   4.198   1.809
  225SOL    HW1 2544   0.480   4.136   1.881
  225SOL    HW2 2545   0.389   4.195   1.776
  225SOL     MW 2546   0.467   4.191   1.814
  226SOL     OW 2547   1.269   5.043   5.705
  226SOL    HW1 2548   1.290   5.099   5.780
  226SOL    HW2 2549   1.278   5.101   5.629
  226SOL     MW 2550   1.273   5.058   5.705
  227SOL     OW 2551   0.532   2.400   6.226
  227SOL    HW1 2552   0.596   2.340   6.186
  227SOL    HW2 2553   0.447   2.368   6.195
  227SOL     MW 2554   0.529   2.388   6.217
  228SOL     OW 2555   4.413   4.962   1.941
  228SOL    HW1 2556   4.495   4.914   1.950
  228SOL    HW2 2557   4.351   4.915   1.998
  228SOL     MW 2558   4.415   4.950   1.950
  229SOL     OW 2559   0.837   1.263   1.853
  229SOL    HW1 2560   0.876   1.346   1.878
  229SOL    HW2 2561   0.883   1.198   1.906
  229SOL     MW 2562   0.848   1.264   1.863
  230SOL     OW 2563   4.005   3.610   1.335
  230SOL    HW1 2564   4.013   3.672   1.262
  230SOL    HW2 2565   4.077   3.548   1.321
  230SOL     MW 2566   4.016   3.610   1.324
  231SOL     OW 2567   4.136   1.439   2.310
  231SOL    HW1 2568   4.117   1.471   2.221
  231SOL    HW2 2569   4.068   1.375   2.327
  231SOL     MW 2570   4.125   1.435   2.300
  232SOL     OW 2571   1.498   3.587   4.647
  232SOL    HW1 2572   1.514   3.620   4.735
  232SOL    HW2 2573   1.572   3.619   4.594
  232SOL     MW 2574   1.509   3.595   4.651
  233SOL     OW 2575   5.520   2.506   1.199
  233SOL    HW1 2576   5.558   2.434   1.149
  233SOL    HW2 2577   5.555   2.493   1.288
  233SOL     MW 2578   5.530   2.495   1.204
  234SOL     OW 2579   4.279   3.613   0.571
  234SOL    HW1 2580   4.352   3.664   0.607
  234SOL    HW2 2581   4.317   3.528   0.551
  234SOL     MW 2582   4.293   3.609   0.573
  235SOL     OW 2583   4.848   2.979   0.688
  235SOL    HW1 2584   4.841   3.007   0.779
  235SOL    HW2 2585   4.882   3.056   0.641
  235SOL     MW 2586   4.851   2.993   0.694
  236SOL     OW 2587   2.333   1.559   0.666
  236SOL    HW1 2588   2.324   1.557   0.761
  236SOL    HW2 2589   2.399   1.626   0.649
  236SOL     MW 2590   2.341   1.567   0.676
  237SOL     OW 2591   3.681   5.583   4.220
  237SOL    HW1 2592   3.757   5.566   4.164
  237SOL    HW2 2593   3.605   5.558   4.168
  237SOL     MW 2594   3.681   5.578   4.206
  238SOL     OW 2595   1.718   0.794   0.560
  238SOL    HW1 2596   1.765   0.872   0.529
  238SOL    HW2 2597   1.778   0.722   0.545
  238SOL     MW 2598   1.732   0.796   0.554
  239SOL     OW 2599   3.132   1.544   4.902
  239SOL    HW1 2600   3.186   1.471   4.935
  239SOL    HW2 2601   3.086   1.577   4.979
  239SOL     MW 2602   3.133   1.539   4.916
  240SOL     OW 2603   5.707   1.938   0.807
  240SOL    HW1 2604   5.613   1.924   0.794
  240SOL    HW2 2605   5.718   1.942   0.902
  240SOL     MW 2606   5.696   1.938   0.817
  241SOL     OW 2607   6.084   3.181   6.210
  241SOL    HW1 2608   6.016   3.114   6.217
  241SOL    HW2 2609   6.106   3.202   6.301
  241SOL     MW 2610   6.078   3.175   6.223
  242SOL     OW 2611   4.705   3.177   2.460
  242SOL    HW1 2612   4.709   3.111   2.529
  242SOL    HW2 2613   4.743   3.256   2.499
  242SOL     MW 2614   4.710   3.179   2.473
  243SOL     OW 2615   4.356   0.026   3.921
  243SOL    HW1 2616   4.261   0.019   3.907
  243SOL    HW2 2617   4.394  -0.023   3.847
  243SOL     MW 2618   4.348   0.018   3.910
  244SOL     OW 2619   0.650   4.522   1.713
  244SOL    HW1 2620   0.684   4.610   1.728
  244SOL    HW2 2621   0.556   4.533   1.703
  244SOL     MW 2622   0.643   4.533   1.713
  245SOL     OW 2623   3.289   0.547   3.963
  245SOL    HW1 2624   3.316   0.609   4.031
  245SOL    HW2 2625   3.194   0.544   3.971
  245SOL     MW 2626   3.280   0.555   3.973
  246SOL     OW 2627   5.080   4.933   1.689
  246SOL    HW1 2628   5.133   4.945   1.611
  246SOL    HW2 2629   5.083   5.018   1.733
  246SOL     MW 2630   5.087   4.946   1.685
  247SOL     OW 2631   5.248   0.057   5.747
  247SOL    HW1 2632   5.330   0.016   5.776
  247SOL    HW2 2633   5.180  -0.005   5.771
  247SOL     MW 2634   5.250   0.044   5.754
  248SOL     OW 2635   1.581   1.832   2.970
  248SOL    HW1 2636   1.508   1.780   2.938
  248SOL    HW2 2637   1.554   1.922   2.957
  248SOL     MW 2638   1.568   1.836   2.964
  249SOL     OW 2639   4.672   1.330   2.899
  249SOL    HW1 2640   4.709   1.310   2.985
  249SOL    HW2 2641   4.700   1.258   2.843
  249SOL     MW 2642   4.680   1.319   2.903
  250SOL     OW 2643   3.544   5.320   2.049
  250SOL    HW1 2644   3.547   5.367   1.966
  250SOL    HW2 2645   3.548   5.227   2.025
  250SOL     MW 2646   3.545   5.314   2.035
  251SOL     OW 2647   1.579   1.010   0.225
  251SOL    HW1 2648   1.565   1.103   0.245
  251SOL    HW2 2649   1.512   0.964   0.275
  251SOL     MW 2650   1.569   1.017   0.234
  252SOL     OW 2651   2.642   6.263   2.512
  252SOL    HW1 2652   2.563   6.263   2.457
  252SOL    HW2 2653   2.620   6.321   2.585
  252SOL     MW 2654   2.629   6.270   2.514
  253SOL     OW 2655   0.389   5.081   4.004
  253SOL    HW1 2656   0.404   5.088   3.910
  253SOL    HW2 2657   0.334   5.157   4.025
  253SOL     MW 2658   0.384   5.092   3.995
  254SOL     OW 2659   4.999   4.125   1.771
  254SOL    HW1 2660   5.093   4.116   1.790
  254SOL    HW2 2661   4.959   4.049   1.812
  254SOL     MW 2662   5.006   4.113   1.778
  255SOL     OW 2663   5.477   5.160   0.043
  255SOL    HW1 2664   5.489   5.248   0.079
  255SOL    HW2 2665   5.549   5.150  -0.020
  255SOL     MW 2666   5.488   5.170   0.039
  256SOL     OW 2667   5.931   3.324   0.520
  256SOL    HW1 2668   5.974   3.386   0.580
  256SOL    HW2 2669   5.868   3.278   0.574
  256SOL     MW 2670   5.929   3.327   0.534
  257SOL     OW 2671   4.016   2.577   2.033
  257SOL    HW1 2672   4.065   2.660   2.041
  257SOL    HW2 2673   3.970   2.568   2.116
  257SOL     MW 2674   4.017   2.587   2.044
  258SOL     OW 2675   5.562   1.963   2.471
  258SOL    HW1 2676   5.501   1.965   2.398
  258SOL    HW2 2677   5.562   1.872   2.499
  258SOL     MW 2678   5.554   1.952   2.465
  259SOL     OW 2679   4.647   2.864   2.241
  259SOL    HW1 2680   4.563   2.828   2.269
  259SOL    HW2 2681   4.627   2.955   2.219
  259SOL     MW 2682   4.633   2.870   2.242
  260SOL     OW 2683   4.989   2.864   3.993
  260SOL    HW1 2684   5.027   2.941   4.038
  260SOL    HW2 2685   5.013   2.877   3.902
  260SOL     MW 2686   4.997   2.877   3.987
  261SOL     OW 2687   3.837   2.859   4.704
  261SOL    HW1 2688   3.769   2.836   4.766
  261SOL    HW2 2689   3.846   2.954   4.712
  261SOL     MW 2690   3.830   2.868   4.713
  262SOL     OW 2691   5.450   0.996   2.329
  262SOL    HW1 2692   5.413   0.981   2.416
  262SOL    HW2 2693   5.506   1.072   2.340
  262SOL     MW 2694   5.452   1.004   2.342
  263SOL     OW 2695   4.050   4.130   1.316
  263SOL    HW1 2696   4.035   4.042   1.351
  263SOL    HW2 2697   4.004   4.188   1.376
  263SOL     MW 2698   4.042   4.125   1.328
  264SOL     OW 2699   5.871   0.616   5.243
  264SOL    HW1 2700   5.867   0.689   5.305
  264SOL    HW2 2701   5.788   0.620   5.196
  264SOL     MW 2702   5.860   0.626   5.245
  265SOL     OW 2703   2.316   5.646   6.082
  265SOL    HW1 2704   2.350   5.616   6.166
  265SOL    HW2 2705   2.225   5.668   6.099
  265SOL     MW 2706   2.309   5.645   6.095
  266SOL     OW 2707   0.968   0.202   3.100
  266SOL    HW1 2708   1.036   0.142   3.067
  266SOL    HW2 2709   0.993   0.218   3.191
  266SOL     MW 2710   0.980   0.196   3.107
  267SOL     OW 2711   0.452   6.136   3.825
  267SOL    HW1 2712   0.487   6.225   3.821
  267SOL    HW2 2713   0.403   6.132   3.907
  267SOL     MW 2714   0.450   6.147   3.835
  268SOL     OW 2715   2.119   0.466   0.489
  268SOL    HW1 2716   2.183   0.498   0.426
  268SOL    HW2 2717   2.166   0.399   0.538
  268SOL     MW 2718   2.134   0.463   0.487
  269SOL     OW 2719   0.416   1.194   0.309
  269SOL    HW1 2720   0.452   1.211   0.222
  269SOL    HW2 2721   0.321   1.199   0.297
  269SOL     MW 2722   0.408   1.197   0.296
  270SOL     OW 2723   0.974   6.042   0.139
  270SOL    HW1 2724   1.003   5.951   0.148
  270SOL    HW2 2725   1.021   6.074   0.063
  270SOL     MW 2726   0.984   6.034   0.131
  271SOL     OW 2727   1.370   3.403   5.598
  271SOL    HW1 2728   1.405   3.336   5.656
  271SOL    HW2 2729   1.435   3.412   5.528
  271SOL     MW 2730   1.382   3.396   5.597
  272SOL     OW 2731   0.797   5.067   4.703
  272SOL    HW1 2732   0.824   5.015   4.627
  272SOL    HW2 2733   0.704   5.084   4.688
  272SOL     MW 2734   0.788   5.063   4.691
  273SOL     OW 2735   4.658   4.163   2.540
  273SOL    HW1 2736   4.625   4.211   2.464
  273SOL    HW2 2737   4.753   4.170   2.533
  273SOL     MW 2738   4.666   4.170   2.530
  274SOL     OW 2739   0.228   4.441   5.154
  274SOL    HW1 2740   0.250   4.467   5.065
  274SOL    HW2 2741   0.307   4.398   5.187
  274SOL     MW 2742   0.241   4.440   5.147
  275SOL     OW 2743   1.244   1.934   1.115
  275SOL    HW1 2744   1.317   1.996   1.121
  275SOL    HW2 2745   1.256   1.892   1.029
  275SOL     MW 2746   1.255   1.935   1.105
  276SOL     OW 2747   1.258   1.803   3.157
  276SOL    HW1 2748   1.303   1.744   3.096
  276SOL    HW2 2749   1.167   1.803   3.129
  276SOL     MW 2750   1.252   1.796   3.146
  277SOL     OW 2751   2.256   4.638   1.488
  277SOL    HW1 2752   2.242   4.655   1.395
  277SOL    HW2 2753   2.240   4.722   1.530
  277SOL     MW 2754   2.252   4.651   1.481
  278SOL     OW 2755   4.811   0.302   2.765
  278SOL    HW1 2756   4.723   0.336   2.746
  278SOL    HW2 2757   4.806   0.209   2.743
  278SOL     MW 2758   4.799   0.295   2.760
  279SOL     OW 2759   1.087   5.883   4.493
  279SOL    HW1 2760   1.132   5.827   4.557
  279SOL    HW2 2761   1.156   5.914   4.435
  279SOL     MW 2762   1.101   5.880   4.494
  280SOL     OW 2763   6.184   5.936   4.745
  280SOL    HW1 2764   6.111   5.874   4.739
  280SOL    HW2 2765   6.258   5.890   4.705
  280SOL     MW 2766   6.184   5.922   4.739
  281SOL     OW 2767   1.470   6.246   1.276
  281SOL    HW1 2768   1.450   6.153   1.283
  281SOL    HW2 2769   1.490   6.272   1.366
  281SOL     MW 2770   1.470   6.238   1.289
  282SOL     OW 2771   2.257   3.738   6.002
  282SOL    HW1 2772   2.229   3.771   6.087
  282SOL    HW2 2773   2.284   3.648   6.019
  282SOL     MW 2774   2.257   3.731   6.015
  283SOL     OW 2775   2.909   4.999   1.437
  283SOL    HW1 2776   2.878   4.933   1.375
  283SOL    HW2 2777   2.888   5.083   1.396
  283SOL     MW 2778   2.902   5.001   1.424
  284SOL     OW 2779   2.978   0.732   3.596
  284SOL    HW1 2780   2.989   0.649   3.645
  284SOL    HW2 2781   2.886   0.732   3.572
  284SOL     MW 2782   2.968   0.721   3.600
  285SOL     OW 2783   4.921   6.100   4.736
  285SOL    HW1 2784   4.987   6.146   4.684
  285SOL    HW2 2785   4.844   6.097   4.679
  285SOL     MW 2786   4.920   6.106   4.722
  286SOL     OW 2787   4.435   5.071   0.779
  286SOL    HW1 2788   4.473   5.057   0.865
  286SOL    HW2 2789   4.509   5.067   0.719
  286SOL     MW 2790   4.449   5.069   0.782
  287SOL     OW 2791   1.853   4.764   5.207
  287SOL    HW1 2792   1.831   4.727   5.122
  287SOL    HW2 2793   1.887   4.690   5.258
  287SOL     MW 2794   1.854   4.750   5.203
  288SOL     OW 2795   0.620   5.910   0.420
  288SOL    HW1 2796   0.575   5.866   0.492
  288SOL    HW2 2797   0.674   5.976   0.463
  288SOL     MW 2798   0.621   5.913   0.435
  289SOL     OW 2799   1.288   3.632   2.925
  289SOL    HW1 2800   1.248   3.687   2.857
  289SOL    HW2 2801   1.334   3.694   2.982
  289SOL     MW 2802   1.289   3.646   2.923
  290SOL     OW 2803   1.777   1.231   5.136
  290SOL    HW1 2804   1.713   1.179   5.186
  290SOL    HW2 2805   1.727   1.264   5.062
  290SOL     MW 2806   1.763   1.228   5.133
  291SOL     OW 2807   3.182   2.948   5.964
  291SOL    HW1 2808   3.244   2.877   5.945
  291SOL    HW2 2809   3.178   2.952   6.059
  291SOL     MW 2810   3.190   2.939   5.973
  292SOL     OW 2811   0.405   3.436   5.469
  292SOL    HW1 2812   0.318   3.419   5.507
  292SOL    HW2 2813   0.422   3.359   5.414
  292SOL     MW 2814   0.396   3.424   5.467
  293SOL     OW 2815   1.108   4.264   4.793
  293SOL    HW1 2816   1.079   4.202   4.859
  293SOL    HW2 2817   1.187   4.304   4.830
  293SOL     MW 2818   1.114   4.262   4.806
  294SOL     OW 2819   0.667   0.678   1.971
  294SOL    HW1 2820   0.713   0.640   1.895
  294SOL    HW2 2821   0.684   0.616   2.042
  294SOL     MW 2822   0.675   0.665   1.970
  295SOL     OW 2823   1.559   1.527   5.523
  295SOL    HW1 2824   1.599   1.503   5.439
  295SOL    HW2 2825   1.494   1.458   5.539
  295SOL     MW 2826   1.556   1.514   5.514
  296SOL     OW 2827   4.014   2.298   0.870
  296SOL    HW1 2828   3.925   2.268   0.887
  296SOL    HW2 2829   4.016   2.388   0.901
  296SOL     MW 2830   4.003   2.306   0.876
  297SOL     OW 2831   4.847   4.996   2.472
  297SOL    HW1 2832   4.763   5.041   2.462
  297SOL    HW2 2833   4.902   5.034   2.403
  297SOL     MW 2834   4.843   5.007   2.462
  298SOL     OW 2835   3.527   0.253   6.122
  298SOL    HW1 2836   3.476   0.305   6.184
  298SOL    HW2 2837   3.617   0.259   6.153
  298SOL     MW 2838   3.532   0.260   6.134
  299SOL     OW 2839   1.516   2.079   1.195
  299SOL    HW1 2840   1.582   2.010   1.196
  299SOL    HW2 2841   1.541   2.136   1.123
  299SOL     MW 2842   1.527   2.077   1.186
  300SOL     OW 2843   5.886   0.393   5.072
  300SOL    HW1 2844   5.912   0.452   5.143
  300SOL    HW2 2845   5.836   0.448   5.012
  300SOL     MW 2846   5.883   0.408   5.074
  301SOL     OW 2847   4.855   4.815   5.879
  301SOL    HW1 2848   4.919   4.837   5.948
  301SOL    HW2 2849   4.786   4.880   5.889
  301SOL     MW 2850   4.855   4.826   5.889
  302SOL     OW 2851   1.568   3.296   2.490
  302SOL    HW1 2852   1.547   3.291   2.584
  302SOL    HW2 2853   1.496   3.250   2.447
  302SOL     MW 2854   1.556   3.290   2.497
  303SOL     OW 2855   0.136   6.195   4.402
  303SOL    HW1 2856   0.081   6.124   4.367
  303SOL    HW2 2857   0.079   6.240   4.464
  303SOL     MW 2858   0.122   6.192   4.405
  304SOL     OW 2859   3.795   5.292   3.982
  304SOL    HW1 2860   3.786   5.239   4.061
  304SOL    HW2 2861   3.712   5.281   3.936
  304SOL     MW 2862   3.783   5.284   3.986
  305SOL     OW 2863   3.539   1.271   5.506
  305SOL    HW1 2864   3.496   1.307   5.428
  305SOL    HW2 2865   3.584   1.192   5.475
  305SOL     MW 2866   3.539   1.264   5.492
  306SOL     OW 2867   4.822   0.483   4.860
  306SOL    HW1 2868   4.859   0.571   4.846
  306SOL    HW2 2869   4.741   0.483   4.810
  306SOL     MW 2870   4.816   0.494   4.852
  307SOL     OW 2871   0.804   2.391   0.805
  307SOL    HW1 2872   0.838   2.458   0.746
  307SOL    HW2 2873   0.815   2.428   0.893
  307SOL     MW 2874   0.810   2.404   0.809
  308SOL     OW 2875   5.605   5.084   2.525
  308SOL    HW1 2876   5.541   5.153   2.508
  308SOL    HW2 2877   5.590   5.060   2.617
  308SOL     MW 2878   5.595   5.090   2.535
  309SOL     OW 2879   1.705   3.735   5.317
  309SOL    HW1 2880   1.610   3.733   5.324
  309SOL    HW2 2881   1.735   3.674   5.385
  309SOL     MW 2882   1.697   3.727   5.326
  310SOL     OW 2883   5.533   5.421   5.482
  310SOL    HW1 2884   5.598   5.488   5.464
  310SOL    HW2 2885   5.450   5.468   5.485
  310SOL     MW 2886   5.531   5.435   5.480
  311SOL     OW 2887   5.269   3.256   1.920
  311SOL    HW1 2888   5.208   3.199   1.873
  311SOL    HW2 2889   5.233   3.344   1.908
  311SOL     MW 2890   5.257   3.260   1.912
  312SOL     OW 2891   0.150   1.707   6.248
  312SOL    HW1 2892   0.166   1.794   6.212
  312SOL    HW2 2893   0.232   1.659   6.233
  312SOL     MW 2894   0.163   1.711   6.242
  313SOL     OW 2895   1.410   1.244   3.458
  313SOL    HW1 2896   1.412   1.155   3.425
  313SOL    HW2 2897   1.501   1.273   3.457
  313SOL     MW 2898   1.422   1.237   3.454
  314SOL     OW 2899   1.524   2.334   1.538
  314SOL    HW1 2900   1.551   2.416   1.495
  314SOL    HW2 2901   1.603   2.282   1.541
  314SOL     MW 2902   1.537   2.338   1.533
  315SOL     OW 2903   0.681   2.223   6.084
  315SOL    HW1 2904   0.768   2.214   6.122
  315SOL    HW2 2905   0.696   2.233   5.990
  315SOL     MW 2906   0.694   2.223   6.077
  316SOL     OW 2907   3.608   5.935   2.599
  316SOL    HW1 2908   3.673   6.001   2.577
  316SOL    HW2 2909   3.627   5.911   2.690
  316SOL     MW 2910   3.619   5.940   2.608
  317SOL     OW 2911   1.351   5.596   0.889
  317SOL    HW1 2912   1.442   5.567   0.879
  317SOL    HW2 2913   1.299   5.524   0.855
  317SOL     MW 2914   1.356   5.583   0.883
  318SOL     OW 2915   2.374   4.393   4.361
  318SOL    HW1 2916   2.404   4.438   4.282
  318SOL    HW2 2917   2.421   4.436   4.432
  318SOL     MW 2918   2.384   4.404   4.360
  319SOL     OW 2919   0.309   0.958   2.419
  319SOL    HW1 2920   0.332   1.011   2.494
  319SOL    HW2 2921   0.258   0.885   2.456
  319SOL     MW 2922   0.305   0.955   2.433
  320SOL     OW 2923   0.846   4.723   1.783
  320SOL    HW1 2924   0.903   4.783   1.737
  320SOL    HW2 2925   0.833   4.763   1.869
  320SOL     MW 2926   0.852   4.736   1.788
  321SOL     OW 2927   1.001   2.155   4.172
  321SOL    HW1 2928   0.941   2.093   4.131
  321SOL    HW2 2929   0.950   2.197   4.241
  321SOL     MW 2930   0.987   2.152   4.175
  322SOL     OW 2931   0.056   4.885   5.210
  322SOL    HW1 2932   0.118   4.943   5.252
  322SOL    HW2 2933  -0.029   4.910   5.245
  322SOL     MW 2934   0.053   4.895   5.220
  323SOL     OW 2935   4.550   4.281   5.314
  323SOL    HW1 2936   4.536   4.222   5.388
  323SOL    HW2 2937   4.539   4.224   5.237
  323SOL     MW 2938   4.547   4.266   5.314
  324SOL     OW 2939   0.652   1.274   0.406
  324SOL    HW1 2940   0.719   1.210   0.385
  324SOL    HW2 2941   0.571   1.238   0.370
  324SOL     MW 2942   0.650   1.261   0.399
  325SOL     OW 2943   2.813   0.212   0.455
  325SOL    HW1 2944   2.817   0.240   0.363
  325SOL    HW2 2945   2.904   0.195   0.479
  325SOL     MW 2946   2.825   0.214   0.446
  326SOL     OW 2947   3.735   4.536   6.226
  326SOL    HW1 2948   3.821   4.506   6.196
  326SOL    HW2 2949   3.731   4.628   6.199
  326SOL     MW 2950   3.745   4.544   6.219
  327SOL     OW 2951   4.283   4.883   0.662
  327SOL    HW1 2952   4.319   4.948   0.722
  327SOL    HW2 2953   4.360   4.838   0.627
  327SOL     MW 2954   4.298   4.886   0.665
  328SOL     OW 2955   3.166   4.715   5.204
  328SOL    HW1 2956   3.153   4.797   5.158
  328SOL    HW2 2957   3.154   4.648   5.137
  328SOL     MW 2958   3.163   4.717   5.190
  329SOL     OW 2959   2.384   1.813   1.035
  329SOL    HW1 2960   2.460   1.859   1.071
  329SOL    HW2 2961   2.323   1.807   1.109
  329SOL     MW 2962   2.386   1.819   1.049
  330SOL     OW 2963   5.466   4.928   4.980
  330SOL    HW1 2964   5.420   4.856   4.938
  330SOL    HW2 2965   5.397   4.981   5.019
  330SOL     MW 2966   5.451   4.925   4.980
  331SOL     OW 2967   2.416   3.281   0.732
  331SOL    HW1 2968   2.412   3.285   0.828
  331SOL    HW2 2969   2.400   3.370   0.704
  331SOL     MW 2970   2.414   3.293   0.741
  332SOL     OW 2971   2.142   4.441   5.121
  332SOL    HW1 2972   2.056   4.464   5.155
  332SOL    HW2 2973   2.151   4.348   5.139
  332SOL     MW 2974   2.132   4.432   5.128
  333SOL     OW 2975   4.677   5.524   4.575
  333SOL    HW1 2976   4.748   5.537   4.637
  333SOL    HW2 2977   4.710   5.457   4.514
  333SOL     MW 2978   4.690   5.517   4.575
  334SOL     OW 2979   0.499   1.988   4.916
  334SOL    HW1 2980   0.593   1.988   4.897
  334SOL    HW2 2981   0.471   2.078   4.896
  334SOL     MW 2982   0.507   2.000   4.911
  335SOL     OW 2983   3.826   0.109   0.401
  335SOL    HW1 2984   3.760   0.173   0.377
  335SOL    HW2 2985   3.817   0.039   0.336
  335SOL     MW 2986   3.817   0.108   0.390
  336SOL     OW 2987   4.406   1.254   4.507
  336SOL    HW1 2988   4.395   1.169   4.549
  336SOL    HW2 2989   4.450   1.235   4.425
  336SOL     MW 2990   4.410   1.241   4.502
  337SOL     OW 2991   3.407   1.500   4.406
  337SOL    HW1 2992   3.492   1.494   4.362
  337SOL    HW2 2993   3.428   1.517   4.497
  337SOL     MW 2994   3.420   1.501   4.412
  338SOL     OW 2995   4.798   0.446   3.601
  338SOL    HW1 2996   4.809   0.399   3.684
  338SOL    HW2 2997   4.837   0.388   3.535
  338SOL     MW 2998   4.805   0.432   3.603
  339SOL     OW 2999   1.251   2.049   5.197
  339SOL    HW1 3000   1.200   1.971   5.219
  339SOL    HW2 3001   1.203   2.089   5.125
  339SOL     MW 3002   1.238   2.044   5.191
  340SOL     OW 3003   4.522   1.050   1.156
  340SOL    HW1 3004   4.438   1.037   1.199
  340SOL    HW2 3005   4.499   1.064   1.064
  340SOL     MW 3006   4.508   1.050   1.149
  341SOL     OW 3007   1.779   0.236   3.869
  341SOL    HW1 3008   1.848   0.199   3.924
  341SOL    HW2 3009   1.820   0.311   3.826
  341SOL     MW 3010   1.793   0.241   3.871
  342SOL     OW 3011   4.318   5.663   3.205
  342SOL    HW1 3012   4.241   5.718   3.222
  342SOL    HW2 3013   4.297   5.579   3.246
  342SOL     MW 3014   4.305   5.659   3.212
  343SOL     OW 3015   1.402   5.709   3.578
  343SOL    HW1 3016   1.449   5.729   3.658
  343SOL    HW2 3017   1.310   5.702   3.605
  343SOL     MW 3018   1.396   5.711   3.591
  344SOL     OW 3019   1.483   3.658   1.229
  344SOL    HW1 3020   1.507   3.566   1.236
  344SOL    HW2 3021   1.502   3.682   1.139
  344SOL     MW 3022   1.488   3.650   1.219
  345SOL     OW 3023   0.562   1.872   1.755
  345SOL    HW1 3024   0.566   1.935   1.827
  345SOL    HW2 3025   0.584   1.922   1.677
  345SOL     MW 3026   0.566   1.886   1.754
  346SOL     OW 3027   0.097   1.129   5.046
  346SOL    HW1 3028   0.069   1.143   4.955
  346SOL    HW2 3029   0.074   1.210   5.091
  346SOL     MW 3030   0.090   1.142   5.040
  347SOL     OW 3031   1.795   4.157   1.824
  347SOL    HW1 3032   1.842   4.112   1.894
  347SOL    HW2 3033   1.836   4.125   1.744
  347SOL     MW 3034   1.806   4.146   1.823
  348SOL     OW 3035   0.224   2.387   0.150
  348SOL    HW1 3036   0.251   2.339   0.072
  348SOL    HW2 3037   0.139   2.424   0.127
  348SOL     MW 3038   0.217   2.386   0.137
  349SOL     OW 3039   4.243   0.036   2.982
  349SOL    HW1 3040   4.194  -0.008   2.913
  349SOL    HW2 3041   4.188   0.026   3.060
  349SOL     MW 3042   4.230   0.029   2.983
  350SOL     OW 3043   0.135   2.808   0.033
  350SOL    HW1 3044   0.050   2.823  -0.008
  350SOL    HW2 3045   0.114   2.782   0.122
  350SOL     MW 3046   0.121   2.807   0.039
  351SOL     OW 3047   6.270   1.110   4.793
  351SOL    HW1 3048   6.205   1.176   4.771
  351SOL    HW2 3049   6.312   1.090   4.710
  351SOL     MW 3050   6.267   1.116   4.780
  352SOL     OW 3051   1.054   0.632   1.687
  352SOL    HW1 3052   1.150   0.639   1.686
  352SOL    HW2 3053   1.037   0.542   1.715
  352SOL     MW 3054   1.064   0.622   1.691
  353SOL     OW 3055   5.861   5.849   0.182
  353SOL    HW1 3056   5.859   5.756   0.160
  353SOL    HW2 3057   5.887   5.893   0.102
  353SOL     MW 3058   5.864   5.843   0.169
  354SOL     OW 3059   4.326   1.208   2.744
  354SOL    HW1 3060   4.365   1.126   2.772
  354SOL    HW2 3061   4.352   1.218   2.653
  354SOL     MW 3062   4.334   1.199   2.736
  355SOL     OW 3063   0.937   1.866   1.715
  355SOL    HW1 3064   0.905   1.858   1.625
  355SOL    HW2 3065   0.947   1.960   1.728
  355SOL     MW 3066   0.934   1.876   1.705
  356SOL     OW 3067   2.490   6.065   0.093
  356SOL    HW1 3068   2.506   6.158   0.112
  356SOL    HW2 3069   2.406   6.064   0.047
  356SOL     MW 3070   2.481   6.077   0.089
  357SOL     OW 3071   6.210   3.196   0.185
  357SOL    HW1 3072   6.295   3.159   0.162
  357SOL    HW2 3073   6.186   3.151   0.266
  357SOL     MW 3074   6.218   3.186   0.193
  358SOL     OW 3075   5.451   4.292   0.097
  358SOL    HW1 3076   5.374   4.255   0.139
  358SOL    HW2 3077   5.417   4.365   0.045
  358SOL     MW 3078   5.437   4.297   0.096
  359SOL     OW 3079   4.096   1.803   4.124
  359SOL    HW1 3080   4.130   1.741   4.060
  359SOL    HW2 3081   4.035   1.751   4.177
  359SOL     MW 3082   4.093   1.789   4.123
  360SOL     OW 3083   3.844   4.517   4.241
  360SOL    HW1 3084   3.867   4.573   4.314
  360SOL    HW2 3085   3.836   4.430   4.279
  360SOL     MW 3086   3.846   4.513   4.255
  361SOL     OW 3087   6.048   2.520   2.820
  361SOL    HW1 3088   6.087   2.499   2.735
  361SOL    HW2 3089   6.022   2.611   2.812
  361SOL     MW 3090   6.049   2.529   2.808
  362SOL     OW 3091   6.171   4.665   4.073
  362SOL    HW1 3092   6.245   4.631   4.123
  362SOL    HW2 3093   6.093   4.629   4.116
  362SOL     MW 3094   6.170   4.657   4.085
  363SOL     OW 3095   3.284   4.299   5.003
  363SOL    HW1 3096   3.235   4.356   4.944
  363SOL    HW2 3097   3.226   4.288   5.079
  363SOL     MW 3098   3.270   4.305   5.005
  364SOL     OW 3099   5.710   3.475   5.961
  364SOL    HW1 3100   5.674   3.561   5.984
  364SOL    HW2 3101   5.766   3.453   6.035
  364SOL     MW 3102   5.713   3.484   5.973
  365SOL     OW 3103   4.582   1.882   5.844
  365SOL    HW1 3104   4.529   1.879   5.924
  365SOL    HW2 3105   4.523   1.855   5.774
  365SOL     MW 3106   4.568   1.879   5.845
  366SOL     OW 3107   2.234   0.804   5.997
  366SOL    HW1 3108   2.272   0.842   6.077
  366SOL    HW2 3109   2.287   0.843   5.927
  366SOL     MW 3110   2.246   0.814   5.999
  367SOL     OW 3111   1.221   3.354   6.263
  367SOL    HW1 3112   1.136   3.344   6.306
  367SOL    HW2 3113   1.244   3.265   6.234
  367SOL     MW 3114   1.213   3.342   6.265
  368SOL     OW 3115   2.080   1.633   5.070
  368SOL    HW1 3116   2.152   1.695   5.053
  368SOL    HW2 3117   2.059   1.646   5.163
  368SOL     MW 3118   2.087   1.644   5.080
  369SOL     OW 3119   4.763   0.671   2.572
  369SOL    HW1 3120   4.685   0.676   2.627
  369SOL    HW2 3121   4.730   0.678   2.483
  369SOL     MW 3122   4.749   0.673   2.568
  370SOL     OW 3123   1.336   4.276   1.262
  370SOL    HW1 3124   1.414   4.333   1.265
  370SOL    HW2 3125   1.267   4.332   1.225
  370SOL     MW 3126   1.337   4.290   1.257
  371SOL     OW 3127   0.629   3.915   3.737
  371SOL    HW1 3128   0.616   3.823   3.716
  371SOL    HW2 3129   0.575   3.962   3.673
  371SOL     MW 3130   0.620   3.909   3.726
  372SOL     OW 3131   0.392   1.917   4.660
  372SOL    HW1 3132   0.421   1.935   4.750
  372SOL    HW2 3133   0.452   1.967   4.605
  372SOL     MW 3134   0.403   1.925   4.665
  373SOL     OW 3135   4.796   3.019   0.981
  373SOL    HW1 3136   4.875   3.072   0.970
  373SOL    HW2 3137   4.822   2.948   1.041
  373SOL     MW 3138   4.810   3.015   0.987
  374SOL     OW 3139   5.606   5.450   4.818
  374SOL    HW1 3140   5.662   5.373   4.825
  374SOL    HW2 3141   5.619   5.481   4.728
  374SOL     MW 3142   5.615   5.444   4.807
  375SOL     OW 3143   4.926   5.148   1.367
  375SOL    HW1 3144   4.918   5.077   1.304
  375SOL    HW2 3145   5.015   5.181   1.356
  375SOL     MW 3146   4.936   5.143   1.358
  376SOL     OW 3147   5.588  -0.001   4.676
  376SOL    HW1 3148   5.617   0.038   4.594
  376SOL    HW2 3149   5.629   0.052   4.744
  376SOL     MW 3150   5.597   0.011   4.674
  377SOL     OW 3151   4.666   5.358   3.019
  377SOL    HW1 3152   4.706   5.387   3.100
  377SOL    HW2 3153   4.582   5.403   3.015
  377SOL     MW 3154   4.660   5.367   3.029
  378SOL     OW 3155   0.175   4.691   1.647
  378SOL    HW1 3156   0.259   4.705   1.689
  378SOL    HW2 3157   0.124   4.641   1.711
  378SOL     MW 3158   0.179   4.686   1.660
  379SOL     OW 3159   2.809   0.113   5.536
  379SOL    HW1 3160   2.741   0.180   5.525
  379SOL    HW2 3161   2.890   0.158   5.514
  379SOL     MW 3162   2.810   0.127   5.532
  380SOL     OW 3163   3.819   4.428   3.991
  380SOL    HW1 3164   3.853   4.472   4.069
  380SOL    HW2 3165   3.800   4.499   3.930
  380SOL     MW 3166   3.821   4.441   3.993
  381SOL     OW 3167   1.606   1.542   2.733
  381SOL    HW1 3168   1.520   1.500   2.733
  381SOL    HW2 3169   1.592   1.626   2.692
  381SOL     MW 3170   1.593   1.547   2.728
  382SOL     OW 3171   1.302   4.566   2.183
  382SOL    HW1 3172   1.368   4.559   2.113
  382SOL    HW2 3173   1.318   4.488   2.238
  382SOL     MW 3174   1.313   4.555   2.181
  383SOL     OW 3175   0.612   3.646   3.725
  383SOL    HW1 3176   0.635   3.596   3.646
  383SOL    HW2 3177   0.654   3.599   3.797
  383SOL     MW 3178   0.620   3.633   3.724
  384SOL     OW 3179   1.519   5.047   0.970
  384SOL    HW1 3180   1.440   5.099   0.957
  384SOL    HW2 3181   1.515   4.979   0.902
  384SOL     MW 3182   1.509   5.045   0.960
  385SOL     OW 3183   0.564   5.747   0.677
  385SOL    HW1 3184   0.581   5.653   0.668
  385SOL    HW2 3185   0.481   5.751   0.726
  385SOL     MW 3186   0.555   5.735   0.682
  386SOL     OW 3187   3.295   0.327   2.277
  386SOL    HW1 3188   3.263   0.409   2.238
  386SOL    HW2 3189   3.218   0.271   2.281
  386SOL     MW 3190   3.281   0.330   2.272
  387SOL     OW 3191   0.588   1.372   5.484
  387SOL    HW1 3192   0.633   1.287   5.473
  387SOL    HW2 3193   0.514   1.350   5.541
  387SOL     MW 3194   0.584   1.358   5.490
  388SOL     OW 3195   0.421   2.487   5.411
  388SOL    HW1 3196   0.362   2.561   5.396
  388SOL    HW2 3197   0.506   2.516   5.376
  388SOL     MW 3198   0.425   2.500   5.404
  389SOL     OW 3199   0.648   1.519   6.273
  389SOL    HW1 3200   0.681   1.484   6.355
  389SOL    HW2 3201   0.707   1.484   6.206
  389SOL     MW 3202   0.659   1.510   6.275
  390SOL     OW 3203   1.704   5.792   4.423
  390SOL    HW1 3204   1.786   5.752   4.454
  390SOL    HW2 3205   1.716   5.885   4.437
  390SOL     MW 3206   1.716   5.799   4.429
  391SOL     OW 3207   1.347   5.810   0.057
  391SOL    HW1 3208   1.370   5.738   0.117
  391SOL    HW2 3209   1.329   5.884   0.115
  391SOL     MW 3210   1.348   5.810   0.072
  392SOL     OW 3211   0.592   5.297   3.571
  392SOL    HW1 3212   0.629   5.376   3.610
  392SOL    HW2 3213   0.540   5.328   3.497
  392SOL     MW 3214   0.590   5.311   3.567
  393SOL     OW 3215   3.775   2.703   0.175
  393SOL    HW1 3216   3.798   2.796   0.163
  393SOL    HW2 3217   3.761   2.671   0.086
  393SOL     MW 3218   3.776   2.711   0.162
  394SOL     OW 3219   6.212   3.475   4.401
  394SOL    HW1 3220   6.201   3.403   4.339
  394SOL    HW2 3221   6.280   3.531   4.362
  394SOL     MW 3222   6.219   3.474   4.388
  395SOL     OW 3223   2.288   5.017   3.592
  395SOL    HW1 3224   2.357   4.953   3.611
  395SOL    HW2 3225   2.227   5.008   3.665
  395SOL     MW 3226   2.289   5.007   3.604
  396SOL     OW 3227   0.248   5.351   0.500
  396SOL    HW1 3228   0.180   5.298   0.457
  396SOL    HW2 3229   0.323   5.293   0.507
  396SOL     MW 3230   0.249   5.337   0.495
  397SOL     OW 3231   5.368   5.944   1.627
  397SOL    HW1 3232   5.399   5.997   1.701
  397SOL    HW2 3233   5.296   5.891   1.664
  397SOL     MW 3234   5.362   5.944   1.641
  398SOL     OW 3235   6.288   1.142   1.618
  398SOL    HW1 3236   6.356   1.182   1.562
  398SOL    HW2 3237   6.216   1.205   1.615
  398SOL     MW 3238   6.288   1.155   1.610
  399SOL     OW 3239   4.985   0.652   1.751
  399SOL    HW1 3240   5.027   0.610   1.826
  399SOL    HW2 3241   5.047   0.719   1.723
  399SOL     MW 3242   4.999   0.655   1.757
  400SOL     OW 3243   5.398   5.976   5.794
  400SOL    HW1 3244   5.489   5.949   5.801
  400SOL    HW2 3245   5.389   6.048   5.856
  400SOL     MW 3246   5.408   5.982   5.802
  401SOL     OW 3247   1.174   5.560   4.877
  401SOL    HW1 3248   1.227   5.515   4.943
  401SOL    HW2 3249   1.137   5.489   4.824
  401SOL     MW 3250   1.176   5.545   4.879
  402SOL     OW 3251   1.540   1.412   4.682
  402SOL    HW1 3252   1.546   1.508   4.689
  402SOL    HW2 3253   1.592   1.381   4.756
  402SOL     MW 3254   1.548   1.421   4.692
  403SOL     OW 3255   0.592   1.783   5.271
  403SOL    HW1 3256   0.569   1.861   5.322
  403SOL    HW2 3257   0.667   1.744   5.318
  403SOL     MW 3258   0.599   1.787   5.283
  404SOL     OW 3259   2.912   6.098   1.462
  404SOL    HW1 3260   2.977   6.088   1.394
  404SOL    HW2 3261   2.957   6.146   1.532
  404SOL     MW 3262   2.926   6.103   1.462
  405SOL     OW 3263   5.888   1.947   4.660
  405SOL    HW1 3264   5.797   1.940   4.689
  405SOL    HW2 3265   5.937   1.971   4.738
  405SOL     MW 3266   5.882   1.948   4.674
  406SOL     OW 3267   1.712   2.916   5.522
  406SOL    HW1 3268   1.665   2.874   5.594
  406SOL    HW2 3269   1.726   2.847   5.458
  406SOL     MW 3270   1.708   2.903   5.523
  407SOL     OW 3271   2.256   0.075   5.538
  407SOL    HW1 3272   2.312   0.018   5.590
  407SOL    HW2 3273   2.224   0.141   5.600
  407SOL     MW 3274   2.259   0.075   5.552
  408SOL     OW 3275   4.252   0.054   4.308
  408SOL    HW1 3276   4.256  -0.023   4.250
  408SOL    HW2 3277   4.333   0.102   4.289
  408SOL     MW 3278   4.263   0.050   4.298
  409SOL     OW 3279   0.161   4.184   5.283
  409SOL    HW1 3280   0.135   4.270   5.250
  409SOL    HW2 3281   0.253   4.194   5.306
  409SOL     MW 3282   0.169   4.196   5.282
  410SOL     OW 3283   4.392   2.459   4.598
  410SOL    HW1 3284   4.462   2.478   4.661
  410SOL    HW2 3285   4.393   2.533   4.538
  410SOL     MW 3286   4.401   2.471   4.599
  411SOL     OW 3287   2.836   0.443   0.620
  411SOL    HW1 3288   2.838   0.355   0.582
  411SOL    HW2 3289   2.774   0.491   0.565
  411SOL     MW 3290   2.828   0.438   0.608
  412SOL     OW 3291   5.351   0.018   1.778
  412SOL    HW1 3292   5.411  -0.046   1.817
  412SOL    HW2 3293   5.393   0.102   1.794
  412SOL     MW 3294   5.364   0.019   1.785
  413SOL     OW 3295   4.043   2.346   2.315
  413SOL    HW1 3296   3.989   2.423   2.296
  413SOL    HW2 3297   4.090   2.369   2.395
  413SOL     MW 3298   4.042   2.359   2.323
  414SOL     OW 3299   1.147   5.850   1.533
  414SOL    HW1 3300   1.214   5.913   1.559
  414SOL    HW2 3301   1.132   5.797   1.611
  414SOL     MW 3302   1.154   5.852   1.547
  415SOL     OW 3303   5.283   1.914   3.675
  415SOL    HW1 3304   5.189   1.905   3.690
  415SOL    HW2 3305   5.297   2.009   3.665
  415SOL     MW 3306   5.273   1.925   3.676
  416SOL     OW 3307   1.021   2.033   6.271
  416SOL    HW1 3308   1.016   2.097   6.200
  416SOL    HW2 3309   0.930   2.014   6.294
  416SOL     MW 3310   1.009   2.039   6.265
  417SOL     OW 3311   5.506   0.218   3.183
  417SOL    HW1 3312   5.597   0.205   3.210
  417SOL    HW2 3313   5.511   0.276   3.107
  417SOL     MW 3314   5.518   0.223   3.177
  418SOL     OW 3315   6.005   2.295   5.014
  418SOL    HW1 3316   6.079   2.283   5.074
  418SOL    HW2 3317   6.013   2.223   4.951
  418SOL     MW 3318   6.016   2.284   5.013
  419SOL     OW 3319   5.703   4.113   5.765
  419SOL    HW1 3320   5.730   4.201   5.795
  419SOL    HW2 3321   5.609   4.111   5.783
  419SOL     MW 3322   5.695   4.125   5.771
  420SOL     OW 3323   6.143   3.698   0.755
  420SOL    HW1 3324   6.125   3.668   0.844
  420SOL    HW2 3325   6.213   3.763   0.765
  420SOL     MW 3326   6.150   3.703   0.767
  421SOL     OW 3327   5.500   4.796   6.117
  421SOL    HW1 3328   5.429   4.762   6.061
  421SOL    HW2 3329   5.456   4.856   6.177
  421SOL     MW 3330   5.485   4.799   6.117
  422SOL     OW 3331   2.418   3.475   5.390
  422SOL    HW1 3332   2.504   3.445   5.416
  422SOL    HW2 3333   2.358   3.438   5.454
  422SOL     MW 3334   2.421   3.467   5.401
  423SOL     OW 3335   0.534   2.953   0.381
  423SOL    HW1 3336   0.493   2.870   0.411
  423SOL    HW2 3337   0.623   2.949   0.415
  423SOL     MW 3338   0.540   2.942   0.389
  424SOL     OW 3339   4.784   4.481   1.793
  424SOL    HW1 3340   4.804   4.477   1.887
  424SOL    HW2 3341   4.774   4.391   1.766
  424SOL     MW 3342   4.786   4.470   1.802
  425SOL     OW 3343   3.813   4.292   4.376
  425SOL    HW1 3344   3.727   4.253   4.357
  425SOL    HW2 3345   3.803   4.330   4.463
  425SOL     MW 3346   3.800   4.292   4.385
  426SOL     OW 3347   1.168   4.356   0.587
  426SOL    HW1 3348   1.260   4.382   0.587
  426SOL    HW2 3349   1.124   4.420   0.529
  426SOL     MW 3350   1.174   4.368   0.579
  427SOL     OW 3351   0.869   0.395   2.318
  427SOL    HW1 3352   0.881   0.483   2.353
  427SOL    HW2 3353   0.955   0.353   2.326
  427SOL     MW 3354   0.881   0.401   2.324
  428SOL     OW 3355   3.263   6.251   5.389
  428SOL    HW1 3356   3.233   6.162   5.368
  428SOL    HW2 3357   3.358   6.242   5.397
  428SOL     MW 3358   3.271   6.238   5.387
  429SOL     OW 3359   5.902   5.394   0.619
  429SOL    HW1 3360   5.814   5.432   0.627
  429SOL    HW2 3361   5.928   5.374   0.709
  429SOL     MW 3362   5.894   5.396   0.631
  430SOL     OW 3363   3.046   5.053   3.334
  430SOL    HW1 3364   2.998   4.986   3.384
  430SOL    HW2 3365   2.983   5.124   3.323
  430SOL     MW 3366   3.032   5.053   3.339
  431SOL     OW 3367   5.838   1.080   4.654
  431SOL    HW1 3368   5.841   1.057   4.747
  431SOL    HW2 3369   5.804   1.000   4.611
  431SOL     MW 3370   5.834   1.067   4.661
  432SOL     OW 3371   1.250   1.138   4.272
  432SOL    HW1 3372   1.330   1.097   4.305
  432SOL    HW2 3373   1.272   1.163   4.182
  432SOL     MW 3374   1.263   1.136   4.265
  433SOL     OW 3375   0.080   0.305   6.179
  433SOL    HW1 3376   0.031   0.386   6.194
  433SOL    HW2 3377   0.131   0.324   6.100
  433SOL     MW 3378   0.080   0.318   6.171
  434SOL     OW 3379   4.858   4.052   1.418
  434SOL    HW1 3380   4.865   4.056   1.322
  434SOL    HW2 3381   4.870   3.959   1.439
  434SOL     MW 3382   4.861   4.040   1.408
  435SOL     OW 3383   4.552   1.130   1.967
  435SOL    HW1 3384   4.597   1.076   2.032
  435SOL    HW2 3385   4.518   1.205   2.017
  435SOL     MW 3386   4.553   1.133   1.982
  436SOL     OW 3387   1.089   4.639   4.298
  436SOL    HW1 3388   1.175   4.599   4.314
  436SOL    HW2 3389   1.029   4.564   4.299
  436SOL     MW 3390   1.093   4.624   4.300
  437SOL     OW 3391   2.049   3.431   4.041
  437SOL    HW1 3392   2.052   3.508   4.097
  437SOL    HW2 3393   2.022   3.464   3.955
  437SOL     MW 3394   2.046   3.446   4.037
  438SOL     OW 3395   2.343   2.445   0.437
  438SOL    HW1 3396   2.381   2.502   0.370
  438SOL    HW2 3397   2.253   2.430   0.407
  438SOL     MW 3398   2.336   2.450   0.424
  439SOL     OW 3399   1.642   5.017   0.202
  439SOL    HW1 3400   1.610   5.095   0.157
  439SOL    HW2 3401   1.712   4.984   0.145
  439SOL     MW 3402   1.647   5.022   0.189
  440SOL     OW 3403   6.058   6.083   6.123
  440SOL    HW1 3404   6.092   6.068   6.035
  440SOL    HW2 3405   6.117   6.148   6.160
  440SOL     MW 3406   6.070   6.090   6.116
  441SOL     OW 3407   1.454   4.923   3.189
  441SOL    HW1 3408   1.457   4.966   3.103
  441SOL    HW2 3409   1.481   4.991   3.251
  441SOL     MW 3410   1.458   4.937   3.186
  442SOL     OW 3411   3.246   1.542   2.284
  442SOL    HW1 3412   3.170   1.521   2.229
  442SOL    HW2 3413   3.219   1.618   2.335
  442SOL     MW 3414   3.233   1.549   2.284
  443SOL     OW 3415   6.050   1.046   0.970
  443SOL    HW1 3416   6.006   0.970   1.008
  443SOL    HW2 3417   6.122   1.008   0.920
  443SOL     MW 3418   6.053   1.030   0.969
  444SOL     OW 3419   5.794   4.933   4.676
  444SOL    HW1 3420   5.851   4.993   4.724
  444SOL    HW2 3421   5.823   4.939   4.585
  444SOL     MW 3422   5.805   4.941   4.671
  445SOL     OW 3423   3.051   4.985   4.385
  445SOL    HW1 3424   3.047   5.019   4.475
  445SOL    HW2 3425   3.108   4.909   4.390
  445SOL     MW 3426   3.058   4.980   4.397
  446SOL     OW 3427   5.530   4.863   4.364
  446SOL    HW1 3428   5.586   4.816   4.426
  446SOL    HW2 3429   5.442   4.856   4.401
  446SOL     MW 3430   5.526   4.856   4.377
  447SOL     OW 3431   2.805   3.998   5.760
  447SOL    HW1 3432   2.784   3.948   5.840
  447SOL    HW2 3433   2.730   4.054   5.747
  447SOL     MW 3434   2.793   3.999   5.769
  448SOL     OW 3435   1.997   0.688   3.203
  448SOL    HW1 3436   1.923   0.664   3.147
  448SOL    HW2 3437   1.969   0.664   3.291
  448SOL     MW 3438   1.984   0.682   3.207
  449SOL     OW 3439   3.675   1.644   6.245
  449SOL    HW1 3440   3.626   1.648   6.327
  449SOL    HW2 3441   3.767   1.654   6.271
  449SOL     MW 3442   3.681   1.646   6.259
  450SOL     OW 3443   2.371   5.093   2.970
  450SOL    HW1 3444   2.462   5.104   2.999
  450SOL    HW2 3445   2.378   5.045   2.888
  450SOL     MW 3446   2.384   5.089   2.964
  451SOL     OW 3447   1.821   1.018   0.365
  451SOL    HW1 3448   1.788   1.090   0.421
  451SOL    HW2 3449   1.745   0.993   0.312
  451SOL     MW 3450   1.807   1.024   0.366
  452SOL     OW 3451   2.640   0.671   4.408
  452SOL    HW1 3452   2.665   0.744   4.354
  452SOL    HW2 3453   2.688   0.682   4.490
  452SOL     MW 3454   2.649   0.681   4.412
  453SOL     OW 3455   3.889   2.071   5.413
  453SOL    HW1 3456   3.884   1.976   5.424
  453SOL    HW2 3457   3.978   2.087   5.382
  453SOL     MW 3458   3.900   2.061   5.410
  454SOL     OW 3459   0.515   3.348   0.629
  454SOL    HW1 3460   0.585   3.395   0.584
  454SOL    HW2 3461   0.535   3.359   0.722
  454SOL     MW 3462   0.526   3.356   0.635
  455SOL     OW 3463   1.181   0.123   4.550
  455SOL    HW1 3464   1.149   0.166   4.471
  455SOL    HW2 3465   1.103   0.089   4.593
  455SOL     MW 3466   1.167   0.124   4.546
  456SOL     OW 3467   6.188   1.527   4.405
  456SOL    HW1 3468   6.097   1.501   4.390
  456SOL    HW2 3469   6.222   1.460   4.464
  456SOL     MW 3470   6.181   1.514   4.411
  457SOL     OW 3471   4.090   5.429   2.370
  457SOL    HW1 3472   4.173   5.406   2.411
  457SOL    HW2 3473   4.109   5.433   2.277
  457SOL     MW 3474   4.103   5.426   2.363
  458SOL     OW 3475   4.463   1.830   4.093
  458SOL    HW1 3476   4.401   1.862   4.159
  458SOL    HW2 3477   4.408   1.807   4.018
  458SOL     MW 3478   4.448   1.832   4.091
  459SOL     OW 3479   5.980   4.097   1.419
  459SOL    HW1 3480   6.025   4.021   1.382
  459SOL    HW2 3481   6.026   4.113   1.502
  459SOL     MW 3482   5.992   4.090   1.425
  460SOL     OW 3483   4.090   2.098   1.797
  460SOL    HW1 3484   4.169   2.074   1.845
  460SOL    HW2 3485   4.077   2.191   1.817
  460SOL     MW 3486   4.098   2.107   1.806
  461SOL     OW 3487   0.267   3.247   5.747
  461SOL    HW1 3488   0.246   3.156   5.728
  461SOL    HW2 3489   0.189   3.296   5.721
  461SOL     MW 3490   0.255   3.242   5.741
  462SOL     OW 3491   4.669   1.057   2.232
  462SOL    HW1 3492   4.752   1.023   2.199
  462SOL    HW2 3493   4.621   0.978   2.262
  462SOL     MW 3494   4.673   1.043   2.232
  463SOL     OW 3495   1.768   3.269   1.402
  463SOL    HW1 3496   1.808   3.274   1.489
  463SOL    HW2 3497   1.781   3.179   1.374
  463SOL     MW 3498   1.775   3.258   1.410
  464SOL     OW 3499   0.366   0.597   0.974
  464SOL    HW1 3500   0.441   0.638   1.018
  464SOL    HW2 3501   0.301   0.666   0.967
  464SOL     MW 3502   0.367   0.610   0.979
  465SOL     OW 3503   1.628   5.409   4.342
  465SOL    HW1 3504   1.632   5.478   4.408
  465SOL    HW2 3505   1.583   5.337   4.386
  465SOL     MW 3506   1.623   5.408   4.356
  466SOL     OW 3507   4.423   4.467   0.681
  466SOL    HW1 3508   4.399   4.434   0.594
  466SOL    HW2 3509   4.344   4.511   0.713
  466SOL     MW 3510   4.410   4.469   0.674
  467SOL     OW 3511   3.948   0.922   5.557
  467SOL    HW1 3512   3.920   0.947   5.645
  467SOL    HW2 3513   4.024   0.866   5.570
  467SOL     MW 3514   3.954   0.919   5.570
  468SOL     OW 3515   0.903   5.444   4.063
  468SOL    HW1 3516   0.898   5.402   4.148
  468SOL    HW2 3517   0.915   5.537   4.083
  468SOL     MW 3518   0.904   5.451   4.076
  469SOL     OW 3519   3.460   5.467   2.293
  469SOL    HW1 3520   3.488   5.422   2.214
  469SOL    HW2 3521   3.538   5.514   2.323
  469SOL     MW 3522   3.474   5.467   2.287
  470SOL     OW 3523   6.140   3.862   0.317
  470SOL    HW1 3524   6.217   3.914   0.341
  470SOL    HW2 3525   6.112   3.899   0.233
  470SOL     MW 3526   6.146   3.874   0.309
  471SOL     OW 3527   2.447   2.822   4.711
  471SOL    HW1 3528   2.447   2.870   4.629
  471SOL    HW2 3529   2.469   2.732   4.685
  471SOL     MW 3530   2.450   2.817   4.697
  472SOL     OW 3531   5.031   3.286   1.515
  472SOL    HW1 3532   4.956   3.285   1.455
  472SOL    HW2 3533   4.995   3.315   1.599
  472SOL     MW 3534   5.017   3.290   1.518
  473SOL     OW 3535   0.906   5.582   1.992
  473SOL    HW1 3536   0.965   5.559   2.063
  473SOL    HW2 3537   0.819   5.584   2.032
  473SOL     MW 3538   0.902   5.579   2.006
  474SOL     OW 3539   5.494   1.281   5.191
  474SOL    HW1 3540   5.571   1.274   5.135
  474SOL    HW2 3541   5.422   1.247   5.139
  474SOL     MW 3542   5.495   1.276   5.177
  475SOL     OW 3543   1.460   3.468   0.088
  475SOL    HW1 3544   1.390   3.409   0.061
  475SOL    HW2 3545   1.478   3.521   0.011
  475SOL     MW 3546   1.453   3.467   0.075
  476SOL     OW 3547   0.283   1.812   2.934
  476SOL    HW1 3548   0.335   1.863   2.995
  476SOL    HW2 3549   0.278   1.865   2.855
  476SOL     MW 3550   0.289   1.825   2.932
  477SOL     OW 3551   5.525   0.031   3.833
  477SOL    HW1 3552   5.523  -0.063   3.852
  477SOL    HW2 3553   5.445   0.065   3.873
  477SOL     MW 3554   5.514   0.023   3.840
  478SOL     OW 3555   5.727   5.985   2.767
  478SOL    HW1 3556   5.770   6.065   2.736
  478SOL    HW2 3557   5.799   5.923   2.779
  478SOL     MW 3558   5.742   5.988   2.765
  479SOL     OW 3559   5.333   4.631   3.133
  479SOL    HW1 3560   5.272   4.653   3.062
  479SOL    HW2 3561   5.292   4.557   3.177
  479SOL     MW 3562   5.320   4.625   3.130
  480SOL     OW 3563   1.972   5.243   4.365
  480SOL    HW1 3564   1.918   5.168   4.389
  480SOL    HW2 3565   1.914   5.298   4.312
  480SOL     MW 3566   1.957   5.241   4.362
  481SOL     OW 3567   1.279   4.431   5.969
  481SOL    HW1 3568   1.229   4.434   5.887
  481SOL    HW2 3569   1.354   4.374   5.949
  481SOL     MW 3570   1.283   4.424   5.956
  482SOL     OW 3571   0.351   3.519   2.071
  482SOL    HW1 3572   0.345   3.429   2.037
  482SOL    HW2 3573   0.348   3.574   1.993
  482SOL     MW 3574   0.350   3.515   2.057
  483SOL     OW 3575   4.198   2.375   5.343
  483SOL    HW1 3576   4.276   2.404   5.391
  483SOL    HW2 3577   4.134   2.445   5.355
  483SOL     MW 3578   4.200   2.387   5.351
  484SOL     OW 3579   1.107   1.965   3.737
  484SOL    HW1 3580   1.087   1.882   3.777
  484SOL    HW2 3581   1.113   1.947   3.643
  484SOL     MW 3582   1.105   1.953   3.730
  485SOL     OW 3583   0.259   0.525   5.735
  485SOL    HW1 3584   0.213   0.526   5.820
  485SOL    HW2 3585   0.258   0.616   5.706
  485SOL     MW 3586   0.253   0.537   5.743
  486SOL     OW 3587   2.647   0.837   2.609
  486SOL    HW1 3588   2.678   0.792   2.688
  486SOL    HW2 3589   2.717   0.824   2.545
  486SOL     MW 3590   2.660   0.829   2.611
  487SOL     OW 3591   6.276   4.021   4.307
  487SOL    HW1 3592   6.333   4.099   4.308
  487SOL    HW2 3593   6.302   3.974   4.229
  487SOL     MW 3594   6.287   4.026   4.297
  488SOL     OW 3595   1.538   0.417   0.466
  488SOL    HW1 3596   1.455   0.378   0.440
  488SOL    HW2 3597   1.517   0.466   0.546
  488SOL     MW 3598   1.524   0.419   0.473
  489SOL     OW 3599   3.690   5.332   0.622
  489SOL    HW1 3600   3.641   5.266   0.574
  489SOL    HW2 3601   3.708   5.400   0.558
  489SOL     MW 3602   3.686   5.332   0.608
  490SOL     OW 3603   4.062   1.195   2.660
  490SOL    HW1 3604   4.034   1.215   2.750
  490SOL    HW2 3605   4.156   1.210   2.660
  490SOL     MW 3606   4.070   1.199   2.672
  491SOL     OW 3607   3.867   0.231   4.439
  491SOL    HW1 3608   3.779   0.262   4.460
  491SOL    HW2 3609   3.919   0.253   4.516
  491SOL     MW 3610   3.862   0.238   4.451
  492SOL     OW 3611   1.449   0.453   0.776
  492SOL    HW1 3612   1.360   0.439   0.808
  492SOL    HW2 3613   1.505   0.425   0.848
  492SOL     MW 3614   1.445   0.448   0.789
  493SOL     OW 3615   6.113   1.970   2.261
  493SOL    HW1 3616   6.116   2.055   2.305
  493SOL    HW2 3617   6.039   1.977   2.200
  493SOL     MW 3618   6.104   1.981   2.259
  494SOL     OW 3619   0.911   3.080   4.368
  494SOL    HW1 3620   0.880   2.995   4.402
  494SOL    HW2 3621   0.907   3.070   4.273
  494SOL     MW 3622   0.906   3.067   4.360
  495SOL     OW 3623   5.064   3.980   0.902
  495SOL    HW1 3624   5.018   4.051   0.858
  495SOL    HW2 3625   5.132   4.023   0.954
  495SOL     MW 3626   5.067   3.994   0.903
  496SOL     OW 3627   2.097   4.551   2.818
  496SOL    HW1 3628   2.001   4.556   2.818
  496SOL    HW2 3629   2.120   4.528   2.728
  496SOL     MW 3630   2.088   4.549   2.807
  497SOL     OW 3631   0.303   1.679   4.659
  497SOL    HW1 3632   0.331   1.652   4.747
  497SOL    HW2 3633   0.335   1.769   4.650
  497SOL     MW 3634   0.310   1.688   4.669
  498SOL     OW 3635   4.461   5.455   5.721
  498SOL    HW1 3636   4.526   5.433   5.655
  498SOL    HW2 3637   4.491   5.410   5.801
  498SOL     MW 3638   4.473   5.446   5.723
  499SOL     OW 3639   5.721   6.149   0.479
  499SOL    HW1 3640   5.700   6.235   0.443
  499SOL    HW2 3641   5.673   6.087   0.423
  499SOL     MW 3642   5.712   6.152   0.467
  500SOL     OW 3643   4.600   5.081   0.287
  500SOL    HW1 3644   4.682   5.062   0.243
  500SOL    HW2 3645   4.571   4.997   0.323
  500SOL     MW 3646   4.607   5.068   0.286
  501SOL     OW 3647   3.658   0.583   5.941
  501SOL    HW1 3648   3.739   0.543   5.910
  501SOL    HW2 3649   3.678   0.676   5.947
  501SOL     MW 3650   3.671   0.590   5.938
  502SOL     OW 3651   1.849   1.266   0.640
  502SOL    HW1 3652   1.921   1.205   0.660
  502SOL    HW2 3653   1.855   1.277   0.545
  502SOL     MW 3654   1.859   1.260   0.630
  503SOL     OW 3655   4.436   5.962   4.474
  503SOL    HW1 3656   4.425   5.993   4.564
  503SOL    HW2 3657   4.411   5.870   4.477
  503SOL     MW 3658   4.432   5.954   4.486
  504SOL     OW 3659   0.861   0.512   5.627
  504SOL    HW1 3660   0.939   0.479   5.674
  504SOL    HW2 3661   0.810   0.556   5.695
  504SOL     MW 3662   0.865   0.514   5.642
  505SOL     OW 3663   3.310   0.785   0.980
  505SOL    HW1 3664   3.321   0.752   1.069
  505SOL    HW2 3665   3.255   0.719   0.936
  505SOL     MW 3666   3.304   0.773   0.986
  506SOL     OW 3667   4.695   1.425   1.655
  506SOL    HW1 3668   4.680   1.498   1.715
  506SOL    HW2 3669   4.688   1.347   1.711
  506SOL     MW 3670   4.692   1.425   1.670
  507SOL     OW 3671   4.004   5.690   1.062
  507SOL    HW1 3672   4.020   5.632   0.987
  507SOL    HW2 3673   3.914   5.721   1.049
  507SOL     MW 3674   3.994   5.687   1.051
  508SOL     OW 3675   5.310   3.179   1.507
  508SOL    HW1 3676   5.277   3.250   1.563
  508SOL    HW2 3677   5.403   3.199   1.496
  508SOL     MW 3678   5.318   3.192   1.513
  509SOL     OW 3679   4.196   4.517   0.249
  509SOL    HW1 3680   4.133   4.577   0.289
  509SOL    HW2 3681   4.247   4.572   0.189
  509SOL     MW 3682   4.194   4.532   0.247
  510SOL     OW 3683   4.208   3.094   4.949
  510SOL    HW1 3684   4.205   3.011   4.900
  510SOL    HW2 3685   4.162   3.156   4.893
  510SOL     MW 3686   4.202   3.091   4.936
  511SOL     OW 3687   3.217   2.525   6.148
  511SOL    HW1 3688   3.145   2.517   6.210
  511SOL    HW2 3689   3.174   2.525   6.062
  511SOL     MW 3690   3.202   2.524   6.145
  512SOL     OW 3691   2.336   1.711   5.032
  512SOL    HW1 3692   2.376   1.639   4.982
  512SOL    HW2 3693   2.374   1.704   5.119
  512SOL     MW 3694   2.346   1.701   5.036
  513SOL     OW 3695   4.642   6.057   4.948
  513SOL    HW1 3696   4.712   5.994   4.965
  513SOL    HW2 3697   4.687   6.132   4.909
  513SOL     MW 3698   4.657   6.059   4.945
  514SOL     OW 3699   6.056   1.905   0.961
  514SOL    HW1 3700   6.067   1.810   0.950
  514SOL    HW2 3701   5.961   1.918   0.960
  514SOL     MW 3702   6.045   1.894   0.960
  515SOL     OW 3703   5.391   4.590   1.455
  515SOL    HW1 3704   5.449   4.658   1.489
  515SOL    HW2 3705   5.396   4.520   1.519
  515SOL     MW 3706   5.399   4.590   1.467
  516SOL     OW 3707   2.764   1.465   5.083
  516SOL    HW1 3708   2.837   1.527   5.077
  516SOL    HW2 3709   2.764   1.435   5.174
  516SOL     MW 3710   2.773   1.468   5.094
  517SOL     OW 3711   5.273   5.157   2.552
  517SOL    HW1 3712   5.187   5.179   2.589
  517SOL    HW2 3713   5.259   5.075   2.505
  517SOL     MW 3714   5.260   5.149   2.551
  518SOL     OW 3715   2.225   4.762   5.949
  518SOL    HW1 3716   2.182   4.691   5.901
  518SOL    HW2 3717   2.205   4.745   6.041
  518SOL     MW 3718   2.217   4.750   5.954
  519SOL     OW 3719   2.937   4.762   4.771
  519SOL    HW1 3720   2.954   4.735   4.861
  519SOL    HW2 3721   3.024   4.776   4.734
  519SOL     MW 3722   2.950   4.760   4.778
  520SOL     OW 3723   5.043   5.150   4.290
  520SOL    HW1 3724   5.049   5.234   4.335
  520SOL    HW2 3725   5.108   5.156   4.220
  520SOL     MW 3726   5.052   5.161   4.287
  521SOL     OW 3727   5.422   2.013   3.236
  521SOL    HW1 3728   5.336   2.004   3.276
  521SOL    HW2 3729   5.404   2.022   3.142
  521SOL     MW 3730   5.409   2.013   3.229
  522SOL     OW 3731   2.070   4.307   0.688
  522SOL    HW1 3732   2.151   4.283   0.734
  522SOL    HW2 3733   2.012   4.338   0.757
  522SOL     MW 3734   2.073   4.308   0.703
  523SOL     OW 3735   3.501   5.818   1.104
  523SOL    HW1 3736   3.451   5.900   1.096
  523SOL    HW2 3737   3.453   5.756   1.050
  523SOL     MW 3738   3.488   5.821   1.096
  524SOL     OW 3739   2.283   0.358   2.781
  524SOL    HW1 3740   2.231   0.399   2.713
  524SOL    HW2 3741   2.323   0.430   2.829
  524SOL     MW 3742   2.282   0.373   2.779
  525SOL     OW 3743   2.012   2.724   1.556
  525SOL    HW1 3744   2.047   2.774   1.630
  525SOL    HW2 3745   2.058   2.640   1.559
  525SOL     MW 3746   2.022   2.719   1.566
  526SOL     OW 3747   4.357   2.921   1.166
  526SOL    HW1 3748   4.404   2.837   1.178
  526SOL    HW2 3749   4.427   2.987   1.161
  526SOL     MW 3750   4.372   2.919   1.167
  527SOL     OW 3751   0.243   2.184   0.874
  527SOL    HW1 3752   0.309   2.123   0.907
  527SOL    HW2 3753   0.160   2.137   0.884
  527SOL     MW 3754   0.241   2.170   0.880
  528SOL     OW 3755   1.322   6.042   1.559
  528SOL    HW1 3756   1.283   6.121   1.597
  528SOL    HW2 3757   1.389   6.016   1.623
  528SOL     MW 3758   1.325   6.049   1.572
  529SOL     OW 3759   0.329   4.610   2.833
  529SOL    HW1 3760   0.331   4.693   2.880
  529SOL    HW2 3761   0.304   4.545   2.899
  529SOL     MW 3762   0.326   4.612   2.847
  530SOL     OW 3763   1.873   0.047   0.049
  530SOL    HW1 3764   1.908   0.123   0.097
  530SOL    HW2 3765   1.927   0.042  -0.029
  530SOL     MW 3766   1.884   0.057   0.045
  531SOL     OW 3767   2.672   1.592   4.676
  531SOL    HW1 3768   2.734   1.524   4.702
  531SOL    HW2 3769   2.691   1.606   4.583
  531SOL     MW 3770   2.683   1.585   4.667
  532SOL     OW 3771   3.057   0.130   0.510
  532SOL    HW1 3772   3.052   0.115   0.604
  532SOL    HW2 3773   3.035   0.046   0.470
  532SOL     MW 3774   3.054   0.118   0.517
  533SOL     OW 3775   1.202   2.712   1.081
  533SOL    HW1 3776   1.116   2.752   1.089
  533SOL    HW2 3777   1.219   2.709   0.987
  533SOL     MW 3778   1.193   2.717   1.070
  534SOL     OW 3779   5.729   3.290   5.151
  534SOL    HW1 3780   5.769   3.319   5.233
  534SOL    HW2 3781   5.698   3.370   5.109
  534SOL     MW 3782   5.730   3.304   5.156
  535SOL     OW 3783   4.513   1.103   4.859
  535SOL    HW1 3784   4.525   1.195   4.881
  535SOL    HW2 3785   4.447   1.072   4.922
  535SOL     MW 3786   4.506   1.111   4.870
  536SOL     OW 3787   5.385   2.057   1.618
  536SOL    HW1 3788   5.417   1.980   1.571
  536SOL    HW2 3789   5.420   2.046   1.707
  536SOL     MW 3790   5.394   2.045   1.624
  537SOL     OW 3791   0.204   1.836   1.898
  537SOL    HW1 3792   0.151   1.907   1.933
  537SOL    HW2 3793   0.240   1.871   1.817
  537SOL     MW 3794   0.202   1.850   1.892
  538SOL     OW 3795   4.716   0.917   0.576
  538SOL    HW1 3796   4.780   0.856   0.539
  538SOL    HW2 3797   4.766   0.971   0.637
  538SOL     MW 3798   4.731   0.917   0.579
  539SOL     OW 3799   0.391   5.486   2.185
  539SOL    HW1 3800   0.366   5.501   2.276
  539SOL    HW2 3801   0.479   5.521   2.178
  539SOL     MW 3802   0.399   5.492   2.196
  540SOL     OW 3803   0.197   1.166   3.406
  540SOL    HW1 3804   0.167   1.240   3.460
  540SOL    HW2 3805   0.286   1.149   3.436
  540SOL     MW 3806   0.204   1.174   3.417
  541SOL     OW 3807   5.844   3.585   4.075
  541SOL    HW1 3808   5.866   3.676   4.056
  541SOL    HW2 3809   5.760   3.571   4.031
  541SOL     MW 3810   5.836   3.595   4.067
  542SOL     OW 3811   5.974   0.903   1.373
  542SOL    HW1 3812   6.060   0.938   1.399
  542SOL    HW2 3813   5.927   0.889   1.456
  542SOL     MW 3814   5.979   0.906   1.387
  543SOL     OW 3815   5.344   2.701   2.783
  543SOL    HW1 3816   5.343   2.606   2.792
  543SOL    HW2 3817   5.359   2.715   2.689
  543SOL     MW 3818   5.346   2.691   2.772
  544SOL     OW 3819   4.732   4.828   3.560
  544SOL    HW1 3820   4.766   4.880   3.632
  544SOL    HW2 3821   4.810   4.802   3.511
  544SOL     MW 3822   4.746   4.831   3.563
  545SOL     OW 3823   4.412   1.698   4.475
  545SOL    HW1 3824   4.322   1.728   4.487
  545SOL    HW2 3825   4.413   1.609   4.511
  545SOL     MW 3826   4.400   1.691   4.481
  546SOL     OW 3827   6.005   2.240   4.586
  546SOL    HW1 3828   5.929   2.211   4.535
  546SOL    HW2 3829   6.064   2.279   4.521
  546SOL     MW 3830   6.003   2.241   4.571
  547SOL     OW 3831   4.315   6.129   0.923
  547SOL    HW1 3832   4.340   6.178   0.844
  547SOL    HW2 3833   4.293   6.042   0.891
  547SOL     MW 3834   4.315   6.124   0.909
  548SOL     OW 3835   1.582   1.005   2.975
  548SOL    HW1 3836   1.651   0.967   3.030
  548SOL    HW2 3837   1.546   1.076   3.028
  548SOL     MW 3838   1.586   1.009   2.989
  549SOL     OW 3839   5.931   0.613   4.003
  549SOL    HW1 3840   5.966   0.688   4.051
  549SOL    HW2 3841   5.988   0.606   3.926
  549SOL     MW 3842   5.943   0.622   3.999
  550SOL     OW 3843   2.430   1.537   0.975
  550SOL    HW1 3844   2.456   1.615   1.024
  550SOL    HW2 3845   2.511   1.506   0.934
  550SOL     MW 3846   2.444   1.544   0.976
  551SOL     OW 3847   2.209   1.852   2.881
  551SOL    HW1 3848   2.255   1.925   2.840
  551SOL    HW2 3849   2.242   1.851   2.971
  551SOL     MW 3850   2.219   1.862   2.888
  552SOL     OW 3851   0.311   5.584   0.286
  552SOL    HW1 3852   0.255   5.611   0.359
  552SOL    HW2 3853   0.296   5.650   0.218
  552SOL     MW 3854   0.302   5.596   0.287
  553SOL     OW 3855   0.431   1.306   2.282
  553SOL    HW1 3856   0.453   1.234   2.222
  553SOL    HW2 3857   0.421   1.264   2.367
  553SOL     MW 3858   0.433   1.290   2.285
  554SOL     OW 3859   0.595   4.701   1.365
  554SOL    HW1 3860   0.523   4.668   1.311
  554SOL    HW2 3861   0.630   4.623   1.410
  554SOL     MW 3862   0.590   4.687   1.364
  555SOL     OW 3863   0.259   0.230   0.091
  555SOL    HW1 3864   0.205   0.269   0.159
  555SOL    HW2 3865   0.201   0.224   0.015
  555SOL     MW 3866   0.245   0.235   0.090
  556SOL     OW 3867   2.484   5.024   3.877
  556SOL    HW1 3868   2.396   5.050   3.902
  556SOL    HW2 3869   2.530   5.107   3.863
  556SOL     MW 3870   2.479   5.038   3.878
  557SOL     OW 3871   1.127   6.254   1.078
  557SOL    HW1 3872   1.078   6.291   1.005
  557SOL    HW2 3873   1.193   6.198   1.037
  557SOL     MW 3874   1.129   6.252   1.064
  558SOL     OW 3875   4.093   5.545   3.429
  558SOL    HW1 3876   4.037   5.622   3.438
  558SOL    HW2 3877   4.046   5.475   3.474
  558SOL     MW 3878   4.080   5.546   3.436
  559SOL     OW 3879   6.205   0.135   2.532
  559SOL    HW1 3880   6.164   0.152   2.617
  559SOL    HW2 3881   6.143   0.079   2.486
  559SOL     MW 3882   6.192   0.130   2.537
  560SOL     OW 3883   1.669   0.803   4.545
  560SOL    HW1 3884   1.726   0.844   4.481
  560SOL    HW2 3885   1.654   0.869   4.612
  560SOL     MW 3886   1.674   0.816   4.545
  561SOL     OW 3887   4.792   3.758   4.550
  561SOL    HW1 3888   4.780   3.705   4.629
  561SOL    HW2 3889   4.886   3.758   4.535
  561SOL     MW 3890   4.802   3.751   4.558
  562SOL     OW 3891   2.065   1.072   0.702
  562SOL    HW1 3892   2.146   1.049   0.747
  562SOL    HW2 3893   1.997   1.023   0.748
  562SOL     MW 3894   2.066   1.063   0.714
  563SOL     OW 3895   6.010   0.885   4.018
  563SOL    HW1 3896   6.067   0.892   4.094
  563SOL    HW2 3897   5.930   0.930   4.043
  563SOL     MW 3898   6.007   0.892   4.031
  564SOL     OW 3899   0.061   5.098   2.565
  564SOL    HW1 3900   0.001   5.147   2.510
  564SOL    HW2 3901   0.130   5.069   2.506
  564SOL     MW 3902   0.062   5.101   2.551
  565SOL     OW 3903   5.481   2.435   5.953
  565SOL    HW1 3904   5.466   2.341   5.959
  565SOL    HW2 3905   5.394   2.473   5.950
  565SOL     MW 3906   5.468   2.428   5.953
  566SOL     OW 3907   2.120   0.067   1.845
  566SOL    HW1 3908   2.049   0.045   1.784
  566SOL    HW2 3909   2.088   0.143   1.893
  566SOL     MW 3910   2.107   0.075   1.843
  567SOL     OW 3911   2.058   2.837   1.798
  567SOL    HW1 3912   2.071   2.929   1.778
  567SOL    HW2 3913   1.963   2.826   1.803
  567SOL     MW 3914   2.048   2.848   1.796
  568SOL     OW 3915   3.613   6.297   0.981
  568SOL    HW1 3916   3.688   6.356   0.978
  568SOL    HW2 3917   3.650   6.210   0.963
  568SOL     MW 3918   3.628   6.293   0.978
  569SOL     OW 3919   3.539   6.167   1.826
  569SOL    HW1 3920   3.612   6.212   1.784
  569SOL    HW2 3921   3.485   6.237   1.862
  569SOL     MW 3922   3.541   6.182   1.825
  570SOL     OW 3923   4.843   4.770   0.424
  570SOL    HW1 3924   4.929   4.809   0.409
  570SOL    HW2 3925   4.856   4.713   0.499
  570SOL     MW 3926   4.856   4.768   0.432
  571SOL     OW 3927   4.071   4.932   0.273
  571SOL    HW1 3928   4.141   4.949   0.336
  571SOL    HW2 3929   4.087   4.994   0.202
  571SOL     MW 3930   4.082   4.942   0.272
  572SOL     OW 3931   4.592   0.987   0.184
  572SOL    HW1 3932   4.551   0.978   0.270
  572SOL    HW2 3933   4.671   1.040   0.200
  572SOL     MW 3934   4.597   0.994   0.197
  573SOL     OW 3935   0.744   0.265   2.537
  573SOL    HW1 3936   0.675   0.330   2.555
  573SOL    HW2 3937   0.784   0.297   2.456
  573SOL     MW 3938   0.741   0.277   2.529
  574SOL     OW 3939   5.836   3.218   2.540
  574SOL    HW1 3940   5.793   3.165   2.473
  574SOL    HW2 3941   5.765   3.255   2.591
  574SOL     MW 3942   5.821   3.216   2.538
  575SOL     OW 3943   0.752   5.066   4.294
  575SOL    HW1 3944   0.839   5.026   4.286
  575SOL    HW2 3945   0.768   5.159   4.282
  575SOL     MW 3946   0.765   5.072   4.291
  576SOL     OW 3947   4.097   1.748   4.749
  576SOL    HW1 3948   4.188   1.736   4.775
  576SOL    HW2 3949   4.050   1.764   4.831
  576SOL     MW 3950   4.103   1.748   4.763
  577SOL     OW 3951   3.936   0.711   1.433
  577SOL    HW1 3952   3.881   0.784   1.406
  577SOL    HW2 3953   3.915   0.640   1.370
  577SOL     MW 3954   3.926   0.711   1.421
  578SOL     OW 3955   2.116   5.137   0.503
  578SOL    HW1 3956   2.039   5.080   0.501
  578SOL    HW2 3957   2.143   5.138   0.595
  578SOL     MW 3958   2.110   5.130   0.514
  579SOL     OW 3959   6.213   5.034   0.714
  579SOL    HW1 3960   6.228   4.993   0.800
  579SOL    HW2 3961   6.277   4.991   0.656
  579SOL     MW 3962   6.223   5.023   0.718
  580SOL     OW 3963   1.552   1.274   0.291
  580SOL    HW1 3964   1.639   1.306   0.314
  580SOL    HW2 3965   1.532   1.317   0.208
  580SOL     MW 3966   1.561   1.283   0.283
  581SOL     OW 3967   4.413   4.319   1.762
  581SOL    HW1 3968   4.428   4.228   1.788
  581SOL    HW2 3969   4.439   4.371   1.838
  581SOL     MW 3970   4.418   4.314   1.775
  582SOL     OW 3971   4.360   0.847   5.490
  582SOL    HW1 3972   4.417   0.902   5.544
  582SOL    HW2 3973   4.345   0.898   5.411
  582SOL     MW 3974   4.365   0.861   5.487
  583SOL     OW 3975   5.230   4.170   2.447
  583SOL    HW1 3976   5.233   4.233   2.519
  583SOL    HW2 3977   5.269   4.091   2.482
  583SOL     MW 3978   5.236   4.168   2.460
  584SOL     OW 3979   0.398   3.640   5.690
  584SOL    HW1 3980   0.355   3.611   5.770
  584SOL    HW2 3981   0.414   3.559   5.641
  584SOL     MW 3982   0.394   3.626   5.694
  585SOL     OW 3983   0.451   5.423   4.886
  585SOL    HW1 3984   0.417   5.345   4.931
  585SOL    HW2 3985   0.541   5.400   4.864
  585SOL     MW 3986   0.458   5.410   4.889
  586SOL     OW 3987   5.054   0.650   4.888
  586SOL    HW1 3988   5.124   0.585   4.894
  586SOL    HW2 3989   5.050   0.673   4.795
  586SOL     MW 3990   5.063   0.645   4.877
  587SOL     OW 3991   0.704   4.348   5.099
  587SOL    HW1 3992   0.662   4.280   5.046
  587SOL    HW2 3993   0.784   4.308   5.132
  587SOL     MW 3994   0.709   4.334   5.097
  588SOL     OW 3995   5.493   5.264   5.094
  588SOL    HW1 3996   5.454   5.232   5.176
  588SOL    HW2 3997   5.523   5.353   5.115
  588SOL     MW 3998   5.492   5.271   5.107
  589SOL     OW 3999   0.717   1.471   3.405
  589SOL    HW1 4000   0.626   1.460   3.378
  589SOL    HW2 4001   0.712   1.494   3.498
  589SOL     MW 4002   0.705   1.473   3.414
  590SOL     OW 4003   1.921   2.138   6.071
  590SOL    HW1 4004   1.834   2.140   6.030
  590SOL    HW2 4005   1.981   2.124   5.998
  590SOL     MW 4006   1.917   2.136   6.056
  591SOL     OW 4007   2.831   1.306   3.277
  591SOL    HW1 4008   2.893   1.240   3.244
  591SOL    HW2 4009   2.873   1.389   3.259
  591SOL     MW 4010   2.844   1.307   3.270
  592SOL     OW 4011   1.327   3.381   4.460
  592SOL    HW1 4012   1.337   3.381   4.365
  592SOL    HW2 4013   1.324   3.474   4.484
  592SOL     MW 4014   1.328   3.393   4.451
  593SOL     OW 4015   0.919   4.198   1.489
  593SOL    HW1 4016   1.001   4.155   1.467
  593SOL    HW2 4017   0.945   4.286   1.521
  593SOL     MW 4018   0.932   4.205   1.490
  594SOL     OW 4019   0.835   4.094   1.735
  594SOL    HW1 4020   0.888   4.158   1.688
  594SOL    HW2 4021   0.790   4.145   1.802
  594SOL     MW 4022   0.836   4.109   1.737
  595SOL     OW 4023   3.637   1.718   4.962
  595SOL    HW1 4024   3.544   1.705   4.978
  595SOL    HW2 4025   3.663   1.641   4.911
  595SOL     MW 4026   3.629   1.707   4.957
  596SOL     OW 4027   1.345   4.187   0.872
  596SOL    HW1 4028   1.258   4.158   0.899
  596SOL    HW2 4029   1.360   4.143   0.788
  596SOL     MW 4030   1.336   4.177   0.864
  597SOL     OW 4031   0.720   1.809   6.285
  597SOL    HW1 4032   0.768   1.738   6.242
  597SOL    HW2 4033   0.646   1.764   6.327
  597SOL     MW 4034   0.717   1.794   6.285
  598SOL     OW 4035   0.536   5.657   6.256
  598SOL    HW1 4036   0.631   5.649   6.266
  598SOL    HW2 4037   0.512   5.732   6.310
  598SOL     MW 4038   0.545   5.665   6.264
  599SOL     OW 4039   0.141   4.339   1.100
  599SOL    HW1 4040   0.077   4.276   1.065
  599SOL    HW2 4041   0.151   4.404   1.031
  599SOL     MW 4042   0.134   4.339   1.087
  600SOL     OW 4043   2.959   3.368   0.695
  600SOL    HW1 4044   2.962   3.409   0.782
  600SOL    HW2 4045   2.867   3.372   0.671
  600SOL     MW 4046   2.948   3.374   0.703
  601SOL     OW 4047   3.145   3.270   4.907
  601SOL    HW1 4048   3.091   3.192   4.924
  601SOL    HW2 4049   3.233   3.243   4.932
  601SOL     MW 4050   3.150   3.256   4.912
  602SOL     OW 4051   5.191   0.849   6.107
  602SOL    HW1 4052   5.134   0.926   6.113
  602SOL    HW2 4053   5.136   0.783   6.065
  602SOL     MW 4054   5.177   0.850   6.102
  603SOL     OW 4055   0.696   2.495   5.606
  603SOL    HW1 4056   0.688   2.402   5.624
  603SOL    HW2 4057   0.654   2.507   5.521
  603SOL     MW 4058   0.690   2.485   5.598
  604SOL     OW 4059   1.649   5.742   1.767
  604SOL    HW1 4060   1.699   5.773   1.843
  604SOL    HW2 4061   1.627   5.822   1.719
  604SOL     MW 4062   1.653   5.756   1.771
  605SOL     OW 4063   0.861   1.638   5.170
  605SOL    HW1 4064   0.852   1.733   5.179
  605SOL    HW2 4065   0.867   1.623   5.075
  605SOL     MW 4066   0.861   1.649   5.159
  606SOL     OW 4067   3.805   2.974   0.200
  606SOL    HW1 4068   3.776   3.038   0.136
  606SOL    HW2 4069   3.888   3.007   0.233
  606SOL     MW 4070   3.812   2.986   0.196
  607SOL     OW 4071   0.755   1.442   0.218
  607SOL    HW1 4072   0.715   1.396   0.291
  607SOL    HW2 4073   0.763   1.533   0.249
  607SOL     MW 4074   0.751   1.448   0.231
  608SOL     OW 4075   4.852   1.178   4.044
  608SOL    HW1 4076   4.916   1.248   4.042
  608SOL    HW2 4077   4.802   1.192   4.124
  608SOL     MW 4078   4.854   1.188   4.054
  609SOL     OW 4079   6.001   5.802   0.512
  609SOL    HW1 4080   5.916   5.835   0.482
  609SOL    HW2 4081   5.984   5.764   0.598
  609SOL     MW 4082   5.988   5.801   0.519
  610SOL     OW 4083   0.848   3.878   0.529
  610SOL    HW1 4084   0.764   3.906   0.565
  610SOL    HW2 4085   0.905   3.954   0.541
  610SOL     MW 4086   0.844   3.891   0.535
  611SOL     OW 4087   0.489   6.004   3.360
  611SOL    HW1 4088   0.516   6.040   3.276
  611SOL    HW2 4089   0.561   5.946   3.386
  611SOL     MW 4090   0.502   6.001   3.353
  612SOL     OW 4091   5.025   4.340   3.061
  612SOL    HW1 4092   5.067   4.426   3.056
  612SOL    HW2 4093   5.055   4.303   3.144
  612SOL     MW 4094   5.034   4.346   3.071
  613SOL     OW 4095   4.831   1.942   3.616
  613SOL    HW1 4096   4.781   1.873   3.572
  613SOL    HW2 4097   4.895   1.895   3.669
  613SOL     MW 4098   4.833   1.927   3.617
  614SOL     OW 4099   5.740   1.524   4.533
  614SOL    HW1 4100   5.690   1.444   4.541
  614SOL    HW2 4101   5.755   1.553   4.624
  614SOL     MW 4102   5.735   1.517   4.546
  615SOL     OW 4103   6.266   2.472   0.048
  615SOL    HW1 4104   6.182   2.444   0.084
  615SOL    HW2 4105   6.244   2.513  -0.036
  615SOL     MW 4106   6.253   2.473   0.042
  616SOL     OW 4107   0.022   4.287   1.589
  616SOL    HW1 4108   0.002   4.231   1.513
  616SOL    HW2 4109   0.005   4.375   1.559
  616SOL     MW 4110   0.017   4.290   1.576
  617SOL     OW 4111   3.098   1.918   5.018
  617SOL    HW1 4112   3.149   1.991   4.986
  617SOL    HW2 4113   3.007   1.945   5.009
  617SOL     MW 4114   3.093   1.931   5.013
  618SOL     OW 4115   2.732   3.617   5.326
  618SOL    HW1 4116   2.757   3.651   5.412
  618SOL    HW2 4117   2.813   3.622   5.274
  618SOL     MW 4118   2.746   3.622   5.330
  619SOL     OW 4119   2.882   6.168   1.145
  619SOL    HW1 4120   2.799   6.123   1.157
  619SOL    HW2 4121   2.913   6.140   1.058
  619SOL     MW 4122   2.875   6.158   1.135
  620SOL     OW 4123   5.914   3.708   3.689
  620SOL    HW1 4124   5.862   3.686   3.612
  620SOL    HW2 4125   5.996   3.742   3.653
  620SOL     MW 4126   5.918   3.710   3.674
  621SOL     OW 4127   0.162   5.634   0.491
  621SOL    HW1 4128   0.221   5.691   0.540
  621SOL    HW2 4129   0.177   5.547   0.528
  621SOL     MW 4130   0.172   5.630   0.502
  622SOL     OW 4131   1.392   3.788   3.142
  622SOL    HW1 4132   1.297   3.776   3.148
  622SOL    HW2 4133   1.406   3.881   3.156
  622SOL     MW 4134   1.382   3.798   3.144
  623SOL     OW 4135   1.440   4.507   3.927
  623SOL    HW1 4136   1.353   4.473   3.949
  623SOL    HW2 4137   1.465   4.455   3.850
  623SOL     MW 4138   1.432   4.496   3.920
  624SOL     OW 4139   4.758   2.140   1.936
  624SOL    HW1 4140   4.728   2.051   1.917
  624SOL    HW2 4141   4.678   2.193   1.931
  624SOL     MW 4142   4.744   2.136   1.933
  625SOL     OW 4143   1.843   0.371   4.661
  625SOL    HW1 4144   1.910   0.323   4.611
  625SOL    HW2 4145   1.763   0.321   4.647
  625SOL     MW 4146   1.841   0.358   4.653
  626SOL     OW 4147   1.006   0.236   5.045
  626SOL    HW1 4148   0.942   0.285   4.993
  626SOL    HW2 4149   1.000   0.276   5.132
  626SOL     MW 4150   0.997   0.248   5.049
  627SOL     OW 4151   4.088   0.814   5.155
  627SOL    HW1 4152   4.130   0.837   5.237
  627SOL    HW2 4153   4.011   0.763   5.181
  627SOL     MW 4154   4.083   0.810   5.168
  628SOL     OW 4155   5.506   5.081   1.919
  628SOL    HW1 4156   5.601   5.095   1.927
  628SOL    HW2 4157   5.475   5.073   2.009
  628SOL     MW 4158   5.515   5.081   1.931
  629SOL     OW 4159   2.588   5.951   2.602
  629SOL    HW1 4160   2.614   5.877   2.548
  629SOL    HW2 4161   2.584   6.026   2.542
  629SOL     MW 4162   2.591   5.951   2.588
  630SOL     OW 4163   5.952   4.707   2.774
  630SOL    HW1 4164   5.981   4.756   2.696
  630SOL    HW2 4165   5.908   4.773   2.828
  630SOL     MW 4166   5.950   4.722   2.771
  631SOL     OW 4167   3.373   2.758   5.907
  631SOL    HW1 4168   3.321   2.685   5.875
  631SOL    HW2 4169   3.454   2.719   5.939
  631SOL     MW 4170   3.377   2.744   5.907
  632SOL     OW 4171   2.696   2.846   0.390
  632SOL    HW1 4172   2.735   2.931   0.366
  632SOL    HW2 4173   2.636   2.866   0.462
  632SOL     MW 4174   2.693   2.860   0.396
  633SOL     OW 4175   4.589   0.050   2.922
  633SOL    HW1 4176   4.669   0.092   2.955
  633SOL    HW2 4177   4.522   0.118   2.931
  633SOL     MW 4178   4.591   0.064   2.927
  634SOL     OW 4179   6.283   2.748   1.355
  634SOL    HW1 4180   6.300   2.834   1.317
  634SOL    HW2 4181   6.307   2.686   1.286
  634SOL     MW 4182   6.288   2.751   1.341
  635SOL     OW 4183   6.240   1.767   1.634
  635SOL    HW1 4184   6.258   1.766   1.728
  635SOL    HW2 4185   6.320   1.800   1.594
  635SOL     MW 4186   6.252   1.771   1.641
  636SOL     OW 4187   5.267   3.199   5.826
  636SOL    HW1 4188   5.307   3.209   5.740
  636SOL    HW2 4189   5.339   3.211   5.888
  636SOL     MW 4190   5.281   3.202   5.823
  637SOL     OW 4191   3.598   2.126   0.314
  637SOL    HW1 4192   3.623   2.049   0.365
  637SOL    HW2 4193   3.664   2.192   0.336
  637SOL     MW 4194   3.609   2.125   0.324
  638SOL     OW 4195   5.850   3.039   3.448
  638SOL    HW1 4196   5.872   3.132   3.456
  638SOL    HW2 4197   5.926   3.000   3.405
  638SOL     MW 4198   5.863   3.046   3.443
  639SOL     OW 4199   4.587   5.119   0.561
  639SOL    HW1 4200   4.682   5.125   0.572
  639SOL    HW2 4201   4.572   5.137   0.469
  639SOL     MW 4202   4.597   5.122   0.551
  640SOL     OW 4203   1.393   5.588   0.289
  640SOL    HW1 4204   1.466   5.526   0.282
  640SOL    HW2 4205   1.315   5.536   0.272
  640SOL     MW 4206   1.393   5.573   0.286
  641SOL     OW 4207   5.656   3.475   0.310
  641SOL    HW1 4208   5.649   3.425   0.390
  641SOL    HW2 4209   5.725   3.540   0.328
  641SOL     MW 4210   5.664   3.478   0.322
  642SOL     OW 4211   0.852   0.552   0.391
  642SOL    HW1 4212   0.765   0.558   0.351
  642SOL    HW2 4213   0.836   0.566   0.485
  642SOL     MW 4214   0.839   0.555   0.398
  643SOL     OW 4215   3.698   3.712   4.206
  643SOL    HW1 4216   3.687   3.683   4.116
  643SOL    HW2 4217   3.784   3.679   4.233
  643SOL     MW 4218   3.708   3.705   4.198
  644SOL     OW 4219   3.141   5.908   1.554
  644SOL    HW1 4220   3.216   5.965   1.566
  644SOL    HW2 4221   3.176   5.819   1.557
  644SOL     MW 4222   3.155   5.904   1.556
  645SOL     OW 4223   1.334   0.332   4.653
  645SOL    HW1 4224   1.267   0.269   4.626
  645SOL    HW2 4225   1.310   0.356   4.742
  645SOL     MW 4226   1.322   0.327   4.661
  646SOL     OW 4227   0.836   1.889   1.482
  646SOL    HW1 4228   0.821   1.942   1.404
  646SOL    HW2 4229   0.773   1.817   1.473
  646SOL     MW 4230   0.826   1.886   1.471
  647SOL     OW 4231   1.839   4.778   5.598
  647SOL    HW1 4232   1.792   4.818   5.525
  647SOL    HW2 4233   1.875   4.852   5.647
  647SOL     MW 4234   1.838   4.793   5.595
  648SOL     OW 4235   0.686   5.067   1.667
  648SOL    HW1 4236   0.697   5.158   1.692
  648SOL    HW2 4237   0.774   5.039   1.641
  648SOL     MW 4238   0.699   5.075   1.667
  649SOL     OW 4239   1.973   2.422   6.259
  649SOL    HW1 4240   1.951   2.333   6.288
  649SOL    HW2 4241   1.962   2.476   6.336
  649SOL     MW 4242   1.969   2.418   6.272
  650SOL     OW 4243   4.782   0.147   1.170
  650SOL    HW1 4244   4.851   0.081   1.158
  650SOL    HW2 4245   4.813   0.201   1.243
  650SOL     MW 4246   4.795   0.145   1.178
  651SOL     OW 4247   5.084   1.671   2.054
  651SOL    HW1 4248   5.078   1.725   2.133
  651SOL    HW2 4249   5.133   1.593   2.081
  651SOL     MW 4250   5.089   1.668   2.068
  652SOL     OW 4251   1.743   5.906   3.892
  652SOL    HW1 4252   1.681   5.966   3.934
  652SOL    HW2 4253   1.776   5.852   3.963
  652SOL     MW 4254   1.739   5.907   3.906
  653SOL     OW 4255   2.645   0.631   4.885
  653SOL    HW1 4256   2.737   0.619   4.911
  653SOL    HW2 4257   2.649   0.670   4.798
  653SOL     MW 4258   2.657   0.634   4.877
  654SOL     OW 4259   4.305   0.619   1.313
  654SOL    HW1 4260   4.281   0.711   1.301
  654SOL    HW2 4261   4.396   0.613   1.284
  654SOL     MW 4262   4.314   0.630   1.308
  655SOL     OW 4263   4.503   1.230   1.556
  655SOL    HW1 4264   4.561   1.215   1.631
  655SOL    HW2 4265   4.415   1.214   1.590
  655SOL     MW 4266   4.499   1.225   1.570
  656SOL     OW 4267   1.133   1.963   2.404
  656SOL    HW1 4268   1.141   2.058   2.395
  656SOL    HW2 4269   1.224   1.932   2.403
  656SOL     MW 4270   1.146   1.971   2.403
  657SOL     OW 4271   2.402   5.408   0.234
  657SOL    HW1 4272   2.355   5.490   0.222
  657SOL    HW2 4273   2.426   5.381   0.146
  657SOL     MW 4274   2.399   5.415   0.221
  658SOL     OW 4275   5.129   0.860   1.680
  658SOL    HW1 4276   5.153   0.951   1.697
  658SOL    HW2 4277   5.212   0.812   1.684
  658SOL     MW 4278   5.143   0.865   1.683
  659SOL     OW 4279   1.072   4.238   3.126
  659SOL    HW1 4280   1.049   4.250   3.034
  659SOL    HW2 4281   1.065   4.145   3.140
  659SOL     MW 4282   1.068   4.228   3.116
  660SOL     OW 4283   5.420   5.953   5.257
  660SOL    HW1 4284   5.515   5.959   5.251
  660SOL    HW2 4285   5.401   5.960   5.350
  660SOL     MW 4286   5.430   5.954   5.268
  661SOL     OW 4287   5.526   3.423   2.426
  661SOL    HW1 4288   5.539   3.438   2.333
  661SOL    HW2 4289   5.458   3.486   2.451
  661SOL     MW 4290   5.519   3.433   2.418
  662SOL     OW 4291   4.467   1.247   4.228
  662SOL    HW1 4292   4.441   1.330   4.264
  662SOL    HW2 4293   4.556   1.260   4.195
  662SOL     MW 4294   4.475   1.258   4.228
  663SOL     OW 4295   4.307   2.864   4.511
  663SOL    HW1 4296   4.291   2.864   4.605
  663SOL    HW2 4297   4.384   2.808   4.500
  663SOL     MW 4298   4.315   2.857   4.521
  664SOL     OW 4299   4.146   3.644   5.264
  664SOL    HW1 4300   4.136   3.701   5.188
  664SOL    HW2 4301   4.235   3.658   5.294
  664SOL     MW 4302   4.156   3.653   5.258
  665SOL     OW 4303   0.068   6.236   3.537
  665SOL    HW1 4304   0.139   6.293   3.566
  665SOL    HW2 4305   0.009   6.294   3.488
  665SOL     MW 4306   0.069   6.251   3.534
  666SOL     OW 4307   1.636   4.947   3.833
  666SOL    HW1 4308   1.719   4.916   3.869
  666SOL    HW2 4309   1.569   4.901   3.884
  666SOL     MW 4310   1.638   4.937   3.844
  667SOL     OW 4311   5.637   1.651   0.834
  667SOL    HW1 4312   5.708   1.595   0.803
  667SOL    HW2 4313   5.591   1.598   0.900
  667SOL     MW 4314   5.640   1.636   0.839
  668SOL     OW 4315   5.655   4.852   4.051
  668SOL    HW1 4316   5.698   4.893   4.127
  668SOL    HW2 4317   5.720   4.856   3.981
  668SOL     MW 4318   5.669   4.858   4.052
  669SOL     OW 4319   0.539   2.395   1.470
  669SOL    HW1 4320   0.614   2.453   1.458
  669SOL    HW2 4321   0.552   2.357   1.557
  669SOL     MW 4322   0.550   2.397   1.480
  670SOL     OW 4323   2.438   4.941   0.154
  670SOL    HW1 4324   2.423   4.884   0.230
  670SOL    HW2 4325   2.352   4.978   0.134
  670SOL     MW 4326   2.425   4.938   0.161
  671SOL     OW 4327   5.637   4.181   5.338
  671SOL    HW1 4328   5.670   4.266   5.309
  671SOL    HW2 4329   5.714   4.138   5.376
  671SOL     MW 4330   5.651   4.187   5.339
  672SOL     OW 4331   2.164   2.543   4.645
  672SOL    HW1 4332   2.150   2.601   4.719
  672SOL    HW2 4333   2.151   2.455   4.682
  672SOL     MW 4334   2.161   2.539   4.659
  673SOL     OW 4335   1.442   6.281   2.623
  673SOL    HW1 4336   1.419   6.237   2.541
  673SOL    HW2 4337   1.487   6.360   2.595
  673SOL     MW 4338   1.445   6.285   2.609
  674SOL     OW 4339   5.463   2.923   0.893
  674SOL    HW1 4340   5.456   2.827   0.891
  674SOL    HW2 4341   5.398   2.949   0.958
  674SOL     MW 4342   5.454   2.914   0.901
  675SOL     OW 4343   3.945   2.147   0.614
  675SOL    HW1 4344   3.920   2.061   0.646
  675SOL    HW2 4345   3.990   2.189   0.688
  675SOL     MW 4346   3.948   2.142   0.628
  676SOL     OW 4347   3.319   3.974   5.395
  676SOL    HW1 4348   3.233   3.959   5.354
  676SOL    HW2 4349   3.331   3.898   5.452
  676SOL     MW 4350   3.309   3.962   5.397
  677SOL     OW 4351   5.457   5.214   3.449
  677SOL    HW1 4352   5.478   5.122   3.462
  677SOL    HW2 4353   5.480   5.256   3.533
  677SOL     MW 4354   5.463   5.208   3.461
  678SOL     OW 4355   3.764   4.076   5.502
  678SOL    HW1 4356   3.851   4.038   5.489
  678SOL    HW2 4357   3.708   4.031   5.438
  678SOL     MW 4358   3.768   4.066   5.492
  679SOL     OW 4359   4.349   0.457   3.089
  679SOL    HW1 4360   4.365   0.478   3.181
  679SOL    HW2 4361   4.376   0.535   3.041
  679SOL     MW 4362   4.355   0.470   3.095
  680SOL     OW 4363   5.313   4.544   2.716
  680SOL    HW1 4364   5.298   4.575   2.626
  680SOL    HW2 4365   5.379   4.603   2.751
  680SOL     MW 4366   5.319   4.556   2.709
  681SOL     OW 4367   5.783   3.484   2.026
  681SOL    HW1 4368   5.869   3.520   2.003
  681SOL    HW2 4369   5.721   3.531   1.970
  681SOL     MW 4370   5.786   3.494   2.016
  682SOL     OW 4371   1.066   3.452   4.849
  682SOL    HW1 4372   1.054   3.416   4.936
  682SOL    HW2 4373   1.110   3.383   4.800
  682SOL     MW 4374   1.070   3.439   4.854
  683SOL     OW 4375   4.386   1.948   0.961
  683SOL    HW1 4376   4.417   1.886   1.027
  683SOL    HW2 4377   4.320   2.001   1.007
  683SOL     MW 4378   4.381   1.948   0.976
  684SOL     OW 4379   1.046   1.067   1.612
  684SOL    HW1 4380   1.070   1.069   1.705
  684SOL    HW2 4381   0.973   1.004   1.607
  684SOL     MW 4382   1.040   1.059   1.623
  685SOL     OW 4383   6.045   0.583   0.419
  685SOL    HW1 4384   6.019   0.528   0.493
  685SOL    HW2 4385   6.109   0.531   0.371
  685SOL     MW 4386   6.050   0.569   0.422
  686SOL     OW 4387   2.953   5.097   4.079
  686SOL    HW1 4388   2.922   5.134   4.162
  686SOL    HW2 4389   2.968   5.174   4.023
  686SOL     MW 4390   2.951   5.112   4.083
  687SOL     OW 4391   2.125   0.212   3.824
  687SOL    HW1 4392   2.175   0.289   3.797
  687SOL    HW2 4393   2.136   0.149   3.753
  687SOL     MW 4394   2.133   0.214   3.812
  688SOL     OW 4395   1.178   0.704   2.935
  688SOL    HW1 4396   1.099   0.727   2.983
  688SOL    HW2 4397   1.250   0.742   2.986
  688SOL     MW 4398   1.177   0.712   2.948
  689SOL     OW 4399   1.899   4.499   4.058
  689SOL    HW1 4400   1.973   4.523   4.114
  689SOL    HW2 4401   1.886   4.575   4.001
  689SOL     MW 4402   1.907   4.512   4.058
  690SOL     OW 4403   1.987   5.948   4.549
  690SOL    HW1 4404   1.995   5.966   4.642
  690SOL    HW2 4405   1.912   6.001   4.520
  690SOL     MW 4406   1.978   5.957   4.557
  691SOL     OW 4407   3.963   6.254   4.303
  691SOL    HW1 4408   3.887   6.295   4.345
  691SOL    HW2 4409   4.039   6.291   4.349
  691SOL     MW 4410   3.963   6.264   4.314
  692SOL     OW 4411   3.119   4.544   1.260
  692SOL    HW1 4412   3.151   4.455   1.274
  692SOL    HW2 4413   3.180   4.582   1.197
  692SOL     MW 4414   3.131   4.537   1.254
  693SOL     OW 4415   0.349   4.821   4.580
  693SOL    HW1 4416   0.330   4.840   4.672
  693SOL    HW2 4417   0.305   4.890   4.532
  693SOL     MW 4418   0.341   4.832   4.586
  694SOL     OW 4419   2.080   0.541   0.138
  694SOL    HW1 4420   2.093   0.597   0.214
  694SOL    HW2 4421   2.050   0.600   0.068
  694SOL     MW 4422   2.078   0.556   0.138
  695SOL     OW 4423   6.125   1.787   2.811
  695SOL    HW1 4424   6.173   1.773   2.729
  695SOL    HW2 4425   6.182   1.843   2.863
  695SOL     MW 4426   6.138   1.792   2.807
  696SOL     OW 4427   4.133   5.974   2.194
  696SOL    HW1 4428   4.227   5.978   2.210
  696SOL    HW2 4429   4.096   5.942   2.277
  696SOL     MW 4430   4.140   5.970   2.207
  697SOL     OW 4431   0.506   4.860   1.578
  697SOL    HW1 4432   0.549   4.807   1.511
  697SOL    HW2 4433   0.572   4.926   1.601
  697SOL     MW 4434   0.520   4.862   1.572
  698SOL     OW 4435   1.532   1.803   5.305
  698SOL    HW1 4436   1.536   1.715   5.267
  698SOL    HW2 4437   1.438   1.823   5.311
  698SOL     MW 4438   1.520   1.794   5.301
  699SOL     OW 4439   4.056   0.187   5.356
  699SOL    HW1 4440   4.114   0.208   5.282
  699SOL    HW2 4441   3.994   0.124   5.319
  699SOL     MW 4442   4.056   0.181   5.342
  700SOL     OW 4443   5.108   1.091   4.871
  700SOL    HW1 4444   5.024   1.134   4.887
  700SOL    HW2 4445   5.104   1.063   4.779
  700SOL     MW 4446   5.097   1.093   4.861
  701SOL     OW 4447   3.748   2.318   0.471
  701SOL    HW1 4448   3.820   2.259   0.493
  701SOL    HW2 4449   3.692   2.318   0.549
  701SOL     MW 4450   3.750   2.311   0.484
  702SOL     OW 4451   2.454   5.446   4.957
  702SOL    HW1 4452   2.522   5.453   5.024
  702SOL    HW2 4453   2.375   5.424   5.005
  702SOL     MW 4454   2.453   5.444   4.971
  703SOL     OW 4455   5.657   2.676   1.070
  703SOL    HW1 4456   5.612   2.614   1.126
  703SOL    HW2 4457   5.674   2.752   1.126
  703SOL     MW 4458   5.653   2.678   1.084
  704SOL     OW 4459   5.455   5.787   0.549
  704SOL    HW1 4460   5.383   5.779   0.612
  704SOL    HW2 4461   5.523   5.835   0.595
  704SOL     MW 4462   5.454   5.792   0.563
  705SOL     OW 4463   3.531   1.774   4.281
  705SOL    HW1 4464   3.618   1.748   4.250
  705SOL    HW2 4465   3.538   1.770   4.376
  705SOL     MW 4466   3.543   1.770   4.289
  706SOL     OW 4467   2.064   5.678   1.653
  706SOL    HW1 4468   2.135   5.616   1.642
  706SOL    HW2 4469   2.107   5.759   1.681
  706SOL     MW 4470   2.079   5.681   1.655
  707SOL     OW 4471   0.981   2.777   2.180
  707SOL    HW1 4472   1.029   2.804   2.101
  707SOL    HW2 4473   1.049   2.749   2.241
  707SOL     MW 4474   0.996   2.777   2.177
  708SOL     OW 4475   4.459   0.399   0.622
  708SOL    HW1 4476   4.507   0.316   0.630
  708SOL    HW2 4477   4.390   0.394   0.688
  708SOL     MW 4478   4.456   0.387   0.631
  709SOL     OW 4479   5.533   6.014   3.751
  709SOL    HW1 4480   5.596   6.039   3.818
  709SOL    HW2 4481   5.451   6.000   3.799
  709SOL     MW 4482   5.530   6.016   3.766
  710SOL     OW 4483   1.763   4.764   2.339
  710SOL    HW1 4484   1.681   4.763   2.288
  710SOL    HW2 4485   1.759   4.846   2.388
  710SOL     MW 4486   1.752   4.775   2.339
  711SOL     OW 4487   4.890   2.203   0.302
  711SOL    HW1 4488   4.917   2.203   0.394
  711SOL    HW2 4489   4.923   2.286   0.267
  711SOL     MW 4490   4.897   2.214   0.310
  712SOL     OW 4491   0.054   3.433   2.842
  712SOL    HW1 4492   0.059   3.433   2.937
  712SOL    HW2 4493  -0.030   3.474   2.821
  712SOL     MW 4494   0.044   3.438   2.851
  713SOL     OW 4495   3.997   5.133   1.290
  713SOL    HW1 4496   4.005   5.227   1.274
  713SOL    HW2 4497   4.045   5.093   1.217
  713SOL     MW 4498   4.004   5.140   1.278
  714SOL     OW 4499   4.111   1.510   3.524
  714SOL    HW1 4500   4.118   1.484   3.432
  714SOL    HW2 4501   4.201   1.521   3.553
  714SOL     MW 4502   4.123   1.507   3.516
  715SOL     OW 4503   1.463   3.558   2.741
  715SOL    HW1 4504   1.415   3.578   2.822
  715SOL    HW2 4505   1.537   3.619   2.742
  715SOL     MW 4506   1.466   3.567   2.752
  716SOL     OW 4507   0.141   2.021   4.562
  716SOL    HW1 4508   0.209   1.965   4.599
  716SOL    HW2 4509   0.059   1.983   4.594
  716SOL     MW 4510   0.139   2.009   4.571
  717SOL     OW 4511   4.794   4.161   3.960
  717SOL    HW1 4512   4.730   4.221   3.997
  717SOL    HW2 4513   4.820   4.201   3.877
  717SOL     MW 4514   4.789   4.174   3.954
  718SOL     OW 4515   2.520   0.364   5.603
  718SOL    HW1 4516   2.557   0.450   5.624
  718SOL    HW2 4517   2.432   0.383   5.570
  718SOL     MW 4518   2.513   0.378   5.602
  719SOL     OW 4519   4.356   0.343   1.117
  719SOL    HW1 4520   4.383   0.429   1.148
  719SOL    HW2 4521   4.438   0.293   1.111
  719SOL     MW 4522   4.370   0.348   1.120
  720SOL     OW 4523   0.360   0.607   0.629
  720SOL    HW1 4524   0.402   0.694   0.624
  720SOL    HW2 4525   0.385   0.574   0.714
  720SOL     MW 4526   0.369   0.615   0.639
  721SOL     OW 4527   4.238   3.466   1.330
  721SOL    HW1 4528   4.316   3.521   1.323
  721SOL    HW2 4529   4.229   3.449   1.424
  721SOL     MW 4530   4.246   3.471   1.341
  722SOL     OW 4531   5.634   0.447   2.798
  722SOL    HW1 4532   5.716   0.436   2.846
  722SOL    HW2 4533   5.621   0.542   2.795
  722SOL     MW 4534   5.643   0.458   2.804
  723SOL     OW 4535   6.182   5.303   5.706
  723SOL    HW1 4536   6.195   5.326   5.614
  723SOL    HW2 4537   6.209   5.212   5.712
  723SOL     MW 4538   6.187   5.294   5.695
  724SOL     OW 4539   5.291   1.895   4.367
  724SOL    HW1 4540   5.386   1.894   4.378
  724SOL    HW2 4541   5.274   1.833   4.295
  724SOL     MW 4542   5.301   1.886   4.359
  725SOL     OW 4543   1.268   5.014   4.820
  725SOL    HW1 4544   1.339   4.983   4.876
  725SOL    HW2 4545   1.294   4.988   4.732
  725SOL     MW 4546   1.281   5.007   4.816
  726SOL     OW 4547   0.493   6.134   6.015
  726SOL    HW1 4548   0.494   6.191   6.092
  726SOL    HW2 4549   0.577   6.151   5.972
  726SOL     MW 4550   0.504   6.144   6.019
  727SOL     OW 4551   3.479   0.261   1.757
  727SOL    HW1 4552   3.415   0.293   1.821
  727SOL    HW2 4553   3.524   0.342   1.728
  727SOL     MW 4554   3.477   0.276   1.761
  728SOL     OW 4555   0.826   3.587   2.026
  728SOL    HW1 4556   0.757   3.653   2.016
  728SOL    HW2 4557   0.778   3.504   2.031
  728SOL     MW 4558   0.811   3.585   2.025
  729SOL     OW 4559   3.924   3.232   5.294
  729SOL    HW1 4560   3.955   3.309   5.246
  729SOL    HW2 4561   3.960   3.158   5.246
  729SOL     MW 4562   3.933   3.232   5.282
  730SOL     OW 4563   5.467   4.877   3.229
  730SOL    HW1 4564   5.459   4.949   3.167
  730SOL    HW2 4565   5.429   4.801   3.184
  730SOL     MW 4566   5.461   4.876   3.215
  731SOL     OW 4567   2.863   6.052   1.926
  731SOL    HW1 4568   2.952   6.026   1.904
  731SOL    HW2 4569   2.868   6.145   1.945
  731SOL     MW 4570   2.875   6.060   1.925
  732SOL     OW 4571   2.938   5.843   4.673
  732SOL    HW1 4572   2.849   5.812   4.690
  732SOL    HW2 4573   2.990   5.807   4.744
  732SOL     MW 4574   2.933   5.835   4.684
  733SOL     OW 4575   2.347   1.562   0.103
  733SOL    HW1 4576   2.315   1.504   0.173
  733SOL    HW2 4577   2.350   1.506   0.025
  733SOL     MW 4578   2.343   1.547   0.102
  734SOL     OW 4579   4.838   4.031   0.171
  734SOL    HW1 4580   4.800   4.052   0.086
  734SOL    HW2 4581   4.888   3.951   0.156
  734SOL     MW 4582   4.839   4.024   0.158
  735SOL     OW 4583   4.136   0.546   1.510
  735SOL    HW1 4584   4.083   0.625   1.499
  735SOL    HW2 4585   4.194   0.545   1.433
  735SOL     MW 4586   4.137   0.556   1.498
  736SOL     OW 4587   2.174   3.435   5.533
  736SOL    HW1 4588   2.137   3.466   5.616
  736SOL    HW2 4589   2.183   3.514   5.480
  736SOL     MW 4590   2.170   3.449   5.537
  737SOL     OW 4591   4.330   1.134   3.060
  737SOL    HW1 4592   4.400   1.070   3.073
  737SOL    HW2 4593   4.278   1.129   3.141
  737SOL     MW 4594   4.332   1.125   3.072
  738SOL     OW 4595   5.622   3.870   3.864
  738SOL    HW1 4596   5.697   3.821   3.895
  738SOL    HW2 4597   5.634   3.958   3.902
  738SOL     MW 4598   5.633   3.876   3.872
  739SOL     OW 4599   3.163   5.064   6.104
  739SOL    HW1 4600   3.206   5.150   6.102
  739SOL    HW2 4601   3.073   5.082   6.076
  739SOL     MW 4602   3.157   5.078   6.100
  740SOL     OW 4603   4.641   5.562   2.172
  740SOL    HW1 4604   4.688   5.645   2.170
  740SOL    HW2 4605   4.549   5.587   2.162
  740SOL     MW 4606   4.635   5.576   2.170
  741SOL     OW 4607   2.187   3.209   4.429
  741SOL    HW1 4608   2.219   3.284   4.380
  741SOL    HW2 4609   2.245   3.137   4.405
  741SOL     MW 4610   2.198   3.209   4.420
  742SOL     OW 4611   5.017   5.641   2.969
  742SOL    HW1 4612   5.020   5.709   2.901
  742SOL    HW2 4613   5.056   5.683   3.045
  742SOL     MW 4614   5.023   5.655   2.970
  743SOL     OW 4615   5.408   2.097   1.150
  743SOL    HW1 4616   5.491   2.145   1.145
  743SOL    HW2 4617   5.419   2.023   1.090
  743SOL     MW 4618   5.420   2.094   1.141
  744SOL     OW 4619   1.350   1.935   5.463
  744SOL    HW1 4620   1.390   2.019   5.435
  744SOL    HW2 4621   1.402   1.909   5.538
  744SOL     MW 4622   1.362   1.942   5.469
  745SOL     OW 4623   2.544   5.811   3.772
  745SOL    HW1 4624   2.509   5.790   3.859
  745SOL    HW2 4625   2.636   5.785   3.777
  745SOL     MW 4626   2.552   5.805   3.784
  746SOL     OW 4627   2.847   0.755   2.448
  746SOL    HW1 4628   2.880   0.708   2.525
  746SOL    HW2 4629   2.833   0.685   2.383
  746SOL     MW 4630   2.849   0.740   2.449
  747SOL     OW 4631   5.945   0.238   5.888
  747SOL    HW1 4632   6.034   0.203   5.896
  747SOL    HW2 4633   5.905   0.223   5.974
  747SOL     MW 4634   5.951   0.231   5.900
  748SOL     OW 4635   1.317   5.214   3.573
  748SOL    HW1 4636   1.392   5.182   3.624
  748SOL    HW2 4637   1.300   5.301   3.607
  748SOL     MW 4638   1.325   5.221   3.584
  749SOL     OW 4639   1.738   6.128   5.076
  749SOL    HW1 4640   1.699   6.106   4.991
  749SOL    HW2 4641   1.804   6.194   5.055
  749SOL     MW 4642   1.741   6.134   5.062
  750SOL     OW 4643   3.284   0.251   3.318
  750SOL    HW1 4644   3.369   0.295   3.309
  750SOL    HW2 4645   3.250   0.281   3.402
  750SOL     MW 4646   3.291   0.260   3.328
  751SOL     OW 4647   5.696   0.646   4.135
  751SOL    HW1 4648   5.762   0.618   4.072
  751SOL    HW2 4649   5.614   0.648   4.085
  751SOL     MW 4650   5.694   0.643   4.120
  752SOL     OW 4651   1.110   0.491   0.079
  752SOL    HW1 4652   1.141   0.406   0.048
  752SOL    HW2 4653   1.055   0.470   0.155
  752SOL     MW 4654   1.107   0.478   0.085
  753SOL     OW 4655   2.052   1.345   0.162
  753SOL    HW1 4656   2.066   1.251   0.150
  753SOL    HW2 4657   2.139   1.379   0.179
  753SOL     MW 4658   2.065   1.336   0.163
  754SOL     OW 4659   1.952   1.817   0.045
  754SOL    HW1 4660   1.895   1.748   0.077
  754SOL    HW2 4661   1.960   1.800  -0.049
  754SOL     MW 4662   1.945   1.807   0.037
  755SOL     OW 4663   3.750   5.771   1.036
  755SOL    HW1 4664   3.742   5.723   0.954
  755SOL    HW2 4665   3.659   5.787   1.064
  755SOL     MW 4666   3.737   5.767   1.029
  756SOL     OW 4667   5.899   4.254   2.657
  756SOL    HW1 4668   5.981   4.280   2.613
  756SOL    HW2 4669   5.887   4.163   2.630
  756SOL     MW 4670   5.908   4.246   2.648
  757SOL     OW 4671   0.417   1.925   3.159
  757SOL    HW1 4672   0.505   1.896   3.134
  757SOL    HW2 4673   0.411   2.014   3.124
  757SOL     MW 4674   0.427   1.932   3.151
  758SOL     OW 4675   1.852   0.055   1.258
  758SOL    HW1 4676   1.859   0.019   1.169
  758SOL    HW2 4677   1.941   0.085   1.277
  758SOL     MW 4678   1.865   0.054   1.249
  759SOL     OW 4679   4.886   5.588   0.887
  759SOL    HW1 4680   4.915   5.660   0.944
  759SOL    HW2 4681   4.923   5.510   0.928
  759SOL     MW 4682   4.895   5.588   0.900
  760SOL     OW 4683   5.504   3.672   3.765
  760SOL    HW1 4684   5.543   3.750   3.806
  760SOL    HW2 4685   5.410   3.688   3.770
  760SOL     MW 4686   5.497   3.684   3.771
  761SOL     OW 4687   0.511   0.814   0.618
  761SOL    HW1 4688   0.519   0.862   0.700
  761SOL    HW2 4689   0.500   0.881   0.551
  761SOL     MW 4690   0.511   0.829   0.620
  762SOL     OW 4691   2.223   2.235   0.893
  762SOL    HW1 4692   2.250   2.194   0.975
  762SOL    HW2 4693   2.282   2.199   0.827
  762SOL     MW 4694   2.234   2.225   0.895
  763SOL     OW 4695   2.496   0.162   1.072
  763SOL    HW1 4696   2.576   0.115   1.095
  763SOL    HW2 4697   2.504   0.180   0.978
  763SOL     MW 4698   2.507   0.158   1.063
  764SOL     OW 4699   0.243   1.609   5.550
  764SOL    HW1 4700   0.336   1.616   5.569
  764SOL    HW2 4701   0.220   1.695   5.515
  764SOL     MW 4702   0.252   1.622   5.548
  765SOL     OW 4703   1.901   2.474   3.123
  765SOL    HW1 4704   1.895   2.556   3.074
  765SOL    HW2 4705   1.994   2.450   3.119
  765SOL     MW 4706   1.912   2.481   3.116
  766SOL     OW 4707   2.652   1.251   3.754
  766SOL    HW1 4708   2.719   1.187   3.777
  766SOL    HW2 4709   2.571   1.202   3.750
  766SOL     MW 4710   2.651   1.237   3.756
  767SOL     OW 4711   1.957   2.179   0.421
  767SOL    HW1 4712   1.897   2.106   0.404
  767SOL    HW2 4713   1.966   2.181   0.517
  767SOL     MW 4714   1.950   2.170   0.431
  768SOL     OW 4715   2.362   1.284   0.646
  768SOL    HW1 4716   2.370   1.261   0.738
  768SOL    HW2 4717   2.365   1.379   0.645
  768SOL     MW 4718   2.363   1.294   0.657
  769SOL     OW 4719   3.949   4.332   1.486
  769SOL    HW1 4720   3.965   4.399   1.553
  769SOL    HW2 4721   3.876   4.367   1.434
  769SOL     MW 4722   3.942   4.345   1.488
  770SOL     OW 4723   4.368   0.080   2.214
  770SOL    HW1 4724   4.437   0.043   2.268
  770SOL    HW2 4725   4.412   0.144   2.158
  770SOL     MW 4726   4.382   0.084   2.213
  771SOL     OW 4727   1.673   2.123   4.668
  771SOL    HW1 4728   1.591   2.083   4.639
  771SOL    HW2 4729   1.695   2.076   4.748
  771SOL     MW 4730   1.665   2.112   4.674
  772SOL     OW 4731   2.182   0.197   5.064
  772SOL    HW1 4732   2.229   0.247   4.997
  772SOL    HW2 4733   2.247   0.182   5.132
  772SOL     MW 4734   2.197   0.201   5.064
  773SOL     OW 4735   2.978   3.524   1.015
  773SOL    HW1 4736   2.954   3.599   0.961
  773SOL    HW2 4737   3.068   3.503   0.988
  773SOL     MW 4738   2.987   3.531   1.004
  774SOL     OW 4739   5.559   1.891   0.044
  774SOL    HW1 4740   5.560   1.875   0.139
  774SOL    HW2 4741   5.549   1.986   0.036
  774SOL     MW 4742   5.558   1.901   0.055
  775SOL     OW 4743   5.808   2.181   0.740
  775SOL    HW1 4744   5.782   2.091   0.760
  775SOL    HW2 4745   5.895   2.190   0.780
  775SOL     MW 4746   5.816   2.171   0.748
  776SOL     OW 4747   3.563   4.658   3.498
  776SOL    HW1 4748   3.521   4.745   3.502
  776SOL    HW2 4749   3.540   4.618   3.581
  776SOL     MW 4750   3.554   4.665   3.509
  777SOL     OW 4751   3.188   1.971   0.269
  777SOL    HW1 4752   3.151   1.954   0.183
  777SOL    HW2 4753   3.259   1.907   0.277
  777SOL     MW 4754   3.193   1.961   0.259
  778SOL     OW 4755   4.315   4.377   0.446
  778SOL    HW1 4756   4.247   4.316   0.474
  778SOL    HW2 4757   4.271   4.433   0.381
  778SOL     MW 4758   4.300   4.375   0.441
  779SOL     OW 4759   2.535   3.304   5.026
  779SOL    HW1 4760   2.542   3.396   5.054
  779SOL    HW2 4761   2.517   3.257   5.107
  779SOL     MW 4762   2.534   3.310   5.040
  780SOL     OW 4763   2.337   5.714   1.564
  780SOL    HW1 4764   2.387   5.661   1.626
  780SOL    HW2 4765   2.404   5.754   1.508
  780SOL     MW 4766   2.352   5.712   1.565
  781SOL     OW 4767   2.406   6.123   2.354
  781SOL    HW1 4768   2.468   6.074   2.300
  781SOL    HW2 4769   2.320   6.103   2.317
  781SOL     MW 4770   2.403   6.114   2.342
  782SOL     OW 4771   2.650   4.099   0.648
  782SOL    HW1 4772   2.744   4.120   0.643
  782SOL    HW2 4773   2.619   4.153   0.721
  782SOL     MW 4774   2.658   4.109   0.657
  783SOL     OW 4775   5.852   5.979   1.849
  783SOL    HW1 4776   5.925   6.023   1.894
  783SOL    HW2 4777   5.887   5.893   1.825
  783SOL     MW 4778   5.866   5.974   1.852
  784SOL     OW 4779   0.226   6.067   3.317
  784SOL    HW1 4780   0.199   6.134   3.380
  784SOL    HW2 4781   0.317   6.047   3.340
  784SOL     MW 4782   0.234   6.073   3.328
  785SOL     OW 4783   1.285   1.994   4.480
  785SOL    HW1 4784   1.336   1.918   4.504
  785SOL    HW2 4785   1.237   1.968   4.401
  785SOL     MW 4786   1.285   1.981   4.473
  786SOL     OW 4787   0.264   1.271   1.566
  786SOL    HW1 4788   0.331   1.204   1.553
  786SOL    HW2 4789   0.264   1.287   1.661
  786SOL     MW 4790   0.273   1.264   1.577
  787SOL     OW 4791   5.694   1.257   0.122
  787SOL    HW1 4792   5.778   1.284   0.085
  787SOL    HW2 4793   5.661   1.192   0.061
  787SOL     MW 4794   5.701   1.253   0.109
  788SOL     OW 4795   4.347   0.188   6.279
  788SOL    HW1 4796   4.329   0.272   6.320
  788SOL    HW2 4797   4.418   0.150   6.332
  788SOL     MW 4798   4.354   0.194   6.291
  789SOL     OW 4799   1.934   3.760   5.855
  789SOL    HW1 4800   1.854   3.756   5.803
  789SOL    HW2 4801   1.960   3.853   5.851
  789SOL     MW 4802   1.927   3.771   5.848
  790SOL     OW 4803   5.299   2.690   4.734
  790SOL    HW1 4804   5.205   2.673   4.742
  790SOL    HW2 4805   5.329   2.699   4.825
  790SOL     MW 4806   5.291   2.690   4.747
  791SOL     OW 4807   1.282   0.148   1.182
  791SOL    HW1 4808   1.209   0.093   1.153
  791SOL    HW2 4809   1.355   0.087   1.192
  791SOL     MW 4810   1.282   0.133   1.179
  792SOL     OW 4811   5.571   4.734   3.446
  792SOL    HW1 4812   5.500   4.676   3.473
  792SOL    HW2 4813   5.538   4.778   3.368
  792SOL     MW 4814   5.558   4.731   3.439
  793SOL     OW 4815   2.044   3.749   4.539
  793SOL    HW1 4816   2.056   3.844   4.537
  793SOL    HW2 4817   1.949   3.737   4.534
  793SOL     MW 4818   2.033   3.760   4.538
  794SOL     OW 4819   5.403   0.798   5.927
  794SOL    HW1 4820   5.336   0.789   5.995
  794SOL    HW2 4821   5.406   0.892   5.910
  794SOL     MW 4822   5.395   0.809   5.933
  795SOL     OW 4823   3.055   2.285   6.090
  795SOL    HW1 4824   3.121   2.289   6.160
  795SOL    HW2 4825   3.106   2.273   6.010
  795SOL     MW 4826   3.070   2.284   6.089
  796SOL     OW 4827   2.402   6.154   5.974
  796SOL    HW1 4828   2.352   6.138   6.054
  796SOL    HW2 4829   2.466   6.082   5.971
  796SOL     MW 4830   2.404   6.143   5.983
  797SOL     OW 4831   2.749   2.554   0.029
  797SOL    HW1 4832   2.659   2.580   0.008
  797SOL    HW2 4833   2.766   2.594   0.114
  797SOL     MW 4834   2.739   2.563   0.037
  798SOL     OW 4835   0.223   0.737   3.034
  798SOL    HW1 4836   0.162   0.796   3.078
  798SOL    HW2 4837   0.208   0.652   3.075
  798SOL     MW 4838   0.214   0.734   3.045
  799SOL     OW 4839   5.053   0.034   1.209
  799SOL    HW1 4840   5.005  -0.044   1.237
  799SOL    HW2 4841   5.098   0.064   1.288
  799SOL     MW 4842   5.052   0.028   1.223
  800SOL     OW 4843   2.709   3.402   0.594
  800SOL    HW1 4844   2.682   3.468   0.657
  800SOL    HW2 4845   2.653   3.327   0.611
  800SOL     MW 4846   2.699   3.401   0.604
  801SOL     OW 4847   5.013   1.210   1.910
  801SOL    HW1 4848   5.005   1.188   2.003
  801SOL    HW2 4849   4.923   1.201   1.877
  801SOL     MW 4850   5.000   1.205   1.918
  802SOL     OW 4851   3.349   6.146   2.827
  802SOL    HW1 4852   3.354   6.064   2.777
  802SOL    HW2 4853   3.279   6.131   2.891
  802SOL     MW 4854   3.341   6.134   2.829
  803SOL     OW 4855   4.025   0.599   4.387
  803SOL    HW1 4856   4.069   0.546   4.454
  803SOL    HW2 4857   3.991   0.535   4.325
  803SOL     MW 4858   4.027   0.584   4.388
  804SOL     OW 4859   1.273   3.987   3.759
  804SOL    HW1 4860   1.209   4.035   3.705
  804SOL    HW2 4861   1.284   4.042   3.836
  804SOL     MW 4862   1.266   4.000   3.762
  805SOL     OW 4863   4.191   0.646   4.752
  805SOL    HW1 4864   4.156   0.730   4.719
  805SOL    HW2 4865   4.281   0.666   4.776
  805SOL     MW 4866   4.198   0.659   4.751
  806SOL     OW 4867   1.778   1.714   4.995
  806SOL    HW1 4868   1.840   1.702   5.067
  806SOL    HW2 4869   1.783   1.807   4.975
  806SOL     MW 4870   1.787   1.724   5.002
  807SOL     OW 4871   5.541   0.798   0.223
  807SOL    HW1 4872   5.617   0.741   0.211
  807SOL    HW2 4873   5.484   0.779   0.149
  807SOL     MW 4874   5.544   0.789   0.212
  808SOL     OW 4875   1.921   4.058   1.595
  808SOL    HW1 4876   1.886   4.136   1.552
  808SOL    HW2 4877   2.016   4.066   1.588
  808SOL     MW 4878   1.928   4.069   1.589
  809SOL     OW 4879   1.862   1.359   0.380
  809SOL    HW1 4880   1.895   1.438   0.423
  809SOL    HW2 4881   1.913   1.353   0.299
  809SOL     MW 4882   1.873   1.369   0.375
  810SOL     OW 4883   1.170   2.511   3.069
  810SOL    HW1 4884   1.260   2.504   3.036
  810SOL    HW2 4885   1.143   2.420   3.083
  810SOL     MW 4886   1.178   2.498   3.067
  811SOL     OW 4887   1.884   2.123   4.221
  811SOL    HW1 4888   1.936   2.095   4.297
  811SOL    HW2 4889   1.908   2.215   4.209
  811SOL     MW 4890   1.893   2.131   4.229
  812SOL     OW 4891   2.126   5.918   2.432
  812SOL    HW1 4892   2.153   5.989   2.374
  812SOL    HW2 4893   2.207   5.881   2.465
  812SOL     MW 4894   2.139   5.922   2.428
  813SOL     OW 4895   1.213   0.905   2.037
  813SOL    HW1 4896   1.301   0.866   2.039
  813SOL    HW2 4897   1.155   0.830   2.018
  813SOL     MW 4898   1.216   0.890   2.035
  814SOL     OW 4899   0.417   0.280   2.199
  814SOL    HW1 4900   0.327   0.264   2.171
  814SOL    HW2 4901   0.434   0.213   2.265
  814SOL     MW 4902   0.408   0.270   2.204
  815SOL     OW 4903   1.542   5.292   2.126
  815SOL    HW1 4904   1.558   5.217   2.184
  815SOL    HW2 4905   1.630   5.321   2.101
  815SOL     MW 4906   1.556   5.286   2.130
  816SOL     OW 4907   2.371   3.327   4.807
  816SOL    HW1 4908   2.438   3.309   4.872
  816SOL    HW2 4909   2.322   3.402   4.842
  816SOL     MW 4910   2.373   3.334   4.819
  817SOL     OW 4911   1.389   1.658   4.828
  817SOL    HW1 4912   1.408   1.576   4.874
  817SOL    HW2 4913   1.296   1.651   4.805
  817SOL     MW 4914   1.380   1.646   4.831
  818SOL     OW 4915   5.529   5.770   5.001
  818SOL    HW1 4916   5.532   5.844   4.941
  818SOL    HW2 4917   5.436   5.754   5.015
  818SOL     MW 4918   5.517   5.777   4.995
  819SOL     OW 4919   3.947   4.668   2.899
  819SOL    HW1 4920   3.951   4.698   2.989
  819SOL    HW2 4921   3.853   4.667   2.878
  819SOL     MW 4922   3.935   4.672   2.908
  820SOL     OW 4923   6.149   0.635   1.874
  820SOL    HW1 4924   6.107   0.721   1.870
  820SOL    HW2 4925   6.077   0.573   1.877
  820SOL     MW 4926   6.135   0.638   1.874
  821SOL     OW 4927   1.191   4.576   3.326
  821SOL    HW1 4928   1.233   4.507   3.272
  821SOL    HW2 4929   1.192   4.540   3.414
  821SOL     MW 4930   1.197   4.563   3.330
  822SOL     OW 4931   5.679   1.692   2.589
  822SOL    HW1 4932   5.737   1.619   2.615
  822SOL    HW2 4933   5.652   1.731   2.672
  822SOL     MW 4934   5.683   1.687   2.603
  823SOL     OW 4935   0.740   1.108   3.368
  823SOL    HW1 4936   0.835   1.115   3.354
  823SOL    HW2 4937   0.726   1.015   3.385
  823SOL     MW 4938   0.751   1.097   3.369
  824SOL     OW 4939   2.430   4.946   2.221
  824SOL    HW1 4940   2.471   5.032   2.225
  824SOL    HW2 4941   2.410   4.934   2.128
  824SOL     MW 4942   2.433   4.955   2.209
  825SOL     OW 4943   5.303   2.969   4.717
  825SOL    HW1 4944   5.298   2.874   4.707
  825SOL    HW2 4945   5.280   2.984   4.809
  825SOL     MW 4946   5.299   2.958   4.728
  826SOL     OW 4947   4.753   5.772   1.826
  826SOL    HW1 4948   4.744   5.786   1.920
  826SOL    HW2 4949   4.784   5.855   1.791
  826SOL     MW 4950   4.756   5.784   1.833
  827SOL     OW 4951   3.649   2.705   5.944
  827SOL    HW1 4952   3.744   2.699   5.945
  827SOL    HW2 4953   3.624   2.709   6.037
  827SOL     MW 4954   3.658   2.705   5.956
  828SOL     OW 4955   3.946   5.090   3.864
  828SOL    HW1 4956   3.892   5.161   3.898
  828SOL    HW2 4957   4.022   5.088   3.922
  828SOL     MW 4958   3.949   5.099   3.876
  829SOL     OW 4959   4.900   1.682   2.697
  829SOL    HW1 4960   4.943   1.705   2.779
  829SOL    HW2 4961   4.814   1.724   2.701
  829SOL     MW 4962   4.895   1.691   2.708
  830SOL     OW 4963   2.789   1.356   4.319
  830SOL    HW1 4964   2.882   1.379   4.309
  830SOL    HW2 4965   2.743   1.432   4.283
  830SOL     MW 4966   2.795   1.369   4.313
  831SOL     OW 4967   5.370   5.525   3.856
  831SOL    HW1 4968   5.388   5.612   3.819
  831SOL    HW2 4969   5.289   5.497   3.813
  831SOL     MW 4970   5.362   5.533   3.845
  832SOL     OW 4971   4.016   4.371   4.972
  832SOL    HW1 4972   4.102   4.345   5.007
  832SOL    HW2 4973   3.997   4.306   4.904
  832SOL     MW 4974   4.025   4.359   4.968
  833SOL     OW 4975   0.102   4.648   3.681
  833SOL    HW1 4976   0.170   4.606   3.627
  833SOL    HW2 4977   0.094   4.591   3.758
  833SOL     MW 4978   0.110   4.635   3.684
  834SOL     OW 4979   5.061   1.527   6.141
  834SOL    HW1 4980   5.020   1.452   6.098
  834SOL    HW2 4981   5.155   1.516   6.125
  834SOL     MW 4982   5.068   1.517   6.133
  835SOL     OW 4983   0.315   4.754   1.998
  835SOL    HW1 4984   0.315   4.658   2.011
  835SOL    HW2 4985   0.222   4.778   1.995
  835SOL     MW 4986   0.303   4.745   1.999
  836SOL     OW 4987   0.758   2.194   4.687
  836SOL    HW1 4988   0.697   2.266   4.704
  836SOL    HW2 4989   0.841   2.237   4.670
  836SOL     MW 4990   0.760   2.209   4.687
  837SOL     OW 4991   3.353   4.493   6.292
  837SOL    HW1 4992   3.303   4.417   6.320
  837SOL    HW2 4993   3.380   4.473   6.202
  837SOL     MW 4994   3.350   4.481   6.284
  838SOL     OW 4995   3.450   5.748   2.043
  838SOL    HW1 4996   3.387   5.709   2.103
  838SOL    HW2 4997   3.423   5.840   2.037
  838SOL     MW 4998   3.438   5.755   2.050
  839SOL     OW 4999   4.893   3.675   6.126
  839SOL    HW1 5000   4.842   3.673   6.206
  839SOL    HW2 5001   4.984   3.679   6.156
  839SOL     MW 5002   4.898   3.675   6.140
  840SOL     OW 5003   5.233   4.813   3.804
  840SOL    HW1 5004   5.307   4.807   3.865
  840SOL    HW2 5005   5.261   4.763   3.727
  840SOL     MW 5006   5.246   4.806   3.802
  841SOL     OW 5007   3.792   0.891   2.542
  841SOL    HW1 5008   3.697   0.888   2.555
  841SOL    HW2 5009   3.812   0.819   2.483
  841SOL     MW 5010   3.783   0.882   2.536
  842SOL     OW 5011   5.680   3.370   1.660
  842SOL    HW1 5012   5.729   3.289   1.671
  842SOL    HW2 5013   5.631   3.357   1.579
  842SOL     MW 5014   5.680   3.359   1.651
  843SOL     OW 5015   4.186   0.800   1.683
  843SOL    HW1 5016   4.247   0.866   1.652
  843SOL    HW2 5017   4.236   0.718   1.678
  843SOL     MW 5018   4.200   0.797   1.678
  844SOL     OW 5019   0.442   2.807   2.577
  844SOL    HW1 5020   0.475   2.895   2.559
  844SOL    HW2 5021   0.509   2.748   2.543
  844SOL     MW 5022   0.455   2.811   2.571
  845SOL     OW 5023   1.901   1.316   4.788
  845SOL    HW1 5024   1.989   1.303   4.825
  845SOL    HW2 5025   1.897   1.254   4.715
  845SOL     MW 5026   1.912   1.306   4.783
  846SOL     OW 5027   3.619   6.150   3.797
  846SOL    HW1 5028   3.543   6.102   3.766
  846SOL    HW2 5029   3.589   6.196   3.875
  846SOL     MW 5030   3.606   6.149   3.803
  847SOL     OW 5031   5.668   6.170   0.994
  847SOL    HW1 5032   5.681   6.264   1.001
  847SOL    HW2 5033   5.729   6.132   1.058
  847SOL     MW 5034   5.678   6.177   1.003
  848SOL     OW 5035   2.134   2.264   1.352
  848SOL    HW1 5036   2.047   2.301   1.367
  848SOL    HW2 5037   2.138   2.188   1.411
  848SOL     MW 5038   2.123   2.259   1.361
  849SOL     OW 5039   5.543   4.677   0.243
  849SOL    HW1 5040   5.527   4.583   0.257
  849SOL    HW2 5041   5.471   4.705   0.187
  849SOL     MW 5042   5.532   4.668   0.238
  850SOL     OW 5043   3.852   1.300   0.670
  850SOL    HW1 5044   3.818   1.389   0.662
  850SOL    HW2 5045   3.940   1.312   0.707
  850SOL     MW 5046   3.859   1.313   0.674
  851SOL     OW 5047   4.526   0.061   1.203
  851SOL    HW1 5048   4.482  -0.023   1.185
  851SOL    HW2 5049   4.619   0.043   1.187
  851SOL     MW 5050   4.532   0.048   1.198
  852SOL     OW 5051   4.664   1.501   0.876
  852SOL    HW1 5052   4.690   1.411   0.858
  852SOL    HW2 5053   4.716   1.553   0.815
  852SOL     MW 5054   4.674   1.496   0.866
  853SOL     OW 5055   3.018   0.769   5.601
  853SOL    HW1 5056   3.029   0.855   5.641
  853SOL    HW2 5057   3.043   0.707   5.669
  853SOL     MW 5058   3.023   0.773   5.615
  854SOL     OW 5059   3.397   1.600   3.763
  854SOL    HW1 5060   3.345   1.565   3.835
  854SOL    HW2 5061   3.472   1.641   3.805
  854SOL     MW 5062   3.400   1.602   3.777
  855SOL     OW 5063   1.874   6.234   1.010
  855SOL    HW1 5064   1.780   6.248   1.004
  855SOL    HW2 5065   1.891   6.159   0.953
  855SOL     MW 5066   1.864   6.226   1.002
  856SOL     OW 5067   5.143   2.441   1.798
  856SOL    HW1 5068   5.083   2.367   1.792
  856SOL    HW2 5069   5.107   2.496   1.867
  856SOL     MW 5070   5.131   2.438   1.806
  857SOL     OW 5071   1.692   3.342   5.794
  857SOL    HW1 5072   1.770   3.293   5.768
  857SOL    HW2 5073   1.717   3.434   5.785
  857SOL     MW 5074   1.705   3.348   5.790
  858SOL     OW 5075   4.558   0.261   2.086
  858SOL    HW1 5076   4.605   0.244   2.168
  858SOL    HW2 5077   4.600   0.340   2.051
  858SOL     MW 5078   4.569   0.269   2.092
  859SOL     OW 5079   5.628   4.868   2.379
  859SOL    HW1 5080   5.599   4.940   2.435
  859SOL    HW2 5081   5.640   4.794   2.440
  859SOL     MW 5082   5.626   4.868   2.394
  860SOL     OW 5083   2.773   3.873   1.873
  860SOL    HW1 5084   2.743   3.800   1.928
  860SOL    HW2 5085   2.852   3.840   1.831
  860SOL     MW 5086   2.779   3.859   1.875
  861SOL     OW 5087   0.998   3.153   2.189
  861SOL    HW1 5088   1.005   3.077   2.131
  861SOL    HW2 5089   0.935   3.211   2.145
  861SOL     MW 5090   0.991   3.150   2.176
  862SOL     OW 5091   0.950   2.581   0.049
  862SOL    HW1 5092   0.886   2.581  -0.022
  862SOL    HW2 5093   0.946   2.493   0.086
  862SOL     MW 5094   0.941   2.570   0.045
  863SOL     OW 5095   3.024   0.066   2.081
  863SOL    HW1 5096   3.024   0.099   2.171
  863SOL    HW2 5097   2.963  -0.008   2.083
  863SOL     MW 5098   3.016   0.061   2.093
  864SOL     OW 5099   0.307   2.519   2.282
  864SOL    HW1 5100   0.304   2.432   2.242
  864SOL    HW2 5101   0.397   2.548   2.270
  864SOL     MW 5102   0.318   2.512   2.275
  865SOL     OW 5103   0.285   4.064   0.901
  865SOL    HW1 5104   0.291   3.995   0.966
  865SOL    HW2 5105   0.295   4.019   0.817
  865SOL     MW 5106   0.287   4.050   0.898
  866SOL     OW 5107   5.403   4.231   5.540
  866SOL    HW1 5108   5.457   4.182   5.478
  866SOL    HW2 5109   5.321   4.246   5.492
  866SOL     MW 5110   5.399   4.227   5.526
  867SOL     OW 5111   5.083   1.876   5.052
  867SOL    HW1 5112   5.017   1.807   5.055
  867SOL    HW2 5113   5.033   1.958   5.055
  867SOL     MW 5114   5.068   1.878   5.053
  868SOL     OW 5115   4.122   4.667   3.543
  868SOL    HW1 5116   4.200   4.648   3.490
  868SOL    HW2 5117   4.090   4.750   3.509
  868SOL     MW 5118   4.128   4.675   3.532
  869SOL     OW 5119   1.796   3.446   5.002
  869SOL    HW1 5120   1.799   3.454   4.907
  869SOL    HW2 5121   1.864   3.505   5.034
  869SOL     MW 5122   1.805   3.454   4.994
  870SOL     OW 5123   4.303   4.476   6.221
  870SOL    HW1 5124   4.379   4.429   6.257
  870SOL    HW2 5125   4.229   4.444   6.273
  870SOL     MW 5126   4.304   4.466   6.232
  871SOL     OW 5127   5.993   0.646   0.754
  871SOL    HW1 5128   5.951   0.677   0.674
  871SOL    HW2 5129   5.937   0.574   0.784
  871SOL     MW 5130   5.980   0.641   0.748
  872SOL     OW 5131   3.321   1.694   4.120
  872SOL    HW1 5132   3.264   1.764   4.149
  872SOL    HW2 5133   3.400   1.702   4.174
  872SOL     MW 5134   3.324   1.704   4.131
  873SOL     OW 5135   0.302   5.855   4.306
  873SOL    HW1 5136   0.324   5.944   4.336
  873SOL    HW2 5137   0.378   5.827   4.255
  873SOL     MW 5138   0.314   5.863   4.303
  874SOL     OW 5139   3.042   0.919   3.975
  874SOL    HW1 5140   3.088   1.000   3.952
  874SOL    HW2 5141   3.081   0.853   3.917
  874SOL     MW 5142   3.053   0.921   3.964
  875SOL     OW 5143   1.109   2.519   2.632
  875SOL    HW1 5144   1.201   2.539   2.614
  875SOL    HW2 5145   1.112   2.458   2.706
  875SOL     MW 5146   1.121   2.513   2.639
  876SOL     OW 5147   4.099   3.760   2.376
  876SOL    HW1 5148   4.046   3.681   2.366
  876SOL    HW2 5149   4.124   3.761   2.468
  876SOL     MW 5150   4.095   3.750   2.387
  877SOL     OW 5151   6.151   2.822   3.744
  877SOL    HW1 5152   6.246   2.831   3.753
  877SOL    HW2 5153   6.137   2.804   3.651
  877SOL     MW 5154   6.162   2.821   3.733
  878SOL     OW 5155   5.492   2.570   6.208
  878SOL    HW1 5156   5.570   2.574   6.262
  878SOL    HW2 5157   5.517   2.514   6.134
  878SOL     MW 5158   5.505   2.563   6.205
  879SOL     OW 5159   0.864   5.800   4.274
  879SOL    HW1 5160   0.898   5.846   4.352
  879SOL    HW2 5161   0.934   5.739   4.251
  879SOL     MW 5162   0.877   5.798   4.281
  880SOL     OW 5163   2.424   5.729   4.038
  880SOL    HW1 5164   2.509   5.723   4.080
  880SOL    HW2 5165   2.386   5.811   4.071
  880SOL     MW 5166   2.430   5.739   4.048
  881SOL     OW 5167   5.159   5.126   0.229
  881SOL    HW1 5168   5.125   5.138   0.318
  881SOL    HW2 5169   5.094   5.170   0.173
  881SOL     MW 5170   5.146   5.134   0.233
  882SOL     OW 5171   6.227   4.469   2.776
  882SOL    HW1 5172   6.243   4.381   2.809
  882SOL    HW2 5173   6.166   4.507   2.838
  882SOL     MW 5174   6.221   4.463   2.788
  883SOL     OW 5175   0.157   4.842   5.999
  883SOL    HW1 5176   0.157   4.828   5.905
  883SOL    HW2 5177   0.113   4.766   6.035
  883SOL     MW 5178   0.151   4.831   5.992
  884SOL     OW 5179   1.323   1.257   4.033
  884SOL    HW1 5180   1.401   1.251   3.979
  884SOL    HW2 5181   1.255   1.291   3.975
  884SOL     MW 5182   1.324   1.261   4.019
  885SOL     OW 5183   0.872   4.339   2.485
  885SOL    HW1 5184   0.922   4.262   2.512
  885SOL    HW2 5185   0.922   4.375   2.412
  885SOL     MW 5186   0.885   4.334   2.479
  886SOL     OW 5187   5.878   0.150   0.379
  886SOL    HW1 5188   5.943   0.189   0.437
  886SOL    HW2 5189   5.897   0.056   0.381
  886SOL     MW 5190   5.888   0.143   0.387
  887SOL     OW 5191   4.876   1.168   6.248
  887SOL    HW1 5192   4.890   1.250   6.296
  887SOL    HW2 5193   4.782   1.169   6.226
  887SOL     MW 5194   4.866   1.178   6.252
  888SOL     OW 5195   0.108   0.096   0.885
  888SOL    HW1 5196   0.023   0.079   0.926
  888SOL    HW2 5197   0.162   0.129   0.956
  888SOL     MW 5198   0.104   0.098   0.899
  889SOL     OW 5199   3.768   1.822   5.163
  889SOL    HW1 5200   3.725   1.764   5.100
  889SOL    HW2 5201   3.727   1.907   5.152
  889SOL     MW 5202   3.758   1.825   5.154
  890SOL     OW 5203   2.127   4.941   0.151
  890SOL    HW1 5204   2.128   4.869   0.214
  890SOL    HW2 5205   2.062   4.916   0.086
  890SOL     MW 5206   2.119   4.929   0.151
  891SOL     OW 5207   4.446   3.211   2.406
  891SOL    HW1 5208   4.541   3.201   2.414
  891SOL    HW2 5209   4.425   3.282   2.466
  891SOL     MW 5210   4.456   3.218   2.415
  892SOL     OW 5211   5.580   2.156   0.006
  892SOL    HW1 5212   5.487   2.177   0.005
  892SOL    HW2 5213   5.613   2.197   0.086
  892SOL     MW 5214   5.572   2.164   0.017
  893SOL     OW 5215   4.492   0.573   4.428
  893SOL    HW1 5216   4.505   0.655   4.474
  893SOL    HW2 5217   4.420   0.589   4.368
  893SOL     MW 5218   4.484   0.586   4.426
  894SOL     OW 5219   1.725   3.021   5.208
  894SOL    HW1 5220   1.756   2.936   5.240
  894SOL    HW2 5221   1.686   3.063   5.285
  894SOL     MW 5222   1.724   3.015   5.222
  895SOL     OW 5223   4.619   6.199   2.583
  895SOL    HW1 5224   4.643   6.136   2.651
  895SOL    HW2 5225   4.638   6.285   2.622
  895SOL     MW 5226   4.624   6.202   2.597
  896SOL     OW 5227   5.448   1.059   5.862
  896SOL    HW1 5228   5.443   1.089   5.771
  896SOL    HW2 5229   5.534   1.089   5.892
  896SOL     MW 5230   5.459   1.067   5.854
  897SOL     OW 5231   1.334   1.787   4.059
  897SOL    HW1 5232   1.263   1.728   4.034
  897SOL    HW2 5233   1.293   1.848   4.122
  897SOL     MW 5234   1.319   1.787   4.064
  898SOL     OW 5235   5.378   2.320   4.406
  898SOL    HW1 5236   5.317   2.384   4.368
  898SOL    HW2 5237   5.430   2.371   4.468
  898SOL     MW 5238   5.376   2.335   4.409
  899SOL     OW 5239   5.308   1.409   4.564
  899SOL    HW1 5240   5.220   1.432   4.534
  899SOL    HW2 5241   5.293   1.356   4.641
  899SOL     MW 5242   5.295   1.405   4.570
  900SOL     OW 5243   5.900   2.362   6.287
  900SOL    HW1 5244   5.888   2.287   6.228
  900SOL    HW2 5245   5.821   2.361   6.342
  900SOL     MW 5246   5.888   2.352   6.287
  901SOL     OW 5247   4.223   3.949   1.604
  901SOL    HW1 5248   4.181   4.018   1.655
  901SOL    HW2 5249   4.290   3.914   1.663
  901SOL     MW 5250   4.226   3.954   1.618
  902SOL     OW 5251   5.719   5.254   3.870
  902SOL    HW1 5252   5.809   5.280   3.848
  902SOL    HW2 5253   5.664   5.305   3.811
  902SOL     MW 5254   5.724   5.263   3.860
  903SOL     OW 5255   2.079   3.350   6.147
  903SOL    HW1 5256   2.036   3.436   6.149
  903SOL    HW2 5257   2.054   3.314   6.062
  903SOL     MW 5258   2.070   3.357   6.136
  904SOL     OW 5259   1.073   1.026   5.230
  904SOL    HW1 5260   0.993   0.980   5.255
  904SOL    HW2 5261   1.144   0.977   5.271
  904SOL     MW 5262   1.072   1.014   5.238
  905SOL     OW 5263   1.676   1.493   3.998
  905SOL    HW1 5264   1.667   1.425   4.066
  905SOL    HW2 5265   1.645   1.573   4.040
  905SOL     MW 5266   1.671   1.494   4.012
  906SOL     OW 5267   5.486   1.560   1.072
  906SOL    HW1 5268   5.418   1.514   1.023
  906SOL    HW2 5269   5.537   1.491   1.115
  906SOL     MW 5270   5.484   1.546   1.071
  907SOL     OW 5271   1.334   5.713   4.099
  907SOL    HW1 5272   1.388   5.755   4.031
  907SOL    HW2 5273   1.351   5.620   4.088
  907SOL     MW 5274   1.343   5.707   4.089
  908SOL     OW 5275   1.611   1.633   2.395
  908SOL    HW1 5276   1.578   1.608   2.309
  908SOL    HW2 5277   1.700   1.598   2.398
  908SOL     MW 5278   1.618   1.626   2.385
  909SOL     OW 5279   3.962   4.722   6.002
  909SOL    HW1 5280   3.958   4.636   6.043
  909SOL    HW2 5281   4.040   4.763   6.039
  909SOL     MW 5282   3.971   4.716   6.012
  910SOL     OW 5283   4.843   6.002   0.547
  910SOL    HW1 5284   4.749   6.017   0.548
  910SOL    HW2 5285   4.869   6.000   0.639
  910SOL     MW 5286   4.835   6.004   0.559
  911SOL     OW 5287   3.629   3.015   5.874
  911SOL    HW1 5288   3.659   3.069   5.948
  911SOL    HW2 5289   3.599   2.934   5.913
  911SOL     MW 5290   3.629   3.013   5.888
  912SOL     OW 5291   4.873   0.040   0.883
  912SOL    HW1 5292   4.790   0.083   0.862
  912SOL    HW2 5293   4.912   0.094   0.951
  912SOL     MW 5294   4.867   0.052   0.889
  913SOL     OW 5295   0.575   6.270   1.425
  913SOL    HW1 5296   0.577   6.357   1.466
  913SOL    HW2 5297   0.665   6.239   1.432
  913SOL     MW 5298   0.587   6.278   1.432
  914SOL     OW 5299   4.996   0.217   0.037
  914SOL    HW1 5300   4.957   0.228   0.124
  914SOL    HW2 5301   5.079   0.265   0.042
  914SOL     MW 5302   5.002   0.225   0.049
  915SOL     OW 5303   4.643   3.708   0.874
  915SOL    HW1 5304   4.595   3.750   0.802
  915SOL    HW2 5305   4.702   3.777   0.906
  915SOL     MW 5306   4.644   3.723   0.869
  916SOL     OW 5307   3.647   4.498   1.527
  916SOL    HW1 5308   3.672   4.493   1.435
  916SOL    HW2 5309   3.692   4.575   1.560
  916SOL     MW 5310   3.656   4.507   1.520
  917SOL     OW 5311   1.703   0.728   3.765
  917SOL    HW1 5312   1.659   0.645   3.776
  917SOL    HW2 5313   1.732   0.730   3.674
  917SOL     MW 5314   1.701   0.718   3.755
  918SOL     OW 5315   1.944   0.074   6.083
  918SOL    HW1 5316   1.913   0.165   6.084
  918SOL    HW2 5317   2.029   0.078   6.126
  918SOL     MW 5318   1.951   0.086   6.089
  919SOL     OW 5319   2.993   5.749   0.462
  919SOL    HW1 5320   2.990   5.667   0.412
  919SOL    HW2 5321   2.909   5.752   0.507
  919SOL     MW 5322   2.982   5.739   0.461
  920SOL     OW 5323   2.190   1.567   3.647
  920SOL    HW1 5324   2.165   1.559   3.555
  920SOL    HW2 5325   2.266   1.508   3.656
  920SOL     MW 5326   2.197   1.559   3.636
  921SOL     OW 5327   0.555   5.729   5.968
  921SOL    HW1 5328   0.547   5.709   6.061
  921SOL    HW2 5329   0.634   5.783   5.961
  921SOL     MW 5330   0.564   5.733   5.979
  922SOL     OW 5331   4.237   3.704   4.438
  922SOL    HW1 5332   4.329   3.678   4.448
  922SOL    HW2 5333   4.232   3.791   4.476
  922SOL     MW 5334   4.248   3.712   4.444
  923SOL     OW 5335   5.117   4.389   5.177
  923SOL    HW1 5336   5.082   4.478   5.194
  923SOL    HW2 5337   5.126   4.351   5.264
  923SOL     MW 5338   5.113   4.396   5.190
  924SOL     OW 5339   6.111   1.415   3.086
  924SOL    HW1 5340   6.181   1.352   3.105
  924SOL    HW2 5341   6.131   1.447   2.998
  924SOL     MW 5342   6.123   1.411   3.078
  925SOL     OW 5343   3.779   2.343   1.223
  925SOL    HW1 5344   3.689   2.355   1.252
  925SOL    HW2 5345   3.772   2.322   1.130
  925SOL     MW 5346   3.767   2.342   1.215
  926SOL     OW 5347   2.602   3.731   1.166
  926SOL    HW1 5348   2.557   3.771   1.240
  926SOL    HW2 5349   2.678   3.688   1.206
  926SOL     MW 5350   2.606   3.731   1.181
  927SOL     OW 5351   5.528   3.277   4.501
  927SOL    HW1 5352   5.623   3.283   4.492
  927SOL    HW2 5353   5.498   3.252   4.413
  927SOL     MW 5354   5.536   3.275   4.488
  928SOL     OW 5355   1.276   0.358   5.374
  928SOL    HW1 5356   1.256   0.448   5.352
  928SOL    HW2 5357   1.331   0.363   5.452
  928SOL     MW 5358   1.281   0.369   5.381
  929SOL     OW 5359   2.680   1.715   4.398
  929SOL    HW1 5360   2.767   1.692   4.365
  929SOL    HW2 5361   2.620   1.667   4.341
  929SOL     MW 5362   2.684   1.705   4.387
  930SOL     OW 5363   1.548   4.729   4.061
  930SOL    HW1 5364   1.512   4.649   4.022
  930SOL    HW2 5365   1.475   4.790   4.059
  930SOL     MW 5366   1.534   4.727   4.056
  931SOL     OW 5367   2.008   3.783   1.478
  931SOL    HW1 5368   1.968   3.868   1.496
  931SOL    HW2 5369   2.056   3.795   1.396
  931SOL     MW 5370   2.009   3.796   1.470
  932SOL     OW 5371   0.483   3.612   0.979
  932SOL    HW1 5372   0.400   3.652   0.951
  932SOL    HW2 5373   0.473   3.602   1.074
  932SOL     MW 5374   0.471   3.616   0.988
  933SOL     OW 5375   2.122   0.867   3.021
  933SOL    HW1 5376   2.129   0.938   3.085
  933SOL    HW2 5377   2.079   0.796   3.068
  933SOL     MW 5378   2.117   0.867   3.035
  934SOL     OW 5379   2.058   5.558   4.756
  934SOL    HW1 5380   2.007   5.591   4.682
  934SOL    HW2 5381   2.144   5.599   4.744
  934SOL     MW 5382   2.063   5.568   4.745
  935SOL     OW 5383   5.897   5.781   1.013
  935SOL    HW1 5384   5.864   5.857   1.060
  935SOL    HW2 5385   5.991   5.780   1.033
  935SOL     MW 5386   5.905   5.790   1.021
  936SOL     OW 5387   2.266   0.754   0.564
  936SOL    HW1 5388   2.231   0.843   0.559
  936SOL    HW2 5389   2.244   0.725   0.653
  936SOL     MW 5390   2.259   0.761   0.575
  937SOL     OW 5391   5.568   5.016   2.806
  937SOL    HW1 5392   5.515   4.937   2.808
  937SOL    HW2 5393   5.656   4.987   2.833
  937SOL     MW 5394   5.573   5.002   2.810
  938SOL     OW 5395   3.139   5.335   2.105
  938SOL    HW1 5396   3.117   5.417   2.062
  938SOL    HW2 5397   3.063   5.316   2.160
  938SOL     MW 5398   3.127   5.343   2.107
  939SOL     OW 5399   2.529   1.957   4.367
  939SOL    HW1 5400   2.606   1.901   4.361
  939SOL    HW2 5401   2.456   1.896   4.379
  939SOL     MW 5402   2.529   1.942   4.368
  940SOL     OW 5403   6.145   3.613   0.217
  940SOL    HW1 5404   6.167   3.551   0.287
  940SOL    HW2 5405   6.142   3.698   0.261
  940SOL     MW 5406   6.148   3.616   0.232
  941SOL     OW 5407   3.593   5.570   5.560
  941SOL    HW1 5408   3.623   5.523   5.638
  941SOL    HW2 5409   3.597   5.662   5.584
  941SOL     MW 5410   3.597   5.576   5.573
  942SOL     OW 5411   2.839   2.257   1.066
  942SOL    HW1 5412   2.929   2.226   1.054
  942SOL    HW2 5413   2.827   2.258   1.161
  942SOL     MW 5414   2.849   2.253   1.076
  943SOL     OW 5415   1.514   3.256   1.500
  943SOL    HW1 5416   1.605   3.265   1.473
  943SOL    HW2 5417   1.494   3.337   1.548
  943SOL     MW 5418   1.523   3.268   1.503
  944SOL     OW 5419   1.169   3.479   1.741
  944SOL    HW1 5420   1.140   3.566   1.768
  944SOL    HW2 5421   1.170   3.428   1.822
  944SOL     MW 5422   1.166   3.484   1.755
  945SOL     OW 5423   1.611   0.774   2.526
  945SOL    HW1 5424   1.631   0.850   2.579
  945SOL    HW2 5425   1.580   0.708   2.588
  945SOL     MW 5426   1.610   0.775   2.541
  946SOL     OW 5427   3.795   0.712   4.469
  946SOL    HW1 5428   3.836   0.794   4.499
  946SOL    HW2 5429   3.868   0.659   4.437
  946SOL     MW 5430   3.809   0.716   4.469
  947SOL     OW 5431   0.196   3.763   6.254
  947SOL    HW1 5432   0.171   3.678   6.291
  947SOL    HW2 5433   0.148   3.768   6.172
  947SOL     MW 5434   0.187   3.753   6.248
  948SOL     OW 5435   0.460   1.899   4.248
  948SOL    HW1 5436   0.469   1.848   4.329
  948SOL    HW2 5437   0.466   1.990   4.277
  948SOL     MW 5438   0.462   1.904   4.262
  949SOL     OW 5439   4.910   4.255   4.599
  949SOL    HW1 5440   4.850   4.329   4.610
  949SOL    HW2 5441   4.987   4.278   4.650
  949SOL     MW 5442   4.912   4.267   4.607
  950SOL     OW 5443   1.496   2.529   3.795
  950SOL    HW1 5444   1.462   2.580   3.722
  950SOL    HW2 5445   1.460   2.441   3.782
  950SOL     MW 5446   1.487   2.524   3.784
  951SOL     OW 5447   5.639   0.096   2.675
  951SOL    HW1 5448   5.625   0.119   2.767
  951SOL    HW2 5449   5.694   0.167   2.641
  951SOL     MW 5450   5.644   0.108   2.683
  952SOL     OW 5451   0.214   2.630   3.350
  952SOL    HW1 5452   0.262   2.549   3.334
  952SOL    HW2 5453   0.122   2.604   3.351
  952SOL     MW 5454   0.208   2.617   3.348
  953SOL     OW 5455   5.157   6.268   0.005
  953SOL    HW1 5456   5.227   6.303  -0.049
  953SOL    HW2 5457   5.092   6.338   0.009
  953SOL     MW 5458   5.158   6.281  -0.001
  954SOL     OW 5459   4.615   4.051   0.327
  954SOL    HW1 5460   4.686   4.040   0.264
  954SOL    HW2 5461   4.555   4.113   0.285
  954SOL     MW 5462   4.616   4.058   0.314
  955SOL     OW 5463   2.771   4.787   0.493
  955SOL    HW1 5464   2.709   4.783   0.566
  955SOL    HW2 5465   2.808   4.874   0.498
  955SOL     MW 5466   2.768   4.797   0.503
  956SOL     OW 5467   1.206   1.948   2.675
  956SOL    HW1 5468   1.143   1.935   2.605
  956SOL    HW2 5469   1.216   1.863   2.716
  956SOL     MW 5470   1.199   1.935   2.672
  957SOL     OW 5471   3.630   4.616   2.949
  957SOL    HW1 5472   3.582   4.575   3.021
  957SOL    HW2 5473   3.619   4.555   2.876
  957SOL     MW 5474   3.622   4.603   2.949
  958SOL     OW 5475   2.854   6.109   4.664
  958SOL    HW1 5476   2.885   6.018   4.664
  958SOL    HW2 5477   2.769   6.105   4.622
  958SOL     MW 5478   2.847   6.097   4.659
  959SOL     OW 5479   4.512   2.613   1.070
  959SOL    HW1 5480   4.572   2.683   1.043
  959SOL    HW2 5481   4.453   2.601   0.995
  959SOL     MW 5482   4.512   2.620   1.057
  960SOL     OW 5483   3.672   3.018   5.428
  960SOL    HW1 5484   3.730   3.064   5.367
  960SOL    HW2 5485   3.602   3.080   5.445
  960SOL     MW 5486   3.671   3.032   5.422
  961SOL     OW 5487   1.693   5.795   5.809
  961SOL    HW1 5488   1.689   5.715   5.756
  961SOL    HW2 5489   1.691   5.866   5.745
  961SOL     MW 5490   1.692   5.794   5.794
  962SOL     OW 5491   3.284   6.180   3.549
  962SOL    HW1 5492   3.241   6.165   3.464
  962SOL    HW2 5493   3.214   6.209   3.607
  962SOL     MW 5494   3.270   6.181   3.545
  963SOL     OW 5495   2.273   4.283   5.425
  963SOL    HW1 5496   2.304   4.360   5.376
  963SOL    HW2 5497   2.180   4.279   5.405
  963SOL     MW 5498   2.265   4.293   5.416
  964SOL     OW 5499   5.003   5.664   4.863
  964SOL    HW1 5500   5.097   5.649   4.873
  964SOL    HW2 5501   4.971   5.680   4.952
  964SOL     MW 5502   5.011   5.664   4.876
  965SOL     OW 5503   3.306   0.278   1.213
  965SOL    HW1 5504   3.331   0.186   1.220
  965SOL    HW2 5505   3.248   0.293   1.287
  965SOL     MW 5506   3.302   0.268   1.223
  966SOL     OW 5507   4.969   3.652   4.096
  966SOL    HW1 5508   5.044   3.631   4.040
  966SOL    HW2 5509   4.975   3.747   4.109
  966SOL     MW 5510   4.980   3.662   4.091
  967SOL     OW 5511   4.367   5.707   0.080
  967SOL    HW1 5512   4.314   5.767   0.027
  967SOL    HW2 5513   4.379   5.753   0.163
  967SOL     MW 5514   4.362   5.721   0.084
  968SOL     OW 5515   3.997   5.741   2.655
  968SOL    HW1 5516   3.999   5.835   2.673
  968SOL    HW2 5517   4.088   5.717   2.639
  968SOL     MW 5518   4.009   5.750   2.655
  969SOL     OW 5519   0.312   1.225   2.557
  969SOL    HW1 5520   0.230   1.241   2.511
  969SOL    HW2 5521   0.362   1.307   2.546
  969SOL     MW 5522   0.308   1.238   2.549
  970SOL     OW 5523   3.171   2.557   5.824
  970SOL    HW1 5524   3.157   2.487   5.760
  970SOL    HW2 5525   3.089   2.606   5.825
  970SOL     MW 5526   3.159   2.554   5.816
  971SOL     OW 5527   0.296   3.862   2.453
  971SOL    HW1 5528   0.373   3.833   2.502
  971SOL    HW2 5529   0.232   3.791   2.465
  971SOL     MW 5530   0.297   3.849   2.461
  972SOL     OW 5531   4.677   4.844   1.875
  972SOL    HW1 5532   4.624   4.764   1.867
  972SOL    HW2 5533   4.729   4.847   1.795
  972SOL     MW 5534   4.677   4.834   1.864
  973SOL     OW 5535   5.820   0.172   5.643
  973SOL    HW1 5536   5.867   0.096   5.607
  973SOL    HW2 5537   5.827   0.159   5.738
  973SOL     MW 5538   5.827   0.160   5.651
  974SOL     OW 5539   1.372   3.342   0.361
  974SOL    HW1 5540   1.355   3.436   0.349
  974SOL    HW2 5541   1.465   3.332   0.343
  974SOL     MW 5542   1.381   3.353   0.357
  975SOL     OW 5543   0.826   0.974   6.245
  975SOL    HW1 5544   0.879   0.951   6.322
  975SOL    HW2 5545   0.841   0.902   6.183
  975SOL     MW 5546   0.835   0.962   6.247
  976SOL     OW 5547   3.701   2.817   4.965
  976SOL    HW1 5548   3.757   2.883   5.003
  976SOL    HW2 5549   3.624   2.864   4.934
  976SOL     MW 5550   3.698   2.831   4.966
  977SOL     OW 5551   0.587   2.642   4.660
  977SOL    HW1 5552   0.592   2.662   4.567
  977SOL    HW2 5553   0.676   2.656   4.693
  977SOL     MW 5554   0.599   2.646   4.652
  978SOL     OW 5555   3.117   6.034   1.809
  978SOL    HW1 5556   3.111   5.992   1.723
  978SOL    HW2 5557   3.193   5.994   1.850
  978SOL     MW 5558   3.126   6.024   1.803
  979SOL     OW 5559   5.266   1.419   0.988
  979SOL    HW1 5560   5.266   1.366   0.909
  979SOL    HW2 5561   5.174   1.439   1.004
  979SOL     MW 5562   5.254   1.415   0.980
  980SOL     OW 5563   4.411   5.396   5.359
  980SOL    HW1 5564   4.427   5.399   5.265
  980SOL    HW2 5565   4.395   5.487   5.384
  980SOL     MW 5566   4.411   5.408   5.350
  981SOL     OW 5567   2.854   5.260   4.330
  981SOL    HW1 5568   2.894   5.346   4.339
  981SOL    HW2 5569   2.841   5.230   4.420
  981SOL     MW 5570   2.857   5.267   4.343
  982SOL     OW 5571   1.908   1.079   1.006
  982SOL    HW1 5572   1.935   1.121   1.087
  982SOL    HW2 5573   1.974   1.011   0.991
  982SOL     MW 5574   1.920   1.075   1.014
  983SOL     OW 5575   1.364   4.368   2.664
  983SOL    HW1 5576   1.340   4.283   2.626
  983SOL    HW2 5577   1.370   4.428   2.590
  983SOL     MW 5578   1.361   4.365   2.650
  984SOL     OW 5579   0.545   4.054   4.429
  984SOL    HW1 5580   0.594   4.040   4.510
  984SOL    HW2 5581   0.563   4.146   4.407
  984SOL     MW 5582   0.554   4.064   4.436
  985SOL     OW 5583   6.186   1.118   2.617
  985SOL    HW1 5584   6.187   1.023   2.597
  985SOL    HW2 5585   6.220   1.159   2.538
  985SOL     MW 5586   6.191   1.110   2.604
  986SOL     OW 5587   6.048   6.093   1.536
  986SOL    HW1 5588   6.022   6.185   1.530
  986SOL    HW2 5589   5.972   6.044   1.504
  986SOL     MW 5590   6.035   6.099   1.531
  987SOL     OW 5591   1.450   1.994   4.805
  987SOL    HW1 5592   1.486   2.062   4.862
  987SOL    HW2 5593   1.447   1.915   4.860
  987SOL     MW 5594   1.454   1.993   4.819
  988SOL     OW 5595   3.173   3.288   0.099
  988SOL    HW1 5596   3.136   3.316   0.183
  988SOL    HW2 5597   3.122   3.211   0.075
  988SOL     MW 5598   3.162   3.282   0.107
  989SOL     OW 5599   0.165   4.146   0.256
  989SOL    HW1 5600   0.128   4.216   0.311
  989SOL    HW2 5601   0.232   4.190   0.204
  989SOL     MW 5602   0.169   4.161   0.256
  990SOL     OW 5603   6.215   3.670   1.815
  990SOL    HW1 5604   6.191   3.656   1.723
  990SOL    HW2 5605   6.305   3.703   1.813
  990SOL     MW 5606   6.223   3.672   1.803
  991SOL     OW 5607   0.838   6.059   3.226
  991SOL    HW1 5608   0.817   6.151   3.211
  991SOL    HW2 5609   0.883   6.031   3.146
  991SOL     MW 5610   0.841   6.067   3.214
  992SOL     OW 5611   0.735   4.679   3.483
  992SOL    HW1 5612   0.729   4.757   3.428
  992SOL    HW2 5613   0.703   4.708   3.569
  992SOL     MW 5614   0.730   4.693   3.487
  993SOL     OW 5615   0.441   5.306   1.960
  993SOL    HW1 5616   0.499   5.241   1.999
  993SOL    HW2 5617   0.397   5.347   2.034
  993SOL     MW 5618   0.443   5.303   1.975
  994SOL     OW 5619   3.603   1.427   5.115
  994SOL    HW1 5620   3.620   1.488   5.188
  994SOL    HW2 5621   3.680   1.369   5.114
  994SOL     MW 5622   3.615   1.428   5.124
  995SOL     OW 5623   4.844   2.482   4.622
  995SOL    HW1 5624   4.765   2.534   4.633
  995SOL    HW2 5625   4.910   2.527   4.675
  995SOL     MW 5626   4.843   2.494   4.630
  996SOL     OW 5627   2.168   5.654   4.421
  996SOL    HW1 5628   2.143   5.710   4.348
  996SOL    HW2 5629   2.168   5.565   4.385
  996SOL     MW 5630   2.165   5.650   4.407
  997SOL     OW 5631   3.466   0.732   4.704
  997SOL    HW1 5632   3.386   0.685   4.732
  997SOL    HW2 5633   3.460   0.817   4.746
  997SOL     MW 5634   3.455   0.737   4.713
  998SOL     OW 5635   1.495   3.122   5.068
  998SOL    HW1 5636   1.514   3.216   5.075
  998SOL    HW2 5637   1.561   3.080   5.123
  998SOL     MW 5638   1.506   3.129   5.076
  999SOL     OW 5639   5.788   2.995   4.298
  999SOL    HW1 5640   5.774   2.968   4.388
  999SOL    HW2 5641   5.728   2.942   4.247
  999SOL     MW 5642   5.779   2.985   4.303
 1000SOL     OW 5643   5.149   2.391   1.369
 1000SOL    HW1 5644   5.057   2.383   1.345
 1000SOL    HW2 5645   5.183   2.302   1.365
 1000SOL     MW 5646   5.142   2.379   1.365
 1001SOL     OW 5647   4.619   5.591   2.670
 1001SOL    HW1 5648   4.692   5.629   2.623
 1001SOL    HW2 5649   4.621   5.633   2.756
 1001SOL     MW 5650   4.628   5.602   2.675
 1002SOL     OW 5651   1.664   3.122   4.469
 1002SOL    HW1 5652   1.634   3.184   4.536
 1002SOL    HW2 5653   1.743   3.162   4.433
 1002SOL     MW 5654   1.670   3.135   4.473
 1003SOL     OW 5655   3.971   0.010   2.449
 1003SOL    HW1 5656   3.883  -0.025   2.435
 1003SOL    HW2 5657   3.973   0.034   2.541
 1003SOL     MW 5658   3.960   0.008   2.459
 1004SOL     OW 5659   6.192   2.854   6.206
 1004SOL    HW1 5660   6.177   2.783   6.144
 1004SOL    HW2 5661   6.107   2.898   6.213
 1004SOL     MW 5662   6.179   2.850   6.199
 1005SOL     OW 5663   5.037   5.326   3.269
 1005SOL    HW1 5664   5.127   5.334   3.236
 1005SOL    HW2 5665   5.040   5.367   3.356
 1005SOL     MW 5666   5.049   5.332   3.276
 1006SOL     OW 5667   2.784   5.399   5.671
 1006SOL    HW1 5668   2.726   5.465   5.709
 1006SOL    HW2 5669   2.834   5.447   5.605
 1006SOL     MW 5670   2.783   5.414   5.667
 1007SOL     OW 5671   1.115   1.346   2.059
 1007SOL    HW1 5672   1.081   1.303   2.137
 1007SOL    HW2 5673   1.055   1.419   2.045
 1007SOL     MW 5674   1.103   1.350   2.067
 1008SOL     OW 5675   4.892   0.544   1.283
 1008SOL    HW1 5676   4.979   0.549   1.243
 1008SOL    HW2 5677   4.883   0.452   1.307
 1008SOL     MW 5678   4.902   0.532   1.281
 1009SOL     OW 5679   5.900   3.383   6.166
 1009SOL    HW1 5680   5.961   3.310   6.171
 1009SOL    HW2 5681   5.949   3.458   6.200
 1009SOL     MW 5682   5.914   3.383   6.171
 1010SOL     OW 5683   6.213   6.044   3.881
 1010SOL    HW1 5684   6.122   6.029   3.906
 1010SOL    HW2 5685   6.225   6.139   3.891
 1010SOL     MW 5686   6.203   6.055   3.885
 1011SOL     OW 5687   0.120   5.189   4.528
 1011SOL    HW1 5688   0.168   5.266   4.496
 1011SOL    HW2 5689   0.158   5.116   4.479
 1011SOL     MW 5690   0.131   5.189   4.517
 1012SOL     OW 5691   4.296   0.469   0.156
 1012SOL    HW1 5692   4.371   0.425   0.194
 1012SOL    HW2 5693   4.329   0.556   0.131
 1012SOL     MW 5694   4.310   0.475   0.158
 1013SOL     OW 5695   1.362   3.535   0.912
 1013SOL    HW1 5696   1.327   3.590   0.842
 1013SOL    HW2 5697   1.413   3.468   0.867
 1013SOL     MW 5698   1.364   3.533   0.897
 1014SOL     OW 5699   1.361   5.230   0.773
 1014SOL    HW1 5700   1.282   5.284   0.770
 1014SOL    HW2 5701   1.352   5.170   0.699
 1014SOL     MW 5702   1.349   5.229   0.763
 1015SOL     OW 5703   6.015   5.016   4.514
 1015SOL    HW1 5704   5.990   5.085   4.575
 1015SOL    HW2 5705   6.054   4.948   4.569
 1015SOL     MW 5706   6.017   5.016   4.529
 1016SOL     OW 5707   2.092   1.336   3.161
 1016SOL    HW1 5708   2.102   1.343   3.256
 1016SOL    HW2 5709   2.095   1.428   3.131
 1016SOL     MW 5710   2.093   1.349   3.170
 1017SOL     OW 5711   0.811   0.271   6.228
 1017SOL    HW1 5712   0.843   0.186   6.198
 1017SOL    HW2 5713   0.716   0.268   6.212
 1017SOL     MW 5714   0.803   0.260   6.222
 1018SOL     OW 5715   4.308   4.222   6.086
 1018SOL    HW1 5716   4.225   4.175   6.088
 1018SOL    HW2 5717   4.288   4.308   6.124
 1018SOL     MW 5718   4.295   4.227   6.091
 1019SOL     OW 5719   2.543   5.201   0.937
 1019SOL    HW1 5720   2.501   5.205   1.023
 1019SOL    HW2 5721   2.478   5.238   0.877
 1019SOL     MW 5722   2.530   5.207   0.941
 1020SOL     OW 5723   1.444   3.112   1.177
 1020SOL    HW1 5724   1.502   3.188   1.178
 1020SOL    HW2 5725   1.458   3.069   1.261
 1020SOL     MW 5726   1.453   3.116   1.188
 1021SOL     OW 5727   5.926   5.824   3.169
 1021SOL    HW1 5728   5.834   5.801   3.156
 1021SOL    HW2 5729   5.936   5.909   3.127
 1021SOL     MW 5730   5.916   5.832   3.162
 1022SOL     OW 5731   0.197   1.797   4.202
 1022SOL    HW1 5732   0.280   1.845   4.213
 1022SOL    HW2 5733   0.171   1.817   4.112
 1022SOL     MW 5734   0.204   1.806   4.192
 1023SOL     OW 5735   1.279   1.858   0.863
 1023SOL    HW1 5736   1.227   1.927   0.821
 1023SOL    HW2 5737   1.261   1.780   0.811
 1023SOL     MW 5738   1.270   1.856   0.851
 1024SOL     OW 5739   4.619   4.807   3.124
 1024SOL    HW1 5740   4.546   4.851   3.081
 1024SOL    HW2 5741   4.696   4.856   3.097
 1024SOL     MW 5742   4.619   4.819   3.115
 1025SOL     OW 5743   2.996   3.025   4.400
 1025SOL    HW1 5744   2.995   3.120   4.412
 1025SOL    HW2 5745   2.905   3.002   4.385
 1025SOL     MW 5746   2.984   3.034   4.400
 1026SOL     OW 5747   4.033   5.035   4.340
 1026SOL    HW1 5748   4.013   5.019   4.433
 1026SOL    HW2 5749   4.007   4.954   4.296
 1026SOL     MW 5750   4.027   5.023   4.346
 1027SOL     OW 5751   0.601   5.306   6.220
 1027SOL    HW1 5752   0.592   5.211   6.221
 1027SOL    HW2 5753   0.525   5.337   6.270
 1027SOL     MW 5754   0.590   5.298   6.227
 1028SOL     OW 5755   0.432   3.791   0.252
 1028SOL    HW1 5756   0.488   3.841   0.311
 1028SOL    HW2 5757   0.459   3.819   0.165
 1028SOL     MW 5758   0.442   3.801   0.249
 1029SOL     OW 5759   1.762   0.636   1.559
 1029SOL    HW1 5760   1.733   0.675   1.476
 1029SOL    HW2 5761   1.839   0.584   1.535
 1029SOL     MW 5762   1.768   0.635   1.545
 1030SOL     OW 5763   2.346   5.429   3.274
 1030SOL    HW1 5764   2.280   5.453   3.339
 1030SOL    HW2 5765   2.429   5.457   3.312
 1030SOL     MW 5766   2.348   5.436   3.287
 1031SOL     OW 5767   4.342   3.363   0.498
 1031SOL    HW1 5768   4.378   3.335   0.583
 1031SOL    HW2 5769   4.265   3.306   0.486
 1031SOL     MW 5770   4.337   3.352   0.507
 1032SOL     OW 5771   4.573   0.566   3.497
 1032SOL    HW1 5772   4.540   0.653   3.517
 1032SOL    HW2 5773   4.637   0.548   3.566
 1032SOL     MW 5774   4.577   0.574   3.509
 1033SOL     OW 5775   3.898   0.965   0.707
 1033SOL    HW1 5776   3.966   1.017   0.664
 1033SOL    HW2 5777   3.816   0.998   0.672
 1033SOL     MW 5778   3.896   0.975   0.697
 1034SOL     OW 5779   3.193   0.499   2.123
 1034SOL    HW1 5780   3.233   0.525   2.039
 1034SOL    HW2 5781   3.120   0.443   2.098
 1034SOL     MW 5782   3.189   0.495   2.109
 1035SOL     OW 5783   4.649   3.286   5.931
 1035SOL    HW1 5784   4.699   3.350   5.980
 1035SOL    HW2 5785   4.568   3.331   5.908
 1035SOL     MW 5786   4.645   3.300   5.934
 1036SOL     OW 5787   2.042   4.966   5.559
 1036SOL    HW1 5788   2.100   4.955   5.484
 1036SOL    HW2 5789   2.029   5.061   5.566
 1036SOL     MW 5790   2.048   4.977   5.550
 1037SOL     OW 5791   5.222   1.556   0.188
 1037SOL    HW1 5792   5.307   1.537   0.147
 1037SOL    HW2 5793   5.199   1.645   0.159
 1037SOL     MW 5794   5.230   1.565   0.179
 1038SOL     OW 5795   3.273   5.186   0.854
 1038SOL    HW1 5796   3.259   5.136   0.774
 1038SOL    HW2 5797   3.222   5.140   0.921
 1038SOL     MW 5798   3.265   5.174   0.853
 1039SOL     OW 5799   2.361   2.747   5.132
 1039SOL    HW1 5800   2.344   2.675   5.070
 1039SOL    HW2 5801   2.372   2.704   5.216
 1039SOL     MW 5802   2.360   2.732   5.135
 1040SOL     OW 5803   0.834   6.242   4.936
 1040SOL    HW1 5804   0.758   6.198   4.897
 1040SOL    HW2 5805   0.800   6.326   4.967
 1040SOL     MW 5806   0.820   6.247   4.935
 1041SOL     OW 5807   5.252   5.332   6.105
 1041SOL    HW1 5808   5.328   5.284   6.073
 1041SOL    HW2 5809   5.239   5.401   6.040
 1041SOL     MW 5810   5.260   5.334   6.093
 1042SOL     OW 5811   1.897   4.705   4.582
 1042SOL    HW1 5812   1.805   4.708   4.556
 1042SOL    HW2 5813   1.906   4.776   4.645
 1042SOL     MW 5814   1.886   4.714   4.587
 1043SOL     OW 5815   4.318   4.546   3.390
 1043SOL    HW1 5816   4.312   4.451   3.390
 1043SOL    HW2 5817   4.401   4.565   3.436
 1043SOL     MW 5818   4.328   4.536   3.396
 1044SOL     OW 5819   2.132   4.697   3.715
 1044SOL    HW1 5820   2.203   4.672   3.774
 1044SOL    HW2 5821   2.072   4.622   3.718
 1044SOL     MW 5822   2.133   4.684   3.723
 1045SOL     OW 5823   4.376   1.774   4.792
 1045SOL    HW1 5824   4.359   1.868   4.791
 1045SOL    HW2 5825   4.408   1.754   4.704
 1045SOL     MW 5826   4.378   1.783   4.781
 1046SOL     OW 5827   3.804   0.910   2.859
 1046SOL    HW1 5828   3.825   0.931   2.768
 1046SOL    HW2 5829   3.825   0.991   2.907
 1046SOL     MW 5830   3.809   0.923   2.853
 1047SOL     OW 5831   1.488   5.002   2.925
 1047SOL    HW1 5832   1.430   5.069   2.888
 1047SOL    HW2 5833   1.564   5.003   2.867
 1047SOL     MW 5834   1.490   5.011   2.913
 1048SOL     OW 5835   0.471   4.071   6.012
 1048SOL    HW1 5836   0.534   4.062   5.940
 1048SOL    HW2 5837   0.519   4.040   6.089
 1048SOL     MW 5838   0.486   4.066   6.012
 1049SOL     OW 5839   2.196   6.024   2.851
 1049SOL    HW1 5840   2.124   5.966   2.874
 1049SOL    HW2 5841   2.275   5.974   2.870
 1049SOL     MW 5842   2.197   6.010   2.856
 1050SOL     OW 5843   0.276   2.273   6.186
 1050SOL    HW1 5844   0.187   2.254   6.158
 1050SOL    HW2 5845   0.308   2.191   6.223
 1050SOL     MW 5846   0.269   2.260   6.187
 1051SOL     OW 5847   4.606   2.436   5.268
 1051SOL    HW1 5848   4.554   2.462   5.344
 1051SOL    HW2 5849   4.584   2.344   5.254
 1051SOL     MW 5850   4.596   2.427   5.276
 1052SOL     OW 5851   3.694   3.337   1.437
 1052SOL    HW1 5852   3.786   3.313   1.432
 1052SOL    HW2 5853   3.692   3.414   1.495
 1052SOL     MW 5854   3.705   3.344   1.444
 1053SOL     OW 5855   0.709   0.034   3.663
 1053SOL    HW1 5856   0.709   0.053   3.757
 1053SOL    HW2 5857   0.783  -0.027   3.651
 1053SOL     MW 5858   0.718   0.029   3.674
 1054SOL     OW 5859   3.431   4.672   5.276
 1054SOL    HW1 5860   3.444   4.579   5.288
 1054SOL    HW2 5861   3.338   4.683   5.256
 1054SOL     MW 5862   3.421   4.663   5.275
 1055SOL     OW 5863   5.362   3.633   2.461
 1055SOL    HW1 5864   5.383   3.615   2.370
 1055SOL    HW2 5865   5.361   3.729   2.466
 1055SOL     MW 5866   5.364   3.643   2.450
 1056SOL     OW 5867   0.152   4.738   2.337
 1056SOL    HW1 5868   0.128   4.646   2.343
 1056SOL    HW2 5869   0.228   4.747   2.394
 1056SOL     MW 5870   0.159   4.728   2.345
 1057SOL     OW 5871   2.135   6.254   1.275
 1057SOL    HW1 5872   2.154   6.170   1.317
 1057SOL    HW2 5873   2.182   6.251   1.192
 1057SOL     MW 5874   2.144   6.243   1.270
 1058SOL     OW 5875   5.256   2.890   1.524
 1058SOL    HW1 5876   5.300   2.847   1.597
 1058SOL    HW2 5877   5.269   2.984   1.540
 1058SOL     MW 5878   5.263   2.896   1.536
 1059SOL     OW 5879   4.712   1.386   4.748
 1059SOL    HW1 5880   4.783   1.451   4.748
 1059SOL    HW2 5881   4.653   1.415   4.678
 1059SOL     MW 5882   4.713   1.399   4.739
 1060SOL     OW 5883   1.838   1.284   3.036
 1060SOL    HW1 5884   1.815   1.342   2.964
 1060SOL    HW2 5885   1.929   1.307   3.057
 1060SOL     MW 5886   1.847   1.294   3.030
 1061SOL     OW 5887   0.747   5.884   0.866
 1061SOL    HW1 5888   0.691   5.858   0.793
 1061SOL    HW2 5889   0.701   5.852   0.944
 1061SOL     MW 5890   0.734   5.877   0.867
 1062SOL     OW 5891   6.200   5.910   1.841
 1062SOL    HW1 5892   6.144   5.891   1.766
 1062SOL    HW2 5893   6.179   6.000   1.864
 1062SOL     MW 5894   6.190   5.919   1.834
 1063SOL     OW 5895   1.620   4.766   4.537
 1063SOL    HW1 5896   1.637   4.734   4.449
 1063SOL    HW2 5897   1.592   4.689   4.586
 1063SOL     MW 5898   1.619   4.752   4.532
 1064SOL     OW 5899   2.362   2.804   0.307
 1064SOL    HW1 5900   2.437   2.758   0.269
 1064SOL    HW2 5901   2.368   2.785   0.401
 1064SOL     MW 5902   2.373   2.797   0.315
 1065SOL     OW 5903   2.109   0.801   1.900
 1065SOL    HW1 5904   2.136   0.722   1.852
 1065SOL    HW2 5905   2.184   0.860   1.892
 1065SOL     MW 5906   2.122   0.798   1.893
 1066SOL     OW 5907   3.082   5.034   1.658
 1066SOL    HW1 5908   3.065   5.127   1.671
 1066SOL    HW2 5909   3.020   5.008   1.590
 1066SOL     MW 5910   3.072   5.042   1.651
 1067SOL     OW 5911   4.995   5.881   0.132
 1067SOL    HW1 5912   4.933   5.954   0.131
 1067SOL    HW2 5913   5.038   5.888   0.217
 1067SOL     MW 5914   4.993   5.891   0.143
 1068SOL     OW 5915   5.089   2.255   4.027
 1068SOL    HW1 5916   5.020   2.203   3.985
 1068SOL    HW2 5917   5.114   2.204   4.104
 1068SOL     MW 5918   5.083   2.242   4.032
 1069SOL     OW 5919   2.123   3.519   5.796
 1069SOL    HW1 5920   2.074   3.602   5.796
 1069SOL    HW2 5921   2.213   3.545   5.813
 1069SOL     MW 5922   2.128   3.533   5.798
 1070SOL     OW 5923   3.220   5.309   0.273
 1070SOL    HW1 5924   3.240   5.219   0.249
 1070SOL    HW2 5925   3.304   5.355   0.266
 1070SOL     MW 5926   3.233   5.304   0.269
 1071SOL     OW 5927   4.923   5.480   6.234
 1071SOL    HW1 5928   4.832   5.450   6.239
 1071SOL    HW2 5929   4.975   5.407   6.267
 1071SOL     MW 5930   4.918   5.467   6.239
 1072SOL     OW 5931   1.205   2.923   0.595
 1072SOL    HW1 5932   1.181   2.910   0.503
 1072SOL    HW2 5933   1.260   3.001   0.594
 1072SOL     MW 5934   1.209   2.932   0.583
 1073SOL     OW 5935   6.151   5.749   1.089
 1073SOL    HW1 5936   6.159   5.779   1.179
 1073SOL    HW2 5937   6.232   5.774   1.046
 1073SOL     MW 5938   6.162   5.756   1.095
 1074SOL     OW 5939   1.409   2.227   3.938
 1074SOL    HW1 5940   1.326   2.251   3.979
 1074SOL    HW2 5941   1.392   2.236   3.844
 1074SOL     MW 5942   1.396   2.231   3.931
 1075SOL     OW 5943   0.955   3.334   0.051
 1075SOL    HW1 5944   0.886   3.271   0.073
 1075SOL    HW2 5945   0.918   3.386  -0.021
 1075SOL     MW 5946   0.941   3.332   0.045
 1076SOL     OW 5947   2.429   6.159   5.619
 1076SOL    HW1 5948   2.486   6.197   5.686
 1076SOL    HW2 5949   2.397   6.078   5.658
 1076SOL     MW 5950   2.432   6.154   5.633
 1077SOL     OW 5951   6.290   2.235   6.126
 1077SOL    HW1 5952   6.250   2.184   6.197
 1077SOL    HW2 5953   6.216   2.281   6.086
 1077SOL     MW 5954   6.275   2.234   6.130
 1078SOL     OW 5955   6.236   4.879   0.945
 1078SOL    HW1 5956   6.227   4.786   0.962
 1078SOL    HW2 5957   6.151   4.915   0.971
 1078SOL     MW 5958   6.224   4.872   0.951
 1079SOL     OW 5959   2.804   1.389   0.226
 1079SOL    HW1 5960   2.888   1.432   0.210
 1079SOL    HW2 5961   2.826   1.316   0.284
 1079SOL     MW 5962   2.818   1.386   0.231
 1080SOL     OW 5963   0.308   1.932   1.680
 1080SOL    HW1 5964   0.287   2.009   1.736
 1080SOL    HW2 5965   0.403   1.922   1.689
 1080SOL     MW 5966   0.317   1.942   1.689
 1081SOL     OW 5967   5.329   3.291   2.896
 1081SOL    HW1 5968   5.240   3.261   2.907
 1081SOL    HW2 5969   5.323   3.387   2.904
 1081SOL     MW 5970   5.317   3.300   2.899
 1082SOL     OW 5971   2.918   4.149   0.684
 1082SOL    HW1 5972   2.936   4.171   0.775
 1082SOL    HW2 5973   2.974   4.207   0.634
 1082SOL     MW 5974   2.927   4.158   0.689
 1083SOL     OW 5975   2.724   3.882   5.199
 1083SOL    HW1 5976   2.631   3.895   5.185
 1083SOL    HW2 5977   2.729   3.809   5.261
 1083SOL     MW 5978   2.713   3.874   5.205
 1084SOL     OW 5979   1.812   1.504   1.431
 1084SOL    HW1 5980   1.903   1.478   1.443
 1084SOL    HW2 5981   1.803   1.520   1.337
 1084SOL     MW 5982   1.822   1.501   1.420
 1085SOL     OW 5983   5.555   2.268   3.024
 1085SOL    HW1 5984   5.560   2.361   3.048
 1085SOL    HW2 5985   5.645   2.238   3.030
 1085SOL     MW 5986   5.567   2.276   3.028
 1086SOL     OW 5987   6.237   1.293   0.190
 1086SOL    HW1 5988   6.244   1.353   0.116
 1086SOL    HW2 5989   6.195   1.215   0.154
 1086SOL     MW 5990   6.232   1.290   0.176
 1087SOL     OW 5991   0.418   2.232   2.990
 1087SOL    HW1 5992   0.512   2.254   2.991
 1087SOL    HW2 5993   0.378   2.300   2.937
 1087SOL     MW 5994   0.425   2.243   2.984
 1088SOL     OW 5995   0.067   3.816   6.000
 1088SOL    HW1 5996   0.011   3.787   5.928
 1088SOL    HW2 5997   0.131   3.874   5.958
 1088SOL     MW 5998   0.068   3.819   5.985
 1089SOL     OW 5999   0.552   3.803   4.030
 1089SOL    HW1 6000   0.493   3.733   4.002
 1089SOL    HW2 6001   0.631   3.790   3.976
 1089SOL     MW 6002   0.555   3.791   4.019
 1090SOL     OW 6003   2.484   2.270   0.049
 1090SOL    HW1 6004   2.491   2.176   0.062
 1090SOL    HW2 6005   2.498   2.282  -0.045
 1090SOL     MW 6006   2.487   2.260   0.038
 1091SOL     OW 6007   1.636   2.065   4.355
 1091SOL    HW1 6008   1.704   2.096   4.295
 1091SOL    HW2 6009   1.679   1.998   4.407
 1091SOL     MW 6010   1.650   2.061   4.354
 1092SOL     OW 6011   6.236   4.280   5.683
 1092SOL    HW1 6012   6.243   4.184   5.671
 1092SOL    HW2 6013   6.185   4.309   5.607
 1092SOL     MW 6014   6.230   4.271   5.672
 1093SOL     OW 6015   2.187   5.965   1.314
 1093SOL    HW1 6016   2.276   5.973   1.347
 1093SOL    HW2 6017   2.197   5.952   1.220
 1093SOL     MW 6018   2.200   5.964   1.306
 1094SOL     OW 6019   4.476   4.003   1.061
 1094SOL    HW1 6020   4.428   4.070   1.011
 1094SOL    HW2 6021   4.486   4.042   1.148
 1094SOL     MW 6022   4.471   4.017   1.066
 1095SOL     OW 6023   1.822   2.864   5.952
 1095SOL    HW1 6024   1.839   2.938   5.893
 1095SOL    HW2 6025   1.875   2.883   6.030
 1095SOL     MW 6026   1.831   2.877   5.954
 1096SOL     OW 6027   4.720   5.924   3.092
 1096SOL    HW1 6028   4.652   5.991   3.097
 1096SOL    HW2 6029   4.673   5.841   3.107
 1096SOL     MW 6030   4.705   5.922   3.094
 1097SOL     OW 6031   1.934   0.921   3.854
 1097SOL    HW1 6032   1.877   0.932   3.777
 1097SOL    HW2 6033   1.909   0.991   3.914
 1097SOL     MW 6034   1.923   0.931   3.852
 1098SOL     OW 6035   4.518   2.277   1.933
 1098SOL    HW1 6036   4.474   2.230   2.004
 1098SOL    HW2 6037   4.453   2.340   1.902
 1098SOL     MW 6038   4.504   2.279   1.938
 1099SOL     OW 6039   4.751   3.960   0.934
 1099SOL    HW1 6040   4.677   3.971   0.994
 1099SOL    HW2 6041   4.735   4.025   0.865
 1099SOL     MW 6042   4.739   3.970   0.933
 1100SOL     OW 6043   0.586   1.103   3.794
 1100SOL    HW1 6044   0.515   1.168   3.807
 1100SOL    HW2 6045   0.647   1.122   3.865
 1100SOL     MW 6046   0.584   1.115   3.805
 1101SOL     OW 6047   4.394   4.813   4.960
 1101SOL    HW1 6048   4.366   4.741   4.904
 1101SOL    HW2 6049   4.419   4.882   4.899
 1101SOL     MW 6050   4.394   4.813   4.945
 1102SOL     OW 6051   1.743   2.960   1.562
 1102SOL    HW1 6052   1.672   2.967   1.499
 1102SOL    HW2 6053   1.724   2.880   1.611
 1102SOL     MW 6054   1.732   2.949   1.560
 1103SOL     OW 6055   0.739   2.952   4.722
 1103SOL    HW1 6056   0.666   2.972   4.779
 1103SOL    HW2 6057   0.810   3.008   4.753
 1103SOL     MW 6058   0.739   2.962   4.733
 1104SOL     OW 6059   1.493   0.783   4.877
 1104SOL    HW1 6060   1.486   0.754   4.968
 1104SOL    HW2 6061   1.482   0.704   4.825
 1104SOL     MW 6062   1.491   0.770   4.882
 1105SOL     OW 6063   0.264   0.044   4.971
 1105SOL    HW1 6064   0.219  -0.035   5.002
 1105SOL    HW2 6065   0.203   0.116   4.990
 1105SOL     MW 6066   0.251   0.043   4.977
 1106SOL     OW 6067   5.457   2.916   4.347
 1106SOL    HW1 6068   5.491   2.868   4.271
 1106SOL    HW2 6069   5.496   2.870   4.423
 1106SOL     MW 6070   5.467   2.903   4.347
 1107SOL     OW 6071   2.072   5.691   1.295
 1107SOL    HW1 6072   2.114   5.774   1.317
 1107SOL    HW2 6073   1.993   5.687   1.349
 1107SOL     MW 6074   2.067   5.701   1.305
 1108SOL     OW 6075   1.884   5.498   0.962
 1108SOL    HW1 6076   1.826   5.452   1.022
 1108SOL    HW2 6077   1.900   5.436   0.891
 1108SOL     MW 6078   1.879   5.485   0.960
 1109SOL     OW 6079   2.468   4.099   5.466
 1109SOL    HW1 6080   2.399   4.165   5.457
 1109SOL    HW2 6081   2.513   4.099   5.382
 1109SOL     MW 6082   2.465   4.106   5.454
 1110SOL     OW 6083   1.580   1.043   3.631
 1110SOL    HW1 6084   1.537   0.993   3.700
 1110SOL    HW2 6085   1.528   1.027   3.553
 1110SOL     MW 6086   1.568   1.035   3.630
 1111SOL     OW 6087   3.492   4.588   2.243
 1111SOL    HW1 6088   3.558   4.518   2.246
 1111SOL    HW2 6089   3.467   4.592   2.151
 1111SOL     MW 6090   3.498   4.580   2.232
 1112SOL     OW 6091   5.531   5.059   3.851
 1112SOL    HW1 6092   5.593   5.129   3.869
 1112SOL    HW2 6093   5.549   4.992   3.917
 1112SOL     MW 6094   5.541   5.060   3.862
 1113SOL     OW 6095   1.920   3.551   1.645
 1113SOL    HW1 6096   1.861   3.600   1.702
 1113SOL    HW2 6097   1.979   3.618   1.610
 1113SOL     MW 6098   1.920   3.566   1.648
 1114SOL     OW 6099   6.215   1.353   5.412
 1114SOL    HW1 6100   6.306   1.343   5.439
 1114SOL    HW2 6101   6.165   1.303   5.477
 1114SOL     MW 6102   6.220   1.345   5.424
 1115SOL     OW 6103   0.839   5.393   0.074
 1115SOL    HW1 6104   0.794   5.472   0.047
 1115SOL    HW2 6105   0.816   5.328   0.007
 1115SOL     MW 6106   0.830   5.395   0.062
 1116SOL     OW 6107   5.190   3.781   5.895
 1116SOL    HW1 6108   5.220   3.848   5.956
 1116SOL    HW2 6109   5.166   3.707   5.951
 1116SOL     MW 6110   5.190   3.780   5.910
 1117SOL     OW 6111   5.192   4.201   5.364
 1117SOL    HW1 6112   5.105   4.182   5.400
 1117SOL    HW2 6113   5.197   4.149   5.284
 1117SOL     MW 6114   5.182   4.191   5.358
 1118SOL     OW 6115   5.302   0.184   0.858
 1118SOL    HW1 6116   5.381   0.174   0.805
 1118SOL    HW2 6117   5.294   0.102   0.905
 1118SOL     MW 6118   5.311   0.173   0.857
 1119SOL     OW 6119   3.562   0.177   3.736
 1119SOL    HW1 6120   3.622   0.133   3.797
 1119SOL    HW2 6121   3.562   0.122   3.658
 1119SOL     MW 6122   3.570   0.164   3.734
 1120SOL     OW 6123   4.420   6.097   1.184
 1120SOL    HW1 6124   4.380   6.089   1.097
 1120SOL    HW2 6125   4.423   6.007   1.218
 1120SOL     MW 6126   4.415   6.084   1.177
 1121SOL     OW 6127   4.187   5.949   4.933
 1121SOL    HW1 6128   4.139   6.026   4.965
 1121SOL    HW2 6129   4.268   5.985   4.896
 1121SOL     MW 6130   4.191   5.964   4.932
 1122SOL     OW 6131   4.916   4.274   2.693
 1122SOL    HW1 6132   5.009   4.295   2.697
 1122SOL    HW2 6133   4.874   4.355   2.662
 1122SOL     MW 6134   4.922   4.287   2.689
 1123SOL     OW 6135   2.175   5.041   2.556
 1123SOL    HW1 6136   2.196   5.123   2.512
 1123SOL    HW2 6137   2.252   5.023   2.611
 1123SOL     MW 6138   2.188   5.049   2.558
 1124SOL     OW 6139   1.498   5.445   3.837
 1124SOL    HW1 6140   1.421   5.482   3.794
 1124SOL    HW2 6141   1.523   5.371   3.781
 1124SOL     MW 6142   1.492   5.440   3.824
 1125SOL     OW 6143   3.376   0.238   4.773
 1125SOL    HW1 6144   3.398   0.265   4.683
 1125SOL    HW2 6145   3.331   0.313   4.810
 1125SOL     MW 6146   3.373   0.251   4.766
 1126SOL     OW 6147   1.006   5.737   0.875
 1126SOL    HW1 6148   0.933   5.799   0.869
 1126SOL    HW2 6149   0.989   5.687   0.955
 1126SOL     MW 6150   0.995   5.739   0.885
 1127SOL     OW 6151   4.527   2.121   5.939
 1127SOL    HW1 6152   4.598   2.186   5.946
 1127SOL    HW2 6153   4.562   2.053   5.882
 1127SOL     MW 6154   4.541   2.121   5.933
 1128SOL     OW 6155   3.740   1.573   0.617
 1128SOL    HW1 6156   3.730   1.609   0.705
 1128SOL    HW2 6157   3.652   1.550   0.589
 1128SOL     MW 6158   3.728   1.575   0.624
 1129SOL     OW 6159   1.948   1.523   4.185
 1129SOL    HW1 6160   2.036   1.511   4.221
 1129SOL    HW2 6161   1.891   1.481   4.249
 1129SOL     MW 6162   1.952   1.516   4.198
 1130SOL     OW 6163   1.410   0.698   1.373
 1130SOL    HW1 6164   1.438   0.781   1.406
 1130SOL    HW2 6165   1.454   0.688   1.288
 1130SOL     MW 6166   1.419   0.707   1.366
 1131SOL     OW 6167   5.809   5.109   0.920
 1131SOL    HW1 6168   5.784   5.040   0.858
 1131SOL    HW2 6169   5.892   5.078   0.958
 1131SOL     MW 6170   5.817   5.096   0.917
 1132SOL     OW 6171   5.639   0.087   1.608
 1132SOL    HW1 6172   5.685   0.003   1.611
 1132SOL    HW2 6173   5.568   0.073   1.545
 1132SOL     MW 6174   5.636   0.074   1.600
 1133SOL     OW 6175   1.264   2.730   0.807
 1133SOL    HW1 6176   1.242   2.646   0.765
 1133SOL    HW2 6177   1.214   2.796   0.759
 1133SOL     MW 6178   1.255   2.728   0.795
 1134SOL     OW 6179   2.887   5.230   2.581
 1134SOL    HW1 6180   2.796   5.214   2.607
 1134SOL    HW2 6181   2.937   5.224   2.662
 1134SOL     MW 6182   2.882   5.227   2.594
 1135SOL     OW 6183   0.328   3.905   0.669
 1135SOL    HW1 6184   0.273   3.842   0.622
 1135SOL    HW2 6185   0.331   3.981   0.611
 1135SOL     MW 6186   0.321   3.907   0.655
 1136SOL     OW 6187   1.440   0.174   0.719
 1136SOL    HW1 6188   1.477   0.258   0.745
 1136SOL    HW2 6189   1.489   0.150   0.640
 1136SOL     MW 6190   1.451   0.181   0.712
 1137SOL     OW 6191   0.138   6.279   0.486
 1137SOL    HW1 6192   0.226   6.315   0.495
 1137SOL    HW2 6193   0.136   6.205   0.547
 1137SOL     MW 6194   0.149   6.274   0.495
 1138SOL     OW 6195   0.987   1.784   0.311
 1138SOL    HW1 6196   1.005   1.741   0.227
 1138SOL    HW2 6197   0.892   1.783   0.319
 1138SOL     MW 6198   0.977   1.777   0.302
 1139SOL     OW 6199   3.151   6.107   4.328
 1139SOL    HW1 6200   3.127   6.168   4.398
 1139SOL    HW2 6201   3.144   6.021   4.369
 1139SOL     MW 6202   3.147   6.104   4.343
 1140SOL     OW 6203   2.467   2.560   4.679
 1140SOL    HW1 6204   2.507   2.518   4.756
 1140SOL    HW2 6205   2.374   2.539   4.687
 1140SOL     MW 6206   2.460   2.552   4.690
 1141SOL     OW 6207   1.351   6.252   0.900
 1141SOL    HW1 6208   1.357   6.343   0.874
 1141SOL    HW2 6209   1.331   6.205   0.819
 1141SOL     MW 6210   1.349   6.257   0.887
 1142SOL     OW 6211   6.230   4.250   4.064
 1142SOL    HW1 6212   6.285   4.287   4.133
 1142SOL    HW2 6213   6.286   4.186   4.020
 1142SOL     MW 6214   6.244   4.246   4.067
 1143SOL     OW 6215   5.849   6.111   5.153
 1143SOL    HW1 6216   5.805   6.189   5.187
 1143SOL    HW2 6217   5.785   6.041   5.165
 1143SOL     MW 6218   5.835   6.112   5.159
 1144SOL     OW 6219   6.061   3.399   2.238
 1144SOL    HW1 6220   6.045   3.304   2.247
 1144SOL    HW2 6221   6.110   3.407   2.156
 1144SOL     MW 6222   6.065   3.388   2.229
 1145SOL     OW 6223   2.413   3.950   3.898
 1145SOL    HW1 6224   2.361   3.971   3.976
 1145SOL    HW2 6225   2.448   4.033   3.870
 1145SOL     MW 6226   2.411   3.962   3.905
 1146SOL     OW 6227   5.270   5.268   1.660
 1146SOL    HW1 6228   5.224   5.214   1.724
 1146SOL    HW2 6229   5.227   5.353   1.664
 1146SOL     MW 6230   5.258   5.272   1.668
 1147SOL     OW 6231   3.146   5.986   1.281
 1147SOL    HW1 6232   3.128   5.939   1.363
 1147SOL    HW2 6233   3.070   5.969   1.226
 1147SOL     MW 6234   3.134   5.978   1.285
 1148SOL     OW 6235   0.638   4.188   0.059
 1148SOL    HW1 6236   0.679   4.120   0.005
 1148SOL    HW2 6237   0.544   4.174   0.047
 1148SOL     MW 6238   0.631   4.177   0.050
 1149SOL     OW 6239   0.645   5.460   2.440
 1149SOL    HW1 6240   0.696   5.458   2.521
 1149SOL    HW2 6241   0.710   5.478   2.372
 1149SOL     MW 6242   0.660   5.462   2.442
 1150SOL     OW 6243   1.604   1.126   5.732
 1150SOL    HW1 6244   1.621   1.212   5.694
 1150SOL    HW2 6245   1.589   1.069   5.656
 1150SOL     MW 6246   1.604   1.129   5.717
 1151SOL     OW 6247   4.328   2.594   1.659
 1151SOL    HW1 6248   4.318   2.624   1.569
 1151SOL    HW2 6249   4.420   2.613   1.680
 1151SOL     MW 6250   4.339   2.600   1.650
 1152SOL     OW 6251   4.833   5.874   5.035
 1152SOL    HW1 6252   4.921   5.910   5.034
 1152SOL    HW2 6253   4.835   5.807   5.103
 1152SOL     MW 6254   4.844   5.870   5.043
 1153SOL     OW 6255   3.261   2.033   5.503
 1153SOL    HW1 6256   3.192   2.071   5.556
 1153SOL    HW2 6257   3.216   1.997   5.426
 1153SOL     MW 6258   3.247   2.033   5.500
 1154SOL     OW 6259   5.971   5.441   3.899
 1154SOL    HW1 6260   6.062   5.449   3.928
 1154SOL    HW2 6261   5.932   5.527   3.916
 1154SOL     MW 6262   5.977   5.453   3.905
 1155SOL     OW 6263   4.695   6.045   0.171
 1155SOL    HW1 6264   4.634   6.092   0.113
 1155SOL    HW2 6265   4.639   6.010   0.240
 1155SOL     MW 6266   4.680   6.047   0.172
 1156SOL     OW 6267   3.672   3.920   3.274
 1156SOL    HW1 6268   3.598   3.866   3.247
 1156SOL    HW2 6269   3.656   3.937   3.367
 1156SOL     MW 6270   3.661   3.915   3.282
 1157SOL     OW 6271   1.576   4.399   0.117
 1157SOL    HW1 6272   1.574   4.478   0.064
 1157SOL    HW2 6273   1.652   4.410   0.174
 1157SOL     MW 6274   1.585   4.410   0.117
 1158SOL     OW 6275   3.800   3.087   5.034
 1158SOL    HW1 6276   3.742   3.164   5.036
 1158SOL    HW2 6277   3.888   3.125   5.029
 1158SOL     MW 6278   3.804   3.102   5.033
 1159SOL     OW 6279   5.214   5.579   1.547
 1159SOL    HW1 6280   5.152   5.576   1.620
 1159SOL    HW2 6281   5.163   5.612   1.473
 1159SOL     MW 6282   5.200   5.583   1.547
 1160SOL     OW 6283   0.240   3.754   0.992
 1160SOL    HW1 6284   0.203   3.795   0.914
 1160SOL    HW2 6285   0.174   3.689   1.019
 1160SOL     MW 6286   0.227   3.751   0.985
 1161SOL     OW 6287   4.902   2.120   3.890
 1161SOL    HW1 6288   4.884   2.170   3.810
 1161SOL    HW2 6289   4.821   2.072   3.906
 1161SOL     MW 6290   4.889   2.121   3.882
 1162SOL     OW 6291   5.172   5.340   5.088
 1162SOL    HW1 6292   5.221   5.360   5.009
 1162SOL    HW2 6293   5.200   5.406   5.151
 1162SOL     MW 6294   5.182   5.351   5.086
 1163SOL     OW 6295   5.181   2.163   2.370
 1163SOL    HW1 6296   5.240   2.096   2.334
 1163SOL    HW2 6297   5.191   2.155   2.465
 1163SOL     MW 6298   5.190   2.153   2.378
 1164SOL     OW 6299   4.256   0.612   5.096
 1164SOL    HW1 6300   4.194   0.564   5.042
 1164SOL    HW2 6301   4.211   0.694   5.118
 1164SOL     MW 6302   4.243   0.617   5.092
 1165SOL     OW 6303   5.620   2.342   5.431
 1165SOL    HW1 6304   5.619   2.415   5.369
 1165SOL    HW2 6305   5.531   2.307   5.428
 1165SOL     MW 6306   5.608   2.347   5.423
 1166SOL     OW 6307   5.811   1.846   5.820
 1166SOL    HW1 6308   5.813   1.884   5.732
 1166SOL    HW2 6309   5.848   1.915   5.876
 1166SOL     MW 6310   5.816   1.859   5.816
 1167SOL     OW 6311   1.092   0.216   5.997
 1167SOL    HW1 6312   1.017   0.177   6.041
 1167SOL    HW2 6313   1.166   0.199   6.056
 1167SOL     MW 6314   1.092   0.208   6.010
 1168SOL     OW 6315   1.503   4.459   2.856
 1168SOL    HW1 6316   1.460   4.427   2.776
 1168SOL    HW2 6317   1.432   4.499   2.907
 1168SOL     MW 6318   1.488   4.460   2.852
 1169SOL     OW 6319   2.942   5.556   5.073
 1169SOL    HW1 6320   2.911   5.481   5.124
 1169SOL    HW2 6321   2.919   5.534   4.983
 1169SOL     MW 6322   2.935   5.544   5.068
 1170SOL     OW 6323   2.246   3.709   3.972
 1170SOL    HW1 6324   2.296   3.770   3.917
 1170SOL    HW2 6325   2.185   3.666   3.912
 1170SOL     MW 6326   2.245   3.712   3.958
 1171SOL     OW 6327   4.461   4.443   4.770
 1171SOL    HW1 6328   4.409   4.524   4.779
 1171SOL    HW2 6329   4.518   4.444   4.847
 1171SOL     MW 6330   4.461   4.454   4.781
 1172SOL     OW 6331   0.994   0.954   2.960
 1172SOL    HW1 6332   1.056   1.021   2.988
 1172SOL    HW2 6333   0.960   0.917   3.042
 1172SOL     MW 6334   0.998   0.957   2.974
 1173SOL     OW 6335   3.501   1.738   0.164
 1173SOL    HW1 6336   3.579   1.792   0.178
 1173SOL    HW2 6337   3.463   1.727   0.251
 1173SOL     MW 6338   3.506   1.744   0.177
 1174SOL     OW 6339   0.428   4.959   0.128
 1174SOL    HW1 6340   0.423   4.956   0.032
 1174SOL    HW2 6341   0.478   4.881   0.152
 1174SOL     MW 6342   0.434   4.949   0.119
 1175SOL     OW 6343   2.120   0.376   3.053
 1175SOL    HW1 6344   2.199   0.351   3.004
 1175SOL    HW2 6345   2.128   0.328   3.136
 1175SOL     MW 6346   2.131   0.366   3.057
 1176SOL     OW 6347   0.829   1.514   2.769
 1176SOL    HW1 6348   0.890   1.445   2.796
 1176SOL    HW2 6349   0.775   1.529   2.847
 1176SOL     MW 6350   0.830   1.507   2.783
 1177SOL     OW 6351   2.574   0.429   4.299
 1177SOL    HW1 6352   2.543   0.445   4.209
 1177SOL    HW2 6353   2.619   0.510   4.323
 1177SOL     MW 6354   2.576   0.442   4.290
 1178SOL     OW 6355   5.879   3.585   1.174
 1178SOL    HW1 6356   5.810   3.620   1.231
 1178SOL    HW2 6357   5.943   3.547   1.234
 1178SOL     MW 6358   5.878   3.585   1.189
 1179SOL     OW 6359   0.331   1.751   3.795
 1179SOL    HW1 6360   0.378   1.678   3.832
 1179SOL    HW2 6361   0.397   1.820   3.786
 1179SOL     MW 6362   0.345   1.751   3.798
 1180SOL     OW 6363   1.593   1.017   2.136
 1180SOL    HW1 6364   1.552   0.951   2.194
 1180SOL    HW2 6365   1.632   0.964   2.066
 1180SOL     MW 6366   1.593   1.001   2.135
 1181SOL     OW 6367   1.087   1.018   2.252
 1181SOL    HW1 6368   1.008   1.049   2.208
 1181SOL    HW2 6369   1.135   0.969   2.184
 1181SOL     MW 6370   1.083   1.016   2.238
 1182SOL     OW 6371   1.263   0.617   5.345
 1182SOL    HW1 6372   1.192   0.625   5.408
 1182SOL    HW2 6373   1.301   0.705   5.341
 1182SOL     MW 6374   1.259   0.630   5.353
 1183SOL     OW 6375   0.714   3.479   0.492
 1183SOL    HW1 6376   0.779   3.549   0.503
 1183SOL    HW2 6377   0.697   3.478   0.398
 1183SOL     MW 6378   0.720   3.488   0.481
 1184SOL     OW 6379   6.104   2.910   4.950
 1184SOL    HW1 6380   6.178   2.883   5.004
 1184SOL    HW2 6381   6.077   2.995   4.986
 1184SOL     MW 6382   6.110   2.918   4.961
 1185SOL     OW 6383   3.038   5.634   2.999
 1185SOL    HW1 6384   3.070   5.682   2.922
 1185SOL    HW2 6385   3.107   5.646   3.065
 1185SOL     MW 6386   3.051   5.642   2.998
 1186SOL     OW 6387   1.445   3.026   2.140
 1186SOL    HW1 6388   1.426   2.954   2.080
 1186SOL    HW2 6389   1.519   2.995   2.193
 1186SOL     MW 6390   1.452   3.013   2.139
 1187SOL     OW 6391   5.180   5.859   6.161
 1187SOL    HW1 6392   5.171   5.764   6.147
 1187SOL    HW2 6393   5.098   5.885   6.204
 1187SOL     MW 6394   5.168   5.850   6.165
 1188SOL     OW 6395   5.853   2.446   2.531
 1188SOL    HW1 6396   5.822   2.418   2.617
 1188SOL    HW2 6397   5.866   2.541   2.539
 1188SOL     MW 6398   5.851   2.455   2.543
 1189SOL     OW 6399   3.642   1.692   5.939
 1189SOL    HW1 6400   3.702   1.694   6.014
 1189SOL    HW2 6401   3.691   1.736   5.869
 1189SOL     MW 6402   3.656   1.698   5.940
 1190SOL     OW 6403   2.794   0.997   1.124
 1190SOL    HW1 6404   2.732   0.931   1.155
 1190SOL    HW2 6405   2.740   1.074   1.111
 1190SOL     MW 6406   2.779   0.998   1.126
 1191SOL     OW 6407   3.102   3.451   1.266
 1191SOL    HW1 6408   3.060   3.464   1.182
 1191SOL    HW2 6409   3.192   3.482   1.253
 1191SOL     MW 6410   3.108   3.457   1.254
 1192SOL     OW 6411   1.285   2.316   6.287
 1192SOL    HW1 6412   1.286   2.239   6.230
 1192SOL    HW2 6413   1.370   2.357   6.274
 1192SOL     MW 6414   1.296   2.311   6.278
 1193SOL     OW 6415   5.267   2.942   1.103
 1193SOL    HW1 6416   5.204   2.873   1.080
 1193SOL    HW2 6417   5.218   3.002   1.158
 1193SOL     MW 6418   5.253   2.941   1.107
 1194SOL     OW 6419   1.588   2.169   6.010
 1194SOL    HW1 6420   1.495   2.154   6.029
 1194SOL    HW2 6421   1.595   2.157   5.915
 1194SOL     MW 6422   1.577   2.166   6.000
 1195SOL     OW 6423   4.888   1.112   0.685
 1195SOL    HW1 6424   4.973   1.077   0.713
 1195SOL    HW2 6425   4.907   1.201   0.656
 1195SOL     MW 6426   4.902   1.119   0.685
 1196SOL     OW 6427   2.148   0.002   3.135
 1196SOL    HW1 6428   2.106   0.000   3.049
 1196SOL    HW2 6429   2.076   0.003   3.198
 1196SOL     MW 6430   2.134   0.002   3.132
 1197SOL     OW 6431   0.984   3.627   0.491
 1197SOL    HW1 6432   0.995   3.578   0.409
 1197SOL    HW2 6433   0.951   3.712   0.463
 1197SOL     MW 6434   0.981   3.632   0.477
 1198SOL     OW 6435   3.609   5.551   2.640
 1198SOL    HW1 6436   3.636   5.602   2.563
 1198SOL    HW2 6437   3.686   5.550   2.696
 1198SOL     MW 6438   3.622   5.557   2.637
 1199SOL     OW 6439   1.243   5.368   4.206
 1199SOL    HW1 6440   1.201   5.424   4.271
 1199SOL    HW2 6441   1.327   5.410   4.187
 1199SOL     MW 6442   1.248   5.380   4.212
 1200SOL     OW 6443   1.560   3.143   3.290
 1200SOL    HW1 6444   1.556   3.163   3.384
 1200SOL    HW2 6445   1.624   3.205   3.256
 1200SOL     MW 6446   1.568   3.153   3.298
 1201SOL     OW 6447   1.089   1.849   4.932
 1201SOL    HW1 6448   1.091   1.924   4.872
 1201SOL    HW2 6449   1.015   1.866   4.990
 1201SOL     MW 6450   1.080   1.861   4.932
 1202SOL     OW 6451   3.903   5.736   4.532
 1202SOL    HW1 6452   3.849   5.722   4.610
 1202SOL    HW2 6453   3.992   5.750   4.567
 1202SOL     MW 6454   3.908   5.736   4.547
 1203SOL     OW 6455   1.578   0.253   4.704
 1203SOL    HW1 6456   1.490   0.273   4.674
 1203SOL    HW2 6457   1.587   0.158   4.692
 1203SOL     MW 6458   1.568   0.243   4.699
 1204SOL     OW 6459   6.147   0.958   4.236
 1204SOL    HW1 6460   6.242   0.958   4.241
 1204SOL    HW2 6461   6.122   1.050   4.233
 1204SOL     MW 6462   6.156   0.970   4.236
 1205SOL     OW 6463   3.855   4.176   1.697
 1205SOL    HW1 6464   3.855   4.224   1.615
 1205SOL    HW2 6465   3.855   4.084   1.670
 1205SOL     MW 6466   3.855   4.170   1.683
 1206SOL     OW 6467   2.459   2.810   1.370
 1206SOL    HW1 6468   2.460   2.772   1.281
 1206SOL    HW2 6469   2.498   2.742   1.424
 1206SOL     MW 6470   2.464   2.796   1.365
 1207SOL     OW 6471   6.227   2.239   5.462
 1207SOL    HW1 6472   6.172   2.176   5.508
 1207SOL    HW2 6473   6.225   2.210   5.370
 1207SOL     MW 6474   6.220   2.227   5.456
 1208SOL     OW 6475   0.275   2.236   2.251
 1208SOL    HW1 6476   0.229   2.160   2.214
 1208SOL    HW2 6477   0.364   2.204   2.268
 1208SOL     MW 6478   0.281   2.222   2.249
 1209SOL     OW 6479   5.953   0.849   1.910
 1209SOL    HW1 6480   5.924   0.912   1.843
 1209SOL    HW2 6481   5.951   0.899   1.992
 1209SOL     MW 6482   5.949   0.865   1.912
 1210SOL     OW 6483   1.367   0.746   3.542
 1210SOL    HW1 6484   1.425   0.681   3.502
 1210SOL    HW2 6485   1.391   0.747   3.634
 1210SOL     MW 6486   1.377   0.738   3.548
 1211SOL     OW 6487   4.624   3.116   0.639
 1211SOL    HW1 6488   4.710   3.076   0.656
 1211SOL    HW2 6489   4.604   3.092   0.549
 1211SOL     MW 6490   4.633   3.107   0.630
 1212SOL     OW 6491   4.441   3.545   2.296
 1212SOL    HW1 6492   4.400   3.622   2.258
 1212SOL    HW2 6493   4.464   3.572   2.385
 1212SOL     MW 6494   4.439   3.558   2.303
 1213SOL     OW 6495   1.415   0.839   2.292
 1213SOL    HW1 6496   1.489   0.815   2.348
 1213SOL    HW2 6497   1.343   0.784   2.324
 1213SOL     MW 6498   1.415   0.829   2.303
 1214SOL     OW 6499   4.931   6.015   0.795
 1214SOL    HW1 6500   5.002   6.079   0.799
 1214SOL    HW2 6501   4.866   6.049   0.856
 1214SOL     MW 6502   4.932   6.028   0.803
 1215SOL     OW 6503   0.586   5.840   5.202
 1215SOL    HW1 6504   0.516   5.903   5.220
 1215SOL    HW2 6505   0.540   5.764   5.166
 1215SOL     MW 6506   0.571   5.839   5.200
 1216SOL     OW 6507   4.104   3.905   0.767
 1216SOL    HW1 6508   4.166   3.868   0.704
 1216SOL    HW2 6509   4.150   3.979   0.806
 1216SOL     MW 6510   4.118   3.910   0.764
 1217SOL     OW 6511   2.612   5.360   4.209
 1217SOL    HW1 6512   2.679   5.305   4.248
 1217SOL    HW2 6513   2.582   5.416   4.281
 1217SOL     MW 6514   2.617   5.360   4.223
 1218SOL     OW 6515   2.483   2.520   0.198
 1218SOL    HW1 6516   2.564   2.512   0.248
 1218SOL    HW2 6517   2.478   2.439   0.147
 1218SOL     MW 6518   2.493   2.509   0.198
 1219SOL     OW 6519   6.159   4.351   3.108
 1219SOL    HW1 6520   6.116   4.391   3.032
 1219SOL    HW2 6521   6.142   4.257   3.098
 1219SOL     MW 6522   6.151   4.344   3.097
 1220SOL     OW 6523   5.713   3.171   0.557
 1220SOL    HW1 6524   5.703   3.133   0.469
 1220SOL    HW2 6525   5.744   3.098   0.610
 1220SOL     MW 6526   5.715   3.156   0.552
 1221SOL     OW 6527   5.069   0.386   4.394
 1221SOL    HW1 6528   5.032   0.355   4.476
 1221SOL    HW2 6529   5.164   0.380   4.406
 1221SOL     MW 6530   5.076   0.381   4.406
 1222SOL     OW 6531   4.197   5.911  -0.001
 1222SOL    HW1 6532   4.111   5.885   0.031
 1222SOL    HW2 6533   4.232   5.966   0.069
 1222SOL     MW 6534   4.190   5.915   0.012
 1223SOL     OW 6535   2.776   4.940   4.287
 1223SOL    HW1 6536   2.867   4.953   4.314
 1223SOL    HW2 6537   2.724   4.981   4.357
 1223SOL     MW 6538   2.781   4.947   4.300
 1224SOL     OW 6539   1.978   0.209   2.652
 1224SOL    HW1 6540   1.915   0.213   2.724
 1224SOL    HW2 6541   2.049   0.153   2.685
 1224SOL     MW 6542   1.979   0.202   2.665
 1225SOL     OW 6543   4.390   3.806   6.043
 1225SOL    HW1 6544   4.396   3.830   5.950
 1225SOL    HW2 6545   4.309   3.755   6.049
 1225SOL     MW 6546   4.380   3.803   6.032
 1226SOL     OW 6547   2.039   0.635   0.844
 1226SOL    HW1 6548   2.027   0.571   0.914
 1226SOL    HW2 6549   2.123   0.613   0.805
 1226SOL     MW 6550   2.048   0.624   0.848
 1227SOL     OW 6551   4.642   3.692   6.268
 1227SOL    HW1 6552   4.634   3.785   6.246
 1227SOL    HW2 6553   4.693   3.691   6.349
 1227SOL     MW 6554   4.648   3.704   6.276
 1228SOL     OW 6555   4.187   3.153   4.363
 1228SOL    HW1 6556   4.161   3.238   4.325
 1228SOL    HW2 6557   4.106   3.118   4.399
 1228SOL     MW 6558   4.173   3.160   4.363
 1229SOL     OW 6559   2.402   3.061   0.120
 1229SOL    HW1 6560   2.344   3.041   0.047
 1229SOL    HW2 6561   2.362   3.015   0.195
 1229SOL     MW 6562   2.389   3.053   0.120
 1230SOL     OW 6563   1.727   6.199   4.133
 1230SOL    HW1 6564   1.748   6.234   4.046
 1230SOL    HW2 6565   1.680   6.271   4.177
 1230SOL     MW 6566   1.724   6.213   4.127
 1231SOL     OW 6567   3.505   2.517   0.059
 1231SOL    HW1 6568   3.421   2.480   0.087
 1231SOL    HW2 6569   3.559   2.516   0.138
 1231SOL     MW 6570   3.501   2.512   0.073
 1232SOL     OW 6571   2.891   0.596   4.977
 1232SOL    HW1 6572   2.969   0.543   4.959
 1232SOL    HW2 6573   2.920   0.686   4.966
 1232SOL     MW 6574   2.904   0.602   4.973
 1233SOL     OW 6575   2.705   5.084   2.001
 1233SOL    HW1 6576   2.739   5.172   1.983
 1233SOL    HW2 6577   2.648   5.096   2.077
 1233SOL     MW 6578   2.702   5.097   2.009
 1234SOL     OW 6579   6.267   2.168   4.423
 1234SOL    HW1 6580   6.213   2.137   4.497
 1234SOL    HW2 6581   6.355   2.139   4.444
 1234SOL     MW 6582   6.271   2.160   4.435
 1235SOL     OW 6583   2.302   4.333   0.851
 1235SOL    HW1 6584   2.389   4.329   0.811
 1235SOL    HW2 6585   2.293   4.249   0.896
 1235SOL     MW 6586   2.312   4.322   0.851
 1236SOL     OW 6587   0.435   0.466   3.707
 1236SOL    HW1 6588   0.503   0.402   3.728
 1236SOL    HW2 6589   0.450   0.537   3.769
 1236SOL     MW 6590   0.446   0.467   3.717
 1237SOL     OW 6591   4.486   3.315   0.724
 1237SOL    HW1 6592   4.456   3.306   0.815
 1237SOL    HW2 6593   4.533   3.234   0.706
 1237SOL     MW 6594   4.488   3.304   0.733
 1238SOL     OW 6595   1.240   0.511   2.304
 1238SOL    HW1 6596   1.329   0.524   2.337
 1238SOL    HW2 6597   1.206   0.437   2.356
 1238SOL     MW 6598   1.247   0.503   2.315
 1239SOL     OW 6599   4.774   2.046   4.792
 1239SOL    HW1 6600   4.765   2.077   4.882
 1239SOL    HW2 6601   4.867   2.024   4.783
 1239SOL     MW 6602   4.785   2.047   4.803
 1240SOL     OW 6603   0.329   5.639   4.776
 1240SOL    HW1 6604   0.389   5.576   4.817
 1240SOL    HW2 6605   0.370   5.661   4.693
 1240SOL     MW 6606   0.342   5.634   4.771
 1241SOL     OW 6607   0.988   5.289   0.988
 1241SOL    HW1 6608   0.899   5.285   0.953
 1241SOL    HW2 6609   0.999   5.206   1.035
 1241SOL     MW 6610   0.978   5.278   0.989
 1242SOL     OW 6611   2.997   1.803   5.570
 1242SOL    HW1 6612   2.923   1.861   5.591
 1242SOL    HW2 6613   2.988   1.728   5.629
 1242SOL     MW 6614   2.987   1.802   5.581
 1243SOL     OW 6615   0.323   1.856   0.954
 1243SOL    HW1 6616   0.389   1.912   0.995
 1243SOL    HW2 6617   0.271   1.825   1.027
 1243SOL     MW 6618   0.325   1.859   0.969
 1244SOL     OW 6619   4.470   4.984   5.225
 1244SOL    HW1 6620   4.545   4.934   5.195
 1244SOL    HW2 6621   4.450   5.044   5.153
 1244SOL     MW 6622   4.477   4.985   5.212
 1245SOL     OW 6623   4.443   3.859   1.743
 1245SOL    HW1 6624   4.484   3.836   1.659
 1245SOL    HW2 6625   4.438   3.775   1.790
 1245SOL     MW 6626   4.448   3.845   1.738
 1246SOL     OW 6627   3.616   6.241   4.590
 1246SOL    HW1 6628   3.607   6.335   4.572
 1246SOL    HW2 6629   3.702   6.233   4.631
 1246SOL     MW 6630   3.626   6.252   4.593
 1247SOL     OW 6631   3.470   5.348   5.246
 1247SOL    HW1 6632   3.541   5.400   5.283
 1247SOL    HW2 6633   3.484   5.260   5.281
 1247SOL     MW 6634   3.480   5.344   5.255
 1248SOL     OW 6635   0.875   5.429   3.236
 1248SOL    HW1 6636   0.791   5.474   3.240
 1248SOL    HW2 6637   0.873   5.366   3.308
 1248SOL     MW 6638   0.864   5.426   3.245
 1249SOL     OW 6639   0.412   0.786   2.211
 1249SOL    HW1 6640   0.412   0.857   2.275
 1249SOL    HW2 6641   0.464   0.819   2.138
 1249SOL     MW 6642   0.419   0.800   2.210
 1250SOL     OW 6643   4.505   4.408   4.494
 1250SOL    HW1 6644   4.445   4.433   4.565
 1250SOL    HW2 6645   4.472   4.325   4.462
 1250SOL     MW 6646   4.493   4.401   4.499
 1251SOL     OW 6647   0.978   1.560   3.063
 1251SOL    HW1 6648   0.885   1.537   3.060
 1251SOL    HW2 6649   1.005   1.542   3.153
 1251SOL     MW 6650   0.970   1.556   3.074
 1252SOL     OW 6651   1.119   4.964   2.226
 1252SOL    HW1 6652   1.141   5.023   2.153
 1252SOL    HW2 6653   1.029   4.986   2.249
 1252SOL     MW 6654   1.111   4.975   2.219
 1253SOL     OW 6655   2.582   6.155   1.627
 1253SOL    HW1 6656   2.628   6.101   1.692
 1253SOL    HW2 6657   2.584   6.243   1.664
 1253SOL     MW 6658   2.588   6.159   1.640
 1254SOL     OW 6659   3.851   4.431   0.957
 1254SOL    HW1 6660   3.898   4.448   0.875
 1254SOL    HW2 6661   3.907   4.371   1.005
 1254SOL     MW 6662   3.864   4.426   0.952
 1255SOL     OW 6663   0.495   0.707   0.294
 1255SOL    HW1 6664   0.500   0.627   0.346
 1255SOL    HW2 6665   0.484   0.777   0.358
 1255SOL     MW 6666   0.494   0.707   0.309
 1256SOL     OW 6667   4.873   0.767   0.427
 1256SOL    HW1 6668   4.817   0.712   0.372
 1256SOL    HW2 6669   4.903   0.837   0.370
 1256SOL     MW 6670   4.869   0.769   0.413
 1257SOL     OW 6671   5.641   0.297   5.214
 1257SOL    HW1 6672   5.704   0.345   5.162
 1257SOL    HW2 6673   5.666   0.315   5.305
 1257SOL     MW 6674   5.652   0.304   5.219
 1258SOL     OW 6675   5.457   5.608   4.244
 1258SOL    HW1 6676   5.481   5.517   4.228
 1258SOL    HW2 6677   5.369   5.617   4.207
 1258SOL     MW 6678   5.449   5.598   4.237
 1259SOL     OW 6679   5.958   3.990   2.575
 1259SOL    HW1 6680   6.043   4.019   2.542
 1259SOL    HW2 6681   5.917   3.947   2.500
 1259SOL     MW 6682   5.964   3.988   2.561
 1260SOL     OW 6683   5.536   3.389   1.404
 1260SOL    HW1 6684   5.469   3.457   1.413
 1260SOL    HW2 6685   5.511   3.342   1.324
 1260SOL     MW 6686   5.524   3.390   1.395
 1261SOL     OW 6687   2.622   1.810   2.285
 1261SOL    HW1 6688   2.662   1.897   2.277
 1261SOL    HW2 6689   2.582   1.810   2.372
 1261SOL     MW 6690   2.622   1.822   2.295
 1262SOL     OW 6691   3.047   1.044   5.628
 1262SOL    HW1 6692   3.112   1.109   5.656
 1262SOL    HW2 6693   3.016   1.077   5.543
 1262SOL     MW 6694   3.051   1.057   5.620
 1263SOL     OW 6695   2.935   2.167   4.645
 1263SOL    HW1 6696   2.856   2.118   4.619
 1263SOL    HW2 6697   2.925   2.252   4.602
 1263SOL     MW 6698   2.923   2.172   4.636
 1264SOL     OW 6699   4.329   3.988   4.977
 1264SOL    HW1 6700   4.366   3.951   4.897
 1264SOL    HW2 6701   4.276   3.916   5.014
 1264SOL     MW 6702   4.327   3.974   4.972
 1265SOL     OW 6703   6.035   2.051   2.825
 1265SOL    HW1 6704   6.090   2.110   2.773
 1265SOL    HW2 6705   6.088   1.971   2.835
 1265SOL     MW 6706   6.049   2.047   2.819
 1266SOL     OW 6707   4.408   5.464   2.991
 1266SOL    HW1 6708   4.413   5.380   2.944
 1266SOL    HW2 6709   4.353   5.445   3.067
 1266SOL     MW 6710   4.401   5.451   2.994
 1267SOL     OW 6711   0.415   2.945   0.121
 1267SOL    HW1 6712   0.365   2.870   0.086
 1267SOL    HW2 6713   0.464   2.907   0.194
 1267SOL     MW 6714   0.415   2.929   0.126
 1268SOL     OW 6715   0.280   1.588   1.962
 1268SOL    HW1 6716   0.259   1.679   1.946
 1268SOL    HW2 6717   0.322   1.588   2.048
 1268SOL     MW 6718   0.283   1.600   1.971
 1269SOL     OW 6719   3.786   4.154   4.697
 1269SOL    HW1 6720   3.820   4.243   4.687
 1269SOL    HW2 6721   3.861   4.098   4.674
 1269SOL     MW 6722   3.800   4.158   4.693
 1270SOL     OW 6723   1.459   1.369   0.030
 1270SOL    HW1 6724   1.409   1.439   0.072
 1270SOL    HW2 6725   1.525   1.415  -0.022
 1270SOL     MW 6726   1.461   1.385   0.028
 1271SOL     OW 6727   1.599   4.178   3.392
 1271SOL    HW1 6728   1.684   4.217   3.372
 1271SOL    HW2 6729   1.603   4.162   3.486
 1271SOL     MW 6730   1.611   4.181   3.402
 1272SOL     OW 6731   6.244   0.469   4.739
 1272SOL    HW1 6732   6.286   0.510   4.664
 1272SOL    HW2 6733   6.239   0.539   4.804
 1272SOL     MW 6734   6.249   0.483   4.738
 1273SOL     OW 6735   5.852   1.488   5.080
 1273SOL    HW1 6736   5.778   1.537   5.115
 1273SOL    HW2 6737   5.918   1.491   5.150
 1273SOL     MW 6738   5.851   1.494   5.094
 1274SOL     OW 6739   5.834   4.731   3.379
 1274SOL    HW1 6740   5.743   4.714   3.402
 1274SOL    HW2 6741   5.840   4.828   3.376
 1274SOL     MW 6742   5.823   4.742   3.381
 1275SOL     OW 6743   0.339   1.904   5.952
 1275SOL    HW1 6744   0.420   1.945   5.983
 1275SOL    HW2 6745   0.358   1.810   5.953
 1275SOL     MW 6746   0.352   1.898   5.956
 1276SOL     OW 6747   0.568   6.247   0.601
 1276SOL    HW1 6748   0.499   6.184   0.622
 1276SOL    HW2 6749   0.642   6.193   0.573
 1276SOL     MW 6750   0.569   6.232   0.600
 1277SOL     OW 6751   5.780   5.181   3.037
 1277SOL    HW1 6752   5.826   5.231   2.969
 1277SOL    HW2 6753   5.800   5.089   3.017
 1277SOL     MW 6754   5.789   5.175   3.026
 1278SOL     OW 6755   2.805   0.886   5.317
 1278SOL    HW1 6756   2.776   0.826   5.385
 1278SOL    HW2 6757   2.725   0.907   5.269
 1278SOL     MW 6758   2.791   0.881   5.320
 1279SOL     OW 6759   5.960   3.712   5.077
 1279SOL    HW1 6760   5.997   3.788   5.123
 1279SOL    HW2 6761   6.009   3.638   5.111
 1279SOL     MW 6762   5.971   3.712   5.088
 1280SOL     OW 6763   6.022   0.069   3.709
 1280SOL    HW1 6764   6.079   0.146   3.715
 1280SOL    HW2 6765   5.933   0.103   3.714
 1280SOL     MW 6766   6.018   0.082   3.710
 1281SOL     OW 6767   6.250   4.009   5.687
 1281SOL    HW1 6768   6.331   4.005   5.636
 1281SOL    HW2 6769   6.188   3.956   5.637
 1281SOL     MW 6770   6.253   4.002   5.674
 1282SOL     OW 6771   6.255   0.072   3.945
 1282SOL    HW1 6772   6.223   0.148   3.896
 1282SOL    HW2 6773   6.197   0.066   4.021
 1282SOL     MW 6774   6.243   0.081   3.948
 1283SOL     OW 6775   5.296   2.064   5.057
 1283SOL    HW1 6776   5.240   1.988   5.037
 1283SOL    HW2 6777   5.311   2.106   4.972
 1283SOL     MW 6778   5.291   2.060   5.043
 1284SOL     OW 6779   3.253   0.107   0.823
 1284SOL    HW1 6780   3.338   0.147   0.840
 1284SOL    HW2 6781   3.193   0.181   0.812
 1284SOL     MW 6782   3.256   0.122   0.824
 1285SOL     OW 6783   4.861   5.204   2.047
 1285SOL    HW1 6784   4.789   5.263   2.024
 1285SOL    HW2 6785   4.820   5.118   2.057
 1285SOL     MW 6786   4.847   5.200   2.045
 1286SOL     OW 6787   5.729   3.561   2.537
 1286SOL    HW1 6788   5.798   3.518   2.486
 1286SOL    HW2 6789   5.647   3.530   2.498
 1286SOL     MW 6790   5.727   3.551   2.525
 1287SOL     OW 6791   2.048   4.016   4.480
 1287SOL    HW1 6792   2.100   4.071   4.422
 1287SOL    HW2 6793   2.010   4.077   4.544
 1287SOL     MW 6794   2.050   4.031   4.481
 1288SOL     OW 6795   1.401   4.602   2.510
 1288SOL    HW1 6796   1.443   4.606   2.424
 1288SOL    HW2 6797   1.469   4.630   2.571
 1288SOL     MW 6798   1.415   4.606   2.507
 1289SOL     OW 6799   4.609   1.184   6.182
 1289SOL    HW1 6800   4.605   1.280   6.177
 1289SOL    HW2 6801   4.520   1.158   6.208
 1289SOL     MW 6802   4.597   1.192   6.185
 1290SOL     OW 6803   1.490   5.198   5.881
 1290SOL    HW1 6804   1.471   5.281   5.836
 1290SOL    HW2 6805   1.583   5.182   5.864
 1290SOL     MW 6806   1.500   5.207   5.873
 1291SOL     OW 6807   4.105   4.466   2.209
 1291SOL    HW1 6808   4.080   4.418   2.288
 1291SOL    HW2 6809   4.067   4.554   2.222
 1291SOL     MW 6810   4.097   4.471   2.221
 1292SOL     OW 6811   4.237   6.141   0.147
 1292SOL    HW1 6812   4.330   6.145   0.125
 1292SOL    HW2 6813   4.194   6.198   0.083
 1292SOL     MW 6814   4.243   6.149   0.136
 1293SOL     OW 6815   4.184   4.377   4.613
 1293SOL    HW1 6816   4.220   4.461   4.642
 1293SOL    HW2 6817   4.194   4.320   4.689
 1293SOL     MW 6818   4.190   4.381   4.626
 1294SOL     OW 6819   4.949   2.011   2.336
 1294SOL    HW1 6820   4.885   2.067   2.292
 1294SOL    HW2 6821   5.029   2.063   2.338
 1294SOL     MW 6822   4.951   2.024   2.331
 1295SOL     OW 6823   0.742   5.066   0.105
 1295SOL    HW1 6824   0.807   5.053   0.036
 1295SOL    HW2 6825   0.690   4.986   0.105
 1295SOL     MW 6826   0.744   5.054   0.096
 1296SOL     OW 6827   0.014   5.475   0.247
 1296SOL    HW1 6828  -0.049   5.510   0.310
 1296SOL    HW2 6829   0.099   5.501   0.281
 1296SOL     MW 6830   0.016   5.483   0.259
 1297SOL     OW 6831   0.017   6.188   6.247
 1297SOL    HW1 6832   0.041   6.107   6.201
 1297SOL    HW2 6833   0.042   6.172   6.338
 1297SOL     MW 6834   0.023   6.175   6.253
 1298SOL     OW 6835   1.019   4.030   2.161
 1298SOL    HW1 6836   0.952   4.007   2.225
 1298SOL    HW2 6837   1.094   3.975   2.184
 1298SOL     MW 6838   1.020   4.019   2.172
 1299SOL     OW 6839   3.514   4.535   4.377
 1299SOL    HW1 6840   3.575   4.602   4.408
 1299SOL    HW2 6841   3.547   4.510   4.291
 1299SOL     MW 6842   3.526   4.540   4.370
 1300SOL     OW 6843   3.660   5.041   5.672
 1300SOL    HW1 6844   3.582   5.002   5.712
 1300SOL    HW2 6845   3.731   4.982   5.697
 1300SOL     MW 6846   3.659   5.029   5.680
 1301SOL     OW 6847   0.222   5.363   5.068
 1301SOL    HW1 6848   0.286   5.328   5.130
 1301SOL    HW2 6849   0.144   5.309   5.082
 1301SOL     MW 6850   0.220   5.351   5.078
 1302SOL     OW 6851   5.433   0.964   6.243
 1302SOL    HW1 6852   5.351   0.936   6.203
 1302SOL    HW2 6853   5.497   0.900   6.212
 1302SOL     MW 6854   5.431   0.953   6.234
 1303SOL     OW 6855   3.303   1.030   5.515
 1303SOL    HW1 6856   3.250   0.951   5.502
 1303SOL    HW2 6857   3.361   1.008   5.588
 1303SOL     MW 6858   3.304   1.017   5.523
 1304SOL     OW 6859   3.358   0.362   3.755
 1304SOL    HW1 6860   3.359   0.382   3.849
 1304SOL    HW2 6861   3.419   0.288   3.746
 1304SOL     MW 6862   3.366   0.355   3.766
 1305SOL     OW 6863   5.749   0.614   0.197
 1305SOL    HW1 6864   5.803   0.649   0.127
 1305SOL    HW2 6865   5.693   0.549   0.154
 1305SOL     MW 6866   5.749   0.610   0.183
 1306SOL     OW 6867   0.964   2.196   1.590
 1306SOL    HW1 6868   0.950   2.212   1.496
 1306SOL    HW2 6869   1.059   2.197   1.600
 1306SOL     MW 6870   0.974   2.198   1.579
 1307SOL     OW 6871   4.229   3.945   1.958
 1307SOL    HW1 6872   4.133   3.946   1.955
 1307SOL    HW2 6873   4.254   4.037   1.967
 1307SOL     MW 6874   4.220   3.957   1.959
 1308SOL     OW 6875   4.643   1.228   3.203
 1308SOL    HW1 6876   4.728   1.187   3.188
 1308SOL    HW2 6877   4.603   1.175   3.272
 1308SOL     MW 6878   4.649   1.215   3.210
 1309SOL     OW 6879   5.724   0.227   2.036
 1309SOL    HW1 6880   5.715   0.238   1.942
 1309SOL    HW2 6881   5.675   0.147   2.055
 1309SOL     MW 6882   5.716   0.218   2.027
 1310SOL     OW 6883   0.543   0.327   0.382
 1310SOL    HW1 6884   0.621   0.308   0.435
 1310SOL    HW2 6885   0.482   0.256   0.403
 1310SOL     MW 6886   0.545   0.316   0.392
 1311SOL     OW 6887   4.902   0.141   1.962
 1311SOL    HW1 6888   4.820   0.100   1.935
 1311SOL    HW2 6889   4.971   0.090   1.921
 1311SOL     MW 6890   4.900   0.130   1.953
 1312SOL     OW 6891   1.289   2.883   5.948
 1312SOL    HW1 6892   1.218   2.883   6.012
 1312SOL    HW2 6893   1.356   2.827   5.986
 1312SOL     MW 6894   1.289   2.877   5.961
 1313SOL     OW 6895   4.653   0.153   0.717
 1313SOL    HW1 6896   4.730   0.131   0.664
 1313SOL    HW2 6897   4.594   0.079   0.707
 1313SOL     MW 6898   4.655   0.141   0.709
 1314SOL     OW 6899   4.908   3.498   0.497
 1314SOL    HW1 6900   4.819   3.491   0.531
 1314SOL    HW2 6901   4.906   3.574   0.438
 1314SOL     MW 6902   4.897   3.507   0.493
 1315SOL     OW 6903   5.798   4.486   1.155
 1315SOL    HW1 6904   5.839   4.455   1.235
 1315SOL    HW2 6905   5.839   4.433   1.086
 1315SOL     MW 6906   5.809   4.474   1.156
 1316SOL     OW 6907   0.132   3.756   4.978
 1316SOL    HW1 6908   0.219   3.768   4.940
 1316SOL    HW2 6909   0.119   3.833   5.034
 1316SOL     MW 6910   0.142   3.767   4.980
 1317SOL     OW 6911   3.888   1.245   5.542
 1317SOL    HW1 6912   3.947   1.169   5.544
 1317SOL    HW2 6913   3.870   1.264   5.634
 1317SOL     MW 6914   3.894   1.238   5.554
 1318SOL     OW 6915   2.951   4.512   0.754
 1318SOL    HW1 6916   2.988   4.467   0.677
 1318SOL    HW2 6917   2.967   4.605   0.737
 1318SOL     MW 6918   2.958   4.518   0.742
 1319SOL     OW 6919   1.446   4.838   1.374
 1319SOL    HW1 6920   1.518   4.860   1.316
 1319SOL    HW2 6921   1.477   4.762   1.423
 1319SOL     MW 6922   1.459   4.832   1.373
 1320SOL     OW 6923   3.335   5.396   3.221
 1320SOL    HW1 6924   3.428   5.388   3.242
 1320SOL    HW2 6925   3.293   5.326   3.270
 1320SOL     MW 6926   3.341   5.386   3.230
 1321SOL     OW 6927   0.037   0.738   5.646
 1321SOL    HW1 6928   0.105   0.780   5.595
 1321SOL    HW2 6929   0.069   0.744   5.737
 1321SOL     MW 6930   0.050   0.744   5.651
 1322SOL     OW 6931   4.001   0.988   4.423
 1322SOL    HW1 6932   4.054   0.951   4.493
 1322SOL    HW2 6933   3.951   1.059   4.465
 1322SOL     MW 6934   4.001   0.993   4.437
 1323SOL     OW 6935   0.937   1.178   0.958
 1323SOL    HW1 6936   1.021   1.224   0.953
 1323SOL    HW2 6937   0.933   1.146   1.048
 1323SOL     MW 6938   0.947   1.179   0.968
 1324SOL     OW 6939   0.976   1.230   4.808
 1324SOL    HW1 6940   0.910   1.221   4.878
 1324SOL    HW2 6941   0.933   1.194   4.731
 1324SOL     MW 6942   0.962   1.224   4.807
 1325SOL     OW 6943   2.150   5.249   4.746
 1325SOL    HW1 6944   2.244   5.262   4.734
 1325SOL    HW2 6945   2.111   5.334   4.727
 1325SOL     MW 6946   2.157   5.261   4.742
 1326SOL     OW 6947   4.481   1.771   5.234
 1326SOL    HW1 6948   4.537   1.794   5.160
 1326SOL    HW2 6949   4.453   1.856   5.269
 1326SOL     MW 6950   4.485   1.784   5.229
 1327SOL     OW 6951   3.316   3.067   5.193
 1327SOL    HW1 6952   3.304   3.140   5.253
 1327SOL    HW2 6953   3.330   2.992   5.251
 1327SOL     MW 6954   3.316   3.067   5.208
 1328SOL     OW 6955   2.805   0.757   4.044
 1328SOL    HW1 6956   2.871   0.817   4.013
 1328SOL    HW2 6957   2.754   0.807   4.108
 1328SOL     MW 6958   2.807   0.770   4.048
 1329SOL     OW 6959   6.103   0.542   2.590
 1329SOL    HW1 6960   6.108   0.613   2.654
 1329SOL    HW2 6961   6.063   0.582   2.512
 1329SOL     MW 6962   6.099   0.556   2.588
 1330SOL     OW 6963   2.575   1.550   2.885
 1330SOL    HW1 6964   2.597   1.468   2.929
 1330SOL    HW2 6965   2.489   1.534   2.847
 1330SOL     MW 6966   2.567   1.537   2.886
 1331SOL     OW 6967   4.521   2.793   0.088
 1331SOL    HW1 6968   4.560   2.745   0.014
 1331SOL    HW2 6969   4.594   2.844   0.124
 1331SOL     MW 6970   4.535   2.794   0.083
 1332SOL     OW 6971   0.006   4.507   0.685
 1332SOL    HW1 6972  -0.042   4.576   0.638
 1332SOL    HW2 6973   0.078   4.556   0.728
 1332SOL     MW 6974   0.009   4.523   0.685
 1333SOL     OW 6975   1.182   5.916   0.838
 1333SOL    HW1 6976   1.255   5.915   0.900
 1333SOL    HW2 6977   1.131   5.839   0.861
 1333SOL     MW 6978   1.185   5.906   0.849
 1334SOL     OW 6979   4.911   5.387   3.725
 1334SOL    HW1 6980   4.850   5.392   3.799
 1334SOL    HW2 6981   4.905   5.472   3.682
 1334SOL     MW 6982   4.902   5.398   3.729
 1335SOL     OW 6983   4.725   4.500   2.770
 1335SOL    HW1 6984   4.709   4.459   2.854
 1335SOL    HW2 6985   4.784   4.573   2.790
 1335SOL     MW 6986   4.730   4.505   2.783
 1336SOL     OW 6987   5.803   0.872   5.949
 1336SOL    HW1 6988   5.774   0.823   5.872
 1336SOL    HW2 6989   5.740   0.849   6.018
 1336SOL     MW 6990   5.791   0.863   5.948
 1337SOL     OW 6991   1.444   2.498   2.992
 1337SOL    HW1 6992   1.495   2.518   2.914
 1337SOL    HW2 6993   1.502   2.442   3.044
 1337SOL     MW 6994   1.458   2.494   2.989
 1338SOL     OW 6995   2.549   0.732   5.901
 1338SOL    HW1 6996   2.533   0.810   5.846
 1338SOL    HW2 6997   2.614   0.682   5.852
 1338SOL     MW 6998   2.555   0.735   5.887
 1339SOL     OW 6999   0.756   3.078   3.853
 1339SOL    HW1 7000   0.734   2.985   3.856
 1339SOL    HW2 7001   0.805   3.093   3.934
 1339SOL     MW 7002   0.760   3.067   3.864
 1340SOL     OW 7003   5.872   1.820   0.586
 1340SOL    HW1 7004   5.793   1.869   0.608
 1340SOL    HW2 7005   5.899   1.780   0.670
 1340SOL     MW 7006   5.865   1.820   0.600
 1341SOL     OW 7007   2.812   2.660   0.823
 1341SOL    HW1 7008   2.874   2.723   0.785
 1341SOL    HW2 7009   2.810   2.587   0.760
 1341SOL     MW 7010   2.820   2.659   0.810
 1342SOL     OW 7011   6.023   3.919   2.132
 1342SOL    HW1 7012   6.065   3.911   2.046
 1342SOL    HW2 7013   6.086   3.967   2.185
 1342SOL     MW 7014   6.036   3.924   2.128
 1343SOL     OW 7015   5.400   3.367   6.036
 1343SOL    HW1 7016   5.314   3.369   6.077
 1343SOL    HW2 7017   5.407   3.451   5.992
 1343SOL     MW 7018   5.390   3.378   6.035
 1344SOL     OW 7019   1.753   5.440   6.095
 1344SOL    HW1 7020   1.805   5.379   6.147
 1344SOL    HW2 7021   1.665   5.403   6.093
 1344SOL     MW 7022   1.748   5.427   6.101
 1345SOL     OW 7023   1.424   0.969   3.842
 1345SOL    HW1 7024   1.462   0.880   3.851
 1345SOL    HW2 7025   1.331   0.956   3.861
 1345SOL     MW 7026   1.417   0.956   3.846
 1346SOL     OW 7027   1.545   2.093   0.881
 1346SOL    HW1 7028   1.474   2.082   0.818
 1346SOL    HW2 7029   1.559   2.188   0.885
 1346SOL     MW 7030   1.538   2.104   0.874
 1347SOL     OW 7031   6.133   2.960   0.690
 1347SOL    HW1 7032   6.137   2.926   0.780
 1347SOL    HW2 7033   6.183   2.896   0.638
 1347SOL     MW 7034   6.140   2.947   0.695
 1348SOL     OW 7035   0.779   4.697   5.247
 1348SOL    HW1 7036   0.768   4.723   5.156
 1348SOL    HW2 7037   0.841   4.623   5.244
 1348SOL     MW 7038   0.786   4.691   5.235
 1349SOL     OW 7039   3.644   5.826   3.540
 1349SOL    HW1 7040   3.584   5.754   3.524
 1349SOL    HW2 7041   3.731   5.786   3.540
 1349SOL     MW 7042   3.648   5.812   3.538
 1350SOL     OW 7043   4.797   4.854   3.837
 1350SOL    HW1 7044   4.765   4.845   3.927
 1350SOL    HW2 7045   4.758   4.780   3.790
 1350SOL     MW 7046   4.788   4.842   3.843
 1351SOL     OW 7047   6.169   4.702   1.187
 1351SOL    HW1 7048   6.132   4.789   1.203
 1351SOL    HW2 7049   6.107   4.660   1.128
 1351SOL     MW 7050   6.156   4.708   1.181
 1352SOL     OW 7051   0.502   2.271   0.531
 1352SOL    HW1 7052   0.564   2.278   0.459
 1352SOL    HW2 7053   0.523   2.187   0.572
 1352SOL     MW 7054   0.512   2.261   0.527
 1353SOL     OW 7055   5.167   1.164   0.262
 1353SOL    HW1 7056   5.227   1.132   0.329
 1353SOL    HW2 7057   5.130   1.244   0.299
 1353SOL     MW 7058   5.170   1.169   0.275
 1354SOL     OW 7059   0.351   5.752   3.336
 1354SOL    HW1 7060   0.415   5.822   3.351
 1354SOL    HW2 7061   0.352   5.701   3.417
 1354SOL     MW 7062   0.359   5.754   3.349
 1355SOL     OW 7063   3.994   3.811   1.140
 1355SOL    HW1 7064   3.957   3.760   1.068
 1355SOL    HW2 7065   3.918   3.855   1.179
 1355SOL     MW 7066   3.980   3.810   1.136
 1356SOL     OW 7067   1.364   1.399   3.061
 1356SOL    HW1 7068   1.342   1.435   3.147
 1356SOL    HW2 7069   1.436   1.339   3.077
 1356SOL     MW 7070   1.371   1.396   3.074
 1357SOL     OW 7071   1.829   6.112   6.033
 1357SOL    HW1 7072   1.803   6.204   6.031
 1357SOL    HW2 7073   1.854   6.092   5.943
 1357SOL     MW 7074   1.829   6.121   6.021
 1358SOL     OW 7075   3.040   5.991   3.280
 1358SOL    HW1 7076   2.968   5.928   3.273
 1358SOL    HW2 7077   2.998   6.076   3.278
 1358SOL     MW 7078   3.025   5.994   3.279
 1359SOL     OW 7079   5.596   0.430   0.065
 1359SOL    HW1 7080   5.584   0.345   0.105
 1359SOL    HW2 7081   5.543   0.429  -0.014
 1359SOL     MW 7082   5.588   0.419   0.060
 1360SOL     OW 7083   2.306   2.505   5.007
 1360SOL    HW1 7084   2.241   2.436   5.021
 1360SOL    HW2 7085   2.368   2.467   4.945
 1360SOL     MW 7086   2.306   2.491   5.001
 1361SOL     OW 7087   4.347   0.520   2.090
 1361SOL    HW1 7088   4.274   0.458   2.089
 1361SOL    HW2 7089   4.413   0.480   2.033
 1361SOL     MW 7090   4.346   0.507   2.082
 1362SOL     OW 7091   5.447   1.134   5.587
 1362SOL    HW1 7092   5.508   1.066   5.559
 1362SOL    HW2 7093   5.366   1.115   5.538
 1362SOL     MW 7094   5.444   1.123   5.577
 1363SOL     OW 7095   1.689   3.205   0.938
 1363SOL    HW1 7096   1.620   3.235   0.879
 1363SOL    HW2 7097   1.659   3.119   0.968
 1363SOL     MW 7098   1.676   3.198   0.934
 1364SOL     OW 7099   1.622   4.121   5.649
 1364SOL    HW1 7100   1.558   4.066   5.693
 1364SOL    HW2 7101   1.595   4.122   5.557
 1364SOL     MW 7102   1.610   4.113   5.643
 1365SOL     OW 7103   2.165   4.651   0.817
 1365SOL    HW1 7104   2.136   4.561   0.815
 1365SOL    HW2 7105   2.259   4.648   0.798
 1365SOL     MW 7106   2.174   4.639   0.815
 1366SOL     OW 7107   3.988   6.161   0.809
 1366SOL    HW1 7108   3.968   6.195   0.722
 1366SOL    HW2 7109   3.902   6.143   0.848
 1366SOL     MW 7110   3.974   6.163   0.803
 1367SOL     OW 7111   5.256   4.084   1.056
 1367SOL    HW1 7112   5.314   4.012   1.031
 1367SOL    HW2 7113   5.312   4.142   1.108
 1367SOL     MW 7114   5.271   4.082   1.059
 1368SOL     OW 7115   1.893   6.030   1.272
 1368SOL    HW1 7116   1.911   6.124   1.268
 1368SOL    HW2 7117   1.972   5.992   1.309
 1368SOL     MW 7118   1.905   6.037   1.276
 1369SOL     OW 7119   0.355   5.074   2.788
 1369SOL    HW1 7120   0.448   5.085   2.768
 1369SOL    HW2 7121   0.310   5.107   2.710
 1369SOL     MW 7122   0.361   5.080   2.775
 1370SOL     OW 7123   3.688   3.439   0.603
 1370SOL    HW1 7124   3.664   3.370   0.665
 1370SOL    HW2 7125   3.665   3.403   0.517
 1370SOL     MW 7126   3.682   3.426   0.600
 1371SOL     OW 7127   3.539   5.726   4.987
 1371SOL    HW1 7128   3.558   5.633   4.977
 1371SOL    HW2 7129   3.503   5.753   4.902
 1371SOL     MW 7130   3.537   5.718   4.975
 1372SOL     OW 7131   6.226   2.763   4.682
 1372SOL    HW1 7132   6.239   2.856   4.699
 1372SOL    HW2 7133   6.288   2.742   4.612
 1372SOL     MW 7134   6.236   2.771   4.675
 1373SOL     OW 7135   2.076   3.225   0.086
 1373SOL    HW1 7136   2.055   3.278   0.009
 1373SOL    HW2 7137   2.135   3.278   0.138
 1373SOL     MW 7138   2.081   3.238   0.083
 1374SOL     OW 7139   2.260   5.995   1.914
 1374SOL    HW1 7140   2.262   5.914   1.965
 1374SOL    HW2 7141   2.231   5.968   1.827
 1374SOL     MW 7142   2.256   5.981   1.909
 1375SOL     OW 7143   2.966   3.138   1.069
 1375SOL    HW1 7144   2.873   3.153   1.051
 1375SOL    HW2 7145   3.000   3.100   0.989
 1375SOL     MW 7146   2.958   3.135   1.057
 1376SOL     OW 7147   5.635   4.707   1.031
 1376SOL    HW1 7148   5.692   4.631   1.021
 1376SOL    HW2 7149   5.557   4.672   1.075
 1376SOL     MW 7150   5.633   4.693   1.035
 1377SOL     OW 7151   0.378   3.760   4.639
 1377SOL    HW1 7152   0.467   3.774   4.608
 1377SOL    HW2 7153   0.383   3.771   4.733
 1377SOL     MW 7154   0.390   3.763   4.647
 1378SOL     OW 7155   1.345   4.514   1.467
 1378SOL    HW1 7156   1.268   4.533   1.520
 1378SOL    HW2 7157   1.312   4.459   1.396
 1378SOL     MW 7158   1.331   4.510   1.464
 1379SOL     OW 7159   5.275   4.669   3.585
 1379SOL    HW1 7160   5.256   4.746   3.531
 1379SOL    HW2 7161   5.215   4.602   3.553
 1379SOL     MW 7162   5.265   4.671   3.574
 1380SOL     OW 7163   1.641   1.244   2.638
 1380SOL    HW1 7164   1.604   1.162   2.667
 1380SOL    HW2 7165   1.600   1.310   2.695
 1380SOL     MW 7166   1.631   1.243   2.649
 1381SOL     OW 7167   0.154   5.867   1.760
 1381SOL    HW1 7168   0.214   5.909   1.821
 1381SOL    HW2 7169   0.067   5.899   1.786
 1381SOL     MW 7170   0.150   5.876   1.771
 1382SOL     OW 7171   3.228   1.210   4.511
 1382SOL    HW1 7172   3.235   1.228   4.417
 1382SOL    HW2 7173   3.161   1.271   4.542
 1382SOL     MW 7174   3.220   1.221   4.503
 1383SOL     OW 7175   5.855   5.888   3.709
 1383SOL    HW1 7176   5.901   5.968   3.683
 1383SOL    HW2 7177   5.858   5.888   3.804
 1383SOL     MW 7178   5.862   5.898   3.718
 1384SOL     OW 7179   3.773   0.864   2.151
 1384SOL    HW1 7180   3.694   0.819   2.180
 1384SOL    HW2 7181   3.770   0.949   2.196
 1384SOL     MW 7182   3.763   0.869   2.160
 1385SOL     OW 7183   3.794   5.988   5.327
 1385SOL    HW1 7184   3.806   5.997   5.421
 1385SOL    HW2 7185   3.699   5.985   5.314
 1385SOL     MW 7186   3.783   5.989   5.337
 1386SOL     OW 7187   1.216   2.228   4.968
 1386SOL    HW1 7188   1.298   2.242   4.920
 1386SOL    HW2 7189   1.177   2.315   4.974
 1386SOL     MW 7190   1.222   2.241   4.963
 1387SOL     OW 7191   4.170   0.763   5.646
 1387SOL    HW1 7192   4.186   0.675   5.679
 1387SOL    HW2 7193   4.252   0.788   5.604
 1387SOL     MW 7194   4.183   0.755   5.645
 1388SOL     OW 7195   5.422   1.392   5.575
 1388SOL    HW1 7196   5.442   1.425   5.486
 1388SOL    HW2 7197   5.460   1.304   5.578
 1388SOL     MW 7198   5.429   1.386   5.564
 1389SOL     OW 7199   3.404   1.027   5.082
 1389SOL    HW1 7200   3.370   0.938   5.092
 1389SOL    HW2 7201   3.466   1.037   5.153
 1389SOL     MW 7202   3.408   1.017   5.092
 1390SOL     OW 7203   2.318   1.027   1.902
 1390SOL    HW1 7204   2.286   1.056   1.987
 1390SOL    HW2 7205   2.297   1.097   1.842
 1390SOL     MW 7206   2.311   1.040   1.905
 1391SOL     OW 7207   1.026   2.347   4.692
 1391SOL    HW1 7208   1.075   2.269   4.668
 1391SOL    HW2 7209   0.992   2.329   4.780
 1391SOL     MW 7210   1.028   2.335   4.700
 1392SOL     OW 7211   1.245   5.087   1.339
 1392SOL    HW1 7212   1.300   5.148   1.388
 1392SOL    HW2 7213   1.305   5.018   1.310
 1392SOL     MW 7214   1.260   5.086   1.342
 1393SOL     OW 7215   5.584   1.018   2.781
 1393SOL    HW1 7216   5.625   1.097   2.747
 1393SOL    HW2 7217   5.492   1.040   2.791
 1393SOL     MW 7218   5.577   1.031   2.778
 1394SOL     OW 7219   1.939   5.356   0.753
 1394SOL    HW1 7220   2.012   5.393   0.704
 1394SOL    HW2 7221   1.963   5.265   0.769
 1394SOL     MW 7222   1.951   5.349   0.749
 1395SOL     OW 7223   6.201   2.230   2.708
 1395SOL    HW1 7224   6.198   2.312   2.660
 1395SOL    HW2 7225   6.294   2.215   2.725
 1395SOL     MW 7226   6.213   2.238   2.704
 1396SOL     OW 7227   2.610   5.704   0.309
 1396SOL    HW1 7228   2.677   5.684   0.243
 1396SOL    HW2 7229   2.596   5.622   0.356
 1396SOL     MW 7230   2.617   5.691   0.306
 1397SOL     OW 7231   1.579   3.315   4.634
 1397SOL    HW1 7232   1.567   3.409   4.619
 1397SOL    HW2 7233   1.505   3.290   4.690
 1397SOL     MW 7234   1.568   3.324   4.639
 1398SOL     OW 7235   0.063   4.259   3.697
 1398SOL    HW1 7236   0.080   4.217   3.781
 1398SOL    HW2 7237  -0.007   4.322   3.714
 1398SOL     MW 7238   0.056   4.262   3.710
 1399SOL     OW 7239   4.998   5.948   1.263
 1399SOL    HW1 7240   5.075   5.993   1.230
 1399SOL    HW2 7241   4.930   6.016   1.267
 1399SOL     MW 7242   4.999   5.962   1.259
 1400SOL     OW 7243   0.876   4.625   3.125
 1400SOL    HW1 7244   0.806   4.566   3.096
 1400SOL    HW2 7245   0.831   4.697   3.169
 1400SOL     MW 7246   0.862   4.625   3.127
 1401SOL     OW 7247   3.722   5.093   6.143
 1401SOL    HW1 7248   3.794   5.111   6.204
 1401SOL    HW2 7249   3.701   5.001   6.156
 1401SOL     MW 7250   3.729   5.084   6.152
 1402SOL     OW 7251   3.666   6.230   6.101
 1402SOL    HW1 7252   3.657   6.254   6.193
 1402SOL    HW2 7253   3.599   6.163   6.087
 1402SOL     MW 7254   3.656   6.224   6.111
 1403SOL     OW 7255   1.096   1.498   4.258
 1403SOL    HW1 7256   1.116   1.536   4.173
 1403SOL    HW2 7257   1.082   1.573   4.316
 1403SOL     MW 7258   1.097   1.511   4.255
 1404SOL     OW 7259   0.447   4.066   3.610
 1404SOL    HW1 7260   0.391   4.019   3.548
 1404SOL    HW2 7261   0.429   4.158   3.593
 1404SOL     MW 7262   0.437   4.071   3.600
 1405SOL     OW 7263   2.116   4.484   1.059
 1405SOL    HW1 7264   2.195   4.526   1.027
 1405SOL    HW2 7265   2.094   4.530   1.141
 1405SOL     MW 7266   2.123   4.495   1.066
 1406SOL     OW 7267   0.119   1.803   4.787
 1406SOL    HW1 7268   0.184   1.760   4.733
 1406SOL    HW2 7269   0.043   1.813   4.730
 1406SOL     MW 7270   0.117   1.800   4.773
 1407SOL     OW 7271   5.728   0.964   4.015
 1407SOL    HW1 7272   5.743   0.929   4.103
 1407SOL    HW2 7273   5.736   1.060   4.026
 1407SOL     MW 7274   5.731   0.972   4.028
 1408SOL     OW 7275   3.547   6.292   3.527
 1408SOL    HW1 7276   3.524   6.294   3.435
 1408SOL    HW2 7277   3.476   6.245   3.570
 1408SOL     MW 7278   3.535   6.286   3.521
 1409SOL     OW 7279   4.096   0.455   3.800
 1409SOL    HW1 7280   4.161   0.480   3.734
 1409SOL    HW2 7281   4.126   0.496   3.881
 1409SOL     MW 7282   4.108   0.464   3.802
 1410SOL     OW 7283   2.541   6.283   4.281
 1410SOL    HW1 7284   2.455   6.242   4.278
 1410SOL    HW2 7285   2.547   6.334   4.200
 1410SOL     MW 7286   2.531   6.285   4.271
 1411SOL     OW 7287   2.500   2.066   6.077
 1411SOL    HW1 7288   2.413   2.030   6.095
 1411SOL    HW2 7289   2.486   2.160   6.066
 1411SOL     MW 7290   2.487   2.073   6.078
 1412SOL     OW 7291   2.225   4.553   3.427
 1412SOL    HW1 7292   2.279   4.523   3.500
 1412SOL    HW2 7293   2.272   4.523   3.349
 1412SOL     MW 7294   2.238   4.545   3.426
 1413SOL     OW 7295   0.878   4.167   5.842
 1413SOL    HW1 7296   0.801   4.113   5.829
 1413SOL    HW2 7297   0.899   4.157   5.935
 1413SOL     MW 7298   0.871   4.158   5.852
 1414SOL     OW 7299   4.002   1.336   5.309
 1414SOL    HW1 7300   3.937   1.317   5.377
 1414SOL    HW2 7301   3.954   1.323   5.227
 1414SOL     MW 7302   3.987   1.332   5.307
 1415SOL     OW 7303   3.914   5.119   2.623
 1415SOL    HW1 7304   3.828   5.089   2.652
 1415SOL    HW2 7305   3.960   5.143   2.703
 1415SOL     MW 7306   3.909   5.118   2.637
 1416SOL     OW 7307   5.863   3.757   3.178
 1416SOL    HW1 7308   5.772   3.775   3.157
 1416SOL    HW2 7309   5.911   3.778   3.098
 1416SOL     MW 7310   5.858   3.762   3.165
 1417SOL     OW 7311   1.602   1.507   5.908
 1417SOL    HW1 7312   1.650   1.458   5.842
 1417SOL    HW2 7313   1.527   1.452   5.931
 1417SOL     MW 7314   1.599   1.494   5.902
 1418SOL     OW 7315   1.922   3.590   0.682
 1418SOL    HW1 7316   1.901   3.527   0.751
 1418SOL    HW2 7317   1.993   3.549   0.632
 1418SOL     MW 7318   1.928   3.576   0.684
 1419SOL     OW 7319   2.773   5.718   3.418
 1419SOL    HW1 7320   2.843   5.659   3.445
 1419SOL    HW2 7321   2.802   5.804   3.447
 1419SOL     MW 7322   2.785   5.721   3.425
 1420SOL     OW 7323   1.748   2.509   3.816
 1420SOL    HW1 7324   1.754   2.488   3.909
 1420SOL    HW2 7325   1.656   2.531   3.803
 1420SOL     MW 7326   1.737   2.509   3.826
 1421SOL     OW 7327   1.437   3.864   1.624
 1421SOL    HW1 7328   1.387   3.789   1.591
 1421SOL    HW2 7329   1.460   3.914   1.546
 1421SOL     MW 7330   1.433   3.861   1.610
 1422SOL     OW 7331   2.962   0.108   4.855
 1422SOL    HW1 7332   2.934   0.179   4.797
 1422SOL    HW2 7333   2.882   0.057   4.869
 1422SOL     MW 7334   2.948   0.110   4.849
 1423SOL     OW 7335   0.390   6.126   4.389
 1423SOL    HW1 7336   0.300   6.158   4.396
 1423SOL    HW2 7337   0.444   6.205   4.391
 1423SOL     MW 7338   0.386   6.141   4.390
 1424SOL     OW 7339   4.157   0.315   2.026
 1424SOL    HW1 7340   4.116   0.244   2.075
 1424SOL    HW2 7341   4.196   0.272   1.950
 1424SOL     MW 7342   4.157   0.300   2.022
 1425SOL     OW 7343   4.419   3.538   4.103
 1425SOL    HW1 7344   4.409   3.453   4.059
 1425SOL    HW2 7345   4.507   3.567   4.078
 1425SOL     MW 7346   4.429   3.530   4.094
 1426SOL     OW 7347   4.740   4.472   4.638
 1426SOL    HW1 7348   4.648   4.448   4.625
 1426SOL    HW2 7349   4.747   4.492   4.731
 1426SOL     MW 7350   4.729   4.471   4.648
 1427SOL     OW 7351   5.185   0.127   2.941
 1427SOL    HW1 7352   5.110   0.073   2.966
 1427SOL    HW2 7353   5.253   0.064   2.917
 1427SOL     MW 7354   5.184   0.112   2.941
 1428SOL     OW 7355   4.347   4.031   2.560
 1428SOL    HW1 7356   4.424   3.975   2.571
 1428SOL    HW2 7357   4.275   3.981   2.597
 1428SOL     MW 7358   4.348   4.019   2.566
 1429SOL     OW 7359   0.892   0.033   6.134
 1429SOL    HW1 7360   0.831   0.011   6.063
 1429SOL    HW2 7361   0.952  -0.042   6.137
 1429SOL     MW 7362   0.892   0.020   6.125
 1430SOL     OW 7363   5.407   4.236   1.258
 1430SOL    HW1 7364   5.465   4.169   1.221
 1430SOL    HW2 7365   5.456   4.318   1.249
 1430SOL     MW 7366   5.421   4.238   1.252
 1431SOL     OW 7367   5.278   5.870   3.002
 1431SOL    HW1 7368   5.317   5.957   3.009
 1431SOL    HW2 7369   5.352   5.810   3.003
 1431SOL     MW 7370   5.292   5.874   3.003
 1432SOL     OW 7371   6.251   3.665   1.335
 1432SOL    HW1 7372   6.347   3.658   1.333
 1432SOL    HW2 7373   6.224   3.607   1.406
 1432SOL     MW 7374   6.260   3.657   1.344
 1433SOL     OW 7375   3.767   1.363   3.306
 1433SOL    HW1 7376   3.691   1.415   3.326
 1433SOL    HW2 7377   3.826   1.376   3.380
 1433SOL     MW 7378   3.765   1.370   3.318
 1434SOL     OW 7379   1.358   5.996   5.581
 1434SOL    HW1 7380   1.349   6.023   5.672
 1434SOL    HW2 7381   1.399   6.071   5.538
 1434SOL     MW 7382   1.362   6.009   5.587
 1435SOL     OW 7383   0.566   5.858   4.799
 1435SOL    HW1 7384   0.484   5.896   4.767
 1435SOL    HW2 7385   0.624   5.933   4.810
 1435SOL     MW 7386   0.563   5.873   4.796
 1436SOL     OW 7387   2.161   5.441   1.954
 1436SOL    HW1 7388   2.253   5.416   1.960
 1436SOL    HW2 7389   2.115   5.360   1.931
 1436SOL     MW 7390   2.167   5.428   1.952
 1437SOL     OW 7391   4.861   5.541   4.312
 1437SOL    HW1 7392   4.924   5.481   4.351
 1437SOL    HW2 7393   4.875   5.624   4.357
 1437SOL     MW 7394   4.871   5.544   4.322
 1438SOL     OW 7395   1.287   5.816   0.589
 1438SOL    HW1 7396   1.229   5.791   0.662
 1438SOL    HW2 7397   1.367   5.765   0.603
 1438SOL     MW 7398   1.290   5.806   0.600
 1439SOL     OW 7399   0.219   5.996   5.393
 1439SOL    HW1 7400   0.243   5.905   5.409
 1439SOL    HW2 7401   0.289   6.046   5.435
 1439SOL     MW 7402   0.231   5.991   5.400
 1440SOL     OW 7403   5.145   1.786   0.035
 1440SOL    HW1 7404   5.184   1.852   0.093
 1440SOL    HW2 7405   5.194   1.794  -0.047
 1440SOL     MW 7406   5.156   1.796   0.032
 1441SOL     OW 7407   0.526   2.600   1.946
 1441SOL    HW1 7408   0.612   2.607   1.988
 1441SOL    HW2 7409   0.484   2.685   1.965
 1441SOL     MW 7410   0.531   2.613   1.954
 1442SOL     OW 7411   5.749   1.225   4.069
 1442SOL    HW1 7412   5.730   1.284   3.996
 1442SOL    HW2 7413   5.679   1.243   4.131
 1442SOL     MW 7414   5.737   1.235   4.067
 1443SOL     OW 7415   1.299   1.093   2.725
 1443SOL    HW1 7416   1.238   1.020   2.710
 1443SOL    HW2 7417   1.255   1.168   2.684
 1443SOL     MW 7418   1.286   1.093   2.718
 1444SOL     OW 7419   3.929   0.836   1.153
 1444SOL    HW1 7420   3.856   0.863   1.208
 1444SOL    HW2 7421   3.888   0.787   1.081
 1444SOL     MW 7422   3.915   0.833   1.151
 1445SOL     OW 7423   2.443   1.451   1.632
 1445SOL    HW1 7424   2.461   1.445   1.726
 1445SOL    HW2 7425   2.500   1.386   1.592
 1445SOL     MW 7426   2.452   1.442   1.639
 1446SOL     OW 7427   1.720   3.441   6.061
 1446SOL    HW1 7428   1.643   3.490   6.091
 1446SOL    HW2 7429   1.702   3.422   5.969
 1446SOL     MW 7430   1.708   3.445   6.053
 1447SOL     OW 7431   2.378   2.791   0.582
 1447SOL    HW1 7432   2.445   2.850   0.616
 1447SOL    HW2 7433   2.411   2.704   0.601
 1447SOL     MW 7434   2.391   2.788   0.589
 1448SOL     OW 7435   1.995   5.041   4.629
 1448SOL    HW1 7436   2.051   5.116   4.651
 1448SOL    HW2 7437   2.054   4.979   4.586
 1448SOL     MW 7438   2.010   5.043   4.627
 1449SOL     OW 7439   4.863   5.949   6.096
 1449SOL    HW1 7440   4.831   6.035   6.126
 1449SOL    HW2 7441   4.802   5.886   6.134
 1449SOL     MW 7442   4.851   5.952   6.105
 1450SOL     OW 7443   4.567   4.075   1.339
 1450SOL    HW1 7444   4.637   4.141   1.342
 1450SOL    HW2 7445   4.486   4.125   1.348
 1450SOL     MW 7446   4.566   4.090   1.340
 1451SOL     OW 7447   2.741   0.289   3.773
 1451SOL    HW1 7448   2.715   0.322   3.858
 1451SOL    HW2 7449   2.757   0.195   3.787
 1451SOL     MW 7450   2.740   0.281   3.785
 1452SOL     OW 7451   4.353   4.217   3.596
 1452SOL    HW1 7452   4.446   4.214   3.620
 1452SOL    HW2 7453   4.353   4.234   3.502
 1452SOL     MW 7454   4.365   4.220   3.587
 1453SOL     OW 7455   0.143   4.757   1.236
 1453SOL    HW1 7456   0.059   4.723   1.204
 1453SOL    HW2 7457   0.123   4.792   1.323
 1453SOL     MW 7458   0.130   4.757   1.243
 1454SOL     OW 7459   5.252   5.760   5.194
 1454SOL    HW1 7460   5.313   5.827   5.227
 1454SOL    HW2 7461   5.165   5.794   5.217
 1454SOL     MW 7462   5.249   5.773   5.201
 1455SOL     OW 7463   3.309   0.592   4.360
 1455SOL    HW1 7464   3.330   0.682   4.332
 1455SOL    HW2 7465   3.383   0.539   4.330
 1455SOL     MW 7466   3.321   0.597   4.352
 1456SOL     OW 7467   0.052   2.486   5.382
 1456SOL    HW1 7468  -0.009   2.478   5.308
 1456SOL    HW2 7469   0.011   2.437   5.453
 1456SOL     MW 7470   0.039   2.479   5.381
 1457SOL     OW 7471   0.146   5.964   5.693
 1457SOL    HW1 7472   0.214   5.922   5.745
 1457SOL    HW2 7473   0.182   5.965   5.604
 1457SOL     MW 7474   0.160   5.959   5.688
 1458SOL     OW 7475   6.133   1.583   5.977
 1458SOL    HW1 7476   6.109   1.498   5.941
 1458SOL    HW2 7477   6.126   1.644   5.903
 1458SOL     MW 7478   6.129   1.580   5.963
 1459SOL     OW 7479   4.472   1.464   3.227
 1459SOL    HW1 7480   4.549   1.408   3.217
 1459SOL    HW2 7481   4.507   1.549   3.255
 1459SOL     MW 7482   4.486   1.468   3.229
 1460SOL     OW 7483   3.071   0.914   2.343
 1460SOL    HW1 7484   2.996   0.883   2.395
 1460SOL    HW2 7485   3.109   0.985   2.396
 1460SOL     MW 7486   3.066   0.919   2.357
 1461SOL     OW 7487   0.329   3.281   2.772
 1461SOL    HW1 7488   0.321   3.282   2.868
 1461SOL    HW2 7489   0.261   3.219   2.743
 1461SOL     MW 7490   0.319   3.273   2.781
 1462SOL     OW 7491   0.941   5.375   1.809
 1462SOL    HW1 7492   0.848   5.357   1.794
 1462SOL    HW2 7493   0.942   5.441   1.878
 1462SOL     MW 7494   0.929   5.381   1.816
 1463SOL     OW 7495   3.353   0.655   3.482
 1463SOL    HW1 7496   3.386   0.671   3.394
 1463SOL    HW2 7497   3.258   0.668   3.475
 1463SOL     MW 7498   3.345   0.659   3.470
 1464SOL     OW 7499   0.677   4.860   6.027
 1464SOL    HW1 7500   0.712   4.948   6.036
 1464SOL    HW2 7501   0.683   4.841   5.934
 1464SOL     MW 7502   0.682   4.868   6.017
 1465SOL     OW 7503   1.528   4.127   5.372
 1465SOL    HW1 7504   1.587   4.178   5.317
 1465SOL    HW2 7505   1.479   4.193   5.422
 1465SOL     MW 7506   1.529   4.142   5.372
 1466SOL     OW 7507   0.323   2.706   6.172
 1466SOL    HW1 7508   0.390   2.775   6.174
 1466SOL    HW2 7509   0.255   2.739   6.231
 1466SOL     MW 7510   0.323   2.719   6.180
 1467SOL     OW 7511   2.689   4.404   1.331
 1467SOL    HW1 7512   2.677   4.366   1.418
 1467SOL    HW2 7513   2.783   4.408   1.319
 1467SOL     MW 7514   2.699   4.400   1.340
 1468SOL     OW 7515   1.616   2.426   5.384
 1468SOL    HW1 7516   1.536   2.479   5.388
 1468SOL    HW2 7517   1.585   2.337   5.367
 1468SOL     MW 7518   1.602   2.422   5.382
 1469SOL     OW 7519   0.631   0.676   1.020
 1469SOL    HW1 7520   0.618   0.705   1.111
 1469SOL    HW2 7521   0.725   0.658   1.014
 1469SOL     MW 7522   0.641   0.677   1.031
 1470SOL     OW 7523   4.757   4.382   3.021
 1470SOL    HW1 7524   4.845   4.352   3.002
 1470SOL    HW2 7525   4.770   4.465   3.069
 1470SOL     MW 7526   4.770   4.389   3.024
 1471SOL     OW 7527   4.354   1.748   3.831
 1471SOL    HW1 7528   4.322   1.678   3.886
 1471SOL    HW2 7529   4.427   1.710   3.783
 1471SOL     MW 7530   4.360   1.734   3.832
 1472SOL     OW 7531   2.636   5.858   6.257
 1472SOL    HW1 7532   2.568   5.913   6.296
 1472SOL    HW2 7533   2.606   5.768   6.275
 1472SOL     MW 7534   2.623   5.853   6.264
 1473SOL     OW 7535   3.583   1.366   1.299
 1473SOL    HW1 7536   3.529   1.304   1.349
 1473SOL    HW2 7537   3.669   1.362   1.340
 1473SOL     MW 7538   3.587   1.358   1.310
 1474SOL     OW 7539   2.911   4.170   0.265
 1474SOL    HW1 7540   2.945   4.132   0.184
 1474SOL    HW2 7541   2.890   4.094   0.320
 1474SOL     MW 7542   2.913   4.155   0.262
 1475SOL     OW 7543   2.191   2.802   0.769
 1475SOL    HW1 7544   2.146   2.725   0.734
 1475SOL    HW2 7545   2.271   2.808   0.718
 1475SOL     MW 7546   2.195   2.793   0.758
 1476SOL     OW 7547   2.314   5.768   2.097
 1476SOL    HW1 7548   2.408   5.775   2.086
 1476SOL    HW2 7549   2.294   5.677   2.077
 1476SOL     MW 7550   2.323   5.757   2.093
 1477SOL     OW 7551   5.050   0.483   5.444
 1477SOL    HW1 7552   5.054   0.578   5.440
 1477SOL    HW2 7553   5.134   0.455   5.482
 1477SOL     MW 7554   5.061   0.492   5.449
 1478SOL     OW 7555   4.122   2.890   1.898
 1478SOL    HW1 7556   4.126   2.847   1.983
 1478SOL    HW2 7557   4.160   2.975   1.913
 1478SOL     MW 7558   4.127   2.895   1.911
 1479SOL     OW 7559   0.110   0.756   5.919
 1479SOL    HW1 7560   0.097   0.850   5.916
 1479SOL    HW2 7561   0.202   0.745   5.946
 1479SOL     MW 7562   0.120   0.766   5.922
 1480SOL     OW 7563   3.260   6.242   5.103
 1480SOL    HW1 7564   3.287   6.219   5.192
 1480SOL    HW2 7565   3.256   6.337   5.102
 1480SOL     MW 7566   3.263   6.251   5.114
 1481SOL     OW 7567   4.153   5.298   0.500
 1481SOL    HW1 7568   4.063   5.305   0.533
 1481SOL    HW2 7569   4.208   5.298   0.578
 1481SOL     MW 7570   4.148   5.299   0.514
 1482SOL     OW 7571   5.172   3.540   1.607
 1482SOL    HW1 7572   5.239   3.490   1.653
 1482SOL    HW2 7573   5.109   3.475   1.577
 1482SOL     MW 7574   5.173   3.526   1.609
 1483SOL     OW 7575   0.758   5.678   0.423
 1483SOL    HW1 7576   0.688   5.624   0.386
 1483SOL    HW2 7577   0.722   5.767   0.423
 1483SOL     MW 7578   0.745   5.683   0.418
 1484SOL     OW 7579   5.864   5.319   5.222
 1484SOL    HW1 7580   5.841   5.246   5.278
 1484SOL    HW2 7581   5.907   5.382   5.280
 1484SOL     MW 7582   5.867   5.318   5.236
 1485SOL     OW 7583   1.540   1.523   1.424
 1485SOL    HW1 7584   1.532   1.478   1.340
 1485SOL    HW2 7585   1.634   1.526   1.441
 1485SOL     MW 7586   1.551   1.517   1.416
 1486SOL     OW 7587   3.121   1.922   0.008
 1486SOL    HW1 7588   3.067   1.853  -0.033
 1486SOL    HW2 7589   3.087   2.004  -0.027
 1486SOL     MW 7590   3.110   1.922  -0.001
 1487SOL     OW 7591   5.352   3.304   3.179
 1487SOL    HW1 7592   5.307   3.382   3.214
 1487SOL    HW2 7593   5.332   3.307   3.085
 1487SOL     MW 7594   5.344   3.315   3.171
 1488SOL     OW 7595   2.637   0.377   6.072
 1488SOL    HW1 7596   2.691   0.356   5.996
 1488SOL    HW2 7597   2.578   0.302   6.081
 1488SOL     MW 7598   2.636   0.364   6.063
 1489SOL     OW 7599   5.719   4.434   4.750
 1489SOL    HW1 7600   5.811   4.411   4.742
 1489SOL    HW2 7601   5.708   4.507   4.687
 1489SOL     MW 7602   5.730   4.441   4.741
 1490SOL     OW 7603   4.524   5.659   5.125
 1490SOL    HW1 7604   4.436   5.695   5.131
 1490SOL    HW2 7605   4.549   5.673   5.033
 1490SOL     MW 7606   4.516   5.666   5.114
 1491SOL     OW 7607   5.569   0.196   0.742
 1491SOL    HW1 7608   5.592   0.289   0.740
 1491SOL    HW2 7609   5.579   0.166   0.652
 1491SOL     MW 7610   5.573   0.204   0.730
 1492SOL     OW 7611   1.234   0.329   0.920
 1492SOL    HW1 7612   1.203   0.418   0.906
 1492SOL    HW2 7613   1.294   0.335   0.995
 1492SOL     MW 7614   1.237   0.341   0.928
 1493SOL     OW 7615   6.247   3.712   5.538
 1493SOL    HW1 7616   6.159   3.734   5.507
 1493SOL    HW2 7617   6.305   3.741   5.467
 1493SOL     MW 7618   6.243   3.720   5.525
 1494SOL     OW 7619   3.184   0.981   1.144
 1494SOL    HW1 7620   3.183   0.926   1.066
 1494SOL    HW2 7621   3.170   0.921   1.217
 1494SOL     MW 7622   3.182   0.967   1.143
 1495SOL     OW 7623   5.811   1.577   2.048
 1495SOL    HW1 7624   5.900   1.603   2.025
 1495SOL    HW2 7625   5.803   1.596   2.142
 1495SOL     MW 7626   5.821   1.583   2.057
 1496SOL     OW 7627   2.119   5.476   0.593
 1496SOL    HW1 7628   2.207   5.504   0.567
 1496SOL    HW2 7629   2.061   5.515   0.528
 1496SOL     MW 7630   2.123   5.485   0.582
 1497SOL     OW 7631   5.871   3.557   5.741
 1497SOL    HW1 7632   5.883   3.649   5.766
 1497SOL    HW2 7633   5.825   3.518   5.816
 1497SOL     MW 7634   5.867   3.564   5.754
 1498SOL     OW 7635   4.284   1.970   6.145
 1498SOL    HW1 7636   4.341   1.958   6.222
 1498SOL    HW2 7637   4.199   1.994   6.182
 1498SOL     MW 7638   4.281   1.971   6.160
 1499SOL     OW 7639   1.285   4.327   3.277
 1499SOL    HW1 7640   1.208   4.299   3.226
 1499SOL    HW2 7641   1.348   4.356   3.211
 1499SOL     MW 7642   1.283   4.327   3.262
 1500SOL     OW 7643   4.929   2.051   1.119
 1500SOL    HW1 7644   4.888   1.997   1.187
 1500SOL    HW2 7645   4.856   2.096   1.077
 1500SOL     MW 7646   4.915   2.050   1.122
 1501SOL     OW 7647   0.026   5.678   5.759
 1501SOL    HW1 7648  -0.010   5.741   5.697
 1501SOL    HW2 7649   0.080   5.620   5.705
 1501SOL     MW 7650   0.029   5.679   5.744
 1502SOL     OW 7651   1.769   2.243   2.046
 1502SOL    HW1 7652   1.762   2.163   1.995
 1502SOL    HW2 7653   1.800   2.214   2.132
 1502SOL     MW 7654   1.772   2.229   2.051
 1503SOL     OW 7655   5.250   2.198   0.543
 1503SOL    HW1 7656   5.267   2.190   0.637
 1503SOL    HW2 7657   5.163   2.160   0.531
 1503SOL     MW 7658   5.241   2.193   0.553
 1504SOL     OW 7659   3.561   5.964   0.178
 1504SOL    HW1 7660   3.528   5.930   0.261
 1504SOL    HW2 7661   3.484   6.002   0.135
 1504SOL     MW 7662   3.547   5.964   0.183
 1505SOL     OW 7663   5.642   1.208   1.061
 1505SOL    HW1 7664   5.696   1.142   1.105
 1505SOL    HW2 7665   5.704   1.274   1.034
 1505SOL     MW 7666   5.657   1.208   1.063
 1506SOL     OW 7667   2.924   0.958   0.452
 1506SOL    HW1 7668   3.012   0.967   0.415
 1506SOL    HW2 7669   2.866   0.966   0.377
 1506SOL     MW 7670   2.928   0.961   0.438
 1507SOL     OW 7671   4.736   4.099   4.340
 1507SOL    HW1 7672   4.792   4.149   4.279
 1507SOL    HW2 7673   4.725   4.014   4.300
 1507SOL     MW 7674   4.742   4.096   4.327
 1508SOL     OW 7675   2.949   3.942   1.003
 1508SOL    HW1 7676   2.856   3.931   0.983
 1508SOL    HW2 7677   2.962   4.038   0.993
 1508SOL     MW 7678   2.939   3.954   0.999
 1509SOL     OW 7679   4.167   2.623   1.123
 1509SOL    HW1 7680   4.170   2.623   1.027
 1509SOL    HW2 7681   4.076   2.601   1.144
 1509SOL     MW 7682   4.156   2.620   1.114
 1510SOL     OW 7683   1.343   2.303   3.688
 1510SOL    HW1 7684   1.379   2.268   3.606
 1510SOL    HW2 7685   1.252   2.275   3.689
 1510SOL     MW 7686   1.336   2.295   3.677
 1511SOL     OW 7687   1.940   0.088   5.072
 1511SOL    HW1 7688   1.919   0.169   5.026
 1511SOL    HW2 7689   2.028   0.102   5.106
 1511SOL     MW 7690   1.949   0.100   5.070
 1512SOL     OW 7691   3.731   1.191   4.155
 1512SOL    HW1 7692   3.759   1.112   4.110
 1512SOL    HW2 7693   3.638   1.178   4.172
 1512SOL     MW 7694   3.722   1.178   4.151
 1513SOL     OW 7695   2.953   0.064   2.788
 1513SOL    HW1 7696   2.935   0.157   2.780
 1513SOL    HW2 7697   3.024   0.048   2.727
 1513SOL     MW 7698   2.959   0.074   2.779
 1514SOL     OW 7699   5.036   5.242   6.288
 1514SOL    HW1 7700   5.120   5.230   6.244
 1514SOL    HW2 7701   5.003   5.153   6.300
 1514SOL     MW 7702   5.043   5.229   6.284
 1515SOL     OW 7703   4.159   0.797   6.200
 1515SOL    HW1 7704   4.118   0.879   6.172
 1515SOL    HW2 7705   4.213   0.771   6.126
 1515SOL     MW 7706   4.161   0.804   6.187
 1516SOL     OW 7707   3.501   5.757   3.853
 1516SOL    HW1 7708   3.487   5.665   3.829
 1516SOL    HW2 7709   3.493   5.804   3.770
 1516SOL     MW 7710   3.498   5.751   3.839
 1517SOL     OW 7711   5.010   3.633   2.901
 1517SOL    HW1 7712   5.099   3.600   2.915
 1517SOL    HW2 7713   4.955   3.554   2.903
 1517SOL     MW 7714   5.014   3.619   2.903
 1518SOL     OW 7715   0.479   0.371   0.099
 1518SOL    HW1 7716   0.494   0.351   0.191
 1518SOL    HW2 7717   0.396   0.327   0.077
 1518SOL     MW 7718   0.470   0.363   0.108
 1519SOL     OW 7719   4.607   3.301   5.120
 1519SOL    HW1 7720   4.681   3.256   5.161
 1519SOL    HW2 7721   4.536   3.293   5.184
 1519SOL     MW 7722   4.608   3.294   5.133
 1520SOL     OW 7723   1.798   1.695   3.615
 1520SOL    HW1 7724   1.859   1.654   3.676
 1520SOL    HW2 7725   1.742   1.751   3.670
 1520SOL     MW 7726   1.799   1.698   3.630
 1521SOL     OW 7727   5.302   2.430   2.817
 1521SOL    HW1 7728   5.313   2.348   2.768
 1521SOL    HW2 7729   5.267   2.402   2.902
 1521SOL     MW 7730   5.299   2.416   2.822
 1522SOL     OW 7731   0.485   1.333   1.070
 1522SOL    HW1 7732   0.443   1.368   0.991
 1522SOL    HW2 7733   0.420   1.345   1.139
 1522SOL     MW 7734   0.471   1.339   1.069
 1523SOL     OW 7735   1.635   1.280   4.145
 1523SOL    HW1 7736   1.607   1.244   4.061
 1523SOL    HW2 7737   1.556   1.322   4.181
 1523SOL     MW 7738   1.621   1.281   4.139
 1524SOL     OW 7739   2.713   1.920   5.945
 1524SOL    HW1 7740   2.795   1.938   5.990
 1524SOL    HW2 7741   2.648   1.974   5.988
 1524SOL     MW 7742   2.715   1.928   5.956
 1525SOL     OW 7743   5.618   3.499   0.963
 1525SOL    HW1 7744   5.528   3.531   0.971
 1525SOL    HW2 7745   5.671   3.564   1.009
 1525SOL     MW 7746   5.613   3.511   0.970
 1526SOL     OW 7747   1.228   3.578   3.548
 1526SOL    HW1 7748   1.152   3.574   3.490
 1526SOL    HW2 7749   1.271   3.493   3.535
 1526SOL     MW 7750   1.223   3.566   3.539
 1527SOL     OW 7751   2.247   2.861   6.045
 1527SOL    HW1 7752   2.230   2.809   5.966
 1527SOL    HW2 7753   2.164   2.857   6.093
 1527SOL     MW 7754   2.234   2.854   6.041
 1528SOL     OW 7755   5.863   4.181   1.879
 1528SOL    HW1 7756   5.934   4.175   1.815
 1528SOL    HW2 7757   5.785   4.202   1.827
 1528SOL     MW 7758   5.862   4.183   1.864
 1529SOL     OW 7759   3.011   5.519   3.797
 1529SOL    HW1 7760   2.956   5.470   3.858
 1529SOL    HW2 7761   3.085   5.548   3.850
 1529SOL     MW 7762   3.013   5.516   3.811
 1530SOL     OW 7763   0.440   6.136   5.487
 1530SOL    HW1 7764   0.488   6.185   5.421
 1530SOL    HW2 7765   0.407   6.202   5.547
 1530SOL     MW 7766   0.442   6.150   5.486
 1531SOL     OW 7767   2.974   3.050   4.934
 1531SOL    HW1 7768   2.880   3.061   4.925
 1531SOL    HW2 7769   2.988   3.031   5.027
 1531SOL     MW 7770   2.964   3.048   4.945
 1532SOL     OW 7771   1.344   0.154   3.781
 1532SOL    HW1 7772   1.345   0.067   3.741
 1532SOL    HW2 7773   1.251   0.170   3.803
 1532SOL     MW 7774   1.332   0.145   3.778
 1533SOL     OW 7775   2.321   5.756   4.619
 1533SOL    HW1 7776   2.408   5.732   4.586
 1533SOL    HW2 7777   2.260   5.718   4.556
 1533SOL     MW 7778   2.325   5.748   4.607
 1534SOL     OW 7779   1.269   0.678   5.692
 1534SOL    HW1 7780   1.184   0.676   5.648
 1534SOL    HW2 7781   1.301   0.587   5.685
 1534SOL     MW 7782   1.262   0.665   5.686
 1535SOL     OW 7783   1.543   4.385   3.705
 1535SOL    HW1 7784   1.573   4.294   3.703
 1535SOL    HW2 7785   1.460   4.384   3.656
 1535SOL     MW 7786   1.536   4.373   3.699
 1536SOL     OW 7787   3.302   0.670   0.056
 1536SOL    HW1 7788   3.362   0.736   0.022
 1536SOL    HW2 7789   3.253   0.640  -0.021
 1536SOL     MW 7790   3.303   0.675   0.041
 1537SOL     OW 7791   0.866   2.337   2.063
 1537SOL    HW1 7792   0.952   2.294   2.072
 1537SOL    HW2 7793   0.871   2.383   1.979
 1537SOL     MW 7794   0.878   2.337   2.053
 1538SOL     OW 7795   0.143   5.238   3.152
 1538SOL    HW1 7796   0.063   5.264   3.106
 1538SOL    HW2 7797   0.205   5.308   3.133
 1538SOL     MW 7798   0.141   5.250   3.144
 1539SOL     OW 7799   0.026   1.185   1.886
 1539SOL    HW1 7800   0.103   1.243   1.889
 1539SOL    HW2 7801   0.016   1.164   1.793
 1539SOL     MW 7802   0.034   1.191   1.875
 1540SOL     OW 7803   3.832   2.586   0.559
 1540SOL    HW1 7804   3.925   2.606   0.546
 1540SOL    HW2 7805   3.818   2.506   0.508
 1540SOL     MW 7806   3.842   2.578   0.551
 1541SOL     OW 7807   1.506   2.430   6.166
 1541SOL    HW1 7808   1.567   2.387   6.107
 1541SOL    HW2 7809   1.527   2.396   6.253
 1541SOL     MW 7810   1.516   2.420   6.170
 1542SOL     OW 7811   1.601   4.275   4.763
 1542SOL    HW1 7812   1.538   4.330   4.808
 1542SOL    HW2 7813   1.667   4.335   4.730
 1542SOL     MW 7814   1.601   4.290   4.764
 1543SOL     OW 7815   6.087   4.544   5.300
 1543SOL    HW1 7816   6.035   4.488   5.242
 1543SOL    HW2 7817   6.168   4.559   5.253
 1543SOL     MW 7818   6.090   4.539   5.287
 1544SOL     OW 7819   0.730   3.511   5.919
 1544SOL    HW1 7820   0.643   3.470   5.927
 1544SOL    HW2 7821   0.729   3.552   5.833
 1544SOL     MW 7822   0.718   3.511   5.909
 1545SOL     OW 7823   3.130   1.280   0.055
 1545SOL    HW1 7824   3.218   1.290   0.017
 1545SOL    HW2 7825   3.074   1.263  -0.020
 1545SOL     MW 7826   3.134   1.280   0.041
 1546SOL     OW 7827   1.258   4.191   1.879
 1546SOL    HW1 7828   1.330   4.234   1.831
 1546SOL    HW2 7829   1.213   4.139   1.813
 1546SOL     MW 7830   1.261   4.191   1.864
 1547SOL     OW 7831   3.340   2.646   1.096
 1547SOL    HW1 7832   3.413   2.698   1.130
 1547SOL    HW2 7833   3.262   2.686   1.135
 1547SOL     MW 7834   3.339   2.658   1.105
 1548SOL     OW 7835   1.057   0.227   3.809
 1548SOL    HW1 7836   1.069   0.269   3.724
 1548SOL    HW2 7837   1.096   0.287   3.871
 1548SOL     MW 7838   1.063   0.240   3.806
 1549SOL     OW 7839   3.361   0.970   3.100
 1549SOL    HW1 7840   3.430   1.030   3.128
 1549SOL    HW2 7841   3.400   0.922   3.027
 1549SOL     MW 7842   3.375   0.972   3.094
 1550SOL     OW 7843   0.193   5.566   4.217
 1550SOL    HW1 7844   0.153   5.652   4.228
 1550SOL    HW2 7845   0.194   5.528   4.305
 1550SOL     MW 7846   0.188   5.572   4.229
 1551SOL     OW 7847   3.118   1.254   0.847
 1551SOL    HW1 7848   3.209   1.274   0.866
 1551SOL    HW2 7849   3.117   1.159   0.831
 1551SOL     MW 7850   3.130   1.244   0.848
 1552SOL     OW 7851   4.945   4.744   3.380
 1552SOL    HW1 7852   5.024   4.793   3.358
 1552SOL    HW2 7853   4.977   4.658   3.406
 1552SOL     MW 7854   4.959   4.739   3.381
 1553SOL     OW 7855   5.062   2.546   5.454
 1553SOL    HW1 7856   5.098   2.613   5.396
 1553SOL    HW2 7857   5.003   2.495   5.398
 1553SOL     MW 7858   5.059   2.548   5.439
 1554SOL     OW 7859   6.265   5.902   1.528
 1554SOL    HW1 7860   6.180   5.927   1.564
 1554SOL    HW2 7861   6.317   5.879   1.605
 1554SOL     MW 7862   6.261   5.902   1.543
 1555SOL     OW 7863   4.132   4.471   4.270
 1555SOL    HW1 7864   4.157   4.481   4.178
 1555SOL    HW2 7865   4.053   4.525   4.280
 1555SOL     MW 7866   4.125   4.479   4.259
 1556SOL     OW 7867   5.879   5.461   2.299
 1556SOL    HW1 7868   5.861   5.382   2.351
 1556SOL    HW2 7869   5.803   5.471   2.243
 1556SOL     MW 7870   5.867   5.452   2.299
 1557SOL     OW 7871   0.672   2.597   6.062
 1557SOL    HW1 7872   0.626   2.514   6.076
 1557SOL    HW2 7873   0.654   2.647   6.141
 1557SOL     MW 7874   0.664   2.593   6.074
 1558SOL     OW 7875   0.339   6.245   1.798
 1558SOL    HW1 7876   0.331   6.217   1.707
 1558SOL    HW2 7877   0.426   6.285   1.803
 1558SOL     MW 7878   0.349   6.247   1.787
 1559SOL     OW 7879   4.461   2.467   5.476
 1559SOL    HW1 7880   4.456   2.382   5.520
 1559SOL    HW2 7881   4.536   2.510   5.517
 1559SOL     MW 7882   4.470   2.462   5.487
 1560SOL     OW 7883   1.255   2.488   3.349
 1560SOL    HW1 7884   1.240   2.516   3.258
 1560SOL    HW2 7885   1.257   2.392   3.345
 1560SOL     MW 7886   1.253   2.479   3.336
 1561SOL     OW 7887   2.858   2.014   4.953
 1561SOL    HW1 7888   2.894   2.097   4.925
 1561SOL    HW2 7889   2.864   1.957   4.876
 1561SOL     MW 7890   2.863   2.017   4.940
 1562SOL     OW 7891   3.625   4.295   6.128
 1562SOL    HW1 7892   3.655   4.316   6.039
 1562SOL    HW2 7893   3.661   4.365   6.182
 1562SOL     MW 7894   3.633   4.307   6.123
 1563SOL     OW 7895   3.080   0.753   2.806
 1563SOL    HW1 7896   3.144   0.804   2.756
 1563SOL    HW2 7897   3.024   0.819   2.847
 1563SOL     MW 7898   3.081   0.768   2.805
 1564SOL     OW 7899   2.636   2.390   0.950
 1564SOL    HW1 7900   2.665   2.394   0.859
 1564SOL    HW2 7901   2.715   2.368   0.999
 1564SOL     MW 7902   2.650   2.388   0.944
 1565SOL     OW 7903   5.041   3.166   6.004
 1565SOL    HW1 7904   5.134   3.146   5.992
 1565SOL    HW2 7905   5.001   3.140   5.920
 1565SOL     MW 7906   5.048   3.160   5.992
 1566SOL     OW 7907   0.531   3.337   0.894
 1566SOL    HW1 7908   0.476   3.413   0.916
 1566SOL    HW2 7909   0.610   3.350   0.945
 1566SOL     MW 7910   0.534   3.349   0.903
 1567SOL     OW 7911   0.320   0.527   1.239
 1567SOL    HW1 7912   0.324   0.557   1.148
 1567SOL    HW2 7913   0.250   0.461   1.239
 1567SOL     MW 7914   0.312   0.522   1.227
 1568SOL     OW 7915   2.337   3.875   5.585
 1568SOL    HW1 7916   2.321   3.936   5.513
 1568SOL    HW2 7917   2.311   3.923   5.664
 1568SOL     MW 7918   2.332   3.889   5.586
 1569SOL     OW 7919   1.752   3.096   0.501
 1569SOL    HW1 7920   1.833   3.106   0.451
 1569SOL    HW2 7921   1.695   3.043   0.444
 1569SOL     MW 7922   1.755   3.090   0.487
 1570SOL     OW 7923   0.753   2.454   5.044
 1570SOL    HW1 7924   0.838   2.496   5.028
 1570SOL    HW2 7925   0.691   2.503   4.990
 1570SOL     MW 7926   0.756   2.466   5.035
 1571SOL     OW 7927   0.126   4.340   4.518
 1571SOL    HW1 7928   0.058   4.405   4.537
 1571SOL    HW2 7929   0.109   4.268   4.578
 1571SOL     MW 7930   0.115   4.339   4.528
 1572SOL     OW 7931   4.147   5.251   4.232
 1572SOL    HW1 7932   4.095   5.186   4.279
 1572SOL    HW2 7933   4.230   5.255   4.279
 1572SOL     MW 7934   4.151   5.243   4.244
 1573SOL     OW 7935   1.368   5.573   1.568
 1573SOL    HW1 7936   1.462   5.575   1.588
 1573SOL    HW2 7937   1.356   5.492   1.518
 1573SOL     MW 7938   1.379   5.563   1.564
 1574SOL     OW 7939   2.255   2.617   0.011
 1574SOL    HW1 7940   2.241   2.556  -0.062
 1574SOL    HW2 7941   2.296   2.565   0.079
 1574SOL     MW 7942   2.258   2.603   0.010
 1575SOL     OW 7943   2.779   3.100   0.703
 1575SOL    HW1 7944   2.777   3.169   0.770
 1575SOL    HW2 7945   2.871   3.077   0.696
 1575SOL     MW 7946   2.790   3.107   0.711
 1576SOL     OW 7947   6.244   0.440   0.958
 1576SOL    HW1 7948   6.186   0.366   0.972
 1576SOL    HW2 7949   6.253   0.446   0.863
 1576SOL     MW 7950   6.238   0.431   0.947
 1577SOL     OW 7951   4.930   2.706   2.984
 1577SOL    HW1 7952   4.904   2.725   3.074
 1577SOL    HW2 7953   4.950   2.614   2.983
 1577SOL     MW 7954   4.929   2.698   2.995
 1578SOL     OW 7955   0.681   0.583   5.839
 1578SOL    HW1 7956   0.613   0.515   5.841
 1578SOL    HW2 7957   0.703   0.599   5.931
 1578SOL     MW 7958   0.675   0.576   5.851
 1579SOL     OW 7959   2.858   0.077   0.121
 1579SOL    HW1 7960   2.937   0.066   0.174
 1579SOL    HW2 7961   2.889   0.066   0.031
 1579SOL     MW 7962   2.872   0.074   0.116
 1580SOL     OW 7963   5.105   2.372   6.238
 1580SOL    HW1 7964   5.021   2.379   6.284
 1580SOL    HW2 7965   5.125   2.462   6.211
 1580SOL     MW 7966   5.096   2.385   6.240
 1581SOL     OW 7967   2.955   1.912   1.682
 1581SOL    HW1 7968   2.867   1.876   1.693
 1581SOL    HW2 7969   2.982   1.882   1.595
 1581SOL     MW 7970   2.947   1.904   1.672
 1582SOL     OW 7971   2.082   4.125   0.303
 1582SOL    HW1 7972   2.107   4.176   0.380
 1582SOL    HW2 7973   2.017   4.063   0.337
 1582SOL     MW 7974   2.077   4.124   0.317
 1583SOL     OW 7975   0.999   3.765   5.853
 1583SOL    HW1 7976   1.050   3.725   5.923
 1583SOL    HW2 7977   1.030   3.855   5.849
 1583SOL     MW 7978   1.009   3.771   5.861
 1584SOL     OW 7979   0.871   1.547   1.596
 1584SOL    HW1 7980   0.864   1.488   1.522
 1584SOL    HW2 7981   0.791   1.534   1.646
 1584SOL     MW 7982   0.860   1.539   1.593
 1585SOL     OW 7983   2.502   3.692   4.418
 1585SOL    HW1 7984   2.440   3.764   4.429
 1585SOL    HW2 7985   2.560   3.699   4.494
 1585SOL     MW 7986   2.502   3.703   4.429
 1586SOL     OW 7987   2.817   5.373   0.193
 1586SOL    HW1 7988   2.828   5.311   0.121
 1586SOL    HW2 7989   2.758   5.328   0.254
 1586SOL     MW 7990   2.811   5.359   0.192
 1587SOL     OW 7991   2.899   2.614   5.772
 1587SOL    HW1 7992   2.864   2.577   5.853
 1587SOL    HW2 7993   2.908   2.708   5.790
 1587SOL     MW 7994   2.896   2.622   5.785
 1588SOL     OW 7995   2.779   4.665   1.839
 1588SOL    HW1 7996   2.687   4.662   1.863
 1588SOL    HW2 7997   2.793   4.754   1.806
 1588SOL     MW 7998   2.769   4.676   1.838
 1589SOL     OW 7999   1.683   0.284   4.337
 1589SOL    HW1 8000   1.779   0.292   4.331
 1589SOL    HW2 8001   1.652   0.375   4.335
 1589SOL     MW 8002   1.692   0.297   4.336
 1590SOL     OW 8003   2.222   5.212   0.830
 1590SOL    HW1 8004   2.159   5.210   0.901
 1590SOL    HW2 8005   2.243   5.121   0.813
 1590SOL     MW 8006   2.217   5.200   0.837
 1591SOL     OW 8007   3.030   1.714   4.571
 1591SOL    HW1 8008   3.053   1.702   4.664
 1591SOL    HW2 8009   3.029   1.807   4.558
 1591SOL     MW 8010   3.033   1.725   4.581
 1592SOL     OW 8011   5.670   2.179   2.588
 1592SOL    HW1 8012   5.764   2.170   2.575
 1592SOL    HW2 8013   5.634   2.093   2.563
 1592SOL     MW 8014   5.677   2.167   2.583
 1593SOL     OW 8015   0.941   2.285   4.932
 1593SOL    HW1 8016   0.855   2.306   4.969
 1593SOL    HW2 8017   0.992   2.252   5.006
 1593SOL     MW 8018   0.936   2.284   4.946
 1594SOL     OW 8019   2.804   0.486   5.286
 1594SOL    HW1 8020   2.842   0.509   5.201
 1594SOL    HW2 8021   2.744   0.414   5.267
 1594SOL     MW 8022   2.801   0.480   5.273
 1595SOL     OW 8023   1.459   2.172   5.351
 1595SOL    HW1 8024   1.377   2.168   5.301
 1595SOL    HW2 8025   1.525   2.137   5.291
 1595SOL     MW 8026   1.457   2.167   5.337
 1596SOL     OW 8027   3.228   0.414   2.531
 1596SOL    HW1 8028   3.137   0.388   2.518
 1596SOL    HW2 8029   3.269   0.399   2.445
 1596SOL     MW 8030   3.222   0.409   2.518
 1597SOL     OW 8031   4.856   5.623   1.472
 1597SOL    HW1 8032   4.831   5.570   1.397
 1597SOL    HW2 8033   4.784   5.612   1.534
 1597SOL     MW 8034   4.843   5.615   1.471
 1598SOL     OW 8035   3.129   5.580   1.716
 1598SOL    HW1 8036   3.224   5.570   1.706
 1598SOL    HW2 8037   3.115   5.589   1.810
 1598SOL     MW 8038   3.139   5.580   1.727
 1599SOL     OW 8039   4.606   5.135   5.010
 1599SOL    HW1 8040   4.656   5.166   5.086
 1599SOL    HW2 8041   4.671   5.091   4.955
 1599SOL     MW 8042   4.621   5.133   5.013
 1600SOL     OW 8043   0.048   3.526   0.042
 1600SOL    HW1 8044   0.022   3.447  -0.006
 1600SOL    HW2 8045  -0.034   3.569   0.065
 1600SOL     MW 8046   0.035   3.521   0.038
 1601SOL     OW 8047   1.254   3.146   1.421
 1601SOL    HW1 8048   1.213   3.225   1.385
 1601SOL    HW2 8049   1.346   3.171   1.433
 1601SOL     MW 8050   1.261   3.160   1.418
 1602SOL     OW 8051   5.611   5.885   4.553
 1602SOL    HW1 8052   5.685   5.925   4.598
 1602SOL    HW2 8053   5.623   5.908   4.461
 1602SOL     MW 8054   5.622   5.893   4.547
 1603SOL     OW 8055   2.738   5.191   2.806
 1603SOL    HW1 8056   2.695   5.113   2.770
 1603SOL    HW2 8057   2.666   5.245   2.839
 1603SOL     MW 8058   2.723   5.188   2.806
 1604SOL     OW 8059   4.385   3.625   0.981
 1604SOL    HW1 8060   4.453   3.657   0.922
 1604SOL    HW2 8061   4.404   3.666   1.066
 1604SOL     MW 8062   4.396   3.633   0.984
 1605SOL     OW 8063   1.941   1.961   5.705
 1605SOL    HW1 8064   1.891   1.886   5.672
 1605SOL    HW2 8065   1.990   1.928   5.779
 1605SOL     MW 8066   1.941   1.948   5.710
 1606SOL     OW 8067   5.995   2.315   1.499
 1606SOL    HW1 8068   6.031   2.270   1.423
 1606SOL    HW2 8069   6.041   2.398   1.503
 1606SOL     MW 8070   6.005   2.320   1.490
 1607SOL     OW 8071   6.092   4.830   3.872
 1607SOL    HW1 8072   6.034   4.781   3.814
 1607SOL    HW2 8073   6.102   4.775   3.949
 1607SOL     MW 8074   6.086   4.816   3.875
 1608SOL     OW 8075   4.821   1.665   0.674
 1608SOL    HW1 8076   4.732   1.697   0.658
 1608SOL    HW2 8077   4.849   1.713   0.752
 1608SOL     MW 8078   4.813   1.675   0.682
 1609SOL     OW 8079   4.900   5.785   4.489
 1609SOL    HW1 8080   4.853   5.796   4.571
 1609SOL    HW2 8081   4.918   5.874   4.460
 1609SOL     MW 8082   4.897   5.798   4.496
 1610SOL     OW 8083   6.290   2.131   5.848
 1610SOL    HW1 8084   6.345   2.120   5.925
 1610SOL    HW2 8085   6.318   2.061   5.788
 1610SOL     MW 8086   6.301   2.120   5.850
 1611SOL     OW 8087   2.120   4.116   6.123
 1611SOL    HW1 8088   2.047   4.073   6.076
 1611SOL    HW2 8089   2.079   4.151   6.202
 1611SOL     MW 8090   2.105   4.115   6.127
 1612SOL     OW 8091   4.604   4.223   3.700
 1612SOL    HW1 8092   4.568   4.266   3.778
 1612SOL    HW2 8093   4.628   4.295   3.642
 1612SOL     MW 8094   4.603   4.238   3.703
 1613SOL     OW 8095   1.571   5.197   3.719
 1613SOL    HW1 8096   1.625   5.174   3.643
 1613SOL    HW2 8097   1.572   5.118   3.774
 1613SOL     MW 8098   1.578   5.184   3.716
 1614SOL     OW 8099   0.479   2.138   1.272
 1614SOL    HW1 8100   0.569   2.122   1.302
 1614SOL    HW2 8101   0.455   2.221   1.313
 1614SOL     MW 8102   0.488   2.146   1.281
 1615SOL     OW 8103   0.758   3.247   2.269
 1615SOL    HW1 8104   0.812   3.324   2.263
 1615SOL    HW2 8105   0.820   3.176   2.283
 1615SOL     MW 8106   0.772   3.248   2.270
 1616SOL     OW 8107   2.311   1.598   2.309
 1616SOL    HW1 8108   2.386   1.593   2.251
 1616SOL    HW2 8109   2.343   1.567   2.394
 1616SOL     MW 8110   2.324   1.593   2.312
 1617SOL     OW 8111   2.493   3.826   4.834
 1617SOL    HW1 8112   2.447   3.895   4.786
 1617SOL    HW2 8113   2.539   3.776   4.767
 1617SOL     MW 8114   2.493   3.828   4.820
 1618SOL     OW 8115   1.895   6.172   3.287
 1618SOL    HW1 8116   1.875   6.210   3.372
 1618SOL    HW2 8117   1.814   6.131   3.259
 1618SOL     MW 8118   1.882   6.172   3.294
 1619SOL     OW 8119   0.122   2.647   3.077
 1619SOL    HW1 8120   0.170   2.631   3.158
 1619SOL    HW2 8121   0.064   2.721   3.098
 1619SOL     MW 8122   0.121   2.655   3.090
 1620SOL     OW 8123   4.120   6.012   2.652
 1620SOL    HW1 8124   4.060   6.025   2.579
 1620SOL    HW2 8125   4.204   6.047   2.620
 1620SOL     MW 8126   4.123   6.018   2.638
 1621SOL     OW 8127   4.380   6.207   5.729
 1621SOL    HW1 8128   4.474   6.227   5.731
 1621SOL    HW2 8129   4.346   6.259   5.656
 1621SOL     MW 8130   4.388   6.216   5.720
 1622SOL     OW 8131   5.980   6.072   2.968
 1622SOL    HW1 8132   5.923   6.057   2.893
 1622SOL    HW2 8133   6.058   6.018   2.951
 1622SOL     MW 8134   5.983   6.063   2.956
 1623SOL     OW 8135   1.974   5.296   6.234
 1623SOL    HW1 8136   2.057   5.277   6.191
 1623SOL    HW2 8137   1.985   5.265   6.324
 1623SOL     MW 8138   1.986   5.289   6.240
 1624SOL     OW 8139   1.329   5.003   4.542
 1624SOL    HW1 8140   1.365   4.916   4.527
 1624SOL    HW2 8141   1.236   4.996   4.517
 1624SOL     MW 8142   1.322   4.991   4.537
 1625SOL     OW 8143   1.048   5.120   1.828
 1625SOL    HW1 8144   1.003   5.204   1.839
 1625SOL    HW2 8145   1.141   5.143   1.825
 1625SOL     MW 8146   1.054   5.134   1.829
 1626SOL     OW 8147   5.057   4.005   3.772
 1626SOL    HW1 8148   5.043   4.098   3.796
 1626SOL    HW2 8149   5.151   3.998   3.762
 1626SOL     MW 8150   5.067   4.017   3.774
 1627SOL     OW 8151   4.978   6.028   3.696
 1627SOL    HW1 8152   4.936   6.057   3.615
 1627SOL    HW2 8153   5.061   6.076   3.699
 1627SOL     MW 8154   4.983   6.038   3.686
 1628SOL     OW 8155   3.386   1.879   6.258
 1628SOL    HW1 8156   3.415   1.820   6.327
 1628SOL    HW2 8157   3.292   1.892   6.276
 1628SOL     MW 8158   3.378   1.874   6.269
 1629SOL     OW 8159   6.255   5.723   2.057
 1629SOL    HW1 8160   6.350   5.723   2.071
 1629SOL    HW2 8161   6.242   5.774   1.977
 1629SOL     MW 8162   6.265   5.729   2.048
 1630SOL     OW 8163   5.760   4.213   6.265
 1630SOL    HW1 8164   5.669   4.216   6.297
 1630SOL    HW2 8165   5.770   4.294   6.214
 1630SOL     MW 8166   5.749   4.224   6.263
 1631SOL     OW 8167   5.656   3.692   1.885
 1631SOL    HW1 8168   5.709   3.770   1.873
 1631SOL    HW2 8169   5.603   3.711   1.962
 1631SOL     MW 8170   5.656   3.704   1.894
 1632SOL     OW 8171   5.588   0.764   1.762
 1632SOL    HW1 8172   5.610   0.839   1.707
 1632SOL    HW2 8173   5.661   0.702   1.749
 1632SOL     MW 8174   5.600   0.765   1.753
 1633SOL     OW 8175   5.949   1.176   4.251
 1633SOL    HW1 8176   5.947   1.244   4.318
 1633SOL    HW2 8177   5.877   1.201   4.191
 1633SOL     MW 8178   5.939   1.188   4.252
 1634SOL     OW 8179   4.768   2.601   2.478
 1634SOL    HW1 8180   4.803   2.691   2.472
 1634SOL    HW2 8181   4.785   2.564   2.392
 1634SOL     MW 8182   4.775   2.607   2.466
 1635SOL     OW 8183   3.547   1.050   5.319
 1635SOL    HW1 8184   3.626   1.005   5.350
 1635SOL    HW2 8185   3.476   1.012   5.371
 1635SOL     MW 8186   3.548   1.040   5.330
 1636SOL     OW 8187   5.445   4.432   4.793
 1636SOL    HW1 8188   5.538   4.437   4.771
 1636SOL    HW2 8189   5.401   4.414   4.710
 1636SOL     MW 8190   5.451   4.430   4.780
 1637SOL     OW 8191   0.052   3.872   0.822
 1637SOL    HW1 8192   0.046   3.933   0.748
 1637SOL    HW2 8193   0.026   3.924   0.898
 1637SOL     MW 8194   0.048   3.887   0.822
 1638SOL     OW 8195   4.781   5.461   0.511
 1638SOL    HW1 8196   4.841   5.426   0.577
 1638SOL    HW2 8197   4.796   5.556   0.513
 1638SOL     MW 8198   4.791   5.469   0.520
 1639SOL     OW 8199   1.102   3.922   0.800
 1639SOL    HW1 8200   1.027   3.870   0.829
 1639SOL    HW2 8201   1.063   3.987   0.741
 1639SOL     MW 8202   1.087   3.924   0.796
 1640SOL     OW 8203   3.230   5.294   4.528
 1640SOL    HW1 8204   3.217   5.388   4.512
 1640SOL    HW2 8205   3.249   5.258   4.441
 1640SOL     MW 8206   3.231   5.302   4.515
 1641SOL     OW 8207   2.808   5.238   4.595
 1641SOL    HW1 8208   2.886   5.185   4.613
 1641SOL    HW2 8209   2.821   5.317   4.647
 1641SOL     MW 8210   2.819   5.241   4.604
 1642SOL     OW 8211   3.951   5.438   2.991
 1642SOL    HW1 8212   3.893   5.450   2.916
 1642SOL    HW2 8213   4.030   5.488   2.969
 1642SOL     MW 8214   3.954   5.446   2.979
 1643SOL     OW 8215   1.660   0.560   4.341
 1643SOL    HW1 8216   1.594   0.602   4.397
 1643SOL    HW2 8217   1.642   0.596   4.254
 1643SOL     MW 8218   1.649   0.570   4.337
 1644SOL     OW 8219   5.292   6.007   3.873
 1644SOL    HW1 8220   5.254   6.087   3.837
 1644SOL    HW2 8221   5.267   5.939   3.810
 1644SOL     MW 8222   5.284   6.008   3.860
 1645SOL     OW 8223   2.459   0.942   3.382
 1645SOL    HW1 8224   2.549   0.974   3.392
 1645SOL    HW2 8225   2.465   0.872   3.316
 1645SOL     MW 8226   2.471   0.938   3.375
 1646SOL     OW 8227   0.647   2.752   6.282
 1646SOL    HW1 8228   0.584   2.824   6.271
 1646SOL    HW2 8229   0.675   2.758   6.373
 1646SOL     MW 8230   0.642   2.763   6.292
 1647SOL     OW 8231   5.591   3.750   6.039
 1647SOL    HW1 8232   5.536   3.717   6.110
 1647SOL    HW2 8233   5.636   3.826   6.077
 1647SOL     MW 8234   5.590   3.756   6.053
 1648SOL     OW 8235   2.087   1.805   0.345
 1648SOL    HW1 8236   2.137   1.826   0.266
 1648SOL    HW2 8237   2.017   1.869   0.349
 1648SOL     MW 8238   2.085   1.816   0.335
 1649SOL     OW 8239   2.118   0.708   3.584
 1649SOL    HW1 8240   2.148   0.719   3.494
 1649SOL    HW2 8241   2.022   0.708   3.578
 1649SOL     MW 8242   2.110   0.709   3.572
 1650SOL     OW 8243   4.988   1.254   2.199
 1650SOL    HW1 8244   5.068   1.307   2.195
 1650SOL    HW2 8245   5.012   1.178   2.253
 1650SOL     MW 8246   5.002   1.251   2.205
 1651SOL     OW 8247   0.655   1.600   1.787
 1651SOL    HW1 8248   0.628   1.692   1.776
 1651SOL    HW2 8249   0.586   1.550   1.747
 1651SOL     MW 8250   0.643   1.606   1.780
 1652SOL     OW 8251   5.570   1.708   4.836
 1652SOL    HW1 8252   5.537   1.675   4.920
 1652SOL    HW2 8253   5.509   1.675   4.771
 1652SOL     MW 8254   5.558   1.700   4.838
 1653SOL     OW 8255   5.626   0.473   2.094
 1653SOL    HW1 8256   5.540   0.455   2.054
 1653SOL    HW2 8257   5.675   0.391   2.081
 1653SOL     MW 8258   5.621   0.460   2.087
 1654SOL     OW 8259   4.141   5.892   3.567
 1654SOL    HW1 8260   4.122   5.984   3.588
 1654SOL    HW2 8261   4.229   5.878   3.600
 1654SOL     MW 8262   4.150   5.902   3.574
 1655SOL     OW 8263   3.315   1.076   0.551
 1655SOL    HW1 8264   3.256   1.063   0.626
 1655SOL    HW2 8265   3.270   1.033   0.478
 1655SOL     MW 8266   3.301   1.069   0.551
 1656SOL     OW 8267   4.861   0.829   3.409
 1656SOL    HW1 8268   4.828   0.915   3.433
 1656SOL    HW2 8269   4.895   0.792   3.491
 1656SOL     MW 8270   4.861   0.835   3.423
 1657SOL     OW 8271   0.701   4.740   4.010
 1657SOL    HW1 8272   0.661   4.801   3.948
 1657SOL    HW2 8273   0.765   4.793   4.058
 1657SOL     MW 8274   0.704   4.754   4.008
 1658SOL     OW 8275   4.964   5.672   4.031
 1658SOL    HW1 8276   4.901   5.690   4.101
 1658SOL    HW2 8277   5.017   5.599   4.064
 1658SOL     MW 8278   4.963   5.665   4.044
 1659SOL     OW 8279   0.306   1.037   2.763
 1659SOL    HW1 8280   0.308   1.114   2.706
 1659SOL    HW2 8281   0.388   1.041   2.811
 1659SOL     MW 8282   0.317   1.049   2.762
 1660SOL     OW 8283   3.015   3.043   0.088
 1660SOL    HW1 8284   2.974   3.033   0.174
 1660SOL    HW2 8285   2.942   3.057   0.028
 1660SOL     MW 8286   3.001   3.044   0.092
 1661SOL     OW 8287   4.142   2.136   1.064
 1661SOL    HW1 8288   4.159   2.214   1.117
 1661SOL    HW2 8289   4.122   2.171   0.976
 1661SOL     MW 8290   4.142   2.151   1.059
 1662SOL     OW 8291   4.411   5.474   4.545
 1662SOL    HW1 8292   4.503   5.501   4.549
 1662SOL    HW2 8293   4.410   5.408   4.476
 1662SOL     MW 8294   4.423   5.469   4.536
 1663SOL     OW 8295   5.589   2.532   1.461
 1663SOL    HW1 8296   5.508   2.544   1.511
 1663SOL    HW2 8297   5.658   2.567   1.517
 1663SOL     MW 8298   5.587   2.538   1.474
 1664SOL     OW 8299   6.047   2.652   4.493
 1664SOL    HW1 8300   6.101   2.579   4.463
 1664SOL    HW2 8301   6.103   2.702   4.552
 1664SOL     MW 8302   6.061   2.649   4.496
 1665SOL     OW 8303   3.323   2.868   5.399
 1665SOL    HW1 8304   3.404   2.820   5.419
 1665SOL    HW2 8305   3.274   2.869   5.481
 1665SOL     MW 8306   3.327   2.862   5.412
 1666SOL     OW 8307   5.454   5.658   5.901
 1666SOL    HW1 8308   5.453   5.635   5.994
 1666SOL    HW2 8309   5.530   5.715   5.891
 1666SOL     MW 8310   5.464   5.662   5.912
 1667SOL     OW 8311   2.906   4.531   4.523
 1667SOL    HW1 8312   2.944   4.619   4.527
 1667SOL    HW2 8313   2.958   4.485   4.457
 1667SOL     MW 8314   2.917   4.537   4.515
 1668SOL     OW 8315   5.420   4.504   6.231
 1668SOL    HW1 8316   5.365   4.579   6.253
 1668SOL    HW2 8317   5.486   4.540   6.171
 1668SOL     MW 8318   5.421   4.518   6.226
 1669SOL     OW 8319   2.216   1.898   0.114
 1669SOL    HW1 8320   2.292   1.862   0.070
 1669SOL    HW2 8321   2.146   1.835   0.098
 1669SOL     MW 8322   2.217   1.885   0.107
 1670SOL     OW 8323   6.140   2.742   0.172
 1670SOL    HW1 8324   6.164   2.750   0.080
 1670SOL    HW2 8325   6.128   2.647   0.185
 1670SOL     MW 8326   6.142   2.731   0.162
 1671SOL     OW 8327   5.393   4.339   5.132
 1671SOL    HW1 8328   5.306   4.372   5.154
 1671SOL    HW2 8329   5.380   4.288   5.052
 1671SOL     MW 8330   5.380   4.337   5.124
 1672SOL     OW 8331   5.752   2.650   1.979
 1672SOL    HW1 8332   5.702   2.584   2.027
 1672SOL    HW2 8333   5.774   2.609   1.896
 1672SOL     MW 8334   5.749   2.637   1.974
 1673SOL     OW 8335   6.131   2.672   5.607
 1673SOL    HW1 8336   6.213   2.623   5.600
 1673SOL    HW2 8337   6.107   2.692   5.517
 1673SOL     MW 8338   6.139   2.668   5.595
 1674SOL     OW 8339   1.078   4.712   2.116
 1674SOL    HW1 8340   1.149   4.649   2.128
 1674SOL    HW2 8341   1.106   4.790   2.165
 1674SOL     MW 8342   1.091   4.714   2.124
 1675SOL     OW 8343   3.851   0.696   0.496
 1675SOL    HW1 8344   3.933   0.704   0.545
 1675SOL    HW2 8345   3.878   0.684   0.405
 1675SOL     MW 8346   3.865   0.695   0.491
 1676SOL     OW 8347   0.217   1.392   3.202
 1676SOL    HW1 8348   0.174   1.448   3.266
 1676SOL    HW2 8349   0.152   1.325   3.181
 1676SOL     MW 8350   0.203   1.391   3.207
 1677SOL     OW 8351   0.112   4.082   3.920
 1677SOL    HW1 8352   0.205   4.069   3.937
 1677SOL    HW2 8353   0.071   4.000   3.949
 1677SOL     MW 8354   0.119   4.070   3.926
 1678SOL     OW 8355   1.177   5.454   0.183
 1678SOL    HW1 8356   1.113   5.482   0.248
 1678SOL    HW2 8357   1.173   5.358   0.185
 1678SOL     MW 8358   1.168   5.445   0.191
 1679SOL     OW 8359   0.820   3.385   2.704
 1679SOL    HW1 8360   0.810   3.455   2.639
 1679SOL    HW2 8361   0.766   3.313   2.670
 1679SOL     MW 8362   0.812   3.385   2.691
 1680SOL     OW 8363   4.605   2.473   2.207
 1680SOL    HW1 8364   4.624   2.566   2.217
 1680SOL    HW2 8365   4.541   2.468   2.136
 1680SOL     MW 8366   4.599   2.484   2.200
 1681SOL     OW 8367   3.333   2.122   0.829
 1681SOL    HW1 8368   3.370   2.184   0.766
 1681SOL    HW2 8369   3.407   2.069   0.857
 1681SOL     MW 8370   3.347   2.124   0.825
 1682SOL     OW 8371   4.141   4.220   0.583
 1682SOL    HW1 8372   4.118   4.141   0.533
 1682SOL    HW2 8373   4.140   4.191   0.674
 1682SOL     MW 8374   4.138   4.205   0.588
 1683SOL     OW 8375   5.537   2.226   0.760
 1683SOL    HW1 8376   5.622   2.206   0.720
 1683SOL    HW2 8377   5.515   2.312   0.726
 1683SOL     MW 8378   5.545   2.235   0.750
 1684SOL     OW 8379   3.045   0.323   1.955
 1684SOL    HW1 8380   3.104   0.275   1.896
 1684SOL    HW2 8381   2.997   0.255   2.002
 1684SOL     MW 8382   3.047   0.308   1.953
 1685SOL     OW 8383   2.753   1.061   2.103
 1685SOL    HW1 8384   2.674   1.019   2.137
 1685SOL    HW2 8385   2.736   1.073   2.009
 1685SOL     MW 8386   2.741   1.057   2.095
 1686SOL     OW 8387   0.022   3.148   2.009
 1686SOL    HW1 8388  -0.027   3.230   2.005
 1686SOL    HW2 8389   0.042   3.136   2.102
 1686SOL     MW 8390   0.018   3.157   2.020
 1687SOL     OW 8391   4.935   1.353   5.640
 1687SOL    HW1 8392   4.865   1.386   5.583
 1687SOL    HW2 8393   4.909   1.264   5.659
 1687SOL     MW 8394   4.922   1.346   5.635
 1688SOL     OW 8395   0.016   3.063   1.755
 1688SOL    HW1 8396   0.058   3.112   1.826
 1688SOL    HW2 8397   0.081   2.997   1.730
 1688SOL     MW 8398   0.029   3.060   1.761
 1689SOL     OW 8399   4.817   0.656   1.517
 1689SOL    HW1 8400   4.845   0.613   1.436
 1689SOL    HW2 8401   4.898   0.667   1.568
 1689SOL     MW 8402   4.831   0.652   1.513
 1690SOL     OW 8403   3.019   0.671   1.127
 1690SOL    HW1 8404   3.002   0.731   1.054
 1690SOL    HW2 8405   3.107   0.638   1.110
 1690SOL     MW 8406   3.028   0.675   1.115
 1691SOL     OW 8407   4.852   0.833   4.344
 1691SOL    HW1 8408   4.788   0.771   4.311
 1691SOL    HW2 8409   4.918   0.779   4.388
 1691SOL     MW 8410   4.853   0.819   4.346
 1692SOL     OW 8411   5.851   2.182   1.135
 1692SOL    HW1 8412   5.862   2.130   1.215
 1692SOL    HW2 8413   5.920   2.248   1.140
 1692SOL     MW 8414   5.861   2.184   1.146
 1693SOL     OW 8415   1.902   3.835  -0.002
 1693SOL    HW1 8416   1.882   3.817   0.090
 1693SOL    HW2 8417   1.885   3.751  -0.046
 1693SOL     MW 8418   1.897   3.822   0.004
 1694SOL     OW 8419   0.057   2.509   4.164
 1694SOL    HW1 8420   0.048   2.603   4.150
 1694SOL    HW2 8421  -0.007   2.488   4.232
 1694SOL     MW 8422   0.048   2.518   4.171
 1695SOL     OW 8423   1.717   2.977   0.084
 1695SOL    HW1 8424   1.670   2.960   0.165
 1695SOL    HW2 8425   1.769   3.056   0.102
 1695SOL     MW 8426   1.718   2.985   0.097
 1696SOL     OW 8427   0.488   2.426   1.081
 1696SOL    HW1 8428   0.509   2.399   0.991
 1696SOL    HW2 8429   0.399   2.395   1.094
 1696SOL     MW 8430   0.479   2.419   1.071
 1697SOL     OW 8431   5.540   3.460   2.153
 1697SOL    HW1 8432   5.500   3.536   2.110
 1697SOL    HW2 8433   5.622   3.447   2.105
 1697SOL     MW 8434   5.545   3.468   2.141
 1698SOL     OW 8435   4.512   6.171   3.116
 1698SOL    HW1 8436   4.517   6.227   3.039
 1698SOL    HW2 8437   4.423   6.135   3.114
 1698SOL     MW 8438   4.501   6.173   3.106
 1699SOL     OW 8439   3.482   4.148   4.940
 1699SOL    HW1 8440   3.457   4.054   4.940
 1699SOL    HW2 8441   3.401   4.194   4.960
 1699SOL     MW 8442   3.468   4.142   4.943
 1700SOL     OW 8443   0.200   5.079   3.620
 1700SOL    HW1 8444   0.182   5.001   3.672
 1700SOL    HW2 8445   0.134   5.076   3.550
 1700SOL     MW 8446   0.189   5.068   3.617
 1701SOL     OW 8447   0.911   1.138   0.407
 1701SOL    HW1 8448   0.908   1.144   0.502
 1701SOL    HW2 8449   0.971   1.210   0.381
 1701SOL     MW 8450   0.918   1.148   0.416
 1702SOL     OW 8451   1.303   0.055   0.150
 1702SOL    HW1 8452   1.288   0.037   0.243
 1702SOL    HW2 8453   1.375   0.119   0.149
 1702SOL     MW 8454   1.310   0.062   0.162
 1703SOL     OW 8455   4.795   1.135   4.848
 1703SOL    HW1 8456   4.781   1.225   4.818
 1703SOL    HW2 8457   4.708   1.096   4.848
 1703SOL     MW 8458   4.782   1.142   4.844
 1704SOL     OW 8459   1.640   4.075   4.319
 1704SOL    HW1 8460   1.736   4.077   4.326
 1704SOL    HW2 8461   1.609   4.132   4.388
 1704SOL     MW 8462   1.649   4.082   4.329
 1705SOL     OW 8463   3.324   3.945   0.212
 1705SOL    HW1 8464   3.400   3.904   0.251
 1705SOL    HW2 8465   3.286   3.997   0.283
 1705SOL     MW 8466   3.329   3.947   0.226
 1706SOL     OW 8467   2.199   1.004   4.532
 1706SOL    HW1 8468   2.171   0.918   4.499
 1706SOL    HW2 8469   2.235   1.049   4.456
 1706SOL     MW 8470   2.200   0.998   4.518
 1707SOL     OW 8471   1.895   4.969   0.462
 1707SOL    HW1 8472   1.802   4.991   0.455
 1707SOL    HW2 8473   1.919   4.936   0.375
 1707SOL     MW 8474   1.886   4.968   0.450
 1708SOL     OW 8475   4.697   1.754   3.485
 1708SOL    HW1 8476   4.773   1.711   3.446
 1708SOL    HW2 8477   4.636   1.766   3.412
 1708SOL     MW 8478   4.699   1.750   3.471
 1709SOL     OW 8479   0.242   0.415   1.925
 1709SOL    HW1 8480   0.260   0.475   1.998
 1709SOL    HW2 8481   0.328   0.389   1.893
 1709SOL     MW 8482   0.255   0.420   1.930
 1710SOL     OW 8483   5.755   4.030   1.579
 1710SOL    HW1 8484   5.827   4.007   1.519
 1710SOL    HW2 8485   5.683   3.972   1.553
 1710SOL     MW 8486   5.755   4.019   1.568
 1711SOL     OW 8487   3.082   5.342   0.000
 1711SOL    HW1 8488   3.027   5.265   0.016
 1711SOL    HW2 8489   3.142   5.344   0.075
 1711SOL     MW 8490   3.083   5.333   0.012
 1712SOL     OW 8491   1.357   1.828   3.409
 1712SOL    HW1 8492   1.366   1.833   3.314
 1712SOL    HW2 8493   1.437   1.868   3.442
 1712SOL     MW 8494   1.369   1.833   3.401
 1713SOL     OW 8495   2.906   5.088   5.973
 1713SOL    HW1 8496   2.861   5.058   5.895
 1713SOL    HW2 8497   2.837   5.099   6.039
 1713SOL     MW 8498   2.892   5.086   5.972
 1714SOL     OW 8499   3.187   5.406   4.847
 1714SOL    HW1 8500   3.231   5.324   4.872
 1714SOL    HW2 8501   3.187   5.458   4.928
 1714SOL     MW 8502   3.193   5.402   4.861
 1715SOL     OW 8503   4.975   2.220   4.327
 1715SOL    HW1 8504   4.943   2.167   4.255
 1715SOL    HW2 8505   4.924   2.190   4.403
 1715SOL     MW 8506   4.964   2.209   4.328
 1716SOL     OW 8507   2.884   1.422   4.765
 1716SOL    HW1 8508   2.961   1.429   4.821
 1716SOL    HW2 8509   2.856   1.332   4.772
 1716SOL     MW 8510   2.890   1.412   4.773
 1717SOL     OW 8511   6.213   3.431   1.993
 1717SOL    HW1 8512   6.208   3.446   1.898
 1717SOL    HW2 8513   6.261   3.507   2.026
 1717SOL     MW 8514   6.219   3.442   1.985
 1718SOL     OW 8515   6.278   0.955   1.371
 1718SOL    HW1 8516   6.280   0.985   1.462
 1718SOL    HW2 8517   6.316   0.867   1.372
 1718SOL     MW 8518   6.283   0.949   1.382
 1719SOL     OW 8519   1.251   1.619   0.719
 1719SOL    HW1 8520   1.343   1.638   0.698
 1719SOL    HW2 8521   1.212   1.596   0.635
 1719SOL     MW 8522   1.258   1.618   0.706
 1720SOL     OW 8523   5.697   5.569   4.359
 1720SOL    HW1 8524   5.633   5.610   4.302
 1720SOL    HW2 8525   5.653   5.561   4.444
 1720SOL     MW 8526   5.683   5.573   4.363
 1721SOL     OW 8527   1.715   5.702   3.153
 1721SOL    HW1 8528   1.647   5.661   3.099
 1721SOL    HW2 8529   1.670   5.775   3.197
 1721SOL     MW 8530   1.700   5.706   3.152
 1722SOL     OW 8531   4.665   2.784   3.631
 1722SOL    HW1 8532   4.714   2.735   3.697
 1722SOL    HW2 8533   4.607   2.719   3.591
 1722SOL     MW 8534   4.664   2.769   3.634
 1723SOL     OW 8535   2.372   5.275   4.110
 1723SOL    HW1 8536   2.366   5.324   4.028
 1723SOL    HW2 8537   2.461   5.290   4.141
 1723SOL     MW 8538   2.382   5.283   4.104
 1724SOL     OW 8539   5.466   3.740   2.905
 1724SOL    HW1 8540   5.529   3.732   2.833
 1724SOL    HW2 8541   5.520   3.748   2.983
 1724SOL     MW 8542   5.481   3.740   2.906
 1725SOL     OW 8543   3.073   1.651   1.051
 1725SOL    HW1 8544   3.001   1.649   0.988
 1725SOL    HW2 8545   3.067   1.737   1.094
 1725SOL     MW 8546   3.063   1.662   1.049
 1726SOL     OW 8547   0.165   1.678   5.811
 1726SOL    HW1 8548   0.248   1.692   5.855
 1726SOL    HW2 8549   0.189   1.645   5.724
 1726SOL     MW 8550   0.178   1.675   5.805
 1727SOL     OW 8551   6.013   2.318   5.675
 1727SOL    HW1 8552   6.059   2.234   5.673
 1727SOL    HW2 8553   6.022   2.352   5.586
 1727SOL     MW 8554   6.020   2.312   5.663
 1728SOL     OW 8555   3.063   0.543   5.753
 1728SOL    HW1 8556   3.149   0.532   5.712
 1728SOL    HW2 8557   3.071   0.497   5.837
 1728SOL     MW 8558   3.075   0.536   5.759
 1729SOL     OW 8559   1.654   5.700   0.966
 1729SOL    HW1 8560   1.694   5.761   1.028
 1729SOL    HW2 8561   1.691   5.615   0.990
 1729SOL     MW 8562   1.664   5.697   0.977
 1730SOL     OW 8563   3.977   3.394   0.589
 1730SOL    HW1 8564   4.012   3.474   0.551
 1730SOL    HW2 8565   3.882   3.409   0.593
 1730SOL     MW 8566   3.969   3.406   0.585
 1731SOL     OW 8567   4.883   0.747   0.789
 1731SOL    HW1 8568   4.847   0.809   0.852
 1731SOL    HW2 8569   4.935   0.687   0.842
 1731SOL     MW 8570   4.885   0.747   0.804
 1732SOL     OW 8571   6.172   2.310   1.888
 1732SOL    HW1 8572   6.206   2.336   1.803
 1732SOL    HW2 8573   6.250   2.290   1.940
 1732SOL     MW 8574   6.186   2.311   1.884
 1733SOL     OW 8575   5.211   1.543   3.080
 1733SOL    HW1 8576   5.279   1.537   3.148
 1733SOL    HW2 8577   5.259   1.557   2.999
 1733SOL     MW 8578   5.226   1.544   3.079
 1734SOL     OW 8579   6.155   0.349   4.098
 1734SOL    HW1 8580   6.110   0.402   4.163
 1734SOL    HW2 8581   6.230   0.311   4.144
 1734SOL     MW 8582   6.159   0.351   4.112
 1735SOL     OW 8583   5.553   3.493   3.168
 1735SOL    HW1 8584   5.577   3.501   3.076
 1735SOL    HW2 8585   5.481   3.429   3.169
 1735SOL     MW 8586   5.547   3.486   3.157
 1736SOL     OW 8587   0.636   6.002   5.637
 1736SOL    HW1 8588   0.565   5.956   5.682
 1736SOL    HW2 8589   0.592   6.053   5.569
 1736SOL     MW 8590   0.621   6.002   5.634
 1737SOL     OW 8591   0.436   4.334   3.608
 1737SOL    HW1 8592   0.361   4.369   3.561
 1737SOL    HW2 8593   0.439   4.384   3.689
 1737SOL     MW 8594   0.427   4.345   3.612
 1738SOL     OW 8595   1.821   0.970   0.740
 1738SOL    HW1 8596   1.753   1.034   0.724
 1738SOL    HW2 8597   1.785   0.886   0.708
 1738SOL     MW 8598   1.808   0.967   0.734
 1739SOL     OW 8599   3.204   5.298   3.650
 1739SOL    HW1 8600   3.120   5.343   3.649
 1739SOL    HW2 8601   3.188   5.215   3.696
 1739SOL     MW 8602   3.191   5.293   3.656
 1740SOL     OW 8603   2.618   3.567   5.067
 1740SOL    HW1 8604   2.659   3.619   4.998
 1740SOL    HW2 8605   2.583   3.633   5.128
 1740SOL     MW 8606   2.619   3.583   5.066
 1741SOL     OW 8607   2.604   6.099   4.490
 1741SOL    HW1 8608   2.580   6.151   4.413
 1741SOL    HW2 8609   2.543   6.127   4.558
 1741SOL     MW 8610   2.593   6.109   4.489
 1742SOL     OW 8611   4.592   2.646   1.671
 1742SOL    HW1 8612   4.608   2.673   1.762
 1742SOL    HW2 8613   4.668   2.594   1.647
 1742SOL     MW 8614   4.604   2.644   1.680
 1743SOL     OW 8615   4.942   5.342   5.954
 1743SOL    HW1 8616   4.940   5.372   6.045
 1743SOL    HW2 8617   4.902   5.255   5.957
 1743SOL     MW 8618   4.937   5.335   5.966
 1744SOL     OW 8619   1.542   5.905   2.953
 1744SOL    HW1 8620   1.475   5.968   2.924
 1744SOL    HW2 8621   1.494   5.823   2.964
 1744SOL     MW 8622   1.527   5.903   2.951
 1745SOL     OW 8623   3.606   5.037   2.003
 1745SOL    HW1 8624   3.518   5.035   2.042
 1745SOL    HW2 8625   3.592   5.070   1.914
 1745SOL     MW 8626   3.593   5.041   1.997
 1746SOL     OW 8627   0.374   1.187   4.504
 1746SOL    HW1 8628   0.351   1.238   4.426
 1746SOL    HW2 8629   0.387   1.097   4.473
 1746SOL     MW 8630   0.373   1.182   4.490
 1747SOL     OW 8631   3.746   4.772   0.158
 1747SOL    HW1 8632   3.773   4.785   0.067
 1747SOL    HW2 8633   3.652   4.754   0.152
 1747SOL     MW 8634   3.737   4.772   0.145
 1748SOL     OW 8635   5.420   0.352   2.576
 1748SOL    HW1 8636   5.514   0.363   2.589
 1748SOL    HW2 8637   5.409   0.356   2.481
 1748SOL     MW 8638   5.431   0.354   2.566
 1749SOL     OW 8639   2.428   6.090   3.002
 1749SOL    HW1 8640   2.384   6.163   2.959
 1749SOL    HW2 8641   2.503   6.070   2.946
 1749SOL     MW 8642   2.432   6.097   2.989
 1750SOL     OW 8643   2.094   0.381   5.285
 1750SOL    HW1 8644   2.150   0.311   5.252
 1750SOL    HW2 8645   2.044   0.411   5.209
 1750SOL     MW 8646   2.094   0.376   5.271
 1751SOL     OW 8647   5.313   1.711   2.272
 1751SOL    HW1 8648   5.359   1.687   2.352
 1751SOL    HW2 8649   5.375   1.694   2.201
 1751SOL     MW 8650   5.327   1.707   2.273
 1752SOL     OW 8651   4.812   4.946   3.040
 1752SOL    HW1 8652   4.809   5.017   2.976
 1752SOL    HW2 8653   4.864   4.980   3.113
 1752SOL     MW 8654   4.818   4.959   3.041
 1753SOL     OW 8655   5.594   5.228   1.497
 1753SOL    HW1 8656   5.539   5.163   1.542
 1753SOL    HW2 8657   5.582   5.308   1.547
 1753SOL     MW 8658   5.585   5.230   1.509
 1754SOL     OW 8659   0.437   0.890   4.127
 1754SOL    HW1 8660   0.496   0.958   4.096
 1754SOL    HW2 8661   0.443   0.821   4.061
 1754SOL     MW 8662   0.445   0.890   4.115
 1755SOL     OW 8663   4.864   5.021   5.620
 1755SOL    HW1 8664   4.809   4.942   5.624
 1755SOL    HW2 8665   4.808   5.091   5.652
 1755SOL     MW 8666   4.850   5.020   5.625
 1756SOL     OW 8667   4.154   0.274   5.611
 1756SOL    HW1 8668   4.136   0.243   5.522
 1756SOL    HW2 8669   4.077   0.247   5.662
 1756SOL     MW 8670   4.142   0.266   5.606
 1757SOL     OW 8671   5.701   3.673   4.545
 1757SOL    HW1 8672   5.735   3.620   4.617
 1757SOL    HW2 8673   5.705   3.616   4.468
 1757SOL     MW 8674   5.706   3.659   4.544
 1758SOL     OW 8675   2.931   2.951   5.582
 1758SOL    HW1 8676   2.949   3.037   5.543
 1758SOL    HW2 8677   2.843   2.929   5.553
 1758SOL     MW 8678   2.922   2.959   5.573
 1759SOL     OW 8679   4.421   4.694   5.751
 1759SOL    HW1 8680   4.350   4.670   5.811
 1759SOL    HW2 8681   4.501   4.667   5.795
 1759SOL     MW 8682   4.422   4.687   5.764
 1760SOL     OW 8683   3.175   1.439   2.851
 1760SOL    HW1 8684   3.265   1.427   2.882
 1760SOL    HW2 8685   3.120   1.409   2.923
 1760SOL     MW 8686   3.180   1.434   2.864
 1761SOL     OW 8687   2.405   2.633   1.136
 1761SOL    HW1 8688   2.400   2.568   1.065
 1761SOL    HW2 8689   2.318   2.633   1.174
 1761SOL     MW 8690   2.394   2.625   1.132
 1762SOL     OW 8691   5.529   6.037   3.434
 1762SOL    HW1 8692   5.450   6.090   3.422
 1762SOL    HW2 8693   5.547   6.042   3.528
 1762SOL     MW 8694   5.521   6.045   3.444
 1763SOL     OW 8695   0.042   5.257   5.247
 1763SOL    HW1 8696   0.082   5.229   5.329
 1763SOL    HW2 8697  -0.029   5.194   5.232
 1763SOL     MW 8698   0.038   5.245   5.255
 1764SOL     OW 8699   5.665   1.471   2.953
 1764SOL    HW1 8700   5.615   1.425   3.020
 1764SOL    HW2 8701   5.738   1.511   3.000
 1764SOL     MW 8702   5.668   1.471   2.967
 1765SOL     OW 8703   1.977   0.197   4.030
 1765SOL    HW1 8704   2.040   0.212   3.959
 1765SOL    HW2 8705   1.988   0.272   4.088
 1765SOL     MW 8706   1.986   0.210   4.028
 1766SOL     OW 8707   4.352   1.467   1.669
 1766SOL    HW1 8708   4.338   1.550   1.626
 1766SOL    HW2 8709   4.417   1.422   1.614
 1766SOL     MW 8710   4.359   1.471   1.656
 1767SOL     OW 8711   2.413   2.539   5.296
 1767SOL    HW1 8712   2.441   2.475   5.362
 1767SOL    HW2 8713   2.404   2.489   5.216
 1767SOL     MW 8714   2.415   2.525   5.294
 1768SOL     OW 8715   0.680   4.201   3.408
 1768SOL    HW1 8716   0.610   4.186   3.472
 1768SOL    HW2 8717   0.692   4.296   3.408
 1768SOL     MW 8718   0.673   4.212   3.416
 1769SOL     OW 8719   1.040   5.253   0.628
 1769SOL    HW1 8720   1.078   5.306   0.697
 1769SOL    HW2 8721   0.958   5.298   0.606
 1769SOL     MW 8722   1.034   5.266   0.634
 1770SOL     OW 8723   1.939   2.598   0.159
 1770SOL    HW1 8724   1.869   2.622   0.099
 1770SOL    HW2 8725   1.980   2.682   0.182
 1770SOL     MW 8726   1.935   2.612   0.155
 1771SOL     OW 8727   5.488   0.327   1.159
 1771SOL    HW1 8728   5.531   0.348   1.242
 1771SOL    HW2 8729   5.539   0.373   1.093
 1771SOL     MW 8730   5.500   0.335   1.161
 1772SOL     OW 8731   6.012   4.776   5.890
 1772SOL    HW1 8732   6.045   4.809   5.807
 1772SOL    HW2 8733   5.961   4.698   5.867
 1772SOL     MW 8734   6.010   4.771   5.877
 1773SOL     OW 8735   1.782   0.742   5.922
 1773SOL    HW1 8736   1.812   0.702   5.840
 1773SOL    HW2 8737   1.849   0.807   5.943
 1773SOL     MW 8738   1.795   0.745   5.914
 1774SOL     OW 8739   0.396   1.579   6.195
 1774SOL    HW1 8740   0.482   1.550   6.227
 1774SOL    HW2 8741   0.349   1.497   6.180
 1774SOL     MW 8742   0.401   1.565   6.197
 1775SOL     OW 8743   0.407   5.350   5.610
 1775SOL    HW1 8744   0.488   5.334   5.562
 1775SOL    HW2 8745   0.428   5.327   5.700
 1775SOL     MW 8746   0.420   5.345   5.615
 1776SOL     OW 8747   0.405   0.682   3.912
 1776SOL    HW1 8748   0.372   0.772   3.909
 1776SOL    HW2 8749   0.494   0.688   3.878
 1776SOL     MW 8750   0.412   0.694   3.907
 1777SOL     OW 8751   1.108   0.699   3.260
 1777SOL    HW1 8752   1.190   0.661   3.228
 1777SOL    HW2 8753   1.099   0.666   3.350
 1777SOL     MW 8754   1.117   0.689   3.267
 1778SOL     OW 8755   6.007   4.106   4.467
 1778SOL    HW1 8756   6.007   4.092   4.562
 1778SOL    HW2 8757   6.097   4.089   4.440
 1778SOL     MW 8758   6.018   4.102   4.476
 1779SOL     OW 8759   5.815   4.179   2.897
 1779SOL    HW1 8760   5.873   4.118   2.941
 1779SOL    HW2 8761   5.869   4.219   2.829
 1779SOL     MW 8762   5.829   4.176   2.894
 1780SOL     OW 8763   2.391   4.826   5.248
 1780SOL    HW1 8764   2.401   4.890   5.178
 1780SOL    HW2 8765   2.345   4.872   5.317
 1780SOL     MW 8766   2.387   4.840   5.248
 1781SOL     OW 8767   5.025   4.958   3.742
 1781SOL    HW1 8768   4.954   4.905   3.777
 1781SOL    HW2 8769   5.104   4.909   3.764
 1781SOL     MW 8770   5.026   4.945   3.750
 1782SOL     OW 8771   0.649   4.801   0.135
 1782SOL    HW1 8772   0.693   4.773   0.055
 1782SOL    HW2 8773   0.708   4.776   0.205
 1782SOL     MW 8774   0.662   4.794   0.134
 1783SOL     OW 8775   2.098   1.389   5.707
 1783SOL    HW1 8776   2.061   1.343   5.782
 1783SOL    HW2 8777   2.061   1.346   5.630
 1783SOL     MW 8778   2.088   1.379   5.707
 1784SOL     OW 8779   2.736   5.876   4.356
 1784SOL    HW1 8780   2.723   5.961   4.398
 1784SOL    HW2 8781   2.799   5.892   4.286
 1784SOL     MW 8782   2.742   5.889   4.353
 1785SOL     OW 8783   5.633   2.824   4.168
 1785SOL    HW1 8784   5.579   2.829   4.089
 1785SOL    HW2 8785   5.624   2.734   4.197
 1785SOL     MW 8786   5.625   2.813   4.162
 1786SOL     OW 8787   1.103   1.336   3.873
 1786SOL    HW1 8788   1.031   1.283   3.842
 1786SOL    HW2 8789   1.149   1.363   3.793
 1786SOL     MW 8790   1.100   1.333   3.859
 1787SOL     OW 8791   4.286   2.312   5.079
 1787SOL    HW1 8792   4.258   2.361   5.002
 1787SOL    HW2 8793   4.268   2.370   5.153
 1787SOL     MW 8794   4.280   2.326   5.079
 1788SOL     OW 8795   3.589   4.651   2.642
 1788SOL    HW1 8796   3.668   4.689   2.605
 1788SOL    HW2 8797   3.557   4.717   2.704
 1788SOL     MW 8798   3.595   4.664   2.645
 1789SOL     OW 8799   2.031   0.237   1.438
 1789SOL    HW1 8800   2.023   0.307   1.374
 1789SOL    HW2 8801   2.126   0.223   1.446
 1789SOL     MW 8802   2.042   0.244   1.431
 1790SOL     OW 8803   0.071   2.936   1.133
 1790SOL    HW1 8804   0.002   2.940   1.067
 1790SOL    HW2 8805   0.151   2.914   1.085
 1790SOL     MW 8806   0.072   2.934   1.119
 1791SOL     OW 8807   0.598   1.540   0.712
 1791SOL    HW1 8808   0.538   1.542   0.637
 1791SOL    HW2 8809   0.587   1.454   0.751
 1791SOL     MW 8810   0.589   1.530   0.707
 1792SOL     OW 8811   4.578   5.612   3.985
 1792SOL    HW1 8812   4.497   5.564   3.968
 1792SOL    HW2 8813   4.588   5.607   4.081
 1792SOL     MW 8814   4.569   5.605   3.995
 1793SOL     OW 8815   2.174   5.720   3.281
 1793SOL    HW1 8816   2.243   5.704   3.218
 1793SOL    HW2 8817   2.161   5.815   3.280
 1793SOL     MW 8818   2.181   5.730   3.273
 1794SOL     OW 8819   3.659   4.792   1.887
 1794SOL    HW1 8820   3.571   4.771   1.856
 1794SOL    HW2 8821   3.649   4.871   1.938
 1794SOL     MW 8822   3.647   4.799   1.890
 1795SOL     OW 8823   5.994   0.702   2.378
 1795SOL    HW1 8824   5.985   0.623   2.324
 1795SOL    HW2 8825   6.074   0.744   2.348
 1795SOL     MW 8826   6.003   0.696   2.367
 1796SOL     OW 8827   5.181   5.714   4.496
 1796SOL    HW1 8828   5.089   5.729   4.517
 1796SOL    HW2 8829   5.206   5.640   4.551
 1796SOL     MW 8830   5.172   5.706   4.505
 1797SOL     OW 8831   4.998   4.476   2.345
 1797SOL    HW1 8832   5.039   4.417   2.281
 1797SOL    HW2 8833   4.978   4.555   2.296
 1797SOL     MW 8834   5.001   4.478   2.330
 1798SOL     OW 8835   3.429   5.863   5.862
 1798SOL    HW1 8836   3.338   5.873   5.835
 1798SOL    HW2 8837   3.430   5.784   5.917
 1798SOL     MW 8838   3.418   5.854   5.866
 1799SOL     OW 8839   4.730   5.235   0.938
 1799SOL    HW1 8840   4.790   5.243   1.013
 1799SOL    HW2 8841   4.699   5.325   0.923
 1799SOL     MW 8842   4.734   5.248   0.946
 1800SOL     OW 8843   1.265   2.920   3.913
 1800SOL    HW1 8844   1.256   2.952   3.823
 1800SOL    HW2 8845   1.358   2.932   3.934
 1800SOL     MW 8846   1.276   2.926   3.904
 1801SOL     OW 8847   2.377   0.008   3.361
 1801SOL    HW1 8848   2.343  -0.068   3.409
 1801SOL    HW2 8849   2.309   0.075   3.372
 1801SOL     MW 8850   2.364   0.007   3.368
 1802SOL     OW 8851   3.354   1.225   4.745
 1802SOL    HW1 8852   3.294   1.215   4.671
 1802SOL    HW2 8853   3.302   1.266   4.814
 1802SOL     MW 8854   3.340   1.228   4.745
 1803SOL     OW 8855   0.351   6.294   0.154
 1803SOL    HW1 8856   0.308   6.371   0.118
 1803SOL    HW2 8857   0.280   6.231   0.169
 1803SOL     MW 8858   0.337   6.296   0.151
 1804SOL     OW 8859   4.527   3.940   5.864
 1804SOL    HW1 8860   4.516   4.035   5.864
 1804SOL    HW2 8861   4.587   3.923   5.937
 1804SOL     MW 8862   4.533   3.950   5.873
 1805SOL     OW 8863   1.215   5.433   3.756
 1805SOL    HW1 8864   1.133   5.476   3.731
 1805SOL    HW2 8865   1.191   5.378   3.831
 1805SOL     MW 8866   1.201   5.431   3.762
 1806SOL     OW 8867   5.487   1.445   0.149
 1806SOL    HW1 8868   5.570   1.399   0.140
 1806SOL    HW2 8869   5.420   1.379   0.134
 1806SOL     MW 8870   5.489   1.432   0.146
 1807SOL     OW 8871   4.033   2.210   0.362
 1807SOL    HW1 8872   4.023   2.132   0.306
 1807SOL    HW2 8873   4.020   2.177   0.451
 1807SOL     MW 8874   4.030   2.196   0.366
 1808SOL     OW 8875   4.534   0.741   1.832
 1808SOL    HW1 8876   4.504   0.811   1.775
 1808SOL    HW2 8877   4.626   0.760   1.849
 1808SOL     MW 8878   4.542   0.753   1.827
 1809SOL     OW 8879   3.104   1.602   0.375
 1809SOL    HW1 8880   3.145   1.688   0.369
 1809SOL    HW2 8881   3.073   1.595   0.465
 1809SOL     MW 8882   3.106   1.612   0.386
 1810SOL     OW 8883   4.478   3.598   4.531
 1810SOL    HW1 8884   4.439   3.584   4.618
 1810SOL    HW2 8885   4.505   3.511   4.503
 1810SOL     MW 8886   4.476   3.585   4.539
 1811SOL     OW 8887   4.418   0.912   3.314
[truncated: 1,057,712 more chars]
