# Supplementary material for: Identifying potential monkeypox virus inhibitors: an in silico study targeting the A42R protein
Source: Front Cell Infect Microbiol. 2024 Mar 4;14:1351737. doi: 10.3389/fcimb.2024.1351737 (PMC10945028; doi:10.3389/fcimb.2024.1351737)
Supplement: Supplementary file 2 [file DataSheet_2.zip › Supplementary_Files/ZINC000000086470/frame#02.gro]

Generated by trjconv : Protein in water t= 50000.00000
32391
    1MET      N    1   1.929   2.088   2.292
    1MET     H1    2   1.840   2.126   2.263
    1MET     H2    3   1.963   2.160   2.354
    1MET     H3    4   1.987   2.082   2.210
    1MET     CA    5   1.917   1.964   2.373
    1MET     HA    6   1.865   1.894   2.307
    1MET     CB    7   2.058   1.900   2.394
    1MET    HB1    8   2.110   1.916   2.300
    1MET    HB2    9   2.111   1.945   2.478
    1MET     CG   10   2.061   1.751   2.425
    1MET    HG1   11   1.996   1.691   2.361
    1MET    HG2   12   2.164   1.721   2.409
    1MET     SD   13   2.025   1.719   2.602
    1MET     CE   14   2.098   1.561   2.640
    1MET    HE1   15   2.201   1.563   2.604
    1MET    HE2   16   2.096   1.547   2.748
    1MET    HE3   17   2.051   1.476   2.590
    1MET      C   18   1.832   2.003   2.499
    1MET      O   19   1.871   2.093   2.574
    2ALA      N   20   1.712   1.945   2.508
    2ALA      H   21   1.686   1.876   2.440
    2ALA     CA   22   1.611   1.989   2.600
    2ALA     HA   23   1.596   2.097   2.599
    2ALA     CB   24   1.483   1.915   2.560
    2ALA    HB1   25   1.493   1.807   2.547
    2ALA    HB2   26   1.410   1.916   2.641
    2ALA    HB3   27   1.434   1.951   2.469
    2ALA      C   28   1.639   1.948   2.742
    2ALA      O   29   1.591   2.019   2.834
    3GLU      N   30   1.715   1.842   2.767
    3GLU      H   31   1.758   1.791   2.690
    3GLU     CA   32   1.734   1.802   2.906
    3GLU     HA   33   1.642   1.800   2.964
    3GLU     CB   34   1.778   1.651   2.903
    3GLU    HB1   35   1.719   1.597   2.830
    3GLU    HB2   36   1.882   1.642   2.870
    3GLU     CG   37   1.758   1.571   3.031
    3GLU    HG1   38   1.806   1.473   3.026
    3GLU    HG2   39   1.820   1.617   3.108
    3GLU     CD   40   1.612   1.565   3.074
    3GLU    OE1   41   1.586   1.568   3.195
    3GLU    OE2   42   1.520   1.577   2.992
    3GLU      C   43   1.838   1.899   2.957
    3GLU      O   44   1.819   1.948   3.069
    4TRP      N   45   1.936   1.945   2.878
    4TRP      H   46   1.953   1.893   2.793
    4TRP     CA   47   2.030   2.049   2.916
    4TRP     HA   48   2.081   2.015   3.006
    4TRP     CB   49   2.145   2.058   2.811
    4TRP    HB1   50   2.095   2.062   2.714
    4TRP    HB2   51   2.197   2.154   2.816
    4TRP     CG   52   2.249   1.957   2.820
    4TRP    CD1   53   2.293   1.868   2.725
    4TRP    HD1   54   2.242   1.868   2.629
    4TRP    CD2   55   2.342   1.938   2.927
    4TRP    NE1   56   2.396   1.796   2.774
    4TRP    HE1   57   2.459   1.745   2.714
    4TRP    CE2   58   2.438   1.842   2.895
    4TRP    CE3   59   2.352   1.994   3.058
    4TRP    HE3   60   2.278   2.067   3.087
    4TRP    CZ2   61   2.551   1.817   2.975
    4TRP    HZ2   62   2.627   1.748   2.941
    4TRP    CZ3   63   2.465   1.966   3.139
    4TRP    HZ3   64   2.468   2.016   3.235
    4TRP    CH2   65   2.569   1.880   3.096
    4TRP    HH2   66   2.661   1.868   3.150
    4TRP      C   67   1.967   2.190   2.933
    4TRP      O   68   2.023   2.272   3.007
    5HIS      N   69   1.857   2.220   2.863
    5HIS      H   70   1.813   2.147   2.809
    5HIS     CA   71   1.800   2.355   2.861
    5HIS     HA   72   1.881   2.424   2.840
    5HIS     CB   73   1.713   2.368   2.741
    5HIS    HB1   74   1.767   2.337   2.652
    5HIS    HB2   75   1.628   2.303   2.761
    5HIS     CG   76   1.671   2.513   2.719
    5HIS    ND1   77   1.762   2.615   2.676
    5HIS    CD2   78   1.554   2.580   2.761
    5HIS    HD2   79   1.468   2.548   2.818
    5HIS    CE1   80   1.685   2.725   2.676
    5HIS    HE1   81   1.731   2.816   2.639
    5HIS    NE2   82   1.566   2.712   2.725
    5HIS    HE2   83   1.516   2.791   2.764
    5HIS      C   84   1.722   2.381   2.989
    5HIS      O   85   1.691   2.496   3.017
    6LYS      N   86   1.708   2.284   3.083
    6LYS      H   87   1.740   2.190   3.068
    6LYS     CA   88   1.639   2.306   3.212
    6LYS     HA   89   1.552   2.371   3.209
    6LYS     CB   90   1.608   2.162   3.270
    6LYS    HB1   91   1.703   2.108   3.275
    6LYS    HB2   92   1.572   2.180   3.371
    6LYS     CG   93   1.499   2.082   3.200
    6LYS    HG1   94   1.404   2.135   3.201
    6LYS    HG2   95   1.533   2.078   3.096
    6LYS     CD   96   1.483   1.932   3.236
    6LYS    HD1   97   1.580   1.886   3.220
    6LYS    HD2   98   1.458   1.923   3.341
    6LYS     CE   99   1.379   1.862   3.147
    6LYS    HE1  100   1.286   1.915   3.166
    6LYS    HE2  101   1.421   1.855   3.046
    6LYS     NZ  102   1.345   1.725   3.189
    6LYS    HZ1  103   1.338   1.725   3.290
    6LYS    HZ2  104   1.255   1.698   3.153
    6LYS    HZ3  105   1.424   1.666   3.165
    6LYS      C  106   1.726   2.390   3.304
    6LYS      O  107   1.670   2.463   3.385
    7ILE      N  108   1.856   2.382   3.280
    7ILE      H  109   1.893   2.324   3.206
    7ILE     CA  110   1.944   2.469   3.355
    7ILE     HA  111   1.920   2.463   3.461
    7ILE     CB  112   2.089   2.414   3.344
    7ILE     HB  113   2.123   2.426   3.241
    7ILE    CG1  114   2.116   2.278   3.391
    7ILE   HG11  115   2.138   2.281   3.498
    7ILE   HG12  116   2.023   2.221   3.379
    7ILE    CG2  117   2.173   2.519   3.432
    7ILE   HG21  118   2.280   2.499   3.439
    7ILE   HG22  119   2.170   2.610   3.371
    7ILE   HG23  120   2.127   2.538   3.529
    7ILE     CD  121   2.236   2.225   3.318
    7ILE    HD1  122   2.324   2.290   3.319
    7ILE    HD2  123   2.268   2.126   3.350
    7ILE    HD3  124   2.214   2.226   3.211
    7ILE      C  125   1.926   2.614   3.297
    7ILE      O  126   1.914   2.704   3.381
    8ILE      N  127   1.916   2.634   3.166
    8ILE      H  128   1.923   2.557   3.101
    8ILE     CA  129   1.910   2.772   3.114
    8ILE     HA  130   1.985   2.841   3.154
    8ILE     CB  131   1.931   2.766   2.960
    8ILE     HB  132   1.855   2.696   2.924
    8ILE    CG1  133   2.075   2.706   2.922
    8ILE   HG11  134   2.086   2.604   2.958
    8ILE   HG12  135   2.071   2.691   2.814
    8ILE    CG2  136   1.907   2.904   2.900
    8ILE   HG21  137   1.935   2.899   2.795
    8ILE   HG22  138   1.800   2.924   2.893
    8ILE   HG23  139   1.948   2.994   2.946
    8ILE     CD  140   2.193   2.802   2.958
    8ILE    HD1  141   2.209   2.811   3.065
    8ILE    HD2  142   2.287   2.751   2.935
    8ILE    HD3  143   2.189   2.893   2.899
    8ILE      C  144   1.767   2.825   3.153
    8ILE      O  145   1.749   2.944   3.189
    9GLU      N  146   1.664   2.742   3.160
    9GLU      H  147   1.686   2.645   3.144
    9GLU     CA  148   1.535   2.775   3.217
    9GLU     HA  149   1.506   2.856   3.151
    9GLU     CB  150   1.438   2.656   3.188
    9GLU    HB1  151   1.471   2.607   3.096
    9GLU    HB2  152   1.459   2.577   3.261
    9GLU     CG  153   1.291   2.679   3.181
    9GLU    HG1  154   1.233   2.589   3.159
    9GLU    HG2  155   1.256   2.720   3.275
    9GLU     CD  156   1.248   2.777   3.071
    9GLU    OE1  157   1.293   2.895   3.069
    9GLU    OE2  158   1.144   2.742   2.999
    9GLU      C  159   1.538   2.814   3.363
    9GLU      O  160   1.469   2.910   3.402
   10ASP      N  161   1.613   2.740   3.446
   10ASP      H  162   1.671   2.669   3.406
   10ASP     CA  163   1.636   2.761   3.590
   10ASP     HA  164   1.536   2.787   3.625
   10ASP     CB  165   1.685   2.633   3.666
   10ASP    HB1  166   1.607   2.563   3.636
   10ASP    HB2  167   1.783   2.609   3.624
   10ASP     CG  168   1.677   2.650   3.818
   10ASP    OD1  169   1.785   2.645   3.881
   10ASP    OD2  170   1.563   2.654   3.866
   10ASP      C  171   1.728   2.885   3.620
   10ASP      O  172   1.709   2.953   3.721
   11ILE      N  173   1.808   2.918   3.524
   11ILE      H  174   1.828   2.851   3.451
   11ILE     CA  175   1.886   3.042   3.537
   11ILE     HA  176   1.919   3.053   3.640
   11ILE     CB  177   2.018   3.038   3.443
   11ILE     HB  178   1.991   2.998   3.345
   11ILE    CG1  179   2.126   2.940   3.498
   11ILE   HG11  180   2.172   2.975   3.590
   11ILE   HG12  181   2.074   2.850   3.530
   11ILE    CG2  182   2.083   3.177   3.436
   11ILE   HG21  183   2.186   3.174   3.401
   11ILE   HG22  184   2.028   3.248   3.374
   11ILE   HG23  185   2.095   3.222   3.534
   11ILE     CD  186   2.230   2.901   3.394
   11ILE    HD1  187   2.319   2.964   3.395
   11ILE    HD2  188   2.268   2.801   3.419
   11ILE    HD3  189   2.194   2.892   3.292
   11ILE      C  190   1.803   3.171   3.506
   11ILE      O  191   1.800   3.264   3.585
   12SER      N  192   1.728   3.166   3.395
   12SER      H  193   1.719   3.081   3.342
   12SER     CA  194   1.661   3.282   3.331
   12SER     HA  195   1.710   3.380   3.338
   12SER     CB  196   1.646   3.255   3.173
   12SER    HB1  197   1.597   3.335   3.118
   12SER    HB2  198   1.746   3.245   3.131
   12SER     OG  199   1.571   3.142   3.139
   12SER     HG  200   1.613   3.060   3.158
   12SER      C  201   1.529   3.318   3.394
   12SER      O  202   1.448   3.398   3.346
   13LYS      N  203   1.506   3.263   3.512
   13LYS      H  204   1.562   3.181   3.530
   13LYS     CA  205   1.392   3.304   3.601
   13LYS     HA  206   1.304   3.319   3.539
   13LYS     CB  207   1.370   3.194   3.707
   13LYS    HB1  208   1.266   3.200   3.739
   13LYS    HB2  209   1.377   3.103   3.647
   13LYS     CG  210   1.463   3.166   3.823
   13LYS    HG1  211   1.556   3.145   3.770
   13LYS    HG2  212   1.469   3.260   3.877
   13LYS     CD  213   1.428   3.037   3.903
   13LYS    HD1  214   1.342   3.059   3.966
   13LYS    HD2  215   1.387   2.965   3.832
   13LYS     CE  216   1.541   2.979   4.000
   13LYS    HE1  217   1.644   3.002   3.974
   13LYS    HE2  218   1.550   3.033   4.094
   13LYS     NZ  219   1.523   2.839   4.041
   13LYS    HZ1  220   1.584   2.813   4.117
   13LYS    HZ2  221   1.434   2.816   4.083
   13LYS    HZ3  222   1.540   2.773   3.966
   13LYS      C  223   1.417   3.440   3.671
   13LYS      O  224   1.314   3.507   3.689
   14ASN      N  225   1.542   3.484   3.701
   14ASN      H  226   1.615   3.416   3.682
   14ASN     CA  227   1.577   3.602   3.773
   14ASN     HA  228   1.491   3.659   3.810
   14ASN     CB  229   1.663   3.562   3.898
   14ASN    HB1  230   1.622   3.465   3.924
   14ASN    HB2  231   1.769   3.541   3.881
   14ASN     CG  232   1.648   3.664   4.023
   14ASN    OD1  233   1.650   3.783   4.004
   14ASN    ND2  234   1.642   3.608   4.141
   14ASN   HD21  235   1.650   3.507   4.139
   14ASN   HD22  236   1.633   3.654   4.231
   14ASN      C  237   1.660   3.693   3.674
   14ASN      O  238   1.757   3.656   3.619
   15ASN      N  239   1.600   3.811   3.652
   15ASN      H  240   1.512   3.832   3.698
   15ASN     CA  241   1.649   3.922   3.565
   15ASN     HA  242   1.620   3.894   3.464
   15ASN     CB  243   1.570   4.048   3.615
   15ASN    HB1  244   1.464   4.026   3.619
   15ASN    HB2  245   1.596   4.077   3.717
   15ASN     CG  246   1.580   4.171   3.531
   15ASN    OD1  247   1.526   4.164   3.420
   15ASN    ND2  248   1.642   4.279   3.573
   15ASN   HD21  249   1.694   4.271   3.659
   15ASN   HD22  250   1.649   4.366   3.523
   15ASN      C  251   1.805   3.947   3.570
   15ASN      O  252   1.858   3.985   3.471
   16LYS      N  253   1.863   3.947   3.689
   16LYS      H  254   1.803   3.934   3.770
   16LYS     CA  255   2.004   3.981   3.716
   16LYS     HA  256   2.029   4.087   3.707
   16LYS     CB  257   2.028   3.957   3.871
   16LYS    HB1  258   2.131   3.975   3.901
   16LYS    HB2  259   1.972   4.033   3.924
   16LYS     CG  260   1.999   3.815   3.927
   16LYS    HG1  261   1.897   3.782   3.905
   16LYS    HG2  262   2.067   3.748   3.875
   16LYS     CD  263   2.004   3.808   4.080
   16LYS    HD1  264   1.953   3.896   4.120
   16LYS    HD2  265   1.965   3.716   4.123
   16LYS     CE  266   2.153   3.794   4.128
   16LYS    HE1  267   2.186   3.695   4.095
   16LYS    HE2  268   2.226   3.856   4.075
   16LYS     NZ  269   2.155   3.799   4.277
   16LYS    HZ1  270   2.254   3.796   4.296
   16LYS    HZ2  271   2.111   3.877   4.325
   16LYS    HZ3  272   2.124   3.714   4.322
   16LYS      C  273   2.109   3.912   3.626
   16LYS      O  274   2.216   3.971   3.599
   17PHE      N  275   2.084   3.795   3.574
   17PHE      H  276   1.994   3.752   3.590
   17PHE     CA  277   2.167   3.712   3.483
   17PHE     HA  278   2.273   3.727   3.507
   17PHE     CB  279   2.136   3.568   3.511
   17PHE    HB1  280   2.040   3.539   3.469
   17PHE    HB2  281   2.206   3.508   3.452
   17PHE     CG  282   2.137   3.530   3.660
   17PHE    CD1  283   2.260   3.527   3.729
   17PHE    HD1  284   2.352   3.559   3.682
   17PHE    CD2  285   2.026   3.474   3.728
   17PHE    HD2  286   1.931   3.467   3.678
   17PHE    CE1  287   2.265   3.494   3.862
   17PHE    HE1  288   2.358   3.504   3.916
   17PHE    CE2  289   2.024   3.439   3.863
   17PHE    HE2  290   1.939   3.389   3.908
   17PHE     CZ  291   2.145   3.458   3.930
   17PHE     HZ  292   2.150   3.421   4.031
   17PHE      C  293   2.114   3.766   3.348
   17PHE      O  294   1.997   3.750   3.307
   18GLU      N  295   2.209   3.809   3.265
   18GLU      H  296   2.303   3.780   3.288
   18GLU     CA  297   2.181   3.863   3.134
   18GLU     HA  298   2.096   3.930   3.140
   18GLU     CB  299   2.306   3.946   3.103
   18GLU    HB1  300   2.329   4.021   3.179
   18GLU    HB2  301   2.390   3.876   3.102
   18GLU     CG  302   2.316   4.030   2.971
   18GLU    HG1  303   2.409   4.085   2.986
   18GLU    HG2  304   2.325   3.959   2.889
   18GLU     CD  305   2.200   4.130   2.944
   18GLU    OE1  306   2.152   4.130   2.828
   18GLU    OE2  307   2.148   4.191   3.038
   18GLU      C  308   2.171   3.745   3.033
   18GLU      O  309   2.093   3.751   2.945
   19ASP      N  310   2.262   3.652   3.040
   19ASP      H  311   2.309   3.649   3.130
   19ASP     CA  312   2.309   3.548   2.941
   19ASP     HA  313   2.219   3.518   2.889
   19ASP     CB  314   2.418   3.603   2.840
   19ASP    HB1  315   2.485   3.670   2.894
   19ASP    HB2  316   2.481   3.523   2.802
   19ASP     CG  317   2.356   3.667   2.713
   19ASP    OD1  318   2.276   3.599   2.645
   19ASP    OD2  319   2.383   3.786   2.688
   19ASP      C  320   2.360   3.420   3.017
   19ASP      O  321   2.413   3.430   3.126
   20ALA      N  322   2.343   3.302   2.954
   20ALA      H  323   2.274   3.301   2.880
   20ALA     CA  324   2.380   3.166   2.988
   20ALA     HA  325   2.477   3.173   3.037
   20ALA     CB  326   2.271   3.124   3.080
   20ALA    HB1  327   2.181   3.090   3.028
   20ALA    HB2  328   2.301   3.027   3.121
   20ALA    HB3  329   2.247   3.195   3.159
   20ALA      C  330   2.394   3.082   2.860
   20ALA      O  331   2.320   3.113   2.764
   21ALA      N  332   2.482   2.977   2.854
   21ALA      H  333   2.526   2.949   2.940
   21ALA     CA  334   2.494   2.871   2.754
   21ALA     HA  335   2.389   2.846   2.737
   21ALA     CB  336   2.561   2.911   2.618
   21ALA    HB1  337   2.670   2.913   2.625
   21ALA    HB2  338   2.536   2.832   2.547
   21ALA    HB3  339   2.517   3.001   2.576
   21ALA      C  340   2.549   2.748   2.818
   21ALA      O  341   2.618   2.762   2.917
   22ILE      N  342   2.519   2.631   2.756
   22ILE      H  343   2.498   2.641   2.657
   22ILE     CA  344   2.577   2.503   2.788
   22ILE     HA  345   2.650   2.512   2.868
   22ILE     CB  346   2.467   2.392   2.801
   22ILE     HB  347   2.418   2.384   2.704
   22ILE    CG1  348   2.351   2.429   2.899
   22ILE   HG11  349   2.291   2.505   2.850
   22ILE   HG12  350   2.288   2.343   2.922
   22ILE    CG2  351   2.529   2.254   2.829
   22ILE   HG21  352   2.442   2.189   2.821
   22ILE   HG22  353   2.600   2.236   2.748
   22ILE   HG23  354   2.571   2.250   2.930
   22ILE     CD  355   2.411   2.476   3.035
   22ILE    HD1  356   2.330   2.519   3.094
   22ILE    HD2  357   2.447   2.397   3.101
   22ILE    HD3  358   2.484   2.557   3.026
   22ILE      C  359   2.659   2.474   2.657
   22ILE      O  360   2.601   2.488   2.549
   23VAL      N  361   2.791   2.438   2.669
   23VAL      H  362   2.817   2.416   2.763
   23VAL     CA  363   2.892   2.419   2.567
   23VAL     HA  364   2.843   2.406   2.471
   23VAL     CB  365   2.985   2.536   2.557
   23VAL     HB  366   3.020   2.566   2.656
   23VAL    CG1  367   3.108   2.517   2.474
   23VAL   HG11  368   3.193   2.579   2.504
   23VAL   HG12  369   3.162   2.425   2.495
   23VAL   HG13  370   3.092   2.519   2.366
   23VAL    CG2  371   2.912   2.661   2.501
   23VAL   HG21  372   2.815   2.677   2.547
   23VAL   HG22  373   2.977   2.747   2.507
   23VAL   HG23  374   2.881   2.650   2.397
   23VAL      C  375   2.958   2.287   2.601
   23VAL      O  376   2.971   2.257   2.723
   24ASP      N  377   2.989   2.209   2.500
   24ASP      H  378   2.967   2.241   2.407
   24ASP     CA  379   3.051   2.076   2.514
   24ASP     HA  380   3.042   2.017   2.606
   24ASP     CB  381   2.984   1.993   2.404
   24ASP    HB1  382   2.881   1.964   2.426
   24ASP    HB2  383   2.962   2.052   2.315
   24ASP     CG  384   3.064   1.864   2.367
   24ASP    OD1  385   3.034   1.758   2.423
   24ASP    OD2  386   3.158   1.861   2.281
   24ASP      C  387   3.203   2.090   2.492
   24ASP      O  388   3.247   2.175   2.419
   25TYR      N  389   3.284   2.009   2.550
   25TYR      H  390   3.235   1.945   2.610
   25TYR     CA  391   3.428   1.994   2.520
   25TYR     HA  392   3.464   2.054   2.436
   25TYR     CB  393   3.526   2.041   2.638
   25TYR    HB1  394   3.630   2.033   2.605
   25TYR    HB2  395   3.512   2.147   2.661
   25TYR     CG  396   3.516   1.966   2.771
   25TYR    CD1  397   3.411   1.991   2.870
   25TYR    HD1  398   3.321   2.050   2.854
   25TYR    CD2  399   3.625   1.878   2.808
   25TYR    HD2  400   3.706   1.849   2.742
   25TYR    CE1  401   3.412   1.931   2.992
   25TYR    HE1  402   3.328   1.936   3.059
   25TYR    CE2  403   3.619   1.819   2.935
   25TYR    HE2  404   3.704   1.753   2.950
   25TYR     CZ  405   3.522   1.852   3.031
   25TYR     OH  406   3.532   1.808   3.159
   25TYR     HH  407   3.569   1.724   3.178
   25TYR      C  408   3.460   1.853   2.485
   25TYR      O  409   3.567   1.804   2.510
   26LYS      N  410   3.363   1.774   2.431
   26LYS      H  411   3.273   1.809   2.403
   26LYS     CA  412   3.384   1.627   2.416
   26LYS     HA  413   3.489   1.618   2.386
   26LYS     CB  414   3.355   1.552   2.552
   26LYS    HB1  415   3.250   1.568   2.576
   26LYS    HB2  416   3.363   1.445   2.532
   26LYS     CG  417   3.435   1.580   2.682
   26LYS    HG1  418   3.532   1.621   2.656
   26LYS    HG2  419   3.386   1.660   2.737
   26LYS     CD  420   3.456   1.454   2.761
   26LYS    HD1  421   3.367   1.392   2.766
   26LYS    HD2  422   3.528   1.395   2.704
   26LYS     CE  423   3.511   1.465   2.908
   26LYS    HE1  424   3.584   1.546   2.912
   26LYS    HE2  425   3.428   1.488   2.974
   26LYS     NZ  426   3.564   1.337   2.960
   26LYS    HZ1  427   3.657   1.318   2.925
   26LYS    HZ2  428   3.561   1.337   3.061
   26LYS    HZ3  429   3.499   1.265   2.933
   26LYS      C  430   3.318   1.555   2.295
   26LYS      O  431   3.382   1.473   2.229
   27THR      N  432   3.187   1.573   2.270
   27THR      H  433   3.137   1.640   2.326
   27THR     CA  434   3.106   1.507   2.168
   27THR     HA  435   3.151   1.412   2.141
   27THR     CB  436   2.970   1.466   2.231
   27THR     HB  437   2.910   1.429   2.147
   27THR    OG1  438   2.887   1.570   2.289
   27THR    HG1  439   2.947   1.627   2.336
   27THR    CG2  440   2.995   1.350   2.330
   27THR   HG21  441   2.908   1.308   2.380
   27THR   HG22  442   3.050   1.272   2.278
   27THR   HG23  443   3.071   1.377   2.404
   27THR      C  444   3.095   1.598   2.045
   27THR      O  445   3.083   1.543   1.937
   28THR      N  446   3.109   1.730   2.049
   28THR      H  447   3.121   1.770   2.141
   28THR     CA  448   3.083   1.819   1.935
   28THR     HA  449   3.130   1.767   1.852
   28THR     CB  450   2.922   1.827   1.915
   28THR     HB  451   2.892   1.726   1.887
   28THR    OG1  452   2.889   1.898   1.799
   28THR    HG1  453   2.894   1.990   1.817
   28THR    CG2  454   2.849   1.886   2.036
   28THR   HG21  455   2.863   1.830   2.128
   28THR   HG22  456   2.871   1.991   2.056
   28THR   HG23  457   2.741   1.893   2.022
   28THR      C  458   3.157   1.962   1.939
   28THR      O  459   3.174   2.030   1.836
   29LYS      N  460   3.204   2.004   2.058
   29LYS      H  461   3.177   1.943   2.134
   29LYS     CA  462   3.281   2.121   2.096
   29LYS     HA  463   3.324   2.098   2.194
   29LYS     CB  464   3.412   2.117   2.016
   29LYS    HB1  465   3.396   2.126   1.909
   29LYS    HB2  466   3.471   2.204   2.045
   29LYS     CG  467   3.506   2.000   2.051
   29LYS    HG1  468   3.521   2.004   2.158
   29LYS    HG2  469   3.454   1.905   2.044
   29LYS     CD  470   3.642   1.994   1.976
   29LYS    HD1  471   3.615   1.976   1.871
   29LYS    HD2  472   3.697   2.088   1.986
   29LYS     CE  473   3.746   1.903   2.043
   29LYS    HE1  474   3.798   1.953   2.125
   29LYS    HE2  475   3.701   1.811   2.081
   29LYS     NZ  476   3.845   1.864   1.941
   29LYS    HZ1  477   3.890   1.945   1.902
   29LYS    HZ2  478   3.912   1.815   1.999
   29LYS    HZ3  479   3.802   1.797   1.879
   29LYS      C  480   3.214   2.260   2.110
   29LYS      O  481   3.285   2.354   2.137
   30ASN      N  482   3.082   2.270   2.083
   30ASN      H  483   3.038   2.182   2.060
   30ASN     CA  484   2.999   2.388   2.061
   30ASN     HA  485   3.059   2.479   2.070
   30ASN     CB  486   2.960   2.407   1.916
   30ASN    HB1  487   2.933   2.510   1.894
   30ASN    HB2  488   3.044   2.384   1.849
   30ASN     CG  489   2.864   2.305   1.859
   30ASN    OD1  490   2.887   2.182   1.857
   30ASN    ND2  491   2.745   2.348   1.827
   30ASN   HD21  492   2.718   2.445   1.840
   30ASN   HD22  493   2.675   2.278   1.806
   30ASN      C  494   2.884   2.389   2.161
   30ASN      O  495   2.875   2.315   2.258
   31VAL      N  496   2.791   2.474   2.132
   31VAL      H  497   2.798   2.545   2.061
   31VAL     CA  498   2.661   2.489   2.212
   31VAL     HA  499   2.692   2.525   2.310
   31VAL     CB  500   2.587   2.612   2.148
   31VAL     HB  501   2.561   2.577   2.048
   31VAL    CG1  502   2.455   2.647   2.218
   31VAL   HG11  503   2.465   2.699   2.314
   31VAL   HG12  504   2.403   2.713   2.148
   31VAL   HG13  505   2.392   2.559   2.231
   31VAL    CG2  506   2.679   2.732   2.144
   31VAL   HG21  507   2.611   2.816   2.127
   31VAL   HG22  508   2.740   2.739   2.234
   31VAL   HG23  509   2.759   2.735   2.070
   31VAL      C  510   2.577   2.361   2.220
   31VAL      O  511   2.555   2.297   2.119
   32LEU      N  512   2.517   2.331   2.340
   32LEU      H  513   2.535   2.395   2.416
   32LEU     CA  514   2.421   2.218   2.355
   32LEU     HA  515   2.399   2.154   2.269
   32LEU     CB  516   2.464   2.128   2.469
   32LEU    HB1  517   2.484   2.198   2.549
   32LEU    HB2  518   2.376   2.070   2.496
   32LEU     CG  519   2.586   2.039   2.446
   32LEU     HG  520   2.658   2.101   2.393
   32LEU    CD1  521   2.635   1.999   2.586
   32LEU   HD11  522   2.709   1.920   2.569
   32LEU   HD12  523   2.683   2.073   2.651
   32LEU   HD13  524   2.560   1.945   2.645
   32LEU    CD2  525   2.559   1.918   2.357
   32LEU   HD21  526   2.476   1.853   2.384
   32LEU   HD22  527   2.551   1.954   2.255
   32LEU   HD23  528   2.649   1.857   2.367
   32LEU      C  529   2.287   2.286   2.392
   32LEU      O  530   2.179   2.228   2.364
   33ALA      N  531   2.284   2.406   2.458
   33ALA      H  532   2.370   2.438   2.501
   33ALA     CA  533   2.167   2.483   2.491
   33ALA     HA  534   2.100   2.474   2.406
   33ALA     CB  535   2.088   2.410   2.604
   33ALA    HB1  536   1.999   2.468   2.627
   33ALA    HB2  537   2.041   2.317   2.570
   33ALA    HB3  538   2.144   2.392   2.696
   33ALA      C  539   2.190   2.628   2.512
   33ALA      O  540   2.277   2.673   2.587
   34ALA      N  541   2.114   2.715   2.441
   34ALA      H  542   2.049   2.670   2.378
   34ALA     CA  543   2.115   2.863   2.450
   34ALA     HA  544   2.136   2.886   2.554
   34ALA     CB  545   2.219   2.924   2.364
   34ALA    HB1  546   2.213   2.896   2.259
   34ALA    HB2  547   2.222   3.033   2.372
   34ALA    HB3  548   2.317   2.890   2.396
   34ALA      C  549   1.972   2.922   2.418
   34ALA      O  550   1.897   2.856   2.344
   35ILE      N  551   1.938   3.041   2.461
   35ILE      H  552   2.004   3.095   2.515
   35ILE     CA  553   1.843   3.129   2.391
   35ILE     HA  554   1.752   3.069   2.386
   35ILE     CB  555   1.814   3.257   2.477
   35ILE     HB  556   1.891   3.333   2.463
   35ILE    CG1  557   1.811   3.239   2.631
   35ILE   HG11  558   1.905   3.188   2.651
   35ILE   HG12  559   1.813   3.329   2.692
   35ILE    CG2  560   1.684   3.342   2.444
   35ILE   HG21  561   1.590   3.288   2.453
   35ILE   HG22  562   1.676   3.428   2.511
   35ILE   HG23  563   1.706   3.377   2.343
   35ILE     CD  564   1.702   3.151   2.689
   35ILE    HD1  565   1.604   3.195   2.672
   35ILE    HD2  566   1.692   3.056   2.636
   35ILE    HD3  567   1.713   3.132   2.796
   35ILE      C  568   1.913   3.168   2.261
   35ILE      O  569   2.026   3.211   2.273
   36PRO      N  570   1.849   3.153   2.141
   36PRO     CA  571   1.894   3.205   2.012
   36PRO     HA  572   2.001   3.185   2.003
   36PRO     CB  573   1.804   3.130   1.915
   36PRO    HB1  574   1.780   3.177   1.819
   36PRO    HB2  575   1.855   3.036   1.892
   36PRO     CG  576   1.681   3.088   1.998
   36PRO    HG1  577   1.598   3.158   1.988
   36PRO    HG2  578   1.655   2.987   1.965
   36PRO     CD  579   1.722   3.083   2.130
   36PRO    HD1  580   1.651   3.134   2.196
   36PRO    HD2  581   1.739   2.981   2.165
   36PRO      C  582   1.872   3.352   1.988
   36PRO      O  583   1.793   3.413   2.060
   37ASN      N  584   1.953   3.415   1.906
   37ASN      H  585   2.027   3.365   1.858
   37ASN     CA  586   1.969   3.559   1.888
   37ASN     HA  587   2.035   3.559   1.801
   37ASN     CB  588   1.848   3.642   1.832
   37ASN    HB1  589   1.767   3.638   1.906
   37ASN    HB2  590   1.865   3.750   1.827
   37ASN     CG  591   1.813   3.602   1.690
   37ASN    OD1  592   1.895   3.604   1.604
   37ASN    ND2  593   1.690   3.557   1.670
   37ASN   HD21  594   1.623   3.562   1.745
   37ASN   HD22  595   1.660   3.517   1.582
   37ASN      C  596   2.046   3.630   1.998
   37ASN      O  597   2.033   3.750   2.019
   38ARG      N  598   2.119   3.552   2.082
   38ARG      H  599   2.113   3.453   2.066
   38ARG     CA  600   2.210   3.597   2.189
   38ARG     HA  601   2.225   3.704   2.178
   38ARG     CB  602   2.145   3.577   2.327
   38ARG    HB1  603   2.128   3.471   2.349
   38ARG    HB2  604   2.219   3.617   2.395
   38ARG     CG  605   2.012   3.649   2.349
   38ARG    HG1  606   2.007   3.747   2.304
   38ARG    HG2  607   1.937   3.602   2.286
   38ARG     CD  608   1.964   3.652   2.490
   38ARG    HD1  609   1.871   3.709   2.489
   38ARG    HD2  610   1.945   3.553   2.531
   38ARG     NE  611   2.065   3.730   2.566
   38ARG     HE  612   2.158   3.691   2.577
   38ARG     CZ  613   2.047   3.842   2.639
   38ARG    NH1  614   1.925   3.877   2.672
   38ARG   HH11  615   1.843   3.842   2.624
   38ARG   HH12  616   1.912   3.959   2.731
   38ARG    NH2  617   2.151   3.912   2.679
   38ARG   HH21  618   2.242   3.873   2.658
   38ARG   HH22  619   2.140   4.000   2.728
   38ARG      C  620   2.353   3.543   2.177
   38ARG      O  621   2.374   3.436   2.121
   39THR      N  622   2.450   3.620   2.219
   39THR      H  623   2.425   3.707   2.263
   39THR     CA  624   2.591   3.603   2.179
   39THR     HA  625   2.599   3.632   2.074
   39THR     CB  626   2.678   3.708   2.267
   39THR     HB  627   2.783   3.679   2.257
   39THR    OG1  628   2.653   3.712   2.401
   39THR    HG1  629   2.559   3.715   2.415
   39THR    CG2  630   2.646   3.852   2.220
   39THR   HG21  631   2.669   3.874   2.116
   39THR   HG22  632   2.541   3.875   2.236
   39THR   HG23  633   2.712   3.923   2.270
   39THR      C  634   2.652   3.459   2.205
   39THR      O  635   2.728   3.405   2.127
   40PHE      N  636   2.614   3.395   2.316
   40PHE      H  637   2.539   3.437   2.370
   40PHE     CA  638   2.675   3.271   2.361
   40PHE     HA  639   2.778   3.263   2.329
   40PHE     CB  640   2.654   3.261   2.512
   40PHE    HB1  641   2.548   3.268   2.540
   40PHE    HB2  642   2.675   3.160   2.546
   40PHE     CG  643   2.734   3.345   2.611
   40PHE    CD1  644   2.857   3.404   2.577
   40PHE    HD1  645   2.892   3.408   2.475
   40PHE    CD2  646   2.684   3.352   2.740
   40PHE    HD2  647   2.594   3.299   2.768
   40PHE    CE1  648   2.933   3.467   2.676
   40PHE    HE1  649   3.035   3.492   2.651
   40PHE    CE2  650   2.750   3.431   2.838
   40PHE    HE2  651   2.700   3.458   2.929
   40PHE     CZ  652   2.881   3.491   2.807
   40PHE     HZ  653   2.929   3.555   2.881
   40PHE      C  654   2.600   3.143   2.304
   40PHE      O  655   2.647   3.028   2.321
   41ALA      N  656   2.492   3.161   2.226
   41ALA      H  657   2.459   3.255   2.210
   41ALA     CA  658   2.430   3.055   2.138
   41ALA     HA  659   2.418   2.961   2.191
   41ALA     CB  660   2.294   3.112   2.094
   41ALA    HB1  661   2.291   3.210   2.046
   41ALA    HB2  662   2.249   3.047   2.018
   41ALA    HB3  663   2.222   3.117   2.176
   41ALA      C  664   2.506   3.045   2.004
   41ALA      O  665   2.477   2.956   1.925
   42LYS      N  666   2.613   3.129   1.981
   42LYS      H  667   2.617   3.204   2.048
   42LYS     CA  668   2.691   3.139   1.852
   42LYS     HA  669   2.657   3.074   1.772
   42LYS     CB  670   2.679   3.286   1.803
   42LYS    HB1  671   2.743   3.352   1.860
   42LYS    HB2  672   2.728   3.285   1.706
   42LYS     CG  673   2.533   3.345   1.780
   42LYS    HG1  674   2.483   3.268   1.721
   42LYS    HG2  675   2.483   3.343   1.877
   42LYS     CD  676   2.527   3.479   1.699
   42LYS    HD1  677   2.612   3.536   1.738
   42LYS    HD2  678   2.553   3.451   1.597
   42LYS     CE  679   2.388   3.543   1.688
   42LYS    HE1  680   2.314   3.470   1.655
   42LYS    HE2  681   2.351   3.572   1.787
   42LYS     NZ  682   2.382   3.671   1.615
   42LYS    HZ1  683   2.408   3.758   1.659
   42LYS    HZ2  684   2.443   3.657   1.536
   42LYS    HZ3  685   2.297   3.675   1.560
   42LYS      C  686   2.834   3.102   1.875
   42LYS      O  687   2.921   3.146   1.796
   43ILE      N  688   2.869   3.026   1.981
   43ILE      H  689   2.795   3.001   2.045
   43ILE     CA  690   3.005   2.968   2.007
   43ILE     HA  691   3.080   3.047   2.006
   43ILE     CB  692   3.008   2.914   2.156
   43ILE     HB  693   2.923   2.847   2.165
   43ILE    CG1  694   2.977   3.021   2.258
   43ILE   HG11  695   2.892   3.079   2.222
   43ILE   HG12  696   2.946   2.975   2.351
   43ILE    CG2  697   3.140   2.838   2.197
   43ILE   HG21  698   3.227   2.902   2.186
   43ILE   HG22  699   3.131   2.824   2.305
   43ILE   HG23  700   3.159   2.746   2.143
   43ILE     CD  701   3.088   3.127   2.286
   43ILE    HD1  702   3.041   3.208   2.342
   43ILE    HD2  703   3.170   3.090   2.347
   43ILE    HD3  704   3.117   3.179   2.195
   43ILE      C  705   3.029   2.855   1.908
   43ILE      O  706   2.949   2.759   1.896
   44ASN      N  707   3.135   2.879   1.832
   44ASN      H  708   3.196   2.956   1.854
   44ASN     CA  709   3.184   2.796   1.718
   44ASN     HA  710   3.102   2.774   1.650
   44ASN     CB  711   3.291   2.879   1.637
   44ASN    HB1  712   3.258   2.979   1.612
   44ASN    HB2  713   3.370   2.911   1.705
   44ASN     CG  714   3.348   2.828   1.506
   44ASN    OD1  715   3.292   2.860   1.406
   44ASN    ND2  716   3.466   2.767   1.510
   44ASN   HD21  717   3.517   2.770   1.597
   44ASN   HD22  718   3.508   2.725   1.428
   44ASN      C  719   3.251   2.664   1.774
   44ASN      O  720   3.312   2.674   1.881
   45PRO      N  721   3.249   2.542   1.717
   45PRO     CA  722   3.322   2.429   1.772
   45PRO     HA  723   3.293   2.414   1.876
   45PRO     CB  724   3.263   2.312   1.687
   45PRO    HB1  725   3.336   2.235   1.660
   45PRO    HB2  726   3.181   2.263   1.740
   45PRO     CG  727   3.211   2.370   1.562
   45PRO    HG1  728   3.296   2.368   1.493
   45PRO    HG2  729   3.133   2.305   1.523
   45PRO     CD  730   3.171   2.514   1.599
   45PRO    HD1  731   3.176   2.584   1.516
   45PRO    HD2  732   3.068   2.510   1.635
   45PRO      C  733   3.472   2.449   1.758
   45PRO      O  734   3.525   2.461   1.646
   46GLY      N  735   3.544   2.438   1.876
   46GLY      H  736   3.493   2.431   1.962
   46GLY     CA  737   3.687   2.461   1.881
   46GLY    HA1  738   3.733   2.375   1.930
   46GLY    HA2  739   3.743   2.470   1.788
   46GLY      C  740   3.726   2.578   1.969
   46GLY      O  741   3.812   2.561   2.057
   47GLU      N  742   3.653   2.695   1.953
   47GLU      H  743   3.569   2.688   1.898
   47GLU     CA  744   3.672   2.830   2.006
   47GLU     HA  745   3.760   2.861   1.949
   47GLU     CB  746   3.550   2.921   1.994
   47GLU    HB1  747   3.505   2.910   1.895
   47GLU    HB2  748   3.464   2.881   2.048
   47GLU     CG  749   3.577   3.068   2.021
   47GLU    HG1  750   3.481   3.111   2.050
   47GLU    HG2  751   3.634   3.102   2.108
   47GLU     CD  752   3.620   3.136   1.891
   47GLU    OE1  753   3.734   3.182   1.877
   47GLU    OE2  754   3.533   3.157   1.806
   47GLU      C  755   3.727   2.836   2.150
   47GLU      O  756   3.812   2.923   2.171
   48VAL      N  757   3.681   2.748   2.241
   48VAL      H  758   3.603   2.696   2.203
   48VAL     CA  759   3.703   2.757   2.383
   48VAL     HA  760   3.772   2.839   2.402
   48VAL     CB  761   3.583   2.813   2.468
   48VAL     HB  762   3.614   2.801   2.572
   48VAL    CG1  763   3.551   2.955   2.440
   48VAL   HG11  764   3.474   2.977   2.514
   48VAL   HG12  765   3.630   3.030   2.438
   48VAL   HG13  766   3.512   2.963   2.339
   48VAL    CG2  767   3.461   2.728   2.450
   48VAL   HG21  768   3.379   2.764   2.512
   48VAL   HG22  769   3.429   2.734   2.346
   48VAL   HG23  770   3.487   2.624   2.473
   48VAL      C  771   3.777   2.632   2.445
   48VAL      O  772   3.800   2.627   2.568
   49ILE      N  773   3.811   2.534   2.356
   49ILE      H  774   3.807   2.552   2.257
   49ILE     CA  775   3.878   2.410   2.400
   49ILE     HA  776   3.822   2.387   2.490
   49ILE     CB  777   3.858   2.303   2.292
   49ILE     HB  778   3.909   2.348   2.207
   49ILE    CG1  779   3.715   2.276   2.229
   49ILE   HG11  780   3.673   2.355   2.166
   49ILE   HG12  781   3.716   2.192   2.159
   49ILE    CG2  782   3.926   2.167   2.312
   49ILE   HG21  783   3.925   2.115   2.216
   49ILE   HG22  784   4.030   2.169   2.344
   49ILE   HG23  785   3.856   2.106   2.369
   49ILE     CD  786   3.610   2.252   2.338
   49ILE    HD1  787   3.523   2.217   2.282
   49ILE    HD2  788   3.654   2.180   2.407
   49ILE    HD3  789   3.588   2.344   2.392
   49ILE      C  790   4.025   2.425   2.440
   49ILE      O  791   4.058   2.361   2.542
   50PRO      N  792   4.110   2.514   2.373
   50PRO     CA  793   4.244   2.534   2.423
   50PRO     HA  794   4.297   2.441   2.442
   50PRO     CB  795   4.314   2.599   2.309
   50PRO    HB1  796   4.398   2.658   2.346
   50PRO    HB2  797   4.372   2.524   2.254
   50PRO     CG  798   4.209   2.671   2.223
   50PRO    HG1  799   4.197   2.774   2.260
   50PRO    HG2  800   4.237   2.688   2.119
   50PRO     CD  801   4.081   2.593   2.247
   50PRO    HD1  802   3.997   2.659   2.263
   50PRO    HD2  803   4.063   2.523   2.165
   50PRO      C  804   4.247   2.623   2.553
   50PRO      O  805   4.339   2.612   2.635
   51LEU      N  806   4.150   2.705   2.576
   51LEU      H  807   4.087   2.707   2.498
   51LEU     CA  808   4.136   2.797   2.685
   51LEU     HA  809   4.229   2.852   2.701
   51LEU     CB  810   4.036   2.903   2.655
   51LEU    HB1  811   3.944   2.846   2.639
   51LEU    HB2  812   4.010   2.963   2.742
   51LEU     CG  813   4.064   2.999   2.535
   51LEU     HG  814   4.066   2.936   2.446
   51LEU    CD1  815   3.946   3.098   2.517
   51LEU   HD11  816   3.941   3.174   2.595
   51LEU   HD12  817   3.951   3.147   2.420
   51LEU   HD13  818   3.848   3.051   2.517
   51LEU    CD2  819   4.194   3.076   2.556
   51LEU   HD21  820   4.192   3.091   2.664
   51LEU   HD22  821   4.283   3.021   2.525
   51LEU   HD23  822   4.195   3.172   2.506
   51LEU      C  823   4.101   2.727   2.818
   51LEU      O  824   4.091   2.785   2.922
   52ILE      N  825   4.083   2.592   2.819
   52ILE      H  826   4.086   2.541   2.732
   52ILE     CA  827   4.082   2.503   2.937
   52ILE     HA  828   4.011   2.544   3.008
   52ILE     CB  829   4.022   2.367   2.900
   52ILE     HB  830   4.079   2.326   2.817
   52ILE    CG1  831   3.878   2.394   2.864
   52ILE   HG11  832   3.829   2.445   2.947
   52ILE   HG12  833   3.871   2.455   2.773
   52ILE    CG2  834   4.034   2.270   3.012
   52ILE   HG21  835   4.140   2.255   3.036
   52ILE   HG22  836   3.971   2.296   3.097
   52ILE   HG23  837   4.005   2.166   2.995
   52ILE     CD  838   3.801   2.271   2.807
   52ILE    HD1  839   3.836   2.221   2.717
   52ILE    HD2  840   3.806   2.188   2.878
   52ILE    HD3  841   3.700   2.308   2.794
   52ILE      C  842   4.218   2.501   3.003
   52ILE      O  843   4.227   2.487   3.127
   53THR      N  844   4.324   2.516   2.918
   53THR      H  845   4.312   2.541   2.821
   53THR     CA  846   4.465   2.490   2.960
   53THR     HA  847   4.461   2.500   3.068
   53THR     CB  848   4.509   2.345   2.929
   53THR     HB  849   4.441   2.279   2.985
   53THR    OG1  850   4.649   2.320   2.964
   53THR    HG1  851   4.707   2.355   2.898
   53THR    CG2  852   4.490   2.315   2.785
   53THR   HG21  853   4.384   2.302   2.761
   53THR   HG22  854   4.529   2.401   2.731
   53THR   HG23  855   4.539   2.221   2.763
   53THR      C  856   4.562   2.609   2.926
   53THR      O  857   4.661   2.637   2.989
   54ASN      N  858   4.516   2.692   2.827
   54ASN      H  859   4.458   2.643   2.760
   54ASN     CA  860   4.589   2.809   2.778
   54ASN     HA  861   4.695   2.782   2.779
   54ASN     CB  862   4.544   2.847   2.632
   54ASN    HB1  863   4.537   2.761   2.565
   54ASN    HB2  864   4.443   2.885   2.649
   54ASN     CG  865   4.630   2.961   2.572
   54ASN    OD1  866   4.622   3.080   2.606
   54ASN    ND2  867   4.705   2.926   2.472
   54ASN   HD21  868   4.698   2.836   2.427
   54ASN   HD22  869   4.767   2.999   2.440
   54ASN      C  870   4.553   2.928   2.877
   54ASN      O  871   4.438   2.967   2.904
   55HIS      N  872   4.659   2.992   2.925
   55HIS      H  873   4.748   2.954   2.897
   55HIS     CA  874   4.665   3.107   3.013
   55HIS     HA  875   4.569   3.159   3.006
   55HIS     CB  876   4.670   3.066   3.161
   55HIS    HB1  877   4.645   3.140   3.237
   55HIS    HB2  878   4.591   2.992   3.173
   55HIS     CG  879   4.802   2.996   3.189
   55HIS    ND1  880   4.923   3.062   3.206
   55HIS    CD2  881   4.822   2.862   3.215
   55HIS    HD2  882   4.744   2.787   3.218
   55HIS    CE1  883   5.014   2.966   3.236
   55HIS    HE1  884   5.113   2.993   3.270
   55HIS    NE2  885   4.959   2.844   3.234
   55HIS    HE2  886   4.998   2.754   3.259
   55HIS      C  887   4.758   3.212   2.958
   55HIS      O  888   4.818   3.292   3.034
   56ASN      N  889   4.780   3.212   2.828
   56ASN      H  890   4.727   3.145   2.774
   56ASN     CA  891   4.845   3.322   2.752
   56ASN     HA  892   4.910   3.374   2.822
   56ASN     CB  893   4.927   3.259   2.638
   56ASN    HB1  894   4.998   3.183   2.671
   56ASN    HB2  895   4.871   3.207   2.560
   56ASN     CG  896   5.006   3.367   2.558
   56ASN    OD1  897   4.970   3.398   2.444
   56ASN    ND2  898   5.119   3.421   2.610
   56ASN   HD21  899   5.153   3.375   2.693
   56ASN   HD22  900   5.163   3.505   2.576
   56ASN      C  901   4.744   3.412   2.687
   56ASN      O  902   4.755   3.533   2.692
   57ILE      N  903   4.639   3.353   2.629
   57ILE      H  904   4.639   3.254   2.611
   57ILE     CA  905   4.537   3.432   2.560
   57ILE     HA  906   4.589   3.512   2.507
   57ILE     CB  907   4.458   3.346   2.450
   57ILE     HB  908   4.412   3.257   2.493
   57ILE    CG1  909   4.549   3.297   2.339
   57ILE   HG11  910   4.587   3.378   2.278
   57ILE   HG12  911   4.639   3.254   2.382
   57ILE    CG2  912   4.349   3.421   2.369
   57ILE   HG21  913   4.399   3.502   2.316
   57ILE   HG22  914   4.286   3.362   2.302
   57ILE   HG23  915   4.287   3.479   2.437
   57ILE     CD  916   4.483   3.191   2.255
   57ILE    HD1  917   4.411   3.132   2.311
   57ILE    HD2  918   4.432   3.244   2.174
   57ILE    HD3  919   4.547   3.121   2.202
   57ILE      C  920   4.439   3.474   2.670
   57ILE      O  921   4.344   3.400   2.710
   58LEU      N  922   4.464   3.594   2.730
   58LEU      H  923   4.539   3.652   2.697
   58LEU     CA  924   4.382   3.656   2.836
   58LEU     HA  925   4.317   3.576   2.870
   58LEU     CB  926   4.479   3.694   2.947
   58LEU    HB1  927   4.550   3.771   2.918
   58LEU    HB2  928   4.420   3.748   3.020
   58LEU     CG  929   4.551   3.576   3.005
   58LEU     HG  930   4.619   3.541   2.927
   58LEU    CD1  931   4.646   3.629   3.115
   58LEU   HD11  932   4.706   3.715   3.087
   58LEU   HD12  933   4.587   3.654   3.203
   58LEU   HD13  934   4.715   3.555   3.154
   58LEU    CD2  935   4.465   3.460   3.054
   58LEU   HD21  936   4.525   3.375   3.088
   58LEU   HD22  937   4.399   3.476   3.140
   58LEU   HD23  938   4.414   3.420   2.966
   58LEU      C  939   4.295   3.768   2.777
   58LEU      O  940   4.242   3.844   2.855
   59LYS      N  941   4.280   3.766   2.645
   59LYS      H  942   4.334   3.713   2.578
   59LYS     CA  943   4.182   3.860   2.590
   59LYS     HA  944   4.094   3.880   2.651
   59LYS     CB  945   4.245   4.001   2.563
   59LYS    HB1  946   4.165   4.053   2.510
   59LYS    HB2  947   4.238   4.064   2.652
   59LYS     CG  948   4.368   4.033   2.488
   59LYS    HG1  949   4.388   3.956   2.414
   59LYS    HG2  950   4.364   4.129   2.437
   59LYS     CD  951   4.488   4.055   2.586
   59LYS    HD1  952   4.465   4.135   2.656
   59LYS    HD2  953   4.517   3.972   2.651
   59LYS     CE  954   4.611   4.093   2.505
   59LYS    HE1  955   4.594   4.166   2.426
   59LYS    HE2  956   4.677   4.138   2.579
   59LYS     NZ  957   4.692   3.975   2.453
   59LYS    HZ1  958   4.639   3.922   2.385
   59LYS    HZ2  959   4.771   4.013   2.404
   59LYS    HZ3  960   4.727   3.914   2.526
   59LYS      C  961   4.110   3.797   2.473
   59LYS      O  962   4.130   3.837   2.361
   60PRO      N  963   4.029   3.690   2.499
   60PRO     CA  964   3.963   3.615   2.384
   60PRO     HA  965   4.033   3.603   2.301
   60PRO     CB  966   3.923   3.476   2.448
   60PRO    HB1  967   3.844   3.422   2.396
   60PRO    HB2  968   4.011   3.411   2.441
   60PRO     CG  969   3.897   3.516   2.597
   60PRO    HG1  970   3.797   3.560   2.597
   60PRO    HG2  971   3.898   3.432   2.667
   60PRO     CD  972   3.995   3.629   2.626
   60PRO    HD1  973   3.955   3.704   2.694
   60PRO    HD2  974   4.085   3.579   2.662
   60PRO      C  975   3.833   3.688   2.339
   60PRO      O  976   3.776   3.778   2.400
   61LEU      N  977   3.775   3.647   2.222
   61LEU      H  978   3.812   3.570   2.167
   61LEU     CA  979   3.654   3.702   2.164
   61LEU     HA  980   3.622   3.794   2.213
   61LEU     CB  981   3.678   3.728   2.016
   61LEU    HB1  982   3.728   3.645   1.966
   61LEU    HB2  983   3.585   3.750   1.965
   61LEU     CG  984   3.774   3.854   1.982
   61LEU     HG  985   3.850   3.868   2.059
   61LEU    CD1  986   3.843   3.833   1.846
   61LEU   HD11  987   3.905   3.745   1.861
   61LEU   HD12  988   3.791   3.801   1.756
   61LEU   HD13  989   3.903   3.917   1.812
   61LEU    CD2  990   3.694   3.986   1.980
   61LEU   HD21  991   3.666   4.029   2.076
   61LEU   HD22  992   3.756   4.057   1.926
   61LEU   HD23  993   3.609   3.980   1.912
   61LEU      C  994   3.538   3.601   2.185
   61LEU      O  995   3.483   3.547   2.087
   62ILE      N  996   3.504   3.567   2.309
   62ILE      H  997   3.535   3.631   2.381
   62ILE     CA  998   3.407   3.460   2.335
   62ILE     HA  999   3.427   3.387   2.256
   62ILE     CB 1000   3.437   3.391   2.468
   62ILE     HB 1001   3.417   3.460   2.550
   62ILE    CG1 1002   3.589   3.352   2.478
   62ILE   HG11 1003   3.641   3.299   2.398
   62ILE   HG12 1004   3.645   3.446   2.483
   62ILE    CG2 1005   3.356   3.259   2.471
   62ILE   HG21 1006   3.399   3.190   2.398
   62ILE   HG22 1007   3.363   3.204   2.565
   62ILE   HG23 1008   3.251   3.287   2.466
   62ILE     CD 1009   3.618   3.269   2.609
   62ILE    HD1 1010   3.600   3.162   2.601
   62ILE    HD2 1011   3.723   3.277   2.637
   62ILE    HD3 1012   3.561   3.295   2.698
   62ILE      C 1013   3.262   3.521   2.327
   62ILE      O 1014   3.217   3.591   2.416
   63GLY      N 1015   3.192   3.484   2.217
   63GLY      H 1016   3.230   3.429   2.141
   63GLY     CA 1017   3.059   3.533   2.184
   63GLY    HA1 1018   2.992   3.448   2.169
   63GLY    HA2 1019   3.011   3.596   2.260
   63GLY      C 1020   3.056   3.614   2.058
   63GLY      O 1021   2.951   3.668   2.014
   64GLN      N 1022   3.173   3.646   2.000
   64GLN      H 1023   3.243   3.578   2.028
   64GLN     CA 1024   3.202   3.735   1.889
   64GLN     HA 1025   3.303   3.703   1.868
   64GLN     CB 1026   3.115   3.719   1.762
   64GLN    HB1 1027   3.011   3.751   1.774
   64GLN    HB2 1028   3.149   3.791   1.687
   64GLN     CG 1029   3.121   3.578   1.701
   64GLN    HG1 1030   3.201   3.562   1.629
   64GLN    HG2 1031   3.144   3.507   1.780
   64GLN     CD 1032   2.999   3.547   1.619
   64GLN    OE1 1033   2.946   3.632   1.550
   64GLN    NE2 1034   2.947   3.425   1.630
   64GLN   HE21 1035   2.987   3.348   1.681
   64GLN   HE22 1036   2.873   3.391   1.568
   64GLN      C 1037   3.233   3.878   1.923
   64GLN      O 1038   3.269   3.947   1.831
   65LYS      N 1039   3.238   3.910   2.053
   65LYS      H 1040   3.210   3.837   2.117
   65LYS     CA 1041   3.265   4.038   2.118
   65LYS     HA 1042   3.301   4.109   2.044
   65LYS     CB 1043   3.144   4.094   2.193
   65LYS    HB1 1044   3.121   4.021   2.270
   65LYS    HB2 1045   3.165   4.189   2.241
   65LYS     CG 1046   3.016   4.110   2.110
   65LYS    HG1 1047   3.048   4.184   2.036
   65LYS    HG2 1048   2.987   4.025   2.048
   65LYS     CD 1049   2.899   4.164   2.199
   65LYS    HD1 1050   2.874   4.101   2.284
   65LYS    HD2 1051   2.939   4.257   2.238
   65LYS     CE 1052   2.771   4.198   2.121
   65LYS    HE1 1053   2.798   4.238   2.024
   65LYS    HE2 1054   2.708   4.109   2.108
   65LYS     NZ 1055   2.693   4.296   2.195
   65LYS    HZ1 1056   2.739   4.383   2.220
   65LYS    HZ2 1057   2.614   4.329   2.143
   65LYS    HZ3 1058   2.650   4.258   2.277
   65LYS      C 1059   3.375   4.015   2.222
   65LYS      O 1060   3.374   3.912   2.291
   66PHE      N 1061   3.472   4.113   2.232
   66PHE      H 1062   3.467   4.190   2.167
   66PHE     CA 1063   3.586   4.128   2.318
   66PHE     HA 1064   3.665   4.056   2.297
   66PHE     CB 1065   3.653   4.257   2.284
   66PHE    HB1 1066   3.666   4.265   2.176
   66PHE    HB2 1067   3.584   4.340   2.300
   66PHE     CG 1068   3.793   4.268   2.338
   66PHE    CD1 1069   3.823   4.369   2.430
   66PHE    HD1 1070   3.742   4.438   2.451
   66PHE    CD2 1071   3.896   4.191   2.284
   66PHE    HD2 1072   3.881   4.123   2.201
   66PHE    CE1 1073   3.952   4.372   2.489
   66PHE    HE1 1074   3.979   4.449   2.560
   66PHE    CE2 1075   4.024   4.193   2.334
   66PHE    HE2 1076   4.100   4.127   2.297
   66PHE     CZ 1077   4.050   4.279   2.440
   66PHE     HZ 1078   4.146   4.283   2.490
   66PHE      C 1079   3.555   4.120   2.470
   66PHE      O 1080   3.462   4.178   2.517
   67CYS      N 1081   3.629   4.035   2.533
   67CYS      H 1082   3.701   3.989   2.479
   67CYS     CA 1083   3.624   4.002   2.671
   67CYS     HA 1084   3.621   4.097   2.724
   67CYS     CB 1085   3.515   3.902   2.719
   67CYS    HB1 1086   3.549   3.860   2.813
   67CYS    HB2 1087   3.423   3.961   2.717
   67CYS     SG 1088   3.487   3.763   2.592
   67CYS     HG 1089   3.460   3.835   2.483
   67CYS      C 1090   3.769   3.976   2.726
   67CYS      O 1091   3.846   3.915   2.655
   68ILE      N 1092   3.801   4.020   2.851
   68ILE      H 1093   3.740   4.066   2.917
   68ILE     CA 1094   3.928   3.999   2.912
   68ILE     HA 1095   3.993   3.950   2.839
   68ILE     CB 1096   3.989   4.134   2.960
   68ILE     HB 1097   3.922   4.172   3.037
   68ILE    CG1 1098   3.976   4.238   2.839
   68ILE   HG11 1099   4.020   4.200   2.747
   68ILE   HG12 1100   3.872   4.254   2.810
   68ILE    CG2 1101   4.134   4.129   3.014
   68ILE   HG21 1102   4.214   4.100   2.947
   68ILE   HG22 1103   4.162   4.226   3.052
   68ILE   HG23 1104   4.136   4.052   3.091
   68ILE     CD 1105   4.054   4.357   2.865
   68ILE    HD1 1106   4.017   4.443   2.810
   68ILE    HD2 1107   4.045   4.378   2.972
   68ILE    HD3 1108   4.157   4.335   2.837
   68ILE      C 1109   3.903   3.903   3.034
   68ILE      O 1110   3.812   3.928   3.105
   69VAL      N 1111   3.998   3.808   3.047
   69VAL      H 1112   4.073   3.808   2.979
   69VAL     CA 1113   4.018   3.716   3.158
   69VAL     HA 1114   3.922   3.680   3.196
   69VAL     CB 1115   4.086   3.583   3.101
   69VAL     HB 1116   4.192   3.604   3.088
   69VAL    CG1 1117   4.082   3.468   3.199
   69VAL   HG11 1118   3.980   3.443   3.228
   69VAL   HG12 1119   4.111   3.372   3.156
   69VAL   HG13 1120   4.137   3.486   3.290
   69VAL    CG2 1121   4.033   3.543   2.959
   69VAL   HG21 1122   4.041   3.625   2.888
   69VAL   HG22 1123   4.088   3.459   2.916
   69VAL   HG23 1124   3.930   3.511   2.970
   69VAL      C 1125   4.111   3.779   3.260
   69VAL      O 1126   4.204   3.846   3.228
   70TYR      N 1127   4.081   3.750   3.387
   70TYR      H 1128   4.001   3.692   3.404
   70TYR     CA 1129   4.169   3.793   3.494
   70TYR     HA 1130   4.259   3.837   3.453
   70TYR     CB 1131   4.107   3.917   3.568
   70TYR    HB1 1132   4.163   3.935   3.659
   70TYR    HB2 1133   4.121   4.010   3.513
   70TYR     CG 1134   3.966   3.903   3.625
   70TYR    CD1 1135   3.856   3.913   3.543
   70TYR    HD1 1136   3.870   3.947   3.442
   70TYR    CD2 1137   3.955   3.883   3.762
   70TYR    HD2 1138   4.041   3.883   3.828
   70TYR    CE1 1139   3.726   3.890   3.594
   70TYR    HE1 1140   3.635   3.904   3.537
   70TYR    CE2 1141   3.833   3.861   3.817
   70TYR    HE2 1142   3.825   3.820   3.917
   70TYR     CZ 1143   3.720   3.859   3.731
   70TYR     OH 1144   3.600   3.844   3.796
   70TYR     HH 1145   3.525   3.815   3.748
   70TYR      C 1146   4.201   3.679   3.584
   70TYR      O 1147   4.287   3.701   3.669
   71THR      N 1148   4.138   3.556   3.567
   71THR      H 1149   4.085   3.544   3.482
   71THR     CA 1150   4.188   3.434   3.638
   71THR     HA 1151   4.297   3.436   3.626
   71THR     CB 1152   4.165   3.442   3.791
   71THR     HB 1153   4.217   3.530   3.830
   71THR    OG1 1154   4.222   3.342   3.865
   71THR    HG1 1155   4.178   3.259   3.854
   71THR    CG2 1156   4.023   3.452   3.834
   71THR   HG21 1157   3.978   3.538   3.785
   71THR   HG22 1158   3.966   3.360   3.819
   71THR   HG23 1159   4.029   3.466   3.942
   71THR      C 1160   4.130   3.316   3.559
   71THR      O 1161   4.017   3.321   3.508
   72ASN      N 1162   4.208   3.209   3.550
   72ASN      H 1163   4.287   3.204   3.614
   72ASN     CA 1164   4.175   3.080   3.478
   72ASN     HA 1165   4.068   3.066   3.472
   72ASN     CB 1166   4.234   3.090   3.328
   72ASN    HB1 1167   4.199   3.182   3.282
   72ASN    HB2 1168   4.343   3.079   3.327
   72ASN     CG 1169   4.185   2.971   3.245
   72ASN    OD1 1170   4.135   2.873   3.298
   72ASN    ND2 1171   4.192   2.981   3.115
   72ASN   HD21 1172   4.198   3.072   3.073
   72ASN   HD22 1173   4.165   2.899   3.061
   72ASN      C 1174   4.239   2.969   3.568
   72ASN      O 1175   4.362   2.967   3.594
   73SER      N 1176   4.149   2.883   3.608
   73SER      H 1177   4.051   2.907   3.612
   73SER     CA 1178   4.183   2.753   3.667
   73SER     HA 1179   4.282   2.727   3.629
   73SER     CB 1180   4.191   2.788   3.820
   73SER    HB1 1181   4.210   2.697   3.878
   73SER    HB2 1182   4.274   2.857   3.835
   73SER     OG 1183   4.074   2.840   3.881
   73SER     HG 1184   4.009   2.772   3.890
   73SER      C 1185   4.081   2.651   3.617
   73SER      O 1186   4.045   2.563   3.692
   74LEU      N 1187   4.032   2.667   3.495
   74LEU      H 1188   4.076   2.740   3.440
   74LEU     CA 1189   3.923   2.593   3.428
   74LEU     HA 1190   3.834   2.588   3.491
   74LEU     CB 1191   3.890   2.658   3.293
   74LEU    HB1 1192   3.896   2.765   3.312
   74LEU    HB2 1193   3.975   2.642   3.228
   74LEU     CG 1194   3.750   2.630   3.217
   74LEU     HG 1195   3.757   2.526   3.186
   74LEU    CD1 1196   3.627   2.625   3.300
   74LEU   HD11 1197   3.641   2.544   3.371
   74LEU   HD12 1198   3.626   2.723   3.348
   74LEU   HD13 1199   3.533   2.610   3.247
   74LEU    CD2 1200   3.732   2.715   3.089
   74LEU   HD21 1201   3.740   2.821   3.112
   74LEU   HD22 1202   3.797   2.698   3.003
   74LEU   HD23 1203   3.637   2.684   3.046
   74LEU      C 1204   3.968   2.448   3.404
   74LEU      O 1205   3.887   2.356   3.399
   75MET      N 1206   4.103   2.419   3.400
   75MET      H 1207   4.173   2.486   3.427
   75MET     CA 1208   4.152   2.278   3.399
   75MET     HA 1209   4.104   2.227   3.315
   75MET     CB 1210   4.306   2.275   3.376
   75MET    HB1 1211   4.333   2.313   3.277
   75MET    HB2 1212   4.366   2.340   3.439
   75MET     CG 1213   4.384   2.142   3.373
   75MET    HG1 1214   4.377   2.085   3.466
   75MET    HG2 1215   4.345   2.072   3.300
   75MET     SD 1216   4.550   2.162   3.312
   75MET     CE 1217   4.646   2.155   3.461
   75MET    HE1 1218   4.746   2.117   3.437
   75MET    HE2 1219   4.664   2.252   3.507
   75MET    HE3 1220   4.599   2.089   3.533
   75MET      C 1221   4.130   2.198   3.529
   75MET      O 1222   4.111   2.076   3.511
   76ASP      N 1223   4.138   2.265   3.647
   76ASP      H 1224   4.136   2.366   3.647
   76ASP     CA 1225   4.132   2.214   3.780
   76ASP     HA 1226   4.203   2.132   3.792
   76ASP     CB 1227   4.150   2.329   3.882
   76ASP    HB1 1228   4.224   2.408   3.868
   76ASP    HB2 1229   4.060   2.390   3.882
   76ASP     CG 1230   4.178   2.276   4.018
   76ASP    OD1 1231   4.112   2.332   4.107
   76ASP    OD2 1232   4.239   2.174   4.041
   76ASP      C 1233   3.995   2.149   3.807
   76ASP      O 1234   3.894   2.187   3.753
   77GLU      N 1235   3.987   2.044   3.893
   77GLU      H 1236   4.071   2.015   3.942
   77GLU     CA 1237   3.860   1.984   3.919
   77GLU     HA 1238   3.794   1.991   3.833
   77GLU     CB 1239   3.900   1.837   3.944
   77GLU    HB1 1240   3.987   1.807   3.886
   77GLU    HB2 1241   3.936   1.832   4.047
   77GLU     CG 1242   3.796   1.728   3.929
   77GLU    HG1 1243   3.854   1.639   3.902
   77GLU    HG2 1244   3.757   1.694   4.025
   77GLU     CD 1245   3.700   1.750   3.825
   77GLU    OE1 1246   3.584   1.722   3.858
   77GLU    OE2 1247   3.736   1.796   3.710
   77GLU      C 1248   3.799   2.041   4.048
   77GLU      O 1249   3.692   1.997   4.086
   78ASN      N 1250   3.867   2.138   4.114
   78ASN      H 1251   3.948   2.186   4.078
   78ASN     CA 1252   3.827   2.196   4.246
   78ASN     HA 1253   3.738   2.147   4.284
   78ASN     CB 1254   3.942   2.180   4.345
   78ASN    HB1 1255   3.949   2.077   4.381
   78ASN    HB2 1256   4.043   2.205   4.315
   78ASN     CG 1257   3.920   2.253   4.479
   78ASN    OD1 1258   3.829   2.219   4.560
   78ASN    ND2 1259   3.988   2.362   4.507
   78ASN   HD21 1260   4.062   2.389   4.445
   78ASN   HD22 1261   3.966   2.415   4.590
   78ASN      C 1262   3.789   2.344   4.233
   78ASN      O 1263   3.687   2.386   4.289
   79THR      N 1264   3.868   2.427   4.162
   79THR      H 1265   3.951   2.386   4.123
   79THR     CA 1266   3.839   2.569   4.129
   79THR     HA 1267   3.749   2.602   4.180
   79THR     CB 1268   3.959   2.658   4.181
   79THR     HB 1269   3.946   2.758   4.139
   79THR    OG1 1270   4.084   2.618   4.126
   79THR    HG1 1271   4.101   2.527   4.142
   79THR    CG2 1272   3.959   2.655   4.336
   79THR   HG21 1273   3.869   2.706   4.372
   79THR   HG22 1274   3.935   2.555   4.371
   79THR   HG23 1275   4.048   2.698   4.383
   79THR      C 1276   3.800   2.582   3.981
   79THR      O 1277   3.862   2.660   3.910
   80TYR      N 1278   3.699   2.505   3.937
   80TYR      H 1279   3.648   2.445   4.000
   80TYR     CA 1280   3.683   2.449   3.799
   80TYR     HA 1281   3.786   2.433   3.767
   80TYR     CB 1282   3.600   2.318   3.809
   80TYR    HB1 1283   3.565   2.274   3.715
   80TYR    HB2 1284   3.661   2.237   3.850
   80TYR     CG 1285   3.478   2.336   3.899
   80TYR    CD1 1286   3.351   2.381   3.850
   80TYR    HD1 1287   3.342   2.390   3.743
   80TYR    CD2 1288   3.477   2.285   4.034
   80TYR    HD2 1289   3.564   2.239   4.079
   80TYR    CE1 1290   3.238   2.392   3.930
   80TYR    HE1 1291   3.148   2.435   3.890
   80TYR    CE2 1292   3.366   2.298   4.115
   80TYR    HE2 1293   3.368   2.259   4.216
   80TYR     CZ 1294   3.250   2.358   4.066
   80TYR     OH 1295   3.152   2.393   4.156
   80TYR     HH 1296   3.176   2.369   4.244
   80TYR      C 1297   3.615   2.546   3.702
   80TYR      O 1298   3.538   2.508   3.614
   81ALA      N 1299   3.659   2.675   3.714
   81ALA      H 1300   3.739   2.679   3.776
   81ALA     CA 1301   3.613   2.784   3.641
   81ALA     HA 1302   3.560   2.748   3.552
   81ALA     CB 1303   3.505   2.861   3.714
   81ALA    HB1 1304   3.540   2.898   3.811
   81ALA    HB2 1305   3.478   2.943   3.647
   81ALA    HB3 1306   3.415   2.801   3.722
   81ALA      C 1307   3.722   2.882   3.585
   81ALA      O 1308   3.837   2.882   3.634
   82MET      N 1309   3.689   2.963   3.490
   82MET      H 1310   3.601   2.940   3.448
   82MET     CA 1311   3.761   3.081   3.435
   82MET     HA 1312   3.864   3.078   3.470
   82MET     CB 1313   3.762   3.076   3.278
   82MET    HB1 1314   3.810   2.984   3.245
   82MET    HB2 1315   3.656   3.065   3.255
   82MET     CG 1316   3.827   3.192   3.206
   82MET    HG1 1317   3.781   3.283   3.243
   82MET    HG2 1318   3.933   3.200   3.232
   82MET     SD 1319   3.814   3.218   3.031
   82MET     CE 1320   3.880   3.060   2.965
   82MET    HE1 1321   3.853   3.093   2.865
   82MET    HE2 1322   3.987   3.051   2.983
   82MET    HE3 1323   3.834   2.964   2.985
   82MET      C 1324   3.673   3.202   3.473
   82MET      O 1325   3.546   3.192   3.468
   83GLU      N 1326   3.733   3.311   3.513
   83GLU      H 1327   3.831   3.298   3.530
   83GLU     CA 1328   3.661   3.435   3.540
   83GLU     HA 1329   3.557   3.416   3.511
   83GLU     CB 1330   3.683   3.480   3.684
   83GLU    HB1 1331   3.789   3.475   3.706
   83GLU    HB2 1332   3.664   3.587   3.687
   83GLU     CG 1333   3.594   3.403   3.791
   83GLU    HG1 1334   3.486   3.413   3.779
   83GLU    HG2 1335   3.606   3.295   3.783
   83GLU     CD 1336   3.618   3.442   3.933
   83GLU    OE1 1337   3.731   3.429   3.986
   83GLU    OE2 1338   3.529   3.489   4.003
   83GLU      C 1339   3.713   3.542   3.444
   83GLU      O 1340   3.832   3.568   3.436
   84LEU      N 1341   3.617   3.602   3.375
   84LEU      H 1342   3.523   3.599   3.412
   84LEU     CA 1343   3.633   3.702   3.267
   84LEU     HA 1344   3.728   3.754   3.276
   84LEU     CB 1345   3.650   3.644   3.135
   84LEU    HB1 1346   3.670   3.725   3.065
   84LEU    HB2 1347   3.730   3.570   3.143
   84LEU     CG 1348   3.527   3.580   3.073
   84LEU     HG 1349   3.440   3.644   3.087
   84LEU    CD1 1350   3.546   3.557   2.925
   84LEU   HD11 1351   3.459   3.501   2.891
   84LEU   HD12 1352   3.543   3.652   2.872
   84LEU   HD13 1353   3.639   3.503   2.905
   84LEU    CD2 1354   3.502   3.445   3.139
   84LEU   HD21 1355   3.425   3.389   3.087
   84LEU   HD22 1356   3.592   3.387   3.162
   84LEU   HD23 1357   3.451   3.453   3.235
   84LEU      C 1358   3.521   3.811   3.281
   84LEU      O 1359   3.423   3.794   3.358
   85LEU      N 1360   3.536   3.919   3.206
   85LEU      H 1361   3.622   3.951   3.165
   85LEU     CA 1362   3.444   4.033   3.198
   85LEU     HA 1363   3.343   3.996   3.211
   85LEU     CB 1364   3.473   4.142   3.308
   85LEU    HB1 1365   3.406   4.227   3.297
   85LEU    HB2 1366   3.432   4.085   3.391
   85LEU     CG 1367   3.618   4.171   3.340
   85LEU     HG 1368   3.670   4.078   3.365
   85LEU    CD1 1369   3.688   4.230   3.223
   85LEU   HD11 1370   3.764   4.302   3.251
   85LEU   HD12 1371   3.739   4.148   3.174
   85LEU   HD13 1372   3.608   4.272   3.162
   85LEU    CD2 1373   3.620   4.266   3.455
   85LEU   HD21 1374   3.560   4.351   3.421
   85LEU   HD22 1375   3.575   4.215   3.540
   85LEU   HD23 1376   3.721   4.292   3.486
   85LEU      C 1377   3.443   4.082   3.051
   85LEU      O 1378   3.540   4.066   2.973
   86THR      N 1379   3.338   4.154   3.011
   86THR      H 1380   3.263   4.162   3.077
   86THR     CA 1381   3.322   4.226   2.881
   86THR     HA 1382   3.339   4.151   2.805
   86THR     CB 1383   3.176   4.276   2.878
   86THR     HB 1384   3.164   4.358   2.806
   86THR    OG1 1385   3.124   4.321   3.003
   86THR    HG1 1386   3.147   4.412   3.011
   86THR    CG2 1387   3.076   4.180   2.812
   86THR   HG21 1388   2.973   4.213   2.819
   86THR   HG22 1389   3.105   4.158   2.709
   86THR   HG23 1390   3.072   4.079   2.853
   86THR      C 1391   3.419   4.343   2.860
   86THR      O 1392   3.435   4.420   2.958
   87GLY      N 1393   3.471   4.370   2.745
   87GLY      H 1394   3.434   4.315   2.668
   87GLY     CA 1395   3.586   4.461   2.722
   87GLY    HA1 1396   3.656   4.473   2.804
   87GLY    HA2 1397   3.660   4.414   2.656
   87GLY      C 1398   3.537   4.581   2.635
   87GLY      O 1399   3.588   4.616   2.530
   88TYR      N 1400   3.433   4.634   2.695
   88TYR      H 1401   3.416   4.592   2.785
   88TYR     CA 1402   3.359   4.757   2.647
   88TYR     HA 1403   3.425   4.839   2.623
   88TYR     CB 1404   3.269   4.716   2.525
   88TYR    HB1 1405   3.199   4.798   2.509
   88TYR    HB2 1406   3.321   4.708   2.429
   88TYR     CG 1407   3.167   4.601   2.539
   88TYR    CD1 1408   3.024   4.621   2.561
   88TYR    HD1 1409   2.984   4.719   2.585
   88TYR    CD2 1410   3.208   4.470   2.503
   88TYR    HD2 1411   3.312   4.447   2.485
   88TYR    CE1 1412   2.932   4.512   2.549
   88TYR    HE1 1413   2.831   4.528   2.583
   88TYR    CE2 1414   3.113   4.363   2.489
   88TYR    HE2 1415   3.141   4.259   2.491
   88TYR     CZ 1416   2.979   4.380   2.520
   88TYR     OH 1417   2.893   4.278   2.529
   88TYR     HH 1418   2.943   4.198   2.524
   88TYR      C 1419   3.286   4.818   2.773
   88TYR      O 1420   3.323   4.794   2.889
   89ALA      N 1421   3.186   4.911   2.755
   89ALA      H 1422   3.164   4.934   2.659
   89ALA     CA 1423   3.116   4.991   2.863
   89ALA     HA 1424   3.187   5.072   2.883
   89ALA     CB 1425   2.999   5.074   2.809
   89ALA    HB1 1426   2.940   5.104   2.895
   89ALA    HB2 1427   3.042   5.163   2.763
   89ALA    HB3 1428   2.944   5.006   2.744
   89ALA      C 1429   3.089   4.918   2.992
   89ALA      O 1430   3.128   4.974   3.099
   90PRO      N 1431   3.017   4.808   2.992
   90PRO     CA 1432   2.983   4.744   3.122
   90PRO     HA 1433   2.960   4.817   3.199
   90PRO     CB 1434   2.861   4.661   3.097
   90PRO    HB1 1435   2.860   4.577   3.167
   90PRO    HB2 1436   2.773   4.722   3.116
   90PRO     CG 1437   2.878   4.614   2.956
   90PRO    HG1 1438   2.948   4.531   2.951
   90PRO    HG2 1439   2.779   4.595   2.914
   90PRO     CD 1440   2.949   4.730   2.887
   90PRO    HD1 1441   3.017   4.695   2.809
   90PRO    HD2 1442   2.868   4.792   2.847
   90PRO      C 1443   3.103   4.660   3.176
   90PRO      O 1444   3.171   4.587   3.098
   91VAL      N 1445   3.137   4.669   3.307
   91VAL      H 1446   3.094   4.742   3.363
   91VAL     CA 1447   3.237   4.580   3.371
   91VAL     HA 1448   3.302   4.539   3.294
   91VAL     CB 1449   3.311   4.657   3.479
   91VAL     HB 1450   3.388   4.614   3.542
   91VAL    CG1 1451   3.388   4.766   3.415
   91VAL   HG11 1452   3.320   4.837   3.368
   91VAL   HG12 1453   3.461   4.823   3.474
   91VAL   HG13 1454   3.447   4.738   3.328
   91VAL    CG2 1455   3.211   4.720   3.581
   91VAL   HG21 1456   3.133   4.785   3.542
   91VAL   HG22 1457   3.155   4.650   3.643
   91VAL   HG23 1458   3.262   4.784   3.653
   91VAL      C 1459   3.160   4.455   3.422
   91VAL      O 1460   3.158   4.418   3.536
   92SER      N 1461   3.108   4.376   3.330
   92SER      H 1462   3.112   4.415   3.237
   92SER     CA 1463   3.019   4.264   3.360
   92SER     HA 1464   2.934   4.306   3.414
   92SER     CB 1465   2.941   4.217   3.238
   92SER    HB1 1466   3.001   4.159   3.169
   92SER    HB2 1467   2.861   4.146   3.260
   92SER     OG 1468   2.897   4.330   3.156
   92SER     HG 1469   2.963   4.341   3.089
   92SER      C 1470   3.091   4.139   3.410
   92SER      O 1471   3.187   4.092   3.348
   93PRO      N 1472   3.039   4.078   3.514
   93PRO     CA 1473   3.089   3.950   3.569
   93PRO     HA 1474   3.198   3.944   3.579
   93PRO     CB 1475   3.029   3.946   3.712
   93PRO    HB1 1476   3.006   3.844   3.745
   93PRO    HB2 1477   3.104   3.984   3.781
   93PRO     CG 1478   2.903   4.032   3.710
   93PRO    HG1 1479   2.812   3.974   3.693
   93PRO    HG2 1480   2.884   4.084   3.804
   93PRO     CD 1481   2.931   4.132   3.599
   93PRO    HD1 1482   2.840   4.157   3.546
   93PRO    HD2 1483   2.962   4.218   3.658
   93PRO      C 1484   3.048   3.830   3.481
   93PRO      O 1485   2.931   3.790   3.490
   94ILE      N 1486   3.137   3.780   3.397
   94ILE      H 1487   3.232   3.813   3.402
   94ILE     CA 1488   3.120   3.650   3.329
   94ILE     HA 1489   3.012   3.635   3.327
   94ILE     CB 1490   3.172   3.649   3.186
   94ILE     HB 1491   3.280   3.652   3.201
   94ILE    CG1 1492   3.123   3.774   3.105
   94ILE   HG11 1493   3.014   3.769   3.106
   94ILE   HG12 1494   3.155   3.868   3.151
   94ILE    CG2 1495   3.141   3.521   3.103
   94ILE   HG21 1496   3.195   3.514   3.008
   94ILE   HG22 1497   3.160   3.427   3.153
   94ILE   HG23 1498   3.036   3.529   3.073
   94ILE     CD 1499   3.184   3.784   2.965
   94ILE    HD1 1500   3.131   3.717   2.897
   94ILE    HD2 1501   3.152   3.879   2.922
   94ILE    HD3 1502   3.292   3.782   2.979
   94ILE      C 1503   3.191   3.538   3.408
   94ILE      O 1504   3.294   3.567   3.471
   95VAL      N 1505   3.131   3.416   3.409
   95VAL      H 1506   3.037   3.405   3.375
   95VAL     CA 1507   3.192   3.289   3.462
   95VAL     HA 1508   3.299   3.296   3.482
   95VAL     CB 1509   3.133   3.246   3.597
   95VAL     HB 1510   3.025   3.260   3.607
   95VAL    CG1 1511   3.163   3.101   3.642
   95VAL   HG11 1512   3.145   3.087   3.749
   95VAL   HG12 1513   3.097   3.026   3.598
   95VAL   HG13 1514   3.267   3.069   3.632
   95VAL    CG2 1515   3.180   3.346   3.712
   95VAL   HG21 1516   3.281   3.317   3.742
   95VAL   HG22 1517   3.167   3.447   3.674
   95VAL   HG23 1518   3.120   3.330   3.802
   95VAL      C 1519   3.166   3.190   3.355
   95VAL      O 1520   3.050   3.171   3.311
   96ILE      N 1521   3.273   3.115   3.314
   96ILE      H 1522   3.361   3.135   3.360
   96ILE     CA 1523   3.270   2.988   3.246
   96ILE     HA 1524   3.170   2.952   3.219
   96ILE     CB 1525   3.360   2.989   3.113
   96ILE     HB 1526   3.454   3.030   3.149
   96ILE    CG1 1527   3.297   3.095   3.012
   96ILE   HG11 1528   3.220   3.055   2.946
   96ILE   HG12 1529   3.242   3.164   3.077
   96ILE    CG2 1530   3.364   2.845   3.055
   96ILE   HG21 1531   3.269   2.801   3.025
   96ILE   HG22 1532   3.426   2.848   2.965
   96ILE   HG23 1533   3.411   2.775   3.124
   96ILE     CD 1534   3.409   3.143   2.920
   96ILE    HD1 1535   3.371   3.200   2.835
   96ILE    HD2 1536   3.474   3.209   2.978
   96ILE    HD3 1537   3.469   3.062   2.879
   96ILE      C 1538   3.321   2.886   3.351
   96ILE      O 1539   3.429   2.896   3.396
   97ALA      N 1540   3.242   2.788   3.383
   97ALA      H 1541   3.155   2.781   3.332
   97ALA     CA 1542   3.274   2.683   3.475
   97ALA     HA 1543   3.379   2.678   3.501
   97ALA     CB 1544   3.199   2.692   3.603
   97ALA    HB1 1545   3.226   2.611   3.670
   97ALA    HB2 1546   3.233   2.785   3.650
   97ALA    HB3 1547   3.092   2.702   3.587
   97ALA      C 1548   3.255   2.542   3.407
   97ALA      O 1549   3.177   2.533   3.311
   98ARG      N 1550   3.333   2.441   3.447
   98ARG      H 1551   3.391   2.443   3.529
   98ARG     CA 1552   3.337   2.317   3.376
   98ARG     HA 1553   3.281   2.326   3.282
   98ARG     CB 1554   3.481   2.296   3.341
   98ARG    HB1 1555   3.532   2.384   3.303
   98ARG    HB2 1556   3.529   2.263   3.433
   98ARG     CG 1557   3.517   2.174   3.245
   98ARG    HG1 1558   3.468   2.086   3.286
   98ARG    HG2 1559   3.464   2.199   3.153
   98ARG     CD 1560   3.667   2.155   3.225
   98ARG    HD1 1561   3.703   2.079   3.155
   98ARG    HD2 1562   3.709   2.249   3.188
   98ARG     NE 1563   3.727   2.126   3.359
   98ARG     HE 1564   3.804   2.188   3.381
   98ARG     CZ 1565   3.710   2.020   3.441
   98ARG    NH1 1566   3.647   1.912   3.399
   98ARG   HH11 1567   3.625   1.907   3.300
   98ARG   HH12 1568   3.633   1.832   3.457
   98ARG    NH2 1569   3.760   2.024   3.567
   98ARG   HH21 1570   3.806   2.096   3.620
   98ARG   HH22 1571   3.749   1.935   3.613
   98ARG      C 1572   3.286   2.203   3.471
   98ARG      O 1573   3.316   2.204   3.592
   99THR      N 1574   3.196   2.110   3.433
   99THR      H 1575   3.162   2.107   3.337
   99THR     CA 1576   3.149   1.995   3.506
   99THR     HA 1577   3.149   1.997   3.615
   99THR     CB 1578   2.997   1.982   3.474
   99THR     HB 1579   2.957   1.905   3.540
   99THR    OG1 1580   2.978   1.929   3.346
   99THR    HG1 1581   2.910   1.864   3.354
   99THR    CG2 1582   2.911   2.107   3.485
   99THR   HG21 1583   2.809   2.074   3.502
   99THR   HG22 1584   2.948   2.155   3.577
   99THR   HG23 1585   2.918   2.173   3.399
   99THR      C 1586   3.241   1.881   3.465
   99THR      O 1587   3.362   1.893   3.468
  100HIS      N 1588   3.189   1.759   3.441
  100HIS      H 1589   3.088   1.752   3.436
  100HIS     CA 1590   3.264   1.644   3.392
  100HIS     HA 1591   3.369   1.661   3.417
  100HIS     CB 1592   3.216   1.512   3.461
  100HIS    HB1 1593   3.120   1.466   3.438
  100HIS    HB2 1594   3.282   1.434   3.423
  100HIS     CG 1595   3.235   1.495   3.606
  100HIS    ND1 1596   3.340   1.549   3.688
  100HIS    CD2 1597   3.147   1.428   3.687
  100HIS    HD2 1598   3.054   1.376   3.669
  100HIS    CE1 1599   3.296   1.532   3.811
  100HIS    HE1 1600   3.355   1.577   3.890
  100HIS    NE2 1601   3.194   1.448   3.814
  100HIS    HE2 1602   3.152   1.412   3.899
  100HIS      C 1603   3.262   1.636   3.240
  100HIS      O 1604   3.362   1.592   3.180
  101THR      N 1605   3.157   1.688   3.181
  101THR      H 1606   3.079   1.721   3.236
  101THR     CA 1607   3.143   1.672   3.034
  101THR     HA 1608   3.239   1.655   2.985
  101THR     CB 1609   3.060   1.550   3.000
  101THR     HB 1610   3.062   1.526   2.894
  101THR    OG1 1611   2.926   1.573   3.019
  101THR    HG1 1612   2.909   1.613   3.103
  101THR    CG2 1613   3.107   1.425   3.066
  101THR   HG21 1614   3.204   1.391   3.031
  101THR   HG22 1615   3.112   1.419   3.175
  101THR   HG23 1616   3.039   1.343   3.041
  101THR      C 1617   3.096   1.804   2.960
  101THR      O 1618   3.088   1.809   2.837
  102ALA      N 1619   3.065   1.908   3.038
  102ALA      H 1620   3.093   1.908   3.135
  102ALA     CA 1621   3.013   2.042   2.984
  102ALA     HA 1622   3.044   2.050   2.879
  102ALA     CB 1623   2.857   2.047   2.977
  102ALA    HB1 1624   2.818   1.995   2.890
  102ALA    HB2 1625   2.816   1.991   3.062
  102ALA    HB3 1626   2.818   2.149   2.983
  102ALA      C 1627   3.076   2.164   3.052
  102ALA      O 1628   3.123   2.158   3.163
  103LEU      N 1629   3.087   2.273   2.973
  103LEU      H 1630   3.047   2.263   2.881
  103LEU     CA 1631   3.111   2.407   3.013
  103LEU     HA 1632   3.170   2.417   3.104
  103LEU     CB 1633   3.204   2.477   2.905
  103LEU    HB1 1634   3.152   2.468   2.810
  103LEU    HB2 1635   3.197   2.584   2.920
  103LEU     CG 1636   3.343   2.418   2.872
  103LEU     HG 1637   3.334   2.310   2.861
  103LEU    CD1 1638   3.387   2.468   2.729
  103LEU   HD11 1639   3.325   2.429   2.648
  103LEU   HD12 1640   3.397   2.576   2.737
  103LEU   HD13 1641   3.481   2.422   2.700
  103LEU    CD2 1642   3.448   2.447   2.985
  103LEU   HD21 1643   3.506   2.539   2.972
  103LEU   HD22 1644   3.409   2.437   3.086
  103LEU   HD23 1645   3.523   2.368   2.985
  103LEU      C 1646   2.972   2.467   3.035
  103LEU      O 1647   2.896   2.477   2.935
  104ILE      N 1648   2.942   2.522   3.156
  104ILE      H 1649   3.008   2.517   3.232
  104ILE     CA 1650   2.827   2.603   3.190
  104ILE     HA 1651   2.754   2.592   3.110
  104ILE     CB 1652   2.771   2.553   3.323
  104ILE     HB 1653   2.847   2.557   3.401
  104ILE    CG1 1654   2.713   2.409   3.325
  104ILE   HG11 1655   2.629   2.408   3.256
  104ILE   HG12 1656   2.770   2.331   3.274
  104ILE    CG2 1657   2.652   2.642   3.366
  104ILE   HG21 1658   2.580   2.644   3.284
  104ILE   HG22 1659   2.605   2.611   3.459
  104ILE   HG23 1660   2.684   2.745   3.379
  104ILE     CD 1661   2.700   2.348   3.459
  104ILE    HD1 1662   2.793   2.370   3.510
  104ILE    HD2 1663   2.622   2.392   3.520
  104ILE    HD3 1664   2.689   2.239   3.459
  104ILE      C 1665   2.884   2.744   3.199
  104ILE      O 1666   2.985   2.776   3.265
  105PHE      N 1667   2.832   2.834   3.124
  105PHE      H 1668   2.756   2.809   3.063
  105PHE     CA 1669   2.859   2.973   3.117
  105PHE     HA 1670   2.961   2.993   3.150
  105PHE     CB 1671   2.850   3.023   2.974
  105PHE    HB1 1672   2.753   2.990   2.936
  105PHE    HB2 1673   2.839   3.132   2.973
  105PHE     CG 1674   2.953   2.983   2.867
  105PHE    CD1 1675   2.985   3.083   2.770
  105PHE    HD1 1676   2.933   3.177   2.767
  105PHE    CD2 1677   3.013   2.856   2.863
  105PHE    HD2 1678   2.981   2.778   2.931
  105PHE    CE1 1679   3.078   3.056   2.666
  105PHE    HE1 1680   3.100   3.128   2.589
  105PHE    CE2 1681   3.108   2.833   2.762
  105PHE    HE2 1682   3.167   2.743   2.767
  105PHE     CZ 1683   3.136   2.930   2.662
  105PHE     HZ 1684   3.208   2.901   2.587
  105PHE      C 1685   2.747   3.046   3.192
  105PHE      O 1686   2.631   3.003   3.167
  106LEU      N 1687   2.783   3.156   3.260
  106LEU      H 1688   2.875   3.198   3.260
  106LEU     CA 1689   2.684   3.230   3.343
  106LEU     HA 1690   2.584   3.238   3.301
  106LEU     CB 1691   2.669   3.159   3.480
  106LEU    HB1 1692   2.672   3.051   3.465
  106LEU    HB2 1693   2.764   3.179   3.531
  106LEU     CG 1694   2.539   3.197   3.550
  106LEU     HG 1695   2.462   3.206   3.473
  106LEU    CD1 1696   2.479   3.091   3.643
  106LEU   HD11 1697   2.542   3.107   3.731
  106LEU   HD12 1698   2.376   3.109   3.672
  106LEU   HD13 1699   2.489   2.989   3.606
  106LEU    CD2 1700   2.550   3.328   3.630
  106LEU   HD21 1701   2.589   3.409   3.568
  106LEU   HD22 1702   2.456   3.355   3.679
  106LEU   HD23 1703   2.625   3.305   3.706
  106LEU      C 1704   2.734   3.370   3.352
  106LEU      O 1705   2.841   3.401   3.407
  107MET      N 1706   2.657   3.468   3.303
  107MET      H 1707   2.574   3.441   3.252
  107MET     CA 1708   2.680   3.608   3.288
  107MET     HA 1709   2.766   3.632   3.350
  107MET     CB 1710   2.718   3.643   3.142
  107MET    HB1 1711   2.812   3.592   3.121
  107MET    HB2 1712   2.651   3.605   3.064
  107MET     CG 1713   2.734   3.794   3.124
  107MET    HG1 1714   2.641   3.844   3.149
  107MET    HG2 1715   2.807   3.843   3.188
  107MET     SD 1716   2.775   3.816   2.948
  107MET     CE 1717   2.797   3.993   2.955
  107MET    HE1 1718   2.704   4.043   2.984
  107MET    HE2 1719   2.864   4.005   3.040
  107MET    HE3 1720   2.845   4.028   2.863
  107MET      C 1721   2.577   3.695   3.358
  107MET      O 1722   2.455   3.672   3.337
  108GLY      N 1723   2.621   3.795   3.437
  108GLY      H 1724   2.722   3.805   3.441
  108GLY     CA 1725   2.539   3.893   3.517
  108GLY    HA1 1726   2.433   3.870   3.524
  108GLY    HA2 1727   2.575   3.896   3.620
  108GLY      C 1728   2.533   4.038   3.463
  108GLY      O 1729   2.609   4.071   3.379
  109LYS      N 1730   2.447   4.130   3.503
  109LYS      H 1731   2.369   4.091   3.553
  109LYS     CA 1732   2.439   4.274   3.461
  109LYS     HA 1733   2.453   4.278   3.353
  109LYS     CB 1734   2.290   4.316   3.487
  109LYS    HB1 1735   2.261   4.281   3.586
  109LYS    HB2 1736   2.277   4.424   3.492
  109LYS     CG 1737   2.200   4.249   3.385
  109LYS    HG1 1738   2.224   4.280   3.284
  109LYS    HG2 1739   2.220   4.143   3.389
  109LYS     CD 1740   2.056   4.295   3.403
  109LYS    HD1 1741   2.024   4.270   3.505
  109LYS    HD2 1742   2.055   4.403   3.390
  109LYS     CE 1743   1.949   4.230   3.309
  109LYS    HE1 1744   1.951   4.121   3.311
  109LYS    HE2 1745   1.850   4.266   3.336
  109LYS     NZ 1746   1.951   4.276   3.168
  109LYS    HZ1 1747   1.870   4.231   3.128
  109LYS    HZ2 1748   1.955   4.376   3.157
  109LYS    HZ3 1749   2.033   4.246   3.117
  109LYS      C 1750   2.542   4.366   3.533
  109LYS      O 1751   2.606   4.319   3.630
  110PRO      N 1752   2.580   4.490   3.494
  110PRO     CA 1753   2.681   4.565   3.568
  110PRO     HA 1754   2.775   4.511   3.578
  110PRO     CB 1755   2.709   4.691   3.481
  110PRO    HB1 1756   2.733   4.775   3.546
  110PRO    HB2 1757   2.798   4.664   3.423
  110PRO     CG 1758   2.578   4.709   3.391
  110PRO    HG1 1759   2.500   4.766   3.441
  110PRO    HG2 1760   2.597   4.755   3.294
  110PRO     CD 1761   2.533   4.563   3.373
  110PRO    HD1 1762   2.428   4.558   3.345
  110PRO    HD2 1763   2.589   4.525   3.288
  110PRO      C 1764   2.632   4.608   3.708
  110PRO      O 1765   2.710   4.649   3.790
  111THR      N 1766   2.507   4.591   3.737
  111THR      H 1767   2.451   4.562   3.658
  111THR     CA 1768   2.435   4.601   3.859
  111THR     HA 1769   2.482   4.678   3.921
  111THR     CB 1770   2.291   4.636   3.814
  111THR     HB 1771   2.236   4.647   3.908
  111THR    OG1 1772   2.226   4.544   3.722
  111THR    HG1 1773   2.180   4.474   3.766
  111THR    CG2 1774   2.279   4.769   3.748
  111THR   HG21 1775   2.177   4.809   3.749
  111THR   HG22 1776   2.344   4.845   3.791
  111THR   HG23 1777   2.294   4.752   3.642
  111THR      C 1778   2.436   4.464   3.934
  111THR      O 1779   2.350   4.432   4.012
  112THR      N 1780   2.537   4.383   3.905
  112THR      H 1781   2.604   4.401   3.832
  112THR     CA 1782   2.559   4.251   3.977
  112THR     HA 1783   2.505   4.261   4.071
  112THR     CB 1784   2.503   4.129   3.907
  112THR     HB 1785   2.520   4.039   3.967
  112THR    OG1 1786   2.564   4.109   3.776
  112THR    HG1 1787   2.593   4.189   3.733
  112THR    CG2 1788   2.357   4.149   3.873
  112THR   HG21 1789   2.335   4.220   3.793
  112THR   HG22 1790   2.318   4.053   3.840
  112THR   HG23 1791   2.296   4.172   3.960
  112THR      C 1792   2.707   4.231   4.005
  112THR      O 1793   2.790   4.299   3.944
  113SER      N 1794   2.746   4.133   4.087
  113SER      H 1795   2.672   4.077   4.128
  113SER     CA 1796   2.880   4.116   4.147
  113SER     HA 1797   2.950   4.188   4.104
  113SER     CB 1798   2.876   4.126   4.300
  113SER    HB1 1799   2.972   4.119   4.350
  113SER    HB2 1800   2.845   4.228   4.318
  113SER     OG 1801   2.785   4.031   4.344
  113SER     HG 1802   2.703   4.058   4.305
  113SER      C 1803   2.936   3.977   4.106
  113SER      O 1804   2.861   3.879   4.085
  114ARG      N 1805   3.067   3.963   4.118
  114ARG      H 1806   3.115   4.050   4.135
  114ARG     CA 1807   3.144   3.845   4.083
  114ARG     HA 1808   3.126   3.829   3.977
  114ARG     CB 1809   3.294   3.866   4.121
  114ARG    HB1 1810   3.326   3.943   4.052
  114ARG    HB2 1811   3.288   3.907   4.222
  114ARG     CG 1812   3.387   3.755   4.113
  114ARG    HG1 1813   3.363   3.674   4.182
  114ARG    HG2 1814   3.394   3.730   4.007
  114ARG     CD 1815   3.523   3.799   4.171
  114ARG    HD1 1816   3.546   3.891   4.118
  114ARG    HD2 1817   3.514   3.812   4.279
  114ARG     NE 1818   3.627   3.701   4.139
  114ARG     HE 1819   3.591   3.622   4.087
  114ARG     CZ 1820   3.760   3.724   4.141
  114ARG    NH1 1821   3.813   3.837   4.178
  114ARG   HH11 1822   3.752   3.898   4.230
  114ARG   HH12 1823   3.914   3.841   4.179
  114ARG    NH2 1824   3.841   3.638   4.089
  114ARG   HH21 1825   3.805   3.551   4.053
  114ARG   HH22 1826   3.941   3.652   4.093
  114ARG      C 1827   3.097   3.716   4.160
  114ARG      O 1828   3.059   3.614   4.106
  115ARG      N 1829   3.100   3.722   4.296
  115ARG      H 1830   3.114   3.814   4.333
  115ARG     CA 1831   3.084   3.612   4.399
  115ARG     HA 1832   3.142   3.526   4.363
  115ARG     CB 1833   3.129   3.661   4.537
  115ARG    HB1 1834   3.061   3.744   4.553
  115ARG    HB2 1835   3.109   3.592   4.620
  115ARG     CG 1836   3.271   3.704   4.557
  115ARG    HG1 1837   3.302   3.753   4.465
  115ARG    HG2 1838   3.286   3.774   4.639
  115ARG     CD 1839   3.363   3.582   4.585
  115ARG    HD1 1840   3.339   3.532   4.678
  115ARG    HD2 1841   3.341   3.517   4.501
  115ARG     NE 1842   3.504   3.629   4.583
  115ARG     HE 1843   3.515   3.705   4.649
  115ARG     CZ 1844   3.613   3.593   4.507
  115ARG    NH1 1845   3.602   3.486   4.431
  115ARG   HH11 1846   3.519   3.428   4.423
  115ARG   HH12 1847   3.684   3.462   4.376
  115ARG    NH2 1848   3.720   3.664   4.514
  115ARG   HH21 1849   3.735   3.736   4.583
  115ARG   HH22 1850   3.800   3.648   4.455
  115ARG      C 1851   2.945   3.557   4.402
  115ARG      O 1852   2.919   3.441   4.443
  116ASP      N 1853   2.845   3.640   4.360
  116ASP      H 1854   2.863   3.733   4.323
  116ASP     CA 1855   2.703   3.605   4.353
  116ASP     HA 1856   2.677   3.541   4.437
  116ASP     CB 1857   2.631   3.743   4.351
  116ASP    HB1 1858   2.656   3.790   4.446
  116ASP    HB2 1859   2.671   3.815   4.279
  116ASP     CG 1860   2.480   3.736   4.350
  116ASP    OD1 1861   2.413   3.658   4.421
  116ASP    OD2 1862   2.428   3.819   4.272
  116ASP      C 1863   2.676   3.526   4.228
  116ASP      O 1864   2.596   3.437   4.228
  117VAL      N 1865   2.733   3.573   4.110
  117VAL      H 1866   2.785   3.659   4.111
  117VAL     CA 1867   2.728   3.504   3.984
  117VAL     HA 1868   2.625   3.479   3.963
  117VAL     CB 1869   2.766   3.610   3.873
  117VAL     HB 1870   2.839   3.678   3.918
  117VAL    CG1 1871   2.835   3.564   3.739
  117VAL   HG11 1872   2.925   3.506   3.757
  117VAL   HG12 1873   2.762   3.500   3.689
  117VAL   HG13 1874   2.857   3.655   3.683
  117VAL    CG2 1875   2.642   3.721   3.848
  117VAL   HG21 1876   2.690   3.804   3.796
  117VAL   HG22 1877   2.576   3.670   3.778
  117VAL   HG23 1878   2.596   3.740   3.945
  117VAL      C 1879   2.809   3.370   4.002
  117VAL      O 1880   2.745   3.268   3.978
  118TYR      N 1881   2.933   3.368   4.047
  118TYR      H 1882   2.973   3.460   4.062
  118TYR     CA 1883   3.013   3.248   4.083
  118TYR     HA 1884   3.051   3.206   3.990
  118TYR     CB 1885   3.140   3.284   4.157
  118TYR    HB1 1886   3.183   3.371   4.109
  118TYR    HB2 1887   3.116   3.321   4.257
  118TYR     CG 1888   3.254   3.178   4.157
  118TYR    CD1 1889   3.248   3.055   4.232
  118TYR    HD1 1890   3.170   3.046   4.306
  118TYR    CD2 1891   3.371   3.193   4.071
  118TYR    HD2 1892   3.385   3.291   4.028
  118TYR    CE1 1893   3.338   2.948   4.203
  118TYR    HE1 1894   3.311   2.853   4.246
  118TYR    CE2 1895   3.470   3.093   4.055
  118TYR    HE2 1896   3.553   3.114   3.988
  118TYR     CZ 1897   3.447   2.964   4.117
  118TYR     OH 1898   3.530   2.854   4.090
  118TYR     HH 1899   3.613   2.882   4.055
  118TYR      C 1900   2.936   3.140   4.155
  118TYR      O 1901   2.910   3.034   4.101
  119ARG      N 1902   2.884   3.177   4.276
  119ARG      H 1903   2.909   3.270   4.308
  119ARG     CA 1904   2.800   3.093   4.359
  119ARG     HA 1905   2.856   3.006   4.393
  119ARG     CB 1906   2.760   3.178   4.481
  119ARG    HB1 1907   2.847   3.236   4.513
  119ARG    HB2 1908   2.682   3.248   4.453
  119ARG     CG 1909   2.716   3.091   4.593
  119ARG    HG1 1910   2.656   3.012   4.548
  119ARG    HG2 1911   2.803   3.039   4.634
  119ARG     CD 1912   2.642   3.168   4.713
  119ARG    HD1 1913   2.625   3.097   4.793
  119ARG    HD2 1914   2.714   3.241   4.751
  119ARG     NE 1915   2.520   3.229   4.663
  119ARG     HE 1916   2.490   3.200   4.571
  119ARG     CZ 1917   2.446   3.318   4.723
  119ARG    NH1 1918   2.483   3.347   4.849
  119ARG   HH11 1919   2.554   3.296   4.900
  119ARG   HH12 1920   2.436   3.424   4.896
  119ARG    NH2 1921   2.341   3.372   4.658
  119ARG   HH21 1922   2.321   3.342   4.563
  119ARG   HH22 1923   2.258   3.412   4.701
  119ARG      C 1924   2.683   3.028   4.278
  119ARG      O 1925   2.653   2.908   4.291
  120THR      N 1926   2.615   3.100   4.189
  120THR      H 1927   2.632   3.199   4.200
  120THR     CA 1928   2.505   3.050   4.111
  120THR     HA 1929   2.434   2.996   4.174
  120THR     CB 1930   2.436   3.173   4.040
  120THR     HB 1931   2.503   3.225   3.972
  120THR    OG1 1932   2.400   3.273   4.132
  120THR    HG1 1933   2.473   3.331   4.149
  120THR    CG2 1934   2.311   3.134   3.966
  120THR   HG21 1935   2.325   3.045   3.904
  120THR   HG22 1936   2.244   3.104   4.046
  120THR   HG23 1937   2.262   3.218   3.917
  120THR      C 1938   2.556   2.942   4.003
  120THR      O 1939   2.497   2.830   3.988
  121CYS      N 1940   2.665   2.975   3.930
  121CYS      H 1941   2.714   3.060   3.955
  121CYS     CA 1942   2.721   2.890   3.824
  121CYS     HA 1943   2.637   2.868   3.757
  121CYS     CB 1944   2.829   2.968   3.745
  121CYS    HB1 1945   2.803   3.072   3.725
  121CYS    HB2 1946   2.923   2.962   3.801
  121CYS     SG 1947   2.842   2.889   3.581
  121CYS     HG 1948   2.954   2.935   3.525
  121CYS      C 1949   2.779   2.760   3.890
  121CYS      O 1950   2.734   2.653   3.855
  122ARG      N 1951   2.862   2.780   3.997
  122ARG      H 1952   2.864   2.872   4.038
  122ARG     CA 1953   2.894   2.667   4.093
  122ARG     HA 1954   2.965   2.601   4.043
  122ARG     CB 1955   2.968   2.735   4.212
  122ARG    HB1 1956   3.046   2.803   4.178
  122ARG    HB2 1957   2.905   2.806   4.266
  122ARG     CG 1958   3.043   2.643   4.307
  122ARG    HG1 1959   2.990   2.548   4.317
  122ARG    HG2 1960   3.143   2.637   4.262
  122ARG     CD 1961   3.053   2.708   4.445
  122ARG    HD1 1962   3.139   2.775   4.447
  122ARG    HD2 1963   2.971   2.775   4.470
  122ARG     NE 1964   3.072   2.609   4.555
  122ARG     HE 1965   3.032   2.518   4.539
  122ARG     CZ 1966   3.110   2.638   4.676
  122ARG    NH1 1967   3.151   2.761   4.704
  122ARG   HH11 1968   3.163   2.839   4.642
  122ARG   HH12 1969   3.183   2.772   4.799
  122ARG    NH2 1970   3.114   2.541   4.767
  122ARG   HH21 1971   3.100   2.447   4.733
  122ARG   HH22 1972   3.162   2.543   4.855
  122ARG      C 1973   2.777   2.592   4.154
  122ARG      O 1974   2.789   2.467   4.174
  123ASP      N 1975   2.669   2.656   4.199
  123ASP      H 1976   2.655   2.756   4.196
  123ASP     CA 1977   2.560   2.577   4.267
  123ASP     HA 1978   2.607   2.523   4.349
  123ASP     CB 1979   2.459   2.677   4.334
  123ASP    HB1 1980   2.487   2.727   4.426
  123ASP    HB2 1981   2.436   2.757   4.263
  123ASP     CG 1982   2.325   2.614   4.378
  123ASP    OD1 1983   2.323   2.537   4.482
  123ASP    OD2 1984   2.224   2.642   4.314
  123ASP      C 1985   2.491   2.487   4.165
  123ASP      O 1986   2.466   2.369   4.190
  124HIS      N 1987   2.476   2.537   4.043
  124HIS      H 1988   2.495   2.635   4.029
  124HIS     CA 1989   2.419   2.478   3.923
  124HIS     HA 1990   2.324   2.428   3.944
  124HIS     CB 1991   2.391   2.586   3.813
  124HIS    HB1 1992   2.466   2.665   3.818
  124HIS    HB2 1993   2.397   2.553   3.709
  124HIS     CG 1994   2.255   2.649   3.821
  124HIS    ND1 1995   2.229   2.787   3.803
  124HIS    CD2 1996   2.132   2.586   3.827
  124HIS    HD2 1997   2.114   2.481   3.841
  124HIS    CE1 1998   2.097   2.799   3.796
  124HIS    HE1 1999   2.040   2.890   3.791
  124HIS    NE2 2000   2.037   2.683   3.816
  124HIS    HE2 2001   1.937   2.672   3.815
  124HIS      C 2002   2.513   2.368   3.871
  124HIS      O 2003   2.468   2.267   3.834
  125ALA      N 2004   2.648   2.389   3.870
  125ALA      H 2005   2.681   2.478   3.903
  125ALA     CA 2006   2.740   2.290   3.817
  125ALA     HA 2007   2.711   2.261   3.716
  125ALA     CB 2008   2.884   2.354   3.805
  125ALA    HB1 2009   2.962   2.286   3.770
  125ALA    HB2 2010   2.877   2.447   3.750
  125ALA    HB3 2011   2.917   2.387   3.904
  125ALA      C 2012   2.751   2.166   3.911
  125ALA      O 2013   2.756   2.054   3.865
  126THR      N 2014   2.742   2.192   4.046
  126THR      H 2015   2.731   2.289   4.072
  126THR     CA 2016   2.730   2.098   4.156
  126THR     HA 2017   2.808   2.021   4.153
  126THR     CB 2018   2.741   2.182   4.282
  126THR     HB 2019   2.652   2.246   4.282
  126THR    OG1 2020   2.861   2.262   4.294
  126THR    HG1 2021   2.851   2.339   4.241
  126THR    CG2 2022   2.738   2.088   4.409
  126THR   HG21 2023   2.733   2.142   4.503
  126THR   HG22 2024   2.657   2.016   4.410
  126THR   HG23 2025   2.833   2.034   4.401
  126THR      C 2026   2.603   2.011   4.147
  126THR      O 2027   2.624   1.892   4.175
  127ARG      N 2028   2.492   2.059   4.085
  127ARG      H 2029   2.489   2.155   4.052
  127ARG     CA 2030   2.381   1.965   4.060
  127ARG     HA 2031   2.349   1.912   4.151
  127ARG     CB 2032   2.259   2.054   4.020
  127ARG    HB1 2033   2.292   2.114   3.935
  127ARG    HB2 2034   2.176   1.991   3.988
  127ARG     CG 2035   2.208   2.163   4.121
  127ARG    HG1 2036   2.184   2.107   4.212
  127ARG    HG2 2037   2.294   2.221   4.152
  127ARG     CD 2038   2.080   2.236   4.081
  127ARG    HD1 2039   2.084   2.270   3.977
  127ARG    HD2 2040   1.993   2.172   4.094
  127ARG     NE 2041   2.067   2.363   4.157
  127ARG     HE 2042   2.104   2.369   4.250
  127ARG     CZ 2043   1.995   2.466   4.112
  127ARG    NH1 2044   1.915   2.452   4.011
  127ARG   HH11 2045   1.895   2.364   3.966
  127ARG   HH12 2046   1.853   2.525   3.979
  127ARG    NH2 2047   1.996   2.583   4.177
  127ARG   HH21 2048   2.068   2.599   4.246
  127ARG   HH22 2049   1.957   2.667   4.138
  127ARG      C 2050   2.414   1.871   3.945
  127ARG      O 2051   2.356   1.766   3.957
  128VAL      N 2052   2.490   1.914   3.837
  128VAL      H 2053   2.540   2.001   3.846
  128VAL     CA 2054   2.519   1.840   3.718
  128VAL     HA 2055   2.425   1.786   3.705
  128VAL     CB 2056   2.539   1.948   3.606
  128VAL     HB 2057   2.590   2.030   3.656
  128VAL    CG1 2058   2.604   1.904   3.478
  128VAL   HG11 2059   2.536   1.831   3.434
  128VAL   HG12 2060   2.625   1.989   3.413
  128VAL   HG13 2061   2.699   1.853   3.494
  128VAL    CG2 2062   2.401   2.009   3.577
  128VAL   HG21 2063   2.354   2.048   3.667
  128VAL   HG22 2064   2.408   2.096   3.511
  128VAL   HG23 2065   2.324   1.942   3.539
  128VAL      C 2066   2.631   1.731   3.746
  128VAL      O 2067   2.640   1.626   3.686
  129ARG      N 2068   2.731   1.772   3.827
  129ARG      H 2069   2.733   1.870   3.850
  129ARG     CA 2070   2.826   1.683   3.885
  129ARG     HA 2071   2.873   1.625   3.806
  129ARG     CB 2072   2.946   1.774   3.941
  129ARG    HB1 2073   2.923   1.846   4.020
  129ARG    HB2 2074   3.007   1.700   3.993
  129ARG     CG 2075   3.031   1.855   3.839
  129ARG    HG1 2076   3.071   1.773   3.779
  129ARG    HG2 2077   2.966   1.907   3.768
  129ARG     CD 2078   3.117   1.950   3.909
  129ARG    HD1 2079   3.134   2.022   3.828
  129ARG    HD2 2080   3.078   1.996   4.000
  129ARG     NE 2081   3.246   1.900   3.937
  129ARG     HE 2082   3.308   1.897   3.857
  129ARG     CZ 2083   3.296   1.864   4.058
  129ARG    NH1 2084   3.235   1.889   4.170
  129ARG   HH11 2085   3.177   1.971   4.170
  129ARG   HH12 2086   3.257   1.849   4.260
  129ARG    NH2 2087   3.414   1.802   4.062
  129ARG   HH21 2088   3.469   1.779   3.981
  129ARG   HH22 2089   3.463   1.799   4.149
  129ARG      C 2090   2.762   1.583   3.985
  129ARG      O 2091   2.812   1.471   3.987
  130ALA      N 2092   2.653   1.613   4.060
  130ALA      H 2093   2.631   1.709   4.084
  130ALA     CA 2094   2.573   1.514   4.133
  130ALA     HA 2095   2.642   1.473   4.208
  130ALA     CB 2096   2.473   1.580   4.214
  130ALA    HB1 2097   2.509   1.652   4.287
  130ALA    HB2 2098   2.397   1.628   4.152
  130ALA    HB3 2099   2.423   1.509   4.279
  130ALA      C 2100   2.516   1.399   4.047
  130ALA      O 2101   2.525   1.280   4.080
  131THR      N 2102   2.461   1.434   3.932
  131THR      H 2103   2.450   1.531   3.906
  131THR     CA 2104   2.409   1.342   3.830
  131THR     HA 2105   2.344   1.273   3.884
  131THR     CB 2106   2.329   1.424   3.722
  131THR     HB 2107   2.394   1.488   3.662
  131THR    OG1 2108   2.228   1.501   3.794
  131THR    HG1 2109   2.158   1.440   3.811
  131THR    CG2 2110   2.247   1.333   3.629
  131THR   HG21 2111   2.181   1.259   3.675
  131THR   HG22 2112   2.180   1.381   3.558
  131THR   HG23 2113   2.319   1.278   3.568
  131THR      C 2114   2.522   1.263   3.769
  131THR      O 2115   2.504   1.144   3.742
  132GLY      N 2116   2.636   1.331   3.753
  132GLY      H 2117   2.638   1.422   3.796
  132GLY     CA 2118   2.763   1.269   3.711
  132GLY    HA1 2119   2.843   1.285   3.784
  132GLY    HA2 2120   2.751   1.161   3.709
  132GLY      C 2121   2.824   1.314   3.577
  132GLY      O 2122   2.907   1.243   3.521
  133ASN      N 2123   2.787   1.435   3.529
  133ASN      H 2124   2.737   1.502   3.586
  133ASN     CA 2125   2.818   1.479   3.392
  133ASN     HA 2126   2.914   1.432   3.370
  133ASN     CB 2127   2.721   1.412   3.287
  133ASN    HB1 2128   2.766   1.432   3.189
  133ASN    HB2 2129   2.712   1.304   3.295
  133ASN     CG 2130   2.578   1.469   3.301
  133ASN    OD1 2131   2.479   1.399   3.336
  133ASN    ND2 2132   2.562   1.597   3.274
  133ASN   HD21 2133   2.647   1.651   3.276
  133ASN   HD22 2134   2.469   1.637   3.280
  133ASN      C 2135   2.850   1.630   3.369
  133ASN     O1 2136   2.913   1.692   3.457
  133ASN     O2 2137   2.828   1.672   3.250
  134UNK    O00 2138   2.432   1.420   2.786
  134UNK    C01 2139   2.328   1.411   2.851
  134UNK    C02 2140   2.225   1.304   2.857
  134UNK    C03 2141   2.299   1.528   2.947
  134UNK    C04 2142   2.123   1.310   2.952
  134UNK    C05 2143   2.232   1.190   2.770
  134UNK    C06 2144   2.230   1.473   3.076
  134UNK    O07 2145   2.108   1.413   3.041
  134UNK    C08 2146   2.029   1.209   2.963
  134UNK    C09 2147   2.131   1.085   2.784
  134UNK    C0A 2148   2.023   1.099   2.872
  134UNK    C0B 2149   1.936   1.206   3.069
  134UNK    O0C 2150   1.932   0.999   2.874
  134UNK    C0D 2151   1.844   1.105   3.075
  134UNK    C0E 2152   1.827   0.994   2.972
  134UNK    C0F 2153   1.818   0.868   3.053
  134UNK    C0G 2154   1.698   1.020   2.889
  134UNK    C0H 2155   2.185   1.582   3.175
  134UNK    C0I 2156   2.108   1.699   3.138
  134UNK    C0J 2157   2.087   1.805   3.224
  134UNK    C0K 2158   2.134   1.795   3.353
  134UNK    C0M 2159   2.193   1.676   3.401
  134UNK    C0N 2160   2.218   1.567   3.316
  134UNK    O0O 2161   2.337   1.182   2.681
  134UNK    C0P 2162   2.300   1.220   2.547
  134UNK    H0Q 2163   2.233   1.602   2.904
  134UNK    H0R 2164   2.392   1.576   2.978
  134UNK    H0S 2165   2.280   1.390   3.126
  134UNK    H0T 2166   2.124   1.010   2.706
  134UNK    H0U 2167   1.930   1.289   3.145
  134UNK    H0V 2168   1.773   1.106   3.158
  134UNK    H0W 2169   1.902   0.862   3.122
  134UNK    H0X 2170   1.814   0.779   2.990
  134UNK    H0Y 2171   1.729   0.868   3.116
  134UNK    H0Z 2172   1.615   0.994   2.955
  134UNK    H10 2173   1.696   0.967   2.794
  134UNK    H11 2174   1.702   1.126   2.864
  134UNK    H12 2175   2.077   1.713   3.035
  134UNK    H13 2176   2.027   1.889   3.192
  134UNK    H14 2177   2.134   1.880   3.420
  134UNK    H15 2178   2.207   1.666   3.508
  134UNK    H16 2179   2.270   1.482   3.358
  134UNK    H17 2180   2.220   1.163   2.500
  134UNK    H18 2181   2.392   1.210   2.490
  134UNK    H19 2182   2.284   1.328   2.552
  135SOL     OW 2183   0.866   5.255   5.719
  135SOL    HW1 2184   0.870   5.342   5.759
  135SOL    HW2 2185   0.773   5.242   5.700
  135SOL     MW 2186   0.854   5.265   5.722
  136SOL     OW 2187   3.873   2.882   5.681
  136SOL    HW1 2188   3.829   2.919   5.757
  136SOL    HW2 2189   3.887   2.956   5.622
  136SOL     MW 2190   3.869   2.896   5.683
  137SOL     OW 2191   5.202   2.943   5.106
  137SOL    HW1 2192   5.208   3.035   5.080
  137SOL    HW2 2193   5.110   2.931   5.130
  137SOL     MW 2194   5.191   2.953   5.106
  138SOL     OW 2195   5.246   2.590   4.610
  138SOL    HW1 2196   5.183   2.575   4.540
  138SOL    HW2 2197   5.326   2.617   4.564
  138SOL     MW 2198   5.248   2.591   4.595
  139SOL     OW 2199   0.560   2.491   1.134
  139SOL    HW1 2200   0.523   2.579   1.141
  139SOL    HW2 2201   0.598   2.473   1.220
  139SOL     MW 2202   0.560   2.500   1.146
  140SOL     OW 2203   4.638   5.607   5.926
  140SOL    HW1 2204   4.649   5.701   5.941
  140SOL    HW2 2205   4.570   5.582   5.988
  140SOL     MW 2206   4.631   5.616   5.936
  141SOL     OW 2207   0.159   2.449   1.121
  141SOL    HW1 2208   0.245   2.418   1.094
  141SOL    HW2 2209   0.154   2.429   1.214
  141SOL     MW 2210   0.169   2.443   1.129
  142SOL     OW 2211   3.564   0.330   1.188
  142SOL    HW1 2212   3.520   0.315   1.105
  142SOL    HW2 2213   3.594   0.421   1.183
  142SOL     MW 2214   3.562   0.340   1.177
  143SOL     OW 2215   4.538   5.489   0.478
  143SOL    HW1 2216   4.458   5.451   0.514
  143SOL    HW2 2217   4.602   5.482   0.549
  143SOL     MW 2218   4.536   5.483   0.491
  144SOL     OW 2219   0.935   3.706   4.743
  144SOL    HW1 2220   0.977   3.771   4.688
  144SOL    HW2 2221   0.998   3.688   4.812
  144SOL     MW 2222   0.948   3.712   4.745
  145SOL     OW 2223   2.175   3.063   5.880
  145SOL    HW1 2224   2.090   3.046   5.920
  145SOL    HW2 2225   2.229   2.989   5.906
  145SOL     MW 2226   2.171   3.051   5.888
  146SOL     OW 2227   3.265   2.480   0.209
  146SOL    HW1 2228   3.315   2.553   0.246
  146SOL    HW2 2229   3.258   2.417   0.281
  146SOL     MW 2230   3.270   2.481   0.223
  147SOL     OW 2231   2.816   0.880   0.598
  147SOL    HW1 2232   2.868   0.950   0.636
  147SOL    HW2 2233   2.758   0.924   0.536
  147SOL     MW 2234   2.815   0.894   0.595
  148SOL     OW 2235   4.125   4.818   4.811
  148SOL    HW1 2236   4.041   4.773   4.822
  148SOL    HW2 2237   4.186   4.766   4.864
  148SOL     MW 2238   4.122   4.805   4.819
  149SOL     OW 2239   4.398   6.184   6.122
  149SOL    HW1 2240   4.450   6.262   6.100
  149SOL    HW2 2241   4.400   6.131   6.043
  149SOL     MW 2242   4.405   6.187   6.109
  150SOL     OW 2243   1.840   1.984   5.802
  150SOL    HW1 2244   1.775   1.915   5.806
  150SOL    HW2 2245   1.806   2.053   5.860
  150SOL     MW 2246   1.828   1.984   5.810
  151SOL     OW 2247   1.170   4.835   1.240
  151SOL    HW1 2248   1.145   4.925   1.261
  151SOL    HW2 2249   1.107   4.781   1.288
  151SOL     MW 2250   1.159   4.840   1.249
  152SOL     OW 2251   0.486   4.245   0.573
  152SOL    HW1 2252   0.548   4.237   0.646
  152SOL    HW2 2253   0.400   4.244   0.615
  152SOL     MW 2254   0.483   4.244   0.588
  153SOL     OW 2255   0.583   0.182   6.076
  153SOL    HW1 2256   0.531   0.254   6.041
  153SOL    HW2 2257   0.646   0.224   6.135
  153SOL     MW 2258   0.584   0.196   6.079
  154SOL     OW 2259   4.321   2.069   5.685
  154SOL    HW1 2260   4.284   2.016   5.615
  154SOL    HW2 2261   4.412   2.085   5.658
  154SOL     MW 2262   4.328   2.064   5.673
  155SOL     OW 2263   5.253   1.520   6.295
  155SOL    HW1 2264   5.272   1.509   6.388
  155SOL    HW2 2265   5.228   1.612   6.287
  155SOL     MW 2266   5.252   1.530   6.306
  156SOL     OW 2267   5.158   5.009   1.090
  156SOL    HW1 2268   5.214   4.968   1.025
  156SOL    HW2 2269   5.080   5.036   1.042
  156SOL     MW 2270   5.155   5.008   1.076
  157SOL     OW 2271   0.100   0.468   1.756
  157SOL    HW1 2272   0.103   0.405   1.684
  157SOL    HW2 2273   0.185   0.512   1.755
  157SOL     MW 2274   0.111   0.466   1.747
  158SOL     OW 2275   5.851   6.230   3.642
  158SOL    HW1 2276   5.833   6.192   3.729
  158SOL    HW2 2277   5.768   6.221   3.595
  158SOL     MW 2278   5.838   6.224   3.647
  159SOL     OW 2279   1.125   4.682   5.990
  159SOL    HW1 2280   1.190   4.680   6.061
  159SOL    HW2 2281   1.057   4.740   6.022
  159SOL     MW 2282   1.125   4.689   6.003
  160SOL     OW 2283   1.617   5.884   1.172
  160SOL    HW1 2284   1.710   5.874   1.149
  160SOL    HW2 2285   1.573   5.816   1.120
  160SOL     MW 2286   1.623   5.874   1.162
  161SOL     OW 2287   2.433   4.958   0.196
  161SOL    HW1 2288   2.462   4.875   0.234
  161SOL    HW2 2289   2.356   4.935   0.144
  161SOL     MW 2290   2.427   4.944   0.194
  162SOL     OW 2291   0.012   2.891   5.243
  162SOL    HW1 2292   0.021   2.797   5.261
  162SOL    HW2 2293  -0.058   2.896   5.178
  162SOL     MW 2294   0.004   2.880   5.237
  163SOL     OW 2295   1.843   3.330   5.715
  163SOL    HW1 2296   1.827   3.237   5.700
  163SOL    HW2 2297   1.760   3.363   5.751
  163SOL     MW 2298   1.830   3.322   5.718
  164SOL     OW 2299   0.726   3.258   1.992
  164SOL    HW1 2300   0.647   3.205   1.977
  164SOL    HW2 2301   0.744   3.247   2.086
  164SOL     MW 2302   0.718   3.250   2.002
  165SOL     OW 2303   2.462   0.772   5.151
  165SOL    HW1 2304   2.394   0.831   5.118
  165SOL    HW2 2305   2.544   0.815   5.126
  165SOL     MW 2306   2.464   0.785   5.143
  166SOL     OW 2307   2.992   0.881   2.751
  166SOL    HW1 2308   2.954   0.949   2.695
  166SOL    HW2 2309   3.063   0.924   2.798
  166SOL     MW 2310   2.996   0.894   2.750
  167SOL     OW 2311   4.874   5.102   0.448
  167SOL    HW1 2312   4.795   5.137   0.408
  167SOL    HW2 2313   4.867   5.007   0.437
  167SOL     MW 2314   4.863   5.095   0.442
  168SOL     OW 2315   0.294   5.663   1.323
  168SOL    HW1 2316   0.334   5.687   1.407
  168SOL    HW2 2317   0.242   5.585   1.343
  168SOL     MW 2318   0.293   5.656   1.337
  169SOL     OW 2319   2.810   5.504   3.427
  169SOL    HW1 2320   2.867   5.427   3.423
  169SOL    HW2 2321   2.867   5.574   3.461
  169SOL     MW 2322   2.825   5.503   3.431
  170SOL     OW 2323   0.289   5.159   5.449
  170SOL    HW1 2324   0.303   5.241   5.495
  170SOL    HW2 2325   0.258   5.185   5.362
  170SOL     MW 2326   0.287   5.172   5.444
  171SOL     OW 2327   3.705   3.280   5.171
  171SOL    HW1 2328   3.793   3.261   5.139
  171SOL    HW2 2329   3.670   3.195   5.199
  171SOL     MW 2330   3.712   3.267   5.170
  172SOL     OW 2331   0.071   0.197   3.644
  172SOL    HW1 2332  -0.019   0.168   3.655
  172SOL    HW2 2333   0.070   0.249   3.563
  172SOL     MW 2334   0.060   0.201   3.635
  173SOL     OW 2335   2.920   4.605   4.636
  173SOL    HW1 2336   2.859   4.600   4.710
  173SOL    HW2 2337   3.003   4.572   4.671
  173SOL     MW 2338   2.923   4.600   4.650
  174SOL     OW 2339   2.804   4.668   1.878
  174SOL    HW1 2340   2.801   4.759   1.909
  174SOL    HW2 2341   2.790   4.674   1.784
  174SOL     MW 2342   2.802   4.681   1.870
  175SOL     OW 2343   1.389   4.967   3.928
  175SOL    HW1 2344   1.322   4.953   3.861
  175SOL    HW2 2345   1.405   5.062   3.925
  175SOL     MW 2346   1.382   4.978   3.919
  176SOL     OW 2347   5.081   1.177   2.826
  176SOL    HW1 2348   5.114   1.185   2.916
  176SOL    HW2 2349   5.002   1.231   2.824
  176SOL     MW 2350   5.076   1.185   2.838
  177SOL     OW 2351   2.170   3.080   0.301
  177SOL    HW1 2352   2.182   3.027   0.380
  177SOL    HW2 2353   2.078   3.105   0.303
  177SOL     MW 2354   2.160   3.076   0.311
  178SOL     OW 2355   2.335   3.508   0.210
  178SOL    HW1 2356   2.268   3.503   0.142
  178SOL    HW2 2357   2.363   3.417   0.223
  178SOL     MW 2358   2.330   3.496   0.203
  179SOL     OW 2359   1.765   0.250   4.850
  179SOL    HW1 2360   1.736   0.224   4.763
  179SOL    HW2 2361   1.777   0.167   4.897
  179SOL     MW 2362   1.763   0.236   4.845
  180SOL     OW 2363   3.710   1.544   0.796
  180SOL    HW1 2364   3.730   1.454   0.770
  180SOL    HW2 2365   3.729   1.547   0.890
  180SOL     MW 2366   3.715   1.533   0.805
  181SOL     OW 2367   6.064   5.158   3.627
  181SOL    HW1 2368   6.048   5.247   3.660
  181SOL    HW2 2369   6.044   5.164   3.534
  181SOL     MW 2370   6.059   5.170   3.620
  182SOL     OW 2371   2.944   0.722   1.870
  182SOL    HW1 2372   2.915   0.631   1.857
  182SOL    HW2 2373   3.028   0.713   1.916
  182SOL     MW 2374   2.951   0.709   1.874
  183SOL     OW 2375   5.793   3.977   5.009
  183SOL    HW1 2376   5.861   3.935   4.958
  183SOL    HW2 2377   5.838   4.015   5.084
  183SOL     MW 2378   5.807   3.977   5.012
  184SOL     OW 2379   2.572   3.741   5.444
  184SOL    HW1 2380   2.554   3.825   5.402
  184SOL    HW2 2381   2.486   3.703   5.460
  184SOL     MW 2382   2.559   3.747   5.441
  185SOL     OW 2383   2.984   1.518   0.854
  185SOL    HW1 2384   2.902   1.485   0.890
  185SOL    HW2 2385   3.049   1.499   0.922
  185SOL     MW 2386   2.982   1.511   0.867
  186SOL     OW 2387   0.246   3.476   2.421
  186SOL    HW1 2388   0.310   3.528   2.372
  186SOL    HW2 2389   0.280   3.474   2.510
  186SOL     MW 2390   0.258   3.482   2.426
  187SOL     OW 2391   3.392   5.505   1.704
  187SOL    HW1 2392   3.358   5.453   1.777
  187SOL    HW2 2393   3.340   5.478   1.629
  187SOL     MW 2394   3.381   5.495   1.704
  188SOL     OW 2395   2.051   0.332   4.881
  188SOL    HW1 2396   2.073   0.378   4.962
  188SOL    HW2 2397   1.970   0.286   4.900
  188SOL     MW 2398   2.044   0.332   4.893
  189SOL     OW 2399   1.695   2.168   4.841
  189SOL    HW1 2400   1.664   2.200   4.926
  189SOL    HW2 2401   1.630   2.199   4.779
  189SOL     MW 2402   1.683   2.176   4.844
  190SOL     OW 2403   6.083   0.326   1.315
  190SOL    HW1 2404   6.011   0.273   1.351
  190SOL    HW2 2405   6.057   0.418   1.333
  190SOL     MW 2406   6.070   0.332   1.322
  191SOL     OW 2407   5.302   3.738   5.608
  191SOL    HW1 2408   5.293   3.813   5.666
  191SOL    HW2 2409   5.213   3.704   5.599
  191SOL     MW 2410   5.289   3.743   5.614
  192SOL     OW 2411   4.998   3.266   3.599
  192SOL    HW1 2412   4.965   3.276   3.510
  192SOL    HW2 2413   5.093   3.253   3.588
  192SOL     MW 2414   5.006   3.266   3.586
  193SOL     OW 2415   5.266   0.046   1.254
  193SOL    HW1 2416   5.175   0.020   1.244
  193SOL    HW2 2417   5.273   0.072   1.346
  193SOL     MW 2418   5.256   0.046   1.265
  194SOL     OW 2419   0.355   0.214   1.648
  194SOL    HW1 2420   0.431   0.248   1.601
  194SOL    HW2 2421   0.280   0.244   1.596
  194SOL     MW 2422   0.355   0.222   1.635
  195SOL     OW 2423   5.862   2.747   5.050
  195SOL    HW1 2424   5.866   2.702   5.135
  195SOL    HW2 2425   5.924   2.819   5.058
  195SOL     MW 2426   5.870   2.751   5.062
  196SOL     OW 2427   4.650   1.834   2.186
  196SOL    HW1 2428   4.705   1.844   2.108
  196SOL    HW2 2429   4.568   1.879   2.164
  196SOL     MW 2430   4.646   1.841   2.173
  197SOL     OW 2431   4.100   5.033   3.148
  197SOL    HW1 2432   4.168   4.980   3.106
  197SOL    HW2 2433   4.058   4.974   3.210
  197SOL     MW 2434   4.103   5.019   3.150
  198SOL     OW 2435   0.180   0.993   0.917
  198SOL    HW1 2436   0.224   1.052   0.854
  198SOL    HW2 2437   0.244   0.926   0.937
  198SOL     MW 2438   0.194   0.993   0.911
  199SOL     OW 2439   0.145   0.551   4.728
  199SOL    HW1 2440   0.163   0.631   4.778
  199SOL    HW2 2441   0.140   0.482   4.794
  199SOL     MW 2442   0.146   0.554   4.743
  200SOL     OW 2443   1.458   2.551   0.212
  200SOL    HW1 2444   1.538   2.576   0.166
  200SOL    HW2 2445   1.461   2.601   0.293
  200SOL     MW 2446   1.469   2.560   0.216
  201SOL     OW 2447   5.892   6.129   4.591
  201SOL    HW1 2448   5.970   6.074   4.589
  201SOL    HW2 2449   5.925   6.219   4.592
  201SOL     MW 2450   5.906   6.134   4.591
  202SOL     OW 2451   0.733   3.685   2.706
  202SOL    HW1 2452   0.642   3.676   2.736
  202SOL    HW2 2453   0.739   3.774   2.672
  202SOL     MW 2454   0.722   3.695   2.706
  203SOL     OW 2455   0.614   0.279   2.494
  203SOL    HW1 2456   0.619   0.250   2.403
  203SOL    HW2 2457   0.611   0.199   2.545
  203SOL     MW 2458   0.614   0.266   2.489
  204SOL     OW 2459   1.795   2.745   2.009
  204SOL    HW1 2460   1.767   2.744   2.100
  204SOL    HW2 2461   1.717   2.719   1.960
  204SOL     MW 2462   1.781   2.741   2.014
  205SOL     OW 2463   1.821   0.263   6.197
  205SOL    HW1 2464   1.785   0.253   6.109
  205SOL    HW2 2465   1.869   0.346   6.195
  205SOL     MW 2466   1.822   0.273   6.186
  206SOL     OW 2467   2.670   0.286   1.008
  206SOL    HW1 2468   2.648   0.349   0.941
  206SOL    HW2 2469   2.664   0.335   1.090
  206SOL     MW 2470   2.666   0.300   1.010
  207SOL     OW 2471   1.992   3.722   0.013
  207SOL    HW1 2472   2.062   3.659   0.000
  207SOL    HW2 2473   1.969   3.714   0.105
  207SOL     MW 2474   1.998   3.713   0.023
  208SOL     OW 2475   1.505   5.243   3.356
  208SOL    HW1 2476   1.510   5.334   3.385
  208SOL    HW2 2477   1.565   5.238   3.281
  208SOL     MW 2478   1.514   5.254   3.350
  209SOL     OW 2479   5.582   2.568   2.742
  209SOL    HW1 2480   5.513   2.592   2.680
  209SOL    HW2 2481   5.536   2.525   2.814
  209SOL     MW 2482   5.568   2.566   2.743
  210SOL     OW 2483   1.166   4.680   3.378
  210SOL    HW1 2484   1.114   4.740   3.324
  210SOL    HW2 2485   1.251   4.677   3.335
  210SOL     MW 2486   1.170   4.687   3.366
  211SOL     OW 2487   4.531   5.074   5.972
  211SOL    HW1 2488   4.624   5.082   5.951
  211SOL    HW2 2489   4.513   4.981   5.966
  211SOL     MW 2490   4.541   5.063   5.969
  212SOL     OW 2491   5.558   1.544   5.267
  212SOL    HW1 2492   5.628   1.486   5.235
  212SOL    HW2 2493   5.569   1.625   5.218
  212SOL     MW 2494   5.569   1.547   5.257
  213SOL     OW 2495   2.306   5.585   4.569
  213SOL    HW1 2496   2.242   5.616   4.633
  213SOL    HW2 2497   2.350   5.511   4.613
  213SOL     MW 2498   2.303   5.579   4.583
  214SOL     OW 2499   2.015   5.932   4.778
  214SOL    HW1 2500   2.061   5.913   4.860
  214SOL    HW2 2501   1.924   5.911   4.796
  214SOL     MW 2502   2.009   5.927   4.791
  215SOL     OW 2503   4.852   5.301   2.393
  215SOL    HW1 2504   4.767   5.290   2.350
  215SOL    HW2 2505   4.832   5.347   2.474
  215SOL     MW 2506   4.839   5.305   2.398
  216SOL     OW 2507   4.630   3.925   4.154
  216SOL    HW1 2508   4.584   3.993   4.202
  216SOL    HW2 2509   4.646   3.963   4.067
  216SOL     MW 2510   4.626   3.939   4.149
  217SOL     OW 2511   5.386   1.671   4.351
  217SOL    HW1 2512   5.392   1.729   4.427
  217SOL    HW2 2513   5.439   1.715   4.284
  217SOL     MW 2514   5.394   1.684   4.352
  218SOL     OW 2515   5.727   0.101   5.362
  218SOL    HW1 2516   5.692   0.029   5.414
  218SOL    HW2 2517   5.650   0.141   5.322
  218SOL     MW 2518   5.713   0.097   5.364
  219SOL     OW 2519   4.630   1.789   0.362
  219SOL    HW1 2520   4.615   1.748   0.448
  219SOL    HW2 2521   4.720   1.766   0.340
  219SOL     MW 2522   4.640   1.781   0.370
  220SOL     OW 2523   2.349   5.989   5.219
  220SOL    HW1 2524   2.351   6.000   5.314
  220SOL    HW2 2525   2.337   6.077   5.185
  220SOL     MW 2526   2.348   6.002   5.227
  221SOL     OW 2527   0.115   0.262   1.564
  221SOL    HW1 2528   0.117   0.219   1.479
  221SOL    HW2 2529   0.036   0.229   1.606
  221SOL     MW 2530   0.105   0.252   1.558
  222SOL     OW 2531   0.641   0.197   2.230
  222SOL    HW1 2532   0.709   0.257   2.202
  222SOL    HW2 2533   0.581   0.191   2.155
  222SOL     MW 2534   0.642   0.204   2.217
  223SOL     OW 2535   4.447   3.773   1.896
  223SOL    HW1 2536   4.394   3.842   1.854
  223SOL    HW2 2537   4.409   3.764   1.984
  223SOL     MW 2538   4.435   3.781   1.902
  224SOL     OW 2539   0.266   3.538   5.575
  224SOL    HW1 2540   0.185   3.495   5.601
  224SOL    HW2 2541   0.261   3.543   5.480
  224SOL     MW 2542   0.255   3.533   5.566
  225SOL     OW 2543   3.700   4.391   5.678
  225SOL    HW1 2544   3.669   4.478   5.701
  225SOL    HW2 2545   3.733   4.355   5.761
  225SOL     MW 2546   3.700   4.397   5.691
  226SOL     OW 2547   5.813   0.038   4.997
  226SOL    HW1 2548   5.800   0.016   4.904
  226SOL    HW2 2549   5.724   0.039   5.033
  226SOL     MW 2550   5.800   0.035   4.990
  227SOL     OW 2551   6.033   5.917   0.258
  227SOL    HW1 2552   5.968   5.903   0.190
  227SOL    HW2 2553   5.984   5.917   0.340
  227SOL     MW 2554   6.019   5.915   0.260
  228SOL     OW 2555   6.070   4.227   1.612
  228SOL    HW1 2556   6.107   4.159   1.668
  228SOL    HW2 2557   5.978   4.203   1.603
  228SOL     MW 2558   6.063   4.215   1.618
  229SOL     OW 2559   1.393   4.430   1.714
  229SOL    HW1 2560   1.481   4.430   1.752
  229SOL    HW2 2561   1.407   4.448   1.621
  229SOL     MW 2562   1.406   4.432   1.707
  230SOL     OW 2563   3.428   4.632   6.139
  230SOL    HW1 2564   3.406   4.593   6.054
  230SOL    HW2 2565   3.367   4.591   6.201
  230SOL     MW 2566   3.417   4.622   6.136
  231SOL     OW 2567   5.309   5.245   0.003
  231SOL    HW1 2568   5.380   5.236   0.066
  231SOL    HW2 2569   5.229   5.237   0.057
  231SOL     MW 2570   5.308   5.243   0.018
  232SOL     OW 2571   1.718   0.348   0.984
  232SOL    HW1 2572   1.758   0.434   0.993
  232SOL    HW2 2573   1.684   0.328   1.072
  232SOL     MW 2574   1.719   0.357   0.997
  233SOL     OW 2575   5.601   5.413   4.382
  233SOL    HW1 2576   5.626   5.326   4.412
  233SOL    HW2 2577   5.684   5.453   4.354
  233SOL     MW 2578   5.615   5.407   4.382
  234SOL     OW 2579   2.729   1.396   4.589
  234SOL    HW1 2580   2.662   1.432   4.647
  234SOL    HW2 2581   2.740   1.462   4.521
  234SOL     MW 2582   2.722   1.409   4.588
  235SOL     OW 2583   5.571   1.525   6.169
  235SOL    HW1 2584   5.490   1.480   6.146
  235SOL    HW2 2585   5.561   1.613   6.134
  235SOL     MW 2586   5.559   1.530   6.162
  236SOL     OW 2587   0.039   0.824   5.291
  236SOL    HW1 2588   0.118   0.837   5.238
  236SOL    HW2 2589  -0.015   0.765   5.239
  236SOL     MW 2590   0.042   0.818   5.278
  237SOL     OW 2591   1.158   3.428   4.183
  237SOL    HW1 2592   1.171   3.495   4.250
  237SOL    HW2 2593   1.236   3.373   4.188
  237SOL     MW 2594   1.170   3.430   4.192
  238SOL     OW 2595   5.297   0.791   0.961
  238SOL    HW1 2596   5.268   0.714   0.912
  238SOL    HW2 2597   5.316   0.856   0.894
  238SOL     MW 2598   5.296   0.789   0.946
  239SOL     OW 2599   5.170   5.982   5.727
  239SOL    HW1 2600   5.076   5.969   5.734
  239SOL    HW2 2601   5.209   5.912   5.779
  239SOL     MW 2602   5.163   5.971   5.734
  240SOL     OW 2603   1.659   3.770   0.915
  240SOL    HW1 2604   1.603   3.817   0.977
  240SOL    HW2 2605   1.599   3.712   0.868
  240SOL     MW 2606   1.644   3.769   0.917
  241SOL     OW 2607   3.562   2.471   5.680
  241SOL    HW1 2608   3.563   2.411   5.755
  241SOL    HW2 2609   3.552   2.414   5.604
  241SOL     MW 2610   3.561   2.456   5.680
  242SOL     OW 2611   4.238   0.099   6.151
  242SOL    HW1 2612   4.142   0.103   6.146
  242SOL    HW2 2613   4.259   0.007   6.144
  242SOL     MW 2614   4.228   0.088   6.150
  243SOL     OW 2615   5.984   0.574   1.077
  243SOL    HW1 2616   6.077   0.588   1.060
  243SOL    HW2 2617   5.966   0.486   1.044
  243SOL     MW 2618   5.994   0.564   1.071
  244SOL     OW 2619   3.185   2.136   0.693
  244SOL    HW1 2620   3.133   2.113   0.770
  244SOL    HW2 2621   3.135   2.102   0.619
  244SOL     MW 2622   3.172   2.129   0.693
  245SOL     OW 2623   5.597   1.213   1.720
  245SOL    HW1 2624   5.533   1.251   1.660
  245SOL    HW2 2625   5.601   1.120   1.696
  245SOL     MW 2626   5.590   1.206   1.709
  246SOL     OW 2627   3.446   0.342   2.197
  246SOL    HW1 2628   3.380   0.309   2.257
  246SOL    HW2 2629   3.513   0.273   2.194
  246SOL     MW 2630   3.446   0.329   2.204
  247SOL     OW 2631   0.709   4.519   0.110
  247SOL    HW1 2632   0.776   4.474   0.059
  247SOL    HW2 2633   0.633   4.461   0.107
  247SOL     MW 2634   0.708   4.506   0.103
  248SOL     OW 2635   5.014   1.263   3.699
  248SOL    HW1 2636   5.005   1.314   3.618
  248SOL    HW2 2637   5.027   1.329   3.767
  248SOL     MW 2638   5.014   1.278   3.697
  249SOL     OW 2639   5.864   5.676   1.276
  249SOL    HW1 2640   5.894   5.685   1.366
  249SOL    HW2 2641   5.900   5.752   1.230
  249SOL     MW 2642   5.872   5.687   1.282
  250SOL     OW 2643   4.761   5.947   2.498
  250SOL    HW1 2644   4.795   5.966   2.410
  250SOL    HW2 2645   4.806   6.010   2.555
  250SOL     MW 2646   4.771   5.958   2.494
  251SOL     OW 2647   0.221   4.576   1.215
  251SOL    HW1 2648   0.228   4.579   1.120
  251SOL    HW2 2649   0.215   4.482   1.235
  251SOL     MW 2650   0.221   4.564   1.205
  252SOL     OW 2651   0.175   2.541   3.352
  252SOL    HW1 2652   0.081   2.524   3.357
  252SOL    HW2 2653   0.215   2.455   3.367
  252SOL     MW 2654   0.168   2.528   3.354
  253SOL     OW 2655   4.024   2.371   1.137
  253SOL    HW1 2656   4.089   2.307   1.166
  253SOL    HW2 2657   4.048   2.452   1.183
  253SOL     MW 2658   4.036   2.373   1.147
  254SOL     OW 2659   3.442   5.972   0.524
  254SOL    HW1 2660   3.469   5.949   0.435
  254SOL    HW2 2661   3.366   5.917   0.541
  254SOL     MW 2662   3.436   5.962   0.515
  255SOL     OW 2663   4.502   2.963   4.877
  255SOL    HW1 2664   4.578   2.906   4.884
  255SOL    HW2 2665   4.536   3.043   4.837
  255SOL     MW 2666   4.516   2.966   4.873
  256SOL     OW 2667   0.037   4.592   5.047
  256SOL    HW1 2668   0.094   4.546   4.985
  256SOL    HW2 2669   0.085   4.590   5.130
  256SOL     MW 2670   0.051   4.586   5.050
  257SOL     OW 2671   0.588   2.595   5.050
  257SOL    HW1 2672   0.591   2.686   5.077
  257SOL    HW2 2673   0.656   2.586   4.984
  257SOL     MW 2674   0.597   2.605   5.045
  258SOL     OW 2675   1.573   5.912   5.994
  258SOL    HW1 2676   1.570   5.979   5.926
  258SOL    HW2 2677   1.515   5.843   5.962
  258SOL     MW 2678   1.565   5.912   5.981
  259SOL     OW 2679   2.335   6.267   1.767
  259SOL    HW1 2680   2.276   6.226   1.831
  259SOL    HW2 2681   2.389   6.326   1.819
  259SOL     MW 2682   2.334   6.269   1.782
  260SOL     OW 2683   2.580   0.434   3.127
  260SOL    HW1 2684   2.513   0.389   3.076
  260SOL    HW2 2685   2.532   0.470   3.202
  260SOL     MW 2686   2.565   0.433   3.130
  261SOL     OW 2687   2.505   2.986   6.264
  261SOL    HW1 2688   2.567   2.917   6.287
  261SOL    HW2 2689   2.450   2.947   6.196
  261SOL     MW 2690   2.506   2.972   6.258
  262SOL     OW 2691   6.236   2.668   0.799
  262SOL    HW1 2692   6.241   2.578   0.765
  262SOL    HW2 2693   6.207   2.658   0.890
  262SOL     MW 2694   6.233   2.655   0.806
  263SOL     OW 2695   0.146   1.496   5.381
  263SOL    HW1 2696   0.135   1.490   5.476
  263SOL    HW2 2697   0.177   1.409   5.355
  263SOL     MW 2698   0.149   1.484   5.390
  264SOL     OW 2699   2.846   4.562   1.117
  264SOL    HW1 2700   2.770   4.522   1.075
  264SOL    HW2 2701   2.909   4.574   1.046
  264SOL     MW 2702   2.844   4.559   1.102
  265SOL     OW 2703   0.342   5.939   1.668
  265SOL    HW1 2704   0.260   5.971   1.631
  265SOL    HW2 2705   0.357   5.995   1.744
  265SOL     MW 2706   0.333   5.950   1.673
  266SOL     OW 2707   4.817   0.086   6.078
  266SOL    HW1 2708   4.829   0.135   5.996
  266SOL    HW2 2709   4.828  -0.006   6.054
  266SOL     MW 2710   4.820   0.082   6.064
  267SOL     OW 2711   3.587   4.639   5.706
  267SOL    HW1 2712   3.642   4.708   5.743
  267SOL    HW2 2713   3.503   4.649   5.751
  267SOL     MW 2714   3.583   4.649   5.716
  268SOL     OW 2715   3.921   4.740   5.104
  268SOL    HW1 2716   3.925   4.746   5.199
  268SOL    HW2 2717   3.941   4.828   5.073
  268SOL     MW 2718   3.924   4.752   5.112
  269SOL     OW 2719   5.974   4.748   3.614
  269SOL    HW1 2720   6.070   4.744   3.614
  269SOL    HW2 2721   5.946   4.665   3.651
  269SOL     MW 2722   5.983   4.737   3.618
  270SOL     OW 2723   1.819   3.838   5.386
  270SOL    HW1 2724   1.911   3.812   5.393
  270SOL    HW2 2725   1.793   3.811   5.298
  270SOL     MW 2726   1.828   3.831   5.376
  271SOL     OW 2727   3.040   4.822   4.716
  271SOL    HW1 2728   2.989   4.831   4.797
  271SOL    HW2 2729   2.994   4.755   4.665
  271SOL     MW 2730   3.028   4.814   4.720
  272SOL     OW 2731   5.654   1.938   3.586
  272SOL    HW1 2732   5.561   1.922   3.568
  272SOL    HW2 2733   5.660   2.034   3.595
  272SOL     MW 2734   5.643   1.949   3.585
  273SOL     OW 2735   6.116   5.697   1.423
  273SOL    HW1 2736   6.203   5.701   1.384
  273SOL    HW2 2737   6.130   5.658   1.509
  273SOL     MW 2738   6.129   5.692   1.429
  274SOL     OW 2739   5.782   1.193   5.983
  274SOL    HW1 2740   5.754   1.284   5.982
  274SOL    HW2 2741   5.840   1.185   5.907
  274SOL     MW 2742   5.785   1.204   5.973
  275SOL     OW 2743   1.234   5.353   2.403
  275SOL    HW1 2744   1.180   5.432   2.400
  275SOL    HW2 2745   1.291   5.365   2.479
  275SOL     MW 2746   1.234   5.365   2.412
  276SOL     OW 2747   1.449   1.141   3.062
  276SOL    HW1 2748   1.457   1.230   3.096
  276SOL    HW2 2749   1.427   1.152   2.969
  276SOL     MW 2750   1.447   1.154   3.054
  277SOL     OW 2751   1.562   4.063   0.620
  277SOL    HW1 2752   1.640   4.034   0.668
  277SOL    HW2 2753   1.592   4.075   0.530
  277SOL     MW 2754   1.576   4.061   0.615
  278SOL     OW 2755   0.523   6.169   2.544
  278SOL    HW1 2756   0.564   6.210   2.467
  278SOL    HW2 2757   0.530   6.235   2.613
  278SOL     MW 2758   0.529   6.183   2.543
  279SOL     OW 2759   4.797   0.985   1.536
  279SOL    HW1 2760   4.744   0.948   1.465
  279SOL    HW2 2761   4.875   1.019   1.492
  279SOL     MW 2762   4.800   0.984   1.521
  280SOL     OW 2763   6.296   5.327   1.498
  280SOL    HW1 2764   6.207   5.337   1.530
  280SOL    HW2 2765   6.336   5.263   1.557
  280SOL     MW 2766   6.290   5.320   1.509
  281SOL     OW 2767   3.144   0.177   5.632
  281SOL    HW1 2768   3.116   0.162   5.541
  281SOL    HW2 2769   3.236   0.199   5.625
  281SOL     MW 2770   3.152   0.178   5.620
  282SOL     OW 2771   1.110   5.528   5.765
  282SOL    HW1 2772   1.196   5.566   5.749
  282SOL    HW2 2773   1.108   5.511   5.859
  282SOL     MW 2774   1.121   5.531   5.775
  283SOL     OW 2775   0.682   1.000   3.924
  283SOL    HW1 2776   0.746   1.072   3.919
  283SOL    HW2 2777   0.670   0.972   3.833
  283SOL     MW 2778   0.689   1.005   3.912
  284SOL     OW 2779   3.078   1.602   5.449
  284SOL    HW1 2780   3.128   1.629   5.526
  284SOL    HW2 2781   3.079   1.506   5.452
  284SOL     MW 2782   3.085   1.593   5.459
  285SOL     OW 2783   5.316   3.079   2.470
  285SOL    HW1 2784   5.383   3.102   2.534
  285SOL    HW2 2785   5.287   3.163   2.434
  285SOL     MW 2786   5.321   3.093   2.474
  286SOL     OW 2787   0.292   3.433   1.870
  286SOL    HW1 2788   0.314   3.504   1.809
  286SOL    HW2 2789   0.239   3.372   1.818
  286SOL     MW 2790   0.288   3.434   1.855
  287SOL     OW 2791   1.185   3.928   1.002
  287SOL    HW1 2792   1.182   4.017   0.966
  287SOL    HW2 2793   1.277   3.915   1.026
  287SOL     MW 2794   1.196   3.938   1.001
  288SOL     OW 2795   2.195   1.074   5.816
  288SOL    HW1 2796   2.267   1.134   5.832
  288SOL    HW2 2797   2.200   1.055   5.723
  288SOL     MW 2798   2.205   1.080   5.806
  289SOL     OW 2799   1.978   3.753   5.119
  289SOL    HW1 2800   2.024   3.745   5.202
  289SOL    HW2 2801   2.036   3.712   5.055
  289SOL     MW 2802   1.991   3.746   5.121
  290SOL     OW 2803   1.266   4.199   3.038
  290SOL    HW1 2804   1.224   4.276   3.075
  290SOL    HW2 2805   1.251   4.131   3.104
  290SOL     MW 2806   1.259   4.200   3.051
  291SOL     OW 2807   4.691   2.464   0.206
  291SOL    HW1 2808   4.712   2.418   0.287
  291SOL    HW2 2809   4.754   2.536   0.202
  291SOL     MW 2810   4.702   2.467   0.216
  292SOL     OW 2811   0.532   2.667   5.583
  292SOL    HW1 2812   0.613   2.695   5.540
  292SOL    HW2 2813   0.462   2.708   5.533
  292SOL     MW 2814   0.534   2.676   5.571
  293SOL     OW 2815   6.179   5.185   5.530
  293SOL    HW1 2816   6.215   5.101   5.559
  293SOL    HW2 2817   6.100   5.162   5.482
  293SOL     MW 2818   6.173   5.171   5.528
  294SOL     OW 2819   2.506   3.762   0.615
  294SOL    HW1 2820   2.466   3.843   0.585
  294SOL    HW2 2821   2.538   3.782   0.703
  294SOL     MW 2822   2.505   3.775   0.623
  295SOL     OW 2823   1.737   1.659   4.231
  295SOL    HW1 2824   1.676   1.642   4.158
  295SOL    HW2 2825   1.683   1.650   4.309
  295SOL     MW 2826   1.722   1.656   4.231
  296SOL     OW 2827   0.999   3.721   1.149
  296SOL    HW1 2828   0.984   3.772   1.228
  296SOL    HW2 2829   1.080   3.756   1.112
  296SOL     MW 2830   1.007   3.732   1.154
  297SOL     OW 2831   0.958   0.134   4.215
  297SOL    HW1 2832   1.039   0.112   4.262
  297SOL    HW2 2833   0.895   0.069   4.247
  297SOL     MW 2834   0.961   0.122   4.225
  298SOL     OW 2835   1.414   2.039   0.825
  298SOL    HW1 2836   1.429   1.945   0.825
  298SOL    HW2 2837   1.343   2.052   0.888
  298SOL     MW 2838   1.407   2.029   0.833
  299SOL     OW 2839   1.342   0.615   0.810
  299SOL    HW1 2840   1.351   0.520   0.817
  299SOL    HW2 2841   1.260   0.635   0.855
  299SOL     MW 2842   1.332   0.605   0.817
  300SOL     OW 2843   1.271   0.969   5.286
  300SOL    HW1 2844   1.252   1.063   5.292
  300SOL    HW2 2845   1.366   0.964   5.277
  300SOL     MW 2846   1.280   0.980   5.286
  301SOL     OW 2847   4.171   4.451   1.126
  301SOL    HW1 2848   4.214   4.375   1.162
  301SOL    HW2 2849   4.106   4.476   1.192
  301SOL     MW 2850   4.168   4.445   1.139
  302SOL     OW 2851   4.032   3.376   0.739
  302SOL    HW1 2852   4.014   3.452   0.684
  302SOL    HW2 2853   3.950   3.326   0.738
  302SOL     MW 2854   4.019   3.379   0.732
  303SOL     OW 2855   0.908   1.904   2.163
  303SOL    HW1 2856   0.849   1.967   2.121
  303SOL    HW2 2857   0.927   1.944   2.248
  303SOL     MW 2858   0.903   1.917   2.169
  304SOL     OW 2859   0.469   0.815   5.444
  304SOL    HW1 2860   0.380   0.786   5.464
  304SOL    HW2 2861   0.517   0.799   5.525
  304SOL     MW 2862   0.464   0.809   5.457
  305SOL     OW 2863   1.924   0.098   5.418
  305SOL    HW1 2864   1.945   0.065   5.331
  305SOL    HW2 2865   1.883   0.183   5.403
  305SOL     MW 2866   1.922   0.104   5.405
  306SOL     OW 2867   1.062   0.827   5.408
  306SOL    HW1 2868   1.134   0.861   5.356
  306SOL    HW2 2869   1.072   0.868   5.494
  306SOL     MW 2870   1.072   0.836   5.412
  307SOL     OW 2871   5.320   3.835   1.089
  307SOL    HW1 2872   5.341   3.916   1.041
  307SOL    HW2 2873   5.226   3.823   1.074
  307SOL     MW 2874   5.311   3.844   1.081
  308SOL     OW 2875   3.742   5.950   0.293
  308SOL    HW1 2876   3.681   6.016   0.323
  308SOL    HW2 2877   3.828   5.981   0.321
  308SOL     MW 2878   3.745   5.962   0.300
  309SOL     OW 2879   5.201   0.348   1.552
  309SOL    HW1 2880   5.158   0.339   1.637
  309SOL    HW2 2881   5.255   0.427   1.560
  309SOL     MW 2882   5.202   0.357   1.564
  310SOL     OW 2883   5.640   0.319   5.013
  310SOL    HW1 2884   5.735   0.328   5.010
  310SOL    HW2 2885   5.616   0.285   4.927
  310SOL     MW 2886   5.649   0.315   5.002
  311SOL     OW 2887   3.804   5.267   1.708
  311SOL    HW1 2888   3.778   5.191   1.656
  311SOL    HW2 2889   3.791   5.342   1.650
  311SOL     MW 2890   3.799   5.267   1.694
  312SOL     OW 2891   3.882   5.973   5.611
  312SOL    HW1 2892   3.826   5.897   5.595
  312SOL    HW2 2893   3.853   6.007   5.696
  312SOL     MW 2894   3.871   5.968   5.619
  313SOL     OW 2895   3.952   4.608   6.238
  313SOL    HW1 2896   3.993   4.611   6.152
  313SOL    HW2 2897   3.931   4.516   6.252
  313SOL     MW 2898   3.954   4.596   6.229
  314SOL     OW 2899   1.254   3.169   1.191
  314SOL    HW1 2900   1.189   3.153   1.259
  314SOL    HW2 2901   1.203   3.180   1.111
  314SOL     MW 2902   1.239   3.168   1.189
  315SOL     OW 2903   5.338   2.644   0.131
  315SOL    HW1 2904   5.283   2.721   0.147
  315SOL    HW2 2905   5.418   2.661   0.180
  315SOL     MW 2906   5.341   2.656   0.140
  316SOL     OW 2907   3.743   1.374   4.149
  316SOL    HW1 2908   3.681   1.424   4.096
  316SOL    HW2 2909   3.718   1.282   4.134
  316SOL     MW 2910   3.732   1.369   4.140
  317SOL     OW 2911   0.101   5.487   1.318
  317SOL    HW1 2912   0.053   5.451   1.393
  317SOL    HW2 2913   0.039   5.483   1.246
  317SOL     MW 2914   0.087   5.482   1.319
  318SOL     OW 2915   1.111   3.518   3.858
  318SOL    HW1 2916   1.164   3.522   3.937
  318SOL    HW2 2917   1.172   3.494   3.789
  318SOL     MW 2918   1.125   3.515   3.859
  319SOL     OW 2919   0.163   1.327   4.916
  319SOL    HW1 2920   0.099   1.398   4.926
  319SOL    HW2 2921   0.218   1.355   4.843
  319SOL     MW 2922   0.161   1.340   4.908
  320SOL     OW 2923   2.102   2.139   0.704
  320SOL    HW1 2924   2.008   2.149   0.716
  320SOL    HW2 2925   2.134   2.228   0.689
  320SOL     MW 2926   2.094   2.151   0.704
  321SOL     OW 2927   3.143   0.295   3.232
  321SOL    HW1 2928   3.137   0.358   3.160
  321SOL    HW2 2929   3.094   0.219   3.202
  321SOL     MW 2930   3.136   0.292   3.219
  322SOL     OW 2931   0.339   5.272   3.321
  322SOL    HW1 2932   0.353   5.245   3.412
  322SOL    HW2 2933   0.351   5.192   3.270
  322SOL     MW 2934   0.343   5.258   3.326
  323SOL     OW 2935   5.870   2.681   0.518
  323SOL    HW1 2936   5.896   2.773   0.512
  323SOL    HW2 2937   5.951   2.632   0.505
  323SOL     MW 2938   5.884   2.687   0.515
  324SOL     OW 2939   3.339   5.763   3.505
  324SOL    HW1 2940   3.342   5.668   3.493
  324SOL    HW2 2941   3.422   5.794   3.469
  324SOL     MW 2942   3.350   5.755   3.499
  325SOL     OW 2943   3.691   6.211   4.507
  325SOL    HW1 2944   3.697   6.278   4.575
  325SOL    HW2 2945   3.601   6.179   4.513
  325SOL     MW 2946   3.681   6.215   4.517
  326SOL     OW 2947   2.941   2.629   0.997
  326SOL    HW1 2948   2.885   2.615   0.921
  326SOL    HW2 2949   3.015   2.569   0.983
  326SOL     MW 2950   2.943   2.619   0.985
  327SOL     OW 2951   1.907   0.768   3.823
  327SOL    HW1 2952   1.911   0.798   3.732
  327SOL    HW2 2953   1.887   0.675   3.818
  327SOL     MW 2954   1.905   0.760   3.811
  328SOL     OW 2955   4.928   1.386   1.464
  328SOL    HW1 2956   4.975   1.391   1.382
  328SOL    HW2 2957   4.860   1.453   1.457
  328SOL     MW 2958   4.925   1.395   1.453
  329SOL     OW 2959   3.243   0.943   4.231
  329SOL    HW1 2960   3.204   1.007   4.292
  329SOL    HW2 2961   3.271   0.871   4.288
  329SOL     MW 2962   3.241   0.942   4.246
  330SOL     OW 2963   4.579   4.055   2.034
  330SOL    HW1 2964   4.628   4.117   1.980
  330SOL    HW2 2965   4.646   4.001   2.076
  330SOL     MW 2966   4.594   4.056   2.032
  331SOL     OW 2967   0.729   5.970   5.088
  331SOL    HW1 2968   0.756   6.058   5.063
  331SOL    HW2 2969   0.651   5.983   5.142
  331SOL     MW 2970   0.723   5.983   5.092
  332SOL     OW 2971   0.546   1.075   5.365
  332SOL    HW1 2972   0.577   1.119   5.444
  332SOL    HW2 2973   0.498   0.999   5.397
  332SOL     MW 2974   0.544   1.071   5.379
  333SOL     OW 2975   2.982   5.037   2.183
  333SOL    HW1 2976   2.931   5.070   2.257
  333SOL    HW2 2977   3.000   5.115   2.130
  333SOL     MW 2978   2.978   5.051   2.185
  334SOL     OW 2979   2.269   1.626   5.578
  334SOL    HW1 2980   2.328   1.565   5.533
  334SOL    HW2 2981   2.277   1.602   5.670
  334SOL     MW 2982   2.277   1.615   5.584
  335SOL     OW 2983   1.024   0.819   0.398
  335SOL    HW1 2984   0.959   0.877   0.439
  335SOL    HW2 2985   1.107   0.865   0.408
  335SOL     MW 2986   1.026   0.832   0.404
  336SOL     OW 2987   4.104   4.425   4.654
  336SOL    HW1 2988   4.091   4.396   4.564
  336SOL    HW2 2989   4.190   4.467   4.654
  336SOL     MW 2990   4.113   4.427   4.642
  337SOL     OW 2991   0.919   0.310   3.609
  337SOL    HW1 2992   0.839   0.351   3.579
  337SOL    HW2 2993   0.976   0.308   3.533
  337SOL     MW 2994   0.916   0.315   3.596
  338SOL     OW 2995   4.847   3.463   5.487
  338SOL    HW1 2996   4.902   3.420   5.422
  338SOL    HW2 2997   4.876   3.428   5.571
  338SOL     MW 2998   4.858   3.453   5.489
  339SOL     OW 2999   5.533   5.899   1.280
  339SOL    HW1 3000   5.486   5.818   1.259
  339SOL    HW2 3001   5.547   5.895   1.374
  339SOL     MW 3002   5.528   5.888   1.289
  340SOL     OW 3003   1.378   1.015   1.896
  340SOL    HW1 3004   1.377   1.110   1.894
  340SOL    HW2 3005   1.392   0.993   1.989
  340SOL     MW 3006   1.380   1.023   1.908
  341SOL     OW 3007   0.872   0.732   3.799
  341SOL    HW1 3008   0.804   0.674   3.834
  341SOL    HW2 3009   0.937   0.673   3.761
  341SOL     MW 3010   0.871   0.717   3.798
  342SOL     OW 3011   3.324   4.246   0.475
  342SOL    HW1 3012   3.370   4.280   0.552
  342SOL    HW2 3013   3.369   4.164   0.455
  342SOL     MW 3014   3.336   4.239   0.482
  343SOL     OW 3015   3.425   1.104   0.723
  343SOL    HW1 3016   3.484   1.080   0.651
  343SOL    HW2 3017   3.338   1.102   0.684
  343SOL     MW 3018   3.422   1.100   0.709
  344SOL     OW 3019   4.061   6.256   4.173
  344SOL    HW1 3020   4.071   6.351   4.175
  344SOL    HW2 3021   3.968   6.241   4.159
  344SOL     MW 3022   4.051   6.266   4.172
  345SOL     OW 3023   0.513   4.518   2.761
  345SOL    HW1 3024   0.425   4.535   2.793
  345SOL    HW2 3025   0.546   4.604   2.736
  345SOL     MW 3026   0.506   4.531   2.762
  346SOL     OW 3027   4.895   1.991   6.132
  346SOL    HW1 3028   4.826   2.042   6.090
  346SOL    HW2 3029   4.889   2.014   6.224
  346SOL     MW 3030   4.886   2.000   6.138
  347SOL     OW 3031   3.072   4.673   5.765
  347SOL    HW1 3032   3.091   4.764   5.787
  347SOL    HW2 3033   3.069   4.672   5.669
  347SOL     MW 3034   3.074   4.684   5.755
  348SOL     OW 3035   2.757   2.799   6.178
  348SOL    HW1 3036   2.727   2.757   6.259
  348SOL    HW2 3037   2.807   2.731   6.133
  348SOL     MW 3038   2.759   2.785   6.183
  349SOL     OW 3039   2.056   0.316   2.543
  349SOL    HW1 3040   2.026   0.229   2.565
  349SOL    HW2 3041   2.035   0.326   2.450
  349SOL     MW 3042   2.049   0.306   2.534
  350SOL     OW 3043   3.717   1.192   0.839
  350SOL    HW1 3044   3.714   1.193   0.743
  350SOL    HW2 3045   3.802   1.155   0.860
  350SOL     MW 3046   3.727   1.187   0.829
  351SOL     OW 3047   5.603   2.254   0.175
  351SOL    HW1 3048   5.579   2.330   0.228
  351SOL    HW2 3049   5.667   2.207   0.229
  351SOL     MW 3050   5.608   2.258   0.189
  352SOL     OW 3051   0.384   1.638   5.391
  352SOL    HW1 3052   0.452   1.584   5.351
  352SOL    HW2 3053   0.302   1.594   5.368
  352SOL     MW 3054   0.382   1.626   5.383
  353SOL     OW 3055   5.148   1.683   2.294
  353SOL    HW1 3056   5.178   1.687   2.385
  353SOL    HW2 3057   5.053   1.695   2.300
  353SOL     MW 3058   5.139   1.685   2.306
  354SOL     OW 3059   3.066   0.970   4.019
  354SOL    HW1 3060   3.130   1.012   3.962
  354SOL    HW2 3061   3.117   0.939   4.093
  354SOL     MW 3062   3.080   0.971   4.021
  355SOL     OW 3063   4.217   2.079   2.169
  355SOL    HW1 3064   4.289   2.035   2.123
  355SOL    HW2 3065   4.145   2.016   2.165
  355SOL     MW 3066   4.217   2.065   2.162
  356SOL     OW 3067   4.138   2.016   6.049
  356SOL    HW1 3068   4.230   2.004   6.023
  356SOL    HW2 3069   4.108   2.092   6.001
  356SOL     MW 3070   4.146   2.024   6.040
  357SOL     OW 3071   4.494   1.339   3.900
  357SOL    HW1 3072   4.455   1.427   3.902
  357SOL    HW2 3073   4.550   1.340   3.822
  357SOL     MW 3074   4.496   1.351   3.891
  358SOL     OW 3075   4.581   3.040   4.510
  358SOL    HW1 3076   4.602   3.073   4.423
  358SOL    HW2 3077   4.661   2.994   4.538
  358SOL     MW 3078   4.594   3.038   4.503
  359SOL     OW 3079   1.430   2.539   2.461
  359SOL    HW1 3080   1.430   2.628   2.427
  359SOL    HW2 3081   1.423   2.550   2.556
  359SOL     MW 3082   1.429   2.552   2.469
  360SOL     OW 3083   4.006   0.174   0.050
  360SOL    HW1 3084   4.093   0.213   0.063
  360SOL    HW2 3085   3.984   0.136   0.135
  360SOL     MW 3086   4.014   0.174   0.063
  361SOL     OW 3087   2.384   0.655   5.379
  361SOL    HW1 3088   2.411   0.704   5.301
  361SOL    HW2 3089   2.449   0.585   5.387
  361SOL     MW 3090   2.396   0.652   5.370
  362SOL     OW 3091   1.141   4.563   4.125
  362SOL    HW1 3092   1.121   4.521   4.042
  362SOL    HW2 3093   1.223   4.611   4.109
  362SOL     MW 3094   1.149   4.564   4.112
  363SOL     OW 3095   1.968   0.497   6.274
  363SOL    HW1 3096   2.039   0.512   6.337
  363SOL    HW2 3097   1.899   0.556   6.301
  363SOL     MW 3098   1.969   0.507   6.285
  364SOL     OW 3099   1.090   3.836   0.748
  364SOL    HW1 3100   1.130   3.860   0.832
  364SOL    HW2 3101   1.002   3.872   0.752
  364SOL     MW 3102   1.084   3.844   0.759
  365SOL     OW 3103   6.248   5.597   5.133
  365SOL    HW1 3104   6.207   5.664   5.078
  365SOL    HW2 3105   6.183   5.579   5.200
  365SOL     MW 3106   6.234   5.604   5.134
  366SOL     OW 3107   1.595   5.140   4.771
  366SOL    HW1 3108   1.578   5.064   4.826
  366SOL    HW2 3109   1.548   5.211   4.814
  366SOL     MW 3110   1.587   5.139   4.783
  367SOL     OW 3111   6.153   2.394   0.489
  367SOL    HW1 3112   6.233   2.359   0.448
  367SOL    HW2 3113   6.161   2.369   0.581
  367SOL     MW 3114   6.165   2.386   0.496
  368SOL     OW 3115   4.321   2.849   0.926
  368SOL    HW1 3116   4.322   2.881   1.016
  368SOL    HW2 3117   4.413   2.854   0.897
  368SOL     MW 3118   4.333   2.853   0.934
  369SOL     OW 3119   5.663   2.199   1.522
  369SOL    HW1 3120   5.732   2.235   1.578
  369SOL    HW2 3121   5.582   2.213   1.571
  369SOL     MW 3122   5.662   2.206   1.535
  370SOL     OW 3123   5.471   5.692   0.015
  370SOL    HW1 3124   5.405   5.628  -0.013
  370SOL    HW2 3125   5.553   5.643   0.013
  370SOL     MW 3126   5.473   5.677   0.011
  371SOL     OW 3127   5.970   3.878   2.977
  371SOL    HW1 3128   5.911   3.935   2.928
  371SOL    HW2 3129   6.028   3.841   2.911
  371SOL     MW 3130   5.970   3.880   2.962
  372SOL     OW 3131   3.424   1.600   0.527
  372SOL    HW1 3132   3.414   1.535   0.596
  372SOL    HW2 3133   3.344   1.592   0.475
  372SOL     MW 3134   3.412   1.591   0.529
  373SOL     OW 3135   2.033   3.544   4.348
  373SOL    HW1 3136   1.990   3.458   4.339
  373SOL    HW2 3137   2.089   3.535   4.424
  373SOL     MW 3138   2.035   3.532   4.356
  374SOL     OW 3139   0.018   2.822   2.658
  374SOL    HW1 3140   0.100   2.851   2.698
  374SOL    HW2 3141   0.021   2.857   2.569
  374SOL     MW 3142   0.029   2.830   2.651
  375SOL     OW 3143   3.743   0.472   1.367
  375SOL    HW1 3144   3.704   0.467   1.454
  375SOL    HW2 3145   3.837   0.464   1.382
  375SOL     MW 3146   3.750   0.471   1.380
  376SOL     OW 3147   1.578   0.615   4.188
  376SOL    HW1 3148   1.492   0.642   4.155
  376SOL    HW2 3149   1.638   0.629   4.115
  376SOL     MW 3150   1.575   0.620   4.175
  377SOL     OW 3151   4.270   5.415   2.443
  377SOL    HW1 3152   4.328   5.482   2.481
  377SOL    HW2 3153   4.212   5.390   2.514
  377SOL     MW 3154   4.270   5.421   2.457
  378SOL     OW 3155   0.868   5.753   1.710
  378SOL    HW1 3156   0.924   5.698   1.765
  378SOL    HW2 3157   0.928   5.820   1.675
  378SOL     MW 3158   0.883   5.755   1.713
  379SOL     OW 3159   4.786   0.628   1.240
  379SOL    HW1 3160   4.738   0.711   1.243
  379SOL    HW2 3161   4.726   0.564   1.278
  379SOL     MW 3162   4.772   0.630   1.245
  380SOL     OW 3163   2.715   3.711   6.101
  380SOL    HW1 3164   2.792   3.753   6.064
  380SOL    HW2 3165   2.746   3.627   6.135
  380SOL     MW 3166   2.729   3.706   6.101
  381SOL     OW 3167   2.677   0.658   0.674
  381SOL    HW1 3168   2.691   0.745   0.635
  381SOL    HW2 3169   2.724   0.598   0.616
  381SOL     MW 3170   2.685   0.662   0.661
  382SOL     OW 3171   3.624   5.902   6.109
  382SOL    HW1 3172   3.672   5.931   6.031
  382SOL    HW2 3173   3.657   5.957   6.180
  382SOL     MW 3174   3.634   5.913   6.108
  383SOL     OW 3175   2.236   1.691   4.560
  383SOL    HW1 3176   2.258   1.598   4.559
  383SOL    HW2 3177   2.208   1.708   4.650
  383SOL     MW 3178   2.235   1.681   4.572
  384SOL     OW 3179   2.959   0.581   3.985
  384SOL    HW1 3180   3.045   0.539   3.985
  384SOL    HW2 3181   2.897   0.508   3.991
  384SOL     MW 3182   2.962   0.566   3.986
  385SOL     OW 3183   1.404   5.017   1.736
  385SOL    HW1 3184   1.442   5.043   1.652
  385SOL    HW2 3185   1.309   5.017   1.722
  385SOL     MW 3186   1.397   5.020   1.724
  386SOL     OW 3187   4.404   5.646   4.788
  386SOL    HW1 3188   4.382   5.718   4.729
  386SOL    HW2 3189   4.399   5.568   4.733
  386SOL     MW 3190   4.401   5.645   4.773
  387SOL     OW 3191   2.096   3.954   6.193
  387SOL    HW1 3192   2.131   3.949   6.104
  387SOL    HW2 3193   2.033   3.882   6.199
  387SOL     MW 3194   2.093   3.944   6.183
  388SOL     OW 3195   0.438   0.413   5.031
  388SOL    HW1 3196   0.439   0.440   4.939
  388SOL    HW2 3197   0.449   0.495   5.081
  388SOL     MW 3198   0.439   0.426   5.026
  389SOL     OW 3199   4.712   0.496   6.302
  389SOL    HW1 3200   4.750   0.575   6.341
  389SOL    HW2 3201   4.774   0.427   6.325
  389SOL     MW 3202   4.725   0.497   6.310
  390SOL     OW 3203   4.513   2.544   3.556
  390SOL    HW1 3204   4.489   2.610   3.490
  390SOL    HW2 3205   4.521   2.594   3.637
  390SOL     MW 3206   4.511   2.559   3.558
  391SOL     OW 3207   2.822   1.097   5.755
  391SOL    HW1 3208   2.873   1.037   5.810
  391SOL    HW2 3209   2.731   1.073   5.771
  391SOL     MW 3210   2.817   1.086   5.764
  392SOL     OW 3211   1.121   2.530   5.390
  392SOL    HW1 3212   1.028   2.536   5.409
  392SOL    HW2 3213   1.127   2.467   5.318
  392SOL     MW 3214   1.110   2.522   5.383
  393SOL     OW 3215   2.334   4.442   2.172
  393SOL    HW1 3216   2.404   4.457   2.236
  393SOL    HW2 3217   2.330   4.346   2.164
  393SOL     MW 3218   2.342   4.431   2.179
  394SOL     OW 3219   0.757   1.251   5.941
  394SOL    HW1 3220   0.666   1.277   5.958
  394SOL    HW2 3221   0.750   1.158   5.917
  394SOL     MW 3222   0.744   1.242   5.940
  395SOL     OW 3223   0.367   0.566   1.768
  395SOL    HW1 3224   0.431   0.523   1.823
  395SOL    HW2 3225   0.380   0.661   1.785
  395SOL     MW 3226   0.377   0.574   1.777
  396SOL     OW 3227   5.990   1.313   1.857
  396SOL    HW1 3228   5.977   1.382   1.922
  396SOL    HW2 3229   5.950   1.347   1.777
  396SOL     MW 3230   5.983   1.326   1.855
  397SOL     OW 3231   4.318   4.827   1.746
  397SOL    HW1 3232   4.279   4.873   1.820
  397SOL    HW2 3233   4.371   4.893   1.701
  397SOL     MW 3234   4.320   4.841   1.749
  398SOL     OW 3235   2.486   0.408   5.412
  398SOL    HW1 3236   2.514   0.333   5.465
  398SOL    HW2 3237   2.450   0.368   5.333
  398SOL     MW 3238   2.485   0.393   5.408
  399SOL     OW 3239   6.280   5.818   0.341
  399SOL    HW1 3240   6.202   5.849   0.297
  399SOL    HW2 3241   6.248   5.772   0.418
  399SOL     MW 3242   6.266   5.816   0.345
  400SOL     OW 3243   4.898   1.681   1.049
  400SOL    HW1 3244   4.850   1.613   1.002
  400SOL    HW2 3245   4.966   1.634   1.098
  400SOL     MW 3246   4.901   1.667   1.049
  401SOL     OW 3247   2.158   1.835   1.776
  401SOL    HW1 3248   2.192   1.836   1.686
  401SOL    HW2 3249   2.099   1.760   1.779
  401SOL     MW 3250   2.155   1.825   1.764
  402SOL     OW 3251   1.412   2.388   5.293
  402SOL    HW1 3252   1.440   2.447   5.362
  402SOL    HW2 3253   1.456   2.421   5.214
  402SOL     MW 3254   1.421   2.400   5.291
  403SOL     OW 3255   3.466   2.706   0.244
  403SOL    HW1 3256   3.406   2.776   0.268
  403SOL    HW2 3257   3.550   2.731   0.283
  403SOL     MW 3258   3.469   2.718   0.252
  404SOL     OW 3259   5.106   0.664   2.523
  404SOL    HW1 3260   5.025   0.688   2.479
  404SOL    HW2 3261   5.141   0.591   2.471
  404SOL     MW 3262   5.100   0.658   2.511
  405SOL     OW 3263   4.290   0.714   4.105
  405SOL    HW1 3264   4.316   0.774   4.175
  405SOL    HW2 3265   4.355   0.727   4.036
  405SOL     MW 3266   4.302   0.723   4.105
  406SOL     OW 3267   0.289   2.295   5.653
  406SOL    HW1 3268   0.295   2.204   5.683
  406SOL    HW2 3269   0.375   2.313   5.615
  406SOL     MW 3270   0.301   2.285   5.652
  407SOL     OW 3271   2.413   0.600   0.656
  407SOL    HW1 3272   2.497   0.645   0.648
  407SOL    HW2 3273   2.384   0.587   0.565
  407SOL     MW 3274   2.420   0.604   0.643
  408SOL     OW 3275   4.621   3.574   1.152
  408SOL    HW1 3276   4.649   3.612   1.069
  408SOL    HW2 3277   4.526   3.564   1.144
  408SOL     MW 3278   4.612   3.578   1.140
  409SOL     OW 3279   1.383   5.205   4.451
  409SOL    HW1 3280   1.376   5.130   4.511
  409SOL    HW2 3281   1.474   5.234   4.460
  409SOL     MW 3282   1.394   5.199   4.460
  410SOL     OW 3283   4.697   0.853   3.253
  410SOL    HW1 3284   4.760   0.849   3.180
  410SOL    HW2 3285   4.613   0.867   3.210
  410SOL     MW 3286   4.694   0.854   3.238
  411SOL     OW 3287   5.607   5.120   3.080
  411SOL    HW1 3288   5.670   5.068   3.130
  411SOL    HW2 3289   5.562   5.172   3.146
  411SOL     MW 3290   5.609   5.120   3.095
  412SOL     OW 3291   0.257   4.089   2.258
  412SOL    HW1 3292   0.305   4.006   2.260
  412SOL    HW2 3293   0.324   4.154   2.234
  412SOL     MW 3294   0.272   4.087   2.255
  413SOL     OW 3295   4.966   4.707   1.765
  413SOL    HW1 3296   4.998   4.795   1.748
  413SOL    HW2 3297   5.034   4.667   1.820
  413SOL     MW 3298   4.979   4.713   1.770
  414SOL     OW 3299   2.264   6.213   6.140
  414SOL    HW1 3300   2.309   6.286   6.096
  414SOL    HW2 3301   2.265   6.142   6.076
  414SOL     MW 3302   2.269   6.214   6.126
  415SOL     OW 3303   0.305   4.278   1.102
  415SOL    HW1 3304   0.264   4.345   1.047
  415SOL    HW2 3305   0.242   4.264   1.174
  415SOL     MW 3306   0.291   4.285   1.104
  416SOL     OW 3307   2.638   4.257   3.131
  416SOL    HW1 3308   2.632   4.184   3.193
  416SOL    HW2 3309   2.725   4.295   3.148
  416SOL     MW 3310   2.649   4.252   3.141
  417SOL     OW 3311   0.196   4.619   5.283
  417SOL    HW1 3312   0.262   4.604   5.351
  417SOL    HW2 3313   0.113   4.620   5.330
  417SOL     MW 3314   0.194   4.617   5.298
  418SOL     OW 3315   6.190   2.700   4.453
  418SOL    HW1 3316   6.138   2.643   4.509
  418SOL    HW2 3317   6.268   2.648   4.432
  418SOL     MW 3318   6.193   2.686   4.458
  419SOL     OW 3319   1.528   2.270   5.835
  419SOL    HW1 3320   1.452   2.327   5.844
  419SOL    HW2 3321   1.492   2.183   5.820
  419SOL     MW 3322   1.514   2.267   5.834
  420SOL     OW 3323   4.509   0.965   0.482
  420SOL    HW1 3324   4.433   1.016   0.451
  420SOL    HW2 3325   4.546   0.926   0.403
  420SOL     MW 3326   4.504   0.967   0.468
  421SOL     OW 3327   2.164   0.698   2.906
  421SOL    HW1 3328   2.167   0.605   2.931
  421SOL    HW2 3329   2.180   0.745   2.988
  421SOL     MW 3330   2.166   0.692   2.920
  422SOL     OW 3331   2.098   3.794   5.907
  422SOL    HW1 3332   2.146   3.712   5.898
  422SOL    HW2 3333   2.047   3.801   5.827
  422SOL     MW 3334   2.098   3.784   5.896
  423SOL     OW 3335   0.613   1.786   1.925
  423SOL    HW1 3336   0.528   1.794   1.881
  423SOL    HW2 3337   0.677   1.808   1.857
  423SOL     MW 3338   0.610   1.790   1.911
  424SOL     OW 3339   0.791   5.597   0.693
  424SOL    HW1 3340   0.753   5.512   0.673
  424SOL    HW2 3341   0.798   5.641   0.608
  424SOL     MW 3342   0.787   5.592   0.679
  425SOL     OW 3343   0.109   2.415   1.990
  425SOL    HW1 3344   0.098   2.421   2.085
  425SOL    HW2 3345   0.204   2.423   1.976
  425SOL     MW 3346   0.120   2.417   2.000
  426SOL     OW 3347   3.223   6.297   0.322
  426SOL    HW1 3348   3.247   6.239   0.250
  426SOL    HW2 3349   3.160   6.359   0.283
  426SOL     MW 3350   3.218   6.298   0.308
  427SOL     OW 3351   3.791   0.686   1.615
  427SOL    HW1 3352   3.858   0.721   1.555
  427SOL    HW2 3353   3.708   0.706   1.572
  427SOL     MW 3354   3.789   0.693   1.602
  428SOL     OW 3355   1.699   0.664   3.595
  428SOL    HW1 3356   1.614   0.704   3.613
  428SOL    HW2 3357   1.679   0.579   3.557
  428SOL     MW 3358   1.686   0.658   3.592
  429SOL     OW 3359   5.250   0.059   5.792
  429SOL    HW1 3360   5.335   0.069   5.749
  429SOL    HW2 3361   5.187   0.053   5.721
  429SOL     MW 3362   5.253   0.061   5.778
  430SOL     OW 3363   4.119   5.055   4.130
  430SOL    HW1 3364   4.173   4.976   4.129
  430SOL    HW2 3365   4.029   5.023   4.128
  430SOL     MW 3366   4.115   5.041   4.130
  431SOL     OW 3367   1.976   5.866   4.069
  431SOL    HW1 3368   1.912   5.936   4.059
  431SOL    HW2 3369   1.965   5.813   3.990
  431SOL     MW 3370   1.966   5.868   4.057
  432SOL     OW 3371   1.240   3.040   3.344
  432SOL    HW1 3372   1.327   3.000   3.341
  432SOL    HW2 3373   1.253   3.128   3.310
  432SOL     MW 3374   1.253   3.046   3.339
  433SOL     OW 3375   2.235   4.401   5.569
  433SOL    HW1 3376   2.310   4.404   5.510
  433SOL    HW2 3377   2.203   4.311   5.563
  433SOL     MW 3378   2.241   4.390   5.561
  434SOL     OW 3379   0.122   2.489   1.407
  434SOL    HW1 3380   0.099   2.398   1.424
  434SOL    HW2 3381   0.046   2.539   1.439
  434SOL     MW 3382   0.109   2.484   1.413
  435SOL     OW 3383   5.180   6.086   5.471
  435SOL    HW1 3384   5.232   6.060   5.395
  435SOL    HW2 3385   5.198   6.019   5.537
  435SOL     MW 3386   5.189   6.074   5.470
  436SOL     OW 3387   4.956   6.197   2.104
  436SOL    HW1 3388   4.867   6.232   2.106
  436SOL    HW2 3389   4.973   6.179   2.012
  436SOL     MW 3390   4.947   6.200   2.093
  437SOL     OW 3391   2.497   5.776   6.238
  437SOL    HW1 3392   2.514   5.870   6.246
  437SOL    HW2 3393   2.584   5.736   6.240
  437SOL     MW 3394   2.511   5.783   6.239
  438SOL     OW 3395   0.937   0.283   0.958
  438SOL    HW1 3396   0.849   0.282   0.922
  438SOL    HW2 3397   0.994   0.295   0.881
  438SOL     MW 3398   0.933   0.285   0.943
  439SOL     OW 3399   3.404   1.207   2.189
  439SOL    HW1 3400   3.369   1.296   2.181
  439SOL    HW2 3401   3.337   1.151   2.148
  439SOL     MW 3402   3.391   1.211   2.183
  440SOL     OW 3403   6.290   2.078   1.128
  440SOL    HW1 3404   6.236   2.004   1.157
  440SOL    HW2 3405   6.374   2.039   1.106
  440SOL     MW 3406   6.294   2.064   1.129
  441SOL     OW 3407   2.122   3.982   2.132
  441SOL    HW1 3408   2.067   3.906   2.115
  441SOL    HW2 3409   2.183   3.984   2.058
  441SOL     MW 3410   2.122   3.973   2.120
  442SOL     OW 3411   6.105   0.082   4.349
  442SOL    HW1 3412   6.095   0.038   4.265
  442SOL    HW2 3413   6.173   0.148   4.335
  442SOL     MW 3414   6.112   0.085   4.337
  443SOL     OW 3415   5.642   0.115   5.912
  443SOL    HW1 3416   5.722   0.064   5.925
  443SOL    HW2 3417   5.572   0.049   5.912
  443SOL     MW 3418   5.643   0.100   5.914
  444SOL     OW 3419   5.929   0.010   1.909
  444SOL    HW1 3420   5.999   0.075   1.906
  444SOL    HW2 3421   5.975  -0.075   1.906
  444SOL     MW 3422   5.944   0.007   1.909
  445SOL     OW 3423   0.206   4.693   0.070
  445SOL    HW1 3424   0.228   4.708   0.162
  445SOL    HW2 3425   0.218   4.779   0.029
  445SOL     MW 3426   0.210   4.706   0.077
  446SOL     OW 3427   1.832   5.995   0.059
  446SOL    HW1 3428   1.781   5.926   0.015
  446SOL    HW2 3429   1.868   6.047  -0.013
  446SOL     MW 3430   1.830   5.993   0.044
  447SOL     OW 3431   3.371   1.942   0.007
  447SOL    HW1 3432   3.310   1.935  -0.067
  447SOL    HW2 3433   3.448   1.986  -0.030
  447SOL     MW 3434   3.373   1.947  -0.007
  448SOL     OW 3435   3.584   1.231   4.822
  448SOL    HW1 3436   3.642   1.230   4.899
  448SOL    HW2 3437   3.539   1.146   4.826
  448SOL     MW 3438   3.586   1.220   4.833
  449SOL     OW 3439   6.195   1.322   5.966
  449SOL    HW1 3440   6.172   1.401   6.014
  449SOL    HW2 3441   6.176   1.251   6.027
  449SOL     MW 3442   6.189   1.323   5.980
  450SOL     OW 3443   2.087   5.449   6.261
  450SOL    HW1 3444   2.024   5.415   6.197
  450SOL    HW2 3445   2.068   5.543   6.264
  450SOL     MW 3446   2.076   5.457   6.253
  451SOL     OW 3447   4.557   5.148   3.900
  451SOL    HW1 3448   4.475   5.103   3.919
  451SOL    HW2 3449   4.608   5.084   3.850
  451SOL     MW 3450   4.553   5.134   3.896
  452SOL     OW 3451   3.445   4.470   0.997
  452SOL    HW1 3452   3.441   4.563   1.018
  452SOL    HW2 3453   3.369   4.432   1.042
  452SOL     MW 3454   3.434   4.477   1.005
  453SOL     OW 3455   3.461   5.828   1.586
  453SOL    HW1 3456   3.368   5.824   1.562
  453SOL    HW2 3457   3.467   5.903   1.645
  453SOL     MW 3458   3.450   5.837   1.590
  454SOL     OW 3459   1.662   3.920   3.195
  454SOL    HW1 3460   1.605   3.862   3.145
  454SOL    HW2 3461   1.666   3.880   3.282
  454SOL     MW 3462   1.655   3.908   3.200
  455SOL     OW 3463   5.577   3.086   4.655
  455SOL    HW1 3464   5.574   3.156   4.590
  455SOL    HW2 3465   5.577   3.131   4.740
  455SOL     MW 3466   5.576   3.101   4.658
  456SOL     OW 3467   0.907   1.044   4.888
  456SOL    HW1 3468   0.908   0.949   4.881
  456SOL    HW2 3469   0.947   1.075   4.807
  456SOL     MW 3470   0.912   1.036   4.877
  457SOL     OW 3471   1.454   3.896   1.047
  457SOL    HW1 3472   1.435   3.899   0.953
  457SOL    HW2 3473   1.447   3.804   1.070
  457SOL     MW 3474   1.450   3.885   1.038
  458SOL     OW 3475   3.425   1.419   0.773
  458SOL    HW1 3476   3.484   1.467   0.831
  458SOL    HW2 3477   3.456   1.329   0.776
  458SOL     MW 3478   3.436   1.413   0.781
  459SOL     OW 3479   0.083   3.348   1.712
  459SOL    HW1 3480   0.122   3.377   1.629
  459SOL    HW2 3481   0.041   3.265   1.690
  459SOL     MW 3482   0.083   3.341   1.698
  460SOL     OW 3483   5.518   2.096   6.104
  460SOL    HW1 3484   5.527   2.119   6.012
  460SOL    HW2 3485   5.563   2.166   6.151
  460SOL     MW 3486   5.525   2.108   6.098
  461SOL     OW 3487   1.842   1.379   0.056
  461SOL    HW1 3488   1.854   1.474   0.052
  461SOL    HW2 3489   1.894   1.352   0.131
  461SOL     MW 3490   1.850   1.388   0.065
  462SOL     OW 3491   4.623   5.801   1.160
  462SOL    HW1 3492   4.589   5.726   1.112
  462SOL    HW2 3493   4.668   5.764   1.236
  462SOL     MW 3494   4.625   5.787   1.163
  463SOL     OW 3495   1.782   0.044   0.023
  463SOL    HW1 3496   1.784   0.130  -0.020
  463SOL    HW2 3497   1.795  -0.019  -0.048
  463SOL     MW 3498   1.784   0.047   0.008
  464SOL     OW 3499   1.767   1.635   2.222
  464SOL    HW1 3500   1.820   1.677   2.154
  464SOL    HW2 3501   1.679   1.670   2.209
  464SOL     MW 3502   1.762   1.645   2.211
  465SOL     OW 3503   2.908   0.274   2.622
  465SOL    HW1 3504   2.987   0.302   2.575
  465SOL    HW2 3505   2.928   0.185   2.651
  465SOL     MW 3506   2.921   0.266   2.620
  466SOL     OW 3507   3.195   3.386   4.815
  466SOL    HW1 3508   3.103   3.365   4.800
  466SOL    HW2 3509   3.231   3.308   4.857
  466SOL     MW 3510   3.188   3.373   4.818
  467SOL     OW 3511   3.500   3.868   4.736
  467SOL    HW1 3512   3.445   3.845   4.811
  467SOL    HW2 3513   3.467   3.953   4.707
  467SOL     MW 3514   3.489   3.876   4.742
  468SOL     OW 3515   2.113   4.522   5.013
  468SOL    HW1 3516   2.137   4.536   5.104
  468SOL    HW2 3517   2.193   4.492   4.970
  468SOL     MW 3518   2.126   4.520   5.019
  469SOL     OW 3519   3.088   1.180   4.832
  469SOL    HW1 3520   3.151   1.246   4.863
  469SOL    HW2 3521   3.117   1.099   4.872
  469SOL     MW 3522   3.100   1.178   4.841
  470SOL     OW 3523   1.882   5.736   2.668
  470SOL    HW1 3524   1.821   5.735   2.742
  470SOL    HW2 3525   1.933   5.816   2.681
  470SOL     MW 3526   1.881   5.746   2.679
  471SOL     OW 3527   5.919   5.234   2.227
  471SOL    HW1 3528   5.933   5.328   2.240
  471SOL    HW2 3529   5.960   5.215   2.143
  471SOL     MW 3530   5.926   5.244   2.218
  472SOL     OW 3531   4.996   0.375   3.893
  472SOL    HW1 3532   4.929   0.315   3.924
  472SOL    HW2 3533   4.974   0.388   3.800
  472SOL     MW 3534   4.984   0.368   3.885
  473SOL     OW 3535   1.335   2.300   2.747
  473SOL    HW1 3536   1.342   2.226   2.807
  473SOL    HW2 3537   1.274   2.360   2.790
  473SOL     MW 3538   1.328   2.298   2.760
  474SOL     OW 3539   3.531   0.493   4.031
  474SOL    HW1 3540   3.449   0.518   4.074
  474SOL    HW2 3541   3.522   0.397   4.018
  474SOL     MW 3542   3.519   0.483   4.035
  475SOL     OW 3543   4.757   1.291   3.719
  475SOL    HW1 3544   4.848   1.263   3.714
  475SOL    HW2 3545   4.707   1.211   3.735
  475SOL     MW 3546   4.762   1.277   3.720
  476SOL     OW 3547   4.747   2.125   3.969
  476SOL    HW1 3548   4.656   2.109   3.994
  476SOL    HW2 3549   4.798   2.070   4.029
  476SOL     MW 3550   4.742   2.116   3.980
  477SOL     OW 3551   4.099   3.152   5.977
  477SOL    HW1 3552   4.087   3.058   5.993
  477SOL    HW2 3553   4.182   3.173   6.019
  477SOL     MW 3554   4.108   3.142   5.985
  478SOL     OW 3555   6.312   0.537   0.782
  478SOL    HW1 3556   6.235   0.512   0.733
  478SOL    HW2 3557   6.278   0.586   0.857
  478SOL     MW 3558   6.298   0.540   0.786
  479SOL     OW 3559   4.283   5.625   0.686
  479SOL    HW1 3560   4.299   5.638   0.593
  479SOL    HW2 3561   4.295   5.531   0.699
  479SOL     MW 3562   4.287   5.614   0.676
  480SOL     OW 3563   2.630   2.744   1.181
  480SOL    HW1 3564   2.706   2.800   1.198
  480SOL    HW2 3565   2.587   2.736   1.266
  480SOL     MW 3566   2.634   2.750   1.194
  481SOL     OW 3567   3.369   5.578   5.291
  481SOL    HW1 3568   3.463   5.589   5.278
  481SOL    HW2 3569   3.359   5.562   5.385
  481SOL     MW 3570   3.380   5.578   5.301
  482SOL     OW 3571   3.967   5.610   5.977
  482SOL    HW1 3572   3.902   5.611   6.048
  482SOL    HW2 3573   4.038   5.556   6.011
  482SOL     MW 3574   3.967   5.603   5.991
  483SOL     OW 3575   0.567   0.796   4.597
  483SOL    HW1 3576   0.523   0.758   4.520
  483SOL    HW2 3577   0.609   0.875   4.563
  483SOL     MW 3578   0.567   0.801   4.582
  484SOL     OW 3579   4.759   0.111   1.544
  484SOL    HW1 3580   4.844   0.150   1.522
  484SOL    HW2 3581   4.762   0.025   1.506
  484SOL     MW 3582   4.770   0.105   1.536
  485SOL     OW 3583   2.471   5.753   4.217
  485SOL    HW1 3584   2.533   5.814   4.178
  485SOL    HW2 3585   2.412   5.730   4.145
  485SOL     MW 3586   2.471   5.758   4.203
  486SOL     OW 3587   0.497   6.012   5.246
  486SOL    HW1 3588   0.506   6.107   5.252
  486SOL    HW2 3589   0.552   5.978   5.316
  486SOL     MW 3590   0.505   6.020   5.255
  487SOL     OW 3591   4.695   0.002   2.097
  487SOL    HW1 3592   4.698   0.086   2.052
  487SOL    HW2 3593   4.682  -0.063   2.028
  487SOL     MW 3594   4.694   0.005   2.083
  488SOL     OW 3595   3.792   1.453   1.413
  488SOL    HW1 3596   3.798   1.465   1.508
  488SOL    HW2 3597   3.811   1.539   1.377
  488SOL     MW 3598   3.795   1.465   1.421
  489SOL     OW 3599   3.011   0.155   4.710
  489SOL    HW1 3600   3.070   0.184   4.779
  489SOL    HW2 3601   2.941   0.219   4.708
  489SOL     MW 3602   3.010   0.167   4.718
  490SOL     OW 3603   3.176   5.427   4.405
  490SOL    HW1 3604   3.105   5.435   4.341
  490SOL    HW2 3605   3.231   5.357   4.370
  490SOL     MW 3606   3.174   5.419   4.392
  491SOL     OW 3607   3.263   5.698   5.672
  491SOL    HW1 3608   3.275   5.621   5.616
  491SOL    HW2 3609   3.346   5.744   5.667
  491SOL     MW 3610   3.275   5.694   5.664
  492SOL     OW 3611   5.402   6.220   3.993
  492SOL    HW1 3612   5.323   6.267   4.017
  492SOL    HW2 3613   5.394   6.135   4.037
  492SOL     MW 3614   5.391   6.215   4.002
  493SOL     OW 3615   3.631   5.548   5.173
  493SOL    HW1 3616   3.717   5.530   5.212
  493SOL    HW2 3617   3.624   5.484   5.102
  493SOL     MW 3618   3.641   5.537   5.169
  494SOL     OW 3619   0.885   4.865   4.904
  494SOL    HW1 3620   0.954   4.836   4.845
  494SOL    HW2 3621   0.918   4.844   4.991
  494SOL     MW 3622   0.898   4.858   4.908
  495SOL     OW 3623   0.551   3.457   6.297
  495SOL    HW1 3624   0.537   3.414   6.381
  495SOL    HW2 3625   0.508   3.542   6.304
  495SOL     MW 3626   0.544   3.462   6.308
  496SOL     OW 3627   4.620   0.174   4.356
  496SOL    HW1 3628   4.610   0.085   4.390
  496SOL    HW2 3629   4.618   0.230   4.433
  496SOL     MW 3630   4.618   0.170   4.370
  497SOL     OW 3631   0.022   3.906   1.101
  497SOL    HW1 3632   0.035   3.815   1.074
  497SOL    HW2 3633   0.029   3.956   1.020
  497SOL     MW 3634   0.025   3.901   1.087
  498SOL     OW 3635   2.027   5.494   3.092
  498SOL    HW1 3636   1.931   5.490   3.093
  498SOL    HW2 3637   2.047   5.587   3.078
  498SOL     MW 3638   2.017   5.505   3.090
  499SOL     OW 3639   4.283   2.739   0.329
  499SOL    HW1 3640   4.212   2.707   0.274
  499SOL    HW2 3641   4.321   2.660   0.368
  499SOL     MW 3642   4.279   2.724   0.327
  500SOL     OW 3643   0.044   0.796   3.628
  500SOL    HW1 3644   0.102   0.799   3.552
  500SOL    HW2 3645   0.103   0.782   3.702
  500SOL     MW 3646   0.059   0.795   3.627
  501SOL     OW 3647   5.874   4.858   4.681
  501SOL    HW1 3648   5.898   4.766   4.689
  501SOL    HW2 3649   5.816   4.861   4.604
  501SOL     MW 3650   5.869   4.847   4.672
  502SOL     OW 3651   0.489   4.358   0.102
  502SOL    HW1 3652   0.440   4.345   0.021
  502SOL    HW2 3653   0.507   4.269   0.134
  502SOL     MW 3654   0.485   4.345   0.096
  503SOL     OW 3655   0.392   1.518   3.639
  503SOL    HW1 3656   0.317   1.538   3.584
  503SOL    HW2 3657   0.378   1.428   3.668
  503SOL     MW 3658   0.381   1.509   3.636
  504SOL     OW 3659   1.263   5.094   6.104
  504SOL    HW1 3660   1.290   5.186   6.092
  504SOL    HW2 3661   1.282   5.052   6.020
  504SOL     MW 3662   1.269   5.101   6.092
  505SOL     OW 3663   3.895   4.397   1.910
  505SOL    HW1 3664   3.927   4.462   1.848
  505SOL    HW2 3665   3.935   4.315   1.881
  505SOL     MW 3666   3.904   4.395   1.899
  506SOL     OW 3667   0.765   0.586   6.125
  506SOL    HW1 3668   0.846   0.585   6.176
  506SOL    HW2 3669   0.724   0.670   6.146
  506SOL     MW 3670   0.770   0.596   6.134
  507SOL     OW 3671   3.829   0.492   5.178
  507SOL    HW1 3672   3.760   0.449   5.227
  507SOL    HW2 3673   3.809   0.585   5.185
  507SOL     MW 3674   3.818   0.497   5.185
  508SOL     OW 3675   0.320   3.328   4.265
  508SOL    HW1 3676   0.243   3.271   4.257
  508SOL    HW2 3677   0.384   3.290   4.204
  508SOL     MW 3678   0.318   3.316   4.256
  509SOL     OW 3679   2.048   0.556   1.919
  509SOL    HW1 3680   2.091   0.473   1.941
  509SOL    HW2 3681   2.112   0.604   1.868
  509SOL     MW 3682   2.061   0.552   1.916
  510SOL     OW 3683   5.944   2.004   5.113
  510SOL    HW1 3684   5.900   1.950   5.047
  510SOL    HW2 3685   5.896   2.086   5.113
  510SOL     MW 3686   5.932   2.007   5.105
  511SOL     OW 3687   0.712   5.413   1.538
  511SOL    HW1 3688   0.643   5.375   1.592
  511SOL    HW2 3689   0.695   5.507   1.540
  511SOL     MW 3690   0.701   5.420   1.545
  512SOL     OW 3691   5.176   0.021   1.927
  512SOL    HW1 3692   5.160   0.107   1.888
  512SOL    HW2 3693   5.211  -0.032   1.856
  512SOL     MW 3694   5.178   0.025   1.913
  513SOL     OW 3695   5.716   6.298   2.965
  513SOL    HW1 3696   5.765   6.217   2.978
  513SOL    HW2 3697   5.738   6.352   3.041
  513SOL     MW 3698   5.725   6.294   2.977
  514SOL     OW 3699   5.499   2.066   4.338
  514SOL    HW1 3700   5.514   2.107   4.423
  514SOL    HW2 3701   5.570   2.003   4.329
  514SOL     MW 3702   5.510   2.063   4.347
  515SOL     OW 3703   4.198   6.211   5.740
  515SOL    HW1 3704   4.151   6.275   5.793
  515SOL    HW2 3705   4.154   6.213   5.655
  515SOL     MW 3706   4.186   6.219   5.736
  516SOL     OW 3707   1.901   4.374   4.834
  516SOL    HW1 3708   1.948   4.438   4.888
  516SOL    HW2 3709   1.836   4.336   4.893
  516SOL     MW 3710   1.899   4.377   4.849
  517SOL     OW 3711   4.120   5.236   4.581
  517SOL    HW1 3712   4.123   5.234   4.485
  517SOL    HW2 3713   4.041   5.285   4.601
  517SOL     MW 3714   4.111   5.242   4.571
  518SOL     OW 3715   4.241   0.593   4.903
  518SOL    HW1 3716   4.329   0.572   4.873
  518SOL    HW2 3717   4.216   0.520   4.959
  518SOL     MW 3718   4.249   0.581   4.906
  519SOL     OW 3719   3.628   4.527   4.004
  519SOL    HW1 3720   3.626   4.597   3.939
  519SOL    HW2 3721   3.546   4.480   3.992
  519SOL     MW 3722   3.618   4.530   3.995
  520SOL     OW 3723   5.284   5.271   5.445
  520SOL    HW1 3724   5.341   5.224   5.384
  520SOL    HW2 3725   5.294   5.363   5.421
  520SOL     MW 3726   5.292   5.277   5.434
  521SOL     OW 3727   0.322   2.052   3.584
  521SOL    HW1 3728   0.326   2.144   3.559
  521SOL    HW2 3729   0.409   2.017   3.563
  521SOL     MW 3730   0.334   2.059   3.578
  522SOL     OW 3731   4.182   1.441   5.768
  522SOL    HW1 3732   4.276   1.461   5.763
  522SOL    HW2 3733   4.139   1.519   5.731
  522SOL     MW 3734   4.189   1.454   5.763
  523SOL     OW 3735   1.292   3.463   3.047
  523SOL    HW1 3736   1.349   3.484   2.974
  523SOL    HW2 3737   1.341   3.400   3.100
  523SOL     MW 3738   1.306   3.458   3.044
  524SOL     OW 3739   0.408   0.520   3.162
  524SOL    HW1 3740   0.394   0.550   3.252
  524SOL    HW2 3741   0.320   0.503   3.129
  524SOL     MW 3742   0.395   0.522   3.170
  525SOL     OW 3743   6.207   3.001   2.174
  525SOL    HW1 3744   6.149   2.963   2.240
  525SOL    HW2 3745   6.196   2.946   2.097
  525SOL     MW 3746   6.198   2.989   2.173
  526SOL     OW 3747   5.358   3.594   6.097
  526SOL    HW1 3748   5.322   3.535   6.163
  526SOL    HW2 3749   5.294   3.665   6.091
  526SOL     MW 3750   5.345   3.595   6.105
  527SOL     OW 3751   4.440   5.316   4.410
  527SOL    HW1 3752   4.368   5.274   4.363
  527SOL    HW2 3753   4.414   5.311   4.502
  527SOL     MW 3754   4.427   5.310   4.416
  528SOL     OW 3755   0.278   6.286   3.034
  528SOL    HW1 3756   0.200   6.236   3.055
  528SOL    HW2 3757   0.348   6.221   3.032
  528SOL     MW 3758   0.277   6.271   3.037
  529SOL     OW 3759   4.304   1.773   1.884
  529SOL    HW1 3760   4.238   1.831   1.847
  529SOL    HW2 3761   4.374   1.771   1.819
  529SOL     MW 3762   4.304   1.780   1.871
  530SOL     OW 3763   0.027   3.333   5.342
  530SOL    HW1 3764   0.069   3.248   5.329
  530SOL    HW2 3765  -0.031   3.343   5.267
  530SOL     MW 3766   0.025   3.323   5.331
  531SOL     OW 3767   5.712   1.444   5.948
  531SOL    HW1 3768   5.655   1.446   5.871
  531SOL    HW2 3769   5.655   1.472   6.020
  531SOL     MW 3770   5.697   1.448   5.947
  532SOL     OW 3771   0.598   4.908   5.786
  532SOL    HW1 3772   0.539   4.837   5.809
  532SOL    HW2 3773   0.647   4.925   5.867
  532SOL     MW 3774   0.597   4.901   5.800
  533SOL     OW 3775   2.677   4.262   1.332
  533SOL    HW1 3776   2.755   4.318   1.328
  533SOL    HW2 3777   2.620   4.296   1.263
  533SOL     MW 3778   2.680   4.273   1.323
  534SOL     OW 3779   1.472   2.806   5.682
  534SOL    HW1 3780   1.527   2.753   5.625
  534SOL    HW2 3781   1.412   2.850   5.623
  534SOL     MW 3782   1.471   2.805   5.667
  535SOL     OW 3783   4.946   0.286   2.197
  535SOL    HW1 3784   4.929   0.296   2.291
  535SOL    HW2 3785   5.013   0.219   2.191
  535SOL     MW 3786   4.953   0.280   2.208
  536SOL     OW 3787   2.202   2.664   5.223
  536SOL    HW1 3788   2.234   2.575   5.206
  536SOL    HW2 3789   2.108   2.659   5.207
  536SOL     MW 3790   2.194   2.652   5.219
  537SOL     OW 3791   0.915   4.238   1.054
  537SOL    HW1 3792   0.902   4.322   1.010
  537SOL    HW2 3793   0.829   4.196   1.051
  537SOL     MW 3794   0.902   4.244   1.048
  538SOL     OW 3795   3.958   0.903   0.802
  538SOL    HW1 3796   3.870   0.924   0.773
  538SOL    HW2 3797   3.977   0.966   0.870
  538SOL     MW 3798   3.949   0.913   0.807
  539SOL     OW 3799   5.360   4.976   5.852
  539SOL    HW1 3800   5.297   5.023   5.798
  539SOL    HW2 3801   5.332   4.993   5.942
  539SOL     MW 3802   5.348   4.984   5.857
  540SOL     OW 3803   2.844   1.811   0.069
  540SOL    HW1 3804   2.767   1.787   0.121
  540SOL    HW2 3805   2.809   1.823  -0.020
  540SOL     MW 3806   2.829   1.809   0.064
  541SOL     OW 3807   1.619   1.055   1.387
  541SOL    HW1 3808   1.683   1.117   1.421
  541SOL    HW2 3809   1.594   1.091   1.302
  541SOL     MW 3810   1.624   1.067   1.380
  542SOL     OW 3811   5.132   4.344   2.438
  542SOL    HW1 3812   5.145   4.253   2.412
  542SOL    HW2 3813   5.088   4.385   2.364
  542SOL     MW 3814   5.128   4.338   2.425
  543SOL     OW 3815   3.219   4.183   4.260
  543SOL    HW1 3816   3.197   4.275   4.250
  543SOL    HW2 3817   3.315   4.181   4.256
  543SOL     MW 3818   3.229   4.195   4.258
  544SOL     OW 3819   4.613   6.224   4.449
  544SOL    HW1 3820   4.702   6.240   4.478
  544SOL    HW2 3821   4.560   6.235   4.528
  544SOL     MW 3822   4.617   6.227   4.463
  545SOL     OW 3823   1.103   4.444   4.615
  545SOL    HW1 3824   1.169   4.480   4.675
  545SOL    HW2 3825   1.057   4.379   4.667
  545SOL     MW 3826   1.106   4.441   4.629
  546SOL     OW 3827   5.322   4.136   5.221
  546SOL    HW1 3828   5.379   4.127   5.298
  546SOL    HW2 3829   5.376   4.106   5.148
  546SOL     MW 3830   5.337   4.131   5.222
  547SOL     OW 3831   1.810   5.164   5.161
  547SOL    HW1 3832   1.831   5.172   5.068
  547SOL    HW2 3833   1.759   5.084   5.167
  547SOL     MW 3834   1.806   5.155   5.150
  548SOL     OW 3835   0.380   0.371   5.582
  548SOL    HW1 3836   0.406   0.434   5.516
  548SOL    HW2 3837   0.313   0.416   5.634
  548SOL     MW 3838   0.375   0.385   5.580
  549SOL     OW 3839   3.356   5.194   0.427
  549SOL    HW1 3840   3.438   5.149   0.409
  549SOL    HW2 3841   3.341   5.181   0.520
  549SOL     MW 3842   3.364   5.187   0.436
  550SOL     OW 3843   1.561   5.346   3.059
  550SOL    HW1 3844   1.479   5.383   3.024
  550SOL    HW2 3845   1.593   5.288   2.989
  550SOL     MW 3846   1.554   5.343   3.045
  551SOL     OW 3847   2.887   0.266   0.707
  551SOL    HW1 3848   2.941   0.341   0.733
  551SOL    HW2 3849   2.875   0.216   0.787
  551SOL     MW 3850   2.892   0.269   0.721
  552SOL     OW 3851   4.212   1.669   2.449
  552SOL    HW1 3852   4.266   1.604   2.405
  552SOL    HW2 3853   4.238   1.664   2.541
  552SOL     MW 3854   4.222   1.660   2.455
  553SOL     OW 3855   1.675   0.785   1.364
  553SOL    HW1 3856   1.665   0.880   1.356
  553SOL    HW2 3857   1.619   0.761   1.438
  553SOL     MW 3858   1.667   0.794   1.373
  554SOL     OW 3859   2.712   1.276   0.253
  554SOL    HW1 3860   2.673   1.189   0.261
  554SOL    HW2 3861   2.806   1.259   0.258
  554SOL     MW 3862   2.719   1.262   0.255
  555SOL     OW 3863   3.397   0.937   5.815
  555SOL    HW1 3864   3.392   0.965   5.906
  555SOL    HW2 3865   3.313   0.894   5.798
  555SOL     MW 3866   3.386   0.935   5.824
  556SOL     OW 3867   1.252   1.582   4.462
  556SOL    HW1 3868   1.185   1.527   4.423
  556SOL    HW2 3869   1.215   1.670   4.462
  556SOL     MW 3870   1.239   1.586   4.457
  557SOL     OW 3871   3.407   2.719   1.037
  557SOL    HW1 3872   3.330   2.721   1.094
  557SOL    HW2 3873   3.388   2.784   0.969
  557SOL     MW 3874   3.395   2.728   1.035
  558SOL     OW 3875   5.778   2.981   5.439
  558SOL    HW1 3876   5.716   2.958   5.509
  558SOL    HW2 3877   5.805   3.071   5.460
  558SOL     MW 3878   5.773   2.990   5.451
  559SOL     OW 3879   6.007   2.406   5.841
  559SOL    HW1 3880   5.977   2.424   5.930
  559SOL    HW2 3881   6.081   2.465   5.828
  559SOL     MW 3882   6.013   2.416   5.850
  560SOL     OW 3883   3.151   0.690   2.493
  560SOL    HW1 3884   3.100   0.619   2.455
  560SOL    HW2 3885   3.222   0.646   2.539
  560SOL     MW 3886   3.154   0.676   2.494
  561SOL     OW 3887   0.944   0.545   1.364
  561SOL    HW1 3888   0.889   0.482   1.317
  561SOL    HW2 3889   0.882   0.589   1.422
  561SOL     MW 3890   0.929   0.543   1.366
  562SOL     OW 3891   0.999   5.842   2.693
  562SOL    HW1 3892   0.946   5.779   2.645
  562SOL    HW2 3893   0.936   5.905   2.728
  562SOL     MW 3894   0.984   5.842   2.691
  563SOL     OW 3895   5.689   2.638   0.719
  563SOL    HW1 3896   5.740   2.662   0.641
  563SOL    HW2 3897   5.616   2.587   0.685
  563SOL     MW 3898   5.686   2.635   0.705
  564SOL     OW 3899   3.315   3.452   1.039
  564SOL    HW1 3900   3.361   3.528   1.074
  564SOL    HW2 3901   3.329   3.383   1.105
  564SOL     MW 3902   3.323   3.453   1.052
  565SOL     OW 3903   3.248   2.774   4.970
  565SOL    HW1 3904   3.343   2.779   4.960
  565SOL    HW2 3905   3.218   2.865   4.960
  565SOL     MW 3906   3.256   2.786   4.967
  566SOL     OW 3907   0.416   0.817   0.446
  566SOL    HW1 3908   0.362   0.749   0.485
  566SOL    HW2 3909   0.403   0.808   0.351
  566SOL     MW 3910   0.408   0.807   0.439
  567SOL     OW 3911   2.347   5.585   3.346
  567SOL    HW1 3912   2.310   5.605   3.432
  567SOL    HW2 3913   2.363   5.491   3.348
  567SOL     MW 3914   2.344   5.576   3.357
  568SOL     OW 3915   3.707   1.236   0.551
  568SOL    HW1 3916   3.784   1.293   0.544
  568SOL    HW2 3917   3.658   1.252   0.470
  568SOL     MW 3918   3.711   1.245   0.539
  569SOL     OW 3919   5.070   4.996   2.271
  569SOL    HW1 3920   5.100   4.922   2.219
  569SOL    HW2 3921   5.065   5.068   2.208
  569SOL     MW 3922   5.073   4.996   2.256
  570SOL     OW 3923   1.626   4.587   0.967
  570SOL    HW1 3924   1.597   4.673   0.998
  570SOL    HW2 3925   1.590   4.580   0.878
  570SOL     MW 3926   1.618   4.597   0.960
  571SOL     OW 3927   4.266   3.533   0.757
  571SOL    HW1 3928   4.197   3.468   0.772
  571SOL    HW2 3929   4.343   3.497   0.800
  571SOL     MW 3930   4.267   3.520   0.764
  572SOL     OW 3931   1.006   5.004   0.152
  572SOL    HW1 3932   1.027   4.914   0.174
  572SOL    HW2 3933   0.958   5.037   0.228
  572SOL     MW 3934   1.003   4.997   0.165
  573SOL     OW 3935   5.064   0.704   4.252
  573SOL    HW1 3936   5.108   0.784   4.280
  573SOL    HW2 3937   5.109   0.678   4.172
  573SOL     MW 3938   5.075   0.711   4.246
  574SOL     OW 3939   5.300   4.352   4.238
  574SOL    HW1 3940   5.295   4.368   4.144
  574SOL    HW2 3941   5.273   4.261   4.249
  574SOL     MW 3942   5.296   4.342   4.228
  575SOL     OW 3943   6.078   2.647   3.155
  575SOL    HW1 3944   6.051   2.739   3.162
  575SOL    HW2 3945   6.048   2.620   3.068
  575SOL     MW 3946   6.071   2.655   3.145
  576SOL     OW 3947   0.194   2.503   5.798
  576SOL    HW1 3948   0.229   2.428   5.751
  576SOL    HW2 3949   0.206   2.577   5.738
  576SOL     MW 3950   0.200   2.503   5.784
  577SOL     OW 3951   3.931   3.460   0.169
  577SOL    HW1 3952   3.991   3.392   0.199
  577SOL    HW2 3953   3.978   3.503   0.097
  577SOL     MW 3954   3.945   3.457   0.163
  578SOL     OW 3955   1.190   5.253   1.749
  578SOL    HW1 3956   1.256   5.264   1.681
  578SOL    HW2 3957   1.107   5.254   1.702
  578SOL     MW 3958   1.188   5.254   1.734
  579SOL     OW 3959   3.993   3.262   5.411
  579SOL    HW1 3960   4.080   3.225   5.428
  579SOL    HW2 3961   3.933   3.189   5.426
  579SOL     MW 3962   3.996   3.248   5.415
  580SOL     OW 3963   1.230   4.922   0.421
  580SOL    HW1 3964   1.163   4.864   0.385
  580SOL    HW2 3965   1.181   4.998   0.452
  580SOL     MW 3966   1.215   4.924   0.421
  581SOL     OW 3967   4.185   4.311   3.729
  581SOL    HW1 3968   4.201   4.404   3.713
  581SOL    HW2 3969   4.252   4.266   3.676
  581SOL     MW 3970   4.196   4.317   3.720
  582SOL     OW 3971   2.087   5.476   2.426
  582SOL    HW1 3972   2.174   5.516   2.420
  582SOL    HW2 3973   2.031   5.533   2.373
  582SOL     MW 3974   2.091   5.489   2.418
  583SOL     OW 3975   1.623   3.606   2.143
  583SOL    HW1 3976   1.674   3.685   2.128
  583SOL    HW2 3977   1.685   3.534   2.132
  583SOL     MW 3978   1.637   3.607   2.140
  584SOL     OW 3979   5.697   3.578   2.271
  584SOL    HW1 3980   5.712   3.673   2.269
  584SOL    HW2 3981   5.783   3.540   2.286
  584SOL     MW 3982   5.710   3.585   2.272
  585SOL     OW 3983   2.167   4.653   2.815
  585SOL    HW1 3984   2.249   4.669   2.863
  585SOL    HW2 3985   2.098   4.681   2.875
  585SOL     MW 3986   2.169   4.659   2.829
  586SOL     OW 3987   4.561   4.513   2.772
  586SOL    HW1 3988   4.638   4.513   2.715
  586SOL    HW2 3989   4.591   4.557   2.852
  586SOL     MW 3990   4.575   4.519   2.775
  587SOL     OW 3991   4.804   0.486   2.696
  587SOL    HW1 3992   4.865   0.482   2.769
  587SOL    HW2 3993   4.845   0.434   2.627
  587SOL     MW 3994   4.817   0.479   2.696
  588SOL     OW 3995   0.806   6.256   5.058
  588SOL    HW1 3996   0.749   6.264   5.134
  588SOL    HW2 3997   0.894   6.267   5.092
  588SOL     MW 3998   0.810   6.258   5.072
  589SOL     OW 3999   5.539   2.711   2.371
  589SOL    HW1 4000   5.633   2.697   2.354
  589SOL    HW2 4001   5.514   2.779   2.310
  589SOL     MW 4002   5.548   2.718   2.361
  590SOL     OW 4003   2.830   3.831   2.569
  590SOL    HW1 4004   2.873   3.756   2.610
  590SOL    HW2 4005   2.766   3.792   2.510
  590SOL     MW 4006   2.827   3.816   2.567
  591SOL     OW 4007   0.908   6.279   3.304
  591SOL    HW1 4008   0.816   6.291   3.282
  591SOL    HW2 4009   0.912   6.291   3.398
  591SOL     MW 4010   0.897   6.282   3.313
  592SOL     OW 4011   5.469   4.900   5.331
  592SOL    HW1 4012   5.508   4.986   5.322
  592SOL    HW2 4013   5.439   4.897   5.422
  592SOL     MW 4014   5.470   4.910   5.341
  593SOL     OW 4015   1.297   1.297   2.458
  593SOL    HW1 4016   1.279   1.206   2.483
  593SOL    HW2 4017   1.210   1.338   2.458
  593SOL     MW 4018   1.283   1.291   2.461
  594SOL     OW 4019   5.255   4.910   4.629
  594SOL    HW1 4020   5.299   4.862   4.699
  594SOL    HW2 4021   5.322   4.966   4.591
  594SOL     MW 4022   5.269   4.911   4.633
  595SOL     OW 4023   4.731   3.127   0.808
  595SOL    HW1 4024   4.721   3.218   0.777
  595SOL    HW2 4025   4.746   3.077   0.728
  595SOL     MW 4026   4.732   3.132   0.794
  596SOL     OW 4027   3.429   2.523   1.275
  596SOL    HW1 4028   3.475   2.591   1.225
  596SOL    HW2 4029   3.355   2.569   1.315
  596SOL     MW 4030   3.425   2.538   1.274
  597SOL     OW 4031   0.868   4.826   2.437
  597SOL    HW1 4032   0.958   4.807   2.408
  597SOL    HW2 4033   0.828   4.871   2.362
  597SOL     MW 4034   0.875   4.829   2.424
  598SOL     OW 4035   1.836   2.313   4.375
  598SOL    HW1 4036   1.759   2.357   4.338
  598SOL    HW2 4037   1.908   2.375   4.362
  598SOL     MW 4038   1.835   2.327   4.369
  599SOL     OW 4039   0.059   3.111   1.383
  599SOL    HW1 4040   0.009   3.187   1.355
  599SOL    HW2 4041   0.037   3.043   1.319
  599SOL     MW 4042   0.050   3.112   1.371
  600SOL     OW 4043   2.006   2.522   1.590
  600SOL    HW1 4044   1.934   2.469   1.557
  600SOL    HW2 4045   2.068   2.526   1.518
  600SOL     MW 4046   2.004   2.516   1.577
  601SOL     OW 4047   2.926   3.830   0.427
  601SOL    HW1 4048   2.848   3.777   0.444
  601SOL    HW2 4049   2.898   3.893   0.361
  601SOL     MW 4050   2.913   3.831   0.421
  602SOL     OW 4051   3.905   0.850   1.811
  602SOL    HW1 4052   3.998   0.827   1.799
  602SOL    HW2 4053   3.859   0.796   1.746
  602SOL     MW 4054   3.911   0.840   1.801
  603SOL     OW 4055   2.243   0.322   1.637
  603SOL    HW1 4056   2.309   0.303   1.703
  603SOL    HW2 4057   2.240   0.418   1.633
  603SOL     MW 4058   2.251   0.332   1.645
  604SOL     OW 4059   2.024   4.850   3.193
  604SOL    HW1 4060   1.930   4.864   3.206
  604SOL    HW2 4061   2.052   4.924   3.141
  604SOL     MW 4062   2.015   4.861   3.188
  605SOL     OW 4063   2.966   4.519   3.940
  605SOL    HW1 4064   2.910   4.444   3.920
  605SOL    HW2 4065   2.911   4.595   3.921
  605SOL     MW 4066   2.951   4.519   3.935
  606SOL     OW 4067   5.146   3.984   3.712
  606SOL    HW1 4068   5.111   3.994   3.623
  606SOL    HW2 4069   5.191   4.067   3.729
  606SOL     MW 4070   5.147   3.996   3.703
  607SOL     OW 4071   4.097   0.670   3.398
  607SOL    HW1 4072   4.125   0.660   3.307
  607SOL    HW2 4073   4.119   0.760   3.418
  607SOL     MW 4074   4.104   0.681   3.389
  608SOL     OW 4075   3.436   0.299   0.946
  608SOL    HW1 4076   3.351   0.339   0.960
  608SOL    HW2 4077   3.418   0.204   0.948
  608SOL     MW 4078   3.423   0.292   0.948
  609SOL     OW 4079   1.437   5.729   1.036
  609SOL    HW1 4080   1.387   5.738   1.117
  609SOL    HW2 4081   1.428   5.637   1.011
  609SOL     MW 4082   1.429   5.719   1.043
  610SOL     OW 4083   5.258   3.449   6.286
  610SOL    HW1 4084   5.199   3.518   6.315
  610SOL    HW2 4085   5.255   3.384   6.356
  610SOL     MW 4086   5.250   3.449   6.299
  611SOL     OW 4087   4.800   2.169   0.492
  611SOL    HW1 4088   4.729   2.162   0.428
  611SOL    HW2 4089   4.844   2.251   0.469
  611SOL     MW 4090   4.796   2.179   0.481
  612SOL     OW 4091   3.800   6.118   4.159
  612SOL    HW1 4092   3.720   6.163   4.185
  612SOL    HW2 4093   3.774   6.027   4.148
  612SOL     MW 4094   3.787   6.112   4.161
  613SOL     OW 4095   4.180   4.295   1.484
  613SOL    HW1 4096   4.221   4.226   1.432
  613SOL    HW2 4097   4.231   4.374   1.463
  613SOL     MW 4098   4.192   4.296   1.475
  614SOL     OW 4099   3.171   1.642   5.703
  614SOL    HW1 4100   3.133   1.725   5.731
  614SOL    HW2 4101   3.124   1.575   5.753
  614SOL     MW 4102   3.160   1.644   5.713
  615SOL     OW 4103   2.485   5.748   5.198
  615SOL    HW1 4104   2.424   5.822   5.193
  615SOL    HW2 4105   2.571   5.786   5.181
  615SOL     MW 4106   2.488   5.762   5.196
  616SOL     OW 4107   3.067   2.360   5.250
  616SOL    HW1 4108   3.027   2.282   5.211
  616SOL    HW2 4109   3.013   2.432   5.220
  616SOL     MW 4110   3.055   2.359   5.241
  617SOL     OW 4111   6.236   1.917   3.482
  617SOL    HW1 4112   6.182   1.887   3.556
  617SOL    HW2 4113   6.213   2.009   3.472
  617SOL     MW 4114   6.226   1.925   3.490
  618SOL     OW 4115   2.371   5.631   2.756
  618SOL    HW1 4116   2.280   5.616   2.731
  618SOL    HW2 4117   2.403   5.545   2.783
  618SOL     MW 4118   2.364   5.618   2.756
  619SOL     OW 4119   4.899   5.046   2.474
  619SOL    HW1 4120   4.951   4.995   2.411
  619SOL    HW2 4121   4.885   5.130   2.431
  619SOL     MW 4122   4.904   5.050   2.460
  620SOL     OW 4123   4.099   2.618   1.228
  620SOL    HW1 4124   4.155   2.696   1.237
  620SOL    HW2 4125   4.050   2.633   1.147
  620SOL     MW 4126   4.100   2.630   1.219
  621SOL     OW 4127   1.299   1.120   3.966
  621SOL    HW1 4128   1.392   1.138   3.950
  621SOL    HW2 4129   1.279   1.047   3.906
  621SOL     MW 4130   1.308   1.113   3.956
  622SOL     OW 4131   0.012   0.201   0.684
  622SOL    HW1 4132  -0.005   0.295   0.671
  622SOL    HW2 4133   0.000   0.188   0.778
  622SOL     MW 4134   0.008   0.211   0.694
  623SOL     OW 4135   5.544   5.490   5.017
  623SOL    HW1 4136   5.513   5.581   5.024
  623SOL    HW2 4137   5.465   5.437   5.023
  623SOL     MW 4138   5.530   5.495   5.019
  624SOL     OW 4139   1.833   2.193   0.740
  624SOL    HW1 4140   1.795   2.136   0.674
  624SOL    HW2 4141   1.768   2.194   0.811
  624SOL     MW 4142   1.820   2.185   0.741
  625SOL     OW 4143   4.644   0.814   1.823
  625SOL    HW1 4144   4.574   0.836   1.762
  625SOL    HW2 4145   4.697   0.893   1.828
  625SOL     MW 4146   4.642   0.827   1.816
  626SOL     OW 4147   4.181   0.966   1.514
  626SOL    HW1 4148   4.179   0.934   1.605
  626SOL    HW2 4149   4.116   1.037   1.513
  626SOL     MW 4150   4.172   0.970   1.526
  627SOL     OW 4151   1.498   5.240   0.295
  627SOL    HW1 4152   1.423   5.294   0.320
  627SOL    HW2 4153   1.560   5.300   0.255
  627SOL     MW 4154   1.496   5.254   0.293
  628SOL     OW 4155   0.969   5.033   3.723
  628SOL    HW1 4156   1.029   5.106   3.735
  628SOL    HW2 4157   0.936   5.043   3.634
  628SOL     MW 4158   0.972   5.043   3.713
  629SOL     OW 4159   5.218   0.439   2.408
  629SOL    HW1 4160   5.309   0.460   2.430
  629SOL    HW2 4161   5.223   0.349   2.374
  629SOL     MW 4162   5.230   0.430   2.406
  630SOL     OW 4163   2.492   4.672   5.439
  630SOL    HW1 4164   2.455   4.682   5.526
  630SOL    HW2 4165   2.479   4.579   5.418
  630SOL     MW 4166   2.485   4.661   5.447
  631SOL     OW 4167   6.061   2.342   2.258
  631SOL    HW1 4168   6.015   2.390   2.328
  631SOL    HW2 4169   5.990   2.307   2.203
  631SOL     MW 4170   6.046   2.344   2.260
  632SOL     OW 4171   0.444   1.063   6.099
  632SOL    HW1 4172   0.491   1.142   6.073
  632SOL    HW2 4173   0.400   1.088   6.181
  632SOL     MW 4174   0.444   1.076   6.106
  633SOL     OW 4175   4.854   5.470   3.010
  633SOL    HW1 4176   4.795   5.543   3.029
  633SOL    HW2 4177   4.916   5.506   2.947
  633SOL     MW 4178   4.854   5.484   3.004
  634SOL     OW 4179   1.297   3.611   0.290
  634SOL    HW1 4180   1.281   3.696   0.248
  634SOL    HW2 4181   1.301   3.549   0.217
  634SOL     MW 4182   1.296   3.614   0.275
  635SOL     OW 4183   2.705   2.634   1.827
  635SOL    HW1 4184   2.716   2.611   1.735
  635SOL    HW2 4185   2.788   2.675   1.852
  635SOL     MW 4186   2.717   2.636   1.819
  636SOL     OW 4187   2.200   3.529   6.302
  636SOL    HW1 4188   2.247   3.610   6.286
  636SOL    HW2 4189   2.216   3.476   6.224
  636SOL     MW 4190   2.208   3.533   6.290
  637SOL     OW 4191   4.140   5.527   5.455
  637SOL    HW1 4192   4.198   5.525   5.378
  637SOL    HW2 4193   4.188   5.579   5.519
  637SOL     MW 4194   4.154   5.533   5.453
  638SOL     OW 4195   5.526   4.047   5.042
  638SOL    HW1 4196   5.525   4.077   4.951
  638SOL    HW2 4197   5.597   3.983   5.045
  638SOL     MW 4198   5.535   4.043   5.030
  639SOL     OW 4199   2.351   1.734   5.152
  639SOL    HW1 4200   2.325   1.686   5.073
  639SOL    HW2 4201   2.363   1.824   5.123
  639SOL     MW 4202   2.349   1.739   5.138
  640SOL     OW 4203   5.182   0.625   1.911
  640SOL    HW1 4204   5.177   0.696   1.847
  640SOL    HW2 4205   5.163   0.667   1.995
  640SOL     MW 4206   5.179   0.639   1.913
  641SOL     OW 4207   4.489   3.445   1.609
  641SOL    HW1 4208   4.440   3.461   1.689
  641SOL    HW2 4209   4.506   3.533   1.574
  641SOL     MW 4210   4.485   3.458   1.615
  642SOL     OW 4211   3.145   0.942   2.460
  642SOL    HW1 4212   3.154   0.855   2.501
  642SOL    HW2 4213   3.224   0.989   2.488
  642SOL     MW 4214   3.157   0.937   2.469
  643SOL     OW 4215   2.311   4.904   1.758
  643SOL    HW1 4216   2.333   4.855   1.679
  643SOL    HW2 4217   2.278   4.988   1.726
  643SOL     MW 4218   2.310   4.908   1.744
  644SOL     OW 4219   6.152   3.049   4.250
  644SOL    HW1 4220   6.076   3.001   4.283
  644SOL    HW2 4221   6.144   3.042   4.155
  644SOL     MW 4222   6.141   3.042   4.242
  645SOL     OW 4223   4.063   5.328   2.619
  645SOL    HW1 4224   3.997   5.283   2.565
  645SOL    HW2 4225   4.053   5.420   2.596
  645SOL     MW 4226   4.053   5.334   2.609
  646SOL     OW 4227   5.853   3.477   3.937
  646SOL    HW1 4228   5.810   3.562   3.943
  646SOL    HW2 4229   5.937   3.489   3.983
  646SOL     MW 4230   5.858   3.489   3.944
  647SOL     OW 4231   3.364   2.646   5.714
  647SOL    HW1 4232   3.437   2.588   5.691
  647SOL    HW2 4233   3.397   2.698   5.788
  647SOL     MW 4234   3.377   2.645   5.721
  648SOL     OW 4235   4.093   1.637   0.107
  648SOL    HW1 4236   4.012   1.658   0.060
  648SOL    HW2 4237   4.079   1.549   0.142
  648SOL     MW 4238   4.080   1.629   0.105
  649SOL     OW 4239   5.497   5.771   5.069
  649SOL    HW1 4240   5.563   5.830   5.033
  649SOL    HW2 4241   5.487   5.798   5.160
  649SOL     MW 4242   5.504   5.782   5.076
  650SOL     OW 4243   4.911   2.195   3.738
  650SOL    HW1 4244   4.855   2.170   3.812
  650SOL    HW2 4245   4.877   2.279   3.710
  650SOL     MW 4246   4.899   2.202   3.744
  651SOL     OW 4247   0.112   1.330   5.791
  651SOL    HW1 4248   0.112   1.425   5.782
  651SOL    HW2 4249   0.051   1.312   5.862
  651SOL     MW 4250   0.104   1.339   5.799
  652SOL     OW 4251   0.650   1.144   1.767
  652SOL    HW1 4252   0.597   1.208   1.815
  652SOL    HW2 4253   0.676   1.080   1.833
  652SOL     MW 4254   0.647   1.144   1.781
  653SOL     OW 4255   0.459   4.656   5.867
  653SOL    HW1 4256   0.440   4.683   5.957
  653SOL    HW2 4257   0.505   4.572   5.876
  653SOL     MW 4258   0.462   4.648   5.880
  654SOL     OW 4259   5.081   3.784   1.433
  654SOL    HW1 4260   5.040   3.718   1.377
  654SOL    HW2 4261   5.019   3.856   1.435
  654SOL     MW 4262   5.068   3.785   1.426
  655SOL     OW 4263   4.580   2.071   1.832
  655SOL    HW1 4264   4.585   2.162   1.859
  655SOL    HW2 4265   4.665   2.034   1.855
  655SOL     MW 4266   4.592   2.078   1.838
  656SOL     OW 4267   1.184   0.837   1.831
  656SOL    HW1 4268   1.259   0.894   1.845
  656SOL    HW2 4269   1.117   0.894   1.791
  656SOL     MW 4270   1.185   0.851   1.828
  657SOL     OW 4271   2.644   6.235   0.590
  657SOL    HW1 4272   2.609   6.319   0.622
  657SOL    HW2 4273   2.704   6.259   0.520
  657SOL     MW 4274   2.647   6.249   0.585
  658SOL     OW 4275   2.244   1.380   1.473
  658SOL    HW1 4276   2.265   1.324   1.548
  658SOL    HW2 4277   2.280   1.334   1.397
  658SOL     MW 4278   2.251   1.367   1.473
  659SOL     OW 4279   1.112   1.623   1.886
  659SOL    HW1 4280   1.016   1.615   1.879
  659SOL    HW2 4281   1.126   1.711   1.920
  659SOL     MW 4282   1.101   1.633   1.889
  660SOL     OW 4283   1.496   4.198   5.456
  660SOL    HW1 4284   1.573   4.252   5.468
  660SOL    HW2 4285   1.458   4.226   5.373
  660SOL     MW 4286   1.501   4.209   5.447
  661SOL     OW 4287   2.808   0.872   3.669
  661SOL    HW1 4288   2.769   0.903   3.751
  661SOL    HW2 4289   2.898   0.849   3.693
  661SOL     MW 4290   2.815   0.873   3.683
  662SOL     OW 4291   0.410   1.634   3.169
  662SOL    HW1 4292   0.474   1.600   3.231
  662SOL    HW2 4293   0.381   1.557   3.119
  662SOL     MW 4294   0.415   1.620   3.170
  663SOL     OW 4295   4.186   4.251   4.836
  663SOL    HW1 4296   4.165   4.312   4.765
  663SOL    HW2 4297   4.248   4.299   4.891
  663SOL     MW 4298   4.191   4.265   4.834
  664SOL     OW 4299   0.499   4.096   1.538
  664SOL    HW1 4300   0.581   4.091   1.587
  664SOL    HW2 4301   0.485   4.189   1.525
  664SOL     MW 4302   0.507   4.107   1.543
  665SOL     OW 4303   4.891   4.683   5.832
  665SOL    HW1 4304   4.898   4.593   5.800
  665SOL    HW2 4305   4.948   4.734   5.774
  665SOL     MW 4306   4.899   4.678   5.821
  666SOL     OW 4307   3.935   3.545   1.307
  666SOL    HW1 4308   4.008   3.533   1.368
  666SOL    HW2 4309   3.944   3.472   1.246
  666SOL     MW 4310   3.946   3.534   1.307
  667SOL     OW 4311   3.802   2.095   4.810
  667SOL    HW1 4312   3.839   2.149   4.740
  667SOL    HW2 4313   3.844   2.010   4.799
  667SOL     MW 4314   3.812   2.091   4.800
  668SOL     OW 4315   5.724   6.152   4.146
  668SOL    HW1 4316   5.786   6.116   4.210
  668SOL    HW2 4317   5.653   6.187   4.200
  668SOL     MW 4318   5.723   6.152   4.161
  669SOL     OW 4319   3.676   4.578   1.583
  669SOL    HW1 4320   3.751   4.536   1.541
  669SOL    HW2 4321   3.716   4.645   1.639
  669SOL     MW 4322   3.691   4.582   1.585
  670SOL     OW 4323   2.098   4.598   4.179
  670SOL    HW1 4324   2.138   4.624   4.262
  670SOL    HW2 4325   2.038   4.670   4.158
  670SOL     MW 4326   2.096   4.610   4.187
  671SOL     OW 4327   4.832   2.151   1.271
  671SOL    HW1 4328   4.812   2.077   1.213
  671SOL    HW2 4329   4.874   2.216   1.215
  671SOL     MW 4330   4.835   2.150   1.257
  672SOL     OW 4331   5.823   5.181   1.611
  672SOL    HW1 4332   5.902   5.230   1.589
  672SOL    HW2 4333   5.775   5.237   1.672
  672SOL     MW 4334   5.827   5.194   1.616
  673SOL     OW 4335   5.284   3.053   3.949
  673SOL    HW1 4336   5.287   2.982   4.014
  673SOL    HW2 4337   5.193   3.081   3.947
  673SOL     MW 4338   5.273   3.047   3.957
  674SOL     OW 4339   2.801   4.779   4.856
  674SOL    HW1 4340   2.800   4.872   4.835
  674SOL    HW2 4341   2.743   4.771   4.932
  674SOL     MW 4342   2.793   4.790   4.863
  675SOL     OW 4343   5.848   6.147   5.755
  675SOL    HW1 4344   5.902   6.119   5.829
  675SOL    HW2 4345   5.884   6.232   5.729
  675SOL     MW 4346   5.859   6.154   5.762
  676SOL     OW 4347   4.740   4.608   0.026
  676SOL    HW1 4348   4.659   4.562   0.050
  676SOL    HW2 4349   4.756   4.582  -0.064
  676SOL     MW 4350   4.732   4.599   0.018
  677SOL     OW 4351   0.900   2.744   4.768
  677SOL    HW1 4352   0.883   2.837   4.780
  677SOL    HW2 4353   0.963   2.722   4.837
  677SOL     MW 4354   0.906   2.753   4.778
  678SOL     OW 4355   5.967   3.105   5.942
  678SOL    HW1 4356   5.888   3.069   5.901
  678SOL    HW2 4357   5.936   3.143   6.024
  678SOL     MW 4358   5.953   3.105   5.947
  679SOL     OW 4359   4.584   2.884   0.907
  679SOL    HW1 4360   4.629   2.965   0.883
  679SOL    HW2 4361   4.655   2.821   0.920
  679SOL     MW 4362   4.599   2.886   0.905
  680SOL     OW 4363   3.924   3.033   1.782
  680SOL    HW1 4364   3.978   3.078   1.718
  680SOL    HW2 4365   3.860   3.098   1.810
  680SOL     MW 4366   3.923   3.047   1.777
  681SOL     OW 4367   5.342   5.468   6.168
  681SOL    HW1 4368   5.333   5.392   6.225
  681SOL    HW2 4369   5.262   5.468   6.115
  681SOL     MW 4370   5.331   5.459   6.168
  682SOL     OW 4371   1.040   3.361   4.983
  682SOL    HW1 4372   0.955   3.342   4.944
  682SOL    HW2 4373   1.028   3.342   5.076
  682SOL     MW 4374   1.027   3.356   4.990
  683SOL     OW 4375   6.007   5.570   3.884
  683SOL    HW1 4376   6.009   5.492   3.829
  683SOL    HW2 4377   6.099   5.584   3.909
  683SOL     MW 4378   6.019   5.562   3.880
  684SOL     OW 4379   5.885   1.560   4.665
  684SOL    HW1 4380   5.950   1.595   4.606
  684SOL    HW2 4381   5.811   1.621   4.659
  684SOL     MW 4382   5.883   1.572   4.657
  685SOL     OW 4383   5.652   4.237   5.748
  685SOL    HW1 4384   5.572   4.283   5.723
  685SOL    HW2 4385   5.720   4.305   5.745
  685SOL     MW 4386   5.651   4.252   5.744
  686SOL     OW 4387   4.438   2.621   4.044
  686SOL    HW1 4388   4.520   2.601   4.089
  686SOL    HW2 4389   4.372   2.570   4.092
  686SOL     MW 4390   4.440   2.612   4.056
  687SOL     OW 4391   2.076   2.437   4.486
  687SOL    HW1 4392   2.158   2.475   4.453
  687SOL    HW2 4393   2.040   2.504   4.543
  687SOL     MW 4394   2.082   2.450   4.489
  688SOL     OW 4395   2.492   2.814   4.703
  688SOL    HW1 4396   2.446   2.738   4.739
  688SOL    HW2 4397   2.574   2.778   4.669
  688SOL     MW 4398   2.496   2.799   4.703
  689SOL     OW 4399   2.062   4.856   4.753
  689SOL    HW1 4400   2.059   4.946   4.785
  689SOL    HW2 4401   2.156   4.835   4.751
  689SOL     MW 4402   2.074   4.865   4.757
  690SOL     OW 4403   6.258   3.005   4.526
  690SOL    HW1 4404   6.256   3.005   4.430
  690SOL    HW2 4405   6.241   2.914   4.550
  690SOL     MW 4406   6.256   2.994   4.517
  691SOL     OW 4407   5.259   1.849   4.555
  691SOL    HW1 4408   5.236   1.879   4.467
  691SOL    HW2 4409   5.208   1.905   4.614
  691SOL     MW 4410   5.250   1.860   4.551
  692SOL     OW 4411   5.719   5.727   3.537
  692SOL    HW1 4412   5.676   5.642   3.549
  692SOL    HW2 4413   5.733   5.733   3.443
  692SOL     MW 4414   5.715   5.717   3.526
  693SOL     OW 4415   4.550   4.080   0.638
  693SOL    HW1 4416   4.549   4.120   0.725
  693SOL    HW2 4417   4.628   4.025   0.637
  693SOL     MW 4418   4.560   4.078   0.649
  694SOL     OW 4419   5.638   6.201   5.550
  694SOL    HW1 4420   5.652   6.148   5.628
  694SOL    HW2 4421   5.588   6.276   5.580
  694SOL     MW 4422   5.634   6.204   5.564
  695SOL     OW 4423   0.498   1.317   5.991
  695SOL    HW1 4424   0.454   1.311   5.906
  695SOL    HW2 4425   0.455   1.390   6.035
  695SOL     MW 4426   0.487   1.325   5.986
  696SOL     OW 4427   2.888   5.964   4.206
  696SOL    HW1 4428   2.931   5.917   4.134
  696SOL    HW2 4429   2.950   6.034   4.229
  696SOL     MW 4430   2.902   5.967   4.200
  697SOL     OW 4431   1.973   1.442   1.497
  697SOL    HW1 4432   2.059   1.403   1.511
  697SOL    HW2 4433   1.974   1.522   1.550
  697SOL     MW 4434   1.984   1.448   1.505
  698SOL     OW 4435   1.182   5.301   5.094
  698SOL    HW1 4436   1.262   5.250   5.082
  698SOL    HW2 4437   1.115   5.236   5.119
  698SOL     MW 4438   1.183   5.286   5.096
  699SOL     OW 4439   5.289   4.092   0.462
  699SOL    HW1 4440   5.315   4.184   0.460
  699SOL    HW2 4441   5.259   4.075   0.372
  699SOL     MW 4442   5.288   4.102   0.450
  700SOL     OW 4443   5.029   2.004   2.045
  700SOL    HW1 4444   5.026   2.077   2.106
  700SOL    HW2 4445   5.108   1.955   2.070
  700SOL     MW 4446   5.039   2.007   2.056
  701SOL     OW 4447   4.163   0.939   3.481
  701SOL    HW1 4448   4.256   0.960   3.471
  701SOL    HW2 4449   4.120   0.985   3.409
  701SOL     MW 4450   4.169   0.947   3.471
  702SOL     OW 4451   5.062   1.645   4.725
  702SOL    HW1 4452   5.071   1.618   4.816
  702SOL    HW2 4453   5.097   1.734   4.722
  702SOL     MW 4454   5.067   1.653   4.736
  703SOL     OW 4455   3.408   5.192   1.522
  703SOL    HW1 4456   3.366   5.150   1.446
  703SOL    HW2 4457   3.352   5.268   1.540
  703SOL     MW 4458   3.395   5.196   1.514
  704SOL     OW 4459   1.261   0.054   4.917
  704SOL    HW1 4460   1.239   0.041   5.009
  704SOL    HW2 4461   1.353   0.078   4.917
  704SOL     MW 4462   1.270   0.055   4.928
  705SOL     OW 4463   2.959   0.321   0.021
  705SOL    HW1 4464   2.978   0.338  -0.072
  705SOL    HW2 4465   2.991   0.399   0.066
  705SOL     MW 4466   2.966   0.333   0.015
  706SOL     OW 4467   5.888   5.762   1.815
  706SOL    HW1 4468   5.839   5.692   1.858
  706SOL    HW2 4469   5.918   5.817   1.888
  706SOL     MW 4470   5.886   5.760   1.830
  707SOL     OW 4471   4.532   2.756   5.795
  707SOL    HW1 4472   4.622   2.786   5.804
  707SOL    HW2 4473   4.480   2.822   5.841
  707SOL     MW 4474   4.537   2.768   5.802
  708SOL     OW 4475   0.339   6.216   0.146
  708SOL    HW1 4476   0.292   6.136   0.121
  708SOL    HW2 4477   0.278   6.287   0.124
  708SOL     MW 4478   0.325   6.215   0.140
  709SOL     OW 4479   3.707   4.089   5.428
  709SOL    HW1 4480   3.616   4.072   5.452
  709SOL    HW2 4481   3.749   4.117   5.509
  709SOL     MW 4482   3.701   4.090   5.441
  710SOL     OW 4483   2.442   0.280   2.702
  710SOL    HW1 4484   2.528   0.268   2.661
  710SOL    HW2 4485   2.396   0.338   2.641
  710SOL     MW 4486   2.447   0.286   2.689
  711SOL     OW 4487   6.021   4.596   4.369
  711SOL    HW1 4488   6.023   4.537   4.294
  711SOL    HW2 4489   5.970   4.549   4.435
  711SOL     MW 4490   6.015   4.582   4.368
  712SOL     OW 4491   6.131   0.288   2.218
  712SOL    HW1 4492   6.146   0.250   2.131
  712SOL    HW2 4493   6.185   0.367   2.219
  712SOL     MW 4494   6.140   0.293   2.207
  713SOL     OW 4495   2.779   3.292   6.026
  713SOL    HW1 4496   2.806   3.221   6.084
  713SOL    HW2 4497   2.851   3.302   5.964
  713SOL     MW 4498   2.792   3.284   6.025
  714SOL     OW 4499   1.555   6.110   1.872
  714SOL    HW1 4500   1.592   6.126   1.959
  714SOL    HW2 4501   1.487   6.176   1.863
  714SOL     MW 4502   1.551   6.121   1.882
  715SOL     OW 4503   5.952   5.800   3.758
  715SOL    HW1 4504   5.960   5.708   3.782
  715SOL    HW2 4505   5.885   5.802   3.689
  715SOL     MW 4506   5.945   5.789   3.752
  716SOL     OW 4507   5.012   2.364   5.557
  716SOL    HW1 4508   5.101   2.333   5.572
  716SOL    HW2 4509   4.999   2.434   5.622
  716SOL     MW 4510   5.021   2.369   5.567
  717SOL     OW 4511   0.362   3.709   1.706
  717SOL    HW1 4512   0.360   3.790   1.757
  717SOL    HW2 4513   0.422   3.728   1.634
  717SOL     MW 4514   0.370   3.722   1.704
  718SOL     OW 4515   5.330   3.305   2.317
  718SOL    HW1 4516   5.420   3.313   2.285
  718SOL    HW2 4517   5.276   3.304   2.237
  718SOL     MW 4518   5.334   3.306   2.302
  719SOL     OW 4519   3.612   5.247   2.870
  719SOL    HW1 4520   3.589   5.339   2.859
  719SOL    HW2 4521   3.594   5.207   2.785
  719SOL     MW 4522   3.607   5.254   2.858
  720SOL     OW 4523   4.483   6.168   3.629
  720SOL    HW1 4524   4.514   6.095   3.682
  720SOL    HW2 4525   4.487   6.244   3.687
  720SOL     MW 4526   4.487   6.169   3.643
  721SOL     OW 4527   4.900   5.043   1.672
  721SOL    HW1 4528   4.808   5.033   1.694
  721SOL    HW2 4529   4.907   5.011   1.582
  721SOL     MW 4530   4.889   5.038   1.663
  722SOL     OW 4531   0.335   2.557   0.327
  722SOL    HW1 4532   0.282   2.478   0.317
  722SOL    HW2 4533   0.281   2.615   0.380
  722SOL     MW 4534   0.321   2.554   0.332
  723SOL     OW 4535   0.101   3.050   0.677
  723SOL    HW1 4536   0.074   3.118   0.739
  723SOL    HW2 4537   0.024   2.994   0.668
  723SOL     MW 4538   0.087   3.052   0.684
  724SOL     OW 4539   0.161   0.970   2.280
  724SOL    HW1 4540   0.185   0.933   2.195
  724SOL    HW2 4541   0.071   0.939   2.295
  724SOL     MW 4542   0.152   0.961   2.271
  725SOL     OW 4543   2.573   0.450   4.609
  725SOL    HW1 4544   2.637   0.393   4.650
  725SOL    HW2 4545   2.590   0.537   4.647
  725SOL     MW 4546   2.583   0.454   4.619
  726SOL     OW 4547   0.127   4.009   5.686
  726SOL    HW1 4548   0.143   3.920   5.717
  726SOL    HW2 4549   0.102   3.999   5.594
  726SOL     MW 4550   0.126   3.997   5.678
  727SOL     OW 4551   1.475   4.065   2.182
  727SOL    HW1 4552   1.554   4.046   2.234
  727SOL    HW2 4553   1.415   3.994   2.204
  727SOL     MW 4554   1.477   4.054   2.191
  728SOL     OW 4555   5.147   0.278   0.914
  728SOL    HW1 4556   5.056   0.253   0.931
  728SOL    HW2 4557   5.198   0.203   0.949
  728SOL     MW 4558   5.142   0.265   0.921
  729SOL     OW 4559   2.465   2.118   6.134
  729SOL    HW1 4560   2.495   2.199   6.092
  729SOL    HW2 4561   2.370   2.126   6.138
  729SOL     MW 4562   2.457   2.129   6.129
  730SOL     OW 4563   4.715   0.598   0.421
  730SOL    HW1 4564   4.802   0.584   0.459
  730SOL    HW2 4565   4.656   0.595   0.495
  730SOL     MW 4566   4.719   0.596   0.435
  731SOL     OW 4567   3.833   5.246   2.475
  731SOL    HW1 4568   3.812   5.286   2.391
  731SOL    HW2 4569   3.752   5.254   2.526
  731SOL     MW 4570   3.820   5.252   2.471
  732SOL     OW 4571   5.094   2.164   5.021
  732SOL    HW1 4572   5.143   2.122   4.950
  732SOL    HW2 4573   5.003   2.165   4.989
  732SOL     MW 4574   5.088   2.159   5.008
  733SOL     OW 4575   1.400   2.806   5.354
  733SOL    HW1 4576   1.486   2.835   5.324
  733SOL    HW2 4577   1.368   2.750   5.283
  733SOL     MW 4578   1.407   2.803   5.341
  734SOL     OW 4579  -0.006   4.444   4.019
  734SOL    HW1 4580   0.057   4.384   4.059
  734SOL    HW2 4581   0.046   4.520   3.993
  734SOL     MW 4582   0.009   4.446   4.021
  735SOL     OW 4583   4.698   5.432   0.742
  735SOL    HW1 4584   4.657   5.434   0.828
  735SOL    HW2 4585   4.758   5.358   0.746
  735SOL     MW 4586   4.700   5.423   0.754
  736SOL     OW 4587   0.622   3.034   1.115
  736SOL    HW1 4588   0.716   3.037   1.130
  736SOL    HW2 4589   0.607   3.095   1.043
  736SOL     MW 4590   0.632   3.042   1.107
  737SOL     OW 4591   3.930   5.024   1.615
  737SOL    HW1 4592   4.016   5.056   1.588
  737SOL    HW2 4593   3.871   5.051   1.545
  737SOL     MW 4594   3.933   5.032   1.603
  738SOL     OW 4595   2.503   1.720   5.802
  738SOL    HW1 4596   2.550   1.764   5.731
  738SOL    HW2 4597   2.568   1.660   5.840
  738SOL     MW 4598   2.518   1.718   5.798
  739SOL     OW 4599   1.009   5.094   5.228
  739SOL    HW1 4600   1.020   5.089   5.323
  739SOL    HW2 4601   0.935   5.153   5.215
  739SOL     MW 4602   1.001   5.101   5.239
  740SOL     OW 4603   4.765   5.345   2.661
  740SOL    HW1 4604   4.673   5.372   2.667
  740SOL    HW2 4605   4.778   5.287   2.736
  740SOL     MW 4606   4.755   5.341   2.671
  741SOL     OW 4607   1.997   6.148   1.266
  741SOL    HW1 4608   2.049   6.112   1.194
  741SOL    HW2 4609   1.908   6.116   1.250
  741SOL     MW 4610   1.992   6.139   1.255
  742SOL     OW 4611   0.043   0.420   5.978
  742SOL    HW1 4612   0.003   0.334   5.995
  742SOL    HW2 4613  -0.029   0.473   5.943
  742SOL     MW 4614   0.029   0.415   5.975
  743SOL     OW 4615   0.017   4.012   0.850
  743SOL    HW1 4616   0.074   4.029   0.776
  743SOL    HW2 4617  -0.057   4.072   0.838
  743SOL     MW 4618   0.015   4.022   0.839
  744SOL     OW 4619   2.491   5.989   5.621
  744SOL    HW1 4620   2.415   6.015   5.568
  744SOL    HW2 4621   2.463   5.908   5.664
  744SOL     MW 4622   2.478   5.982   5.620
  745SOL     OW 4623   3.826   0.720   0.338
  745SOL    HW1 4624   3.735   0.706   0.365
  745SOL    HW2 4625   3.820   0.744   0.246
  745SOL     MW 4626   3.813   0.721   0.330
  746SOL     OW 4627   2.954   1.105   2.600
  746SOL    HW1 4628   2.867   1.132   2.572
  746SOL    HW2 4629   2.988   1.052   2.528
  746SOL     MW 4630   2.947   1.102   2.588
  747SOL     OW 4631   5.376   0.510   2.091
  747SOL    HW1 4632   5.353   0.420   2.113
  747SOL    HW2 4633   5.301   0.543   2.042
  747SOL     MW 4634   5.364   0.503   2.088
  748SOL     OW 4635   5.426   3.026   3.411
  748SOL    HW1 4636   5.369   2.949   3.408
  748SOL    HW2 4637   5.499   2.999   3.466
  748SOL     MW 4638   5.428   3.013   3.418
  749SOL     OW 4639   5.986   1.808   5.615
  749SOL    HW1 4640   5.953   1.769   5.534
  749SOL    HW2 4641   5.910   1.850   5.654
  749SOL     MW 4642   5.972   1.808   5.609
  750SOL     OW 4643   5.679   4.508   4.718
  750SOL    HW1 4644   5.732   4.510   4.797
  750SOL    HW2 4645   5.613   4.441   4.735
  750SOL     MW 4646   5.677   4.500   4.730
  751SOL     OW 4647   5.322   2.891   4.161
  751SOL    HW1 4648   5.410   2.853   4.154
  751SOL    HW2 4649   5.264   2.820   4.133
  751SOL     MW 4650   5.326   2.877   4.156
  752SOL     OW 4651   0.175   5.926   3.590
  752SOL    HW1 4652   0.188   5.831   3.593
  752SOL    HW2 4653   0.145   5.948   3.678
  752SOL     MW 4654   0.173   5.916   3.602
  753SOL     OW 4655   4.179   1.719   1.131
  753SOL    HW1 4656   4.271   1.728   1.154
  753SOL    HW2 4657   4.139   1.800   1.164
  753SOL     MW 4658   4.185   1.731   1.138
  754SOL     OW 4659   2.201   2.972   0.549
  754SOL    HW1 4660   2.258   2.992   0.624
  754SOL    HW2 4661   2.126   2.928   0.589
  754SOL     MW 4662   2.199   2.969   0.564
  755SOL     OW 4663   3.821   0.460   0.516
  755SOL    HW1 4664   3.858   0.450   0.429
  755SOL    HW2 4665   3.820   0.371   0.552
  755SOL     MW 4666   3.826   0.447   0.510
  756SOL     OW 4667   1.655   2.149   0.931
  756SOL    HW1 4668   1.709   2.071   0.941
  756SOL    HW2 4669   1.586   2.123   0.870
  756SOL     MW 4670   1.653   2.136   0.924
  757SOL     OW 4671   1.880   5.420   1.630
  757SOL    HW1 4672   1.875   5.481   1.703
  757SOL    HW2 4673   1.905   5.337   1.670
  757SOL     MW 4674   1.883   5.417   1.644
  758SOL     OW 4675   5.786   3.731   1.519
  758SOL    HW1 4676   5.841   3.792   1.471
  758SOL    HW2 4677   5.795   3.649   1.471
  758SOL     MW 4678   5.794   3.728   1.507
  759SOL     OW 4679   0.757   2.066   4.448
  759SOL    HW1 4680   0.670   2.107   4.455
  759SOL    HW2 4681   0.741   1.974   4.468
  759SOL     MW 4682   0.744   2.060   4.452
  760SOL     OW 4683   1.207   1.589   4.101
  760SOL    HW1 4684   1.249   1.638   4.030
  760SOL    HW2 4685   1.164   1.656   4.155
  760SOL     MW 4686   1.207   1.604   4.099
  761SOL     OW 4687   4.632   4.167   0.390
  761SOL    HW1 4688   4.569   4.217   0.339
  761SOL    HW2 4689   4.582   4.135   0.465
  761SOL     MW 4690   4.618   4.170   0.393
  762SOL     OW 4691   4.062   0.305   6.050
  762SOL    HW1 4692   4.064   0.236   5.983
  762SOL    HW2 4693   4.153   0.315   6.077
  762SOL     MW 4694   4.074   0.296   6.045
  763SOL     OW 4695   5.448   4.450   3.049
  763SOL    HW1 4696   5.447   4.539   3.014
  763SOL    HW2 4697   5.380   4.403   3.001
  763SOL     MW 4698   5.439   4.455   3.039
  764SOL     OW 4699   5.122   3.194   1.264
  764SOL    HW1 4700   5.051   3.151   1.313
  764SOL    HW2 4701   5.190   3.210   1.329
  764SOL     MW 4702   5.121   3.191   1.279
  765SOL     OW 4703   1.822   0.062   5.663
  765SOL    HW1 4704   1.860   0.049   5.577
  765SOL    HW2 4705   1.896   0.058   5.724
  765SOL     MW 4706   1.836   0.061   5.660
  766SOL     OW 4707   3.199   4.993   4.597
  766SOL    HW1 4708   3.156   4.938   4.662
  766SOL    HW2 4709   3.160   5.079   4.609
  766SOL     MW 4710   3.189   4.997   4.607
  767SOL     OW 4711   4.881   0.286   2.459
  767SOL    HW1 4712   4.961   0.242   2.486
  767SOL    HW2 4713   4.814   0.219   2.460
  767SOL     MW 4714   4.883   0.272   2.462
  768SOL     OW 4715   2.030   5.076   2.288
  768SOL    HW1 4716   2.056   5.113   2.372
  768SOL    HW2 4717   1.958   5.131   2.258
  768SOL     MW 4718   2.024   5.088   2.295
  769SOL     OW 4719   1.664   0.941   2.296
  769SOL    HW1 4720   1.678   1.018   2.241
  769SOL    HW2 4721   1.662   0.976   2.385
  769SOL     MW 4722   1.666   0.956   2.300
  770SOL     OW 4723   4.031   3.876   5.600
  770SOL    HW1 4724   3.993   3.818   5.534
  770SOL    HW2 4725   3.981   3.859   5.679
  770SOL     MW 4726   4.020   3.867   5.602
  771SOL     OW 4727   3.800   4.302   5.915
  771SOL    HW1 4728   3.770   4.377   5.967
  771SOL    HW2 4729   3.885   4.329   5.881
  771SOL     MW 4730   3.807   4.315   5.917
  772SOL     OW 4731   6.091   1.228   4.916
  772SOL    HW1 4732   6.013   1.176   4.894
  772SOL    HW2 4733   6.154   1.207   4.848
  772SOL     MW 4734   6.089   1.219   4.905
  773SOL     OW 4735   0.317   3.004   2.993
  773SOL    HW1 4736   0.241   3.009   3.052
  773SOL    HW2 4737   0.387   2.969   3.048
  773SOL     MW 4738   0.316   3.000   3.008
  774SOL     OW 4739   1.360   1.521   0.623
  774SOL    HW1 4740   1.431   1.456   0.629
  774SOL    HW2 4741   1.340   1.525   0.530
  774SOL     MW 4742   1.367   1.513   0.612
  775SOL     OW 4743   1.826   2.802   4.107
  775SOL    HW1 4744   1.875   2.883   4.095
  775SOL    HW2 4745   1.820   2.765   4.019
  775SOL     MW 4746   1.832   2.808   4.094
  776SOL     OW 4747   2.684   1.499   5.583
  776SOL    HW1 4748   2.599   1.486   5.541
  776SOL    HW2 4749   2.707   1.590   5.564
  776SOL     MW 4750   2.676   1.509   5.575
  777SOL     OW 4751   0.181   4.881   1.510
  777SOL    HW1 4752   0.178   4.898   1.416
  777SOL    HW2 4753   0.146   4.960   1.550
  777SOL     MW 4754   0.176   4.893   1.503
  778SOL     OW 4755   0.636   3.529   3.157
  778SOL    HW1 4756   0.574   3.462   3.127
  778SOL    HW2 4757   0.605   3.553   3.244
  778SOL     MW 4758   0.624   3.524   3.164
  779SOL     OW 4759   4.430   3.189   1.913
  779SOL    HW1 4760   4.515   3.227   1.935
  779SOL    HW2 4761   4.367   3.257   1.937
  779SOL     MW 4762   4.433   3.203   1.919
  780SOL     OW 4763   1.203   2.105   3.607
  780SOL    HW1 4764   1.130   2.058   3.565
  780SOL    HW2 4765   1.191   2.196   3.580
  780SOL     MW 4766   1.192   2.111   3.598
  781SOL     OW 4767   0.821   2.057   2.410
  781SOL    HW1 4768   0.799   1.991   2.477
  781SOL    HW2 4769   0.872   2.122   2.457
  781SOL     MW 4770   0.824   2.057   2.425
  782SOL     OW 4771   1.717   1.541   2.567
  782SOL    HW1 4772   1.715   1.466   2.628
  782SOL    HW2 4773   1.760   1.507   2.489
  782SOL     MW 4774   1.722   1.527   2.565
  783SOL     OW 4775   5.377   2.475   1.913
  783SOL    HW1 4776   5.380   2.545   1.848
  783SOL    HW2 4777   5.461   2.480   1.959
  783SOL     MW 4778   5.388   2.484   1.911
  784SOL     OW 4779   2.065   4.153   1.618
  784SOL    HW1 4780   2.149   4.165   1.661
  784SOL    HW2 4781   2.059   4.226   1.556
  784SOL     MW 4782   2.075   4.164   1.616
  785SOL     OW 4783   0.897   2.002   0.038
  785SOL    HW1 4784   0.943   1.966  -0.038
  785SOL    HW2 4785   0.836   2.067   0.002
  785SOL     MW 4786   0.895   2.006   0.024
  786SOL     OW 4787   4.343   4.534   4.563
  786SOL    HW1 4788   4.432   4.568   4.567
  786SOL    HW2 4789   4.294   4.603   4.518
  786SOL     MW 4790   4.348   4.547   4.558
  787SOL     OW 4791   2.145   3.213   2.573
  787SOL    HW1 4792   2.104   3.266   2.642
  787SOL    HW2 4793   2.215   3.167   2.618
  787SOL     MW 4794   2.148   3.214   2.588
  788SOL     OW 4795   3.878   1.476   5.013
  788SOL    HW1 4796   3.820   1.400   5.016
  788SOL    HW2 4797   3.881   1.508   5.103
  788SOL     MW 4798   3.871   1.470   5.025
  789SOL     OW 4799   0.231   3.465   0.205
  789SOL    HW1 4800   0.187   3.475   0.289
  789SOL    HW2 4801   0.272   3.550   0.190
  789SOL     MW 4802   0.231   3.477   0.214
  790SOL     OW 4803   4.714   5.289   4.396
  790SOL    HW1 4804   4.623   5.307   4.421
  790SOL    HW2 4805   4.708   5.259   4.305
  790SOL     MW 4806   4.702   5.287   4.387
  791SOL     OW 4807   1.141   1.848   4.562
  791SOL    HW1 4808   1.057   1.808   4.586
  791SOL    HW2 4809   1.133   1.938   4.590
  791SOL     MW 4810   1.129   1.855   4.569
  792SOL     OW 4811   4.403   1.021   4.541
  792SOL    HW1 4812   4.408   1.113   4.518
  792SOL    HW2 4813   4.319   1.011   4.586
  792SOL     MW 4814   4.393   1.031   4.544
  793SOL     OW 4815   5.338   5.555   4.013
  793SOL    HW1 4816   5.343   5.647   3.986
  793SOL    HW2 4817   5.367   5.555   4.105
  793SOL     MW 4818   5.342   5.567   4.021
  794SOL     OW 4819   6.045   1.279   5.235
  794SOL    HW1 4820   6.081   1.359   5.274
  794SOL    HW2 4821   6.076   1.281   5.144
  794SOL     MW 4822   6.054   1.290   5.228
  795SOL     OW 4823   2.721   1.468   6.291
  795SOL    HW1 4824   2.780   1.533   6.251
  795SOL    HW2 4825   2.672   1.431   6.217
  795SOL     MW 4826   2.723   1.472   6.276
  796SOL     OW 4827   3.552   0.227   4.061
  796SOL    HW1 4828   3.578   0.177   4.137
  796SOL    HW2 4829   3.480   0.177   4.022
  796SOL     MW 4830   3.546   0.214   4.066
  797SOL     OW 4831   1.566   2.679   4.274
  797SOL    HW1 4832   1.559   2.591   4.236
  797SOL    HW2 4833   1.655   2.685   4.307
  797SOL     MW 4834   1.576   2.669   4.273
  798SOL     OW 4835   4.102   2.089   2.618
  798SOL    HW1 4836   4.087   2.183   2.624
  798SOL    HW2 4837   4.149   2.066   2.698
  798SOL     MW 4838   4.106   2.098   2.629
  799SOL     OW 4839   5.001   4.042   6.060
  799SOL    HW1 4840   5.016   4.135   6.045
  799SOL    HW2 4841   4.949   4.039   6.141
  799SOL     MW 4842   4.996   4.053   6.069
  800SOL     OW 4843   4.325   5.439   4.015
  800SOL    HW1 4844   4.302   5.430   4.107
  800SOL    HW2 4845   4.403   5.494   4.014
  800SOL     MW 4846   4.332   5.445   4.026
  801SOL     OW 4847   0.215   0.286   2.605
  801SOL    HW1 4848   0.254   0.348   2.544
  801SOL    HW2 4849   0.254   0.201   2.582
  801SOL     MW 4850   0.225   0.283   2.594
  802SOL     OW 4851   2.704   4.419   5.281
  802SOL    HW1 4852   2.759   4.492   5.307
  802SOL    HW2 4853   2.656   4.451   5.204
  802SOL     MW 4854   2.705   4.432   5.274
  803SOL     OW 4855   5.950   3.839   4.353
  803SOL    HW1 4856   5.967   3.836   4.447
  803SOL    HW2 4857   5.904   3.922   4.340
  803SOL     MW 4858   5.946   3.849   4.364
  804SOL     OW 4859   2.949   5.367   1.409
  804SOL    HW1 4860   2.890   5.374   1.484
  804SOL    HW2 4861   2.902   5.310   1.347
  804SOL     MW 4862   2.935   5.361   1.410
  805SOL     OW 4863   1.555   0.386   4.060
  805SOL    HW1 4864   1.558   0.466   4.112
  805SOL    HW2 4865   1.483   0.335   4.097
  805SOL     MW 4866   1.547   0.390   4.072
  806SOL     OW 4867   4.438   0.997   2.866
  806SOL    HW1 4868   4.443   0.965   2.956
  806SOL    HW2 4869   4.524   1.036   2.851
  806SOL     MW 4870   4.450   0.998   2.876
  807SOL     OW 4871   2.209   2.726   6.216
  807SOL    HW1 4872   2.144   2.776   6.266
  807SOL    HW2 4873   2.157   2.671   6.158
  807SOL     MW 4874   2.194   2.725   6.215
  808SOL     OW 4875   2.269   2.175   5.817
  808SOL    HW1 4876   2.243   2.133   5.899
  808SOL    HW2 4877   2.186   2.192   5.771
  808SOL     MW 4878   2.255   2.172   5.821
  809SOL     OW 4879   3.269   4.561   2.173
  809SOL    HW1 4880   3.231   4.603   2.095
  809SOL    HW2 4881   3.200   4.567   2.239
  809SOL     MW 4882   3.255   4.567   2.171
  810SOL     OW 4883   1.666   1.773   5.808
  810SOL    HW1 4884   1.709   1.725   5.879
  810SOL    HW2 4885   1.578   1.791   5.843
  810SOL     MW 4886   1.660   1.769   5.822
  811SOL     OW 4887   2.538   2.250   1.177
  811SOL    HW1 4888   2.574   2.205   1.101
  811SOL    HW2 4889   2.548   2.343   1.157
  811SOL     MW 4890   2.544   2.256   1.165
  812SOL     OW 4891   4.228   4.437   6.131
  812SOL    HW1 4892   4.304   4.410   6.079
  812SOL    HW2 4893   4.238   4.391   6.214
  812SOL     MW 4894   4.239   4.428   6.135
  813SOL     OW 4895   3.135   3.241   6.205
  813SOL    HW1 4896   3.059   3.196   6.167
  813SOL    HW2 4897   3.119   3.334   6.189
  813SOL     MW 4898   3.123   3.247   6.198
  814SOL     OW 4899   2.225   4.821   2.535
  814SOL    HW1 4900   2.256   4.895   2.586
  814SOL    HW2 4901   2.178   4.766   2.597
  814SOL     MW 4902   2.223   4.823   2.549
  815SOL     OW 4903   3.442   4.957   4.216
  815SOL    HW1 4904   3.463   4.924   4.303
  815SOL    HW2 4905   3.386   4.889   4.178
  815SOL     MW 4906   3.437   4.944   4.222
  816SOL     OW 4907   3.751   0.026   3.231
  816SOL    HW1 4908   3.813   0.026   3.158
  816SOL    HW2 4909   3.670   0.062   3.193
  816SOL     MW 4910   3.749   0.030   3.217
  817SOL     OW 4911   0.368   1.417   1.486
  817SOL    HW1 4912   0.434   1.453   1.426
  817SOL    HW2 4913   0.408   1.336   1.519
  817SOL     MW 4914   0.382   1.411   1.483
  818SOL     OW 4915   5.102   2.290   0.850
  818SOL    HW1 4916   5.095   2.208   0.800
  818SOL    HW2 4917   5.065   2.269   0.936
  818SOL     MW 4918   5.096   2.277   0.855
  819SOL     OW 4919   0.799   4.012   4.710
  819SOL    HW1 4920   0.798   3.934   4.654
  819SOL    HW2 4921   0.756   3.984   4.790
  819SOL     MW 4922   0.793   3.999   4.713
  820SOL     OW 4923   3.698   0.072   4.239
  820SOL    HW1 4924   3.677   0.128   4.313
  820SOL    HW2 4925   3.750   0.001   4.277
  820SOL     MW 4926   3.702   0.070   4.253
  821SOL     OW 4927   0.571   2.566   4.291
  821SOL    HW1 4928   0.559   2.556   4.385
  821SOL    HW2 4929   0.658   2.528   4.274
  821SOL     MW 4930   0.581   2.560   4.301
  822SOL     OW 4931   5.141   1.067   6.134
  822SOL    HW1 4932   5.229   1.094   6.108
  822SOL    HW2 4933   5.095   1.149   6.151
  822SOL     MW 4934   5.146   1.081   6.133
  823SOL     OW 4935   6.256   0.638   1.930
  823SOL    HW1 4936   6.271   0.730   1.905
  823SOL    HW2 4937   6.296   0.588   1.860
  823SOL     MW 4938   6.263   0.644   1.918
  824SOL     OW 4939   2.969   4.067   0.245
  824SOL    HW1 4940   3.039   4.025   0.193
  824SOL    HW2 4941   3.015   4.121   0.308
  824SOL     MW 4942   2.984   4.068   0.246
  825SOL     OW 4943   3.014   1.147   1.166
  825SOL    HW1 4944   3.063   1.210   1.115
  825SOL    HW2 4945   3.010   1.183   1.255
  825SOL     MW 4946   3.020   1.160   1.171
  826SOL     OW 4947   5.751   6.053   1.706
  826SOL    HW1 4948   5.731   6.146   1.716
  826SOL    HW2 4949   5.757   6.020   1.796
  826SOL     MW 4950   5.749   6.061   1.719
  827SOL     OW 4951   6.227   0.622   0.464
  827SOL    HW1 4952   6.151   0.643   0.519
  827SOL    HW2 4953   6.194   0.625   0.375
  827SOL     MW 4954   6.213   0.625   0.460
  828SOL     OW 4955   0.430   2.362   2.427
  828SOL    HW1 4956   0.379   2.442   2.412
  828SOL    HW2 4957   0.482   2.352   2.347
  828SOL     MW 4958   0.430   2.371   2.415
  829SOL     OW 4959   5.841   0.768   0.351
  829SOL    HW1 4960   5.880   0.825   0.284
  829SOL    HW2 4961   5.914   0.716   0.384
  829SOL     MW 4962   5.855   0.768   0.346
  830SOL     OW 4963   3.776   1.258   3.211
  830SOL    HW1 4964   3.734   1.173   3.220
  830SOL    HW2 4965   3.817   1.273   3.297
  830SOL     MW 4966   3.776   1.249   3.223
  831SOL     OW 4967   1.469   2.934   2.849
  831SOL    HW1 4968   1.471   3.027   2.871
  831SOL    HW2 4969   1.420   2.893   2.921
  831SOL     MW 4970   1.463   2.940   2.861
  832SOL     OW 4971   2.291   0.059   5.389
  832SOL    HW1 4972   2.225   0.052   5.457
  832SOL    HW2 4973   2.266   0.138   5.341
  832SOL     MW 4974   2.280   0.068   5.392
  833SOL     OW 4975   0.617   3.869   3.635
  833SOL    HW1 4976   0.651   3.924   3.706
  833SOL    HW2 4977   0.598   3.931   3.564
  833SOL     MW 4978   0.618   3.884   3.635
  834SOL     OW 4979   3.079   0.808   3.707
  834SOL    HW1 4980   3.113   0.897   3.718
  834SOL    HW2 4981   3.081   0.771   3.795
  834SOL     MW 4982   3.084   0.815   3.720
  835SOL     OW 4983   4.415   6.199   1.410
  835SOL    HW1 4984   4.441   6.280   1.454
  835SOL    HW2 4985   4.340   6.223   1.356
  835SOL     MW 4986   4.409   6.212   1.408
  836SOL     OW 4987   0.918   3.294   2.235
  836SOL    HW1 4988   0.984   3.231   2.203
  836SOL    HW2 4989   0.904   3.270   2.326
  836SOL     MW 4990   0.925   3.283   2.242
  837SOL     OW 4991   0.284   2.516   4.665
  837SOL    HW1 4992   0.245   2.446   4.613
  837SOL    HW2 4993   0.366   2.537   4.620
  837SOL     MW 4994   0.290   2.510   4.652
  838SOL     OW 4995   0.958   3.023   3.261
  838SOL    HW1 4996   0.936   3.008   3.169
  838SOL    HW2 4997   1.054   3.021   3.263
  838SOL     MW 4998   0.968   3.021   3.249
  839SOL     OW 4999   0.222   5.582   0.567
  839SOL    HW1 5000   0.229   5.646   0.638
  839SOL    HW2 5001   0.293   5.604   0.507
  839SOL     MW 5002   0.232   5.593   0.569
  840SOL     OW 5003   1.793   1.605   5.990
  840SOL    HW1 5004   1.747   1.522   5.987
  840SOL    HW2 5005   1.885   1.581   6.001
  840SOL     MW 5006   1.799   1.591   5.991
  841SOL     OW 5007   3.401   3.438   4.248
  841SOL    HW1 5008   3.411   3.343   4.238
  841SOL    HW2 5009   3.443   3.474   4.169
  841SOL     MW 5010   3.408   3.430   4.236
  842SOL     OW 5011   5.637   1.633   4.559
  842SOL    HW1 5012   5.630   1.727   4.541
  842SOL    HW2 5013   5.706   1.603   4.499
  842SOL     MW 5014   5.645   1.641   4.549
  843SOL     OW 5015   5.625   0.810   2.798
  843SOL    HW1 5016   5.542   0.763   2.801
  843SOL    HW2 5017   5.632   0.852   2.884
  843SOL     MW 5018   5.615   0.809   2.809
  844SOL     OW 5019   3.576   0.878   4.585
  844SOL    HW1 5020   3.666   0.847   4.577
  844SOL    HW2 5021   3.567   0.943   4.515
  844SOL     MW 5022   3.587   0.883   4.575
  845SOL     OW 5023   2.709   0.622   3.653
  845SOL    HW1 5024   2.684   0.592   3.741
  845SOL    HW2 5025   2.744   0.710   3.667
  845SOL     MW 5026   2.710   0.629   3.666
  846SOL     OW 5027   2.044   5.648   0.999
  846SOL    HW1 5028   2.121   5.634   1.055
  846SOL    HW2 5029   2.080   5.686   0.918
  846SOL     MW 5030   2.059   5.651   0.996
  847SOL     OW 5031   4.324   0.234   0.621
  847SOL    HW1 5032   4.317   0.306   0.558
  847SOL    HW2 5033   4.378   0.168   0.577
  847SOL     MW 5034   4.330   0.236   0.607
  848SOL     OW 5035   5.250   2.254   6.189
  848SOL    HW1 5036   5.303   2.174   6.194
  848SOL    HW2 5037   5.303   2.320   6.232
  848SOL     MW 5038   5.264   2.252   6.195
  849SOL     OW 5039   4.808   6.165   3.650
  849SOL    HW1 5040   4.748   6.187   3.579
  849SOL    HW2 5041   4.892   6.150   3.607
  849SOL     MW 5042   4.811   6.166   3.636
  850SOL     OW 5043   5.371   2.644   5.383
  850SOL    HW1 5044   5.367   2.736   5.357
  850SOL    HW2 5045   5.425   2.602   5.317
  850SOL     MW 5046   5.377   2.650   5.371
  851SOL     OW 5047   4.505   3.109   1.235
  851SOL    HW1 5048   4.463   3.175   1.290
  851SOL    HW2 5049   4.447   3.101   1.158
  851SOL     MW 5050   4.492   3.116   1.232
  852SOL     OW 5051   1.480   3.316   1.289
  852SOL    HW1 5052   1.429   3.397   1.294
  852SOL    HW2 5053   1.419   3.251   1.254
  852SOL     MW 5054   1.466   3.318   1.285
  853SOL     OW 5055   1.509   0.039   4.764
  853SOL    HW1 5056   1.492  -0.036   4.707
  853SOL    HW2 5057   1.534   0.109   4.704
  853SOL     MW 5058   1.510   0.038   4.749
  854SOL     OW 5059   3.412   4.809   0.255
  854SOL    HW1 5060   3.465   4.876   0.299
  854SOL    HW2 5061   3.322   4.840   0.264
  854SOL     MW 5062   3.407   4.822   0.262
  855SOL     OW 5063   0.951   4.235   5.698
  855SOL    HW1 5064   0.909   4.318   5.676
  855SOL    HW2 5065   1.042   4.247   5.672
  855SOL     MW 5066   0.957   4.247   5.691
  856SOL     OW 5067   1.583   0.771   3.856
  856SOL    HW1 5068   1.586   0.687   3.811
  856SOL    HW2 5069   1.670   0.808   3.843
  856SOL     MW 5070   1.595   0.765   3.849
  857SOL     OW 5071   1.158   5.666   0.235
  857SOL    HW1 5072   1.156   5.571   0.244
  857SOL    HW2 5073   1.127   5.699   0.319
  857SOL     MW 5074   1.154   5.658   0.247
  858SOL     OW 5075   5.513   2.655   4.560
  858SOL    HW1 5076   5.543   2.564   4.562
  858SOL    HW2 5077   5.499   2.678   4.652
  858SOL     MW 5078   5.515   2.646   4.572
  859SOL     OW 5079   2.013   4.800   6.280
  859SOL    HW1 5080   1.941   4.861   6.295
  859SOL    HW2 5081   1.972   4.720   6.247
  859SOL     MW 5082   1.999   4.797   6.278
  860SOL     OW 5083   4.514   0.822   0.710
  860SOL    HW1 5084   4.492   0.875   0.634
  860SOL    HW2 5085   4.455   0.852   0.779
  860SOL     MW 5086   4.504   0.832   0.709
  861SOL     OW 5087   2.391   0.880   5.516
  861SOL    HW1 5088   2.304   0.919   5.527
  861SOL    HW2 5089   2.374   0.792   5.479
  861SOL     MW 5090   2.377   0.874   5.513
  862SOL     OW 5091   4.548   2.436   5.669
  862SOL    HW1 5092   4.562   2.474   5.756
  862SOL    HW2 5093   4.453   2.441   5.656
  862SOL     MW 5094   4.537   2.441   5.679
  863SOL     OW 5095   2.665   6.143   4.975
  863SOL    HW1 5096   2.715   6.205   4.922
  863SOL    HW2 5097   2.583   6.189   4.994
  863SOL     MW 5098   2.661   6.157   4.971
  864SOL     OW 5099   6.014   0.066   4.616
  864SOL    HW1 5100   6.071   0.086   4.690
  864SOL    HW2 5101   6.074   0.037   4.547
  864SOL     MW 5102   6.029   0.065   4.617
  865SOL     OW 5103   0.042   2.252   4.953
  865SOL    HW1 5104  -0.017   2.323   4.926
  865SOL    HW2 5105  -0.007   2.172   4.933
  865SOL     MW 5106   0.028   2.251   4.947
  866SOL     OW 5107   4.371   0.377   1.052
  866SOL    HW1 5108   4.293   0.404   1.004
  866SOL    HW2 5109   4.430   0.345   0.984
  866SOL     MW 5110   4.368   0.377   1.037
  867SOL     OW 5111   6.087   4.982   6.015
  867SOL    HW1 5112   6.027   5.009   6.085
  867SOL    HW2 5113   6.056   4.896   5.989
  867SOL     MW 5114   6.076   4.975   6.021
  868SOL     OW 5115   6.022   2.749   3.533
  868SOL    HW1 5116   6.074   2.803   3.473
  868SOL    HW2 5117   5.961   2.811   3.574
  868SOL     MW 5118   6.021   2.764   3.530
  869SOL     OW 5119   0.916   4.895   0.982
  869SOL    HW1 5120   0.960   4.980   0.976
  869SOL    HW2 5121   0.873   4.884   0.898
  869SOL     MW 5122   0.916   4.904   0.971
  870SOL     OW 5123   0.104   5.680   4.177
  870SOL    HW1 5124   0.180   5.728   4.145
  870SOL    HW2 5125   0.090   5.611   4.112
  870SOL     MW 5126   0.112   5.677   4.165
  871SOL     OW 5127   4.912   1.720   0.358
  871SOL    HW1 5128   4.886   1.773   0.433
  871SOL    HW2 5129   5.004   1.698   0.374
  871SOL     MW 5130   4.920   1.724   0.370
  872SOL     OW 5131   6.230   4.692   1.555
  872SOL    HW1 5132   6.304   4.654   1.601
  872SOL    HW2 5133   6.215   4.776   1.599
  872SOL     MW 5134   6.237   4.698   1.566
  873SOL     OW 5135   4.285   1.575   4.725
  873SOL    HW1 5136   4.223   1.586   4.798
  873SOL    HW2 5137   4.294   1.481   4.715
  873SOL     MW 5138   4.278   1.565   4.733
  874SOL     OW 5139   3.954   0.848   5.656
  874SOL    HW1 5140   3.870   0.894   5.668
  874SOL    HW2 5141   3.965   0.799   5.737
  874SOL     MW 5142   3.944   0.848   5.668
  875SOL     OW 5143   0.699   1.458   4.368
  875SOL    HW1 5144   0.608   1.430   4.382
  875SOL    HW2 5145   0.717   1.437   4.277
  875SOL     MW 5146   0.690   1.452   4.358
  876SOL     OW 5147   0.807   0.161   3.829
  876SOL    HW1 5148   0.849   0.211   3.759
  876SOL    HW2 5149   0.787   0.076   3.790
  876SOL     MW 5150   0.810   0.157   3.815
  877SOL     OW 5151   0.610   0.837   0.720
  877SOL    HW1 5152   0.634   0.762   0.666
  877SOL    HW2 5153   0.533   0.809   0.769
  877SOL     MW 5154   0.604   0.824   0.720
  878SOL     OW 5155   2.839   0.330   0.343
  878SOL    HW1 5156   2.784   0.334   0.265
  878SOL    HW2 5157   2.776   0.327   0.416
  878SOL     MW 5158   2.824   0.330   0.342
  879SOL     OW 5159   5.522   5.961   4.105
  879SOL    HW1 5160   5.584   6.033   4.110
  879SOL    HW2 5161   5.572   5.884   4.133
  879SOL     MW 5162   5.536   5.960   4.109
  880SOL     OW 5163   0.849   4.503   4.120
  880SOL    HW1 5164   0.827   4.420   4.077
  880SOL    HW2 5165   0.926   4.534   4.073
  880SOL     MW 5166   0.856   4.496   4.108
  881SOL     OW 5167   4.110   1.447   3.763
  881SOL    HW1 5168   4.050   1.392   3.814
  881SOL    HW2 5169   4.074   1.446   3.674
  881SOL     MW 5170   4.098   1.440   3.758
  882SOL     OW 5171   3.931   1.971   0.239
  882SOL    HW1 5172   3.971   1.969   0.152
  882SOL    HW2 5173   3.843   1.935   0.227
  882SOL     MW 5174   3.925   1.967   0.226
  883SOL     OW 5175   1.458   0.893   3.214
  883SOL    HW1 5176   1.459   0.971   3.158
  883SOL    HW2 5177   1.528   0.837   3.179
  883SOL     MW 5178   1.467   0.896   3.202
  884SOL     OW 5179   4.697   4.428   0.643
  884SOL    HW1 5180   4.653   4.381   0.571
  884SOL    HW2 5181   4.681   4.520   0.624
  884SOL     MW 5182   4.689   4.434   0.631
  885SOL     OW 5183   5.290   6.271   3.672
  885SOL    HW1 5184   5.210   6.321   3.689
  885SOL    HW2 5185   5.358   6.336   3.658
  885SOL     MW 5186   5.288   6.286   3.672
  886SOL     OW 5187   0.531   4.627   2.119
  886SOL    HW1 5188   0.531   4.632   2.214
  886SOL    HW2 5189   0.513   4.716   2.090
  886SOL     MW 5190   0.529   4.639   2.127
  887SOL     OW 5191   2.476   1.298   5.730
  887SOL    HW1 5192   2.513   1.231   5.787
  887SOL    HW2 5193   2.453   1.251   5.649
  887SOL     MW 5194   2.478   1.283   5.727
  888SOL     OW 5195   1.728   1.866   1.547
  888SOL    HW1 5196   1.816   1.905   1.551
  888SOL    HW2 5197   1.741   1.785   1.497
  888SOL     MW 5198   1.741   1.861   1.541
  889SOL     OW 5199   1.280   4.157   4.233
  889SOL    HW1 5200   1.239   4.228   4.282
  889SOL    HW2 5201   1.249   4.169   4.143
  889SOL     MW 5202   1.271   4.168   4.228
  890SOL     OW 5203   5.812   1.792   5.369
  890SOL    HW1 5204   5.748   1.799   5.440
  890SOL    HW2 5205   5.872   1.865   5.383
  890SOL     MW 5206   5.812   1.802   5.380
  891SOL     OW 5207   0.987   1.638   3.439
  891SOL    HW1 5208   0.979   1.600   3.351
  891SOL    HW2 5209   1.080   1.631   3.460
  891SOL     MW 5210   0.997   1.632   3.430
  892SOL     OW 5211   3.759   4.277   3.763
  892SOL    HW1 5212   3.719   4.210   3.818
  892SOL    HW2 5213   3.803   4.335   3.824
  892SOL     MW 5214   3.759   4.276   3.778
  893SOL     OW 5215   1.544   1.331   0.596
  893SOL    HW1 5216   1.576   1.271   0.529
  893SOL    HW2 5217   1.621   1.384   0.618
  893SOL     MW 5218   1.558   1.330   0.590
  894SOL     OW 5219   1.261   1.272   4.701
  894SOL    HW1 5220   1.323   1.232   4.640
  894SOL    HW2 5221   1.177   1.231   4.681
  894SOL     MW 5222   1.258   1.262   4.691
  895SOL     OW 5223   3.752   5.632   5.802
  895SOL    HW1 5224   3.675   5.578   5.819
  895SOL    HW2 5225   3.803   5.626   5.883
  895SOL     MW 5226   3.749   5.624   5.815
  896SOL     OW 5227   3.816   3.149   1.090
  896SOL    HW1 5228   3.794   3.062   1.122
  896SOL    HW2 5229   3.743   3.204   1.116
  896SOL     MW 5230   3.804   3.145   1.097
  897SOL     OW 5231   4.834   2.945   0.614
  897SOL    HW1 5232   4.833   2.959   0.520
  897SOL    HW2 5233   4.763   2.884   0.630
  897SOL     MW 5234   4.825   2.939   0.604
  898SOL     OW 5235   5.513   4.566   0.881
  898SOL    HW1 5236   5.533   4.507   0.953
  898SOL    HW2 5237   5.599   4.597   0.851
  898SOL     MW 5238   5.527   4.563   0.887
  899SOL     OW 5239   4.795   2.173   4.974
  899SOL    HW1 5240   4.756   2.159   5.060
  899SOL    HW2 5241   4.739   2.239   4.933
  899SOL     MW 5242   4.783   2.180   4.980
  900SOL     OW 5243   1.564   2.994   5.244
  900SOL    HW1 5244   1.601   3.061   5.301
  900SOL    HW2 5245   1.476   3.024   5.224
  900SOL     MW 5246   1.558   3.006   5.249
  901SOL     OW 5247   3.521   3.931   6.215
  901SOL    HW1 5248   3.532   3.988   6.291
  901SOL    HW2 5249   3.428   3.906   6.217
  901SOL     MW 5250   3.510   3.935   6.225
  902SOL     OW 5251   1.032   3.859   4.018
  902SOL    HW1 5252   1.097   3.798   4.052
  902SOL    HW2 5253   1.054   3.868   3.926
  902SOL     MW 5254   1.044   3.853   4.011
  903SOL     OW 5255   0.890   2.213   5.838
  903SOL    HW1 5256   0.825   2.150   5.870
  903SOL    HW2 5257   0.955   2.219   5.908
  903SOL     MW 5258   0.890   2.205   5.851
  904SOL     OW 5259   2.596   5.031   6.292
  904SOL    HW1 5260   2.669   5.086   6.319
  904SOL    HW2 5261   2.544   5.020   6.372
  904SOL     MW 5262   2.599   5.036   6.306
  905SOL     OW 5263   0.748   4.771   3.405
  905SOL    HW1 5264   0.739   4.677   3.392
  905SOL    HW2 5265   0.813   4.779   3.475
  905SOL     MW 5266   0.755   4.760   3.412
  906SOL     OW 5267   4.453   3.063   6.277
  906SOL    HW1 5268   4.396   2.988   6.264
  906SOL    HW2 5269   4.465   3.101   6.190
  906SOL     MW 5270   4.447   3.058   6.264
  907SOL     OW 5271   4.466   4.783   3.071
  907SOL    HW1 5272   4.386   4.816   3.031
  907SOL    HW2 5273   4.524   4.765   2.997
  907SOL     MW 5274   4.463   4.785   3.056
  908SOL     OW 5275   4.849   1.425   6.113
  908SOL    HW1 5276   4.755   1.441   6.106
  908SOL    HW2 5277   4.889   1.512   6.110
  908SOL     MW 5278   4.842   1.438   6.111
  909SOL     OW 5279   5.124   2.321   3.599
  909SOL    HW1 5280   5.045   2.277   3.632
  909SOL    HW2 5281   5.153   2.375   3.671
  909SOL     MW 5282   5.117   2.322   3.612
  910SOL     OW 5283   3.978   5.813   1.913
  910SOL    HW1 5284   3.937   5.741   1.864
  910SOL    HW2 5285   3.912   5.882   1.912
  910SOL     MW 5286   3.964   5.813   1.906
  911SOL     OW 5287   4.091   1.935   0.501
  911SOL    HW1 5288   4.002   1.955   0.475
  911SOL    HW2 5289   4.126   1.880   0.430
  911SOL     MW 5290   4.084   1.931   0.489
  912SOL     OW 5291   0.664   3.482   5.291
  912SOL    HW1 5292   0.731   3.414   5.293
  912SOL    HW2 5293   0.600   3.454   5.357
  912SOL     MW 5294   0.664   3.470   5.300
  913SOL     OW 5295   0.893   0.037   3.576
  913SOL    HW1 5296   0.975  -0.001   3.607
  913SOL    HW2 5297   0.907   0.132   3.580
  913SOL     MW 5298   0.905   0.045   3.580
  914SOL     OW 5299   0.967   2.374   1.243
  914SOL    HW1 5300   1.055   2.408   1.262
  914SOL    HW2 5301   0.929   2.438   1.183
  914SOL     MW 5302   0.974   2.387   1.238
  915SOL     OW 5303   1.900   5.595   2.253
  915SOL    HW1 5304   1.830   5.645   2.296
  915SOL    HW2 5305   1.947   5.659   2.200
  915SOL     MW 5306   1.897   5.610   2.252
  916SOL     OW 5307   4.760   0.191   5.386
  916SOL    HW1 5308   4.812   0.253   5.437
  916SOL    HW2 5309   4.814   0.112   5.381
  916SOL     MW 5310   4.773   0.189   5.392
  917SOL     OW 5311   3.614   1.082   4.410
  917SOL    HW1 5312   3.638   1.143   4.480
  917SOL    HW2 5313   3.696   1.037   4.389
  917SOL     MW 5314   3.628   1.084   4.416
  918SOL     OW 5315   2.225   2.870   4.611
  918SOL    HW1 5316   2.162   2.799   4.603
  918SOL    HW2 5317   2.306   2.828   4.639
  918SOL     MW 5318   2.227   2.856   4.614
  919SOL     OW 5319   4.793   1.908   1.922
  919SOL    HW1 5320   4.835   1.848   1.861
  919SOL    HW2 5321   4.865   1.953   1.965
  919SOL     MW 5322   4.807   1.905   1.920
  920SOL     OW 5323   5.786   0.466   5.582
  920SOL    HW1 5324   5.838   0.389   5.560
  920SOL    HW2 5325   5.849   0.538   5.583
  920SOL     MW 5326   5.801   0.465   5.579
  921SOL     OW 5327   3.268   6.222   1.449
  921SOL    HW1 5328   3.192   6.242   1.503
  921SOL    HW2 5329   3.242   6.247   1.361
  921SOL     MW 5330   3.255   6.228   1.445
  922SOL     OW 5331   2.738   0.233   1.420
  922SOL    HW1 5332   2.675   0.296   1.384
  922SOL    HW2 5333   2.792   0.208   1.344
  922SOL     MW 5334   2.737   0.238   1.405
  923SOL     OW 5335   0.478   6.145   5.582
  923SOL    HW1 5336   0.513   6.234   5.577
  923SOL    HW2 5337   0.431   6.143   5.664
  923SOL     MW 5338   0.477   6.156   5.592
  924SOL     OW 5339   4.939   0.858   0.594
  924SOL    HW1 5340   4.877   0.877   0.664
  924SOL    HW2 5341   4.949   0.763   0.595
  924SOL     MW 5342   4.932   0.848   0.603
  925SOL     OW 5343   5.413   4.926   3.141
  925SOL    HW1 5344   5.341   4.958   3.086
  925SOL    HW2 5345   5.488   4.980   3.116
  925SOL     MW 5346   5.413   4.937   3.131
  926SOL     OW 5347   5.464   6.271   4.811
  926SOL    HW1 5348   5.484   6.365   4.814
  926SOL    HW2 5349   5.531   6.233   4.755
  926SOL     MW 5350   5.475   6.278   4.804
  927SOL     OW 5351   5.311   0.854   0.384
  927SOL    HW1 5352   5.364   0.919   0.429
  927SOL    HW2 5353   5.276   0.900   0.307
  927SOL     MW 5354   5.313   0.867   0.380
  928SOL     OW 5355   3.538   3.703   5.124
  928SOL    HW1 5356   3.569   3.792   5.133
  928SOL    HW2 5357   3.448   3.712   5.092
  928SOL     MW 5358   3.530   3.715   5.121
  929SOL     OW 5359   0.254   4.670   2.873
  929SOL    HW1 5360   0.282   4.720   2.797
  929SOL    HW2 5361   0.162   4.648   2.854
  929SOL     MW 5362   0.246   4.673   2.861
  930SOL     OW 5363   1.719   0.296   3.053
  930SOL    HW1 5364   1.679   0.275   2.969
  930SOL    HW2 5365   1.793   0.353   3.031
  930SOL     MW 5366   1.723   0.301   3.040
  931SOL     OW 5367   2.716   5.786   5.543
  931SOL    HW1 5368   2.641   5.816   5.491
  931SOL    HW2 5369   2.720   5.848   5.616
  931SOL     MW 5370   2.707   5.798   5.546
  932SOL     OW 5371   0.269   5.161   6.136
  932SOL    HW1 5372   0.185   5.170   6.091
  932SOL    HW2 5373   0.328   5.123   6.070
  932SOL     MW 5374   0.266   5.157   6.121
  933SOL     OW 5375   1.475   1.766   0.703
  933SOL    HW1 5376   1.563   1.791   0.673
  933SOL    HW2 5377   1.457   1.684   0.657
  933SOL     MW 5378   1.484   1.759   0.693
  934SOL     OW 5379   0.973   6.003   5.252
  934SOL    HW1 5380   0.892   5.977   5.209
  934SOL    HW2 5381   1.040   5.995   5.184
  934SOL     MW 5382   0.971   5.999   5.237
  935SOL     OW 5383   3.284   0.848   0.294
  935SOL    HW1 5384   3.284   0.809   0.207
  935SOL    HW2 5385   3.193   0.842   0.323
  935SOL     MW 5386   3.272   0.842   0.287
  936SOL     OW 5387   5.988   1.235   0.341
  936SOL    HW1 5388   5.899   1.237   0.376
  936SOL    HW2 5389   6.040   1.197   0.411
  936SOL     MW 5390   5.983   1.231   0.354
  937SOL     OW 5391   1.994   4.104   4.783
  937SOL    HW1 5392   1.947   4.177   4.822
  937SOL    HW2 5393   2.074   4.095   4.835
  937SOL     MW 5394   1.998   4.112   4.794
  938SOL     OW 5395   3.326   0.426   0.674
  938SOL    HW1 5396   3.326   0.414   0.579
  938SOL    HW2 5397   3.271   0.355   0.708
  938SOL     MW 5398   3.319   0.416   0.666
  939SOL     OW 5399   3.591   5.217   2.603
  939SOL    HW1 5400   3.563   5.302   2.569
  939SOL    HW2 5401   3.528   5.154   2.567
  939SOL     MW 5402   3.579   5.220   2.594
  940SOL     OW 5403   4.029   3.818   6.155
  940SOL    HW1 5404   4.118   3.850   6.170
  940SOL    HW2 5405   4.030   3.729   6.192
  940SOL     MW 5406   4.041   3.810   6.162
  941SOL     OW 5407   0.028   3.563   1.929
  941SOL    HW1 5408  -0.066   3.555   1.913
  941SOL    HW2 5409   0.067   3.494   1.875
  941SOL     MW 5410   0.021   3.553   1.920
  942SOL     OW 5411   0.965   0.337   2.804
  942SOL    HW1 5412   0.943   0.428   2.791
  942SOL    HW2 5413   1.039   0.338   2.864
  942SOL     MW 5414   0.972   0.348   2.810
  943SOL     OW 5415   1.912   2.601   5.776
  943SOL    HW1 5416   1.974   2.555   5.719
  943SOL    HW2 5417   1.839   2.540   5.785
  943SOL     MW 5418   1.911   2.587   5.770
  944SOL     OW 5419   1.528   2.318   2.354
  944SOL    HW1 5420   1.620   2.329   2.329
  944SOL    HW2 5421   1.505   2.401   2.396
  944SOL     MW 5422   1.537   2.330   2.356
  945SOL     OW 5423   5.176   0.048   4.094
  945SOL    HW1 5424   5.094   0.093   4.119
  945SOL    HW2 5425   5.217   0.026   4.177
  945SOL     MW 5426   5.171   0.051   4.108
  946SOL     OW 5427   2.560   5.404   3.565
  946SOL    HW1 5428   2.642   5.445   3.535
  946SOL    HW2 5429   2.548   5.330   3.505
  946SOL     MW 5430   2.569   5.400   3.553
  947SOL     OW 5431   3.044   6.242   5.937
  947SOL    HW1 5432   3.058   6.337   5.944
  947SOL    HW2 5433   2.997   6.231   5.854
  947SOL     MW 5434   3.040   6.253   5.927
  948SOL     OW 5435   3.762   0.026   6.090
  948SOL    HW1 5436   3.778   0.119   6.076
  948SOL    HW2 5437   3.733   0.020   6.181
  948SOL     MW 5438   3.760   0.037   6.099
  949SOL     OW 5439   0.656   5.222   0.907
  949SOL    HW1 5440   0.574   5.253   0.869
  949SOL    HW2 5441   0.629   5.171   0.983
  949SOL     MW 5442   0.642   5.219   0.912
  950SOL     OW 5443   3.607   3.944   0.870
  950SOL    HW1 5444   3.544   3.976   0.806
  950SOL    HW2 5445   3.618   3.851   0.850
  950SOL     MW 5446   3.600   3.936   0.859
  951SOL     OW 5447   1.975   5.747   0.143
  951SOL    HW1 5448   2.052   5.740   0.086
  951SOL    HW2 5449   1.966   5.840   0.161
  951SOL     MW 5450   1.984   5.758   0.138
  952SOL     OW 5451   0.926   1.360   3.735
  952SOL    HW1 5452   0.961   1.416   3.665
  952SOL    HW2 5453   0.894   1.282   3.689
  952SOL     MW 5454   0.926   1.357   3.720
  953SOL     OW 5455   6.029   6.062   5.928
  953SOL    HW1 5456   6.094   6.063   5.858
  953SOL    HW2 5457   6.030   5.972   5.961
  953SOL     MW 5458   6.037   6.051   5.923
  954SOL     OW 5459   1.023   3.456   5.639
  954SOL    HW1 5460   0.943   3.469   5.691
  954SOL    HW2 5461   1.076   3.395   5.691
  954SOL     MW 5462   1.020   3.450   5.652
  955SOL     OW 5463   2.299   0.805   3.871
  955SOL    HW1 5464   2.210   0.775   3.886
  955SOL    HW2 5465   2.322   0.852   3.951
  955SOL     MW 5466   2.291   0.808   3.884
  956SOL     OW 5467   0.615   1.708   3.613
  956SOL    HW1 5468   0.555   1.633   3.620
  956SOL    HW2 5469   0.663   1.708   3.696
  956SOL     MW 5470   0.613   1.698   3.624
  957SOL     OW 5471   4.441   1.064   3.381
  957SOL    HW1 5472   4.385   1.132   3.418
  957SOL    HW2 5473   4.449   0.999   3.451
  957SOL     MW 5474   4.435   1.064   3.395
  958SOL     OW 5475   0.864   4.758   4.343
  958SOL    HW1 5476   0.930   4.827   4.332
  958SOL    HW2 5477   0.816   4.757   4.261
  958SOL     MW 5478   0.866   4.767   4.331
  959SOL     OW 5479   1.134   5.416   3.493
  959SOL    HW1 5480   1.113   5.509   3.479
  959SOL    HW2 5481   1.063   5.385   3.550
  959SOL     MW 5482   1.122   5.424   3.499
  960SOL     OW 5483   2.749   5.660   5.828
  960SOL    HW1 5484   2.732   5.737   5.774
  960SOL    HW2 5485   2.839   5.635   5.807
  960SOL     MW 5486   2.758   5.666   5.818
  961SOL     OW 5487   2.285   4.548   0.157
  961SOL    HW1 5488   2.190   4.548   0.148
  961SOL    HW2 5489   2.301   4.494   0.235
  961SOL     MW 5490   2.275   4.541   0.166
  962SOL     OW 5491   6.229   1.105   3.333
  962SOL    HW1 5492   6.162   1.057   3.284
  962SOL    HW2 5493   6.205   1.092   3.425
  962SOL     MW 5494   6.217   1.098   3.338
  963SOL     OW 5495   5.069   5.515   4.016
  963SOL    HW1 5496   5.019   5.596   4.033
  963SOL    HW2 5497   5.160   5.544   4.016
  963SOL     MW 5498   5.074   5.529   4.019
  964SOL     OW 5499   6.114   0.105   2.759
  964SOL    HW1 5500   6.037   0.105   2.703
  964SOL    HW2 5501   6.155   0.190   2.741
  964SOL     MW 5502   6.110   0.117   2.749
  965SOL     OW 5503   2.396   5.978   2.278
  965SOL    HW1 5504   2.448   5.903   2.250
  965SOL    HW2 5505   2.417   6.047   2.214
  965SOL     MW 5506   2.405   5.977   2.266
  966SOL     OW 5507   1.554   4.813   2.405
  966SOL    HW1 5508   1.639   4.773   2.422
  966SOL    HW2 5509   1.544   4.879   2.473
  966SOL     MW 5510   1.563   4.816   2.416
  967SOL     OW 5511   1.106   4.388   3.166
  967SOL    HW1 5512   1.103   4.463   3.106
  967SOL    HW2 5513   1.168   4.415   3.234
  967SOL     MW 5514   1.113   4.401   3.167
  968SOL     OW 5515   0.193   5.832   5.713
  968SOL    HW1 5516   0.232   5.768   5.653
  968SOL    HW2 5517   0.126   5.876   5.660
  968SOL     MW 5518   0.190   5.829   5.698
  969SOL     OW 5519   2.746   0.112   1.659
  969SOL    HW1 5520   2.726   0.137   1.568
  969SOL    HW2 5521   2.756   0.196   1.704
  969SOL     MW 5522   2.745   0.127   1.653
  970SOL     OW 5523   4.203   4.068   0.962
  970SOL    HW1 5524   4.231   4.131   1.029
  970SOL    HW2 5525   4.162   3.997   1.011
  970SOL     MW 5526   4.202   4.067   0.977
  971SOL     OW 5527   0.796   1.996   3.494
  971SOL    HW1 5528   0.708   1.963   3.479
  971SOL    HW2 5529   0.805   2.070   3.434
  971SOL     MW 5530   0.786   2.001   3.485
  972SOL     OW 5531   3.466   1.717   4.697
  972SOL    HW1 5532   3.460   1.644   4.634
  972SOL    HW2 5533   3.452   1.795   4.644
  972SOL     MW 5534   3.463   1.717   4.682
  973SOL     OW 5535   5.000   2.215   0.017
  973SOL    HW1 5536   5.055   2.243  -0.056
  973SOL    HW2 5537   5.057   2.159   0.070
  973SOL     MW 5538   5.014   2.211   0.014
  974SOL     OW 5539   2.347   2.883   1.694
  974SOL    HW1 5540   2.374   2.915   1.780
  974SOL    HW2 5541   2.252   2.897   1.692
  974SOL     MW 5542   2.338   2.889   1.705
  975SOL     OW 5543   4.290   0.466   0.468
  975SOL    HW1 5544   4.347   0.495   0.540
  975SOL    HW2 5545   4.203   0.495   0.494
  975SOL     MW 5546   4.287   0.473   0.480
  976SOL     OW 5547   0.488   1.144   4.692
  976SOL    HW1 5548   0.558   1.130   4.629
  976SOL    HW2 5549   0.423   1.077   4.673
  976SOL     MW 5550   0.489   1.134   4.682
  977SOL     OW 5551   1.307   1.603   5.880
  977SOL    HW1 5552   1.368   1.619   5.952
  977SOL    HW2 5553   1.258   1.685   5.872
  977SOL     MW 5554   1.309   1.616   5.888
  978SOL     OW 5555   4.661   2.515   2.528
  978SOL    HW1 5556   4.749   2.524   2.492
  978SOL    HW2 5557   4.620   2.445   2.477
  978SOL     MW 5558   4.667   2.507   2.517
  979SOL     OW 5559   2.441   2.648   5.538
  979SOL    HW1 5560   2.477   2.719   5.591
  979SOL    HW2 5561   2.346   2.663   5.540
  979SOL     MW 5562   2.433   2.659   5.545
  980SOL     OW 5563   0.593   1.240   3.029
  980SOL    HW1 5564   0.567   1.152   3.057
  980SOL    HW2 5565   0.571   1.243   2.935
  980SOL     MW 5566   0.587   1.229   3.020
  981SOL     OW 5567   3.453   4.458   1.726
  981SOL    HW1 5568   3.522   4.493   1.670
  981SOL    HW2 5569   3.500   4.414   1.797
  981SOL     MW 5570   3.468   4.457   1.728
  982SOL     OW 5571   0.359   0.588   3.409
  982SOL    HW1 5572   0.338   0.499   3.442
  982SOL    HW2 5573   0.275   0.630   3.396
  982SOL     MW 5574   0.346   0.581   3.411
  983SOL     OW 5575   3.874   4.209   4.429
  983SOL    HW1 5576   3.959   4.215   4.386
  983SOL    HW2 5577   3.830   4.291   4.409
  983SOL     MW 5578   3.879   4.220   4.421
  984SOL     OW 5579   4.462   0.551   2.452
  984SOL    HW1 5580   4.522   0.616   2.416
  984SOL    HW2 5581   4.488   0.468   2.411
  984SOL     MW 5582   4.473   0.549   2.442
  985SOL     OW 5583   0.231   4.790   3.124
  985SOL    HW1 5584   0.255   4.748   3.041
  985SOL    HW2 5585   0.277   4.739   3.190
  985SOL     MW 5586   0.240   4.778   3.122
  986SOL     OW 5587   3.874   2.888   1.234
  986SOL    HW1 5588   3.783   2.874   1.208
  986SOL    HW2 5589   3.925   2.835   1.172
  986SOL     MW 5590   3.869   2.879   1.223
  987SOL     OW 5591   3.707   1.887   0.083
  987SOL    HW1 5592   3.670   1.970   0.051
  987SOL    HW2 5593   3.634   1.825   0.078
  987SOL     MW 5594   3.693   1.890   0.078
  988SOL     OW 5595   0.255   0.164   0.217
  988SOL    HW1 5596   0.291   0.148   0.304
  988SOL    HW2 5597   0.305   0.237   0.183
  988SOL     MW 5598   0.266   0.171   0.224
  989SOL     OW 5599   0.658   5.694   0.906
  989SOL    HW1 5600   0.672   5.788   0.893
  989SOL    HW2 5601   0.703   5.653   0.833
  989SOL     MW 5602   0.665   5.701   0.895
  990SOL     OW 5603   6.200   6.145   1.485
  990SOL    HW1 5604   6.108   6.124   1.500
  990SOL    HW2 5605   6.206   6.161   1.390
  990SOL     MW 5606   6.189   6.144   1.474
  991SOL     OW 5607   5.070   6.020   4.854
  991SOL    HW1 5608   5.112   6.098   4.817
  991SOL    HW2 5609   5.138   5.952   4.849
  991SOL     MW 5610   5.084   6.021   4.848
  992SOL     OW 5611   5.658   3.699   5.324
  992SOL    HW1 5612   5.605   3.694   5.245
  992SOL    HW2 5613   5.691   3.611   5.337
  992SOL     MW 5614   5.656   3.687   5.316
  993SOL     OW 5615   5.328   2.790   6.033
  993SOL    HW1 5616   5.263   2.721   6.047
  993SOL    HW2 5617   5.366   2.804   6.120
  993SOL     MW 5618   5.324   2.783   6.046
  994SOL     OW 5619   2.674   0.657   6.008
  994SOL    HW1 5620   2.709   0.664   5.920
  994SOL    HW2 5621   2.591   0.611   5.997
  994SOL     MW 5622   2.668   0.651   5.996
  995SOL     OW 5623   5.159   1.319   5.915
  995SOL    HW1 5624   5.186   1.239   5.869
  995SOL    HW2 5625   5.065   1.307   5.929
  995SOL     MW 5626   5.150   1.307   5.911
  996SOL     OW 5627   5.846   2.490   1.428
  996SOL    HW1 5628   5.783   2.467   1.359
  996SOL    HW2 5629   5.922   2.523   1.380
  996SOL     MW 5630   5.848   2.491   1.413
  997SOL     OW 5631   4.263   4.031   1.376
  997SOL    HW1 5632   4.329   3.984   1.427
  997SOL    HW2 5633   4.185   3.977   1.383
  997SOL     MW 5634   4.262   4.018   1.383
  998SOL     OW 5635   6.186   0.082   0.487
  998SOL    HW1 5636   6.229   0.131   0.558
  998SOL    HW2 5637   6.156   0.151   0.427
  998SOL     MW 5638   6.188   0.098   0.488
  999SOL     OW 5639   1.401   0.019   6.139
  999SOL    HW1 5640   1.464   0.032   6.069
  999SOL    HW2 5641   1.446  -0.039   6.201
  999SOL     MW 5642   1.415   0.013   6.138
 1000SOL     OW 5643   2.032   5.609   0.375
 1000SOL    HW1 5644   2.059   5.519   0.359
 1000SOL    HW2 5645   2.007   5.643   0.289
 1000SOL     MW 5646   2.032   5.602   0.362
 1001SOL     OW 5647   5.892   4.518   5.633
 1001SOL    HW1 5648   5.961   4.583   5.640
 1001SOL    HW2 5649   5.820   4.565   5.591
 1001SOL     MW 5650   5.891   4.532   5.629
 1002SOL     OW 5651   6.270   1.062   3.626
 1002SOL    HW1 5652   6.290   0.969   3.620
 1002SOL    HW2 5653   6.322   1.093   3.701
 1002SOL     MW 5654   6.279   1.054   3.635
 1003SOL     OW 5655   3.883   4.120   4.024
 1003SOL    HW1 5656   3.856   4.069   3.948
 1003SOL    HW2 5657   3.948   4.066   4.068
 1003SOL     MW 5658   3.888   4.107   4.020
 1004SOL     OW 5659   4.277   3.221   0.714
 1004SOL    HW1 5660   4.240   3.133   0.724
 1004SOL    HW2 5661   4.200   3.279   0.710
 1004SOL     MW 5662   4.262   3.217   0.715
 1005SOL     OW 5663   0.712   4.495   6.072
 1005SOL    HW1 5664   0.797   4.453   6.055
 1005SOL    HW2 5665   0.664   4.485   5.990
 1005SOL     MW 5666   0.717   4.488   6.059
 1006SOL     OW 5667   1.766   2.720   1.618
 1006SOL    HW1 5668   1.808   2.635   1.631
 1006SOL    HW2 5669   1.715   2.710   1.538
 1006SOL     MW 5670   1.765   2.708   1.610
 1007SOL     OW 5671   6.167   1.289   2.071
 1007SOL    HW1 5672   6.129   1.211   2.112
 1007SOL    HW2 5673   6.109   1.306   1.996
 1007SOL     MW 5674   6.155   1.281   2.066
 1008SOL     OW 5675   4.004   6.116   1.418
 1008SOL    HW1 5676   3.976   6.190   1.472
 1008SOL    HW2 5677   4.031   6.049   1.481
 1008SOL     MW 5678   4.004   6.117   1.433
 1009SOL     OW 5679   0.485   4.662   3.604
 1009SOL    HW1 5680   0.465   4.687   3.693
 1009SOL    HW2 5681   0.552   4.724   3.576
 1009SOL     MW 5682   0.491   4.673   3.611
 1010SOL     OW 5683   3.580   5.016   3.204
 1010SOL    HW1 5684   3.632   5.041   3.128
 1010SOL    HW2 5685   3.607   4.927   3.224
 1010SOL     MW 5686   3.590   5.008   3.197
 1011SOL     OW 5687   5.963   1.608   0.878
 1011SOL    HW1 5688   6.033   1.668   0.853
 1011SOL    HW2 5689   5.897   1.664   0.920
 1011SOL     MW 5690   5.963   1.623   0.880
 1012SOL     OW 5691   6.305   2.817   3.749
 1012SOL    HW1 5692   6.219   2.856   3.732
 1012SOL    HW2 5693   6.342   2.869   3.821
 1012SOL     MW 5694   6.299   2.829   3.756
 1013SOL     OW 5695   1.810   3.906   4.749
 1013SOL    HW1 5696   1.872   3.979   4.749
 1013SOL    HW2 5697   1.850   3.840   4.692
 1013SOL     MW 5698   1.823   3.907   4.742
 1014SOL     OW 5699   2.894   5.488   1.115
 1014SOL    HW1 5700   2.905   5.564   1.059
 1014SOL    HW2 5701   2.833   5.431   1.067
 1014SOL     MW 5702   2.887   5.490   1.102
 1015SOL     OW 5703   2.763   1.502   4.922
 1015SOL    HW1 5704   2.840   1.473   4.873
 1015SOL    HW2 5705   2.701   1.429   4.915
 1015SOL     MW 5706   2.765   1.489   4.915
 1016SOL     OW 5707   5.577   0.625   0.913
 1016SOL    HW1 5708   5.575   0.721   0.905
 1016SOL    HW2 5709   5.491   0.597   0.884
 1016SOL     MW 5710   5.566   0.634   0.908
 1017SOL     OW 5711   1.927   0.472   3.039
 1017SOL    HW1 5712   2.022   0.462   3.028
 1017SOL    HW2 5713   1.918   0.522   3.121
 1017SOL     MW 5714   1.938   0.476   3.048
 1018SOL     OW 5715   5.695   4.012   3.788
 1018SOL    HW1 5716   5.633   3.962   3.734
 1018SOL    HW2 5717   5.641   4.050   3.857
 1018SOL     MW 5718   5.680   4.011   3.790
 1019SOL     OW 5719   3.120   5.638   4.076
 1019SOL    HW1 5720   3.162   5.719   4.108
 1019SOL    HW2 5721   3.190   5.593   4.029
 1019SOL     MW 5722   3.135   5.643   4.074
 1020SOL     OW 5723   1.839   2.898   0.512
 1020SOL    HW1 5724   1.899   2.852   0.569
 1020SOL    HW2 5725   1.847   2.853   0.428
 1020SOL     MW 5726   1.848   2.886   0.508
 1021SOL     OW 5727   3.930   2.673   6.009
 1021SOL    HW1 5728   3.952   2.650   6.099
 1021SOL    HW2 5729   3.968   2.603   5.957
 1021SOL     MW 5730   3.938   2.661   6.014
 1022SOL     OW 5731   1.210   1.690   1.221
 1022SOL    HW1 5732   1.222   1.597   1.204
 1022SOL    HW2 5733   1.259   1.733   1.150
 1022SOL     MW 5734   1.218   1.684   1.209
 1023SOL     OW 5735   2.188   6.112   1.966
 1023SOL    HW1 5736   2.183   6.141   2.057
 1023SOL    HW2 5737   2.097   6.093   1.942
 1023SOL     MW 5738   2.176   6.113   1.975
 1024SOL     OW 5739   2.755   1.160   4.755
 1024SOL    HW1 5740   2.764   1.234   4.695
 1024SOL    HW2 5741   2.818   1.095   4.723
 1024SOL     MW 5742   2.764   1.161   4.743
 1025SOL     OW 5743   2.311   4.257   5.211
 1025SOL    HW1 5744   2.304   4.223   5.122
 1025SOL    HW2 5745   2.231   4.307   5.224
 1025SOL     MW 5746   2.300   4.259   5.201
 1026SOL     OW 5747   0.840   1.725   1.312
 1026SOL    HW1 5748   0.855   1.675   1.232
 1026SOL    HW2 5749   0.905   1.692   1.374
 1026SOL     MW 5750   0.850   1.714   1.310
 1027SOL     OW 5751   5.069   0.012   5.592
 1027SOL    HW1 5752   5.111  -0.067   5.560
 1027SOL    HW2 5753   5.090   0.078   5.525
 1027SOL     MW 5754   5.077   0.010   5.579
 1028SOL     OW 5755   4.909   3.998   2.728
 1028SOL    HW1 5756   4.961   3.946   2.788
 1028SOL    HW2 5757   4.904   4.085   2.769
 1028SOL     MW 5758   4.915   4.003   2.741
 1029SOL     OW 5759   0.808   1.798   1.725
 1029SOL    HW1 5760   0.855   1.716   1.738
 1029SOL    HW2 5761   0.753   1.782   1.648
 1029SOL     MW 5762   0.807   1.786   1.717
 1030SOL     OW 5763   3.847   6.005   4.467
 1030SOL    HW1 5764   3.769   6.050   4.500
 1030SOL    HW2 5765   3.858   6.038   4.378
 1030SOL     MW 5766   3.838   6.015   4.460
 1031SOL     OW 5767   0.832   5.196   2.677
 1031SOL    HW1 5768   0.824   5.234   2.765
 1031SOL    HW2 5769   0.903   5.133   2.684
 1031SOL     MW 5770   0.840   5.193   2.689
 1032SOL     OW 5771   5.077   6.262   3.257
 1032SOL    HW1 5772   5.009   6.233   3.197
 1032SOL    HW2 5773   5.148   6.198   3.244
 1032SOL     MW 5774   5.078   6.250   3.247
 1033SOL     OW 5775   1.126   6.198   1.673
 1033SOL    HW1 5776   1.097   6.276   1.721
 1033SOL    HW2 5777   1.159   6.231   1.590
 1033SOL     MW 5778   1.126   6.212   1.669
 1034SOL     OW 5779   3.611   5.819   2.679
 1034SOL    HW1 5780   3.530   5.836   2.631
 1034SOL    HW2 5781   3.584   5.807   2.770
 1034SOL     MW 5782   3.597   5.820   2.684
 1035SOL     OW 5783   4.506   4.621   0.140
 1035SOL    HW1 5784   4.421   4.653   0.109
 1035SOL    HW2 5785   4.534   4.686   0.205
 1035SOL     MW 5786   4.499   4.633   0.145
 1036SOL     OW 5787   2.057   4.897   1.535
 1036SOL    HW1 5788   2.136   4.843   1.528
 1036SOL    HW2 5789   2.021   4.898   1.446
 1036SOL     MW 5790   2.062   4.890   1.522
 1037SOL     OW 5791   2.526   0.130   0.707
 1037SOL    HW1 5792   2.495   0.209   0.750
 1037SOL    HW2 5793   2.470   0.061   0.741
 1037SOL     MW 5794   2.515   0.131   0.717
 1038SOL     OW 5795   2.361   5.095   3.492
 1038SOL    HW1 5796   2.298   5.036   3.451
 1038SOL    HW2 5797   2.383   5.158   3.423
 1038SOL     MW 5798   2.356   5.095   3.478
 1039SOL     OW 5799   6.194   3.654   3.665
 1039SOL    HW1 5800   6.227   3.600   3.736
 1039SOL    HW2 5801   6.110   3.613   3.641
 1039SOL     MW 5802   6.187   3.642   3.671
 1040SOL     OW 5803   4.917   3.333   5.707
 1040SOL    HW1 5804   5.008   3.361   5.716
 1040SOL    HW2 5805   4.901   3.279   5.785
 1040SOL     MW 5806   4.927   3.330   5.718
 1041SOL     OW 5807   3.194   5.664   4.999
 1041SOL    HW1 5808   3.249   5.725   5.047
 1041SOL    HW2 5809   3.229   5.578   5.020
 1041SOL     MW 5810   3.205   5.661   5.007
 1042SOL     OW 5811   6.306   4.737   5.440
 1042SOL    HW1 5812   6.229   4.777   5.399
 1042SOL    HW2 5813   6.358   4.811   5.471
 1042SOL     MW 5814   6.303   4.752   5.438
 1043SOL     OW 5815   5.258   4.391   3.695
 1043SOL    HW1 5816   5.181   4.369   3.643
 1043SOL    HW2 5817   5.325   4.412   3.630
 1043SOL     MW 5818   5.257   4.391   3.680
 1044SOL     OW 5819   5.141   0.049   2.257
 1044SOL    HW1 5820   5.101  -0.003   2.187
 1044SOL    HW2 5821   5.103   0.013   2.337
 1044SOL     MW 5822   5.131   0.038   2.258
 1045SOL     OW 5823   2.358   0.292   0.321
 1045SOL    HW1 5824   2.436   0.273   0.373
 1045SOL    HW2 5825   2.286   0.289   0.385
 1045SOL     MW 5826   2.359   0.289   0.336
 1046SOL     OW 5827   0.731   3.970   3.877
 1046SOL    HW1 5828   0.738   3.879   3.905
 1046SOL    HW2 5829   0.707   4.018   3.957
 1046SOL     MW 5830   0.729   3.965   3.891
 1047SOL     OW 5831   4.060   4.137   6.028
 1047SOL    HW1 5832   4.149   4.150   5.996
 1047SOL    HW2 5833   4.071   4.112   6.120
 1047SOL     MW 5834   4.073   4.135   6.036
 1048SOL     OW 5835   1.281   4.695   6.201
 1048SOL    HW1 5836   1.340   4.624   6.226
 1048SOL    HW2 5837   1.334   4.774   6.204
 1048SOL     MW 5838   1.295   4.696   6.205
 1049SOL     OW 5839   0.107   3.592   5.974
 1049SOL    HW1 5840   0.036   3.580   6.038
 1049SOL    HW2 5841   0.158   3.511   5.980
 1049SOL     MW 5842   0.104   3.580   5.983
 1050SOL     OW 5843   4.720   3.704   4.632
 1050SOL    HW1 5844   4.801   3.657   4.652
 1050SOL    HW2 5845   4.678   3.652   4.564
 1050SOL     MW 5846   4.725   3.691   4.626
 1051SOL     OW 5847   1.785   1.793   5.417
 1051SOL    HW1 5848   1.737   1.868   5.452
 1051SOL    HW2 5849   1.806   1.740   5.493
 1051SOL     MW 5850   1.782   1.796   5.431
 1052SOL     OW 5851   2.337   5.159   2.348
 1052SOL    HW1 5852   2.303   5.191   2.265
 1052SOL    HW2 5853   2.361   5.068   2.330
 1052SOL     MW 5854   2.336   5.151   2.335
 1053SOL     OW 5855   4.124   4.878   0.471
 1053SOL    HW1 5856   4.119   4.783   0.478
 1053SOL    HW2 5857   4.036   4.908   0.493
 1053SOL     MW 5858   4.112   4.870   0.475
 1054SOL     OW 5859   3.285   3.958   0.704
 1054SOL    HW1 5860   3.222   4.021   0.669
 1054SOL    HW2 5861   3.251   3.873   0.678
 1054SOL     MW 5862   3.273   3.955   0.696
 1055SOL     OW 5863   3.731   4.121   6.108
 1055SOL    HW1 5864   3.759   4.175   6.035
 1055SOL    HW2 5865   3.692   4.044   6.067
 1055SOL     MW 5866   3.729   4.118   6.094
 1056SOL     OW 5867   4.288   4.027   5.654
 1056SOL    HW1 5868   4.227   3.953   5.658
 1056SOL    HW2 5869   4.299   4.043   5.560
 1056SOL     MW 5870   4.281   4.019   5.643
 1057SOL     OW 5871   5.638   0.275   2.493
 1057SOL    HW1 5872   5.651   0.191   2.447
 1057SOL    HW2 5873   5.666   0.256   2.583
 1057SOL     MW 5874   5.643   0.262   2.499
 1058SOL     OW 5875   5.719   5.038   3.470
 1058SOL    HW1 5876   5.766   4.975   3.525
 1058SOL    HW2 5877   5.705   5.114   3.527
 1058SOL     MW 5878   5.723   5.040   3.484
 1059SOL     OW 5879   2.705   4.567   6.018
 1059SOL    HW1 5880   2.624   4.559   5.967
 1059SOL    HW2 5881   2.676   4.599   6.104
 1059SOL     MW 5882   2.691   4.570   6.023
 1060SOL     OW 5883   2.757   4.775   4.074
 1060SOL    HW1 5884   2.676   4.775   4.124
 1060SOL    HW2 5885   2.729   4.786   3.983
 1060SOL     MW 5886   2.743   4.777   4.069
 1061SOL     OW 5887   5.290   6.232   4.326
 1061SOL    HW1 5888   5.284   6.139   4.347
 1061SOL    HW2 5889   5.381   6.255   4.343
 1061SOL     MW 5890   5.301   6.223   4.331
 1062SOL     OW 5891   3.210   5.054   5.670
 1062SOL    HW1 5892   3.214   5.132   5.726
 1062SOL    HW2 5893   3.146   4.997   5.713
 1062SOL     MW 5894   3.202   5.057   5.682
 1063SOL     OW 5895   0.017   5.376   0.559
 1063SOL    HW1 5896   0.064   5.317   0.500
 1063SOL    HW2 5897   0.082   5.441   0.584
 1063SOL     MW 5898   0.032   5.376   0.555
 1064SOL     OW 5899   3.643   4.650   0.079
 1064SOL    HW1 5900   3.601   4.702   0.147
 1064SOL    HW2 5901   3.661   4.713   0.009
 1064SOL     MW 5902   3.640   4.665   0.079
 1065SOL     OW 5903   5.228   3.200   5.018
 1065SOL    HW1 5904   5.160   3.206   4.950
 1065SOL    HW2 5905   5.225   3.284   5.062
 1065SOL     MW 5906   5.219   3.212   5.015
 1066SOL     OW 5907   4.892   0.909   5.033
 1066SOL    HW1 5908   4.971   0.919   5.086
 1066SOL    HW2 5909   4.844   0.992   5.044
 1066SOL     MW 5910   4.896   0.921   5.041
 1067SOL     OW 5911   0.965   4.757   1.642
 1067SOL    HW1 5912   0.999   4.689   1.584
 1067SOL    HW2 5913   0.870   4.742   1.645
 1067SOL     MW 5914   0.957   4.747   1.635
 1068SOL     OW 5915   1.921   3.179   5.421
 1068SOL    HW1 5916   2.009   3.208   5.399
 1068SOL    HW2 5917   1.933   3.114   5.490
 1068SOL     MW 5918   1.934   3.174   5.427
 1069SOL     OW 5919   6.257   2.120   0.373
 1069SOL    HW1 5920   6.345   2.086   0.390
 1069SOL    HW2 5921   6.206   2.090   0.448
 1069SOL     MW 5922   6.262   2.112   0.385
 1070SOL     OW 5923   0.284   2.009   5.037
 1070SOL    HW1 5924   0.370   2.011   5.078
 1070SOL    HW2 5925   0.281   2.087   4.982
 1070SOL     MW 5926   0.294   2.019   5.035
 1071SOL     OW 5927   4.281   5.501   5.226
 1071SOL    HW1 5928   4.217   5.517   5.157
 1071SOL    HW2 5929   4.290   5.406   5.229
 1071SOL     MW 5930   4.274   5.491   5.218
 1072SOL     OW 5931   5.226   4.116   4.597
 1072SOL    HW1 5932   5.156   4.053   4.609
 1072SOL    HW2 5933   5.183   4.201   4.602
 1072SOL     MW 5934   5.212   4.119   4.599
 1073SOL     OW 5935   2.602   1.449   2.450
 1073SOL    HW1 5936   2.591   1.495   2.533
 1073SOL    HW2 5937   2.670   1.498   2.404
 1073SOL     MW 5938   2.609   1.461   2.455
 1074SOL     OW 5939   0.368   4.196   3.630
 1074SOL    HW1 5940   0.425   4.201   3.553
 1074SOL    HW2 5941   0.282   4.222   3.598
 1074SOL     MW 5942   0.364   4.200   3.616
 1075SOL     OW 5943   0.811   0.855   2.411
 1075SOL    HW1 5944   0.877   0.794   2.443
 1075SOL    HW2 5945   0.728   0.808   2.419
 1075SOL     MW 5946   0.809   0.841   2.416
 1076SOL     OW 5947   5.852   2.070   0.019
 1076SOL    HW1 5948   5.871   1.996  -0.038
 1076SOL    HW2 5949   5.936   2.116   0.029
 1076SOL     MW 5950   5.865   2.067   0.013
 1077SOL     OW 5951   1.408   5.341   5.602
 1077SOL    HW1 5952   1.390   5.369   5.512
 1077SOL    HW2 5953   1.398   5.420   5.655
 1077SOL     MW 5954   1.404   5.354   5.597
 1078SOL     OW 5955   0.755   4.115   2.467
 1078SOL    HW1 5956   0.677   4.164   2.493
 1078SOL    HW2 5957   0.809   4.112   2.546
 1078SOL     MW 5958   0.752   4.121   2.481
 1079SOL     OW 5959   3.292   1.711   5.305
 1079SOL    HW1 5960   3.208   1.677   5.335
 1079SOL    HW2 5961   3.314   1.657   5.230
 1079SOL     MW 5962   3.284   1.699   5.300
 1080SOL     OW 5963   0.211   0.020   3.435
 1080SOL    HW1 5964   0.132   0.026   3.489
 1080SOL    HW2 5965   0.259  -0.056   3.471
 1080SOL     MW 5966   0.207   0.010   3.447
 1081SOL     OW 5967   0.630   1.968   3.937
 1081SOL    HW1 5968   0.701   1.993   3.878
 1081SOL    HW2 5969   0.617   2.045   3.993
 1081SOL     MW 5970   0.637   1.981   3.937
 1082SOL     OW 5971   1.814   2.807   0.984
 1082SOL    HW1 5972   1.807   2.756   1.065
 1082SOL    HW2 5973   1.768   2.889   1.004
 1082SOL     MW 5974   1.807   2.811   0.997
 1083SOL     OW 5975   4.195   4.557   2.253
 1083SOL    HW1 5976   4.190   4.583   2.344
 1083SOL    HW2 5977   4.106   4.567   2.219
 1083SOL     MW 5978   4.183   4.562   2.260
 1084SOL     OW 5979   3.590   1.554   1.937
 1084SOL    HW1 5980   3.653   1.529   2.005
 1084SOL    HW2 5981   3.634   1.533   1.855
 1084SOL     MW 5982   3.604   1.548   1.935
 1085SOL     OW 5983   3.408   0.157   1.459
 1085SOL    HW1 5984   3.365   0.145   1.375
 1085SOL    HW2 5985   3.387   0.079   1.509
 1085SOL     MW 5986   3.400   0.146   1.455
 1086SOL     OW 5987   0.777   6.076   0.508
 1086SOL    HW1 5988   0.852   6.044   0.457
 1086SOL    HW2 5989   0.816   6.108   0.589
 1086SOL     MW 5990   0.792   6.076   0.512
 1087SOL     OW 5991   4.834   2.463   0.495
 1087SOL    HW1 5992   4.883   2.464   0.577
 1087SOL    HW2 5993   4.744   2.484   0.519
 1087SOL     MW 5994   4.829   2.466   0.508
 1088SOL     OW 5995   4.390   3.768   4.228
 1088SOL    HW1 5996   4.423   3.697   4.172
 1088SOL    HW2 5997   4.469   3.813   4.259
 1088SOL     MW 5998   4.404   3.764   4.225
 1089SOL     OW 5999   5.351   5.941   2.907
 1089SOL    HW1 6000   5.329   6.029   2.877
 1089SOL    HW2 6001   5.277   5.914   2.961
 1089SOL     MW 6002   5.339   5.949   2.910
 1090SOL     OW 6003   0.918   6.147   3.986
 1090SOL    HW1 6004   0.988   6.212   3.994
 1090SOL    HW2 6005   0.914   6.104   4.072
 1090SOL     MW 6006   0.926   6.150   3.998
 1091SOL     OW 6007   2.795   4.939   1.468
 1091SOL    HW1 6008   2.833   4.854   1.488
 1091SOL    HW2 6009   2.720   4.946   1.527
 1091SOL     MW 6010   2.790   4.929   1.478
 1092SOL     OW 6011   1.033   1.747   3.146
 1092SOL    HW1 6012   0.948   1.715   3.114
 1092SOL    HW2 6013   1.012   1.823   3.199
 1092SOL     MW 6014   1.020   1.752   3.148
 1093SOL     OW 6015   5.271   1.954   4.261
 1093SOL    HW1 6016   5.352   1.990   4.296
 1093SOL    HW2 6017   5.202   2.012   4.295
 1093SOL     MW 6018   5.272   1.966   4.270
 1094SOL     OW 6019   2.281   6.094   4.254
 1094SOL    HW1 6020   2.353   6.141   4.211
 1094SOL    HW2 6021   2.267   6.017   4.200
 1094SOL     MW 6022   2.288   6.090   4.241
 1095SOL     OW 6023   1.959   1.833   4.052
 1095SOL    HW1 6024   1.894   1.856   3.985
 1095SOL    HW2 6025   1.975   1.915   4.098
 1095SOL     MW 6026   1.952   1.846   4.050
 1096SOL     OW 6027   5.764   6.237   2.708
 1096SOL    HW1 6028   5.749   6.143   2.703
 1096SOL    HW2 6029   5.748   6.260   2.800
 1096SOL     MW 6030   5.760   6.228   2.719
 1097SOL     OW 6031   4.836   6.170   4.162
 1097SOL    HW1 6032   4.813   6.203   4.076
 1097SOL    HW2 6033   4.866   6.247   4.210
 1097SOL     MW 6034   4.837   6.184   4.157
 1098SOL     OW 6035   5.818   3.365   2.084
 1098SOL    HW1 6036   5.875   3.299   2.124
 1098SOL    HW2 6037   5.733   3.352   2.126
 1098SOL     MW 6038   5.815   3.355   2.095
 1099SOL     OW 6039   2.385   4.438   1.747
 1099SOL    HW1 6040   2.432   4.438   1.830
 1099SOL    HW2 6041   2.302   4.481   1.766
 1099SOL     MW 6042   2.381   4.444   1.760
 1100SOL     OW 6043   4.942   5.643   0.985
 1100SOL    HW1 6044   4.991   5.674   1.062
 1100SOL    HW2 6045   4.972   5.699   0.913
 1100SOL     MW 6046   4.952   5.654   0.986
 1101SOL     OW 6047   1.810   5.097   1.498
 1101SOL    HW1 6048   1.847   5.046   1.426
 1101SOL    HW2 6049   1.886   5.133   1.544
 1101SOL     MW 6050   1.825   5.095   1.495
 1102SOL     OW 6051   0.169   1.953   0.373
 1102SOL    HW1 6052   0.255   1.995   0.371
 1102SOL    HW2 6053   0.147   1.948   0.465
 1102SOL     MW 6054   0.177   1.958   0.384
 1103SOL     OW 6055   1.532   4.820   1.083
 1103SOL    HW1 6056   1.479   4.814   1.004
 1103SOL    HW2 6057   1.470   4.836   1.154
 1103SOL     MW 6058   1.517   4.822   1.082
 1104SOL     OW 6059   2.182   2.464   6.024
 1104SOL    HW1 6060   2.106   2.415   5.993
 1104SOL    HW2 6061   2.235   2.478   5.946
 1104SOL     MW 6062   2.179   2.459   6.010
 1105SOL     OW 6063   4.757   1.080   0.522
 1105SOL    HW1 6064   4.818   1.007   0.530
 1105SOL    HW2 6065   4.671   1.041   0.534
 1105SOL     MW 6066   4.754   1.066   0.524
 1106SOL     OW 6067   4.562   3.550   0.267
 1106SOL    HW1 6068   4.492   3.485   0.255
 1106SOL    HW2 6069   4.525   3.631   0.234
 1106SOL     MW 6070   4.548   3.552   0.261
 1107SOL     OW 6071   1.135   2.187   2.129
 1107SOL    HW1 6072   1.157   2.169   2.221
 1107SOL    HW2 6073   1.053   2.236   2.134
 1107SOL     MW 6074   1.128   2.191   2.142
 1108SOL     OW 6075   6.306   2.523   3.686
 1108SOL    HW1 6076   6.230   2.495   3.635
 1108SOL    HW2 6077   6.296   2.618   3.693
 1108SOL     MW 6078   6.295   2.532   3.680
 1109SOL     OW 6079   5.110   0.536   4.459
 1109SOL    HW1 6080   5.176   0.592   4.502
 1109SOL    HW2 6081   5.070   0.593   4.394
 1109SOL     MW 6082   5.114   0.551   4.456
 1110SOL     OW 6083   4.324   1.993   5.054
 1110SOL    HW1 6084   4.401   2.047   5.074
 1110SOL    HW2 6085   4.353   1.903   5.066
 1110SOL     MW 6086   4.337   1.989   5.059
 1111SOL     OW 6087   1.379   3.586   1.787
 1111SOL    HW1 6088   1.313   3.520   1.808
 1111SOL    HW2 6089   1.353   3.663   1.837
 1111SOL     MW 6090   1.367   3.588   1.796
 1112SOL     OW 6091   4.146   2.300   5.899
 1112SOL    HW1 6092   4.139   2.364   5.829
 1112SOL    HW2 6093   4.240   2.293   5.916
 1112SOL     MW 6094   4.157   2.307   5.892
 1113SOL     OW 6095   3.649   5.915   0.692
 1113SOL    HW1 6096   3.678   6.005   0.707
 1113SOL    HW2 6097   3.568   5.924   0.642
 1113SOL     MW 6098   3.642   5.928   0.688
 1114SOL     OW 6099   5.094   3.061   4.653
 1114SOL    HW1 6100   5.189   3.046   4.655
 1114SOL    HW2 6101   5.070   3.050   4.561
 1114SOL     MW 6102   5.103   3.058   4.642
 1115SOL     OW 6103   1.898   0.966   1.000
 1115SOL    HW1 6104   1.848   0.890   1.029
 1115SOL    HW2 6105   1.831   1.032   0.978
 1115SOL     MW 6106   1.883   0.966   1.001
 1116SOL     OW 6107   0.140   5.411   2.192
 1116SOL    HW1 6108   0.084   5.334   2.200
 1116SOL    HW2 6109   0.107   5.457   2.115
 1116SOL     MW 6110   0.128   5.407   2.183
 1117SOL     OW 6111   0.583   1.501   4.065
 1117SOL    HW1 6112   0.558   1.591   4.087
 1117SOL    HW2 6113   0.508   1.466   4.017
 1117SOL     MW 6114   0.570   1.508   4.062
 1118SOL     OW 6115   2.390   5.293   3.313
 1118SOL    HW1 6116   2.441   5.310   3.234
 1118SOL    HW2 6117   2.301   5.278   3.281
 1118SOL     MW 6118   2.385   5.293   3.299
 1119SOL     OW 6119   3.603   6.126   3.870
 1119SOL    HW1 6120   3.692   6.156   3.890
 1119SOL    HW2 6121   3.598   6.127   3.775
 1119SOL     MW 6122   3.614   6.130   3.861
 1120SOL     OW 6123   4.927   5.377   3.835
 1120SOL    HW1 6124   4.983   5.424   3.897
 1120SOL    HW2 6125   4.853   5.435   3.821
 1120SOL     MW 6126   4.925   5.390   3.841
 1121SOL     OW 6127   0.433   2.545   3.630
 1121SOL    HW1 6128   0.516   2.589   3.648
 1121SOL    HW2 6129   0.372   2.615   3.609
 1121SOL     MW 6130   0.436   2.559   3.630
 1122SOL     OW 6131   4.864   3.127   2.318
 1122SOL    HW1 6132   4.955   3.098   2.319
 1122SOL    HW2 6133   4.862   3.199   2.255
 1122SOL     MW 6134   4.875   3.132   2.310
 1123SOL     OW 6135   0.165   5.995   1.946
 1123SOL    HW1 6136   0.230   5.927   1.962
 1123SOL    HW2 6137   0.216   6.072   1.923
 1123SOL     MW 6138   0.180   5.996   1.945
 1124SOL     OW 6139   4.453   4.818   5.930
 1124SOL    HW1 6140   4.493   4.740   5.890
 1124SOL    HW2 6141   4.449   4.797   6.023
 1124SOL     MW 6142   4.458   4.805   5.937
 1125SOL     OW 6143   2.176   3.562   0.854
 1125SOL    HW1 6144   2.263   3.600   0.864
 1125SOL    HW2 6145   2.120   3.637   0.833
 1125SOL     MW 6146   2.180   3.576   0.853
 1126SOL     OW 6147   3.860   5.737   0.719
 1126SOL    HW1 6148   3.902   5.721   0.634
 1126SOL    HW2 6149   3.784   5.790   0.698
 1126SOL     MW 6150   3.856   5.741   0.705
 1127SOL     OW 6151   4.247   2.463   1.413
 1127SOL    HW1 6152   4.174   2.516   1.381
 1127SOL    HW2 6153   4.321   2.524   1.416
 1127SOL     MW 6154   4.247   2.478   1.409
 1128SOL     OW 6155   0.151   4.416   1.939
 1128SOL    HW1 6156   0.207   4.450   2.009
 1128SOL    HW2 6157   0.157   4.482   1.869
 1128SOL     MW 6158   0.159   4.429   1.939
 1129SOL     OW 6159   2.787   5.958   2.987
 1129SOL    HW1 6160   2.845   6.014   2.935
 1129SOL    HW2 6161   2.701   5.968   2.946
 1129SOL     MW 6162   2.783   5.966   2.975
 1130SOL     OW 6163   4.999   3.911   0.214
 1130SOL    HW1 6164   4.941   3.880   0.283
 1130SOL    HW2 6165   4.945   3.915   0.136
 1130SOL     MW 6166   4.985   3.908   0.213
 1131SOL     OW 6167   3.713   5.631   3.278
 1131SOL    HW1 6168   3.757   5.576   3.344
 1131SOL    HW2 6169   3.663   5.569   3.225
 1131SOL     MW 6170   3.712   5.616   3.280
 1132SOL     OW 6171   4.255   6.086   4.797
 1132SOL    HW1 6172   4.168   6.099   4.757
 1132SOL    HW2 6173   4.263   6.157   4.861
 1132SOL     MW 6174   4.245   6.097   4.800
 1133SOL     OW 6175   4.904   1.931   2.827
 1133SOL    HW1 6176   4.850   1.978   2.891
 1133SOL    HW2 6177   4.993   1.938   2.861
 1133SOL     MW 6178   4.908   1.938   2.840
 1134SOL     OW 6179   5.992   0.497   3.400
 1134SOL    HW1 6180   6.024   0.539   3.480
 1134SOL    HW2 6181   5.954   0.570   3.349
 1134SOL     MW 6182   5.991   0.512   3.404
 1135SOL     OW 6183   2.959   4.342   1.407
 1135SOL    HW1 6184   2.947   4.330   1.501
 1135SOL    HW2 6185   3.027   4.279   1.383
 1135SOL     MW 6186   2.966   4.333   1.416
 1136SOL     OW 6187   3.080   0.210   0.250
 1136SOL    HW1 6188   3.008   0.224   0.311
 1136SOL    HW2 6189   3.038   0.201   0.165
 1136SOL     MW 6190   3.066   0.211   0.247
 1137SOL     OW 6191   1.280   6.256   2.602
 1137SOL    HW1 6192   1.262   6.307   2.681
 1137SOL    HW2 6193   1.251   6.168   2.623
 1137SOL     MW 6194   1.274   6.252   2.615
 1138SOL     OW 6195   0.124   0.022   2.339
 1138SOL    HW1 6196   0.190  -0.003   2.404
 1138SOL    HW2 6197   0.044   0.034   2.390
 1138SOL     MW 6198   0.122   0.021   2.354
 1139SOL     OW 6199   3.928   5.752   1.221
 1139SOL    HW1 6200   4.013   5.742   1.178
 1139SOL    HW2 6201   3.906   5.845   1.209
 1139SOL     MW 6202   3.936   5.763   1.214
 1140SOL     OW 6203   5.621   1.465   0.300
 1140SOL    HW1 6204   5.618   1.550   0.345
 1140SOL    HW2 6205   5.675   1.481   0.223
 1140SOL     MW 6206   5.627   1.478   0.296
 1141SOL     OW 6207   0.898   5.371   0.991
 1141SOL    HW1 6208   0.823   5.334   0.944
 1141SOL    HW2 6209   0.863   5.397   1.076
 1141SOL     MW 6210   0.884   5.369   0.996
 1142SOL     OW 6211   1.423   0.065   1.447
 1142SOL    HW1 6212   1.491   0.002   1.471
 1142SOL    HW2 6213   1.438   0.140   1.505
 1142SOL     MW 6214   1.434   0.066   1.458
 1143SOL     OW 6215   0.577   1.527   2.095
 1143SOL    HW1 6216   0.499   1.489   2.134
 1143SOL    HW2 6217   0.545   1.577   2.020
 1143SOL     MW 6218   0.563   1.529   2.091
 1144SOL     OW 6219   4.824   5.099   5.379
 1144SOL    HW1 6220   4.885   5.172   5.383
 1144SOL    HW2 6221   4.793   5.089   5.469
 1144SOL     MW 6222   4.828   5.107   5.391
 1145SOL     OW 6223   5.988   2.499   0.036
 1145SOL    HW1 6224   5.951   2.495   0.124
 1145SOL    HW2 6225   6.079   2.525   0.049
 1145SOL     MW 6226   5.995   2.502   0.049
 1146SOL     OW 6227   0.150   0.759   6.282
 1146SOL    HW1 6228   0.199   0.732   6.205
 1146SOL    HW2 6229   0.117   0.677   6.320
 1146SOL     MW 6230   0.152   0.745   6.277
 1147SOL     OW 6231   5.041   1.301   6.284
 1147SOL    HW1 6232   4.967   1.355   6.258
 1147SOL    HW2 6233   5.111   1.363   6.304
 1147SOL     MW 6234   5.040   1.316   6.284
 1148SOL     OW 6235   6.147   2.188   5.886
 1148SOL    HW1 6236   6.087   2.256   5.853
 1148SOL    HW2 6237   6.186   2.150   5.807
 1148SOL     MW 6238   6.144   2.192   5.872
 1149SOL     OW 6239   4.381   0.214   5.949
 1149SOL    HW1 6240   4.349   0.186   6.035
 1149SOL    HW2 6241   4.382   0.309   5.953
 1149SOL     MW 6242   4.377   0.222   5.961
 1150SOL     OW 6243   5.704   2.479   1.202
 1150SOL    HW1 6244   5.649   2.402   1.193
 1150SOL    HW2 6245   5.788   2.454   1.163
 1150SOL     MW 6246   5.708   2.466   1.196
 1151SOL     OW 6247   1.372   2.250   4.966
 1151SOL    HW1 6248   1.433   2.247   4.892
 1151SOL    HW2 6249   1.298   2.301   4.934
 1151SOL     MW 6250   1.370   2.256   4.952
 1152SOL     OW 6251   3.140   3.029   1.232
 1152SOL    HW1 6252   3.155   3.106   1.286
 1152SOL    HW2 6253   3.172   2.956   1.284
 1152SOL     MW 6254   3.146   3.030   1.245
 1153SOL     OW 6255   3.243   3.479   0.673
 1153SOL    HW1 6256   3.216   3.566   0.643
 1153SOL    HW2 6257   3.167   3.423   0.658
 1153SOL     MW 6258   3.230   3.483   0.667
 1154SOL     OW 6259   4.126   4.676   4.110
 1154SOL    HW1 6260   4.109   4.585   4.084
 1154SOL    HW2 6261   4.061   4.727   4.061
 1154SOL     MW 6262   4.115   4.671   4.100
 1155SOL     OW 6263   3.970   3.436   4.889
 1155SOL    HW1 6264   4.032   3.401   4.953
 1155SOL    HW2 6265   3.904   3.482   4.942
 1155SOL     MW 6266   3.969   3.437   4.904
 1156SOL     OW 6267   3.017   0.123   0.519
 1156SOL    HW1 6268   3.097   0.145   0.568
 1156SOL    HW2 6269   2.946   0.149   0.577
 1156SOL     MW 6270   3.018   0.129   0.532
 1157SOL     OW 6271   0.934   2.329   3.220
 1157SOL    HW1 6272   0.875   2.404   3.215
 1157SOL    HW2 6273   0.963   2.315   3.130
 1157SOL     MW 6274   0.930   2.337   3.208
 1158SOL     OW 6275   3.516   3.163   5.738
 1158SOL    HW1 6276   3.460   3.096   5.777
 1158SOL    HW2 6277   3.521   3.232   5.805
 1158SOL     MW 6278   3.509   3.163   5.752
 1159SOL     OW 6279   0.618   5.702   3.409
 1159SOL    HW1 6280   0.644   5.703   3.502
 1159SOL    HW2 6281   0.700   5.716   3.362
 1159SOL     MW 6282   0.632   5.704   3.415
 1160SOL     OW 6283   4.745   2.081   5.502
 1160SOL    HW1 6284   4.835   2.057   5.523
 1160SOL    HW2 6285   4.708   2.111   5.586
 1160SOL     MW 6286   4.752   2.082   5.516
 1161SOL     OW 6287   5.114   4.603   5.321
 1161SOL    HW1 6288   5.203   4.571   5.316
 1161SOL    HW2 6289   5.110   4.675   5.258
 1161SOL     MW 6290   5.125   4.608   5.312
 1162SOL     OW 6291   5.942   3.785   1.818
 1162SOL    HW1 6292   6.020   3.741   1.853
 1162SOL    HW2 6293   5.891   3.715   1.777
 1162SOL     MW 6294   5.946   3.770   1.817
 1163SOL     OW 6295   1.216   2.831   4.026
 1163SOL    HW1 6296   1.174   2.869   3.949
 1163SOL    HW2 6297   1.196   2.737   4.022
 1163SOL     MW 6298   1.208   2.824   4.016
 1164SOL     OW 6299   3.389   0.186   5.198
 1164SOL    HW1 6300   3.472   0.173   5.152
 1164SOL    HW2 6301   3.360   0.097   5.219
 1164SOL     MW 6302   3.396   0.173   5.194
 1165SOL     OW 6303   4.463   4.036   2.977
 1165SOL    HW1 6304   4.380   3.989   2.971
 1165SOL    HW2 6305   4.505   4.001   3.055
 1165SOL     MW 6306   4.458   4.026   2.986
 1166SOL     OW 6307   1.502   2.502   5.547
 1166SOL    HW1 6308   1.422   2.483   5.596
 1166SOL    HW2 6309   1.565   2.437   5.579
 1166SOL     MW 6310   1.500   2.491   5.558
 1167SOL     OW 6311   4.963   0.579   3.443
 1167SOL    HW1 6312   4.962   0.612   3.533
 1167SOL    HW2 6313   4.886   0.619   3.402
 1167SOL     MW 6314   4.953   0.589   3.449
 1168SOL     OW 6315   1.842   6.297   2.336
 1168SOL    HW1 6316   1.816   6.226   2.277
 1168SOL    HW2 6317   1.788   6.284   2.414
 1168SOL     MW 6318   1.832   6.286   2.338
 1169SOL     OW 6319   5.844   1.942   2.799
 1169SOL    HW1 6320   5.822   1.869   2.856
 1169SOL    HW2 6321   5.914   1.988   2.845
 1169SOL     MW 6322   5.850   1.938   2.812
 1170SOL     OW 6323   5.078   2.013   1.776
 1170SOL    HW1 6324   5.095   1.997   1.869
 1170SOL    HW2 6325   5.002   2.072   1.777
 1170SOL     MW 6326   5.070   2.019   1.788
 1171SOL     OW 6327   1.107   1.883   2.450
 1171SOL    HW1 6328   1.153   1.818   2.504
 1171SOL    HW2 6329   1.104   1.961   2.505
 1171SOL     MW 6330   1.113   1.885   2.464
 1172SOL     OW 6331   6.058   0.079   0.036
 1172SOL    HW1 6332   6.150   0.059   0.019
 1172SOL    HW2 6333   6.009   0.029  -0.028
 1172SOL     MW 6334   6.064   0.071   0.026
 1173SOL     OW 6335   5.046   1.090   2.438
 1173SOL    HW1 6336   5.040   1.182   2.463
 1173SOL    HW2 6337   5.013   1.087   2.348
 1173SOL     MW 6338   5.041   1.101   2.429
 1174SOL     OW 6339   5.225   5.967   0.461
 1174SOL    HW1 6340   5.142   5.958   0.508
 1174SOL    HW2 6341   5.201   5.968   0.369
 1174SOL     MW 6342   5.211   5.966   0.455
 1175SOL     OW 6343   4.934   1.780   3.267
 1175SOL    HW1 6344   4.964   1.869   3.247
 1175SOL    HW2 6345   4.911   1.783   3.359
 1175SOL     MW 6346   4.935   1.792   3.276
 1176SOL     OW 6347   0.395   3.707   6.305
 1176SOL    HW1 6348   0.424   3.740   6.220
 1176SOL    HW2 6349   0.429   3.771   6.368
 1176SOL     MW 6350   0.403   3.720   6.303
 1177SOL     OW 6351   5.513   4.436   1.110
 1177SOL    HW1 6352   5.594   4.385   1.111
 1177SOL    HW2 6353   5.445   4.372   1.131
 1177SOL     MW 6354   5.515   4.421   1.113
 1178SOL     OW 6355   3.213   4.545   1.892
 1178SOL    HW1 6356   3.215   4.594   1.810
 1178SOL    HW2 6357   3.304   4.518   1.906
 1178SOL     MW 6358   3.225   4.548   1.883
 1179SOL     OW 6359   4.336   1.977   0.120
 1179SOL    HW1 6360   4.426   1.986   0.087
 1179SOL    HW2 6361   4.344   1.994   0.214
 1179SOL     MW 6362   4.349   1.980   0.128
 1180SOL     OW 6363   4.507   3.418   0.949
 1180SOL    HW1 6364   4.459   3.335   0.947
 1180SOL    HW2 6365   4.580   3.403   1.009
 1180SOL     MW 6366   4.510   3.406   0.957
 1181SOL     OW 6367   2.441   5.930   5.953
 1181SOL    HW1 6368   2.490   5.869   6.010
 1181SOL    HW2 6369   2.350   5.902   5.962
 1181SOL     MW 6370   2.436   5.918   5.961
 1182SOL     OW 6371   3.344   1.897   0.746
 1182SOL    HW1 6372   3.430   1.890   0.704
 1182SOL    HW2 6373   3.301   1.969   0.701
 1182SOL     MW 6374   3.349   1.905   0.735
 1183SOL     OW 6375   2.866   4.363   4.510
 1183SOL    HW1 6376   2.880   4.443   4.560
 1183SOL    HW2 6377   2.818   4.390   4.432
 1183SOL     MW 6378   2.862   4.376   4.506
 1184SOL     OW 6379   3.620   2.165   5.011
 1184SOL    HW1 6380   3.655   2.140   4.926
 1184SOL    HW2 6381   3.693   2.207   5.056
 1184SOL     MW 6382   3.634   2.167   5.006
 1185SOL     OW 6383   3.740   1.476   2.181
 1185SOL    HW1 6384   3.718   1.392   2.142
 1185SOL    HW2 6385   3.753   1.457   2.274
 1185SOL     MW 6386   3.739   1.463   2.188
 1186SOL     OW 6387   1.227   3.982   5.369
 1186SOL    HW1 6388   1.317   3.953   5.380
 1186SOL    HW2 6389   1.205   3.959   5.278
 1186SOL     MW 6390   1.235   3.975   5.358
 1187SOL     OW 6391   0.465   4.414   1.789
 1187SOL    HW1 6392   0.430   4.503   1.802
 1187SOL    HW2 6393   0.483   4.382   1.877
 1187SOL     MW 6394   0.463   4.421   1.802
 1188SOL     OW 6395   0.110   4.326   4.710
 1188SOL    HW1 6396   0.157   4.250   4.745
 1188SOL    HW2 6397   0.037   4.289   4.662
 1188SOL     MW 6398   0.107   4.312   4.709
 1189SOL     OW 6399   4.419   4.720   0.728
 1189SOL    HW1 6400   4.328   4.698   0.749
 1189SOL    HW2 6401   4.464   4.635   0.724
 1189SOL     MW 6402   4.413   4.706   0.730
 1190SOL     OW 6403   5.258   3.556   3.351
 1190SOL    HW1 6404   5.325   3.601   3.401
 1190SOL    HW2 6405   5.253   3.604   3.268
 1190SOL     MW 6406   5.266   3.567   3.347
 1191SOL     OW 6407   6.194   4.825   5.083
 1191SOL    HW1 6408   6.242   4.743   5.074
 1191SOL    HW2 6409   6.124   4.819   5.018
 1191SOL     MW 6410   6.191   4.814   5.074
 1192SOL     OW 6411   4.061   5.233   5.120
 1192SOL    HW1 6412   4.149   5.221   5.087
 1192SOL    HW2 6413   4.072   5.241   5.215
 1192SOL     MW 6414   4.073   5.233   5.128
 1193SOL     OW 6415   6.006   3.666   1.107
 1193SOL    HW1 6416   5.972   3.576   1.108
 1193SOL    HW2 6417   6.100   3.657   1.123
 1193SOL     MW 6418   6.013   3.653   1.109
 1194SOL     OW 6419   1.675   2.020   4.420
 1194SOL    HW1 6420   1.720   2.105   4.419
 1194SOL    HW2 6421   1.739   1.960   4.458
 1194SOL     MW 6422   1.689   2.023   4.425
 1195SOL     OW 6423   5.816   5.002   3.221
 1195SOL    HW1 6424   5.830   4.908   3.232
 1195SOL    HW2 6425   5.781   5.031   3.305
 1195SOL     MW 6426   5.814   4.994   3.233
 1196SOL     OW 6427   1.102   3.360   6.158
 1196SOL    HW1 6428   1.195   3.338   6.149
 1196SOL    HW2 6429   1.095   3.448   6.120
 1196SOL     MW 6430   1.113   3.369   6.152
 1197SOL     OW 6431   3.785   2.413   1.218
 1197SOL    HW1 6432   3.782   2.436   1.311
 1197SOL    HW2 6433   3.877   2.393   1.202
 1197SOL     MW 6434   3.796   2.413   1.228
 1198SOL     OW 6435   4.873   0.279   0.098
 1198SOL    HW1 6436   4.885   0.246   0.187
 1198SOL    HW2 6437   4.925   0.220   0.044
 1198SOL     MW 6438   4.881   0.266   0.103
 1199SOL     OW 6439   1.470   5.362   4.853
 1199SOL    HW1 6440   1.419   5.425   4.803
 1199SOL    HW2 6441   1.486   5.404   4.937
 1199SOL     MW 6442   1.466   5.375   4.857
 1200SOL     OW 6443   1.605   3.412   5.841
 1200SOL    HW1 6444   1.545   3.337   5.852
 1200SOL    HW2 6445   1.561   3.484   5.886
 1200SOL     MW 6446   1.592   3.411   5.848
 1201SOL     OW 6447   0.446   4.567   5.435
 1201SOL    HW1 6448   0.438   4.625   5.511
 1201SOL    HW2 6449   0.503   4.496   5.466
 1201SOL     MW 6450   0.452   4.565   5.449
 1202SOL     OW 6451   1.815   4.389   5.518
 1202SOL    HW1 6452   1.902   4.350   5.518
 1202SOL    HW2 6453   1.807   4.430   5.432
 1202SOL     MW 6454   1.825   4.389   5.507
 1203SOL     OW 6455   0.126   4.948   5.523
 1203SOL    HW1 6456   0.200   4.909   5.570
 1203SOL    HW2 6457   0.160   5.032   5.491
 1203SOL     MW 6458   0.140   4.954   5.525
 1204SOL     OW 6459   1.535   4.538   0.709
 1204SOL    HW1 6460   1.503   4.449   0.697
 1204SOL    HW2 6461   1.548   4.571   0.621
 1204SOL     MW 6462   1.533   4.531   0.697
 1205SOL     OW 6463   5.633   3.915   3.158
 1205SOL    HW1 6464   5.704   3.858   3.185
 1205SOL    HW2 6465   5.654   4.000   3.197
 1205SOL     MW 6466   5.645   3.919   3.166
 1206SOL     OW 6467   2.277   6.023   1.456
 1206SOL    HW1 6468   2.344   6.061   1.513
 1206SOL    HW2 6469   2.200   6.079   1.468
 1206SOL     MW 6470   2.276   6.035   1.465
 1207SOL     OW 6471   3.205   0.424   1.004
 1207SOL    HW1 6472   3.149   0.428   0.927
 1207SOL    HW2 6473   3.145   0.434   1.078
 1207SOL     MW 6474   3.190   0.426   1.004
 1208SOL     OW 6475   1.581   4.663   1.645
 1208SOL    HW1 6476   1.540   4.681   1.730
 1208SOL    HW2 6477   1.599   4.569   1.648
 1208SOL     MW 6478   1.578   4.653   1.657
 1209SOL     OW 6479   2.976   5.483   0.297
 1209SOL    HW1 6480   2.907   5.458   0.359
 1209SOL    HW2 6481   2.936   5.553   0.245
 1209SOL     MW 6482   2.962   5.489   0.299
 1210SOL     OW 6483   1.887   3.718   1.088
 1210SOL    HW1 6484   1.815   3.744   1.031
 1210SOL    HW2 6485   1.916   3.633   1.054
 1210SOL     MW 6486   1.882   3.711   1.076
 1211SOL     OW 6487   5.129   2.120   3.925
 1211SOL    HW1 6488   5.162   2.195   3.975
 1211SOL    HW2 6489   5.064   2.159   3.866
 1211SOL     MW 6490   5.125   2.135   3.924
 1212SOL     OW 6491   1.543   0.098   5.666
 1212SOL    HW1 6492   1.508   0.046   5.594
 1212SOL    HW2 6493   1.630   0.124   5.637
 1212SOL     MW 6494   1.550   0.094   5.653
 1213SOL     OW 6495   4.299   3.703   4.476
 1213SOL    HW1 6496   4.326   3.701   4.385
 1213SOL    HW2 6497   4.297   3.796   4.499
 1213SOL     MW 6498   4.302   3.715   4.468
 1214SOL     OW 6499   2.778   5.801   4.921
 1214SOL    HW1 6500   2.759   5.879   4.868
 1214SOL    HW2 6501   2.792   5.835   5.009
 1214SOL     MW 6502   2.777   5.816   4.925
 1215SOL     OW 6503   1.044   1.642   5.309
 1215SOL    HW1 6504   0.953   1.643   5.339
 1215SOL    HW2 6505   1.086   1.714   5.356
 1215SOL     MW 6506   1.038   1.651   5.319
 1216SOL     OW 6507   3.526   2.656   5.230
 1216SOL    HW1 6508   3.569   2.693   5.307
 1216SOL    HW2 6509   3.459   2.598   5.266
 1216SOL     MW 6510   3.523   2.653   5.244
 1217SOL     OW 6511   5.065   4.511   2.233
 1217SOL    HW1 6512   4.994   4.563   2.195
 1217SOL    HW2 6513   5.142   4.535   2.183
 1217SOL     MW 6514   5.065   4.521   2.222
 1218SOL     OW 6515   3.968   5.501   2.155
 1218SOL    HW1 6516   3.889   5.485   2.103
 1218SOL    HW2 6517   3.978   5.596   2.155
 1218SOL     MW 6518   3.959   5.511   2.148
 1219SOL     OW 6519   2.028   3.661   0.536
 1219SOL    HW1 6520   2.001   3.689   0.449
 1219SOL    HW2 6521   2.110   3.614   0.522
 1219SOL     MW 6522   2.035   3.658   0.523
 1220SOL     OW 6523   0.722   6.167   1.776
 1220SOL    HW1 6524   0.746   6.258   1.795
 1220SOL    HW2 6525   0.706   6.167   1.681
 1220SOL     MW 6526   0.723   6.179   1.766
 1221SOL     OW 6527   1.640   5.586   5.438
 1221SOL    HW1 6528   1.703   5.570   5.368
 1221SOL    HW2 6529   1.571   5.639   5.398
 1221SOL     MW 6530   1.639   5.590   5.424
 1222SOL     OW 6531   3.809   4.801   1.095
 1222SOL    HW1 6532   3.751   4.727   1.082
 1222SOL    HW2 6533   3.758   4.864   1.147
 1222SOL     MW 6534   3.795   4.800   1.100
 1223SOL     OW 6535   0.343   5.449   1.527
 1223SOL    HW1 6536   0.275   5.485   1.584
 1223SOL    HW2 6537   0.398   5.524   1.506
 1223SOL     MW 6538   0.341   5.463   1.531
 1224SOL     OW 6539   2.654   2.900   1.510
 1224SOL    HW1 6540   2.582   2.961   1.524
 1224SOL    HW2 6541   2.612   2.814   1.501
 1224SOL     MW 6542   2.640   2.897   1.510
 1225SOL     OW 6543   3.509   2.355   5.432
 1225SOL    HW1 6544   3.480   2.265   5.442
 1225SOL    HW2 6545   3.428   2.405   5.416
 1225SOL     MW 6546   3.495   2.350   5.431
 1226SOL     OW 6547   2.191   3.256   0.705
 1226SOL    HW1 6548   2.167   3.215   0.787
 1226SOL    HW2 6549   2.169   3.348   0.717
 1226SOL     MW 6550   2.185   3.263   0.717
 1227SOL     OW 6551   4.751   2.455   1.087
 1227SOL    HW1 6552   4.706   2.500   1.015
 1227SOL    HW2 6553   4.773   2.525   1.148
 1227SOL     MW 6554   4.748   2.470   1.085
 1228SOL     OW 6555   2.682   1.573   1.528
 1228SOL    HW1 6556   2.620   1.612   1.589
 1228SOL    HW2 6557   2.710   1.492   1.570
 1228SOL     MW 6558   2.678   1.568   1.541
 1229SOL     OW 6559   3.620   3.326   1.178
 1229SOL    HW1 6560   3.630   3.407   1.127
 1229SOL    HW2 6561   3.642   3.352   1.268
 1229SOL     MW 6562   3.624   3.340   1.183
 1230SOL     OW 6563   6.299   6.174   4.435
 1230SOL    HW1 6564   6.331   6.256   4.397
 1230SOL    HW2 6565   6.248   6.133   4.365
 1230SOL     MW 6566   6.296   6.179   4.421
 1231SOL     OW 6567   5.700   0.526   2.902
 1231SOL    HW1 6568   5.735   0.443   2.869
 1231SOL    HW2 6569   5.774   0.588   2.895
 1231SOL     MW 6570   5.714   0.523   2.897
 1232SOL     OW 6571   5.734   1.371   3.949
 1232SOL    HW1 6572   5.783   1.364   4.031
 1232SOL    HW2 6573   5.793   1.334   3.883
 1232SOL     MW 6574   5.748   1.365   3.951
 1233SOL     OW 6575   1.802   5.176   3.154
 1233SOL    HW1 6576   1.793   5.263   3.115
 1233SOL    HW2 6577   1.841   5.192   3.240
 1233SOL     MW 6578   1.806   5.189   3.160
 1234SOL     OW 6579   0.257   3.363   5.988
 1234SOL    HW1 6580   0.296   3.299   6.048
 1234SOL    HW2 6581   0.332   3.406   5.947
 1234SOL     MW 6582   0.272   3.360   5.991
 1235SOL     OW 6583   3.989   4.356   5.442
 1235SOL    HW1 6584   3.978   4.275   5.491
 1235SOL    HW2 6585   3.916   4.357   5.380
 1235SOL     MW 6586   3.978   4.346   5.440
 1236SOL     OW 6587   4.130   5.321   0.408
 1236SOL    HW1 6588   4.074   5.294   0.481
 1236SOL    HW2 6589   4.122   5.250   0.344
 1236SOL     MW 6590   4.122   5.308   0.409
 1237SOL     OW 6591   2.199   1.232   5.369
 1237SOL    HW1 6592   2.126   1.268   5.418
 1237SOL    HW2 6593   2.207   1.289   5.292
 1237SOL     MW 6594   2.191   1.244   5.365
 1238SOL     OW 6595   0.203   1.515   1.042
 1238SOL    HW1 6596   0.149   1.591   1.018
 1238SOL    HW2 6597   0.141   1.454   1.083
 1238SOL     MW 6598   0.188   1.517   1.044
 1239SOL     OW 6599   1.660   6.194   1.432
 1239SOL    HW1 6600   1.691   6.212   1.521
 1239SOL    HW2 6601   1.633   6.102   1.434
 1239SOL     MW 6602   1.661   6.185   1.444
 1240SOL     OW 6603   3.234   2.951   5.547
 1240SOL    HW1 6604   3.176   3.017   5.585
 1240SOL    HW2 6605   3.283   2.998   5.480
 1240SOL     MW 6606   3.233   2.965   5.543
 1241SOL     OW 6607   3.003   1.868   4.373
 1241SOL    HW1 6608   2.927   1.815   4.398
 1241SOL    HW2 6609   3.031   1.910   4.454
 1241SOL     MW 6610   2.997   1.867   4.386
 1242SOL     OW 6611   0.005   5.316   4.680
 1242SOL    HW1 6612   0.064   5.297   4.608
 1242SOL    HW2 6613  -0.035   5.400   4.658
 1242SOL     MW 6614   0.008   5.324   4.668
 1243SOL     OW 6615   4.444   3.841   5.334
 1243SOL    HW1 6616   4.517   3.878   5.384
 1243SOL    HW2 6617   4.397   3.786   5.397
 1243SOL     MW 6618   4.447   3.838   5.348
 1244SOL     OW 6619   2.106   1.038   3.245
 1244SOL    HW1 6620   2.050   1.066   3.173
 1244SOL    HW2 6621   2.161   1.114   3.264
 1244SOL     MW 6622   2.106   1.051   3.239
 1245SOL     OW 6623   4.567   0.528   5.077
 1245SOL    HW1 6624   4.589   0.481   5.158
 1245SOL    HW2 6625   4.625   0.604   5.077
 1245SOL     MW 6626   4.578   0.531   5.088
 1246SOL     OW 6627   4.542   2.293   2.390
 1246SOL    HW1 6628   4.463   2.240   2.396
 1246SOL    HW2 6629   4.612   2.236   2.420
 1246SOL     MW 6630   4.541   2.279   2.394
 1247SOL     OW 6631   3.629   1.018   2.986
 1247SOL    HW1 6632   3.647   0.928   2.959
 1247SOL    HW2 6633   3.646   1.017   3.081
 1247SOL     MW 6634   3.634   1.006   2.995
 1248SOL     OW 6635   2.678   2.421   5.219
 1248SOL    HW1 6636   2.758   2.473   5.219
 1248SOL    HW2 6637   2.695   2.350   5.282
 1248SOL     MW 6638   2.690   2.418   5.227
 1249SOL     OW 6639   1.648   0.819   4.912
 1249SOL    HW1 6640   1.556   0.811   4.888
 1249SOL    HW2 6641   1.659   0.913   4.932
 1249SOL     MW 6642   1.638   0.829   4.912
 1250SOL     OW 6643   3.319   2.498   5.253
 1250SOL    HW1 6644   3.284   2.586   5.267
 1250SOL    HW2 6645   3.241   2.441   5.252
 1250SOL     MW 6646   3.304   2.502   5.255
 1251SOL     OW 6647   2.695   0.564   2.425
 1251SOL    HW1 6648   2.678   0.562   2.331
 1251SOL    HW2 6649   2.642   0.636   2.458
 1251SOL     MW 6650   2.686   0.573   2.417
 1252SOL     OW 6651   5.475   4.296   4.752
 1252SOL    HW1 6652   5.406   4.265   4.811
 1252SOL    HW2 6653   5.467   4.240   4.675
 1252SOL     MW 6654   5.465   4.285   4.749
 1253SOL     OW 6655   6.042   1.635   5.819
 1253SOL    HW1 6656   5.984   1.659   5.891
 1253SOL    HW2 6657   6.019   1.697   5.749
 1253SOL     MW 6658   6.031   1.646   5.819
 1254SOL     OW 6659   0.690   3.529   1.897
 1254SOL    HW1 6660   0.682   3.592   1.969
 1254SOL    HW2 6661   0.705   3.445   1.941
 1254SOL     MW 6662   0.691   3.526   1.912
 1255SOL     OW 6663   0.636   2.175   5.509
 1255SOL    HW1 6664   0.704   2.206   5.449
 1255SOL    HW2 6665   0.581   2.251   5.524
 1255SOL     MW 6666   0.638   2.189   5.503
 1256SOL     OW 6667   3.889   5.613   1.739
 1256SOL    HW1 6668   3.939   5.562   1.675
 1256SOL    HW2 6669   3.801   5.616   1.703
 1256SOL     MW 6670   3.884   5.607   1.726
 1257SOL     OW 6671   1.441   3.850   1.502
 1257SOL    HW1 6672   1.414   3.939   1.479
 1257SOL    HW2 6673   1.500   3.861   1.576
 1257SOL     MW 6674   1.445   3.862   1.509
 1258SOL     OW 6675   4.487   0.900   3.124
 1258SOL    HW1 6676   4.435   0.824   3.097
 1258SOL    HW2 6677   4.427   0.955   3.174
 1258SOL     MW 6678   4.473   0.897   3.127
 1259SOL     OW 6679   6.205   0.973   0.905
 1259SOL    HW1 6680   6.179   1.061   0.931
 1259SOL    HW2 6681   6.301   0.976   0.902
 1259SOL     MW 6682   6.214   0.983   0.908
 1260SOL     OW 6683   0.895   2.040   1.691
 1260SOL    HW1 6684   0.870   1.948   1.702
 1260SOL    HW2 6685   0.820   2.080   1.646
 1260SOL     MW 6686   0.882   2.033   1.687
 1261SOL     OW 6687   0.579   4.297   2.019
 1261SOL    HW1 6688   0.671   4.306   2.046
 1261SOL    HW2 6689   0.530   4.299   2.102
 1261SOL     MW 6690   0.585   4.298   2.033
 1262SOL     OW 6691   3.999   1.187   4.742
 1262SOL    HW1 6692   3.996   1.112   4.802
 1262SOL    HW2 6693   3.917   1.182   4.693
 1262SOL     MW 6694   3.988   1.177   4.744
 1263SOL     OW 6695   5.768   1.774   3.369
 1263SOL    HW1 6696   5.731   1.858   3.341
 1263SOL    HW2 6697   5.692   1.718   3.386
 1263SOL     MW 6698   5.754   1.778   3.368
 1264SOL     OW 6699   5.957   1.505   0.364
 1264SOL    HW1 6700   5.998   1.420   0.350
 1264SOL    HW2 6701   5.934   1.535   0.276
 1264SOL     MW 6702   5.960   1.498   0.351
 1265SOL     OW 6703   1.589   2.451   1.984
 1265SOL    HW1 6704   1.684   2.442   1.998
 1265SOL    HW2 6705   1.554   2.363   1.995
 1265SOL     MW 6706   1.597   2.439   1.988
 1266SOL     OW 6707   5.997   1.358   5.744
 1266SOL    HW1 6708   6.006   1.450   5.721
 1266SOL    HW2 6709   6.031   1.351   5.833
 1266SOL     MW 6710   6.002   1.369   5.752
 1267SOL     OW 6711   0.366   1.290   5.355
 1267SOL    HW1 6712   0.301   1.247   5.299
 1267SOL    HW2 6713   0.425   1.220   5.382
 1267SOL     MW 6714   0.365   1.275   5.351
 1268SOL     OW 6715   5.228   0.282   4.360
 1268SOL    HW1 6716   5.199   0.207   4.413
 1268SOL    HW2 6717   5.209   0.359   4.414
 1268SOL     MW 6718   5.222   0.283   4.374
 1269SOL     OW 6719   0.519   3.766   1.173
 1269SOL    HW1 6720   0.447   3.829   1.178
 1269SOL    HW2 6721   0.592   3.815   1.136
 1269SOL     MW 6722   0.519   3.780   1.169
 1270SOL     OW 6723   0.703   3.042   0.765
 1270SOL    HW1 6724   0.721   3.082   0.679
 1270SOL    HW2 6725   0.609   3.023   0.764
 1270SOL     MW 6726   0.694   3.045   0.754
 1271SOL     OW 6727   1.424   5.096   1.993
 1271SOL    HW1 6728   1.470   5.026   2.039
 1271SOL    HW2 6729   1.432   5.073   1.900
 1271SOL     MW 6730   1.431   5.084   1.987
 1272SOL     OW 6731   3.875   4.939   0.569
 1272SOL    HW1 6732   3.854   4.881   0.643
 1272SOL    HW2 6733   3.792   4.948   0.522
 1272SOL     MW 6734   3.862   4.933   0.573
 1273SOL     OW 6735   5.664   5.983   2.648
 1273SOL    HW1 6736   5.632   5.902   2.686
 1273SOL    HW2 6737   5.704   5.957   2.565
 1273SOL     MW 6738   5.665   5.969   2.642
 1274SOL     OW 6739   5.508   2.590   5.642
 1274SOL    HW1 6740   5.443   2.621   5.579
 1274SOL    HW2 6741   5.521   2.665   5.702
 1274SOL     MW 6742   5.502   2.604   5.641
 1275SOL     OW 6743   0.079   2.275   4.183
 1275SOL    HW1 6744   0.022   2.228   4.243
 1275SOL    HW2 6745   0.102   2.209   4.116
 1275SOL     MW 6746   0.075   2.260   4.182
 1276SOL     OW 6747   3.717   1.572   4.349
 1276SOL    HW1 6748   3.706   1.513   4.275
 1276SOL    HW2 6749   3.716   1.659   4.311
 1276SOL     MW 6750   3.716   1.575   4.335
 1277SOL     OW 6751   3.655   4.827   6.187
 1277SOL    HW1 6752   3.699   4.857   6.107
 1277SOL    HW2 6753   3.581   4.775   6.155
 1277SOL     MW 6754   3.651   4.825   6.172
 1278SOL     OW 6755   3.177   5.424   1.170
 1278SOL    HW1 6756   3.188   5.362   1.098
 1278SOL    HW2 6757   3.087   5.411   1.199
 1278SOL     MW 6758   3.167   5.414   1.165
 1279SOL     OW 6759   2.461   5.315   3.887
 1279SOL    HW1 6760   2.398   5.265   3.834
 1279SOL    HW2 6761   2.422   5.319   3.974
 1279SOL     MW 6762   2.448   5.309   3.891
 1280SOL     OW 6763   0.107   2.258   3.270
 1280SOL    HW1 6764   0.043   2.311   3.223
 1280SOL    HW2 6765   0.119   2.180   3.215
 1280SOL     MW 6766   0.100   2.255   3.257
 1281SOL     OW 6767   0.381   3.544   1.157
 1281SOL    HW1 6768   0.446   3.614   1.155
 1281SOL    HW2 6769   0.320   3.569   1.227
 1281SOL     MW 6770   0.381   3.556   1.165
 1282SOL     OW 6771   0.214   1.871   5.276
 1282SOL    HW1 6772   0.221   1.920   5.194
 1282SOL    HW2 6773   0.280   1.802   5.269
 1282SOL     MW 6774   0.223   1.868   5.265
 1283SOL     OW 6775   5.952   2.013   1.758
 1283SOL    HW1 6776   6.016   2.021   1.687
 1283SOL    HW2 6777   5.896   1.940   1.731
 1283SOL     MW 6778   5.953   2.004   1.745
 1284SOL     OW 6779   1.359   0.700   4.051
 1284SOL    HW1 6780   1.299   0.643   4.004
 1284SOL    HW2 6781   1.421   0.730   3.985
 1284SOL     MW 6782   1.359   0.697   4.037
 1285SOL     OW 6783   2.662   0.875   2.751
 1285SOL    HW1 6784   2.651   0.970   2.753
 1285SOL    HW2 6785   2.732   0.858   2.814
 1285SOL     MW 6786   2.670   0.886   2.759
 1286SOL     OW 6787   5.032   6.072   3.848
 1286SOL    HW1 6788   4.950   6.041   3.810
 1286SOL    HW2 6789   5.029   6.167   3.837
 1286SOL     MW 6790   5.021   6.080   3.842
 1287SOL     OW 6791   4.683   0.119   2.459
 1287SOL    HW1 6792   4.680   0.117   2.555
 1287SOL    HW2 6793   4.612   0.178   2.435
 1287SOL     MW 6794   4.673   0.127   2.469
 1288SOL     OW 6795   1.906   0.076   3.075
 1288SOL    HW1 6796   1.850   0.154   3.082
 1288SOL    HW2 6797   1.872   0.016   3.141
 1288SOL     MW 6798   1.894   0.079   3.084
 1289SOL     OW 6799   5.312   0.642   4.651
 1289SOL    HW1 6800   5.362   0.722   4.670
 1289SOL    HW2 6801   5.276   0.616   4.736
 1289SOL     MW 6802   5.314   0.649   4.665
 1290SOL     OW 6803   4.336   0.783   2.275
 1290SOL    HW1 6804   4.382   0.794   2.359
 1290SOL    HW2 6805   4.261   0.727   2.296
 1290SOL     MW 6806   4.332   0.778   2.288
 1291SOL     OW 6807   2.876   4.237   4.933
 1291SOL    HW1 6808   2.897   4.322   4.971
 1291SOL    HW2 6809   2.781   4.238   4.924
 1291SOL     MW 6810   2.867   4.248   4.937
 1292SOL     OW 6811   3.357   0.038   0.990
 1292SOL    HW1 6812   3.419  -0.013   1.043
 1292SOL    HW2 6813   3.292   0.071   1.053
 1292SOL     MW 6814   3.357   0.035   1.005
 1293SOL     OW 6815   1.107   5.284   4.843
 1293SOL    HW1 6816   1.143   5.296   4.930
 1293SOL    HW2 6817   1.027   5.232   4.857
 1293SOL     MW 6818   1.101   5.279   4.856
 1294SOL     OW 6819   1.909   1.693   5.656
 1294SOL    HW1 6820   1.821   1.705   5.693
 1294SOL    HW2 6821   1.967   1.742   5.714
 1294SOL     MW 6822   1.905   1.701   5.668
 1295SOL     OW 6823   1.253   3.666   1.563
 1295SOL    HW1 6824   1.295   3.634   1.643
 1295SOL    HW2 6825   1.302   3.745   1.540
 1295SOL     MW 6826   1.265   3.672   1.570
 1296SOL     OW 6827   0.506   3.575   4.885
 1296SOL    HW1 6828   0.492   3.664   4.854
 1296SOL    HW2 6829   0.588   3.548   4.844
 1296SOL     MW 6830   0.515   3.583   4.876
 1297SOL     OW 6831   4.369   4.128   3.602
 1297SOL    HW1 6832   4.368   4.097   3.511
 1297SOL    HW2 6833   4.440   4.192   3.605
 1297SOL     MW 6834   4.378   4.132   3.591
 1298SOL     OW 6835   6.050   2.944   1.789
 1298SOL    HW1 6836   6.020   2.897   1.711
 1298SOL    HW2 6837   6.135   2.981   1.763
 1298SOL     MW 6838   6.057   2.943   1.775
 1299SOL     OW 6839   2.621   0.409   1.259
 1299SOL    HW1 6840   2.527   0.402   1.277
 1299SOL    HW2 6841   2.653   0.474   1.322
 1299SOL     MW 6842   2.613   0.417   1.269
 1300SOL     OW 6843   2.431   0.952   6.260
 1300SOL    HW1 6844   2.344   0.980   6.231
 1300SOL    HW2 6845   2.469   1.030   6.301
 1300SOL     MW 6846   2.425   0.966   6.262
 1301SOL     OW 6847   5.236   0.021   0.687
 1301SOL    HW1 6848   5.276   0.029   0.774
 1301SOL    HW2 6849   5.303  -0.020   0.633
 1301SOL     MW 6850   5.249   0.017   0.692
 1302SOL     OW 6851   4.360   3.334   0.223
 1302SOL    HW1 6852   4.391   3.254   0.265
 1302SOL    HW2 6853   4.360   3.314   0.129
 1302SOL     MW 6854   4.364   3.321   0.216
 1303SOL     OW 6855   2.550   1.189   1.643
 1303SOL    HW1 6856   2.542   1.211   1.736
 1303SOL    HW2 6857   2.459   1.182   1.612
 1303SOL     MW 6858   2.537   1.191   1.651
 1304SOL     OW 6859   5.118   2.851   3.635
 1304SOL    HW1 6860   5.052   2.918   3.653
 1304SOL    HW2 6861   5.072   2.768   3.645
 1304SOL     MW 6862   5.104   2.849   3.639
 1305SOL     OW 6863   2.434   1.674   0.482
 1305SOL    HW1 6864   2.465   1.583   0.489
 1305SOL    HW2 6865   2.347   1.673   0.521
 1305SOL     MW 6866   2.427   1.662   0.488
 1306SOL     OW 6867   4.315   1.284   3.537
 1306SOL    HW1 6868   4.401   1.322   3.558
 1306SOL    HW2 6869   4.282   1.252   3.621
 1306SOL     MW 6870   4.322   1.284   3.551
 1307SOL     OW 6871   1.287   1.960   0.553
 1307SOL    HW1 6872   1.318   1.871   0.535
 1307SOL    HW2 6873   1.282   1.965   0.648
 1307SOL     MW 6874   1.291   1.950   0.563
 1308SOL     OW 6875   5.572   2.140   5.840
 1308SOL    HW1 6876   5.552   2.082   5.765
 1308SOL    HW2 6877   5.524   2.220   5.821
 1308SOL     MW 6878   5.564   2.143   5.828
 1309SOL     OW 6879   0.783   3.805   4.527
 1309SOL    HW1 6880   0.843   3.734   4.551
 1309SOL    HW2 6881   0.702   3.760   4.504
 1309SOL     MW 6882   0.780   3.790   4.527
 1310SOL     OW 6883   0.938   3.243   0.055
 1310SOL    HW1 6884   0.972   3.309  -0.005
 1310SOL    HW2 6885   0.876   3.192   0.003
 1310SOL     MW 6886   0.934   3.245   0.041
 1311SOL     OW 6887   2.219   0.424   3.010
 1311SOL    HW1 6888   2.264   0.464   3.085
 1311SOL    HW2 6889   2.274   0.349   2.987
 1311SOL     MW 6890   2.232   0.420   3.017
 1312SOL     OW 6891   5.482   1.608   3.697
 1312SOL    HW1 6892   5.558   1.607   3.640
 1312SOL    HW2 6893   5.518   1.600   3.786
 1312SOL     MW 6894   5.496   1.607   3.701
 1313SOL     OW 6895   5.264   3.797   2.244
 1313SOL    HW1 6896   5.250   3.861   2.175
 1313SOL    HW2 6897   5.281   3.715   2.197
 1313SOL     MW 6898   5.264   3.795   2.229
 1314SOL     OW 6899   2.082   3.395   4.705
 1314SOL    HW1 6900   2.033   3.324   4.746
 1314SOL    HW2 6901   2.021   3.468   4.700
 1314SOL     MW 6902   2.068   3.395   4.709
 1315SOL     OW 6903   3.069   4.914   5.881
 1315SOL    HW1 6904   2.987   4.944   5.920
 1315SOL    HW2 6905   3.126   4.896   5.956
 1315SOL     MW 6906   3.066   4.915   5.896
 1316SOL     OW 6907   1.543   5.874   0.836
 1316SOL    HW1 6908   1.507   5.840   0.918
 1316SOL    HW2 6909   1.513   5.964   0.832
 1316SOL     MW 6910   1.535   5.881   0.846
 1317SOL     OW 6911   4.060   5.384   1.883
 1317SOL    HW1 6912   4.049   5.423   1.970
 1317SOL    HW2 6913   4.000   5.434   1.827
 1317SOL     MW 6914   4.051   5.396   1.887
 1318SOL     OW 6915   1.368   0.931   3.761
 1318SOL    HW1 6916   1.323   0.921   3.677
 1318SOL    HW2 6917   1.432   0.860   3.763
 1318SOL     MW 6918   1.370   0.920   3.751
 1319SOL     OW 6919   2.046   1.063   2.261
 1319SOL    HW1 6920   2.027   1.010   2.338
 1319SOL    HW2 6921   2.135   1.039   2.237
 1319SOL     MW 6922   2.055   1.053   2.268
 1320SOL     OW 6923   3.195   4.180   1.318
 1320SOL    HW1 6924   3.227   4.224   1.396
 1320SOL    HW2 6925   3.269   4.125   1.290
 1320SOL     MW 6926   3.209   4.179   1.324
 1321SOL     OW 6927   2.095   5.441   5.797
 1321SOL    HW1 6928   2.096   5.453   5.702
 1321SOL    HW2 6929   2.176   5.393   5.816
 1321SOL     MW 6930   2.106   5.437   5.787
 1322SOL     OW 6931   4.012   0.307   3.890
 1322SOL    HW1 6932   3.957   0.240   3.931
 1322SOL    HW2 6933   3.976   0.316   3.801
 1322SOL     MW 6934   4.000   0.300   3.884
 1323SOL     OW 6935   0.197   0.840   5.852
 1323SOL    HW1 6936   0.122   0.898   5.864
 1323SOL    HW2 6937   0.253   0.885   5.788
 1323SOL     MW 6938   0.194   0.852   5.845
 1324SOL     OW 6939   2.268   5.969   1.171
 1324SOL    HW1 6940   2.265   5.973   1.266
 1324SOL    HW2 6941   2.357   5.998   1.149
 1324SOL     MW 6942   2.279   5.973   1.180
 1325SOL     OW 6943   0.745   1.296   2.092
 1325SOL    HW1 6944   0.829   1.326   2.127
 1325SOL    HW2 6945   0.698   1.377   2.071
 1325SOL     MW 6946   0.750   1.311   2.094
 1326SOL     OW 6947   4.256   3.040   4.098
 1326SOL    HW1 6948   4.342   3.035   4.056
 1326SOL    HW2 6949   4.193   3.032   4.026
 1326SOL     MW 6950   4.259   3.039   4.083
 1327SOL     OW 6951   5.359   3.892   2.490
 1327SOL    HW1 6952   5.324   3.863   2.406
 1327SOL    HW2 6953   5.312   3.840   2.555
 1327SOL     MW 6954   5.349   3.881   2.488
 1328SOL     OW 6955   1.763   1.211   0.919
 1328SOL    HW1 6956   1.691   1.162   0.881
 1328SOL    HW2 6957   1.816   1.239   0.844
 1328SOL     MW 6958   1.761   1.208   0.905
 1329SOL     OW 6959   4.425   5.776   3.637
 1329SOL    HW1 6960   4.482   5.828   3.693
 1329SOL    HW2 6961   4.481   5.708   3.600
 1329SOL     MW 6962   4.439   5.774   3.639
 1330SOL     OW 6963   3.773   2.449   0.181
 1330SOL    HW1 6964   3.731   2.460   0.266
 1330SOL    HW2 6965   3.726   2.509   0.123
 1330SOL     MW 6966   3.762   2.458   0.185
 1331SOL     OW 6967   6.258   4.835   0.495
 1331SOL    HW1 6968   6.323   4.789   0.442
 1331SOL    HW2 6969   6.216   4.766   0.547
 1331SOL     MW 6970   6.261   4.820   0.495
 1332SOL     OW 6971   2.743   6.127   2.104
 1332SOL    HW1 6972   2.793   6.123   2.023
 1332SOL    HW2 6973   2.780   6.201   2.152
 1332SOL     MW 6974   2.754   6.136   2.100
 1333SOL     OW 6975   0.149   1.179   2.799
 1333SOL    HW1 6976   0.059   1.169   2.829
 1333SOL    HW2 6977   0.154   1.121   2.722
 1333SOL     MW 6978   0.138   1.170   2.793
 1334SOL     OW 6979   6.053   2.814   6.123
 1334SOL    HW1 6980   6.090   2.820   6.034
 1334SOL    HW2 6981   5.959   2.827   6.110
 1334SOL     MW 6982   6.046   2.816   6.110
 1335SOL     OW 6983   2.823   0.088   3.397
 1335SOL    HW1 6984   2.845   0.058   3.309
 1335SOL    HW2 6985   2.731   0.112   3.392
 1335SOL     MW 6986   2.814   0.086   3.385
 1336SOL     OW 6987   0.238   0.087   4.073
 1336SOL    HW1 6988   0.193   0.064   3.992
 1336SOL    HW2 6989   0.279   0.005   4.102
 1336SOL     MW 6990   0.237   0.074   4.066
 1337SOL     OW 6991   5.739   1.656   2.074
 1337SOL    HW1 6992   5.798   1.723   2.107
 1337SOL    HW2 6993   5.681   1.636   2.148
 1337SOL     MW 6994   5.739   1.662   2.088
 1338SOL     OW 6995   1.723   5.538   0.443
 1338SOL    HW1 6996   1.773   5.567   0.519
 1338SOL    HW2 6997   1.641   5.589   0.448
 1338SOL     MW 6998   1.719   5.548   0.454
 1339SOL     OW 6999   0.030   4.444   3.020
 1339SOL    HW1 7000  -0.015   4.481   3.096
 1339SOL    HW2 7001  -0.037   4.441   2.952
 1339SOL     MW 7002   0.016   4.449   3.021
 1340SOL     OW 7003   4.647   5.801   5.076
 1340SOL    HW1 7004   4.722   5.859   5.067
 1340SOL    HW2 7005   4.644   5.752   4.994
 1340SOL     MW 7006   4.656   5.802   5.064
 1341SOL     OW 7007   0.078   5.320   3.299
 1341SOL    HW1 7008   0.038   5.243   3.258
 1341SOL    HW2 7009   0.172   5.302   3.297
 1341SOL     MW 7010   0.085   5.308   3.294
 1342SOL     OW 7011   2.131   4.256   0.872
 1342SOL    HW1 7012   2.038   4.243   0.889
 1342SOL    HW2 7013   2.165   4.169   0.853
 1342SOL     MW 7014   2.123   4.243   0.872
 1343SOL     OW 7015   0.788   4.409   5.192
 1343SOL    HW1 7016   0.765   4.499   5.168
 1343SOL    HW2 7017   0.881   4.401   5.172
 1343SOL     MW 7018   0.797   4.419   5.186
 1344SOL     OW 7019   1.034   5.204   1.953
 1344SOL    HW1 7020   1.098   5.221   1.884
 1344SOL    HW2 7021   1.077   5.140   2.010
 1344SOL     MW 7022   1.048   5.198   1.952
 1345SOL     OW 7023   2.298   0.434   4.541
 1345SOL    HW1 7024   2.390   0.423   4.564
 1345SOL    HW2 7025   2.296   0.510   4.485
 1345SOL     MW 7026   2.309   0.441   4.537
 1346SOL     OW 7027   0.072   5.083   1.091
 1346SOL    HW1 7028   0.155   5.103   1.046
 1346SOL    HW2 7029   0.020   5.036   1.026
 1346SOL     MW 7030   0.076   5.080   1.077
 1347SOL     OW 7031   3.624   2.208   1.140
 1347SOL    HW1 7032   3.534   2.238   1.124
 1347SOL    HW2 7033   3.668   2.283   1.179
 1347SOL     MW 7034   3.618   2.221   1.143
 1348SOL     OW 7035   4.218   1.865   4.648
 1348SOL    HW1 7036   4.244   1.846   4.558
 1348SOL    HW2 7037   4.235   1.783   4.696
 1348SOL     MW 7038   4.224   1.852   4.643
 1349SOL     OW 7039   5.863   2.441   6.082
 1349SOL    HW1 7040   5.923   2.476   6.148
 1349SOL    HW2 7041   5.816   2.371   6.128
 1349SOL     MW 7042   5.865   2.437   6.097
 1350SOL     OW 7043   1.659   0.549   2.752
 1350SOL    HW1 7044   1.748   0.525   2.730
 1350SOL    HW2 7045   1.612   0.466   2.762
 1350SOL     MW 7046   1.664   0.535   2.751
 1351SOL     OW 7047   6.000   2.228   4.018
 1351SOL    HW1 7048   5.909   2.256   4.011
 1351SOL    HW2 7049   6.051   2.307   4.000
 1351SOL     MW 7050   5.995   2.242   4.014
 1352SOL     OW 7051   4.483   5.787   2.231
 1352SOL    HW1 7052   4.536   5.709   2.213
 1352SOL    HW2 7053   4.536   5.838   2.292
 1352SOL     MW 7054   4.497   5.783   2.236
 1353SOL     OW 7055   4.090   3.101   3.885
 1353SOL    HW1 7056   4.081   3.007   3.869
 1353SOL    HW2 7057   4.009   3.126   3.930
 1353SOL     MW 7058   4.078   3.092   3.889
 1354SOL     OW 7059   5.508   2.161   2.627
 1354SOL    HW1 7060   5.603   2.175   2.627
 1354SOL    HW2 7061   5.497   2.072   2.659
 1354SOL     MW 7062   5.519   2.152   2.631
 1355SOL     OW 7063   3.916   2.906   0.790
 1355SOL    HW1 7064   3.860   2.974   0.755
 1355SOL    HW2 7065   3.886   2.825   0.747
 1355SOL     MW 7066   3.905   2.904   0.780
 1356SOL     OW 7067   2.822   3.516   5.722
 1356SOL    HW1 7068   2.821   3.610   5.703
 1356SOL    HW2 7069   2.734   3.498   5.754
 1356SOL     MW 7070   2.811   3.526   5.724
 1357SOL     OW 7071   5.522   1.594   3.361
 1357SOL    HW1 7072   5.533   1.601   3.266
 1357SOL    HW2 7073   5.473   1.514   3.374
 1357SOL     MW 7074   5.517   1.585   3.350
 1358SOL     OW 7075   1.613   6.076   3.590
 1358SOL    HW1 7076   1.577   5.989   3.608
 1358SOL    HW2 7077   1.564   6.107   3.513
 1358SOL     MW 7078   1.602   6.068   3.582
 1359SOL     OW 7079   4.250   5.403   0.016
 1359SOL    HW1 7080   4.305   5.478  -0.006
 1359SOL    HW2 7081   4.209   5.378  -0.067
 1359SOL     MW 7082   4.252   5.409   0.002
 1360SOL     OW 7083   3.049   6.066   5.567
 1360SOL    HW1 7084   2.987   6.116   5.620
 1360SOL    HW2 7085   3.101   6.132   5.521
 1360SOL     MW 7086   3.047   6.081   5.568
 1361SOL     OW 7087   4.507   2.342   0.735
 1361SOL    HW1 7088   4.566   2.267   0.737
 1361SOL    HW2 7089   4.539   2.396   0.662
 1361SOL     MW 7090   4.518   2.340   0.726
 1362SOL     OW 7091   0.844   5.682   4.555
 1362SOL    HW1 7092   0.756   5.700   4.524
 1362SOL    HW2 7093   0.901   5.740   4.504
 1362SOL     MW 7094   0.840   5.691   4.544
 1363SOL     OW 7095   5.860   1.507   0.622
 1363SOL    HW1 7096   5.898   1.521   0.535
 1363SOL    HW2 7097   5.928   1.538   0.683
 1363SOL     MW 7098   5.874   1.513   0.619
 1364SOL     OW 7099   0.516   1.746   2.319
 1364SOL    HW1 7100   0.520   1.752   2.415
 1364SOL    HW2 7101   0.591   1.691   2.295
 1364SOL     MW 7102   0.526   1.740   2.328
 1365SOL     OW 7103   0.790   1.233   5.228
 1365SOL    HW1 7104   0.845   1.160   5.200
 1365SOL    HW2 7105   0.832   1.266   5.308
 1365SOL     MW 7106   0.803   1.228   5.234
 1366SOL     OW 7107   2.092   6.199   5.578
 1366SOL    HW1 7108   2.075   6.281   5.624
 1366SOL    HW2 7109   2.006   6.157   5.569
 1366SOL     MW 7110   2.079   6.204   5.583
 1367SOL     OW 7111   0.697   5.674   3.659
 1367SOL    HW1 7112   0.645   5.739   3.705
 1367SOL    HW2 7113   0.670   5.590   3.696
 1367SOL     MW 7114   0.687   5.671   3.669
 1368SOL     OW 7115   4.952   4.147   2.144
 1368SOL    HW1 7116   4.899   4.208   2.194
 1368SOL    HW2 7117   5.034   4.140   2.193
 1368SOL     MW 7118   4.956   4.154   2.156
 1369SOL     OW 7119   3.510   2.787   4.993
 1369SOL    HW1 7120   3.592   2.765   4.949
 1369SOL    HW2 7121   3.513   2.739   5.075
 1369SOL     MW 7122   3.521   2.778   4.998
 1370SOL     OW 7123   1.814   2.383   1.233
 1370SOL    HW1 7124   1.879   2.347   1.173
 1370SOL    HW2 7125   1.730   2.359   1.193
 1370SOL     MW 7126   1.811   2.375   1.220
 1371SOL     OW 7127   4.606   6.306   5.630
 1371SOL    HW1 7128   4.541   6.241   5.602
 1371SOL    HW2 7129   4.690   6.260   5.623
 1371SOL     MW 7130   4.608   6.292   5.625
 1372SOL     OW 7131   1.025   6.216   2.884
 1372SOL    HW1 7132   0.966   6.169   2.825
 1372SOL    HW2 7133   1.049   6.295   2.836
 1372SOL     MW 7134   1.021   6.220   2.870
 1373SOL     OW 7135   2.126   5.256   3.213
 1373SOL    HW1 7136   2.075   5.239   3.293
 1373SOL    HW2 7137   2.074   5.320   3.165
 1373SOL     MW 7138   2.113   5.262   3.217
 1374SOL     OW 7139   5.302   0.206   6.144
 1374SOL    HW1 7140   5.311   0.232   6.052
 1374SOL    HW2 7141   5.305   0.111   6.142
 1374SOL     MW 7142   5.303   0.197   6.132
 1375SOL     OW 7143   1.934   0.924   0.042
 1375SOL    HW1 7144   1.935   0.912   0.137
 1375SOL    HW2 7145   2.003   0.865   0.010
 1375SOL     MW 7146   1.943   0.915   0.050
 1376SOL     OW 7147   6.056   2.773   4.211
 1376SOL    HW1 7148   5.972   2.730   4.223
 1376SOL    HW2 7149   6.104   2.756   4.292
 1376SOL     MW 7150   6.052   2.765   4.223
 1377SOL     OW 7151   1.810   5.192   6.147
 1377SOL    HW1 7152   1.767   5.107   6.150
 1377SOL    HW2 7153   1.842   5.199   6.057
 1377SOL     MW 7154   1.809   5.182   6.136
 1378SOL     OW 7155   0.371   2.385   1.749
 1378SOL    HW1 7156   0.338   2.441   1.679
 1378SOL    HW2 7157   0.369   2.297   1.712
 1378SOL     MW 7158   0.366   2.381   1.735
 1379SOL     OW 7159   5.638   0.851   5.477
 1379SOL    HW1 7160   5.708   0.835   5.415
 1379SOL    HW2 7161   5.559   0.860   5.422
 1379SOL     MW 7162   5.637   0.850   5.462
 1380SOL     OW 7163   2.542   6.195   4.181
 1380SOL    HW1 7164   2.574   6.272   4.228
 1380SOL    HW2 7165   2.566   6.212   4.090
 1380SOL     MW 7166   2.549   6.207   4.175
 1381SOL     OW 7167   1.179   1.827   2.021
 1381SOL    HW1 7168   1.205   1.899   1.964
 1381SOL    HW2 7169   1.116   1.865   2.081
 1381SOL     MW 7170   1.175   1.841   2.022
 1382SOL     OW 7171   1.653   1.664   3.434
 1382SOL    HW1 7172   1.745   1.649   3.452
 1382SOL    HW2 7173   1.642   1.638   3.342
 1382SOL     MW 7174   1.663   1.659   3.424
 1383SOL     OW 7175   2.042   0.877   0.774
 1383SOL    HW1 7176   1.984   0.801   0.774
 1383SOL    HW2 7177   2.007   0.933   0.843
 1383SOL     MW 7178   2.030   0.874   0.783
 1384SOL     OW 7179   3.729   5.959   1.521
 1384SOL    HW1 7180   3.729   6.042   1.474
 1384SOL    HW2 7181   3.822   5.940   1.536
 1384SOL     MW 7182   3.741   5.967   1.517
 1385SOL     OW 7183   3.184   0.611   5.261
 1385SOL    HW1 7184   3.154   0.628   5.172
 1385SOL    HW2 7185   3.172   0.515   5.271
 1385SOL     MW 7186   3.179   0.601   5.251
 1386SOL     OW 7187   0.224   4.487   6.098
 1386SOL    HW1 7188   0.230   4.487   6.002
 1386SOL    HW2 7189   0.153   4.548   6.117
 1386SOL     MW 7190   0.216   4.495   6.088
 1387SOL     OW 7191   3.188   2.684   0.472
 1387SOL    HW1 7192   3.098   2.652   0.477
 1387SOL    HW2 7193   3.181   2.779   0.479
 1387SOL     MW 7194   3.175   2.692   0.473
 1388SOL     OW 7195   5.769   0.536   4.043
 1388SOL    HW1 7196   5.793   0.443   4.036
 1388SOL    HW2 7197   5.726   0.555   3.960
 1388SOL     MW 7198   5.766   0.526   4.031
 1389SOL     OW 7199   1.083   0.247   2.572
 1389SOL    HW1 7200   1.164   0.299   2.581
 1389SOL    HW2 7201   1.040   0.256   2.657
 1389SOL     MW 7202   1.088   0.256   2.584
 1390SOL     OW 7203   0.099   5.014   1.932
 1390SOL    HW1 7204   0.188   5.035   1.903
 1390SOL    HW2 7205   0.097   4.919   1.938
 1390SOL     MW 7206   0.110   5.005   1.929
 1391SOL     OW 7207   2.698   5.219   5.529
 1391SOL    HW1 7208   2.711   5.294   5.472
 1391SOL    HW2 7209   2.603   5.205   5.530
 1391SOL     MW 7210   2.688   5.227   5.522
 1392SOL     OW 7211   1.282   2.085   6.189
 1392SOL    HW1 7212   1.297   2.142   6.264
 1392SOL    HW2 7213   1.218   2.132   6.135
 1392SOL     MW 7214   1.276   2.099   6.191
 1393SOL     OW 7215   1.304   2.181   2.479
 1393SOL    HW1 7216   1.381   2.224   2.442
 1393SOL    HW2 7217   1.296   2.218   2.567
 1393SOL     MW 7218   1.313   2.192   2.485
 1394SOL     OW 7219   0.372   5.639   6.106
 1394SOL    HW1 7220   0.280   5.656   6.124
 1394SOL    HW2 7221   0.388   5.551   6.141
 1394SOL     MW 7222   0.362   5.630   6.113
 1395SOL     OW 7223   5.589   5.948   3.676
 1395SOL    HW1 7224   5.639   5.969   3.755
 1395SOL    HW2 7225   5.614   5.858   3.656
 1395SOL     MW 7226   5.599   5.939   3.684
 1396SOL     OW 7227   3.136   0.565   2.770
 1396SOL    HW1 7228   3.111   0.579   2.861
 1396SOL    HW2 7229   3.097   0.640   2.724
 1396SOL     MW 7230   3.128   0.577   2.775
 1397SOL     OW 7231   2.669   4.838   5.312
 1397SOL    HW1 7232   2.595   4.800   5.359
 1397SOL    HW2 7233   2.745   4.787   5.340
 1397SOL     MW 7234   2.669   4.827   5.321
 1398SOL     OW 7235   3.353   1.196   5.725
 1398SOL    HW1 7236   3.443   1.224   5.739
 1398SOL    HW2 7237   3.352   1.104   5.752
 1398SOL     MW 7238   3.364   1.188   5.730
 1399SOL     OW 7239   2.278   1.300   5.985
 1399SOL    HW1 7240   2.263   1.220   6.035
 1399SOL    HW2 7241   2.194   1.346   5.988
 1399SOL     MW 7242   2.265   1.296   5.991
 1400SOL     OW 7243   0.177   4.730   0.368
 1400SOL    HW1 7244   0.216   4.815   0.387
 1400SOL    HW2 7245   0.251   4.669   0.370
 1400SOL     MW 7246   0.191   4.733   0.371
 1401SOL     OW 7247   3.485   3.411   1.801
 1401SOL    HW1 7248   3.571   3.427   1.840
 1401SOL    HW2 7249   3.479   3.316   1.792
 1401SOL     MW 7250   3.495   3.401   1.805
 1402SOL     OW 7251   3.307   2.294   0.397
 1402SOL    HW1 7252   3.238   2.320   0.458
 1402SOL    HW2 7253   3.290   2.201   0.381
 1402SOL     MW 7254   3.296   2.285   0.402
 1403SOL     OW 7255   1.217   3.554   0.774
 1403SOL    HW1 7256   1.136   3.604   0.778
 1403SOL    HW2 7257   1.221   3.521   0.684
 1403SOL     MW 7258   1.207   3.556   0.763
 1404SOL     OW 7259   3.379   5.269   4.334
 1404SOL    HW1 7260   3.358   5.236   4.246
 1404SOL    HW2 7261   3.416   5.193   4.380
 1404SOL     MW 7262   3.381   5.255   4.329
 1405SOL     OW 7263   3.553   1.507   4.020
 1405SOL    HW1 7264   3.565   1.566   3.946
 1405SOL    HW2 7265   3.542   1.421   3.980
 1405SOL     MW 7266   3.553   1.503   4.006
 1406SOL     OW 7267   0.544   4.128   0.252
 1406SOL    HW1 7268   0.634   4.097   0.260
 1406SOL    HW2 7269   0.521   4.159   0.340
 1406SOL     MW 7270   0.553   4.128   0.264
 1407SOL     OW 7271   6.123   2.969   2.790
 1407SOL    HW1 7272   6.194   2.925   2.742
 1407SOL    HW2 7273   6.150   3.061   2.793
 1407SOL     MW 7274   6.136   2.975   2.784
 1408SOL     OW 7275   0.655   4.430   3.626
 1408SOL    HW1 7276   0.617   4.517   3.639
 1408SOL    HW2 7277   0.617   4.399   3.544
 1408SOL     MW 7278   0.645   4.437   3.617
 1409SOL     OW 7279   5.196   1.311   3.899
 1409SOL    HW1 7280   5.253   1.331   3.973
 1409SOL    HW2 7281   5.226   1.226   3.868
 1409SOL     MW 7282   5.207   1.303   3.904
 1410SOL     OW 7283   0.732   1.377   2.581
 1410SOL    HW1 7284   0.775   1.297   2.551
 1410SOL    HW2 7285   0.767   1.446   2.524
 1410SOL     MW 7286   0.742   1.376   2.570
 1411SOL     OW 7287   0.189   1.545   1.908
 1411SOL    HW1 7288   0.174   1.532   1.815
 1411SOL    HW2 7289   0.242   1.470   1.934
 1411SOL     MW 7290   0.194   1.534   1.900
 1412SOL     OW 7291   0.902   2.377   3.673
 1412SOL    HW1 7292   0.821   2.384   3.623
 1412SOL    HW2 7293   0.968   2.350   3.608
 1412SOL     MW 7294   0.900   2.375   3.658
 1413SOL     OW 7295   5.716   1.243   0.072
 1413SOL    HW1 7296   5.734   1.171   0.012
 1413SOL    HW2 7297   5.623   1.236   0.091
 1413SOL     MW 7298   5.707   1.233   0.067
 1414SOL     OW 7299   0.377   2.174   0.497
 1414SOL    HW1 7300   0.459   2.224   0.490
 1414SOL    HW2 7301   0.312   2.239   0.525
 1414SOL     MW 7302   0.379   2.189   0.500
 1415SOL     OW 7303   5.670   4.678   5.521
 1415SOL    HW1 7304   5.619   4.678   5.602
 1415SOL    HW2 7305   5.638   4.602   5.473
 1415SOL     MW 7306   5.659   4.669   5.525
 1416SOL     OW 7307   5.179   4.131   4.298
 1416SOL    HW1 7308   5.194   4.122   4.392
 1416SOL    HW2 7309   5.094   4.174   4.290
 1416SOL     MW 7310   5.170   4.135   4.309
 1417SOL     OW 7311   0.185   1.053   3.297
 1417SOL    HW1 7312   0.195   1.078   3.205
 1417SOL    HW2 7313   0.091   1.060   3.313
 1417SOL     MW 7314   0.174   1.057   3.287
 1418SOL     OW 7315   4.946   0.333   3.072
 1418SOL    HW1 7316   4.937   0.418   3.029
 1418SOL    HW2 7317   4.890   0.338   3.149
 1418SOL     MW 7318   4.938   0.345   3.076
 1419SOL     OW 7319   2.318   5.850   3.803
 1419SOL    HW1 7320   2.297   5.842   3.710
 1419SOL    HW2 7321   2.408   5.820   3.811
 1419SOL     MW 7322   2.327   5.845   3.792
 1420SOL     OW 7323   0.083   1.694   3.903
 1420SOL    HW1 7324   0.084   1.773   3.849
 1420SOL    HW2 7325   0.040   1.628   3.849
 1420SOL     MW 7326   0.077   1.696   3.889
 1421SOL     OW 7327   3.859   0.986   4.362
 1421SOL    HW1 7328   3.868   0.942   4.278
 1421SOL    HW2 7329   3.930   1.051   4.363
 1421SOL     MW 7330   3.869   0.989   4.351
 1422SOL     OW 7331   4.602   4.151   1.425
 1422SOL    HW1 7332   4.668   4.220   1.431
 1422SOL    HW2 7333   4.540   4.171   1.495
 1422SOL     MW 7334   4.602   4.162   1.435
 1423SOL     OW 7335   5.763   3.867   2.246
 1423SOL    HW1 7336   5.785   3.948   2.292
 1423SOL    HW2 7337   5.791   3.882   2.155
 1423SOL     MW 7338   5.770   3.879   2.240
 1424SOL     OW 7339   4.348   3.179   0.984
 1424SOL    HW1 7340   4.285   3.222   1.040
 1424SOL    HW2 7341   4.317   3.194   0.895
 1424SOL     MW 7342   4.336   3.186   0.980
 1425SOL     OW 7343   0.483   3.326   0.219
 1425SOL    HW1 7344   0.522   3.352   0.302
 1425SOL    HW2 7345   0.394   3.361   0.222
 1425SOL     MW 7346   0.477   3.334   0.230
 1426SOL     OW 7347   4.687   2.915   1.288
 1426SOL    HW1 7348   4.634   2.854   1.340
 1426SOL    HW2 7349   4.624   2.960   1.233
 1426SOL     MW 7350   4.672   2.913   1.288
 1427SOL     OW 7351   3.659   4.528   5.988
 1427SOL    HW1 7352   3.693   4.592   6.050
 1427SOL    HW2 7353   3.607   4.580   5.926
 1427SOL     MW 7354   3.656   4.543   5.988
 1428SOL     OW 7355   5.490   2.873   6.236
 1428SOL    HW1 7356   5.488   2.969   6.245
 1428SOL    HW2 7357   5.508   2.841   6.324
 1428SOL     MW 7358   5.492   2.881   6.248
 1429SOL     OW 7359   5.379   5.550   1.651
 1429SOL    HW1 7360   5.412   5.528   1.564
 1429SOL    HW2 7361   5.290   5.514   1.653
 1429SOL     MW 7362   5.372   5.543   1.640
 1430SOL     OW 7363   3.010   2.119   1.307
 1430SOL    HW1 7364   2.989   2.179   1.234
 1430SOL    HW2 7365   2.976   2.034   1.279
 1430SOL     MW 7366   3.003   2.116   1.294
 1431SOL     OW 7367   4.576   2.074   5.132
 1431SOL    HW1 7368   4.645   2.015   5.161
 1431SOL    HW2 7369   4.559   2.131   5.207
 1431SOL     MW 7370   4.582   2.074   5.145
 1432SOL     OW 7371   5.751   4.716   3.063
 1432SOL    HW1 7372   5.825   4.740   3.008
 1432SOL    HW2 7373   5.789   4.703   3.150
 1432SOL     MW 7374   5.765   4.718   3.067
 1433SOL     OW 7375   1.517   0.604   1.535
 1433SOL    HW1 7376   1.568   0.600   1.616
 1433SOL    HW2 7377   1.450   0.670   1.553
 1433SOL     MW 7378   1.515   0.612   1.548
 1434SOL     OW 7379   3.966   1.932   3.194
 1434SOL    HW1 7380   3.941   1.855   3.245
 1434SOL    HW2 7381   3.985   1.999   3.260
 1434SOL     MW 7382   3.965   1.931   3.209
 1435SOL     OW 7383   4.648   0.311   2.820
 1435SOL    HW1 7384   4.711   0.367   2.775
 1435SOL    HW2 7385   4.633   0.354   2.904
 1435SOL     MW 7386   4.654   0.325   2.825
 1436SOL     OW 7387   1.994   0.516   0.492
 1436SOL    HW1 7388   1.918   0.470   0.526
 1436SOL    HW2 7389   2.064   0.451   0.491
 1436SOL     MW 7390   1.993   0.502   0.496
 1437SOL     OW 7391   1.299   2.422   5.912
 1437SOL    HW1 7392   1.289   2.467   5.996
 1437SOL    HW2 7393   1.249   2.476   5.850
 1437SOL     MW 7394   1.291   2.435   5.915
 1438SOL     OW 7395   3.536   5.766   4.740
 1438SOL    HW1 7396   3.483   5.841   4.713
 1438SOL    HW2 7397   3.485   5.689   4.712
 1438SOL     MW 7398   3.523   5.766   4.733
 1439SOL     OW 7399   1.387   0.663   1.861
 1439SOL    HW1 7400   1.298   0.695   1.846
 1439SOL    HW2 7401   1.396   0.662   1.957
 1439SOL     MW 7402   1.377   0.667   1.872
 1440SOL     OW 7403   4.324   0.561   5.206
 1440SOL    HW1 7404   4.407   0.560   5.158
 1440SOL    HW2 7405   4.347   0.537   5.295
 1440SOL     MW 7406   4.338   0.558   5.211
 1441SOL     OW 7407   3.087   5.136   4.085
 1441SOL    HW1 7408   3.050   5.051   4.062
 1441SOL    HW2 7409   3.052   5.155   4.173
 1441SOL     MW 7410   3.078   5.128   4.094
 1442SOL     OW 7411   0.639   6.192   2.973
 1442SOL    HW1 7412   0.703   6.150   3.030
 1442SOL    HW2 7413   0.676   6.278   2.954
 1442SOL     MW 7414   0.652   6.198   2.978
 1443SOL     OW 7415   0.408   1.415   4.411
 1443SOL    HW1 7416   0.382   1.471   4.338
 1443SOL    HW2 7417   0.379   1.327   4.385
 1443SOL     MW 7418   0.401   1.411   4.398
 1444SOL     OW 7419   1.638   5.251   1.920
 1444SOL    HW1 7420   1.658   5.248   1.826
 1444SOL    HW2 7421   1.567   5.188   1.931
 1444SOL     MW 7422   1.631   5.243   1.909
 1445SOL     OW 7423   5.013   2.576   5.135
 1445SOL    HW1 7424   5.089   2.589   5.078
 1445SOL    HW2 7425   4.937   2.595   5.080
 1445SOL     MW 7426   5.013   2.580   5.121
 1446SOL     OW 7427   5.745   4.131   3.551
 1446SOL    HW1 7428   5.713   4.084   3.628
 1446SOL    HW2 7429   5.837   4.151   3.571
 1446SOL     MW 7430   5.753   4.127   3.563
 1447SOL     OW 7431   0.755   3.024   0.463
 1447SOL    HW1 7432   0.814   3.004   0.390
 1447SOL    HW2 7433   0.679   2.967   0.449
 1447SOL     MW 7434   0.752   3.015   0.452
 1448SOL     OW 7435   0.875   2.486   2.621
 1448SOL    HW1 7436   0.808   2.514   2.684
 1448SOL    HW2 7437   0.827   2.466   2.542
 1448SOL     MW 7438   0.861   2.487   2.619
 1449SOL     OW 7439   5.595   5.354   6.078
 1449SOL    HW1 7440   5.583   5.265   6.045
 1449SOL    HW2 7441   5.507   5.387   6.093
 1449SOL     MW 7442   5.582   5.347   6.076
 1450SOL     OW 7443   5.568   4.852   2.148
 1450SOL    HW1 7444   5.653   4.891   2.132
 1450SOL    HW2 7445   5.585   4.784   2.214
 1450SOL     MW 7446   5.581   4.848   2.155
 1451SOL     OW 7447   5.957   4.975   0.632
 1451SOL    HW1 7448   5.926   5.064   0.649
 1451SOL    HW2 7449   6.037   4.967   0.685
 1451SOL     MW 7450   5.964   4.985   0.641
 1452SOL     OW 7451   1.323   0.888   2.823
 1452SOL    HW1 7452   1.305   0.980   2.807
 1452SOL    HW2 7453   1.265   0.842   2.762
 1452SOL     MW 7454   1.313   0.894   2.813
 1453SOL     OW 7455   1.288   3.793   3.680
 1453SOL    HW1 7456   1.260   3.831   3.596
 1453SOL    HW2 7457   1.254   3.704   3.678
 1453SOL     MW 7458   1.280   3.787   3.669
 1454SOL     OW 7459   1.724   3.088   5.681
 1454SOL    HW1 7460   1.772   3.009   5.655
 1454SOL    HW2 7461   1.682   3.064   5.764
 1454SOL     MW 7462   1.725   3.075   5.688
 1455SOL     OW 7463   2.353   1.454   2.355
 1455SOL    HW1 7464   2.356   1.528   2.294
 1455SOL    HW2 7465   2.437   1.458   2.401
 1455SOL     MW 7466   2.365   1.464   2.353
 1456SOL     OW 7467   5.740   5.224   0.939
 1456SOL    HW1 7468   5.789   5.225   1.021
 1456SOL    HW2 7469   5.684   5.147   0.945
 1456SOL     MW 7470   5.739   5.214   0.950
 1457SOL     OW 7471   4.230   4.189   3.998
 1457SOL    HW1 7472   4.195   4.229   3.918
 1457SOL    HW2 7473   4.322   4.170   3.977
 1457SOL     MW 7474   4.237   4.192   3.985
 1458SOL     OW 7475   0.026   1.551   3.687
 1458SOL    HW1 7476  -0.066   1.556   3.659
 1458SOL    HW2 7477   0.076   1.589   3.615
 1458SOL     MW 7478   0.020   1.556   3.674
 1459SOL     OW 7479   1.891   3.892   4.369
 1459SOL    HW1 7480   1.838   3.958   4.325
 1459SOL    HW2 7481   1.946   3.941   4.430
 1459SOL     MW 7482   1.891   3.907   4.371
 1460SOL     OW 7483   5.112   5.762   4.634
 1460SOL    HW1 7484   5.143   5.841   4.590
 1460SOL    HW2 7485   5.157   5.690   4.590
 1460SOL     MW 7486   5.121   5.763   4.622
 1461SOL     OW 7487   6.063   2.918   5.118
 1461SOL    HW1 7488   6.029   2.894   5.204
 1461SOL    HW2 7489   6.058   3.014   5.116
 1461SOL     MW 7490   6.058   2.927   5.129
 1462SOL     OW 7491   4.608   4.178   1.087
 1462SOL    HW1 7492   4.610   4.082   1.085
 1462SOL    HW2 7493   4.695   4.204   1.116
 1462SOL     MW 7494   4.619   4.169   1.091
 1463SOL     OW 7495   1.113   2.272   6.044
 1463SOL    HW1 7496   1.182   2.311   5.991
 1463SOL    HW2 7497   1.079   2.344   6.097
 1463SOL     MW 7498   1.118   2.286   6.044
 1464SOL     OW 7499   3.897   0.312   5.513
 1464SOL    HW1 7500   3.927   0.379   5.575
 1464SOL    HW2 7501   3.977   0.277   5.475
 1464SOL     MW 7502   3.911   0.316   5.517
 1465SOL     OW 7503   5.030   0.952   4.552
 1465SOL    HW1 7504   4.978   0.960   4.472
 1465SOL    HW2 7505   4.975   0.992   4.621
 1465SOL     MW 7506   5.016   0.957   4.551
 1466SOL     OW 7507   0.505   5.453   0.784
 1466SOL    HW1 7508   0.566   5.444   0.712
 1466SOL    HW2 7509   0.524   5.539   0.821
 1466SOL     MW 7510   0.515   5.463   0.780
 1467SOL     OW 7511   0.830   4.496   2.625
 1467SOL    HW1 7512   0.794   4.468   2.541
 1467SOL    HW2 7513   0.764   4.469   2.689
 1467SOL     MW 7514   0.817   4.489   2.623
 1468SOL     OW 7515   4.259   1.473   0.938
 1468SOL    HW1 7516   4.292   1.391   0.902
 1468SOL    HW2 7517   4.177   1.447   0.982
 1468SOL     MW 7518   4.252   1.459   0.939
 1469SOL     OW 7519   1.837   1.739   5.013
 1469SOL    HW1 7520   1.816   1.734   4.919
 1469SOL    HW2 7521   1.880   1.824   5.023
 1469SOL     MW 7522   1.840   1.749   5.002
 1470SOL     OW 7523   4.631   0.527   4.317
 1470SOL    HW1 7524   4.696   0.481   4.369
 1470SOL    HW2 7525   4.599   0.462   4.255
 1470SOL     MW 7526   4.635   0.513   4.316
 1471SOL     OW 7527   5.741   3.678   4.288
 1471SOL    HW1 7528   5.720   3.694   4.196
 1471SOL    HW2 7529   5.815   3.735   4.307
 1471SOL     MW 7530   5.748   3.687   4.278
 1472SOL     OW 7531   2.365   1.127   4.983
 1472SOL    HW1 7532   2.444   1.181   4.977
 1472SOL    HW2 7533   2.366   1.075   4.903
 1472SOL     MW 7534   2.375   1.127   4.972
 1473SOL     OW 7535   0.458   5.573   1.817
 1473SOL    HW1 7536   0.532   5.595   1.873
 1473SOL    HW2 7537   0.479   5.612   1.732
 1473SOL     MW 7538   0.470   5.581   1.813
 1474SOL     OW 7539   0.201   4.672   4.345
 1474SOL    HW1 7540   0.187   4.578   4.362
 1474SOL    HW2 7541   0.226   4.708   4.430
 1474SOL     MW 7542   0.202   4.664   4.358
 1475SOL     OW 7543   0.329   5.652   2.215
 1475SOL    HW1 7544   0.408   5.601   2.238
 1475SOL    HW2 7545   0.352   5.696   2.134
 1475SOL     MW 7546   0.342   5.651   2.208
 1476SOL     OW 7547   3.413   1.634   5.572
 1476SOL    HW1 7548   3.384   1.649   5.482
 1476SOL    HW2 7549   3.332   1.621   5.621
 1476SOL     MW 7550   3.399   1.634   5.566
 1477SOL     OW 7551   5.196   1.798   6.273
 1477SOL    HW1 7552   5.205   1.825   6.182
 1477SOL    HW2 7553   5.112   1.833   6.301
 1477SOL     MW 7554   5.186   1.806   6.265
 1478SOL     OW 7555   0.664   6.136   4.768
 1478SOL    HW1 7556   0.643   6.074   4.837
 1478SOL    HW2 7557   0.582   6.184   4.751
 1478SOL     MW 7558   0.651   6.135   4.774
 1479SOL     OW 7559   4.392   4.722   4.152
 1479SOL    HW1 7560   4.299   4.702   4.154
 1479SOL    HW2 7561   4.412   4.755   4.240
 1479SOL     MW 7562   4.383   4.724   4.164
 1480SOL     OW 7563   2.918   6.119   1.077
 1480SOL    HW1 7564   2.840   6.122   1.133
 1480SOL    HW2 7565   2.897   6.053   1.011
 1480SOL     MW 7566   2.905   6.111   1.076
 1481SOL     OW 7567   3.771   5.214   2.011
 1481SOL    HW1 7568   3.746   5.306   2.001
 1481SOL    HW2 7569   3.822   5.195   1.932
 1481SOL     MW 7570   3.774   5.224   1.999
 1482SOL     OW 7571   2.103   2.519   0.209
 1482SOL    HW1 7572   2.141   2.460   0.145
 1482SOL    HW2 7573   2.023   2.552   0.168
 1482SOL     MW 7574   2.098   2.516   0.196
 1483SOL     OW 7575   3.919   0.175   1.627
 1483SOL    HW1 7576   3.951   0.164   1.538
 1483SOL    HW2 7577   3.832   0.215   1.616
 1483SOL     MW 7578   3.912   0.179   1.614
 1484SOL     OW 7579   1.752   1.522   0.954
 1484SOL    HW1 7580   1.732   1.456   1.020
 1484SOL    HW2 7581   1.698   1.597   0.977
 1484SOL     MW 7582   1.743   1.523   0.965
 1485SOL     OW 7583   2.940   5.798   3.207
 1485SOL    HW1 7584   2.940   5.888   3.174
 1485SOL    HW2 7585   2.861   5.759   3.170
 1485SOL     MW 7586   2.930   5.804   3.198
 1486SOL     OW 7587   1.878   1.161   2.535
 1486SOL    HW1 7588   1.949   1.165   2.471
 1486SOL    HW2 7589   1.861   1.068   2.546
 1486SOL     MW 7590   1.885   1.150   2.529
 1487SOL     OW 7591   5.430   1.240   0.628
 1487SOL    HW1 7592   5.335   1.238   0.619
 1487SOL    HW2 7593   5.445   1.267   0.718
 1487SOL     MW 7594   5.420   1.244   0.638
 1488SOL     OW 7595   3.992   5.328   5.867
 1488SOL    HW1 7596   3.930   5.323   5.941
 1488SOL    HW2 7597   3.996   5.422   5.847
 1488SOL     MW 7598   3.984   5.339   5.874
 1489SOL     OW 7599   3.265   0.290   2.825
 1489SOL    HW1 7600   3.313   0.342   2.889
 1489SOL    HW2 7601   3.215   0.354   2.774
 1489SOL     MW 7602   3.265   0.305   2.826
 1490SOL     OW 7603   0.049   3.536   0.422
 1490SOL    HW1 7604   0.010   3.621   0.403
 1490SOL    HW2 7605  -0.026   3.476   0.429
 1490SOL     MW 7606   0.035   3.539   0.420
 1491SOL     OW 7607   0.865   3.983   0.733
 1491SOL    HW1 7608   0.922   4.019   0.665
 1491SOL    HW2 7609   0.780   3.975   0.691
 1491SOL     MW 7610   0.861   3.987   0.719
 1492SOL     OW 7611   0.439   0.091   2.052
 1492SOL    HW1 7612   0.357   0.097   2.101
 1492SOL    HW2 7613   0.431   0.157   1.984
 1492SOL     MW 7614   0.427   0.099   2.050
 1493SOL     OW 7615   3.641   1.777   1.550
 1493SOL    HW1 7616   3.589   1.857   1.546
 1493SOL    HW2 7617   3.578   1.706   1.542
 1493SOL     MW 7618   3.626   1.778   1.549
 1494SOL     OW 7619   6.226   1.323   0.694
 1494SOL    HW1 7620   6.187   1.303   0.779
 1494SOL    HW2 7621   6.320   1.316   0.709
 1494SOL     MW 7622   6.233   1.320   0.707
 1495SOL     OW 7623   1.577   0.250   2.810
 1495SOL    HW1 7624   1.560   0.202   2.729
 1495SOL    HW2 7625   1.534   0.199   2.878
 1495SOL     MW 7626   1.570   0.238   2.808
 1496SOL     OW 7627   1.414   1.802   5.058
 1496SOL    HW1 7628   1.455   1.764   5.136
 1496SOL    HW2 7629   1.486   1.846   5.012
 1496SOL     MW 7630   1.429   1.803   5.062
 1497SOL     OW 7631   5.053   1.366   2.556
 1497SOL    HW1 7632   5.044   1.450   2.600
 1497SOL    HW2 7633   5.112   1.315   2.613
 1497SOL     MW 7634   5.059   1.370   2.569
 1498SOL     OW 7635   6.068   2.113   1.972
 1498SOL    HW1 7636   6.148   2.060   1.972
 1498SOL    HW2 7637   6.031   2.101   1.885
 1498SOL     MW 7638   6.074   2.104   1.961
 1499SOL     OW 7639   0.262   0.726   4.230
 1499SOL    HW1 7640   0.254   0.648   4.176
 1499SOL    HW2 7641   0.277   0.796   4.167
 1499SOL     MW 7642   0.263   0.725   4.215
 1500SOL     OW 7643   0.376   5.019   3.154
 1500SOL    HW1 7644   0.421   4.997   3.072
 1500SOL    HW2 7645   0.306   4.955   3.161
 1500SOL     MW 7646   0.373   5.008   3.144
 1501SOL     OW 7647   3.228   3.608   5.036
 1501SOL    HW1 7648   3.154   3.668   5.030
 1501SOL    HW2 7649   3.217   3.549   4.962
 1501SOL     MW 7650   3.217   3.608   5.026
 1502SOL     OW 7651   0.159   2.020   1.690
 1502SOL    HW1 7652   0.125   2.051   1.774
 1502SOL    HW2 7653   0.249   2.052   1.687
 1502SOL     MW 7654   0.166   2.028   1.700
 1503SOL     OW 7655   6.149   3.403   0.980
 1503SOL    HW1 7656   6.170   3.469   1.045
 1503SOL    HW2 7657   6.121   3.327   1.031
 1503SOL     MW 7658   6.148   3.401   0.995
 1504SOL     OW 7659   0.840   3.854   2.509
 1504SOL    HW1 7660   0.903   3.816   2.447
 1504SOL    HW2 7661   0.801   3.927   2.461
 1504SOL     MW 7662   0.843   3.858   2.495
 1505SOL     OW 7663   3.102   4.137   5.525
 1505SOL    HW1 7664   3.159   4.189   5.468
 1505SOL    HW2 7665   3.050   4.202   5.573
 1505SOL     MW 7666   3.103   4.152   5.524
 1506SOL     OW 7667   1.886   6.016   5.870
 1506SOL    HW1 7668   1.973   6.057   5.870
 1506SOL    HW2 7669   1.903   5.923   5.887
 1506SOL     MW 7670   1.899   6.009   5.873
 1507SOL     OW 7671   0.156   6.296   3.790
 1507SOL    HW1 7672   0.153   6.384   3.754
 1507SOL    HW2 7673   0.214   6.247   3.731
 1507SOL     MW 7674   0.163   6.301   3.778
 1508SOL     OW 7675   4.541   0.771   3.893
 1508SOL    HW1 7676   4.586   0.694   3.861
 1508SOL    HW2 7677   4.610   0.832   3.917
 1508SOL     MW 7678   4.555   0.769   3.892
 1509SOL     OW 7679   5.211   2.040   1.554
 1509SOL    HW1 7680   5.158   2.028   1.633
 1509SOL    HW2 7681   5.150   2.022   1.482
 1509SOL     MW 7682   5.196   2.036   1.555
 1510SOL     OW 7683   5.028   3.704   2.392
 1510SOL    HW1 7684   5.101   3.743   2.344
 1510SOL    HW2 7685   5.054   3.613   2.406
 1510SOL     MW 7686   5.041   3.697   2.388
 1511SOL     OW 7687   0.073   3.636   4.872
 1511SOL    HW1 7688   0.155   3.681   4.893
 1511SOL    HW2 7689   0.063   3.647   4.778
 1511SOL     MW 7690   0.082   3.643   4.863
 1512SOL     OW 7691   3.177   3.725   0.587
 1512SOL    HW1 7692   3.085   3.734   0.614
 1512SOL    HW2 7693   3.176   3.741   0.493
 1512SOL     MW 7694   3.165   3.728   0.579
 1513SOL     OW 7695   4.714   1.461   5.033
 1513SOL    HW1 7696   4.786   1.458   5.096
 1513SOL    HW2 7697   4.710   1.552   5.005
 1513SOL     MW 7698   4.723   1.472   5.038
 1514SOL     OW 7699   5.352   5.221   1.765
 1514SOL    HW1 7700   5.409   5.149   1.794
 1514SOL    HW2 7701   5.267   5.202   1.804
 1514SOL     MW 7702   5.349   5.210   1.774
 1515SOL     OW 7703   6.054   0.857   2.983
 1515SOL    HW1 7704   5.986   0.817   2.929
 1515SOL    HW2 7705   6.108   0.782   3.012
 1515SOL     MW 7706   6.052   0.841   2.980
 1516SOL     OW 7707   3.098   4.076   6.007
 1516SOL    HW1 7708   3.018   4.067   6.059
 1516SOL    HW2 7709   3.089   4.161   5.963
 1516SOL     MW 7710   3.087   4.086   6.008
 1517SOL     OW 7711   5.826   1.129   1.515
 1517SOL    HW1 7712   5.766   1.069   1.471
 1517SOL    HW2 7713   5.875   1.171   1.445
 1517SOL     MW 7714   5.825   1.127   1.500
 1518SOL     OW 7715   2.429   0.365   0.808
 1518SOL    HW1 7716   2.339   0.334   0.812
 1518SOL    HW2 7717   2.423   0.453   0.772
 1518SOL     MW 7718   2.417   0.372   0.804
 1519SOL     OW 7719   0.669   1.205   0.488
 1519SOL    HW1 7720   0.600   1.271   0.485
 1519SOL    HW2 7721   0.748   1.252   0.462
 1519SOL     MW 7722   0.670   1.219   0.484
 1520SOL     OW 7723   4.957   2.297   2.211
 1520SOL    HW1 7724   4.922   2.346   2.285
 1520SOL    HW2 7725   5.017   2.357   2.168
 1520SOL     MW 7726   4.960   2.311   2.215
 1521SOL     OW 7727   2.166   5.104   5.602
 1521SOL    HW1 7728   2.164   5.084   5.696
 1521SOL    HW2 7729   2.081   5.076   5.569
 1521SOL     MW 7730   2.155   5.098   5.609
 1522SOL     OW 7731   4.023   2.774   4.897
 1522SOL    HW1 7732   4.088   2.729   4.843
 1522SOL    HW2 7733   3.939   2.751   4.857
 1522SOL     MW 7734   4.020   2.765   4.885
 1523SOL     OW 7735   5.861   3.740   3.209
 1523SOL    HW1 7736   5.890   3.774   3.124
 1523SOL    HW2 7737   5.939   3.699   3.247
 1523SOL     MW 7738   5.875   3.739   3.203
 1524SOL     OW 7739   3.457   4.837   5.386
 1524SOL    HW1 7740   3.546   4.873   5.386
 1524SOL    HW2 7741   3.400   4.913   5.382
 1524SOL     MW 7742   3.461   4.851   5.386
 1525SOL     OW 7743   3.407   0.819   1.910
 1525SOL    HW1 7744   3.365   0.866   1.837
 1525SOL    HW2 7745   3.460   0.751   1.868
 1525SOL     MW 7746   3.409   0.817   1.895
 1526SOL     OW 7747   0.846   3.888   1.346
 1526SOL    HW1 7748   0.922   3.947   1.338
 1526SOL    HW2 7749   0.842   3.867   1.439
 1526SOL     MW 7750   0.856   3.893   1.357
 1527SOL     OW 7751   4.020   0.140   1.370
 1527SOL    HW1 7752   4.088   0.100   1.317
 1527SOL    HW2 7753   3.951   0.162   1.308
 1527SOL     MW 7754   4.020   0.137   1.356
 1528SOL     OW 7755   2.589   4.286   0.178
 1528SOL    HW1 7756   2.621   4.285   0.268
 1528SOL    HW2 7757   2.494   4.294   0.186
 1528SOL     MW 7758   2.581   4.287   0.191
 1529SOL     OW 7759   0.490   0.919   1.527
 1529SOL    HW1 7760   0.468   1.012   1.538
 1529SOL    HW2 7761   0.586   0.918   1.525
 1529SOL     MW 7762   0.500   0.931   1.528
 1530SOL     OW 7763   0.323   3.931   1.871
 1530SOL    HW1 7764   0.414   3.955   1.887
 1530SOL    HW2 7765   0.272   4.006   1.900
 1530SOL     MW 7766   0.328   3.943   1.877
 1531SOL     OW 7767   5.839   4.104   1.609
 1531SOL    HW1 7768   5.786   4.169   1.563
 1531SOL    HW2 7769   5.797   4.094   1.694
 1531SOL     MW 7770   5.827   4.111   1.614
 1532SOL     OW 7771   3.935   2.168   5.090
 1532SOL    HW1 7772   3.906   2.142   5.002
 1532SOL    HW2 7773   3.935   2.087   5.140
 1532SOL     MW 7774   3.931   2.154   5.085
 1533SOL     OW 7775   0.107   4.742   1.899
 1533SOL    HW1 7776   0.021   4.711   1.872
 1533SOL    HW2 7777   0.120   4.705   1.986
 1533SOL     MW 7778   0.098   4.734   1.907
 1534SOL     OW 7779   5.060   2.808   5.670
 1534SOL    HW1 7780   5.131   2.871   5.667
 1534SOL    HW2 7781   5.056   2.772   5.581
 1534SOL     MW 7782   5.068   2.811   5.658
 1535SOL     OW 7783   0.139   2.705   0.075
 1535SOL    HW1 7784   0.054   2.749   0.078
 1535SOL    HW2 7785   0.195   2.758   0.133
 1535SOL     MW 7786   0.135   2.718   0.083
 1536SOL     OW 7787   5.842   2.623   2.698
 1536SOL    HW1 7788   5.874   2.608   2.788
 1536SOL    HW2 7789   5.748   2.609   2.704
 1536SOL     MW 7790   5.834   2.619   2.711
 1537SOL     OW 7791   0.428   0.295   1.886
 1537SOL    HW1 7792   0.391   0.362   1.944
 1537SOL    HW2 7793   0.365   0.288   1.814
 1537SOL     MW 7794   0.415   0.303   1.884
 1538SOL     OW 7795   1.594   0.176   0.213
 1538SOL    HW1 7796   1.529   0.142   0.275
 1538SOL    HW2 7797   1.628   0.098   0.169
 1538SOL     MW 7798   1.590   0.161   0.216
 1539SOL     OW 7799   6.143   4.007   1.764
 1539SOL    HW1 7800   6.059   3.963   1.782
 1539SOL    HW2 7801   6.206   3.935   1.760
 1539SOL     MW 7802   6.140   3.992   1.766
 1540SOL     OW 7803   3.304   5.472   5.544
 1540SOL    HW1 7804   3.211   5.454   5.530
 1540SOL    HW2 7805   3.343   5.386   5.562
 1540SOL     MW 7806   3.297   5.459   5.545
 1541SOL     OW 7807   1.504   4.235   2.911
 1541SOL    HW1 7808   1.521   4.154   2.864
 1541SOL    HW2 7809   1.422   4.219   2.959
 1541SOL     MW 7810   1.496   4.222   2.912
 1542SOL     OW 7811   6.203   5.714   0.603
 1542SOL    HW1 7812   6.145   5.641   0.583
 1542SOL    HW2 7813   6.144   5.788   0.619
 1542SOL     MW 7814   6.188   5.714   0.603
 1543SOL     OW 7815   1.335   2.697   1.610
 1543SOL    HW1 7816   1.276   2.655   1.547
 1543SOL    HW2 7817   1.406   2.633   1.622
 1543SOL     MW 7818   1.337   2.683   1.603
 1544SOL     OW 7819   4.945   2.905   5.178
 1544SOL    HW1 7820   4.919   2.894   5.269
 1544SOL    HW2 7821   4.868   2.878   5.127
 1544SOL     MW 7822   4.932   2.900   5.183
 1545SOL     OW 7823   3.016   3.342   0.616
 1545SOL    HW1 7824   3.040   3.250   0.614
 1545SOL    HW2 7825   3.019   3.370   0.525
 1545SOL     MW 7826   3.019   3.334   0.604
 1546SOL     OW 7827   1.901   5.226   3.401
 1546SOL    HW1 7828   1.862   5.307   3.433
 1546SOL    HW2 7829   1.900   5.167   3.477
 1546SOL     MW 7830   1.896   5.229   3.415
 1547SOL     OW 7831   5.748   3.914   1.957
 1547SOL    HW1 7832   5.777   4.000   1.924
 1547SOL    HW2 7833   5.818   3.854   1.930
 1547SOL     MW 7834   5.761   3.917   1.949
 1548SOL     OW 7835   0.765   4.559   2.382
 1548SOL    HW1 7836   0.681   4.581   2.422
 1548SOL    HW2 7837   0.817   4.639   2.391
 1548SOL     MW 7838   0.761   4.572   2.388
 1549SOL     OW 7839   4.096   0.808   5.895
 1549SOL    HW1 7840   4.100   0.902   5.882
 1549SOL    HW2 7841   4.055   0.797   5.981
 1549SOL     MW 7842   4.091   0.818   5.904
 1550SOL     OW 7843   4.790   1.558   3.688
 1550SOL    HW1 7844   4.866   1.548   3.630
 1550SOL    HW2 7845   4.772   1.469   3.718
 1550SOL     MW 7846   4.797   1.545   3.684
 1551SOL     OW 7847   3.017   2.949   5.139
 1551SOL    HW1 7848   3.049   2.860   5.155
 1551SOL    HW2 7849   3.088   2.991   5.091
 1551SOL     MW 7850   3.030   2.943   5.135
 1552SOL     OW 7851   4.315   4.644   4.974
 1552SOL    HW1 7852   4.407   4.668   4.977
 1552SOL    HW2 7853   4.314   4.548   4.971
 1552SOL     MW 7854   4.326   4.635   4.974
 1553SOL     OW 7855   1.571   3.933   1.969
 1553SOL    HW1 7856   1.645   3.888   2.009
 1553SOL    HW2 7857   1.530   3.980   2.041
 1553SOL     MW 7858   1.575   3.933   1.983
 1554SOL     OW 7859   1.299   0.548   5.676
 1554SOL    HW1 7860   1.322   0.462   5.642
 1554SOL    HW2 7861   1.381   0.584   5.710
 1554SOL     MW 7862   1.312   0.541   5.676
 1555SOL     OW 7863   1.826   0.637   1.670
 1555SOL    HW1 7864   1.902   0.623   1.727
 1555SOL    HW2 7865   1.757   0.669   1.729
 1555SOL     MW 7866   1.827   0.640   1.685
 1556SOL     OW 7867   3.944   4.749   5.362
 1556SOL    HW1 7868   4.000   4.798   5.422
 1556SOL    HW2 7869   3.908   4.678   5.415
 1556SOL     MW 7870   3.946   4.746   5.376
 1557SOL     OW 7871   3.253   2.473   4.986
 1557SOL    HW1 7872   3.300   2.500   5.066
 1557SOL    HW2 7873   3.316   2.418   4.939
 1557SOL     MW 7874   3.267   2.470   4.991
 1558SOL     OW 7875   5.885   0.981   2.422
 1558SOL    HW1 7876   5.907   0.888   2.423
 1558SOL    HW2 7877   5.794   0.985   2.452
 1558SOL     MW 7878   5.876   0.970   2.426
 1559SOL     OW 7879   2.173   2.741   5.497
 1559SOL    HW1 7880   2.080   2.766   5.494
 1559SOL    HW2 7881   2.198   2.731   5.406
 1559SOL     MW 7882   2.164   2.743   5.485
 1560SOL     OW 7883   0.571   1.200   2.292
 1560SOL    HW1 7884   0.622   1.189   2.373
 1560SOL    HW2 7885   0.631   1.241   2.231
 1560SOL     MW 7886   0.585   1.204   2.295
 1561SOL     OW 7887   5.572   0.088   5.115
 1561SOL    HW1 7888   5.602   0.176   5.093
 1561SOL    HW2 7889   5.480   0.098   5.139
 1561SOL     MW 7890   5.564   0.099   5.115
 1562SOL     OW 7891   4.061   4.633   3.373
 1562SOL    HW1 7892   4.086   4.575   3.301
 1562SOL    HW2 7893   3.982   4.593   3.410
 1562SOL     MW 7894   4.054   4.621   3.369
 1563SOL     OW 7895   0.739   1.386   1.673
 1563SOL    HW1 7896   0.804   1.333   1.626
 1563SOL    HW2 7897   0.688   1.322   1.722
 1563SOL     MW 7898   0.741   1.371   1.673
 1564SOL     OW 7899   2.775   0.263   2.861
 1564SOL    HW1 7900   2.784   0.349   2.902
 1564SOL    HW2 7901   2.817   0.272   2.776
 1564SOL     MW 7902   2.781   0.276   2.855
 1565SOL     OW 7903   0.151   4.205   3.084
 1565SOL    HW1 7904   0.087   4.195   3.155
 1565SOL    HW2 7905   0.120   4.281   3.035
 1565SOL     MW 7906   0.139   4.213   3.087
 1566SOL     OW 7907   3.627   5.080   1.616
 1566SOL    HW1 7908   3.584   4.996   1.634
 1566SOL    HW2 7909   3.557   5.137   1.585
 1566SOL     MW 7910   3.613   5.076   1.614
 1567SOL     OW 7911   5.447   5.676   2.363
 1567SOL    HW1 7912   5.408   5.703   2.280
 1567SOL    HW2 7913   5.457   5.581   2.355
 1567SOL     MW 7914   5.443   5.667   2.351
 1568SOL     OW 7915   0.524   1.957   0.589
 1568SOL    HW1 7916   0.466   2.024   0.556
 1568SOL    HW2 7917   0.589   2.004   0.641
 1568SOL     MW 7918   0.525   1.971   0.592
 1569SOL     OW 7919   0.832   4.916   1.294
 1569SOL    HW1 7920   0.826   4.888   1.202
 1569SOL    HW2 7921   0.906   4.978   1.295
 1569SOL     MW 7922   0.841   4.920   1.282
 1570SOL     OW 7923   6.242   4.684   3.723
 1570SOL    HW1 7924   6.272   4.772   3.700
 1570SOL    HW2 7925   6.316   4.644   3.769
 1570SOL     MW 7926   6.255   4.690   3.726
 1571SOL     OW 7927   1.500   4.568   3.878
 1571SOL    HW1 7928   1.585   4.535   3.906
 1571SOL    HW2 7929   1.490   4.650   3.926
 1571SOL     MW 7930   1.510   4.574   3.888
 1572SOL     OW 7931   2.559   4.493   3.000
 1572SOL    HW1 7932   2.603   4.413   3.025
 1572SOL    HW2 7933   2.466   4.472   3.004
 1572SOL     MW 7934   2.553   4.480   3.003
 1573SOL     OW 7935   1.536   3.616   0.412
 1573SOL    HW1 7936   1.573   3.687   0.359
 1573SOL    HW2 7937   1.452   3.597   0.372
 1573SOL     MW 7938   1.530   3.623   0.400
 1574SOL     OW 7939   3.730   2.615   1.034
 1574SOL    HW1 7940   3.726   2.581   0.945
 1574SOL    HW2 7941   3.710   2.540   1.090
 1574SOL     MW 7942   3.727   2.601   1.030
 1575SOL     OW 7943   3.026   2.649   5.920
 1575SOL    HW1 7944   3.068   2.734   5.933
 1575SOL    HW2 7945   3.045   2.627   5.828
 1575SOL     MW 7946   3.034   2.657   5.910
 1576SOL     OW 7947   0.410   0.670   2.282
 1576SOL    HW1 7948   0.405   0.756   2.243
 1576SOL    HW2 7949   0.424   0.611   2.208
 1576SOL     MW 7950   0.411   0.673   2.268
 1577SOL     OW 7951   3.281   5.627   5.936
 1577SOL    HW1 7952   3.319   5.705   5.978
 1577SOL    HW2 7953   3.277   5.649   5.843
 1577SOL     MW 7954   3.285   5.640   5.929
 1578SOL     OW 7955   2.491   4.068   4.230
 1578SOL    HW1 7956   2.483   3.975   4.254
 1578SOL    HW2 7957   2.403   4.094   4.203
 1578SOL     MW 7958   2.479   4.059   4.230
 1579SOL     OW 7959   1.397   4.067   4.944
 1579SOL    HW1 7960   1.459   4.086   4.874
 1579SOL    HW2 7961   1.333   4.138   4.940
 1579SOL     MW 7962   1.397   4.079   4.935
 1580SOL     OW 7963   4.849   1.311   2.809
 1580SOL    HW1 7964   4.776   1.372   2.823
 1580SOL    HW2 7965   4.837   1.280   2.720
 1580SOL     MW 7966   4.838   1.315   2.799
 1581SOL     OW 7967   1.595   4.944   2.156
 1581SOL    HW1 7968   1.674   4.906   2.118
 1581SOL    HW2 7969   1.589   4.903   2.242
 1581SOL     MW 7970   1.605   4.934   2.162
 1582SOL     OW 7971   2.625   1.163   4.358
 1582SOL    HW1 7972   2.623   1.117   4.274
 1582SOL    HW2 7973   2.700   1.222   4.351
 1582SOL     MW 7974   2.635   1.164   4.347
 1583SOL     OW 7975   4.914   1.321   5.614
 1583SOL    HW1 7976   4.903   1.304   5.708
 1583SOL    HW2 7977   4.824   1.331   5.581
 1583SOL     MW 7978   4.901   1.320   5.622
 1584SOL     OW 7979   5.877   1.722   0.144
 1584SOL    HW1 7980   5.845   1.641   0.103
 1584SOL    HW2 7981   5.797   1.773   0.161
 1584SOL     MW 7982   5.863   1.718   0.141
 1585SOL     OW 7983   5.919   1.266   3.780
 1585SOL    HW1 7984   5.953   1.348   3.743
 1585SOL    HW2 7985   5.874   1.224   3.708
 1585SOL     MW 7986   5.918   1.271   3.766
 1586SOL     OW 7987   4.596   0.446   3.055
 1586SOL    HW1 7988   4.665   0.425   3.118
 1586SOL    HW2 7989   4.524   0.387   3.077
 1586SOL     MW 7990   4.595   0.436   3.066
 1587SOL     OW 7991   2.372   1.696   2.166
 1587SOL    HW1 7992   2.467   1.693   2.174
 1587SOL    HW2 7993   2.354   1.782   2.129
 1587SOL     MW 7994   2.382   1.707   2.163
 1588SOL     OW 7995   0.216   6.024   2.426
 1588SOL    HW1 7996   0.161   6.051   2.352
 1588SOL    HW2 7997   0.158   6.031   2.502
 1588SOL     MW 7998   0.201   6.028   2.426
 1589SOL     OW 7999   0.838   2.250   5.324
 1589SOL    HW1 8000   0.772   2.260   5.255
 1589SOL    HW2 8001   0.922   2.257   5.278
 1589SOL     MW 8002   0.840   2.252   5.309
 1590SOL     OW 8003   5.991   0.591   1.338
 1590SOL    HW1 8004   5.980   0.681   1.367
 1590SOL    HW2 8005   5.979   0.594   1.243
 1590SOL     MW 8006   5.988   0.602   1.330
 1591SOL     OW 8007   2.938   0.664   3.282
 1591SOL    HW1 8008   2.974   0.600   3.220
 1591SOL    HW2 8009   2.962   0.630   3.368
 1591SOL     MW 8010   2.946   0.651   3.285
 1592SOL     OW 8011   3.133   6.175   1.665
 1592SOL    HW1 8012   3.067   6.242   1.649
 1592SOL    HW2 8013   3.084   6.093   1.672
 1592SOL     MW 8014   3.119   6.173   1.664
 1593SOL     OW 8015   4.793   4.384   5.434
 1593SOL    HW1 8016   4.746   4.385   5.517
 1593SOL    HW2 8017   4.884   4.406   5.457
 1593SOL     MW 8018   4.799   4.387   5.448
 1594SOL     OW 8019   4.209   6.233   3.103
 1594SOL    HW1 8020   4.258   6.223   3.021
 1594SOL    HW2 8021   4.122   6.262   3.075
 1594SOL     MW 8022   4.204   6.236   3.089
 1595SOL     OW 8023   6.272   1.217   4.531
 1595SOL    HW1 8024   6.177   1.209   4.539
 1595SOL    HW2 8025   6.307   1.170   4.607
 1595SOL     MW 8026   6.264   1.210   4.542
 1596SOL     OW 8027   0.776   0.927   5.883
 1596SOL    HW1 8028   0.821   0.848   5.855
 1596SOL    HW2 8029   0.687   0.898   5.905
 1596SOL     MW 8030   0.770   0.914   5.882
 1597SOL     OW 8031   0.001   1.740   5.903
 1597SOL    HW1 8032   0.076   1.722   5.847
 1597SOL    HW2 8033  -0.074   1.705   5.856
 1597SOL     MW 8034   0.001   1.733   5.890
 1598SOL     OW 8035   1.818   5.453   3.798
 1598SOL    HW1 8036   1.884   5.508   3.839
 1598SOL    HW2 8037   1.824   5.369   3.845
 1598SOL     MW 8038   1.827   5.449   3.809
 1599SOL     OW 8039   5.723   3.568   4.772
 1599SOL    HW1 8040   5.720   3.553   4.678
 1599SOL    HW2 8041   5.647   3.623   4.790
 1599SOL     MW 8042   5.713   3.573   4.762
 1600SOL     OW 8043   0.528   1.198   1.493
 1600SOL    HW1 8044   0.586   1.225   1.422
 1600SOL    HW2 8045   0.587   1.165   1.561
 1600SOL     MW 8046   0.543   1.197   1.493
 1601SOL     OW 8047   5.923   4.372   1.222
 1601SOL    HW1 8048   5.876   4.334   1.296
 1601SOL    HW2 8049   5.896   4.321   1.146
 1601SOL     MW 8050   5.914   4.361   1.222
 1602SOL     OW 8051   1.972   5.766   5.385
 1602SOL    HW1 8052   2.060   5.739   5.411
 1602SOL    HW2 8053   1.923   5.768   5.467
 1602SOL     MW 8054   1.977   5.763   5.399
 1603SOL     OW 8055   1.821   1.322   2.747
 1603SOL    HW1 8056   1.887   1.304   2.813
 1603SOL    HW2 8057   1.858   1.288   2.665
 1603SOL     MW 8058   1.834   1.316   2.745
 1604SOL     OW 8059   3.370   3.255   0.040
 1604SOL    HW1 8060   3.370   3.174  -0.010
 1604SOL    HW2 8061   3.283   3.293   0.026
 1604SOL     MW 8062   3.359   3.250   0.032
 1605SOL     OW 8063   0.242   2.734   6.139
 1605SOL    HW1 8064   0.305   2.806   6.135
 1605SOL    HW2 8065   0.200   2.744   6.225
 1605SOL     MW 8066   0.245   2.744   6.149
 1606SOL     OW 8067   0.248   2.770   3.585
 1606SOL    HW1 8068   0.203   2.797   3.504
 1606SOL    HW2 8069   0.178   2.767   3.650
 1606SOL     MW 8070   0.233   2.773   3.583
 1607SOL     OW 8071   0.172   5.504   1.796
 1607SOL    HW1 8072   0.145   5.579   1.743
 1607SOL    HW2 8073   0.264   5.522   1.818
 1607SOL     MW 8074   0.180   5.516   1.792
 1608SOL     OW 8075   5.692   3.174   5.860
 1608SOL    HW1 8076   5.673   3.128   5.778
 1608SOL    HW2 8077   5.698   3.266   5.835
 1608SOL     MW 8078   5.690   3.180   5.846
 1609SOL     OW 8079   0.199   0.509   4.080
 1609SOL    HW1 8080   0.266   0.449   4.112
 1609SOL    HW2 8081   0.159   0.463   4.007
 1609SOL     MW 8082   0.202   0.496   4.075
 1610SOL     OW 8083   0.296   3.488   3.216
 1610SOL    HW1 8084   0.367   3.428   3.193
 1610SOL    HW2 8085   0.255   3.510   3.133
 1610SOL     MW 8086   0.300   3.483   3.203
 1611SOL     OW 8087   0.421   2.937   6.089
 1611SOL    HW1 8088   0.435   3.029   6.067
 1611SOL    HW2 8089   0.501   2.894   6.063
 1611SOL     MW 8090   0.433   2.944   6.083
 1612SOL     OW 8091   5.843   4.979   3.698
 1612SOL    HW1 8092   5.881   4.891   3.688
 1612SOL    HW2 8093   5.918   5.038   3.692
 1612SOL     MW 8094   5.858   4.975   3.696
 1613SOL     OW 8095   3.455   5.040   4.499
 1613SOL    HW1 8096   3.380   5.004   4.547
 1613SOL    HW2 8097   3.520   5.060   4.566
 1613SOL     MW 8098   3.454   5.038   4.514
 1614SOL     OW 8099   6.142   4.985   1.557
 1614SOL    HW1 8100   6.066   5.034   1.588
 1614SOL    HW2 8101   6.138   4.991   1.462
 1614SOL     MW 8102   6.132   4.992   1.549
 1615SOL     OW 8103   1.304   5.822   2.049
 1615SOL    HW1 8104   1.362   5.766   1.997
 1615SOL    HW2 8105   1.327   5.911   2.023
 1615SOL     MW 8106   1.314   5.826   2.039
 1616SOL     OW 8107   4.104   3.631   4.145
 1616SOL    HW1 8108   4.092   3.593   4.232
 1616SOL    HW2 8109   4.192   3.604   4.119
 1616SOL     MW 8110   4.114   3.623   4.153
 1617SOL     OW 8111   1.560   4.211   4.362
 1617SOL    HW1 8112   1.535   4.265   4.437
 1617SOL    HW2 8113   1.492   4.229   4.297
 1617SOL     MW 8114   1.548   4.220   4.363
 1618SOL     OW 8115   5.566   6.160   0.768
 1618SOL    HW1 8116   5.658   6.145   0.791
 1618SOL    HW2 8117   5.570   6.224   0.697
 1618SOL     MW 8118   5.579   6.166   0.762
 1619SOL     OW 8119   2.636   1.973   0.605
 1619SOL    HW1 8120   2.643   1.894   0.552
 1619SOL    HW2 8121   2.693   1.957   0.680
 1619SOL     MW 8122   2.644   1.961   0.608
 1620SOL     OW 8123   3.561   2.104   6.089
 1620SOL    HW1 8124   3.535   2.194   6.071
 1620SOL    HW2 8125   3.504   2.051   6.033
 1620SOL     MW 8126   3.550   2.109   6.079
 1621SOL     OW 8127   2.361   2.287   0.315
 1621SOL    HW1 8128   2.327   2.306   0.403
 1621SOL    HW2 8129   2.343   2.194   0.302
 1621SOL     MW 8130   2.354   2.277   0.325
 1622SOL     OW 8131   4.198   6.064   0.681
 1622SOL    HW1 8132   4.252   6.132   0.722
 1622SOL    HW2 8133   4.183   6.000   0.750
 1622SOL     MW 8134   4.203   6.064   0.695
 1623SOL     OW 8135   4.183   0.819   1.762
 1623SOL    HW1 8136   4.157   0.729   1.741
 1623SOL    HW2 8137   4.227   0.812   1.847
 1623SOL     MW 8138   4.185   0.806   1.770
 1624SOL     OW 8139   5.388   4.761   4.842
 1624SOL    HW1 8140   5.335   4.683   4.828
 1624SOL    HW2 8141   5.373   4.783   4.934
 1624SOL     MW 8142   5.379   4.754   4.852
 1625SOL     OW 8143   4.202   5.906   2.725
 1625SOL    HW1 8144   4.151   5.987   2.726
 1625SOL    HW2 8145   4.223   5.891   2.633
 1625SOL     MW 8146   4.198   5.915   2.714
 1626SOL     OW 8147   5.178   1.664   0.388
 1626SOL    HW1 8148   5.198   1.650   0.481
 1626SOL    HW2 8149   5.229   1.597   0.343
 1626SOL     MW 8150   5.187   1.654   0.394
 1627SOL     OW 8151   1.320   2.936   2.609
 1627SOL    HW1 8152   1.380   2.954   2.681
 1627SOL    HW2 8153   1.248   2.888   2.649
 1627SOL     MW 8154   1.318   2.932   2.623
 1628SOL     OW 8155   5.733   3.755   4.029
 1628SOL    HW1 8156   5.726   3.839   4.074
 1628SOL    HW2 8157   5.644   3.738   3.996
 1628SOL     MW 8158   5.721   3.763   4.030
 1629SOL     OW 8159   3.490   5.888   0.261
 1629SOL    HW1 8160   3.446   5.809   0.231
 1629SOL    HW2 8161   3.575   5.857   0.294
 1629SOL     MW 8162   3.495   5.874   0.261
 1630SOL     OW 8163   2.432   5.731   5.733
 1630SOL    HW1 8164   2.474   5.645   5.735
 1630SOL    HW2 8165   2.457   5.772   5.816
 1630SOL     MW 8166   2.440   5.725   5.744
 1631SOL     OW 8167   0.386   3.122   2.586
 1631SOL    HW1 8168   0.347   3.036   2.600
 1631SOL    HW2 8169   0.481   3.106   2.587
 1631SOL     MW 8170   0.393   3.109   2.588
 1632SOL     OW 8171   6.068   5.210   3.308
 1632SOL    HW1 8172   5.995   5.151   3.290
 1632SOL    HW2 8173   6.133   5.190   3.240
 1632SOL     MW 8174   6.067   5.200   3.297
 1633SOL     OW 8175   4.734   4.389   1.420
 1633SOL    HW1 8176   4.716   4.400   1.326
 1633SOL    HW2 8177   4.682   4.458   1.462
 1633SOL     MW 8178   4.725   4.399   1.413
 1634SOL     OW 8179   4.673   4.806   1.569
 1634SOL    HW1 8180   4.630   4.863   1.506
 1634SOL    HW2 8181   4.763   4.796   1.537
 1634SOL     MW 8182   4.679   4.812   1.557
 1635SOL     OW 8183   5.330   5.778   2.581
 1635SOL    HW1 8184   5.374   5.742   2.505
 1635SOL    HW2 8185   5.387   5.758   2.655
 1635SOL     MW 8186   5.343   5.771   2.581
 1636SOL     OW 8187   1.058   3.628   2.808
 1636SOL    HW1 8188   0.981   3.665   2.765
 1636SOL    HW2 8189   1.027   3.546   2.847
 1636SOL     MW 8190   1.044   3.622   2.808
 1637SOL     OW 8191   4.264   0.234   5.687
 1637SOL    HW1 8192   4.317   0.203   5.760
 1637SOL    HW2 8193   4.301   0.321   5.666
 1637SOL     MW 8194   4.275   0.242   5.694
 1638SOL     OW 8195   3.139   4.917   5.083
 1638SOL    HW1 8196   3.149   4.926   5.177
 1638SOL    HW2 8197   3.207   4.854   5.058
 1638SOL     MW 8198   3.149   4.910   5.092
 1639SOL     OW 8199   2.016   2.544   0.823
 1639SOL    HW1 8200   1.969   2.579   0.899
 1639SOL    HW2 8201   2.097   2.508   0.859
 1639SOL     MW 8202   2.020   2.544   0.837
 1640SOL     OW 8203   3.526   1.268   3.901
 1640SOL    HW1 8204   3.600   1.208   3.910
 1640SOL    HW2 8205   3.535   1.304   3.813
 1640SOL     MW 8206   3.537   1.265   3.891
 1641SOL     OW 8207   5.970   3.403   1.199
 1641SOL    HW1 8208   5.919   3.355   1.134
 1641SOL    HW2 8209   5.905   3.437   1.260
 1641SOL     MW 8210   5.955   3.401   1.198
 1642SOL     OW 8211   4.860   5.596   0.592
 1642SOL    HW1 8212   4.804   5.555   0.658
 1642SOL    HW2 8213   4.800   5.652   0.543
 1642SOL     MW 8214   4.845   5.598   0.594
 1643SOL     OW 8215   1.777   5.854   1.676
 1643SOL    HW1 8216   1.731   5.861   1.593
 1643SOL    HW2 8217   1.860   5.899   1.663
 1643SOL     MW 8218   1.781   5.860   1.664
 1644SOL     OW 8219   4.222   5.463   1.195
 1644SOL    HW1 8220   4.298   5.458   1.137
 1644SOL    HW2 8221   4.259   5.480   1.282
 1644SOL     MW 8222   4.237   5.465   1.199
 1645SOL     OW 8223   1.419   5.591   3.229
 1645SOL    HW1 8224   1.374   5.592   3.145
 1645SOL    HW2 8225   1.408   5.679   3.263
 1645SOL     MW 8226   1.412   5.602   3.223
 1646SOL     OW 8227   5.586   5.407   0.394
 1646SOL    HW1 8228   5.509   5.426   0.449
 1646SOL    HW2 8229   5.643   5.483   0.407
 1646SOL     MW 8230   5.583   5.419   0.403
 1647SOL     OW 8231   0.107   0.961   1.659
 1647SOL    HW1 8232   0.013   0.954   1.676
 1647SOL    HW2 8233   0.114   0.974   1.564
 1647SOL     MW 8234   0.096   0.962   1.649
 1648SOL     OW 8235   0.182   3.861   0.253
 1648SOL    HW1 8236   0.276   3.861   0.237
 1648SOL    HW2 8237   0.142   3.860   0.166
 1648SOL     MW 8238   0.189   3.861   0.240
 1649SOL     OW 8239   5.283   0.969   1.176
 1649SOL    HW1 8240   5.294   0.897   1.113
 1649SOL    HW2 8241   5.204   1.014   1.148
 1649SOL     MW 8242   5.274   0.965   1.164
 1650SOL     OW 8243   0.251   4.796   4.597
 1650SOL    HW1 8244   0.213   4.735   4.660
 1650SOL    HW2 8245   0.249   4.880   4.641
 1650SOL     MW 8246   0.246   4.799   4.610
 1651SOL     OW 8247   4.988   4.230   4.046
 1651SOL    HW1 8248   5.076   4.263   4.030
 1651SOL    HW2 8249   4.993   4.137   4.025
 1651SOL     MW 8250   5.000   4.222   4.042
 1652SOL     OW 8251   0.513   4.163   5.132
 1652SOL    HW1 8252   0.442   4.217   5.099
 1652SOL    HW2 8253   0.542   4.113   5.055
 1652SOL     MW 8254   0.508   4.163   5.118
 1653SOL     OW 8255   4.542   4.266   3.341
 1653SOL    HW1 8256   4.605   4.318   3.292
 1653SOL    HW2 8257   4.553   4.294   3.432
 1653SOL     MW 8258   4.551   4.276   3.346
 1654SOL     OW 8259   2.309   1.928   1.983
 1654SOL    HW1 8260   2.363   1.998   1.947
 1654SOL    HW2 8261   2.249   1.905   1.912
 1654SOL     MW 8262   2.308   1.934   1.969
 1655SOL     OW 8263   1.401   1.658   2.020
 1655SOL    HW1 8264   1.434   1.666   2.110
 1655SOL    HW2 8265   1.314   1.697   2.024
 1655SOL     MW 8266   1.394   1.664   2.032
 1656SOL     OW 8267   3.198   1.842   6.119
 1656SOL    HW1 8268   3.219   1.810   6.031
 1656SOL    HW2 8269   3.119   1.895   6.107
 1656SOL     MW 8270   3.190   1.845   6.106
 1657SOL     OW 8271   5.116   0.889   2.859
 1657SOL    HW1 8272   5.164   0.820   2.813
 1657SOL    HW2 8273   5.136   0.968   2.810
 1657SOL     MW 8274   5.125   0.890   2.847
 1658SOL     OW 8275   4.369   4.795   5.434
 1658SOL    HW1 8276   4.285   4.830   5.464
 1658SOL    HW2 8277   4.344   4.720   5.379
 1658SOL     MW 8278   4.355   4.790   5.431
 1659SOL     OW 8279   5.291   3.531   1.832
 1659SOL    HW1 8280   5.312   3.555   1.742
 1659SOL    HW2 8281   5.369   3.485   1.863
 1659SOL     MW 8282   5.304   3.528   1.825
 1660SOL     OW 8283   5.228   1.411   2.346
 1660SOL    HW1 8284   5.204   1.500   2.318
 1660SOL    HW2 8285   5.177   1.397   2.426
 1660SOL     MW 8286   5.218   1.421   2.353
 1661SOL     OW 8287   1.581   5.621   3.800
 1661SOL    HW1 8288   1.633   5.542   3.817
 1661SOL    HW2 8289   1.585   5.670   3.882
 1661SOL     MW 8290   1.589   5.617   3.813
 1662SOL     OW 8291   2.698   3.926   4.886
 1662SOL    HW1 8292   2.696   3.973   4.802
 1662SOL    HW2 8293   2.737   3.988   4.947
 1662SOL     MW 8294   2.702   3.940   4.883
 1663SOL     OW 8295   2.935   5.702   5.450
 1663SOL    HW1 8296   2.861   5.743   5.495
 1663SOL    HW2 8297   2.932   5.737   5.361
 1663SOL     MW 8298   2.925   5.712   5.444
 1664SOL     OW 8299   3.741   5.492   1.977
 1664SOL    HW1 8300   3.754   5.516   1.885
 1664SOL    HW2 8301   3.651   5.520   1.996
 1664SOL     MW 8302   3.731   5.499   1.967
 1665SOL     OW 8303   0.807   6.274   4.377
 1665SOL    HW1 8304   0.810   6.271   4.472
 1665SOL    HW2 8305   0.743   6.207   4.352
 1665SOL     MW 8306   0.799   6.265   4.386
 1666SOL     OW 8307   5.879   6.069   4.335
 1666SOL    HW1 8308   5.966   6.029   4.325
 1666SOL    HW2 8309   5.883   6.113   4.420
 1666SOL     MW 8310   5.891   6.069   4.345
 1667SOL     OW 8311   3.447   6.145   4.611
 1667SOL    HW1 8312   3.458   6.117   4.702
 1667SOL    HW2 8313   3.369   6.200   4.611
 1667SOL     MW 8314   3.439   6.148   4.622
 1668SOL     OW 8315   0.024   3.403   5.614
 1668SOL    HW1 8316   0.020   3.357   5.531
 1668SOL    HW2 8317   0.085   3.351   5.667
 1668SOL     MW 8318   0.031   3.390   5.610
 1669SOL     OW 8319   4.980   2.119   5.654
 1669SOL    HW1 8320   4.961   2.207   5.622
 1669SOL    HW2 8321   4.983   2.129   5.750
 1669SOL     MW 8322   4.978   2.132   5.662
 1670SOL     OW 8323   3.668   0.216   3.794
 1670SOL    HW1 8324   3.695   0.307   3.788
 1670SOL    HW2 8325   3.679   0.194   3.887
 1670SOL     MW 8326   3.673   0.224   3.805
 1671SOL     OW 8327   1.827   0.492   1.439
 1671SOL    HW1 8328   1.758   0.490   1.373
 1671SOL    HW2 8329   1.796   0.552   1.506
 1671SOL     MW 8330   1.814   0.499   1.439
 1672SOL     OW 8331   5.946   2.022   2.387
 1672SOL    HW1 8332   5.882   1.971   2.437
 1672SOL    HW2 8333   6.026   1.970   2.390
 1672SOL     MW 8334   5.948   2.009   2.394
 1673SOL     OW 8335   2.754   0.174   1.981
 1673SOL    HW1 8336   2.843   0.151   1.955
 1673SOL    HW2 8337   2.765   0.249   2.039
 1673SOL     MW 8338   2.767   0.181   1.985
 1674SOL     OW 8339   0.531   3.038   0.248
 1674SOL    HW1 8340   0.488   3.118   0.217
 1674SOL    HW2 8341   0.490   3.020   0.333
 1674SOL     MW 8342   0.520   3.046   0.255
 1675SOL     OW 8343   4.059   0.282   4.631
 1675SOL    HW1 8344   4.069   0.203   4.577
 1675SOL    HW2 8345   4.140   0.286   4.681
 1675SOL     MW 8346   4.071   0.272   4.630
 1676SOL     OW 8347   0.991   5.657   5.572
 1676SOL    HW1 8348   0.974   5.743   5.609
 1676SOL    HW2 8349   1.039   5.610   5.640
 1676SOL     MW 8350   0.995   5.662   5.585
 1677SOL     OW 8351   3.399   4.767   5.140
 1677SOL    HW1 8352   3.423   4.786   5.230
 1677SOL    HW2 8353   3.482   4.754   5.094
 1677SOL     MW 8354   3.413   4.768   5.145
 1678SOL     OW 8355   0.542   4.546   1.440
 1678SOL    HW1 8356   0.457   4.584   1.417
 1678SOL    HW2 8357   0.571   4.503   1.360
 1678SOL     MW 8358   0.535   4.545   1.427
 1679SOL     OW 8359   4.701   3.398   6.123
 1679SOL    HW1 8360   4.645   3.328   6.087
 1679SOL    HW2 8361   4.751   3.355   6.193
 1679SOL     MW 8362   4.700   3.383   6.128
 1680SOL     OW 8363   4.357   6.141   0.084
 1680SOL    HW1 8364   4.296   6.209   0.112
 1680SOL    HW2 8365   4.344   6.135  -0.010
 1680SOL     MW 8366   4.348   6.149   0.076
 1681SOL     OW 8367   1.570   4.575   5.613
 1681SOL    HW1 8368   1.623   4.609   5.540
 1681SOL    HW2 8369   1.634   4.537   5.673
 1681SOL     MW 8370   1.585   4.575   5.611
 1682SOL     OW 8371   5.680   4.955   6.212
 1682SOL    HW1 8372   5.729   4.991   6.285
 1682SOL    HW2 8373   5.629   4.884   6.249
 1682SOL     MW 8374   5.679   4.951   6.226
 1683SOL     OW 8375   6.108   4.709   3.997
 1683SOL    HW1 8376   6.120   4.681   3.907
 1683SOL    HW2 8377   6.145   4.638   4.050
 1683SOL     MW 8378   6.114   4.696   3.993
 1684SOL     OW 8379   1.948   6.005   5.231
 1684SOL    HW1 8380   1.854   6.019   5.229
 1684SOL    HW2 8381   1.959   5.919   5.271
 1684SOL     MW 8382   1.937   5.996   5.236
 1685SOL     OW 8383   4.729   4.248   0.011
 1685SOL    HW1 8384   4.655   4.242   0.071
 1685SOL    HW2 8385   4.805   4.261   0.068
 1685SOL     MW 8386   4.729   4.249   0.026
 1686SOL     OW 8387   5.944   4.329   4.780
 1686SOL    HW1 8388   5.884   4.350   4.851
 1686SOL    HW2 8389   6.031   4.330   4.822
 1686SOL     MW 8390   5.948   4.332   4.795
 1687SOL     OW 8391   5.896   1.388   4.173
 1687SOL    HW1 8392   5.976   1.430   4.140
 1687SOL    HW2 8393   5.928   1.315   4.226
 1687SOL     MW 8394   5.910   1.384   4.176
 1688SOL     OW 8395   4.462   1.653   6.155
 1688SOL    HW1 8396   4.513   1.574   6.135
 1688SOL    HW2 8397   4.484   1.673   6.246
 1688SOL     MW 8398   4.471   1.645   6.164
 1689SOL     OW 8399   2.757   5.527   3.158
 1689SOL    HW1 8400   2.788   5.522   3.249
 1689SOL    HW2 8401   2.674   5.575   3.165
 1689SOL     MW 8402   2.750   5.533   3.171
 1690SOL     OW 8403   4.933   4.103   1.179
 1690SOL    HW1 8404   4.938   4.060   1.264
 1690SOL    HW2 8405   4.998   4.173   1.183
 1690SOL     MW 8406   4.942   4.106   1.190
 1691SOL     OW 8407   0.434   4.590   3.903
 1691SOL    HW1 8408   0.481   4.643   3.967
 1691SOL    HW2 8409   0.486   4.510   3.896
 1691SOL     MW 8410   0.446   4.586   3.910
 1692SOL     OW 8411   4.028   4.177   1.852
 1692SOL    HW1 8412   4.106   4.231   1.864
 1692SOL    HW2 8413   3.986   4.213   1.774
 1692SOL     MW 8414   4.033   4.189   1.844
 1693SOL     OW 8415   1.343   5.034   4.221
 1693SOL    HW1 8416   1.354   5.103   4.286
 1693SOL    HW2 8417   1.283   5.072   4.156
 1693SOL     MW 8418   1.337   5.048   4.221
 1694SOL     OW 8419   6.257   3.711   5.526
 1694SOL    HW1 8420   6.210   3.740   5.604
 1694SOL    HW2 8421   6.224   3.623   5.509
 1694SOL     MW 8422   6.246   3.704   5.534
 1695SOL     OW 8423   5.892   3.716   0.091
 1695SOL    HW1 8424   5.891   3.753   0.003
 1695SOL    HW2 8425   5.984   3.719   0.118
 1695SOL     MW 8426   5.904   3.721   0.083
 1696SOL     OW 8427   5.328   0.588   6.283
 1696SOL    HW1 8428   5.241   0.584   6.244
 1696SOL    HW2 8429   5.358   0.496   6.282
 1696SOL     MW 8430   5.321   0.575   6.278
 1697SOL     OW 8431   2.354   5.327   4.220
 1697SOL    HW1 8432   2.437   5.370   4.239
 1697SOL    HW2 8433   2.291   5.370   4.277
 1697SOL     MW 8434   2.357   5.338   4.230
 1698SOL     OW 8435   1.908   3.711   5.717
 1698SOL    HW1 8436   1.938   3.626   5.684
 1698SOL    HW2 8437   1.820   3.720   5.681
 1698SOL     MW 8438   1.901   3.701   5.708
 1699SOL     OW 8439   4.084   0.802   3.927
 1699SOL    HW1 8440   4.042   0.723   3.893
 1699SOL    HW2 8441   4.145   0.770   3.993
 1699SOL     MW 8442   4.086   0.788   3.931
 1700SOL     OW 8443   6.196   4.221   0.246
 1700SOL    HW1 8444   6.207   4.144   0.301
 1700SOL    HW2 8445   6.115   4.206   0.198
 1700SOL     MW 8446   6.187   4.209   0.247
 1701SOL     OW 8447   1.609   0.771   1.785
 1701SOL    HW1 8448   1.606   0.863   1.759
 1701SOL    HW2 8449   1.519   0.750   1.813
 1701SOL     MW 8450   1.597   0.780   1.785
 1702SOL     OW 8451   6.007   0.335   3.041
 1702SOL    HW1 8452   5.955   0.398   3.092
 1702SOL    HW2 8453   5.977   0.348   2.951
 1702SOL     MW 8454   5.996   0.345   3.036
 1703SOL     OW 8455   4.465   1.458   0.666
 1703SOL    HW1 8456   4.469   1.499   0.752
 1703SOL    HW2 8457   4.416   1.377   0.680
 1703SOL     MW 8458   4.460   1.453   0.679
 1704SOL     OW 8459   2.060   4.448   5.900
 1704SOL    HW1 8460   2.006   4.369   5.910
 1704SOL    HW2 8461   2.084   4.472   5.989
 1704SOL     MW 8462   2.056   4.441   5.912
 1705SOL     OW 8463   2.699   0.380   4.366
 1705SOL    HW1 8464   2.666   0.411   4.450
 1705SOL    HW2 8465   2.670   0.444   4.302
 1705SOL     MW 8466   2.691   0.392   4.369
 1706SOL     OW 8467   5.808   0.822   5.240
 1706SOL    HW1 8468   5.863   0.898   5.248
 1706SOL    HW2 8469   5.758   0.835   5.159
 1706SOL     MW 8470   5.808   0.832   5.231
 1707SOL     OW 8471   3.031   5.832   5.798
 1707SOL    HW1 8472   3.082   5.868   5.871
 1707SOL    HW2 8473   3.075   5.864   5.720
 1707SOL     MW 8474   3.043   5.841   5.798
 1708SOL     OW 8475   5.525   2.958   0.434
 1708SOL    HW1 8476   5.587   2.958   0.507
 1708SOL    HW2 8477   5.526   3.048   0.401
 1708SOL     MW 8478   5.533   2.969   0.439
 1709SOL     OW 8479   1.756   2.093   1.366
 1709SOL    HW1 8480   1.793   2.178   1.341
 1709SOL    HW2 8481   1.675   2.114   1.412
 1709SOL     MW 8482   1.750   2.106   1.368
 1710SOL     OW 8483   1.113   4.840   4.215
 1710SOL    HW1 8484   1.123   4.767   4.153
 1710SOL    HW2 8485   1.198   4.883   4.215
 1710SOL     MW 8486   1.125   4.836   4.207
 1711SOL     OW 8487   0.713   3.488   3.742
 1711SOL    HW1 8488   0.771   3.433   3.795
 1711SOL    HW2 8489   0.705   3.442   3.659
 1711SOL     MW 8490   0.720   3.475   3.739
 1712SOL     OW 8491   3.843   5.016   4.095
 1712SOL    HW1 8492   3.799   4.931   4.089
 1712SOL    HW2 8493   3.772   5.080   4.099
 1712SOL     MW 8494   3.828   5.013   4.095
 1713SOL     OW 8495   5.387   5.413   5.687
 1713SOL    HW1 8496   5.296   5.396   5.711
 1713SOL    HW2 8497   5.395   5.382   5.597
 1713SOL     MW 8498   5.377   5.407   5.678
 1714SOL     OW 8499   5.018   2.585   4.435
 1714SOL    HW1 8500   4.930   2.550   4.449
 1714SOL    HW2 8501   5.059   2.525   4.374
 1714SOL     MW 8502   5.012   2.573   4.429
 1715SOL     OW 8503   1.176   1.339   2.892
 1715SOL    HW1 8504   1.166   1.308   2.982
 1715SOL    HW2 8505   1.091   1.378   2.871
 1715SOL     MW 8506   1.164   1.340   2.901
 1716SOL     OW 8507   5.415   5.654   1.228
 1716SOL    HW1 8508   5.343   5.650   1.164
 1716SOL    HW2 8509   5.494   5.636   1.177
 1716SOL     MW 8510   5.416   5.651   1.213
 1717SOL     OW 8511   4.644   0.394   6.076
 1717SOL    HW1 8512   4.557   0.427   6.052
 1717SOL    HW2 8513   4.665   0.439   6.157
 1717SOL     MW 8514   4.635   0.404   6.083
 1718SOL     OW 8515   4.084   2.655   1.716
 1718SOL    HW1 8516   4.045   2.661   1.629
 1718SOL    HW2 8517   4.022   2.602   1.766
 1718SOL     MW 8518   4.071   2.649   1.711
 1719SOL     OW 8519   4.874   0.400   4.427
 1719SOL    HW1 8520   4.951   0.456   4.432
 1719SOL    HW2 8521   4.847   0.387   4.518
 1719SOL     MW 8522   4.880   0.404   4.439
 1720SOL     OW 8523   5.482   2.330   4.152
 1720SOL    HW1 8524   5.562   2.326   4.100
 1720SOL    HW2 8525   5.480   2.247   4.199
 1720SOL     MW 8526   5.492   2.319   4.151
 1721SOL     OW 8527   5.354   2.321   2.449
 1721SOL    HW1 8528   5.315   2.263   2.384
 1721SOL    HW2 8529   5.421   2.268   2.492
 1721SOL     MW 8530   5.358   2.307   2.446
 1722SOL     OW 8531   4.620   3.893   1.099
 1722SOL    HW1 8532   4.689   3.881   1.034
 1722SOL    HW2 8533   4.539   3.873   1.053
 1722SOL     MW 8534   4.619   3.889   1.085
 1723SOL     OW 8535   3.099   4.946   3.388
 1723SOL    HW1 8536   3.008   4.960   3.412
 1723SOL    HW2 8537   3.110   4.994   3.306
 1723SOL     MW 8538   3.089   4.954   3.381
 1724SOL     OW 8539   5.221   1.083   3.325
 1724SOL    HW1 8540   5.227   1.017   3.256
 1724SOL    HW2 8541   5.174   1.039   3.397
 1724SOL     MW 8542   5.215   1.069   3.326
 1725SOL     OW 8543   3.060   0.587   5.846
 1725SOL    HW1 8544   3.047   0.535   5.925
 1725SOL    HW2 8545   2.972   0.602   5.812
 1725SOL     MW 8546   3.047   0.582   5.852
 1726SOL     OW 8547   1.522   3.936   5.404
 1726SOL    HW1 8548   1.561   3.946   5.318
 1726SOL    HW2 8549   1.518   4.025   5.439
 1726SOL     MW 8550   1.526   3.949   5.398
 1727SOL     OW 8551   2.533   4.785   2.100
 1727SOL    HW1 8552   2.601   4.842   2.137
 1727SOL    HW2 8553   2.466   4.846   2.069
 1727SOL     MW 8554   2.533   4.800   2.101
 1728SOL     OW 8555   0.804   3.548   1.024
 1728SOL    HW1 8556   0.853   3.610   1.078
 1728SOL    HW2 8557   0.866   3.478   1.004
 1728SOL     MW 8558   0.818   3.547   1.029
 1729SOL     OW 8559   2.334   4.757   5.847
 1729SOL    HW1 8560   2.363   4.784   5.934
 1729SOL    HW2 8561   2.393   4.687   5.822
 1729SOL     MW 8562   2.345   4.752   5.855
 1730SOL     OW 8563   6.236   4.561   4.539
 1730SOL    HW1 8564   6.182   4.595   4.468
 1730SOL    HW2 8565   6.201   4.602   4.618
 1730SOL     MW 8566   6.225   4.571   4.540
 1731SOL     OW 8567   0.772   3.695   3.910
 1731SOL    HW1 8568   0.865   3.694   3.886
 1731SOL    HW2 8569   0.729   3.645   3.841
 1731SOL     MW 8570   0.778   3.688   3.898
 1732SOL     OW 8571   5.746   1.771   3.817
 1732SOL    HW1 8572   5.796   1.804   3.891
 1732SOL    HW2 8573   5.704   1.849   3.780
 1732SOL     MW 8574   5.747   1.785   3.821
 1733SOL     OW 8575   1.372   3.013   5.529
 1733SOL    HW1 8576   1.456   3.045   5.562
 1733SOL    HW2 8577   1.394   2.961   5.452
 1733SOL     MW 8578   1.385   3.011   5.523
 1734SOL     OW 8579   1.724   4.041   3.982
 1734SOL    HW1 8580   1.689   3.952   3.991
 1734SOL    HW2 8581   1.755   4.064   4.069
 1734SOL     MW 8582   1.724   4.032   3.994
 1735SOL     OW 8583   1.319   4.522   2.902
 1735SOL    HW1 8584   1.245   4.486   2.853
 1735SOL    HW2 8585   1.281   4.591   2.956
 1735SOL     MW 8586   1.305   4.526   2.903
 1736SOL     OW 8587   5.422   0.782   5.936
 1736SOL    HW1 8588   5.470   0.704   5.965
 1736SOL    HW2 8589   5.490   0.849   5.926
 1736SOL     MW 8590   5.437   0.781   5.938
 1737SOL     OW 8591   0.598   2.316   3.742
 1737SOL    HW1 8592   0.511   2.295   3.777
 1737SOL    HW2 8593   0.650   2.238   3.760
 1737SOL     MW 8594   0.593   2.303   3.749
 1738SOL     OW 8595   6.132   3.432   5.183
 1738SOL    HW1 8596   6.106   3.453   5.273
 1738SOL    HW2 8597   6.169   3.513   5.149
 1738SOL     MW 8598   6.133   3.445   5.190
 1739SOL     OW 8599   3.336   1.297   0.340
 1739SOL    HW1 8600   3.314   1.314   0.248
 1739SOL    HW2 8601   3.372   1.208   0.339
 1739SOL     MW 8602   3.338   1.288   0.328
 1740SOL     OW 8603   3.834   4.712   2.873
 1740SOL    HW1 8604   3.858   4.804   2.868
 1740SOL    HW2 8605   3.780   4.706   2.952
 1740SOL     MW 8606   3.830   4.723   2.882
 1741SOL     OW 8607   3.731   1.272   5.060
 1741SOL    HW1 8608   3.648   1.245   5.101
 1741SOL    HW2 8609   3.798   1.220   5.105
 1741SOL     MW 8610   3.729   1.262   5.071
 1742SOL     OW 8611   1.230   0.711   0.132
 1742SOL    HW1 8612   1.289   0.671   0.197
 1742SOL    HW2 8613   1.287   0.732   0.058
 1742SOL     MW 8614   1.245   0.709   0.131
 1743SOL     OW 8615   0.239   5.200   3.903
 1743SOL    HW1 8616   0.242   5.295   3.909
 1743SOL    HW2 8617   0.189   5.173   3.980
 1743SOL     MW 8618   0.233   5.209   3.913
 1744SOL     OW 8619   5.970   2.210   5.508
 1744SOL    HW1 8620   5.988   2.133   5.454
 1744SOL    HW2 8621   5.913   2.177   5.578
 1744SOL     MW 8622   5.965   2.196   5.510
 1745SOL     OW 8623   1.443   4.740   3.330
 1745SOL    HW1 8624   1.500   4.666   3.309
 1745SOL    HW2 8625   1.418   4.776   3.245
 1745SOL     MW 8626   1.447   4.735   3.317
 1746SOL     OW 8627   0.860   1.494   4.773
 1746SOL    HW1 8628   0.925   1.458   4.834
 1746SOL    HW2 8629   0.780   1.499   4.824
 1746SOL     MW 8630   0.858   1.490   4.787
 1747SOL     OW 8631   3.637   3.758   0.571
 1747SOL    HW1 8632   3.617   3.848   0.598
 1747SOL    HW2 8633   3.682   3.768   0.487
 1747SOL     MW 8634   3.640   3.771   0.564
 1748SOL     OW 8635   2.670   0.587   1.495
 1748SOL    HW1 8636   2.655   0.573   1.588
 1748SOL    HW2 8637   2.764   0.574   1.484
 1748SOL     MW 8638   2.680   0.584   1.505
 1749SOL     OW 8639   4.883   3.732   3.359
 1749SOL    HW1 8640   4.814   3.686   3.406
 1749SOL    HW2 8641   4.848   3.744   3.271
 1749SOL     MW 8642   4.870   3.728   3.354
 1750SOL     OW 8643   2.548   2.899   0.953
 1750SOL    HW1 8644   2.589   2.971   1.001
 1750SOL    HW2 8645   2.541   2.828   1.016
 1750SOL     MW 8646   2.552   2.899   0.967
 1751SOL     OW 8647   0.706   0.834   2.981
 1751SOL    HW1 8648   0.779   0.877   3.026
 1751SOL    HW2 8649   0.718   0.857   2.888
 1751SOL     MW 8650   0.717   0.842   2.975
 1752SOL     OW 8651   5.914   3.334   2.969
 1752SOL    HW1 8652   5.995   3.323   3.020
 1752SOL    HW2 8653   5.862   3.256   2.990
 1752SOL     MW 8654   5.918   3.323   2.979
 1753SOL     OW 8655   2.001   2.398   1.810
 1753SOL    HW1 8656   2.066   2.435   1.870
 1753SOL    HW2 8657   1.998   2.460   1.737
 1753SOL     MW 8658   2.009   2.411   1.808
 1754SOL     OW 8659   3.614   4.423   5.055
 1754SOL    HW1 8660   3.580   4.339   5.023
 1754SOL    HW2 8661   3.545   4.455   5.113
 1754SOL     MW 8662   3.601   4.416   5.058
 1755SOL     OW 8663   0.778   3.221   3.091
 1755SOL    HW1 8664   0.825   3.268   3.160
 1755SOL    HW2 8665   0.739   3.146   3.135
 1755SOL     MW 8666   0.779   3.218   3.105
 1756SOL     OW 8667   6.172   1.675   0.369
 1756SOL    HW1 8668   6.103   1.610   0.355
 1756SOL    HW2 8669   6.212   1.651   0.453
 1756SOL     MW 8670   6.168   1.664   0.378
 1757SOL     OW 8671   3.450   5.559   4.341
 1757SOL    HW1 8672   3.523   5.575   4.401
 1757SOL    HW2 8673   3.410   5.478   4.373
 1757SOL     MW 8674   3.454   5.551   4.353
 1758SOL     OW 8675   4.517   5.983   2.576
 1758SOL    HW1 8676   4.514   5.929   2.656
 1758SOL    HW2 8677   4.606   5.973   2.544
 1758SOL     MW 8678   4.528   5.975   2.582
 1759SOL     OW 8679   4.417   6.265   2.631
 1759SOL    HW1 8680   4.436   6.171   2.637
 1759SOL    HW2 8681   4.351   6.271   2.561
 1759SOL     MW 8682   4.411   6.254   2.623
 1760SOL     OW 8683   1.223   0.350   1.514
 1760SOL    HW1 8684   1.240   0.417   1.448
 1760SOL    HW2 8685   1.147   0.303   1.481
 1760SOL     MW 8686   1.216   0.352   1.501
 1761SOL     OW 8687   4.166   2.902   1.900
 1761SOL    HW1 8688   4.086   2.953   1.887
 1761SOL    HW2 8689   4.149   2.819   1.855
 1761SOL     MW 8690   4.154   2.898   1.893
 1762SOL     OW 8691   2.925   4.455   1.961
 1762SOL    HW1 8692   3.015   4.484   1.969
 1762SOL    HW2 8693   2.877   4.533   1.930
 1762SOL     MW 8694   2.930   4.469   1.958
 1763SOL     OW 8695   5.130   1.545   4.455
 1763SOL    HW1 8696   5.193   1.581   4.392
 1763SOL    HW2 8697   5.148   1.593   4.536
 1763SOL     MW 8698   5.140   1.555   4.458
 1764SOL     OW 8699   0.016   4.878   2.753
 1764SOL    HW1 8700   0.071   4.931   2.810
 1764SOL    HW2 8701  -0.065   4.927   2.745
 1764SOL     MW 8702   0.013   4.891   2.759
 1765SOL     OW 8703   0.918   0.727   1.181
 1765SOL    HW1 8704   0.823   0.722   1.168
 1765SOL    HW2 8705   0.937   0.657   1.243
 1765SOL     MW 8706   0.908   0.717   1.187
 1766SOL     OW 8707   2.657   5.411   2.038
 1766SOL    HW1 8708   2.576   5.463   2.033
 1766SOL    HW2 8709   2.699   5.424   1.953
 1766SOL     MW 8710   2.652   5.419   2.026
 1767SOL     OW 8711   3.504   5.704   0.903
 1767SOL    HW1 8712   3.556   5.709   0.822
 1767SOL    HW2 8713   3.451   5.784   0.902
 1767SOL     MW 8714   3.504   5.715   0.892
 1768SOL     OW 8715   1.997   6.011   2.737
 1768SOL    HW1 8716   2.039   6.051   2.660
 1768SOL    HW2 8717   2.069   5.976   2.788
 1768SOL     MW 8718   2.011   6.012   2.733
 1769SOL     OW 8719   5.196   4.869   3.713
 1769SOL    HW1 8720   5.102   4.865   3.733
 1769SOL    HW2 8721   5.215   4.963   3.708
 1769SOL     MW 8722   5.186   4.880   3.715
 1770SOL     OW 8723   0.355   1.405   3.067
 1770SOL    HW1 8724   0.321   1.367   3.148
 1770SOL    HW2 8725   0.436   1.356   3.051
 1770SOL     MW 8726   0.361   1.394   3.075
 1771SOL     OW 8727   3.117   6.103   4.808
 1771SOL    HW1 8728   3.028   6.071   4.791
 1771SOL    HW2 8729   3.172   6.026   4.797
 1771SOL     MW 8730   3.112   6.089   4.804
 1772SOL     OW 8731   1.462   5.794   0.236
 1772SOL    HW1 8732   1.469   5.722   0.299
 1772SOL    HW2 8733   1.547   5.837   0.240
 1772SOL     MW 8734   1.474   5.790   0.244
 1773SOL     OW 8735   0.411   5.350   2.179
 1773SOL    HW1 8736   0.426   5.325   2.270
 1773SOL    HW2 8737   0.329   5.399   2.180
 1773SOL     MW 8738   0.403   5.353   2.191
 1774SOL     OW 8739   1.374   5.654   4.471
 1774SOL    HW1 8740   1.404   5.716   4.404
 1774SOL    HW2 8741   1.347   5.708   4.544
 1774SOL     MW 8742   1.375   5.669   4.471
 1775SOL     OW 8743   4.828   4.958   5.930
 1775SOL    HW1 8744   4.854   4.883   5.875
 1775SOL    HW2 8745   4.833   4.925   6.019
 1775SOL     MW 8746   4.832   4.944   5.934
 1776SOL     OW 8747   2.639   5.529   6.031
 1776SOL    HW1 8748   2.660   5.442   5.997
 1776SOL    HW2 8749   2.677   5.589   5.966
 1776SOL     MW 8750   2.647   5.525   6.018
 1777SOL     OW 8751   4.713   4.892   1.062
 1777SOL    HW1 8752   4.680   4.808   1.029
 1777SOL    HW2 8753   4.793   4.869   1.109
 1777SOL     MW 8754   4.719   4.878   1.064
 1778SOL     OW 8755   6.284   4.493   1.086
 1778SOL    HW1 8756   6.258   4.425   1.149
 1778SOL    HW2 8757   6.334   4.556   1.139
 1778SOL     MW 8758   6.287   4.493   1.101
 1779SOL     OW 8759   0.863   4.273   3.532
 1779SOL    HW1 8760   0.789   4.309   3.582
 1779SOL    HW2 8761   0.898   4.205   3.589
 1779SOL     MW 8762   0.858   4.269   3.546
 1780SOL     OW 8763   2.377   1.043   4.115
 1780SOL    HW1 8764   2.411   1.003   4.195
 1780SOL    HW2 8765   2.414   1.132   4.116
 1780SOL     MW 8766   2.386   1.049   4.125
 1781SOL     OW 8767   4.469   5.632   1.993
 1781SOL    HW1 8768   4.409   5.700   2.024
 1781SOL    HW2 8769   4.430   5.550   2.022
 1781SOL     MW 8770   4.456   5.630   2.000
 1782SOL     OW 8771   3.946   4.437   0.957
 1782SOL    HW1 8772   3.867   4.441   1.011
 1782SOL    HW2 8773   4.016   4.465   1.016
 1782SOL     MW 8774   3.945   4.441   0.972
 1783SOL     OW 8775   5.152   1.275   0.310
 1783SOL    HW1 8776   5.064   1.300   0.283
 1783SOL    HW2 8777   5.178   1.206   0.248
 1783SOL     MW 8778   5.144   1.269   0.299
 1784SOL     OW 8779   4.010   0.061   2.791
 1784SOL    HW1 8780   3.958   0.095   2.718
 1784SOL    HW2 8781   4.053   0.138   2.828
 1784SOL     MW 8782   4.009   0.075   2.786
 1785SOL     OW 8783   1.334   4.751   4.958
 1785SOL    HW1 8784   1.301   4.783   5.042
 1785SOL    HW2 8785   1.262   4.765   4.896
 1785SOL     MW 8786   1.320   4.757   4.961
 1786SOL     OW 8787   2.003   5.320   5.253
 1786SOL    HW1 8788   1.952   5.402   5.252
 1786SOL    HW2 8789   1.941   5.253   5.225
 1786SOL     MW 8790   1.988   5.322   5.249
 1787SOL     OW 8791   2.058   1.467   5.629
 1787SOL    HW1 8792   2.142   1.503   5.600
 1787SOL    HW2 8793   1.997   1.541   5.622
 1787SOL     MW 8794   2.061   1.481   5.624
 1788SOL     OW 8795   5.733   4.507   4.058
 1788SOL    HW1 8796   5.701   4.485   4.146
 1788SOL    HW2 8797   5.658   4.491   4.001
 1788SOL     MW 8798   5.719   4.502   4.062
 1789SOL     OW 8799   5.410   0.348   0.068
 1789SOL    HW1 8800   5.372   0.303  -0.008
 1789SOL    HW2 8801   5.492   0.302   0.084
 1789SOL     MW 8802   5.416   0.337   0.060
 1790SOL     OW 8803   5.989   0.335   4.096
 1790SOL    HW1 8804   5.934   0.268   4.135
 1790SOL    HW2 8805   6.009   0.302   4.009
 1790SOL     MW 8806   5.984   0.322   4.090
 1791SOL     OW 8807   0.878   1.728   4.643
 1791SOL    HW1 8808   0.877   1.642   4.684
 1791SOL    HW2 8809   0.843   1.787   4.710
 1791SOL     MW 8810   0.873   1.724   4.657
 1792SOL     OW 8811   5.849   5.547   4.329
 1792SOL    HW1 8812   5.832   5.526   4.237
 1792SOL    HW2 8813   5.927   5.495   4.352
 1792SOL     MW 8814   5.857   5.537   4.320
 1793SOL     OW 8815   0.647   1.117   5.619
 1793SOL    HW1 8816   0.723   1.086   5.667
 1793SOL    HW2 8817   0.572   1.086   5.671
 1793SOL     MW 8818   0.647   1.109   5.632
 1794SOL     OW 8819   5.780   1.927   5.754
 1794SOL    HW1 8820   5.810   1.928   5.844
 1794SOL    HW2 8821   5.688   1.900   5.760
 1794SOL     MW 8822   5.772   1.924   5.766
 1795SOL     OW 8823   4.581   4.926   0.781
 1795SOL    HW1 8824   4.590   4.937   0.876
 1795SOL    HW2 8825   4.513   4.858   0.772
 1795SOL     MW 8826   4.573   4.918   0.792
 1796SOL     OW 8827   5.736   4.245   1.027
 1796SOL    HW1 8828   5.769   4.175   0.972
 1796SOL    HW2 8829   5.770   4.325   0.987
 1796SOL     MW 8830   5.745   4.246   1.015
 1797SOL     OW 8831   4.462   1.491   5.805
 1797SOL    HW1 8832   4.422   1.573   5.833
 1797SOL    HW2 8833   4.528   1.518   5.741
 1797SOL     MW 8834   4.465   1.505   5.800
 1798SOL     OW 8835   0.327   3.142   3.857
 1798SOL    HW1 8836   0.403   3.166   3.910
 1798SOL    HW2 8837   0.363   3.119   3.771
 1798SOL     MW 8838   0.341   3.142   3.852
 1799SOL     OW 8839   5.479   4.654   5.733
 1799SOL    HW1 8840   5.446   4.567   5.755
 1799SOL    HW2 8841   5.515   4.686   5.816
 1799SOL     MW 8842   5.479   4.647   5.747
 1800SOL     OW 8843   4.649   1.937   4.828
 1800SOL    HW1 8844   4.586   1.979   4.769
 1800SOL    HW2 8845   4.682   2.009   4.883
 1800SOL     MW 8846   4.645   1.952   4.827
 1801SOL     OW 8847   1.450   0.364   5.890
 1801SOL    HW1 8848   1.480   0.454   5.873
 1801SOL    HW2 8849   1.407   0.337   5.809
 1801SOL     MW 8850   1.448   0.372   5.878
 1802SOL     OW 8851   5.386   4.683   1.147
 1802SOL    HW1 8852   5.427   4.598   1.132
 1802SOL    HW2 8853   5.438   4.745   1.096
 1802SOL     MW 8854   5.398   4.680   1.139
 1803SOL     OW 8855   4.335   3.895   6.092
 1803SOL    HW1 8856   4.390   3.822   6.065
 1803SOL    HW2 8857   4.365   3.970   6.040
 1803SOL     MW 8858   4.346   3.895   6.082
 1804SOL     OW 8859   2.053   0.069   5.802
 1804SOL    HW1 8860   2.143   0.103   5.796
 1804SOL    HW2 8861   2.039   0.055   5.896
 1804SOL     MW 8862   2.063   0.071   5.813
 1805SOL     OW 8863   4.358   3.259   1.449
 1805SOL    HW1 8864   4.345   3.188   1.511
 1805SOL    HW2 8865   4.398   3.329   1.500
 1805SOL     MW 8866   4.361   3.259   1.463
 1806SOL     OW 8867   4.681   4.843   4.470
 1806SOL    HW1 8868   4.667   4.754   4.501
 1806SOL    HW2 8869   4.593   4.878   4.458
 1806SOL     MW 8870   4.668   4.836   4.473
 1807SOL     OW 8871   4.730   4.624   3.399
 1807SOL    HW1 8872   4.645   4.667   3.388
 1807SOL    HW2 8873   4.743   4.620   3.493
 1807SOL     MW 8874   4.721   4.629   3.409
 1808SOL     OW 8875   6.173   1.246   0.951
 1808SOL    HW1 8876   6.082   1.275   0.959
 1808SOL    HW2 8877   6.219   1.292   1.021
 1808SOL     MW 8878   6.167   1.256   0.961
 1809SOL     OW 8879   4.694   4.728   2.956
 1809SOL    HW1 8880   4.728   4.786   3.024
 1809SOL    HW2 8881   4.686   4.783   2.879
 1809SOL     MW 8882   4.697   4.742   2.955
 1810SOL     OW 8883   6.178   6.293   3.457
 1810SOL    HW1 8884   6.131   6.210   3.453
 1810SOL    HW2 8885   6.140   6.346   3.388
 1810SOL     MW 8886   6.167   6.289   3.448
 1811SOL     OW 8887   4.132   5.999   1.017
[truncated: 1,057,712 more chars]
