# Supplementary material for: Identifying potential monkeypox virus inhibitors: an in silico study targeting the A42R protein
Source: Front Cell Infect Microbiol. 2024 Mar 4;14:1351737. doi: 10.3389/fcimb.2024.1351737 (PMC10945028; doi:10.3389/fcimb.2024.1351737)
Supplement: Supplementary file 2 [file DataSheet_2.zip › Supplementary_Files/ZINC000000086470/frame#03.gro]

Generated by trjconv : Protein in water t= 75000.00000
32391
    1MET      N    1   1.896   3.871   3.903
    1MET     H1    2   1.938   3.828   3.984
    1MET     H2    3   1.935   3.831   3.820
    1MET     H3    4   1.926   3.966   3.919
    1MET     CA    5   1.751   3.851   3.918
    1MET     HA    6   1.714   3.907   4.004
    1MET     CB    7   1.676   3.907   3.794
    1MET    HB1    8   1.689   4.014   3.776
    1MET    HB2    9   1.733   3.869   3.709
    1MET     CG   10   1.527   3.880   3.782
    1MET    HG1   11   1.476   3.876   3.878
    1MET    HG2   12   1.486   3.970   3.735
    1MET     SD   13   1.495   3.727   3.690
    1MET     CE   14   1.319   3.754   3.651
    1MET    HE1   15   1.299   3.857   3.621
    1MET    HE2   16   1.300   3.684   3.570
    1MET    HE3   17   1.261   3.736   3.741
    1MET      C   18   1.727   3.700   3.944
    1MET      O   19   1.818   3.614   3.927
    2ALA      N   20   1.610   3.670   4.009
    2ALA      H   21   1.544   3.743   4.030
    2ALA     CA   22   1.576   3.541   4.072
    2ALA     HA   23   1.658   3.516   4.139
    2ALA     CB   24   1.430   3.551   4.147
    2ALA    HB1   25   1.422   3.631   4.220
    2ALA    HB2   26   1.352   3.555   4.071
    2ALA    HB3   27   1.413   3.457   4.200
    2ALA      C   28   1.574   3.421   3.974
    2ALA      O   29   1.634   3.316   4.012
    3GLU      N   30   1.520   3.436   3.854
    3GLU      H   31   1.476   3.526   3.842
    3GLU     CA   32   1.486   3.334   3.756
    3GLU     HA   33   1.470   3.239   3.806
    3GLU     CB   34   1.352   3.373   3.689
    3GLU    HB1   35   1.275   3.390   3.764
    3GLU    HB2   36   1.377   3.467   3.640
    3GLU     CG   37   1.295   3.277   3.584
    3GLU    HG1   38   1.207   3.311   3.530
    3GLU    HG2   39   1.367   3.243   3.509
    3GLU     CD   40   1.246   3.148   3.651
    3GLU    OE1   41   1.192   3.144   3.766
    3GLU    OE2   42   1.255   3.042   3.585
    3GLU      C   43   1.610   3.310   3.666
    3GLU      O   44   1.621   3.205   3.600
    4TRP      N   45   1.699   3.407   3.662
    4TRP      H   46   1.685   3.488   3.721
    4TRP     CA   47   1.834   3.393   3.603
    4TRP     HA   48   1.826   3.341   3.507
    4TRP     CB   49   1.896   3.535   3.578
    4TRP    HB1   50   1.878   3.606   3.659
    4TRP    HB2   51   2.005   3.534   3.568
    4TRP     CG   52   1.860   3.596   3.446
    4TRP    CD1   53   1.773   3.699   3.428
    4TRP    HD1   54   1.715   3.753   3.502
    4TRP    CD2   55   1.900   3.545   3.312
    4TRP    NE1   56   1.761   3.722   3.291
    4TRP    HE1   57   1.704   3.791   3.244
    4TRP    CE2   58   1.846   3.638   3.213
    4TRP    CE3   59   1.970   3.438   3.257
    4TRP    HE3   60   1.991   3.362   3.331
    4TRP    CZ2   61   1.871   3.626   3.076
    4TRP    HZ2   62   1.837   3.687   2.993
    4TRP    CZ3   63   2.012   3.437   3.124
    4TRP    HZ3   64   2.078   3.357   3.095
    4TRP    CH2   65   1.952   3.523   3.035
    4TRP    HH2   66   1.972   3.517   2.929
    4TRP      C   67   1.926   3.319   3.706
    4TRP      O   68   1.994   3.224   3.675
    5HIS      N   69   1.913   3.355   3.835
    5HIS      H   70   1.846   3.426   3.861
    5HIS     CA   71   1.999   3.298   3.942
    5HIS     HA   72   2.105   3.314   3.922
    5HIS     CB   73   1.971   3.382   4.064
    5HIS    HB1   74   1.990   3.485   4.035
    5HIS    HB2   75   1.866   3.377   4.091
    5HIS     CG   76   2.065   3.356   4.179
    5HIS    ND1   77   2.177   3.430   4.213
    5HIS    CD2   78   2.064   3.248   4.266
    5HIS    HD2   79   1.999   3.162   4.272
    5HIS    CE1   80   2.220   3.383   4.324
    5HIS    HE1   81   2.304   3.420   4.382
    5HIS    NE2   82   2.166   3.269   4.355
    5HIS    HE2   83   2.179   3.217   4.440
    5HIS      C   84   1.965   3.154   3.975
    5HIS      O   85   2.050   3.079   4.022
    6LYS      N   86   1.844   3.102   3.938
    6LYS      H   87   1.776   3.158   3.889
    6LYS     CA   88   1.811   2.959   3.929
    6LYS     HA   89   1.778   2.923   4.027
    6LYS     CB   90   1.690   2.936   3.843
    6LYS    HB1   91   1.691   2.985   3.745
    6LYS    HB2   92   1.692   2.832   3.810
    6LYS     CG   93   1.558   2.967   3.913
    6LYS    HG1   94   1.555   2.928   4.015
    6LYS    HG2   95   1.549   3.075   3.922
    6LYS     CD   96   1.431   2.907   3.847
    6LYS    HD1   97   1.416   2.963   3.755
    6LYS    HD2   98   1.461   2.805   3.822
    6LYS     CE   99   1.300   2.909   3.934
    6LYS    HE1  100   1.303   2.825   4.004
    6LYS    HE2  101   1.282   2.997   3.996
    6LYS     NZ  102   1.175   2.902   3.856
    6LYS    HZ1  103   1.172   2.982   3.794
    6LYS    HZ2  104   1.174   2.810   3.814
    6LYS    HZ3  105   1.096   2.904   3.919
    6LYS      C  106   1.925   2.863   3.888
    6LYS      O  107   1.940   2.751   3.944
    7ILE      N  108   2.000   2.905   3.786
    7ILE      H  109   1.970   2.984   3.731
    7ILE     CA  110   2.116   2.829   3.735
    7ILE     HA  111   2.096   2.722   3.723
    7ILE     CB  112   2.167   2.893   3.599
    7ILE     HB  113   2.182   2.999   3.618
    7ILE    CG1  114   2.048   2.880   3.497
    7ILE   HG11  115   2.047   2.784   3.446
    7ILE   HG12  116   1.949   2.898   3.539
    7ILE    CG2  117   2.290   2.819   3.545
    7ILE   HG21  118   2.293   2.711   3.559
    7ILE   HG22  119   2.294   2.852   3.441
    7ILE   HG23  120   2.379   2.865   3.589
    7ILE     CD  121   2.049   2.982   3.381
    7ILE    HD1  122   2.046   3.080   3.428
    7ILE    HD2  123   2.128   2.969   3.306
    7ILE    HD3  124   1.953   2.987   3.330
    7ILE      C  125   2.232   2.823   3.837
    7ILE      O  126   2.296   2.720   3.861
    8ILE      N  127   2.267   2.938   3.894
    8ILE      H  128   2.208   3.017   3.871
    8ILE     CA  129   2.368   2.954   4.007
    8ILE     HA  130   2.461   2.925   3.960
    8ILE     CB  131   2.386   3.098   4.050
    8ILE     HB  132   2.295   3.133   4.100
    8ILE    CG1  133   2.433   3.185   3.932
    8ILE   HG11  134   2.511   3.129   3.879
    8ILE   HG12  135   2.350   3.199   3.862
    8ILE    CG2  136   2.494   3.114   4.165
    8ILE   HG21  137   2.496   3.031   4.235
    8ILE   HG22  138   2.594   3.121   4.121
    8ILE   HG23  139   2.487   3.200   4.231
    8ILE     CD  140   2.467   3.329   3.967
    8ILE    HD1  141   2.406   3.354   4.053
    8ILE    HD2  142   2.570   3.338   4.002
    8ILE    HD3  143   2.465   3.398   3.882
    8ILE      C  144   2.328   2.864   4.126
    8ILE      O  145   2.415   2.793   4.182
    9GLU      N  146   2.194   2.865   4.167
    9GLU      H  147   2.135   2.934   4.123
    9GLU     CA  148   2.133   2.785   4.272
    9GLU     HA  149   2.189   2.805   4.363
    9GLU     CB  150   1.989   2.826   4.294
    9GLU    HB1  151   1.978   2.934   4.293
    9GLU    HB2  152   1.934   2.791   4.206
    9GLU     CG  153   1.927   2.754   4.417
    9GLU    HG1  154   1.819   2.762   4.406
    9GLU    HG2  155   1.944   2.646   4.409
    9GLU     CD  156   1.964   2.802   4.554
    9GLU    OE1  157   1.988   2.711   4.634
    9GLU    OE2  158   1.953   2.919   4.580
    9GLU      C  159   2.153   2.627   4.233
    9GLU      O  160   2.207   2.548   4.320
   10ASP      N  161   2.124   2.587   4.105
   10ASP      H  162   2.098   2.659   4.039
   10ASP     CA  163   2.142   2.451   4.048
   10ASP     HA  164   2.075   2.389   4.108
   10ASP     CB  165   2.087   2.455   3.897
   10ASP    HB1  166   2.000   2.520   3.890
   10ASP    HB2  167   2.163   2.500   3.834
   10ASP     CG  168   2.064   2.319   3.833
   10ASP    OD1  169   1.958   2.260   3.858
   10ASP    OD2  170   2.151   2.277   3.752
   10ASP      C  171   2.284   2.390   4.055
   10ASP      O  172   2.301   2.275   4.100
   11ILE      N  173   2.381   2.478   4.013
   11ILE      H  174   2.361   2.572   3.983
   11ILE     CA  175   2.526   2.440   4.013
   11ILE     HA  176   2.525   2.341   3.967
   11ILE     CB  177   2.609   2.540   3.928
   11ILE     HB  178   2.606   2.639   3.975
   11ILE    CG1  179   2.552   2.555   3.790
   11ILE   HG11  180   2.605   2.486   3.724
   11ILE   HG12  181   2.444   2.542   3.790
   11ILE    CG2  182   2.754   2.495   3.923
   11ILE   HG21  183   2.801   2.543   3.838
   11ILE   HG22  184   2.810   2.508   4.016
   11ILE   HG23  185   2.752   2.388   3.900
   11ILE     CD  186   2.585   2.689   3.735
   11ILE    HD1  187   2.690   2.720   3.739
   11ILE    HD2  188   2.567   2.703   3.628
   11ILE    HD3  189   2.543   2.771   3.792
   11ILE      C  190   2.580   2.430   4.157
   11ILE      O  191   2.652   2.336   4.187
   12SER      N  192   2.545   2.524   4.243
   12SER      H  193   2.465   2.580   4.217
   12SER     CA  194   2.591   2.531   4.388
   12SER     HA  195   2.698   2.550   4.385
   12SER     CB  196   2.532   2.656   4.461
   12SER    HB1  197   2.590   2.683   4.549
   12SER    HB2  198   2.534   2.743   4.396
   12SER     OG  199   2.400   2.644   4.503
   12SER     HG  200   2.355   2.611   4.427
   12SER      C  201   2.576   2.399   4.476
   12SER      O  202   2.642   2.381   4.573
   13LYS      N  203   2.492   2.307   4.432
   13LYS      H  204   2.435   2.328   4.352
   13LYS     CA  205   2.452   2.183   4.508
   13LYS     HA  206   2.415   2.210   4.607
   13LYS     CB  207   2.337   2.121   4.420
   13LYS    HB1  208   2.367   2.106   4.316
   13LYS    HB2  209   2.320   2.020   4.458
   13LYS     CG  210   2.207   2.201   4.431
   13LYS    HG1  211   2.167   2.211   4.532
   13LYS    HG2  212   2.238   2.300   4.400
   13LYS     CD  213   2.094   2.145   4.343
   13LYS    HD1  214   2.119   2.163   4.239
   13LYS    HD2  215   2.091   2.037   4.361
   13LYS     CE  216   1.955   2.202   4.378
   13LYS    HE1  217   1.932   2.187   4.483
   13LYS    HE2  218   1.936   2.306   4.350
   13LYS     NZ  219   1.849   2.130   4.298
   13LYS    HZ1  220   1.761   2.175   4.315
   13LYS    HZ2  221   1.861   2.145   4.199
   13LYS    HZ3  222   1.844   2.033   4.325
   13LYS      C  223   2.568   2.084   4.524
   13LYS      O  224   2.554   1.988   4.598
   14ASN      N  225   2.683   2.100   4.461
   14ASN      H  226   2.703   2.185   4.411
   14ASN     CA  227   2.796   2.010   4.480
   14ASN     HA  228   2.783   1.951   4.571
   14ASN     CB  229   2.829   1.928   4.358
   14ASN    HB1  230   2.739   1.875   4.326
   14ASN    HB2  231   2.860   2.007   4.290
   14ASN     CG  232   2.947   1.831   4.370
   14ASN    OD1  233   3.060   1.863   4.408
   14ASN    ND2  234   2.925   1.704   4.337
   14ASN   HD21  235   2.833   1.673   4.309
   14ASN   HD22  236   2.997   1.637   4.359
   14ASN      C  237   2.911   2.106   4.516
   14ASN      O  238   2.924   2.217   4.462
   15ASN      N  239   3.000   2.065   4.609
   15ASN      H  240   2.990   1.968   4.634
   15ASN     CA  241   3.098   2.151   4.679
   15ASN     HA  242   3.052   2.243   4.716
   15ASN     CB  243   3.158   2.072   4.803
   15ASN    HB1  244   3.089   2.053   4.884
   15ASN    HB2  245   3.195   1.974   4.774
   15ASN     CG  246   3.258   2.162   4.880
   15ASN    OD1  247   3.226   2.242   4.966
   15ASN    ND2  248   3.385   2.150   4.847
   15ASN   HD21  249   3.412   2.080   4.780
   15ASN   HD22  250   3.461   2.183   4.904
   15ASN      C  251   3.208   2.178   4.577
   15ASN      O  252   3.271   2.284   4.592
   16LYS      N  253   3.233   2.092   4.484
   16LYS      H  254   3.164   2.018   4.481
   16LYS     CA  255   3.351   2.086   4.395
   16LYS     HA  256   3.432   2.079   4.468
   16LYS     CB  257   3.345   1.962   4.308
   16LYS    HB1  258   3.441   1.939   4.262
   16LYS    HB2  259   3.322   1.879   4.375
   16LYS     CG  260   3.243   1.964   4.192
   16LYS    HG1  261   3.147   1.999   4.231
   16LYS    HG2  262   3.286   2.036   4.122
   16LYS     CD  263   3.241   1.833   4.114
   16LYS    HD1  264   3.342   1.806   4.083
   16LYS    HD2  265   3.211   1.765   4.194
   16LYS     CE  266   3.134   1.842   4.003
   16LYS    HE1  267   3.037   1.867   4.043
   16LYS    HE2  268   3.155   1.914   3.924
   16LYS     NZ  269   3.126   1.711   3.932
   16LYS    HZ1  270   3.120   1.636   4.000
   16LYS    HZ2  271   3.049   1.710   3.867
   16LYS    HZ3  272   3.208   1.698   3.874
   16LYS      C  273   3.372   2.211   4.312
   16LYS      O  274   3.482   2.258   4.296
   17PHE      N  275   3.265   2.286   4.277
   17PHE      H  276   3.177   2.242   4.303
   17PHE     CA  277   3.276   2.412   4.207
   17PHE     HA  278   3.352   2.411   4.129
   17PHE     CB  279   3.136   2.448   4.153
   17PHE    HB1  280   3.064   2.464   4.233
   17PHE    HB2  281   3.144   2.545   4.104
   17PHE     CG  282   3.088   2.345   4.055
   17PHE    CD1  283   3.157   2.324   3.930
   17PHE    HD1  284   3.247   2.376   3.897
   17PHE    CD2  285   2.977   2.265   4.089
   17PHE    HD2  286   2.927   2.273   4.185
   17PHE    CE1  287   3.111   2.222   3.847
   17PHE    HE1  288   3.162   2.210   3.752
   17PHE    CE2  289   2.938   2.164   4.006
   17PHE    HE2  290   2.866   2.091   4.040
   17PHE     CZ  291   2.997   2.146   3.880
   17PHE     HZ  292   2.956   2.068   3.817
   17PHE      C  293   3.316   2.521   4.303
   17PHE      O  294   3.318   2.504   4.424
   18GLU      N  295   3.347   2.640   4.251
   18GLU      H  296   3.338   2.645   4.151
   18GLU     CA  297   3.346   2.770   4.316
   18GLU     HA  298   3.308   2.747   4.416
   18GLU     CB  299   3.496   2.812   4.315
   18GLU    HB1  300   3.567   2.729   4.324
   18GLU    HB2  301   3.514   2.853   4.215
   18GLU     CG  302   3.536   2.925   4.410
   18GLU    HG1  303   3.642   2.952   4.409
   18GLU    HG2  304   3.487   3.019   4.385
   18GLU     CD  305   3.499   2.895   4.548
   18GLU    OE1  306   3.440   2.987   4.609
   18GLU    OE2  307   3.548   2.790   4.601
   18GLU      C  308   3.240   2.861   4.237
   18GLU      O  309   3.123   2.823   4.219
   19ASP      N  310   3.289   2.976   4.190
   19ASP      H  311   3.379   3.006   4.225
   19ASP     CA  312   3.215   3.079   4.112
   19ASP     HA  313   3.145   3.117   4.186
   19ASP     CB  314   3.307   3.198   4.081
   19ASP    HB1  315   3.402   3.169   4.036
   19ASP    HB2  316   3.264   3.271   4.013
   19ASP     CG  317   3.358   3.268   4.206
   19ASP    OD1  318   3.297   3.369   4.245
   19ASP    OD2  319   3.458   3.224   4.258
   19ASP      C  320   3.131   3.032   3.994
   19ASP      O  321   3.184   2.972   3.903
   20ALA      N  322   3.011   3.085   3.985
   20ALA      H  323   2.972   3.149   4.053
   20ALA     CA  324   2.930   3.086   3.859
   20ALA     HA  325   2.996   3.077   3.773
   20ALA     CB  326   2.842   2.954   3.858
   20ALA    HB1  327   2.797   2.934   3.761
   20ALA    HB2  328   2.893   2.862   3.885
   20ALA    HB3  329   2.749   2.962   3.915
   20ALA      C  330   2.864   3.216   3.846
   20ALA      O  331   2.820   3.276   3.949
   21ALA      N  332   2.846   3.273   3.725
   21ALA      H  333   2.873   3.223   3.641
   21ALA     CA  334   2.778   3.401   3.701
   21ALA     HA  335   2.705   3.413   3.781
   21ALA     CB  336   2.879   3.512   3.716
   21ALA    HB1  337   2.957   3.500   3.641
   21ALA    HB2  338   2.839   3.612   3.698
   21ALA    HB3  339   2.904   3.520   3.822
   21ALA      C  340   2.701   3.398   3.574
   21ALA      O  341   2.729   3.315   3.487
   22ILE      N  342   2.596   3.473   3.560
   22ILE      H  343   2.571   3.519   3.647
   22ILE     CA  344   2.515   3.488   3.438
   22ILE     HA  345   2.533   3.420   3.355
   22ILE     CB  346   2.367   3.453   3.484
   22ILE     HB  347   2.330   3.542   3.535
   22ILE    CG1  348   2.354   3.324   3.581
   22ILE   HG11  349   2.406   3.337   3.676
   22ILE   HG12  350   2.249   3.309   3.608
   22ILE    CG2  351   2.277   3.427   3.356
   22ILE   HG21  352   2.185   3.377   3.387
   22ILE   HG22  353   2.264   3.509   3.286
   22ILE   HG23  354   2.325   3.349   3.296
   22ILE     CD  355   2.404   3.199   3.518
   22ILE    HD1  356   2.420   3.117   3.588
   22ILE    HD2  357   2.344   3.157   3.437
   22ILE    HD3  358   2.509   3.206   3.489
   22ILE      C  359   2.534   3.636   3.388
   22ILE      O  360   2.505   3.728   3.474
   23VAL      N  361   2.588   3.652   3.267
   23VAL      H  362   2.621   3.576   3.209
   23VAL     CA  363   2.642   3.782   3.223
   23VAL     HA  364   2.617   3.869   3.284
   23VAL     CB  365   2.796   3.773   3.223
   23VAL     HB  366   2.822   3.677   3.178
   23VAL    CG1  367   2.863   3.892   3.142
   23VAL   HG11  368   2.879   3.873   3.036
   23VAL   HG12  369   2.805   3.983   3.157
   23VAL   HG13  370   2.965   3.915   3.173
   23VAL    CG2  371   2.861   3.779   3.362
   23VAL   HG21  372   2.845   3.874   3.412
   23VAL   HG22  373   2.829   3.699   3.428
   23VAL   HG23  374   2.969   3.770   3.352
   23VAL      C  375   2.571   3.804   3.085
   23VAL      O  376   2.594   3.723   2.988
   24ASP      N  377   2.497   3.918   3.070
   24ASP      H  378   2.505   3.990   3.141
   24ASP     CA  379   2.443   3.959   2.942
   24ASP     HA  380   2.406   3.876   2.882
   24ASP     CB  381   2.331   4.062   2.959
   24ASP    HB1  382   2.246   4.028   3.018
   24ASP    HB2  383   2.370   4.155   3.000
   24ASP     CG  384   2.272   4.122   2.833
   24ASP    OD1  385   2.171   4.069   2.788
   24ASP    OD2  386   2.320   4.226   2.781
   24ASP      C  387   2.560   4.026   2.863
   24ASP      O  388   2.655   4.080   2.931
   25TYR      N  389   2.554   4.023   2.730
   25TYR      H  390   2.481   3.974   2.680
   25TYR     CA  391   2.649   4.088   2.636
   25TYR     HA  392   2.692   4.173   2.688
   25TYR     CB  393   2.754   3.980   2.586
   25TYR    HB1  394   2.843   4.028   2.546
   25TYR    HB2  395   2.796   3.918   2.665
   25TYR     CG  396   2.711   3.883   2.473
   25TYR    CD1  397   2.632   3.770   2.493
   25TYR    HD1  398   2.584   3.747   2.587
   25TYR    CD2  399   2.764   3.907   2.347
   25TYR    HD2  400   2.818   3.998   2.323
   25TYR    CE1  401   2.609   3.678   2.390
   25TYR    HE1  402   2.557   3.584   2.401
   25TYR    CE2  403   2.746   3.813   2.245
   25TYR    HE2  404   2.790   3.827   2.147
   25TYR     CZ  405   2.667   3.697   2.266
   25TYR     OH  406   2.655   3.607   2.166
   25TYR     HH  407   2.688   3.648   2.087
   25TYR      C  408   2.569   4.154   2.520
   25TYR      O  409   2.641   4.187   2.422
   26LYS      N  410   2.438   4.177   2.524
   26LYS      H  411   2.402   4.159   2.617
   26LYS     CA  412   2.344   4.214   2.414
   26LYS     HA  413   2.400   4.261   2.333
   26LYS     CB  414   2.283   4.082   2.355
   26LYS    HB1  415   2.270   4.008   2.434
   26LYS    HB2  416   2.182   4.096   2.315
   26LYS     CG  417   2.375   4.021   2.248
   26LYS    HG1  418   2.408   4.102   2.184
   26LYS    HG2  419   2.458   3.963   2.289
   26LYS     CD  420   2.293   3.930   2.152
   26LYS    HD1  421   2.255   3.854   2.220
   26LYS    HD2  422   2.195   3.965   2.118
   26LYS     CE  423   2.375   3.858   2.040
   26LYS    HE1  424   2.433   3.929   1.980
   26LYS    HE2  425   2.450   3.798   2.091
   26LYS     NZ  426   2.286   3.777   1.950
   26LYS    HZ1  427   2.345   3.714   1.898
   26LYS    HZ2  428   2.226   3.721   2.009
   26LYS    HZ3  429   2.232   3.832   1.885
   26LYS      C  430   2.227   4.303   2.447
   26LYS      O  431   2.182   4.367   2.348
   27THR      N  432   2.187   4.323   2.574
   27THR      H  433   2.235   4.264   2.640
   27THR     CA  434   2.059   4.379   2.619
   27THR     HA  435   2.023   4.447   2.542
   27THR     CB  436   1.942   4.273   2.634
   27THR     HB  437   1.846   4.324   2.637
   27THR    OG1  438   1.953   4.209   2.757
   27THR    HG1  439   2.034   4.160   2.759
   27THR    CG2  440   1.929   4.179   2.514
   27THR   HG21  441   1.886   4.230   2.428
   27THR   HG22  442   2.023   4.135   2.482
   27THR   HG23  443   1.854   4.106   2.541
   27THR      C  444   2.082   4.478   2.727
   27THR      O  445   2.010   4.575   2.726
   28THR      N  446   2.179   4.455   2.819
   28THR      H  447   2.223   4.364   2.809
   28THR     CA  448   2.216   4.539   2.928
   28THR     HA  449   2.209   4.645   2.902
   28THR     CB  450   2.132   4.512   3.058
   28THR     HB  451   2.026   4.519   3.032
   28THR    OG1  452   2.159   4.604   3.170
   28THR    HG1  453   2.251   4.591   3.185
   28THR    CG2  454   2.152   4.377   3.113
   28THR   HG21  455   2.129   4.298   3.043
   28THR   HG22  456   2.257   4.363   3.139
   28THR   HG23  457   2.095   4.361   3.204
   28THR      C  458   2.366   4.535   2.943
   28THR      O  459   2.427   4.632   2.986
   29LYS      N  460   2.433   4.422   2.908
   29LYS      H  461   2.382   4.347   2.863
   29LYS     CA  462   2.579   4.408   2.903
   29LYS     HA  463   2.602   4.314   2.854
   29LYS     CB  464   2.640   4.511   2.805
   29LYS    HB1  465   2.621   4.617   2.821
   29LYS    HB2  466   2.748   4.494   2.805
   29LYS     CG  467   2.595   4.473   2.665
   29LYS    HG1  468   2.636   4.374   2.644
   29LYS    HG2  469   2.486   4.473   2.657
   29LYS     CD  470   2.641   4.570   2.556
   29LYS    HD1  471   2.600   4.670   2.565
   29LYS    HD2  472   2.750   4.567   2.553
   29LYS     CE  473   2.597   4.520   2.414
   29LYS    HE1  474   2.644   4.427   2.384
   29LYS    HE2  475   2.488   4.512   2.403
   29LYS     NZ  476   2.629   4.621   2.316
   29LYS    HZ1  477   2.726   4.607   2.293
   29LYS    HZ2  478   2.569   4.613   2.235
   29LYS    HZ3  479   2.620   4.715   2.351
   29LYS      C  480   2.641   4.419   3.045
   29LYS      O  481   2.752   4.469   3.071
   30ASN      N  482   2.575   4.360   3.148
   30ASN      H  483   2.500   4.297   3.124
   30ASN     CA  484   2.626   4.337   3.286
   30ASN     HA  485   2.729   4.302   3.282
   30ASN     CB  486   2.614   4.464   3.383
   30ASN    HB1  487   2.623   4.443   3.490
   30ASN    HB2  488   2.706   4.522   3.372
   30ASN     CG  489   2.498   4.566   3.372
   30ASN    OD1  490   2.397   4.532   3.308
   30ASN    ND2  491   2.508   4.681   3.449
   30ASN   HD21  492   2.593   4.713   3.493
   30ASN   HD22  493   2.428   4.742   3.456
   30ASN      C  494   2.556   4.213   3.331
   30ASN      O  495   2.477   4.148   3.259
   31VAL      N  496   2.605   4.170   3.446
   31VAL      H  497   2.669   4.237   3.486
   31VAL     CA  498   2.535   4.070   3.536
   31VAL     HA  499   2.573   3.980   3.490
   31VAL     CB  500   2.604   4.090   3.673
   31VAL     HB  501   2.605   4.194   3.707
   31VAL    CG1  502   2.537   4.015   3.786
   31VAL   HG11  503   2.593   4.033   3.878
   31VAL   HG12  504   2.436   4.057   3.796
   31VAL   HG13  505   2.515   3.908   3.779
   31VAL    CG2  506   2.754   4.057   3.664
   31VAL   HG21  507   2.812   4.087   3.577
   31VAL   HG22  508   2.807   4.109   3.745
   31VAL   HG23  509   2.763   3.951   3.686
   31VAL      C  510   2.379   4.062   3.536
   31VAL      O  511   2.315   4.159   3.572
   32LEU      N  512   2.329   3.946   3.494
   32LEU      H  513   2.398   3.879   3.464
   32LEU     CA  514   2.196   3.889   3.517
   32LEU     HA  515   2.123   3.969   3.501
   32LEU     CB  516   2.183   3.790   3.396
   32LEU    HB1  517   2.279   3.740   3.399
   32LEU    HB2  518   2.098   3.727   3.420
   32LEU     CG  519   2.175   3.858   3.253
   32LEU     HG  520   2.257   3.928   3.236
   32LEU    CD1  521   2.201   3.742   3.158
   32LEU   HD11  522   2.231   3.766   3.056
   32LEU   HD12  523   2.295   3.702   3.197
   32LEU   HD13  524   2.125   3.664   3.154
   32LEU    CD2  525   2.046   3.938   3.240
   32LEU   HD21  526   2.067   4.043   3.261
   32LEU   HD22  527   2.004   3.931   3.140
   32LEU   HD23  528   1.965   3.906   3.305
   32LEU      C  529   2.168   3.822   3.658
   32LEU      O  530   2.060   3.820   3.712
   33ALA      N  531   2.272   3.763   3.713
   33ALA      H  532   2.358   3.752   3.661
   33ALA     CA  533   2.277   3.698   3.845
   33ALA     HA  534   2.224   3.761   3.917
   33ALA     CB  535   2.204   3.561   3.845
   33ALA    HB1  536   2.246   3.501   3.764
   33ALA    HB2  537   2.221   3.513   3.941
   33ALA    HB3  538   2.099   3.582   3.826
   33ALA      C  539   2.426   3.672   3.875
   33ALA      O  540   2.495   3.630   3.782
   34ALA      N  541   2.476   3.702   3.989
   34ALA      H  542   2.413   3.744   4.056
   34ALA     CA  543   2.613   3.686   4.032
   34ALA     HA  544   2.635   3.580   4.022
   34ALA     CB  545   2.710   3.763   3.945
   34ALA    HB1  546   2.808   3.718   3.958
   34ALA    HB2  547   2.692   3.743   3.839
   34ALA    HB3  548   2.707   3.868   3.976
   34ALA      C  549   2.617   3.746   4.173
   34ALA      O  550   2.562   3.854   4.195
   35ILE      N  551   2.679   3.672   4.266
   35ILE      H  552   2.722   3.585   4.236
   35ILE     CA  553   2.697   3.704   4.405
   35ILE     HA  554   2.601   3.736   4.446
   35ILE     CB  555   2.738   3.575   4.489
   35ILE     HB  556   2.835   3.537   4.455
   35ILE    CG1  557   2.647   3.456   4.468
   35ILE   HG11  558   2.548   3.470   4.510
   35ILE   HG12  559   2.634   3.437   4.361
   35ILE    CG2  560   2.761   3.612   4.634
   35ILE   HG21  561   2.774   3.531   4.707
   35ILE   HG22  562   2.843   3.681   4.655
   35ILE   HG23  563   2.680   3.670   4.679
   35ILE     CD  564   2.704   3.325   4.526
   35ILE    HD1  565   2.722   3.325   4.634
   35ILE    HD2  566   2.634   3.245   4.505
   35ILE    HD3  567   2.792   3.295   4.469
   35ILE      C  568   2.793   3.822   4.411
   35ILE      O  569   2.900   3.814   4.353
   36PRO      N  570   2.755   3.938   4.469
   36PRO     CA  571   2.826   4.067   4.455
   36PRO     HA  572   2.849   4.098   4.353
   36PRO     CB  573   2.726   4.170   4.510
   36PRO    HB1  574   2.781   4.253   4.556
   36PRO    HB2  575   2.666   4.214   4.430
   36PRO     CG  576   2.627   4.102   4.600
   36PRO    HG1  577   2.649   4.115   4.706
   36PRO    HG2  578   2.529   4.149   4.601
   36PRO     CD  579   2.632   3.952   4.556
   36PRO    HD1  580   2.611   3.892   4.644
   36PRO    HD2  581   2.553   3.932   4.483
   36PRO      C  582   2.954   4.066   4.542
   36PRO      O  583   2.955   4.007   4.650
   37ASN      N  584   3.054   4.136   4.483
   37ASN      H  585   3.040   4.180   4.393
   37ASN     CA  586   3.182   4.163   4.546
   37ASN     HA  587   3.223   4.244   4.485
   37ASN     CB  588   3.175   4.224   4.688
   37ASN    HB1  589   3.096   4.298   4.687
   37ASN    HB2  590   3.144   4.151   4.763
   37ASN     CG  591   3.305   4.305   4.730
   37ASN    OD1  592   3.328   4.410   4.659
   37ASN    ND2  593   3.381   4.268   4.833
   37ASN   HD21  594   3.377   4.173   4.865
   37ASN   HD22  595   3.472   4.311   4.843
   37ASN      C  596   3.280   4.047   4.525
   37ASN      O  597   3.394   4.058   4.561
   38ARG      N  598   3.244   3.940   4.450
   38ARG      H  599   3.148   3.940   4.418
   38ARG     CA  600   3.330   3.838   4.380
   38ARG     HA  601   3.416   3.839   4.447
   38ARG     CB  602   3.259   3.706   4.384
   38ARG    HB1  603   3.165   3.716   4.329
   38ARG    HB2  604   3.311   3.632   4.323
   38ARG     CG  605   3.215   3.661   4.530
   38ARG    HG1  606   3.292   3.673   4.607
   38ARG    HG2  607   3.139   3.732   4.563
   38ARG     CD  608   3.149   3.516   4.543
   38ARG    HD1  609   3.101   3.509   4.641
   38ARG    HD2  610   3.067   3.494   4.475
   38ARG     NE  611   3.251   3.416   4.506
   38ARG     HE  612   3.275   3.428   4.408
   38ARG     CZ  613   3.287   3.305   4.569
   38ARG    NH1  614   3.246   3.286   4.692
   38ARG   HH11  615   3.179   3.342   4.741
   38ARG   HH12  616   3.272   3.204   4.746
   38ARG    NH2  617   3.360   3.214   4.511
   38ARG   HH21  618   3.393   3.222   4.416
   38ARG   HH22  619   3.387   3.126   4.552
   38ARG      C  620   3.359   3.874   4.237
   38ARG      O  621   3.272   3.943   4.178
   39THR      N  622   3.465   3.828   4.178
   39THR      H  623   3.523   3.768   4.235
   39THR     CA  624   3.512   3.858   4.037
   39THR     HA  625   3.561   3.955   4.051
   39THR     CB  626   3.623   3.759   4.001
   39THR     HB  627   3.669   3.782   3.905
   39THR    OG1  628   3.567   3.623   3.993
   39THR    HG1  629   3.529   3.602   4.076
   39THR    CG2  630   3.740   3.751   4.096
   39THR   HG21  631   3.790   3.848   4.097
   39THR   HG22  632   3.701   3.727   4.195
   39THR   HG23  633   3.814   3.679   4.060
   39THR      C  634   3.416   3.879   3.928
   39THR      O  635   3.421   3.985   3.866
   40PHE      N  636   3.329   3.783   3.901
   40PHE      H  637   3.320   3.708   3.968
   40PHE     CA  638   3.243   3.777   3.780
   40PHE     HA  639   3.303   3.820   3.700
   40PHE     CB  640   3.202   3.634   3.744
   40PHE    HB1  641   3.135   3.584   3.814
   40PHE    HB2  642   3.137   3.643   3.657
   40PHE     CG  643   3.315   3.538   3.713
   40PHE    CD1  644   3.445   3.575   3.674
   40PHE    HD1  645   3.463   3.680   3.655
   40PHE    CD2  646   3.279   3.403   3.712
   40PHE    HD2  647   3.178   3.369   3.733
   40PHE    CE1  648   3.545   3.481   3.645
   40PHE    HE1  649   3.646   3.504   3.614
   40PHE    CE2  650   3.377   3.302   3.685
   40PHE    HE2  651   3.337   3.202   3.679
   40PHE     CZ  652   3.510   3.343   3.659
   40PHE     HZ  653   3.594   3.277   3.645
   40PHE      C  654   3.121   3.868   3.800
   40PHE      O  655   3.048   3.895   3.709
   41ALA      N  656   3.093   3.919   3.924
   41ALA      H  657   3.162   3.913   3.997
   41ALA     CA  658   2.984   4.012   3.957
   41ALA     HA  659   2.888   3.997   3.906
   41ALA     CB  660   2.950   3.984   4.101
   41ALA    HB1  661   3.034   4.008   4.166
   41ALA    HB2  662   2.858   4.035   4.128
   41ALA    HB3  663   2.941   3.875   4.099
   41ALA      C  664   3.022   4.158   3.940
   41ALA      O  665   2.945   4.243   3.993
   42LYS      N  666   3.131   4.187   3.869
   42LYS      H  667   3.202   4.121   3.843
   42LYS     CA  668   3.192   4.321   3.854
   42LYS     HA  669   3.111   4.392   3.841
   42LYS     CB  670   3.268   4.367   3.983
   42LYS    HB1  671   3.304   4.467   3.959
   42LYS    HB2  672   3.206   4.365   4.073
   42LYS     CG  673   3.387   4.277   4.014
   42LYS    HG1  674   3.350   4.175   4.026
   42LYS    HG2  675   3.446   4.283   3.922
   42LYS     CD  676   3.459   4.322   4.140
   42LYS    HD1  677   3.558   4.278   4.128
   42LYS    HD2  678   3.473   4.430   4.136
   42LYS     CE  679   3.398   4.286   4.280
   42LYS    HE1  680   3.344   4.372   4.319
   42LYS    HE2  681   3.328   4.204   4.269
   42LYS     NZ  682   3.500   4.245   4.374
   42LYS    HZ1  683   3.556   4.327   4.390
   42LYS    HZ2  684   3.456   4.208   4.457
   42LYS    HZ3  685   3.563   4.169   4.352
   42LYS      C  686   3.259   4.338   3.712
   42LYS      O  687   3.350   4.413   3.691
   43ILE      N  688   3.212   4.262   3.610
   43ILE      H  689   3.142   4.196   3.641
   43ILE     CA  690   3.265   4.268   3.472
   43ILE     HA  691   3.371   4.287   3.481
   43ILE     CB  692   3.239   4.137   3.398
   43ILE     HB  693   3.134   4.112   3.415
   43ILE    CG1  694   3.317   4.025   3.449
   43ILE   HG11  695   3.423   4.035   3.426
   43ILE   HG12  696   3.315   4.033   3.558
   43ILE    CG2  697   3.266   4.135   3.239
   43ILE   HG21  698   3.213   4.219   3.194
   43ILE   HG22  699   3.373   4.146   3.225
   43ILE   HG23  700   3.236   4.046   3.184
   43ILE     CD  701   3.272   3.875   3.421
   43ILE    HD1  702   3.276   3.861   3.313
   43ILE    HD2  703   3.331   3.794   3.465
   43ILE    HD3  704   3.167   3.852   3.442
   43ILE      C  705   3.195   4.390   3.408
   43ILE      O  706   3.075   4.391   3.394
   44ASN      N  707   3.278   4.488   3.381
   44ASN      H  708   3.371   4.460   3.406
   44ASN     CA  709   3.236   4.607   3.305
   44ASN     HA  710   3.147   4.636   3.359
   44ASN     CB  711   3.349   4.718   3.318
   44ASN    HB1  712   3.310   4.819   3.308
   44ASN    HB2  713   3.378   4.721   3.424
   44ASN     CG  714   3.475   4.687   3.240
   44ASN    OD1  715   3.479   4.700   3.119
   44ASN    ND2  716   3.578   4.638   3.307
   44ASN   HD21  717   3.581   4.639   3.408
   44ASN   HD22  718   3.650   4.593   3.253
   44ASN      C  719   3.197   4.580   3.157
   44ASN      O  720   3.255   4.486   3.100
   45PRO      N  721   3.118   4.665   3.090
   45PRO     CA  722   3.075   4.640   2.951
   45PRO     HA  723   3.039   4.537   2.949
   45PRO     CB  724   2.946   4.725   2.936
   45PRO    HB1  725   2.935   4.779   2.842
   45PRO    HB2  726   2.855   4.669   2.956
   45PRO     CG  727   2.946   4.837   3.046
   45PRO    HG1  728   2.980   4.935   3.013
   45PRO    HG2  729   2.851   4.874   3.085
   45PRO     CD  730   3.045   4.783   3.146
   45PRO    HD1  731   3.117   4.853   3.186
   45PRO    HD2  732   2.991   4.749   3.235
   45PRO      C  733   3.184   4.675   2.847
   45PRO      O  734   3.217   4.789   2.836
   46GLY      N  735   3.226   4.575   2.769
   46GLY      H  736   3.198   4.479   2.783
   46GLY     CA  737   3.340   4.593   2.678
   46GLY    HA1  738   3.297   4.576   2.580
   46GLY    HA2  739   3.371   4.697   2.690
   46GLY      C  740   3.458   4.506   2.714
   46GLY      O  741   3.528   4.460   2.627
   47GLU      N  742   3.473   4.472   2.839
   47GLU      H  743   3.426   4.511   2.919
   47GLU     CA  744   3.582   4.386   2.885
   47GLU     HA  745   3.672   4.435   2.848
   47GLU     CB  746   3.593   4.379   3.040
   47GLU    HB1  747   3.590   4.484   3.070
   47GLU    HB2  748   3.501   4.341   3.085
   47GLU     CG  749   3.712   4.325   3.103
   47GLU    HG1  750   3.689   4.307   3.208
   47GLU    HG2  751   3.748   4.233   3.058
   47GLU     CD  752   3.822   4.432   3.116
   47GLU    OE1  753   3.814   4.516   3.213
   47GLU    OE2  754   3.913   4.424   3.028
   47GLU      C  755   3.588   4.242   2.826
   47GLU      O  756   3.693   4.199   2.774
   48VAL      N  757   3.475   4.177   2.823
   48VAL      H  758   3.393   4.230   2.850
   48VAL     CA  759   3.462   4.038   2.782
   48VAL     HA  760   3.559   3.988   2.780
   48VAL     CB  761   3.373   3.948   2.872
   48VAL     HB  762   3.413   3.966   2.972
   48VAL    CG1  763   3.231   3.976   2.879
   48VAL   HG11  764   3.183   3.981   2.781
   48VAL   HG12  765   3.172   3.907   2.939
   48VAL   HG13  766   3.207   4.074   2.921
   48VAL    CG2  767   3.399   3.794   2.847
   48VAL   HG21  768   3.370   3.733   2.933
   48VAL   HG22  769   3.339   3.767   2.760
   48VAL   HG23  770   3.502   3.762   2.833
   48VAL      C  771   3.421   4.030   2.636
   48VAL      O  772   3.434   3.927   2.583
   49ILE      N  773   3.366   4.137   2.576
   49ILE      H  774   3.363   4.225   2.625
   49ILE     CA  775   3.331   4.153   2.432
   49ILE     HA  776   3.245   4.088   2.419
   49ILE     CB  777   3.283   4.302   2.409
   49ILE     HB  778   3.359   4.370   2.447
   49ILE    CG1  779   3.163   4.328   2.498
   49ILE   HG11  780   3.180   4.343   2.605
   49ILE   HG12  781   3.112   4.416   2.458
   49ILE    CG2  782   3.241   4.333   2.260
   49ILE   HG21  783   3.159   4.266   2.234
   49ILE   HG22  784   3.202   4.434   2.258
   49ILE   HG23  785   3.329   4.324   2.197
   49ILE     CD  786   3.051   4.225   2.520
   49ILE    HD1  787   3.032   4.174   2.426
   49ILE    HD2  788   3.052   4.152   2.601
   49ILE    HD3  789   2.956   4.276   2.540
   49ILE      C  790   3.431   4.099   2.323
   49ILE      O  791   3.392   4.018   2.241
   50PRO      N  792   3.566   4.136   2.322
   50PRO     CA  793   3.650   4.090   2.207
   50PRO     HA  794   3.611   4.139   2.117
   50PRO     CB  795   3.789   4.150   2.226
   50PRO    HB1  796   3.876   4.088   2.204
   50PRO    HB2  797   3.796   4.242   2.168
   50PRO     CG  798   3.801   4.195   2.372
   50PRO    HG1  799   3.853   4.116   2.426
   50PRO    HG2  800   3.861   4.283   2.393
   50PRO     CD  801   3.659   4.206   2.416
   50PRO    HD1  802   3.649   4.157   2.513
   50PRO    HD2  803   3.628   4.310   2.427
   50PRO      C  804   3.655   3.936   2.191
   50PRO      O  805   3.675   3.889   2.077
   51LEU      N  806   3.648   3.860   2.299
   51LEU      H  807   3.618   3.914   2.379
   51LEU     CA  808   3.658   3.714   2.313
   51LEU     HA  809   3.748   3.685   2.257
   51LEU     CB  810   3.657   3.670   2.462
   51LEU    HB1  811   3.567   3.717   2.502
   51LEU    HB2  812   3.636   3.563   2.459
   51LEU     CG  813   3.786   3.693   2.543
   51LEU     HG  814   3.770   3.642   2.638
   51LEU    CD1  815   3.914   3.654   2.481
   51LEU   HD11  816   3.931   3.552   2.448
   51LEU   HD12  817   3.940   3.707   2.389
   51LEU   HD13  818   3.997   3.671   2.550
   51LEU    CD2  819   3.822   3.838   2.578
   51LEU   HD21  820   3.746   3.882   2.642
   51LEU   HD22  821   3.908   3.848   2.645
   51LEU   HD23  822   3.828   3.913   2.499
   51LEU      C  823   3.539   3.640   2.245
   51LEU      O  824   3.531   3.517   2.235
   52ILE      N  825   3.436   3.710   2.192
   52ILE      H  826   3.427   3.808   2.215
   52ILE     CA  827   3.314   3.650   2.140
   52ILE     HA  828   3.296   3.544   2.160
   52ILE     CB  829   3.192   3.717   2.199
   52ILE     HB  830   3.193   3.819   2.160
   52ILE    CG1  831   3.201   3.735   2.355
   52ILE   HG11  832   3.212   3.643   2.412
   52ILE   HG12  833   3.280   3.803   2.385
   52ILE    CG2  834   3.061   3.649   2.159
   52ILE   HG21  835   3.071   3.544   2.133
   52ILE   HG22  836   2.972   3.669   2.220
   52ILE   HG23  837   3.047   3.698   2.063
   52ILE     CD  838   3.080   3.801   2.417
   52ILE    HD1  839   2.993   3.737   2.431
   52ILE    HD2  840   3.100   3.840   2.517
   52ILE    HD3  841   3.054   3.892   2.363
   52ILE      C  842   3.316   3.661   1.986
   52ILE      O  843   3.225   3.608   1.924
   53THR      N  844   3.414   3.736   1.928
   53THR      H  845   3.480   3.784   1.989
   53THR     CA  846   3.418   3.780   1.790
   53THR     HA  847   3.361   3.710   1.729
   53THR     CB  848   3.350   3.917   1.773
   53THR     HB  849   3.252   3.916   1.822
   53THR    OG1  850   3.340   3.967   1.640
   53THR    HG1  851   3.293   3.905   1.586
   53THR    CG2  852   3.426   4.017   1.853
   53THR   HG21  853   3.531   4.025   1.823
   53THR   HG22  854   3.384   4.117   1.845
   53THR   HG23  855   3.440   3.992   1.958
   53THR      C  856   3.568   3.760   1.738
   53THR      O  857   3.582   3.733   1.618
   54ASN      N  858   3.669   3.756   1.824
   54ASN      H  859   3.664   3.779   1.922
   54ASN     CA  860   3.799   3.706   1.792
   54ASN     HA  861   3.786   3.619   1.727
   54ASN     CB  862   3.873   3.816   1.713
   54ASN    HB1  863   3.974   3.790   1.682
   54ASN    HB2  864   3.822   3.827   1.618
   54ASN     CG  865   3.897   3.952   1.782
   54ASN    OD1  866   3.982   3.965   1.868
   54ASN    ND2  867   3.816   4.055   1.746
   54ASN   HD21  868   3.743   4.041   1.679
   54ASN   HD22  869   3.824   4.135   1.809
   54ASN      C  870   3.877   3.652   1.913
   54ASN      O  871   3.827   3.634   2.021
   55HIS      N  872   4.010   3.620   1.886
   55HIS      H  873   4.036   3.631   1.789
   55HIS     CA  874   4.104   3.546   1.975
   55HIS     HA  875   4.068   3.564   2.077
   55HIS     CB  876   4.092   3.389   1.961
   55HIS    HB1  877   4.154   3.318   2.016
   55HIS    HB2  878   3.992   3.366   1.998
   55HIS     CG  879   4.093   3.335   1.820
   55HIS    ND1  880   4.207   3.356   1.736
   55HIS    CD2  881   4.010   3.245   1.760
   55HIS    HD2  882   3.917   3.204   1.795
   55HIS    CE1  883   4.188   3.273   1.632
   55HIS    HE1  884   4.261   3.286   1.553
   55HIS    NE2  885   4.075   3.204   1.642
   55HIS    HE2  886   4.045   3.130   1.580
   55HIS      C  887   4.245   3.608   1.979
   55HIS      O  888   4.342   3.535   1.975
   56ASN      N  889   4.244   3.747   1.975
   56ASN      H  890   4.150   3.783   1.977
   56ASN     CA  891   4.356   3.839   1.994
   56ASN     HA  892   4.449   3.797   1.957
   56ASN     CB  893   4.323   3.982   1.952
   56ASN    HB1  894   4.295   3.983   1.847
   56ASN    HB2  895   4.234   4.019   2.003
   56ASN     CG  896   4.435   4.086   1.951
   56ASN    OD1  897   4.551   4.057   1.975
   56ASN    ND2  898   4.392   4.210   1.941
   56ASN   HD21  899   4.298   4.225   1.907
   56ASN   HD22  900   4.458   4.280   1.972
   56ASN      C  901   4.392   3.846   2.143
   56ASN      O  902   4.514   3.836   2.172
   57ILE      N  903   4.298   3.856   2.236
   57ILE      H  904   4.206   3.839   2.198
   57ILE     CA  905   4.324   3.865   2.381
   57ILE     HA  906   4.414   3.923   2.401
   57ILE     CB  907   4.195   3.925   2.441
   57ILE     HB  908   4.108   3.862   2.418
   57ILE    CG1  909   4.154   4.064   2.386
   57ILE   HG11  910   4.139   4.062   2.278
   57ILE   HG12  911   4.057   4.082   2.432
   57ILE    CG2  912   4.208   3.925   2.596
   57ILE   HG21  913   4.212   3.823   2.634
   57ILE   HG22  914   4.297   3.983   2.621
   57ILE   HG23  915   4.119   3.968   2.644
   57ILE     CD  916   4.256   4.174   2.415
   57ILE    HD1  917   4.241   4.257   2.346
   57ILE    HD2  918   4.239   4.201   2.519
   57ILE    HD3  919   4.356   4.134   2.400
   57ILE      C  920   4.353   3.721   2.420
   57ILE      O  921   4.272   3.634   2.389
   58LEU      N  922   4.464   3.693   2.488
   58LEU      H  923   4.518   3.774   2.514
   58LEU     CA  924   4.502   3.558   2.532
   58LEU     HA  925   4.430   3.484   2.496
   58LEU     CB  926   4.650   3.530   2.470
   58LEU    HB1  927   4.724   3.589   2.523
   58LEU    HB2  928   4.666   3.424   2.488
   58LEU     CG  929   4.671   3.565   2.318
   58LEU     HG  930   4.650   3.671   2.308
   58LEU    CD1  931   4.816   3.544   2.278
   58LEU   HD11  932   4.885   3.574   2.357
   58LEU   HD12  933   4.823   3.438   2.255
   58LEU   HD13  934   4.843   3.611   2.196
   58LEU    CD2  935   4.573   3.483   2.233
   58LEU   HD21  936   4.573   3.378   2.260
   58LEU   HD22  937   4.476   3.527   2.254
   58LEU   HD23  938   4.594   3.500   2.127
   58LEU      C  939   4.505   3.543   2.691
   58LEU      O  940   4.470   3.436   2.741
   59LYS      N  941   4.530   3.651   2.765
   59LYS      H  942   4.558   3.734   2.715
   59LYS     CA  943   4.549   3.665   2.902
   59LYS     HA  944   4.507   3.580   2.956
   59LYS     CB  945   4.699   3.668   2.932
   59LYS    HB1  946   4.740   3.758   2.887
   59LYS    HB2  947   4.711   3.684   3.039
   59LYS     CG  948   4.785   3.550   2.896
   59LYS    HG1  949   4.721   3.464   2.914
   59LYS    HG2  950   4.794   3.523   2.791
   59LYS     CD  951   4.918   3.540   2.976
   59LYS    HD1  952   4.965   3.638   2.963
   59LYS    HD2  953   4.897   3.528   3.082
   59LYS     CE  954   4.995   3.423   2.928
   59LYS    HE1  955   4.944   3.327   2.921
   59LYS    HE2  956   5.025   3.454   2.827
   59LYS     NZ  957   5.129   3.412   2.989
   59LYS    HZ1  958   5.118   3.393   3.088
   59LYS    HZ2  959   5.184   3.331   2.964
   59LYS    HZ3  960   5.183   3.496   2.975
   59LYS      C  961   4.470   3.784   2.971
   59LYS      O  962   4.530   3.883   3.009
   60PRO      N  963   4.334   3.784   2.975
   60PRO     CA  964   4.252   3.894   3.021
   60PRO     HA  965   4.285   3.989   2.978
   60PRO     CB  966   4.111   3.858   2.968
   60PRO    HB1  967   4.027   3.884   3.033
   60PRO    HB2  968   4.101   3.909   2.873
   60PRO     CG  969   4.109   3.708   2.952
   60PRO    HG1  970   4.080   3.671   3.050
   60PRO    HG2  971   4.047   3.675   2.868
   60PRO     CD  972   4.256   3.673   2.924
   60PRO    HD1  973   4.286   3.577   2.966
   60PRO    HD2  974   4.266   3.661   2.816
   60PRO      C  975   4.253   3.909   3.177
   60PRO      O  976   4.309   3.830   3.255
   61LEU      N  977   4.190   4.020   3.221
   61LEU      H  978   4.155   4.076   3.145
   61LEU     CA  979   4.158   4.065   3.358
   61LEU     HA  980   4.195   3.991   3.428
   61LEU     CB  981   4.241   4.199   3.387
   61LEU    HB1  982   4.192   4.277   3.329
   61LEU    HB2  983   4.229   4.215   3.494
   61LEU     CG  984   4.394   4.185   3.350
   61LEU     HG  985   4.407   4.079   3.330
   61LEU    CD1  986   4.431   4.268   3.230
   61LEU   HD11  987   4.370   4.232   3.147
   61LEU   HD12  988   4.408   4.372   3.251
   61LEU   HD13  989   4.533   4.253   3.194
   61LEU    CD2  990   4.504   4.203   3.461
   61LEU   HD21  991   4.503   4.124   3.536
   61LEU   HD22  992   4.604   4.221   3.423
   61LEU   HD23  993   4.490   4.297   3.514
   61LEU      C  994   4.009   4.084   3.379
   61LEU      O  995   3.959   4.168   3.454
   62ILE      N  996   3.930   4.002   3.316
   62ILE      H  997   3.973   3.943   3.247
   62ILE     CA  998   3.785   3.984   3.317
   62ILE     HA  999   3.732   4.070   3.277
   62ILE     CB 1000   3.744   3.868   3.220
   62ILE     HB 1001   3.808   3.781   3.231
   62ILE    CG1 1002   3.753   3.922   3.072
   62ILE   HG11 1003   3.686   3.999   3.034
   62ILE   HG12 1004   3.850   3.971   3.059
   62ILE    CG2 1005   3.597   3.814   3.233
   62ILE   HG21 1006   3.586   3.759   3.327
   62ILE   HG22 1007   3.523   3.893   3.249
   62ILE   HG23 1008   3.559   3.752   3.152
   62ILE     CD 1009   3.756   3.812   2.972
   62ILE    HD1 1010   3.831   3.738   2.999
   62ILE    HD2 1011   3.661   3.758   2.969
   62ILE    HD3 1012   3.771   3.853   2.872
   62ILE      C 1013   3.740   3.957   3.456
   62ILE      O 1014   3.758   3.848   3.510
   63GLY      N 1015   3.697   4.063   3.521
   63GLY      H 1016   3.716   4.147   3.469
   63GLY     CA 1017   3.641   4.064   3.656
   63GLY    HA1 1018   3.547   4.119   3.648
   63GLY    HA2 1019   3.615   3.969   3.703
   63GLY      C 1020   3.738   4.135   3.748
   63GLY      O 1021   3.706   4.151   3.862
   64GLN      N 1022   3.852   4.193   3.698
   64GLN      H 1023   3.872   4.175   3.600
   64GLN     CA 1024   3.963   4.268   3.760
   64GLN     HA 1025   3.999   4.331   3.679
   64GLN     CB 1026   3.926   4.364   3.874
   64GLN    HB1 1027   3.870   4.314   3.953
   64GLN    HB2 1028   4.015   4.413   3.912
   64GLN     CG 1029   3.838   4.476   3.821
   64GLN    HG1 1030   3.887   4.546   3.753
   64GLN    HG2 1031   3.756   4.428   3.768
   64GLN     CD 1032   3.771   4.559   3.930
   64GLN    OE1 1033   3.691   4.647   3.898
   64GLN    NE2 1034   3.794   4.540   4.059
   64GLN   HE21 1035   3.867   4.482   4.099
   64GLN   HE22 1036   3.737   4.591   4.126
   64GLN      C 1037   4.088   4.187   3.802
   64GLN      O 1038   4.185   4.249   3.825
   65LYS      N 1039   4.081   4.051   3.803
   65LYS      H 1040   3.997   4.007   3.768
   65LYS     CA 1041   4.193   3.961   3.837
   65LYS     HA 1042   4.281   4.018   3.869
   65LYS     CB 1043   4.164   3.874   3.958
   65LYS    HB1 1044   4.086   3.801   3.939
   65LYS    HB2 1045   4.252   3.818   3.988
   65LYS     CG 1046   4.120   3.967   4.072
   65LYS    HG1 1047   4.202   4.039   4.079
   65LYS    HG2 1048   4.042   4.039   4.046
   65LYS     CD 1049   4.113   3.901   4.209
   65LYS    HD1 1050   4.049   3.813   4.214
   65LYS    HD2 1051   4.214   3.874   4.238
   65LYS     CE 1052   4.048   4.001   4.309
   65LYS    HE1 1053   4.106   4.093   4.308
   65LYS    HE2 1054   3.944   4.024   4.285
   65LYS     NZ 1055   4.040   3.943   4.444
   65LYS    HZ1 1056   4.082   3.851   4.438
   65LYS    HZ2 1057   4.087   3.998   4.514
   65LYS    HZ3 1058   3.940   3.939   4.460
   65LYS      C 1059   4.224   3.880   3.711
   65LYS      O 1060   4.135   3.850   3.633
   66PHE      N 1061   4.356   3.842   3.708
   66PHE      H 1062   4.424   3.864   3.780
   66PHE     CA 1063   4.415   3.772   3.593
   66PHE     HA 1064   4.386   3.832   3.507
   66PHE     CB 1065   4.569   3.762   3.607
   66PHE    HB1 1066   4.608   3.849   3.660
   66PHE    HB2 1067   4.596   3.673   3.665
   66PHE     CG 1068   4.658   3.762   3.482
   66PHE    CD1 1069   4.633   3.858   3.384
   66PHE    HD1 1070   4.545   3.920   3.389
   66PHE    CD2 1071   4.768   3.669   3.474
   66PHE    HD2 1072   4.773   3.598   3.555
   66PHE    CE1 1073   4.731   3.871   3.287
   66PHE    HE1 1074   4.718   3.950   3.215
   66PHE    CE2 1075   4.859   3.673   3.366
   66PHE    HE2 1076   4.938   3.599   3.365
   66PHE     CZ 1077   4.840   3.779   3.273
   66PHE     HZ 1078   4.897   3.806   3.185
   66PHE      C 1079   4.361   3.628   3.578
   66PHE      O 1080   4.337   3.555   3.673
   67CYS      N 1081   4.347   3.585   3.452
   67CYS      H 1082   4.367   3.654   3.381
   67CYS     CA 1083   4.305   3.457   3.403
   67CYS     HA 1084   4.357   3.381   3.462
   67CYS     CB 1085   4.152   3.447   3.416
   67CYS    HB1 1086   4.123   3.352   3.371
   67CYS    HB2 1087   4.120   3.438   3.520
   67CYS     SG 1088   4.043   3.570   3.345
   67CYS     HG 1089   4.093   3.675   3.411
   67CYS      C 1090   4.361   3.447   3.263
   67CYS      O 1091   4.367   3.545   3.187
   68ILE      N 1092   4.402   3.327   3.215
   68ILE      H 1093   4.402   3.250   3.281
   68ILE     CA 1094   4.476   3.299   3.094
   68ILE     HA 1095   4.486   3.387   3.031
   68ILE     CB 1096   4.612   3.234   3.138
   68ILE     HB 1097   4.587   3.148   3.201
   68ILE    CG1 1098   4.700   3.335   3.229
   68ILE   HG11 1099   4.795   3.341   3.175
   68ILE   HG12 1100   4.658   3.435   3.242
   68ILE    CG2 1101   4.702   3.175   3.030
   68ILE   HG21 1102   4.791   3.141   3.083
   68ILE   HG22 1103   4.651   3.099   2.970
   68ILE   HG23 1104   4.723   3.253   2.957
   68ILE     CD 1105   4.723   3.285   3.373
   68ILE    HD1 1106   4.636   3.257   3.432
   68ILE    HD2 1107   4.779   3.192   3.362
   68ILE    HD3 1108   4.788   3.357   3.424
   68ILE      C 1109   4.384   3.202   3.020
   68ILE      O 1110   4.348   3.097   3.075
   69VAL      N 1111   4.335   3.238   2.898
   69VAL      H 1112   4.349   3.335   2.872
   69VAL     CA 1113   4.286   3.146   2.794
   69VAL     HA 1114   4.199   3.097   2.837
   69VAL     CB 1115   4.229   3.228   2.683
   69VAL     HB 1116   4.310   3.272   2.623
   69VAL    CG1 1117   4.132   3.144   2.583
   69VAL   HG11 1118   4.076   3.209   2.516
   69VAL   HG12 1119   4.195   3.081   2.520
   69VAL   HG13 1120   4.065   3.075   2.634
   69VAL    CG2 1121   4.143   3.345   2.736
   69VAL   HG21 1122   4.049   3.314   2.779
   69VAL   HG22 1123   4.200   3.407   2.806
   69VAL   HG23 1124   4.102   3.418   2.665
   69VAL      C 1125   4.395   3.051   2.745
   69VAL      O 1126   4.510   3.088   2.733
   70TYR      N 1127   4.356   2.931   2.702
   70TYR      H 1128   4.258   2.918   2.725
   70TYR     CA 1129   4.441   2.826   2.632
   70TYR     HA 1130   4.522   2.876   2.579
   70TYR     CB 1131   4.507   2.736   2.738
   70TYR    HB1 1132   4.580   2.675   2.685
   70TYR    HB2 1133   4.573   2.802   2.794
   70TYR     CG 1134   4.423   2.660   2.838
   70TYR    CD1 1135   4.380   2.727   2.951
   70TYR    HD1 1136   4.415   2.828   2.969
   70TYR    CD2 1137   4.382   2.527   2.809
   70TYR    HD2 1138   4.435   2.477   2.728
   70TYR    CE1 1139   4.286   2.665   3.035
   70TYR    HE1 1140   4.246   2.719   3.119
   70TYR    CE2 1141   4.300   2.469   2.900
   70TYR    HE2 1142   4.264   2.369   2.880
   70TYR     CZ 1143   4.244   2.536   3.008
   70TYR     OH 1144   4.160   2.470   3.091
   70TYR     HH 1145   4.104   2.520   3.147
   70TYR      C 1146   4.359   2.741   2.530
   70TYR      O 1147   4.423   2.664   2.462
   71THR      N 1148   4.228   2.761   2.522
   71THR      H 1149   4.179   2.806   2.598
   71THR     CA 1150   4.141   2.723   2.413
   71THR     HA 1151   4.194   2.748   2.322
   71THR     CB 1152   4.111   2.567   2.399
   71THR     HB 1153   4.201   2.506   2.389
   71THR    OG1 1154   4.045   2.541   2.281
   71THR    HG1 1155   3.957   2.574   2.275
   71THR    CG2 1156   4.038   2.504   2.517
   71THR   HG21 1157   3.945   2.553   2.545
   71THR   HG22 1158   4.018   2.398   2.503
   71THR   HG23 1159   4.104   2.503   2.603
   71THR      C 1160   4.020   2.822   2.409
   71THR      O 1161   3.974   2.860   2.515
   72ASN      N 1162   3.972   2.847   2.287
   72ASN      H 1163   4.012   2.804   2.205
   72ASN     CA 1164   3.863   2.941   2.261
   72ASN     HA 1165   3.786   2.930   2.338
   72ASN     CB 1166   3.918   3.086   2.257
   72ASN    HB1 1167   3.957   3.116   2.354
   72ASN    HB2 1168   3.995   3.113   2.185
   72ASN     CG 1169   3.816   3.196   2.235
   72ASN    OD1 1170   3.698   3.166   2.211
   72ASN    ND2 1171   3.866   3.320   2.242
   72ASN   HD21 1172   3.962   3.331   2.270
   72ASN   HD22 1173   3.807   3.398   2.217
   72ASN      C 1174   3.793   2.906   2.131
   72ASN      O 1175   3.862   2.888   2.028
   73SER      N 1176   3.660   2.889   2.136
   73SER      H 1177   3.611   2.887   2.224
   73SER     CA 1178   3.571   2.872   2.024
   73SER     HA 1179   3.613   2.915   1.933
   73SER     CB 1180   3.565   2.724   1.985
   73SER    HB1 1181   3.483   2.713   1.913
   73SER    HB2 1182   3.659   2.704   1.934
   73SER     OG 1183   3.548   2.645   2.103
   73SER     HG 1184   3.455   2.651   2.119
   73SER      C 1185   3.435   2.941   2.046
   73SER      O 1186   3.335   2.895   1.991
   74LEU      N 1187   3.432   3.036   2.137
   74LEU      H 1188   3.521   3.058   2.180
   74LEU     CA 1189   3.317   3.108   2.188
   74LEU     HA 1190   3.255   3.027   2.227
   74LEU     CB 1191   3.360   3.216   2.295
   74LEU    HB1 1192   3.437   3.174   2.361
   74LEU    HB2 1193   3.402   3.306   2.251
   74LEU     CG 1194   3.236   3.262   2.386
   74LEU     HG 1195   3.152   3.278   2.318
   74LEU    CD1 1196   3.193   3.156   2.483
   74LEU   HD11 1197   3.111   3.110   2.427
   74LEU   HD12 1198   3.284   3.102   2.509
   74LEU   HD13 1199   3.129   3.191   2.564
   74LEU    CD2 1200   3.273   3.395   2.467
   74LEU   HD21 1201   3.362   3.390   2.529
   74LEU   HD22 1202   3.310   3.467   2.394
   74LEU   HD23 1203   3.201   3.450   2.528
   74LEU      C 1204   3.237   3.181   2.079
   74LEU      O 1205   3.113   3.200   2.103
   75MET      N 1206   3.298   3.221   1.971
   75MET      H 1207   3.398   3.209   1.969
   75MET     CA 1208   3.238   3.285   1.850
   75MET     HA 1209   3.184   3.372   1.887
   75MET     CB 1210   3.347   3.315   1.741
   75MET    HB1 1211   3.429   3.369   1.787
   75MET    HB2 1212   3.392   3.217   1.720
   75MET     CG 1213   3.298   3.392   1.618
   75MET    HG1 1214   3.206   3.350   1.577
   75MET    HG2 1215   3.267   3.492   1.649
   75MET     SD 1216   3.434   3.420   1.491
   75MET     CE 1217   3.405   3.273   1.381
   75MET    HE1 1218   3.321   3.293   1.315
   75MET    HE2 1219   3.504   3.255   1.340
   75MET    HE3 1220   3.390   3.178   1.433
   75MET      C 1221   3.135   3.193   1.780
   75MET      O 1222   3.038   3.238   1.719
   76ASP      N 1223   3.164   3.061   1.778
   76ASP      H 1224   3.233   3.023   1.842
   76ASP     CA 1225   3.095   2.973   1.686
   76ASP     HA 1226   3.078   3.025   1.591
   76ASP     CB 1227   3.192   2.855   1.653
   76ASP    HB1 1228   3.284   2.883   1.601
   76ASP    HB2 1229   3.225   2.810   1.747
   76ASP     CG 1230   3.118   2.743   1.570
   76ASP    OD1 1231   3.090   2.771   1.449
   76ASP    OD2 1232   3.083   2.639   1.626
   76ASP      C 1233   2.958   2.931   1.742
   76ASP      O 1234   2.939   2.942   1.865
   77GLU      N 1235   2.870   2.886   1.658
   77GLU      H 1236   2.888   2.868   1.560
   77GLU     CA 1237   2.727   2.861   1.695
   77GLU     HA 1238   2.694   2.921   1.779
   77GLU     CB 1239   2.634   2.905   1.581
   77GLU    HB1 1240   2.645   2.839   1.495
   77GLU    HB2 1241   2.531   2.878   1.604
   77GLU     CG 1242   2.652   3.052   1.538
   77GLU    HG1 1243   2.755   3.081   1.520
   77GLU    HG2 1244   2.593   3.053   1.447
   77GLU     CD 1245   2.582   3.151   1.631
   77GLU    OE1 1246   2.457   3.145   1.649
   77GLU    OE2 1247   2.654   3.235   1.693
   77GLU      C 1248   2.708   2.715   1.733
   77GLU      O 1249   2.607   2.689   1.797
   78ASN      N 1250   2.800   2.624   1.691
   78ASN      H 1251   2.884   2.658   1.646
   78ASN     CA 1252   2.787   2.484   1.731
   78ASN     HA 1253   2.691   2.456   1.771
   78ASN     CB 1254   2.829   2.395   1.616
   78ASN    HB1 1255   2.799   2.446   1.524
   78ASN    HB2 1256   2.938   2.395   1.610
   78ASN     CG 1257   2.781   2.255   1.631
   78ASN    OD1 1258   2.689   2.224   1.712
   78ASN    ND2 1259   2.837   2.154   1.550
   78ASN   HD21 1260   2.919   2.157   1.490
   78ASN   HD22 1261   2.780   2.074   1.529
   78ASN      C 1262   2.882   2.453   1.847
   78ASN      O 1263   2.848   2.360   1.921
   79THR      N 1264   2.990   2.528   1.880
   79THR      H 1265   3.011   2.613   1.830
   79THR     CA 1266   3.089   2.495   1.984
   79THR     HA 1267   3.051   2.420   2.054
   79THR     CB 1268   3.216   2.438   1.914
   79THR     HB 1269   3.303   2.428   1.978
   79THR    OG1 1270   3.265   2.527   1.814
   79THR    HG1 1271   3.188   2.559   1.771
   79THR    CG2 1272   3.201   2.301   1.836
   79THR   HG21 1273   3.119   2.302   1.765
   79THR   HG22 1274   3.286   2.271   1.775
   79THR   HG23 1275   3.197   2.217   1.906
   79THR      C 1276   3.115   2.615   2.073
   79THR      O 1277   3.228   2.644   2.110
   80TYR      N 1278   3.009   2.688   2.106
   80TYR      H 1279   2.919   2.662   2.068
   80TYR     CA 1280   2.991   2.810   2.180
   80TYR     HA 1281   3.037   2.898   2.136
   80TYR     CB 1282   2.830   2.837   2.180
   80TYR    HB1 1283   2.818   2.916   2.255
   80TYR    HB2 1284   2.797   2.870   2.082
   80TYR     CG 1285   2.739   2.709   2.220
   80TYR    CD1 1286   2.750   2.638   2.342
   80TYR    HD1 1287   2.806   2.678   2.426
   80TYR    CD2 1288   2.645   2.670   2.121
   80TYR    HD2 1289   2.629   2.729   2.031
   80TYR    CE1 1290   2.655   2.530   2.363
   80TYR    HE1 1291   2.650   2.491   2.463
   80TYR    CE2 1292   2.553   2.568   2.145
   80TYR    HE2 1293   2.469   2.550   2.080
   80TYR     CZ 1294   2.564   2.490   2.262
   80TYR     OH 1295   2.472   2.391   2.286
   80TYR     HH 1296   2.461   2.367   2.377
   80TYR      C 1297   3.068   2.819   2.319
   80TYR      O 1298   3.011   2.884   2.406
   81ALA      N 1299   3.192   2.761   2.341
   81ALA      H 1300   3.239   2.719   2.262
   81ALA     CA 1301   3.264   2.773   2.468
   81ALA     HA 1302   3.228   2.867   2.509
   81ALA     CB 1303   3.215   2.665   2.566
   81ALA    HB1 1304   3.109   2.652   2.586
   81ALA    HB2 1305   3.246   2.569   2.526
   81ALA    HB3 1306   3.275   2.683   2.656
   81ALA      C 1307   3.415   2.796   2.448
   81ALA      O 1308   3.457   2.787   2.334
   82MET      N 1309   3.485   2.827   2.558
   82MET      H 1310   3.431   2.849   2.640
   82MET     CA 1311   3.627   2.861   2.572
   82MET     HA 1312   3.693   2.807   2.504
   82MET     CB 1313   3.650   3.009   2.536
   82MET    HB1 1314   3.758   3.027   2.532
   82MET    HB2 1315   3.635   3.031   2.430
   82MET     CG 1316   3.588   3.113   2.626
   82MET    HG1 1317   3.479   3.108   2.626
   82MET    HG2 1318   3.626   3.088   2.725
   82MET     SD 1319   3.639   3.285   2.581
   82MET     CE 1320   3.821   3.298   2.598
   82MET    HE1 1321   3.843   3.276   2.702
   82MET    HE2 1322   3.866   3.233   2.523
   82MET    HE3 1323   3.848   3.403   2.590
   82MET      C 1324   3.666   2.816   2.712
   82MET      O 1325   3.586   2.812   2.805
   83GLU      N 1326   3.799   2.805   2.729
   83GLU      H 1327   3.863   2.831   2.656
   83GLU     CA 1328   3.858   2.763   2.858
   83GLU     HA 1329   3.787   2.750   2.939
   83GLU     CB 1330   3.904   2.617   2.848
   83GLU    HB1 1331   3.992   2.619   2.784
   83GLU    HB2 1332   3.928   2.580   2.948
   83GLU     CG 1333   3.798   2.516   2.792
   83GLU    HG1 1334   3.704   2.503   2.847
   83GLU    HG2 1335   3.773   2.546   2.691
   83GLU     CD 1336   3.857   2.380   2.787
   83GLU    OE1 1337   3.874   2.326   2.681
   83GLU    OE2 1338   3.895   2.322   2.890
   83GLU      C 1339   3.959   2.855   2.907
   83GLU      O 1340   4.052   2.879   2.834
   84LEU      N 1341   3.958   2.903   3.031
   84LEU      H 1342   3.893   2.882   3.105
   84LEU     CA 1343   4.071   2.975   3.095
   84LEU     HA 1344   4.156   2.971   3.027
   84LEU     CB 1345   4.025   3.125   3.116
   84LEU    HB1 1346   3.968   3.135   3.208
   84LEU    HB2 1347   4.118   3.179   3.134
   84LEU     CG 1348   3.955   3.207   3.006
   84LEU     HG 1349   4.005   3.175   2.915
   84LEU    CD1 1350   3.800   3.185   3.015
   84LEU   HD11 1351   3.760   3.235   2.927
   84LEU   HD12 1352   3.786   3.077   3.004
   84LEU   HD13 1353   3.750   3.213   3.108
   84LEU    CD2 1354   3.990   3.357   3.025
   84LEU   HD21 1355   3.926   3.412   2.956
   84LEU   HD22 1356   3.957   3.390   3.124
   84LEU   HD23 1357   4.097   3.374   3.012
   84LEU      C 1358   4.109   2.910   3.225
   84LEU      O 1359   4.035   2.825   3.263
   85LEU      N 1360   4.221   2.947   3.287
   85LEU      H 1361   4.278   3.017   3.241
   85LEU     CA 1362   4.282   2.907   3.411
   85LEU     HA 1363   4.208   2.850   3.467
   85LEU     CB 1364   4.401   2.810   3.383
   85LEU    HB1 1365   4.428   2.768   3.480
   85LEU    HB2 1366   4.360   2.732   3.319
   85LEU     CG 1367   4.533   2.864   3.324
   85LEU     HG 1368   4.508   2.941   3.250
   85LEU    CD1 1369   4.621   2.931   3.422
   85LEU   HD11 1370   4.718   2.945   3.375
   85LEU   HD12 1371   4.582   3.024   3.465
   85LEU   HD13 1372   4.635   2.867   3.509
   85LEU    CD2 1373   4.607   2.751   3.249
   85LEU   HD21 1374   4.535   2.687   3.197
   85LEU   HD22 1375   4.683   2.789   3.181
   85LEU   HD23 1376   4.649   2.687   3.327
   85LEU      C 1377   4.302   3.042   3.485
   85LEU      O 1378   4.322   3.149   3.420
   86THR      N 1379   4.287   3.046   3.621
   86THR      H 1380   4.261   2.961   3.669
   86THR     CA 1381   4.302   3.163   3.706
   86THR     HA 1382   4.241   3.244   3.668
   86THR     CB 1383   4.246   3.129   3.854
   86THR     HB 1384   4.297   3.209   3.908
   86THR    OG1 1385   4.277   3.002   3.902
   86THR    HG1 1386   4.371   3.004   3.912
   86THR    CG2 1387   4.098   3.156   3.876
   86THR   HG21 1388   4.077   3.262   3.862
   86THR   HG22 1389   4.033   3.085   3.825
   86THR   HG23 1390   4.074   3.137   3.981
   86THR      C 1391   4.452   3.188   3.720
   86THR      O 1392   4.532   3.092   3.725
   87GLY      N 1393   4.486   3.316   3.725
   87GLY      H 1394   4.421   3.393   3.726
   87GLY     CA 1395   4.626   3.357   3.709
   87GLY    HA1 1396   4.700   3.279   3.694
   87GLY    HA2 1397   4.632   3.425   3.624
   87GLY      C 1398   4.675   3.432   3.834
   87GLY      O 1399   4.773   3.506   3.827
   88TYR      N 1400   4.599   3.429   3.942
   88TYR      H 1401   4.529   3.357   3.932
   88TYR     CA 1402   4.644   3.443   4.080
   88TYR     HA 1403   4.743   3.487   4.071
   88TYR     CB 1404   4.539   3.523   4.156
   88TYR    HB1 1405   4.554   3.518   4.264
   88TYR    HB2 1406   4.544   3.631   4.143
   88TYR     CG 1407   4.396   3.491   4.125
   88TYR    CD1 1408   4.338   3.392   4.200
   88TYR    HD1 1409   4.395   3.328   4.266
   88TYR    CD2 1410   4.324   3.549   4.024
   88TYR    HD2 1411   4.380   3.621   3.965
   88TYR    CE1 1412   4.201   3.354   4.180
   88TYR    HE1 1413   4.161   3.276   4.242
   88TYR    CE2 1414   4.189   3.516   4.002
   88TYR    HE2 1415   4.142   3.565   3.918
   88TYR     CZ 1416   4.125   3.417   4.080
   88TYR     OH 1417   3.992   3.389   4.061
   88TYR     HH 1418   3.957   3.421   3.979
   88TYR      C 1419   4.653   3.302   4.136
   88TYR      O 1420   4.618   3.214   4.066
   89ALA      N 1421   4.692   3.289   4.264
   89ALA      H 1422   4.718   3.377   4.306
   89ALA     CA 1423   4.736   3.172   4.336
   89ALA     HA 1424   4.845   3.183   4.339
   89ALA     CB 1425   4.708   3.189   4.483
   89ALA    HB1 1426   4.604   3.212   4.508
   89ALA    HB2 1427   4.719   3.093   4.533
   89ALA    HB3 1428   4.770   3.265   4.531
   89ALA      C 1429   4.723   3.030   4.281
   89ALA      O 1430   4.822   2.966   4.257
   90PRO      N 1431   4.599   2.979   4.272
   90PRO     CA 1432   4.575   2.846   4.218
   90PRO     HA 1433   4.651   2.776   4.253
   90PRO     CB 1434   4.438   2.802   4.265
   90PRO    HB1 1435   4.388   2.736   4.194
   90PRO    HB2 1436   4.438   2.737   4.353
   90PRO     CG 1437   4.368   2.935   4.274
   90PRO    HG1 1438   4.330   2.967   4.176
   90PRO    HG2 1439   4.278   2.937   4.335
   90PRO     CD 1440   4.474   3.038   4.317
   90PRO    HD1 1441   4.451   3.134   4.273
   90PRO    HD2 1442   4.474   3.047   4.426
   90PRO      C 1443   4.571   2.851   4.066
   90PRO      O 1444   4.550   2.959   4.009
   91VAL      N 1445   4.577   2.739   3.996
   91VAL      H 1446   4.592   2.656   4.052
   91VAL     CA 1447   4.563   2.733   3.855
   91VAL     HA 1448   4.577   2.831   3.809
   91VAL     CB 1449   4.679   2.649   3.791
   91VAL     HB 1450   4.650   2.616   3.691
   91VAL    CG1 1451   4.801   2.740   3.782
   91VAL   HG11 1452   4.811   2.797   3.874
   91VAL   HG12 1453   4.891   2.692   3.746
   91VAL   HG13 1454   4.777   2.812   3.704
   91VAL    CG2 1455   4.709   2.510   3.856
   91VAL   HG21 1456   4.618   2.450   3.863
   91VAL   HG22 1457   4.779   2.451   3.797
   91VAL   HG23 1458   4.742   2.516   3.959
   91VAL      C 1459   4.419   2.678   3.820
   91VAL      O 1460   4.406   2.609   3.719
   92SER      N 1461   4.316   2.694   3.906
   92SER      H 1462   4.330   2.741   3.995
   92SER     CA 1463   4.181   2.642   3.894
   92SER     HA 1464   4.178   2.533   3.907
   92SER     CB 1465   4.104   2.701   4.012
   92SER    HB1 1466   4.003   2.723   3.979
   92SER    HB2 1467   4.093   2.632   4.095
   92SER     OG 1468   4.164   2.817   4.074
   92SER     HG 1469   4.183   2.880   4.006
   92SER      C 1470   4.115   2.671   3.755
   92SER      O 1471   4.138   2.776   3.695
   93PRO      N 1472   4.030   2.588   3.695
   93PRO     CA 1473   3.967   2.606   3.564
   93PRO     HA 1474   4.039   2.629   3.486
   93PRO     CB 1475   3.912   2.463   3.533
   93PRO    HB1 1476   3.828   2.448   3.465
   93PRO    HB2 1477   3.994   2.420   3.475
   93PRO     CG 1478   3.898   2.386   3.658
   93PRO    HG1 1479   3.794   2.388   3.694
   93PRO    HG2 1480   3.923   2.280   3.658
   93PRO     CD 1481   3.991   2.455   3.754
   93PRO    HD1 1482   3.948   2.482   3.851
   93PRO    HD2 1483   4.079   2.391   3.759
   93PRO      C 1484   3.850   2.705   3.560
   93PRO      O 1485   3.757   2.688   3.642
   94ILE      N 1486   3.847   2.795   3.459
   94ILE      H 1487   3.925   2.795   3.395
   94ILE     CA 1488   3.735   2.874   3.419
   94ILE     HA 1489   3.654   2.880   3.492
   94ILE     CB 1490   3.772   3.026   3.417
   94ILE     HB 1491   3.854   3.036   3.346
   94ILE    CG1 1492   3.836   3.083   3.544
   94ILE   HG11 1493   3.766   3.106   3.625
   94ILE   HG12 1494   3.907   3.011   3.584
   94ILE    CG2 1495   3.651   3.121   3.380
   94ILE   HG21 1496   3.568   3.072   3.430
   94ILE   HG22 1497   3.657   3.218   3.430
   94ILE   HG23 1498   3.648   3.125   3.271
   94ILE     CD 1499   3.922   3.200   3.513
   94ILE    HD1 1500   3.969   3.232   3.606
   94ILE    HD2 1501   4.000   3.181   3.438
   94ILE    HD3 1502   3.870   3.284   3.468
   94ILE      C 1503   3.682   2.831   3.286
   94ILE      O 1504   3.757   2.822   3.190
   95VAL      N 1505   3.550   2.812   3.270
   95VAL      H 1506   3.493   2.836   3.350
   95VAL     CA 1507   3.478   2.798   3.140
   95VAL     HA 1508   3.555   2.812   3.064
   95VAL     CB 1509   3.423   2.657   3.122
   95VAL     HB 1510   3.336   2.650   3.188
   95VAL    CG1 1511   3.371   2.626   2.981
   95VAL   HG11 1512   3.290   2.692   2.952
   95VAL   HG12 1513   3.451   2.614   2.907
   95VAL   HG13 1514   3.323   2.528   2.977
   95VAL    CG2 1515   3.525   2.551   3.160
   95VAL   HG21 1516   3.492   2.455   3.122
   95VAL   HG22 1517   3.625   2.565   3.119
   95VAL   HG23 1518   3.544   2.550   3.268
   95VAL      C 1519   3.374   2.910   3.126
   95VAL      O 1520   3.310   2.949   3.224
   96ILE      N 1521   3.376   2.964   3.006
   96ILE      H 1522   3.408   2.905   2.930
   96ILE     CA 1523   3.280   3.064   2.965
   96ILE     HA 1524   3.220   3.087   3.054
   96ILE     CB 1525   3.361   3.189   2.918
   96ILE     HB 1526   3.442   3.156   2.853
   96ILE    CG1 1527   3.423   3.265   3.036
   96ILE   HG11 1528   3.343   3.286   3.107
   96ILE   HG12 1529   3.478   3.188   3.090
   96ILE    CG2 1530   3.265   3.286   2.856
   96ILE   HG21 1531   3.316   3.358   2.792
   96ILE   HG22 1532   3.196   3.238   2.787
   96ILE   HG23 1533   3.194   3.338   2.921
   96ILE     CD 1534   3.512   3.382   3.000
   96ILE    HD1 1535   3.592   3.347   2.935
   96ILE    HD2 1536   3.465   3.470   2.954
   96ILE    HD3 1537   3.570   3.426   3.081
   96ILE      C 1538   3.208   2.994   2.846
   96ILE      O 1539   3.274   2.954   2.753
   97ALA      N 1540   3.074   2.994   2.841
   97ALA      H 1541   3.021   3.031   2.918
   97ALA     CA 1542   2.988   2.922   2.747
   97ALA     HA 1543   3.035   2.895   2.652
   97ALA     CB 1544   2.933   2.787   2.816
   97ALA    HB1 1545   3.009   2.710   2.830
   97ALA    HB2 1546   2.904   2.806   2.919
   97ALA    HB3 1547   2.854   2.734   2.763
   97ALA      C 1548   2.872   3.013   2.710
   97ALA      O 1549   2.815   3.066   2.804
   98ARG      N 1550   2.837   3.020   2.583
   98ARG      H 1551   2.886   2.958   2.521
   98ARG     CA 1552   2.747   3.133   2.544
   98ARG     HA 1553   2.727   3.207   2.621
   98ARG     CB 1554   2.817   3.194   2.422
   98ARG    HB1 1555   2.908   3.238   2.463
   98ARG    HB2 1556   2.850   3.111   2.360
   98ARG     CG 1557   2.752   3.314   2.333
   98ARG    HG1 1558   2.658   3.282   2.289
   98ARG    HG2 1559   2.730   3.389   2.409
   98ARG     CD 1560   2.852   3.372   2.241
   98ARG    HD1 1561   2.839   3.476   2.210
   98ARG    HD2 1562   2.950   3.372   2.288
   98ARG     NE 1563   2.856   3.289   2.116
   98ARG     HE 1564   2.944   3.242   2.101
   98ARG     CZ 1565   2.766   3.284   2.019
   98ARG    NH1 1566   2.655   3.363   2.024
   98ARG   HH11 1567   2.641   3.436   2.092
   98ARG   HH12 1568   2.572   3.335   1.974
   98ARG    NH2 1569   2.792   3.204   1.917
   98ARG   HH21 1570   2.871   3.142   1.920
   98ARG   HH22 1571   2.741   3.202   1.830
   98ARG      C 1572   2.605   3.074   2.509
   98ARG      O 1573   2.592   2.971   2.443
   99THR      N 1574   2.503   3.158   2.534
   99THR      H 1575   2.519   3.250   2.572
   99THR     CA 1576   2.361   3.133   2.494
   99THR     HA 1577   2.341   3.035   2.451
   99THR     CB 1578   2.272   3.161   2.624
   99THR     HB 1579   2.179   3.108   2.606
   99THR    OG1 1580   2.241   3.293   2.651
   99THR    HG1 1581   2.154   3.305   2.616
   99THR    CG2 1582   2.326   3.091   2.753
   99THR   HG21 1583   2.250   3.111   2.828
   99THR   HG22 1584   2.326   2.982   2.751
   99THR   HG23 1585   2.426   3.123   2.783
   99THR      C 1586   2.335   3.224   2.370
   99THR      O 1587   2.430   3.255   2.293
  100HIS      N 1588   2.209   3.258   2.335
  100HIS      H 1589   2.129   3.232   2.391
  100HIS     CA 1590   2.179   3.362   2.241
  100HIS     HA 1591   2.237   3.341   2.151
  100HIS     CB 1592   2.040   3.332   2.183
  100HIS    HB1 1593   1.966   3.338   2.262
  100HIS    HB2 1594   2.014   3.404   2.105
  100HIS     CG 1595   2.029   3.197   2.112
  100HIS    ND1 1596   2.088   3.173   1.988
  100HIS    CD2 1597   1.978   3.075   2.158
  100HIS    HD2 1598   1.929   3.047   2.251
  100HIS    CE1 1599   2.062   3.044   1.956
  100HIS    HE1 1600   2.113   2.975   1.891
  100HIS    NE2 1601   1.988   2.986   2.053
  100HIS    HE2 1602   1.956   2.890   2.051
  100HIS      C 1603   2.190   3.508   2.292
  100HIS      O 1604   2.223   3.594   2.208
  101THR      N 1605   2.178   3.534   2.429
  101THR      H 1606   2.154   3.460   2.494
  101THR     CA 1607   2.173   3.670   2.485
  101THR     HA 1608   2.213   3.743   2.414
  101THR     CB 1609   2.030   3.710   2.529
  101THR     HB 1610   2.039   3.809   2.574
  101THR    OG1 1611   1.984   3.620   2.624
  101THR    HG1 1612   1.997   3.529   2.604
  101THR    CG2 1613   1.932   3.706   2.408
  101THR   HG21 1614   1.933   3.603   2.373
  101THR   HG22 1615   1.832   3.733   2.442
  101THR   HG23 1616   1.968   3.762   2.321
  101THR      C 1617   2.283   3.674   2.598
  101THR      O 1618   2.339   3.788   2.622
  102ALA      N 1619   2.322   3.562   2.661
  102ALA      H 1620   2.274   3.480   2.627
  102ALA     CA 1621   2.393   3.550   2.788
  102ALA     HA 1622   2.415   3.652   2.822
  102ALA     CB 1623   2.304   3.473   2.882
  102ALA    HB1 1624   2.210   3.453   2.830
  102ALA    HB2 1625   2.338   3.376   2.917
  102ALA    HB3 1626   2.276   3.525   2.974
  102ALA      C 1627   2.527   3.480   2.769
  102ALA      O 1628   2.535   3.395   2.677
  103LEU      N 1629   2.623   3.505   2.852
  103LEU      H 1630   2.598   3.571   2.925
  103LEU     CA 1631   2.732   3.415   2.881
  103LEU     HA 1632   2.758   3.340   2.807
  103LEU     CB 1633   2.853   3.507   2.911
  103LEU    HB1 1634   2.847   3.553   3.010
  103LEU    HB2 1635   2.940   3.441   2.919
  103LEU     CG 1636   2.891   3.604   2.805
  103LEU     HG 1637   2.809   3.676   2.803
  103LEU    CD1 1638   3.029   3.674   2.836
  103LEU   HD11 1639   3.018   3.724   2.932
  103LEU   HD12 1640   3.117   3.611   2.847
  103LEU   HD13 1641   3.050   3.758   2.769
  103LEU    CD2 1642   2.897   3.531   2.667
  103LEU   HD21 1643   2.804   3.527   2.609
  103LEU   HD22 1644   2.964   3.588   2.603
  103LEU   HD23 1645   2.938   3.430   2.670
  103LEU      C 1646   2.704   3.339   3.011
  103LEU      O 1647   2.674   3.406   3.109
  104ILE      N 1648   2.721   3.209   3.013
  104ILE      H 1649   2.750   3.162   2.929
  104ILE     CA 1650   2.729   3.128   3.142
  104ILE     HA 1651   2.675   3.176   3.223
  104ILE     CB 1652   2.666   2.986   3.122
  104ILE     HB 1653   2.736   2.928   3.061
  104ILE    CG1 1654   2.527   2.971   3.049
  104ILE   HG11 1655   2.541   2.984   2.942
  104ILE   HG12 1656   2.497   2.867   3.057
  104ILE    CG2 1657   2.662   2.907   3.253
  104ILE   HG21 1658   2.768   2.896   3.275
  104ILE   HG22 1659   2.594   2.949   3.328
  104ILE   HG23 1660   2.621   2.808   3.233
  104ILE     CD 1661   2.411   3.070   3.090
  104ILE    HD1 1662   2.388   3.061   3.196
  104ILE    HD2 1663   2.442   3.171   3.064
  104ILE    HD3 1664   2.320   3.049   3.033
  104ILE      C 1665   2.876   3.117   3.177
  104ILE      O 1666   2.952   3.072   3.094
  105PHE      N 1667   2.923   3.159   3.292
  105PHE      H 1668   2.852   3.193   3.355
  105PHE     CA 1669   3.062   3.151   3.345
  105PHE     HA 1670   3.140   3.131   3.271
  105PHE     CB 1671   3.101   3.282   3.424
  105PHE    HB1 1672   3.015   3.316   3.482
  105PHE    HB2 1673   3.186   3.273   3.492
  105PHE     CG 1674   3.138   3.404   3.331
  105PHE    CD1 1675   3.046   3.475   3.259
  105PHE    HD1 1676   2.939   3.464   3.273
  105PHE    CD2 1677   3.275   3.429   3.308
  105PHE    HD2 1678   3.347   3.367   3.359
  105PHE    CE1 1679   3.090   3.576   3.169
  105PHE    HE1 1680   3.017   3.642   3.124
  105PHE    CE2 1681   3.325   3.530   3.221
  105PHE    HE2 1682   3.430   3.553   3.205
  105PHE     CZ 1683   3.226   3.602   3.154
  105PHE     HZ 1684   3.250   3.689   3.093
  105PHE      C 1685   3.051   3.045   3.455
  105PHE      O 1686   2.954   3.044   3.530
  106LEU      N 1687   3.153   2.966   3.474
  106LEU      H 1688   3.226   2.979   3.406
  106LEU     CA 1689   3.179   2.868   3.578
  106LEU     HA 1690   3.142   2.921   3.666
  106LEU     CB 1691   3.098   2.744   3.547
  106LEU    HB1 1692   2.995   2.769   3.525
  106LEU    HB2 1693   3.129   2.705   3.450
  106LEU     CG 1694   3.106   2.630   3.650
  106LEU     HG 1695   3.210   2.607   3.676
  106LEU    CD1 1696   3.047   2.670   3.782
  106LEU   HD11 1697   2.943   2.699   3.769
  106LEU   HD12 1698   3.036   2.589   3.853
  106LEU   HD13 1699   3.096   2.753   3.834
  106LEU    CD2 1700   3.047   2.501   3.595
  106LEU   HD21 1701   3.091   2.472   3.500
  106LEU   HD22 1702   3.070   2.418   3.663
  106LEU   HD23 1703   2.940   2.515   3.577
  106LEU      C 1704   3.328   2.838   3.603
  106LEU      O 1705   3.410   2.838   3.516
  107MET      N 1706   3.350   2.802   3.728
  107MET      H 1707   3.268   2.806   3.788
  107MET     CA 1708   3.482   2.778   3.793
  107MET     HA 1709   3.555   2.764   3.713
  107MET     CB 1710   3.527   2.903   3.865
  107MET    HB1 1711   3.516   2.986   3.796
  107MET    HB2 1712   3.463   2.924   3.951
  107MET     CG 1713   3.670   2.897   3.920
  107MET    HG1 1714   3.680   2.801   3.970
  107MET    HG2 1715   3.742   2.898   3.838
  107MET     SD 1716   3.711   3.027   4.034
  107MET     CE 1717   3.743   3.172   3.931
  107MET    HE1 1718   3.797   3.141   3.842
  107MET    HE2 1719   3.648   3.216   3.903
  107MET    HE3 1720   3.793   3.251   3.987
  107MET      C 1721   3.474   2.655   3.888
  107MET      O 1722   3.374   2.635   3.958
  108GLY      N 1723   3.585   2.581   3.890
  108GLY      H 1724   3.662   2.616   3.835
  108GLY     CA 1725   3.615   2.462   3.975
  108GLY    HA1 1726   3.531   2.407   4.018
  108GLY    HA2 1727   3.653   2.384   3.909
  108GLY      C 1728   3.711   2.495   4.087
  108GLY      O 1729   3.799   2.581   4.062
  109LYS      N 1730   3.716   2.426   4.201
  109LYS      H 1731   3.653   2.349   4.220
  109LYS     CA 1732   3.833   2.432   4.295
  109LYS     HA 1733   3.860   2.536   4.313
  109LYS     CB 1734   3.793   2.364   4.426
  109LYS    HB1 1735   3.719   2.286   4.414
  109LYS    HB2 1736   3.874   2.323   4.487
  109LYS     CG 1737   3.711   2.465   4.525
  109LYS    HG1 1738   3.786   2.508   4.590
  109LYS    HG2 1739   3.657   2.546   4.476
  109LYS     CD 1740   3.626   2.382   4.625
  109LYS    HD1 1741   3.546   2.333   4.569
  109LYS    HD2 1742   3.686   2.305   4.673
  109LYS     CE 1743   3.541   2.463   4.725
  109LYS    HE1 1744   3.490   2.391   4.790
  109LYS    HE2 1745   3.601   2.522   4.794
  109LYS     NZ 1746   3.440   2.552   4.661
  109LYS    HZ1 1747   3.358   2.569   4.717
  109LYS    HZ2 1748   3.484   2.640   4.640
  109LYS    HZ3 1749   3.408   2.500   4.580
  109LYS      C 1750   3.952   2.347   4.234
  109LYS      O 1751   3.925   2.262   4.141
  110PRO      N 1752   4.079   2.365   4.283
  110PRO     CA 1753   4.200   2.292   4.243
  110PRO     HA 1754   4.224   2.344   4.150
  110PRO     CB 1755   4.304   2.317   4.347
  110PRO    HB1 1756   4.290   2.242   4.424
  110PRO    HB2 1757   4.412   2.318   4.328
  110PRO     CG 1758   4.271   2.446   4.412
  110PRO    HG1 1759   4.295   2.449   4.518
  110PRO    HG2 1760   4.320   2.530   4.364
  110PRO     CD 1761   4.118   2.459   4.387
  110PRO    HD1 1762   4.078   2.442   4.487
  110PRO    HD2 1763   4.105   2.561   4.350
  110PRO      C 1764   4.188   2.140   4.219
  110PRO      O 1765   4.251   2.085   4.132
  111THR      N 1766   4.100   2.070   4.304
  111THR      H 1767   4.039   2.125   4.363
  111THR     CA 1768   4.068   1.925   4.315
  111THR     HA 1769   4.165   1.878   4.308
  111THR     CB 1770   4.001   1.913   4.456
  111THR     HB 1771   3.961   1.814   4.475
  111THR    OG1 1772   3.885   1.991   4.467
  111THR    HG1 1773   3.811   1.932   4.463
  111THR    CG2 1774   4.092   1.930   4.582
  111THR   HG21 1775   4.048   1.895   4.675
  111THR   HG22 1776   4.183   1.870   4.579
  111THR   HG23 1777   4.113   2.035   4.605
  111THR      C 1778   3.972   1.877   4.202
  111THR      O 1779   3.945   1.757   4.191
  112THR      N 1780   3.916   1.968   4.121
  112THR      H 1781   3.932   2.067   4.134
  112THR     CA 1782   3.830   1.939   4.010
  112THR     HA 1783   3.765   1.856   4.037
  112THR     CB 1784   3.732   2.052   3.972
  112THR     HB 1785   3.664   2.015   3.895
  112THR    OG1 1786   3.788   2.161   3.918
  112THR    HG1 1787   3.862   2.190   3.969
  112THR    CG2 1788   3.640   2.071   4.092
  112THR   HG21 1789   3.689   2.096   4.186
  112THR   HG22 1790   3.573   2.156   4.078
  112THR   HG23 1791   3.587   1.978   4.112
  112THR      C 1792   3.919   1.899   3.890
  112THR      O 1793   4.039   1.937   3.877
  113SER      N 1794   3.861   1.826   3.799
  113SER      H 1795   3.765   1.794   3.800
  113SER     CA 1796   3.916   1.773   3.678
  113SER     HA 1797   4.025   1.769   3.670
  113SER     CB 1798   3.860   1.625   3.651
  113SER    HB1 1799   3.883   1.560   3.736
  113SER    HB2 1800   3.753   1.622   3.636
  113SER     OG 1801   3.914   1.569   3.531
  113SER     HG 1802   4.004   1.562   3.558
  113SER      C 1803   3.862   1.858   3.562
  113SER      O 1804   3.740   1.876   3.555
  114ARG      N 1805   3.948   1.914   3.480
  114ARG      H 1806   4.045   1.892   3.496
  114ARG     CA 1807   3.927   2.012   3.373
  114ARG     HA 1808   3.920   2.100   3.438
  114ARG     CB 1809   4.054   2.026   3.285
  114ARG    HB1 1810   4.142   2.033   3.349
  114ARG    HB2 1811   4.063   1.926   3.243
  114ARG     CG 1812   4.050   2.142   3.178
  114ARG    HG1 1813   3.956   2.135   3.124
  114ARG    HG2 1814   4.051   2.239   3.228
  114ARG     CD 1815   4.155   2.115   3.064
  114ARG    HD1 1816   4.254   2.153   3.092
  114ARG    HD2 1817   4.152   2.009   3.038
  114ARG     NE 1818   4.115   2.174   2.938
  114ARG     HE 1819   4.033   2.232   2.941
  114ARG     CZ 1820   4.179   2.164   2.824
  114ARG    NH1 1821   4.300   2.110   2.816
  114ARG   HH11 1822   4.362   2.078   2.890
  114ARG   HH12 1823   4.348   2.114   2.727
  114ARG    NH2 1824   4.113   2.196   2.712
  114ARG   HH21 1825   4.024   2.244   2.719
  114ARG   HH22 1826   4.152   2.195   2.619
  114ARG      C 1827   3.800   2.007   3.288
  114ARG      O 1828   3.735   2.108   3.252
  115ARG      N 1829   3.762   1.882   3.246
  115ARG      H 1830   3.817   1.802   3.275
  115ARG     CA 1831   3.651   1.863   3.146
  115ARG     HA 1832   3.643   1.942   3.072
  115ARG     CB 1833   3.690   1.739   3.068
  115ARG    HB1 1834   3.730   1.665   3.137
  115ARG    HB2 1835   3.605   1.685   3.026
  115ARG     CG 1836   3.790   1.753   2.947
  115ARG    HG1 1837   3.793   1.650   2.914
  115ARG    HG2 1838   3.759   1.816   2.863
  115ARG     CD 1839   3.935   1.793   2.981
  115ARG    HD1 1840   3.946   1.889   3.033
  115ARG    HD2 1841   3.966   1.724   3.059
  115ARG     NE 1842   4.018   1.774   2.868
  115ARG     HE 1843   4.090   1.704   2.876
  115ARG     CZ 1844   4.013   1.840   2.751
  115ARG    NH1 1845   3.941   1.953   2.742
  115ARG   HH11 1846   3.885   2.007   2.806
  115ARG   HH12 1847   3.915   1.994   2.653
  115ARG    NH2 1848   4.081   1.790   2.647
  115ARG   HH21 1849   4.130   1.702   2.641
  115ARG   HH22 1850   4.081   1.840   2.560
  115ARG      C 1851   3.517   1.835   3.214
  115ARG      O 1852   3.409   1.832   3.159
  116ASP      N 1853   3.522   1.819   3.349
  116ASP      H 1854   3.612   1.800   3.391
  116ASP     CA 1855   3.400   1.788   3.431
  116ASP     HA 1856   3.343   1.713   3.376
  116ASP     CB 1857   3.434   1.735   3.567
  116ASP    HB1 1858   3.496   1.646   3.557
  116ASP    HB2 1859   3.502   1.806   3.614
  116ASP     CG 1860   3.319   1.696   3.668
  116ASP    OD1 1861   3.223   1.625   3.624
  116ASP    OD2 1862   3.343   1.724   3.789
  116ASP      C 1863   3.324   1.919   3.437
  116ASP      O 1864   3.203   1.929   3.420
  117VAL      N 1865   3.398   2.026   3.461
  117VAL      H 1866   3.497   2.012   3.473
  117VAL     CA 1867   3.364   2.164   3.466
  117VAL     HA 1868   3.279   2.169   3.534
  117VAL     CB 1869   3.482   2.255   3.510
  117VAL     HB 1870   3.535   2.270   3.416
  117VAL    CG1 1871   3.427   2.389   3.564
  117VAL   HG11 1872   3.496   2.453   3.619
  117VAL   HG12 1873   3.385   2.447   3.482
  117VAL   HG13 1874   3.340   2.366   3.625
  117VAL    CG2 1875   3.574   2.193   3.621
  117VAL   HG21 1876   3.653   2.129   3.580
  117VAL   HG22 1877   3.634   2.272   3.666
  117VAL   HG23 1878   3.509   2.138   3.690
  117VAL      C 1879   3.311   2.207   3.322
  117VAL      O 1880   3.209   2.275   3.315
  118TYR      N 1881   3.381   2.169   3.211
  118TYR      H 1882   3.473   2.129   3.218
  118TYR     CA 1883   3.332   2.200   3.078
  118TYR     HA 1884   3.305   2.305   3.079
  118TYR     CB 1885   3.454   2.160   2.984
  118TYR    HB1 1886   3.547   2.203   3.019
  118TYR    HB2 1887   3.469   2.052   2.980
  118TYR     CG 1888   3.451   2.198   2.837
  118TYR    CD1 1889   3.416   2.101   2.741
  118TYR    HD1 1890   3.404   1.996   2.766
  118TYR    CD2 1891   3.463   2.333   2.801
  118TYR    HD2 1892   3.501   2.413   2.863
  118TYR    CE1 1893   3.404   2.136   2.606
  118TYR    HE1 1894   3.392   2.064   2.527
  118TYR    CE2 1895   3.439   2.365   2.669
  118TYR    HE2 1896   3.469   2.464   2.639
  118TYR     CZ 1897   3.419   2.270   2.572
  118TYR     OH 1898   3.423   2.315   2.447
  118TYR     HH 1899   3.400   2.245   2.389
  118TYR      C 1900   3.203   2.124   3.037
  118TYR      O 1901   3.121   2.186   2.967
  119ARG      N 1902   3.187   2.000   3.087
  119ARG      H 1903   3.247   1.961   3.158
  119ARG     CA 1904   3.057   1.922   3.070
  119ARG     HA 1905   3.031   1.924   2.964
  119ARG     CB 1906   3.081   1.780   3.123
  119ARG    HB1 1907   3.166   1.741   3.065
  119ARG    HB2 1908   3.112   1.794   3.226
  119ARG     CG 1909   2.956   1.690   3.118
  119ARG    HG1 1910   2.880   1.720   3.189
  119ARG    HG2 1911   2.915   1.701   3.017
  119ARG     CD 1912   3.006   1.548   3.151
  119ARG    HD1 1913   2.922   1.479   3.152
  119ARG    HD2 1914   3.076   1.526   3.070
  119ARG     NE 1915   3.088   1.548   3.272
  119ARG     HE 1916   3.045   1.596   3.351
  119ARG     CZ 1917   3.202   1.477   3.297
  119ARG    NH1 1918   3.265   1.411   3.198
  119ARG   HH11 1919   3.225   1.399   3.106
  119ARG   HH12 1920   3.339   1.345   3.216
  119ARG    NH2 1921   3.264   1.488   3.407
  119ARG   HH21 1922   3.221   1.527   3.489
  119ARG   HH22 1923   3.354   1.445   3.422
  119ARG      C 1924   2.942   1.991   3.141
  119ARG      O 1925   2.829   1.985   3.088
  120THR      N 1926   2.966   2.061   3.253
  120THR      H 1927   3.060   2.080   3.284
  120THR     CA 1928   2.857   2.125   3.335
  120THR     HA 1929   2.764   2.072   3.315
  120THR     CB 1930   2.905   2.135   3.480
  120THR     HB 1931   2.999   2.189   3.473
  120THR    OG1 1932   2.929   2.001   3.516
  120THR    HG1 1933   3.002   1.964   3.468
  120THR    CG2 1934   2.809   2.199   3.579
  120THR   HG21 1935   2.778   2.303   3.567
  120THR   HG22 1936   2.714   2.145   3.582
  120THR   HG23 1937   2.858   2.199   3.676
  120THR      C 1938   2.837   2.271   3.283
  120THR      O 1939   2.724   2.324   3.274
  121CYS      N 1940   2.941   2.344   3.230
  121CYS      H 1941   3.035   2.311   3.214
  121CYS     CA 1942   2.923   2.477   3.169
  121CYS     HA 1943   2.849   2.533   3.227
  121CYS     CB 1944   3.050   2.558   3.160
  121CYS    HB1 1945   3.119   2.539   3.242
  121CYS    HB2 1946   3.104   2.520   3.073
  121CYS     SG 1947   3.024   2.739   3.164
  121CYS     HG 1948   3.026   2.753   3.297
  121CYS      C 1949   2.855   2.461   3.030
  121CYS      O 1950   2.771   2.538   2.988
  122ARG      N 1951   2.881   2.352   2.963
  122ARG      H 1952   2.960   2.297   2.995
  122ARG     CA 1953   2.817   2.324   2.835
  122ARG     HA 1954   2.823   2.415   2.776
  122ARG     CB 1955   2.876   2.207   2.753
  122ARG    HB1 1956   2.982   2.216   2.728
  122ARG    HB2 1957   2.862   2.113   2.806
  122ARG     CG 1958   2.824   2.200   2.606
  122ARG    HG1 1959   2.718   2.175   2.620
  122ARG    HG2 1960   2.826   2.300   2.564
  122ARG     CD 1961   2.906   2.102   2.518
  122ARG    HD1 1962   3.009   2.084   2.552
  122ARG    HD2 1963   2.867   2.001   2.508
  122ARG     NE 1964   2.914   2.149   2.377
  122ARG     HE 1965   3.000   2.197   2.356
  122ARG     CZ 1966   2.813   2.147   2.293
  122ARG    NH1 1967   2.698   2.089   2.317
  122ARG   HH11 1968   2.669   2.061   2.409
  122ARG   HH12 1969   2.623   2.082   2.249
  122ARG    NH2 1970   2.830   2.209   2.176
  122ARG   HH21 1971   2.916   2.258   2.158
  122ARG   HH22 1972   2.764   2.198   2.099
  122ARG      C 1973   2.666   2.295   2.854
  122ARG      O 1974   2.585   2.338   2.775
  123ASP      N 1975   2.626   2.221   2.957
  123ASP      H 1976   2.707   2.177   3.000
  123ASP     CA 1977   2.494   2.172   2.981
  123ASP     HA 1978   2.463   2.118   2.892
  123ASP     CB 1979   2.506   2.066   3.098
  123ASP    HB1 1980   2.569   1.985   3.060
  123ASP    HB2 1981   2.550   2.109   3.188
  123ASP     CG 1982   2.372   1.993   3.117
  123ASP    OD1 1983   2.291   2.047   3.192
  123ASP    OD2 1984   2.350   1.887   3.059
  123ASP      C 1985   2.405   2.294   3.025
  123ASP      O 1986   2.305   2.321   2.957
  124HIS      N 1987   2.449   2.376   3.118
  124HIS      H 1988   2.511   2.333   3.185
  124HIS     CA 1989   2.382   2.494   3.173
  124HIS     HA 1990   2.278   2.476   3.197
  124HIS     CB 1991   2.453   2.542   3.300
  124HIS    HB1 1992   2.561   2.532   3.293
  124HIS    HB2 1993   2.454   2.646   3.333
  124HIS     CG 1994   2.412   2.454   3.417
  124HIS    ND1 1995   2.509   2.381   3.485
  124HIS    CD2 1996   2.287   2.435   3.476
  124HIS    HD2 1997   2.192   2.483   3.462
  124HIS    CE1 1998   2.440   2.317   3.577
  124HIS    HE1 1999   2.486   2.253   3.652
  124HIS    NE2 2000   2.310   2.343   3.575
  124HIS    HE2 2001   2.253   2.317   3.654
  124HIS      C 2002   2.375   2.606   3.072
  124HIS      O 2003   2.269   2.674   3.063
  125ALA      N 2004   2.459   2.606   2.969
  125ALA      H 2005   2.538   2.543   2.971
  125ALA     CA 2006   2.445   2.700   2.852
  125ALA     HA 2007   2.414   2.802   2.875
  125ALA     CB 2008   2.580   2.735   2.789
  125ALA    HB1 2009   2.560   2.790   2.697
  125ALA    HB2 2010   2.655   2.792   2.843
  125ALA    HB3 2011   2.632   2.645   2.756
  125ALA      C 2012   2.349   2.646   2.748
  125ALA      O 2013   2.278   2.724   2.690
  126THR      N 2014   2.347   2.514   2.732
  126THR      H 2015   2.427   2.462   2.766
  126THR     CA 2016   2.261   2.449   2.626
  126THR     HA 2017   2.268   2.513   2.538
  126THR     CB 2018   2.316   2.306   2.594
  126THR     HB 2019   2.316   2.256   2.691
  126THR    OG1 2020   2.444   2.317   2.537
  126THR    HG1 2021   2.504   2.338   2.607
  126THR    CG2 2022   2.240   2.220   2.496
  126THR   HG21 2023   2.132   2.235   2.499
  126THR   HG22 2024   2.277   2.235   2.394
  126THR   HG23 2025   2.265   2.116   2.519
  126THR      C 2026   2.114   2.455   2.675
  126THR      O 2027   2.025   2.471   2.590
  127ARG      N 2028   2.089   2.447   2.804
  127ARG      H 2029   2.170   2.419   2.857
  127ARG     CA 2030   1.957   2.436   2.869
  127ARG     HA 2031   1.902   2.357   2.818
  127ARG     CB 2032   1.981   2.429   3.021
  127ARG    HB1 2033   2.049   2.346   3.040
  127ARG    HB2 2034   2.031   2.520   3.051
  127ARG     CG 2035   1.864   2.414   3.112
  127ARG    HG1 2036   1.812   2.509   3.116
  127ARG    HG2 2037   1.802   2.329   3.082
  127ARG     CD 2038   1.921   2.393   3.255
  127ARG    HD1 2039   1.945   2.486   3.307
  127ARG    HD2 2040   1.831   2.366   3.311
  127ARG     NE 2041   2.012   2.279   3.278
  127ARG     HE 2042   2.028   2.219   3.199
  127ARG     CZ 2043   2.039   2.219   3.393
  127ARG    NH1 2044   1.976   2.254   3.502
  127ARG   HH11 2045   1.893   2.311   3.505
  127ARG   HH12 2046   2.016   2.224   3.590
  127ARG    NH2 2047   2.135   2.128   3.404
  127ARG   HH21 2048   2.199   2.098   3.331
  127ARG   HH22 2049   2.158   2.074   3.487
  127ARG      C 2050   1.870   2.567   2.845
  127ARG      O 2051   1.746   2.561   2.840
  128VAL      N 2052   1.947   2.678   2.823
  128VAL      H 2053   2.044   2.656   2.838
  128VAL     CA 2054   1.898   2.811   2.803
  128VAL     HA 2055   1.801   2.821   2.852
  128VAL     CB 2056   2.005   2.906   2.865
  128VAL     HB 2057   2.104   2.885   2.826
  128VAL    CG1 2058   1.968   3.052   2.834
  128VAL   HG11 2059   1.979   3.089   2.731
  128VAL   HG12 2060   1.867   3.081   2.863
  128VAL   HG13 2061   2.016   3.118   2.906
  128VAL    CG2 2062   2.009   2.885   3.014
  128VAL   HG21 2063   1.914   2.899   3.065
  128VAL   HG22 2064   2.052   2.793   3.055
  128VAL   HG23 2065   2.073   2.963   3.055
  128VAL      C 2066   1.880   2.836   2.652
  128VAL      O 2067   1.764   2.875   2.613
  129ARG      N 2068   1.970   2.784   2.565
  129ARG      H 2069   2.061   2.756   2.599
  129ARG     CA 2070   1.946   2.773   2.418
  129ARG     HA 2071   1.917   2.870   2.377
  129ARG     CB 2072   2.074   2.712   2.359
  129ARG    HB1 2073   2.093   2.615   2.406
  129ARG    HB2 2074   2.044   2.686   2.258
  129ARG     CG 2075   2.195   2.810   2.361
  129ARG    HG1 2076   2.158   2.905   2.322
  129ARG    HG2 2077   2.215   2.830   2.466
  129ARG     CD 2078   2.324   2.769   2.275
  129ARG    HD1 2079   2.378   2.701   2.340
  129ARG    HD2 2080   2.303   2.712   2.184
  129ARG     NE 2081   2.408   2.881   2.222
  129ARG     HE 2082   2.453   2.927   2.300
  129ARG     CZ 2083   2.413   2.941   2.102
  129ARG    NH1 2084   2.355   2.879   1.996
  129ARG   HH11 2085   2.330   2.781   1.990
  129ARG   HH12 2086   2.356   2.924   1.906
  129ARG    NH2 2087   2.470   3.059   2.088
  129ARG   HH21 2088   2.494   3.111   2.171
  129ARG   HH22 2089   2.474   3.111   2.002
  129ARG      C 2090   1.823   2.684   2.387
  129ARG      O 2091   1.760   2.700   2.282
  130ALA      N 2092   1.791   2.584   2.466
  130ALA      H 2093   1.859   2.548   2.531
  130ALA     CA 2094   1.672   2.500   2.458
  130ALA     HA 2095   1.665   2.464   2.355
  130ALA     CB 2096   1.698   2.375   2.549
  130ALA    HB1 2097   1.606   2.317   2.551
  130ALA    HB2 2098   1.778   2.308   2.518
  130ALA    HB3 2099   1.721   2.411   2.649
  130ALA      C 2100   1.541   2.573   2.493
  130ALA      O 2101   1.433   2.538   2.443
  131THR      N 2102   1.537   2.659   2.592
  131THR      H 2103   1.629   2.685   2.626
  131THR     CA 2104   1.435   2.758   2.628
  131THR     HA 2105   1.335   2.714   2.625
  131THR     CB 2106   1.462   2.830   2.766
  131THR     HB 2107   1.554   2.888   2.768
  131THR    OG1 2108   1.477   2.720   2.864
  131THR    HG1 2109   1.548   2.660   2.848
  131THR    CG2 2110   1.351   2.932   2.816
  131THR   HG21 2111   1.249   2.893   2.806
  131THR   HG22 2112   1.361   2.952   2.923
  131THR   HG23 2113   1.351   3.029   2.767
  131THR      C 2114   1.425   2.865   2.515
  131THR      O 2115   1.319   2.887   2.467
  132GLY      N 2116   1.543   2.910   2.466
  132GLY      H 2117   1.629   2.897   2.517
  132GLY     CA 2118   1.560   2.995   2.347
  132GLY    HA1 2119   1.637   2.953   2.282
  132GLY    HA2 2120   1.472   2.990   2.284
  132GLY      C 2121   1.607   3.136   2.383
  132GLY      O 2122   1.544   3.238   2.342
  133ASN      N 2123   1.709   3.160   2.470
  133ASN      H 2124   1.764   3.081   2.502
  133ASN     CA 2125   1.779   3.286   2.487
  133ASN     HA 2126   1.779   3.348   2.397
  133ASN     CB 2127   1.706   3.377   2.592
  133ASN    HB1 2128   1.749   3.475   2.611
  133ASN    HB2 2129   1.604   3.393   2.557
  133ASN     CG 2130   1.704   3.312   2.737
  133ASN    OD1 2131   1.604   3.243   2.765
  133ASN    ND2 2132   1.792   3.353   2.829
  133ASN   HD21 2133   1.877   3.400   2.799
  133ASN   HD22 2134   1.782   3.329   2.926
  133ASN      C 2135   1.924   3.268   2.520
  133ASN     O1 2136   1.980   3.159   2.483
  133ASN     O2 2137   1.983   3.358   2.576
  134UNK    O00 2138   1.195   3.702   3.278
  134UNK    C01 2139   1.269   3.648   3.200
  134UNK    C02 2140   1.307   3.702   3.072
  134UNK    C03 2141   1.334   3.514   3.239
  134UNK    C04 2142   1.420   3.652   3.007
  134UNK    C05 2143   1.233   3.820   3.014
  134UNK    C06 2144   1.482   3.509   3.192
  134UNK    O07 2145   1.489   3.547   3.051
  134UNK    C08 2146   1.464   3.719   2.891
  134UNK    C09 2147   1.276   3.868   2.887
  134UNK    C0A 2148   1.393   3.822   2.824
  134UNK    C0B 2149   1.581   3.660   2.820
  134UNK    O0C 2150   1.432   3.880   2.707
  134UNK    C0D 2151   1.637   3.744   2.724
  134UNK    C0E 2152   1.573   3.881   2.682
  134UNK    C0F 2153   1.642   4.000   2.742
  134UNK    C0G 2154   1.565   3.885   2.527
  134UNK    C0H 2155   1.552   3.372   3.199
  134UNK    C0I 2156   1.652   3.342   3.295
  134UNK    C0J 2157   1.725   3.218   3.282
  134UNK    C0K 2158   1.696   3.122   3.179
  134UNK    C0M 2159   1.595   3.153   3.085
  134UNK    C0N 2160   1.522   3.271   3.103
  134UNK    O0O 2161   1.132   3.892   3.082
  134UNK    C0P 2162   1.005   3.864   3.024
  134UNK    H0Q 2163   1.274   3.441   3.185
  134UNK    H0R 2164   1.316   3.503   3.346
  134UNK    H0S 2165   1.533   3.578   3.259
  134UNK    H0T 2166   1.219   3.950   2.844
  134UNK    H0U 2167   1.644   3.570   2.844
  134UNK    H0V 2168   1.729   3.708   2.681
  134UNK    H0W 2169   1.601   4.094   2.705
  134UNK    H0X 2170   1.741   4.015   2.700
  134UNK    H0Y 2171   1.649   3.993   2.850
  134UNK    H0Z 2172   1.663   3.882   2.480
  134UNK    H10 2173   1.520   3.973   2.482
  134UNK    H11 2174   1.507   3.799   2.492
  134UNK    H12 2175   1.661   3.414   3.376
  134UNK    H13 2176   1.793   3.189   3.360
  134UNK    H14 2177   1.748   3.030   3.159
  134UNK    H15 2178   1.562   3.085   3.007
  134UNK    H16 2179   1.438   3.289   3.038
  134UNK    H17 2180   0.940   3.928   3.082
  134UNK    H18 2181   0.977   3.762   3.049
  134UNK    H19 2182   1.004   3.888   2.918
  135SOL     OW 2183   0.954   4.036   2.370
  135SOL    HW1 2184   0.941   3.956   2.318
  135SOL    HW2 2185   0.935   4.010   2.460
  135SOL     MW 2186   0.950   4.023   2.374
  136SOL     OW 2187   4.289   5.220   1.656
  136SOL    HW1 2188   4.368   5.254   1.613
  136SOL    HW2 2189   4.217   5.249   1.599
  136SOL     MW 2190   4.290   5.228   1.643
  137SOL     OW 2191   4.946   2.187   2.172
  137SOL    HW1 2192   5.029   2.183   2.220
  137SOL    HW2 2193   4.910   2.273   2.193
  137SOL     MW 2194   4.952   2.198   2.181
  138SOL     OW 2195   5.168   6.235   1.751
  138SOL    HW1 2196   5.148   6.212   1.841
  138SOL    HW2 2197   5.263   6.247   1.749
  138SOL     MW 2198   5.177   6.234   1.762
  139SOL     OW 2199   3.488   5.733   5.641
  139SOL    HW1 2200   3.495   5.802   5.706
  139SOL    HW2 2201   3.573   5.690   5.642
  139SOL     MW 2202   3.500   5.736   5.650
  140SOL     OW 2203   1.096   2.569   5.112
  140SOL    HW1 2204   1.044   2.528   5.043
  140SOL    HW2 2205   1.185   2.537   5.098
  140SOL     MW 2206   1.101   2.559   5.102
  141SOL     OW 2207   5.861   0.160   1.226
  141SOL    HW1 2208   5.951   0.183   1.246
  141SOL    HW2 2209   5.848   0.190   1.136
  141SOL     MW 2210   5.871   0.167   1.217
  142SOL     OW 2211   2.090   2.320   1.760
  142SOL    HW1 2212   2.036   2.390   1.796
  142SOL    HW2 2213   2.071   2.321   1.666
  142SOL     MW 2214   2.081   2.329   1.752
  143SOL     OW 2215   2.122   6.253   0.592
  143SOL    HW1 2216   2.099   6.346   0.598
  143SOL    HW2 2217   2.165   6.245   0.506
  143SOL     MW 2218   2.125   6.264   0.581
  144SOL     OW 2219   3.405   2.278   1.006
  144SOL    HW1 2220   3.423   2.224   1.083
  144SOL    HW2 2221   3.460   2.355   1.018
  144SOL     MW 2222   3.414   2.281   1.017
  145SOL     OW 2223   1.980   4.150   1.891
  145SOL    HW1 2224   1.964   4.071   1.943
  145SOL    HW2 2225   2.048   4.197   1.940
  145SOL     MW 2226   1.987   4.146   1.904
  146SOL     OW 2227   5.649   2.503   4.273
  146SOL    HW1 2228   5.600   2.563   4.217
  146SOL    HW2 2229   5.741   2.526   4.258
  146SOL     MW 2230   5.655   2.514   4.264
  147SOL     OW 2231   2.489   3.319   5.056
  147SOL    HW1 2232   2.409   3.346   5.013
  147SOL    HW2 2233   2.510   3.391   5.116
  147SOL     MW 2234   2.482   3.332   5.058
  148SOL     OW 2235   3.348   4.627   4.360
  148SOL    HW1 2236   3.283   4.626   4.430
  148SOL    HW2 2237   3.400   4.706   4.377
  148SOL     MW 2238   3.346   4.637   4.371
  149SOL     OW 2239   2.975   4.925   1.524
  149SOL    HW1 2240   2.884   4.923   1.495
  149SOL    HW2 2241   3.011   5.005   1.486
  149SOL     MW 2242   2.968   4.935   1.515
  150SOL     OW 2243   3.201   4.954   0.239
  150SOL    HW1 2244   3.198   4.932   0.145
  150SOL    HW2 2245   3.219   5.048   0.240
  150SOL     MW 2246   3.203   4.963   0.227
  151SOL     OW 2247   2.840   4.808   5.711
  151SOL    HW1 2248   2.756   4.853   5.726
  151SOL    HW2 2249   2.824   4.753   5.634
  151SOL     MW 2250   2.827   4.807   5.703
  152SOL     OW 2251   2.973   4.960   4.172
  152SOL    HW1 2252   3.011   4.917   4.095
  152SOL    HW2 2253   3.020   4.921   4.246
  152SOL     MW 2254   2.984   4.949   4.172
  153SOL     OW 2255   0.933   4.097   0.203
  153SOL    HW1 2256   0.977   4.076   0.121
  153SOL    HW2 2257   0.842   4.109   0.179
  153SOL     MW 2258   0.927   4.096   0.189
  154SOL     OW 2259   5.132   1.037   0.028
  154SOL    HW1 2260   5.112   0.962   0.084
  154SOL    HW2 2261   5.085   1.110   0.067
  154SOL     MW 2262   5.123   1.037   0.040
  155SOL     OW 2263   0.536   2.490   4.713
  155SOL    HW1 2264   0.494   2.448   4.638
  155SOL    HW2 2265   0.621   2.447   4.720
  155SOL     MW 2266   0.541   2.479   4.704
  156SOL     OW 2267   1.177   1.165   5.621
  156SOL    HW1 2268   1.156   1.224   5.549
  156SOL    HW2 2269   1.202   1.222   5.693
  156SOL     MW 2270   1.177   1.180   5.621
  157SOL     OW 2271   4.210   4.673   5.132
  157SOL    HW1 2272   4.127   4.629   5.145
  157SOL    HW2 2273   4.236   4.649   5.043
  157SOL     MW 2274   4.203   4.665   5.123
  158SOL     OW 2275   0.431   2.050   4.548
  158SOL    HW1 2276   0.379   2.061   4.468
  158SOL    HW2 2277   0.398   1.970   4.587
  158SOL     MW 2278   0.420   2.041   4.542
  159SOL     OW 2279   4.633   2.318   1.788
  159SOL    HW1 2280   4.544   2.333   1.756
  159SOL    HW2 2281   4.626   2.240   1.842
  159SOL     MW 2282   4.620   2.310   1.791
  160SOL     OW 2283   5.745   6.149   0.436
  160SOL    HW1 2284   5.792   6.074   0.472
  160SOL    HW2 2285   5.779   6.158   0.347
  160SOL     MW 2286   5.756   6.140   0.429
  161SOL     OW 2287   4.299   2.097   2.115
  161SOL    HW1 2288   4.259   2.010   2.112
  161SOL    HW2 2289   4.240   2.149   2.168
  161SOL     MW 2290   4.287   2.092   2.121
  162SOL     OW 2291   4.497   5.993   4.354
  162SOL    HW1 2292   4.526   5.902   4.362
  162SOL    HW2 2293   4.408   5.987   4.320
  162SOL     MW 2294   4.489   5.981   4.351
  163SOL     OW 2295   5.634   1.196   5.642
  163SOL    HW1 2296   5.588   1.271   5.604
  163SOL    HW2 2297   5.726   1.223   5.645
  163SOL     MW 2298   5.640   1.209   5.638
  164SOL     OW 2299   5.966   2.064   4.065
  164SOL    HW1 2300   5.923   2.141   4.027
  164SOL    HW2 2301   5.998   2.016   3.989
  164SOL     MW 2302   5.965   2.068   4.050
  165SOL     OW 2303   4.193   6.078   4.563
  165SOL    HW1 2304   4.236   6.023   4.498
  165SOL    HW2 2305   4.253   6.151   4.577
  165SOL     MW 2306   4.206   6.080   4.557
  166SOL     OW 2307   2.138   2.074   5.852
  166SOL    HW1 2308   2.195   2.125   5.909
  166SOL    HW2 2309   2.057   2.062   5.902
  166SOL     MW 2310   2.135   2.079   5.866
  167SOL     OW 2311   3.852   3.407   1.267
  167SOL    HW1 2312   3.793   3.450   1.328
  167SOL    HW2 2313   3.884   3.478   1.211
  167SOL     MW 2314   3.849   3.422   1.267
  168SOL     OW 2315   1.250   0.846   5.903
  168SOL    HW1 2316   1.276   0.898   5.979
  168SOL    HW2 2317   1.188   0.782   5.937
  168SOL     MW 2318   1.245   0.845   5.917
  169SOL     OW 2319   5.199   1.787   1.312
  169SOL    HW1 2320   5.293   1.779   1.298
  169SOL    HW2 2321   5.162   1.710   1.268
  169SOL     MW 2322   5.206   1.776   1.304
  170SOL     OW 2323   0.442   4.230   5.713
  170SOL    HW1 2324   0.364   4.286   5.707
  170SOL    HW2 2325   0.486   4.242   5.629
  170SOL     MW 2326   0.438   4.239   5.701
  171SOL     OW 2327   1.817   1.828   5.198
  171SOL    HW1 2328   1.912   1.820   5.186
  171SOL    HW2 2329   1.787   1.739   5.215
  171SOL     MW 2330   1.825   1.816   5.198
  172SOL     OW 2331   6.103   3.863   6.135
  172SOL    HW1 2332   6.025   3.881   6.083
  172SOL    HW2 2333   6.076   3.794   6.196
  172SOL     MW 2334   6.090   3.857   6.136
  173SOL     OW 2335   1.168   2.762   2.215
  173SOL    HW1 2336   1.244   2.795   2.167
  173SOL    HW2 2337   1.093   2.785   2.160
  173SOL     MW 2338   1.168   2.769   2.202
  174SOL     OW 2339   0.748   4.201   3.987
  174SOL    HW1 2340   0.723   4.257   4.060
  174SOL    HW2 2341   0.692   4.123   3.996
  174SOL     MW 2342   0.737   4.198   3.997
  175SOL     OW 2343   5.753   2.827   3.428
  175SOL    HW1 2344   5.831   2.857   3.381
  175SOL    HW2 2345   5.771   2.735   3.447
  175SOL     MW 2346   5.766   2.819   3.424
  176SOL     OW 2347   4.061   5.369   0.648
  176SOL    HW1 2348   3.976   5.331   0.670
  176SOL    HW2 2349   4.058   5.457   0.685
  176SOL     MW 2350   4.050   5.375   0.656
  177SOL     OW 2351   0.395   6.128   3.440
  177SOL    HW1 2352   0.349   6.169   3.367
  177SOL    HW2 2353   0.350   6.159   3.518
  177SOL     MW 2354   0.384   6.137   3.441
  178SOL     OW 2355   2.609   5.027   0.105
  178SOL    HW1 2356   2.548   5.061   0.040
  178SOL    HW2 2357   2.589   5.075   0.186
  178SOL     MW 2358   2.599   5.037   0.107
  179SOL     OW 2359   3.898   0.028   3.936
  179SOL    HW1 2360   3.860   0.114   3.949
  179SOL    HW2 2361   3.828  -0.033   3.960
  179SOL     MW 2362   3.884   0.031   3.941
  180SOL     OW 2363   0.409   0.326   4.572
  180SOL    HW1 2364   0.341   0.330   4.640
  180SOL    HW2 2365   0.414   0.233   4.550
  180SOL     MW 2366   0.401   0.315   4.578
  181SOL     OW 2367   1.043   3.342   3.298
  181SOL    HW1 2368   1.096   3.263   3.308
  181SOL    HW2 2369   1.018   3.343   3.205
  181SOL     MW 2370   1.046   3.332   3.287
  182SOL     OW 2371   4.098   2.510   4.762
  182SOL    HW1 2372   4.188   2.531   4.785
  182SOL    HW2 2373   4.073   2.577   4.698
  182SOL     MW 2374   4.106   2.521   4.756
  183SOL     OW 2375   5.341   1.630   0.775
  183SOL    HW1 2376   5.379   1.716   0.793
  183SOL    HW2 2377   5.417   1.574   0.757
  183SOL     MW 2378   5.356   1.634   0.775
  184SOL     OW 2379   0.932   3.064   0.420
  184SOL    HW1 2380   0.848   3.046   0.377
  184SOL    HW2 2381   0.966   3.141   0.374
  184SOL     MW 2382   0.926   3.072   0.409
  185SOL     OW 2383   5.743   3.309   2.872
  185SOL    HW1 2384   5.815   3.359   2.910
  185SOL    HW2 2385   5.707   3.259   2.945
  185SOL     MW 2386   5.747   3.309   2.886
  186SOL     OW 2387   3.539   1.907   1.081
  186SOL    HW1 2388   3.463   1.850   1.080
  186SOL    HW2 2389   3.613   1.848   1.093
  186SOL     MW 2390   3.539   1.892   1.083
  187SOL     OW 2391   0.584   1.952   3.385
  187SOL    HW1 2392   0.678   1.954   3.370
  187SOL    HW2 2393   0.546   1.956   3.297
  187SOL     MW 2394   0.591   1.953   3.371
  188SOL     OW 2395   2.156   5.371   5.582
  188SOL    HW1 2396   2.062   5.359   5.592
  188SOL    HW2 2397   2.171   5.371   5.488
  188SOL     MW 2398   2.146   5.370   5.572
  189SOL     OW 2399   2.525   5.029   0.884
  189SOL    HW1 2400   2.597   4.974   0.916
  189SOL    HW2 2401   2.555   5.119   0.898
  189SOL     MW 2402   2.538   5.033   0.890
  190SOL     OW 2403   1.917   4.565   1.083
  190SOL    HW1 2404   1.920   4.619   1.161
  190SOL    HW2 2405   1.955   4.481   1.110
  190SOL     MW 2406   1.923   4.561   1.096
  191SOL     OW 2407   3.214   5.829   5.186
  191SOL    HW1 2408   3.208   5.773   5.109
  191SOL    HW2 2409   3.268   5.780   5.248
  191SOL     MW 2410   3.220   5.816   5.184
  192SOL     OW 2411   4.559   1.881   0.978
  192SOL    HW1 2412   4.559   1.850   0.887
  192SOL    HW2 2413   4.626   1.950   0.978
  192SOL     MW 2414   4.568   1.886   0.966
  193SOL     OW 2415   2.629   1.245   5.162
  193SOL    HW1 2416   2.555   1.185   5.156
  193SOL    HW2 2417   2.671   1.240   5.076
  193SOL     MW 2418   2.625   1.237   5.150
  194SOL     OW 2419   4.708   4.766   4.954
  194SOL    HW1 2420   4.794   4.785   4.915
  194SOL    HW2 2421   4.645   4.808   4.895
  194SOL     MW 2422   4.711   4.774   4.941
  195SOL     OW 2423   4.939   3.797   6.191
  195SOL    HW1 2424   5.010   3.736   6.209
  195SOL    HW2 2425   4.972   3.882   6.220
  195SOL     MW 2426   4.952   3.800   6.197
  196SOL     OW 2427   0.503   0.678   1.930
  196SOL    HW1 2428   0.590   0.686   1.969
  196SOL    HW2 2429   0.468   0.597   1.966
  196SOL     MW 2430   0.510   0.669   1.940
  197SOL     OW 2431   1.618   3.773   5.920
  197SOL    HW1 2432   1.603   3.723   6.000
  197SOL    HW2 2433   1.701   3.818   5.935
  197SOL     MW 2434   1.626   3.773   5.932
  198SOL     OW 2435   0.680   3.364   6.130
  198SOL    HW1 2436   0.671   3.313   6.050
  198SOL    HW2 2437   0.592   3.394   6.150
  198SOL     MW 2438   0.668   3.361   6.122
  199SOL     OW 2439   4.021   5.374   1.490
  199SOL    HW1 2440   3.986   5.436   1.426
  199SOL    HW2 2441   4.000   5.288   1.454
  199SOL     MW 2442   4.014   5.371   1.477
  200SOL     OW 2443   4.538   1.376   4.364
  200SOL    HW1 2444   4.583   1.446   4.316
  200SOL    HW2 2445   4.452   1.371   4.322
  200SOL     MW 2446   4.533   1.384   4.352
  201SOL     OW 2447   6.162   0.746   1.062
  201SOL    HW1 2448   6.247   0.767   1.101
  201SOL    HW2 2449   6.183   0.717   0.973
  201SOL     MW 2450   6.176   0.745   1.056
  202SOL     OW 2451   4.377   5.559   4.532
  202SOL    HW1 2452   4.420   5.527   4.611
  202SOL    HW2 2453   4.310   5.620   4.564
  202SOL     MW 2454   4.374   5.563   4.546
  203SOL     OW 2455   0.094   0.253   2.500
  203SOL    HW1 2456   0.082   0.161   2.524
  203SOL    HW2 2457   0.091   0.299   2.584
  203SOL     MW 2458   0.092   0.247   2.514
  204SOL     OW 2459   0.334   0.070   3.012
  204SOL    HW1 2460   0.294   0.016   3.080
  204SOL    HW2 2461   0.352   0.009   2.940
  204SOL     MW 2462   0.331   0.056   3.012
  205SOL     OW 2463   1.089   2.154   3.989
  205SOL    HW1 2464   1.061   2.096   4.059
  205SOL    HW2 2465   1.020   2.146   3.922
  205SOL     MW 2466   1.076   2.145   3.989
  206SOL     OW 2467   1.226   1.340   2.624
  206SOL    HW1 2468   1.236   1.248   2.651
  206SOL    HW2 2469   1.226   1.337   2.528
  206SOL     MW 2470   1.227   1.328   2.615
  207SOL     OW 2471   1.278   3.471   1.724
  207SOL    HW1 2472   1.186   3.451   1.743
  207SOL    HW2 2473   1.277   3.559   1.686
  207SOL     MW 2474   1.266   3.479   1.722
  208SOL     OW 2475   3.969   0.613   2.783
  208SOL    HW1 2476   3.980   0.592   2.690
  208SOL    HW2 2477   4.037   0.563   2.827
  208SOL     MW 2478   3.979   0.604   2.776
  209SOL     OW 2479   1.681   1.289   0.890
  209SOL    HW1 2480   1.604   1.333   0.927
  209SOL    HW2 2481   1.704   1.223   0.956
  209SOL     MW 2482   1.674   1.286   0.904
  210SOL     OW 2483   1.968   4.402   3.665
  210SOL    HW1 2484   1.946   4.456   3.589
  210SOL    HW2 2485   2.057   4.371   3.648
  210SOL     MW 2486   1.977   4.405   3.653
  211SOL     OW 2487   5.092   4.385   0.552
  211SOL    HW1 2488   5.042   4.372   0.472
  211SOL    HW2 2489   5.173   4.337   0.538
  211SOL     MW 2490   5.096   4.377   0.540
  212SOL     OW 2491   4.523   1.259   1.293
  212SOL    HW1 2492   4.451   1.196   1.290
  212SOL    HW2 2493   4.557   1.253   1.382
  212SOL     MW 2494   4.518   1.250   1.304
  213SOL     OW 2495   2.102   0.333   4.508
  213SOL    HW1 2496   2.123   0.334   4.414
  213SOL    HW2 2497   2.010   0.308   4.512
  213SOL     MW 2498   2.093   0.330   4.496
  214SOL     OW 2499   5.605   0.230   3.501
  214SOL    HW1 2500   5.532   0.282   3.465
  214SOL    HW2 2501   5.589   0.230   3.595
  214SOL     MW 2502   5.593   0.237   3.508
  215SOL     OW 2503   3.718   5.493   0.548
  215SOL    HW1 2504   3.745   5.401   0.551
  215SOL    HW2 2505   3.768   5.530   0.475
  215SOL     MW 2506   3.728   5.486   0.539
  216SOL     OW 2507   3.949   1.841   1.042
  216SOL    HW1 2508   3.982   1.826   1.131
  216SOL    HW2 2509   3.947   1.936   1.033
  216SOL     MW 2510   3.953   1.851   1.052
  217SOL     OW 2511   1.848   3.392   1.852
  217SOL    HW1 2512   1.792   3.413   1.927
  217SOL    HW2 2513   1.849   3.297   1.848
  217SOL     MW 2514   1.841   3.383   1.861
  218SOL     OW 2515   5.717   4.377   3.355
  218SOL    HW1 2516   5.649   4.310   3.352
  218SOL    HW2 2517   5.798   4.330   3.333
  218SOL     MW 2518   5.719   4.363   3.351
  219SOL     OW 2519   5.888   5.487   0.841
  219SOL    HW1 2520   5.846   5.564   0.802
  219SOL    HW2 2521   5.829   5.461   0.912
  219SOL     MW 2522   5.875   5.494   0.845
  220SOL     OW 2523   3.998   1.726   1.861
  220SOL    HW1 2524   4.073   1.696   1.911
  220SOL    HW2 2525   3.973   1.650   1.807
  220SOL     MW 2526   4.004   1.712   1.860
  221SOL     OW 2527   2.576   5.999   2.981
  221SOL    HW1 2528   2.519   5.929   3.012
  221SOL    HW2 2529   2.665   5.965   2.995
  221SOL     MW 2530   2.580   5.986   2.986
  222SOL     OW 2531   0.862   2.254   3.060
  222SOL    HW1 2532   0.909   2.331   3.090
  222SOL    HW2 2533   0.830   2.279   2.973
  222SOL     MW 2534   0.864   2.267   3.052
  223SOL     OW 2535   5.313   2.438   3.904
  223SOL    HW1 2536   5.316   2.431   3.999
  223SOL    HW2 2537   5.381   2.501   3.882
  223SOL     MW 2538   5.322   2.445   3.913
  224SOL     OW 2539   2.852   4.572   0.595
  224SOL    HW1 2540   2.765   4.545   0.626
  224SOL    HW2 2541   2.841   4.580   0.500
  224SOL     MW 2542   2.839   4.570   0.586
  225SOL     OW 2543   1.810   5.901   0.753
  225SOL    HW1 2544   1.846   5.988   0.738
  225SOL    HW2 2545   1.879   5.841   0.723
  225SOL     MW 2546   1.823   5.904   0.747
  226SOL     OW 2547   0.460   3.772   3.893
  226SOL    HW1 2548   0.456   3.850   3.838
  226SOL    HW2 2549   0.397   3.789   3.963
  226SOL     MW 2550   0.451   3.784   3.895
  227SOL     OW 2551   3.157   6.073   4.152
  227SOL    HW1 2552   3.093   6.055   4.221
  227SOL    HW2 2553   3.113   6.134   4.093
  227SOL     MW 2554   3.144   6.078   4.154
  228SOL     OW 2555   4.319   2.915   5.326
  228SOL    HW1 2556   4.352   2.855   5.260
  228SOL    HW2 2557   4.398   2.945   5.373
  228SOL     MW 2558   4.334   2.911   5.324
  229SOL     OW 2559   2.633   5.220   6.012
  229SOL    HW1 2560   2.702   5.157   6.034
  229SOL    HW2 2561   2.672   5.305   6.034
  229SOL     MW 2562   2.647   5.223   6.018
  230SOL     OW 2563   4.023   4.825   2.333
  230SOL    HW1 2564   4.011   4.730   2.327
  230SOL    HW2 2565   4.098   4.836   2.392
  230SOL     MW 2566   4.031   4.814   2.340
  231SOL     OW 2567   4.155   3.420   1.337
  231SOL    HW1 2568   4.075   3.368   1.339
  231SOL    HW2 2569   4.131   3.503   1.379
  231SOL     MW 2570   4.142   3.424   1.343
  232SOL     OW 2571   4.912   0.701   2.018
  232SOL    HW1 2572   4.889   0.612   2.042
  232SOL    HW2 2573   4.892   0.707   1.924
  232SOL     MW 2574   4.906   0.690   2.009
  233SOL     OW 2575   0.601   3.669   3.467
  233SOL    HW1 2576   0.649   3.740   3.424
  233SOL    HW2 2577   0.613   3.593   3.410
  233SOL     MW 2578   0.608   3.669   3.455
  234SOL     OW 2579   5.103   2.330   3.554
  234SOL    HW1 2580   5.062   2.321   3.468
  234SOL    HW2 2581   5.186   2.375   3.538
  234SOL     MW 2582   5.108   2.334   3.541
  235SOL     OW 2583   5.030   5.259   2.020
  235SOL    HW1 2584   5.051   5.169   1.994
  235SOL    HW2 2585   5.010   5.303   1.938
  235SOL     MW 2586   5.030   5.253   2.006
  236SOL     OW 2587   5.413   4.669   4.425
  236SOL    HW1 2588   5.477   4.702   4.363
  236SOL    HW2 2589   5.386   4.584   4.388
  236SOL     MW 2590   5.418   4.662   4.412
  237SOL     OW 2591   0.019   1.572   2.728
  237SOL    HW1 2592  -0.045   1.608   2.790
  237SOL    HW2 2593  -0.017   1.488   2.702
  237SOL     MW 2594   0.006   1.566   2.733
  238SOL     OW 2595   2.383   5.571   5.329
  238SOL    HW1 2596   2.432   5.612   5.400
  238SOL    HW2 2597   2.436   5.584   5.251
  238SOL     MW 2598   2.396   5.578   5.328
  239SOL     OW 2599   0.329   5.590   5.283
  239SOL    HW1 2600   0.317   5.497   5.304
  239SOL    HW2 2601   0.382   5.590   5.203
  239SOL     MW 2602   0.334   5.578   5.275
  240SOL     OW 2603   2.951   0.384   2.897
  240SOL    HW1 2604   2.889   0.447   2.860
  240SOL    HW2 2605   3.036   0.411   2.862
  240SOL     MW 2606   2.954   0.395   2.888
  241SOL     OW 2607   2.996   3.943   5.611
  241SOL    HW1 2608   3.068   4.003   5.593
  241SOL    HW2 2609   2.956   3.977   5.692
  241SOL     MW 2610   3.000   3.955   5.619
  242SOL     OW 2611   0.849   3.124   1.157
  242SOL    HW1 2612   0.840   3.186   1.085
  242SOL    HW2 2613   0.767   3.133   1.207
  242SOL     MW 2614   0.837   3.133   1.154
  243SOL     OW 2615   1.644   0.176   4.303
  243SOL    HW1 2616   1.559   0.179   4.259
  243SOL    HW2 2617   1.708   0.178   4.231
  243SOL     MW 2618   1.641   0.176   4.288
  244SOL     OW 2619   0.651   0.710   5.311
  244SOL    HW1 2620   0.725   0.654   5.290
  244SOL    HW2 2621   0.688   0.798   5.315
  244SOL     MW 2622   0.665   0.714   5.309
  245SOL     OW 2623   1.369   5.210   0.546
  245SOL    HW1 2624   1.347   5.132   0.494
  245SOL    HW2 2625   1.287   5.259   0.551
  245SOL     MW 2626   1.355   5.206   0.540
  246SOL     OW 2627   2.355   5.235   4.307
  246SOL    HW1 2628   2.312   5.150   4.315
  246SOL    HW2 2629   2.423   5.222   4.241
  246SOL     MW 2630   2.358   5.223   4.300
  247SOL     OW 2631   4.904   2.172   4.310
  247SOL    HW1 2632   4.879   2.155   4.220
  247SOL    HW2 2633   4.996   2.196   4.306
  247SOL     MW 2634   4.912   2.173   4.298
  248SOL     OW 2635   0.040   4.020   5.666
  248SOL    HW1 2636  -0.048   3.996   5.635
  248SOL    HW2 2637   0.073   4.080   5.599
  248SOL     MW 2638   0.033   4.024   5.654
  249SOL     OW 2639   3.206   2.144   6.108
  249SOL    HW1 2640   3.275   2.204   6.134
  249SOL    HW2 2641   3.220   2.067   6.164
  249SOL     MW 2642   3.216   2.141   6.119
  250SOL     OW 2643   3.923   5.485   4.865
  250SOL    HW1 2644   3.930   5.392   4.843
  250SOL    HW2 2645   3.841   5.493   4.914
  250SOL     MW 2646   3.914   5.474   4.869
  251SOL     OW 2647   2.415   0.410   0.515
  251SOL    HW1 2648   2.501   0.452   0.516
  251SOL    HW2 2649   2.353   0.481   0.500
  251SOL     MW 2650   2.418   0.424   0.513
  252SOL     OW 2651   0.807   0.700   4.856
  252SOL    HW1 2652   0.753   0.650   4.917
  252SOL    HW2 2653   0.827   0.781   4.902
  252SOL     MW 2654   0.802   0.704   4.869
  253SOL     OW 2655   4.032   3.028   4.508
  253SOL    HW1 2656   4.033   2.956   4.446
  253SOL    HW2 2657   3.999   3.103   4.457
  253SOL     MW 2658   4.028   3.029   4.493
  254SOL     OW 2659   4.310   3.464   6.106
  254SOL    HW1 2660   4.267   3.451   6.022
  254SOL    HW2 2661   4.267   3.401   6.165
  254SOL     MW 2662   4.299   3.454   6.103
  255SOL     OW 2663   3.057   2.192   1.398
  255SOL    HW1 2664   3.055   2.163   1.306
  255SOL    HW2 2665   3.085   2.284   1.393
  255SOL     MW 2666   3.060   2.200   1.385
  256SOL     OW 2667   4.454   4.172   0.446
  256SOL    HW1 2668   4.449   4.077   0.436
  256SOL    HW2 2669   4.534   4.196   0.400
  256SOL     MW 2670   4.464   4.163   0.439
  257SOL     OW 2671   0.924   3.853   4.233
  257SOL    HW1 2672   0.856   3.812   4.180
  257SOL    HW2 2673   1.005   3.841   4.184
  257SOL     MW 2674   0.926   3.846   4.220
  258SOL     OW 2675   3.177   5.252   0.352
  258SOL    HW1 2676   3.173   5.286   0.262
  258SOL    HW2 2677   3.086   5.233   0.374
  258SOL     MW 2678   3.165   5.254   0.343
  259SOL     OW 2679   5.637   5.267   5.218
  259SOL    HW1 2680   5.659   5.181   5.255
  259SOL    HW2 2681   5.650   5.257   5.124
  259SOL     MW 2682   5.641   5.255   5.211
  260SOL     OW 2683   6.148   6.027   4.553
  260SOL    HW1 2684   6.149   6.116   4.518
  260SOL    HW2 2685   6.186   6.035   4.640
  260SOL     MW 2686   6.153   6.039   4.559
  261SOL     OW 2687   2.064   4.312   0.388
  261SOL    HW1 2688   1.982   4.272   0.357
  261SOL    HW2 2689   2.046   4.336   0.479
  261SOL     MW 2690   2.051   4.310   0.396
  262SOL     OW 2691   2.767   3.797   0.449
  262SOL    HW1 2692   2.829   3.858   0.490
  262SOL    HW2 2693   2.702   3.853   0.408
  262SOL     MW 2694   2.767   3.812   0.449
  263SOL     OW 2695   2.662   1.500   4.897
  263SOL    HW1 2696   2.632   1.588   4.917
  263SOL    HW2 2697   2.725   1.479   4.966
  263SOL     MW 2698   2.666   1.508   4.908
  264SOL     OW 2699   6.204   0.792   3.099
  264SOL    HW1 2700   6.130   0.852   3.088
  264SOL    HW2 2701   6.165   0.711   3.133
  264SOL     MW 2702   6.189   0.789   3.102
  265SOL     OW 2703   3.136   2.221   0.956
  265SOL    HW1 2704   3.132   2.213   0.861
  265SOL    HW2 2705   3.218   2.266   0.973
  265SOL     MW 2706   3.146   2.226   0.946
  266SOL     OW 2707   1.620   1.882   5.379
  266SOL    HW1 2708   1.692   1.885   5.316
  266SOL    HW2 2709   1.638   1.953   5.440
  266SOL     MW 2710   1.632   1.891   5.379
  267SOL     OW 2711   5.202   4.703   5.541
  267SOL    HW1 2712   5.271   4.670   5.598
  267SOL    HW2 2713   5.247   4.729   5.461
  267SOL     MW 2714   5.216   4.702   5.538
  268SOL     OW 2715   1.484   0.589   2.426
  268SOL    HW1 2716   1.557   0.569   2.367
  268SOL    HW2 2717   1.525   0.612   2.509
  268SOL     MW 2718   1.498   0.590   2.429
  269SOL     OW 2719   4.437   4.515   1.084
  269SOL    HW1 2720   4.424   4.428   1.120
  269SOL    HW2 2721   4.466   4.500   0.994
  269SOL     MW 2722   4.439   4.502   1.077
  270SOL     OW 2723   2.180   6.164   3.564
  270SOL    HW1 2724   2.160   6.079   3.526
  270SOL    HW2 2725   2.276   6.166   3.570
  270SOL     MW 2726   2.190   6.153   3.560
  271SOL     OW 2727   3.116   5.703   4.487
  271SOL    HW1 2728   3.185   5.737   4.544
  271SOL    HW2 2729   3.156   5.698   4.400
  271SOL     MW 2730   3.130   5.707   4.483
  272SOL     OW 2731   5.043   4.997   1.591
  272SOL    HW1 2732   5.135   4.991   1.615
  272SOL    HW2 2733   5.020   4.910   1.558
  272SOL     MW 2734   5.052   4.985   1.590
  273SOL     OW 2735   2.544   5.868   5.275
  273SOL    HW1 2736   2.478   5.897   5.338
  273SOL    HW2 2737   2.578   5.949   5.237
  273SOL     MW 2738   2.540   5.882   5.278
  274SOL     OW 2739   1.597   1.016   4.848
  274SOL    HW1 2740   1.583   0.953   4.778
  274SOL    HW2 2741   1.692   1.029   4.849
  274SOL     MW 2742   1.608   1.010   4.839
  275SOL     OW 2743   1.702   5.572   0.909
  275SOL    HW1 2744   1.709   5.596   1.001
  275SOL    HW2 2745   1.660   5.486   0.909
  275SOL     MW 2746   1.697   5.564   0.921
  276SOL     OW 2747   5.014   2.576   4.600
  276SOL    HW1 2748   4.938   2.533   4.561
  276SOL    HW2 2749   5.045   2.516   4.667
  276SOL     MW 2750   5.008   2.563   4.604
  277SOL     OW 2751   0.072   6.037   2.256
  277SOL    HW1 2752   0.069   6.019   2.350
  277SOL    HW2 2753   0.056   5.951   2.215
  277SOL     MW 2754   0.070   6.023   2.262
  278SOL     OW 2755   2.143   1.932   2.205
  278SOL    HW1 2756   2.198   1.979   2.267
  278SOL    HW2 2757   2.204   1.875   2.158
  278SOL     MW 2758   2.158   1.931   2.207
  279SOL     OW 2759   0.228   4.929   4.241
  279SOL    HW1 2760   0.261   5.019   4.235
  279SOL    HW2 2761   0.133   4.939   4.247
  279SOL     MW 2762   0.220   4.942   4.241
  280SOL     OW 2763   0.622   3.182   1.289
  280SOL    HW1 2764   0.582   3.261   1.252
  280SOL    HW2 2765   0.621   3.197   1.384
  280SOL     MW 2766   0.617   3.194   1.297
  281SOL     OW 2767   3.034   4.594   1.394
  281SOL    HW1 2768   3.058   4.502   1.404
  281SOL    HW2 2769   3.044   4.631   1.482
  281SOL     MW 2770   3.039   4.587   1.407
  282SOL     OW 2771   0.721   3.781   3.216
  282SOL    HW1 2772   0.700   3.874   3.227
  282SOL    HW2 2773   0.707   3.765   3.122
  282SOL     MW 2774   0.716   3.791   3.205
  283SOL     OW 2775   3.357   5.807   2.177
  283SOL    HW1 2776   3.416   5.858   2.231
  283SOL    HW2 2777   3.272   5.849   2.188
  283SOL     MW 2778   3.353   5.819   2.185
  284SOL     OW 2779   1.765   5.046   0.955
  284SOL    HW1 2780   1.686   5.063   0.903
  284SOL    HW2 2781   1.826   5.115   0.929
  284SOL     MW 2782   1.763   5.057   0.945
  285SOL     OW 2783   4.188   4.486   4.105
  285SOL    HW1 2784   4.164   4.515   4.017
  285SOL    HW2 2785   4.181   4.565   4.159
  285SOL     MW 2786   4.184   4.500   4.100
  286SOL     OW 2787   0.463   6.026   4.676
  286SOL    HW1 2788   0.521   5.957   4.644
  286SOL    HW2 2789   0.409   5.984   4.743
  286SOL     MW 2790   0.463   6.012   4.680
  287SOL     OW 2791   1.059   2.827   4.971
  287SOL    HW1 2792   1.027   2.792   4.888
  287SOL    HW2 2793   1.062   2.751   5.029
  287SOL     MW 2794   1.055   2.813   4.968
  288SOL     OW 2795   3.105   0.827   4.773
  288SOL    HW1 2796   3.154   0.879   4.835
  288SOL    HW2 2797   3.097   0.882   4.695
  288SOL     MW 2798   3.110   0.840   4.771
  289SOL     OW 2799   5.406   2.686   3.091
  289SOL    HW1 2800   5.395   2.621   3.021
  289SOL    HW2 2801   5.319   2.724   3.102
  289SOL     MW 2802   5.393   2.682   3.083
  290SOL     OW 2803   1.654   5.768   4.238
  290SOL    HW1 2804   1.687   5.858   4.239
  290SOL    HW2 2805   1.564   5.775   4.207
  290SOL     MW 2806   1.647   5.780   4.234
  291SOL     OW 2807   4.655   3.762   0.908
  291SOL    HW1 2808   4.600   3.703   0.857
  291SOL    HW2 2809   4.633   3.744   0.999
  291SOL     MW 2810   4.645   3.752   0.913
  292SOL     OW 2811   1.518   3.235   1.225
  292SOL    HW1 2812   1.529   3.193   1.310
  292SOL    HW2 2813   1.575   3.312   1.228
  292SOL     MW 2814   1.527   3.240   1.236
  293SOL     OW 2815   1.687   4.690   4.852
  293SOL    HW1 2816   1.729   4.751   4.912
  293SOL    HW2 2817   1.760   4.643   4.812
  293SOL     MW 2818   1.702   4.692   4.854
  294SOL     OW 2819   0.842   1.342   3.793
  294SOL    HW1 2820   0.880   1.421   3.754
  294SOL    HW2 2821   0.798   1.374   3.872
  294SOL     MW 2822   0.841   1.357   3.799
  295SOL     OW 2823   3.643   1.047   5.192
  295SOL    HW1 2824   3.694   0.996   5.255
  295SOL    HW2 2825   3.629   1.131   5.236
  295SOL     MW 2826   3.648   1.051   5.206
  296SOL     OW 2827   4.426   4.407   4.803
  296SOL    HW1 2828   4.501   4.438   4.752
  296SOL    HW2 2829   4.362   4.381   4.738
  296SOL     MW 2830   4.428   4.408   4.788
  297SOL     OW 2831   0.467   0.456   0.657
  297SOL    HW1 2832   0.396   0.520   0.663
  297SOL    HW2 2833   0.444   0.402   0.581
  297SOL     MW 2834   0.455   0.457   0.648
  298SOL     OW 2835   2.909   4.018   1.449
  298SOL    HW1 2836   2.939   4.108   1.440
  298SOL    HW2 2837   2.901   4.004   1.543
  298SOL     MW 2838   2.912   4.028   1.460
  299SOL     OW 2839   1.132   2.194   2.011
  299SOL    HW1 2840   1.140   2.266   2.074
  299SOL    HW2 2841   1.127   2.115   2.066
  299SOL     MW 2842   1.133   2.193   2.026
  300SOL     OW 2843   5.075   3.188   4.479
  300SOL    HW1 2844   5.105   3.122   4.416
  300SOL    HW2 2845   5.087   3.271   4.435
  300SOL     MW 2846   5.080   3.190   4.465
  301SOL     OW 2847   6.067   0.373   4.805
  301SOL    HW1 2848   6.069   0.376   4.900
  301SOL    HW2 2849   6.157   0.392   4.778
  301SOL     MW 2850   6.079   0.376   4.813
  302SOL     OW 2851   4.453   1.771   2.103
  302SOL    HW1 2852   4.410   1.793   2.020
  302SOL    HW2 2853   4.545   1.793   2.089
  302SOL     MW 2854   4.460   1.777   2.091
  303SOL     OW 2855   5.344   3.475   0.962
  303SOL    HW1 2856   5.295   3.419   1.021
  303SOL    HW2 2857   5.413   3.420   0.927
  303SOL     MW 2858   5.346   3.461   0.965
  304SOL     OW 2859   3.768   4.308   1.125
  304SOL    HW1 2860   3.695   4.369   1.121
  304SOL    HW2 2861   3.813   4.328   1.207
  304SOL     MW 2862   3.765   4.318   1.135
  305SOL     OW 2863   0.094   1.048   2.563
  305SOL    HW1 2864   0.034   1.033   2.636
  305SOL    HW2 2865   0.099   1.144   2.555
  305SOL     MW 2866   0.087   1.059   2.571
  306SOL     OW 2867   2.287   1.469   2.079
  306SOL    HW1 2868   2.228   1.442   2.149
  306SOL    HW2 2869   2.255   1.423   2.002
  306SOL     MW 2870   2.276   1.459   2.078
  307SOL     OW 2871   2.473   2.390   1.338
  307SOL    HW1 2872   2.563   2.366   1.316
  307SOL    HW2 2873   2.461   2.359   1.428
  307SOL     MW 2874   2.483   2.383   1.347
  308SOL     OW 2875   0.858   0.746   0.244
  308SOL    HW1 2876   0.800   0.731   0.169
  308SOL    HW2 2877   0.913   0.668   0.248
  308SOL     MW 2878   0.857   0.734   0.235
  309SOL     OW 2879   6.160   3.687   5.870
  309SOL    HW1 2880   6.198   3.651   5.951
  309SOL    HW2 2881   6.146   3.780   5.890
  309SOL     MW 2882   6.164   3.694   5.883
  310SOL     OW 2883   0.098   0.130   2.846
  310SOL    HW1 2884   0.091   0.040   2.814
  310SOL    HW2 2885   0.169   0.128   2.909
  310SOL     MW 2886   0.106   0.118   2.850
  311SOL     OW 2887   2.717   2.222   5.843
  311SOL    HW1 2888   2.801   2.190   5.809
  311SOL    HW2 2889   2.653   2.198   5.776
  311SOL     MW 2890   2.720   2.215   5.830
  312SOL     OW 2891   1.450   4.494   5.541
  312SOL    HW1 2892   1.370   4.502   5.594
  312SOL    HW2 2893   1.521   4.516   5.602
  312SOL     MW 2894   1.449   4.498   5.556
  313SOL     OW 2895   0.310   1.449   4.223
  313SOL    HW1 2896   0.382   1.433   4.284
  313SOL    HW2 2897   0.253   1.372   4.234
  313SOL     MW 2898   0.312   1.437   4.232
  314SOL     OW 2899   0.592   3.691   2.421
  314SOL    HW1 2900   0.646   3.612   2.413
  314SOL    HW2 2901   0.566   3.692   2.513
  314SOL     MW 2902   0.596   3.681   2.432
  315SOL     OW 2903   0.471   5.629   5.037
  315SOL    HW1 2904   0.402   5.621   4.971
  315SOL    HW2 2905   0.476   5.722   5.055
  315SOL     MW 2906   0.462   5.640   5.031
  316SOL     OW 2907   2.947   3.928   4.912
  316SOL    HW1 2908   2.878   3.888   4.965
  316SOL    HW2 2909   2.927   3.901   4.822
  316SOL     MW 2910   2.935   3.920   4.907
  317SOL     OW 2911   6.267   4.331   1.965
  317SOL    HW1 2912   6.326   4.293   1.900
  317SOL    HW2 2913   6.210   4.259   1.990
  317SOL     MW 2914   6.268   4.317   1.960
  318SOL     OW 2915   0.770   5.105   3.552
  318SOL    HW1 2916   0.842   5.061   3.597
  318SOL    HW2 2917   0.780   5.080   3.460
  318SOL     MW 2918   0.780   5.096   3.546
  319SOL     OW 2919   3.544   1.194   3.641
  319SOL    HW1 2920   3.532   1.101   3.624
  319SOL    HW2 2921   3.458   1.225   3.671
  319SOL     MW 2922   3.531   1.186   3.642
  320SOL     OW 2923   2.008   4.861   3.592
  320SOL    HW1 2924   2.043   4.774   3.575
  320SOL    HW2 2925   1.947   4.877   3.520
  320SOL     MW 2926   2.005   4.852   3.581
  321SOL     OW 2927   5.960   1.863   0.002
  321SOL    HW1 2928   6.008   1.819   0.073
  321SOL    HW2 2929   5.878   1.890   0.042
  321SOL     MW 2930   5.956   1.861   0.016
  322SOL     OW 2931   2.572   0.076   0.694
  322SOL    HW1 2932   2.483   0.109   0.685
  322SOL    HW2 2933   2.583   0.062   0.789
  322SOL     MW 2934   2.562   0.079   0.705
  323SOL     OW 2935   1.463   1.509   2.277
  323SOL    HW1 2936   1.439   1.550   2.194
  323SOL    HW2 2937   1.559   1.511   2.277
  323SOL     MW 2938   1.472   1.515   2.266
  324SOL     OW 2939   1.994   1.758   1.766
  324SOL    HW1 2940   2.062   1.701   1.730
  324SOL    HW2 2941   1.978   1.723   1.854
  324SOL     MW 2942   2.001   1.746   1.773
  325SOL     OW 2943   1.637   1.280   3.239
  325SOL    HW1 2944   1.668   1.246   3.324
  325SOL    HW2 2945   1.544   1.257   3.237
  325SOL     MW 2946   1.629   1.273   3.250
  326SOL     OW 2947   5.801   5.934   5.690
  326SOL    HW1 2948   5.877   5.992   5.694
  326SOL    HW2 2949   5.726   5.992   5.698
  326SOL     MW 2950   5.801   5.948   5.691
  327SOL     OW 2951   1.146   5.208   2.401
  327SOL    HW1 2952   1.158   5.299   2.431
  327SOL    HW2 2953   1.075   5.213   2.337
  327SOL     MW 2954   1.139   5.221   2.397
  328SOL     OW 2955   4.859   6.275   4.322
  328SOL    HW1 2956   4.862   6.371   4.320
  328SOL    HW2 2957   4.789   6.255   4.383
  328SOL     MW 2958   4.851   6.285   4.329
  329SOL     OW 2959   3.613   6.102   1.266
  329SOL    HW1 2960   3.553   6.090   1.192
  329SOL    HW2 2961   3.668   6.024   1.265
  329SOL     MW 2962   3.612   6.091   1.256
  330SOL     OW 2963   3.542   0.865   0.627
  330SOL    HW1 2964   3.458   0.910   0.624
  330SOL    HW2 2965   3.584   0.888   0.544
  330SOL     MW 2966   3.537   0.874   0.616
  331SOL     OW 2967   5.072   0.478   3.817
  331SOL    HW1 2968   5.022   0.474   3.899
  331SOL    HW2 2969   5.162   0.491   3.844
  331SOL     MW 2970   5.077   0.479   3.831
  332SOL     OW 2971   1.188   5.967   5.647
  332SOL    HW1 2972   1.274   5.936   5.618
  332SOL    HW2 2973   1.172   5.919   5.728
  332SOL     MW 2974   1.197   5.957   5.653
  333SOL     OW 2975   1.878   4.803   4.183
  333SOL    HW1 2976   1.931   4.852   4.121
  333SOL    HW2 2977   1.825   4.869   4.227
  333SOL     MW 2978   1.878   4.817   4.180
  334SOL     OW 2979   2.418   3.508   1.108
  334SOL    HW1 2980   2.477   3.571   1.150
  334SOL    HW2 2981   2.452   3.499   1.019
  334SOL     MW 2982   2.430   3.515   1.102
  335SOL     OW 2983   4.392   4.474   5.255
  335SOL    HW1 2984   4.332   4.540   5.220
  335SOL    HW2 2985   4.335   4.407   5.292
  335SOL     MW 2986   4.377   4.474   5.256
  336SOL     OW 2987   5.514   4.555   3.502
  336SOL    HW1 2988   5.533   4.613   3.429
  336SOL    HW2 2989   5.428   4.584   3.534
  336SOL     MW 2990   5.505   4.566   3.497
  337SOL     OW 2991   0.587   3.238   4.923
  337SOL    HW1 2992   0.558   3.160   4.875
  337SOL    HW2 2993   0.566   3.311   4.865
  337SOL     MW 2994   0.581   3.237   4.909
  338SOL     OW 2995   1.921   5.272   4.756
  338SOL    HW1 2996   1.986   5.318   4.810
  338SOL    HW2 2997   1.876   5.342   4.708
  338SOL     MW 2998   1.924   5.287   4.757
  339SOL     OW 2999   3.313   3.400   1.000
  339SOL    HW1 3000   3.267   3.399   1.084
  339SOL    HW2 3001   3.270   3.470   0.950
  339SOL     MW 3002   3.302   3.409   1.005
  340SOL     OW 3003   0.821   3.996   1.357
  340SOL    HW1 3004   0.778   3.913   1.378
  340SOL    HW2 3005   0.840   4.035   1.443
  340SOL     MW 3006   0.818   3.991   1.371
  341SOL     OW 3007   0.192   4.478   4.170
  341SOL    HW1 3008   0.162   4.544   4.107
  341SOL    HW2 3009   0.149   4.397   4.142
  341SOL     MW 3010   0.183   4.476   4.158
  342SOL     OW 3011   0.164   1.473   1.742
  342SOL    HW1 3012   0.202   1.401   1.691
  342SOL    HW2 3013   0.231   1.494   1.807
  342SOL     MW 3014   0.178   1.467   1.744
  343SOL     OW 3015   3.975   0.239   5.111
  343SOL    HW1 3016   3.909   0.272   5.050
  343SOL    HW2 3017   3.991   0.149   5.083
  343SOL     MW 3018   3.968   0.232   5.099
  344SOL     OW 3019   6.106   1.521   4.481
  344SOL    HW1 3020   6.132   1.584   4.414
  344SOL    HW2 3021   6.173   1.452   4.476
  344SOL     MW 3022   6.118   1.520   4.472
  345SOL     OW 3023   1.949   2.623   0.421
  345SOL    HW1 3024   1.960   2.533   0.453
  345SOL    HW2 3025   2.036   2.662   0.430
  345SOL     MW 3026   1.962   2.616   0.426
  346SOL     OW 3027   3.802   5.723   5.476
  346SOL    HW1 3028   3.875   5.781   5.499
  346SOL    HW2 3029   3.843   5.649   5.432
  346SOL     MW 3030   3.817   5.721   5.473
  347SOL     OW 3031   3.746   6.262   2.238
  347SOL    HW1 3032   3.809   6.192   2.254
  347SOL    HW2 3033   3.798   6.342   2.241
  347SOL     MW 3034   3.760   6.263   2.240
  348SOL     OW 3035   5.889   0.990   1.583
  348SOL    HW1 3036   5.852   0.999   1.671
  348SOL    HW2 3037   5.876   1.076   1.542
  348SOL     MW 3038   5.883   1.002   1.589
  349SOL     OW 3039   5.792   3.120   5.689
  349SOL    HW1 3040   5.697   3.131   5.684
  349SOL    HW2 3041   5.827   3.209   5.687
  349SOL     MW 3042   5.784   3.133   5.688
  350SOL     OW 3043   2.597   0.809   4.559
  350SOL    HW1 3044   2.573   0.900   4.541
  350SOL    HW2 3045   2.679   0.815   4.607
  350SOL     MW 3046   2.605   0.822   4.563
  351SOL     OW 3047   1.950   4.886   4.499
  351SOL    HW1 3048   1.985   4.866   4.586
  351SOL    HW2 3049   1.856   4.872   4.508
  351SOL     MW 3050   1.943   4.881   4.512
  352SOL     OW 3051   4.793   3.518   4.371
  352SOL    HW1 3052   4.808   3.523   4.465
  352SOL    HW2 3053   4.806   3.608   4.339
  352SOL     MW 3054   4.797   3.530   4.379
  353SOL     OW 3055   1.548   0.482   5.463
  353SOL    HW1 3056   1.537   0.575   5.446
  353SOL    HW2 3057   1.639   0.474   5.493
  353SOL     MW 3058   1.558   0.493   5.465
  354SOL     OW 3059   3.627   3.943   0.004
  354SOL    HW1 3060   3.580   3.930   0.086
  354SOL    HW2 3061   3.577   3.892  -0.060
  354SOL     MW 3062   3.615   3.935   0.006
  355SOL     OW 3063   1.592   0.053   4.664
  355SOL    HW1 3064   1.568   0.031   4.574
  355SOL    HW2 3065   1.688   0.050   4.664
  355SOL     MW 3066   1.601   0.050   4.653
  356SOL     OW 3067   4.596   4.541   0.850
  356SOL    HW1 3068   4.637   4.627   0.863
  356SOL    HW2 3069   4.660   4.479   0.885
  356SOL     MW 3070   4.610   4.545   0.856
  357SOL     OW 3071   3.179   1.319   5.622
  357SOL    HW1 3072   3.253   1.305   5.680
  357SOL    HW2 3073   3.205   1.280   5.538
  357SOL     MW 3074   3.191   1.313   5.619
  358SOL     OW 3075   5.350   4.988   2.420
  358SOL    HW1 3076   5.370   5.069   2.467
  358SOL    HW2 3077   5.427   4.972   2.365
  358SOL     MW 3078   5.363   4.996   2.419
  359SOL     OW 3079   1.849   3.265   5.307
  359SOL    HW1 3080   1.868   3.358   5.318
  359SOL    HW2 3081   1.824   3.256   5.215
  359SOL     MW 3082   1.848   3.276   5.297
  360SOL     OW 3083   0.147   5.005   5.899
  360SOL    HW1 3084   0.116   5.010   5.990
  360SOL    HW2 3085   0.111   5.083   5.857
  360SOL     MW 3086   0.139   5.016   5.905
  361SOL     OW 3087   2.894   0.641   0.924
  361SOL    HW1 3088   2.944   0.571   0.882
  361SOL    HW2 3089   2.850   0.598   0.997
  361SOL     MW 3090   2.895   0.626   0.928
  362SOL     OW 3091   1.270   1.569   1.692
  362SOL    HW1 3092   1.217   1.647   1.676
  362SOL    HW2 3093   1.333   1.596   1.759
  362SOL     MW 3094   1.271   1.582   1.699
  363SOL     OW 3095   3.093   2.353   5.930
  363SOL    HW1 3096   3.122   2.289   5.995
  363SOL    HW2 3097   2.998   2.359   5.943
  363SOL     MW 3098   3.085   2.345   5.940
  364SOL     OW 3099   1.679   1.960   1.749
  364SOL    HW1 3100   1.746   1.921   1.694
  364SOL    HW2 3101   1.719   2.040   1.784
  364SOL     MW 3102   1.693   1.966   1.746
  365SOL     OW 3103   2.056   0.455   2.687
  365SOL    HW1 3104   2.094   0.520   2.627
  365SOL    HW2 3105   2.105   0.375   2.669
  365SOL     MW 3106   2.067   0.453   2.677
  366SOL     OW 3107   4.151   3.306   0.710
  366SOL    HW1 3108   4.240   3.307   0.745
  366SOL    HW2 3109   4.128   3.214   0.704
  366SOL     MW 3110   4.160   3.294   0.714
  367SOL     OW 3111   0.269   5.997   4.356
  367SOL    HW1 3112   0.360   5.993   4.328
  367SOL    HW2 3113   0.255   5.915   4.404
  367SOL     MW 3114   0.279   5.986   4.359
  368SOL     OW 3115   2.141   3.185   1.072
  368SOL    HW1 3116   2.163   3.193   0.979
  368SOL    HW2 3117   2.188   3.106   1.101
  368SOL     MW 3118   2.150   3.176   1.064
  369SOL     OW 3119   2.041   0.707   2.823
  369SOL    HW1 3120   2.022   0.679   2.912
  369SOL    HW2 3121   2.051   0.625   2.774
  369SOL     MW 3122   2.040   0.693   2.828
  370SOL     OW 3123   0.759   0.449   4.109
  370SOL    HW1 3124   0.825   0.468   4.041
  370SOL    HW2 3125   0.762   0.354   4.119
  370SOL     MW 3126   0.768   0.439   4.101
  371SOL     OW 3127   1.377   1.196   4.633
  371SOL    HW1 3128   1.298   1.232   4.672
  371SOL    HW2 3129   1.446   1.218   4.695
  371SOL     MW 3130   1.376   1.204   4.646
  372SOL     OW 3131   0.730   5.159   5.023
  372SOL    HW1 3132   0.687   5.240   5.051
  372SOL    HW2 3133   0.786   5.185   4.950
  372SOL     MW 3134   0.731   5.172   5.017
  373SOL     OW 3135   5.255   4.447   4.271
  373SOL    HW1 3136   5.169   4.418   4.302
  373SOL    HW2 3137   5.316   4.382   4.306
  373SOL     MW 3138   5.251   4.435   4.280
  374SOL     OW 3139   0.440   0.068   4.472
  374SOL    HW1 3140   0.520   0.085   4.421
  374SOL    HW2 3141   0.377   0.038   4.407
  374SOL     MW 3142   0.442   0.067   4.457
  375SOL     OW 3143   4.989   1.181   6.109
  375SOL    HW1 3144   4.905   1.170   6.153
  375SOL    HW2 3145   5.043   1.109   6.140
  375SOL     MW 3146   4.985   1.171   6.118
  376SOL     OW 3147   3.540   0.666   2.377
  376SOL    HW1 3148   3.614   0.621   2.417
  376SOL    HW2 3149   3.577   0.749   2.345
  376SOL     MW 3150   3.554   0.671   2.378
  377SOL     OW 3151   4.770   0.939   0.892
  377SOL    HW1 3152   4.854   0.956   0.850
  377SOL    HW2 3153   4.791   0.926   0.984
  377SOL     MW 3154   4.784   0.940   0.898
  378SOL     OW 3155   6.170   4.610   6.127
  378SOL    HW1 3156   6.113   4.534   6.130
  378SOL    HW2 3157   6.231   4.592   6.055
  378SOL     MW 3158   6.171   4.598   6.118
  379SOL     OW 3159   0.816   2.791   0.381
  379SOL    HW1 3160   0.820   2.762   0.472
  379SOL    HW2 3161   0.725   2.814   0.366
  379SOL     MW 3162   0.805   2.790   0.390
  380SOL     OW 3163   6.213   2.710   2.231
  380SOL    HW1 3164   6.291   2.677   2.276
  380SOL    HW2 3165   6.242   2.728   2.141
  380SOL     MW 3166   6.227   2.708   2.225
  381SOL     OW 3167   2.380   0.539   3.873
  381SOL    HW1 3168   2.398   0.548   3.780
  381SOL    HW2 3169   2.432   0.464   3.901
  381SOL     MW 3170   2.389   0.531   3.865
  382SOL     OW 3171   0.378   1.209   5.590
  382SOL    HW1 3172   0.471   1.204   5.566
  382SOL    HW2 3173   0.332   1.182   5.510
  382SOL     MW 3174   0.384   1.205   5.576
  383SOL     OW 3175   2.206   0.866   4.716
  383SOL    HW1 3176   2.181   0.918   4.793
  383SOL    HW2 3177   2.300   0.851   4.727
  383SOL     MW 3178   2.215   0.871   4.727
  384SOL     OW 3179   3.033   6.212   3.004
  384SOL    HW1 3180   2.943   6.224   3.037
  384SOL    HW2 3181   3.057   6.297   2.969
  384SOL     MW 3182   3.024   6.224   3.003
  385SOL     OW 3183   0.924   2.173   5.522
  385SOL    HW1 3184   1.003   2.124   5.498
  385SOL    HW2 3185   0.911   2.234   5.450
  385SOL     MW 3186   0.933   2.174   5.510
  386SOL     OW 3187   4.285   0.092   1.082
  386SOL    HW1 3188   4.348   0.108   1.152
  386SOL    HW2 3189   4.319   0.142   1.008
  386SOL     MW 3190   4.297   0.101   1.082
  387SOL     OW 3191   4.005   0.983   2.343
  387SOL    HW1 3192   3.936   0.988   2.278
  387SOL    HW2 3193   3.970   0.923   2.410
  387SOL     MW 3194   3.991   0.976   2.344
  388SOL     OW 3195   2.854   6.163   5.092
  388SOL    HW1 3196   2.908   6.172   5.014
  388SOL    HW2 3197   2.913   6.128   5.159
  388SOL     MW 3198   2.868   6.160   5.091
  389SOL     OW 3199   4.006   5.360   0.359
  389SOL    HW1 3200   3.933   5.298   0.355
  389SOL    HW2 3201   4.037   5.355   0.449
  389SOL     MW 3202   4.001   5.352   0.370
  390SOL     OW 3203   2.798   5.445   1.217
  390SOL    HW1 3204   2.825   5.536   1.228
  390SOL    HW2 3205   2.793   5.411   1.306
  390SOL     MW 3206   2.801   5.453   1.230
  391SOL     OW 3207   2.335   0.750   2.194
  391SOL    HW1 3208   2.429   0.736   2.207
  391SOL    HW2 3209   2.315   0.828   2.245
  391SOL     MW 3210   2.345   0.758   2.202
  392SOL     OW 3211   4.393   2.987   0.567
  392SOL    HW1 3212   4.310   2.978   0.614
  392SOL    HW2 3213   4.368   3.009   0.477
  392SOL     MW 3214   4.379   2.989   0.562
  393SOL     OW 3215   0.262   1.716   5.394
  393SOL    HW1 3216   0.214   1.743   5.315
  393SOL    HW2 3217   0.354   1.732   5.371
  393SOL     MW 3218   0.268   1.722   5.381
  394SOL     OW 3219   5.895   4.447   1.803
  394SOL    HW1 3220   5.930   4.361   1.826
  394SOL    HW2 3221   5.958   4.509   1.839
  394SOL     MW 3222   5.908   4.444   1.810
  395SOL     OW 3223   5.644   1.359   0.090
  395SOL    HW1 3224   5.584   1.421   0.132
  395SOL    HW2 3225   5.591   1.317   0.022
  395SOL     MW 3226   5.629   1.362   0.087
  396SOL     OW 3227   0.778   3.178   0.058
  396SOL    HW1 3228   0.735   3.248   0.008
  396SOL    HW2 3229   0.799   3.112  -0.008
  396SOL     MW 3230   0.775   3.179   0.043
  397SOL     OW 3231   5.910   1.404   0.093
  397SOL    HW1 3232   5.815   1.390   0.099
  397SOL    HW2 3233   5.938   1.347   0.022
  397SOL     MW 3234   5.901   1.395   0.085
  398SOL     OW 3235   4.347   0.965   2.122
  398SOL    HW1 3236   4.265   0.926   2.091
  398SOL    HW2 3237   4.355   0.937   2.213
  398SOL     MW 3238   4.337   0.957   2.129
  399SOL     OW 3239   4.131   4.185   2.780
  399SOL    HW1 3240   4.060   4.243   2.753
  399SOL    HW2 3241   4.197   4.243   2.817
  399SOL     MW 3242   4.131   4.200   2.781
  400SOL     OW 3243   5.598   5.022   1.237
  400SOL    HW1 3244   5.516   5.028   1.285
  400SOL    HW2 3245   5.573   5.028   1.145
  400SOL     MW 3246   5.585   5.024   1.232
  401SOL     OW 3247   2.254   1.603   1.022
  401SOL    HW1 3248   2.199   1.538   0.977
  401SOL    HW2 3249   2.266   1.568   1.110
  401SOL     MW 3250   2.248   1.591   1.027
  402SOL     OW 3251   6.103   3.018   1.469
  402SOL    HW1 3252   6.039   3.062   1.526
  402SOL    HW2 3253   6.050   2.966   1.409
  402SOL     MW 3254   6.088   3.017   1.469
  403SOL     OW 3255   5.853   2.957   3.114
  403SOL    HW1 3256   5.911   2.907   3.172
  403SOL    HW2 3257   5.842   2.902   3.037
  403SOL     MW 3258   5.859   2.944   3.112
  404SOL     OW 3259   2.740   2.363   0.239
  404SOL    HW1 3260   2.726   2.452   0.270
  404SOL    HW2 3261   2.830   2.363   0.205
  404SOL     MW 3262   2.750   2.375   0.239
  405SOL     OW 3263   3.067   4.828   3.957
  405SOL    HW1 3264   3.121   4.785   4.023
  405SOL    HW2 3265   3.034   4.756   3.903
  405SOL     MW 3266   3.069   4.813   3.959
  406SOL     OW 3267   2.215   1.808   3.810
  406SOL    HW1 3268   2.209   1.713   3.799
  406SOL    HW2 3269   2.301   1.830   3.773
  406SOL     MW 3270   2.226   1.799   3.804
  407SOL     OW 3271   0.066   0.852   0.029
  407SOL    HW1 3272   0.144   0.810  -0.009
  407SOL    HW2 3273   0.016   0.779   0.065
  407SOL     MW 3274   0.070   0.837   0.028
  408SOL     OW 3275   3.566   1.138   1.739
  408SOL    HW1 3276   3.551   1.155   1.645
  408SOL    HW2 3277   3.618   1.212   1.768
  408SOL     MW 3278   3.570   1.149   1.730
  409SOL     OW 3279   3.866   5.780   1.993
  409SOL    HW1 3280   3.799   5.840   1.962
  409SOL    HW2 3281   3.819   5.715   2.045
  409SOL     MW 3282   3.852   5.779   1.996
  410SOL     OW 3283   4.078   4.516   3.555
  410SOL    HW1 3284   3.992   4.522   3.514
  410SOL    HW2 3285   4.139   4.542   3.485
  410SOL     MW 3286   4.075   4.520   3.541
  411SOL     OW 3287   0.594   2.616   2.522
  411SOL    HW1 3288   0.648   2.591   2.447
  411SOL    HW2 3289   0.564   2.705   2.501
  411SOL     MW 3290   0.597   2.624   2.509
  412SOL     OW 3291   1.376   4.790   3.534
  412SOL    HW1 3292   1.340   4.876   3.555
  412SOL    HW2 3293   1.460   4.809   3.493
  412SOL     MW 3294   1.382   4.804   3.532
  413SOL     OW 3295   1.752   4.277   6.253
  413SOL    HW1 3296   1.669   4.233   6.274
  413SOL    HW2 3297   1.756   4.275   6.157
  413SOL     MW 3298   1.742   4.271   6.243
  414SOL     OW 3299   3.161   6.189   2.045
  414SOL    HW1 3300   3.236   6.189   1.986
  414SOL    HW2 3301   3.151   6.097   2.070
  414SOL     MW 3302   3.169   6.177   2.041
  415SOL     OW 3303   5.412   0.924   5.318
  415SOL    HW1 3304   5.373   0.843   5.286
  415SOL    HW2 3305   5.341   0.988   5.317
  415SOL     MW 3306   5.398   0.921   5.314
  416SOL     OW 3307   4.028   2.128   6.267
  416SOL    HW1 3308   4.082   2.164   6.338
  416SOL    HW2 3309   3.942   2.115   6.307
  416SOL     MW 3310   4.024   2.131   6.281
  417SOL     OW 3311   1.568   5.053   3.108
  417SOL    HW1 3312   1.548   4.963   3.082
  417SOL    HW2 3313   1.528   5.062   3.194
  417SOL     MW 3314   1.560   5.042   3.116
  418SOL     OW 3315   5.840   0.477   4.208
  418SOL    HW1 3316   5.847   0.471   4.303
  418SOL    HW2 3317   5.783   0.553   4.193
  418SOL     MW 3318   5.833   0.486   4.218
  419SOL     OW 3319   1.498   4.062   0.580
  419SOL    HW1 3320   1.417   4.082   0.627
  419SOL    HW2 3321   1.489   4.109   0.496
  419SOL     MW 3322   1.486   4.071   0.575
  420SOL     OW 3323   2.667   4.976   4.192
  420SOL    HW1 3324   2.740   4.920   4.166
  420SOL    HW2 3325   2.703   5.032   4.261
  420SOL     MW 3326   2.681   4.976   4.198
  421SOL     OW 3327   2.715   4.531   4.498
  421SOL    HW1 3328   2.711   4.470   4.572
  421SOL    HW2 3329   2.695   4.477   4.422
  421SOL     MW 3330   2.712   4.516   4.498
  422SOL     OW 3331   2.963   1.326   0.165
  422SOL    HW1 3332   2.981   1.345   0.257
  422SOL    HW2 3333   2.896   1.389   0.140
  422SOL     MW 3334   2.957   1.337   0.173
  423SOL     OW 3335   5.878   2.740   2.621
  423SOL    HW1 3336   5.965   2.770   2.645
  423SOL    HW2 3337   5.882   2.726   2.526
  423SOL     MW 3338   5.889   2.742   2.612
  424SOL     OW 3339   2.344   1.876   3.424
  424SOL    HW1 3340   2.312   1.788   3.403
  424SOL    HW2 3341   2.361   1.916   3.339
  424SOL     MW 3342   2.342   1.870   3.411
  425SOL     OW 3343   1.727   3.369   4.357
  425SOL    HW1 3344   1.776   3.304   4.407
  425SOL    HW2 3345   1.767   3.453   4.382
  425SOL     MW 3346   1.738   3.372   4.367
  426SOL     OW 3347   4.204   5.018   6.262
  426SOL    HW1 3348   4.185   4.939   6.213
  426SOL    HW2 3349   4.286   5.050   6.226
  426SOL     MW 3350   4.212   5.012   6.251
  427SOL     OW 3351   0.121   2.105   3.425
  427SOL    HW1 3352   0.123   2.022   3.472
  427SOL    HW2 3353   0.125   2.172   3.493
  427SOL     MW 3354   0.122   2.103   3.439
  428SOL     OW 3355   5.355   4.646   5.746
  428SOL    HW1 3356   5.440   4.604   5.759
  428SOL    HW2 3357   5.372   4.739   5.761
  428SOL     MW 3358   5.368   4.653   5.749
  429SOL     OW 3359   4.899   0.494   4.042
  429SOL    HW1 3360   4.935   0.582   4.049
  429SOL    HW2 3361   4.805   0.505   4.053
  429SOL     MW 3362   4.892   0.507   4.044
  430SOL     OW 3363   0.581   0.314   5.705
  430SOL    HW1 3364   0.549   0.347   5.621
  430SOL    HW2 3365   0.652   0.253   5.681
  430SOL     MW 3366   0.586   0.310   5.691
  431SOL     OW 3367   3.641   5.047   0.132
  431SOL    HW1 3368   3.723   5.009   0.164
  431SOL    HW2 3369   3.586   4.971   0.114
  431SOL     MW 3370   3.645   5.032   0.134
  432SOL     OW 3371   0.703   1.936   2.284
  432SOL    HW1 3372   0.692   1.969   2.195
  432SOL    HW2 3373   0.627   1.879   2.298
  432SOL     MW 3374   0.692   1.933   2.275
  433SOL     OW 3375   5.517   2.723   4.126
  433SOL    HW1 3376   5.560   2.808   4.117
  433SOL    HW2 3377   5.427   2.745   4.153
  433SOL     MW 3378   5.511   2.737   4.128
  434SOL     OW 3379   4.638   5.106   1.410
  434SOL    HW1 3380   4.715   5.143   1.368
  434SOL    HW2 3381   4.572   5.102   1.340
  434SOL     MW 3382   4.639   5.110   1.396
  435SOL     OW 3383   0.143   3.334   2.905
  435SOL    HW1 3384   0.214   3.277   2.874
  435SOL    HW2 3385   0.130   3.396   2.833
  435SOL     MW 3386   0.151   3.334   2.892
  436SOL     OW 3387   5.953   5.444   5.933
  436SOL    HW1 3388   5.947   5.511   5.865
  436SOL    HW2 3389   5.864   5.411   5.942
  436SOL     MW 3390   5.941   5.448   5.925
  437SOL     OW 3391   4.898   4.938   0.399
  437SOL    HW1 3392   4.976   4.888   0.374
  437SOL    HW2 3393   4.907   5.021   0.352
  437SOL     MW 3394   4.909   4.942   0.390
  438SOL     OW 3395   0.997   2.568   1.922
  438SOL    HW1 3396   1.016   2.512   1.997
  438SOL    HW2 3397   1.054   2.644   1.934
  438SOL     MW 3398   1.006   2.571   1.933
  439SOL     OW 3399   3.944   2.555   3.230
  439SOL    HW1 3400   3.890   2.502   3.171
  439SOL    HW2 3401   3.915   2.645   3.215
  439SOL     MW 3402   3.933   2.559   3.220
  440SOL     OW 3403   3.617   4.351   3.492
  440SOL    HW1 3404   3.581   4.358   3.581
  440SOL    HW2 3405   3.687   4.416   3.489
  440SOL     MW 3406   3.622   4.360   3.503
  441SOL     OW 3407   4.965   0.177   2.406
  441SOL    HW1 3408   4.894   0.230   2.441
  441SOL    HW2 3409   5.040   0.198   2.461
  441SOL     MW 3410   4.965   0.186   2.418
  442SOL     OW 3411   5.919   3.089   1.665
  442SOL    HW1 3412   5.968   3.052   1.738
  442SOL    HW2 3413   5.830   3.056   1.676
  442SOL     MW 3414   5.914   3.080   1.676
  443SOL     OW 3415   2.144   0.097   1.829
  443SOL    HW1 3416   2.224   0.115   1.780
  443SOL    HW2 3417   2.108   0.183   1.849
  443SOL     MW 3418   2.150   0.110   1.826
  444SOL     OW 3419   0.603   1.383   2.639
  444SOL    HW1 3420   0.519   1.398   2.595
  444SOL    HW2 3421   0.631   1.470   2.667
  444SOL     MW 3422   0.595   1.396   2.637
  445SOL     OW 3423   0.655   3.733   2.946
  445SOL    HW1 3424   0.571   3.698   2.975
  445SOL    HW2 3425   0.711   3.657   2.934
  445SOL     MW 3426   0.652   3.719   2.948
  446SOL     OW 3427   6.129   4.566   1.922
  446SOL    HW1 3428   6.199   4.599   1.866
  446SOL    HW2 3429   6.164   4.486   1.960
  446SOL     MW 3430   6.143   4.560   1.920
  447SOL     OW 3431   1.902   2.221   0.891
  447SOL    HW1 3432   1.882   2.212   0.984
  447SOL    HW2 3433   1.874   2.310   0.868
  447SOL     MW 3434   1.896   2.231   0.900
  448SOL     OW 3435   4.938   1.931   2.361
  448SOL    HW1 3436   4.986   1.854   2.330
  448SOL    HW2 3437   4.868   1.943   2.298
  448SOL     MW 3438   4.935   1.923   2.349
  449SOL     OW 3439   1.271   4.763   1.213
  449SOL    HW1 3440   1.223   4.813   1.279
  449SOL    HW2 3441   1.299   4.829   1.149
  449SOL     MW 3442   1.269   4.778   1.213
  450SOL     OW 3443   5.802   0.342   0.610
  450SOL    HW1 3444   5.747   0.273   0.572
  450SOL    HW2 3445   5.890   0.322   0.579
  450SOL     MW 3446   5.806   0.331   0.601
  451SOL     OW 3447   4.377   4.798   2.784
  451SOL    HW1 3448   4.285   4.785   2.761
  451SOL    HW2 3449   4.379   4.883   2.828
  451SOL     MW 3450   4.365   4.807   2.787
  452SOL     OW 3451   5.299   5.362   3.940
  452SOL    HW1 3452   5.369   5.409   3.986
  452SOL    HW2 3453   5.295   5.277   3.983
  452SOL     MW 3454   5.307   5.357   3.951
  453SOL     OW 3455   3.327   3.067   6.111
  453SOL    HW1 3456   3.388   3.099   6.045
  453SOL    HW2 3457   3.262   3.018   6.061
  453SOL     MW 3458   3.326   3.065   6.096
  454SOL     OW 3459   0.575   1.319   0.384
  454SOL    HW1 3460   0.494   1.348   0.342
  454SOL    HW2 3461   0.567   1.224   0.388
  454SOL     MW 3462   0.563   1.311   0.379
  455SOL     OW 3463   3.504   0.249   0.712
  455SOL    HW1 3464   3.504   0.157   0.686
  455SOL    HW2 3465   3.581   0.259   0.767
  455SOL     MW 3466   3.514   0.239   0.715
  456SOL     OW 3467   0.618   2.047   1.829
  456SOL    HW1 3468   0.694   2.055   1.772
  456SOL    HW2 3469   0.561   1.984   1.784
  456SOL     MW 3470   0.620   2.040   1.816
  457SOL     OW 3471   5.333   4.163   4.654
  457SOL    HW1 3472   5.311   4.205   4.737
  457SOL    HW2 3473   5.403   4.102   4.676
  457SOL     MW 3474   5.339   4.161   4.667
  458SOL     OW 3475   2.886   6.146   5.614
  458SOL    HW1 3476   2.874   6.234   5.650
  458SOL    HW2 3477   2.939   6.158   5.536
  458SOL     MW 3478   2.891   6.159   5.609
  459SOL     OW 3479   5.036   2.764   2.125
  459SOL    HW1 3480   5.032   2.812   2.043
  459SOL    HW2 3481   5.020   2.673   2.100
  459SOL     MW 3482   5.034   2.758   2.111
  460SOL     OW 3483   0.332   0.667   4.679
  460SOL    HW1 3484   0.332   0.617   4.761
  460SOL    HW2 3485   0.424   0.673   4.654
  460SOL     MW 3486   0.344   0.662   4.686
  461SOL     OW 3487   6.083   3.573   3.533
  461SOL    HW1 3488   6.162   3.612   3.496
  461SOL    HW2 3489   6.012   3.603   3.476
  461SOL     MW 3490   6.084   3.582   3.521
  462SOL     OW 3491   5.536   1.187   6.151
  462SOL    HW1 3492   5.455   1.147   6.118
  462SOL    HW2 3493   5.598   1.115   6.156
  462SOL     MW 3494   5.533   1.173   6.147
  463SOL     OW 3495   2.675   4.617   0.853
  463SOL    HW1 3496   2.656   4.706   0.883
  463SOL    HW2 3497   2.727   4.579   0.924
  463SOL     MW 3498   2.679   4.624   0.866
  464SOL     OW 3499   1.822   1.202   0.557
  464SOL    HW1 3500   1.806   1.296   0.546
  464SOL    HW2 3501   1.737   1.166   0.582
  464SOL     MW 3502   1.809   1.210   0.559
  465SOL     OW 3503   0.777   2.296   2.541
  465SOL    HW1 3504   0.769   2.358   2.469
  465SOL    HW2 3505   0.827   2.342   2.608
  465SOL     MW 3506   0.782   2.310   2.540
  466SOL     OW 3507   5.659   4.084   2.586
  466SOL    HW1 3508   5.566   4.106   2.595
  466SOL    HW2 3509   5.703   4.169   2.582
  466SOL     MW 3510   5.652   4.098   2.586
  467SOL     OW 3511   3.314   2.686   6.233
  467SOL    HW1 3512   3.371   2.760   6.214
  467SOL    HW2 3513   3.225   2.722   6.226
  467SOL     MW 3514   3.310   2.700   6.230
  468SOL     OW 3515   2.943   1.582   5.920
  468SOL    HW1 3516   2.965   1.597   6.012
  468SOL    HW2 3517   3.005   1.637   5.872
  468SOL     MW 3518   2.954   1.591   5.926
  469SOL     OW 3519   3.406   0.628   0.334
  469SOL    HW1 3520   3.427   0.547   0.287
  469SOL    HW2 3521   3.389   0.599   0.424
  469SOL     MW 3522   3.407   0.614   0.340
  470SOL     OW 3523   4.892   4.386   2.253
  470SOL    HW1 3524   4.880   4.414   2.344
  470SOL    HW2 3525   4.982   4.411   2.233
  470SOL     MW 3526   4.902   4.392   2.262
  471SOL     OW 3527   2.950   4.040   5.893
  471SOL    HW1 3528   2.945   3.955   5.938
  471SOL    HW2 3529   2.881   4.093   5.933
  471SOL     MW 3530   2.940   4.036   5.904
  472SOL     OW 3531   2.354   2.992   6.068
  472SOL    HW1 3532   2.426   3.052   6.053
  472SOL    HW2 3533   2.371   2.956   6.155
  472SOL     MW 3534   2.365   2.995   6.077
  473SOL     OW 3535   3.649   3.258   0.032
  473SOL    HW1 3536   3.595   3.306   0.096
  473SOL    HW2 3537   3.636   3.304  -0.050
  473SOL     MW 3538   3.640   3.270   0.030
  474SOL     OW 3539   0.481   5.620   0.443
  474SOL    HW1 3540   0.468   5.581   0.357
  474SOL    HW2 3541   0.408   5.587   0.496
  474SOL     MW 3542   0.470   5.611   0.439
  475SOL     OW 3543   4.579   3.578   1.859
  475SOL    HW1 3544   4.495   3.574   1.905
  475SOL    HW2 3545   4.635   3.630   1.917
  475SOL     MW 3546   4.575   3.584   1.873
  476SOL     OW 3547   4.947   4.379   1.540
  476SOL    HW1 3548   4.897   4.309   1.584
  476SOL    HW2 3549   4.905   4.387   1.454
  476SOL     MW 3550   4.935   4.371   1.535
  477SOL     OW 3551   2.259   4.819   3.410
  477SOL    HW1 3552   2.256   4.783   3.321
  477SOL    HW2 3553   2.234   4.911   3.399
  477SOL     MW 3554   2.255   4.826   3.397
  478SOL     OW 3555   4.321   5.943   0.306
  478SOL    HW1 3556   4.331   5.936   0.211
  478SOL    HW2 3557   4.390   5.886   0.341
  478SOL     MW 3558   4.331   5.935   0.298
  479SOL     OW 3559   4.015   1.776   5.733
  479SOL    HW1 3560   3.984   1.828   5.659
  479SOL    HW2 3561   4.106   1.757   5.713
  479SOL     MW 3562   4.023   1.780   5.721
  480SOL     OW 3563   3.110   1.706   5.562
  480SOL    HW1 3564   3.144   1.634   5.509
  480SOL    HW2 3565   3.105   1.780   5.501
  480SOL     MW 3566   3.114   1.706   5.548
  481SOL     OW 3567   2.530   5.191   4.116
  481SOL    HW1 3568   2.493   5.165   4.031
  481SOL    HW2 3569   2.585   5.117   4.141
  481SOL     MW 3570   2.532   5.178   4.108
  482SOL     OW 3571   4.758   1.946   1.651
  482SOL    HW1 3572   4.697   1.979   1.717
  482SOL    HW2 3573   4.704   1.890   1.595
  482SOL     MW 3574   4.743   1.943   1.653
  483SOL     OW 3575   2.074   4.903   0.217
  483SOL    HW1 3576   2.116   4.894   0.131
  483SOL    HW2 3577   2.140   4.875   0.279
  483SOL     MW 3578   2.088   4.898   0.214
  484SOL     OW 3579   4.200   0.694   4.165
  484SOL    HW1 3580   4.172   0.616   4.215
  484SOL    HW2 3581   4.168   0.677   4.076
  484SOL     MW 3582   4.192   0.682   4.160
  485SOL     OW 3583   2.744   0.239   3.363
  485SOL    HW1 3584   2.778   0.255   3.275
  485SOL    HW2 3585   2.776   0.151   3.385
  485SOL     MW 3586   2.753   0.230   3.355
  486SOL     OW 3587   6.161   4.052   4.055
  486SOL    HW1 3588   6.151   3.987   4.124
  486SOL    HW2 3589   6.078   4.099   4.053
  486SOL     MW 3590   6.149   4.050   4.064
  487SOL     OW 3591   0.910   6.192   2.560
  487SOL    HW1 3592   0.863   6.255   2.614
  487SOL    HW2 3593   0.902   6.226   2.471
  487SOL     MW 3594   0.903   6.204   2.556
  488SOL     OW 3595   2.993   4.562   0.033
  488SOL    HW1 3596   3.056   4.569  -0.039
  488SOL    HW2 3597   3.047   4.560   0.112
  488SOL     MW 3598   3.008   4.563   0.033
  489SOL     OW 3599   2.211   2.417   5.801
  489SOL    HW1 3600   2.274   2.374   5.859
  489SOL    HW2 3601   2.241   2.508   5.797
  489SOL     MW 3602   2.223   2.423   5.808
  490SOL     OW 3603   0.123   1.922   3.626
  490SOL    HW1 3604   0.032   1.913   3.598
  490SOL    HW2 3605   0.155   1.832   3.632
  490SOL     MW 3606   0.115   1.909   3.623
  491SOL     OW 3607   2.402   0.125   1.307
  491SOL    HW1 3608   2.387   0.197   1.368
  491SOL    HW2 3609   2.431   0.168   1.226
  491SOL     MW 3610   2.404   0.140   1.304
  492SOL     OW 3611   3.230   0.281   1.756
  492SOL    HW1 3612   3.217   0.317   1.844
  492SOL    HW2 3613   3.299   0.216   1.766
  492SOL     MW 3614   3.237   0.277   1.768
  493SOL     OW 3615   0.213   2.394   2.938
  493SOL    HW1 3616   0.153   2.320   2.946
  493SOL    HW2 3617   0.163   2.469   2.969
  493SOL     MW 3618   0.199   2.394   2.943
  494SOL     OW 3619   0.345   6.111   1.321
  494SOL    HW1 3620   0.392   6.166   1.383
  494SOL    HW2 3621   0.348   6.160   1.239
  494SOL     MW 3622   0.351   6.124   1.318
  495SOL     OW 3623   4.164   3.881   1.228
  495SOL    HW1 3624   4.254   3.878   1.260
  495SOL    HW2 3625   4.167   3.840   1.142
  495SOL     MW 3626   4.176   3.876   1.221
  496SOL     OW 3627   0.132   2.325   4.699
  496SOL    HW1 3628   0.060   2.265   4.683
  496SOL    HW2 3629   0.126   2.390   4.628
  496SOL     MW 3630   0.122   2.326   4.688
  497SOL     OW 3631   3.166   5.189   3.168
  497SOL    HW1 3632   3.201   5.116   3.116
  497SOL    HW2 3633   3.076   5.163   3.187
  497SOL     MW 3634   3.159   5.176   3.164
  498SOL     OW 3635   0.432   4.246   1.331
  498SOL    HW1 3636   0.482   4.312   1.379
  498SOL    HW2 3637   0.498   4.196   1.283
  498SOL     MW 3638   0.447   4.248   1.331
  499SOL     OW 3639   1.857   5.457   1.192
  499SOL    HW1 3640   1.790   5.522   1.215
  499SOL    HW2 3641   1.936   5.509   1.177
  499SOL     MW 3642   1.859   5.472   1.193
  500SOL     OW 3643   4.630   3.260   1.024
  500SOL    HW1 3644   4.713   3.256   0.977
  500SOL    HW2 3645   4.627   3.349   1.060
  500SOL     MW 3646   4.640   3.271   1.023
  501SOL     OW 3647   4.165   4.499   3.087
  501SOL    HW1 3648   4.156   4.585   3.045
  501SOL    HW2 3649   4.080   4.457   3.074
  501SOL     MW 3650   4.153   4.505   3.080
  502SOL     OW 3651   1.164   2.243   6.053
  502SOL    HW1 3652   1.108   2.179   6.010
  502SOL    HW2 3653   1.243   2.248   5.998
  502SOL     MW 3654   1.167   2.235   6.041
  503SOL     OW 3655   6.236   3.570   3.248
  503SOL    HW1 3656   6.246   3.637   3.316
  503SOL    HW2 3657   6.326   3.550   3.222
  503SOL     MW 3658   6.249   3.576   3.253
  504SOL     OW 3659   4.680   5.878   5.287
  504SOL    HW1 3660   4.727   5.802   5.320
  504SOL    HW2 3661   4.643   5.849   5.203
  504SOL     MW 3662   4.681   5.865   5.280
  505SOL     OW 3663   4.947   4.829   5.468
  505SOL    HW1 3664   5.027   4.826   5.520
  505SOL    HW2 3665   4.949   4.914   5.424
  505SOL     MW 3666   4.957   4.839   5.469
  506SOL     OW 3667   2.642   1.243   3.848
  506SOL    HW1 3668   2.723   1.204   3.816
  506SOL    HW2 3669   2.670   1.298   3.921
  506SOL     MW 3670   2.656   1.245   3.853
  507SOL     OW 3671   5.682   5.626   2.464
  507SOL    HW1 3672   5.675   5.577   2.546
  507SOL    HW2 3673   5.764   5.595   2.425
  507SOL     MW 3674   5.692   5.616   2.470
  508SOL     OW 3675   0.244   1.179   3.137
  508SOL    HW1 3676   0.172   1.234   3.168
  508SOL    HW2 3677   0.205   1.092   3.126
  508SOL     MW 3678   0.230   1.175   3.140
  509SOL     OW 3679   0.370   0.113   1.763
  509SOL    HW1 3680   0.463   0.100   1.742
  509SOL    HW2 3681   0.330   0.139   1.680
  509SOL     MW 3682   0.377   0.114   1.750
  510SOL     OW 3683   2.475   4.691   4.469
  510SOL    HW1 3684   2.546   4.635   4.500
  510SOL    HW2 3685   2.490   4.776   4.510
  510SOL     MW 3686   2.486   4.695   4.478
  511SOL     OW 3687   1.272   5.024   0.987
  511SOL    HW1 3688   1.350   4.968   0.985
  511SOL    HW2 3689   1.245   5.029   0.895
  511SOL     MW 3690   1.278   5.017   0.975
  512SOL     OW 3691   4.443   2.277   1.448
  512SOL    HW1 3692   4.428   2.205   1.387
  512SOL    HW2 3693   4.357   2.295   1.486
  512SOL     MW 3694   4.430   2.270   1.445
  513SOL     OW 3695   4.996   5.193   2.975
  513SOL    HW1 3696   4.908   5.216   2.947
  513SOL    HW2 3697   5.045   5.275   2.969
  513SOL     MW 3698   4.991   5.207   2.971
  514SOL     OW 3699   5.005   2.495   5.300
  514SOL    HW1 3700   5.005   2.566   5.235
  514SOL    HW2 3701   5.011   2.415   5.249
  514SOL     MW 3702   5.006   2.494   5.286
  515SOL     OW 3703   2.363   3.423   1.641
  515SOL    HW1 3704   2.352   3.451   1.550
  515SOL    HW2 3705   2.395   3.333   1.635
  515SOL     MW 3706   2.366   3.415   1.628
  516SOL     OW 3707   4.843   0.697   1.392
  516SOL    HW1 3708   4.829   0.669   1.302
  516SOL    HW2 3709   4.776   0.764   1.407
  516SOL     MW 3710   4.833   0.702   1.382
  517SOL     OW 3711   0.967   3.492   4.125
  517SOL    HW1 3712   0.888   3.546   4.125
  517SOL    HW2 3713   0.980   3.470   4.218
  517SOL     MW 3714   0.959   3.496   4.137
  518SOL     OW 3715   1.770   0.023   5.884
  518SOL    HW1 3716   1.734   0.034   5.796
  518SOL    HW2 3717   1.863   0.010   5.870
  518SOL     MW 3718   1.777   0.023   5.871
  519SOL     OW 3719   1.576   0.593   1.489
  519SOL    HW1 3720   1.497   0.609   1.437
  519SOL    HW2 3721   1.648   0.612   1.429
  519SOL     MW 3722   1.575   0.598   1.474
  520SOL     OW 3723   0.804   5.549   1.075
  520SOL    HW1 3724   0.798   5.634   1.032
  520SOL    HW2 3725   0.850   5.567   1.158
  520SOL     MW 3726   0.809   5.562   1.080
  521SOL     OW 3727   4.480   3.944   0.006
  521SOL    HW1 3728   4.480   3.868  -0.052
  521SOL    HW2 3729   4.552   3.998  -0.027
  521SOL     MW 3730   4.489   3.941  -0.006
  522SOL     OW 3731   5.401   1.100   2.202
  522SOL    HW1 3732   5.427   1.149   2.281
  522SOL    HW2 3733   5.475   1.110   2.143
  522SOL     MW 3734   5.414   1.107   2.205
  523SOL     OW 3735   1.198   1.784   3.208
  523SOL    HW1 3736   1.155   1.728   3.143
  523SOL    HW2 3737   1.283   1.744   3.222
  523SOL     MW 3738   1.203   1.772   3.201
  524SOL     OW 3739   2.460   0.694   3.041
  524SOL    HW1 3740   2.410   0.686   3.122
  524SOL    HW2 3741   2.422   0.628   2.983
  524SOL     MW 3742   2.449   0.685   3.044
  525SOL     OW 3743   5.204   4.362   1.416
  525SOL    HW1 3744   5.273   4.392   1.476
  525SOL    HW2 3745   5.127   4.353   1.471
  525SOL     MW 3746   5.203   4.365   1.430
  526SOL     OW 3747   5.404   2.749   0.112
  526SOL    HW1 3748   5.309   2.760   0.112
  526SOL    HW2 3749   5.430   2.758   0.020
  526SOL     MW 3750   5.395   2.751   0.100
  527SOL     OW 3751   4.351   3.072   0.303
  527SOL    HW1 3752   4.275   3.014   0.306
  527SOL    HW2 3753   4.341   3.122   0.223
  527SOL     MW 3754   4.340   3.071   0.293
  528SOL     OW 3755   2.070   1.426   3.974
  528SOL    HW1 3756   1.980   1.455   3.992
  528SOL    HW2 3757   2.099   1.481   3.901
  528SOL     MW 3758   2.062   1.437   3.967
  529SOL     OW 3759   0.417   0.766   3.121
  529SOL    HW1 3760   0.436   0.789   3.212
  529SOL    HW2 3761   0.399   0.849   3.077
  529SOL     MW 3762   0.417   0.779   3.127
  530SOL     OW 3763   4.837   0.374   2.585
  530SOL    HW1 3764   4.866   0.302   2.641
  530SOL    HW2 3765   4.747   0.392   2.613
  530SOL     MW 3766   4.829   0.367   2.596
  531SOL     OW 3767   0.486   4.420   3.574
  531SOL    HW1 3768   0.519   4.467   3.498
  531SOL    HW2 3769   0.564   4.384   3.616
  531SOL     MW 3770   0.500   4.421   3.570
  532SOL     OW 3771   2.478   1.052   2.418
  532SOL    HW1 3772   2.547   0.988   2.437
  532SOL    HW2 3773   2.513   1.104   2.345
  532SOL     MW 3774   2.492   1.050   2.411
  533SOL     OW 3775   3.861   2.976   5.320
  533SOL    HW1 3776   3.944   3.020   5.340
  533SOL    HW2 3777   3.887   2.888   5.295
  533SOL     MW 3778   3.875   2.971   5.320
  534SOL     OW 3779   6.085   5.643   0.006
  534SOL    HW1 3780   5.991   5.644  -0.012
  534SOL    HW2 3781   6.100   5.559   0.048
  534SOL     MW 3782   6.075   5.632   0.009
  535SOL     OW 3783   2.322   5.713   6.066
  535SOL    HW1 3784   2.300   5.754   5.982
  535SOL    HW2 3785   2.241   5.716   6.116
  535SOL     MW 3786   2.309   5.718   6.061
  536SOL     OW 3787   0.512   1.666   4.860
  536SOL    HW1 3788   0.512   1.580   4.820
  536SOL    HW2 3789   0.437   1.665   4.920
  536SOL     MW 3790   0.502   1.655   4.863
  537SOL     OW 3791   1.308   5.956   5.158
  537SOL    HW1 3792   1.293   5.901   5.081
  537SOL    HW2 3793   1.365   5.904   5.215
  537SOL     MW 3794   1.313   5.942   5.156
  538SOL     OW 3795   3.434   0.085   2.336
  538SOL    HW1 3796   3.487   0.047   2.266
  538SOL    HW2 3797   3.410   0.172   2.303
  538SOL     MW 3798   3.437   0.091   2.323
  539SOL     OW 3799   5.565   4.485   1.326
  539SOL    HW1 3800   5.507   4.432   1.272
  539SOL    HW2 3801   5.542   4.575   1.305
  539SOL     MW 3802   5.555   4.490   1.317
  540SOL     OW 3803   4.566   2.783   0.104
  540SOL    HW1 3804   4.567   2.879   0.104
  540SOL    HW2 3805   4.658   2.758   0.103
  540SOL     MW 3806   4.578   2.792   0.104
  541SOL     OW 3807   5.460   3.264   2.058
  541SOL    HW1 3808   5.509   3.195   2.103
  541SOL    HW2 3809   5.503   3.273   1.973
  541SOL     MW 3810   5.472   3.256   2.053
  542SOL     OW 3811   4.873   4.396   2.544
  542SOL    HW1 3812   4.942   4.416   2.608
  542SOL    HW2 3813   4.794   4.435   2.581
  542SOL     MW 3814   4.872   4.403   2.557
  543SOL     OW 3815   1.062   3.781   2.312
  543SOL    HW1 3816   1.153   3.805   2.295
  543SOL    HW2 3817   1.036   3.729   2.235
  543SOL     MW 3818   1.070   3.777   2.300
  544SOL     OW 3819   2.741   2.967   0.198
  544SOL    HW1 3820   2.766   3.059   0.209
  544SOL    HW2 3821   2.813   2.918   0.238
  544SOL     MW 3822   2.753   2.972   0.205
  545SOL     OW 3823   1.428   1.485   4.008
  545SOL    HW1 3824   1.439   1.518   4.098
  545SOL    HW2 3825   1.353   1.426   4.014
  545SOL     MW 3826   1.420   1.481   4.020
  546SOL     OW 3827   5.557   5.418   0.383
  546SOL    HW1 3828   5.650   5.401   0.397
  546SOL    HW2 3829   5.513   5.370   0.453
  546SOL     MW 3830   5.563   5.410   0.394
  547SOL     OW 3831   5.433   5.847   5.360
  547SOL    HW1 3832   5.493   5.918   5.340
  547SOL    HW2 3833   5.365   5.854   5.294
  547SOL     MW 3834   5.432   5.857   5.349
  548SOL     OW 3835   4.797   5.592   5.223
  548SOL    HW1 3836   4.792   5.497   5.232
  548SOL    HW2 3837   4.883   5.608   5.183
  548SOL     MW 3838   4.808   5.582   5.219
  549SOL     OW 3839   2.949   5.179   1.221
  549SOL    HW1 3840   3.035   5.187   1.180
  549SOL    HW2 3841   2.890   5.159   1.148
  549SOL     MW 3842   2.952   5.178   1.206
  550SOL     OW 3843   4.285   4.053   6.118
  550SOL    HW1 3844   4.359   4.041   6.177
  550SOL    HW2 3845   4.265   3.966   6.085
  550SOL     MW 3846   4.292   4.040   6.122
  551SOL     OW 3847   0.372   2.802   0.873
  551SOL    HW1 3848   0.396   2.872   0.812
  551SOL    HW2 3849   0.304   2.841   0.928
  551SOL     MW 3850   0.366   2.816   0.872
  552SOL     OW 3851   5.829   3.908   3.177
  552SOL    HW1 3852   5.753   3.880   3.227
  552SOL    HW2 3853   5.830   4.004   3.187
  552SOL     MW 3854   5.820   3.917   3.184
  553SOL     OW 3855   3.128   3.819   6.112
  553SOL    HW1 3856   3.033   3.824   6.124
  553SOL    HW2 3857   3.158   3.766   6.186
  553SOL     MW 3858   3.120   3.813   6.123
  554SOL     OW 3859   2.068   4.770   5.445
  554SOL    HW1 3860   2.060   4.862   5.470
  554SOL    HW2 3861   1.980   4.734   5.457
  554SOL     MW 3862   2.056   4.777   5.450
  555SOL     OW 3863   1.175   1.333   4.724
  555SOL    HW1 3864   1.201   1.424   4.736
  555SOL    HW2 3865   1.177   1.295   4.812
  555SOL     MW 3866   1.178   1.340   4.737
  556SOL     OW 3867   0.010   5.179   3.946
  556SOL    HW1 3868  -0.072   5.175   3.898
  556SOL    HW2 3869  -0.007   5.240   4.018
  556SOL     MW 3870  -0.002   5.187   3.949
  557SOL     OW 3871   1.936   0.223   5.320
  557SOL    HW1 3872   1.856   0.184   5.284
  557SOL    HW2 3873   1.993   0.233   5.245
  557SOL     MW 3874   1.933   0.219   5.306
  558SOL     OW 3875   6.156   5.428   1.873
  558SOL    HW1 3876   6.147   5.402   1.781
  558SOL    HW2 3877   6.067   5.451   1.900
  558SOL     MW 3878   6.143   5.427   1.864
  559SOL     OW 3879   0.751   4.323   0.602
  559SOL    HW1 3880   0.673   4.286   0.560
  559SOL    HW2 3881   0.734   4.314   0.695
  559SOL     MW 3882   0.739   4.317   0.608
  560SOL     OW 3883   5.691   2.861   3.727
  560SOL    HW1 3884   5.698   2.802   3.652
  560SOL    HW2 3885   5.695   2.949   3.688
  560SOL     MW 3886   5.693   2.865   3.712
  561SOL     OW 3887   5.407   4.248   5.161
  561SOL    HW1 3888   5.368   4.328   5.196
  561SOL    HW2 3889   5.401   4.185   5.233
  561SOL     MW 3890   5.401   4.250   5.175
  562SOL     OW 3891   5.258   2.706   4.286
  562SOL    HW1 3892   5.238   2.785   4.336
  562SOL    HW2 3893   5.187   2.700   4.222
  562SOL     MW 3894   5.246   2.715   4.284
  563SOL     OW 3895   2.126   1.051   3.412
  563SOL    HW1 3896   2.074   1.100   3.476
  563SOL    HW2 3897   2.079   1.061   3.330
  563SOL     MW 3898   2.114   1.059   3.410
  564SOL     OW 3899   5.935   4.273   0.504
  564SOL    HW1 3900   5.904   4.261   0.414
  564SOL    HW2 3901   5.881   4.215   0.557
  564SOL     MW 3902   5.924   4.264   0.499
  565SOL     OW 3903   4.955   1.990   5.849
  565SOL    HW1 3904   4.974   1.908   5.894
  565SOL    HW2 3905   5.005   1.984   5.767
  565SOL     MW 3906   4.964   1.978   5.844
  566SOL     OW 3907   3.686   1.016   3.023
  566SOL    HW1 3908   3.691   0.922   3.002
  566SOL    HW2 3909   3.593   1.033   3.036
  566SOL     MW 3910   3.675   1.006   3.022
  567SOL     OW 3911   3.554   4.314   1.713
  567SOL    HW1 3912   3.536   4.355   1.628
  567SOL    HW2 3913   3.592   4.229   1.691
  567SOL     MW 3914   3.556   4.308   1.699
  568SOL     OW 3915   4.063   0.717   3.934
  568SOL    HW1 3916   3.971   0.696   3.921
  568SOL    HW2 3917   4.109   0.670   3.865
  568SOL     MW 3918   4.057   0.708   3.924
  569SOL     OW 3919   0.248   3.384   5.340
  569SOL    HW1 3920   0.188   3.439   5.289
  569SOL    HW2 3921   0.204   3.300   5.347
  569SOL     MW 3922   0.235   3.381   5.335
  570SOL     OW 3923   4.957   2.751   3.476
  570SOL    HW1 3924   4.923   2.667   3.445
  570SOL    HW2 3925   5.042   2.729   3.514
  570SOL     MW 3926   4.964   2.737   3.477
  571SOL     OW 3927   3.825   4.663   4.684
  571SOL    HW1 3928   3.769   4.731   4.644
  571SOL    HW2 3929   3.885   4.712   4.740
  571SOL     MW 3930   3.825   4.678   4.686
  572SOL     OW 3931   2.689   0.389   0.205
  572SOL    HW1 3932   2.620   0.402   0.139
  572SOL    HW2 3933   2.770   0.408   0.158
  572SOL     MW 3934   2.690   0.393   0.190
  573SOL     OW 3935   2.260   1.726   2.687
  573SOL    HW1 3936   2.340   1.755   2.731
  573SOL    HW2 3937   2.190   1.744   2.750
  573SOL     MW 3938   2.261   1.732   2.701
  574SOL     OW 3939   0.788   0.159   1.020
  574SOL    HW1 3940   0.829   0.175   0.935
  574SOL    HW2 3941   0.724   0.090   1.002
  574SOL     MW 3942   0.785   0.153   1.007
  575SOL     OW 3943   1.580   6.112   4.930
  575SOL    HW1 3944   1.572   6.182   4.995
  575SOL    HW2 3945   1.620   6.039   4.977
  575SOL     MW 3946   1.584   6.112   4.944
  576SOL     OW 3947   0.916   1.349   2.668
  576SOL    HW1 3948   0.823   1.374   2.663
  576SOL    HW2 3949   0.963   1.426   2.639
  576SOL     MW 3950   0.910   1.362   2.663
  577SOL     OW 3951   0.236   5.611   5.794
  577SOL    HW1 3952   0.265   5.680   5.853
  577SOL    HW2 3953   0.253   5.646   5.706
  577SOL     MW 3954   0.242   5.624   5.790
  578SOL     OW 3955   5.146   0.702   1.502
  578SOL    HW1 3956   5.074   0.755   1.468
  578SOL    HW2 3957   5.104   0.639   1.560
  578SOL     MW 3958   5.131   0.701   1.505
  579SOL     OW 3959   0.748   6.185   3.165
  579SOL    HW1 3960   0.687   6.249   3.129
  579SOL    HW2 3961   0.698   6.137   3.231
  579SOL     MW 3962   0.734   6.187   3.169
  580SOL     OW 3963   2.552   3.574   5.196
  580SOL    HW1 3964   2.522   3.536   5.279
  580SOL    HW2 3965   2.475   3.618   5.161
  580SOL     MW 3966   2.539   3.575   5.202
  581SOL     OW 3967   2.589   1.030   2.966
  581SOL    HW1 3968   2.666   1.075   3.000
  581SOL    HW2 3969   2.624   0.971   2.899
  581SOL     MW 3970   2.604   1.028   2.962
  582SOL     OW 3971   4.917   5.509   2.157
  582SOL    HW1 3972   4.943   5.435   2.102
  582SOL    HW2 3973   4.866   5.468   2.228
  582SOL     MW 3974   4.914   5.494   2.159
  583SOL     OW 3975   4.394   4.306   5.053
  583SOL    HW1 3976   4.426   4.371   5.116
  583SOL    HW2 3977   4.418   4.343   4.968
  583SOL     MW 3978   4.401   4.319   5.050
  584SOL     OW 3979   4.833   3.267   5.135
  584SOL    HW1 3980   4.888   3.244   5.060
  584SOL    HW2 3981   4.778   3.339   5.104
  584SOL     MW 3982   4.833   3.273   5.122
  585SOL     OW 3983   0.795   2.440   6.160
  585SOL    HW1 3984   0.769   2.527   6.131
  585SOL    HW2 3985   0.828   2.397   6.081
  585SOL     MW 3986   0.796   2.446   6.146
  586SOL     OW 3987   5.732   3.323   4.506
  586SOL    HW1 3988   5.802   3.373   4.465
  586SOL    HW2 3989   5.713   3.253   4.443
  586SOL     MW 3990   5.738   3.320   4.492
  587SOL     OW 3991   3.550   1.687   5.917
  587SOL    HW1 3992   3.462   1.670   5.950
  587SOL    HW2 3993   3.595   1.730   5.990
  587SOL     MW 3994   3.545   1.690   5.931
  588SOL     OW 3995   3.582   3.333   2.038
  588SOL    HW1 3996   3.562   3.415   2.084
  588SOL    HW2 3997   3.623   3.278   2.105
  588SOL     MW 3998   3.585   3.337   2.053
  589SOL     OW 3999   2.757   1.224   3.064
  589SOL    HW1 4000   2.722   1.225   3.153
  589SOL    HW2 4001   2.696   1.277   3.013
  589SOL     MW 4002   2.745   1.231   3.068
  590SOL     OW 4003   4.057   5.806   1.462
  590SOL    HW1 4004   3.993   5.866   1.423
  590SOL    HW2 4005   4.029   5.719   1.434
  590SOL     MW 4006   4.045   5.803   1.454
  591SOL     OW 4007   0.915   0.585   5.523
  591SOL    HW1 4008   1.007   0.598   5.501
  591SOL    HW2 4009   0.886   0.669   5.559
  591SOL     MW 4010   0.923   0.598   5.525
  592SOL     OW 4011   5.947   6.027   0.850
  592SOL    HW1 4012   5.990   6.029   0.936
  592SOL    HW2 4013   5.868   5.976   0.865
  592SOL     MW 4014   5.943   6.021   0.863
  593SOL     OW 4015   3.869   2.095   2.526
  593SOL    HW1 4016   3.868   2.177   2.576
  593SOL    HW2 4017   3.868   2.123   2.434
  593SOL     MW 4018   3.869   2.109   2.521
  594SOL     OW 4019   3.388   0.660   3.308
  594SOL    HW1 4020   3.362   0.752   3.314
  594SOL    HW2 4021   3.379   0.638   3.215
  594SOL     MW 4022   3.383   0.669   3.297
  595SOL     OW 4023   5.929   2.190   1.706
  595SOL    HW1 4024   5.968   2.252   1.767
  595SOL    HW2 4025   5.970   2.209   1.622
  595SOL     MW 4026   5.939   2.200   1.703
  596SOL     OW 4027   1.363   2.851   1.433
  596SOL    HW1 4028   1.413   2.932   1.448
  596SOL    HW2 4029   1.429   2.782   1.433
  596SOL     MW 4030   1.378   2.853   1.435
  597SOL     OW 4031   2.738   2.612   0.347
  597SOL    HW1 4032   2.824   2.619   0.305
  597SOL    HW2 4033   2.697   2.697   0.330
  597SOL     MW 4034   2.744   2.624   0.339
  598SOL     OW 4035   1.870   0.039   4.677
  598SOL    HW1 4036   1.918  -0.032   4.719
  598SOL    HW2 4037   1.857   0.010   4.587
  598SOL     MW 4038   1.875   0.026   4.671
  599SOL     OW 4039   2.926   5.383   2.119
  599SOL    HW1 4040   2.888   5.296   2.125
  599SOL    HW2 4041   2.901   5.426   2.200
  599SOL     MW 4042   2.918   5.377   2.130
  600SOL     OW 4043   5.499   3.575   0.415
  600SOL    HW1 4044   5.466   3.571   0.325
  600SOL    HW2 4045   5.439   3.635   0.460
  600SOL     MW 4046   5.487   3.583   0.409
  601SOL     OW 4047   5.070   6.125   4.269
  601SOL    HW1 4048   5.119   6.171   4.201
  601SOL    HW2 4049   4.993   6.180   4.285
  601SOL     MW 4050   5.066   6.138   4.263
  602SOL     OW 4051   5.779   3.152   3.321
  602SOL    HW1 4052   5.818   3.089   3.261
  602SOL    HW2 4053   5.816   3.236   3.295
  602SOL     MW 4054   5.789   3.155   3.310
  603SOL     OW 4055   2.901   0.007   4.382
  603SOL    HW1 4056   2.833  -0.016   4.318
  603SOL    HW2 4057   2.939   0.088   4.349
  603SOL     MW 4058   2.897   0.014   4.370
  604SOL     OW 4059   5.905   1.296   5.604
  604SOL    HW1 4060   5.870   1.376   5.566
  604SOL    HW2 4061   5.951   1.326   5.683
  604SOL     MW 4062   5.907   1.310   5.609
  605SOL     OW 4063   3.686   2.491   5.807
  605SOL    HW1 4064   3.723   2.552   5.743
  605SOL    HW2 4065   3.598   2.523   5.823
  605SOL     MW 4066   3.680   2.503   5.801
  606SOL     OW 4067   5.620   3.034   2.167
  606SOL    HW1 4068   5.613   2.979   2.246
  606SOL    HW2 4069   5.714   3.038   2.149
  606SOL     MW 4070   5.632   3.027   2.175
  607SOL     OW 4071   1.140   1.799   2.849
  607SOL    HW1 4072   1.197   1.750   2.790
  607SOL    HW2 4073   1.114   1.736   2.916
  607SOL     MW 4074   1.144   1.785   2.850
  608SOL     OW 4075   4.174   1.674   3.334
  608SOL    HW1 4076   4.205   1.739   3.271
  608SOL    HW2 4077   4.170   1.721   3.417
  608SOL     MW 4078   4.178   1.688   3.336
  609SOL     OW 4079   5.791   4.880   4.327
  609SOL    HW1 4080   5.699   4.857   4.339
  609SOL    HW2 4081   5.827   4.883   4.415
  609SOL     MW 4082   5.784   4.878   4.340
  610SOL     OW 4083   2.483   2.913   0.325
  610SOL    HW1 4084   2.443   2.923   0.411
  610SOL    HW2 4085   2.544   2.986   0.318
  610SOL     MW 4086   2.486   2.924   0.335
  611SOL     OW 4087   5.819   4.074   0.612
  611SOL    HW1 4088   5.874   4.092   0.688
  611SOL    HW2 4089   5.804   3.979   0.615
  611SOL     MW 4090   5.824   4.064   0.622
  612SOL     OW 4091   0.399   0.724   4.344
  612SOL    HW1 4092   0.374   0.649   4.398
  612SOL    HW2 4093   0.436   0.684   4.265
  612SOL     MW 4094   0.400   0.709   4.341
  613SOL     OW 4095   4.430   0.342   1.061
  613SOL    HW1 4096   4.345   0.383   1.075
  613SOL    HW2 4097   4.428   0.311   0.971
  613SOL     MW 4098   4.419   0.343   1.052
  614SOL     OW 4099   0.437   0.786   5.143
  614SOL    HW1 4100   0.441   0.878   5.116
  614SOL    HW2 4101   0.526   0.766   5.173
  614SOL     MW 4102   0.449   0.795   5.143
  615SOL     OW 4103   1.191   5.467   2.478
  615SOL    HW1 4104   1.131   5.523   2.527
  615SOL    HW2 4105   1.272   5.469   2.528
  615SOL     MW 4106   1.194   5.474   2.490
  616SOL     OW 4107   2.096   0.955   1.066
  616SOL    HW1 4108   2.032   0.914   1.124
  616SOL    HW2 4109   2.077   0.917   0.980
  616SOL     MW 4110   2.085   0.945   1.062
  617SOL     OW 4111   0.004   2.868   5.657
  617SOL    HW1 4112   0.019   2.821   5.575
  617SOL    HW2 4113  -0.034   2.802   5.715
  617SOL     MW 4114   0.001   2.854   5.654
  618SOL     OW 4115   3.433   3.758   0.997
  618SOL    HW1 4116   3.402   3.818   1.065
  618SOL    HW2 4117   3.467   3.683   1.044
  618SOL     MW 4118   3.433   3.756   1.012
  619SOL     OW 4119   0.925   3.470   2.644
  619SOL    HW1 4120   0.969   3.548   2.610
  619SOL    HW2 4121   0.832   3.491   2.639
  619SOL     MW 4122   0.919   3.483   2.639
  620SOL     OW 4123   4.887   3.623   0.891
  620SOL    HW1 4124   4.807   3.676   0.897
  620SOL    HW2 4125   4.867   3.559   0.823
  620SOL     MW 4126   4.874   3.622   0.883
  621SOL     OW 4127   0.847   1.032   4.167
  621SOL    HW1 4128   0.846   0.937   4.180
  621SOL    HW2 4129   0.831   1.043   4.073
  621SOL     MW 4130   0.845   1.021   4.157
  622SOL     OW 4131   2.208   0.216   2.652
  622SOL    HW1 4132   2.207   0.132   2.605
  622SOL    HW2 4133   2.149   0.203   2.726
  622SOL     MW 4134   2.201   0.203   2.655
  623SOL     OW 4135   6.162   3.357   4.217
  623SOL    HW1 4136   6.160   3.273   4.262
  623SOL    HW2 4137   6.183   3.336   4.126
  623SOL     MW 4138   6.165   3.344   4.211
  624SOL     OW 4139   1.798   0.560   4.795
  624SOL    HW1 4140   1.807   0.502   4.720
  624SOL    HW2 4141   1.831   0.509   4.869
  624SOL     MW 4142   1.804   0.546   4.795
  625SOL     OW 4143   4.011   0.802   1.909
  625SOL    HW1 4144   3.926   0.839   1.930
  625SOL    HW2 4145   4.038   0.848   1.829
  625SOL     MW 4146   4.004   0.813   1.901
  626SOL     OW 4147   2.906   5.779   1.231
  626SOL    HW1 4148   2.972   5.847   1.224
  626SOL    HW2 4149   2.899   5.742   1.143
  626SOL     MW 4150   2.913   5.783   1.219
  627SOL     OW 4151   0.643   1.996   3.665
  627SOL    HW1 4152   0.623   1.963   3.578
  627SOL    HW2 4153   0.691   1.925   3.707
  627SOL     MW 4154   0.647   1.983   3.660
  628SOL     OW 4155   1.102   3.026   2.558
  628SOL    HW1 4156   1.162   2.952   2.553
  628SOL    HW2 4157   1.158   3.103   2.552
  628SOL     MW 4158   1.117   3.027   2.557
  629SOL     OW 4159   1.376   0.073   5.396
  629SOL    HW1 4160   1.401   0.021   5.320
  629SOL    HW2 4161   1.396   0.016   5.471
  629SOL     MW 4162   1.382   0.059   5.396
  630SOL     OW 4163   6.046   6.071   5.609
  630SOL    HW1 4164   6.100   5.992   5.619
  630SOL    HW2 4165   6.075   6.130   5.678
  630SOL     MW 4166   6.057   6.068   5.619
  631SOL     OW 4167   1.722   5.915   3.934
  631SOL    HW1 4168   1.753   5.946   3.849
  631SOL    HW2 4169   1.705   5.822   3.922
  631SOL     MW 4170   1.724   5.907   3.922
  632SOL     OW 4171   0.455   2.505   4.024
  632SOL    HW1 4172   0.411   2.590   4.021
  632SOL    HW2 4173   0.435   2.471   4.111
  632SOL     MW 4174   0.447   2.512   4.035
  633SOL     OW 4175   4.430   1.944   4.958
  633SOL    HW1 4176   4.489   1.962   4.885
  633SOL    HW2 4177   4.438   1.850   4.974
  633SOL     MW 4178   4.439   1.934   4.951
  634SOL     OW 4179   1.185   2.744   0.596
  634SOL    HW1 4180   1.106   2.779   0.637
  634SOL    HW2 4181   1.154   2.669   0.545
  634SOL     MW 4182   1.171   2.739   0.595
  635SOL     OW 4183   1.043   3.024   4.579
  635SOL    HW1 4184   0.978   3.019   4.509
  635SOL    HW2 4185   1.077   2.935   4.587
  635SOL     MW 4186   1.039   3.012   4.571
  636SOL     OW 4187   4.389   4.524   2.672
  636SOL    HW1 4188   4.364   4.462   2.740
  636SOL    HW2 4189   4.407   4.606   2.720
  636SOL     MW 4190   4.388   4.527   2.687
  637SOL     OW 4191   3.399   6.115   4.320
  637SOL    HW1 4192   3.320   6.125   4.268
  637SOL    HW2 4193   3.428   6.025   4.304
  637SOL     MW 4194   3.393   6.105   4.311
  638SOL     OW 4195   0.724   3.060   0.699
  638SOL    HW1 4196   0.778   3.031   0.626
  638SOL    HW2 4197   0.765   3.021   0.776
  638SOL     MW 4198   0.736   3.051   0.699
  639SOL     OW 4199   1.103   5.436   2.882
  639SOL    HW1 4200   1.137   5.375   2.817
  639SOL    HW2 4201   1.012   5.450   2.857
  639SOL     MW 4202   1.096   5.430   2.871
  640SOL     OW 4203   6.119   4.327   0.729
  640SOL    HW1 4204   6.161   4.278   0.801
  640SOL    HW2 4205   6.068   4.262   0.681
  640SOL     MW 4206   6.118   4.313   0.732
  641SOL     OW 4207   0.167   3.054   0.360
  641SOL    HW1 4208   0.235   2.993   0.390
  641SOL    HW2 4209   0.216   3.130   0.328
  641SOL     MW 4210   0.182   3.056   0.359
  642SOL     OW 4211   3.994   2.762   5.738
  642SOL    HW1 4212   3.992   2.691   5.802
  642SOL    HW2 4213   3.952   2.836   5.782
  642SOL     MW 4214   3.989   2.763   5.752
  643SOL     OW 4215   5.164   3.600   0.744
  643SOL    HW1 4216   5.223   3.673   0.726
  643SOL    HW2 4217   5.209   3.548   0.811
  643SOL     MW 4218   5.177   3.603   0.750
  644SOL     OW 4219   0.559   3.746   1.962
  644SOL    HW1 4220   0.635   3.801   1.943
  644SOL    HW2 4221   0.488   3.787   1.914
  644SOL     MW 4222   0.560   3.758   1.953
  645SOL     OW 4223   4.159   0.801   1.307
  645SOL    HW1 4224   4.127   0.780   1.395
  645SOL    HW2 4225   4.091   0.766   1.249
  645SOL     MW 4226   4.146   0.794   1.311
  646SOL     OW 4227   4.664   5.086   2.258
  646SOL    HW1 4228   4.682   5.033   2.181
  646SOL    HW2 4229   4.581   5.130   2.239
  646SOL     MW 4230   4.656   5.085   2.246
  647SOL     OW 4231   0.497   5.355   4.777
  647SOL    HW1 4232   0.454   5.367   4.861
  647SOL    HW2 4233   0.450   5.412   4.716
  647SOL     MW 4234   0.486   5.364   4.780
  648SOL     OW 4235   0.173   2.884   2.102
  648SOL    HW1 4236   0.184   2.973   2.136
  648SOL    HW2 4237   0.256   2.865   2.058
  648SOL     MW 4238   0.185   2.893   2.100
  649SOL     OW 4239   5.118   0.365   3.199
  649SOL    HW1 4240   5.024   0.351   3.184
  649SOL    HW2 4241   5.144   0.428   3.132
  649SOL     MW 4242   5.109   0.371   3.188
  650SOL     OW 4243   6.050   2.772   3.179
  650SOL    HW1 4244   6.117   2.786   3.112
  650SOL    HW2 4245   6.099   2.764   3.261
  650SOL     MW 4246   6.065   2.773   3.181
  651SOL     OW 4247   4.471   0.146   3.083
  651SOL    HW1 4248   4.431   0.175   3.166
  651SOL    HW2 4249   4.550   0.099   3.110
  651SOL     MW 4250   4.476   0.144   3.097
  652SOL     OW 4251   1.413   4.136   4.854
  652SOL    HW1 4252   1.364   4.212   4.824
  652SOL    HW2 4253   1.504   4.153   4.830
  652SOL     MW 4254   1.418   4.148   4.847
  653SOL     OW 4255   0.201   1.961   4.911
  653SOL    HW1 4256   0.282   1.997   4.946
  653SOL    HW2 4257   0.135   1.979   4.979
  653SOL     MW 4258   0.203   1.968   4.924
  654SOL     OW 4259   4.932   2.734   3.030
  654SOL    HW1 4260   4.864   2.666   3.024
  654SOL    HW2 4261   4.940   2.768   2.941
  654SOL     MW 4262   4.924   2.729   3.018
  655SOL     OW 4263   3.358   1.162   5.442
  655SOL    HW1 4264   3.374   1.073   5.411
  655SOL    HW2 4265   3.432   1.213   5.408
  655SOL     MW 4266   3.370   1.157   5.434
  656SOL     OW 4267   2.920   4.210   5.443
  656SOL    HW1 4268   2.996   4.159   5.416
  656SOL    HW2 4269   2.954   4.275   5.504
  656SOL     MW 4270   2.934   4.212   5.447
  657SOL     OW 4271   2.652   0.869   2.003
  657SOL    HW1 4272   2.582   0.934   2.011
  657SOL    HW2 4273   2.733   0.921   2.001
  657SOL     MW 4274   2.653   0.884   2.004
  658SOL     OW 4275   0.232   1.210   1.647
  658SOL    HW1 4276   0.292   1.152   1.693
  658SOL    HW2 4277   0.146   1.167   1.654
  658SOL     MW 4278   0.228   1.197   1.654
  659SOL     OW 4279   1.073   2.612   1.237
  659SOL    HW1 4280   0.994   2.631   1.186
  659SOL    HW2 4281   1.126   2.692   1.230
  659SOL     MW 4282   1.070   2.625   1.229
  660SOL     OW 4283   3.762   3.710   0.269
  660SOL    HW1 4284   3.733   3.651   0.339
  660SOL    HW2 4285   3.735   3.797   0.298
  660SOL     MW 4286   3.755   3.713   0.282
  661SOL     OW 4287   5.321   1.903   3.632
  661SOL    HW1 4288   5.380   1.905   3.707
  661SOL    HW2 4289   5.272   1.984   3.638
  661SOL     MW 4290   5.322   1.913   3.642
  662SOL     OW 4291   1.282   0.353   6.029
  662SOL    HW1 4292   1.346   0.302   6.079
  662SOL    HW2 4293   1.331   0.429   5.998
  662SOL     MW 4294   1.296   0.356   6.031
  663SOL     OW 4295   6.197   2.092   5.547
  663SOL    HW1 4296   6.159   2.103   5.634
  663SOL    HW2 4297   6.208   1.997   5.538
  663SOL     MW 4298   6.194   2.081   5.557
  664SOL     OW 4299   1.902   2.883   6.088
  664SOL    HW1 4300   1.870   2.908   6.175
  664SOL    HW2 4301   1.909   2.965   6.040
  664SOL     MW 4302   1.899   2.897   6.093
  665SOL     OW 4303   0.435   3.428   5.815
  665SOL    HW1 4304   0.524   3.451   5.790
  665SOL    HW2 4305   0.380   3.472   5.750
  665SOL     MW 4306   0.439   3.437   5.803
  666SOL     OW 4307   3.613   0.733   2.959
  666SOL    HW1 4308   3.655   0.705   3.040
  666SOL    HW2 4309   3.682   0.726   2.893
  666SOL     MW 4310   3.627   0.728   2.960
  667SOL     OW 4311   4.687   2.552   0.778
  667SOL    HW1 4312   4.664   2.637   0.741
  667SOL    HW2 4313   4.617   2.534   0.842
  667SOL     MW 4314   4.675   2.561   0.782
  668SOL     OW 4315   4.815   2.875   5.058
  668SOL    HW1 4316   4.783   2.787   5.075
  668SOL    HW2 4317   4.786   2.895   4.969
  668SOL     MW 4318   4.807   2.866   5.049
  669SOL     OW 4319   2.879   5.791   5.860
  669SOL    HW1 4320   2.926   5.838   5.929
  669SOL    HW2 4321   2.869   5.702   5.894
  669SOL     MW 4322   2.884   5.785   5.873
  670SOL     OW 4323   3.252   5.756   0.524
  670SOL    HW1 4324   3.337   5.715   0.507
  670SOL    HW2 4325   3.195   5.684   0.551
  670SOL     MW 4326   3.256   5.742   0.525
  671SOL     OW 4327   1.186   1.051   2.328
  671SOL    HW1 4328   1.128   1.059   2.404
  671SOL    HW2 4329   1.233   1.134   2.325
  671SOL     MW 4330   1.185   1.063   2.338
  672SOL     OW 4331   2.057   3.637   4.775
  672SOL    HW1 4332   2.055   3.721   4.728
  672SOL    HW2 4333   1.992   3.583   4.732
  672SOL     MW 4334   2.049   3.641   4.764
  673SOL     OW 4335   0.096   2.560   3.329
  673SOL    HW1 4336   0.056   2.639   3.365
  673SOL    HW2 4337   0.190   2.570   3.347
  673SOL     MW 4338   0.103   2.571   3.336
  674SOL     OW 4339   2.473   1.513   6.210
  674SOL    HW1 4340   2.417   1.469   6.274
  674SOL    HW2 4341   2.494   1.597   6.250
  674SOL     MW 4342   2.469   1.518   6.223
  675SOL     OW 4343   0.295   4.032   5.838
  675SOL    HW1 4344   0.348   4.099   5.794
  675SOL    HW2 4345   0.220   4.018   5.779
  675SOL     MW 4346   0.292   4.039   5.825
  676SOL     OW 4347   3.810   0.937   5.901
  676SOL    HW1 4348   3.793   0.949   5.807
  676SOL    HW2 4349   3.759   1.007   5.943
  676SOL     MW 4350   3.801   0.948   5.894
  677SOL     OW 4351   4.524   5.688   4.334
  677SOL    HW1 4352   4.468   5.643   4.397
  677SOL    HW2 4353   4.472   5.690   4.253
  677SOL     MW 4354   4.510   5.682   4.332
  678SOL     OW 4355   5.765   5.080   6.122
  678SOL    HW1 4356   5.822   5.004   6.122
  678SOL    HW2 4357   5.763   5.109   6.213
  678SOL     MW 4358   5.772   5.074   6.133
  679SOL     OW 4359   1.820   4.582   4.053
  679SOL    HW1 4360   1.896   4.566   3.997
  679SOL    HW2 4361   1.836   4.667   4.092
  679SOL     MW 4362   1.832   4.591   4.051
  680SOL     OW 4363   0.299   4.836   3.476
  680SOL    HW1 4364   0.350   4.837   3.395
  680SOL    HW2 4365   0.354   4.787   3.538
  680SOL     MW 4366   0.313   4.830   3.474
  681SOL     OW 4367   1.686   3.812   0.847
  681SOL    HW1 4368   1.707   3.889   0.795
  681SOL    HW2 4369   1.628   3.844   0.916
  681SOL     MW 4370   1.681   3.826   0.849
  682SOL     OW 4371   0.259   6.254   3.658
  682SOL    HW1 4372   0.175   6.290   3.628
  682SOL    HW2 4373   0.246   6.236   3.751
  682SOL     MW 4374   0.247   6.256   3.666
  683SOL     OW 4375   0.236   1.064   1.967
  683SOL    HW1 4376   0.234   1.060   1.871
  683SOL    HW2 4377   0.317   1.111   1.988
  683SOL     MW 4378   0.246   1.070   1.958
  684SOL     OW 4379   0.454   1.915   5.483
  684SOL    HW1 4380   0.466   1.891   5.575
  684SOL    HW2 4381   0.365   1.888   5.463
  684SOL     MW 4382   0.444   1.909   5.492
  685SOL     OW 4383   1.224   5.351   0.930
  685SOL    HW1 4384   1.212   5.275   0.872
  685SOL    HW2 4385   1.152   5.346   0.992
  685SOL     MW 4386   1.213   5.340   0.930
  686SOL     OW 4387   1.035   3.852   0.183
  686SOL    HW1 4388   1.055   3.928   0.237
  686SOL    HW2 4389   1.062   3.878   0.095
  686SOL     MW 4390   1.041   3.865   0.179
  687SOL     OW 4391   5.643   5.581   5.511
  687SOL    HW1 4392   5.554   5.601   5.542
  687SOL    HW2 4393   5.681   5.666   5.492
  687SOL     MW 4394   5.636   5.594   5.513
  688SOL     OW 4395   2.380   0.472   1.251
  688SOL    HW1 4396   2.367   0.498   1.342
  688SOL    HW2 4397   2.296   0.487   1.209
  688SOL     MW 4398   2.368   0.477   1.258
  689SOL     OW 4399   4.884   4.027   4.272
  689SOL    HW1 4400   4.907   4.075   4.192
  689SOL    HW2 4401   4.934   4.072   4.341
  689SOL     MW 4402   4.893   4.039   4.270
  690SOL     OW 4403   6.054   4.305   5.658
  690SOL    HW1 4404   6.127   4.299   5.719
  690SOL    HW2 4405   6.028   4.397   5.660
  690SOL     MW 4406   6.060   4.316   5.666
  691SOL     OW 4407   3.172   5.132   4.203
  691SOL    HW1 4408   3.122   5.209   4.229
  691SOL    HW2 4409   3.106   5.066   4.184
  691SOL     MW 4410   3.158   5.134   4.204
  692SOL     OW 4411   3.252   5.165   5.503
  692SOL    HW1 4412   3.218   5.131   5.586
  692SOL    HW2 4413   3.333   5.210   5.527
  692SOL     MW 4414   3.258   5.167   5.517
  693SOL     OW 4415   5.356   5.389   3.644
  693SOL    HW1 4416   5.355   5.359   3.735
  693SOL    HW2 4417   5.426   5.454   3.642
  693SOL     MW 4418   5.365   5.394   3.656
  694SOL     OW 4419   6.082   5.636   1.631
  694SOL    HW1 4420   5.995   5.597   1.622
  694SOL    HW2 4421   6.141   5.561   1.638
  694SOL     MW 4422   6.078   5.621   1.631
  695SOL     OW 4423   4.346   2.925   1.514
  695SOL    HW1 4424   4.328   2.978   1.437
  695SOL    HW2 4425   4.260   2.903   1.549
  695SOL     MW 4426   4.333   2.929   1.509
  696SOL     OW 4427   5.296   0.666   3.619
  696SOL    HW1 4428   5.308   0.607   3.693
  696SOL    HW2 4429   5.371   0.649   3.562
  696SOL     MW 4430   5.307   0.656   3.621
  697SOL     OW 4431   5.307   0.898   1.740
  697SOL    HW1 4432   5.228   0.936   1.703
  697SOL    HW2 4433   5.278   0.815   1.779
  697SOL     MW 4434   5.293   0.892   1.740
  698SOL     OW 4435   0.896   5.101   2.255
  698SOL    HW1 4436   0.938   5.027   2.210
  698SOL    HW2 4437   0.927   5.178   2.207
  698SOL     MW 4438   0.906   5.101   2.243
  699SOL     OW 4439   0.323   2.947   5.904
  699SOL    HW1 4440   0.297   2.863   5.865
  699SOL    HW2 4441   0.242   2.997   5.909
  699SOL     MW 4442   0.309   2.943   5.900
  700SOL     OW 4443   6.052   4.998   1.448
  700SOL    HW1 4444   5.982   5.056   1.480
  700SOL    HW2 4445   6.024   4.910   1.473
  700SOL     MW 4446   6.039   4.995   1.455
  701SOL     OW 4447   4.812   1.178   1.233
  701SOL    HW1 4448   4.737   1.236   1.229
  701SOL    HW2 4449   4.781   1.095   1.198
  701SOL     MW 4450   4.799   1.175   1.228
  702SOL     OW 4451   3.540   4.440   1.030
  702SOL    HW1 4452   3.456   4.428   1.074
  702SOL    HW2 4453   3.522   4.419   0.938
  702SOL     MW 4454   3.527   4.436   1.024
  703SOL     OW 4455   2.342   4.766   2.192
  703SOL    HW1 4456   2.328   4.748   2.285
  703SOL    HW2 4457   2.257   4.753   2.151
  703SOL     MW 4458   2.330   4.762   2.198
  704SOL     OW 4459   4.724   2.186   2.925
  704SOL    HW1 4460   4.793   2.179   2.859
  704SOL    HW2 4461   4.761   2.142   3.002
  704SOL     MW 4462   4.738   2.180   2.926
  705SOL     OW 4463   1.531   5.823   6.100
  705SOL    HW1 4464   1.555   5.817   6.192
  705SOL    HW2 4465   1.501   5.913   6.089
  705SOL     MW 4466   1.530   5.834   6.110
  706SOL     OW 4467   0.398   1.081   4.959
  706SOL    HW1 4468   0.424   1.154   4.902
  706SOL    HW2 4469   0.336   1.030   4.907
  706SOL     MW 4470   0.394   1.084   4.945
  707SOL     OW 4471   4.870   1.866   1.023
  707SOL    HW1 4472   4.865   1.778   0.986
  707SOL    HW2 4473   4.863   1.925   0.948
  707SOL     MW 4474   4.868   1.863   1.009
  708SOL     OW 4475   3.887   5.346   2.693
  708SOL    HW1 4476   3.874   5.328   2.786
  708SOL    HW2 4477   3.947   5.277   2.663
  708SOL     MW 4478   3.893   5.335   2.701
  709SOL     OW 4479   5.875   4.232   2.250
  709SOL    HW1 4480   5.946   4.186   2.206
  709SOL    HW2 4481   5.884   4.323   2.224
  709SOL     MW 4482   5.885   4.237   2.241
  710SOL     OW 4483   2.820   2.543   4.709
  710SOL    HW1 4484   2.757   2.489   4.662
  710SOL    HW2 4485   2.898   2.544   4.654
  710SOL     MW 4486   2.822   2.536   4.696
  711SOL     OW 4487   5.318   4.674   1.795
  711SOL    HW1 4488   5.376   4.681   1.870
  711SOL    HW2 4489   5.230   4.687   1.831
  711SOL     MW 4490   5.314   4.677   1.809
  712SOL     OW 4491   1.228   1.588   5.910
  712SOL    HW1 4492   1.196   1.678   5.900
  712SOL    HW2 4493   1.271   1.587   5.995
  712SOL     MW 4494   1.229   1.599   5.920
  713SOL     OW 4495   0.579   4.897   5.781
  713SOL    HW1 4496   0.490   4.929   5.764
  713SOL    HW2 4497   0.573   4.802   5.772
  713SOL     MW 4498   0.567   4.889   5.777
  714SOL     OW 4499   3.936   0.492   2.258
  714SOL    HW1 4500   3.880   0.494   2.181
  714SOL    HW2 4501   3.991   0.569   2.250
  714SOL     MW 4502   3.936   0.502   2.247
  715SOL     OW 4503   0.030   5.296   2.277
  715SOL    HW1 4504   0.104   5.352   2.256
  715SOL    HW2 4505  -0.037   5.319   2.212
  715SOL     MW 4506   0.031   5.306   2.266
  716SOL     OW 4507   0.477   3.196   0.471
  716SOL    HW1 4508   0.540   3.263   0.498
  716SOL    HW2 4509   0.525   3.142   0.408
  716SOL     MW 4510   0.491   3.198   0.466
  717SOL     OW 4511   3.326   6.126   2.466
  717SOL    HW1 4512   3.350   6.211   2.430
  717SOL    HW2 4513   3.242   6.105   2.426
  717SOL     MW 4514   3.319   6.134   2.456
  718SOL     OW 4515   5.967   1.388   0.939
  718SOL    HW1 4516   6.015   1.305   0.951
  718SOL    HW2 4517   6.014   1.433   0.869
  718SOL     MW 4518   5.979   1.383   0.932
  719SOL     OW 4519   4.241   4.622   4.852
  719SOL    HW1 4520   4.299   4.557   4.813
  719SOL    HW2 4521   4.237   4.692   4.787
  719SOL     MW 4522   4.248   4.622   4.839
  720SOL     OW 4523   3.695   5.975   1.887
  720SOL    HW1 4524   3.630   5.915   1.850
  720SOL    HW2 4525   3.655   6.006   1.969
  720SOL     MW 4526   3.681   5.971   1.893
  721SOL     OW 4527   3.619   4.985   3.753
  721SOL    HW1 4528   3.594   5.010   3.842
  721SOL    HW2 4529   3.646   5.067   3.712
  721SOL     MW 4530   3.619   4.999   3.759
  722SOL     OW 4531   5.895   0.666   5.058
  722SOL    HW1 4532   5.813   0.628   5.088
  722SOL    HW2 4533   5.956   0.592   5.057
  722SOL     MW 4534   5.893   0.651   5.062
  723SOL     OW 4535   1.172   2.018   0.255
  723SOL    HW1 4536   1.187   2.054   0.168
  723SOL    HW2 4537   1.119   2.084   0.300
  723SOL     MW 4538   1.167   2.031   0.250
  724SOL     OW 4539   2.782   5.212   1.429
  724SOL    HW1 4540   2.832   5.216   1.347
  724SOL    HW2 4541   2.700   5.168   1.405
  724SOL     MW 4542   2.778   5.207   1.415
  725SOL     OW 4543   1.111   0.771   3.021
  725SOL    HW1 4544   1.020   0.765   2.993
  725SOL    HW2 4545   1.147   0.844   2.970
  725SOL     MW 4546   1.104   0.780   3.011
  726SOL     OW 4547   3.807   0.091   0.028
  726SOL    HW1 4548   3.799   0.058  -0.061
  726SOL    HW2 4549   3.792   0.014   0.083
  726SOL     MW 4550   3.804   0.077   0.024
  727SOL     OW 4551   2.636   2.185  -0.003
  727SOL    HW1 4552   2.644   2.091   0.009
  727SOL    HW2 4553   2.715   2.221   0.036
  727SOL     MW 4554   2.647   2.178   0.003
  728SOL     OW 4555   5.743   0.949   2.424
  728SOL    HW1 4556   5.777   0.925   2.338
  728SOL    HW2 4557   5.806   1.014   2.456
  728SOL     MW 4558   5.755   0.954   2.417
  729SOL     OW 4559   5.652   5.484   0.086
  729SOL    HW1 4560   5.599   5.421   0.135
  729SOL    HW2 4561   5.593   5.558   0.071
  729SOL     MW 4562   5.638   5.485   0.090
  730SOL     OW 4563   2.674   5.167   0.607
  730SOL    HW1 4564   2.680   5.072   0.613
  730SOL    HW2 4565   2.617   5.192   0.680
  730SOL     MW 4566   2.668   5.158   0.617
  731SOL     OW 4567   2.609   2.694   4.809
  731SOL    HW1 4568   2.566   2.627   4.862
  731SOL    HW2 4569   2.681   2.648   4.766
  731SOL     MW 4570   2.613   2.680   4.810
  732SOL     OW 4571   3.139   6.225   3.726
  732SOL    HW1 4572   3.151   6.317   3.703
  732SOL    HW2 4573   3.079   6.227   3.801
  732SOL     MW 4574   3.133   6.237   3.732
  733SOL     OW 4575   1.723   5.710   1.182
  733SOL    HW1 4576   1.709   5.755   1.099
  733SOL    HW2 4577   1.782   5.767   1.231
  733SOL     MW 4578   1.729   5.723   1.177
  734SOL     OW 4579   6.212   1.429   1.429
  734SOL    HW1 4580   6.241   1.389   1.347
  734SOL    HW2 4581   6.117   1.417   1.429
  734SOL     MW 4582   6.204   1.422   1.418
  735SOL     OW 4583   4.285   2.089   6.164
  735SOL    HW1 4584   4.366   2.127   6.129
  735SOL    HW2 4585   4.217   2.120   6.105
  735SOL     MW 4586   4.287   2.098   6.152
  736SOL     OW 4587   3.715   4.870   0.779
  736SOL    HW1 4588   3.660   4.933   0.825
  736SOL    HW2 4589   3.717   4.794   0.838
  736SOL     MW 4590   3.708   4.868   0.793
  737SOL     OW 4591   3.593   5.277   4.547
  737SOL    HW1 4592   3.606   5.223   4.625
  737SOL    HW2 4593   3.520   5.235   4.501
  737SOL     MW 4594   3.585   5.265   4.551
  738SOL     OW 4595   2.104   1.829   5.480
  738SOL    HW1 4596   2.081   1.922   5.473
  738SOL    HW2 4597   2.196   1.826   5.455
  738SOL     MW 4598   2.113   1.841   5.476
  739SOL     OW 4599   3.487   4.491   4.994
  739SOL    HW1 4600   3.521   4.484   4.905
  739SOL    HW2 4601   3.560   4.465   5.050
  739SOL     MW 4602   3.501   4.487   4.990
  740SOL     OW 4603   0.966   4.871   2.128
  740SOL    HW1 4604   1.061   4.866   2.118
  740SOL    HW2 4605   0.932   4.862   2.038
  740SOL     MW 4606   0.973   4.869   2.115
  741SOL     OW 4607   2.323   4.534   5.215
  741SOL    HW1 4608   2.313   4.629   5.229
  741SOL    HW2 4609   2.290   4.520   5.127
  741SOL     MW 4610   2.317   4.545   5.206
  742SOL     OW 4611   5.318   5.564   4.232
  742SOL    HW1 4612   5.243   5.622   4.217
  742SOL    HW2 4613   5.287   5.502   4.299
  742SOL     MW 4614   5.304   5.563   4.239
  743SOL     OW 4615   6.146   5.090   4.833
  743SOL    HW1 4616   6.115   5.091   4.743
  743SOL    HW2 4617   6.149   4.997   4.856
  743SOL     MW 4618   6.143   5.078   4.825
  744SOL     OW 4619   3.532   3.825   0.499
  744SOL    HW1 4620   3.566   3.871   0.423
  744SOL    HW2 4621   3.609   3.800   0.549
  744SOL     MW 4622   3.546   3.828   0.496
  745SOL     OW 4623   2.051   1.384   4.733
  745SOL    HW1 4624   2.130   1.433   4.709
  745SOL    HW2 4625   2.063   1.362   4.825
  745SOL     MW 4626   2.063   1.388   4.742
  746SOL     OW 4627   0.220   0.337   4.755
  746SOL    HW1 4628   0.220   0.266   4.820
  746SOL    HW2 4629   0.180   0.411   4.800
  746SOL     MW 4630   0.215   0.337   4.769
  747SOL     OW 4631   5.772   2.752   2.928
  747SOL    HW1 4632   5.816   2.671   2.954
  747SOL    HW2 4633   5.715   2.725   2.856
  747SOL     MW 4634   5.771   2.738   2.922
  748SOL     OW 4635   5.588   2.487   1.736
  748SOL    HW1 4636   5.524   2.547   1.774
  748SOL    HW2 4637   5.631   2.539   1.667
  748SOL     MW 4638   5.586   2.502   1.732
  749SOL     OW 4639   5.773   4.788   5.863
  749SOL    HW1 4640   5.851   4.843   5.868
  749SOL    HW2 4641   5.782   4.742   5.779
  749SOL     MW 4642   5.784   4.789   5.853
  750SOL     OW 4643   3.936   0.341   6.175
  750SOL    HW1 4644   3.913   0.254   6.209
  750SOL    HW2 4645   3.908   0.401   6.244
  750SOL     MW 4646   3.929   0.338   6.188
  751SOL     OW 4647   0.730   4.750   1.632
  751SOL    HW1 4648   0.640   4.717   1.635
  751SOL    HW2 4649   0.721   4.844   1.645
  751SOL     MW 4650   0.717   4.758   1.634
  752SOL     OW 4651   3.014   0.238   0.473
  752SOL    HW1 4652   2.933   0.198   0.441
  752SOL    HW2 4653   3.066   0.165   0.507
  752SOL     MW 4654   3.010   0.223   0.473
  753SOL     OW 4655   2.358   2.908   0.593
  753SOL    HW1 4656   2.405   2.857   0.659
  753SOL    HW2 4657   2.276   2.860   0.580
  753SOL     MW 4658   2.353   2.895   0.600
  754SOL     OW 4659   1.861   2.174   5.832
  754SOL    HW1 4660   1.880   2.173   5.926
  754SOL    HW2 4661   1.836   2.084   5.811
  754SOL     MW 4662   1.861   2.163   5.841
  755SOL     OW 4663   4.561   5.946   2.364
  755SOL    HW1 4664   4.543   5.988   2.448
  755SOL    HW2 4665   4.479   5.956   2.315
  755SOL     MW 4666   4.548   5.953   2.369
  756SOL     OW 4667   1.038   1.436   6.233
  756SOL    HW1 4668   1.042   1.352   6.187
  756SOL    HW2 4669   1.118   1.438   6.286
  756SOL     MW 4670   1.049   1.425   6.234
  757SOL     OW 4671   1.066   0.886   5.320
  757SOL    HW1 4672   1.080   0.792   5.329
  757SOL    HW2 4673   1.144   0.926   5.359
  757SOL     MW 4674   1.078   0.879   5.326
  758SOL     OW 4675   2.607   5.375   0.190
  758SOL    HW1 4676   2.700   5.387   0.169
  758SOL    HW2 4677   2.562   5.401   0.110
  758SOL     MW 4678   2.613   5.380   0.177
  759SOL     OW 4679   4.717   0.978   3.495
  759SOL    HW1 4680   4.666   0.995   3.416
  759SOL    HW2 4681   4.797   1.030   3.484
  759SOL     MW 4682   4.720   0.987   3.483
  760SOL     OW 4683   4.743   5.629   4.177
  760SOL    HW1 4684   4.684   5.648   4.250
  760SOL    HW2 4685   4.821   5.591   4.218
  760SOL     MW 4686   4.745   5.627   4.191
  761SOL     OW 4687   4.472   2.998   1.776
  761SOL    HW1 4688   4.430   2.995   1.690
  761SOL    HW2 4689   4.533   2.925   1.775
  761SOL     MW 4690   4.475   2.989   1.765
  762SOL     OW 4691   0.963   2.484   3.663
  762SOL    HW1 4692   0.926   2.496   3.576
  762SOL    HW2 4693   0.898   2.522   3.723
  762SOL     MW 4694   0.950   2.491   3.660
  763SOL     OW 4695   5.481   0.146   0.951
  763SOL    HW1 4696   5.397   0.101   0.943
  763SOL    HW2 4697   5.479   0.185   1.039
  763SOL     MW 4698   5.470   0.145   0.961
  764SOL     OW 4699   1.037   1.861   0.434
  764SOL    HW1 4700   0.996   1.790   0.384
  764SOL    HW2 4701   1.080   1.915   0.368
  764SOL     MW 4702   1.037   1.859   0.419
  765SOL     OW 4703   0.602   2.898   3.776
  765SOL    HW1 4704   0.543   2.834   3.736
  765SOL    HW2 4705   0.544   2.956   3.826
  765SOL     MW 4706   0.587   2.897   3.777
  766SOL     OW 4707   3.514   2.819   1.479
  766SOL    HW1 4708   3.481   2.732   1.457
  766SOL    HW2 4709   3.605   2.819   1.450
  766SOL     MW 4710   3.522   2.808   1.472
  767SOL     OW 4711   3.658   5.696   1.441
  767SOL    HW1 4712   3.612   5.764   1.490
  767SOL    HW2 4713   3.685   5.633   1.508
  767SOL     MW 4714   3.656   5.696   1.456
  768SOL     OW 4715   6.074   3.918   4.754
  768SOL    HW1 4716   6.043   3.863   4.826
  768SOL    HW2 4717   6.154   3.958   4.787
  768SOL     MW 4718   6.080   3.916   4.768
  769SOL     OW 4719   4.287   4.876   2.412
  769SOL    HW1 4720   4.314   4.929   2.487
  769SOL    HW2 4721   4.324   4.789   2.428
  769SOL     MW 4722   4.295   4.872   2.424
  770SOL     OW 4723   2.161   4.234   3.794
  770SOL    HW1 4724   2.224   4.281   3.848
  770SOL    HW2 4725   2.204   4.224   3.709
  770SOL     MW 4726   2.174   4.239   3.790
  771SOL     OW 4727   0.478   2.454   3.751
  771SOL    HW1 4728   0.555   2.398   3.741
  771SOL    HW2 4729   0.464   2.459   3.846
  771SOL     MW 4730   0.486   2.448   3.762
  772SOL     OW 4731   5.522   4.393   0.415
  772SOL    HW1 4732   5.457   4.445   0.367
  772SOL    HW2 4733   5.561   4.456   0.477
  772SOL     MW 4734   5.519   4.408   0.417
  773SOL     OW 4735   0.877   4.742   3.496
  773SOL    HW1 4736   0.935   4.795   3.550
  773SOL    HW2 4737   0.888   4.777   3.407
  773SOL     MW 4738   0.886   4.753   3.491
  774SOL     OW 4739   5.096   3.317   5.848
  774SOL    HW1 4740   5.158   3.380   5.812
  774SOL    HW2 4741   5.078   3.257   5.776
  774SOL     MW 4742   5.102   3.317   5.834
  775SOL     OW 4743   4.926   2.658   5.857
  775SOL    HW1 4744   5.002   2.654   5.915
  775SOL    HW2 4745   4.958   2.700   5.777
  775SOL     MW 4746   4.940   2.663   5.854
  776SOL     OW 4747   4.217   0.630   6.206
  776SOL    HW1 4748   4.130   0.614   6.243
  776SOL    HW2 4749   4.201   0.680   6.127
  776SOL     MW 4750   4.204   0.634   6.201
  777SOL     OW 4751   4.605   3.121   5.513
  777SOL    HW1 4752   4.607   3.214   5.538
  777SOL    HW2 4753   4.621   3.120   5.419
  777SOL     MW 4754   4.608   3.133   5.504
  778SOL     OW 4755   6.003   5.082   4.575
  778SOL    HW1 4756   5.955   5.002   4.600
  778SOL    HW2 4757   5.934   5.144   4.551
  778SOL     MW 4758   5.988   5.080   4.575
  779SOL     OW 4759   4.677   0.699   0.755
  779SOL    HW1 4760   4.706   0.782   0.794
  779SOL    HW2 4761   4.615   0.724   0.687
  779SOL     MW 4762   4.673   0.713   0.751
  780SOL     OW 4763   2.985   5.820   3.266
  780SOL    HW1 4764   2.975   5.725   3.270
  780SOL    HW2 4765   3.066   5.838   3.315
  780SOL     MW 4766   2.994   5.810   3.273
  781SOL     OW 4767   0.994   5.208   3.054
  781SOL    HW1 4768   1.028   5.294   3.029
  781SOL    HW2 4769   0.983   5.214   3.149
  781SOL     MW 4770   0.997   5.220   3.063
  782SOL     OW 4771   4.218   2.240   3.890
  782SOL    HW1 4772   4.186   2.159   3.930
  782SOL    HW2 4773   4.223   2.220   3.796
  782SOL     MW 4774   4.215   2.227   3.883
  783SOL     OW 4775   5.370   4.365   1.144
  783SOL    HW1 4776   5.280   4.396   1.142
  783SOL    HW2 4777   5.365   4.275   1.175
  783SOL     MW 4778   5.358   4.358   1.147
  784SOL     OW 4779   2.734   0.191   1.776
  784SOL    HW1 4780   2.818   0.154   1.804
  784SOL    HW2 4781   2.676   0.179   1.851
  784SOL     MW 4782   2.737   0.185   1.789
  785SOL     OW 4783   2.234   1.392   5.679
  785SOL    HW1 4784   2.165   1.381   5.613
  785SOL    HW2 4785   2.196   1.452   5.743
  785SOL     MW 4786   2.220   1.398   5.678
  786SOL     OW 4787   0.418   3.651   0.255
  786SOL    HW1 4788   0.329   3.672   0.227
  786SOL    HW2 4789   0.464   3.734   0.252
  786SOL     MW 4790   0.412   3.664   0.251
  787SOL     OW 4791   1.835   0.263   0.891
  787SOL    HW1 4792   1.847   0.348   0.934
  787SOL    HW2 4793   1.816   0.203   0.964
  787SOL     MW 4794   1.834   0.266   0.906
  788SOL     OW 4795   4.969   3.373   2.612
  788SOL    HW1 4796   4.898   3.321   2.650
  788SOL    HW2 4797   4.963   3.356   2.518
  788SOL     MW 4798   4.959   3.364   2.605
  789SOL     OW 4799   2.535   2.901   5.699
  789SOL    HW1 4800   2.534   2.961   5.624
  789SOL    HW2 4801   2.546   2.815   5.659
  789SOL     MW 4802   2.536   2.898   5.684
  790SOL     OW 4803   4.466   4.613   5.725
  790SOL    HW1 4804   4.502   4.564   5.651
  790SOL    HW2 4805   4.439   4.545   5.787
  790SOL     MW 4806   4.467   4.598   5.724
  791SOL     OW 4807   0.537   4.260   0.007
  791SOL    HW1 4808   0.454   4.217  -0.013
  791SOL    HW2 4809   0.586   4.256  -0.075
  791SOL     MW 4810   0.532   4.254  -0.006
  792SOL     OW 4811   2.295   2.072   1.602
  792SOL    HW1 4812   2.251   2.068   1.687
  792SOL    HW2 4813   2.254   2.002   1.550
  792SOL     MW 4814   2.284   2.063   1.606
  793SOL     OW 4815   1.709   4.539   3.792
  793SOL    HW1 4816   1.734   4.542   3.885
  793SOL    HW2 4817   1.728   4.449   3.765
  793SOL     MW 4818   1.714   4.528   3.801
  794SOL     OW 4819   5.371   0.322   5.891
  794SOL    HW1 4820   5.447   0.293   5.942
  794SOL    HW2 4821   5.408   0.357   5.810
  794SOL     MW 4822   5.385   0.322   5.887
  795SOL     OW 4823   2.522   1.936   1.648
  795SOL    HW1 4824   2.580   1.946   1.572
  795SOL    HW2 4825   2.447   1.992   1.627
  795SOL     MW 4826   2.520   1.945   1.635
  796SOL     OW 4827   5.557   2.904   3.071
  796SOL    HW1 4828   5.648   2.876   3.081
  796SOL    HW2 4829   5.506   2.824   3.076
  796SOL     MW 4830   5.562   2.890   3.073
  797SOL     OW 4831   0.702   4.473   0.174
  797SOL    HW1 4832   0.785   4.431   0.153
  797SOL    HW2 4833   0.647   4.401   0.206
  797SOL     MW 4834   0.706   4.458   0.176
  798SOL     OW 4835   4.277   2.717   5.870
  798SOL    HW1 4836   4.332   2.749   5.798
  798SOL    HW2 4837   4.194   2.692   5.828
  798SOL     MW 4838   4.273   2.718   5.855
  799SOL     OW 4839   1.155   4.216   2.477
  799SOL    HW1 4840   1.130   4.307   2.493
  799SOL    HW2 4841   1.081   4.179   2.428
  799SOL     MW 4842   1.142   4.223   2.472
  800SOL     OW 4843   3.062   4.877   0.867
  800SOL    HW1 4844   3.026   4.789   0.852
  800SOL    HW2 4845   2.989   4.936   0.851
  800SOL     MW 4846   3.048   4.873   0.863
  801SOL     OW 4847   0.191   5.601   0.848
  801SOL    HW1 4848   0.133   5.558   0.785
  801SOL    HW2 4849   0.186   5.547   0.926
  801SOL     MW 4850   0.183   5.589   0.850
  802SOL     OW 4851   1.976   3.514   5.412
  802SOL    HW1 4852   1.934   3.572   5.350
  802SOL    HW2 4853   1.991   3.568   5.490
  802SOL     MW 4854   1.973   3.528   5.414
  803SOL     OW 4855   5.982   2.939   1.896
  803SOL    HW1 4856   6.071   2.907   1.914
  803SOL    HW2 4857   5.941   2.868   1.846
  803SOL     MW 4858   5.988   2.926   1.892
  804SOL     OW 4859   1.457   1.260   5.991
  804SOL    HW1 4860   1.426   1.173   6.018
  804SOL    HW2 4861   1.397   1.287   5.922
  804SOL     MW 4862   1.446   1.252   5.986
  805SOL     OW 4863   3.078   0.082   6.051
  805SOL    HW1 4864   3.078   0.015   5.983
  805SOL    HW2 4865   2.993   0.072   6.094
  805SOL     MW 4866   3.067   0.072   6.048
  806SOL     OW 4867   3.425   1.405   4.321
  806SOL    HW1 4868   3.490   1.424   4.253
  806SOL    HW2 4869   3.468   1.341   4.378
  806SOL     MW 4870   3.439   1.399   4.319
  807SOL     OW 4871   3.091   1.892   0.456
  807SOL    HW1 4872   3.115   1.939   0.536
  807SOL    HW2 4873   3.057   1.809   0.487
  807SOL     MW 4874   3.089   1.888   0.470
  808SOL     OW 4875   3.038   2.231   0.224
  808SOL    HW1 4876   3.100   2.157   0.225
  808SOL    HW2 4877   3.058   2.277   0.142
  808SOL     MW 4878   3.049   2.227   0.213
  809SOL     OW 4879   0.221   1.203   1.249
  809SOL    HW1 4880   0.213   1.281   1.194
  809SOL    HW2 4881   0.133   1.191   1.285
  809SOL     MW 4882   0.209   1.212   1.246
  810SOL     OW 4883   1.442   0.217   6.220
  810SOL    HW1 4884   1.409   0.127   6.224
  810SOL    HW2 4885   1.537   0.208   6.217
  810SOL     MW 4886   1.450   0.204   6.220
  811SOL     OW 4887   4.057   3.445   4.561
  811SOL    HW1 4888   3.971   3.404   4.566
  811SOL    HW2 4889   4.116   3.373   4.539
  811SOL     MW 4890   4.054   3.430   4.558
  812SOL     OW 4891   0.395   5.198   1.393
  812SOL    HW1 4892   0.409   5.136   1.464
  812SOL    HW2 4893   0.302   5.190   1.372
  812SOL     MW 4894   0.385   5.189   1.399
  813SOL     OW 4895   1.772   2.272   0.570
  813SOL    HW1 4896   1.776   2.179   0.545
  813SOL    HW2 4897   1.858   2.306   0.547
  813SOL     MW 4898   1.784   2.264   0.564
  814SOL     OW 4899   3.347   3.667   0.730
  814SOL    HW1 4900   3.442   3.661   0.718
  814SOL    HW2 4901   3.336   3.702   0.819
  814SOL     MW 4902   3.358   3.671   0.739
  815SOL     OW 4903   1.715   4.991   0.624
  815SOL    HW1 4904   1.772   4.942   0.684
  815SOL    HW2 4905   1.760   5.074   0.612
  815SOL     MW 4906   1.728   4.995   0.630
  816SOL     OW 4907   1.946   1.431   5.844
  816SOL    HW1 4908   2.017   1.481   5.885
  816SOL    HW2 4909   1.933   1.356   5.903
  816SOL     MW 4910   1.953   1.428   5.857
  817SOL     OW 4911   5.437   5.161   1.885
  817SOL    HW1 4912   5.361   5.103   1.899
  817SOL    HW2 4913   5.399   5.247   1.870
  817SOL     MW 4914   5.422   5.164   1.885
  818SOL     OW 4915   0.454   0.993   3.697
  818SOL    HW1 4916   0.446   0.907   3.738
  818SOL    HW2 4917   0.419   0.980   3.609
  818SOL     MW 4918   0.449   0.980   3.691
  819SOL     OW 4919   3.775   1.998   5.737
  819SOL    HW1 4920   3.769   1.906   5.714
  819SOL    HW2 4921   3.691   2.019   5.779
  819SOL     MW 4922   3.764   1.989   5.740
  820SOL     OW 4923   5.505   4.170   2.179
  820SOL    HW1 4924   5.433   4.181   2.242
  820SOL    HW2 4925   5.564   4.108   2.220
  820SOL     MW 4926   5.503   4.163   2.192
  821SOL     OW 4927   0.714   1.892   1.479
  821SOL    HW1 4928   0.743   1.952   1.411
  821SOL    HW2 4929   0.619   1.883   1.465
  821SOL     MW 4930   0.705   1.899   1.469
  822SOL     OW 4931   2.065   5.486   1.787
  822SOL    HW1 4932   1.986   5.539   1.778
  822SOL    HW2 4933   2.085   5.458   1.697
  822SOL     MW 4934   2.058   5.489   1.774
  823SOL     OW 4935   5.544   3.560   1.328
  823SOL    HW1 4936   5.483   3.487   1.317
  823SOL    HW2 4937   5.612   3.546   1.262
  823SOL     MW 4938   5.545   3.549   1.318
  824SOL     OW 4939   0.977   2.534   3.207
  824SOL    HW1 4940   1.068   2.561   3.194
  824SOL    HW2 4941   0.927   2.590   3.148
  824SOL     MW 4942   0.982   2.545   3.198
  825SOL     OW 4943   4.744   5.265   2.885
  825SOL    HW1 4944   4.744   5.208   2.808
  825SOL    HW2 4945   4.652   5.270   2.911
  825SOL     MW 4946   4.732   5.258   2.878
  826SOL     OW 4947   2.216   0.935   1.814
  826SOL    HW1 4948   2.128   0.932   1.776
  826SOL    HW2 4949   2.203   0.973   1.901
  826SOL     MW 4950   2.203   0.939   1.820
  827SOL     OW 4951   3.816   5.176   0.310
  827SOL    HW1 4952   3.766   5.185   0.229
  827SOL    HW2 4953   3.757   5.131   0.370
  827SOL     MW 4954   3.802   5.172   0.308
  828SOL     OW 4955   2.450   0.802   3.945
  828SOL    HW1 4956   2.439   0.716   3.903
  828SOL    HW2 4957   2.448   0.783   4.039
  828SOL     MW 4958   2.448   0.789   3.951
  829SOL     OW 4959   3.053   0.998   5.471
  829SOL    HW1 4960   2.975   1.050   5.495
  829SOL    HW2 4961   3.077   0.953   5.552
  829SOL     MW 4962   3.046   0.999   5.485
  830SOL     OW 4963   4.808   6.088   2.005
  830SOL    HW1 4964   4.779   6.102   2.095
  830SOL    HW2 4965   4.734   6.115   1.951
  830SOL     MW 4966   4.795   6.094   2.009
  831SOL     OW 4967   5.720   1.016   1.818
  831SOL    HW1 4968   5.703   0.943   1.878
  831SOL    HW2 4969   5.636   1.030   1.775
  831SOL     MW 4970   5.707   1.008   1.820
  832SOL     OW 4971   5.560   2.800   4.433
  832SOL    HW1 4972   5.560   2.756   4.348
  832SOL    HW2 4973   5.549   2.730   4.496
  832SOL     MW 4974   5.558   2.786   4.430
  833SOL     OW 4975   1.407   0.360   5.049
  833SOL    HW1 4976   1.451   0.343   5.132
  833SOL    HW2 4977   1.347   0.432   5.067
  833SOL     MW 4978   1.405   0.367   5.062
  834SOL     OW 4979   5.293   2.894   2.126
  834SOL    HW1 4980   5.224   2.830   2.140
  834SOL    HW2 4981   5.249   2.971   2.092
  834SOL     MW 4982   5.279   2.895   2.124
  835SOL     OW 4983   4.584   4.320   2.884
  835SOL    HW1 4984   4.639   4.398   2.884
  835SOL    HW2 4985   4.632   4.257   2.938
  835SOL     MW 4986   4.597   4.322   2.891
  836SOL     OW 4987   4.740   4.024   5.947
  836SOL    HW1 4988   4.770   4.113   5.929
  836SOL    HW2 4989   4.821   3.974   5.958
  836SOL     MW 4990   4.754   4.029   5.946
  837SOL     OW 4991   0.587   1.153   1.231
  837SOL    HW1 4992   0.523   1.185   1.294
  837SOL    HW2 4993   0.591   1.059   1.247
  837SOL     MW 4994   0.579   1.145   1.241
  838SOL     OW 4995   0.673   2.291   3.656
  838SOL    HW1 4996   0.768   2.302   3.657
  838SOL    HW2 4997   0.661   2.196   3.662
  838SOL     MW 4998   0.684   2.280   3.657
  839SOL     OW 4999   4.161   4.554   1.041
  839SOL    HW1 5000   4.257   4.557   1.039
  839SOL    HW2 5001   4.138   4.568   1.133
  839SOL     MW 5002   4.170   4.556   1.052
  840SOL     OW 5003   3.222   0.646   5.579
  840SOL    HW1 5004   3.267   0.595   5.647
  840SOL    HW2 5005   3.204   0.583   5.510
  840SOL     MW 5006   3.226   0.632   5.579
  841SOL     OW 5007   4.859   5.347   3.716
  841SOL    HW1 5008   4.769   5.354   3.747
  841SOL    HW2 5009   4.889   5.261   3.747
  841SOL     MW 5010   4.852   5.337   3.724
  842SOL     OW 5011   0.506   1.626   0.579
  842SOL    HW1 5012   0.558   1.611   0.658
  842SOL    HW2 5013   0.463   1.542   0.563
  842SOL     MW 5014   0.507   1.613   0.587
  843SOL     OW 5015   0.320   2.720   1.231
  843SOL    HW1 5016   0.365   2.805   1.237
  843SOL    HW2 5017   0.389   2.658   1.209
  843SOL     MW 5018   0.335   2.723   1.229
  844SOL     OW 5019   2.226   1.855   1.460
  844SOL    HW1 5020   2.272   1.906   1.394
  844SOL    HW2 5021   2.145   1.827   1.416
  844SOL     MW 5022   2.221   1.858   1.446
  845SOL     OW 5023   3.307   1.612   6.009
  845SOL    HW1 5024   3.272   1.663   5.936
  845SOL    HW2 5025   3.278   1.522   5.992
  845SOL     MW 5026   3.299   1.607   5.998
  846SOL     OW 5027   4.408   5.384   4.323
  846SOL    HW1 5028   4.501   5.376   4.344
  846SOL    HW2 5029   4.373   5.439   4.393
  846SOL     MW 5030   4.416   5.390   4.335
  847SOL     OW 5031   0.412   1.518   0.947
  847SOL    HW1 5032   0.466   1.442   0.967
  847SOL    HW2 5033   0.414   1.571   1.027
  847SOL     MW 5034   0.419   1.515   0.960
  848SOL     OW 5035   1.291   5.534   3.840
  848SOL    HW1 5036   1.334   5.539   3.925
  848SOL    HW2 5037   1.218   5.596   3.846
  848SOL     MW 5038   1.287   5.543   3.852
  849SOL     OW 5039   4.240   0.684   5.280
  849SOL    HW1 5040   4.183   0.732   5.220
  849SOL    HW2 5041   4.202   0.596   5.284
  849SOL     MW 5042   4.228   0.679   5.273
  850SOL     OW 5043   3.273   1.164   5.141
  850SOL    HW1 5044   3.283   1.249   5.099
  850SOL    HW2 5045   3.209   1.178   5.210
  850SOL     MW 5046   3.266   1.177   5.144
  851SOL     OW 5047   2.141   1.027   1.498
  851SOL    HW1 5048   2.185   0.968   1.436
  851SOL    HW2 5049   2.199   1.102   1.505
  851SOL     MW 5050   2.154   1.029   1.491
  852SOL     OW 5051   1.945   2.105   5.354
  852SOL    HW1 5052   1.877   2.167   5.328
  852SOL    HW2 5053   1.978   2.139   5.437
  852SOL     MW 5054   1.941   2.117   5.361
  853SOL     OW 5055   1.458   5.501   1.735
  853SOL    HW1 5056   1.476   5.434   1.801
  853SOL    HW2 5057   1.389   5.464   1.681
  853SOL     MW 5058   1.452   5.488   1.737
  854SOL     OW 5059   4.660   5.981   2.671
  854SOL    HW1 5060   4.618   5.996   2.756
  854SOL    HW2 5061   4.692   6.067   2.645
  854SOL     MW 5062   4.659   5.994   2.679
  855SOL     OW 5063   1.563   6.221   0.980
  855SOL    HW1 5064   1.560   6.217   0.884
  855SOL    HW2 5065   1.471   6.223   1.007
  855SOL     MW 5066   1.551   6.221   0.971
  856SOL     OW 5067   3.457   0.201   3.507
  856SOL    HW1 5068   3.509   0.175   3.583
  856SOL    HW2 5069   3.367   0.176   3.529
  856SOL     MW 5070   3.453   0.194   3.519
  857SOL     OW 5071   1.429   4.959   2.579
  857SOL    HW1 5072   1.435   5.025   2.648
  857SOL    HW2 5073   1.425   5.009   2.498
  857SOL     MW 5074   1.429   4.974   2.578
  858SOL     OW 5075   5.228   4.641   0.554
  858SOL    HW1 5076   5.232   4.637   0.649
  858SOL    HW2 5077   5.180   4.562   0.528
  858SOL     MW 5078   5.223   4.630   0.563
  859SOL     OW 5079   4.743   0.105   5.633
  859SOL    HW1 5080   4.786   0.021   5.647
  859SOL    HW2 5081   4.740   0.146   5.719
  859SOL     MW 5082   4.749   0.100   5.646
  860SOL     OW 5083   2.765   2.467   5.756
  860SOL    HW1 5084   2.750   2.387   5.805
  860SOL    HW2 5085   2.743   2.538   5.816
  860SOL     MW 5086   2.760   2.466   5.770
  861SOL     OW 5087   4.222   2.019   0.203
  861SOL    HW1 5088   4.309   1.989   0.231
  861SOL    HW2 5089   4.232   2.035   0.109
  861SOL     MW 5090   4.235   2.017   0.195
  862SOL     OW 5091   5.142   1.482   5.425
  862SOL    HW1 5092   5.197   1.497   5.348
  862SOL    HW2 5093   5.186   1.411   5.472
  862SOL     MW 5094   5.155   1.475   5.421
  863SOL     OW 5095   3.166   6.085   0.626
  863SOL    HW1 5096   3.218   6.150   0.578
  863SOL    HW2 5097   3.156   6.123   0.713
  863SOL     MW 5098   3.172   6.098   0.631
  864SOL     OW 5099   1.643   0.850   1.855
  864SOL    HW1 5100   1.619   0.826   1.945
  864SOL    HW2 5101   1.562   0.884   1.817
  864SOL     MW 5102   1.629   0.851   1.862
  865SOL     OW 5103   4.885   1.976   3.747
  865SOL    HW1 5104   4.797   2.003   3.721
  865SOL    HW2 5105   4.913   1.918   3.676
  865SOL     MW 5106   4.877   1.972   3.734
  866SOL     OW 5107   0.795   2.699   0.616
  866SOL    HW1 5108   0.725   2.721   0.678
  866SOL    HW2 5109   0.808   2.605   0.627
  866SOL     MW 5110   0.788   2.690   0.626
  867SOL     OW 5111   5.578   2.246   4.247
  867SOL    HW1 5112   5.601   2.337   4.262
  867SOL    HW2 5113   5.632   2.197   4.310
  867SOL     MW 5114   5.588   2.251   4.257
  868SOL     OW 5115   5.784   3.534   2.086
  868SOL    HW1 5116   5.773   3.440   2.070
  868SOL    HW2 5117   5.878   3.544   2.104
  868SOL     MW 5118   5.795   3.523   2.086
  869SOL     OW 5119   2.897   5.450   0.149
  869SOL    HW1 5120   2.922   5.482   0.063
  869SOL    HW2 5121   2.954   5.497   0.210
  869SOL     MW 5122   2.907   5.460   0.146
  870SOL     OW 5123   5.356   1.824   0.445
  870SOL    HW1 5124   5.353   1.917   0.423
  870SOL    HW2 5125   5.449   1.806   0.461
  870SOL     MW 5126   5.368   1.834   0.444
  871SOL     OW 5127   1.872   4.486   3.430
  871SOL    HW1 5128   1.788   4.440   3.434
  871SOL    HW2 5129   1.922   4.439   3.363
  871SOL     MW 5130   1.867   4.474   3.422
  872SOL     OW 5131   5.848   3.400   0.110
  872SOL    HW1 5132   5.889   3.322   0.073
  872SOL    HW2 5133   5.886   3.408   0.198
  872SOL     MW 5134   5.858   3.391   0.117
  873SOL     OW 5135   5.291   4.196   2.351
  873SOL    HW1 5136   5.345   4.212   2.429
  873SOL    HW2 5137   5.205   4.174   2.387
  873SOL     MW 5138   5.287   4.196   2.366
  874SOL     OW 5139   2.082   5.790   4.083
  874SOL    HW1 5140   2.061   5.702   4.113
  874SOL    HW2 5141   2.171   5.806   4.115
  874SOL     MW 5142   2.091   5.781   4.091
  875SOL     OW 5143   5.563   4.099   1.909
  875SOL    HW1 5144   5.539   4.142   1.991
  875SOL    HW2 5145   5.512   4.145   1.842
  875SOL     MW 5146   5.553   4.110   1.911
  876SOL     OW 5147   5.603   5.534   3.807
  876SOL    HW1 5148   5.679   5.591   3.796
  876SOL    HW2 5149   5.529   5.595   3.812
  876SOL     MW 5150   5.603   5.549   3.806
  877SOL     OW 5151   5.343   2.257   4.127
  877SOL    HW1 5152   5.315   2.191   4.064
  877SOL    HW2 5153   5.432   2.229   4.152
  877SOL     MW 5154   5.351   2.245   4.122
  878SOL     OW 5155   2.651   5.470   6.122
  878SOL    HW1 5156   2.745   5.457   6.132
  878SOL    HW2 5157   2.642   5.537   6.055
  878SOL     MW 5158   2.662   5.477   6.115
  879SOL     OW 5159   1.501   1.284   3.773
  879SOL    HW1 5160   1.596   1.299   3.772
  879SOL    HW2 5161   1.469   1.336   3.847
  879SOL     MW 5162   1.509   1.292   3.783
  880SOL     OW 5163   4.582   2.487   4.197
  880SOL    HW1 5164   4.573   2.423   4.126
  880SOL    HW2 5165   4.676   2.506   4.199
  880SOL     MW 5166   4.593   2.481   4.188
  881SOL     OW 5167   5.530   4.188   3.334
  881SOL    HW1 5168   5.502   4.163   3.422
  881SOL    HW2 5169   5.477   4.264   3.312
  881SOL     MW 5170   5.520   4.194   3.342
  882SOL     OW 5171   5.024   3.682   0.301
  882SOL    HW1 5172   5.008   3.609   0.241
  882SOL    HW2 5173   5.018   3.643   0.388
  882SOL     MW 5174   5.021   3.668   0.305
  883SOL     OW 5175   0.331   1.852   4.713
  883SOL    HW1 5176   0.291   1.904   4.783
  883SOL    HW2 5177   0.405   1.808   4.755
  883SOL     MW 5178   0.335   1.853   4.727
  884SOL     OW 5179   5.797   3.364   1.320
  884SOL    HW1 5180   5.716   3.324   1.287
  884SOL    HW2 5181   5.787   3.364   1.415
  884SOL     MW 5182   5.785   3.359   1.328
  885SOL     OW 5183   5.862   3.711   1.872
  885SOL    HW1 5184   5.871   3.802   1.899
  885SOL    HW2 5185   5.794   3.675   1.929
  885SOL     MW 5186   5.855   3.718   1.882
  886SOL     OW 5187   5.151   3.282   1.781
  886SOL    HW1 5188   5.071   3.234   1.760
  886SOL    HW2 5189   5.219   3.241   1.728
  886SOL     MW 5190   5.149   3.271   1.771
  887SOL     OW 5191   6.038   1.227   6.162
  887SOL    HW1 5192   6.033   1.156   6.226
  887SOL    HW2 5193   6.115   1.277   6.187
  887SOL     MW 5194   6.047   1.224   6.173
  888SOL     OW 5195   4.191   0.496   4.340
  888SOL    HW1 5196   4.233   0.427   4.391
  888SOL    HW2 5197   4.168   0.563   4.405
  888SOL     MW 5198   4.194   0.496   4.355
  889SOL     OW 5199   0.092   0.782   2.870
  889SOL    HW1 5200   0.042   0.773   2.952
  889SOL    HW2 5201   0.135   0.697   2.859
  889SOL     MW 5202   0.091   0.770   2.879
  890SOL     OW 5203   4.090   0.488   1.539
  890SOL    HW1 5204   4.176   0.448   1.545
  890SOL    HW2 5205   4.042   0.455   1.615
  890SOL     MW 5206   4.095   0.479   1.550
  891SOL     OW 5207   1.816   0.085   2.246
  891SOL    HW1 5208   1.905   0.119   2.232
  891SOL    HW2 5209   1.760   0.162   2.239
  891SOL     MW 5210   1.820   0.099   2.243
  892SOL     OW 5211   0.089   6.088   5.464
  892SOL    HW1 5212   0.069   6.165   5.518
  892SOL    HW2 5213   0.071   6.014   5.522
  892SOL     MW 5214   0.084   6.088   5.479
  893SOL     OW 5215   5.908   4.096   0.880
  893SOL    HW1 5216   5.874   4.028   0.940
  893SOL    HW2 5217   5.943   4.163   0.938
  893SOL     MW 5218   5.908   4.096   0.895
  894SOL     OW 5219   5.233   3.156   0.804
  894SOL    HW1 5220   5.282   3.077   0.827
  894SOL    HW2 5221   5.278   3.191   0.727
  894SOL     MW 5222   5.245   3.150   0.798
  895SOL     OW 5223   4.515   0.675   5.178
  895SOL    HW1 5224   4.447   0.663   5.245
  895SOL    HW2 5225   4.589   0.623   5.209
  895SOL     MW 5226   4.516   0.667   5.191
  896SOL     OW 5227   0.295   4.854   0.189
  896SOL    HW1 5228   0.272   4.773   0.235
  896SOL    HW2 5229   0.221   4.869   0.129
  896SOL     MW 5230   0.282   4.846   0.187
  897SOL     OW 5231   0.841   4.668   2.300
  897SOL    HW1 5232   0.754   4.703   2.317
  897SOL    HW2 5233   0.884   4.735   2.247
  897SOL     MW 5234   0.836   4.681   2.295
  898SOL     OW 5235   5.353   1.237   4.473
  898SOL    HW1 5236   5.323   1.323   4.503
  898SOL    HW2 5237   5.274   1.195   4.438
  898SOL     MW 5238   5.339   1.242   4.472
  899SOL     OW 5239   6.068   0.483   4.420
  899SOL    HW1 5240   6.103   0.550   4.361
  899SOL    HW2 5241   6.145   0.433   4.447
  899SOL     MW 5242   6.083   0.485   4.416
  900SOL     OW 5243   5.301   6.249   0.866
  900SOL    HW1 5244   5.224   6.305   0.873
  900SOL    HW2 5245   5.276   6.168   0.911
  900SOL     MW 5246   5.288   6.246   0.872
  901SOL     OW 5247   4.726   3.112   0.680
  901SOL    HW1 5248   4.807   3.131   0.727
  901SOL    HW2 5249   4.752   3.051   0.611
  901SOL     MW 5250   4.740   3.107   0.677
  902SOL     OW 5251   0.194   4.277   1.780
  902SOL    HW1 5252   0.159   4.188   1.777
  902SOL    HW2 5253   0.253   4.282   1.705
  902SOL     MW 5254   0.197   4.266   1.770
  903SOL     OW 5255   0.309   3.115   2.783
  903SOL    HW1 5256   0.385   3.064   2.808
  903SOL    HW2 5257   0.262   3.059   2.720
  903SOL     MW 5258   0.312   3.101   2.778
  904SOL     OW 5259   2.769   5.045   5.308
  904SOL    HW1 5260   2.748   5.066   5.218
  904SOL    HW2 5261   2.694   5.078   5.359
  904SOL     MW 5262   2.757   5.052   5.303
  905SOL     OW 5263   5.194   1.408   3.364
  905SOL    HW1 5264   5.173   1.405   3.458
  905SOL    HW2 5265   5.132   1.347   3.324
  905SOL     MW 5266   5.183   1.400   3.371
  906SOL     OW 5267   3.458   2.275   6.131
  906SOL    HW1 5268   3.425   2.354   6.088
  906SOL    HW2 5269   3.547   2.297   6.159
  906SOL     MW 5270   3.465   2.288   6.129
  907SOL     OW 5271   2.322   5.270   0.492
  907SOL    HW1 5272   2.401   5.220   0.470
  907SOL    HW2 5273   2.260   5.204   0.523
  907SOL     MW 5274   2.324   5.255   0.493
  908SOL     OW 5275   1.482   4.712   5.808
  908SOL    HW1 5276   1.401   4.762   5.817
  908SOL    HW2 5277   1.501   4.681   5.897
  908SOL     MW 5278   1.474   4.714   5.821
  909SOL     OW 5279   6.255   1.513   0.439
  909SOL    HW1 5280   6.197   1.477   0.372
  909SOL    HW2 5281   6.335   1.536   0.392
  909SOL     MW 5282   6.257   1.511   0.425
  910SOL     OW 5283   0.509   1.453   5.117
  910SOL    HW1 5284   0.443   1.507   5.074
  910SOL    HW2 5285   0.459   1.387   5.165
  910SOL     MW 5286   0.494   1.452   5.118
  911SOL     OW 5287   1.338   3.989   1.763
  911SOL    HW1 5288   1.432   4.004   1.770
  911SOL    HW2 5289   1.307   4.054   1.700
  911SOL     MW 5290   1.346   3.999   1.755
  912SOL     OW 5291   4.398   1.280   5.157
  912SOL    HW1 5292   4.342   1.308   5.085
  912SOL    HW2 5293   4.452   1.210   5.121
  912SOL     MW 5294   4.398   1.275   5.143
  913SOL     OW 5295   0.101   4.993   1.823
  913SOL    HW1 5296   0.154   5.069   1.846
  913SOL    HW2 5297   0.013   5.015   1.853
  913SOL     MW 5298   0.096   5.006   1.830
  914SOL     OW 5299   4.354   0.038   6.067
  914SOL    HW1 5300   4.340   0.001   5.980
  914SOL    HW2 5301   4.375  -0.037   6.122
  914SOL     MW 5302   4.355   0.024   6.063
  915SOL     OW 5303   5.274   4.923   2.905
  915SOL    HW1 5304   5.306   4.872   2.831
  915SOL    HW2 5305   5.315   5.009   2.895
  915SOL     MW 5306   5.283   4.928   2.894
  916SOL     OW 5307   0.316   0.386   0.954
  916SOL    HW1 5308   0.408   0.373   0.976
  916SOL    HW2 5309   0.268   0.338   1.021
  916SOL     MW 5310   0.321   0.378   0.965
  917SOL     OW 5311   5.534   4.936   1.721
  917SOL    HW1 5312   5.559   4.864   1.664
  917SOL    HW2 5313   5.451   4.908   1.761
  917SOL     MW 5314   5.527   4.923   1.719
  918SOL     OW 5315   0.794   1.949   0.981
  918SOL    HW1 5316   0.801   1.935   0.886
  918SOL    HW2 5317   0.799   1.861   1.018
  918SOL     MW 5318   0.795   1.936   0.973
  919SOL     OW 5319   1.925   1.634   4.761
  919SOL    HW1 5320   1.850   1.610   4.814
  919SOL    HW2 5321   1.972   1.552   4.745
  919SOL     MW 5322   1.922   1.620   4.766
  920SOL     OW 5323   2.477   5.737   3.331
  920SOL    HW1 5324   2.555   5.683   3.344
  920SOL    HW2 5325   2.447   5.756   3.420
  920SOL     MW 5326   2.483   5.733   3.344
  921SOL     OW 5327   0.262   4.136   2.461
  921SOL    HW1 5328   0.193   4.144   2.395
  921SOL    HW2 5329   0.342   4.118   2.411
  921SOL     MW 5330   0.264   4.135   2.446
  922SOL     OW 5331   3.161   1.213   2.250
  922SOL    HW1 5332   3.244   1.167   2.233
  922SOL    HW2 5333   3.181   1.305   2.231
  922SOL     MW 5334   3.174   1.219   2.246
  923SOL     OW 5335   2.454   1.630   5.100
  923SOL    HW1 5336   2.393   1.587   5.040
  923SOL    HW2 5337   2.471   1.715   5.061
  923SOL     MW 5338   2.449   1.635   5.087
  924SOL     OW 5339   6.219   0.644   3.503
  924SOL    HW1 5340   6.189   0.606   3.585
  924SOL    HW2 5341   6.312   0.664   3.517
  924SOL     MW 5342   6.227   0.642   3.515
  925SOL     OW 5343   4.481   0.288   5.212
  925SOL    HW1 5344   4.525   0.204   5.228
  925SOL    HW2 5345   4.518   0.348   5.276
  925SOL     MW 5346   4.491   0.285   5.222
  926SOL     OW 5347   3.771   1.893   1.464
  926SOL    HW1 5348   3.704   1.828   1.442
  926SOL    HW2 5349   3.780   1.888   1.559
  926SOL     MW 5350   3.764   1.884   1.473
  927SOL     OW 5351   5.892   0.802   1.125
  927SOL    HW1 5352   5.890   0.888   1.166
  927SOL    HW2 5353   5.985   0.784   1.112
  927SOL     MW 5354   5.904   0.811   1.129
  928SOL     OW 5355   5.451   2.998   2.839
  928SOL    HW1 5356   5.502   2.974   2.916
  928SOL    HW2 5357   5.513   2.993   2.766
  928SOL     MW 5358   5.465   2.995   2.840
  929SOL     OW 5359   0.845   0.181   3.976
  929SOL    HW1 5360   0.862   0.219   3.890
  929SOL    HW2 5361   0.755   0.149   3.971
  929SOL     MW 5362   0.835   0.182   3.964
  930SOL     OW 5363   2.321   6.132   4.049
  930SOL    HW1 5364   2.395   6.191   4.065
  930SOL    HW2 5365   2.300   6.096   4.135
  930SOL     MW 5366   2.328   6.135   4.062
  931SOL     OW 5367   0.897   1.507   4.647
  931SOL    HW1 5368   0.887   1.412   4.648
  931SOL    HW2 5369   0.952   1.525   4.570
  931SOL     MW 5370   0.903   1.497   4.637
  932SOL     OW 5371   1.168   3.534   5.998
  932SOL    HW1 5372   1.153   3.546   6.091
  932SOL    HW2 5373   1.255   3.571   5.982
  932SOL     MW 5374   1.177   3.541   6.008
  933SOL     OW 5375   0.596   2.301   3.377
  933SOL    HW1 5376   0.614   2.259   3.461
  933SOL    HW2 5377   0.618   2.235   3.311
  933SOL     MW 5378   0.601   2.288   3.379
  934SOL     OW 5379   5.375   2.365   0.636
  934SOL    HW1 5380   5.307   2.422   0.600
  934SOL    HW2 5381   5.376   2.385   0.730
  934SOL     MW 5382   5.367   2.375   0.644
  935SOL     OW 5383   1.616   4.220   1.422
  935SOL    HW1 5384   1.698   4.181   1.394
  935SOL    HW2 5385   1.606   4.299   1.368
  935SOL     MW 5386   1.625   4.225   1.412
  936SOL     OW 5387   3.451   6.260   0.690
  936SOL    HW1 5388   3.434   6.175   0.650
  936SOL    HW2 5389   3.505   6.240   0.766
  936SOL     MW 5390   3.455   6.246   0.694
  937SOL     OW 5391   2.326   1.237   3.418
  937SOL    HW1 5392   2.268   1.180   3.367
  937SOL    HW2 5393   2.354   1.182   3.491
  937SOL     MW 5394   2.322   1.223   3.421
  938SOL     OW 5395   2.261   1.282   4.307
  938SOL    HW1 5396   2.260   1.376   4.290
  938SOL    HW2 5397   2.288   1.243   4.224
  938SOL     MW 5398   2.264   1.289   4.294
  939SOL     OW 5399   1.512   2.906   0.402
  939SOL    HW1 5400   1.424   2.870   0.390
  939SOL    HW2 5401   1.564   2.832   0.433
  939SOL     MW 5402   1.507   2.892   0.405
  940SOL     OW 5403   2.665   4.928   1.348
  940SOL    HW1 5404   2.608   5.003   1.328
  940SOL    HW2 5405   2.614   4.852   1.321
  940SOL     MW 5406   2.651   4.928   1.342
  941SOL     OW 5407   0.588   3.765   1.057
  941SOL    HW1 5408   0.540   3.721   0.987
  941SOL    HW2 5409   0.609   3.851   1.022
  941SOL     MW 5410   0.584   3.770   1.044
  942SOL     OW 5411   0.768   3.237   3.378
  942SOL    HW1 5412   0.762   3.236   3.283
  942SOL    HW2 5413   0.859   3.260   3.396
  942SOL     MW 5414   0.779   3.240   3.368
  943SOL     OW 5415   0.167   3.565   1.779
  943SOL    HW1 5416   0.128   3.497   1.834
  943SOL    HW2 5417   0.219   3.618   1.840
  943SOL     MW 5418   0.169   3.563   1.794
  944SOL     OW 5419   4.558   5.030   3.380
  944SOL    HW1 5420   4.542   5.116   3.341
  944SOL    HW2 5421   4.649   5.010   3.359
  944SOL     MW 5422   4.567   5.039   3.373
  945SOL     OW 5423   0.473   2.689   3.622
  945SOL    HW1 5424   0.512   2.668   3.537
  945SOL    HW2 5425   0.470   2.605   3.668
  945SOL     MW 5426   0.478   2.675   3.617
  946SOL     OW 5427   4.398   4.974   5.733
  946SOL    HW1 5428   4.480   4.953   5.689
  946SOL    HW2 5429   4.339   4.901   5.710
  946SOL     MW 5430   4.401   4.962   5.725
  947SOL     OW 5431   0.181   3.819   5.552
  947SOL    HW1 5432   0.119   3.869   5.605
  947SOL    HW2 5433   0.136   3.805   5.469
  947SOL     MW 5434   0.168   3.823   5.548
  948SOL     OW 5435   3.399   4.868   1.992
  948SOL    HW1 5436   3.348   4.904   2.065
  948SOL    HW2 5437   3.484   4.912   1.998
  948SOL     MW 5438   3.404   4.878   2.002
  949SOL     OW 5439   1.856   5.306   4.320
  949SOL    HW1 5440   1.793   5.238   4.296
  949SOL    HW2 5441   1.904   5.269   4.394
  949SOL     MW 5442   1.854   5.292   4.326
  950SOL     OW 5443   3.249   5.337   0.710
  950SOL    HW1 5444   3.290   5.384   0.783
  950SOL    HW2 5445   3.186   5.399   0.673
  950SOL     MW 5446   3.246   5.351   0.714
  951SOL     OW 5447   3.873   0.477   4.369
  951SOL    HW1 5448   3.874   0.543   4.299
  951SOL    HW2 5449   3.965   0.454   4.382
  951SOL     MW 5450   3.885   0.483   4.362
  952SOL     OW 5451   3.158   1.510   5.385
  952SOL    HW1 5452   3.071   1.540   5.409
  952SOL    HW2 5453   3.145   1.424   5.346
  952SOL     MW 5454   3.145   1.503   5.383
  953SOL     OW 5455   5.536   3.347   5.023
  953SOL    HW1 5456   5.492   3.432   5.023
  953SOL    HW2 5457   5.610   3.359   4.962
  953SOL     MW 5458   5.540   3.359   5.015
  954SOL     OW 5459   0.443   4.133   4.052
  954SOL    HW1 5460   0.429   4.228   4.053
  954SOL    HW2 5461   0.365   4.098   4.007
  954SOL     MW 5462   0.431   4.141   4.046
  955SOL     OW 5463   6.237   2.535   4.542
  955SOL    HW1 5464   6.263   2.461   4.488
  955SOL    HW2 5465   6.319   2.583   4.559
  955SOL     MW 5466   6.251   2.532   4.537
  956SOL     OW 5467   4.379   2.163   5.528
  956SOL    HW1 5468   4.402   2.255   5.520
  956SOL    HW2 5469   4.409   2.138   5.615
  956SOL     MW 5470   4.385   2.171   5.538
  957SOL     OW 5471   0.219   6.174   0.521
  957SOL    HW1 5472   0.287   6.128   0.571
  957SOL    HW2 5473   0.222   6.264   0.553
  957SOL     MW 5474   0.228   6.179   0.531
  958SOL     OW 5475   2.997   0.760   1.926
  958SOL    HW1 5476   2.969   0.701   1.856
  958SOL    HW2 5477   2.995   0.706   2.005
  958SOL     MW 5478   2.993   0.746   1.927
  959SOL     OW 5479   3.908   2.333   5.752
  959SOL    HW1 5480   3.825   2.377   5.772
  959SOL    HW2 5481   3.907   2.255   5.807
  959SOL     MW 5482   3.897   2.329   5.762
  960SOL     OW 5483   1.854   0.223   3.093
  960SOL    HW1 5484   1.791   0.274   3.145
  960SOL    HW2 5485   1.866   0.274   3.013
  960SOL     MW 5486   1.847   0.236   3.090
  961SOL     OW 5487   3.610   1.234   4.438
  961SOL    HW1 5488   3.689   1.187   4.411
  961SOL    HW2 5489   3.547   1.165   4.459
  961SOL     MW 5490   3.612   1.219   4.437
  962SOL     OW 5491   1.121   4.736   3.784
  962SOL    HW1 5492   1.216   4.728   3.794
  962SOL    HW2 5493   1.089   4.647   3.793
  962SOL     MW 5494   1.129   4.724   3.786
  963SOL     OW 5495   3.005   0.844   0.108
  963SOL    HW1 5496   3.026   0.758   0.072
  963SOL    HW2 5497   3.014   0.904   0.034
  963SOL     MW 5498   3.009   0.841   0.094
  964SOL     OW 5499   2.694   0.907   3.291
  964SOL    HW1 5500   2.663   0.888   3.202
  964SOL    HW2 5501   2.638   0.853   3.347
  964SOL     MW 5502   2.682   0.898   3.287
  965SOL     OW 5503   1.653   2.544   4.360
  965SOL    HW1 5504   1.599   2.587   4.294
  965SOL    HW2 5505   1.634   2.593   4.441
  965SOL     MW 5506   1.644   2.556   4.362
  966SOL     OW 5507   4.740   5.300   6.190
  966SOL    HW1 5508   4.712   5.242   6.261
  966SOL    HW2 5509   4.739   5.245   6.112
  966SOL     MW 5510   4.736   5.286   6.189
  967SOL     OW 5511   2.201   5.426   3.925
  967SOL    HW1 5512   2.266   5.446   3.992
  967SOL    HW2 5513   2.154   5.508   3.912
  967SOL     MW 5514   2.203   5.439   3.932
  968SOL     OW 5515   2.818   5.979   1.529
  968SOL    HW1 5516   2.847   5.954   1.442
  968SOL    HW2 5517   2.787   6.069   1.520
  968SOL     MW 5518   2.818   5.987   1.517
  969SOL     OW 5519   2.732   2.731   5.571
  969SOL    HW1 5520   2.823   2.713   5.549
  969SOL    HW2 5521   2.711   2.666   5.638
  969SOL     MW 5522   2.741   2.720   5.577
  970SOL     OW 5523   4.638   1.696   5.268
  970SOL    HW1 5524   4.629   1.718   5.361
  970SOL    HW2 5525   4.570   1.630   5.252
  970SOL     MW 5526   4.628   1.690   5.278
  971SOL     OW 5527   1.661   4.484   0.721
  971SOL    HW1 5528   1.581   4.435   0.740
  971SOL    HW2 5529   1.718   4.422   0.678
  971SOL     MW 5530   1.658   4.470   0.718
  972SOL     OW 5531   4.987   1.189   0.177
  972SOL    HW1 5532   4.995   1.108   0.229
  972SOL    HW2 5533   5.057   1.245   0.210
  972SOL     MW 5534   4.997   1.186   0.188
  973SOL     OW 5535   4.235   5.091   4.438
  973SOL    HW1 5536   4.216   5.007   4.397
  973SOL    HW2 5537   4.274   5.069   4.522
  973SOL     MW 5538   4.237   5.077   4.444
  974SOL     OW 5539   1.972   0.881   1.710
  974SOL    HW1 5540   1.883   0.846   1.699
  974SOL    HW2 5541   1.993   0.918   1.624
  974SOL     MW 5542   1.963   0.881   1.697
  975SOL     OW 5543   0.140   2.662   0.211
  975SOL    HW1 5544   0.108   2.713   0.285
  975SOL    HW2 5545   0.084   2.584   0.211
  975SOL     MW 5546   0.128   2.658   0.221
  976SOL     OW 5547   5.721   3.427   3.256
  976SOL    HW1 5548   5.812   3.437   3.229
  976SOL    HW2 5549   5.674   3.495   3.208
  976SOL     MW 5550   5.727   3.437   3.247
  977SOL     OW 5551   5.381   4.737   5.309
  977SOL    HW1 5552   5.373   4.828   5.281
  977SOL    HW2 5553   5.474   4.716   5.295
  977SOL     MW 5554   5.392   4.746   5.304
  978SOL     OW 5555   3.801   0.663   3.887
  978SOL    HW1 5556   3.859   0.586   3.890
  978SOL    HW2 5557   3.766   0.663   3.798
  978SOL     MW 5558   3.804   0.653   3.876
  979SOL     OW 5559   5.572   4.704   1.568
  979SOL    HW1 5560   5.654   4.713   1.519
  979SOL    HW2 5561   5.597   4.655   1.647
  979SOL     MW 5562   5.586   4.699   1.572
  980SOL     OW 5563   3.527   3.564   1.169
  980SOL    HW1 5564   3.438   3.536   1.192
  980SOL    HW2 5565   3.546   3.636   1.229
  980SOL     MW 5566   3.518   3.570   1.180
  981SOL     OW 5567   0.556   4.465   2.044
  981SOL    HW1 5568   0.647   4.472   2.014
  981SOL    HW2 5569   0.542   4.544   2.095
  981SOL     MW 5570   0.566   4.476   2.047
  982SOL     OW 5571   1.747   3.950   5.320
  982SOL    HW1 5572   1.781   3.861   5.308
  982SOL    HW2 5573   1.729   3.980   5.231
  982SOL     MW 5574   1.749   3.942   5.307
  983SOL     OW 5575   5.030   0.350   0.624
  983SOL    HW1 5576   4.992   0.300   0.697
  983SOL    HW2 5577   5.122   0.323   0.623
  983SOL     MW 5578   5.037   0.340   0.633
  984SOL     OW 5579   4.521   3.801   5.350
  984SOL    HW1 5580   4.465   3.727   5.376
  984SOL    HW2 5581   4.462   3.863   5.310
  984SOL     MW 5582   4.506   3.799   5.349
  985SOL     OW 5583   6.236   0.387   5.363
  985SOL    HW1 5584   6.230   0.293   5.342
  985SOL    HW2 5585   6.289   0.423   5.293
  985SOL     MW 5586   6.242   0.380   5.351
  986SOL     OW 5587   3.643   5.930   5.126
  986SOL    HW1 5588   3.585   5.854   5.116
  986SOL    HW2 5589   3.731   5.893   5.120
  986SOL     MW 5590   3.647   5.915   5.124
  987SOL     OW 5591   4.813   0.396   1.471
  987SOL    HW1 5592   4.729   0.380   1.427
  987SOL    HW2 5593   4.838   0.484   1.443
  987SOL     MW 5594   4.805   0.405   1.462
  988SOL     OW 5595   3.645   1.781   6.158
  988SOL    HW1 5596   3.606   1.867   6.144
  988SOL    HW2 5597   3.705   1.793   6.231
  988SOL     MW 5598   3.648   1.793   6.166
  989SOL     OW 5599   4.500   5.709   6.002
  989SOL    HW1 5600   4.528   5.619   5.987
  989SOL    HW2 5601   4.498   5.748   5.915
  989SOL     MW 5602   4.503   5.702   5.989
  990SOL     OW 5603   2.466   3.211   0.895
  990SOL    HW1 5604   2.460   3.116   0.906
  990SOL    HW2 5605   2.385   3.236   0.850
  990SOL     MW 5606   2.455   3.202   0.890
  991SOL     OW 5607   6.136   1.156   4.942
  991SOL    HW1 5608   6.148   1.137   5.036
  991SOL    HW2 5609   6.072   1.227   4.940
  991SOL     MW 5610   6.130   1.163   4.954
  992SOL     OW 5611   5.283   2.160   0.372
  992SOL    HW1 5612   5.286   2.121   0.284
  992SOL    HW2 5613   5.191   2.184   0.384
  992SOL     MW 5614   5.271   2.158   0.362
  993SOL     OW 5615   3.163   6.231   0.876
  993SOL    HW1 5616   3.237   6.291   0.880
  993SOL    HW2 5617   3.086   6.287   0.877
  993SOL     MW 5618   3.163   6.246   0.876
  994SOL     OW 5619   4.831   0.190   5.364
  994SOL    HW1 5620   4.821   0.145   5.448
  994SOL    HW2 5621   4.884   0.132   5.311
  994SOL     MW 5622   4.836   0.177   5.368
  995SOL     OW 5623   6.224   5.004   0.342
  995SOL    HW1 5624   6.199   5.074   0.281
  995SOL    HW2 5625   6.318   5.016   0.355
  995SOL     MW 5626   6.233   5.015   0.336
  996SOL     OW 5627   1.005   5.945   3.423
  996SOL    HW1 5628   1.013   5.992   3.506
  996SOL    HW2 5629   1.001   6.013   3.356
  996SOL     MW 5630   1.005   5.960   3.425
  997SOL     OW 5631   4.013   2.589   1.132
  997SOL    HW1 5632   3.970   2.670   1.106
  997SOL    HW2 5633   4.075   2.615   1.200
  997SOL     MW 5634   4.015   2.602   1.137
  998SOL     OW 5635   5.776   5.631   1.599
  998SOL    HW1 5636   5.743   5.582   1.675
  998SOL    HW2 5637   5.722   5.602   1.526
  998SOL     MW 5638   5.765   5.621   1.600
  999SOL     OW 5639   4.189   4.437   0.746
  999SOL    HW1 5640   4.127   4.398   0.685
  999SOL    HW2 5641   4.191   4.530   0.724
  999SOL     MW 5642   4.181   4.444   0.735
 1000SOL     OW 5643   4.051   5.826   0.447
 1000SOL    HW1 5644   4.099   5.892   0.397
 1000SOL    HW2 5645   4.120   5.772   0.487
 1000SOL     MW 5646   4.066   5.827   0.445
 1001SOL     OW 5647   4.308   0.992   2.901
 1001SOL    HW1 5648   4.347   0.922   2.954
 1001SOL    HW2 5649   4.365   1.067   2.915
 1001SOL     MW 5650   4.320   0.992   2.909
 1002SOL     OW 5651   5.250   4.698   3.643
 1002SOL    HW1 5652   5.269   4.695   3.737
 1002SOL    HW2 5653   5.213   4.785   3.629
 1002SOL     MW 5654   5.247   4.709   3.653
 1003SOL     OW 5655   1.576   0.340   0.750
 1003SOL    HW1 5656   1.654   0.308   0.796
 1003SOL    HW2 5657   1.609   0.396   0.680
 1003SOL     MW 5658   1.590   0.343   0.747
 1004SOL     OW 5659   2.822   0.472   3.899
 1004SOL    HW1 5660   2.906   0.479   3.853
 1004SOL    HW2 5661   2.801   0.562   3.923
 1004SOL     MW 5662   2.830   0.484   3.896
 1005SOL     OW 5663   3.830   1.222   5.058
 1005SOL    HW1 5664   3.898   1.221   4.990
 1005SOL    HW2 5665   3.753   1.184   5.016
 1005SOL     MW 5666   3.829   1.217   5.044
 1006SOL     OW 5667   5.941   4.442   6.134
 1006SOL    HW1 5668   5.882   4.430   6.060
 1006SOL    HW2 5669   5.992   4.361   6.137
 1006SOL     MW 5670   5.940   4.430   6.125
 1007SOL     OW 5671   5.853   0.399   5.214
 1007SOL    HW1 5672   5.787   0.464   5.238
 1007SOL    HW2 5673   5.804   0.321   5.190
 1007SOL     MW 5674   5.838   0.397   5.214
 1008SOL     OW 5675   1.400   4.044   3.094
 1008SOL    HW1 5676   1.490   4.015   3.110
 1008SOL    HW2 5677   1.346   3.972   3.126
 1008SOL     MW 5678   1.405   4.031   3.100
 1009SOL     OW 5679   0.579   3.113   2.541
 1009SOL    HW1 5680   0.674   3.121   2.543
 1009SOL    HW2 5681   0.547   3.203   2.551
 1009SOL     MW 5682   0.587   3.126   2.543
 1010SOL     OW 5683   5.238   4.643   6.207
 1010SOL    HW1 5684   5.298   4.586   6.159
 1010SOL    HW2 5685   5.175   4.583   6.247
 1010SOL     MW 5686   5.238   4.628   6.206
 1011SOL     OW 5687   1.051   2.066   2.776
 1011SOL    HW1 5688   1.036   2.102   2.863
 1011SOL    HW2 5689   1.095   1.982   2.792
 1011SOL     MW 5690   1.055   2.060   2.789
 1012SOL     OW 5691   3.355   4.402   0.505
 1012SOL    HW1 5692   3.328   4.313   0.485
 1012SOL    HW2 5693   3.449   4.395   0.523
 1012SOL     MW 5694   3.364   4.390   0.504
 1013SOL     OW 5695   1.054   4.741   4.035
 1013SOL    HW1 5696   1.081   4.759   3.945
 1013SOL    HW2 5697   1.012   4.822   4.064
 1013SOL     MW 5698   1.052   4.753   4.027
 1014SOL     OW 5699   1.081   1.784   1.276
 1014SOL    HW1 5700   1.021   1.711   1.258
 1014SOL    HW2 5701   1.083   1.790   1.371
 1014SOL     MW 5702   1.074   1.775   1.285
 1015SOL     OW 5703   5.723   3.837   0.638
 1015SOL    HW1 5704   5.784   3.763   0.643
 1015SOL    HW2 5705   5.694   3.838   0.546
 1015SOL     MW 5706   5.727   3.827   0.627
 1016SOL     OW 5707   1.215   6.179   0.538
 1016SOL    HW1 5708   1.200   6.155   0.446
 1016SOL    HW2 5709   1.202   6.098   0.587
 1016SOL     MW 5710   1.212   6.166   0.532
 1017SOL     OW 5711   0.028   1.341   0.899
 1017SOL    HW1 5712  -0.012   1.254   0.893
 1017SOL    HW2 5713   0.040   1.356   0.992
 1017SOL     MW 5714   0.024   1.332   0.910
 1018SOL     OW 5715   5.145   3.018   5.090
 1018SOL    HW1 5716   5.222   3.024   5.034
 1018SOL    HW2 5717   5.130   2.924   5.100
 1018SOL     MW 5718   5.153   3.006   5.084
 1019SOL     OW 5719   4.065   0.484   2.550
 1019SOL    HW1 5720   4.153   0.521   2.540
 1019SOL    HW2 5721   4.051   0.434   2.469
 1019SOL     MW 5722   4.074   0.482   2.538
 1020SOL     OW 5723   5.299   4.261   4.887
 1020SOL    HW1 5724   5.350   4.258   4.968
 1020SOL    HW2 5725   5.217   4.216   4.910
 1020SOL     MW 5726   5.295   4.255   4.901
 1021SOL     OW 5727   0.660   1.413   5.398
 1021SOL    HW1 5728   0.718   1.469   5.449
 1021SOL    HW2 5729   0.709   1.395   5.318
 1021SOL     MW 5730   0.674   1.418   5.394
 1022SOL     OW 5731   4.152   4.495   5.910
 1022SOL    HW1 5732   4.242   4.488   5.942
 1022SOL    HW2 5733   4.140   4.415   5.857
 1022SOL     MW 5734   4.162   4.484   5.907
 1023SOL     OW 5735   1.527   2.451   1.403
 1023SOL    HW1 5736   1.507   2.405   1.485
 1023SOL    HW2 5737   1.443   2.456   1.357
 1023SOL     MW 5738   1.514   2.446   1.408
 1024SOL     OW 5739   4.576   5.408   1.995
 1024SOL    HW1 5740   4.563   5.323   1.954
 1024SOL    HW2 5741   4.530   5.402   2.079
 1024SOL     MW 5742   4.568   5.396   2.001
 1025SOL     OW 5743   5.992   0.163   3.121
 1025SOL    HW1 5744   6.041   0.094   3.076
 1025SOL    HW2 5745   5.984   0.233   3.057
 1025SOL     MW 5746   5.997   0.163   3.107
 1026SOL     OW 5747   3.706   4.048   1.200
 1026SOL    HW1 5748   3.743   4.134   1.181
 1026SOL    HW2 5749   3.683   4.012   1.114
 1026SOL     MW 5750   3.708   4.054   1.187
 1027SOL     OW 5751   3.830   3.121   5.053
 1027SOL    HW1 5752   3.918   3.157   5.045
 1027SOL    HW2 5753   3.837   3.054   5.122
 1027SOL     MW 5754   3.842   3.117   5.061
 1028SOL     OW 5755   2.255   0.106   3.044
 1028SOL    HW1 5756   2.181   0.129   2.988
 1028SOL    HW2 5757   2.300   0.035   2.998
 1028SOL     MW 5758   2.251   0.100   3.031
 1029SOL     OW 5759   5.833   0.749   2.596
 1029SOL    HW1 5760   5.832   0.660   2.560
 1029SOL    HW2 5761   5.803   0.804   2.524
 1029SOL     MW 5762   5.829   0.744   2.582
 1030SOL     OW 5763   1.582   4.615   6.037
 1030SOL    HW1 5764   1.669   4.607   6.076
 1030SOL    HW2 5765   1.524   4.571   6.099
 1030SOL     MW 5766   1.586   4.608   6.050
 1031SOL     OW 5767   3.139   4.212   5.798
 1031SOL    HW1 5768   3.078   4.147   5.835
 1031SOL    HW2 5769   3.092   4.251   5.725
 1031SOL     MW 5770   3.125   4.209   5.794
 1032SOL     OW 5771   2.381   4.236   0.975
 1032SOL    HW1 5772   2.346   4.260   0.890
 1032SOL    HW2 5773   2.457   4.181   0.955
 1032SOL     MW 5774   2.386   4.232   0.962
 1033SOL     OW 5775   3.108   1.161   5.942
 1033SOL    HW1 5776   3.040   1.206   5.892
 1033SOL    HW2 5777   3.158   1.232   5.984
 1033SOL     MW 5778   3.106   1.176   5.941
 1034SOL     OW 5779   5.334   2.354   2.520
 1034SOL    HW1 5780   5.355   2.325   2.432
 1034SOL    HW2 5781   5.417   2.350   2.567
 1034SOL     MW 5782   5.348   2.350   2.515
 1035SOL     OW 5783   1.663   5.961   0.991
 1035SOL    HW1 5784   1.622   6.047   0.985
 1035SOL    HW2 5785   1.685   5.938   0.901
 1035SOL     MW 5786   1.660   5.969   0.979
 1036SOL     OW 5787   1.552   2.802   3.116
 1036SOL    HW1 5788   1.508   2.858   3.179
 1036SOL    HW2 5789   1.505   2.815   3.033
 1036SOL     MW 5790   1.541   2.811   3.113
 1037SOL     OW 5791   4.616   4.958   1.656
 1037SOL    HW1 5792   4.643   4.866   1.653
 1037SOL    HW2 5793   4.635   4.992   1.569
 1037SOL     MW 5794   4.622   4.951   1.644
 1038SOL     OW 5795   3.809   2.442   5.425
 1038SOL    HW1 5796   3.870   2.385   5.472
 1038SOL    HW2 5797   3.779   2.504   5.492
 1038SOL     MW 5798   3.813   2.443   5.440
 1039SOL     OW 5799   5.061   3.668   5.796
 1039SOL    HW1 5800   4.998   3.686   5.866
 1039SOL    HW2 5801   5.145   3.694   5.831
 1039SOL     MW 5802   5.063   3.673   5.809
 1040SOL     OW 5803   2.167   3.051   5.223
 1040SOL    HW1 5804   2.080   3.037   5.262
 1040SOL    HW2 5805   2.186   3.143   5.242
 1040SOL     MW 5806   2.158   3.061   5.230
 1041SOL     OW 5807   2.330   2.002   1.263
 1041SOL    HW1 5808   2.420   1.977   1.242
 1041SOL    HW2 5809   2.276   1.951   1.204
 1041SOL     MW 5810   2.334   1.993   1.253
 1042SOL     OW 5811   6.064   3.893   5.675
 1042SOL    HW1 5812   6.035   3.807   5.643
 1042SOL    HW2 5813   6.042   3.953   5.604
 1042SOL     MW 5814   6.058   3.889   5.662
 1043SOL     OW 5815   2.173   1.210   5.212
 1043SOL    HW1 5816   2.155   1.191   5.304
 1043SOL    HW2 5817   2.204   1.300   5.212
 1043SOL     MW 5818   2.175   1.219   5.224
 1044SOL     OW 5819   1.669   2.018   1.190
 1044SOL    HW1 5820   1.627   1.932   1.201
 1044SOL    HW2 5821   1.597   2.078   1.176
 1044SOL     MW 5822   1.655   2.014   1.190
 1045SOL     OW 5823   4.307   5.624   2.024
 1045SOL    HW1 5824   4.317   5.539   1.980
 1045SOL    HW2 5825   4.381   5.676   1.991
 1045SOL     MW 5826   4.318   5.620   2.014
 1046SOL     OW 5827   1.551   3.893   1.517
 1046SOL    HW1 5828   1.566   3.799   1.505
 1046SOL    HW2 5829   1.491   3.917   1.446
 1046SOL     MW 5830   1.545   3.884   1.506
 1047SOL     OW 5831   2.606   5.529   5.641
 1047SOL    HW1 5832   2.675   5.509   5.704
 1047SOL    HW2 5833   2.646   5.510   5.555
 1047SOL     MW 5834   2.620   5.524   5.638
 1048SOL     OW 5835   2.571   3.388   0.171
 1048SOL    HW1 5836   2.528   3.388   0.256
 1048SOL    HW2 5837   2.642   3.452   0.180
 1048SOL     MW 5838   2.575   3.396   0.183
 1049SOL     OW 5839   2.409   6.058   1.130
 1049SOL    HW1 5840   2.328   6.052   1.181
 1049SOL    HW2 5841   2.475   6.014   1.184
 1049SOL     MW 5842   2.407   6.052   1.144
 1050SOL     OW 5843   1.164   6.126   4.757
 1050SOL    HW1 5844   1.133   6.093   4.673
 1050SOL    HW2 5845   1.084   6.153   4.802
 1050SOL     MW 5846   1.149   6.125   4.752
 1051SOL     OW 5847   1.183   4.315   2.002
 1051SOL    HW1 5848   1.166   4.377   2.073
 1051SOL    HW2 5849   1.206   4.233   2.047
 1051SOL     MW 5850   1.184   4.312   2.017
 1052SOL     OW 5851   5.528   4.916   3.495
 1052SOL    HW1 5852   5.545   4.851   3.426
 1052SOL    HW2 5853   5.528   4.865   3.576
 1052SOL     MW 5854   5.531   4.901   3.497
 1053SOL     OW 5855   0.349   5.509   3.807
 1053SOL    HW1 5856   0.326   5.426   3.850
 1053SOL    HW2 5857   0.281   5.522   3.742
 1053SOL     MW 5858   0.337   5.500   3.805
 1054SOL     OW 5859   2.216   5.799   2.781
 1054SOL    HW1 5860   2.123   5.777   2.788
 1054SOL    HW2 5861   2.258   5.748   2.850
 1054SOL     MW 5862   2.209   5.790   2.791
 1055SOL     OW 5863   3.597   1.775   4.961
 1055SOL    HW1 5864   3.650   1.854   4.972
 1055SOL    HW2 5865   3.658   1.712   4.921
 1055SOL     MW 5866   3.612   1.777   4.957
 1056SOL     OW 5867   3.640   2.019   0.727
 1056SOL    HW1 5868   3.620   1.926   0.728
 1056SOL    HW2 5869   3.661   2.039   0.636
 1056SOL     MW 5870   3.640   2.010   0.716
 1057SOL     OW 5871   4.641   2.515   1.952
 1057SOL    HW1 5872   4.647   2.602   1.912
 1057SOL    HW2 5873   4.653   2.454   1.879
 1057SOL     MW 5874   4.643   2.518   1.937
 1058SOL     OW 5875   1.012   4.334   1.488
 1058SOL    HW1 5876   0.947   4.335   1.418
 1058SOL    HW2 5877   1.021   4.426   1.514
 1058SOL     MW 5878   1.005   4.346   1.483
 1059SOL     OW 5879   4.134   4.308   1.769
 1059SOL    HW1 5880   4.049   4.265   1.778
 1059SOL    HW2 5881   4.181   4.255   1.705
 1059SOL     MW 5882   4.129   4.296   1.762
 1060SOL     OW 5883   4.169   0.942   1.725
 1060SOL    HW1 5884   4.235   0.998   1.686
 1060SOL    HW2 5885   4.137   0.888   1.653
 1060SOL     MW 5886   4.173   0.942   1.711
 1061SOL     OW 5887   5.147   3.877   4.121
 1061SOL    HW1 5888   5.171   3.801   4.174
 1061SOL    HW2 5889   5.154   3.952   4.181
 1061SOL     MW 5890   5.151   3.877   4.136
 1062SOL     OW 5891   0.907   2.821   2.140
 1062SOL    HW1 5892   0.894   2.890   2.075
 1062SOL    HW2 5893   0.834   2.761   2.126
 1062SOL     MW 5894   0.896   2.822   2.130
 1063SOL     OW 5895   2.243   5.028   1.288
 1063SOL    HW1 5896   2.257   5.037   1.194
 1063SOL    HW2 5897   2.299   4.955   1.314
 1063SOL     MW 5898   2.252   5.020   1.280
 1064SOL     OW 5899   6.247   5.478   3.551
 1064SOL    HW1 5900   6.327   5.479   3.500
 1064SOL    HW2 5901   6.255   5.553   3.610
 1064SOL     MW 5902   6.258   5.488   3.552
 1065SOL     OW 5903   2.895   1.791   0.119
 1065SOL    HW1 5904   2.830   1.841   0.069
 1065SOL    HW2 5905   2.933   1.731   0.055
 1065SOL     MW 5906   2.892   1.789   0.104
 1066SOL     OW 5907   0.250   2.890   4.184
 1066SOL    HW1 5908   0.320   2.955   4.181
 1066SOL    HW2 5909   0.169   2.941   4.184
 1066SOL     MW 5910   0.249   2.905   4.184
 1067SOL     OW 5911   2.191   0.522   3.466
 1067SOL    HW1 5912   2.139   0.500   3.543
 1067SOL    HW2 5913   2.189   0.618   3.462
 1067SOL     MW 5914   2.184   0.532   3.475
 1068SOL     OW 5915   5.262   3.890   3.883
 1068SOL    HW1 5916   5.334   3.828   3.898
 1068SOL    HW2 5917   5.215   3.893   3.966
 1068SOL     MW 5918   5.265   3.883   3.895
 1069SOL     OW 5919   5.838   3.795   2.933
 1069SOL    HW1 5920   5.847   3.839   3.017
 1069SOL    HW2 5921   5.770   3.844   2.887
 1069SOL     MW 5922   5.831   3.807   2.938
 1070SOL     OW 5923   3.818   4.533   3.475
 1070SOL    HW1 5924   3.813   4.529   3.380
 1070SOL    HW2 5925   3.768   4.611   3.499
 1070SOL     MW 5926   3.811   4.543   3.466
 1071SOL     OW 5927   1.801   4.826   0.810
 1071SOL    HW1 5928   1.819   4.887   0.881
 1071SOL    HW2 5929   1.752   4.755   0.850
 1071SOL     MW 5930   1.797   4.825   0.824
 1072SOL     OW 5931   4.940   4.310   2.915
 1072SOL    HW1 5932   5.022   4.359   2.919
 1072SOL    HW2 5933   4.953   4.236   2.974
 1072SOL     MW 5934   4.952   4.307   2.923
 1073SOL     OW 5935   6.122   1.559   5.136
 1073SOL    HW1 5936   6.182   1.485   5.146
 1073SOL    HW2 5937   6.097   1.581   5.225
 1073SOL     MW 5938   6.126   1.552   5.149
 1074SOL     OW 5939   0.500   5.529   5.732
 1074SOL    HW1 5940   0.413   5.547   5.767
 1074SOL    HW2 5941   0.560   5.562   5.799
 1074SOL     MW 5942   0.496   5.536   5.745
 1075SOL     OW 5943   3.987   1.551   4.582
 1075SOL    HW1 5944   3.999   1.503   4.499
 1075SOL    HW2 5945   3.906   1.600   4.570
 1075SOL     MW 5946   3.978   1.551   4.570
 1076SOL     OW 5947   4.669   4.704   1.634
 1076SOL    HW1 5948   4.751   4.658   1.651
 1076SOL    HW2 5949   4.646   4.678   1.545
 1076SOL     MW 5950   4.677   4.694   1.625
 1077SOL     OW 5951   4.793   6.171   4.881
 1077SOL    HW1 5952   4.825   6.122   4.957
 1077SOL    HW2 5953   4.698   6.171   4.891
 1077SOL     MW 5954   4.785   6.164   4.892
 1078SOL     OW 5955   5.654   1.912   5.889
 1078SOL    HW1 5956   5.576   1.874   5.931
 1078SOL    HW2 5957   5.720   1.912   5.958
 1078SOL     MW 5958   5.652   1.907   5.903
 1079SOL     OW 5959   2.042   3.403   0.653
 1079SOL    HW1 5960   1.992   3.323   0.671
 1079SOL    HW2 5961   1.982   3.458   0.602
 1079SOL     MW 5962   2.028   3.400   0.649
 1080SOL     OW 5963   0.874   5.559   0.283
 1080SOL    HW1 5964   0.968   5.570   0.294
 1080SOL    HW2 5965   0.851   5.490   0.344
 1080SOL     MW 5966   0.883   5.552   0.292
 1081SOL     OW 5967   6.105   1.363   0.624
 1081SOL    HW1 5968   6.173   1.407   0.572
 1081SOL    HW2 5969   6.095   1.277   0.583
 1081SOL     MW 5970   6.112   1.358   0.612
 1082SOL     OW 5971   2.720   1.880   2.854
 1082SOL    HW1 5972   2.775   1.912   2.925
 1082SOL    HW2 5973   2.778   1.829   2.799
 1082SOL     MW 5974   2.734   1.878   2.856
 1083SOL     OW 5975   0.919   0.627   1.366
 1083SOL    HW1 5976   0.993   0.597   1.418
 1083SOL    HW2 5977   0.842   0.588   1.409
 1083SOL     MW 5978   0.918   0.618   1.378
 1084SOL     OW 5979   4.620   1.267   2.429
 1084SOL    HW1 5980   4.547   1.327   2.445
 1084SOL    HW2 5981   4.641   1.278   2.336
 1084SOL     MW 5982   4.614   1.276   2.419
 1085SOL     OW 5983   1.590   4.194   3.938
 1085SOL    HW1 5984   1.651   4.227   4.004
 1085SOL    HW2 5985   1.633   4.210   3.854
 1085SOL     MW 5986   1.603   4.200   3.936
 1086SOL     OW 5987   0.471   1.681   4.344
 1086SOL    HW1 5988   0.512   1.671   4.430
 1086SOL    HW2 5989   0.434   1.769   4.345
 1086SOL     MW 5990   0.472   1.691   4.355
 1087SOL     OW 5991   0.176   1.934   0.420
 1087SOL    HW1 5992   0.209   1.928   0.509
 1087SOL    HW2 5993   0.214   2.015   0.386
 1087SOL     MW 5994   0.185   1.944   0.427
 1088SOL     OW 5995   4.645   1.402   4.956
 1088SOL    HW1 5996   4.583   1.349   4.906
 1088SOL    HW2 5997   4.670   1.346   5.030
 1088SOL     MW 5998   4.640   1.388   4.959
 1089SOL     OW 5999   6.133   1.351   2.634
 1089SOL    HW1 6000   6.038   1.358   2.641
 1089SOL    HW2 6001   6.148   1.295   2.558
 1089SOL     MW 6002   6.123   1.345   2.625
 1090SOL     OW 6003   3.546   0.495   4.621
 1090SOL    HW1 6004   3.566   0.402   4.612
 1090SOL    HW2 6005   3.547   0.511   4.715
 1090SOL     MW 6006   3.549   0.486   4.632
 1091SOL     OW 6007   5.692   2.225   3.979
 1091SOL    HW1 6008   5.683   2.290   3.909
 1091SOL    HW2 6009   5.652   2.267   4.055
 1091SOL     MW 6010   5.686   2.239   3.980
 1092SOL     OW 6011   5.227   1.118   5.351
 1092SOL    HW1 6012   5.214   1.182   5.421
 1092SOL    HW2 6013   5.220   1.170   5.271
 1092SOL     MW 6014   5.224   1.133   5.349
 1093SOL     OW 6015   1.784   3.117   1.868
 1093SOL    HW1 6016   1.711   3.113   1.930
 1093SOL    HW2 6017   1.862   3.113   1.923
 1093SOL     MW 6018   1.784   3.116   1.883
 1094SOL     OW 6019   6.239   6.101   4.089
 1094SOL    HW1 6020   6.270   6.014   4.115
 1094SOL    HW2 6021   6.318   6.146   4.059
 1094SOL     MW 6022   6.253   6.096   4.088
 1095SOL     OW 6023   1.822   0.381   2.448
 1095SOL    HW1 6024   1.883   0.325   2.497
 1095SOL    HW2 6025   1.758   0.320   2.412
 1095SOL     MW 6026   1.822   0.366   2.450
 1096SOL     OW 6027   1.075   5.267   1.346
 1096SOL    HW1 6028   1.147   5.214   1.311
 1096SOL    HW2 6029   1.015   5.277   1.272
 1096SOL     MW 6030   1.077   5.262   1.332
 1097SOL     OW 6031   2.537   0.469   2.013
 1097SOL    HW1 6032   2.443   0.454   2.015
 1097SOL    HW2 6033   2.560   0.466   1.920
 1097SOL     MW 6034   2.528   0.467   2.001
 1098SOL     OW 6035   4.406   5.414   0.476
 1098SOL    HW1 6036   4.417   5.343   0.539
 1098SOL    HW2 6037   4.360   5.374   0.402
 1098SOL     MW 6038   4.402   5.400   0.475
 1099SOL     OW 6039   5.590   5.802   1.981
 1099SOL    HW1 6040   5.518   5.813   1.919
 1099SOL    HW2 6041   5.585   5.711   2.010
 1099SOL     MW 6042   5.580   5.792   1.977
 1100SOL     OW 6043   1.774   1.834   6.051
 1100SOL    HW1 6044   1.809   1.775   5.985
 1100SOL    HW2 6045   1.724   1.778   6.110
 1100SOL     MW 6046   1.772   1.819   6.050
 1101SOL     OW 6047   3.027   1.302   1.963
 1101SOL    HW1 6048   2.964   1.361   1.921
 1101SOL    HW2 6049   2.995   1.214   1.943
 1101SOL     MW 6050   3.015   1.299   1.955
 1102SOL     OW 6051   3.502   0.163   3.127
 1102SOL    HW1 6052   3.556   0.197   3.198
 1102SOL    HW2 6053   3.487   0.071   3.150
 1102SOL     MW 6054   3.507   0.156   3.139
 1103SOL     OW 6055   4.157   0.120   4.359
 1103SOL    HW1 6056   4.197   0.091   4.277
 1103SOL    HW2 6057   4.189   0.058   4.424
 1103SOL     MW 6058   4.166   0.108   4.357
 1104SOL     OW 6059   1.846   5.806   5.742
 1104SOL    HW1 6060   1.896   5.887   5.753
 1104SOL    HW2 6061   1.909   5.743   5.708
 1104SOL     MW 6062   1.860   5.808   5.739
 1105SOL     OW 6063   2.237   0.118   4.857
 1105SOL    HW1 6064   2.173   0.136   4.926
 1105SOL    HW2 6065   2.302   0.062   4.899
 1105SOL     MW 6066   2.237   0.113   4.872
 1106SOL     OW 6067   4.850   4.463   3.479
 1106SOL    HW1 6068   4.939   4.482   3.512
 1106SOL    HW2 6069   4.792   4.507   3.541
 1106SOL     MW 6070   4.854   4.471   3.491
 1107SOL     OW 6071   2.640   2.810   6.258
 1107SOL    HW1 6072   2.611   2.895   6.290
 1107SOL    HW2 6073   2.642   2.755   6.337
 1107SOL     MW 6074   2.637   2.813   6.272
 1108SOL     OW 6075   2.748   2.249   5.563
 1108SOL    HW1 6076   2.777   2.314   5.626
 1108SOL    HW2 6077   2.689   2.297   5.505
 1108SOL     MW 6078   2.744   2.263   5.563
 1109SOL     OW 6079   5.866   3.375   5.708
 1109SOL    HW1 6080   5.809   3.389   5.632
 1109SOL    HW2 6081   5.953   3.362   5.671
 1109SOL     MW 6082   5.870   3.375   5.694
 1110SOL     OW 6083   3.369   0.759   2.654
 1110SOL    HW1 6084   3.277   0.785   2.663
 1110SOL    HW2 6085   3.374   0.714   2.570
 1110SOL     MW 6086   3.358   0.757   2.644
 1111SOL     OW 6087   3.229   2.976   1.294
 1111SOL    HW1 6088   3.184   2.926   1.362
 1111SOL    HW2 6089   3.321   2.952   1.303
 1111SOL     MW 6090   3.235   2.966   1.304
 1112SOL     OW 6091   2.938   3.620   5.783
 1112SOL    HW1 6092   2.850   3.628   5.818
 1112SOL    HW2 6093   2.930   3.556   5.711
 1112SOL     MW 6094   2.926   3.612   5.778
 1113SOL     OW 6095   0.318   5.115   3.664
 1113SOL    HW1 6096   0.307   5.168   3.743
 1113SOL    HW2 6097   0.394   5.061   3.682
 1113SOL     MW 6098   0.326   5.115   3.676
 1114SOL     OW 6099   0.554   5.797   4.588
 1114SOL    HW1 6100   0.503   5.720   4.613
 1114SOL    HW2 6101   0.609   5.767   4.516
 1114SOL     MW 6102   0.554   5.783   4.582
 1115SOL     OW 6103   3.261   3.610   1.252
 1115SOL    HW1 6104   3.222   3.527   1.280
 1115SOL    HW2 6105   3.209   3.638   1.177
 1115SOL     MW 6106   3.249   3.603   1.246
 1116SOL     OW 6107   4.231   3.245   4.567
 1116SOL    HW1 6108   4.210   3.152   4.556
 1116SOL    HW2 6109   4.325   3.251   4.553
 1116SOL     MW 6110   4.240   3.234   4.564
 1117SOL     OW 6111   2.640   5.288   2.695
 1117SOL    HW1 6112   2.601   5.364   2.652
 1117SOL    HW2 6113   2.730   5.285   2.661
 1117SOL     MW 6114   2.646   5.297   2.685
 1118SOL     OW 6115   2.479   4.972   2.507
 1118SOL    HW1 6116   2.421   5.018   2.445
 1118SOL    HW2 6117   2.499   5.038   2.574
 1118SOL     MW 6118   2.474   4.986   2.507
 1119SOL     OW 6119   2.172   5.995   4.575
 1119SOL    HW1 6120   2.248   6.048   4.602
 1119SOL    HW2 6121   2.210   5.910   4.551
 1119SOL     MW 6122   2.187   5.991   4.575
 1120SOL     OW 6123   5.692   0.554   6.028
 1120SOL    HW1 6124   5.746   0.537   6.105
 1120SOL    HW2 6125   5.626   0.485   6.029
 1120SOL     MW 6126   5.690   0.543   6.038
 1121SOL     OW 6127   4.411   4.185   3.999
 1121SOL    HW1 6128   4.342   4.247   3.978
 1121SOL    HW2 6129   4.485   4.239   4.026
 1121SOL     MW 6130   4.411   4.200   4.000
 1122SOL     OW 6131   3.370   3.504   5.023
 1122SOL    HW1 6132   3.387   3.499   5.118
 1122SOL    HW2 6133   3.413   3.426   4.988
 1122SOL     MW 6134   3.378   3.494   5.031
 1123SOL     OW 6135   2.387   0.728   5.896
 1123SOL    HW1 6136   2.435   0.794   5.844
 1123SOL    HW2 6137   2.308   0.711   5.845
 1123SOL     MW 6138   2.383   0.735   5.883
 1124SOL     OW 6139   5.558   0.969   5.912
 1124SOL    HW1 6140   5.559   0.905   5.983
 1124SOL    HW2 6141   5.557   0.916   5.832
 1124SOL     MW 6142   5.558   0.954   5.911
 1125SOL     OW 6143   5.889   3.115   0.031
 1125SOL    HW1 6144   5.946   3.148  -0.038
 1125SOL    HW2 6145   5.804   3.103  -0.011
 1125SOL     MW 6146   5.886   3.117   0.017
 1126SOL     OW 6147   6.069   3.154   3.710
 1126SOL    HW1 6148   6.092   3.169   3.618
 1126SOL    HW2 6149   6.079   3.239   3.751
 1126SOL     MW 6150   6.073   3.167   3.703
 1127SOL     OW 6151   0.369   2.211   5.492
 1127SOL    HW1 6152   0.304   2.247   5.552
 1127SOL    HW2 6153   0.425   2.157   5.548
 1127SOL     MW 6154   0.368   2.209   5.507
 1128SOL     OW 6155   2.152   2.714   0.577
 1128SOL    HW1 6156   2.186   2.642   0.629
 1128SOL    HW2 6157   2.094   2.762   0.636
 1128SOL     MW 6158   2.149   2.711   0.591
 1129SOL     OW 6159   4.698   4.122   5.381
 1129SOL    HW1 6160   4.604   4.114   5.369
 1129SOL    HW2 6161   4.721   4.047   5.437
 1129SOL     MW 6162   4.689   4.111   5.387
 1130SOL     OW 6163   1.792   1.302   3.708
 1130SOL    HW1 6164   1.821   1.361   3.778
 1130SOL    HW2 6165   1.869   1.248   3.689
 1130SOL     MW 6166   1.806   1.302   3.714
 1131SOL     OW 6167   5.376   3.428   2.270
 1131SOL    HW1 6168   5.406   3.364   2.205
 1131SOL    HW2 6169   5.353   3.375   2.347
 1131SOL     MW 6170   5.377   3.413   2.272
 1132SOL     OW 6171   5.439   2.379   1.397
 1132SOL    HW1 6172   5.521   2.423   1.423
 1132SOL    HW2 6173   5.385   2.450   1.363
 1132SOL     MW 6174   5.443   2.394   1.396
 1133SOL     OW 6175   4.430   0.117   0.236
 1133SOL    HW1 6176   4.455   0.052   0.301
 1133SOL    HW2 6177   4.493   0.103   0.164
 1133SOL     MW 6178   4.442   0.107   0.235
 1134SOL     OW 6179   2.098   4.641   1.768
 1134SOL    HW1 6180   2.038   4.569   1.748
 1134SOL    HW2 6181   2.044   4.704   1.816
 1134SOL     MW 6182   2.084   4.640   1.772
 1135SOL     OW 6183   5.068   2.601   4.102
 1135SOL    HW1 6184   5.077   2.583   4.009
 1135SOL    HW2 6185   5.006   2.535   4.134
 1135SOL     MW 6186   5.061   2.591   4.094
 1136SOL     OW 6187   0.049   2.768   5.419
 1136SOL    HW1 6188   0.038   2.673   5.420
 1136SOL    HW2 6189   0.128   2.782   5.366
 1136SOL     MW 6190   0.058   2.757   5.412
 1137SOL     OW 6191   1.297   4.002   0.938
 1137SOL    HW1 6192   1.269   3.916   0.906
 1137SOL    HW2 6193   1.217   4.041   0.975
 1137SOL     MW 6194   1.283   3.996   0.939
 1138SOL     OW 6195   4.502   0.464   4.810
 1138SOL    HW1 6196   4.569   0.491   4.874
 1138SOL    HW2 6197   4.424   0.514   4.835
 1138SOL     MW 6198   4.501   0.474   4.821
 1139SOL     OW 6199   5.107   1.128   4.680
 1139SOL    HW1 6200   5.034   1.100   4.624
 1139SOL    HW2 6201   5.070   1.199   4.732
 1139SOL     MW 6202   5.093   1.133   4.679
 1140SOL     OW 6203   0.341   3.138   0.039
 1140SOL    HW1 6204   0.259   3.121  -0.008
 1140SOL    HW2 6205   0.401   3.070   0.010
 1140SOL     MW 6206   0.338   3.127   0.030
 1141SOL     OW 6207   2.434   2.005   3.679
 1141SOL    HW1 6208   2.521   1.968   3.660
 1141SOL    HW2 6209   2.382   1.983   3.602
 1141SOL     MW 6210   2.439   1.997   3.667
 1142SOL     OW 6211   5.277   2.549   1.199
 1142SOL    HW1 6212   5.210   2.531   1.265
 1142SOL    HW2 6213   5.299   2.641   1.211
 1142SOL     MW 6214   5.272   2.558   1.209
 1143SOL     OW 6215   4.008   2.388   6.176
 1143SOL    HW1 6216   3.979   2.436   6.253
 1143SOL    HW2 6217   4.002   2.296   6.202
 1143SOL     MW 6218   4.003   2.382   6.190
 1144SOL     OW 6219   1.592   3.849   2.172
 1144SOL    HW1 6220   1.682   3.866   2.200
 1144SOL    HW2 6221   1.559   3.935   2.145
 1144SOL     MW 6222   1.599   3.862   2.172
 1145SOL     OW 6223   0.541   4.331   2.920
 1145SOL    HW1 6224   0.469   4.394   2.910
 1145SOL    HW2 6225   0.605   4.356   2.853
 1145SOL     MW 6226   0.540   4.342   2.910
 1146SOL     OW 6227   1.444   2.115   2.529
 1146SOL    HW1 6228   1.375   2.162   2.577
 1146SOL    HW2 6229   1.412   2.025   2.523
 1146SOL     MW 6230   1.431   2.110   2.535
 1147SOL     OW 6231   2.381   4.359   6.124
 1147SOL    HW1 6232   2.296   4.317   6.142
 1147SOL    HW2 6233   2.413   4.313   6.046
 1147SOL     MW 6234   2.374   4.347   6.116
 1148SOL     OW 6235   3.640   2.655   0.411
 1148SOL    HW1 6236   3.709   2.616   0.464
 1148SOL    HW2 6237   3.624   2.592   0.341
 1148SOL     MW 6238   3.646   2.642   0.409
 1149SOL     OW 6239   0.714   2.064   4.923
 1149SOL    HW1 6240   0.620   2.049   4.936
 1149SOL    HW2 6241   0.752   1.976   4.918
 1149SOL     MW 6242   0.707   2.051   4.924
 1150SOL     OW 6243   6.276   2.948   4.396
 1150SOL    HW1 6244   6.292   2.872   4.341
 1150SOL    HW2 6245   6.181   2.963   4.390
 1150SOL     MW 6246   6.266   2.940   4.388
 1151SOL     OW 6247   5.349   0.365   2.055
 1151SOL    HW1 6248   5.396   0.432   2.006
 1151SOL    HW2 6249   5.415   0.328   2.114
 1151SOL     MW 6250   5.363   0.369   2.056
 1152SOL     OW 6251   3.101   6.273   1.588
 1152SOL    HW1 6252   3.072   6.292   1.677
 1152SOL    HW2 6253   3.042   6.324   1.532
 1152SOL     MW 6254   3.089   6.282   1.592
 1153SOL     OW 6255   4.173   6.097   5.337
 1153SOL    HW1 6256   4.159   6.190   5.355
 1153SOL    HW2 6257   4.188   6.092   5.243
 1153SOL     MW 6258   4.173   6.108   5.327
 1154SOL     OW 6259   6.089   1.984   1.790
 1154SOL    HW1 6260   6.012   1.932   1.810
 1154SOL    HW2 6261   6.054   2.067   1.757
 1154SOL     MW 6262   6.075   1.988   1.788
 1155SOL     OW 6263   5.331   3.574   5.082
 1155SOL    HW1 6264   5.374   3.632   5.145
 1155SOL    HW2 6265   5.299   3.501   5.134
 1155SOL     MW 6266   5.333   3.572   5.096
 1156SOL     OW 6267   5.889   2.864   6.261
 1156SOL    HW1 6268   5.945   2.851   6.184
 1156SOL    HW2 6269   5.916   2.949   6.296
 1156SOL     MW 6270   5.900   2.873   6.256
 1157SOL     OW 6271   3.278   4.679   2.367
 1157SOL    HW1 6272   3.257   4.737   2.441
 1157SOL    HW2 6273   3.373   4.679   2.364
 1157SOL     MW 6274   3.287   4.687   2.376
 1158SOL     OW 6275   2.736   2.604   0.626
 1158SOL    HW1 6276   2.798   2.674   0.648
 1158SOL    HW2 6277   2.756   2.583   0.535
 1158SOL     MW 6278   2.746   2.611   0.617
 1159SOL     OW 6279   1.376   4.244   3.276
 1159SOL    HW1 6280   1.383   4.174   3.342
 1159SOL    HW2 6281   1.331   4.203   3.203
 1159SOL     MW 6282   1.371   4.229   3.275
 1160SOL     OW 6283   4.778   4.516   2.954
 1160SOL    HW1 6284   4.842   4.447   2.940
 1160SOL    HW2 6285   4.781   4.534   3.048
 1160SOL     MW 6286   4.787   4.510   2.964
 1161SOL     OW 6287   2.465   2.379   0.376
 1161SOL    HW1 6288   2.481   2.386   0.470
 1161SOL    HW2 6289   2.546   2.345   0.340
 1161SOL     MW 6290   2.477   2.375   0.383
 1162SOL     OW 6291   1.014   3.743   4.608
 1162SOL    HW1 6292   1.003   3.653   4.637
 1162SOL    HW2 6293   1.066   3.784   4.678
 1162SOL     MW 6294   1.020   3.737   4.621
 1163SOL     OW 6295   2.505   1.351   0.701
 1163SOL    HW1 6296   2.444   1.358   0.775
 1163SOL    HW2 6297   2.463   1.400   0.631
 1163SOL     MW 6298   2.492   1.358   0.702
 1164SOL     OW 6299   6.157   1.077   0.547
 1164SOL    HW1 6300   6.248   1.091   0.575
 1164SOL    HW2 6301   6.158   1.092   0.453
 1164SOL     MW 6302   6.169   1.081   0.539
 1165SOL     OW 6303   0.190   5.222   0.756
 1165SOL    HW1 6304   0.101   5.229   0.720
 1165SOL    HW2 6305   0.179   5.241   0.850
 1165SOL     MW 6306   0.177   5.226   0.763
 1166SOL     OW 6307   5.060   3.467   5.428
 1166SOL    HW1 6308   5.037   3.557   5.452
 1166SOL    HW2 6309   4.977   3.422   5.419
 1166SOL     MW 6310   5.047   3.473   5.430
 1167SOL     OW 6311   1.542   2.417   2.963
 1167SOL    HW1 6312   1.626   2.431   2.919
 1167SOL    HW2 6313   1.558   2.443   3.054
 1167SOL     MW 6314   1.554   2.422   2.969
 1168SOL     OW 6315   5.626   1.332   4.614
 1168SOL    HW1 6316   5.625   1.252   4.561
 1168SOL    HW2 6317   5.716   1.364   4.606
 1168SOL     MW 6318   5.637   1.326   4.606
 1169SOL     OW 6319   5.533   0.776   6.113
 1169SOL    HW1 6320   5.449   0.735   6.130
 1169SOL    HW2 6321   5.591   0.704   6.089
 1169SOL     MW 6322   5.530   0.762   6.112
 1170SOL     OW 6323   3.045   6.139   2.644
 1170SOL    HW1 6324   2.968   6.118   2.696
 1170SOL    HW2 6325   3.072   6.226   2.673
 1170SOL     MW 6326   3.039   6.147   2.654
 1171SOL     OW 6327   4.087   5.526   1.727
 1171SOL    HW1 6328   4.046   5.471   1.794
 1171SOL    HW2 6329   4.051   5.494   1.644
 1171SOL     MW 6330   4.077   5.515   1.725
 1172SOL     OW 6331   0.310   0.120   0.857
 1172SOL    HW1 6332   0.367   0.079   0.792
 1172SOL    HW2 6333   0.334   0.212   0.856
 1172SOL     MW 6334   0.320   0.126   0.849
 1173SOL     OW 6335   1.784   5.669   1.772
 1173SOL    HW1 6336   1.744   5.755   1.755
 1173SOL    HW2 6337   1.792   5.665   1.867
 1173SOL     MW 6338   1.780   5.680   1.782
 1174SOL     OW 6339   3.579   4.374   1.991
 1174SOL    HW1 6340   3.553   4.460   2.024
 1174SOL    HW2 6341   3.563   4.379   1.896
 1174SOL     MW 6342   3.573   4.386   1.983
 1175SOL     OW 6343   3.106   0.560   5.045
 1175SOL    HW1 6344   3.047   0.600   5.109
 1175SOL    HW2 6345   3.053   0.492   5.003
 1175SOL     MW 6346   3.091   0.556   5.048
 1176SOL     OW 6347   5.517   6.071   2.675
 1176SOL    HW1 6348   5.481   6.018   2.747
 1176SOL    HW2 6349   5.561   6.007   2.619
 1176SOL     MW 6350   5.518   6.056   2.677
 1177SOL     OW 6351   3.867   5.653   4.681
 1177SOL    HW1 6352   3.772   5.658   4.694
 1177SOL    HW2 6353   3.896   5.583   4.739
 1177SOL     MW 6354   3.859   5.645   4.690
 1178SOL     OW 6355   2.962   0.363   5.778
 1178SOL    HW1 6356   2.962   0.415   5.858
 1178SOL    HW2 6357   2.912   0.284   5.800
 1178SOL     MW 6358   2.956   0.359   5.791
 1179SOL     OW 6359   2.622   1.935   1.184
 1179SOL    HW1 6360   2.654   2.019   1.149
 1179SOL    HW2 6361   2.640   1.872   1.114
 1179SOL     MW 6362   2.629   1.938   1.170
 1180SOL     OW 6363   5.495   3.247   0.259
 1180SOL    HW1 6364   5.477   3.270   0.350
 1180SOL    HW2 6365   5.552   3.170   0.265
 1180SOL     MW 6366   5.500   3.240   0.272
 1181SOL     OW 6367   0.377   5.695   1.989
 1181SOL    HW1 6368   0.333   5.638   2.052
 1181SOL    HW2 6369   0.354   5.783   2.016
 1181SOL     MW 6370   0.369   5.699   2.001
 1182SOL     OW 6371   4.319   4.928   1.419
 1182SOL    HW1 6372   4.346   5.002   1.364
 1182SOL    HW2 6373   4.346   4.954   1.508
 1182SOL     MW 6374   4.326   4.941   1.424
 1183SOL     OW 6375   5.472   2.027   5.210
 1183SOL    HW1 6376   5.404   2.076   5.258
 1183SOL    HW2 6377   5.425   1.955   5.169
 1183SOL     MW 6378   5.457   2.024   5.211
 1184SOL     OW 6379   5.379   0.067   2.030
 1184SOL    HW1 6380   5.430   0.063   2.111
 1184SOL    HW2 6381   5.317   0.138   2.044
 1184SOL     MW 6382   5.378   0.075   2.042
 1185SOL     OW 6383   0.324   0.919   0.311
 1185SOL    HW1 6384   0.369   0.931   0.228
 1185SOL    HW2 6385   0.312   0.824   0.319
 1185SOL     MW 6386   0.328   0.908   0.301
 1186SOL     OW 6387   3.746   3.675   6.027
 1186SOL    HW1 6388   3.653   3.698   6.038
 1186SOL    HW2 6389   3.773   3.647   6.115
 1186SOL     MW 6390   3.737   3.674   6.040
 1187SOL     OW 6391   2.169   4.634   3.602
 1187SOL    HW1 6392   2.213   4.687   3.536
 1187SOL    HW2 6393   2.158   4.548   3.561
 1187SOL     MW 6394   2.173   4.630   3.588
 1188SOL     OW 6395   2.265   2.755   0.872
 1188SOL    HW1 6396   2.326   2.722   0.806
 1188SOL    HW2 6397   2.318   2.813   0.927
 1188SOL     MW 6398   2.280   2.758   0.871
 1189SOL     OW 6399   0.462   1.758   2.284
 1189SOL    HW1 6400   0.458   1.751   2.189
 1189SOL    HW2 6401   0.375   1.730   2.314
 1189SOL     MW 6402   0.450   1.753   2.276
 1190SOL     OW 6403   6.045   1.001   3.561
 1190SOL    HW1 6404   6.117   0.971   3.615
 1190SOL    HW2 6405   6.006   0.921   3.526
 1190SOL     MW 6406   6.049   0.987   3.563
 1191SOL     OW 6407   0.684   3.750   5.648
 1191SOL    HW1 6408   0.592   3.767   5.629
 1191SOL    HW2 6409   0.716   3.703   5.571
 1191SOL     MW 6410   0.676   3.746   5.635
 1192SOL     OW 6411   1.989   4.633   5.746
 1192SOL    HW1 6412   1.969   4.662   5.835
 1192SOL    HW2 6413   2.048   4.700   5.712
 1192SOL     MW 6414   1.994   4.646   5.753
 1193SOL     OW 6415   1.455   2.651   5.453
 1193SOL    HW1 6416   1.364   2.678   5.463
 1193SOL    HW2 6417   1.495   2.672   5.537
 1193SOL     MW 6418   1.448   2.657   5.465
 1194SOL     OW 6419   5.088   4.180   0.199
 1194SOL    HW1 6420   5.033   4.232   0.258
 1194SOL    HW2 6421   5.123   4.111   0.255
 1194SOL     MW 6422   5.085   4.178   0.214
 1195SOL     OW 6423   0.067   4.365   1.302
 1195SOL    HW1 6424   0.155   4.400   1.319
 1195SOL    HW2 6425   0.071   4.329   1.214
 1195SOL     MW 6426   0.079   4.365   1.293
 1196SOL     OW 6427   5.964   4.600   5.456
 1196SOL    HW1 6428   5.963   4.590   5.551
 1196SOL    HW2 6429   5.944   4.513   5.422
 1196SOL     MW 6430   5.961   4.588   5.464
 1197SOL     OW 6431   0.548   0.105   1.482
 1197SOL    HW1 6432   0.530   0.022   1.527
 1197SOL    HW2 6433   0.622   0.143   1.530
 1197SOL     MW 6434   0.555   0.099   1.494
 1198SOL     OW 6435   5.338   2.539   2.109
 1198SOL    HW1 6436   5.352   2.472   2.177
 1198SOL    HW2 6437   5.302   2.490   2.035
 1198SOL     MW 6438   5.335   2.524   2.109
 1199SOL     OW 6439   1.185   2.530   6.019
 1199SOL    HW1 6440   1.228   2.553   5.936
 1199SOL    HW2 6441   1.208   2.438   6.033
 1199SOL     MW 6442   1.194   2.521   6.010
 1200SOL     OW 6443   6.129   4.796   5.292
 1200SOL    HW1 6444   6.222   4.774   5.292
 1200SOL    HW2 6445   6.090   4.736   5.355
 1200SOL     MW 6446   6.135   4.786   5.300
 1201SOL     OW 6447   3.680   3.522   0.457
 1201SOL    HW1 6448   3.596   3.476   0.446
 1201SOL    HW2 6449   3.734   3.460   0.507
 1201SOL     MW 6450   3.676   3.508   0.462
 1202SOL     OW 6451   3.998   5.342   5.226
 1202SOL    HW1 6452   3.990   5.254   5.188
 1202SOL    HW2 6453   3.917   5.354   5.276
 1202SOL     MW 6454   3.986   5.333   5.227
 1203SOL     OW 6455   5.647   3.579   2.569
 1203SOL    HW1 6456   5.585   3.634   2.617
 1203SOL    HW2 6457   5.618   3.583   2.478
 1203SOL     MW 6458   5.636   3.587   2.564
 1204SOL     OW 6459   3.628   5.907   0.760
 1204SOL    HW1 6460   3.630   5.813   0.775
 1204SOL    HW2 6461   3.547   5.923   0.712
 1204SOL     MW 6462   3.618   5.897   0.755
 1205SOL     OW 6463   3.460   0.648   5.257
 1205SOL    HW1 6464   3.399   0.603   5.316
 1205SOL    HW2 6465   3.437   0.741   5.265
 1205SOL     MW 6466   3.449   0.654   5.266
 1206SOL     OW 6467   4.315   1.458   2.250
 1206SOL    HW1 6468   4.311   1.493   2.161
 1206SOL    HW2 6469   4.290   1.366   2.240
 1206SOL     MW 6470   4.311   1.451   2.237
 1207SOL     OW 6471   0.378   3.823   2.570
 1207SOL    HW1 6472   0.440   3.859   2.632
 1207SOL    HW2 6473   0.340   3.899   2.526
 1207SOL     MW 6474   0.381   3.837   2.572
 1208SOL     OW 6475   1.904   5.317   5.669
 1208SOL    HW1 6476   1.840   5.358   5.727
 1208SOL    HW2 6477   1.945   5.249   5.723
 1208SOL     MW 6478   1.901   5.314   5.684
 1209SOL     OW 6479   1.225   4.644   5.980
 1209SOL    HW1 6480   1.146   4.626   6.031
 1209SOL    HW2 6481   1.197   4.639   5.889
 1209SOL     MW 6482   1.211   4.641   5.975
 1210SOL     OW 6483   4.767   0.929   5.468
 1210SOL    HW1 6484   4.811   1.014   5.455
 1210SOL    HW2 6485   4.839   0.867   5.481
 1210SOL     MW 6486   4.782   0.932   5.468
 1211SOL     OW 6487   5.781   5.181   2.131
 1211SOL    HW1 6488   5.708   5.162   2.190
 1211SOL    HW2 6489   5.739   5.221   2.054
 1211SOL     MW 6490   5.766   5.184   2.129
 1212SOL     OW 6491   0.818   5.116   5.284
 1212SOL    HW1 6492   0.744   5.079   5.332
 1212SOL    HW2 6493   0.806   5.087   5.194
 1212SOL     MW 6494   0.807   5.108   5.279
 1213SOL     OW 6495   1.555   6.187   4.176
 1213SOL    HW1 6496   1.505   6.106   4.173
 1213SOL    HW2 6497   1.589   6.197   4.087
 1213SOL     MW 6498   1.553   6.178   4.164
 1214SOL     OW 6499   0.323   3.386   3.348
 1214SOL    HW1 6500   0.301   3.293   3.343
 1214SOL    HW2 6501   0.273   3.426   3.277
 1214SOL     MW 6502   0.313   3.379   3.338
 1215SOL     OW 6503   3.537   0.144   2.597
 1215SOL    HW1 6504   3.500   0.112   2.515
 1215SOL    HW2 6505   3.496   0.092   2.665
 1215SOL     MW 6506   3.527   0.133   2.595
 1216SOL     OW 6507   1.943   0.345   3.434
 1216SOL    HW1 6508   2.008   0.288   3.476
 1216SOL    HW2 6509   1.989   0.383   3.359
 1216SOL     MW 6510   1.957   0.342   3.430
 1217SOL     OW 6511   0.474   0.463   2.494
 1217SOL    HW1 6512   0.464   0.369   2.475
 1217SOL    HW2 6513   0.400   0.484   2.551
 1217SOL     MW 6514   0.463   0.453   2.499
 1218SOL     OW 6515   4.983   3.710   5.530
 1218SOL    HW1 6516   4.892   3.687   5.513
 1218SOL    HW2 6517   5.000   3.679   5.619
 1218SOL     MW 6518   4.974   3.703   5.539
 1219SOL     OW 6519   4.976   2.935   6.088
 1219SOL    HW1 6520   4.973   3.029   6.102
 1219SOL    HW2 6521   4.996   2.898   6.175
 1219SOL     MW 6522   4.978   2.942   6.101
 1220SOL     OW 6523   4.480   4.671   3.819
 1220SOL    HW1 6524   4.408   4.608   3.816
 1220SOL    HW2 6525   4.555   4.620   3.851
 1220SOL     MW 6526   4.481   4.656   3.823
 1221SOL     OW 6527   2.299   0.257   5.181
 1221SOL    HW1 6528   2.347   0.312   5.118
 1221SOL    HW2 6529   2.219   0.232   5.134
 1221SOL     MW 6530   2.295   0.261   5.167
 1222SOL     OW 6531   2.431   4.239   5.886
 1222SOL    HW1 6532   2.364   4.208   5.826
 1222SOL    HW2 6533   2.513   4.225   5.840
 1222SOL     MW 6534   2.433   4.233   5.873
 1223SOL     OW 6535   2.019   0.671   4.457
 1223SOL    HW1 6536   1.943   0.632   4.414
 1223SOL    HW2 6537   1.985   0.747   4.504
 1223SOL     MW 6538   2.005   0.675   4.458
 1224SOL     OW 6539   0.300   4.599   5.002
 1224SOL    HW1 6540   0.319   4.506   4.995
 1224SOL    HW2 6541   0.367   4.634   5.060
 1224SOL     MW 6542   0.311   4.592   5.009
 1225SOL     OW 6543   5.881   5.524   1.999
 1225SOL    HW1 6544   5.897   5.615   2.022
 1225SOL    HW2 6545   5.791   5.523   1.967
 1225SOL     MW 6546   5.871   5.535   1.998
 1226SOL     OW 6547   5.189   5.521   5.007
 1226SOL    HW1 6548   5.280   5.531   4.979
 1226SOL    HW2 6549   5.178   5.585   5.078
 1226SOL     MW 6550   5.199   5.531   5.013
 1227SOL     OW 6551   4.661   0.218   2.126
 1227SOL    HW1 6552   4.595   0.272   2.083
 1227SOL    HW2 6553   4.635   0.215   2.218
 1227SOL     MW 6554   4.649   0.224   2.132
 1228SOL     OW 6555   0.292   4.515   1.289
 1228SOL    HW1 6556   0.238   4.594   1.282
 1228SOL    HW2 6557   0.306   4.487   1.199
 1228SOL     MW 6558   0.287   4.522   1.277
 1229SOL     OW 6559   3.595   0.155   0.228
 1229SOL    HW1 6560   3.629   0.189   0.311
 1229SOL    HW2 6561   3.674   0.138   0.176
 1229SOL     MW 6562   3.610   0.157   0.232
 1230SOL     OW 6563   5.952   0.247   2.661
 1230SOL    HW1 6564   5.935   0.166   2.710
 1230SOL    HW2 6565   5.971   0.217   2.572
 1230SOL     MW 6566   5.952   0.233   2.656
 1231SOL     OW 6567   0.683   5.850   3.489
 1231SOL    HW1 6568   0.758   5.813   3.537
 1231SOL    HW2 6569   0.610   5.844   3.551
 1231SOL     MW 6570   0.684   5.844   3.503
 1232SOL     OW 6571   0.916   2.339   4.589
 1232SOL    HW1 6572   1.008   2.364   4.576
 1232SOL    HW2 6573   0.871   2.370   4.510
 1232SOL     MW 6574   0.922   2.346   4.577
 1233SOL     OW 6575   1.301   4.390   6.077
 1233SOL    HW1 6576   1.340   4.422   6.158
 1233SOL    HW2 6577   1.257   4.467   6.040
 1233SOL     MW 6578   1.300   4.404   6.082
 1234SOL     OW 6579   5.749   0.168   5.098
 1234SOL    HW1 6580   5.726   0.124   5.180
 1234SOL    HW2 6581   5.688   0.132   5.033
 1234SOL     MW 6582   5.738   0.158   5.100
 1235SOL     OW 6583   2.700   1.217   1.511
 1235SOL    HW1 6584   2.655   1.180   1.435
 1235SOL    HW2 6585   2.737   1.141   1.557
 1235SOL     MW 6586   2.699   1.203   1.507
 1236SOL     OW 6587   3.257   0.045   4.676
 1236SOL    HW1 6588   3.298  -0.040   4.661
 1236SOL    HW2 6589   3.301   0.080   4.753
 1236SOL     MW 6590   3.268   0.039   4.684
 1237SOL     OW 6591   0.609   4.005   0.920
 1237SOL    HW1 6592   0.671   4.073   0.944
 1237SOL    HW2 6593   0.546   4.048   0.862
 1237SOL     MW 6594   0.609   4.019   0.915
 1238SOL     OW 6595   0.473   6.081   5.886
 1238SOL    HW1 6596   0.495   6.062   5.977
 1238SOL    HW2 6597   0.556   6.108   5.847
 1238SOL     MW 6598   0.487   6.082   5.892
 1239SOL     OW 6599   4.374   1.222   2.029
 1239SOL    HW1 6600   4.456   1.236   2.075
 1239SOL    HW2 6601   4.333   1.148   2.074
 1239SOL     MW 6602   4.379   1.214   2.040
 1240SOL     OW 6603   0.048   3.809   3.768
 1240SOL    HW1 6604   0.036   3.794   3.675
 1240SOL    HW2 6605   0.020   3.900   3.782
 1240SOL     MW 6606   0.043   3.819   3.758
 1241SOL     OW 6607   3.615   4.484   4.743
 1241SOL    HW1 6608   3.679   4.555   4.734
 1241SOL    HW2 6609   3.545   4.508   4.682
 1241SOL     MW 6610   3.614   4.496   4.734
 1242SOL     OW 6611   3.913   6.082   5.260
 1242SOL    HW1 6612   4.000   6.092   5.297
 1242SOL    HW2 6613   3.881   6.171   5.248
 1242SOL     MW 6614   3.920   6.095   5.263
 1243SOL     OW 6615   6.021   4.444   3.595
 1243SOL    HW1 6616   5.973   4.494   3.528
 1243SOL    HW2 6617   6.106   4.428   3.555
 1243SOL     MW 6618   6.025   4.448   3.581
 1244SOL     OW 6619   4.159   2.982   0.713
 1244SOL    HW1 6620   4.161   2.895   0.672
 1244SOL    HW2 6621   4.147   2.964   0.807
 1244SOL     MW 6622   4.157   2.968   0.719
 1245SOL     OW 6623   2.930   0.587   5.271
 1245SOL    HW1 6624   2.910   0.573   5.364
 1245SOL    HW2 6625   2.880   0.519   5.226
 1245SOL     MW 6626   2.921   0.576   5.277
 1246SOL     OW 6627   1.046   0.172   5.637
 1246SOL    HW1 6628   1.070   0.112   5.566
 1246SOL    HW2 6629   1.127   0.185   5.686
 1246SOL     MW 6630   1.059   0.166   5.634
 1247SOL     OW 6631   1.042   3.074   2.977
 1247SOL    HW1 6632   1.085   3.122   2.906
 1247SOL    HW2 6633   1.051   2.982   2.953
 1247SOL     MW 6634   1.048   3.069   2.965
 1248SOL     OW 6635   5.279   3.112   3.285
 1248SOL    HW1 6636   5.254   3.204   3.277
 1248SOL    HW2 6637   5.313   3.104   3.374
 1248SOL     MW 6638   5.280   3.123   3.296
 1249SOL     OW 6639   5.186   3.633   1.280
 1249SOL    HW1 6640   5.161   3.646   1.189
 1249SOL    HW2 6641   5.260   3.692   1.293
 1249SOL     MW 6642   5.193   3.642   1.270
 1250SOL     OW 6643   5.680   4.666   6.100
 1250SOL    HW1 6644   5.724   4.592   6.141
 1250SOL    HW2 6645   5.752   4.718   6.062
 1250SOL     MW 6646   5.695   4.663   6.100
 1251SOL     OW 6647   0.740   2.238   1.020
 1251SOL    HW1 6648   0.748   2.237   1.116
 1251SOL    HW2 6649   0.733   2.146   0.996
 1251SOL     MW 6650   0.740   2.226   1.029
 1252SOL     OW 6651   5.019   3.290   0.087
 1252SOL    HW1 6652   4.999   3.196   0.086
 1252SOL    HW2 6653   5.113   3.294   0.107
 1252SOL     MW 6654   5.029   3.278   0.089
 1253SOL     OW 6655   4.214   4.558   1.767
 1253SOL    HW1 6656   4.182   4.468   1.759
 1253SOL    HW2 6657   4.148   4.603   1.820
 1253SOL     MW 6658   4.201   4.552   1.773
 1254SOL     OW 6659   0.423   4.398   1.089
 1254SOL    HW1 6660   0.498   4.458   1.091
 1254SOL    HW2 6661   0.452   4.323   1.140
 1254SOL     MW 6662   0.436   4.396   1.096
 1255SOL     OW 6663   0.193   1.319   2.635
 1255SOL    HW1 6664   0.267   1.337   2.577
 1255SOL    HW2 6665   0.231   1.322   2.723
 1255SOL     MW 6666   0.208   1.322   2.639
 1256SOL     OW 6667   3.248   0.816   0.273
 1256SOL    HW1 6668   3.295   0.734   0.289
 1256SOL    HW2 6669   3.182   0.793   0.208
 1256SOL     MW 6670   3.246   0.803   0.266
 1257SOL     OW 6671   2.561   1.039   1.338
 1257SOL    HW1 6672   2.471   1.009   1.348
 1257SOL    HW2 6673   2.603   0.974   1.281
 1257SOL     MW 6674   2.555   1.027   1.332
 1258SOL     OW 6675   5.981   4.326   5.374
 1258SOL    HW1 6676   5.894   4.290   5.356
 1258SOL    HW2 6677   6.005   4.370   5.292
 1258SOL     MW 6678   5.973   4.327   5.361
 1259SOL     OW 6679   5.866   2.101   1.156
 1259SOL    HW1 6680   5.795   2.128   1.214
 1259SOL    HW2 6681   5.833   2.021   1.114
 1259SOL     MW 6682   5.853   2.094   1.158
 1260SOL     OW 6683   2.583   4.048   0.916
 1260SOL    HW1 6684   2.639   4.113   0.873
 1260SOL    HW2 6685   2.525   4.018   0.846
 1260SOL     MW 6686   2.583   4.053   0.901
 1261SOL     OW 6687   3.764   2.838   4.949
 1261SOL    HW1 6688   3.775   2.930   4.927
 1261SOL    HW2 6689   3.805   2.790   4.877
 1261SOL     MW 6690   3.770   2.843   4.937
 1262SOL     OW 6691   2.849   3.723   5.505
 1262SOL    HW1 6692   2.876   3.808   5.540
 1262SOL    HW2 6693   2.920   3.664   5.529
 1262SOL     MW 6694   2.861   3.726   5.512
 1263SOL     OW 6695   3.501   4.264   0.026
 1263SOL    HW1 6696   3.447   4.186   0.012
 1263SOL    HW2 6697   3.571   4.234   0.083
 1263SOL     MW 6698   3.503   4.250   0.032
 1264SOL     OW 6699   2.731   6.123   3.927
 1264SOL    HW1 6700   2.755   6.033   3.909
 1264SOL    HW2 6701   2.698   6.157   3.843
 1264SOL     MW 6702   2.730   6.116   3.914
 1265SOL     OW 6703   4.165   0.311   4.781
 1265SOL    HW1 6704   4.218   0.336   4.706
 1265SOL    HW2 6705   4.218   0.334   4.858
 1265SOL     MW 6706   4.178   0.317   4.782
 1266SOL     OW 6707   3.076   5.592   0.288
 1266SOL    HW1 6708   3.138   5.554   0.227
 1266SOL    HW2 6709   3.096   5.552   0.372
 1266SOL     MW 6710   3.086   5.582   0.291
 1267SOL     OW 6711   6.181   4.757   0.210
 1267SOL    HW1 6712   6.099   4.721   0.243
 1267SOL    HW2 6713   6.186   4.845   0.247
 1267SOL     MW 6714   6.171   4.764   0.219
 1268SOL     OW 6715   4.882   1.369   2.880
 1268SOL    HW1 6716   4.934   1.330   2.809
 1268SOL    HW2 6717   4.888   1.463   2.864
 1268SOL     MW 6718   4.890   1.376   2.869
 1269SOL     OW 6719   0.629   6.066   2.819
 1269SOL    HW1 6720   0.712   6.092   2.858
 1269SOL    HW2 6721   0.653   6.027   2.735
 1269SOL     MW 6722   0.643   6.064   2.813
 1270SOL     OW 6723   1.761   0.564   4.368
 1270SOL    HW1 6724   1.706   0.512   4.427
 1270SOL    HW2 6725   1.762   0.515   4.286
 1270SOL     MW 6726   1.754   0.551   4.365
 1271SOL     OW 6727   4.854   2.278   4.815
 1271SOL    HW1 6728   4.827   2.243   4.901
 1271SOL    HW2 6729   4.853   2.202   4.757
 1271SOL     MW 6730   4.850   2.264   4.819
 1272SOL     OW 6731   2.675   0.469   0.476
 1272SOL    HW1 6732   2.662   0.458   0.382
 1272SOL    HW2 6733   2.736   0.543   0.483
 1272SOL     MW 6734   2.681   0.477   0.465
 1273SOL     OW 6735   3.388   3.071   0.188
 1273SOL    HW1 6736   3.475   3.039   0.211
 1273SOL    HW2 6737   3.384   3.160   0.223
 1273SOL     MW 6738   3.398   3.079   0.195
 1274SOL     OW 6739   1.412   2.834   2.072
 1274SOL    HW1 6740   1.374   2.874   1.994
 1274SOL    HW2 6741   1.489   2.786   2.040
 1274SOL     MW 6742   1.417   2.833   2.058
 1275SOL     OW 6743   1.983   6.149   2.382
 1275SOL    HW1 6744   2.028   6.125   2.301
 1275SOL    HW2 6745   1.918   6.214   2.355
 1275SOL     MW 6746   1.980   6.154   2.368
 1276SOL     OW 6747   3.176   5.237   4.547
 1276SOL    HW1 6748   3.089   5.211   4.515
 1276SOL    HW2 6749   3.159   5.280   4.631
 1276SOL     MW 6750   3.163   5.239   4.554
 1277SOL     OW 6751   6.279   2.043   5.082
 1277SOL    HW1 6752   6.316   2.127   5.055
 1277SOL    HW2 6753   6.231   2.063   5.163
 1277SOL     MW 6754   6.277   2.056   5.089
 1278SOL     OW 6755   2.176   1.542   5.917
 1278SOL    HW1 6756   2.145   1.564   6.005
 1278SOL    HW2 6757   2.196   1.627   5.877
 1278SOL     MW 6758   2.175   1.556   5.923
 1279SOL     OW 6759   3.396   2.758   0.548
 1279SOL    HW1 6760   3.485   2.735   0.524
 1279SOL    HW2 6761   3.405   2.812   0.626
 1279SOL     MW 6762   3.408   2.762   0.555
 1280SOL     OW 6763   3.847   0.027   0.913
 1280SOL    HW1 6764   3.868   0.013   1.006
 1280SOL    HW2 6765   3.905  -0.033   0.866
 1280SOL     MW 6766   3.857   0.018   0.919
 1281SOL     OW 6767   1.975   5.092   5.829
 1281SOL    HW1 6768   1.998   5.043   5.750
 1281SOL    HW2 6769   1.955   5.025   5.894
 1281SOL     MW 6770   1.975   5.077   5.827
 1282SOL     OW 6771   5.540   2.704   5.007
 1282SOL    HW1 6772   5.578   2.791   5.023
 1282SOL    HW2 6773   5.550   2.691   4.913
 1282SOL     MW 6774   5.546   2.714   4.997
 1283SOL     OW 6775   2.330   5.586   5.639
 1283SOL    HW1 6776   2.411   5.545   5.668
 1283SOL    HW2 6777   2.272   5.513   5.619
 1283SOL     MW 6778   2.333   5.571   5.640
 1284SOL     OW 6779   2.853   1.161   5.529
 1284SOL    HW1 6780   2.808   1.205   5.456
 1284SOL    HW2 6781   2.874   1.231   5.590
 1284SOL     MW 6782   2.850   1.176   5.527
 1285SOL     OW 6783   5.274   1.280   0.301
 1285SOL    HW1 6784   5.317   1.195   0.309
 1285SOL    HW2 6785   5.335   1.333   0.249
 1285SOL     MW 6786   5.287   1.276   0.295
 1286SOL     OW 6787   5.237   2.816   3.782
 1286SOL    HW1 6788   5.152   2.784   3.815
 1286SOL    HW2 6789   5.234   2.910   3.795
 1286SOL     MW 6790   5.226   2.824   3.788
 1287SOL     OW 6791   5.092   3.782   3.565
 1287SOL    HW1 6792   5.040   3.707   3.538
 1287SOL    HW2 6793   5.183   3.755   3.551
 1287SOL     MW 6794   5.097   3.769   3.559
 1288SOL     OW 6795   3.388   0.535   2.782
 1288SOL    HW1 6796   3.396   0.552   2.876
 1288SOL    HW2 6797   3.376   0.621   2.742
 1288SOL     MW 6798   3.388   0.548   2.789
 1289SOL     OW 6799   1.227   1.226   3.934
 1289SOL    HW1 6800   1.193   1.174   4.007
 1289SOL    HW2 6801   1.227   1.166   3.859
 1289SOL     MW 6802   1.223   1.212   3.933
 1290SOL     OW 6803   0.778   5.044   1.636
 1290SOL    HW1 6804   0.816   5.109   1.577
 1290SOL    HW2 6805   0.704   5.089   1.676
 1290SOL     MW 6806   0.774   5.058   1.634
 1291SOL     OW 6807   1.356   3.369   2.816
 1291SOL    HW1 6808   1.386   3.460   2.816
 1291SOL    HW2 6809   1.432   3.318   2.789
 1291SOL     MW 6810   1.370   3.374   2.812
 1292SOL     OW 6811   3.810   3.809   4.436
 1292SOL    HW1 6812   3.733   3.803   4.492
 1292SOL    HW2 6813   3.815   3.724   4.392
 1292SOL     MW 6814   3.801   3.797   4.437
 1293SOL     OW 6815   2.569   0.356   2.795
 1293SOL    HW1 6816   2.568   0.262   2.779
 1293SOL    HW2 6817   2.493   0.372   2.851
 1293SOL     MW 6818   2.559   0.346   2.800
 1294SOL     OW 6819   2.197   0.172   0.954
 1294SOL    HW1 6820   2.283   0.205   0.978
 1294SOL    HW2 6821   2.214   0.108   0.885
 1294SOL     MW 6822   2.210   0.168   0.948
 1295SOL     OW 6823   5.005   4.760   1.444
 1295SOL    HW1 6824   5.005   4.693   1.512
 1295SOL    HW2 6825   4.929   4.739   1.390
 1295SOL     MW 6826   4.995   4.749   1.446
 1296SOL     OW 6827   4.291   6.056   1.652
 1296SOL    HW1 6828   4.350   5.983   1.632
 1296SOL    HW2 6829   4.254   6.032   1.737
 1296SOL     MW 6830   4.294   6.043   1.660
 1297SOL     OW 6831   0.695   6.015   0.610
 1297SOL    HW1 6832   0.729   6.084   0.554
 1297SOL    HW2 6833   0.756   5.942   0.599
 1297SOL     MW 6834   0.707   6.014   0.602
 1298SOL     OW 6835   5.514   5.947   2.233
 1298SOL    HW1 6836   5.431   5.990   2.212
 1298SOL    HW2 6837   5.549   5.919   2.149
 1298SOL     MW 6838   5.507   5.949   2.220
 1299SOL     OW 6839   4.283   1.627   2.900
 1299SOL    HW1 6840   4.241   1.545   2.929
 1299SOL    HW2 6841   4.346   1.599   2.834
 1299SOL     MW 6842   4.286   1.613   2.895
 1300SOL     OW 6843   5.691   3.779   0.920
 1300SOL    HW1 6844   5.669   3.766   0.828
 1300SOL    HW2 6845   5.609   3.808   0.960
 1300SOL     MW 6846   5.678   3.781   0.913
 1301SOL     OW 6847   2.774   5.160   1.989
 1301SOL    HW1 6848   2.782   5.195   1.900
 1301SOL    HW2 6849   2.856   5.113   2.003
 1301SOL     MW 6850   2.786   5.158   1.979
 1302SOL     OW 6851   1.267   2.555   3.212
 1302SOL    HW1 6852   1.324   2.600   3.274
 1302SOL    HW2 6853   1.262   2.465   3.244
 1302SOL     MW 6854   1.273   2.549   3.224
 1303SOL     OW 6855   1.799   5.450   6.100
 1303SOL    HW1 6856   1.850   5.531   6.093
 1303SOL    HW2 6857   1.715   5.479   6.135
 1303SOL     MW 6858   1.795   5.464   6.104
 1304SOL     OW 6859   4.751   3.411   0.720
 1304SOL    HW1 6860   4.776   3.373   0.804
 1304SOL    HW2 6861   4.698   3.344   0.677
 1304SOL     MW 6862   4.748   3.398   0.725
 1305SOL     OW 6863   1.253   2.806   5.654
 1305SOL    HW1 6864   1.169   2.766   5.674
 1305SOL    HW2 6865   1.245   2.897   5.683
 1305SOL     MW 6866   1.242   2.813   5.660
 1306SOL     OW 6867   2.301   4.259   4.625
 1306SOL    HW1 6868   2.227   4.312   4.653
 1306SOL    HW2 6869   2.268   4.210   4.550
 1306SOL     MW 6870   2.287   4.259   4.619
 1307SOL     OW 6871   0.169   1.460   2.109
 1307SOL    HW1 6872   0.115   1.414   2.174
 1307SOL    HW2 6873   0.114   1.531   2.078
 1307SOL     MW 6874   0.155   1.463   2.114
 1308SOL     OW 6875   5.488   5.036   6.051
 1308SOL    HW1 6876   5.467   5.118   6.094
 1308SOL    HW2 6877   5.578   5.017   6.078
 1308SOL     MW 6878   5.497   5.044   6.060
 1309SOL     OW 6879   2.376   3.128   5.503
 1309SOL    HW1 6880   2.376   3.166   5.591
 1309SOL    HW2 6881   2.298   3.072   5.502
 1309SOL     MW 6882   2.366   3.126   5.515
 1310SOL     OW 6883   2.845   4.330   3.560
 1310SOL    HW1 6884   2.794   4.381   3.623
 1310SOL    HW2 6885   2.923   4.383   3.543
 1310SOL     MW 6886   2.848   4.343   3.566
 1311SOL     OW 6887   3.994   3.643   1.436
 1311SOL    HW1 6888   3.952   3.707   1.377
 1311SOL    HW2 6889   3.923   3.583   1.459
 1311SOL     MW 6890   3.979   3.644   1.431
 1312SOL     OW 6891   1.694   2.725   0.503
 1312SOL    HW1 6892   1.649   2.654   0.548
 1312SOL    HW2 6893   1.781   2.690   0.485
 1312SOL     MW 6894   1.699   2.711   0.506
 1313SOL     OW 6895   2.587   3.700   1.203
 1313SOL    HW1 6896   2.560   3.764   1.268
 1313SOL    HW2 6897   2.620   3.752   1.130
 1313SOL     MW 6898   2.588   3.715   1.202
 1314SOL     OW 6899   1.716   2.509   1.674
 1314SOL    HW1 6900   1.631   2.486   1.711
 1314SOL    HW2 6901   1.717   2.469   1.587
 1314SOL     MW 6902   1.705   2.501   1.668
 1315SOL     OW 6903   2.753   1.113   4.634
 1315SOL    HW1 6904   2.771   1.198   4.594
 1315SOL    HW2 6905   2.664   1.092   4.606
 1315SOL     MW 6906   2.744   1.121   4.625
 1316SOL     OW 6907   4.167   3.735   0.967
 1316SOL    HW1 6908   4.091   3.767   0.919
 1316SOL    HW2 6909   4.241   3.753   0.909
 1316SOL     MW 6910   4.167   3.741   0.953
 1317SOL     OW 6911   5.976   2.899   3.684
 1317SOL    HW1 6912   6.018   2.979   3.715
 1317SOL    HW2 6913   5.887   2.904   3.719
 1317SOL     MW 6914   5.970   2.910   3.693
 1318SOL     OW 6915   3.864   1.464   0.073
 1318SOL    HW1 6916   3.777   1.425   0.068
 1318SOL    HW2 6917   3.902   1.449  -0.013
 1318SOL     MW 6918   3.858   1.457   0.062
 1319SOL     OW 6919   1.743   1.458   4.900
 1319SOL    HW1 6920   1.822   1.429   4.947
 1319SOL    HW2 6921   1.706   1.378   4.863
 1319SOL     MW 6922   1.749   1.444   4.901
 1320SOL     OW 6923   0.642   5.772   2.084
 1320SOL    HW1 6924   0.637   5.819   2.001
 1320SOL    HW2 6925   0.566   5.713   2.083
 1320SOL     MW 6926   0.632   5.770   2.073
 1321SOL     OW 6927   4.427   0.984   6.207
 1321SOL    HW1 6928   4.465   0.897   6.198
 1321SOL    HW2 6929   4.401   1.008   6.118
 1321SOL     MW 6930   4.429   0.976   6.195
 1322SOL     OW 6931   0.263   1.342   0.515
 1322SOL    HW1 6932   0.226   1.254   0.522
 1322SOL    HW2 6933   0.241   1.383   0.599
 1322SOL     MW 6934   0.255   1.336   0.527
 1323SOL     OW 6935   3.473   0.940   3.532
 1323SOL    HW1 6936   3.553   0.897   3.501
 1323SOL    HW2 6937   3.405   0.910   3.471
 1323SOL     MW 6938   3.475   0.931   3.520
 1324SOL     OW 6939   5.158   1.355   0.545
 1324SOL    HW1 6940   5.166   1.450   0.556
 1324SOL    HW2 6941   5.199   1.337   0.461
 1324SOL     MW 6942   5.165   1.365   0.536
 1325SOL     OW 6943   2.628   3.262   1.128
 1325SOL    HW1 6944   2.538   3.253   1.100
 1325SOL    HW2 6945   2.669   3.179   1.105
 1325SOL     MW 6946   2.622   3.250   1.122
 1326SOL     OW 6947   3.088   3.726   1.065
 1326SOL    HW1 6948   3.014   3.694   1.115
 1326SOL    HW2 6949   3.048   3.776   0.993
 1326SOL     MW 6950   3.073   3.729   1.062
 1327SOL     OW 6951   4.954   5.596   3.789
 1327SOL    HW1 6952   4.880   5.646   3.753
 1327SOL    HW2 6953   4.930   5.504   3.773
 1327SOL     MW 6954   4.941   5.590   3.782
 1328SOL     OW 6955   1.233   0.683   2.351
 1328SOL    HW1 6956   1.192   0.723   2.428
 1328SOL    HW2 6957   1.311   0.641   2.385
 1328SOL     MW 6958   1.238   0.683   2.365
 1329SOL     OW 6959   2.279   3.133   0.442
 1329SOL    HW1 6960   2.193   3.097   0.421
 1329SOL    HW2 6961   2.310   3.079   0.515
 1329SOL     MW 6962   2.272   3.121   0.448
 1330SOL     OW 6963   0.870   5.556   0.022
 1330SOL    HW1 6964   0.895   5.645  -0.004
 1330SOL    HW2 6965   0.852   5.563   0.116
 1330SOL     MW 6966   0.871   5.568   0.031
 1331SOL     OW 6967   0.547   0.297   3.491
 1331SOL    HW1 6968   0.589   0.369   3.539
 1331SOL    HW2 6969   0.603   0.284   3.414
 1331SOL     MW 6970   0.559   0.305   3.487
 1332SOL     OW 6971   1.636   1.561   0.064
 1332SOL    HW1 6972   1.617   1.475   0.027
 1332SOL    HW2 6973   1.561   1.579   0.121
 1332SOL     MW 6974   1.624   1.552   0.067
 1333SOL     OW 6975   5.690   2.099   5.516
 1333SOL    HW1 6976   5.720   2.073   5.429
 1333SOL    HW2 6977   5.770   2.119   5.564
 1333SOL     MW 6978   5.704   2.099   5.511
 1334SOL     OW 6979   1.818   2.633   6.032
 1334SOL    HW1 6980   1.851   2.718   6.061
 1334SOL    HW2 6981   1.886   2.570   6.057
 1334SOL     MW 6982   1.831   2.636   6.039
 1335SOL     OW 6983   4.427   1.052   0.631
 1335SOL    HW1 6984   4.399   0.963   0.652
 1335SOL    HW2 6985   4.460   1.046   0.541
 1335SOL     MW 6986   4.427   1.040   0.622
 1336SOL     OW 6987   1.031   5.446   5.252
 1336SOL    HW1 6988   1.057   5.365   5.207
 1336SOL    HW2 6989   0.935   5.448   5.244
 1336SOL     MW 6990   1.022   5.436   5.245
 1337SOL     OW 6991   2.290   4.607   5.477
 1337SOL    HW1 6992   2.222   4.674   5.468
 1337SOL    HW2 6993   2.291   4.563   5.392
 1337SOL     MW 6994   2.281   4.610   5.465
 1338SOL     OW 6995   3.390   1.524   5.259
 1338SOL    HW1 6996   3.308   1.507   5.304
 1338SOL    HW2 6997   3.392   1.620   5.248
 1338SOL     MW 6998   3.380   1.534   5.263
 1339SOL     OW 6999   0.456   5.278   5.625
 1339SOL    HW1 7000   0.482   5.354   5.677
 1339SOL    HW2 7001   0.525   5.268   5.560
 1339SOL     MW 7002   0.468   5.287   5.624
 1340SOL     OW 7003   5.646   1.476   0.987
 1340SOL    HW1 7004   5.679   1.445   0.903
 1340SOL    HW2 7005   5.556   1.504   0.969
 1340SOL     MW 7006   5.639   1.475   0.974
 1341SOL     OW 7007   2.517   5.433   1.163
 1341SOL    HW1 7008   2.604   5.452   1.198
 1341SOL    HW2 7009   2.472   5.517   1.163
 1341SOL     MW 7010   2.523   5.446   1.167
 1342SOL     OW 7011   2.294   0.005   0.383
 1342SOL    HW1 7012   2.382   0.033   0.356
 1342SOL    HW2 7013   2.252  -0.022   0.301
 1342SOL     MW 7014   2.300   0.005   0.369
 1343SOL     OW 7015   1.907   3.349   4.574
 1343SOL    HW1 7016   1.969   3.381   4.509
 1343SOL    HW2 7017   1.843   3.419   4.584
 1343SOL     MW 7018   1.907   3.362   4.567
 1344SOL     OW 7019   5.086   5.531   2.610
 1344SOL    HW1 7020   4.992   5.540   2.626
 1344SOL    HW2 7021   5.109   5.609   2.559
 1344SOL     MW 7022   5.077   5.542   2.605
 1345SOL     OW 7023   0.771   1.504   4.334
 1345SOL    HW1 7024   0.807   1.565   4.399
 1345SOL    HW2 7025   0.801   1.418   4.364
 1345SOL     MW 7026   0.779   1.501   4.346
 1346SOL     OW 7027   1.605   1.922   3.950
 1346SOL    HW1 7028   1.617   1.916   4.045
 1346SOL    HW2 7029   1.662   1.994   3.923
 1346SOL     MW 7030   1.614   1.930   3.959
 1347SOL     OW 7031   1.837   4.178   0.266
 1347SOL    HW1 7032   1.873   4.100   0.226
 1347SOL    HW2 7033   1.818   4.237   0.193
 1347SOL     MW 7034   1.839   4.176   0.251
 1348SOL     OW 7035   3.328   5.018   1.352
 1348SOL    HW1 7036   3.337   5.060   1.437
 1348SOL    HW2 7037   3.338   4.924   1.370
 1348SOL     MW 7038   3.331   5.011   1.365
 1349SOL     OW 7039   0.349   0.926   5.760
 1349SOL    HW1 7040   0.259   0.900   5.784
 1349SOL    HW2 7041   0.362   1.010   5.804
 1349SOL     MW 7042   0.339   0.933   5.769
 1350SOL     OW 7043   4.519   2.035   3.024
 1350SOL    HW1 7044   4.523   1.943   2.997
 1350SOL    HW2 7045   4.590   2.077   2.975
 1350SOL     MW 7046   4.529   2.029   3.014
 1351SOL     OW 7047   2.619   6.187   2.358
 1351SOL    HW1 7048   2.694   6.234   2.394
 1351SOL    HW2 7049   2.547   6.249   2.362
 1351SOL     MW 7050   2.619   6.201   2.363
 1352SOL     OW 7051   4.835   5.685   1.492
 1352SOL    HW1 7052   4.916   5.732   1.514
 1352SOL    HW2 7053   4.809   5.722   1.407
 1352SOL     MW 7054   4.842   5.696   1.484
 1353SOL     OW 7055   2.535   0.408   4.138
 1353SOL    HW1 7056   2.592   0.470   4.183
 1353SOL    HW2 7057   2.483   0.368   4.208
 1353SOL     MW 7058   2.536   0.411   4.153
 1354SOL     OW 7059   3.131   2.678   0.932
 1354SOL    HW1 7060   3.110   2.751   0.989
 1354SOL    HW2 7061   3.049   2.632   0.919
 1354SOL     MW 7062   3.118   2.681   0.938
 1355SOL     OW 7063   3.968   1.087   3.303
 1355SOL    HW1 7064   4.020   1.118   3.229
 1355SOL    HW2 7065   3.878   1.106   3.279
 1355SOL     MW 7066   3.963   1.093   3.291
 1356SOL     OW 7067   3.755   1.328   3.763
 1356SOL    HW1 7068   3.695   1.292   3.697
 1356SOL    HW2 7069   3.839   1.284   3.746
 1356SOL     MW 7070   3.758   1.318   3.753
 1357SOL     OW 7071   2.460   5.125   6.190
 1357SOL    HW1 7072   2.432   5.204   6.236
 1357SOL    HW2 7073   2.516   5.157   6.120
 1357SOL     MW 7074   2.464   5.139   6.187
 1358SOL     OW 7075   4.495   4.956   5.364
 1358SOL    HW1 7076   4.535   5.043   5.358
 1358SOL    HW2 7077   4.551   4.901   5.309
 1358SOL     MW 7078   4.508   4.960   5.356
 1359SOL     OW 7079   0.362   5.496   6.111
 1359SOL    HW1 7080   0.291   5.466   6.054
 1359SOL    HW2 7081   0.436   5.440   6.088
 1359SOL     MW 7082   0.362   5.485   6.101
 1360SOL     OW 7083   1.574   6.038   2.894
 1360SOL    HW1 7084   1.596   5.993   2.813
 1360SOL    HW2 7085   1.528   5.973   2.946
 1360SOL     MW 7086   1.571   6.024   2.891
 1361SOL     OW 7087   3.091   0.903   3.673
 1361SOL    HW1 7088   3.129   0.985   3.643
 1361SOL    HW2 7089   3.047   0.868   3.595
 1361SOL     MW 7090   3.090   0.909   3.659
 1362SOL     OW 7091   5.725   5.878   6.026
 1362SOL    HW1 7092   5.739   5.893   6.120
 1362SOL    HW2 7093   5.655   5.937   6.002
 1362SOL     MW 7094   5.718   5.887   6.035
 1363SOL     OW 7095   2.943   4.195   0.048
 1363SOL    HW1 7096   2.891   4.248  -0.011
 1363SOL    HW2 7097   2.887   4.121   0.071
 1363SOL     MW 7098   2.929   4.192   0.043
 1364SOL     OW 7099   6.119   1.447   3.102
 1364SOL    HW1 7100   6.153   1.408   3.021
 1364SOL    HW2 7101   6.182   1.421   3.169
 1364SOL     MW 7102   6.132   1.438   3.100
 1365SOL     OW 7103   2.270   5.073   4.614
 1365SOL    HW1 7104   2.352   5.117   4.590
 1365SOL    HW2 7105   2.205   5.110   4.555
 1365SOL     MW 7106   2.272   5.084   4.603
 1366SOL     OW 7107   4.606   4.118   1.368
 1366SOL    HW1 7108   4.691   4.098   1.330
 1366SOL    HW2 7109   4.558   4.035   1.367
 1366SOL     MW 7110   4.610   4.105   1.363
 1367SOL     OW 7111   2.739   2.680   5.899
 1367SOL    HW1 7112   2.728   2.766   5.858
 1367SOL    HW2 7113   2.661   2.670   5.953
 1367SOL     MW 7114   2.727   2.690   5.900
 1368SOL     OW 7115   1.194   4.850   4.292
 1368SOL    HW1 7116   1.186   4.755   4.282
 1368SOL    HW2 7117   1.125   4.886   4.236
 1368SOL     MW 7118   1.184   4.843   4.283
 1369SOL     OW 7119   5.977   5.960   0.267
 1369SOL    HW1 7120   6.039   5.923   0.204
 1369SOL    HW2 7121   5.918   5.888   0.289
 1369SOL     MW 7122   5.977   5.946   0.262
 1370SOL     OW 7123   2.506   1.336   5.640
 1370SOL    HW1 7124   2.514   1.264   5.703
 1370SOL    HW2 7125   2.414   1.359   5.642
 1370SOL     MW 7126   2.496   1.330   5.649
 1371SOL     OW 7127   4.326   5.730   4.126
 1371SOL    HW1 7128   4.251   5.710   4.182
 1371SOL    HW2 7129   4.329   5.656   4.065
 1371SOL     MW 7130   4.316   5.718   4.125
 1372SOL     OW 7131   4.380   4.040   5.305
 1372SOL    HW1 7132   4.350   4.091   5.229
 1372SOL    HW2 7133   4.301   4.028   5.358
 1372SOL     MW 7134   4.366   4.045   5.302
 1373SOL     OW 7135   0.579   2.881   5.770
 1373SOL    HW1 7136   0.529   2.950   5.727
 1373SOL    HW2 7137   0.515   2.814   5.792
 1373SOL     MW 7138   0.565   2.882   5.767
 1374SOL     OW 7139   2.549   5.914   2.693
 1374SOL    HW1 7140   2.582   5.962   2.769
 1374SOL    HW2 7141   2.457   5.941   2.686
 1374SOL     MW 7142   2.541   5.924   2.702
 1375SOL     OW 7143   1.485   6.124   3.267
 1375SOL    HW1 7144   1.460   6.182   3.338
 1375SOL    HW2 7145   1.405   6.113   3.215
 1375SOL     MW 7146   1.472   6.130   3.269
 1376SOL     OW 7147   4.940   3.098   1.710
 1376SOL    HW1 7148   4.957   3.130   1.621
 1376SOL    HW2 7149   4.861   3.144   1.737
 1376SOL     MW 7150   4.932   3.108   1.702
 1377SOL     OW 7151   2.978   5.160   0.827
 1377SOL    HW1 7152   3.001   5.250   0.850
 1377SOL    HW2 7153   3.025   5.143   0.745
 1377SOL     MW 7154   2.987   5.170   0.820
 1378SOL     OW 7155   4.906   5.222   4.258
 1378SOL    HW1 7156   4.910   5.313   4.228
 1378SOL    HW2 7157   4.976   5.214   4.322
 1378SOL     MW 7158   4.915   5.232   4.262
 1379SOL     OW 7159   6.036   3.556   1.343
 1379SOL    HW1 7160   6.062   3.495   1.274
 1379SOL    HW2 7161   6.013   3.500   1.417
 1379SOL     MW 7162   6.036   3.541   1.344
 1380SOL     OW 7163   4.353   1.778   5.538
 1380SOL    HW1 7164   4.334   1.685   5.533
 1380SOL    HW2 7165   4.306   1.817   5.464
 1380SOL     MW 7166   4.345   1.771   5.528
 1381SOL     OW 7167   0.083   3.137   5.328
 1381SOL    HW1 7168  -0.001   3.092   5.329
 1381SOL    HW2 7169   0.137   3.085   5.268
 1381SOL     MW 7170   0.080   3.125   5.320
 1382SOL     OW 7171   0.167   1.835   5.176
 1382SOL    HW1 7172   0.170   1.915   5.228
 1382SOL    HW2 7173   0.099   1.851   5.111
 1382SOL     MW 7174   0.158   1.847   5.175
 1383SOL     OW 7175   1.232   2.250   2.637
 1383SOL    HW1 7176   1.190   2.173   2.678
 1383SOL    HW2 7177   1.235   2.315   2.707
 1383SOL     MW 7178   1.227   2.248   2.651
 1384SOL     OW 7179   4.092   0.602   0.881
 1384SOL    HW1 7180   4.055   0.655   0.952
 1384SOL    HW2 7181   4.185   0.627   0.879
 1384SOL     MW 7182   4.099   0.612   0.890
 1385SOL     OW 7183   5.692   4.918   3.055
 1385SOL    HW1 7184   5.752   4.979   3.014
 1385SOL    HW2 7185   5.748   4.855   3.099
 1385SOL     MW 7186   5.707   4.917   3.055
 1386SOL     OW 7187   6.080   2.493   1.713
 1386SOL    HW1 7188   6.159   2.517   1.761
 1386SOL    HW2 7189   6.112   2.456   1.630
 1386SOL     MW 7190   6.094   2.491   1.708
 1387SOL     OW 7191   5.854   2.701   3.924
 1387SOL    HW1 7192   5.762   2.695   3.899
 1387SOL    HW2 7193   5.898   2.635   3.869
 1387SOL     MW 7194   5.848   2.691   3.913
 1388SOL     OW 7195   0.596   0.386   1.815
 1388SOL    HW1 7196   0.621   0.351   1.729
 1388SOL    HW2 7197   0.506   0.356   1.827
 1388SOL     MW 7198   0.587   0.377   1.805
 1389SOL     OW 7199   2.997   5.718   4.101
 1389SOL    HW1 7200   2.923   5.740   4.158
 1389SOL    HW2 7201   2.974   5.753   4.015
 1389SOL     MW 7202   2.985   5.725   4.097
 1390SOL     OW 7203   1.625   2.577   3.733
 1390SOL    HW1 7204   1.657   2.567   3.823
 1390SOL    HW2 7205   1.530   2.569   3.740
 1390SOL     MW 7206   1.617   2.575   3.745
 1391SOL     OW 7207   0.930   2.463   5.894
 1391SOL    HW1 7208   1.011   2.483   5.940
 1391SOL    HW2 7209   0.910   2.543   5.845
 1391SOL     MW 7210   0.938   2.476   5.893
 1392SOL     OW 7211   5.294   0.469   4.129
 1392SOL    HW1 7212   5.311   0.473   4.034
 1392SOL    HW2 7213   5.241   0.546   4.147
 1392SOL     MW 7214   5.290   0.479   4.119
 1393SOL     OW 7215   1.383   5.589   5.262
 1393SOL    HW1 7216   1.328   5.635   5.198
 1393SOL    HW2 7217   1.323   5.565   5.332
 1393SOL     MW 7218   1.368   5.592   5.262
 1394SOL     OW 7219   5.806   1.719   3.411
 1394SOL    HW1 7220   5.724   1.730   3.362
 1394SOL    HW2 7221   5.838   1.633   3.384
 1394SOL     MW 7222   5.799   1.709   3.401
 1395SOL     OW 7223   6.233   0.013   0.642
 1395SOL    HW1 7224   6.153   0.017   0.590
 1395SOL    HW2 7225   6.276  -0.068   0.616
 1395SOL     MW 7226   6.228   0.003   0.632
 1396SOL     OW 7227   4.463   1.193   2.985
 1396SOL    HW1 7228   4.519   1.220   2.912
 1396SOL    HW2 7229   4.434   1.275   3.025
 1396SOL     MW 7230   4.466   1.206   2.981
 1397SOL     OW 7231   4.586   1.734   1.479
 1397SOL    HW1 7232   4.609   1.727   1.386
 1397SOL    HW2 7233   4.626   1.657   1.520
 1397SOL     MW 7234   4.594   1.724   1.472
 1398SOL     OW 7235   4.756   2.126   5.038
 1398SOL    HW1 7236   4.698   2.147   5.111
 1398SOL    HW2 7237   4.747   2.032   5.025
 1398SOL     MW 7238   4.747   2.117   5.045
 1399SOL     OW 7239   3.801   0.624   4.591
 1399SOL    HW1 7240   3.812   0.590   4.503
 1399SOL    HW2 7241   3.711   0.602   4.614
 1399SOL     MW 7242   3.791   0.617   4.583
 1400SOL     OW 7243   4.650   1.711   0.028
 1400SOL    HW1 7244   4.685   1.798   0.049
 1400SOL    HW2 7245   4.634   1.713  -0.066
 1400SOL     MW 7246   4.652   1.723   0.019
 1401SOL     OW 7247   1.091   4.089   4.936
 1401SOL    HW1 7248   1.178   4.117   4.961
 1401SOL    HW2 7249   1.053   4.052   5.016
 1401SOL     MW 7250   1.097   4.088   4.949
 1402SOL     OW 7251   0.139   0.229   1.070
 1402SOL    HW1 7252   0.110   0.200   1.156
 1402SOL    HW2 7253   0.148   0.149   1.019
 1402SOL     MW 7254   0.136   0.215   1.074
 1403SOL     OW 7255   1.662   5.926   2.334
 1403SOL    HW1 7256   1.690   5.841   2.369
 1403SOL    HW2 7257   1.669   5.917   2.239
 1403SOL     MW 7258   1.666   5.914   2.326
 1404SOL     OW 7259   6.155   5.811   0.773
 1404SOL    HW1 7260   6.230   5.854   0.815
 1404SOL    HW2 7261   6.191   5.731   0.734
 1404SOL     MW 7262   6.169   5.807   0.773
 1405SOL     OW 7263   3.836   1.941   4.997
 1405SOL    HW1 7264   3.890   1.863   4.984
 1405SOL    HW2 7265   3.843   1.989   4.914
 1405SOL     MW 7266   3.844   1.937   4.985
 1406SOL     OW 7267   4.681   2.008   4.391
 1406SOL    HW1 7268   4.643   1.961   4.465
 1406SOL    HW2 7269   4.757   2.053   4.427
 1406SOL     MW 7270   4.686   2.007   4.405
 1407SOL     OW 7271   0.249   1.765   5.761
 1407SOL    HW1 7272   0.260   1.670   5.763
 1407SOL    HW2 7273   0.232   1.789   5.852
 1407SOL     MW 7274   0.248   1.756   5.773
 1408SOL     OW 7275   0.117   0.930   3.491
 1408SOL    HW1 7276   0.141   0.839   3.476
 1408SOL    HW2 7277   0.039   0.944   3.436
 1408SOL     MW 7278   0.110   0.920   3.482
 1409SOL     OW 7279   4.370   3.196   2.224
 1409SOL    HW1 7280   4.456   3.168   2.257
 1409SOL    HW2 7281   4.384   3.209   2.130
 1409SOL     MW 7282   4.383   3.194   2.216
 1410SOL     OW 7283   5.849   6.238   0.193
 1410SOL    HW1 7284   5.912   6.309   0.203
 1410SOL    HW2 7285   5.903   6.160   0.179
 1410SOL     MW 7286   5.864   6.237   0.192
 1411SOL     OW 7287   1.455   1.049   5.123
 1411SOL    HW1 7288   1.549   1.061   5.136
 1411SOL    HW2 7289   1.449   0.986   5.052
 1411SOL     MW 7290   1.467   1.042   5.116
 1412SOL     OW 7291   0.169   0.460   6.164
 1412SOL    HW1 7292   0.124   0.455   6.080
 1412SOL    HW2 7293   0.201   0.371   6.180
 1412SOL     MW 7294   0.167   0.448   6.155
 1413SOL     OW 7295   3.237   5.576   1.597
 1413SOL    HW1 7296   3.316   5.605   1.643
 1413SOL    HW2 7297   3.192   5.519   1.659
 1413SOL     MW 7298   3.242   5.572   1.611
 1414SOL     OW 7299   1.772   0.654   5.388
 1414SOL    HW1 7300   1.815   0.581   5.433
 1414SOL    HW2 7301   1.810   0.732   5.429
 1414SOL     MW 7302   1.782   0.654   5.399
 1415SOL     OW 7303   3.395   5.799   3.808
 1415SOL    HW1 7304   3.384   5.724   3.749
 1415SOL    HW2 7305   3.487   5.796   3.833
 1415SOL     MW 7306   3.406   5.789   3.804
 1416SOL     OW 7307   3.916   2.981   1.570
 1416SOL    HW1 7308   3.867   2.905   1.539
 1416SOL    HW2 7309   3.965   2.949   1.645
 1416SOL     MW 7310   3.916   2.968   1.575
 1417SOL     OW 7311   2.679   0.699   1.484
 1417SOL    HW1 7312   2.724   0.775   1.448
 1417SOL    HW2 7313   2.693   0.706   1.579
 1417SOL     MW 7314   2.687   0.710   1.492
 1418SOL     OW 7315   3.355   3.077   4.845
 1418SOL    HW1 7316   3.420   3.142   4.873
 1418SOL    HW2 7317   3.402   3.020   4.785
 1418SOL     MW 7318   3.369   3.078   4.841
 1419SOL     OW 7319   4.544   5.317   1.539
 1419SOL    HW1 7320   4.609   5.345   1.603
 1419SOL    HW2 7321   4.584   5.242   1.495
 1419SOL     MW 7322   4.557   5.311   1.542
 1420SOL     OW 7323   3.371   0.589   4.215
 1420SOL    HW1 7324   3.369   0.553   4.304
 1420SOL    HW2 7325   3.459   0.570   4.183
 1420SOL     MW 7326   3.382   0.582   4.222
 1421SOL     OW 7327   1.389   0.881   0.346
 1421SOL    HW1 7328   1.307   0.855   0.389
 1421SOL    HW2 7329   1.416   0.960   0.393
 1421SOL     MW 7330   1.382   0.888   0.357
 1422SOL     OW 7331   5.210   0.983   3.957
 1422SOL    HW1 7332   5.212   1.075   3.929
 1422SOL    HW2 7333   5.269   0.938   3.897
 1422SOL     MW 7334   5.217   0.989   3.946
 1423SOL     OW 7335   1.108   4.187   6.026
 1423SOL    HW1 7336   1.133   4.172   5.935
 1423SOL    HW2 7337   1.162   4.262   6.052
 1423SOL     MW 7338   1.118   4.195   6.018
 1424SOL     OW 7339   5.819   0.620   1.304
 1424SOL    HW1 7340   5.794   0.689   1.365
 1424SOL    HW2 7341   5.860   0.667   1.231
 1424SOL     MW 7342   5.821   0.635   1.302
 1425SOL     OW 7343   5.408   1.249   4.181
 1425SOL    HW1 7344   5.430   1.201   4.261
 1425SOL    HW2 7345   5.317   1.225   4.163
 1425SOL     MW 7346   5.399   1.239   4.189
 1426SOL     OW 7347   0.164   2.401   3.604
 1426SOL    HW1 7348   0.101   2.471   3.624
 1426SOL    HW2 7349   0.195   2.421   3.515
 1426SOL     MW 7350   0.160   2.413   3.595
 1427SOL     OW 7351   1.210   4.402   0.679
 1427SOL    HW1 7352   1.216   4.315   0.639
 1427SOL    HW2 7353   1.117   4.416   0.693
 1427SOL     MW 7354   1.199   4.393   0.675
 1428SOL     OW 7355   0.713   0.030   0.677
 1428SOL    HW1 7356   0.790   0.043   0.732
 1428SOL    HW2 7357   0.696   0.117   0.640
 1428SOL     MW 7358   0.721   0.043   0.679
 1429SOL     OW 7359   2.275   6.027   4.298
 1429SOL    HW1 7360   2.365   6.045   4.323
 1429SOL    HW2 7361   2.234   5.993   4.378
 1429SOL     MW 7362   2.281   6.025   4.312
 1430SOL     OW 7363   6.159   1.761   0.498
 1430SOL    HW1 7364   6.179   1.668   0.495
 1430SOL    HW2 7365   6.211   1.795   0.571
 1430SOL     MW 7366   6.168   1.754   0.507
 1431SOL     OW 7367   4.806   5.153   5.637
 1431SOL    HW1 7368   4.875   5.096   5.671
 1431SOL    HW2 7369   4.851   5.210   5.574
 1431SOL     MW 7370   4.821   5.153   5.634
 1432SOL     OW 7371   2.290   1.083   0.561
 1432SOL    HW1 7372   2.379   1.108   0.583
 1432SOL    HW2 7373   2.300   1.017   0.492
 1432SOL     MW 7374   2.302   1.078   0.555
 1433SOL     OW 7375   2.680   1.917   0.456
 1433SOL    HW1 7376   2.590   1.948   0.457
 1433SOL    HW2 7377   2.719   1.957   0.379
 1433SOL     MW 7378   2.674   1.926   0.446
 1434SOL     OW 7379   5.103   3.255   4.980
 1434SOL    HW1 7380   5.102   3.167   5.019
 1434SOL    HW2 7381   5.134   3.241   4.891
 1434SOL     MW 7382   5.107   3.242   4.974
 1435SOL     OW 7383   3.200   0.032   5.200
 1435SOL    HW1 7384   3.129  -0.016   5.241
 1435SOL    HW2 7385   3.243  -0.031   5.144
 1435SOL     MW 7386   3.196   0.018   5.198
 1436SOL     OW 7387   4.399   2.744   5.122
 1436SOL    HW1 7388   4.487   2.715   5.143
 1436SOL    HW2 7389   4.347   2.664   5.120
 1436SOL     MW 7390   4.403   2.730   5.124
 1437SOL     OW 7391   0.166   1.670   4.353
 1437SOL    HW1 7392   0.180   1.639   4.443
 1437SOL    HW2 7393   0.227   1.619   4.300
 1437SOL     MW 7394   0.176   1.660   4.358
 1438SOL     OW 7395   3.162   3.148   0.913
 1438SOL    HW1 7396   3.220   3.224   0.910
 1438SOL    HW2 7397   3.075   3.185   0.924
 1438SOL     MW 7398   3.159   3.163   0.914
 1439SOL     OW 7399   6.016   4.056   5.172
 1439SOL    HW1 7400   5.925   4.077   5.149
 1439SOL    HW2 7401   6.032   3.972   5.129
 1439SOL     MW 7402   6.006   4.048   5.163
 1440SOL     OW 7403   3.270   5.741   2.688
 1440SOL    HW1 7404   3.275   5.835   2.706
 1440SOL    HW2 7405   3.336   5.702   2.745
 1440SOL     MW 7406   3.279   5.748   2.698
 1441SOL     OW 7407   0.409   1.266   1.405
 1441SOL    HW1 7408   0.333   1.224   1.365
 1441SOL    HW2 7409   0.376   1.304   1.486
 1441SOL     MW 7410   0.395   1.266   1.410
 1442SOL     OW 7411   1.646   3.785   4.324
 1442SOL    HW1 7412   1.611   3.761   4.410
 1442SOL    HW2 7413   1.733   3.746   4.321
 1442SOL     MW 7414   1.652   3.777   4.334
 1443SOL     OW 7415   1.186   0.153   2.917
 1443SOL    HW1 7416   1.231   0.214   2.975
 1443SOL    HW2 7417   1.206   0.183   2.829
 1443SOL     MW 7418   1.195   0.164   2.913
 1444SOL     OW 7419   1.484   3.646   1.430
 1444SOL    HW1 7420   1.534   3.646   1.349
 1444SOL    HW2 7421   1.396   3.675   1.404
 1444SOL     MW 7422   1.479   3.650   1.417
 1445SOL     OW 7423   4.531   6.226   1.681
 1445SOL    HW1 7424   4.503   6.291   1.617
 1445SOL    HW2 7425   4.581   6.275   1.746
 1445SOL     MW 7426   4.534   6.240   1.681
 1446SOL     OW 7427   2.472   2.052   2.155
 1446SOL    HW1 7428   2.504   2.011   2.075
 1446SOL    HW2 7429   2.427   2.131   2.125
 1446SOL     MW 7430   2.470   2.057   2.141
 1447SOL     OW 7431   1.308   5.693   0.624
 1447SOL    HW1 7432   1.284   5.757   0.558
 1447SOL    HW2 7433   1.398   5.716   0.647
 1447SOL     MW 7434   1.317   5.704   0.619
 1448SOL     OW 7435   4.359   4.946   1.679
 1448SOL    HW1 7436   4.320   5.033   1.680
 1448SOL    HW2 7437   4.452   4.962   1.662
 1448SOL     MW 7438   4.366   4.959   1.677
 1449SOL     OW 7439   3.250   1.242   3.773
 1449SOL    HW1 7440   3.162   1.280   3.768
 1449SOL    HW2 7441   3.247   1.185   3.850
 1449SOL     MW 7442   3.238   1.240   3.782
 1450SOL     OW 7443   0.321   2.982   3.814
 1450SOL    HW1 7444   0.286   3.059   3.858
 1450SOL    HW2 7445   0.304   2.998   3.721
 1450SOL     MW 7446   0.314   2.993   3.807
 1451SOL     OW 7447   1.210   4.109   1.551
 1451SOL    HW1 7448   1.168   4.193   1.531
 1451SOL    HW2 7449   1.264   4.091   1.475
 1451SOL     MW 7450   1.211   4.118   1.539
 1452SOL     OW 7451   0.419   4.830   2.565
 1452SOL    HW1 7452   0.498   4.844   2.514
 1452SOL    HW2 7453   0.366   4.908   2.551
 1452SOL     MW 7454   0.422   4.841   2.557
 1453SOL     OW 7455   5.938   6.108   1.487
 1453SOL    HW1 7456   5.901   6.037   1.539
 1453SOL    HW2 7457   5.938   6.184   1.546
 1453SOL     MW 7458   5.934   6.109   1.501
 1454SOL     OW 7459   0.891   4.303   5.858
 1454SOL    HW1 7460   0.889   4.287   5.952
 1454SOL    HW2 7461   0.933   4.225   5.821
 1454SOL     MW 7462   0.896   4.291   5.865
 1455SOL     OW 7463   1.878   3.964   4.881
 1455SOL    HW1 7464   1.840   3.893   4.829
 1455SOL    HW2 7465   1.972   3.958   4.865
 1455SOL     MW 7466   1.885   3.955   4.872
 1456SOL     OW 7467   5.087   6.052   0.153
 1456SOL    HW1 7468   5.093   6.147   0.155
 1456SOL    HW2 7469   5.068   6.031   0.061
 1456SOL     MW 7470   5.085   6.061   0.141
 1457SOL     OW 7471   0.027   2.310   2.504
 1457SOL    HW1 7472  -0.069   2.309   2.504
 1457SOL    HW2 7473   0.051   2.311   2.412
 1457SOL     MW 7474   0.018   2.310   2.492
 1458SOL     OW 7475   2.141   0.536   2.245
 1458SOL    HW1 7476   2.228   0.573   2.228
 1458SOL    HW2 7477   2.086   0.572   2.175
 1458SOL     MW 7478   2.145   0.545   2.234
 1459SOL     OW 7479   3.593   4.887   1.525
 1459SOL    HW1 7480   3.674   4.918   1.567
 1459SOL    HW2 7481   3.586   4.940   1.445
 1459SOL     MW 7482   3.603   4.898   1.520
 1460SOL     OW 7483   4.877   4.512   1.318
 1460SOL    HW1 7484   4.789   4.524   1.281
 1460SOL    HW2 7485   4.936   4.540   1.248
 1460SOL     MW 7486   4.873   4.517   1.304
 1461SOL     OW 7487   0.764   3.618   6.192
 1461SOL    HW1 7488   0.695   3.661   6.142
 1461SOL    HW2 7489   0.762   3.527   6.161
 1461SOL     MW 7490   0.755   3.612   6.181
 1462SOL     OW 7491   4.107   4.353   0.036
 1462SOL    HW1 7492   4.059   4.271   0.045
 1462SOL    HW2 7493   4.039   4.421   0.034
 1462SOL     MW 7494   4.092   4.351   0.037
 1463SOL     OW 7495   5.265   1.497   4.297
 1463SOL    HW1 7496   5.308   1.415   4.273
 1463SOL    HW2 7497   5.330   1.565   4.275
 1463SOL     MW 7498   5.279   1.495   4.291
 1464SOL     OW 7499   1.933   0.799   4.734
 1464SOL    HW1 7500   1.890   0.716   4.756
 1464SOL    HW2 7501   2.027   0.777   4.734
 1464SOL     MW 7502   1.940   0.786   4.737
 1465SOL     OW 7503   3.971   2.264   0.606
 1465SOL    HW1 7504   3.902   2.212   0.646
 1465SOL    HW2 7505   4.043   2.259   0.669
 1465SOL     MW 7506   3.972   2.256   0.619
 1466SOL     OW 7507   0.225   0.473   3.298
 1466SOL    HW1 7508   0.235   0.405   3.365
 1466SOL    HW2 7509   0.235   0.555   3.346
 1466SOL     MW 7510   0.227   0.475   3.313
 1467SOL     OW 7511   4.261   0.679   2.539
 1467SOL    HW1 7512   4.304   0.639   2.463
 1467SOL    HW2 7513   4.315   0.652   2.614
 1467SOL     MW 7514   4.274   0.670   2.539
 1468SOL     OW 7515   5.251   4.614   2.194
 1468SOL    HW1 7516   5.265   4.648   2.282
 1468SOL    HW2 7517   5.165   4.648   2.169
 1468SOL     MW 7518   5.242   4.623   2.202
 1469SOL     OW 7519   2.774   1.513   2.729
 1469SOL    HW1 7520   2.716   1.476   2.662
 1469SOL    HW2 7521   2.719   1.521   2.807
 1469SOL     MW 7522   2.760   1.509   2.730
 1470SOL     OW 7523   5.811   4.240   2.909
 1470SOL    HW1 7524   5.752   4.315   2.922
 1470SOL    HW2 7525   5.898   4.279   2.903
 1470SOL     MW 7526   5.814   4.255   2.910
 1471SOL     OW 7527   3.896   2.287   5.024
 1471SOL    HW1 7528   3.923   2.221   5.088
 1471SOL    HW2 7529   3.955   2.273   4.949
 1471SOL     MW 7530   3.907   2.277   5.023
 1472SOL     OW 7531   6.110   3.391   3.835
 1472SOL    HW1 7532   6.064   3.468   3.869
 1472SOL    HW2 7533   6.200   3.420   3.825
 1472SOL     MW 7534   6.115   3.405   3.838
 1473SOL     OW 7535   6.123   3.113   2.217
 1473SOL    HW1 7536   6.101   3.194   2.263
 1473SOL    HW2 7537   6.125   3.047   2.286
 1473SOL     MW 7538   6.121   3.115   2.232
 1474SOL     OW 7539   1.023   0.806   5.040
 1474SOL    HW1 7540   1.067   0.861   4.975
 1474SOL    HW2 7541   1.043   0.847   5.124
 1474SOL     MW 7542   1.031   0.818   5.043
 1475SOL     OW 7543   5.080   3.574   6.251
 1475SOL    HW1 7544   5.019   3.500   6.256
 1475SOL    HW2 7545   5.159   3.537   6.213
 1475SOL     MW 7546   5.082   3.559   6.247
 1476SOL     OW 7547   0.865   1.180   1.224
 1476SOL    HW1 7548   0.890   1.122   1.296
 1476SOL    HW2 7549   0.769   1.180   1.226
 1476SOL     MW 7550   0.856   1.173   1.234
 1477SOL     OW 7551   0.752   3.593   4.986
 1477SOL    HW1 7552   0.830   3.540   5.005
 1477SOL    HW2 7553   0.688   3.565   5.051
 1477SOL     MW 7554   0.754   3.583   4.997
 1478SOL     OW 7555   1.829   1.501   5.399
 1478SOL    HW1 7556   1.898   1.530   5.459
 1478SOL    HW2 7557   1.759   1.469   5.457
 1478SOL     MW 7558   1.829   1.500   5.414
 1479SOL     OW 7559   2.460   0.234   1.075
 1479SOL    HW1 7560   2.465   0.329   1.080
 1479SOL    HW2 7561   2.490   0.213   0.987
 1479SOL     MW 7562   2.464   0.244   1.064
 1480SOL     OW 7563   3.632   4.016   5.558
 1480SOL    HW1 7564   3.707   4.008   5.618
 1480SOL    HW2 7565   3.620   3.928   5.523
 1480SOL     MW 7566   3.640   4.004   5.561
 1481SOL     OW 7567   0.537   1.312   4.860
 1481SOL    HW1 7568   0.561   1.342   4.948
 1481SOL    HW2 7569   0.621   1.291   4.819
 1481SOL     MW 7570   0.551   1.313   4.866
 1482SOL     OW 7571   1.694   6.086   5.230
 1482SOL    HW1 7572   1.766   6.087   5.167
 1482SOL    HW2 7573   1.650   6.170   5.218
 1482SOL     MW 7574   1.697   6.097   5.220
 1483SOL     OW 7575   3.141   0.457   2.703
 1483SOL    HW1 7576   3.230   0.479   2.731
 1483SOL    HW2 7577   3.150   0.433   2.611
 1483SOL     MW 7578   3.154   0.457   2.695
 1484SOL     OW 7579   1.560   0.267   5.684
 1484SOL    HW1 7580   1.567   0.327   5.609
 1484SOL    HW2 7581   1.598   0.185   5.652
 1484SOL     MW 7582   1.566   0.264   5.670
 1485SOL     OW 7583   3.596   1.285   5.331
 1485SOL    HW1 7584   3.540   1.353   5.294
 1485SOL    HW2 7585   3.625   1.321   5.415
 1485SOL     MW 7586   3.593   1.298   5.337
 1486SOL     OW 7587   1.714   0.194   6.112
 1486SOL    HW1 7588   1.689   0.276   6.069
 1486SOL    HW2 7589   1.735   0.135   6.040
 1486SOL     MW 7590   1.713   0.197   6.097
 1487SOL     OW 7591   2.097   2.067   0.755
 1487SOL    HW1 7592   2.013   2.113   0.764
 1487SOL    HW2 7593   2.101   2.043   0.662
 1487SOL     MW 7594   2.087   2.070   0.744
 1488SOL     OW 7595   0.094   5.663   5.139
 1488SOL    HW1 7596   0.174   5.657   5.190
 1488SOL    HW2 7597   0.072   5.573   5.117
 1488SOL     MW 7598   0.101   5.651   5.143
 1489SOL     OW 7599   2.978   6.272   1.834
 1489SOL    HW1 7600   2.902   6.215   1.846
 1489SOL    HW2 7601   3.037   6.249   1.906
 1489SOL     MW 7602   2.976   6.262   1.845
 1490SOL     OW 7603   5.630   0.163   4.363
 1490SOL    HW1 7604   5.708   0.217   4.374
 1490SOL    HW2 7605   5.661   0.085   4.319
 1490SOL     MW 7606   5.644   0.160   4.359
 1491SOL     OW 7607   2.894   5.295   2.537
 1491SOL    HW1 7608   2.894   5.388   2.514
 1491SOL    HW2 7609   2.885   5.249   2.454
 1491SOL     MW 7610   2.893   5.301   2.524
 1492SOL     OW 7611   5.995   4.903   3.662
 1492SOL    HW1 7612   5.912   4.864   3.690
 1492SOL    HW2 7613   6.059   4.833   3.673
 1492SOL     MW 7614   5.993   4.889   3.667
 1493SOL     OW 7615   0.058   3.480   0.313
 1493SOL    HW1 7616   0.143   3.437   0.313
 1493SOL    HW2 7617   0.022   3.463   0.226
 1493SOL     MW 7618   0.064   3.473   0.302
 1494SOL     OW 7619   4.638   1.023   0.250
 1494SOL    HW1 7620   4.651   1.117   0.240
 1494SOL    HW2 7621   4.548   1.014   0.279
 1494SOL     MW 7622   4.628   1.034   0.252
 1495SOL     OW 7623   4.415   3.237   1.961
 1495SOL    HW1 7624   4.349   3.184   1.917
 1495SOL    HW2 7625   4.389   3.327   1.944
 1495SOL     MW 7626   4.403   3.241   1.953
 1496SOL     OW 7627   2.370   6.044   6.206
 1496SOL    HW1 7628   2.357   6.121   6.261
 1496SOL    HW2 7629   2.458   6.013   6.227
 1496SOL     MW 7630   2.379   6.050   6.215
 1497SOL     OW 7631   2.326   4.737   3.863
 1497SOL    HW1 7632   2.288   4.711   3.779
 1497SOL    HW2 7633   2.295   4.827   3.876
 1497SOL     MW 7634   2.317   4.745   3.854
 1498SOL     OW 7635   0.194   2.971   2.995
 1498SOL    HW1 7636   0.241   3.005   2.919
 1498SOL    HW2 7637   0.239   2.890   3.017
 1498SOL     MW 7638   0.205   2.965   2.989
 1499SOL     OW 7639   3.335   0.152   0.913
 1499SOL    HW1 7640   3.382   0.145   0.996
 1499SOL    HW2 7641   3.405   0.161   0.848
 1499SOL     MW 7642   3.350   0.152   0.915
 1500SOL     OW 7643   0.487   2.862   2.527
 1500SOL    HW1 7644   0.408   2.864   2.473
 1500SOL    HW2 7645   0.518   2.952   2.528
 1500SOL     MW 7646   0.481   2.874   2.520
 1501SOL     OW 7647   4.948   2.644   0.554
 1501SOL    HW1 7648   4.958   2.721   0.610
 1501SOL    HW2 7649   4.889   2.587   0.604
 1501SOL     MW 7650   4.942   2.646   0.568
 1502SOL     OW 7651   4.806   4.370   1.888
 1502SOL    HW1 7652   4.760   4.398   1.968
 1502SOL    HW2 7653   4.860   4.296   1.916
 1502SOL     MW 7654   4.807   4.364   1.902
 1503SOL     OW 7655   5.647   2.941   1.632
 1503SOL    HW1 7656   5.604   2.867   1.591
 1503SOL    HW2 7657   5.623   2.935   1.724
 1503SOL     MW 7658   5.638   2.931   1.638
 1504SOL     OW 7659   1.677   1.124   1.856
 1504SOL    HW1 7660   1.727   1.144   1.777
 1504SOL    HW2 7661   1.668   1.028   1.854
 1504SOL     MW 7662   1.682   1.114   1.845
 1505SOL     OW 7663   2.081   3.244   1.561
 1505SOL    HW1 7664   2.075   3.340   1.560
 1505SOL    HW2 7665   2.048   3.218   1.475
 1505SOL     MW 7666   2.076   3.253   1.550
 1506SOL     OW 7667   4.899   5.796   2.991
 1506SOL    HW1 7668   4.993   5.810   2.992
 1506SOL    HW2 7669   4.889   5.701   2.984
 1506SOL     MW 7670   4.909   5.785   2.990
 1507SOL     OW 7671   4.165   3.389   2.279
 1507SOL    HW1 7672   4.203   3.463   2.326
 1507SOL    HW2 7673   4.238   3.329   2.265
 1507SOL     MW 7674   4.179   3.390   2.283
 1508SOL     OW 7675   4.255   5.235   0.323
 1508SOL    HW1 7676   4.167   5.270   0.338
 1508SOL    HW2 7677   4.279   5.194   0.405
 1508SOL     MW 7678   4.246   5.235   0.335
 1509SOL     OW 7679   1.021   0.097   5.006
 1509SOL    HW1 7680   0.985   0.103   5.094
 1509SOL    HW2 7681   1.115   0.088   5.019
 1509SOL     MW 7682   1.028   0.097   5.019
 1510SOL     OW 7683   4.936   4.088   5.156
 1510SOL    HW1 7684   5.000   4.090   5.228
 1510SOL    HW2 7685   4.893   4.173   5.160
 1510SOL     MW 7686   4.939   4.099   5.166
 1511SOL     OW 7687   1.171   5.605   2.187
 1511SOL    HW1 7688   1.151   5.584   2.278
 1511SOL    HW2 7689   1.120   5.684   2.168
 1511SOL     MW 7690   1.162   5.613   2.196
 1512SOL     OW 7691   3.330   5.910   5.450
 1512SOL    HW1 7692   3.393   5.966   5.405
 1512SOL    HW2 7693   3.383   5.842   5.491
 1512SOL     MW 7694   3.345   5.908   5.450
 1513SOL     OW 7695   2.854   5.909   4.856
 1513SOL    HW1 7696   2.870   5.895   4.763
 1513SOL    HW2 7697   2.900   5.990   4.877
 1513SOL     MW 7698   2.862   5.917   4.847
 1514SOL     OW 7699   2.202   4.404   3.462
 1514SOL    HW1 7700   2.252   4.433   3.386
 1514SOL    HW2 7701   2.240   4.318   3.484
 1514SOL     MW 7702   2.213   4.396   3.455
 1515SOL     OW 7703   3.625   1.278   4.000
 1515SOL    HW1 7704   3.673   1.300   3.920
 1515SOL    HW2 7705   3.661   1.195   4.029
 1515SOL     MW 7706   3.636   1.270   3.993
 1516SOL     OW 7707   1.913   3.138   4.760
 1516SOL    HW1 7708   1.910   3.199   4.686
 1516SOL    HW2 7709   1.907   3.051   4.720
 1516SOL     MW 7710   1.912   3.135   4.745
 1517SOL     OW 7711   2.035   5.535   4.562
 1517SOL    HW1 7712   1.971   5.561   4.628
 1517SOL    HW2 7713   2.028   5.602   4.494
 1517SOL     MW 7714   2.026   5.547   4.562
 1518SOL     OW 7715   0.245   0.444   1.425
 1518SOL    HW1 7716   0.216   0.358   1.456
 1518SOL    HW2 7717   0.334   0.429   1.394
 1518SOL     MW 7718   0.252   0.431   1.425
 1519SOL     OW 7719   3.974   5.463   5.966
 1519SOL    HW1 7720   4.052   5.413   5.990
 1519SOL    HW2 7721   4.005   5.552   5.954
 1519SOL     MW 7722   3.988   5.468   5.967
 1520SOL     OW 7723   4.326   5.094   4.918
 1520SOL    HW1 7724   4.331   5.187   4.900
 1520SOL    HW2 7725   4.414   5.070   4.946
 1520SOL     MW 7726   4.338   5.103   4.919
 1521SOL     OW 7727   0.898   1.217   5.694
 1521SOL    HW1 7728   0.953   1.191   5.620
 1521SOL    HW2 7729   0.809   1.196   5.667
 1521SOL     MW 7730   0.894   1.211   5.681
 1522SOL     OW 7731   6.159   3.798   5.107
 1522SOL    HW1 7732   6.102   3.726   5.082
 1522SOL    HW2 7733   6.217   3.760   5.174
 1522SOL     MW 7734   6.159   3.784   5.113
 1523SOL     OW 7735   0.720   5.126   3.055
 1523SOL    HW1 7736   0.716   5.074   2.975
 1523SOL    HW2 7737   0.806   5.168   3.053
 1523SOL     MW 7738   0.730   5.125   3.045
 1524SOL     OW 7739   1.230   0.894   1.411
 1524SOL    HW1 7740   1.182   0.964   1.456
 1524SOL    HW2 7741   1.188   0.885   1.326
 1524SOL     MW 7742   1.219   0.902   1.406
 1525SOL     OW 7743   4.782   2.417   1.208
 1525SOL    HW1 7744   4.778   2.338   1.260
 1525SOL    HW2 7745   4.719   2.477   1.249
 1525SOL     MW 7746   4.773   2.415   1.220
 1526SOL     OW 7747   2.347   5.791   4.570
 1526SOL    HW1 7748   2.315   5.701   4.582
 1526SOL    HW2 7749   2.439   5.780   4.546
 1526SOL     MW 7750   2.355   5.778   4.568
 1527SOL     OW 7751   5.395   4.240   4.434
 1527SOL    HW1 7752   5.488   4.257   4.443
 1527SOL    HW2 7753   5.369   4.198   4.517
 1527SOL     MW 7754   5.403   4.236   4.446
 1528SOL     OW 7755   0.082   5.789   2.983
 1528SOL    HW1 7756   0.063   5.883   2.976
 1528SOL    HW2 7757   0.106   5.762   2.894
 1528SOL     MW 7758   0.083   5.798   2.971
 1529SOL     OW 7759   5.389   4.486   2.594
 1529SOL    HW1 7760   5.468   4.494   2.540
 1529SOL    HW2 7761   5.369   4.575   2.620
 1529SOL     MW 7762   5.397   4.498   2.590
 1530SOL     OW 7763   0.698   4.019   3.538
 1530SOL    HW1 7764   0.624   4.021   3.598
 1530SOL    HW2 7765   0.702   4.108   3.503
 1530SOL     MW 7766   0.689   4.031   3.541
 1531SOL     OW 7767   2.500   0.324   4.506
 1531SOL    HW1 7768   2.519   0.406   4.461
 1531SOL    HW2 7769   2.429   0.346   4.567
 1531SOL     MW 7770   2.493   0.337   4.508
 1532SOL     OW 7771   4.616   4.866   4.685
 1532SOL    HW1 7772   4.680   4.904   4.625
 1532SOL    HW2 7773   4.638   4.773   4.687
 1532SOL     MW 7774   4.627   4.859   4.678
 1533SOL     OW 7775   3.295   5.390   1.114
 1533SOL    HW1 7776   3.246   5.309   1.127
 1533SOL    HW2 7777   3.312   5.422   1.202
 1533SOL     MW 7778   3.291   5.384   1.127
 1534SOL     OW 7779   4.111   3.176   5.555
 1534SOL    HW1 7780   4.126   3.267   5.529
 1534SOL    HW2 7781   4.195   3.149   5.591
 1534SOL     MW 7782   4.124   3.184   5.556
 1535SOL     OW 7783   1.155   0.982   3.522
 1535SOL    HW1 7784   1.110   1.052   3.475
 1535SOL    HW2 7785   1.240   0.974   3.477
 1535SOL     MW 7786   1.160   0.990   3.510
 1536SOL     OW 7787   2.811   5.849   4.286
 1536SOL    HW1 7788   2.772   5.794   4.354
 1536SOL    HW2 7789   2.876   5.902   4.333
 1536SOL     MW 7790   2.814   5.849   4.301
 1537SOL     OW 7791   0.040   3.609   2.209
 1537SOL    HW1 7792  -0.046   3.601   2.168
 1537SOL    HW2 7793   0.046   3.532   2.266
 1537SOL     MW 7794   0.030   3.598   2.211
 1538SOL     OW 7795   2.399   4.883   0.695
 1538SOL    HW1 7796   2.315   4.895   0.740
 1538SOL    HW2 7797   2.462   4.930   0.749
 1538SOL     MW 7798   2.396   4.891   0.708
 1539SOL     OW 7799   0.528   4.053   2.308
 1539SOL    HW1 7800   0.525   3.963   2.274
 1539SOL    HW2 7801   0.594   4.097   2.254
 1539SOL     MW 7802   0.536   4.047   2.297
 1540SOL     OW 7803   5.075   1.129   5.008
 1540SOL    HW1 7804   5.127   1.203   5.039
 1540SOL    HW2 7805   5.132   1.082   4.947
 1540SOL     MW 7806   5.089   1.132   5.004
 1541SOL     OW 7807   5.190   0.192   5.633
 1541SOL    HW1 7808   5.110   0.173   5.682
 1541SOL    HW2 7809   5.260   0.191   5.698
 1541SOL     MW 7810   5.189   0.189   5.647
 1542SOL     OW 7811   5.793   3.745   3.795
 1542SOL    HW1 7812   5.880   3.706   3.800
 1542SOL    HW2 7813   5.775   3.776   3.885
 1542SOL     MW 7814   5.802   3.744   3.807
 1543SOL     OW 7815   2.471   4.298   4.905
 1543SOL    HW1 7816   2.412   4.319   4.832
 1543SOL    HW2 7817   2.557   4.327   4.875
 1543SOL     MW 7818   2.474   4.304   4.892
 1544SOL     OW 7819   1.470   2.790   4.768
 1544SOL    HW1 7820   1.553   2.766   4.809
 1544SOL    HW2 7821   1.419   2.829   4.839
 1544SOL     MW 7822   1.474   2.792   4.782
 1545SOL     OW 7823   2.923   5.541   5.631
 1545SOL    HW1 7824   2.955   5.627   5.604
 1545SOL    HW2 7825   2.969   5.479   5.575
 1545SOL     MW 7826   2.933   5.544   5.621
 1546SOL     OW 7827   3.199   5.459   4.118
 1546SOL    HW1 7828   3.109   5.463   4.087
 1546SOL    HW2 7829   3.252   5.458   4.038
 1546SOL     MW 7830   3.194   5.460   4.104
 1547SOL     OW 7831   5.007   1.816   0.588
 1547SOL    HW1 7832   4.979   1.844   0.501
 1547SOL    HW2 7833   5.075   1.751   0.572
 1547SOL     MW 7834   5.012   1.811   0.575
 1548SOL     OW 7835   3.216   5.717   5.923
 1548SOL    HW1 7836   3.154   5.676   5.983
 1548SOL    HW2 7837   3.186   5.689   5.836
 1548SOL     MW 7838   3.204   5.708   5.919
 1549SOL     OW 7839   5.481   1.696   5.500
 1549SOL    HW1 7840   5.422   1.771   5.493
 1549SOL    HW2 7841   5.566   1.734   5.524
 1549SOL     MW 7842   5.484   1.710   5.502
 1550SOL     OW 7843   1.120   6.037   4.512
 1550SOL    HW1 7844   1.075   6.120   4.497
 1550SOL    HW2 7845   1.202   6.045   4.463
 1550SOL     MW 7846   1.124   6.049   4.504
 1551SOL     OW 7847   1.715   2.677   0.182
 1551SOL    HW1 7848   1.745   2.687   0.273
 1551SOL    HW2 7849   1.792   2.694   0.129
 1551SOL     MW 7850   1.729   2.681   0.187
 1552SOL     OW 7851   4.254   2.016   1.653
 1552SOL    HW1 7852   4.283   2.104   1.674
 1552SOL    HW2 7853   4.262   2.009   1.558
 1552SOL     MW 7854   4.259   2.026   1.644
 1553SOL     OW 7855   1.614   0.590   3.003
 1553SOL    HW1 7856   1.647   0.526   3.066
 1553SOL    HW2 7857   1.668   0.668   3.018
 1553SOL     MW 7858   1.626   0.592   3.013
 1554SOL     OW 7859   0.351   3.471   1.579
 1554SOL    HW1 7860   0.290   3.505   1.644
 1554SOL    HW2 7861   0.428   3.528   1.587
 1554SOL     MW 7862   0.353   3.483   1.588
 1555SOL     OW 7863   0.922   6.153   5.623
 1555SOL    HW1 7864   0.959   6.202   5.549
 1555SOL    HW2 7865   0.985   6.083   5.640
 1555SOL     MW 7866   0.935   6.150   5.615
 1556SOL     OW 7867   4.919   0.977   0.668
 1556SOL    HW1 7868   5.007   0.939   0.669
 1556SOL    HW2 7869   4.881   0.950   0.585
 1556SOL     MW 7870   4.925   0.969   0.658
 1557SOL     OW 7871   1.366   1.593   6.156
 1557SOL    HW1 7872   1.349   1.516   6.211
 1557SOL    HW2 7873   1.447   1.572   6.110
 1557SOL     MW 7874   1.374   1.580   6.157
 1558SOL     OW 7875   5.380   3.754   5.489
 1558SOL    HW1 7876   5.334   3.771   5.406
 1558SOL    HW2 7877   5.361   3.831   5.542
 1558SOL     MW 7878   5.371   3.766   5.485
 1559SOL     OW 7879   2.454   2.664   1.319
 1559SOL    HW1 7880   2.407   2.692   1.398
 1559SOL    HW2 7881   2.479   2.574   1.337
 1559SOL     MW 7882   2.451   2.656   1.331
 1560SOL     OW 7883   0.008   4.555   4.361
 1560SOL    HW1 7884   0.066   4.549   4.436
 1560SOL    HW2 7885   0.063   4.534   4.286
 1560SOL     MW 7886   0.022   4.551   4.361
 1561SOL     OW 7887   0.034   1.326   3.256
 1561SOL    HW1 7888  -0.031   1.275   3.305
 1561SOL    HW2 7889   0.040   1.409   3.302
 1561SOL     MW 7890   0.027   1.330   3.268
 1562SOL     OW 7891   5.303   0.311   0.600
 1562SOL    HW1 7892   5.304   0.224   0.559
 1562SOL    HW2 7893   5.384   0.315   0.651
 1562SOL     MW 7894   5.313   0.300   0.602
 1563SOL     OW 7895   5.621   1.126   1.371
 1563SOL    HW1 7896   5.595   1.039   1.341
 1563SOL    HW2 7897   5.574   1.187   1.313
 1563SOL     MW 7898   5.611   1.123   1.360
 1564SOL     OW 7899   4.435   4.723   6.163
 1564SOL    HW1 7900   4.469   4.784   6.228
 1564SOL    HW2 7901   4.473   4.752   6.080
 1564SOL     MW 7902   4.445   4.734   6.161
 1565SOL     OW 7903   1.237   5.981   0.731
 1565SOL    HW1 7904   1.147   5.952   0.744
 1565SOL    HW2 7905   1.288   5.930   0.796
 1565SOL     MW 7906   1.232   5.970   0.741
 1566SOL     OW 7907   5.972   3.262   5.142
 1566SOL    HW1 7908   6.051   3.224   5.103
 1566SOL    HW2 7909   5.912   3.188   5.152
 1566SOL     MW 7910   5.974   3.248   5.139
 1567SOL     OW 7911   2.219   4.561   4.463
 1567SOL    HW1 7912   2.238   4.520   4.379
 1567SOL    HW2 7913   2.292   4.621   4.477
 1567SOL     MW 7914   2.231   4.564   4.454
 1568SOL     OW 7915   0.823   0.991   3.637
 1568SOL    HW1 7916   0.852   1.026   3.721
 1568SOL    HW2 7917   0.863   1.050   3.572
 1568SOL     MW 7918   0.832   1.003   3.640
 1569SOL     OW 7919   0.961   2.657   4.279
 1569SOL    HW1 7920   0.907   2.580   4.266
 1569SOL    HW2 7921   1.034   2.627   4.334
 1569SOL     MW 7922   0.963   2.644   4.284
 1570SOL     OW 7923   2.560   6.002   3.411
 1570SOL    HW1 7924   2.533   5.924   3.362
 1570SOL    HW2 7925   2.501   6.003   3.487
 1570SOL     MW 7926   2.549   5.992   3.414
 1571SOL     OW 7927   0.174   4.722   2.969
 1571SOL    HW1 7928   0.221   4.798   3.003
 1571SOL    HW2 7929   0.134   4.753   2.888
 1571SOL     MW 7930   0.175   4.736   2.963
 1572SOL     OW 7931   6.163   0.632   1.707
 1572SOL    HW1 7932   6.069   0.651   1.699
 1572SOL    HW2 7933   6.197   0.699   1.765
 1572SOL     MW 7934   6.155   0.643   1.713
 1573SOL     OW 7935   4.246   4.518   3.808
 1573SOL    HW1 7936   4.260   4.424   3.816
 1573SOL    HW2 7937   4.186   4.527   3.734
 1573SOL     MW 7938   4.240   4.507   3.800
 1574SOL     OW 7939   5.134   3.315   1.026
 1574SOL    HW1 7940   5.133   3.272   0.940
 1574SOL    HW2 7941   5.145   3.244   1.089
 1574SOL     MW 7942   5.135   3.301   1.023
 1575SOL     OW 7943   1.838   0.321   4.635
 1575SOL    HW1 7944   1.844   0.230   4.664
 1575SOL    HW2 7945   1.752   0.328   4.594
 1575SOL     MW 7946   1.828   0.310   4.634
 1576SOL     OW 7947   1.888   1.434   6.168
 1576SOL    HW1 7948   1.911   1.403   6.256
 1576SOL    HW2 7949   1.793   1.444   6.170
 1576SOL     MW 7950   1.879   1.431   6.179
 1577SOL     OW 7951   2.112   2.531   0.956
 1577SOL    HW1 7952   2.109   2.542   1.051
 1577SOL    HW2 7953   2.129   2.618   0.922
 1577SOL     MW 7954   2.114   2.543   0.964
 1578SOL     OW 7955   2.140   3.097   6.216
 1578SOL    HW1 7956   2.220   3.093   6.165
 1578SOL    HW2 7957   2.154   3.170   6.277
 1578SOL     MW 7958   2.152   3.106   6.218
 1579SOL     OW 7959   5.065   6.183   1.999
 1579SOL    HW1 7960   4.982   6.136   2.002
 1579SOL    HW2 7961   5.050   6.262   2.052
 1579SOL     MW 7962   5.052   6.187   2.006
 1580SOL     OW 7963   2.729   2.517   5.093
 1580SOL    HW1 7964   2.725   2.599   5.141
 1580SOL    HW2 7965   2.644   2.511   5.048
 1580SOL     MW 7966   2.717   2.526   5.093
 1581SOL     OW 7967   5.860   1.319   3.040
 1581SOL    HW1 7968   5.934   1.362   3.082
 1581SOL    HW2 7969   5.825   1.259   3.106
 1581SOL     MW 7970   5.865   1.317   3.054
 1582SOL     OW 7971   3.685   5.710   2.335
 1582SOL    HW1 7972   3.693   5.652   2.259
 1582SOL    HW2 7973   3.763   5.765   2.331
 1582SOL     MW 7974   3.696   5.709   2.325
 1583SOL     OW 7975   3.504   5.979   2.330
 1583SOL    HW1 7976   3.436   6.017   2.385
 1583SOL    HW2 7977   3.562   5.933   2.391
 1583SOL     MW 7978   3.503   5.978   2.345
 1584SOL     OW 7979   4.836   3.705   1.230
 1584SOL    HW1 7980   4.878   3.715   1.316
 1584SOL    HW2 7981   4.864   3.619   1.199
 1584SOL     MW 7982   4.845   3.695   1.237
 1585SOL     OW 7983   1.572   2.318   6.189
 1585SOL    HW1 7984   1.586   2.407   6.155
 1585SOL    HW2 7985   1.491   2.325   6.240
 1585SOL     MW 7986   1.563   2.331   6.192
 1586SOL     OW 7987   4.828   1.895   3.371
 1586SOL    HW1 7988   4.874   1.850   3.300
 1586SOL    HW2 7989   4.852   1.846   3.450
 1586SOL     MW 7990   4.837   1.883   3.372
 1587SOL     OW 7991   4.956   1.332   4.868
 1587SOL    HW1 7992   4.971   1.279   4.946
 1587SOL    HW2 7993   4.866   1.364   4.878
 1587SOL     MW 7994   4.946   1.330   4.879
 1588SOL     OW 7995   0.414   4.926   5.320
 1588SOL    HW1 7996   0.482   4.919   5.386
 1588SOL    HW2 7997   0.434   4.858   5.256
 1588SOL     MW 7998   0.425   4.917   5.320
 1589SOL     OW 7999   6.126   0.575   3.265
 1589SOL    HW1 8000   6.174   0.511   3.213
 1589SOL    HW2 8001   6.169   0.574   3.350
 1589SOL     MW 8002   6.137   0.567   3.269
 1590SOL     OW 8003   5.335   2.979   2.486
 1590SOL    HW1 8004   5.369   2.900   2.445
 1590SOL    HW2 8005   5.242   2.961   2.501
 1590SOL     MW 8006   5.327   2.967   2.483
 1591SOL     OW 8007   1.435   6.144   5.548
 1591SOL    HW1 8008   1.389   6.144   5.632
 1591SOL    HW2 8009   1.442   6.052   5.524
 1591SOL     MW 8010   1.430   6.133   5.556
 1592SOL     OW 8011   5.311   4.889   2.088
 1592SOL    HW1 8012   5.312   4.797   2.114
 1592SOL    HW2 8013   5.399   4.921   2.108
 1592SOL     MW 8014   5.322   4.882   2.094
 1593SOL     OW 8015   3.316   1.195   2.640
 1593SOL    HW1 8016   3.381   1.132   2.610
 1593SOL    HW2 8017   3.238   1.176   2.588
 1593SOL     MW 8018   3.315   1.185   2.629
 1594SOL     OW 8019   5.589   1.370   3.433
 1594SOL    HW1 8020   5.586   1.406   3.344
 1594SOL    HW2 8021   5.681   1.351   3.448
 1594SOL     MW 8022   5.600   1.372   3.423
 1595SOL     OW 8023   0.820   6.240   2.280
 1595SOL    HW1 8024   0.912   6.267   2.279
 1595SOL    HW2 8025   0.822   6.151   2.314
 1595SOL     MW 8026   0.832   6.232   2.284
 1596SOL     OW 8027   3.699   4.234   4.585
 1596SOL    HW1 8028   3.732   4.184   4.659
 1596SOL    HW2 8029   3.663   4.313   4.624
 1596SOL     MW 8030   3.698   4.238   4.599
 1597SOL     OW 8031   0.715   0.007   0.155
 1597SOL    HW1 8032   0.755  -0.008   0.240
 1597SOL    HW2 8033   0.636  -0.047   0.155
 1597SOL     MW 8034   0.710  -0.002   0.166
 1598SOL     OW 8035   6.102   1.233   3.433
 1598SOL    HW1 8036   6.106   1.139   3.450
 1598SOL    HW2 8037   6.154   1.272   3.503
 1598SOL     MW 8038   6.109   1.226   3.445
 1599SOL     OW 8039   4.938   5.321   1.780
 1599SOL    HW1 8040   4.879   5.246   1.782
 1599SOL    HW2 8041   4.886   5.392   1.741
 1599SOL     MW 8042   4.924   5.321   1.775
 1600SOL     OW 8043   3.932   4.325   1.342
 1600SOL    HW1 8044   3.929   4.303   1.435
 1600SOL    HW2 8045   4.004   4.273   1.306
 1600SOL     MW 8046   3.940   4.316   1.349
 1601SOL     OW 8047   4.551   4.387   6.173
 1601SOL    HW1 8048   4.473   4.414   6.222
 1601SOL    HW2 8049   4.529   4.406   6.082
 1601SOL     MW 8050   4.538   4.393   6.168
 1602SOL     OW 8051   0.111   4.806   2.270
 1602SOL    HW1 8052   0.105   4.893   2.309
 1602SOL    HW2 8053   0.186   4.812   2.211
 1602SOL     MW 8054   0.120   4.818   2.267
 1603SOL     OW 8055   5.551   4.162   0.558
 1603SOL    HW1 8056   5.635   4.122   0.534
 1603SOL    HW2 8057   5.553   4.248   0.515
 1603SOL     MW 8058   5.562   4.168   0.549
 1604SOL     OW 8059   2.565   4.388   2.102
 1604SOL    HW1 8060   2.575   4.448   2.028
 1604SOL    HW2 8061   2.653   4.356   2.120
 1604SOL     MW 8062   2.577   4.392   2.095
 1605SOL     OW 8063   0.604   1.848   2.767
 1605SOL    HW1 8064   0.647   1.773   2.726
 1605SOL    HW2 8065   0.650   1.924   2.732
 1605SOL     MW 8066   0.615   1.848   2.757
 1606SOL     OW 8067   4.978   3.157   1.446
 1606SOL    HW1 8068   4.932   3.228   1.402
 1606SOL    HW2 8069   5.063   3.195   1.470
 1606SOL     MW 8070   4.983   3.171   1.443
 1607SOL     OW 8071   2.462   5.156   3.432
 1607SOL    HW1 8072   2.472   5.061   3.437
 1607SOL    HW2 8073   2.392   5.170   3.368
 1607SOL     MW 8074   2.454   5.146   3.425
 1608SOL     OW 8075   0.413   0.753   1.358
 1608SOL    HW1 8076   0.366   0.728   1.438
 1608SOL    HW2 8077   0.350   0.735   1.287
 1608SOL     MW 8078   0.399   0.747   1.359
 1609SOL     OW 8079   0.161   5.617   4.614
 1609SOL    HW1 8080   0.132   5.699   4.574
 1609SOL    HW2 8081   0.095   5.553   4.587
 1609SOL     MW 8082   0.149   5.620   4.605
 1610SOL     OW 8083   6.060   2.114   1.451
 1610SOL    HW1 8084   6.107   2.133   1.370
 1610SOL    HW2 8085   5.982   2.067   1.423
 1610SOL     MW 8086   6.056   2.110   1.437
 1611SOL     OW 8087   4.594   5.779   5.020
 1611SOL    HW1 8088   4.616   5.845   4.954
 1611SOL    HW2 8089   4.500   5.790   5.034
 1611SOL     MW 8090   4.584   5.789   5.013
 1612SOL     OW 8091   2.867   4.502   1.025
 1612SOL    HW1 8092   2.925   4.526   0.953
 1612SOL    HW2 8093   2.925   4.473   1.095
 1612SOL     MW 8094   2.882   4.501   1.025
 1613SOL     OW 8095   0.481   2.955   1.214
 1613SOL    HW1 8096   0.426   2.984   1.142
 1613SOL    HW2 8097   0.524   3.034   1.246
 1613SOL     MW 8098   0.480   2.969   1.209
 1614SOL     OW 8099   2.300   0.241   0.027
 1614SOL    HW1 8100   2.379   0.199  -0.006
 1614SOL    HW2 8101   2.331   0.312   0.083
 1614SOL     MW 8102   2.314   0.244   0.030
 1615SOL     OW 8103   0.825   1.345   1.430
 1615SOL    HW1 8104   0.851   1.287   1.501
 1615SOL    HW2 8105   0.836   1.293   1.351
 1615SOL     MW 8106   0.829   1.331   1.429
 1616SOL     OW 8107   2.329   5.433   3.256
 1616SOL    HW1 8108   2.320   5.351   3.207
 1616SOL    HW2 8109   2.258   5.489   3.222
 1616SOL     MW 8110   2.318   5.430   3.245
 1617SOL     OW 8111   1.936   2.778   4.890
 1617SOL    HW1 8112   1.960   2.766   4.798
 1617SOL    HW2 8113   2.019   2.798   4.933
 1617SOL     MW 8114   1.950   2.779   4.884
 1618SOL     OW 8115   4.873   4.272   3.300
 1618SOL    HW1 8116   4.915   4.198   3.344
 1618SOL    HW2 8117   4.854   4.334   3.370
 1618SOL     MW 8118   4.876   4.270   3.314
 1619SOL     OW 8119   1.505   3.299   0.130
 1619SOL    HW1 8120   1.455   3.232   0.084
 1619SOL    HW2 8121   1.593   3.294   0.092
 1619SOL     MW 8122   1.510   3.290   0.119
 1620SOL     OW 8123   4.801   1.233   1.760
 1620SOL    HW1 8124   4.864   1.304   1.755
 1620SOL    HW2 8125   4.830   1.180   1.834
 1620SOL     MW 8126   4.813   1.235   1.769
 1621SOL     OW 8127   0.767   6.235   4.646
 1621SOL    HW1 8128   0.675   6.250   4.667
 1621SOL    HW2 8129   0.807   6.204   4.728
 1621SOL     MW 8130   0.761   6.233   4.659
 1622SOL     OW 8131   2.304   4.537   4.188
 1622SOL    HW1 8132   2.305   4.630   4.166
 1622SOL    HW2 8133   2.221   4.505   4.155
 1622SOL     MW 8134   2.294   4.545   4.181
 1623SOL     OW 8135   4.900   4.260   0.382
 1623SOL    HW1 8136   4.869   4.346   0.351
 1623SOL    HW2 8137   4.851   4.197   0.329
 1623SOL     MW 8138   4.890   4.263   0.371
 1624SOL     OW 8139   4.650   3.099   0.404
 1624SOL    HW1 8140   4.683   3.187   0.386
 1624SOL    HW2 8141   4.562   3.098   0.367
 1624SOL     MW 8142   4.643   3.110   0.397
 1625SOL     OW 8143   0.221   4.214   4.959
 1625SOL    HW1 8144   0.161   4.282   4.988
 1625SOL    HW2 8145   0.224   4.223   4.863
 1625SOL     MW 8146   0.214   4.223   4.950
 1626SOL     OW 8147   6.104   1.178   5.416
 1626SOL    HW1 8148   6.047   1.214   5.483
 1626SOL    HW2 8149   6.149   1.105   5.459
 1626SOL     MW 8150   6.103   1.173   5.430
 1627SOL     OW 8151   5.991   4.287   1.082
 1627SOL    HW1 8152   5.958   4.225   1.147
 1627SOL    HW2 8153   5.925   4.356   1.078
 1627SOL     MW 8154   5.979   4.288   1.090
 1628SOL     OW 8155   0.635   4.360   4.160
 1628SOL    HW1 8156   0.614   4.371   4.252
 1628SOL    HW2 8157   0.672   4.443   4.133
 1628SOL     MW 8158   0.637   4.372   4.168
 1629SOL     OW 8159   5.477   1.812   2.646
 1629SOL    HW1 8160   5.447   1.891   2.601
 1629SOL    HW2 8161   5.406   1.789   2.706
 1629SOL     MW 8162   5.464   1.819   2.648
 1630SOL     OW 8163   6.192   5.859   0.138
 1630SOL    HW1 8164   6.158   5.773   0.114
 1630SOL    HW2 8165   6.213   5.901   0.055
 1630SOL     MW 8166   6.191   5.853   0.125
 1631SOL     OW 8167   0.394   1.001   1.739
 1631SOL    HW1 8168   0.473   1.034   1.696
 1631SOL    HW2 8169   0.370   0.924   1.687
 1631SOL     MW 8170   0.401   0.995   1.727
 1632SOL     OW 8171   2.605   5.441   3.280
 1632SOL    HW1 8172   2.635   5.358   3.242
 1632SOL    HW2 8173   2.510   5.439   3.270
 1632SOL     MW 8174   2.597   5.430   3.274
 1633SOL     OW 8175   5.725   4.307   0.257
 1633SOL    HW1 8176   5.654   4.337   0.313
 1633SOL    HW2 8177   5.704   4.341   0.170
 1633SOL     MW 8178   5.714   4.315   0.253
 1634SOL     OW 8179   6.140   4.787   2.557
 1634SOL    HW1 8180   6.125   4.877   2.526
 1634SOL    HW2 8181   6.154   4.736   2.477
 1634SOL     MW 8182   6.140   4.792   2.543
 1635SOL     OW 8183   4.968   3.625   4.001
 1635SOL    HW1 8184   4.903   3.567   3.962
 1635SOL    HW2 8185   5.026   3.648   3.928
 1635SOL     MW 8186   4.967   3.620   3.986
 1636SOL     OW 8187   2.369   2.374   5.528
 1636SOL    HW1 8188   2.455   2.414   5.517
 1636SOL    HW2 8189   2.317   2.440   5.575
 1636SOL     MW 8190   2.373   2.388   5.533
 1637SOL     OW 8191   2.230   2.609   5.217
 1637SOL    HW1 8192   2.145   2.641   5.189
 1637SOL    HW2 8193   2.293   2.670   5.178
 1637SOL     MW 8194   2.227   2.621   5.209
 1638SOL     OW 8195   0.018   4.694   5.692
 1638SOL    HW1 8196  -0.030   4.767   5.652
 1638SOL    HW2 8197   0.029   4.630   5.622
 1638SOL     MW 8198   0.014   4.695   5.678
 1639SOL     OW 8199   0.934   2.963   3.407
 1639SOL    HW1 8200   1.003   3.020   3.373
 1639SOL    HW2 8201   0.917   2.996   3.495
 1639SOL     MW 8202   0.941   2.974   3.414
 1640SOL     OW 8203   5.295   0.132   3.213
 1640SOL    HW1 8204   5.236   0.207   3.203
 1640SOL    HW2 8205   5.335   0.145   3.299
 1640SOL     MW 8206   5.292   0.143   3.223
 1641SOL     OW 8207   1.974   5.679   6.112
 1641SOL    HW1 8208   1.927   5.750   6.068
 1641SOL    HW2 8209   1.974   5.705   6.204
 1641SOL     MW 8210   1.968   5.691   6.118
 1642SOL     OW 8211   2.452   1.342   3.137
 1642SOL    HW1 8212   2.429   1.266   3.190
 1642SOL    HW2 8213   2.449   1.416   3.197
 1642SOL     MW 8214   2.449   1.342   3.151
 1643SOL     OW 8215   1.403   1.983   4.988
 1643SOL    HW1 8216   1.337   1.927   5.030
 1643SOL    HW2 8217   1.460   2.011   5.060
 1643SOL     MW 8218   1.402   1.979   5.003
 1644SOL     OW 8219   1.171   2.382   5.574
 1644SOL    HW1 8220   1.125   2.336   5.645
 1644SOL    HW2 8221   1.167   2.321   5.500
 1644SOL     MW 8222   1.164   2.368   5.574
 1645SOL     OW 8223   2.323   4.644   0.000
 1645SOL    HW1 8224   2.302   4.552   0.019
 1645SOL    HW2 8225   2.373   4.673   0.077
 1645SOL     MW 8226   2.327   4.636   0.012
 1646SOL     OW 8227   6.174   5.799   3.959
 1646SOL    HW1 8228   6.251   5.821   4.011
 1646SOL    HW2 8229   6.181   5.705   3.942
 1646SOL     MW 8230   6.185   5.790   3.963
 1647SOL     OW 8231   3.892   2.410   2.040
 1647SOL    HW1 8232   3.810   2.397   1.993
 1647SOL    HW2 8233   3.881   2.495   2.084
 1647SOL     MW 8234   3.880   2.419   2.040
 1648SOL     OW 8235   2.956   2.712   5.441
 1648SOL    HW1 8236   2.894   2.727   5.370
 1648SOL    HW2 8237   2.992   2.625   5.423
 1648SOL     MW 8238   2.953   2.702   5.430
 1649SOL     OW 8239   2.264   0.809   3.229
 1649SOL    HW1 8240   2.277   0.774   3.316
 1649SOL    HW2 8241   2.183   0.769   3.198
 1649SOL     MW 8242   2.255   0.800   3.236
 1650SOL     OW 8243   4.235   1.386   6.080
 1650SOL    HW1 8244   4.284   1.451   6.029
 1650SOL    HW2 8245   4.295   1.361   6.150
 1650SOL     MW 8246   4.249   1.391   6.082
 1651SOL     OW 8247   5.512   3.808   4.827
 1651SOL    HW1 8248   5.448   3.831   4.894
 1651SOL    HW2 8249   5.510   3.882   4.766
 1651SOL     MW 8250   5.504   3.821   4.828
 1652SOL     OW 8251   0.667   0.975   0.217
 1652SOL    HW1 8252   0.582   0.949   0.181
 1652SOL    HW2 8253   0.720   0.896   0.212
 1652SOL     MW 8254   0.663   0.961   0.212
 1653SOL     OW 8255   0.540   3.895   4.176
 1653SOL    HW1 8256   0.534   3.985   4.144
 1653SOL    HW2 8257   0.563   3.904   4.268
 1653SOL     MW 8258   0.542   3.907   4.184
 1654SOL     OW 8259   4.632   1.148   6.197
 1654SOL    HW1 8260   4.555   1.092   6.201
 1654SOL    HW2 8261   4.628   1.188   6.110
 1654SOL     MW 8262   4.622   1.146   6.186
 1655SOL     OW 8263   1.941   5.303   3.035
 1655SOL    HW1 8264   1.970   5.335   2.950
 1655SOL    HW2 8265   1.846   5.293   3.026
 1655SOL     MW 8266   1.933   5.306   3.023
 1656SOL     OW 8267   2.359   1.019   3.108
 1656SOL    HW1 8268   2.450   1.015   3.078
 1656SOL    HW2 8269   2.347   0.940   3.160
 1656SOL     MW 8270   2.369   1.009   3.110
 1657SOL     OW 8271   5.468   5.300   6.122
 1657SOL    HW1 8272   5.397   5.319   6.060
 1657SOL    HW2 8273   5.548   5.319   6.073
 1657SOL     MW 8274   5.470   5.305   6.108
 1658SOL     OW 8275   3.446   2.600   5.789
 1658SOL    HW1 8276   3.380   2.574   5.854
 1658SOL    HW2 8277   3.494   2.672   5.831
 1658SOL     MW 8278   3.444   2.606   5.803
 1659SOL     OW 8279   1.801   5.642   0.492
 1659SOL    HW1 8280   1.728   5.677   0.542
 1659SOL    HW2 8281   1.760   5.583   0.428
 1659SOL     MW 8282   1.787   5.639   0.490
 1660SOL     OW 8283   3.072   1.092   1.598
 1660SOL    HW1 8284   3.081   1.006   1.555
 1660SOL    HW2 8285   2.977   1.103   1.608
 1660SOL     MW 8286   3.061   1.082   1.593
 1661SOL     OW 8287   5.784   3.019   5.958
 1661SOL    HW1 8288   5.794   3.064   5.874
 1661SOL    HW2 8289   5.859   2.960   5.962
 1661SOL     MW 8290   5.795   3.017   5.948
 1662SOL     OW 8291   5.382   3.221   5.432
 1662SOL    HW1 8292   5.330   3.145   5.457
 1662SOL    HW2 8293   5.344   3.251   5.349
 1662SOL     MW 8294   5.371   3.215   5.424
 1663SOL     OW 8295   0.732   5.968   3.992
 1663SOL    HW1 8296   0.800   6.036   3.996
 1663SOL    HW2 8297   0.737   5.924   4.076
 1663SOL     MW 8298   0.742   5.971   4.003
 1664SOL     OW 8299   1.158   5.215   5.093
 1664SOL    HW1 8300   1.129   5.175   5.175
 1664SOL    HW2 8301   1.247   5.184   5.080
 1664SOL     MW 8302   1.166   5.206   5.101
 1665SOL     OW 8303   5.981   3.664   3.283
 1665SOL    HW1 8304   5.921   3.736   3.264
 1665SOL    HW2 8305   6.064   3.690   3.243
 1665SOL     MW 8306   5.984   3.676   3.276
 1666SOL     OW 8307   1.668   0.444   3.519
 1666SOL    HW1 8308   1.740   0.391   3.485
 1666SOL    HW2 8309   1.646   0.404   3.603
 1666SOL     MW 8310   1.674   0.432   3.525
 1667SOL     OW 8311   2.738   2.748   5.239
 1667SOL    HW1 8312   2.646   2.773   5.233
 1667SOL    HW2 8313   2.785   2.823   5.202
 1667SOL     MW 8314   2.732   2.761   5.233
 1668SOL     OW 8315   3.634   1.505   2.323
 1668SOL    HW1 8316   3.633   1.601   2.320
 1668SOL    HW2 8317   3.555   1.481   2.371
 1668SOL     MW 8318   3.624   1.514   2.329
 1669SOL     OW 8319   5.656   4.429   5.603
 1669SOL    HW1 8320   5.660   4.524   5.591
 1669SOL    HW2 8321   5.580   4.415   5.660
 1669SOL     MW 8322   5.647   4.439   5.609
 1670SOL     OW 8323   4.255   2.002   1.349
 1670SOL    HW1 8324   4.188   1.938   1.372
 1670SOL    HW2 8325   4.297   1.966   1.271
 1670SOL     MW 8326   4.252   1.989   1.342
 1671SOL     OW 8327   4.720   5.492   1.681
 1671SOL    HW1 8328   4.744   5.573   1.635
 1671SOL    HW2 8329   4.681   5.522   1.763
 1671SOL     MW 8330   4.718   5.506   1.686
 1672SOL     OW 8331   5.255   3.005   0.172
 1672SOL    HW1 8332   5.286   3.039   0.088
 1672SOL    HW2 8333   5.332   2.963   0.211
 1672SOL     MW 8334   5.269   3.004   0.167
 1673SOL     OW 8335   4.952   5.122   3.806
 1673SOL    HW1 8336   4.956   5.111   3.901
 1673SOL    HW2 8337   4.871   5.080   3.780
 1673SOL     MW 8338   4.942   5.115   3.815
 1674SOL     OW 8339   4.485   2.891   5.753
 1674SOL    HW1 8340   4.516   2.858   5.669
 1674SOL    HW2 8341   4.564   2.906   5.805
 1674SOL     MW 8342   4.499   2.889   5.749
 1675SOL     OW 8343   2.405   1.478   0.465
 1675SOL    HW1 8344   2.349   1.551   0.494
 1675SOL    HW2 8345   2.489   1.520   0.443
 1675SOL     MW 8346   2.409   1.493   0.466
 1676SOL     OW 8347   0.893   3.371   2.005
 1676SOL    HW1 8348   0.930   3.300   2.057
 1676SOL    HW2 8349   0.949   3.377   1.929
 1676SOL     MW 8350   0.905   3.363   2.002
 1677SOL     OW 8351   6.231   2.721   4.271
 1677SOL    HW1 8352   6.156   2.701   4.328
 1677SOL    HW2 8353   6.265   2.636   4.245
 1677SOL     MW 8354   6.226   2.708   4.275
 1678SOL     OW 8355   3.468   4.832   0.114
 1678SOL    HW1 8356   3.447   4.792   0.199
 1678SOL    HW2 8357   3.534   4.774   0.076
 1678SOL     MW 8358   3.474   4.820   0.120
 1679SOL     OW 8359   6.215   2.161   4.637
 1679SOL    HW1 8360   6.163   2.129   4.710
 1679SOL    HW2 8361   6.260   2.084   4.603
 1679SOL     MW 8362   6.214   2.147   4.642
 1680SOL     OW 8363   5.914   3.252   0.634
 1680SOL    HW1 8364   5.834   3.235   0.684
 1680SOL    HW2 8365   5.983   3.259   0.700
 1680SOL     MW 8366   5.912   3.251   0.649
 1681SOL     OW 8367   5.949   4.557   5.717
 1681SOL    HW1 8368   5.897   4.510   5.782
 1681SOL    HW2 8369   6.000   4.621   5.768
 1681SOL     MW 8370   5.949   4.559   5.732
 1682SOL     OW 8371   3.054   5.312   3.574
 1682SOL    HW1 8372   3.145   5.326   3.549
 1682SOL    HW2 8373   3.057   5.238   3.633
 1682SOL     MW 8374   3.066   5.305   3.578
 1683SOL     OW 8375   5.880   1.963   3.570
 1683SOL    HW1 8376   5.805   1.948   3.513
 1683SOL    HW2 8377   5.859   2.044   3.617
 1683SOL     MW 8378   5.868   1.971   3.569
 1684SOL     OW 8379   0.948   0.900   0.625
 1684SOL    HW1 8380   0.915   0.974   0.574
 1684SOL    HW2 8381   0.878   0.835   0.622
 1684SOL     MW 8382   0.935   0.901   0.618
 1685SOL     OW 8383   5.711   5.150   2.509
 1685SOL    HW1 8384   5.693   5.090   2.582
 1685SOL    HW2 8385   5.641   5.215   2.514
 1685SOL     MW 8386   5.700   5.151   2.519
 1686SOL     OW 8387   4.825   1.469   2.473
 1686SOL    HW1 8388   4.864   1.404   2.416
 1686SOL    HW2 8389   4.755   1.423   2.518
 1686SOL     MW 8390   4.821   1.455   2.472
 1687SOL     OW 8391   6.138   2.231   2.741
 1687SOL    HW1 8392   6.045   2.212   2.727
 1687SOL    HW2 8393   6.155   2.204   2.832
 1687SOL     MW 8394   6.128   2.225   2.751
 1688SOL     OW 8395   3.584   3.833   5.110
 1688SOL    HW1 8396   3.508   3.851   5.166
 1688SOL    HW2 8397   3.611   3.744   5.134
 1688SOL     MW 8398   3.578   3.824   5.120
 1689SOL     OW 8399   0.160   4.310   2.173
 1689SOL    HW1 8400   0.103   4.333   2.099
 1689SOL    HW2 8401   0.101   4.305   2.248
 1689SOL     MW 8402   0.145   4.313   2.173
 1690SOL     OW 8403   4.355   3.695   5.057
 1690SOL    HW1 8404   4.273   3.708   5.105
 1690SOL    HW2 8405   4.383   3.607   5.081
 1690SOL     MW 8406   4.348   3.685   5.066
 1691SOL     OW 8407   4.133   5.236   4.007
 1691SOL    HW1 8408   4.192   5.172   3.967
 1691SOL    HW2 8409   4.080   5.184   4.068
 1691SOL     MW 8410   4.134   5.221   4.010
 1692SOL     OW 8411   2.255   5.432   3.510
 1692SOL    HW1 8412   2.306   5.421   3.430
 1692SOL    HW2 8413   2.249   5.527   3.522
 1692SOL     MW 8414   2.260   5.443   3.501
 1693SOL     OW 8415   5.422   5.225   0.089
 1693SOL    HW1 8416   5.511   5.194   0.105
 1693SOL    HW2 8417   5.424   5.260   0.000
 1693SOL     MW 8418   5.433   5.226   0.080
 1694SOL     OW 8419   0.220   3.221   3.907
 1694SOL    HW1 8420   0.177   3.201   3.824
 1694SOL    HW2 8421   0.283   3.291   3.887
 1694SOL     MW 8422   0.223   3.227   3.894
 1695SOL     OW 8423   1.689   1.162   5.865
 1695SOL    HW1 8424   1.761   1.197   5.918
 1695SOL    HW2 8425   1.610   1.203   5.900
 1695SOL     MW 8426   1.688   1.172   5.876
 1696SOL     OW 8427   3.628   1.011   4.931
 1696SOL    HW1 8428   3.655   0.921   4.913
 1696SOL    HW2 8429   3.629   1.018   5.026
 1696SOL     MW 8430   3.631   1.000   4.941
 1697SOL     OW 8431   5.508   3.178   5.700
 1697SOL    HW1 8432   5.470   3.105   5.749
 1697SOL    HW2 8433   5.523   3.246   5.766
 1697SOL     MW 8434   5.505   3.178   5.714
 1698SOL     OW 8435   6.274   0.993   5.748
 1698SOL    HW1 8436   6.194   1.016   5.795
 1698SOL    HW2 8437   6.300   0.909   5.785
 1698SOL     MW 8438   6.267   0.985   5.758
 1699SOL     OW 8439   6.254   6.078   5.228
 1699SOL    HW1 8440   6.205   5.996   5.221
 1699SOL    HW2 8441   6.296   6.074   5.314
 1699SOL     MW 8442   6.253   6.067   5.238
 1700SOL     OW 8443   5.980   0.860   0.448
 1700SOL    HW1 8444   6.042   0.927   0.477
 1700SOL    HW2 8445   5.895   0.904   0.452
 1700SOL     MW 8446   5.977   0.874   0.452
 1701SOL     OW 8447   2.165   0.253   0.343
 1701SOL    HW1 8448   2.231   0.184   0.359
 1701SOL    HW2 8449   2.084   0.205   0.326
 1701SOL     MW 8450   2.163   0.238   0.343
 1702SOL     OW 8451   5.577   4.364   4.088
 1702SOL    HW1 8452   5.615   4.408   4.011
 1702SOL    HW2 8453   5.633   4.391   4.161
 1702SOL     MW 8454   5.589   4.373   4.087
 1703SOL     OW 8455   2.933   0.138   1.423
 1703SOL    HW1 8456   2.883   0.180   1.353
 1703SOL    HW2 8457   2.872   0.078   1.464
 1703SOL     MW 8458   2.919   0.136   1.419
 1704SOL     OW 8459   1.754   5.705   5.501
 1704SOL    HW1 8460   1.791   5.728   5.587
 1704SOL    HW2 8461   1.818   5.737   5.438
 1704SOL     MW 8462   1.767   5.712   5.504
 1705SOL     OW 8463   4.031   2.071   2.023
 1705SOL    HW1 8464   4.062   2.158   1.996
 1705SOL    HW2 8465   3.997   2.032   1.942
 1705SOL     MW 8466   4.031   2.077   2.009
 1706SOL     OW 8467   0.322   5.656   3.347
 1706SOL    HW1 8468   0.414   5.668   3.324
 1706SOL    HW2 8469   0.277   5.730   3.307
 1706SOL     MW 8470   0.328   5.667   3.339
 1707SOL     OW 8471   1.657   4.879   4.520
 1707SOL    HW1 8472   1.660   4.947   4.587
 1707SOL    HW2 8473   1.632   4.926   4.440
 1707SOL     MW 8474   1.654   4.894   4.519
 1708SOL     OW 8475   4.589   4.779   1.348
 1708SOL    HW1 8476   4.540   4.702   1.377
 1708SOL    HW2 8477   4.530   4.824   1.288
 1708SOL     MW 8478   4.576   4.775   1.344
 1709SOL     OW 8479   0.044   0.419   0.600
 1709SOL    HW1 8480  -0.046   0.403   0.571
 1709SOL    HW2 8481   0.046   0.385   0.690
 1709SOL     MW 8482   0.033   0.413   0.608
 1710SOL     OW 8483   4.311   4.357   2.876
 1710SOL    HW1 8484   4.400   4.340   2.905
 1710SOL    HW2 8485   4.270   4.404   2.949
 1710SOL     MW 8486   4.317   4.361   2.889
 1711SOL     OW 8487   2.329   2.451   1.781
 1711SOL    HW1 8488   2.397   2.415   1.724
 1711SOL    HW2 8489   2.250   2.404   1.757
 1711SOL     MW 8490   2.328   2.440   1.771
 1712SOL     OW 8491   0.344   2.994   3.523
 1712SOL    HW1 8492   0.428   2.966   3.487
 1712SOL    HW2 8493   0.302   3.045   3.454
 1712SOL     MW 8494   0.349   2.997   3.510
 1713SOL     OW 8495   6.019   6.254   1.726
 1713SOL    HW1 8496   5.971   6.199   1.787
 1713SOL    HW2 8497   6.111   6.240   1.749
 1713SOL     MW 8498   6.025   6.245   1.737
 1714SOL     OW 8499   5.592   2.597   5.538
 1714SOL    HW1 8500   5.687   2.600   5.554
 1714SOL    HW2 8501   5.571   2.503   5.537
 1714SOL     MW 8502   5.602   2.585   5.540
 1715SOL     OW 8503   1.826   1.438   3.105
 1715SOL    HW1 8504   1.738   1.403   3.119
 1715SOL    HW2 8505   1.866   1.377   3.044
 1715SOL     MW 8506   1.819   1.426   3.099
 1716SOL     OW 8507   5.301   4.655   0.800
 1716SOL    HW1 8508   5.381   4.616   0.836
 1716SOL    HW2 8509   5.327   4.742   0.771
 1716SOL     MW 8510   5.314   4.661   0.801
 1717SOL     OW 8511   2.205   5.971   1.321
 1717SOL    HW1 8512   2.155   5.941   1.397
 1717SOL    HW2 8513   2.202   6.067   1.327
 1717SOL     MW 8514   2.198   5.980   1.332
 1718SOL     OW 8515   3.878   4.729   1.195
 1718SOL    HW1 8516   3.950   4.676   1.230
 1718SOL    HW2 8517   3.801   4.698   1.244
 1718SOL     MW 8518   3.877   4.718   1.206
 1719SOL     OW 8519   1.412   0.493   3.518
 1719SOL    HW1 8520   1.384   0.575   3.476
 1719SOL    HW2 8521   1.504   0.484   3.494
 1719SOL     MW 8522   1.420   0.503   3.509
 1720SOL     OW 8523   5.128   3.767   4.576
 1720SOL    HW1 8524   5.133   3.674   4.600
 1720SOL    HW2 8525   5.112   3.766   4.481
 1720SOL     MW 8526   5.127   3.755   4.567
 1721SOL     OW 8527   3.228   3.747   0.214
 1721SOL    HW1 8528   3.253   3.840   0.216
 1721SOL    HW2 8529   3.133   3.748   0.217
 1721SOL     MW 8530   3.219   3.759   0.215
 1722SOL     OW 8531   6.109   3.370   5.336
 1722SOL    HW1 8532   6.114   3.345   5.428
 1722SOL    HW2 8533   6.036   3.317   5.301
 1722SOL     MW 8534   6.100   3.360   5.343
 1723SOL     OW 8535   3.992   3.489   6.166
 1723SOL    HW1 8536   4.041   3.560   6.207
 1723SOL    HW2 8537   3.902   3.501   6.195
 1723SOL     MW 8538   3.987   3.500   6.175
 1724SOL     OW 8539   0.722   1.945   5.354
 1724SOL    HW1 8540   0.733   2.032   5.315
 1724SOL    HW2 8541   0.629   1.939   5.375
 1724SOL     MW 8542   0.712   1.956   5.352
 1725SOL     OW 8543   5.957   0.066   4.686
 1725SOL    HW1 8544   5.926   0.033   4.602
 1725SOL    HW2 8545   5.889   0.127   4.715
 1725SOL     MW 8546   5.944   0.070   4.679
 1726SOL     OW 8547   2.253   6.210   0.831
 1726SOL    HW1 8548   2.216   6.223   0.743
 1726SOL    HW2 8549   2.182   6.171   0.882
 1726SOL     MW 8550   2.239   6.207   0.826
 1727SOL     OW 8551   4.439   2.539   6.264
 1727SOL    HW1 8552   4.509   2.525   6.200
 1727SOL    HW2 8553   4.476   2.601   6.327
 1727SOL     MW 8554   4.453   2.545   6.264
 1728SOL     OW 8555   4.483   4.612   1.847
 1728SOL    HW1 8556   4.522   4.653   1.770
 1728SOL    HW2 8557   4.392   4.595   1.821
 1728SOL     MW 8558   4.476   4.615   1.834
 1729SOL     OW 8559   2.476   6.253   6.032
 1729SOL    HW1 8560   2.451   6.174   6.079
 1729SOL    HW2 8561   2.393   6.294   6.007
 1729SOL     MW 8562   2.462   6.248   6.035
 1730SOL     OW 8563   4.506   0.508   1.821
 1730SOL    HW1 8564   4.550   0.559   1.890
 1730SOL    HW2 8565   4.573   0.448   1.789
 1730SOL     MW 8566   4.520   0.507   1.826
 1731SOL     OW 8567   0.517   2.497   1.099
 1731SOL    HW1 8568   0.581   2.551   1.053
 1731SOL    HW2 8569   0.504   2.421   1.042
 1731SOL     MW 8570   0.524   2.494   1.086
 1732SOL     OW 8571   3.724   0.313   5.503
 1732SOL    HW1 8572   3.734   0.397   5.459
 1732SOL    HW2 8573   3.642   0.278   5.468
 1732SOL     MW 8574   3.715   0.319   5.493
 1733SOL     OW 8575   3.679   1.224   2.295
 1733SOL    HW1 8576   3.717   1.204   2.381
 1733SOL    HW2 8577   3.672   1.320   2.293
 1733SOL     MW 8578   3.683   1.234   2.306
 1734SOL     OW 8579   5.723   5.266   3.264
 1734SOL    HW1 8580   5.741   5.283   3.357
 1734SOL    HW2 8581   5.667   5.189   3.263
 1734SOL     MW 8582   5.718   5.259   3.276
 1735SOL     OW 8583   4.296   0.326   4.525
 1735SOL    HW1 8584   4.274   0.249   4.474
 1735SOL    HW2 8585   4.384   0.350   4.497
 1735SOL     MW 8586   4.304   0.319   4.515
 1736SOL     OW 8587   3.327   3.332   0.283
 1736SOL    HW1 8588   3.334   3.415   0.331
 1736SOL    HW2 8589   3.241   3.336   0.242
 1736SOL     MW 8590   3.317   3.343   0.284
 1737SOL     OW 8591   3.557   0.613   0.764
 1737SOL    HW1 8592   3.566   0.682   0.698
 1737SOL    HW2 8593   3.479   0.565   0.738
 1737SOL     MW 8594   3.548   0.616   0.752
 1738SOL     OW 8595   2.468   5.105   2.771
 1738SOL    HW1 8596   2.514   5.186   2.751
 1738SOL    HW2 8597   2.403   5.130   2.836
 1738SOL     MW 8598   2.465   5.118   2.777
 1739SOL     OW 8599   2.204   4.695   0.401
 1739SOL    HW1 8600   2.160   4.713   0.483
 1739SOL    HW2 8601   2.137   4.657   0.345
 1739SOL     MW 8602   2.190   4.692   0.404
 1740SOL     OW 8603   1.817   4.789   0.173
 1740SOL    HW1 8604   1.796   4.703   0.135
 1740SOL    HW2 8605   1.910   4.782   0.196
 1740SOL     MW 8606   1.826   4.777   0.171
 1741SOL     OW 8607   2.711   5.520   1.580
 1741SOL    HW1 8608   2.792   5.572   1.577
 1741SOL    HW2 8609   2.740   5.430   1.567
 1741SOL     MW 8610   2.725   5.515   1.578
 1742SOL     OW 8611   3.934   0.240   2.628
 1742SOL    HW1 8612   3.961   0.327   2.658
 1742SOL    HW2 8613   3.849   0.226   2.669
 1742SOL     MW 8614   3.926   0.249   2.637
 1743SOL     OW 8615   5.133   5.899   3.862
 1743SOL    HW1 8616   5.120   5.989   3.831
 1743SOL    HW2 8617   5.056   5.882   3.917
 1743SOL     MW 8618   5.121   5.909   3.865
 1744SOL     OW 8619   0.016   5.294   4.192
 1744SOL    HW1 8620   0.099   5.264   4.228
 1744SOL    HW2 8621  -0.050   5.236   4.229
 1744SOL     MW 8622   0.018   5.283   4.201
 1745SOL     OW 8623   4.238   0.324   0.242
 1745SOL    HW1 8624   4.232   0.350   0.151
 1745SOL    HW2 8625   4.307   0.257   0.244
 1745SOL     MW 8626   4.246   0.319   0.231
 1746SOL     OW 8627   3.418   2.152   5.373
 1746SOL    HW1 8628   3.388   2.241   5.352
 1746SOL    HW2 8629   3.507   2.149   5.340
 1746SOL     MW 8630   3.425   2.163   5.366
 1747SOL     OW 8631   0.494   1.285   3.131
 1747SOL    HW1 8632   0.489   1.372   3.172
 1747SOL    HW2 8633   0.408   1.247   3.147
 1747SOL     MW 8634   0.482   1.291   3.138
 1748SOL     OW 8635   3.814   3.306   4.515
 1748SOL    HW1 8636   3.774   3.281   4.432
 1748SOL    HW2 8637   3.785   3.237   4.576
 1748SOL     MW 8638   3.805   3.294   4.512
 1749SOL     OW 8639   5.754   2.160   6.173
 1749SOL    HW1 8640   5.667   2.169   6.212
 1749SOL    HW2 8641   5.755   2.071   6.138
 1749SOL     MW 8642   5.743   2.150   6.174
 1750SOL     OW 8643   3.159   2.980   5.934
 1750SOL    HW1 8644   3.135   2.892   5.904
 1750SOL    HW2 8645   3.102   3.039   5.884
 1750SOL     MW 8646   3.148   2.976   5.924
 1751SOL     OW 8647   2.593   1.223   5.921
 1751SOL    HW1 8648   2.622   1.314   5.913
 1751SOL    HW2 8649   2.499   1.230   5.939
 1751SOL     MW 8650   2.585   1.236   5.922
 1752SOL     OW 8651   2.684   5.606   3.060
 1752SOL    HW1 8652   2.601   5.617   3.015
 1752SOL    HW2 8653   2.661   5.561   3.141
 1752SOL     MW 8654   2.670   5.602   3.065
 1753SOL     OW 8655   5.659   4.002   2.840
 1753SOL    HW1 8656   5.713   4.070   2.880
 1753SOL    HW2 8657   5.683   4.003   2.747
 1753SOL     MW 8658   5.669   4.011   2.833
 1754SOL     OW 8659   2.164   0.370   6.115
 1754SOL    HW1 8660   2.193   0.306   6.180
 1754SOL    HW2 8661   2.241   0.425   6.099
 1754SOL     MW 8662   2.178   0.369   6.121
 1755SOL     OW 8663   5.091   0.308   5.178
 1755SOL    HW1 8664   5.148   0.366   5.129
 1755SOL    HW2 8665   5.089   0.345   5.266
 1755SOL     MW 8666   5.098   0.320   5.183
 1756SOL     OW 8667   1.999   0.906   2.426
 1756SOL    HW1 8668   2.018   0.821   2.465
 1756SOL    HW2 8669   2.085   0.940   2.400
 1756SOL     MW 8670   2.012   0.900   2.427
 1757SOL     OW 8671   4.984   4.726   0.922
 1757SOL    HW1 8672   5.004   4.636   0.946
 1757SOL    HW2 8673   4.972   4.724   0.827
 1757SOL     MW 8674   4.985   4.714   0.913
 1758SOL     OW 8675   1.319   5.480   1.257
 1758SOL    HW1 8676   1.406   5.466   1.295
 1758SOL    HW2 8677   1.299   5.397   1.214
 1758SOL     MW 8678   1.328   5.467   1.257
 1759SOL     OW 8679   2.850   6.069   3.324
 1759SOL    HW1 8680   2.869   5.978   3.300
 1759SOL    HW2 8681   2.758   6.068   3.349
 1759SOL     MW 8682   2.841   6.057   3.324
 1760SOL     OW 8683   0.240   5.807   2.530
 1760SOL    HW1 8684   0.305   5.749   2.491
 1760SOL    HW2 8685   0.284   5.844   2.607
 1760SOL     MW 8686   0.254   5.804   2.535
 1761SOL     OW 8687   3.859   2.198   2.290
 1761SOL    HW1 8688   3.786   2.143   2.262
 1761SOL    HW2 8689   3.820   2.285   2.303
 1761SOL     MW 8690   3.844   2.202   2.288
 1762SOL     OW 8691   4.168   5.356   3.698
 1762SOL    HW1 8692   4.247   5.311   3.670
 1762SOL    HW2 8693   4.132   5.301   3.768
 1762SOL     MW 8694   4.173   5.343   3.704
 1763SOL     OW 8695   0.928   3.197   1.600
 1763SOL    HW1 8696   0.934   3.107   1.566
 1763SOL    HW2 8697   0.865   3.190   1.672
 1763SOL     MW 8698   0.920   3.184   1.604
 1764SOL     OW 8699   1.232   5.535   3.569
 1764SOL    HW1 8700   1.320   5.572   3.568
 1764SOL    HW2 8701   1.224   5.495   3.656
 1764SOL     MW 8702   1.242   5.535   3.580
 1765SOL     OW 8703   1.955   1.470   1.265
 1765SOL    HW1 8704   2.048   1.445   1.264
 1765SOL    HW2 8705   1.945   1.529   1.191
 1765SOL     MW 8706   1.966   1.474   1.256
 1766SOL     OW 8707   5.399   5.070   5.613
 1766SOL    HW1 8708   5.365   5.026   5.690
 1766SOL    HW2 8709   5.478   5.020   5.589
 1766SOL     MW 8710   5.405   5.058   5.620
 1767SOL     OW 8711   1.872   4.671   2.281
 1767SOL    HW1 8712   1.777   4.681   2.266
 1767SOL    HW2 8713   1.878   4.628   2.366
 1767SOL     MW 8714   1.860   4.667   2.290
 1768SOL     OW 8715   2.357   0.933   2.820
 1768SOL    HW1 8716   2.418   0.953   2.891
 1768SOL    HW2 8717   2.291   0.877   2.859
 1768SOL     MW 8718   2.357   0.929   2.834
 1769SOL     OW 8719   0.928   1.808   5.461
 1769SOL    HW1 8720   0.857   1.848   5.412
 1769SOL    HW2 8721   0.942   1.867   5.535
 1769SOL     MW 8722   0.921   1.821   5.464
 1770SOL     OW 8723   3.984   4.267   5.845
 1770SOL    HW1 8724   3.948   4.294   5.929
 1770SOL    HW2 8725   3.920   4.205   5.810
 1770SOL     MW 8726   3.971   4.263   5.851
 1771SOL     OW 8727   1.590   5.037   4.726
 1771SOL    HW1 8728   1.583   5.121   4.772
 1771SOL    HW2 8729   1.524   4.981   4.767
 1771SOL     MW 8730   1.581   5.041   4.737
 1772SOL     OW 8731   3.836   6.239   1.173
 1772SOL    HW1 8732   3.768   6.171   1.165
 1772SOL    HW2 8733   3.807   6.292   1.247
 1772SOL     MW 8734   3.824   6.237   1.182
 1773SOL     OW 8735   5.223   2.870   3.183
 1773SOL    HW1 8736   5.260   2.953   3.213
 1773SOL    HW2 8737   5.130   2.889   3.167
 1773SOL     MW 8738   5.216   2.883   3.185
 1774SOL     OW 8739   4.792   2.029   0.799
 1774SOL    HW1 8740   4.803   2.061   0.709
 1774SOL    HW2 8741   4.751   2.102   0.846
 1774SOL     MW 8742   4.788   2.042   0.794
 1775SOL     OW 8743   2.466   4.413   0.276
 1775SOL    HW1 8744   2.529   4.483   0.256
 1775SOL    HW2 8745   2.433   4.435   0.364
 1775SOL     MW 8746   2.470   4.425   0.285
 1776SOL     OW 8747   2.239   6.253   0.100
 1776SOL    HW1 8748   2.246   6.347   0.089
 1776SOL    HW2 8749   2.152   6.231   0.067
 1776SOL     MW 8750   2.229   6.262   0.094
 1777SOL     OW 8751   4.565   0.932   4.708
 1777SOL    HW1 8752   4.505   0.905   4.638
 1777SOL    HW2 8753   4.557   0.863   4.774
 1777SOL     MW 8754   4.557   0.919   4.707
 1778SOL     OW 8755   4.280   1.197   2.560
 1778SOL    HW1 8756   4.238   1.152   2.634
 1778SOL    HW2 8757   4.361   1.148   2.545
 1778SOL     MW 8758   4.285   1.185   2.568
 1779SOL     OW 8759   4.708   5.145   0.132
 1779SOL    HW1 8760   4.674   5.059   0.107
 1779SOL    HW2 8761   4.798   5.128   0.159
 1779SOL     MW 8762   4.715   5.132   0.132
 1780SOL     OW 8763   0.969   5.319   1.084
 1780SOL    HW1 8764   0.936   5.237   1.047
 1780SOL    HW2 8765   0.909   5.386   1.053
 1780SOL     MW 8766   0.957   5.317   1.075
 1781SOL     OW 8767   3.180   4.892   6.256
 1781SOL    HW1 8768   3.090   4.914   6.232
 1781SOL    HW2 8769   3.233   4.931   6.187
 1781SOL     MW 8770   3.175   4.900   6.244
 1782SOL     OW 8771   3.082   0.564   3.365
 1782SOL    HW1 8772   3.075   0.641   3.421
 1782SOL    HW2 8773   3.111   0.598   3.281
 1782SOL     MW 8774   3.085   0.578   3.361
 1783SOL     OW 8775   5.552   2.035   1.893
 1783SOL    HW1 8776   5.526   2.036   1.801
 1783SOL    HW2 8777   5.627   2.094   1.898
 1783SOL     MW 8778   5.558   2.042   1.882
 1784SOL     OW 8779   1.326   0.526   4.054
 1784SOL    HW1 8780   1.333   0.533   3.959
 1784SOL    HW2 8781   1.242   0.567   4.074
 1784SOL     MW 8782   1.316   0.532   4.044
 1785SOL     OW 8783   4.846   2.604   1.027
 1785SOL    HW1 8784   4.827   2.529   1.083
 1785SOL    HW2 8785   4.791   2.592   0.950
 1785SOL     MW 8786   4.837   2.593   1.024
 1786SOL     OW 8787   2.069   3.867   0.789
 1786SOL    HW1 8788   2.029   3.874   0.875
 1786SOL    HW2 8789   2.161   3.847   0.807
 1786SOL     MW 8790   2.076   3.865   0.802
 1787SOL     OW 8791   2.685   4.598   1.231
 1787SOL    HW1 8792   2.762   4.651   1.251
 1787SOL    HW2 8793   2.700   4.565   1.143
 1787SOL     MW 8794   2.697   4.601   1.222
 1788SOL     OW 8795   1.765   1.913   4.941
 1788SOL    HW1 8796   1.800   1.915   5.030
 1788SOL    HW2 8797   1.703   1.986   4.938
 1788SOL     MW 8798   1.762   1.923   4.952
 1789SOL     OW 8799   1.351   0.624   2.061
 1789SOL    HW1 8800   1.324   0.640   2.151
 1789SOL    HW2 8801   1.274   0.645   2.008
 1789SOL     MW 8802   1.338   0.629   2.066
 1790SOL     OW 8803   1.056   4.228   4.020
 1790SOL    HW1 8804   1.097   4.279   4.090
 1790SOL    HW2 8805   0.964   4.221   4.047
 1790SOL     MW 8806   1.049   4.234   4.032
 1791SOL     OW 8807   1.234   4.797   2.216
 1791SOL    HW1 8808   1.273   4.843   2.290
 1791SOL    HW2 8809   1.301   4.801   2.148
 1791SOL     MW 8810   1.248   4.804   2.217
 1792SOL     OW 8811   3.359   3.982   0.204
 1792SOL    HW1 8812   3.344   4.051   0.270
 1792SOL    HW2 8813   3.352   4.027   0.120
 1792SOL     MW 8814   3.356   3.997   0.202
 1793SOL     OW 8815   6.135   3.972   1.211
 1793SOL    HW1 8816   6.050   3.937   1.185
 1793SOL    HW2 8817   6.144   3.948   1.303
 1793SOL     MW 8818   6.125   3.964   1.219
 1794SOL     OW 8819   3.828   2.189   1.666
 1794SOL    HW1 8820   3.749   2.162   1.620
 1794SOL    HW2 8821   3.891   2.120   1.648
 1794SOL     MW 8822   3.826   2.177   1.658
 1795SOL     OW 8823   3.947   5.510   3.412
 1795SOL    HW1 8824   3.962   5.604   3.407
 1795SOL    HW2 8825   4.006   5.473   3.347
 1795SOL     MW 8826   3.956   5.517   3.403
 1796SOL     OW 8827   4.594   0.424   3.832
 1796SOL    HW1 8828   4.649   0.439   3.909
 1796SOL    HW2 8829   4.654   0.433   3.758
 1796SOL     MW 8830   4.609   0.427   3.833
 1797SOL     OW 8831   1.217   0.586   5.076
 1797SOL    HW1 8832   1.191   0.661   5.022
 1797SOL    HW2 8833   1.222   0.622   5.165
 1797SOL     MW 8834   1.214   0.600   5.081
 1798SOL     OW 8835   2.586   5.295   0.918
 1798SOL    HW1 8836   2.564   5.339   0.999
 1798SOL    HW2 8837   2.599   5.365   0.854
 1798SOL     MW 8838   2.585   5.310   0.920
 1799SOL     OW 8839   1.129   6.183   6.184
 1799SOL    HW1 8840   1.224   6.189   6.179
 1799SOL    HW2 8841   1.106   6.223   6.268
 1799SOL     MW 8842   1.138   6.189   6.194
 1800SOL     OW 8843   2.079   2.372   5.140
 1800SOL    HW1 8844   2.133   2.447   5.117
 1800SOL    HW2 8845   2.110   2.302   5.083
 1800SOL     MW 8846   2.089   2.372   5.130
 1801SOL     OW 8847   2.135   3.720   1.315
 1801SOL    HW1 8848   2.197   3.769   1.261
 1801SOL    HW2 8849   2.187   3.650   1.354
 1801SOL     MW 8850   2.149   3.717   1.313
 1802SOL     OW 8851   4.644   5.073   3.842
 1802SOL    HW1 8852   4.659   5.025   3.923
 1802SOL    HW2 8853   4.617   5.006   3.779
 1802SOL     MW 8854   4.643   5.058   3.844
 1803SOL     OW 8855   4.366   5.623   1.709
 1803SOL    HW1 8856   4.281   5.582   1.727
 1803SOL    HW2 8857   4.376   5.688   1.779
 1803SOL     MW 8858   4.356   5.626   1.720
 1804SOL     OW 8859   0.195   2.224   1.216
 1804SOL    HW1 8860   0.210   2.149   1.273
 1804SOL    HW2 8861   0.204   2.190   1.127
 1804SOL     MW 8862   0.198   2.210   1.212
 1805SOL     OW 8863   1.813   0.424   5.536
 1805SOL    HW1 8864   1.828   0.450   5.627
 1805SOL    HW2 8865   1.883   0.362   5.517
 1805SOL     MW 8866   1.824   0.420   5.545
 1806SOL     OW 8867   2.829   0.410   5.031
 1806SOL    HW1 8868   2.745   0.450   5.009
 1806SOL    HW2 8869   2.808   0.319   5.051
 1806SOL     MW 8870   2.816   0.403   5.031
 1807SOL     OW 8871   5.668   1.309   4.068
 1807SOL    HW1 8872   5.579   1.300   4.100
 1807SOL    HW2 8873   5.707   1.378   4.122
 1807SOL     MW 8874   5.662   1.317   4.079
 1808SOL     OW 8875   3.603   5.701   4.728
 1808SOL    HW1 8876   3.564   5.714   4.815
 1808SOL    HW2 8877   3.578   5.612   4.704
 1808SOL     MW 8878   3.594   5.691   4.736
 1809SOL     OW 8879   4.055   0.771   3.143
 1809SOL    HW1 8880   4.036   0.848   3.090
 1809SOL    HW2 8881   4.056   0.802   3.233
 1809SOL     MW 8882   4.053   0.785   3.148
 1810SOL     OW 8883   5.461   1.391   3.895
 1810SOL    HW1 8884   5.489   1.423   3.809
 1810SOL    HW2 8885   5.542   1.362   3.937
 1810SOL     MW 8886   5.475   1.392   3.890
 1811SOL     OW 8887   5.066   6.124   2.559
[truncated: 1,057,712 more chars]
